# Supplementary material for: Comparative Genomic Data Provide New Insight on the Evolution of Pathogenicity in Sporothrix Species
Source: Front Microbiol. 2020 Sep 30;11:565439. doi: 10.3389/fmicb.2020.565439 (PMC7561385; doi:10.3389/fmicb.2020.565439)
Supplement: Supplementary file 1 [file Data_Sheet_1.ZIP › CBS 131.56 scaffolds.fasta]

>NODE_1_length_2446479_cov_69.162402
CCGAGCGGAGACGAGCACTGGCACTGCGCGCGCTTGATCAGCGGCTGCACGTGGCCGCCG
CGAATGCTGCGACGCGCCACGGCACGGCTGGTGCTGCTCCGGCCGCGGGGCTGGCAGCAC
CTGCACCTGCAGCAACTGCTGGCGGCAGTGCTTCGGAGGCTTCAGCGCCTGCACCGGCCA
CGACTGGTCCGACCGTCCAGACGCAACCCCTATCCACAACACAGGCGACAATGACGACCA
CGGCTGCGTCAGGCGGTGCAGGCATGCTCGGCGAGACGAGCTACGTGCCCGACCACGACA
GCGACAAGTCGTGAGCAAATGTGCCAAAAGACTTCAGTCGTCTTTTCGTCTTTCCATCTT
CCTTTGTTTCCTTTTTACTTGTTCAAGCCGAATGCGGCTACGTACGTCAACGAGATCTAC
TAATTGTATAGAAGGGGAGGAGGGGGGATCAAGTTTTCTTTGGTGCAGCGGGGTGGAAGA
GATCTTCGGATCTAGTGGTGTCATCTTTTTGGTCTTTATTCGGACGAGAGATATCGGAAA
CACTTCGTTTTTAAGCCCTGTTTTATTTTCATTATATATGGCGAGAAGTCGGTCCATGGT
CTTTGTCATTGTGTTTTTATTTCCCCGGTGTATATGTTCTGGTCTGTCTCTGGGCTCCCG
ATATGTTTATATTTCTTTTCATATGGCCTCTGTCATTTTACTATCGCCTTTCTATTCAAT
CATCATTTATTATCAGTACTCTTCATTTCATGCCAGGCCACTGAGGGCTTTACAGCCATT
GCCTTGCCTGCTTTTATATTTTCTCTGTCGTGTTCTCTCATATCAGATATTACATCCCTC
TGGTGATTTTTATGCATGTACCATACTCGTATAGATGTCGTTCGAGGTGAACATGGCTAC
AACGCCATGTGAAAATACCATATACCAGGTACGTCTTAGTAGAGTATGTGATACGGATAC
GATACCTGGCCGGGTTTGGGATACAGTCTATCTGTTTTTGTATCATACATCTAAAATTCG
AACATTGTGTTTGTCTTTTTTTTTTTTTTTTTTTTTTTTTTCTTGCCATGGGCACATTTT
TTTTTTTAAATATGAAAAAGGAAAAACAAAAGAAAAATGAATATTAATGAGAGGAAGTCG
CATATATTTCAAGTATAAATCAGGTTCGCGGGCATATCGGTTGCATTACCTGTGGCACCA
CAACATAAAAGATGATAGCTGCATCGGCGACTGACAAGCCCGACTCGCGATGTTTGTGCA
TTGTTTTATATATACACAGTAAATGTATACATGCAAATAAATAATTCCCCACAAACCCCC
TTTTCCCATTCAACTGTTTGACCTGCGTGTCCGGACGATTCGATCTACAGCGCCCGCGCG
CATCCCATACCTTTCCCCTTTATTTTCTGTCACTTCTCACCAGGCCACCATTTCCCATTG
TGATGTGCACTCCGCCCAAGGTACAGAGTGTGAGACTCGGCGCAGGCATGTTTTTTTATC
TCCTTTGGAGTGTGGTGTGCCTGTACCCTATTCCCCCTTCCCACGGTTCACCGACGGTTT
GTTGTACGACGCACATCAGAAACGGCAGACCGGATGCTGAACCAGCCGCAAATTGCGCAC
AGAGAGGGGATGAACAGAAGGTAGAGAGCAACAGGGAAAGAAAGAAAAGAGACGGACGAT
CAGGGAATCAAGGAAAAGATGTGCGCAGATCATAAGAAAAGGCGAGGCATGACGGGAGAG
GAGCAGAAGGAAAGAAGGTAAAAAAGAAGGCAAGGAAGAAGAGGCGGCAAGTAAAAATGC
ATGTTCGAACGGCGATCAGGAAAGTCGGGTAGGGAAAAGGAAGGCATATATGATATAAGG
AACGATGTACGGAAGAAAGAAGCGATGATTTGTCGTACAAATTCCTGTCATCTTTTCATC
ACGTCCCGTCTCATCGCCAATCCCATGTCCTGTGTCTGTCTCCAACACGGTGTCTCTGAC
ATTGTATTTGTGTTTTCCACGTTCTTTTCCTCTTCCCTCGCACTCTCCATTTTCTTCTTC
TCCACCACCCAAAAATGATCTCCGTCGCTCTGTCGCAGGTTGTCGGAGCTTGCTGTTGTG
CTCGGGCAGTTTTTGTTTCTTGTGTTTCTGGCCAGGGCGTCCCCCCTTTTTTTTCTTTCT
TTGCTACGTACAACGCCCTCGTTGGGTTGTGACGTGAGCCCCGGCCCCAAGTGATGACCA
AGTCGAAGATCTGTTCGCACAGCTCTCGAACGGTCGCCCCCAAGCGACCCTGCAGACGAA
CGTGCACCGTTGTTTGATAATGCATAATCTGCTCGACCATTGCCAAATATTTGCTTTCTT
AGTAACACATTCTCACCGATACTGGCAACCAAACTTGCAGCGCATTCTTAAACAACGGTT
TACTTTCATCTCTACATACTTTATATTTTGTATGTTGATTTGTCCTGTATCTATATTTAT
TTAGTTCAAATTCCATCTGCTTCGTCTACTCTATTTTAGTATTGCTAGTCTTTGCATCCC
ATCATAACCCTTTCATCTCATCTTCTCACGAACATGAGGCAATCCTGTCTTACATGTTCA
GCCTGTCGACATTGTCTAACCTGACTTGTCACGGGGTATTGCAGCTGCATCATCACAAAC
GACTATTGGGATAATTAATAATGACGACCGATAATTGCATATTCGAGCTTAATATCCTTT
GTTTTATTCGTCCAGCCACCTTCTTTTCTCTCGGGACCGTGAACCCAATTGCCATATTTA
CTTTCCATGGTACAACGGAGGAAGCATGCGGCGTAGTCTCGGCTGGCGGAAAATATAAAC
TCACGCCCACTGGCTCTTGGTCTGGCCAGTTTTGCGACAGGAATCTCCGTGCGTGCCGTC
CCATGGTGCTTGTATATACAGCAATCGTATTTTGTCTTTTGTATGCAATGGGCGTGTGGA
CGGGTGGAGGGATAGAGGCAGGAAAGAAAAGGCTGCAAACCCGAAGCGAAACACCCACAA
TTTGCACGCCGAGAAAATGATGCTGTCGTGAATAGATTGGCCCTCTATCGTCCTCCGAAT
GGGGATGAACTACCAGAACTACTCGACTACCTTTCCCCAACGCCCTCTACCTGATCGGCG
ATATTGATACGGTACGATAGCACATGTACTTTGTATAAAGTAGACGGCCGGTTCTGTTTT
ATATTGTGTGTGTGGTATTATATATTTCTTTCTGTTTATTTGTGTTATATGTCTTTTATT
TGAGTGCGTTACCGTTATGAGGCACCTACCTTATATAGATTACCCTACCCATCGGGCCCG
GACAGATCACTGTTTATGATTCAGCGATATTAGCCTACAATGAGGACACGGGAATGATCT
CATTTTCTGTTGCACTATTTTGTACATAAGCTTGCACATGATCCTTGCATAGAGCGAGGG
TGTTGGTGAACTCTTTTTTTATTTTTATTTTTTTATACTTACTTCATCTAGACTGAAGTA
ACTGGCTACGAATACCATATTGCCTTTGAATTTTAACTACGCATCGAGAATGAGAATAAT
ACGATTTTTACGACGTTTATTTCTTTTGGCGACTAATTTTTATATGACAAACTTCTTCGA
CAACAAATTTTGACCGCAGACCGATATTCTCGGCTGTTGTCCCTTTCCCCTCCTTTGCCC
GCACAGAAAAAATAGCACGTGGTTGTGACAAACACACCTAAAAAGATGGTGGGCCAAGGA
AGTGTGAAACAAACATTAAATATTGGTCTTGACACCTACGACGTATTTATTTCTTGCTTC
TTTTATCAAGTACAGATATTATCCTTTACAGATTCTTGCATTCCTCAACTTCCCGACATT
CTTTTGACATTACTCCTTTTCTTTTGAATGCGCAAGTCTAGGACTGTCGACTGCGATACT
ACACGTGTTTGTTCGTATCTGTCTCGTTATCTGATTCCCCTTCGAAGGAAAAGCCACTGC
ATCATATATATCAGCTGACCAGAAGGACAACCGAAAAGGGAGACAGAATAAAGGGGCTGG
AGGGCGTACACAACGTCACCCCTTCCCCGTATGTGTGTTTCCCATTTCCGTGCTTCTGTG
CTCTTGTGTTCCTGTGATCCGTGCTCTTTACTCCTTGTATCTCGTGTTGTACAGCATCAT
GTACGTCGATGGATGTGTCGTGTTCAGGTGTGTATCGTGTGTGTGTTGTGTACGTTGTGT
GCGTTGTGTGCGGCACCTTGCGGCTGCATAAAAAAGTGTATGTAGTGTATGCTCGTACAA
AAGAGGGAGAGTGTACGTTGTGTGTGTACGCGCATATGCTGTGGCCCCAGAGCTGCGTAA
GAGATGCTGTGCATTCCCTTTGCATACAAAGTAAATGCAGTGATTCTGATGGGTAAGTGG
TGCCGGGAGACGGAAGGGCAAAGATGTCTAGTGTCTCGTCTTGTCTGTGTTTGTGTCAAA
TGTTCTTGTGCATGTTCCTATCTCGAGCTATAAATCATCTCTCATCTCTTGTGTGCGCCC
TCGATTGGATTTGTTTATTGTGCTTCTTCTCCTTTTTTTTCTCGCCTCTTTGGCCTTGAA
GCATTTCCAACCGATGGATGTTACAGATCCAGCCTATTACGCAGCTATGATGTATTCTAC
TATTGTTACTGTTGCGATTGCTTGTCATATTCCCCCCCCCAGCCGACGTGTAAGACGATA
AAAATACAAAGTACGAACAGACTGCAGGGATGCAGACATGAACACAAAAAATCCTGACAC
AAAGCACAAGGCAACACAAATGTCACGATCCGAGTACATGCGATAATGCAAGATGCAAGT
ATGCAGATTTGGGCCCCTTATTTTGCCAGAATTGAAATAAACAAAATAAGCAAAATAAAC
AAAATAAACAAAAATTAAAATAAATAAGGGGCTAGGCCTTTTGAACGCAAAAATGGTTCA
CTGGTTCACGTACCGAGACCAAATTGAGCTCTCACCCGGCCACGGCTTATTTTGCCCGGG
TATAGAATGAGATGGCAGTGATGGGAGATATAGATCAGTGTCGAATATCAATTTGCAGCC
AAACCTCCAGGGTGACCAACAGGGGCGTGCCGTGCACTCTATTGCGATAAATTGAAAATA
TCGAAATGGAGACGGCTTGCGATATTAGCCACGTTGGAAAGCTCTGCTTAAAGTGGCATG
CAGCCTACTATGCACTCTACCGTGCCTTTGCCCAACCGACGCGGAACATTGCCTCGACAC
GTCATATACATTGACCTTCCCCTTTTGTTTCTTTTTATATGTTTTTCTAAGAATTAATCG
TGGCTGGCCGTTCCATAGCTCCGTGGATCTTCTTTCCGAAGAGCAAACTCTCGTGAACAC
TCTGTAGGACGCATAGTTTCGAGCCTTTTCTATAGGAGTATACTAAATGCTATTGTTTAC
TTCCAGAGCATTACAAGCTTCTGAATCTAACATTCTCCAGTTGTTTATTTGATTTTGAGG
TAGACAGTGAGCTGTCAACAGATCACGGGATTCGTGTTAGTGAGACCTTTTGACACTTGC
TGTATGTTACTAAGCCGTGCTGTAAAATTTACGGGGCTATTTCCGCATACTCCGTTACAA
GGGAGATTAAAAAAACCCGCCTAAAAAGGCGTTAGTGACGCGCATACTCGGGCCACAGCC
GGCCCTAACAGCACCAGACAGTGTGTCCAGTGCTCGTTTGCACGGGGTTAACAGGAGGGG
GAATTACAAGCGAGGGCCAGAGGTGCACACCACCTGTCTCCGTGGCAGCATGCATAAGAA
AAGACTGCTCTATGATCGATTTTATGCAAGACAGGCTGTCAGGTTGTATGCCGATGCCAT
TTGTGTATCTGGGGATGCTCTTCTTTGTTGGCGCAGGAAGGGACCATATCCGGCCAACAG
CTGGCCCGAGAAAATGGCCAACAGGAGGGTGCGGCGGAAGGCAAAACACATGTATTTCTA
GAGCGATCTCTTTTTCTGACGACAACCGCTCACCTTGTTGCCGGAAATGTCGACCAACAG
ACTCGTACAGGGACGGCGCTAAAGGCATGGAAAGGGAGAATTGGTGGCTCGGTGGCCAAC
AACCTTTTATATACGCAGCTTGTCAACGGCTGATGACGATACGATGTTGGGCGGAAGAGA
TGTGGCTATTTTTATGCGATTGGAGGTGAAAGAGACCTGTTGCACACCGACCCTAACAGA
TCTCAAACCTCGTGACAATATCTTGCTCCCGTGCACACCTTCTTTCACCTTGTGCAAGAC
TTGTGTCACGCAAGGGCTGCCTCGAGCTATCTTATTTTGCTTCCATGGCACATGGTGGAG
GCGAGAAGTGGGAAAGCAAGGGGTGAATTGTCATCGCACTCGGTGATGCGAAAGCCATAG
AACGAGAGGCGGGTATTCCATAAGTAAAGACGGCACACAACACACAGACGCAATTGCCAC
TGCACATGTTCGTGTTCTGACATATGGCAGTTTGGTTCTCGACAAAGCTGTTTGCCTGGC
GAGCCTGGTTTTCCGCTCTTGCCTGTTTGTCAGGTCAAATGTGTCATTGTTTGACCGACC
TGTCTGTGCCCTCGTCCTTTATTCTCAAGACTTGAAATTTTAATATGAGGCAGTGGTGCA
CGAAAATGATGCTTTCCAAGGAAGACGTAAGATACCTACCCTTGCTCCCTGTTCCTTGCT
CTCCTGCTGGCTCAACCTCACCTTGCTTCTTTTTGCCCCTTGAAAATTATCCTTCTACTT
CCCGCGCCCCCATTTTGGGTTTTCGGAGATGGCGAGCCACACGGTCTGGAGCGAAGGAAG
GGGGGAAAAGAAAGTGCAGGGGCCACTGGGCTATCCACCCTGAAGTCATGCTGGACAGGC
CAGCCGAAAAAAAGCATATGCCATATGCCGTGGAGAACCCCAGGGCCCGTATTCGTAATA
ATAAGACTGCCACAAGACCGGAATATTGATTTGCTGACGTTCGTTTGCTGAGAGTGGATG
ATGTTTATGCTATGAATGCGACGATGTATTTTTGTTCTCGAGTTTATGCCATCCCTTTTG
GGCAGATGCATAGACCTGGAAAGTGAAGCGACGAAACAATAAGACAAAAGGAAAATGGTT
TACGAAGTATGGTTGTGGCTTGGCAGATTGAGGAAAGAAAACTGTAAGTTACGAAACGAG
GGGGGTGATGGACGACGAGAAAAGGGAAAAGAGGAGGGCGAAGAGAGGGGACACGGGGAA
AGGGGACTGCCTGAAATGCAAGAGAAATAATGCCAAAAACGACGATATGATGCGGAACAA
CCACGAACCATGGGGAGCCACGACGAGAAAATGGCGTATTCATTTTTTCTTCTTTCCAGT
ATTCTGAAGGAAGGGATAAGAAAGTGTGATTGATTGATGGGCTTGCTCATGGCTGATGGT
TGTGGTGGCAGACCGACTCCAACTTGGTGTGGCTGACAGATGGGAATACACGGGGGCGTG
CATACAGCGGGAACAAACAGACACTGGCATTGCGTCGTTGAAAAACAGCCAGAAACAAAA
CCCAGACCAGCGTGCTGCGCTGCAAGATGCGCGCGTGGAGAGCCCAGAAAGCGTGGAAAA
GCACATCAGCGAGGCGAAAAAGCGTGCTGAACCGTGAGGGAGGGGGCGTGGAAACACTCC
CCGACTCCTCCCTCCCCAAAGAGCCTGTGCTGAGGTGTGCCGCCTGTGCTGTGTTCTGCT
GTGCGTGTTCTCGGAGCGTGCTGTTGGTGTTGGTTCATCTTGGGGCTTGAGGCTTGAGGC
TTCAGGCTTGGGGCTGGTGAAAAGTCTGGGCCGGCCGGGGGCTAGGCCTTGTCTGGCTCG
CCTGTCTCGCCTGCTTGGGGCCTGTTTGGCAGGCCGCAGGAGAGGGAAAACAGGCGGAGG
GTTTGTGAGAGAGAGGCTCACAAGCTCGAAGCAGACCAGAGAAAAAAAGGGGGGTGTGTC
TCGGATACGACAAAGACCATCATCCTCCACCCTTGATTACTGGGAAGGTCGAGCCAAGTT
TCAGCACCAGCCCCTGTCAGTGACAAGAAGTACTTTTGTGCCTCATGGTTTTGTGTGTTG
TGATGGGTACTTTTTCTTCTGGAATGTACTGCGTATCTCACTGACTGTTGCCGGCGGGCC
ACAACCGCCAGATCCTCCACCAGGTCCGCACCGTGTTTCCTTGTCTGTTTGTGTCTCCTC
TTTTCTGCTCAGCGTATCGTGCTGTTCTCGACAGGCGGGTGGGCGGCAAGGGCCTGAACC
TGGGAACGCCTGAAGCCTCACAAGCCACACCTCGAACGGGGAAGCCTCTGAGATTCTGTG
ATTCCGAGGTCCTGGCATTCTGAGATCTCTCCACTCTCCCCTTCATGTGTGAGATGCCTG
TTCCACTGGCGATATTGTGTTTCTTCTTCTTTTTTTTTTTTGCCTCATTTCTTCTCGCTG
GCTGTCTTTGGTGTCATCGTGGCTCGTGTGGTTAATTACACGGCACTTGTTTCCTAAGTT
TTCGGTGGCATGGTGATTAGCATCACACATTTTTGAGCGATCTGTAGGCTTCAGTCAGCG
GCAAAGAGGGGAAATACATAGTATGCGAACAGGCGATGCGTGGCAGTATGCGATAGTGCG
ATTGATGGCGGATGGCATGGAGGCGAAGGTTGTGTTTTTGTGTTTGCTGTAGTCCGAGAA
TAGAACAAAACAGTAACAGCGACTGCGCAATGCCACAGGAAAAGAGGGCAAAAGAAGTGA
TCTGAGGTAAATCAACATGGGATGAAACGAACCCCCTATTTTGGGTTTGGCATCTGGCGC
ATTTGGGGCAATTTGGGGGCAGGAGCCACTGCAAGTCACGGGATCACAACGTGACGGACA
GCGAAGTATCTTATGATACAACACCCTTTGTCGACACAAAATATAGGAAGATACGGCAAG
GGGAAGCAAAAGGGACCAGATGTGAAGACTGAAATCCCGAATTGACAAACATATAATCGA
GATACGTGCGGATGACTCCGCGCTCGATTCGGGACTGCATCATCGTCGTGGCACAAATGC
TCCCTTATTTGCTAGATGATACTAGGACCTGTACTTATCTTGACAAGTGCCTTTGTACCT
TTGTACCTACTACGACATAATTTATGTTGGCGGTTCGAGGCGGGCGTTACGCCAAGCACA
TGCCCCAAACCGCCCGTCCAGAAGCCAAAATAAGCCAAAGCCAAAAAGCCAAAAGCGACC
CTCGTTCTTGCACAACTGACAAAGGCAAAACAGGCAGGCGCGCGTAGCCGGGTGGCAGGA
GCGACCGGTGGCGGGAATGGTAAGACTGCAGCAGCGCAGCGCAGAGATGCACTATTACGA
CGCCTTGCTGCGGGTGCTGCATCCTCCGACGATTTGTTTGGTAGGGAGCGAACGGCCGCA
TGCCGTCGGCAGGAAAATAACGACGGAATGGGAGCAGCACTCAAAATAAAACATAAAACA
GCAAATAACGGAAAATGGAAAGCCTGGGCCAGGCCACGCACATCTGGCCCTATTTCCTCC
CTGCCTTATTTGCCTTATTTTGTGCACCGTGGCACTTTCCTTCCCCGTATCGGTGGTTGC
ACCTTCCTGCATTTTCCTGCAATTCACCATAGCCGGACGCCACAAAACGAAACAGAACTT
CGCGCCAATCACAATCGCCCCCAGTCACTGCAGCTCTGGTCCATCACTGGCTCACTGGCT
CTTGGCTCGCTGGCGGGTGTTTTTGCTGCACGTCTGCTCCTCGCCTGCAACAGAAAAAAG
CTTCCCAGATGCACGGGCCACATCCAGCCGCCAGTGGCCTGTGGATTGTGGATTGCGGAT
TATGGGCGTCCCCGGTGGATACGCTAGCGTGGATTTGCTGTGGATTTGCTGGCTGCGCGT
GAGGGAAGGAGACAAGGGGGGGCGGGGACAGGAAGGATAGAAGGGGAAAAAGAAAGAAGT
AAAAGGGAAAGAGGCATCGCCCGGCAAGCGCACCTGCGCACGCAGCAAAAACGCACAGAG
CCATCTGTCCCACACACCCTAGCACCACCCAAACCGCCAAACAAACCCACACCCCCCCAA
ACAAAAGACAAAAGGGAAAGAACCACCTGTGCCAAGATACCCACACAATAGCCACAAAGC
TACCCACCCACGCCGCTACTCGGACCCACCCTAAAAGTACAAGGTACTTCACGCGTGCCC
GCATCTGCCACCAATTCCTCACACACTCAGCGAGCCCATCTGTGGTTCCCGCAACCCTGG
AGCAACCGGGGCGGGGAGTACCTGTTTTGGGTCCCAAGGTTCGATCCACAAACTTTCCCA
CCCCACCCAACACACCCTTGGCACCTTCTGTCTGCCAGCACCACAGCACTGCACACCAGC
ACACGATGCACAACAAAAACCCACCCGACGAAAGGAAGGAAGGGGGGGACGACAGGCGGG
CGAGCAACTGTGCAGAATTAAATAAAATCGTAAAATAAAGCCGAAAAATGGGTCACCCAT
GCCCCCATCCATTCCCCCCCTGCAACAAGCGTCAACGGAACCAACAAGGGCTAGATTGAA
AGCCACTAGGGGAAAAAGAATTAAAATAAACCACCCAAATGACTTGCGCTAAAGTAAAAT
GGGAATGGAAAACGGGGGGCGGATCGATCAATTCGATAAATTCGGACCAGCTAAACGAAT
AAAAGAATAATAAACGGAGAGGAGAAAAAAGAGCTCGTGGGTAAGGTAAGTTATCGCGCC
GCAGCCAAAGCAACCCCAAGGAGCAAAAAGCCCAGACAGCCAGGGAAAGTGCGAAGCCTT
CGTTTTTCCCCTTCCTTTTTCCTTCCTTCCCTCTTCTCCCTCCTTCCTCTTGGGCTTCTC
TTTTCTCGCTTGTTGCTTCTCGCCTTTTGCCCTTTTGCTTCTCTCCTCTCCTTTTCCCTT
CCTCTTCTCCCCTTTTGTCCATCCGCCTTCGCATCTCACGACGACACGTCTCTTCGCGAG
CGCGGCTCTGTGTCATCAACCCCCTTCTCCCCCCTCTCCCGTCCATCGCCACGGTTGGGC
TTAGGCATCGTCGAGTCACCCGCGGCTATCGCCACACGACATCACCACCCTTCCTTTTCG
TCCCCAGCCATCGCCATCGAACGGCAATTTCTTCTTCGCAACCCATCGCGACCATCATCG
ACGCGCGTCCTTGACGACCCTGGCTGCCCTTTCTTATTTTCGCTTCTTATCACAACTGTT
GTTGTGACGTTATTTTATCACCATATTTTTCTTGGACCACGGCTTGCTGCTCGGCATTGT
GCTTTTGCATTTGTACCTGCATCACTTTCTTCCATTTTCGTGAATCGCACACGATTGCAA
TTTTATACGATAAAAACCACACAAAAAACAAGCAATCGTCAGCTTCTTGACCCTGTCGCA
TTCACCTCTGCCGGCTGTCAGACGATACAGCAAACATAGACCACAATGGCCCAGCACCAC
CCCTCTCCTCCTATGCCGATGCAGATGCATCATGGCCCGCCGCCTTCGGGCATGCCGCTT
CACCCGGGCCATCAGCCCTCGCGCCCCAACCCCATTGCAATGATCAACGAGTCCGTCTGG
ATCCAGATTGGTATGTCAGGGCATTCTCTCATAACTGTTTATCCATTTATCGGTATGCGA
CTGCAATACTAACATTGTATCTCTCCTCCAGGCTCTTTTGCTGAGCTCCTGGGCAACACT
GAAGAGGCCATGGCCGCCTACGAACATGCTCTGCGCGCCAACCAGCAGTCCATCCCGGCC
ATGAGCGCTATCAGCATGATCCTGCGCTCGCGCGAGGAGTTCCCCAAGGCCGTGGAGTAC
CTCCAGGCCATCCTGAAACAGGACGCGGCCAACGGCGAGATCTGGGGCAGCCTCGGCCAC
TGCTACCTTATGATGGATGATCTCCAGCAGGCCTATGCTGCATACCAGTCTGCACTGATC
AACCTTCGTAACCCCAAGGATCCCAAGCTCTGGTACGGCATTGGTATTCTGTATGACCGC
TACGGCTCTCTCGACCACGCCGAGGAGGCCTTCTCGCAGGTCATGTCGATGCAGCCCGAC
TTTGAAAAGGCAAACGAGATCTACTTCCGCCTCGGTATAATATACAAGCAGCAGCAGAAG
TACCCTCAGAGCCTTGACTGCTTCAAGTACATTGTCTCATCGCCGCCGCACCCTCTGACC
GAGGAGGATATATGGTTCCAGATCGGTCATGTTTACGAGCAGCAGAAAGACGTAAGTGTT
CCCTTGCATCACGCCGAAACACACTCTACTGGCAGAACAAACACTGACAATCCCCCAGTT
CGACAGCGCCAAGGGCGCATACCAGCGTGTGCTTGAGCGTGACCCGAACCACGCCAAGGT
TCTCCAGCAACTCGGCTGGCTCTACCACAACCAGAGCAGCAGCTTCGCCAGCCAGGACCG
TGCCATTGAGTACCTCGAGAAATCCGTCGCTGCCGACAACAATGACGCCCAAAGCTGGTA
CCTCCTGGGTCGTTGCTACATGTCACAGCAAAAGTACCCCAAGGCGTACGAAGCCTACCA
GCAAGCAGTCTACCGGGAAGGCCGCAACCCTACGTTCTGGTGCTCGATCGGTGTGCTTTA
CTATCAGATTAACCAATACCGGGATGCTCTGGACGCGTACTCGCGGGCTATCCGCCTCAA
CCCATTCATCTCGGAGGTTTGGTACGACCTGGGCACTCTATACGAGTCTTGCAACAACCA
GATCAGCGACGCCCTTGACGCATACCAACGCGCCGCCGAGCTCGACCCCAACAACCCGCA
CATCAAGGCTCGCCTGCAGCTGTTGCGCAGTGGCTCCACAAACGGTGTCGGCAGTGCGCC
TATGCCCACCGATGTTCACCCGCATGCTTACCAGACAAACGCTGTTGGTCCTCCGGGCCC
CCAGTGGGGCGGCTCTGCTCCTCAGCAGCCTGCACCGTCGAGCGGCCCACCCCCGCCACC
GGGCCCCGGCTCCAACGGATGGGGCCGCTTGTCGGAGATGAACCCCCCTCCCCAGCCTCC
CAACCCCTTCGACCAGCGCGATCAGTACCGCGGCCCTGCTCCTCCCCCGCCAGGCCGCCA
AGGCAGCCCTCGCCAAGAGCAACAACTTCGTCCGTACCCTGAGCAGGGCCGTCCTGGCCC
TGGTGGTCCCGGCGGCCCTGGTCAAGGTCCTCAGGGCCCAAGCGGTCCTGGCGGCCCAAG
CCCTATGGGCGGCCCCAACTCTCTGCCACCAGGTGGCCCTCTTAGACGTTCTCCTCCTCC
TCCCAACCACTACGGCCCGCCGCCGCTGCCCCAGCAGCAGCAGCCACCACCGCCGCCTCC
TTCTCAGCAGCCTCAGACGCGTGTCCAGAACCCTAACTACATTGGCCCCGCCCCGATGCC
GTCGAGCAATGGTGTCAACGGCCCTCCCCCGCCGCACGGTTCTGGCAACCCCAGCCCGAT
GATGTACCGCGCATCGAGCCCGCCACGGAACGAGCCTCGCCCGGGTCACGACAACCGCAT
GCCGTCGCCTAAGTCAGCGTACCCGCAGCACCAGTCGCCATACCCGCCACACCCCGAGTC
CAACGGCCAGGGTCCGATCGAGAACGGCCCGCCGCCACCGCCGCCTCCTCCGGGTGCCCA
GTCGTCGATCCCTCCTGAGTCGGCTATGCACCGTGACCACGATCGGCCACCATCGGTTGG
CCCCAAGCGCATGCGCGAGTGGGATGACCCCGAGGGCTCGGCCAAGAAGCCTGCTTCGGA
CGAGGCGCGTGCCCGTATGGACGACATTCGCCACCGCCGGCCCTCGACACCGCCCCACGA
GCCTTACCGGCGTAACTCGTCGGAGGCTCGCCGCCAGGACGACCAGCGCCGTGCCGATGA
CCAGCGACGCATGGAGGACATTCGCCGGTCAGAGGACCAGCAGGGTGGCTCGCAGGGCCC
ACAGAGCCAGCAAGGTCCGCCGTCGCAGGGTCGTGACAACGGTTACCACCCATCCGAGGC
TGCCCACCACCAGCCGGCCCACAACAACCTGTCGAGCCACCTGCCGCCCATGCAGGCTGG
CGGTGGCGCCTCGCAGATTTCTGGTGGCCCCCTGGCCGGCCCTGACCCCAAGGACTACCC
CCAGGAGGACCGCAAGCGCCTGGACCACGCCGCACCACCTCCGGCGCCACCGGCACCTGC
CAATGAGCCCGAGCGGGCTGCCCGTAAGGTGGATGTTGATGAAGACTACGACGACAGCGG
CGAGGACGACAAGAAGGCCGCCACGAGCGCGCCTGGTGCTGGCTCTGCCCCTGGCTCTGC
CGCGGGAGGCGCCGGCGCCGGCAGCAATGGTGGCCCCCCTTCGGCCTCGGGCGACCACAA
GACGACACCCCCATCAGGATCAAACATCAATGGCATTATCACTAAGACGGAGTCTTCGTA
GGGCAAGAAATGCTCTTTTCACGAAATGCTCACGCATCTTATGAAACTCGACGATGGGGA
CGGAAAATGCAGTTTGTGTGCTAAGCTGGAGTGTTGATTTCATGGGATTTATATGTGTGT
TGGGTGGGAATGTTCTTTTCTTTGCTTTTCTGTACGGGTGAAATTACGGGCCGGGCGAAG
TCGATTTTTTTTTTGTTTTTCTGTTTTACCCATAACCTTTTCTTCTTCCATCTTCATTTT
TTCCCTTTGTTACTTTTTACCCTCTCGTGTGCTTTTTTTTTATCCTTCGAAGGAAAGGGG
AGGTGGTTTTTCTGTTGTTTCTATTAGTGTGCTTTCAGTTGCCCTTTTACAGTGCTTTTT
GACATGTCTTTTCTACCTCTTGATACTCTTCTATTCATCAGACCTTATCTTTTCAAGAAA
AAAATTACTACCCTTTTTTTACTCTACTTTTGTTCTCTCCTACATGCAACTGTCTCTGTT
TCTTTCTCTTCTGTTATGTATGGGAGGACTCTTTTCCTACAAAAGTGGAATGCTATCTGG
ACCCGATTGCTCACGCAGTCCCCTTTTCTGTTTGCTATTGATTGTGCCTTGTTTATTGTT
CTCTGGACTTTTATCCTTTGTTGACTTGATCCTGATTCCATTATAGTTATACTCATGACA
AACGAATTTACTACCATCACTAATTGCTCTGTCCCAAGTATGTTTGGTCCGTTGAATGTG
ACTTTGTATGTGCCTGCGCATCATATTGATTAAACTTTATGCATCGATTTCATCCCAGTA
TTTGTATAATGTGAATTCCATCCTTATTCCGTCCGATCATATCACTGCTGCCACGTGTCT
ACCATGATATTTAGATAGCAAAGTGGGTGGGACCTTTGGAGAGTTTTGAATATGCTTTAA
TCACAGTATAAACAGTGTTGATCTTGACTTTCTTTTTGAGGTATGTATTTGATAATAGTA
CAATTGCGGCGTGTATACTCTCGACCCAACCGTGGGCCTGATATGTTACTCTGCTCATAT
TTTCGTCTTTTTGGTTTCATTCATAACGTCCCCTTTCCATCTTCTCTTCCCATCTTTATG
CAGGCGGTGCACTTGCAGACTGCTCCGCGGCCCGTGCAACCTGGGCAGCCCGTGCCGCCA
GCGTGGCCTCGACCTCCTCCGCCGACTTCCGCGGCCGCTTCAGCTCGTCCAGGGTCACGC
CGTCCAGCTTCGTGATGCCGACCACGGGCGCTTCGCCCTTCTTGACAAACTCGTAGAAGC
CCGGCAGCTTGTTGCCCGCCAGCCGGAAGGCATCGCGCACGACCTGCTCGTGGATGGCGC
CGCGGATCTCAAAGATGACACGGTTGACGGCCACACGGGTCGCCCAATGGTCGAAACCAC
CCTTACCCTTGCCCATTCTGATCTGAGGGAGTTAGTTGGTGGGGTGCACAATGTGTTGGA
ATACGGAATACGGGGGGGAACATACTTCGTTACCGCTGACGTAAACGCCAATGTTGCAGT
TCACGCGCTTGTACAGACGGTAGCGCTGGCCACGGAGTCTCTGCTTGATAGTGTCCTCGG
CGACCTTGAGCTGCTTGGCGCTGATGCGGCGGTGGTGGTCGTACATGCGCAGACCGTAGT
CGCCCCAGACGACCGTGGTTCCCTTGGCCGAGCCGCCCGTGGCCACACGGGGGCGGCCCT
TCATCATCTTCTTCTTGCGGTTGATCATGGGCTCGAGCCATGTGCCCTGGGCGGCGGACG
TGGCCGAGAAGAAACGGTGTTGCGCCAGGACAGCCGATGTTGTGCGGGCCGGGGCGGTTG
GCCGTAATAATGTGGAGGCGACCGTGGCGGGTCTGGTAGAGAATGTGCGGGCGGAGGAGG
AGGAGGAGGCGGCGGAGAGGGAGGACATCGAGGAGGTCGTCGTCGAGGTAATGCTCAGAC
GTTGGAAAGCCTGGCGCAGCATGGCTGCTCCCGGCATGCTCGACGGCATGGTGGGCGGAT
ATGGGTTGTGAAACAGGAAAAAAACCGTCGCAAGAGCGTCGCGGGGACAATTTGTTCCGT
CCTGTCACCGATTGTTGTCGTTGGACGGCCGCAATTCGATCCGGACTCTCAATATCGCAA
TATCGGCTTTGCGAAAAAAATCTACGGCGATACCAATTGGTTTGGAGCTCAGGCCACGCT
AGTGGGCCAATTGGCTGGGGCTGTTGTGACCTGCTTGGTGCCTGCATTTTCAGGCAGAGA
GGTACCCAGGTACCGTTTGAGGACCCTACTCTTCGCATTGAGTACCTAAAATGGGCCGCG
CTTTAGCACACGCTCCAGGTCACGTTTTTCGCGTCAACTTCGCGTACCTTCTAATTAGGT
GCTGGCACGCTGTAAGGAGAAAAGCGCAGGGGCAAGCAGCAACAGATAGGAAGGAACGAC
AGGCAGAGAACAGCTCTCACATACCGTATTCCTCCCCACCATAATTTATGCGGCAGGAAG
GACCATTCTTGCCCATCTTGTTGCTTCCGAATTGTTGCCTATTATTTTGTCTCTCGTGAC
GGACAGACATATTTCTTCGACGCCTTTCCTTTCCCATTTCCCATTTTGCAATTCATCCCA
GAAAGGGCATCGAGGCAAACAGGCTTCATCGACCAATTCTGCCTCGCCAACCCTCGAATT
GGACACCCGTCTGGGCCACTTCACCACATCTGGGGACGGTTTCCCTCTAACTGCCATTAT
GCCTGACATTCGGTCATTCTTTGGCCCAAAAGGCGGCGCTGCTCCAGCAAAACCAGCTGC
ACCAAAGAAGGAAGATGATGCGGCCAAGAAAGGTCGCGGAAGTGAGTTTCTCCCATGATT
GTGGAAGGTGAAGATGCCGGGGAAGCGTTTTGCTAACAATCGCAACAGGAGGCCGCAAGG
TCGTGGACGAGAGCGATGATGACGTGGTCGAGTATGTTTGAAGAACAACATTAGCATTTG
ATAGGATGCAATGGGAACTGACACCGGTTACAGGGTGAAGAAGCCAGCAAAGTCCACCCC
AAAGAAGAAGAGGTAAGCTACCCAACAACACTTGTATACCATAGCGTTACAGCAACTAAC
AACAGCAGCGGTTCACAAGCCGTCGAAGGAGTCGAGATCTCCGCCAGCGACTACTTTGCT
TCGTCCAAGTCCGACACCAAGCCCAAGACAGAATCGAAATCGACACCCTCCAAAGCCGCA
CCAAAGAGCGCCCACAAGACCGAAGTCGAGATCCGCGTGAGCCCGAGAAAGAAGGAGAAT
GTGGCACCGGCACCTGCCGCTGCTGCACCGCCAGCAAAGAAGAAGCGGTCCACTGCCGCC
TACAAATCTTACGATATGGACGACGACGACGACGCGTTCAAAGATGATGCCGATGGCGGC
GACGACATCTTTGCAGCTGACGGCAAGCGGGGCAAGAGAAAGAACGACGACTACGTGGAC
GACGACGACGACAGCGAGGACGACTTTGCGCCCAAGCCCAAGCGAGTTGCCTCGCGGAGT
GCCAAGGCAGCGGCTGCCATTACCATTGATTCGGACGACGAAGACGATTTCGAGCCTGCT
CCCAAGAAAGGCAAGCCGGCAGCTGCAGCAAAGGCTACTAGCAACGGCGGCGGCAAGAAG
CGCAAGACGCCTGATTCGGACTCTGACTTGGACCTCTCGCCCGTTTCCAAGCCCCGTAAG
AAGGCCGCCACGACCGCTGCGACGAAGGCCGCCGCCAAGCCGAAGGCTGCTGCTTCTACA
CCGAAAAAGGCTGCTCCCAAGGCGGCAGCCGCAAGCAGCAGCTCCTCCGGTGGGTCCTCC
TCTGTCCAGGCCATTCTCGACTCGATTCCTCTCATTACACCTCCCTCACCACCGCCCAAG
GACGGCAAGGCTGCCAAGTTCAACTGGCACAAGGCGGCTGCTGGTGGCGGCAACGCTGGC
GCTCCACCAAACGCCGGTGCTGTTGAGATCCCCGAGGGCGAGCCTAACTGTCTGGCTGGC
CAGACGTTTGTGTTCACTGGCCTGCTCAAGACGATCAGCAGAGACGAGGGCCAAGCACTG
GTCAAGCGGTACGGCGGCAAGGTGATGAGCGCACCGAGCAAGAACACTGGCTGGATTGTG
CTGGGCGACGATGCCGGTCCCAGCAAGCTTGCCAAGATCCAGCAGTTTGGTATTCGCACC
ATTGACGAGAACGGTCTGTTTGAGATGGTCAAGCGCCTGCCGGCCGGTGGAGGTGATAGC
AAAGAGGCTGAGAAGGCCCGCGAGAAGCAGGACAAGGAGCTGGAGAAGATTCGTCTGGCC
GCCGAGGAGATGAACCGTGAGGAAGAGTCCAAGAGACTCGCGGCAGAGCGGGCAGAGAAA
GCTGCTGCCAAGGCCGCTGCTGCAAAGGCTGCATCATCGTCGAATGGCAAGAGCGGCAGC
TCGGCCCAGAGCTCTGATCGCCTCCCGCCCGTCGCTAAGCCTACATATTCCTCGCAGACC
CAGCAGCTCTGGACGACCAAGTACGCACCGACACAGATGAATCACATTTGCGGCAACAAG
ACCCAGGTGGAGCGTATTGCTTCGTGGCTCAAGAACTGGCCCAAGGCGAAAAAGTACGAC
TTCAAAGTCAGGGGCAACGATGGCCTAGGCGCTGCCCGCGCCATCATCATCTCTGGCCCG
CCCGGTATCGGCAAGACGACAGCCGCCCACCTGGCGGCCAAGCTTGCTGACCACGACATT
ATCGAGAACAACGCCAGTGACACGCGAAGCAAGAAAATGGTGGAAAACGGTATCGGCGAC
ACCATGGACAACACTTCGCTGATGGGCTTCTTTGCTGCCGACGGTAAGAAGGTCTCTACG
GAAAAGAAGAACATTGTCCTAATCATGGACGAGGTCGATGGTATGTCGGCTGGTGACCGT
GGTGGCATTGCTGCCCTGGCCAAGTTCTGCCGCAAGACCGAGGTGCCGCTCATTCTGATT
TGCAACGAGCGCCGTCTGCCCAAGATGCGGCCGTTTGACAACGTCGCCTTTGACATCCGC
TTCAACCGGCCGACGGTCGAGCAGATCCGCTCGCGGATCATGACCATCTGCATCCGCGAG
GGCCTTAAGATGCCCACGCAGGTTGTGGATGCACTGATCGAAGGCACGGGCAAGGATATT
CGCCAGATCATCAACATGCTGTCGACGGCCAAGCTCGACCAGTCCACGATGTCGTTCGAC
GAGGGCAAGGCCATGACCAAGGCCTGGGAGAAGCACGTTGTGCTCAAGCCGTGGGACATT
TGCCAAAAGATGCTGGGCGGCGGCCTGTTTGCGTCCGCCAGCAAGGCCACCCTCAACGAC
AAGATTGAGCTGTACTTTAACGACCACGAGTTCAGCTACCTGATGATCCAGGAGAACTAT
CTGAACACGAAGCCCCAGGCTCTCAACACGAACACGCCCCGCAGCAAGCGCGAAGCCAAC
CTCAAGTACCTCGAGCTCGTCGACAACGCCGCCGAGAGTATCAGTGACGGCGATTTGGTG
GACCGCATGATCCACGGTCCCCAGCAGCAGTGGAGCTTGATGCCGACGCATGCTGTCTTC
AGTTCCGTGCGCCCGGCCAGCTTTATTGCCGGTCAGCTCACCCATTCGGGCTTCACCTCG
TGGCTCGGCAACAACAGCAAGACCGGCAAGTTTGGCCGTCTGCTGCGCGAGATCCACTCG
CACATGCGCCTCAAGGCCTCGGGTGACCATAACGAGGTCCGCCAGCAGTATCTGCCTGTG
CTGTGGTACCGGCTGATCAAGCAGCTCGAGAATGAGGGCAAGGACGCCATTGACGATGTG
ATCCAGCTGATGGATGAATACTATCTGACGCGCGACGACATCGATGCCATCCGCGAGCTC
GGCCTCGGCTACATGTCCGAGGACACGGTCAGGATCGACACCCAGACCAAGGCCGCCTTT
ACCAGGACGTACGTACACCCCCTCACTCCAATTTTATTTTTATTTTTTTATTTCTTAATT
TTGATACTAACCTGTGTAGATACAACGCCATGTCTCATCCTGTTCCGTTCATGAAGGCGA
CGAATGTCACGGTGGCCAAGAAGACGGCCCGCGACGCGCCCGATCTGGAGGAGGCCATTG
AAGAGGACGACGACGGCGACGTTGTGGCCGAGCCCGTCGACGAGGAGGAGGAAGAGCTTG
ACCTTAAAAAGGACAAGTACATCAAGCAGCCCAAGGCCAAGGCCAAGCGTGCGGCGCCGG
CCAAGAAGAAGGCGGCTGCCAACGATGATGACGACGACGACGACGCGCCCAAGGCTCGCG
GCAAGGGCAAGGCAGCACCCAAGAAGGTGGCGGGTAGAGGCAAGAAGTAAATCTGTGTGG
TTATTGTCCAGACATGAAGAAGAAGAAAAAGAAAAGGAGAAAACGGTATTATAGTATTGG
GGCCGGTGTAGGTGGCGCATTGTTGTTTTGATTTGATTTCCGCCTTGCGAGTGTTTGGTT
TCTCGTTTCTTGGACTGCATTTACGTCTGTTTTTATTGTTTTCACTTCATATCTTGGACT
TTATGTATGCATGGCGAACTTTCTCATAAAAAGCACAATTATCATTGATTTCAGAGATTT
GCATAATTTTGCACTTTTGTATTGTATAATAATATAAAGAGAGAAACTGTAGTATCTGTC
TGGCTTTTCCTCATATCCTCCACCGATTTTTGTTTCCATAAATTTTGCGGATGTTAAAAG
CAACAACCCCAGGAATACCTAAAGAAGCAGAAAGGCGAAGAGCAGGCGGAAAACCGAAGA
GATCAAGTAAAACAACGACTGGCATCAAATCGTATTTTGTTGGCTGGGCCTCATCCACAT
ACCAGCCGAGTGTGGCATGGAGGGCATCGAGCGTTGTAAAGAAGAAAGAGAAAAAGGTGA
AAAGTAAAAGAGAAAAGAAGAAAAAGAAAAACAGAATCGTCATTCATCGTCATCAATTCG
TCGCGTTCGAAAATAGAAGCGGAATTCGGAATTCGGATACTGAAGGTGGTCCCCTGGATG
GGGAGAAAATCAAAGTGGTCGTTATATGAAATTTGCAAAATCAAAGGAAAGATTGCAATG
TATATAAAGAGCAAATTGACACCGACAGAAGAAGTGCATAAAGGGTAGGAAGAAGAGAAT
TTGTTGAAAAGAGGAAAATAAAAAAGGACAGTTGGGGAAGATACGAAAGACGAGAAAAAA
AAAAAAAAAAAGCAACCAGAAACGGACGCATAAAACAATGCACAAAAATCAAAGCGAAAA
ACAATAACAAGTTAAAAAGAACATCGTTGTAGAAGCTGGTGAAAGAGGGAGGTTTGTGAT
AAAATAACAAAGACGCAAAGCCATAAAATGCTAAACGATAAAGAGTGCTCATAAAAGACA
AGTACAAGAACGTAATTGTAAAGTGGACGAATAAAGATTCCCCGGGAATTGATGTTGTCG
GCCGCTGGCGGTGGAAACAGAAGGGAAGAAAAAGGTCATACCTCGTCACACACACTCAAA
CACAAACCACAGCCACACTAGTACATGCTAGAAAATGCAAAGAAACCCGCAAAATCGTTT
TGAGAGAGAGAAAAATAACAAGGACAGAAATAAACAAGGTGGTGGTGGAAGTGAAATGTA
GTGGTGGAGAAGAAAAATTGAAACAATAGACGGACAGTAGCAGCAGCGTGTGCATGTCAT
CTGCGTCGAAAGGTCTTTGCGTGATATCTCACTGGAGCATCACATAACCATAGTGCATCG
GAGCCTGGTACCACGCGCCATTCTAAAGCCACGTAGCATCGCCATTCTCGCCTGCAACAC
CCATGCCAGGGCCAGTCACCATGCCGGGGACACCAGGGCCCATGCTGTTAGGCGGCATGC
TGATGGGGACCATGGTGGACATCATTGAGCCAGTTGTAACCGGAGGCATGGGGCCGCGGC
TGAAAATAGGCGGAGGACCGTAGGTGCCGACAGGGCGTCCATTGCCATTAACATTGACGT
TGACGGGACCGGTGTTGGAGCCAATGCTGGCGCGGTGGCCAATGCCGTTGGCGCCGTTGG
TGTTGCTGGCGCCGCCATTCGTCGAAAAGGCCGAGGTCGGGACGAGAATGTTGGAGCTGC
TGCCACGGTTATGGCCGGCACCGCCGCCGTTGTGCAAGGGGATCTGGCCCTGAGCCGGTT
CGGCGGGAGTGACCTGGCCGCTGGAGTGGCCGCTGCGCGAGTCGTAGGTCTGGATCTTGG
CCTGGATGCGGCGGCCATAGGGCGTCGAGCGAATCTGCGGGAGGTGCGGGCGGATGTTAT
CCACCAGGCGGACCTTCATGTAGGGCGTCGCGTAGTCGAGGGCTGTCTGGATGACGTAGT
TGGCAAACGAGTCGCGCAGGAGACGCTCAATCTCGCCAGGCTGGAGCAGCTCCTCAACAA
TCATGTCCTTGGACGGATCCAGCGAGCACCGCAAGCACTTCTCGACGACATTGGAGCTAA
ATTTGTGGCGAGAGAGCTCGCAGATTAGGCCGCGGAGCTGAGCGACCAGAGGCTCAGTGT
ACTTTGAGTCATTGAGGTCAATGATATATTGAACAACGTAATTGCCAAAGGGATCCTTGA
TAAGGGAGACGGCCTGCTGGGTGATGCGCGCGATCAGCCACACCTTCTGGTCGCCGGACG
CGTGGTCGATGCAGCGCTGGAGGACGCAGCAACCGTGGCGGTGGGTGCCGACATCGACAC
AGCGGCTGCCAACGGCGTCGAAAATGAACTGGGCATTGGCAGGTGTGAGCTTGTTGAGGC
ATTTCTGGATCACGTGGTTACCGTTGAGATCCTGGATCAGCTCGACGACGCGGTTGCGCA
GGGCCTCGATAATGATCTGAACCTGCGTGTCGGTCGAGATGTATTCGATCATCTTCTGCA
GAGCGCGGGTGCCGTGCTGGTTGAGAGCAATGCGAACCATGTCTTCGGCAGCGTTCTGGA
TAAGAACGGTGCGCTCCTCATCGTTGCAGTACTCGAGCAGCTTCTGGCAGAGGTAGTTGC
CAAATGGGTCAGTCATGAGCTCGACGACGTGTTGGTTGGTCTCCAGCCAGATCATGTGGA
CCTGCTCAGAATTGCGGTTCTCAAGCTGCTTCTGCAGGTATCTGCAGCCATGCTGGTCTT
TGCAAAGCTCGTAGATGGTGCCGGCGACGGCCTCAAGGGGCGTGTTGTTAAAACGGTTCA
TGGCTGAGATGTCAGTACAGCTCGAGCAAAAAGGGAGGGGGAAAAAAGAGCATGGCAAAC
TTACCCTCATTGTCCATCTGGCGACGGCTCTGCATAACGCGAGTCTGGTTGTCACGCGGC
ACCTGCTGGTTGACATTGGGAGCAGGAGCACCGTACAGAGGTGCGTAGCCGTTGAAACCC
TGGGGCGGCGGGTACATGTGAGCACCGTGGCCGTTGAGAGCCAGACCCTGCATGGCCTGA
GCAAGACCAGGCATGCCGTTGACGCCATAGGCGGCGGCCGGATTGCTCGCAGTGACGGAG
GGGGCAGATGACAGGCTGTAGTTGTTGCCACCATAGTAGCCGTTCATGAACTGGCTGTTC
ATGCCATTGCCGTTCATGTTCATGCCACCGTTGAGGCCTCCGTTCATGCCATTGCCCATG
TTACCAGCAGTGGTCGGGGGCATCGCAACAGGGCCAGTCGAAGAAGCAGCAATAGCAGCC
GAAGCGAGAGTCTGGGCGGTCAGAGGAGCCTGCGTGTGGGAAATGGGGCCGTTGTTCGAG
GGCACAGGACCGACAGACACGGGGCCGTTGCCGTAGGGCGCAGTGTTGCCCTGCAGAGTA
CCGTTGAGAGAGGCGTACTCGCGGACAGCATTGTTCATCTCGTTGGTCGACAGCTCGCGG
CTGTGGCGGTTGTGCATGGCTCCGGCGGGAATGCGGCCAAGGCTGGCATTGTGATTGTGC
AGATACTGCTGAGCATGGTTGTTGGTGCTGGACGAGATGGTCGAGTTCGGCGTGGACTTG
AGCGTGCCAATGTCGTTGGCCGAGAACGACTGCTGCAGCTTGGGCGGCGTGGCCATGCTC
GACGAGGGCGAGGCAAGCATGGCAGCAACGGCCTTCTCATTGCTGCCCTCGGCGTAGTAC
TTAAGGTCGAACGAGTGGCGCCCGGAAAATCCGTTGATCTTGCTGGCCTCGGATGCACCA
GATTGGCCACTCAGGCTGGGCTGGGCACGATGGCGACGGACATTAGCCCATCCGTTGCCG
TTGCCGACATCTGAGGCAAGGTCCAGAGCGGAAGACGAAGACGAGAACTGAGACGACATA
ACAATGTTAGCAATGGGATGGCTCAGGTGGGATGGGTAGAAATATTGGGATAAATATGCG
TGATGCAAAATTGAAGAAGACAAAGGATGACAGAAAATATTTTTTGTGCAGGTCTTCTGG
TGGTGTGGCGCAAAGAAAGGTAAACAAATACCAAAGGGGAGGGGGATAAAAAAGCGGTGG
AATAGTGGGCTCTTTCAAGTGGGATAGGGACAAATCTGGAGTGGAGTATGGGGGTTTAGG
GGGCTTGGGCAAGGTGAGAAGTATCTGAGAGAAATCTGAGAATGATCTCAAGGCCACGCA
AGATATTCACAATTTCCACAAATCCACCAAGTCAAAGCCCCGGATTTCTCCGGGACCCAA
AAAAGAGAAATGGAACTGAGGAAGGGAAGGAAAAAGGGAGGGGGAAAAGGGGGGACGGAG
GGGGATCTCACCATATTGGTCTGGCGCTCGCTGCGAGTCAGCGTTGGGAAGCTCTCATCG
ATACCGGGCACATTGGTATTGGCCGTCTGCTGGTACATCTTGCTGGCCTCGCCGTTGGTG
GCATGTTCTTCATCGCCAAAGAGGAAGCCAGTTGTGTTGGTCTGGTCAAGGGACGCAAAG
TCGTAGAGAGGGTTGCGCGATTTCGTCACAGGCATGCTGTATCGGTTGACACTGTAGGGT
GAAGGGTCAGCATGATAGCCACCAGTTTCGTCATAATTGTCATCTTCGGCGGAAGAAGGC
TTGGGGGACGACATGGTGATGTACACAATATTGAAAGACAGATGGAAAACAAGGGGATGA
AAAAGAGAGGGACAGATGAAAAGATCAGAACGTTGTTGACAGTCACAAGAGACTCGATTT
GCCTTGAAAGACGCAGATATATATGCTTTCAAGACGGACAAGTGAGATCTTAGGCAGTCT
GAACTTGGTAACAAATATTCGAAAAGAATGTGGATGAAGAAAAGGAAGAAAAGGAAGAAA
AGGAAGAGAAGGGAAGTGAAGAAAGAATGGGAGAAAATAAAAGAAGGAAGAATAAATATG
CTTCGTGGTAAGTTCCAAGGCGAGATGGGCAAGTTGAAGGAAGCAAAATAAATGTAGAGG
AATGACAAAATATTCAAAACATTTGTTAAAAATGTCTTGAATAGCAAAAATTGTGTGCGA
ACAGTGACACCAAGGGTTGTTGGTGATGAGCTAGTATCAAAGTACTCTGTATCTTGAATG
GGTGAAGGTCAAAGCCCAAAAGTGAACTCGATGTAGGCAAGCTCCACTTGGAAGCTTCGA
ATGAAACTTTGGATAATGAAGTGGCAAACAAAAAGAAAGAACAATAGGATTGCACCATTG
ACAAGATATTTGTGAGAAGAAAGTGACGAGTAGTCATAGCCTTGCGCCATTAAGCGCGGG
TAGTCCCTTGGTCCCAAGATCTTAGGTCGCGGGCGATCCGGTCAAGATGCGCTAGCATGA
CTTCCACATCACTCACTTCTCACTTTTTTTTATGGCGAAAAAAAATAGAAAGCACCAACC
TACTTAGGTTTGAATGCTTTACTGATTTTTTTTTACACATTGTGCGTCAAAGGTCACAAT
AAAAGTGAAATCGATGACAAAGGATTGGAGACTTTCCCTCCACATATCCCCAAGGAGGCA
GAGCCACACAATAGGTATAAAAGGAAACGGGATAGGGAAAACAAACGAAGAGGCAAAGGG
AAAAGAATGACAGAATCAAAAGCGCTGAATGGGGGCTGTACGTACGCATTTGTAGAGCGG
TGGCTTGTGGGGTCCTGGCGGACGGCCTCCTCTTTCTCGTCCTCGTCGCTGTTGCGGCGC
GTAGTGGGCACCGAGCGCGAGGGCAGCTGGTCGTCAAAGCCATAATGTTGCTGTTGAGCG
GCGGCAGATGACGATGACGTGGACGACTGCATGTTGATGCCCGACTGCGGAGAAGCAATC
TGCGAGCCAGACCGGCCAGGGCGGTTGAAGAGCAGGCCGGGAGGCGAGGTGAGGCTTGAG
GTGGAATAGCGGTTGGGCCGCGAGAGCATGGAGGGGAAGCCGGAGGTGGAGGACATGGCG
GCGGCAGCGCTTGAGGGATCGCGGTATTCGGGAGGCGTTGTGGGCTCGGACTGGTGGCCC
GTAGCCATGGCGGCGGCGGCATTGATGCGGATATCCTCCTGCATGGCAGCGAGCTCCTGC
TCGTCACGAAGCTGCTGCTGGTTGAGCTTCTGCATTTCGGCCTCGAATCGGCGCTTCTGC
TCGCGGAGCTTCTCGTATTCTAGTCTCTTCTTCTCGAGCTGTTGGAGAACGTCGTTAGTC
CTGTGGCTCTGTGGCTGGCCGGTGGCAAACATGCCATGTTGTCTCGATGTCGCCTCGTTT
CTTACCAATTGAACCTTATGGAGTGCCTGTACCAGCATAATGTTAGCCCTCTGCACATAT
AGATTTACAAATCAGGCATGTCCCGGTGGACGAGGCTTCCTGGGAGATTGATGGGTTGGG
ACGAACAGTTGAAGTAGCCAGATCCTGCGGCTCGGGGGCACGCTGAGAGGTGAGGTTGGC
TAGTGTTGGCACACGCCCCGAGTCGGCGGTGAAGCGCCGGGGCAGGACAGATCGTGGGTC
GTGGGAAGAGGCGACAGGCTGCGGCAGGCGGCTGTCGCCGTTCCGGTTCGGAGACACAAA
GGAGCCCATAGTGCCATCTCCGAGTGGAGGCTGCTGCTGCGCGCGGTAGCGCAGCTCGTC
CATAACTAAAGCTGGCTGTGCGTTGAGGTGTATGGGTATGTGTGGTTGTGGCTTGGAAGG
TCCAAGAAGCTCAGAAGCTGAGAAGCTGCAAGCTCCAGGATCGTATATCCAAAATCCAAA
ATTTAATAATCAATATTCGATTTGCGTTCGTCGTTTCTGGTCGTTCTTGGAGCCAGTCCT
GACTTTGTCGTGGGTCTTATTTCTGCGTGGCTGTGTTCGGTCGTCTAGCGTCCGAATGTA
CTTCTGCTTGTGCTTGTGGGGATTCCCTTTCGTCTCTAGAGATTTGTTCGTCGTTTCGTT
CCCTTTTCCGTATCGTATAGTTTCTTTCTCCGGGTTTTGTTACAGCACCGTATCGTATAG
TGTCGTTTCGTATCGTTTCGTACACGGCCGGAAATCACTGGTGGACTTCGGCAGGATATA
TTATACTGCGAGAATAGCAAGCAATGTTAGCCATGCGATGCGTGCGCCTAGTTTTCGTCC
GATGTTGACAAAACTCGGGGTTTCACGTGGCCCGTCCGGGGAGGTCGAATGCGTGAGAGG
GCCACCGCCGTCTCTCGTTTCTCCTGGCTCCTCCCTTGTCGGCGGTCCAAGGCAAAATGT
GAGTGTCCACAGTCTCGTCGTTGCAACTTAAGCGTCGTGGTTTGTTTCTAAACATTGGCT
GCAATTGCAGGCGGTAGCTGTTCGTCGAGGCGACCTGTGTGATTTACAGTCGCTGGGCTC
ACCGCCTCGGTCGTGAGTTGGCATGCAGAGGGATTTGGCGGGCGGTGTCGTCGTTGAGAG
AGGAGGGGAATCCAGGGCGGTCGATGCCACGAGGCAAGTCGAGGGAGAGTCGATGGGGTT
CGAAGGGGGAGACCTCTCGCTACACTGGTATGGAACGTACCTTATAGAACAAAATATATA
TGATACAGGTTGCCGTCCGTAGAAGAATCGCGTGGGAGAGATTCGAGAAGAAAGTCGGTC
GAGATGAGGGGAGAAGTCGGAGAGGAGGAGGAGGGCGAGGATTGGAAATACAGTTGAAGA
TACAAGAAGAATGAGAAGTAGAAAACAACAGTAAAGAATACAACAGAGATCCTCGTGAGA
GAGGAGGTAATTCACAAGGAAAAAAGAAAGAATCCAAAACGGACCAAAAAAGAGCGTGGT
GAGGAGAAGACCGCAAAAAAGAAGCAAAGGGGAGGAGAGGAGGAGGAGAGAAAGTGAGGG
TAGGGAATTCGATGGGGGTTGTTGGTTGAATGAGGGCAAAGGAGGAAGCGTCGTGTTGTG
GGTAATGTTGGCGAGGGGGCAATCCAAAAGTGCAAATACAGGGCGCGGCGGCAGCAGCGA
CTATCCCCCAGTCCACAAAGGAAGGAGCTACCGACAAAGCAGAAAGTCAGGGGTTCGGCC
ACTGTTTCCTGTCAAGCGCTATGTATTACCCCCCTCCCCCCCTACTTTTTACTGGCGCAA
GCTGTGGGAAAGAGGAAAGAGCCGCCCCTCTCTCTTTCCCCCCTCCACACAGATCACAGT
ATTTACTGTAAAAAAGAAGGGACGGCAGAAAAGGTGACGGCGGGCTAGGGCAACTGGAGC
CAAGGATACTAGGGGGGGATCTCGGGGCTCGGTGGGTGATGAGCGAAAAGGGAAAGTGCA
AAGGGTAGCGCGGAGCGCTGAAAAGGAAGGGTCGAGGGACCTCAGCTGGGAGTGCAAGGG
AAGGCGTATCAGGTCGTTCTTGCCATATTACAGCACATCTCAGATCGAGAACTACTTGTG
CAGCTACCCTTCTAGATGGAGAGATAAAAATGAGTCTCAAAAATGAATAAAAGCCACAGC
ATTTTTCATTGAATTCGGGCAGGTTGGGGCACGATGACTGTCGAAGCTGTTGCCCAATGG
CAGGCTTTGAGTTGAGAAAAAGGGAGGAGGCGGTCAACGAACAGGCGGCCGAGGAGCGGC
CAGAAGCGGCCAGCGCCAGAAGCCTAAGACAGGGTGGCGCCTAGTGCTAAAAAACGAGAA
AATCAGGGACTTTGGGGGACTTTTGACCCATTAATCGCAGCCGCCCGGAGTGAAGTGATT
GACGGCGTTATTACTCACTGGAGCGGTGCCTGCAATACAGTGCGAGTCAAGATGTATAGG
ATTGGCATCGTCTCAACCAACAATTGGCCTGACAAATCGAGGACGTTTAAAAACGAACCG
GCTTCATCTCGAAATATGTGTCTTACTACAGATTTCAGGGTTGATTATCTACGAACAGCT
GCGATCTCAACAAGGCTCACGCTTGTGGCAAGCTGCGGTCTGTCCCTCATTGCTACCCAA
GAAGATAAAAAGAAATGTGATGGCGAATGTGGGAAACGATAGGGCTTTGAGCAATTACGA
CGTAAGATACACGGTTTTGAGGGGCGGCTTTCTTTTTGCATTTTGACACGACAGTATCTC
CTTTCGCTCTCCGAATAAAATACGACAACTTACAGACAACCCGGCAGAGGGTGGCAATAT
GCCATACTGTTCCATCCCTCTCATCACTTCCTTTTTGTCACTGATCAACAGACCAACGAG
AATGGGGAGAGAGATGTCGCAAACCGGGGGGCAGTTTGGAGACAAAAATCGAGGCGCAAA
ATAACCCTGGCCCAGAGCTGGCATGGACCAGTCCAAAAAGGGATCTTCCCCTCAAAAAAG
GGCCAGACCCGGGGTCCGCCCATCCAACTCAAGATGCAGGCCGTTTCTCGAGAACGAGAC
AAAAAGCCAAGTCCAAACGACTCGAGGGCAGCGAATAGCAGCTCGTTATTGTCCAGCCCC
ATGCCTATTTCTAGTGTGGTGAGTGTGAGGTTCAAGAACCGACTACAGAGAATGGCGGAA
GTGGAATGCGGGAGGAGGAGAAGACAGGGCCGATTCAATGATTTTGATGGGATGGGTATG
GATAGGTTTTGGGATGAGAGAACCTCAGACAGCAAATTAGCTGAGCTGTCGGCCATGCCA
TTGGACATACAATTGGCTGGTGATGGGTGATGAACCGGTCGGGCCCTGTCCTGGCCATTC
TCAGTAATAAAGCCTGGCTGGGCTGGTTGGACAGAAGCCTCTCTTCTCTCCCTCACTCTC
ACGCATTCTCTCTTGCAGCGGCCTTCTTCAAGCATCTCACCTCCATACCCCGGCATCTCC
GAGATACAGAACTGTGCGGAGCACGGAGAGTGTCGAAAACAGCTTCAACCTAAAGTAATA
CCAGCACGGCGGTGTAGGACAAGAAACACAAAACGCACGCACGAAAGCACGAACCACCTC
TGATATTTCCCCCTAGGCAATAGGAGCATTTCTGCGTCTGTTCCTGCGGCATAGCAAGAC
AGGACTGGGGTAGGTTGGAGGTAAGATACAACAAGTAGGCACATCTCGAGAAGACTGACG
TTGAAACAGGCTCTGCCTATCGTGTATCTGGTATTGTTCACGGAGATTTTTCTTTTCTCT
CTTTCTCGTGTCGTTTCTACGTTTCTCCGGGACACTCCTTACTTTTTCGCGACATACGAC
GCATTTCTTATTCCCTTCTTCTGACCGCACCAAGCTTTCATCTGTTCTCGCGACTCCTTC
ACGATCCCTACCTCACCTCCTTCAAAAAAACAGACCTTCCCTGTCCGCCCCTGCTTGCCG
CAGCTTGGACCCCATGTAACCGCTTACCCACCCAAGAGGTGTGAAACATTGCCGCCATGT
CACACACACAAAGTTGCAACAAGCCCTCTGCTACCCCCGTCTCCATTTGGGTATTTTCAC
ACTTGCTGGTGCATTTTCACTTTTCACCGCATTCATTATTCACATGGCATGGCCAATGCC
AACCTCGTCTCTTCCTGGCCTTTGATCCTTCGCACACAGCTCATTTTCTATTAATATTTT
TTACCCTTCCTTTTCTGATGTCAGATACTTCAGCTGACTTTTTTTTATTCTAGTTCTGAC
GAGGATGTGCACGAGGGCGCTGCAAGGTTCTTACGACGGCCGAGATCTTGTTTGCGCGGC
TTTCGCCTGGGTACTCGTAAGCTTTTGAAGAGACTTGCCGTTGTTTGATATTCGCCCGGG
ATGAGTGAGTTCTGATGTGAAATGCACCATTCTACATACAACCAGCAACTCTCAGCTACA
TTGGACGACGCAAGAGAAAGGGGAAACGGCCATGATCGACCGAGCATGCGGAATATATAC
GGTGGCGCCGTGTTTCTGTGTGTCTTTTACTTTTTGTGTGTAAAATAAAAAAAGGCAGAG
AAAACTGCCAGCCGTCCCCCACACGCCACGACGCATTTACCCGGATCAGGGTCGTCGACG
TCGGCACCCATTTAAAGACAGCATGCCCAGCTGAACGTCTATCAAACAGCTCACCTGGCA
TCCAGCTGTTTGTCTTTCGTCTCGTCTTCGTTAACCTCCCCCCTTTGTGTGATATTGTTC
TATTTGTGTTATTTTTGTTCGTCTTAAATTCGTTCTGTTCCATGCTGTCGTCACGCTCAC
CTTGGAACCTTTCCTACTGCAGATCAGGCACAAGGCAGTTGAAATAAGTTTCCGGAACAT
GCACCGTAAATCCTTTTATGAGAATAAAGCCAGTGAAGCCGAGAAGGTTTCCAGAACACA
CGGCTCGTTAAACGAAAAGTCGATCTGGCCAATATCATAACGGCACATGCAAATATCGCT
ATTTTCATATCGCAGTAATACGAACATCGTATATCAACGTTCATTGTCTTCAATTGACTT
CTTGTGGGTTGTTGATGAAACTCACTGCTAAATCCTCCCTCCGTACAATTAGTACTGTAC
GGCGAAACAACAGTCCCATACGGAGTAAATCGTGACTTTGTTCTCCGACTGAAACTGCGA
GCATTTTAATGTTCCTCAACCAACATCAAAAAGAACCCCCACAAATAAACCCGCCGTCGA
CGGCAAGCTCCACTAGCGGGGACTAGACTAATAAGTCAACAGAAACCAAAAAAAGGGGCG
AGGAGGGGCAACATGAAAGGAGAAGGCAGGCAGGCACTGAATACTGAGCGTGAAAGGAAG
GGGAGTTTTGAATACGATAGGATACCAGAGCATCGTGATGGCACAGAATTTCGCATAATT
ATTGAGGACGGAAAGTTGTGCTCAGGGGTAATTTTCAATCCAATACAGACCTCAATTCCT
AGCCGATGACGAACATTTCGTGAAGGGGGAAAGAGGGGGAGGGGCAGGCACTTTTTTTTC
ACGAGATAATCTTAAAAAAGCCAACCGCCAAAACTTGAACAAACTGGAGCTTCGCTAAGA
TTATGTTACGTTTTACTTGATTTTCCCTTTACCGCCCAACTATTTTTTTATCGTGGCATC
CATTGGCCCCTCATCCCCTTTTGTTTACGAGTTTTTTTCTTCCTTTATCATGGAGGGGCA
TATCCATTGCTGAATATGCCACCAGTCGCTTTGACAGATCCAGAAAGCATCTGATATATA
TAAAAAACGTGTGTCACACATGGTGCAGTCAACTTTGATATAAGCGACCTACCCTGAGTA
ACACACGCGTTGAGAGCTGTATTCTTATTCAACTACACAGCGTTTGTACTGTTACTGTTC
CCAACAGCCACTCACCTCTACTGTGTATTTGTTTTCTTATTTTCGTTGCGTCAGAAACCA
AAATCCTCCCCTGTTGCTAGCCTCACAACAAAAGACGAAAATACTGTGGTAAGTGTCCCT
CACGATGTGTTGTTCTCCACTCTCTTTATTTCTTGTGTGTTTTTTTTTTGCCCCTCGCTC
GCTTTGGTCTCCCAGGTCCACCCCAACTATTTTTTGCTCACCGCTTCTTTCTTAACCCCC
GGGCCCCGCAAAATCGATCTTGGTCATCTTGGTTTTCTGACGACAACCATGCAAGGAGTC
AACGGAGGCAACAGAAGAAAAGAAGACAAAAAACCTTCACCACAGGACACACCGAGAGCA
ACGGGTCTCCGCGTGTCGTGTCAACGTTGTATGTGGGCATATTTTGCACTAGTTGAGGTC
TTTGGCTTGTCCCATCGAGGCAGGCCAACTTTTGCTATCAAACAAGCGAGGATTGTCCAC
CTGACCAGATAAACAAGCTGGACACGCAACGGCATGGCGCCACATTGTTATGCAGCCACT
GGTTCAAGTCCGACCCGTTCGCCACAGAACGTTGAATACAGACGTAAAACTGCCCAATAA
CTTCCTGACAGCCAAGTTCGCGCATGCGACTTTGTCTCCGGCCCTTGGCTTGCAGGATCA
ACAAAGACCAAGACCACCCACCTGGCGGCCATGCCCTGTGCCTTGTTTCCCCGGATGTGC
CCGCAAGCCGTATGTGTGTATGAACCTGCCCTTGCACAAGTCAAAGAAACTCTAACCAGC
ACAGTATGCACAATGCACAATGGCAGACGTACATCAGGGTCTATTCCTCTTTCTCCCATC
CCCCTCAATGCTTGATAGCAATGGCACTGGTAAGTAGATGCAGGTCGGAGTACACAAAGA
AAGCCAAAGGAAAAAGAACAACGCATCAATGAACGTGTGTGTGATAGATCCCCGCTCTCT
GTCAAAATCAGGAAACCGCATTGGCAAATGGCAATGCCACTGCATTAAAAGAGCAAAAAT
GTCGAGTCTCGTTGGGCCTGCCCTGTCAGACAAGCAAACCAGCGAATAGAAAGTAAGAGA
ATGTGACAAGGCAAGCTGCAGTTGCTTTTTAGGCTTGCCAATGATACCCCGTTCGCCAGT
TCTGCCCGATCACGACAACCTATTTGTGCCCCGGCTGGCCAGCACATCATTGCAGAAGCG
GCCGACGCAGGACGACCCTCAAAAGCCGCATGCCATCTGCAGGTGAATGCAGGCAATGTA
GGCAATGTAAGCAAATGCAGGTGGACAGAACCGTCAAGGCGAGAAGGCAAAACGAGGACA
AGAAAACAAAGCAAGGGACGGCCGAGAAATACTCACACTGCGGGTACATCATTCTCGTCT
TGTCCCGCTGCAAGCGCGAAAAGGGAATATTAACGGCCCAAAGACACACACAGTAAATAC
AGACCAAGAAGCGGCCCTGACAACTCACAAGGCTAGCACGAGGTCTCGGCTACTGCTTGT
CGATGCAGTGCCCACGTCGATGGTGCAGGTTTGTGGGCACCAAGATGCTGCTAGAATGCC
ACTGGGGTGTCGTTCGATGCACAAGGGATGTAGACAAAACAAACCCCAACGTCAAGATAA
TACACAGTATTACAGCATACTTGCCGGCTTTTGCTGCACGTCAACTGGTTGCACCATTCC
GACTTACGGAGCTGTGCTTGCCCTTGCAAACATCGTGGGACAGAAAGGAGCAACCCCACA
CTTGTGAAATAGGGCAAGAGCAAACGAGTAACAAAGCTCCTTCCCAACAGTTGTGAGAGC
TGCATTGAAAAGAATTCCATAGCGGGGTTTATTTATGTGGAAGGAGGGGAAGATATCGCA
AGGTACAACAAGAAAAGAAAGAAAAAAAGAAATAGCGATGTTGAGGATGGAGCAAGGTCT
GTGCTCAAGAGGGGCAAAGCCAACTGTAGCAAGGCTCAGCGTAGAGAGCTAGAGCCATAA
ACAAACGCGGCACGAACGCCTCGAGTTTCGAATATTTTAAGCAAAGCCTCCATAGACAAC
AGATATAATCAAAATTGATGCACAGTCTTTGTACTCGAACATGAAGAGCTGCTTCCAGAT
GCGGTTATCTCATTGGTCAATCAACTGTCTTACACGCCTCTAAGCCAAGATGCACGTTTG
AAATGGACAGACCTGGTAGCCTTGCGATGAAAGATAAGGTTGGGCCTGTAGTGATCTTTC
AAAAATCAAAATTAATAAATACATCTTCTAGCTATTGTTGATTCGCCTTCCATCTGTCAA
TAATTGCCCCTGACACAAGGCTTCGGCGTCCGACTTACAAGACGGTGCACGTGACCCGGC
AAGCTAGATGACTGTGCCGGCCTGTGCCTGCCTGGTTGGTCAGCCGCGTTCTGGAAGCTC
CAAAAATTTGGCAGCTAACAGCGCTAAAGCGCGGCGAGGCAGGCACGTTTGGCGGGCAAA
AGCAAAAAAGAGAAGGCTGGCTCCACTAAAAAAATGTTCAGGCTCGTCACCCACCGGCGA
CGATTTTGTCGAGCTTTGATTGACGACAGTCATTGCTTTGGTCTTTTTGTTTTGCGATTG
ATCTCCAATCTCCAACTTGCTCGTCGACCAACACTCACCACACTTTCCCCGTTTATCATG
GGCTGCCGGTCCTATCGCTCACCATGACGGTCATTGACGACGGCTTCGAGGCGCTCCTCG
AGCCATTTTACAATGGCAAGCGGCTGACAGATCCCATTTCGACCAAGGAGGACAAGTACC
AGCTGCTGCCGGCCTTTTTGAAGGTCAAAGGTGTGTATCCTAGTCCTAGATGTGTTTTTG
CTGTGTTCTTTGTCCGACGAACCTCTGCTAACTCTCCCAGGCCTTGTGAAGCAGTATGTC
TCTCCGAAAGAAGCTTCTGAACACCCAGCATCTTCATTCTGGACCCCGCTAACTTCTACT
TTCCAGGCACATTGACTCGTACAACTTCTTCGTCGAACAGGAAATCAAAGAGATTGTCAA
GGCCAACCGCACCATCCGCAGCGATGTCCAGAGCGGCTTCTACCTCGAATTCACCGATAT
CCGCGTCGGCCGCCCGACACGCTCCGACTACAGCGATGTCAAGGCCCAGAACGAAGTCAC
GCCCATGGAGTGTCGGCTGCGAGACATGACCTATGCGGCGCCCATTATCGTCGACATTGC
CTACACGCGCGACAAGAAGCGCGTCATCCGTCGCAACATTGCGCTGGGCCGCATGCCCGT
CATGCTCAAGAGCTCCAAGTGCTGCTTGAGCGGCGCCACAAACTCGCAGATGGAGGTCAT
GAACGAGTGTCCTTTGGACCCGGGCGGCTATTTTATCATCAATGGCACCGAAAAGGTCAT
TCTCATTCAGGAGCAGCTCAGCAAGAACCGCGTCATTGTCGAGTCCGAGGAGAAGAACAA
CGTTATCTCCGCATCCGTCACCTCGTCCACGCACGAGCGCAAGAGTAAGACGTACGTCAC
GCTCAAAAAGGAGCGCATGACGCTACAGCACAACGTCCTGGTCGAAAACATCCCCATTGT
CATTGTGCTGAAGGCCTTTGGCGGTCTGTCTGACTACGAGATCATGCAGCTGGTGGCTGG
CTCTGACGGCCGCTACCAGGACGACTTCTCTGTCAACTTTGACGATGCCGCCAAGGCCGG
CGTCTTTACACAACATCAGGCGCTCGAGTACATTGGCGCACGCGTCAAGATGGGCGCCCG
CAGTGGAGGCGGCGGTGGTGGCGGCGGTCCTGGCGGTCCGCCGCGCATGATGGGCCCTCC
GCAACGGCGCAACAACGTCGAGGAGGGTCTCGATGCCCTCGCCAACATTATTATCGCCCA
CGTGCCCATTGAGGGCCTCGATTTCTTCCCCAAGGCTGTCTACGTGGCCATGATGGCCCG
CCGTGTGCTCATGGCCGCCCACGACCCTCGCCTCGTCGACGACCGCGATTTCGTCGGCAA
CAAACGTCTCGAATTGGCTGGCCAGCTTCTGTCATTGCTTTTCGAAGATCTATTCAAGAA
CTTCCAGGGCAACCTGCGCGCCAACATTGACAAGTTCTTCAAGAAGCCGCACCAGGGCGT
CGCCTTTGACCCGCTGACCTCCATTAGCGCCACAGGCAGCGTCATCTCCATGGGCATGAA
CCGCGCCATCCAGACGGGCAACTGGAGCGTCAAACGTTTCGGTATGAACCGTGGCGGTGT
TACCCACGTGCTCAGTCGTCTGAGTTACATTAGTGCGCTCGGCATGATGACGCGCATCAA
CAGTCAGTTTGAAAAGACGCGCAAAGTCAGTGGTCCTCGTGCCCTTCAGCCGTCGCAATG
GGGTATGCTGTGTCCGTCGGATACGCCCGAAGGTGAGGCCTGTGGTCTCGTCAAGAACTT
GGCGCTCATGACACACATTACGACACACGTGGAGGAGGGCCCTGTGCGCGAATGGGTGTT
CTCGCTCGACGATAGTGTGGAGCCTCTGCGCAACTTCACAGGCGCCGACATCCACAAACC
GGGCGCATACGTGATCCACGTCAACGGTACACCCTTTGCGCTGACGCCCAACCCACGGCG
GTTCGCGGCCAAATTCCGCACGATGCGTCGCCGTGGCTGGATCTCGCCCTTTGTCAGCAT
CAACCTCAACACGCACTTCTCCGCCGTGCACATTGCCACGGACGAAGGCCGTATCTGCCG
GCCGTACATTATCGTCAAGAACGGCGAGCCACGGCTACAGGCAGACCACTTGCGGCTTCT
GCAGATGGGCAAGGTGTCCTTTGACGACTTTTTGCGGCGCGGCGTCATTGAATACCTCGA
CGTCAACGAGGAGCAGGACGCGCTCGTGGCACTCTACGAAAAGGACTGCGGCGCAGCAAC
GACACATCTGGAGATCGAGCCGTTCACCATCCTCGGCGCCGTCGCCGGTCTCATTCCCTT
CCCCCACCACAACCAGTCGCCGCGTAACACCTACCAGTGTGCCATGGGTAAGCAAGCAAT
TGGCGCCATCGCATACAACCAGTTCCACCGCATCGACACTCTGCTCTTTACTCTCGTCTA
CCCACAACGGCCCATGGTCATCACCAAGACCATTGAGCTCATCCATTACGACAAACTGCC
CGCCGGCCAGAACGCCACTGTCGTTGTCATGTCGTACTCTGGTTACGATATCGAGGATGC
CCTGGTTCTCAACAAGGCCTCCATTGATCGTGGTTTCGGCCGCTGCCAGGTCTTCCGCAA
ATACGTCGCCGAGCTGCAGCGGTATCCCAACGGCCGCGCCGAGCGTGTCGGTGCCCCCGA
ACGCGACGAGCGTGGCGAGCGCATCGCCAAGCACTCGGCCATTGATAACGACGGTCTGGC
CGCAGTTGGCTGGCGCGTGCGCCACGGCGATGTTATGATCAAGAAGGAAAGCCCCGTCGA
CCTGGCCACGACGGGCATTGGTCTGGACAGCGGCTCCAACGAGTACCGTGACTCGTCCCT
GACCTACCGCATCAACGATCCTGCCTATGTCGACAAGGTCATGATCTCGCAGACCGAAAA
GGACACGCTCATCTTCAAGGTGCAGACCCGCCAGACCCGCCGCCCCGAAATCGGTGACAA
GTTCTCGTCGCGCCACGGTCAAAAGGGTGTCGTCGGCATCATTGTTGACCAAGAAGACAT
GCCGTTTGCCGACTCTGGCCTGGTGCCCGACATCATCATGAACCCCCACGGTTTCCCCTC
GCGAATGACGGTCGGCAAGCTGTTTGAGTGTCTGACGGGCAAAGCCTCGGTGGTGGCCGG
CCGCCGCGACTACGGCTACGGCGACGCCTTCCGGTCGCACCCTGTCCAAGCTATGGGCGA
AGAGCTCGTGCGCAACGGCTTCTCGTGGGAGGGCAAGGACACGTTCACGTCGGGCGTCAC
GGGCGAGCCCTTGGAGGCCCACATCTACAACGGCCCCATCTACTACCAGCGCCTCAAGCA
CATGGTGCAGGACAAGATGCACTCGCGTGCCCGCGGCCCGCGCGCCATCCTGACGCGGCA
GCCCACCGAAGGTCGTTCGCGCGACGGTGGTCTGCGTCTGGGTGAGATGGAGCGTGATTG
TCTGATTGCCTACGGCGCTTCCCAGCTGTTGTTGGAGCGTCTAATGACGAGCTCCGACGC
CACGTCGCTCGACATTTGCCAGCGGTGTGGCCTGTTTGGCTACAAGGGCTTCTGCCAGAC
ATGTCGCAGCACGCGCGACGTGACGCAGATGACGATGCCCTATGCGGCCAAGCTGCTGGT
CCAGGAGCTGATCAGCATGAACGTCGGTGTGCGTCTCCAGCTCGAAGACGAGTTCCCTCA
CGGTGCTCAAAAGACATAGAGGAAGAAGAAAGGTGAAGAGAAAAGAAAAGAAAGAACTGT
ATAGCGGCGTCATTCCAAGGTGTTCCTCCTATTTTTTTTGTATTTCTTAGATCTGGGCAG
GCATAGTTTCATTTTTGTTCTACATAGCATTGGCGGGAGGAAAAGGGGACTCATCAGGCA
AATTTAAATCCAACACATTCAAACAGAGAGCACCCGTGCAAACCCCATTAAAGATAATTT
ACCTATCATGACTGTAAAATCATTCGTTCTATTCGCTTGTCTGGATATCTTATACTGTAG
TCGTGTATTTTTTGCATCATCCCTTCTTTGCATCTGCTGCCGACTGGACGGCTCGCAGTC
CGCCCATGGTGATGTCAAACTCCACGGCGCCCTGCATCCGTGCAGCCAGCGCTGATTTAT
ACTGGGTGGACGTAGATGTGGGAGCTGCCGTCGACCCTGTTGCCGCCACATGCGGCGCAA
ACACAACTTTCAGCCACCGTCGCCACGAGTGCCGCAGCCGCGGCGCGCCCGTATTGTGCC
GGTCGACGCTGCTGCTCTCGTCGTACTCGTCGTCGTCACAGCCGTATCCGCTGCCGTCGG
TCGGTCGATAGCCGCTGCCGCTGCCGCCGTGGCCGCCAGTGCGGGAGGCCTTTATCAGGG
CCACGCGCATGCCGAGCTGTGTGGCCCAGACAAGGCCCAGAGATGGCGTCTTGTTGCGGG
CATCTGGTCCGCCACCATTTATATTATAAGCGCTGGTGTTATCTCCCCATCCAGTGAACC
ATCGCTGTTGGTGGTCGAGCTGGAGCACAGGTGGTGCTGGAGGCGCTGGAGGAAATTGTG
ATGGCGGGATGTATTGTGAGGAGGGTGGTAAAAAGTCCTGGGCAGATAGAGGAATCTCTG
CCGCGGATACGATAGATGGTTTCTCGTCCAGGCTCGATGGGGGCAGCTTCGTCGTGTCTT
CGGTTTTAGTTTCGGCCTCTGGCTGGGACGACATTGCAAGAGCAGCCGCCGATGCTGCCG
GCTGTTGTCGCCTGCTTCTAGCCGCTAGAGGACTTTCTTGTGTGAGTTGTGTGTAATGTG
ATGGCTGCGGTTGTTGTTGCTGATTGCTTTGTGGCTGTCGTATTGATGGGGGCGGTAACA
TGCCCCCTTGCCGTGGCCTTTTGGCGGACGATGTTGTCATGGACGAAATCTGCCTTGGTA
TGCTGCCACCGGAATTCCATTGTTGTGACAGGGTATGAATCCCGCTGTCGCCTATGCTTC
CGTCCAAACTGCTCCCGTCAAAACGGTCGGCCACCTGGTTGGCCACGACGACAGCCAGGT
TGTGCTTTTGGGCAAGCGTTCGTAATAACATGCCCAACCGTGTAAGTTCTAGACTGCGTG
CGGCCAACGAGGTGTTTCTTCCAGATGGTGTCCCAGAGGCACCGCCCTTGTCTTTTTCGC
CCGCACCCAGGCTACCACCCCCGAAAAATGGCCGGAAATTGGCCGCCACCGAGTCCAGCA
CCACGAGTCCAAACGACCCTGCACGGCCGCCAAACTGCTCGGCCTTGCTAAGTTGCACGG
GCAGCTGGTGCATCAGAATGTGCTCTTGCGCCTCGAGGTCCGGTGTGTTTATCGTCGCAA
TCGATTGCAGTGTGCAGTGCTTTTGCAACGTTTCGTGGTCCGGGTGTGTGCGGATGATTT
GCGTCAGGCGGCTTGTTGTGAGAGGTGCTTCCGAGGCAATGTACAGTGCTTTCCGTCCAA
GACCTCGTGGTGGAGGGAGCTGCACGGCCACGAGTAGACTGAGCAAAAGCTGGGTCTTGC
CGACACCGCTCTCTCCAACGACCTCGGAGAGCACCCCGGTAGGGAACCCGCCGCCGAGGG
CCGCGTCGAGTGCCGGGTCCAGCGTGCTGATGCGGCCGAAGTCGCCGGGCGTGGGCAGGC
TGTTTTTTCGGTCATCCTTTTCGCCAGTTCCCTCACCCTCCTCTTCGTTTCCCTCACCAG
CCTCCGGTCTTGGCTTTGGGGTCCGCCGCACTGGTCGCGCCGGCACCTGCGACAGCTGTG
CCCGCACCTCCTCACACAGCCGCTGCAGGTCCAGCAGCGGCAGCCGTGTCCGCTTGCCGA
CTTCGGCCGCGTCGAGCGTCAGCAGCTCGCTCAGCCCAATACGGTGCGTCTCGAGTCCGG
CAAGGAGGGCAGCATACTTGTCGGCAGACGGGAAATCGGGCAGCAGCGCGTGGAGGTCGC
TCATGGGTCTGTGTGGGCGGAGACTAAGACTGCTGAAAAGGCGGAATAAATCTTGCGCGA
ATCCTAATAAAGTGTCGTTTTGTGAGCCCCCTTTCTGTAGTCGCCAATTGGTAGTGTCGC
CCTTTCCCTCTTCTACCTTTGTGGATGGTTGCCGTCGCCGTGATTGCCGTGATTGAGTGG
AGTGGAGGGGCCGTACGTGCCTGGGAAGGCGCGACCAGCAAAACGCGTGCTCACGTTATC
ACTTTACGGTGAGTGGGGCCGCACTTTGTGAGAAGCCACCACCAAAGAAAGCTGTGACAA
GCTGTGACTTTTCCTTCACGCTCATTTTGGATTTATTTTGTTTTGCCCTTTTGTGGTGTA
TTTCTGTGTCGTTAATTTTGTATCTTTTTTTTTTTCTCGCATGTTTTGTTCTCATTCTTT
TATTTTTTTTTATAAAAAAATCTTTAAATTAATAAATCAATGAAATCGCCAGTAAAAAAA
AAAAAAAATAAACATAAAAAAATATGGCCTTGGTGCAAACCGACCGTCGTAGACATTAAA
ATTCACGATCTTTATAAAAGAAGAAGATCATTCCCTCGAAGTATCAGGAGTCTGTACCGA
GAGCTAGTGATCAAGGTGAACCTTTTCCTATTGACGATCTGACAACAAAACGAGGAAGGA
GTGAGCAGAAAGATGGCGTGCACCTTCTTCAAGTATTAAAAAGGAAAGAACGATGGTCGT
TCTTTCCCAACATGTTAAACCGCCACCCGTTTTCTATGAGACTGGAAAGAGGAAGACAAA
CATGGAAGAAGGCTGCAAACGCAATCTGTCTTCTATATAAGCTCGCTCTTTTGTCCCGCT
CTCTTCTCTTCTCTCCTCTCCCTCTTCTCTTTTTTCTGTCACTTTTCACCCATCACCAAC
AACGGGCTCTTGCAGCAACATCGGATCTCTCATCCGATTCATACTGCCGGGGCTCTGGTG
ACTATTTTAACTTACCTCTCACCAGACGCCCAGTTTTGCTTCTAATACCTTGTTTTTGTT
TCTTAGCTTTTTTTTTTCTCACACGCCCACTTACCATATCGTCCACGATGAAGAAGGGGA
ACAAGGGCAAGCCGGGTGGCTTCGATACGACCACCATATACCTCCCGTGAGTATCACGAC
GAATGTTCAGCCATTGCATGTATGCATCTATGCTTCGTATCTGACCACGCTACGCAGGCC
TAAAAACAACATTGTTGTCCAGAAAATCCCCGACAAGTAAGTAGAGCCCATCTGCTCCAA
GATCTTCCAAGTTGCAGAACCACAGAACCACAAAATAGAAGAACGGCATGTGCTCACCCT
CTTAGCATCAAATGTTTCGCCGGCGGCGAGTGGAAGCCCCCTTCCGAGTTCTCGAAGCGG
GCGCTTGAGAATCACGTCCAGTCCAATAAATCTCCTGGCCAGTCGGTGGTCTCTTGCCGT
TTCCATTCGGCTCAGGTTCGCCGCGAACTCAAGTGCAACGGACCCTGCGGTGACTGGCAC
CCGATTGAGAGCTTCAGCCGCAGCACCCGGGTCAACGGCAGAAACGTGAGTCGAGGAATC
CTTGCCACATGATGAAAATGCACCAAAGATGTCTCACTGACAGGTGTAGTGGTGCCACAA
CTGTACCGACTGGCAGCTCAGCGTCCAGCCTGGCTACGCCCCCTACGTCCCGCCGGCCTC
CTATGACGCTGGAGACGACAGCGACGATGACAATGACGATGGCGACGACACCTCCTCCAG
ACTGATTCCCAACAGCGAGATTCCTGACGAGAACATCGAGGACGTACGTACCACCCTCCT
TGCCACATTCAGATCTGATACATGCACGAATGCTCACCGTCTAGTGGATTTACAACAACC
CGAGCGAGCCTGGCGATTTCGAGGCGGTCGAGGTCGGCACTCAGCCGTCGGTCATGGACA
GCGCTTCGTCCGTTTCGGGCGTGTTTAGACCTAGCCTGATGGACTCGCGTCCTCGCCCTG
TCGAAATCGGAGGGCTTCCTGGGGCTCTGAATGCAATGAACCTGGGCCGTGTCGACCGTA
CGGGTCCTGCCCAGCCCAACTACGCCGCTGCCGCCTCCGTTAACTCTGCCTCTACCGTCC
GGGGCGCTGCTGCCAACATTGGTGCTGGGGCTGGCGGAACTAGGGCAGCTGCCGGCAGAG
CTTGGACAGGCACCGGCCCCGCCTACTCTGCCGCCAGCGGCTCGCTCCTGATGAGCAACA
ATGGAGACACCGCGTCGCAGACCAACCCGTCGGTTTCCAACACCTTGTTCTCGGCTGCCA
CCTCGAGACGCATCCCCAGCAGCAGCCAGGGCCACTCGATGACTTCGGGCACGGTGGCCG
GCAGTGACACAGGTTGGATGGAGAACCGGTTTGCGCCTCTCAACAACAGCAGCGCCCTCG
CGCGGCCTACCGTCGTGTCTCAGCGCCCCGAGACTGGAAACGGATGGGCTCGTCCGGTAC
GTCACCGAGTGGGGGCATTTGTTATTTAAAATAACCATGCTAATACACTGTTTCTAGGTA
CAACGCAAGACGATCGACATTGCTCCCCGCTACGTGGCCAATACTGGTGGTCTGGAGGTC
CAGCCTCAGAAGAAGGTTGTCTACGCCGATGCCGACGACGACGATAGCGAAGACGAATGT
TAATTTCCACCGTCGTGACATTTTCTCCTTCGTCCGGGCTGACAGTCTCACGACGGAGAT
GCATTTCAGCGGCAATTGAATGATACAGGTGGCCAAGTAAGGGGAGGCTGGGAGTTAAGG
AGGAAAATGAAATACAGGAATTGTGACAGAGCGACCGCAAAAAAAAAAAAAAAAACCCAG
GAGGAAAAGAAGAAAAAAGGAACGGCAGCCTTAACTTCGGTTTATCATGGTCAGGATAGT
TGCTTAGTACATCTTCTGCGCGTCGAGGAATGGTTGTTGCTGTGGCCGGCACCTTACGAA
TTGCCCGAGGACAGATCCATCTACATCATCGTCCCCGGCGTCATTCCTAGGATAGCCATG
GACAGCACGACTTGCCAGTAGTTGCGCTTTGTCGACGGCGACTCGATGACGCAATATGGA
ATAGCGTTTTGATTTCTGCACCAGACTGTCTTTTCTCTCTCTTCTTCTCTCTTTCCGCCA
AAAAAAAAAAAAAAAAAAAAAAAAAAAAAAGAAAAGAAAAGAAAAGAAAAGAAAAGGATG
AACAAAGATTCAATTAACAACAAAATTCACCGAACCCAACATAAATTGCTCATATTCAAA
CCGTGAAAATGTACCTAACCAACTATGAACACATTTGCTAAAGAATTTAAGAATTTAATA
GCCCCAGGTAGTACGTTTGTCTCAAAATCCGCAGACGATGCAGATGTCGTAGCAATTGCA
GCGGTCTCAGCGAGGGGATTTTGGATGGAGACCTGATGTCTTGTGTCCTTGTACGATGTA
GGAAAGGCATCCGGCTTGCTGTGTTTCTCATTTTGTTGCTCTGAGCCCGTCGGGCAGAAG
TGCAAAACGGGCAAACGTGCAGACATGAAGAATACAAAGGTGCAAAACCTGCGCTTGGCC
TGCACACGCCTGTCATCGCCTTGTTTTTTCTCTTTTTGCATCTCTCTTTCTTCGAGACCA
TGTAGATCCTGCACTCCTTTTTGACTTGGCAAGAGGCTGTCTTTGATCATCGAGCTTGTA
CTCTCCACCTCTACTCCATTCCTCTCTTTGTCTTCGGTTGAGGTTGTGGATGGGTAACAT
ACTTGCTCTTCCACGACGGCATAGTTTTTATTTTTTATTTTTGGTGGTTCGATAGGATAC
CCCCCTTTTTCTTTGGATCTTTTGATCCTTTGAGTTCACACCTCCTTTTTTCTCCGACCG
TCGGTCGGGCAACAACACAGACAGAAAGGCAACGGCCAAGGCGAGAGTGCGTCCAGAAAA
AGGTGTGCAACGGACAATCTTTTACAGCTCGTCATTGTGTCTCTTTTACTCCTTTTTCTC
AGCTTAACATGGCACATGGAAAGTGGCAACATGACGCTGTCTGCTCTCGGCTATCGCAGT
CATCTCCCCGGACACTTTACATCTCCGCCGTCTTGGAGGATCTCAACAGCCCCTCGTTAC
ACTGAACGCCCATCTCATCTCATCTCATCTAGATTTTTTGATCCTGCAACTGTGAAAAAC
AAGTTGAATGAGATCGAACCTGTTCAGATGTTCCCAAATGCCCCGAAATTACGAAACACG
TTACATACAAAAAAAAGATTAAATATAATATCACATCACACGTGCAGTTTTGATTCACCG
TATTCTCTCGTTCTCTCAACACCCTCAACACACACCGACTTGACAATACTGTAAAGGCTG
CGTGATAGGCGGAATAGTTGCCGTGAAAGGACGGGACACCTCTCATTGGGCTATTGGGCA
TATTAACACGACTTCGACGAAAAGAAAGACAATTGCTCACGACAACACTCCCGATGATAA
CAAACCCGCGCTTTTCATCTCGATCGAAAGAATAAAGACCCTCTATTGGACAACTGGGCG
GCCTCGTCTCCGCCAAGCCTCACTTTCTCGCCTTTTATTCTTTTCTACCATTTTTTTCTG
TCTTTTGCCTTTTCACTTTGTGCCCAAGACGACTGGACACCACCGCCTTTGGCAGATGAC
AGGTGACGCCCGACATACAACACCACGGCATCCCGGGCGTCTTCCGCACTGTCCGTGTCT
GCCACAGCTGAGCCATTTCACAAGATGTCATAGGATAAAGGTTGTGCACTTTCATGATAT
GATTTGGCGGTGAAAAAAGGAGGGCAGAAAACCGCCGTATCAAAGGCCACGGGTAAAGGC
ACGGGCATGCACGACGATTCCTCCCACGGCGAGGACCGCGAGGCTGCACTTGATGAATCC
TGACGGGTAGCCACATGTAGATCCACGATAACTTGACTGTCGTCAGTCTACGTCGTATTT
TATTTTTTATTCATTTATCTGTCTTTCTTCGTCTTTCATCGTCCCACCCGGCCTCCACGT
TTTGTTTGCCCCTTGTTGTCTCATGTCTCATATCACCGACTTTTACACCGCATGAAGCAG
AAACAAAACAAAACAAAACACAATTGCAGAAACAGAAAGCTGCAGAATCTACAAGAAAAA
GAGCAGGAAAAACAGGGTGCGGAGGCTCGTCTCCATCCCCACCTTCTTCTTTTAGTTTTC
TACCTTTTCTTTTCTTTTTATTCTCCGGATATCAAACGAGGAACTAATGTCTCTCAAGTG
CATCATCTGGAATATTCCCTCGCCATTATCCCGTCATTGTCATTGATAGACCAAGGAAAA
TGAAAAGAAAGTAAGGCTAAAAAAGCAAACATGATGCTCACGAGCTGAGCAGCTACTCGC
CTCGTTTGTTGTACCCCCACCGTTTGCTTTTCCTCTTATCATTTCATCTTTTCTGTATCC
CTTCAGCTAGGCTGGTATGCCAAACGCTGTTCTCCCTTTCACCACCCCTCGTTATCATTG
CACAAGGTCATACATCGTTGCAACGGCTGTCAAAAAAAGAGAATGAAAATCCTTCGGTGG
CCTGACCTGGCAAACCTGGTCTATCTCGCGTGGCCTTGATTTCCAAGAAGAGTAATCCTT
TTTTGTGAGCTACTGGTAGCTGTGAGGCTTGTACTTGGACTTGTACGATAACACACACAC
ACACACACACACACACACCACACACCTTCACACCTCCACCCGTTACAAATAAGCGACATC
GCATAGCTGAGAATGGGGAGTCAGGACCCTGGCCCACCTCTCCCTTTTTTGATACCATTT
CCCCCTTCTCTATCGTCCTCACTAGTAACACAGATGACGACCTGTTGGTAAAGGGGGTTT
CGGGCATGATCGAGGCCTCTCTTTTGATTTTCGGGCGTCCTTTGCCTCATTGTAGTGGAT
ATATGCACCGCGTATCCTTCCGGTGCATATATCCACTACGATGAGGCAGACAGAATGCAG
ACAGCTCGCCGAGTTGGTGACACAAGCATCCCTGCTTGCAGCGAGGCAACGAAACAAGAA
GGAGGGAAATTTAATAAAAAAAAAGGAAAGAAAGGAAAGAAAGGAAAGAATAGAGTGGGA
AAACGTAAAGGAGTTCACACCATTGCGGCTCAACTATACCGCCGACAGTAGCATCTGTTA
GACCTCTGACGAGACCCTTGTCTGTCGACGCGTCCTATGATCAGATATAATTTAAGTCGG
CCAGCACACTTCCTATCACAAGAGGTCATTTCGACATTTTCTATATCACAACCCTCACCG
ACATTCTTTCTTTACTGTTGTCGTACTTGATTTTGTGCTCTTTGGGACACAAACTCTTTT
CTTCCTTTCTCTATCTTGTATTATTTATATTATTTGCCCCTATCAGAAAACCTTTAAGAT
GGCCTCTTCCGTCTTGCATCAGGACGTGCCTCTCAGAGACCATTTTCAGCCTGATCCAAC
CTACACCACGAGCCCGAGTTCAAACACATCCTCTCCCGTGTTTCGTCCGGTATCTTACAA
CGGTCCTCGCTCCATCACAGAACAGAAAATGAGAACGTCTTCTGTGTCTTCATCTACATC
GCCAGAAAGACGGCCGAGCATTTCCATGGAACGACGCTCGACTGTCCGTTTCGAAGATGA
GCCATCACAGAAACCAGCAGTCGAACCGACAGCACCAGCACTACCCCAGTCTTCACTTGA
AATTTACGACACGCGAGAGCTGACGGCCGTGGACAAGAAATGGGGACGCCTGTTTGATAC
TGACAACCAGCCGACTGAGCGGTTTCGGGAAGCCATGCACAGCCTCTCCCGGTATATTGT
TCGCGCCTTCCCTACATCGACGGAAAACATCGTCCTCGTTCCTGCCAAATTGGCGTCCTT
CTACAACTTTCACGGTGTCGACGGGGATCCGTTTTGCTATAAAGGTAGGTGCGATGGCGT
GCCTTATGGCGCACCTTCTATTTCAGTTCAGGGGCTAATGTTTACAGTCATCTTCTCATC
CTCTGACCGCGATCTCAATCTCAACCGGAGGATCGCCGACCTCTACCAAGACCTGGGCTG
CTCGTACCATTTGGTGCAGGCCGGCCCCGGCATGCAGCCTCGCATCCCTGGATTGACGCC
CGACGGGTTCACCCGGTGGATGGCTCTGCACCTCCAGGCGTTTCCCGACGGCGTCTGGCA
GCGCCTCGACCGCGTCATTTCAGATTTCCCACTGGACGCCGTGAGTCCCCTGGACGGCCG
CACCGAACGACTGCCGAAACAGCTGTCGCGCTACCTGTTGCCGCGCGTGCCCGACGCACA
GATCCGGTCTTTGCTGCAGCAAGCTGTTAAGCGGCACTTTGGCGAGGCGGCTCTGCTGTC
CTTTTCGTTCCCGGGCGACAAGACGGACAAGACGGGAAGTGCTGTACGACCCGCGCCCCG
AAGCACCCAGTCCTGCCCGTCGTCGCCATCGCACCGCAGCTTTCCATCGCCGTCGGCGTC
GACACCGGCAGTGATCCAAGCCAGCCACCGGGATGGACGGGCACCTGAACACATTCACCG
AGCATCCGACCCCGGAACTATGCCTTATCACACAGCAGACGACAAGGAGAAGATGACGCC
TCCAGAACATCGCCGACATGCTTCTTACCCTGGCTCGCAGTCCAAATCTCGCCGGAGCAG
TGAAGTCGTGACGAACCATCGTCATCGCGAGAGAGAAAGAGCAGAAAGAGGAGAAAGGGA
GAGGGATCATGAGGAAAGACACCACAGAAGTCCCAGCCGGCCGCCATCGTCCCGTCGCAG
CTCCATGTCAAGGCACAACTCGCCGGCCCCGTCGGCTGTCACAACTGAAAGGAAGGAGGA
CGTCCGGCGCTCATCGCACCATCGCCAACTTGCTCTGAGAGATGTAGAGCACCACCAGAG
TTCGAGTCGAGAAAGCTCGAGTCGTGATACTTCTAGTCGGGACAGCAGAGACTCCCGCCG
CCGCAGCTCAAGCCGGTCCAGCCACTCTGGCATTGTGAGCTCGAGCCATGCCAGCACGAC
TGGCAGCAGCAGTGACGCCCGTCGAAGCAAGTACCCTCCATCGCCGCTGTCAACAGTCCA
GGTGCACTCATCAACGACACCGCCAGCAGCGACAACAAAGACAAAGAGTGCCACCCCAGC
CACCAACACCTCTGTCCGTCGAGCACCAAGCCCAGTCCGCAGTAAAAGCTCTAGCCACAG
CTCCTTCCGCTCTTCTCTTCCGGAGATCCACCATGCAGACCGCTCAGATCGCGTAAATGA
CCGTGCAGACCGTGACCGCCGGCGGCAGTCATTCATGGGGGCACCGACGCCACGCGAGAC
CGGTCTGGCACGCGACGCCATGGAGCACAGCGCCGAGGTCAACCGGAGGGCAACCTACTA
TGGGCCACCCCCTTCAACAGCAGAGACACGGGCCAGCAGTGGCGAGGAGCACAATTACAG
GCTGTACGGGTCGCCGTCGTCGCGAGAAACGGCGGCAAAGGCGAGCCCCATGCCCACACC
TACAAAAGCAGACATCTCACCCCGCGTGTCGCTGGCGGCGACAGTCACTTCTTTGGAAGA
TGAGCTGGCTCTGCACAAAGATGACGACGGGACGGAGAGCGACCAGACCTGGGAGGACTA
TCTACGGTCCAGTCCGCGACTGGCGTTGACATAATGTGTGGACCTTTTCCTTCTCTCTTC
TCTTCTTCTACATTATTTTTGACTACAGAGTACTTTTGGCGTTATTGGTTATTTTCCAGG
GTAAAAAGTAAACGGCGGGAGGTACTTTGTCGTATTTTCGTTCATTAAAATTTGTCCATC
CTTTGAATCTACCATTTTGTTCCAGATTGTCCAATACAAGAGTACAAACTGTTACGATGA
GATGAGAAACAAAAACATACGATGTAGACAAGACACAGCTATTGGGGCAGTTCGTCCGAG
GACCCTGAATTTCTGTTTTATTTTAAAATATTTAAAATATTTCAACAATCTGCTCGATCA
TAACTCTATGCAAGATCTTCGGACCCTTATTTTGTTTGACTCTGTTTTAGGTTGTACGCC
GCGCTGTTTTTGACGTGGCACCGACACCTTTTGCGTATCGGTGTTTGCTTTTCTTTTTAC
TCCTTGTTTTGTACTCAGTACACATCGTCCTTTTCTTACTGTATTTGTGTTGATGCAGAT
GCACATCACACATGGGCATACAAGGCATGGCACGTTACTTGTACTCATCCTTCATTTATT
TCACAGCGTCGAGAGCATCCATTGGCAGCGTCGGTGAGCAGATAGGATAAACAGGTGCCG
TTTATTCGGGCGCGGCACGGAGTGTGGACGGGTACCATGTACATGCCGGTTCAGCTGGAC
CCACGCTATTTCTATGTACAAGTACCTGATGCACCCCGGGTCCGGTGCCCCGCGGGGAGA
GTTCCCAGTAAAAAGCCGCAGTTTTGCCGTGGAATAGAGGAGCTGAAAAAGCAAAGTTTG
CGGAGAGTGCGGAGGATGTATGGGGGACCTTTGACAATGAAAGATAAAAAGCGACAAAAA
AAGCGGATGGATGGCGACGGATTGATAGACACGCTCGACAGGCAGACAGGCAGACAAGAC
CGGGGCGGAGAGCGAGCGACAACAAAAAAACCGGGGCGCACGGCCTGTCCGTACTGTCCG
ATGACCTCTCCCATGCCGATCCCACCCACTCTTTTTGCGCCGTCTCTGCATATTCTCCTC
TCTTTTTTGTGCCCGTCTTTGCATCCCTTTCGTACCTTTTTGTTCACTCGCAGGACTCCT
TCGACTCCTTCAGTCCTTATTTTGCAGTCGTTTCTCGTTCGCATCCTTTCTCCTCTCTTT
CTTCTCCTCTTTTTCTCCTCGTTCTCCCTCTTTTCCCCTTCTTTCTCCTCTTATTCTCCT
CACTTTCTCCATCTTTTATGTTTCTCTGCATCTGAACCGTCTTCACAGTACTTTCACAGT
ACGTCGTTGAGTGCCAATCCCATTCTGACATGCAGAAACAAGATAGATAGATGTACATGT
ACTACAGAATATCTGCGCACAGATTCTGTGCGCAGAAACGAAAGGACGAAAGGCTGAAGG
AGGGTAGACGATCAAACAACCGACAAGATGTATCCTGAACATGTGAATGTCAATAAAACG
TTTGCGCAAAGGCACAAAATGTTGTACACAATACCAATCCGTTAAATAAAAGCGAGCGAT
CGACATCGAATAGACGAGGGACTTGAAGGGTCGTCCTGTCGTATGTTTCTCTCCGTCCAT
CTAGATTGCGCTCTTTCTTTGCGACAATAAACAGACAGAGCTGTGAAAACTTTTATGTCG
GCTCAATAGAAGATATAGAGAAAGAGACATGTCAAAGCCCACCTTTCCCCGCCGGTTGTC
ATATATCAGAATATATCATGGAGTGAAGCGAAGAAAATAAGCATGCAGATGCGCATGTGC
ACATGTACGCCTTCATGACAGAATAATCAGCCATTTGTGTCGTAAGATTGTCAGCCACCT
CGTGTCTCTCATGCGCTTCACGCGGGATATGATGAAATATGGGTAAGGGTTCTTACAAGG
GCATCGTGGGATACATTGAAGTAAAGTACATCTTGCTGTGCCCCTGTTAATTGCCCAATG
TTTTACTCAAAGACTGGGGACAGTTTTATTGACATTGGAGACATGCCCACACACGCGCCC
CTTTTTCTATTTGCATTTTCGTCCATTCGGAAAGGAGCCCTTCGCTGTTTGTTTTGCTCG
TGAGAACGCCTCTTGTCTTTTCACGATTGTTTCTCGCTCTTTTATCTGCATGGCGTCTTG
ATCTGTGCAACGAGATTCTCTGAAGAACACGCAGTAAGAACAAGGCTGACTGTTACTCAA
CTGCGTCGCGTCTCTTCTATCATCTCTCCTCAAGACACACGGACAACCGGCAAGAAAGCC
GCGAAGGGTCCGACTCGAATGAGCTCAGCTATTTTTATCACTTGTCATTTTTGTTGTCTA
TGTGTCTCGCCCTCAACCTGCTTCGCAGATGAGTCCCGTAAAATCAACTCATATTGACGT
CGTTTTCTCACTGCACCTAGGCGTCGACAGTTGACAACATACGTCGTAAGTGGTACAAGT
ACATTCAATGCCACAACGGCAAAAGAATAAACCGCCCCTTGCCCCTTGTCCAAAACAGGT
AATCCGGTCTCCATATTTTGTCCCTCTTTTTTGTTTTGTCTTTTCTGCCGCCTCCTCTTC
TGTTCTCCTCTCGTTCTCTTCTGGCCACGTTCTAGGGTTGGTTCTTTTGTTCTTATTTCG
TATTTTTGTAATTTGTATTTTGTCTGCTTTATTCTTTGTTTTGTGGTTCTCTGGAGTTGA
TTTCTGGAGACAGGTCTGGAGTTCGTTCTTGCCTCGCTTGCCTCTTTTCCCCCCGGGGAA
GGAGGCGAGTCGGCGAGGCTACCGTATTACGTCGTTTGTGGAAGGAGAACAGGTTAAGAG
GCTCAAATGATCCCGTTCCTTCCTTTACGACGTATTCTTTCACTGTCCCAGTTCCACTTT
GTTCCTTCCTTTCTGTGCAATGGTCAAGATGTTGTAACTTTGTGGCAAGTGGCGGCGTTT
CGACGCCCAGCGTTCCAGCGCCCCTTCTTCGCTGTGACCCCCCATCTTTGGCAAAAACAA
AAGTACCGACGTCATTTCATCATACCGGACCCACTCTTCTCTCTTCCTTCCCATTATTCG
TTATTTTCCCTCACACCATCGGACTTTGGCGCCCACGCGTGGCCTAGTTGGGCAATTTTT
GCTGTAAGTCGGACTGGCGTTTGCTTGTGCGTGAAGAAGCTTTCTCTTTTCTCCTTTGCC
TCCTTTTGCATTTTCTCTCCGTTTCGTATCAAGTTATTTTCAAAGGATTCGTTCCTTGTC
GATTGACGTTTTTTTGGTCTTTTCTTTGAACGAACCTTCGATTTCTTAAATCCGGTCTTT
ATCCGAATTGAGACTGCGACGGCTTTTTCTCTTCGCGCCTTCCTTTGCGGTGACGCTCAG
GCGCCTTCCCAGTAATGACGTCAACGGGGCTGGTAAAGGCAAAAGGCCAAAGAGGGCAAG
CGCCCGCACGGCAGCCAATGCCGACACGATCTCACGACCATCGCCAAGTTGTCGAATACG
GACGTATGCATTTATGAAGATTCGGGGATGCACTGAGCCGACTTTTATCTAGATAATGCC
TACAAATCACGGCCAATTGTCAATTGACAACGTTGATTTCGCTGTCACAACCGAGGTCGT
GTAGATGTAAAAAGAGGAGGAAATCAACAGTACGACGTATATACATCCAATTCGGTTCTT
GCGGGTCTTTGTTTGGTCGCGGGGACAACGCCATGTGTAAGAGAGAACGGTGAGATGTCG
AAACGGTCGATACCTTAAGATGTTAGTGGATGAACGAAGGCAAAAAGGACTGAAAGAACG
GCCGAAACGGCGCTTGGCCAGGAGAAAGTTCCCAGTATACTTTGGCCTAAAGACAAGAAA
CAACGGATGACCCGCTGCGGGAGCGCAACGAGCCTCCTATTTTGTCCACTACGAGGTACA
AAGTCTTCTTTCTCCCTTCCTTCTTTTCGTTGGTTTTGTTAAGAGGAAAGAGACGGCGAG
ACGGCGTGTGCCAAGCTGCAACTCGGCTCAAAAACTTGGCTGTTCGGCCGGGAAAAACAC
TGGGTCGGGGTCAGATGAACGGAGGAAAATAAAGAACAAAAAGAAGACAAGACAGAAGAG
ACAACCGCAGCAACGAAAGAGAGAAGAGAAAACGCGAAAAAAGACTGGAGACGGGATGGA
GAATAATGGAGAATGCGTTGAGAGAAAACTGGAGCCTCGAAAAAGATAAATGGGTATCAA
AACAGTTTAGAGAGGGAAAAAAGTGGGATCGGCAGTGCACCACAGACAACGACGTCCCAC
GCAATGGCGAATCGAGATGTGCACGGAAGCGGTAAGGCTTAGGGGTGGTCAGCATTTGAG
GCGCAAAAGCCAAGGTCAGGGACAGGAAGCAATACGTCGTTGACCGTATGAGGCAAACCA
AAAGAAGAAAAGAACAAAATAGCGAATAAAAAAGAGACCATAACAGGAATTTTGGCAAGG
CCAACTATGTCATAGGTCAGACTGGGAAACAAAGACAGCCTGATGAAGGAAGAACCTCAC
TCCTTCGAAACCAACCTCGCCAGCTCGCCAACCTCTAGCCAAACCTCCATGAAGATACAC
AGTACGACGTACATTGAGCTCATAGTGACTTTGGCTTGCATCCTGGCCGTGATCTGCAGT
TTTCTCCAGTTTTTGTCTTCTGCGTCGATGCGTGCGTCTTGCGCGTTCTCCATACCGTAT
GCCAACCACACTGTGCCGCCATCCAAGCGGGCGCCGCCTTGACGGTCTGACTTTGCTTAT
ACTTGAACTTTGTACCAGTTACTCGACTATTCGCAGCCTGACGTGATGTACATCGACTAC
AGAACAGTCCACCTCCACTGGTCCACACTTTTGCCCATGGGGGGCCGATCACAGGATGTC
ACTGGCGTCGTTCGTTCTTTCGTTCTTTCGTTTCCGTAATACGTCGTTCGGTTGTAGATG
AGGAGTTGGAAAAACAAAAACCTGATATTGACAGCCGGCCACTCCCCCGTCTCAAAAAAG
TAAAAGTAAAATAATTAAAACCACCACGAATTATAAAGAGTGGCCGATCTCCTCTTTTTC
ACACATCATCGATTTTATGTTTATCCTTTCCTTCTCCTCTTTCTTCTTTTCTTTTCCCCA
GACTCGATCGTCACTGCTTCCCCTTTTCTGTTCCCATCATCCATTCCCCAGGGACCAGCA
CGCGTTTAATATCCTTTTTCACCCCCATCATCACCCACATGGCCTTGCCACTAATATTCA
CTGTCAACTGAACCCCTATTTTATCTGAACATCGTCAACACGGGTCATCATGTCCGACCC
AGCTAAGCCGTCCAACGGCGCCAACGAGAAGGAGCTCGCCGGCCTCGCCGGCACCCACAC
CAACCAGGTCTCGACACAGCACCAGGAGAATGCGTCCACGACCACGGGCCCGACTGCCAC
GGGCACGGGTTTCGCCAACCTCAGCCCCGGCGCCTCGACCGGCGGCGACGACTCGGTGGC
CGACTTGCGCGAGCGCCAGGCGTGGAGCCAGAAGCTGCAGAACCCGCTGGCGGGCATCGA
CCCCGAGGAGCTGGCCAACATGGGCGAGGCGTATGCGCGCAAGCACAATGTCGGCGACAG
CGAGGAGGACATTCGCGCCTTCCGTCTTGGCGCTGTGATTGCCGGCAACCCGGAAATGTA
CAACGGTGGCGCCACTAGCGCCGAGTCGTCGTCGACGGAAGCCGTGGTCCAGCCGGAAAC
GGCAGGCGCGGCTGGCCCCTCGTCTGGCTCAGCCTCTGCGGAGAAGAAGGTCTACGGCGG
CGGCCCCTTTTACGGCCAGCTCACGGACAACGAGCGCAACGTGCTGGCGCGCGAGGAGAC
GCACAAGTGGTCCAACCCCAGACAGCTGTACTCGGTCATCATTATCTGCTCACTGAGTGC
CGCCGTGCAGGGCATGGACGAGACGGTCGTCAACGGCGCCCAGATTTTTTATAAAAAGGC
GTTTAAGATTGACGACCCCAACAGCAGCCGCGACTCGTGGCTCGTTGGTCTGTGCAACTC
CGCTCCCTACCTCTGCTGTGCGTTCATCGGCTGCTGGCTGACCGAGCCGCTCAACAAGCG
CTTCGGCCGCAAGGGCACTGTTCTCATCTCGTGTATTATCTCGGCGGCCGCCTGTTTCTG
GCAGGCCTTTACCAACACCTGGTACCACATGTTTATCGCTCGCTTCTTCCTGGGACTCGG
CATCGGGCCCAAGTCCGCCACCACGCCCATGTTCGCCGCCGAGTGCGCGCCGCCCAAGCT
GCGCGGTGCCCTCGTCATGCAATGGCAAATGTGGACGGCGTTCGGAATCATGGTCGGTTT
CATTGCGGACTTGGCGTTCTACTTTGTGCCCGACCACGGCATCGAGCTCGGCCTCAACTG
GCGCCTCATGATGGGCTCCGCCATGATCCCCGCCGTCATTGTCGTCGCGCTGATCAACAC
GTGCGTCGAGTCGCCCCGTTGGTACCTGACCAAGGACCGCCACGCCGACGCCTACAAGGC
CATTTGCCGTCTCCGTTTCGAGAAGGTGCAGGCTGCACGTGATCTGTTCTACATGCACAC
GCTACTGGAAGCGGAGCGCGAAATCATGCACGGCAAGAACAAGGCCGCCCAGGCACAAGG
CAAAAAGGGCCACAACTTTCTCAAGGAAATGTTCACGATTCGCCGCAACCGCAACGCCGT
CATTGCATCCGAAATTGTCATGTTTATGCAGCAGTTCTGCGGTGTAAACGTCTTAGCGTT
CGTCTTCCCTTTCTTGTTTTAATGCGTTTCTGAAGTTATTCTGAGTTGATTGCGATTTTC
TGCTATTTTCTACGATTTCTTTTGACTTTGTTTTGTTGAGTTGTTCGTTTTGTATGAGAG
CCCGCGCTAACTCGCTCCTTCCTTTTTAGTTACTACTCGGCCCAGATCTTCCTTGATGCC
AAGCTCGGCGAGGTCAACGCTCTCGGCGCATCCGTCGGCTGGGGTGCCATCAACTGGCTG
TTTGCCATTCCCGCCATCTACACCATTGACACCTTTGGCCGGCGCAACCTGCTGCTCACC
ACCTTCCCGCTCATGTCCATCTTCCTGCTCTTTACCGGCTTCTCCTTCTGGATCCCCGGC
AGCGGCCCCGACGACGTCTCGACAGCCCGCACGGCCTGTGTCGCTCTCGGCATGTATCTG
TTCGGTATCGTTTACTCGCCCGGTGAAGGCCCCGTGCCTTTCACGTATTCGGCCGAGGCG
TACCCGCTGTACCTCCGCCCCATCGGCATGTCTCTGGCAACGGCCACGACCTGGTTCTTC
AACTTTGTCCTGTCCGTCACGTGGCCCTCGCTCCTGCAGGCCTTCAAGCCCCAGGGCGCC
TTTGGCTGGTACGCAGCCTGGAACATTGTCGGCTTCTTTGCCGTCCTGCTGCTCATGCCC
GAGACCAAGGCCAAGACCCTCGAGGAGCTCGACGCCGTCTTCAGCGTCTCGCTGCGCCGC
CGCGTCGCCTACGGCTGGGCCCAGTTCTTCTACTTCTTCCGGCGCTACGTCTTCTTCGGC
GGCAAGTCCGTCCAGGCGCCCGAAGAGCCCATTGCCGAGGAGTTCCAGCACCTGCACGTG
CCCGAGTACGAGAAGACGACGTTCCAGCAGGAGACACAGCGCGACGCCACGGCCCGTGTC
TAGATGCGCGGCCACAATACGATGCTATTCCTCTGAGAATAGATTGAGAACATATTTGTT
GGAGTTGGAGCAGAGATACCCCATCTTGCTTGTCTGAATTTACAACGAGATGAAGTGTTA
GGATGGAAAGTTTTGAGAAAGTTTTGAGATGGAAGATTGAATACCCAGGAGGGATGCCCG
AGAAGGGATCAAATGTGAACGATGAATGTATATGCATTCGCCGTTTCTATATATTACATT
ATTGTTTATCATTTACGACAAAGGTCGTCTGAATACTTAATGTGTGCTCATACTCTGCGT
TTTATTCGCTATTCATCTGTTAGTGCTGTACGTGCTGTTAGTGTGTAAGTGCTTTAGTGT
GTAAGTGCTGTTAGTATGCTAGTGCTCTAAGTGCTGTAAGTGCTGAAAAGATGGACAGTA
GATGGGCCTACACCATGCGATGCACCTTCCGCTCAAGAACAAGCCGATTCAAGGGCGTCC
AGGTCCAGAAGGAGACATAAATAAAAGGAGGGATACAGCCATGAGACGAAAGGTGTTGGT
AGTGAGCTGCTCCTCACAAAAATGCCGATAGTAAAAATTGCGTGAATTGCATGCCTTGCT
AATAGAAGGCAAAGAGCACTTACACTAGCGACCAAATATTGCCTAATTAGGAAATATGAC
AACAGCCCCAATTCGAAAGGCCCATGAAGGGCTCTCGTTAGGTAATGTGTTTTTGAAGTT
GCGTTTTATTTCGTCATTTGTTTCTTTTCTTGGGGTGTCAAATTTTTACGACGGGTCGTT
TTTTAAGGGATACTGTGTTCAACTGGTTTTTTTATTCCTGGTTTCATAATGAGGTGTTTC
GTACTCTCGGAGAGGAGTTATTTGTGCTTCCAAGATAGAATGGGGTTTCTTGTTGATTCT
CAAACACTTGCCCGTGTAAATGTCAGTGTATGCATGAATACATTTGCTTCGTAGAGCATC
ATAAAAATTACAGAAGCGAGATGCACAAGCTACAAGGTCTGTTATTCTACGTTGTTGTGT
ATCACGGCAATAAGTAGCATTGATCTAGTCAAGTCCTATCTTGAAAAATAAACTCGTTTG
TGATCTCGTAAGCGGGCTTGGAGGCGCCCTCGGCCTGGTGCTGAGTCTGGTACTGGCCGG
CCGGGGTAAGAGCTTTACCCTCTCCCAAGGAAATCGAGCAAGTACCGGAATGCATTCACT
TGACGGGGCTGGGTGGCTCGAGGGTTGATGGCAGCACGGTTGTCGTTGTCGGGAGAGAGA
GACTGGCAATTCGTGATATTCGCGGTGCCTAGCAGGGGGGAGTGACGGGACCTGCGACTA
TGGCAGGTGTTTCCATCGTGGAAAGATCGCAGTGAGCAACACCGGCGTTCGAAGAGTTGG
ACGACGACTGTTTTTGTCCGCCCTAGTCAGTTGACCCGGTTTGAATGTTGAGCCCAACAC
CTCCCGATGCCCGGCTCATGAGAAGAACCTTGGGGTCATTGGCGTCGTTGAAGTTCTGGA
GCACCTCGTCACGTTCTGTTGTGTCCAGCCGTCCGTCATATCTGAACAAGCCCGTGTTGG
GTTGCGTAGCTTTGAAGTTACGTATGCGAATGGCCTTTTTGTTTAAGCCTGCGTTCTTTA
ACAGCCAAATGTACTTGGCTGTGGCGTCGTTAAGAGGACCATTGATGTCCAACAAGTTAA
AAACCTTAAAGTTCGACTTGCTCTGTATGAGGCCAATGATGGTTATTACCCAGTCGGTCT
TGCCACCTGTTAGTAATAATACTAGATTAAAAGAAAAATAAATCGATAAAAAAAAGGTTA
CGAAATCCAAGTATATTTACGGAAAATAACACTAAGGATCCCCGGGTTAGGCTCAAGCAT
ATGAGGATAAACCTCGAACATATTGAAAGTGGCACATGTATCGTCCGCATACAGGTTGTC
AGCATCTTCGTAGTCGATGCCCTCAACCTCAGCGCCTTTGAGTGGTGCAGGATGTATCCG
AACATGCCTAGCCAGGGCCGACTCGTTCCACACAACAAACTACATGTGCAAACTCTATAG
CGCCTGTGAGGTTGGCCTGGATGGCATTGGCGAGGGACGAATTGCCAACGTTGTATATCC
TACACAACCCACGAGTGTTGTGCCCAATGATCCGGCAACTATGTTCGTCTCTTTGACGAG
GGTGAATTGCCAGCATTGCATATTCTGCGGCCCACGGGTGTTCTGCCTCTTAATCCGTGG
CTCCAGGGCGCAGGGCTATTTTATATGCTGTTACATAGAGAGAAAGAGAATGTTAGAATG
TGGCTCCAAGGCAGGGCGAGTCTATCGCTAGGGTTCATAACTTCTATGCCAGCGGTCCCC
CATCACATATCACCATAAAGAGCACCCCCCTTAATCATCAATTGGCATGACCAAAATGTC
CCAATCGCCTGACTCTCTCTCGCCTCTCTCTCTTTCGCTTAAGGATTAACCACTCGCTAA
TCCCACGACTTCCATCCTCCCATTCATCAATTGGCATAACCAAAATACCCCAATCGCCTC
TCTCTCTCTCGCCTCTCTCTCTCGCCTCTCTCTCTCGCCTCTCTCTCTCGCCTCTCTCTC
TCGCCTCTCTCTCTCGCCTAAGAATCAATCACCCGCCAATCCTACAACTTCCATCCTCCC
ATTCACGACTACAAGCTTCGTTGTGCTCTATCGATAGAACAGGCCCAAACCAGACACATT
TGAACGCGAAGGAACAGCTCCCACGACCTATCGACCTCCTATCTCTCTGCCTCTCTCTCT
ACCTCTCTCTCTGCCTCTCTCTCTCTCTCGCCAAAATGCCCCCATTTACTCTGCACACTT
TGATTCGGTCGGCCCCCATCACATGTCACCATAAAGAGCACCCCCTTAATCATCAATTGG
CATGACCAGAATGCCCCTATTACCTCTCTCTCTCTCGCCCCCTCTCTCGCCAAAATACCC
CGATCTACTCGGCATACTTCGAACCACACGGCAAGGGCCGTCTGGCAACAGCGGGCGGCG
ACAACAACGTTCGGGTAAGTTGAACGGTGCCTGGATAATCCCGATTTAGAGGATTACAAG
CTAACATTGATATATAACTTTGGAAGGTTGAGTCCGACGGCGAACTCGTCTTGTGTCTCT
CTCTCGCCTCTCTCTCTCTCTCGTTAAAAAGCCCCGGGATTTCAAAGAGCTGGCGGCAGG
CTGGCCCAAGACTCGGGTTTGAGAACAAGGTCAGCGCCAGCTTGTCTGCTTGCGCACCCT
CGGTCGGCCAGCCATACCTGCAGCTGTCAGTCGTCTTCCCTCGCAGAGAGTCAGCTTACG
CCACATACTTTCGGGCCTTAACCAGTACAAAGGGTCCTTACGTTTCCAGGACGGCTCGTT
GGCACGTTTAAGACGTCGTTTGAGCCGTTGTCCGACGAGCTGTACGAGGCTTTGTTTAAC
ACACCACCCGTCGAGAGCGAGATAAAAAGGGAGTTCTCCGTTTAACCGTCTTTCCCGGTG
CCAAGTTAAACCCTGTGCTTGTTAATATCGGCTCCCCTTTTATCGGCGAGGATAACGAGG
CAACCGAGACCGTCCAGGGTTAACGGGCGTTACAAGACTTTTGTCCTTTACTCGACGTCC
TTCGCTAGTCCGAGCTTTATTTATTAATGAGGAACTACGGTAAAAAGATATCTCAACACG
TATGGGGCATCCGGATAGCTGGAGAAGCAGCTGGAGGAGCAGCTGGGAGAACGGATTGGG
AGTCTGAAGATCCTGATTGAGGCGTATCTGAAATGTCACGAAATGTACTATTGGAATTGG
TAGTCTGTACGAAGCAGTACTCACAGATACACACTGAATTGAAAATTGCATCATCTCTCG
CTTGTCGTGACAGACTGACAGACTATTCTTGACCGTGGCCGTCATATGACCATTATTGAT
GCCTGGGAAGATGTACCGGACCCCATTTAGGGCCCCTCGGGCCCTTGCATTAGTGCCCGC
CTAAGCACTAGAAGACAGGGATGAGCGCCGCCACCATGCCATTGATTGCCGTTGTCAACC
TTCTCGAAACGTGAAACATAACGGTCAGGATGCACGAGTCTCCACGCCAGTAAAATAAGC
TTTTGTCAAAAGGTGGAGTGTGGATTTATATTTTGTTTTGAGGCAAAGAAGGACGCCGAC
TTCAAGAAACCCCAGATCGTCGCGCCCACCTTCAACTTCAAATTTACCAGAGGTCGTTTC
TGTCCAGTGATGAATAGATGGCTTATTCATCCGCACTTTACACTGTTTGTGTGCCGTCTT
CACCGCCCACGCGAAACCCTACACTAACGAATGTTTTTGCCAATTAGGGTTTGCCTACCT
TTTGCTCGTCTGTGGCTGTCTTGGCTGACCGCGTCTTCATTTTCAGTCCTCACTCCACAA
CAACGAACTGCATCCCATCCACATCTTCATTCCCACCACTACCCACTACCATCGATGTTG
TTCGTTTCCCAATCTTTTCTTTCTGTTCCGGCATCGTGCAGTGTCGAACAATTGTTTTAC
CCGGCCTCTCTATCTGTTTCGGTGCATACTGTACAGTAATTTTTATTTCGCTTCACCGTC
CCCCGTTCCCCCTTTCTCTCTTTCTTTCTTCGACCCCCTCCCCCTCCCTCACTCTCCTCC
TCCTCCTTCTCCTCCATCGTGCAGTGTCGAAAAATTGTTTTACCCGGCCTCTCTATCTGT
CGCAGAGTTTTCTGGGCAGTAATTTTTATTTCGCTTCACCGTCCCCCCTTCCCCCTTTCT
CTCTTTCTTTCTTCGACCCCTCCCCTCCCTCCCTCTCCGCCTCCTCCCTCTCCTCCCCCT
CCCATCTCCTATTTTATTCATTGTCGCGTTTGCAAGTAAGTCTTTCCATTTCATTTCTTC
ACTTTCTCGTCTTTCTCTCTAGTCAGACACGAACTAACCTGAGCTCCGCCCTCACAACCT
TAGCAGATCGTCAAACACCATCAAGATGGCCGCCATCCGTAACTACTGTGGTATCCTTTA
CCCAGATGAGAAGGTTGTGCTCGCTGGAGCAAAGATCGGCTTTCCGCACAAGTGCCACGC
CGACTTTATGATCCAAAAGGCCATCCTCACCCGGCCCTGTGCCCAGATCAACTTCAACTT
CCCGCGCCAAGAGACCTCCGACGTTGCCTACCGCCCATCGACGCCACACACTGCCCAGAT
CTCCGTGCGGTTTCCAGCAGGCACTTTTAAGACGTCCATGGAGCCACTATCCGACGAACT
CCACGATGCTCTTTTTGGCACTCAAGCCAAAGAAGAAAAAATGGGTGTAATTTGTCTGAC
CGTGCTTCCTGGCTGCACGCCACGGTTCAAAGGAGTCGGCGCCTGCTTTATCGGACAAGA
CGACGAGATCACCCAGGCCGTGATGGGCAACAAGCCTCTACAGGGTTTCCGCTACACCGC
CGACATTCTGCAACAGCGCAAGTTTCACCTGCTCGTCAAGAACTGTGGCGACAAACGGCA
TGCAGATACCAGCTATACTGCATATTTCAAGACAGATCGGCCCAGCGAGTACCCATATGG
CGAGATGCAGTCATGGGATCTGGATATCTACAGGAAGCTCCTGGACCCCAAGGAGACAAC
CCAGTTCCCTGTCGTCTCCATCCACAACTCGGCCAACCACGCCCGGACGGCCATCACCCA
CTCCTGTGTGCAGGATGTCTTCTTCGTCGCTGAGGATGCCGCTGCCATGAGCAACCTGGA
AGCCCGAGCCCGCTTCGTACGTGTGCATTCTGACCGGAGCCACCGCAAATACGACCGCGA
GTTTTATGCTGTTATCAAGACCCCCTACGCCGAGAAATACAGCCTCTCGTTCAACCAATT
GAAGAATCCTGGTAATATCGCCGGTCTTGCATTCACTCCCCTCCCCTTCCCCTTCGCTGT
CGACCCGGACACAAAGGGTGCCCGCGGTGATGCTTAGGACGCAATCATCATGGACCACCA
GAACCCAGCTGCTGTCGCCGCCTGTCTCGCCGGTGTTGACCGCCATGCCGATCTTATCTT
CAAGATCCGCCGTCCCGCCAACGGCGTGCCTGGTTGCGACCGCAAGCTCACTGCCTTTGA
GTCATTTACGGCCGGCAATGATCACTGGGATACTGTGTTCGTTGCGTTTGACCAGAAGCT
GCGTGTCGCGAAGAAGCGTGTCGAGGCTATCGACGCTCTCTTCACCTTTGATAAGCTTTA
CACGTCGCACGTTCCAGAGGAAACCGACCAGGCTGTCGTGCAATTCAATCTTTTGCTCAA
CGCCCTCCTTTGCGACTTCGTTATCGGCCATGGATATCCCAGCGTGCTCCGCGGCCGTGT
GTCCGCCGACAGCGACACTGACCTTTCCCGGCACATGGATTCTCCTACCATTGATGCTTG
CACTCCGGCCACCCCCACGACACTCCGCCCGCCTCGCCTCGACTACATTAAGGAGGGCGA
CCAAGATGTTGTCAGGCGCGTCTTAGCAGAGATGGACAGCAACACCCGCCGTCGCTTCAC
GGCCTACCTGGACCACACCATTCTCGGTATGGTTGGCGTCGCTGGCTTTGCCGGGTCCGG
CAAGACCCACCTGCTCGCTCTCGTCGGCCTGTTGATGCTTGCCCATCCAGGCATCAACTA
CATCTATGTGTCGGCGCCAACCCCTGTCGCAGTCAGCAACGCCGCAGAGCGCATCCATCG
CCTGGGCACCAAGATTTACGACGGTTTGCCATGCGGTGTGCCGATGGTCGTTCGTGCGTA
CGAGACGCGGCTCGAGCTCAGGCGGTTCTTCTCATTCTTCCGATCCAGGCCAATGGCAGC
GGCAGACAACGAATGGACAACGTGGCAGTGGCAAGAGCCGCTGTCAATCTGCCAGTGGCT
CCTCAAGATCGTCAAGGCACCGGGGTATTCGCTGGCTGCGAACGATAAGCCGGCTCTTCA
TGACCTGAGTCGCCAGGTTATGACGCACAAGGCCTTTGTCGATATGCGTCTCATGGTCTC
TGGAAGTGCGCCAGACTTGGCCCACGAGATGTCCCCAGTCGCCCAGGTGGTCGACGATCT
GATGGGCCAAGTCCTGGCCTTGGCAGACTATGTCTGCTCCACTCCTTACGCGAGCACGTA
TCCGGGACTTCACCACATCGCCAAACGCGCGGACGCTGTCATCCTCGACGAGGCCGGCGC
CATGAGTATACCCGACGCCATCATGGTTTGGGGCACCCAGTGTCGGCCTTGTGCCATGGC
TGGCGACGAGCGCCAATTGCTCCCGGCTGTCACGGACCGCGACCGTAACCGGTTCTTCAA
CCAGGCCACTGTGTCTGTGCTCGAGCACTTTCAAAAGACGGGCAATGCGACCTTTGTACT
CAACAACCAGATGCGCATCGTCAACGGCCTGTTCGACCTGGCCCGGCAGGTCATCTACCC
CGACATCCCTGTTGTCACTTATGGTGAAACGGCACAGTTGAAGAACCACCCAGTGGCATG
CCACATTGACGCATGGGCCGCTGCTCGTTTCGGGTACCAGCTGCGTACGGGCGAGATCCT
GCCAGTCTTTTTGAACTGCAAGGGGACAGTCTGCGAAATGTCGGGCACCTCCCGGTGCAA
TCCAATGCAGAACACTGCTGCTGTCAGCTTCATGGAAGCCCTGGTCGGCTCTGGCATTGT
CACGGCGCCCGACGTTGTCGTCATCACGCCGTACTCGAGCAACCTGAAGCTGTTGGCTTC
CGAGATCGCCAAACGCCCGGCATTAGCTGGCGTCTCTGTTTCAACCGCCGATTCCTTCCA
AGGCCGCGAGGGCCTTGTTGTCGTCTTCGTGATGTGTGTCACGCAAGAGTCCGGGCCGCT
CTTTGTGGCCAACATCAACCGCATCTGCATCGCTACGACTCGCCAAGTCGGCGCTCTGTT
CACCGTCGGCGACATTAACACCATGAACATCTCGCAGCTCGGAAGGGGAGGGAAGCATGC
CGACAAGGAAGAGATTGTTGCCGATGATAGCGGGTCGACGGCGGCCACACGGAAACTGGC
ATTTGGGAGATTTCTCAAGTACCACGTCGACAATCGACGCGTGGTCCAGGTAGTTGGAAA
TGCCGCGCAGTCTACTGTGACTATGGCAAGCCCTGGTGTTGGGGCTGGAGCTGGGGTTAG
AGCAGGCATGCCCCCTGGTTATGCTGCCTGGCTGGCACAAGCAAAGAGATAGTAGTGGAC
TGTTTGTAGTGAACTGTTTAGAGAAACTTGATAATTGAGGAATTTAGTTGTGCCAAATAA
CTCTCATAATTTAAAGTGCAGCGGGTTCCGAGATTCAATGCAGCTTCAAGTGGTGGCCAT
TTATTCTGGAAAAAAAAAGCGTCAAATCATCCGGGCTATCAAATCGACAACACAATGTCC
ATCAATAGTGGACGGCATCATTTTGTTTTGTTCTCGCCTAATTATTACAACGTCCTTCCC
AACAACGAACCAGTCCAGTTGTCACGTTCATACTCCCGTACAGTTTTGGTTTTTCTCGGC
ACACGTCCGACCAGCAGTAACTGCATCCAATGCAAGTCCCAGACAGAATCAAAGTCGGCC
TGAGACCTTATTGGCATAGCTTACCAACCACTTCCCGGGAGCACCTTAACCACCACCAAC
AGAGCAGTCTCGTTCTTTGGGAGTATAAAGCGTTCAAATAGAGAAACACCACAACCACAA
GAAAAATCGAAACAAAATATCGGCTCATCTGAGCATCTGAACATCAGCCATCTCCTCTCG
CTCTGTTCTCGTTCAACAACGTTCGTCTCGGACTGCCACTTGGTCGAGTCCAGAACTTCC
TCGTTGCTTCGCACAGCTTGTATCATCTCAATCCATCCAGCTCTCATCCTTCTTCTTCGA
ACATCCCCTCGCAACAAATCAAATTCGTGCCAAAAACTGCCTGTATATTTTGTAATCAGG
TCTTTATCCTTTCCTTCTTCTTCCTCCGTCTCTCGTCGGGGACAATCCAAGTGGCCAATG
GGTAAAGCGCACTGCCTGCCCTCCGTTAACTTCTCAACCAGTCCATCCTCCATCAAAGTC
AAGTCAAGACTCGTCGCGTCTTTTGTGAGTTTTGGACTCGACAAAGCTAAAATGGCTAAC
ACACATCGGCAGCATCTCCATGACTGTCCCCTTGTGTTGGGCAGCTGGCCGGTTTGTGTG
GGCGATCGGCTTTTGGGTTCATCGGTTAAAAAATCAGACGTCGTTGACCTCGCCGAGATA
TCGTTCGACGGATGGGGTGCAGTCGTGGCCGTGTTTCGTCTTGTTAATACTGCTGAGTGT
GGTGACTTTGATGATCGTTGGCCTCGGACTGGCCTGTGTTTGGGATTGTCCTTGTGCTGG
AGGGTGGGCATGTATTGGAGAGTTTGTACTTTATCCGAGTTGTTTGATAATGCGTTTGTC
AAAATGGTTTGTTTTTAGATACTATCTCCAAGTCGCTGCCCGGCCAAAAATTTGCAAAGA
CTACGATGAGTGTAATGATGGGACGAGTGTAGGATGTACAGTTTACGGAATCTCAGAATA
GCTCTACTTGTCATATATCACGGTAAATGGATAACTCTGATTTATTCATGTCCTATTTGG
CGAAAAAAAGTCGTATGAAAACGAACGTCCCTTTCTACCCTCCACTACTACTTTGCTCTT
TCCTCCTCTACCCTCTCCTCATTCCCAGAAAATCGCCTGGCGTTCACCATACTCCTTTCT
TTGCCACCCTTGGATCAGTCAGAGAAAGCCATCAAAAGAAAATCAAAACGTCTCCGGTCG
GTTGATACGGCATGGCCGCACTACCAGCCGCGGTCCGCCTGGTACCTCCGCAAGAGAGAA
CAACGGCAAAGTGCAAACGAGCGTATGCTTATGTGTCGACTAGATGCTATAATAGGTGAC
GGCGCCCAAGATACTGTTGTTAATGGCAGCATTCTCCTCGCGCTTTTCGAGGTTGCGCTC
CTCAACAGTGCAACCAGGGGCGACGACCTGGTAGACAGAGACCGTCTTGCGTTGACGCAG
GTGCCGGACGCGGCCAACGACGCGGTCAATCCAGGACTGCTGCGCCCATGGCGTGCACAG
CACGACGACGTTGGCTGTCTGAAGGCTAAAGCCGGCGCTGCCGGCTGCGCGGCTCGTCAG
GAGGATCTTTGGGTGCGCGGCGGCCTCGAACTCGTGCAAGACTAGGTCTTTCTCAGCCAT
AGCCTGGTAGCTGCAGTCGTAGGGCAGCATGAAAACAGCCGTCTCGGGAAGAGTTTTGGC
GAAAGCAATCTGCAAGATGTGCAAAAAGAGCAGGCAGTCGTCCACGACAACTACTCCATC
ATCCTTGTGCGCGTCCTGGTGCTTCTTGACCGTGTCGATAATCAGATCCACGCGCGGCGA
GCGCCAGCCGTCGTCAGTGGCCTCAAGGCCCTCCAGCCAGTCGTCCAGCGCCTTTTGGGT
GCGCTCGTCGAGGCCGCTGTCGGAGCACTCTTCGTCACAGTCGCTCTCGTCCTCGCATGA
CTGGGCCTTGATCTCTGCTTCCAGGCGCGCCTGGCCCGGGAGCTGGCTGTGGCAGACCAC
CAGCTGGGCCTTGGCCAGCATCTCGCGGGCGGTGCGGCGGTCTGCTGCGTTTTTGGCCTT
GTTGGCGGCCTTGTTGGCGGCCTTGTCCTCCCGGAGCTTGCGCCGCAGAGCACGGGAGCT
CTCAAAGAAATCGTTGGACTCGGCGAGGGTCTCGGCAGGAAGCTGGAGCTCCACTGTCGT
GAACACGGGAGGACCGCGAAGGCAGGGAATATCCTCGAGCTTCTGGTGCTGAGATGTTTG
AGATATTGGTCAGCGCTCACTATGTACGATGAAGGAAATGCAAAAGAGAGGAAAGGTACT
ACTTACCGACATGGGGTGAAGCTGTTCAAAGGGGCGGTCAACCTGCATCTCAAATTCGGC
ATCATGAACCACGCCGTCGTCTTCATCTTCAACGTCGTCCCAATCCTCATCGTCGTCTTC
CTCTTCACCGTCGGTCCCTTCATTGTCCTGGTTCTCGAGCTTCTTGGGCTCCTTGGGCTC
CTCGGCTGTGGTCTTTCGGGTTTCGAGAAGCTCTGGTCCTGCTGCCATCTTCACGCTGCG
GACATCGTCATCCATGGTTATGGTTGTGAGTGAAAAGTAAAAGAATAGAGAAGAGAAGTA
GTAGTGCAAAGAGAGACACCAAAGCGGGAAGAAGAAGGAGTAGAGCTGCTGGAGATGGCT
GTCTTCTTTGTTGGTTGTCTAGAAAAAAGGGGAGAGAGGAGAGATGTAGAAGCAAGAGAG
AGGCGGATGGGCCTGGGTATTTATATGCGGTCACGTTGTGTATGCGATCCCGTAGTAAAC
AGTGAGAAGTGTGAGAGTTGTAGCTGATAATTCTGAAAGAATAAAGTTATTTAGAATGTG
ACTGTCCTTTGAGGCATGGACTGACAAAACATGGCAGCAAAGTAGTAGCAAAGAAAGAGT
GAGAAATTTGTGAGTTGCAACTGAGATTGAAAGAATAAAGTGATCTGAAAGTGACTGTCT
TTTGAGGCGTAGGTTACCGAAGCATGGCAGCAAGATACAAATGTTGTTGCAACTTATTTG
AAAACGAGTCTCTACATTGTCAAATATGTCTGGCCTCAGCTCGAGCGCCTCTACTCCATC
ACCTCGTCTTCATTTACAAAGAATAAAATATGGGAAAAAACGGTACTGCCAAATTTTGTG
TGCTCTTTTGCTCTCGGCAAGCATCTCACATCTGTATGATTTCAGACTTCAATATCTCAA
TATTGCCACTTCACTGCCCCCTCATGATGGCGATAGGTGCATGACCCTTCACTTTGCTGT
CTCCTCCATATCAACCTGCTGGAGATGATCGATATTCTCCTCCACAACATCAAAGCCGTC
ATGCGCTATTGCGACCTGAACAAGGCTTAATTGTGCCATCTGAATGAGATTAGCGGTATC
GGCCGACGTCTACGTTATGGCGGGCCCCCACTGTCCCATCACCACCCTCCCTCCACCGAC
GCTGTTCAAGGGAGTTAAGAGGGAAGGCCATTGGAGGATGAGTGAAAAAGCGAGGAAAGG
GAGGTTAAGAGGGAAGGCCGGAAGAAGAGTCAAATGGTAGTAAACTCCATTAATAAATAT
CAATCAAGATTGCTTTAAAAAACGTTCAAAATCACATGAACTCGTCAGATATGCAATATA
TGCGTGAATCATTATCCTTGATGTGTGTTCGTAACTTCATTACATGGCAAAAAAATCAGT
AGGGTATAAGTTCAAGCTGTCCCGTATCCATATCCATATCCATATCCTTCTCTTCTATGT
TCCTCAGATTTTTCAAAACGTGCTGTTCATGTCGCTCATGCTGTTGGTGTAGCTGTGTCC
TCCGTCTTTGCCCAAAAGGCCCATGCTCATGCTCATGCTCAAACTCGTGTTCATGCTCGT
CGTCGTCGACCGCCGCTCTTCGTCCACTTTGGCCCGCAGCGCTGACCAGTCGGCCTTCCA
GTTCTCGATGCTCTCTGTGAGCTCGGGGTCGGCGTCGGCCGGCACATACGACCGGCAGCG
GACTTCGATGCCGCGTAGCTGCAGCCGCAAGAACGAGAGTTCCGAGCCGAGGTCGTCGAG
ATCCGCGAGGCGGTCGGCCAGGACCGGATCGACCGTGTCGTCGTCGGCGGCCTTTTCGGT
TGCCGTTTCAGTTGTCGTCTCTTCGTCGTCGTCGTCTTCGGGGGCGGCTTCCTCGTTATT
ACTGTCTGCCTTGGCTGCCGTCAAGGCCTGGACCTGAGCCTCTAGCTCTGCCGTCCGGTT
GTTGGCCGCGGCAAGTTTCTGGAGCAGAGCTTCCTGTATCATCTTGAGAGGAAAGTCAGC
ATATTATATTGGATTGATCTGGCCTTTGTAGACATCAAACTTACCTCAGTTTCTTGCCGT
CGTTTCAAGAGGTTATCCAAGACCGCGGAGAGATCTCCTGCTAGAACCTCACAATCCACA
GCAACGGCGCTCGTGACCGTGGCGTCGGCCTTGTTGACCTCACTGACCGAGGCTGGCGCA
ACCGCTGGTGCCTGTTCTGCTCCTCGAAACGACGACTGGGCGCGGAACAGGATAGGAGCC
GCGTCAAGAGTTGTTCTCCTGGCGTGCGTCTTTGTTTTTTGACCAGGGCTTTTGTCATCT
ACCAAACTGGACGTTGACACGCGCGATCTACGCTCGGGTCGCTGCCATGGGTAGTGCCGG
TGGTAGTGATGATGGTGACGGTGATTCCGCGGCGAGGCTGCCGCGGCGGCTGCTTCGGCA
GCCTGGGCCGCGGCCAGTACGGCTTCCATCTCGTCAATGTGCGCATGGAGGGCACTGAGG
ATCGTTCCACCGTCGGCAGGGCCGGGTCGTGCCTCTGCCGGTGCACTTTTGCCTGGCGAG
TTCCAGGTCGAGTTGCTTCGGTTTGAAAATGACGGAGATGATGGTGCGTATGACGAGACA
TGCCGCACGACGTCGTTGAGCCGGTCAATGAGCACGTCTTTGCGTTCCTCAAGCGCAATC
GGGTCGTCCAGTCCATCGTCACTCGTTTGCCAGTTTCTGTTCAACCCATCGTTGAGACTG
CTGCCGTCGTTGCTGTAGCCTTCCAAATGATCGTTCCCATCATCTCCTGCATCGTTGTCG
TCGTCGCCACTACCGCTAGCACTGTCGCTATCGCCTCCATAAAACGATAAGCCGCGGCCG
AGTGGGCCTAGTGGTGACGTATTAAACCCGAGTGCGTGCAGATTGAAGCTCCGGGCCGGC
GATGGTCGGGCGTGAAACGAGCCCGTGAACGGACTGTTTGGTGTTGTTGGCGTCACAGGC
GGCCGGCCGCCAGAACTGGTGCCTGGTCTGCTTCCGGCTCTGGCATCCGCATCTGCACCG
GCTGCAGATGGCGCGTGGTCCGGCATCAGGACGGGTACATGATTTCCTCGGCCAACAAAC
GAAACGACGCGCCTGACGCGTTAGGTGGCCGGCACCCAACTGGCAAGGCAAGGCAAGCTT
CCACCGTCTGCTGTAAAAAAAATTTATGTAGCTTATGAGTGTGTAATCCTCGTAAGGCGA
CTGGTGGTGAGCTCGGTTTCCGTCTTCCGGATGCCGTGTTGTGGTGGACTGATTGCGGGG
GAAGCGAAAGGGCGGTTGATCACCGGTCCGGCTTGGGCCTGGGTCTGGAGCTTGGTGCTG
GGAGCTCGAAATAGGAACGCGTCTAGTCCCTAATCGGACGCGCTCTTAGGGTGGTGTGAG
ACGTGCAGTATCTGACAGCGGACACTGCTGTATCTCACACCGTCAATCTTGCTTTCCAAG
CAAGGCTGGAAAAGGAAAAGGAAAAAGAGAAAAAGGCTTGTTGTTGTCCGCTACCCCTGG
GCCAAGAACGAAGCTAGTTCTTTCGAGTTCACGTGTACCAATTGTAATATCGGAAAACCG
CAAAAGTCAATAAAATAAAAATAAAACAAGCAAACGCCAGTCGTTGGTGTGAATCGTTGA
TACTGGGGCGAGTGGAAGTGTGGTCGTCTGTATGTCTGTTTGGAGGCACGCGAGGCCCCA
GCTTTTCGCACGCCGTGTCCAAAGCTTGGGGAAAGACGTCGGGGCGTCTCGGAAAATGGG
CAGTTCAAGGAGGAACGGATATTGAGAAGATGGTACTTTTGGCTGCTAGCAATTAGTGTG
CAGATAAAAGTACTCCATGCTTGCCCTCAGAAACGCTACTGTGTTGGCGGCACACTCCCA
CTCAGTTTGCGCCCTGGATTTTCCGATGGCCCGAACTACAGCCACGGTCTGCCGGCGTCT
GGGTAGGGACAGCCTTGTAGCGCTTTGGCGGGTACACAGTGCCCACATTGCCACAGCCTT
TTGCGTCTTTGTTCAACAGCGCATCCAACCTCAGCCAAAAACTCCAAAAACAGTAAAATT
GCGACTGAGTCACATGCATGTGAAAAGAAAAGCACAGGCAAATACACAGAATACACAGAT
GACGGAGCAAATGTCCCCGCTTTCGAGGACGAACGGGTTCAGACACATAGAAACCAAAAA
AAAAGGTCCATGAGAGGGAGGCAAAAATGCACATCCCACGCTCTGCCTGCGGGACATACG
AGTTTTATGCATGCTGTCCTCGAGAAAGCGAAAGGATCGAAAGAGAATGCGGGATGCACC
TGCGAATGGCAAGCGGACGCGAGGCTCACATAAATGTCTCAAGAGTAAACAATTTGGAGG
GCTGAATTTCGATGAGTGACAGTATGACACAGAACAGTGCGGACGTCATATAGCCAGCCT
ATACGCACGGAGTACAACGAGAGCTCATTGGCGCCATCGACGCGACTGGACCTCGGTGGG
CAAGCAGAGGAAGGACTGTGGGGTTGGCCAATGATGGGGGAAAGAACGCAGATGGGATTG
CCTCGTTCATTGGAGGGGCAGGAAGGCGCAAGGCAGGAGTGTCAGAGTAGCAGCTGTCGG
CAGAGAGAGCTCATTCCCTCGTCATCTCATTTTCTATTGTATTTTCCTTTTGTCGTTCTT
TCCCTTTTTTAATCTCGTCGTCTTTTTGGCTTTCATGGGAAAGTGCGAGAGACTGCGAGA
CAAGGGGAGGGAAGTTAGTCACAGCCAGCCTTTCTTTCTCAATGTGTTAGTTAGCAGCTT
TAGTAAAAGCAAAAACGGCAACACCCACATGCACCACAGCCGGCAGGTAGGGCCCCGTAA
GAACACTGCTCTTGCACGAATGGCTCCGATATATGGAGCAGGCTCGTGGCCAGGCCATTT
CTCTCTCCATTTGAGTCTTTCTCATGCTCTCGGCTCCCCTTCGTGTCAAGCGCGACCTTT
TTTGATCCATCTCAACTCCTCGGTTTTTCTTTACCCACCAGTGACCTCCTAGGTCCCCAA
GGTGCCTGTTCCCGGTCCAAGATCTCTTTCTCCCAGCCCAGTTTAGCTTCCTAGCTGCTC
CGTTCCCCCATTGTGTGCATGCCTTCTAAAAAAAGTGAATAGTTTCTGCTCGTGTGCCCC
CCGTTCCTTCCCTGCCCTTCTTTTTTTCTTCGACCAGGTCTCGTGCTATTGCTAGTGCGC
TTTGGCGAGCCCTTTTTGCCATTTTTGTGTCGCTTTCGTGCTGTTGTCACTGTGTCGCTC
CTGCTATCTGCATTTGCCATTGGAGACCTTTCCCCATATTTTCCCTCCTTGTACATCTTC
GTTCCTTCCTTGGCCCGAACGCTTTTTCTCCATCATCCGCCCCCCAGTGACTGTCACCTG
CTTTCCTCCCTTCCTCTCTTCCATTCTTTTCTTCTCTCTCCTCCGTTCTTTTTTCCTTCG
TGATACTTTTGACCTGTAACAACAAACCGCCATCCCTTCCATATCGTCCCTCCAGTCGCC
CTTCTGCGCGCCGTACCAGACAGTCATCTTGTCTCGGTCTTATTTATCCGCCTAACATCG
GCTACAAACCACAGAGCGCTCTCCGCACTCGCTGCCGATTTTCTTCTCTCCGCCCTCCGC
CTTCCGTGCTTTCACAACGCTTGCCGGCCCGTATGCGATACCAAACGCATCGGTAAACGG
TTTATCTCGCTCGATTCTTTGCGGCGTTTCTCTCGTTGCACGCTCCCACCAACCGCCATT
GGCGCCCTAGTCACACCACCTTTAAGCGCAAGCCCCCCGGGGCATCGCCATTGAAGCCGC
CCAAGATGTCGTGGAAAAAGACAGAGCGTCTGATGGACACCATCAAGCACTATGCAAACT
TTCCCGCTACCGGCGTCAGTTTGCGGCAGATGGTGCAGTTTGGCGAGAAGCCTTCCGTCG
GTACGTCATAGTCATCGTGGGATAATCGGCCGACTTTCGGCTCGCTGCGCTGACAGCCGA
TTCTTTTCGGCTTAGAAGCTCTACGATGCGCTTTTGCAGCTCGATTCTGACTTTTTGCTT
GCTCCCCTCAATAGGAACCCTTTTCAGAGCCTCCCAATTCCTTGCCGAGGAGCTTCCCAT
TCGCTTAGCGCATCGCGTCCAAGAGCTTGAGAACCTGCCCGACGGCCTCAGCGACATGCC
GTCGGTGAGAAAAGTGCAGGATTGGTATGCACAGTCATTTGAGGTGAGCTCTTTTTTTTC
CAATCCATATTTTCTTTCTAATCGGTCGCCTCCGTTTTCGGTGGTGATCGTGACGTACAT
CCCGTTTCTCCGTCTCCGCACGCACCAATTTCCAATTCAATATGACTCACATGTGCGCGT
TGCGACGCGGTCCCTCTTATCTAGGAGATCACAACCCTGCCACGACCAGATCTGAATAGA
GACACGAAAGACCGGTTGATGAGACCGACCCGTACCACCGGACGGGGGCCTTCACATTTA
CTCCTCTCGGAATCAACGCCCAACCCCAGTCTCGAGCAGACCAACTACACCTCTCAGTCA
CCATTAATAAATGGCGGCGAGCTCACCTACAATGGCAACGGTAACGGCTTGTCAAAAAAG
CCCGCCGCGGCACGGCGCTATTTCGCCTGGGTGGACGACACAGGCGAATGGCCCTCGGAC
CTGCAGCTCTACAACCAGCGCTTCGCCCAGACCCTGCACAAGATCAAGCGGCGCCACGAT
GGTGTCGTCACGACCATGGCGCAAGGCATTTTGGAGTACAAGCGCCGGCGGCAACGTATG
CAGATTGACCACAACATCCAGTCTTTCCTCGACCGCTTCTACATGTCACGTATCGGTATC
CGGATGCTTATCGGCCAGCACATTGCCCTGACGGACCAGAGTCATCACCGCGATCCGACT
TATGTGGGTATCATCTGCACTAAGACGAACGTGCACGACCTGGCTCAGGAGGCTATCGAA
AATGCGCGCTTTGTGTGCGAGGACCACTACGGCCTGTTCGAATCGCCCAAGATCCAGCTC
GTGTGTAACCCGAACCTCAACTTCATGTATGTGCCGGGCCATCTGTCGCACATGCTGTTT
GAGACGCTCAAGAACTCTCTGCGCGCTGTTGTTGAAACGCACGGCCAAGACAAGCAGGAG
TTCCCGGTGACAAAGGTGATTGTTGCCGAGGGCCGCGAGGATATCACGATCAAGATTACC
GATGAGGGCGGCGGCATACCAAGAAGTGCCATCCCCTTGGTTTGGACCTACATGTACACG
ACTGTCGACCGCACACCGAACCTGGACCCGGATTTCGATAAGAGCGACTTTAAGGCGCCA
ATGGCTGGCTTTGGCTACGGTCTACCGATATCAAGACTGTACGCGCGGTACTTTGGCGGT
GACCTGAAGCTGATCAGCATGGAAGGGTAAGTTTCGCCTGCTTTTTGTGTGCCCTTTTCA
TCCACTTTTTCTAACACTTCTCCCAGCTACGGCACCGACGTGTACCTCCACCTCAACCGA
TTGTCGAGTTCATCGGAACCTCTCCAATAGCAATTAGCTGTCATGAGGGACCCACCAAAG
TCCCGAGGATTGGCACAGGCACAGACACGGAAATCGCCGTCGATATCGGAGAGCACAACA
CCTTTACGGATTCAAGCGCAGGCCCGCCTTAAGGACAAGGCGCGGCGCGAAATCTCGGAG
CGGCGCCAGGTGGGCGACGCCGAGACGCTGGTGCACCAGCAGGGGTCGTCGTCGCGCGGA
GGCGGACACGACAATGAGCTATGACTATATGGCCGGATCATCAAAAAGTGGCAGCAGCGC
CAGCAAAAAAATAGACTTGCACACGGACAAACAGGACAACAGGCAAATGCCAACAACGGC
AAAACCAAAAACAGGAAGTACCTTGTGCTTCCGACACTTTTCCTTTTAACGGTTCCCTTC
TCGTGGGATTACTTGGGATACAACAACATCATGATATAAGGGCGGCTCGGTTTCTTTTTT
TTCATGTTTCTATTTAATCGTTTCTTGTTTTCATTTTATCGTTCCTCGACAAAAGTATAC
GTCGAACATTGTCTTCTTATCTACCGACTATATATACCTTCTATTCCTATGCCATACCTT
TTTTACCATTTCTCTCTCTGTTGTTCTATTTATATTTTCTTTCTAGTTTTCTTCTCGAAT
GCATTGAGATTGCTTTGACCCAACCTCGATGTTATCTTCCAACAAGGCTCAGACGGGGAA
CGGTGGCAGAGTGGCTACTTGGAATCATACAAAATTCAACACGGAATTTCTGACATTTCA
TTTTGGCGGGACTTCATTTATAGCGACATCTATTAATATGTGTGTTATGAACACATTTTG
ACGTATTTTCAGATCGTCATCTGGCCCTATCCCTGTTCATTCAATGCCGGTAACGGGTAA
CCTGGTTTTGGCAGGAAAGCTCCGTGGACTGCCATATGGCAGTGTCATAATGTCCACATT
CTAGGTGACAGTGTGGGCTTTGTTTGGCATGTGATTGCAGAATAGGAGGAAAGTGCCGCG
GACATTTCTCGGGCGTTGTTTGGCTGGCGCGTTTTGGCGGCAACAGCCCGTTCCAGGCCA
GATCCAAGGCATGGCAGGCACTACCCCAAGACATTGCTGTCAGTTGGACATCTGGTGGCA
ACTGTTCGGCTTGCAACGGAAAGAACGACTAGAACAGGAACACTGGACGAGAAAGAACAT
GCATTGTCGCGAAGGAGATGAACAAAATACAAGAATCCGATAAATGCATACCTTCTTCCT
CTAGAGAAAGACAGCATCTCCCCAGACTCCAAGGCTCGCCCCAGGTGCTTCGACGACGAT
TTCCAATTCAATGGGTCCAAGCCCGCAAAAAGCATGGGGCATGTCTCCAGTAATTATTTG
ACGTAACAAAGCTGCTTTGGGGAAGGACCTTCCCTGTAGCCTCGGCCACAGAGGTCTTTG
TGTCTGGACGAACTCCTCTTTCGCGAAGCGTGCCAGTCGCGCTTTCCGCTTTTCAAAAGG
CGACAAAAGAAAGAGGAGAAACCTGGAGAGGGGAAGCTTCAAAGCACGAAAAAGCTAGAT
TCTAGACGCTAAAAGACAGCTCGCTGCAACATCCGTTGCGTAGCAAAAACCTCCGCGCTT
TTCTTTCATCATACATACCCTCTCCTCTTGTTTTTTTCTCTTTTGCTCTCTTCCTCTTTC
TCTTTCTCCTTCTCTTTTCCTCTTTCGTCTGTCTTTTCTCCGTGCGGTCACGGCCTCCTC
TTTCTCTGCTTCGCTCCTTCTCAATCTGTAGATTCCGCCGTGATTCTTGTTTCCTCCGCT
CCTTCCGGAACTTCGATCACACATCTCCGTCATATCCTCCGCTCTTTCTACACCTTTATC
TCCTTTCGTTTCTCCTCTTTCCTCCTCGACCTCTTAAATCCTTCCTTTATCCCAACACTT
CTAAATCCTCATCCCTTCTTTCATTTTCTCATTCTCCTCCAACCACCCTCGACCTCCGAC
GATCAGTTCCTCAGCCTTGCGATCGATCTCATCTTTACATCTTTAAACCGATCTCTCACA
GCCTTTCGCCCTGTCCTATCGCATATCGCAACGCCCGAAAGCTCGACCTGTCCGCAATCC
TTCGCCCAGCTTCGGCACTTCTCACAACCCTTGCACTTTTCGTCGCTATTGGCCAAAGCA
TCACAAACCGTACGACTTTTTGTCAATTTTCCAGTGCCAGCGCAGTGCACTGCTTACATC
AGATCTCAGATCGCCTCGAATCCTACTACCACCCGGCCCAGAAACGCTGTCATCATGCCG
GGTTCTTCGAGCATGCTGATTAGCCTGCGGGATAACATCAGTAACGTCCGTCGCCGGCCA
GCGAGCCCGCTGCTGTTGCTCAACATTGATCTGTACGTTTTTCAGGCATTGTCTTCTGCA
TTTGGTTCTTCCCATAATTTCTAACCTTTTTTCTTGCTACTTCTAGCCTCCGCAACCTCG
TCTTCTTTTTCTTCCTCTTGCGCGTGACTCGCCGAACCGTCTGGAAGCTCCGCGGCCGCG
GCGTTGTTGGTTCCATTTCCGAGATTTACCATGACATCCGCCGTATAATCTTTGGCTGGT
TCCTGCGCCTTCCCGGCGTGCGCACCAAGGTCCGCCAGCAGGTCGACGAAGCTCTCGTCA
AGATGGAGGGCAAGCTTGTGGCCAACGGCGGCACCCGCAACACCGCACTCCCTGCCCAGG
GCGTGTCTCACGACGAGCTCCGCAAACAGCTCGAATCACTCGCCGAACTCGACCACACGC
GCTGGGAGGATGGCCGTGTCAGTGGTGCCGTCTACCACGGCGAGGATGAGCTGATTCAGC
TCCAGACCGAGGCCTACGGCAAATTCACCGTCGCCAACCCGATCCACCCCGACGTCTTCC
CTGGTGTGCGCAAGATGGAGGCCGAGGTCGTGGCCATGGTGCTGAACCTGTTCAACGCTC
CCTCCGGCTCTGCCGGCGTCTCCACCAGCGGCGGCACTGAGAGTATCCTGATGGCCTGCC
TGAGCGCACGCCAGAAGGCTTATGCCGAGCGCGGCATCACGGAGCCCGAGATGATCATTC
CCGAGACCGCCCACACTGCCTTCCACAAGGCCAGCCAGTACTACAAGATCAAGCTCCACC
TGGTCGCCTGCCCTGCGCCTAACTACCAGGTCGACGTCCGCCGTGTCGCCCGCCTCATCA
ACCCCAACACGATCCTGCTCGTCGGCAGCGCGCCCAACTTCCCCCACGGTATCATCGACG
ACATTGCTGGCCTCGGCCGCCTCGCCGCTCGCAAGCGCCTGCCCCTGCACGTCGACTGCT
GCCTGGGCTCCTTCATGGTTCCCTTCCTCGAGAAGGCCGGCTTCGAGACTACGCCTTTTG
ATTTCCGCGTCCGTGGCGTCACCAGCATCTCGGTCGATACTCACAAGTACGGCTTTGCGC
CCAAGGGCAACTCGGTCGTCCTCTACCGCACCACCGCCCTGCGTGCGTACCAGTACTTTG
TCTCGGCCGACTGGGCTGGCGGTGTCTACGCCTCGCCCGGTGCTGCCGGCTCGCGTCCCG
GTGCCCTCATTGCTGGCTGCTGGGCCAGCATGATGGCCGTCGGTGAGAATGGCTACCTGG
ACGCATGTGGCCGCATTGTCGGCACGGCCCGCAAGTTCGCCGAGCACATTGCGGCATCGC
CCGTCTTGGCCCCCGAGATTGAGGTCATGGGCCGTCCCCTCGTTTCTGTCGTCGCCTTCC
GCGCCCGCCGCTCGGCTCCCTCGACCTCGTCTTCGCCGTTTACGCCCATCAATATTTACG
CCCTGTCCGACGCCATGTCGGCCCGCGGCTGGCACTTGAACGCTCTGCAGAACCCGCCTG
CCATTCACGTGGCCTTCACGTTGCCCGTGGCCAAGGCGTTTGACACGCTCGTTTCGGACC
TAGAGGCGTGCGTCGAGGCCGAGCGCGAAAAGGCGCGCGTTCGGGCCGTGGAGGGTGGCA
GCAAGGGTCCGGACGCCGACGGTGATGCGGTTGCTCTGTATGGTGTGGCCGGCAGCCTGC
CGAACAAGAGCGTGGTTGTGGACCTGGCGACGGGTTTCCTGGATCTCCTCTACAAGGCAT
AAAAAAGTGGGGGGAAGAAAGTAAAATAATGTGTTTTTATTCTTTGTGTATATGTGTACA
TTGCTTTGTTATTATTCGTTGCATTGCCAGGGCGGTCATTCGATGCGGTATAACTTTTGC
ATTGAAATTGTATATTTAATTCCAATATTGTTACCCAATCATTGCTTGAACTTAACCTGG
ATCAAAGTGACATGAAAGTATGCATAGTACCTGGAGACGGCCGCTTTTATTCTGTTGATT
ATAGTTTTATGAATTTGTCTATATATAAGATATATGTCGTACATGGCCGCGAAGAAAAAA
AATCAAACAGAACCCAGAAAGAGAACAACTATGAAACACAAAAAGGGTAGATGGGATCAA
AATGAAAAAAAGGGTGAGTCAAAGAAGTGAAGGGTAAAATGTGAAGAAGAATGAAGAGAA
TATAGAAAAGACCAATGACCCCTTCCGTTTCGCAAGAAACCAAGAAAAATCAAAACAAAC
GCCATCCTGAAGAGAAGAGGAGGATAAGGGGACGTAAGAGAAAATGGAAAAGAAGAAAAA
AAAAGTTATCAATGAACATGGGACGGGCTACAAGAAAGTCGAAAAGCCGAAAAGCCGTCC
GCATATCAAAATGGCGCAAAGGAGAAAAGAAGAGAGGTTCATGCAATTCCACTCATATAC
AGCCGGTCAGGAAAGAAGGCAAAGGAAATCTTTTTCGTCGTCCGCAACGGCTTATGCTTA
TGATGCCGCCTGTGGTTGTGTGCCGCGCCAGGCCTGGATGAACGGTGCAGCCTCGTTCTC
GCAGACAGCGGAGCTTGTGCGGATACAGCCGATGACGCGCACGGACAGATCGCCCGACTC
GTACTTTGCGCCATGATCGACCTTGCTGTAGGCGTTGATGGTCCGCTGCGGCACGAGGGC
CATCTTGGACAGGATCGTCGGGTGCCACTGGACAATGTGTTCCTGTGATTGTTAGTACAT
GTTACCTTGAAATATTCAACGCAATAGCGTGTAGCACTCACCAATGCGTGGGTCTCGGCT
TTCTGGAAGTTATAGGAGCGGTACAGCGGGTCGAACCAGGTCTCAAAGAAGAAGCGCGCC
CAATCGCCGTTGCGAATGATGAAACTCGACGTCGACAGGCCGTCGTAGTCCTGGGTCAGC
AAAAAGTCCACGTCCTGGCCCTTGAGATGGCCAAAGGTCTTGATAATGCTGTCGGGTGGC
ACGACGGGGAAGTCCTTGAGCATGGCGGCGTCGATCTTGGCGGGCGCCATAATGCCGCTC
TCGATGCTTATGTCCATGTTCATGACAAACGCGTTCTGGTCCAGGAACCAAAAGTAGGTG
CTCTCCGGGAACAGCGTCAGCGCGTGGCGCATGGCCACGACCTTGGTCCACGTCAGCGGC
GAGCCATTGAGGTCGTAGTAGCCGACCTTGGGCGAGAAGGTGCCGTAGCCGTGCTTCTTG
GCGTACTGCCGGCGGTTCTCGCGCACGGTGTCGAGGTACGCGCGGTGGAAGTTGGTCTCG
TCGTAGACCGTCACAAGCACAACGAGGGGCGTCTTGCCAAACGAGGCAAAGTTTTCTGTG
GCGGCCGAGAAATCGGCACCGTACGGGTTGCCGTCCGAGGCCAGAGGTGCCTTGTTGTCG
CCGACTCCGGGCATTGTGCTGCCGGTGCCCTCCTCCTTGGCGGCCTTGAGGTGGGCGGAC
ATCCAAGGGTTGGCGCCGCTATGCCGGCCGCTCGGTCGTGTCAAGAAGTAGATGATGCCG
AAGAAGAAGAGCGCGCCGAGAACAATGACCCGCTTGCGGCCGCGGCGTATGAACGGTAAC
CGGGATGACGGCGCCCGGGGCTTGAAGGCGGCCGCATTCGAGTTTTTGCGTGGGGGGTAA
GCGAAATGCATCGTGTGCGAGTTGTGTGTGTGGAAGAGACGATAAAAAGAAAAGTCTAGA
CGCGTGACCGAAAAGCTGGCCAATGCACGTCGTCGTTGGGGGGTTGTCGTGATATCGAAG
AAACGAGCGTCGTATGCGGGAGAAAGGACAGATCGAGATTAGGGGAGTCGTCAATGGGTT
GGTCGTGTCGCGGAGAAAATGAATCTCAAAACGCGGTCGTCATTAGATTGGGAGATCGTG
GCAGCAGCCAAAGACCATGCTTTGTCTGCGCGTCGCAGGAGAACTGGAGGTCGAGGATGG
ATGAGAGGGAAGAAGATAAGGTCGTGGGCGTCGTGTCAGGGAGATTCGAGATTGCGGTTG
AAGTGGTTCCCAATGGAGAAAATTTGGGCCCTAGACGGGAGTTGGAGAAATACGCCAAGA
GAAAACGGACGTTTGGCGGCGAGCGGACGGGAAAAGGAGGCGTCAAAAGAGCGGCGGCCG
TCGTGGAGTTTGGGAGGGCGGAAGGGAGATGAAGAAGGTCGAAAATGTCGAAAAAGGAAG
AGAGCCAAAAGTGAGGAAAAGAAACGAAAAGAAACGAGAAACGAGAAACGAGAAACAAGT
GGTCGACGACGCCTGAGACAAGATGATGCGGGTACGGTAACAAGGACTAGACAAAGGCCC
TTGCTCTCCTATTCTGGGAGATTCGTGCTTTTTGCGTTTCGTGGCGGGAGGTGGATGCGT
CTTGGTGGGCGCGATTGCTTCGAAAAAGAGGGAATAAATGAGGACAAGTTCGATTTCGAT
AGTGAACAGGTAATATTAACGAAAAATTATGAAATGGAGTCAAGGGGTCCAAAACTGAGC
AATTACAGCAAGAAGCACCCAGGAAGCGTATGTCGTACCTTCCCTCTTCCCTCAGGTCCC
TCGTTTTCCCAGTCCACTATTACCCCTGGCGCGGCGCGTCTGGTTTGCAGGCGAAAAGGC
CAGCAAAATAGTTCCAGGGACAGCATGAGCGACCCAGTGCACGTGCCGCTAGGACAAATT
GAGAGTGGGGGTGGCATCTCACAGAGCGGAATCCGTCGTAATGCGCCATTGGGAAGGCAC
AATAGGGCAGAGTGAGAGAGTGTGAGAGCCGTGGGAATCTGCGATAAATTGGCGAATAGC
AGCTAATAACAGAGCCCTGGCAACGGTACAGTAACGTCAAACAATAGGCCCTGAGCTACC
TGAGCTAGCTGCCCGGCAGAAGAGATAGGCGCCGTCGATCTAGAAAATAGGGAAAATAGG
GGTTTGCGAGGCTGAGGCTAGCGAGAAGCTGCCAGACAATGAAGCCACACAATGCATCCA
TACAATACAACCCCTGAAAGAAATCTACAGCAGGGGGACAATCCCACTCTACAATGGCAT
GGCTGCATTTCAACGGCAACACATTCCAGTCGGTTGATACACCGCTCAAGACCGTGTGCT
ACATACACATTCTGTGATGTCACAGGTCCAAAATACAAACAGTATGTTGAGACAGGTTTA
TTGTGCTTTTTATCTGACAATCTAGGTTTCAATATATATGAAATGCCATTGGTCACGGAC
TACGACATCACGATCAAAGAAGAATTTACTGAGTACGAATCAGATGTACCAGCCGATTGC
CATGCTTGCCTCGTGGAAGAGCCTCTGGGGGAGTATCTGGCAAGGACATGAAAAGACCAA
GGGAGATTTCCACCCAGATAAAAAAGCCCTGAAAAGATGGGGAGAAGCGAAGCGGTTTGG
AGCCGACAGAGAGAAAAGCAATGCAAGACGCAAAGCAAGATCCTCCCATCAAACATCCAG
ATGGCGAAAAGGCTGACGGTGTCCACGAAGCCTCTGCCCATGTGGAAGCAGCCGAGCAAA
ACGCTTGGCTGCCGCCAGGCAGAGGAACAAGTATCGGGACGGGGTTGATCTCTGCACACA
GACTAGTTGGCTCGACACGGAGGCAAAGAAGTCAAGGCAACTTAAGAGTGTGCAGGATAG
AGGATGGGGAGGGGAGTGGGGAAAGGAAAGGGATTAAAAAAAAATATGTGTGTCTTGAAA
CTGTGTCATTCAGTAACGGTACCTGTAAACCTGTAAACAATACATTCAAGCATCGTCATG
GCCATTCACATCGGCCGCTGCATTTTCATGCTCGTCGCCTTGGCCATGGATACTACCATC
ATTTGCTTCAGCCTGTTCAGCTTCCGCCTCAGCCGGGCCAGCCTCGTCGTCTTCATCTTC
GTCTTCATCTTCATCGGGCCCTTCAGCGCCGATATCGATAATGCGCTCGCTGGCGCGATC
CAGGAAACGGCCACTCAAGTAGCTAATACCTTTCCAGGCAGCCTAAAAATTGTTAGCACA
TAACTGTAGACAGTGACAACCAGTTGCCAAGTATGTGTCACTTACACCTAAAAACGTGAA
TGCGCCGACCAGGATGAAGATCCAGCTCATGCTCTCATATCGTCCACGGCCACCACCACG
GGCAGCCCGTCGCCGGCCCTGGCCAAGCCCAAACCCACGGATGTTGAACCACGTGAACGG
CGACACGACCAAAAACGTCTTGATGACGCCGACGATACCGAGCGAGAAGAAGCCCTTGAG
GAAGTGGCCCCACCAGCCAGATACACCCATAAGATCGGCTGGGTCACCGCCGCCTCTTCC
GCCGCCAAGCACATCGTGGAAACCGCCGAGAAGATCGTCGTCCATGTCATAGTCGCTGAG
CTCCAGGAACGTGTCCATAATCACACCACTCGGGTCTACCCACAGATCCATCAACGGATC
GGCAACAAAGCCCAGCACAAACAGGGTCAGGGCAAACACAGAGAGTGTCAACAAGACTCG
CGTGAGCTTGTTGGAGATCAGACGGCCCCAGCTGAGGCGCTGGAAGCGGTACTTGAATGC
GCACGTCGGGCACTTCCAGTAGTTGCGGTCAGCCAAGGGCTGCGCCAAGCGCCAGGCCTG
GAGGCAGCCCTCGTGCACGTACTTCTGGGAGCCCTTGCAGCGGCACGGGCTGATGAGACG
ACCGTCCTCGGGGTTCTCGGAGATATACCGAACACGCGGCATGCGGTGGCGCATAAACGT
GGGGAGTGCCGAAGACACAGCACCGGCCATACGACCACGGAGACCAGCCGTGGCTTCACC
GACTGCATGGACAGCAGCACCCAGGCCAACAGGTTCAGCACCAGCCTCCACCTCCTCGCC
CATCATGTCGTGGAATCCATCTTCACCGGCTGGTGCCGTCACATCCTCAAAGGTCGGAAG
CACCGTCTCGAGACAGATGCGGCACATGCGCGGCTTGAAGCGTCGCCGGTACTTGGCCTG
GGCCTTCTCCTCTTCAGTCGGCTCGCGGGGTGGTGGCGTCTGCGGAAGACGACGGTAACC
GTCGTGGAGGTCGTAATACTCGGTGTCCTCGCCGTGGTAGTGGTAGTGGTTGTGCTCCAG
AGGCGTCCGTTCATTGTCCTCGGTGACCCAAGATCCGACGTCGGATACGCCGGGATACGA
TCCAGCAAAGGATGCATGCTCGTCGTCGTAGTCGCTGTCATCGCCTTCGCTATCAGGTAT
AACCGTCGCTTGATTCGGTGGTGGCGGATGCTGCCTCTTAAACTTCGAATCAAAACCGCT
GGTTGTCGCCCATCCTTCATCTCTCGCTGAGGAAGACGCGCCTTCGCCACTGGCGTTTCC
AGCTGCAGCAGTATCGGCGGGAAAGGACCAGCTGGGGCCAGCCCCATCAGCTCCGGTCCG
GGAACGGAAATCCATCGTTGGAATTGATGTCGCGTGTGTGTAAAAGAGTAGGTAAAGGAG
GGTAGGGGAAATTAAAGCTTCAAAAAAGAACAAAACAAAAAAGTGCGTTTATAGCAGAGT
CCGAAGCTTCCCGGTTAAGCTCATTAAAGGTGTAATGTGATTTCACATCATCGGAAAGAC
AGAGATAAACAAATAAATGTGGTAGGGTTGAGTTCAGCCCAGATGAGAGGAGGAGAGCAG
AGAGGGGAAGAAAGGGTAAGTTTCGTTTCGAGGCTCAATAGCCGCTTGGCTCGCCTTTGG
GCAGAAAAGAGGCAAGTCACATCTTCCTTGGGAAGGGGAAACGTCGGCCGAGATAATAAA
AAAGCAAATAAAAAGCAGGCAATAACAAAATTGGGGGAAGGAGGGACGTGGCCAGATGGT
AGTCGAGCCAAGAGAGAGGAGAAAGAGCGACTCGCAGCAGGACACGGATTTCAAGTTTGC
AGAGGAAGGAAAAGCCGGCCGACTTTCCACAAGCTTCGATAATTTCACCACGACCTTTTC
GGCGGAGATATTGCGAGAAGTGGAGCTAGCAGCTCAGGCTGTGGCAGTATTAGCTAATCA
TGTCCTCTTAGAAGAATACAAGCTCTCGTGTGGCCTCGATTGATGCATAGAGAGCTGCAG
CCAATCAGAAGAGCTCGACGCGCAACTGCGTGTGCCTGGCGACGCCTGGAGTGTGGCAGC
CGCCACTACGAGGGACAGCAAGGCGGAGCTTCGAAACCACCACCACTATTGCCAGCCTCT
CACCGCACCTGCCAAAAGCCAAAAACGTACAGCAGCATCTGCCTACTGGCCCATAGCTAC
GAAACTAGTCTGCGTTGCGATCCTCAACCCATTCACCTCCATCGTCGTCCACTTCATACC
GTGGTCACAATTCAATTCTCTCGACATCTTATTCTTCGATACGATACCCCTCTCCCGACG
ACTGCTTTAGGCGACCCAACAATCAACCCACCCATCCACTCATTTACAGAACACCTCGAC
CGCGACCATGGCCGATCGGTATTCGTTCTCGCTGACGACATTCTCGCCCAGGTACGAGGC
ATTGGGATTGGGGCAGGCCTTGCTATTGCAGGCGATACACTTTTGTTTACAGACTTGCTA
ACATATTGTTTCCTACAACAGCGGAAAGCTGGTGCAGATCGGTTCGTTCAACCCCCTCAG
CCTTGACCCTTGAGATGCGACGAGGCTTGATACACGCCGAGAACGATCTCACGATGCGGC
TGGGTCGCTTGAGACTCTAGATCACAATTTACTGACGTACTTCCTGTGCAGAATATGCTT
TGAACGCCGTCAACCAGGGCGTCACTGCCCTCGGCATCAAGGCCACAAACGGCATCGTCC
TCGCCACCGAGAAGAAGTCGTCATCCCCGCTCGCCGACCCTTCGTCCCTCTCCAAGATCT
CCCTCATCACTCCCGACATCGGCATGGTCTACGCCGGCATGGGCCCGGACTACCGCGTCC
TCGTCGACCGCGCCCGTAAAGTTTCGCACTCGGGCTACAAGCGCATCTACAACGAGTACC
CCCCGACCCGGATATTGGTCCAGGACGTCGCCCGCGTCATGCAGGAGGCCACCCAGTCTG
GTGGTGTCCGTCCCTACGGCGTCAGTCTGCTGATTGCTGGCTGGGACGAGGGCATTCTGC
CCGAGGAGGAGCTCGAGCGTGAGGCGGCCAAGGCGGCGGCAGCAGCAGCCGGCAACAAGG
AGGAGGAGGAAGAGGCTGACGGCCTAGCCTCGGGCGAGCAAAAGAAGCCCACAGGCAAGA
CGGGCGGCATCCTGAAGGGCGGCCCCATGCTGTACCAGGTGGACCCGTCGGGCAGCTACT
TCCCCTGGAAGGCAACGGCCATTGGCAAGAGCGCGGCGTCGGCCAAGACGTTCCTGGAGA
AGCGGTACACGGAGGGCCTGGAGCTGGAAGATGCGGTGCACATTGCGCTGCTGACGCTCA
AGGAGACAATCGAGGGCGAGATGAACGGCGACACGATCGAGATTGGTAAGTCGAAGCGGG
TAAAGCGAAACAGTTTGGCAAGAGCCACTGCTAACACACACAGGCATCATTGGCCCACCG
GCAGACCACCTTCTGGGTGTTGAGGGTGTCGAGGGCGCGAGAGGGCCGCGGTTCCGCAAG
CTGACGCCACAGGAGATCGAGGACTACCTGACCAACCTATAAAGCGCGCGTGAGGCGCGT
GTATGAAAAATAGAGAAGTTATTGATGGTAGAACAGGAGTTGGGCTAGCAGAGCGAGAAG
CGTCTTGCCAGCGATTTTGATGAAGAAGGGGCGCATGTACTTGTATTCGACAGGCAAATA
AATGGCATCAACATTTAAAGCATTGGCAAACAGGCTATGTCTCTTCATTGATCACGACGA
AAGAGCTCCTTTGGCCGGCGTAGACAGTAGTCACCTTACCAGGCGGGAGACTCTTGACCT
TTGTCCAAGCGGACAACCTCACTTCCTCCCGTAATATATCGTCGTTCTGCCCTTCATTTC
CTAAGCCAAGCTGGCCATTGGCATTGCTACCAATGACATACAGCGAACCATCAGCCGCGA
GCACAATCATATGCCCGCCACCCACTCCAATGTCGACAACGTCCAGCTCTTCATTGTCGC
CATCCGTTGTCGTAACCTCAACAATGACCGGCGTCGGTTCGCCCGTGACGCCTTCAGGTA
ACACCGGTTTCCGTCCAGAGTACCCACCCCAGCAGTAAAGATCCCGGCCTTGGCTAACAG
CTGCAAGGACGTAGCCGCCAGCCGCTAGCTTGACAATGGGACCGGTCGGTAGGTCGTCCA
GCGCAGTGACACGACCTGGGCTCTCAGCTGGCGATTCAGCCACATCCCGGCCAAGGGACT
CTGGGAAGCGTGGATCTCCCCATGTCCAGACCTGTCCGTCGGATGTCAGCGCAGCAAACC
CAACATCGTAGGCGACAACTTGCAGCACATTTGGAAAGCCAGTGAAGCGGGTACAAGAGG
TGGATTCTCTCGCCGTAAAGTCTTCTACTGACGCAAATTGGTCAAGAGACTCCTCGCTCT
TGTTGTAAACTGCAAAAATATGTCAGTGCCAGACAGGCCGAGGAACAAGGCCATGTTAAC
TACTGACCAACAACACGGCCATTCAGGGCCTCAGAAAAGTAGAGTTTGCTTTCATCCTCT
GTGCCGGTGAAGCCATCCTGTGGTACAGCACCGGCTGAAACAATTCCGTTTGACGTTGTC
ACTGTCGTATATGAAAGAGACGGTCGTACATGCTTAATCGCAGAGTCTTCAAGCACCCGT
GCAAAGGTCTGGATATCGTCTGGTTCGTTGGTGAAGCCATCCGTTTTGGCATTTGTCGTG
TCAAACTGTAGTTGGCCCCAGGCGTTGAAGCCCGTGGCATACAGTGCCTGCATCACATAC
GAAAGCCAAGGAACGCTCCTTCCGTCGGCGATCGAATCGGGACTTTTCTTTCTTATTATT
TTTGTCTGATTCCAAAAGTGGTGACGAGGCTGCTCCTTCCGAATGCAGGAGAAAATGCAC
GTAGTGCGTCGAACTACGGCAGGCACCCACCAATGATCTCACTTGCCTTTTCACGTTATT
CAGAGGACTTTGGTAGGACTGAGCCCAGTTTTGATCTAATTCTTGTCTACATATGAATTT
TAAGATATTTTCAGAATATGCCTCATTTTCTGTAAAATACTGTGTGTTTTTTGTGAATAT
TCAATTGAAATGTAAAGTCACTCAAGGCACTAAATCAATCGGAATTTTTGGTGGAAGGAT
CCCCGAAATTCGCTACAAATGTCGAATATTATTTACCCCTCCGAAATACATGTGCATCGC
TCCTTCCCAAAGCTGCACCTTCCGTTGTTTCCCCCGCAAGACGCGCGGGCTTACCAACAG
GCAGTCGCAAAAAAAGGAGATGACACGAAGCACGTACAGCTCCCGATCGTTCTGTCCGTT
CACTCGCTCCCGTCACTAAGGACGCAAGTGACAATGAAACTCTTGTTGTCGTCCAGACTT
TATAAGCCGGCATAGGCGACCCCTCTTCCACCACTCTGGCCAACTCTCTCAAGCTCCGCA
ACATCAGGCGATTGATTGAGATTCTACACTGACCGACAAACATGGCCACAAACACGGCAT
TCGACGGCTCGCCAGGGGCCTTGCCCACTCCGGAGTCATTAGAGCCACGGGACAACGACG
ATGCCTCGGACAACAAACACGACATCGAGGATGAGCTCCTCTCCCAGTCCCGGCTGTATC
AGCTGGAGATGTTTGAGGAGAGCCTCAAGCGCAACATCATTGTGGCTGTAAGTATAGCAC
CTGTGGCCCCTCATGAGCCCGGAATGGGTAGCTGACATACAACTCCGTAGATGGATACTG
GAACGGGAAAAACGAGAATGTAAGAACATCAAAATTTGTTTCTGCATTTTACCGTCCTCA
TACTAACAGTGTCCCAGCGCCATTCTCCGCATACGAGCAGAACTCGAGCGGTCACCAGCA
CCCAAGGTAAGGCCATTCGCCAGCCCGGCTTTTGACATTTTTTATGGACACTGACAGTTT
TCCGACTCAACAGATCATCTGGTTTCTGGCCCCAACAGTGCCTCTTTGCTACCAGCAGTT
CTATGCCATTTCGTCCCAGATTCAGTGTGTCCAAGGACGTGTCATAGCTGGCGAGGTAGA
CATCAAGGCATGGTCAACACAAGCAATATGGTATGTGTTCAGAGTATGTAGCTTGTTTTA
CTGTCGTCATCCTAACACGATACCATAGGGATGCTGCACTGCGCAACATCAGATTTGTGG
TTGCGACACATCAAATCCTGCTGGTAAGAAAACCCTTTCGTCCCGTGATTTTGCATGATT
TATTTACTCGGAAAACGGAGCCGCTCGTCTGACCTTTATTCCACAGGAAGCATTAATGCA
CGGCTTCGTCAGCATAGAATCGATCCCGCTCCTGGTCTTTGACGAAGGTATGTCGAACCA
TGGTTCTGATATGAAATTCAATAAGATCGTTTTCTCCAGATTTTTCCAGACGTACTAACC
ATCGCCATTTCATAGTTCATGGCTGTGTCAAGAATAGTCCTGGCCGACTCATCATGACGG
AATTCTTTCATCCTGCCCTTGAGAAAGGCCGCCCTCATCCGGCCATCCTTGGCCTCACCG
CCAGTCCTGTTCAGGGAAAGAAAGTTGAAGGCATCGAACTGCTGGAGCAGACAATGCATG
CAACATGCATGACGCCGACTCTGCACAGAGACAATCTTGTCTCTCACACCAAACGCCCCA
TGACTTTCCGGCATATATGCGACCCCGAGCTTCACAATACGTCCGCGTCATTTACCGGCC
CCAACCATACGGCCCTTTGGGATTTGGCTGCGGCTTCCATCAGAGCCGACGATTCAGCCA
TCCCGGGCATCGTCCCTATGAACGAACATTTTGCCAAGCTCCTTAGCGAAGGGGACTTCA
AATGGACATGGAAGTTCGTCGCGGATTTCAGGCGCAGAGCTGATTCCATCTGTACCTACC
TTGGACCATGGGCTGCCGAATACTACGTCTACAAAATAATCAGACGATGTGTCAAAGCCA
CAAAACTTCGCCTCTCGGGCGAAAATGAACCGTACCTCATGGCCCTTCTTCAGTTTGTCG
AGGCAAAGCTTCCACCAAGACCCGACAAAGGGCGACACGACAAGAACCATGCGGCATTCT
ACAACGGTCTTTCGGTCCGGGTGCAGAAGCTTGTTGAGATTCTGTCCAACCATGAGGCCG
ACTTTCCTACGGGTATCGTGTTTGTTAGGGAACAACCCATGGCAGCTGTACTGGCACATA
TCATCTCAATACACCCACGACTATCGCCAAGATACAAAGCTAGTCATGTGGTCGGTATGT
CCAAAGCCCAGTATGGCCGTGGGCTGGATGGACTACTGTCAATGGCCCCCAAAGACGGTC
GAATTCCACTCCTTGACTTTCGAAATCGAAAAACGAATATCCTGGTTGCGACAAGCGTCA
TTGAGGAGGGCATCGACATGCCTGCTTGCAACTTCGTTGTCTGCATCGATGATTTGACAA
GCCTGAAAGCATTCATCCAGCGCCGTGGTCGGGCGCGTGACGAAAATTCGCAGTTTCACC
TCTTGACGGGCCCCTTGAGTGTTCTTAAGACAGAACATGGCGAGGTCACGCCCCAGCCAG
TGCGCCTATCACGAGAGTGGGAAGCGCTCGAGGCTGAGATGAAGCGCATCTACGAAGACG
ACGAACGTGATGACGACGTTCCATACAAAAAGGAGCCACCTTCTTCCCTGGGCGACGGGC
GACTGCAACCGATTTATGTTGAGTCTACAGGTGCCCGGTTGTTGCCACGGGATGCCAAGG
GGCACTTGAACCACTTCTGCAGCACAATGGCAACGGCGCCGTTTGTTGACTGTCGACCGA
TTTTCAAATTATACCAAGTTGCCGATGACCCGGAAGAGTTCCGTGCCACAGTGAGACTTC
CCATTACACTACCAGTTCATCTTCGCAGAGCCGAGAGTGCCTTTTCTTGGAAGTTGAAGT
CGGACGCCATAGCCGACGCAGCATTCAAAGCATACAGTGCCATTTTCAAAGCCGGCCTCC
TCACGGACAATTTGCTACCTCCGAGGCCAGCCGATGATATCGCTTCCCGCACAGTTGAAG
GTCGATCAGGCGTGGTAGCCGTGTGTAGGCAATACCGACCATGGCCCGACGTACGTGAGC
TCTGGAAGAGAAGGGAGACATCCTCCACTGGTCTCAATATGTACGTCCATCGGCATACCG
TTCGCATTGTCGACGATCGTGGGATGGACCTTTTTGAGGCCGACATCATAATACCATGTG
AAATGCCTGATATCCCACCGTTTCCAATTTATTGGACTGCTCATTCAGGCCGACCTTGGA
CGGTGCATATTTCTGGCGGCCAACGTCAGGACTATGGTCGTGAAGAGGGCCAATATGACG
ATAACAATGACCACACCATGGCTCTCCTATCCGCTGCTTTCGGTCACCGATGGCCCTTAA
GTGACATGCACAGGCTAGTTCGAGTTGTGTGCAGGGACGAGCACTTGAGAAAAGAGCTTA
TAGGCTCGCGGCCATTTGATCCACAGATTTATGAGGATATGAGACGACCTTTCTCTCCAA
GCCTGGCATGTCTAGTGCGCGACGCAGAAAATACACCGTACTATTTCCAGGAATACCTCC
CCAAGAAGCCGGCATCCAACCTGATCAAGAAAACGTACAAGGGCTTCGAAGATGCGCCGG
AAGATGCGGCATACGTTGTGGTGCGGCCGTGGCCGAAGATTGTCGGCATGCTTCACAGGA
CTTCCAATGTGGTCCTTGATGATGATGAAGATAGTCCTACTGAGGCATCTTCTCAAGCTG
CGTCCTCAACCAGACCATACCCTCGAGTTCTTCCGGCAGCCGAATGCCGGATTGACGGTC
TCCCAATTTCGTATGTTCAACTCGGTGCCTTACTACCACCTCTGACCGCGATCATAGAAC
TGTATTACGTTGCTACGGAGATGGTTCATTCGTCTCGCCTCTCTTGCCTCGATATCAAAG
ATACAGCTCTTGTTGCTTCCGCAATTAGCGCTCCTATGGCCCGACTACCCACAAACTACG
AGTATCTCGAGTTCATTGGCGATTCTATCCTGAAGGTCACCGCCACAGCAAACGTTGCCG
CTCATAGTATGTGCAGTCCTTCGATCCTAGACAGACATATGCTTACTAACCTCGTTTTTC
CTTCTAGACCTTTACGTACCGGAAGGCTACCTGTCGCTATTCAAGGATCGGCTTGTTGCC
AACTCCCGCCTTTGCCGGGCAGCCTTGGATCTCGGGATCGACCATTTTATTGTCTCCAAA
CAGTGGTCACTGAGAACCTGGAAGAGATATTGCGATTCGCTCGACCCGGCCTTAAACACC
GAGGGACGTACTGAAACCAGCAACACGCCAAGCGAGCCTGGAACACCTAAGAAGAAGCCA
CCACCGCTGGAAATGTCAACAAAGATGCTGGCCGACGTTGTGGAGGCGCTCATTGGTGCA
TGTCATGCAGACAGTGGCATGGAAAAGGCGCTGCAGTGCATCAATCTGTTTATACCAGAC
ATAAACTGGCTGTCCCTACAAGGATGCCGGGATATTCTCTACAATGCGGCCCCTGATCAA
CCGCCATGCCCTGTGCCGTCTGGACTTGAGGAACTGATCGGCTATACGTTCAACAAGAAA
TCGCTCCTGATCGAAGCGATCACACACGCCTCTATGCCCAGTGAGCAAGAAGGAGCTTGC
ATGGAGCGGCTCGAGTTCATTGGTGACGCAATTCTCGACCATGTCATTGTACAGACACTG
GCTAGCGTACGCCCAGCACTGTCTCACCAACGGATGCACCTTTTGAGGACGACATTGGCC
AATGCGGCTTTCCTGGCCTTTACAGCCATGATGTTTACAATCACCGAGCCTGTTGCTGCT
TCCTCGGTTGGCCCGTTCTCTGCCCGTCCGGCAGCAGAAACAAGTGAACCCTTTGAAAAG
CCCCTCTGCTCATTCATGCGTCATGGCGCATCTCGCGAGATGGGCATTGCACAAGAGATC
TTTTCAGAACGGTTTGCTAGCAAGAAAGACACAATCCTTGCGCAACTCTGGCAAGGCCAC
AAATATCCATGGGCCGATCTCATGGCACTGGGCGCACACAAGTTTTACTCGGACGTGCTC
GAGGCCATCATCGGCGCCATCTGGGTCGATTCAGGATCCATGGCTGTCGTGGAGCAATTT
ATCGATGCCGTCGGTATCCTACCATACCTGCGGCGCGCTGTGGACGAAAATATTCAGCTG
CTCCACCCCAAGGAAGAGCTCGGGACCTCGACAGGCAGTGCCAAGCTTCACTACGAAGTA
AAGCGGATGACGAGGGCGGAGGCGGCGGCCGAGATGGGCATCAGCGTGCAAGATGCCCAG
ACTGCCGAGTCCGGCTCCAGAAGCCTATCGGTGAAGAGGAAGCGTATTCCCTCTAGCGAT
GCCGACGTTGGTACTGGTGGCAATGGCAGTGCCTCTATCGACGGATTGGACGACAGTGAC
AACACCACTGTGTATAGCGAGACGTCTGAGGAAGAAACGATGAACGAGGCCGAGATCCGC
CACAATGCCATTTTGGGTGATCCCGGCAACAGCATTGTCTTCCGTTGCCGGCTTTTTGTC
AACGGAAAGTGCGAGTTTGAGGTCAACTTTTGCAATACCAAGGAGGAGGCCGAGACGCGG
GCAGCGGAGATGGCCGTGGAGGCCTGGAAAGCAGGGACCTTTGGCCAGGAGAGCAAGGAA
AAGTAGTTATTGGGACTTTGGTCCATTATTGGAAGTTTTTAGGGCAGTTTTATGCATATT
GGCGGTCTACATAAAGAGATACGATCTGGCATCTCATATGTTTAGACATATTATGGTCTT
TCTTCAATTTTGACACCCTTGTGATGCCTTCTTTTGATGCATTGGGAAGCCTCTTCAAAC
AGCTTCAGCCACATGTGTGCCAATGACGCAGTTGGGTGCTTCCTACCCCATCGTCACCTG
TTTGAATTCTCCTGCGCATGCCTGTCTCCGTCTTACTCTCTGCTTGCTATCAAATGCACA
CACTGCAATATACGTGGGGGGCATACACCATGCAACAAATACGATGTGCTCCGTGCAGCG
TCACCGACATGTGTCCTGCATACATCTTCACATGCGTTCCCTTCTCCTTCCCCTCGTTTT
GTGGTCTTCACTTATCTGCCAGCTGTTATCAGAATGGAAAAAAAGAAGCGAAAGTGCCGT
TTCTTTTCTCTGTTCCTGCCTATCACTTACACAGTATGCTTTCCCCTCTTGTCTCCCTCG
TCTGATTTTATTTTCAGCTCGCGTTTCTGCAATGCAGTTTCGGTTATTTCCCCCCACTCT
AGCGGTCATCTCTCCGGGTCAAAATCAAGCCTATCATATCAAGCTTCAATATCGTGGTGC
CTTTCCGGTACATCTTCTCTGTCCTCTTCTTTCCTTCTACAGGTCTTGGCCAAGACATTG
CCAATACACGGAGTAAATGGGCGTTCATTGGCGTGGACCAGATATTCGGGAGCGAAATAT
AGGAAAGGGCAATTCTCAACCACGGAAAGGGAAGGCTGTCGTGGGTGATCTTGTCTTTTG
ATGAGATACTCTGGTTTGGGTTTCACAGCTGACGAGCCAAACACGGGGGGAAGTGTGGGG
GCGCCACAGAAGAGAAAGAGAGAAAGGACACAAGAATGAAATTGATGAAAGTAAACGCAG
GTCGGGCACAATTCCCATAACAGCGTCGAATGGGGAAAAGACAGCAGAAGAGACAGAAAG
AAAAAAGAGAGAGGCAACCACCCCACGTATCTCGCCTATTCCAGGTTCCGACAGGTTGAA
TAGTTCCCTTCGGACAGCCGGAGACAAGACGGAGAGCAAGAGTGGCAATTCTGCGTCTTC
TTTTTCTCTCGTCAATGCGACGTAATATTCGGTGAGTTGTCAATTTTTGTGTTTCTGATG
AACATCATCATTTTTGCAGGATGTAGGATGCAGGATGTTGTCTGTTGTCTGTTGGTGCAG
AGTACAAAGGACTTGTCTTCAGAAAGAGTCGACGTTGGTTGGTCCCGATCCGCTATCCTG
GTCTCGTTGCTTTAAAGATTTCGCCCCAGATTCCGTCGCCAGTCCGTCCATTCGCAGAGC
ATAGCTGTACGTAATGGATACTATGCAAGCTCCAGTAAAGCTCCAGTAAAGCTCCAGTCC
CAACTGCCTTTTGGCGGGCGGTTTCGCGGCTGAAGCCGTCTTAGACAAGGAGAATTAAAT
AAATTGATAAAAAGGAACATAAAAGGACGTACTCTGTACAACAACAGATCGGGAATTCAC
GATGCAGTGGATTTCGATGACGATGAACGTCTGTTCTCTGTTCTACAATATACGACGTCA
AAATTGGCCGTGCTTTGCAGACCTCTGCAAATAGTGGGCGAAAACTCTTCACACGAGAGT
GCTTTCACACTTGAGCGAATAAGGCGCAGACAGCCGAGGGCTTCAAAAATCTCAAGAGGG
CTTGTCCCTGCGTCTCTCAACGGCCATGCTAAAGATACGGGAGATAGGCTGGGCTACCGG
TCAATCCCCGTTACGGAGGGTCCCACCTGCCTGGTCGTGTGTCCCTCCTTCCTTTTGTCT
TGTCTTGAGTTCAATGTCTTTCTTCCCCACTCATCCCACGCTCTTTCCACGACGGGGAAG
AGAAGGCAAAGGAAAGAGCAAACCGAGGCGAGTTTGAAGATGTGCGTTGTTCTTTCCATT
GCTGTTGGAACTTGGAGCGGAAGTACGACGTACTTGTGTACACAGTACCTCTGGCGAGGA
AAGAGCCCCAGGTAGACAAGGAGGGAGGATGCGGAAGGAGCGATGAGGAAAGGAGAAAAA
AAGAAATAAGGGCACAAATGAACACATAAAAAATGCACGACTCGTCGTCAAATAGCCATC
CATTTCCTTATCTCTTGGGGAACTGGGGGAAAGGAGGGCGAGAGCAAGTGGATTTTGGGG
GGCACACCAGTCAAAGTGGATTTCTGCGACCATTTTGTTTCTTTTTCGGGCTGTAGCCGT
AGCCTTCTTGTCGTTTATCTTCACCTCTTCTGTCCAATCAGAGGCCGAAGCGGCCCTCCT
TTTAGTTCGTGTGCCCATGAGTTTTGTTAGGTGTGTTAGTTGTTTTGTTTCCCACCCCCT
GTCCCTTTATCTCGAAACTCGAAGAAATCAACGACAGAGCAATAAGAAAAAAATGCACAT
TTCGAAGATGAACCGGAGGCGAAAAATTTAGAGTAAGGGATGGCCTTACTCAGTCATGAT
TGTCGTAAGGGCACTTGACATCTCGAGATATTGAAAATAGGGTCTGTGATTCGAGAAAAG
GTTGATATCCAGCCTATCAAACCACTAAAATATCTTGAAGGGTGCGGCTGATAGGAATGA
CGCAGGAGGCAGCCACAGATTTGGCTCGTTGTTTGAATGAATGGTTCGATTGTTCGTTCA
ATATTCGATATTTCAAAGTGTTAAAAGAAGAGAACAATAATCAAAAGAAAGAAGGAAAAC
AGAAACAAGCTCCGCCTCGATGCATTGACAACTCCACTCCATCATTCTGCATGCACAAGA
ACTCGCATCAAATGTTGAATTTTTCTTCGTCACATCCCTTCATGGCCTCTTTTGAACACT
CTATTGCCTCTTTGATACTCCTACATCCCTTTCCGTACCAAACCGTGCCGCCAAACCTTG
CCATCGGGACCGAACTACTGTAACGTGCGTCGTTGGGTCCTCTTTTTGATATCCATCGCT
CCTTCCTTTCATTGTCATTCGTGGCCCTTCCTCCCTCTTGCCTTTCTTGCCAGCTGTCGT
GCCTATCTCTTGGGCCACTCGGTGGCCTTATCCCAGGAAGGAGCGAGTGGCACGGCAGGA
CCAGGGCCAGGACTATCACGACTTTTCCCAAAGGAAAGGGTCGGTGGGGAACGAGGGAAA
GGGAAGAAAGGGAGAAAGGGCCAAAATTGAGACTCGAAATACAAAATAAATCTCCAAGAT
GTGCACAGATACGCCGTTCAGAGAGTAAACTCTCGAGAGCGCGTGGCTTTTTGCCATGTG
TGGTGGATGTGGTGGACCTGCAGGGAATATATCAGAAAACGGGGTAGCTGGGCCCCTGCT
GCTTGATAAACCGCCTCGCGACGGTTGGCTGGATTTTGTTTTTGGGTCGTTCTTTTCTCA
TTTTTCCTCACCCTCCTTCCTCGAGTCTGTTTTTCTCTTCTGTGTCTTTGTCTTCTGAAA
TTTTCCATCGTTCCTTCTTGATTGGGTTGTGCCTTCTTTTTTCTGTCGTTACACACCTTC
TTTCCTCTCCATCGTCCCTTCCTACCCTCCATCAATCGCTCCTTCCTCCTCCACCCTCCC
CTCATTCCCGGGAAATCGCGTGGTCTTCACCCTCCTTTTGTCTTTGCCACCCTTGTCGCT
TGTTCCGTTCCGCACCTCTGGTCTTTCTTGGTTCTTCTATTCCCATATTGGCCCCGTCCT
CTCATGTGCGTCGAGTAGATAAACGTCAACTGTCAAAAGAGGATCAAAAGACTCTTTACT
CCTCCCGTTCCCCTCCTCCTCACCTTGACCCTGTTATATCTCGACCTTGCCACATATCTT
CACCCGACATCCTCATACCGGATACACTCTCTTCTCTCTCGACTATCCTCCTTCATCCTC
TCAAACATGTATCAAATGTGGGCGTGAGACACCAATCGCCGTGTATATCGCCTTATAACA
ACGTTTCGCCCTCATACGGAAGCTCAGCACAGATATCGACTTATACGACAACCCTCCTTC
CTTTATATACACACAAACTACTGCCACGATGGTCTGGTACGACGCGAACCGCATTGAGCG
CACAGTCACGCGCCAGTTTGTGTGCTCACATCTCCTCCCCGACGAAATTGCCCGCCTCGA
CCGGCCACTGGCCTTTGGCGATGGCCTCACCGACGGCACATACTGGGAGTGGATCGACGA
GAAGGCCAAAAAGATCTTTTTGATCTTGGTCGACTTGCATGTGCCCGACCAGATCTTTGG
CGTTATCGACGACTCATGGGACGACGAAGACCTGCCCATTGCCCGTGAGCACGTCGAGCG
TCTTGCCTTGACACCCAACCGCGACACCCGTTTCGATCGCAAATTCCACCAGCGCCAATA
TTACTATCTGCTTAAGCCATTGGAGCGCAGTGACGATGTTGTCGTCTACGAGGATATGGA
GGTGGTGCCGCTCGACCTGGTCGACCGCAGCCCAGGCGGGGTCGGCATCAGTGACGGCAG
CTTATCACCAGGAGGCAGTGGCGGCGGCGGTCTCACAGGCAGCAGCAGCTCCGGCAGCGG
GCTTGGCGGTGGAAGCAGCCTGCCTGGTGGCGGCGACCGGGTCGTTCTGCCCAACTACCC
AGGCATGGTCTTTGCAAGGCGGCGCATCCCACTGGCACCCATCGCCGGCTCTGCCTATGG
GTCCGGCTACGTCACCCTCGAAGAGTTCCAGTACGAGGTCACGAGCATCAAATCTGTGCA
AAATGACCACCTCGTTTCCTACTTTGCGTCGTATACCCACCAGGGCTACGGCTACGTCCT
GTTTACACCGGCAGGTGAGGGCAGCCTCAAGTCGATGCTGGCCACGACACCGGCACCGAT
CAAGGCCCTGGCCAAACGCGACCGGCGCCGGCTCATCTTCAACTGGATCCACTGCCTCGT
GGACACTCTGTGCTTTGTGCACAACCGGGGCCTCTCACACGGCAACATCAAGCCGTCGAC
CGTCCTCTTTAGCCACCACAACAACGACAACCACGTCTTCTTTTCCGACTTTACACACTT
TGGCATGGACAGCAGCGGATCAAGCCACGACAAGGCCTCCTTCGACAAGGAATCATATGA
CTACGCGGCGCCCGAGCAATGGTACCGGCCATCAGGGAGCAGCAGCGGTCCAAGCGGAGG
CAGTGGCGGTGGCAGTGGCAGCAGCAGCCGCAAGAGCACGCTGACAGGCGAGGGCGGCTC
TGGAGGCCGGGGTGCGGGTATGAGCATGTATGCAGGCAGCGTCTATGGCAGCAGCAGCAG
TCGTGATAGCGCTATTGGCAGCGGTGTCTCGAGCAGCCGACATCGGCATGATAGCGCCGG
TGAGAATGTCGGCTTGGGCCTCTCCATGTCGCCGGAGCAGCACATGACGACAGCATCCGG
TTTTTCTTTCCAGGCCGGTGCATCAGCCAACTTTTCCATCAGCCGGAGCAATACCATGAG
CGGCGGCGACGGTTACTATTCGTCATCCAACGGCAACAGCGGCTCTCACATGCCCATCCC
CCAACTCAACCCACAAGCTGCCGACGTCTTTTCTCTTGGTTGTATTATTCTCGAGCTGCT
AAGCTTCATGCTCAAGCGCCAGACACGCTCGTTTGCCACACACCGCGCCGCCAAGCACAA
GACACCAGGACGCGGAGGCGCCGTGCTCGATTCGTCCTTCCACAAGAACCTGGGCCAGGT
GGAGAGCTGGATGGCCGGCCTGGCGCGTGACGCTGCCTCCTCGCTCGGCAAGAAACGGTC
CGCCAAGGTCGGTTCCGACGACTATGACGGCACGCTGGCTGGCGTTGCGCCCATGCTGCA
CGTCGTCGAGCGCATGCTGGCTCTCCACGCCAGCGAACGCCCGTCGGCGTATGACGTGCA
GACCCGCATGTACCAGATCCTGCGCGACCACTGCGGCATCTCGGAGCCGCACTGTGTGCA
CGAGTACGGCGGCTTCAACATGGGCTGGACCGACTATGCCGGGTACGGCGGCGTCAGTGC
CAGCACCAGCCATGGTAATGGTGCAGCCTACTCGTATGGGGCGAGCGCCGGTGCCGGCAC
GGGCGGCTACGGCAGCAGCTATTCCCACTCGCACTCGTACTCCAACTCGCCGCGGCTCAT
CATGTCCACCAATGGCACCAACACGACGGCCAACAGCAGCCGCGCTGTATCGCCCACGAC
CATGATGGCCATGTCGCCGACGTCTGGTGGTGCAGGATTTGGCGGCTACAGCTGGGGCAG
CAACAGCGGCGCCGTCAGCCCAGCCGCCGGCCCGTCACGCACAAACAGTTTCAACTATGG
CCACGGCAGCTTCAGCAGCCACCATGGAGCCCAAAGGACCATGAGCGGACGCCGGGCGGC
TGTGCATCATTCCCGGAACGACAGCGGATCGGGAGGCAGTGCCCGCAGCAGTGTGGCCGG
CGTCGGTGGCGCCAGTGTGATCCTCGAAGAAGAGAGCGAAGGTGGCAGCATTGCTAGCGG
CAAAGCCGGCAGCAACAAGGACGGTGGTGATAAAGCGAATGGAGGTGGCGGCAGCGGTTT
CGACTTGACCAACGGTCTACAGGCGATCCGCAACTTACAGATCCGCGACAAGGTCCGGCA
GTCGTGGAACTCGCCGGTCTATGCCGCGTGAAGGATACTGAAGAAGTTATCTTGAAGTTT
GAATTTGTACGACGCACGAGTGGATACTTTTAAGGCCCCGAAACGGCAATTGCCCGCGGG
TCTAGGAGGATTCTTTTTGTTATTTTATGATATCTCGATGGCATGGAGTTGGCGGTGTTT
TGACTTAGTTACCTCGATATTGCTGGATGGTCTCTTTTGTATTTCGTATTCCCTCTTAAT
CCATTTTCTTTATCTTTTATCTTATTCTCACCCAATATACTTGTAGGCCATTCTCTCTCG
TCGGAAATGAAGCTATTCAGAAATCTCGTATTCCTGCATCCAAGAAATTCGATAAACCTC
ACGATACGATCCTCGTGAAAACGGAGAAGTCAACCGGAAAGAAGGGACGAAATGCAGCAC
TTCAACTGTGGTGTTCGTATGTGATGACCCTGCCAAGAAAGCCAATCTTAAAACAAGAGG
AGCCCAAGCTTTTCGAGAGGCTCGTCAATGTTCTGACTGGTGGCTTGAGCTTTTTGACCC
CCTTACAAAATGGACACAAAATGCGGAGAAACCAGAAATCAGATGGAATACGAGAACCAC
AGTGAGAAAGCGCGACTGATGACAGGCAGCGCGTTCCGTTTTCTCTTTCCTCTTTCCTCT
TTTGCAGACGATATCAATGCAACCCCCTTGCCGTAAAATGAGCATCTCTCGTACGGAGAT
AAATCGAGAGAGAGCCATCGTAACAATATCAGCATCACCAGCGACAATGTTTCACGATTC
GCATTTCGAGATGCAACGAATGCACATACGACCAAAAGAATACACCAAAAAGCGCCAAAA
CGTTGAGAAACAATCATGATCAGCGCTCGTCCGCATCAGACCCTAAACGTTGATCACCTT
AACCCCTGTCTTTTGACGTGCAAACTACCCCATACTCCGGAGGAGACGGCCCTTTTAAGA
AGGAGATCATGCTGTGAAGAAGATCAAAAGAACTGTGAAAGAGAATGGATAGAACAGCCT
GGTATCGCAGAAATGAAAGGAGACGTTCGCGCAGGCATCCGATGTGGTACAACAGCTTAC
ACGATGCAAATGCAGGCTGCGATACACATTCGAGACTTGTACCTGCGTTTCTCAGCATAT
CCGTGTTTGTGTTTTTTCTTCTTTTCTTTTCACTTCAAAAATAACGCTCACGATCTCTCC
CCCGGTCGGCCGTATCTTTGACCACATACACTGTTTCTAGCAACACCCTTCTTGTCCTCA
ACAAAGATAATAAAAGTACTTTGCACCTCGATTAAAAAAAAAATACCAATATTTCGTTAC
AAAAAAACCAGCAAGTCTGGCACACCAGCAAAACGACGGCGTCAAAAAGAAAAGAAAAAG
AAACGGTCTAAAAAAACACGAGCCCTCCCTGTCGAGCCAGTATTAGTCCGTCCTGGTTCC
CTGCTAGAGTCTGTTTGCAGCGGGCTCCACCGCTGTAAGACAGCGCTAAAATAAGGAACG
AGGAGACAAGAGACGCCGGTCCAGGCTAGTGGGCAGGTACCTATTCTATGTAAGTTGCCG
CATTCGGATACTTTGCATTCCAGTGGTTTTCTCGAAAAGGTTCTCACAGTTTTTTCATCC
CATGCACGATGCAGTCATTGACAGTCCGGTTTCTGGCACATCTAGTCCCAACGGTCGAAT
CAGCGGTCGTCTGGAAAATTATGGAAACGAAAAAGCGCATCCAGAAATTTAGGGATACAG
AGAACCAAAGTCTGCTCAGTACGAACAAACATGCCAATCGTCTTTCGTCCCGTCTAATCG
CTCTTACCCGGTGTTGGTTCTAGTCTTTCTTGTTCGTTGCTTCTTTCTGTGTGCGATCTA
GGCAGTAGGGAAGGAACGCTCCGGTGTCTGTTGGCACCAAGTCTCTTATCCGTTTTGATG
TTGCTTGCAATATACTCGAACTTGTGCCCCGTGCCTCAATTCGCTTCCACTATGCAGCCA
CACGAGGCACAGCAGTGTTTGTGTATGTGGATGTGCACACTCGTGCCATTGAGAGAGTTT
GCGTTCTCTTGTCGACGACCTTCTCAAGCAGAGCAACTTGAACAGGGGCCAATGTCAAGC
TTGGACGCTATGCTCCGTGGTGCATGGTTCCTGCCGTTAGTGACGACATTGAACATAACG
TTTCTGCAGGGGGAAGAGCCAACGAGAGTCCAAGGAAACAAAGGAAGCCGAGAAAAGAAA
GAAGAAAAAAAACGAGCAAATCAAAACGGAAAGAACCACTGAAAGCACTGTCCTTTCTGA
TATTTTCTCTTTTTTTTTACTGCTTTTCGCCCCCCGCGTCGCTTCCTTCCCTGGTTCTTG
GGTGGTGTTTAGCGTAGCCTCAACGTCTCAAAGTGGGATGGAGCCCCATGAGAGGCCCCA
TCCGTGTGTCTGGTTCCCCTATTGCTTTCCACGCTACGCGGTAAAAACCACGACTAAACA
AGGCAAAAAGCTACCCAACCCACTGTCCAGAAGCGGAGGAGGAGCCATCCACACACAATA
CGAGGGCGAGGAGGGCCTGACAATAAGCTTGCCTCGCGCCTTCCTTTTTGTCTTCCTTTG
AATACCACGGTGCCTTCCGTTTTCTCTTGTTGTTTCTGTATCGTGGGAGGGGGAAAGTGT
GGTAGCGTTCTTTTTTTTTTCTTGGCCCTTTTTTGTTTCTCACGCCTTCTCCTGTTTTTA
AGCTTTTGTCTTCCCTCTCACTCGTTTCTTTCGTTCCCTCTGTCTCCCCTGTCTTTTGTT
TCCCTGTTTCTCTTCTCTTCGTTGTTTGTTGCACGCATCACGACGTCGTAGACTTTTTTC
TTTTCTCTTTTCCATTCTTTGGTACACGGGACGTTTTTAATTTTGTTTGTTTGCGGCGCT
GCTTCAAGTCTGTTTCTGTGTCACTCGTTCTCTCTCGTCACCTTTCCACATTCGACCTTT
CTTAAAGGCCTCACTTTGGTCCTTTTCGGTACTCTCGCTACATCACGCTCGATACCTTCA
ATTCTCTCGCTACTACCGCCTTTCGGTCCTCTTTTTCACCTTTCACGTCGTTTAGAACAA
ATTCTCAATCGTTCACCTTGTTTTCCGTCTCTCACTTCCACCACATTTGACCACCGGTCT
TCCACTCGCTCTTCTTTCACCAATTTCACCTTCACCTTCATCATGAAGTTCACAACAGTC
TCCGGCGCGCTCCTGGCCGCCGCCACTTCGGCCAGTGCTGCATCTTCTGCGGAACCCGTC
TCCATCGTCGGCAACAAGTTCTTCAACAAGGACGGCTCCCAGTTCTTTATCAAGGGCGTT
GCATACCAGCTCTCCCCCGATGACCCGCTCATCGACGGCGACCAGTGCGCCCGCGATGTC
GAGCTCATGAAGACGCTCGGCACCAACACCATCCGTGTCTACCACGTCGACGCGGACGCA
AACCACGACAGCTGCATGAAGTCTTTTGCCGAGGCCGGCATCTACACCCTGATCGATCTC
GACACCTTTGACACCTACATCATGGATCCGGTACGTCCCGTGCCCATGTATTTATATACT
TTCATGATCACCACTAACAGCCTAGACCATGCCTGCTCCGGAGTGGACCGAGACGCAGTT
TGGCAAATATGCCGCCGTCATGGACGCTTTCGCTTCCTACACCAACGTGCTCGGCTTCTT
TGTCGGTAACGAAGTCATTGCCGTCACCAACCAGTCCATCGCCGCCCCCTACATCAAGGC
CGCCGCCCACGACATGAAGGCCTACCGCAACTCCAAAAAGTACCGCGAGATCCCCATTGG
CTACTCCGCCGCCGACATTGCCGAGCTCCGGCCCATGCTCCAGGACTACCTGACGTGCGG
CGGCGACGACGCCAGTATTGTCGACTTCTTCTCGCTCAACTCGTACGAGTGGTGCGACCC
CTCGACGTTCACGACCTCGGGCTACTCCAACCTCGAGAAGATGGCCATCGACTTCCCCGT
CCCGCTCTTCTTCTCCGAGACCGGCTGCAACGTCCCCGGCCCCCGCAAGTTTGAGGACCA
GGCCTCGATTCTAGGCCCGGACATGGACAGCAACTGGTGCGGCGCCATTGTCTACGAGTG
GATCCAGGAAGCCAACAACTACGGTCTCATTACGTACGGCGACGGCGCCGCCGACGACAG
CGCGCCCCGCAGCGGCACGCCCAAGCCCATGACCCCCGATTTCTACAACCTCAAGAGCCA
GTGGGCCACACTCCACCCGACCGGTGTCAAGAGCGCCGACTACGACCCCAAGGCCGTGTC
CACTCGTGACTGCCCCGCCTCGACGGCCGGCGGCTGGGCCGTCGACGGCAAGGCGCCCAT
CCCGACGCTCGCCAGCGATGCCATTGCCTCGGGCGCCAAGGCCAGCGGTGGCGGTTCCAG
CTACGTTGCTCCCACGGCCACGGGCACTGGTGGTGGCAAGACTTCCGAGACTGGCTCCGG
TTCCGGCTCGGGCTCTGGCTCTGGTTCGTCCGGTGGTTCGCCGTCAGGCACGGCTTCGGG
CGCCTCTGGCACTAACAGTGACTCGGCCAAGAGCTCCGCCTCGACCTTAAGCGTTTTCAA
CCGCGAGTTCACTGCTGCCGGTGCTGCCCTCGTCGGTGTCATGATGGTCTTTACCCTGTG
CCTGTAAAATGGTCCAGACTTGCACGAAAAGCATTCATTTTCATCTCGCATCCTCTTTTG
TTGCACACCATCATTTTTGTCGTTTTTGTCTTTTTTTCAAAATATTGTCTTGTTCTATGA
CTCCTTTTGCCTAATATTTCCTGTACATATCTTTTTTTTTTTCATCTTCTTGTACTAAAC
ATACACGTGTACATATAAATACCCCCTCAATTTTCTTCATTTTCAGTTATACACGATACA
TTGGAAAGGGCCGTGTGGGTGAGCCCAGAATTAGGAGAGAATATAGCATGATAGAATCAG
CGCTTTTCAATAATTGCATCAGATAGTGTTTGTTTAATCAATTCCCTCGGATTACCAATT
AATATTTATATGCTTTTGACTGTGCATTGTTTTTATGTCAAGATATTGAAGTTACATATC
GGACAAATTATTGTTTTAAGAAAAAAAGTCAATAAATATATGAATATATAAAAGGGCAAA
GAGGCTTCATCACTCGGCATGTAACAACCGGGACCAGCCTCGTGGGTATAAATTACATGG
CCGAAGAGAAGGTAGAATAAAAAAGAAAAAGAAGAAAAGAAAATATAGTATCCAAAAGAG
AATAAAAGAAAGAACAATGACTCTAGAAGACAAGAAAATCAAAACTTGGGTGGCTGCCCG
ACATTCGGCCCCGGAATGAACATGGTGATGATTGCCAACGAAGCCGACGCAAGACCGGCC
CAGAAAAAGGCACTCCAGACCGCCCGGTTCTGCATCGCTCGCACGCCCGAGTGCTGGACA
GCCACTGTGCGGCTGCCCAGTCCCGTGGTGGCTGGCCACAGCTCGGCCAACAAGCGACGG
TAAAAGGGTGTCCGTCTCTGTCGGCGGGCCCACGGCTCGCCCTGGGGGTCGTTGCGTGGC
CCCAATGCTTGGAGGCTGGCCTTGCGAAGAGGGTCGATACGACTGGATGTGGAACTGGTC
GAGGCCTGGTGGCGATGGCCGCGCTGGTACTTTTTCGGGCTGCCAGTAGGACTGCGGCCA
GACAATTCTTTTTCGATATCAACTGAGTATGAAGACATGGGCGACCCGGCCTCTTCTTCG
TCGACATCGTCACCGTCGTCCTCAATCTCCCACGGTCTCAGAAGCCGCTGGCCCCTGAAA
TGGAGAAGTAGGTCGATCCTGCGCCATGCCGCGATGAGCACAGTCAATGCCGGCCACCAA
AAGGCCAGGGATGCCAGCCGAGGGAGATTATCGGCCATGTGCCCCATGACGCCCGGAGGA
CCCTTATCGCCGACCATCATGATCAAGATAATGTTGACGGCCAGGCCGACAAGGAACAGC
ATCATGGCCATAATCTTGACAAACAGCAAGCGTGGTGAGCTCCTTCCGATATTGCCGACA
CACCAGTTGCGGACAAACATTGGGAACGACTGTTCCCGGAGCGCCGACTCAGCAGCCAGG
AATGCCGGGAGGAGCGCCGAAGGGTGTGTCGTGCGTTTTGCGGCACGGAGGCAGGCCAAG
CGCTCTGGTGGGAAAAGGTCTGGTAGAGGGCGGTCTCCATTGGCAGCGATGTAATGGCGA
ACAACGCGGCCGAGCTCATCACGGAACGGCTGTACTTGCTGTTGTTGCTGCCAATCGAGT
GGGGCTCCGGCACTACCATTGGGCATGATCGTGGATGGACTGATCTCACCGGACTGAGAT
GGTGCATGTTTCGATGTTGGTGCTTCCACGGCTGATACTGGCTCTGCGGCCTCGGGCAAG
TTTTCCAAAATGGTGAGGATATTGGTCAACTTGGCGTTGTCGGACGGCTGGTGAATCGAG
GCTGCGAGGCGTGATGATGAAGAGAGGTGAGAAGAAACGCTGGCCATGGACGAGACGGAG
GCCGCTGTTGCTGTGCTGGCCACGGAGTTTGTCCGGGGCTTATATTGTCCAGTGGGATAT
CCCGAGTTGGTGGTGTCAATGCTGAGATTATGCCGGCTGTGGCTCCGACTGCTACTGGCG
CTGGGTCCTCGGCTGTGTAGGACATGCTGTTTGCTCGCCGCTGGTGGTGGCGGACTTATT
GATGCTTCTGCATCTGTTGTTGTGCTCGCTGTTGATGTTGATGCTGCAGCAGCGGCAGCA
GCTTCCTCTGCATCCTCCTGGGCAGCCTCTGCGGCTTCTGCTGGGCCCCATACCGGAGCC
ATTTGCCGTTGCGACGACGGAAGTCGGCTCCAACGCTCTACATAATCACAGTACCATAGA
AAGAACTGAAGGTTCTCGGCACGGCGCTCCACATAATAAAGGTAGTCCATGAAACCGTTG
AGATCACATGGCTGTGATGGGTTAGCAACGTTGGGTATAATGATGAGCAAGCGGACTTGA
CATATTCATATTCATACCTGTAATGACTTGTTCTGGACAGTGTTCTCAAACGAGATGTCG
AGACTGGCCTCCCGACTATGGTTCTTTGACCTCCGCCGGTTTTGGCTCGGGGAAGCCATG
GTGCGTGAGTTGGTTTGGTGACAATATTGTGTATCGAGAGTGGCGAAGCCGGAGAGGCAG
GTGTATACTATGAGACAGACAAGAGTGTTGCTTGGTGTATCTTTGGCCGTTGATATGTTG
ACATGAAAGAGAAAGAGAAGAAAAACGAAAAGAGGAAACGAGAGAAAACTGAAAGGGTCA
AAGCGAGGAGGGGGACGCAAAGTATATAGCCTTGTCCTGGTGTATGACGGGAAGGGCGAA
GACGACAAAACACCGGGCATGCGGGTGGGGGAACGTCTTGTCAGCTGGGACTGTTTGGCA
GCTCCCGGATTTGCAAAACTGCAGCAAGGCGGAGGCAACTGTGACAGCCTCAAGACCTTG
GAAGAAGAGGGAGAGCGAGGCAAAAGACTGAGGGCAAAAAAGGGAGTTGAGCTAGCCACG
AACACGTCAAGCTTGGTCTGGCTAAAAAGGATGAGCGAAACTTTGCTATCCTGAGATGTA
AAAACAAGGGAACGCCACGTTTCCCGTCATGCTATGTCAGGTCTGTCTCTTCTCCTGATA
TGTAGACTGTGTCTGTGCCCATTCCGGTTTTTGTTGTTTTGTTGTTGCCTTCCTGATGTT
GGTCCGTGATGAGGGGGGTGTGAGAGGTGAGAGGGGTGACCCATGGGTATATATGAGGGG
AGATAGAGAGAGATAGGTAGGAAACGAGAGGGTTGGGTTGTCGTTAAAGTAAAATAGAGA
TGGCGAATCACTTGCGCACAGTCGGTCTTCGTTCCGAATGCTGCGTGGGGCAATGAAGAA
TGGAGGATGGAGTATGGAGGGGGGAGGGAGACAAGGCAGGGGGATGGATGTGAAGAAAGA
AGGGTGTATTGGGTACGTCGTATCGTCGATCAATTCGTCAACCTGAGACCCCATATCCTT
TCTCTGGTTCTCACGATTCTGGTCCTTTCGGCCTGGCCAAGGCCGTGCTTTCGTGGACGT
TGAGGGCACGAAGACTAGGGTGCAGGGGATGAGGGTAAATAGAAGCAGATAAAGTCTGTC
TAGAGAGGGCGAGAGGTTGTGATCGAGAGAATGGTGACGAATGAGAGAGAAATCCCATGC
GAGTCTTGCTATCTCGAGACACGAGGAACCAACGATGAGAATGTCTTCAAGGAACAGGGG
CAAATAACCTTGTGTCGGTTGAGGCGGAAGCACACAGCTAGACTGGGTGATGGCCGTTGT
GGGCCACTTCTGGGAGCCATCTTGGATGTTGAGAGGAGGAGGAATACGAAATCTGGAATC
TGGAATTTGGAAGATGGATATCGAGAAGCGGCGGTGGACGTGTGATAGAAGAAGGAAAGA
GCGTACGACGGAGCAGGGGCAGAGCAAGAGACCAATCGCATCCTCTGGTGACCTCATACA
TGGATGTTGGAGGGAAGTCGCGTGGGGTGGTACGCAAGGTGGTGTGGAAGGTGCAGGTGG
GCATGAGGCTCTTGTCTGCAGGCCGTCTGCATCTGCAGCCCGACAGAGAAGGAGGGGAGG
GGATACCTGCATGCAGGGCTTGCGTCAGGTACGGATACGACATCGCGTCCTTGTGCGGCA
CAGGAGGGACATGGTGGGCTCTTGCCCAAGTGGCCTTTTGCGCACAGATGATGCAGGGCA
AGAGCGCTCCTCAAGGGCTGTTAAAGAGAGAAGGAACTAGCAACGTTGCTTCCCTGGTGA
GCAGTTGGTAAATTCATCAACATATTTCGAGGAAAGAGAAAAACAAAATGTATCATAGAT
TCTCGGAAAGAGTCAAAAGGCGGCAAGAGCGAGCGAGAGTTGTGACCAGGCTCTTGGCCA
GGGCAGGTACGACCGGGAAAGACAGCCCGGCGAAGTCTGTCATTTTTCACAGATTTTCTT
TTCAATTCTCTTCACTTCTTTACTCGATTCCATTTATTCCAATCACACCTTCTCGATGCC
CAATCACTGTGACGAACTGATTTGAGGCTGATTGCATCTCAAAACGACGGCTCTCGCTTT
TCCACCCGGTGAGCAAGTCTGGTACGCGCGTGCTGGGGTGGGTTTTGGATAAGGCCATCA
CCGTGGCTGGCCAGACTTGTCTTGACCTTTCTTTCTTTTTCTTTGAATTCGAAAGAGAAT
TGAAGACTACTGTGTGCGTTGAGCATCCCCTCTGACACGACCCCTCCATCACTTTGACCG
GGGTCGTGGCCTGGCCCGCGTCGGCCCCGATGTGCTGTCAGAATCTACACCACAAACGGC
CAAGTGATACGCAAACGGTTGACCTCTCTGCCCAATTATTTTCGAGTATTCCTATTCGGC
ATTGACCAAGGGACTCGTATCCTGGTTGACGATCGTGAGAGATCACGAGACGGCGTTGCC
TGGCTCTGAAAAAGGAGGCCGGAGAAGCAAGGCGAGAAAAGAGACAAGAAAAAGTAAGGC
CAGCCACACCTCCTCACATCTCGCGTTTCAGCTCTGCGTCCAGCGCATTGAGTGGCGAGG
GGCAGTATTTGCGTGTCTTATGACAAAAAGACACGACATCTGTCGTACTCGCGTGCATTT
TGAGTCGACAAAAGGTATTTGATTTCGTTATTTGTTATTTTGTTATTTGCTTTTGTTGTC
TTTTTGCTTTTTCGTCGCCTCTCACCGTCTTGCGAACTGCCTAATCGGGAAAGCTTCCTT
ATAAGAGGGACGGATAACAAAACCCAAAATCAACACGCGGCCCAACAAGAAATATTACGA
CAGATATTATTCTCAAAACTCGTTTTTCTTCGATTTCTTAACTACCGGGAAAGACAGTTC
TCGCTCGGCCTTCCCCGGTGTCTTTTGCTTCGTATCTTTGAGAGCCTCCGATGCATTTCG
CCCGCCCAGTCTCTTAAAATAGGACTTTTGGATTTATCCAGCACGAGAATCATTGTCAGA
ACCGAAAAGAGAGCTGCAAGCGCCGATGATTACCATATATGTGCGACTGATTCTGCCTTT
TCTCGCCCAGCCAAAACTTTGTGGCCATCCTCTGCCCAGGAGCGTGGGAAGCCGTCTTGA
GACGCAGATCATCCCCTTGTCTTTACGTCCGACTTGCTGCGCCGCCAACTTGGTCGACGC
TTTCTCGGTAAGACTGTGATGGAAGATAGAAAGTAACTGGGAGCCCACGAGCAAAAAAGA
CACCATGTCGCGACCCGTTGATCGACACAATCGTCACTCGCCGCGCCCTGTTGCAACGCG
CACAGTCGTGTTCAAGCATCATCGTCTCTTCCCATCTTTTTGCTGTCCCTTTTTCTTTCC
CTTGTGTCCCCATTCTCTCTCGGTTGTTCGAAGCCGTGGCAAGGACTTCGAAAATCATCA
AGGATTCGAAAAATGGTGCAAATACAAGAATCGAAATCAACGATCAATACGTTCCGAGAA
AGTTCAAAGAAAGGGAGAGAAAGCGCCACAATGTGAGGCATTTCAACACAAACGGCCCGT
CTCCACGTCCTAATGACTAGTCGAGACGACGCGGTGAAACTGCAAACAGAAATCAAAATG
GCGGTGTCTTTTTTCTCTGCTTTTCCTGTGCCTTTTCTTCTATTTCCCATCGTATTCCCA
TCATGGCCAATGCTTTTGACAATCGCAAACAAGGCACCGATGGGGGATATATCTCGATAT
GTCAAATATACTACCAGGCTTCCTGGTCACGAGAGCAACGGCAGACAACCGAGACCGAGA
TGGAAAAGGAAATGGAGATGGACAGAATCATGATATATGGGCCCTCAAAGTCAAAGTCTC
CCTGGGCGTCCCTTTTACCTTGTCTTTCTGGGTCCTTGTTTCAGACCTTGTCATGCGCTG
TTGGATGCTCGCAGATCGCCGTCGCTAAAATAGACATAGTCGAGGAAAAGACAAAAAGAG
AGGAGAGAAAGGCGAATGCCCTGGTAAGGCTGTCCCTGTCCTTGACCTTGCCGACACGGA
AAGTCACGTCACGGACCATGCATCCAAAAGAGGATTCGTTCTGTACTTTGCACTTTTCTC
GATCGATTCTTAACGTCGACGGCCGTCTTTTTGTCGCGTCCCAGGTCCGGCAAAATACGC
TGAAACTGGTCGCGGTGACTGTTGACGTGAATGGCCAAAATCGAGGAAGCTGTTCAAGAT
GCTCGATTGCAGCATTCTGACATTTCAACGGCCGTCACGCGTCCCTGCCACACGAAACAC
AGGTGTCGTTGTCCAGGTTGGTGCAGACAGTTAAGCTCCTCGTGTATGTACTTCCCACTG
TAAAGTTGGTGTGTGGTACTTGTACCTTGAATAATGGGTCATGGAGAATTAGTGGGTCTC
CGCTGGCGGAGGATACAGCACCCCAAGCCCCATAGTGACCGCTTACGTCGCTTTGCCGGC
TCCTCCTGAACAAACAACGACCTCCGAAACGAAAACGCAAACGCAATCCAGCCCCCTCCA
TGGCCCGGTTCACCACGCGGCGCGACCCAGCAGATATAGCAGCATAGAAGACCGTACGCG
AAACATTGCGAGCGAAACCGAGACAATCGACGACGCGGCCTCGGAGCTCTGAGCTTCGAG
CTGTGAGCTGTGAGCTGTGAGCTGTGATCTGTGAGCGGTCTGCGCGTCGCCTTCTATCCT
CAAGTCCTGGTTGTCGACACCTCTGGCGCATGGCGAGGACTCGCCGAGTAGAGGAGGACA
ACAGCGACGACCACGAGGGCATTGAGCTGTTCGGTACGAGCAGAAGGGACGAGACTGAAG
ACCTAGACCAAGACCAAGATCACGGAGACGAAGAACACGACATGTCGTTGCGCGCCGACG
AGCAGCCGCTGCTCCACGGCGACGGAGAGGAAGGGCTATTGAGGAATGGCGACGACATTG
ATGGATTGCCAAAAGACCCGGCTGGCCAGGAAAGCGGCTCGTCCTCACCGGGCCTCTTCG
TCTGGCTGCTGACACTCTCTGCCGGCTTCAGCGGCCTCCTTTTTGGATGTAAGCCCTCGC
GCCCCTGAAGTGATGATCGGCGATATACATCACCTGCTAACACATTACAGACGACACCGG
AGTCATTTCGGCCACGCTCGTGTCAATAGGCACCGCCTTGTCCGACCGTGAGCTGACTTC
GTTTGACAAGTCCATCATCACATCTTCCACGGCGCTCTTTGCACTTGTTGCATCGCCTTT
GGCCTCGACTCTAGCAGATGCCCGTGGCCGGCGGCGAGTCATCTTTGCCGCCGACGCACT
CTTTGTTGTCGGTGCTCTCCTCCAGGCGGCCAGCAGTTCTGTCGCACTCATGGTCGTCGG
ACGGTCGATTGTGGGCGCTGCCGTTGGTGCCGCCAGTTTTGTCGTTCCACTGTACATTGC
CGAGGCTGCGCCTGCTGCACACCGGGGCAGTCTCATTACAGTCAATGTGCTCTTTATCAC
ACTGGGCCAAGTCATTGCATACGTGTTGGGCTGGCTGTTGGCGGCGCATGCAGACCCGCG
TACAGCCTGGCGGTGGATGGTCGGACTGGGCGCAGTGCCTGCCCTCCTCCAGGCCGTTTT
GGTGCTGGCCATGCCCGAGTCGCCACGTTGGCTGGTCAAGGCCGGACGCACGGCCGAGGC
GCGGGCCGTTATTGGGCGAATCCAAGGTGGTTCTAGCGCCGGAGGGACGGCCGCCACGAC
GGCCATCCTCAAGACGATCGAGACGGAAGTGCGTGCCGAGGCCGAGGCTCAACGTGTACG
CCAGCAAGCACGCCGGACGCCAACCACAGCGGAGAGTTCATCACACGGCCTCTGGCGCTT
TGTCCCGCGCTGGCTGCTTGTCGACGGCGATACCTGGTCCGCCCTTTTCGGCGTCCGCCG
CAACCGCCGCGCTTTGACGATCGCCTGTCTCCTTCAGGGGCTCCAACAATTGTGTGGTTT
CAACAGTCTCATGTATTTCTCGGCCACCATCTTCACGCTCGTCGGCTTCGACCAGCCCAC
GCTGACGGCGCTGACTGTCGCCGCCACCAACTTTGCCTTTACCGTCGCCGCTCTTTTGCT
CGTCGACCGCATCGGCCGGCGACGTGTCCTCCTCTACTCAATCCCGCTCATGGCCTTGGG
GCTGGTGTTGGCCGCCTACGGGTTTTCCTACCTGGACCTGGGTGTGGGCGACGGCGAGGG
TGGTAGCGGCACTAAAGACTCCTCGGGGTCCGCCGCCTCTGTTGTCCTCATCAGCATCAT
GCTGTACGTCGCCGCCTACGCCATTGGCCTCGGCAATGTCCCCTGGATGCAGAGCGAGCT
GTTTGCCCTGGATGTCCGCTCGCTCGGCAGCGGTCTGGCCACGGCCACCAACTGGCTGGC
CAATTTTGTGGTTGGCCTGACGTTTTTGCCGCTCATGGACCTCCTGTCACCCTCGTGGAC
ATTTGTCCTGTATGCCGTCGTCTGTCTGGTAGGATTTGTCCTTGTGCGCGCCTGCTACCC
AGAGACAAGCGGCCTCAGTCTAGAGGCGGCGGCCAGCCTGCTCGACGCCGACGACTGGGG
TGTCAGCCGGCGGAGGTCATAAAAGCGACGGCTCTGTTTACTACCCCTATAGCGAAGCGT
GCCTGATAGCGTGCGCGTGCTTGATAATGTACTATTTTGAATTTTCCTCCTAAATCTACA
ACCTGATACCCGCCGAGCCGTCAAACCGTCTGGCAACGGCCGTCTTCACGCCAAGCCCGT
GTTGCAACGGCCCGATTCCGTTTTTGTATTGTTCTACGTGCATGTTTGTAAATCTCTTTG
TTTTTAAGCTTCTGCCGTTTGCCACGAGAGGCGACCGCGGCACGTTGGAGGCTTGTCCTG
TTGGCTTGCCCTTTCTCAGAGTTTCAGACAAAGCCTCGCCCTAAGGACAGCCTTCTGCCT
GCATAGCTTGTCTCAAAAGTATGCCTGCCGGGACGACCCAAGCGAGGGCCGAGCTTAATC
TTGAGCCATCTATCACCTCGGCGTAGAACGTGGCTTTTCTCAGGAGTTTTGGTATCTTAA
CTTAAAATGCCACGACCTGCGGACCCTGCTGCTAGTACGGAAATCGACGGCAATAGACGG
CGGTTCATACGATATGCAAACCCGTGGGATATTCTGTCCTTGGGTGGATCCGTTTGCTTT
CGCACGATAAGAAAAAAAAGAATTTGGTTTGCTTCATGTTAAATGAATGTTCCAGAAATA
TTGAAGGAACTTTTTTCGATGGACCCTCATGAAATGGACCCTGTCTACAGACCGCACGTG
TTTTTGTTTTTCCACCCGTGTGTTTTTCATAAAATTTACTCGGTTTCTGAATCCCGAGTT
CAGGTGCATAAAGTCAAGAAGAAAAAAATATGCCGGGCGGGCCAAGCCTCTAATAGGAAG
AGGGATCCACGGCGTATCCGCCCGTGGTGGGATCAGTGGGTTCTGGGCTGCTGTAATTTT
TTTCGTCGCTGGATTTTTCAGCGGCTCATTGTTGCTGTGTGTTATGGCAGCATGATGTCA
CTATTGGAGGACGGCAGGCGCCAGCGCCCAGGCCTCGCCAAAAACACGCCAAAACAAGCC
AAACACGCCAAACGCCCTGTCACACCTCGGCCCACGGAGGTCGTTGGAGGCGAGGCTTCC
CCAAAACAGCCTAGCACAATAGACTTGCATGGAGAAAAAAATAGGAGAAAAAAAATCGAA
AGCGATAACGACGTGGCAGGGGTGCAGCAACGTGCAGAGGAGCTTTGAAATGCATGATTC
CATCATCTTTTTGGGGGATGGTTTCTCTCTGTTTTCTCGGACGTCCTTTTGAGGTTTTTG
TTAATTGGTCGTCGTGTTTTTGAGAATTTACGTTCTAGTATTTTTCTTTTTCTACCATTT
ACCCTTTTGAGCAAATTCCAAGCCTGGGCACTTCTTTTTTATTGTTTTTGTGAGGAGAAG
ATCTGGCGCGGATGTCGTGGTCGTACTTTCCCCCAGACACGCTGAGTAATGGCCGCTGTA
CATCACACAGCGGCAGTCCATACGGCGAGTGCATAAAAAGGTACTGTGCCTGATTGGTAG
GAGACGGCAAAAACGGCCAAGATGCGGTAGTACACAGTAGTCAAGGCTGTCAGTGCTCGC
TGTGTTCTTGTCTGTTGGATAAAATAACTAGTCGCTTTACTGACAACAATTGACTCAGTG
ACAATCTGTGAATTGCGTTCTGACAAGATGAACCAAATTGACAGATCCCACCGGCTGGCG
TCCATGGAGTTAGGAGATGGATGTCCGTCTTACGAGGTTTGAATATCGAGAAACGCACAG
AGCAACTGCTGAACTGATCGCTTTGCTTGCTAATAAAAAAGTCGTCGACGTAAAGCTGTG
GACCGAGGCGTGTTCCTGTTGCCAAGATGAAAAAAGGCAAAAAAAGCAAGAGACGGATAT
GGAAAGAGAGCAGCAGCATGGGTGTGGTGGGGAATGCTACAGCACGAGTCCCACTAAAGG
GAGTCTCCACTGACGGATGGCATGGACGGCTCGGGTGGGTTGTTGCACAATCTATCAGGC
CAGACCCGTGGCCAGGGGGGGCGATTTGTGCATTTTGGGTGCAGGTGGCCACGGCGCCGG
AAGGAACACAGCACCGACGACGAGATGACAGTGGGGTTGTCTGAATCTGAGTATTTGCTT
TGGTGGGTTTGTTAAGATTGGCAGACAAGCACCTACCGCGATTGCTATCAGACCTGCCAG
CATGTGCTCCTTCCCGTTGCGTGGCTATCGTGAACTATCGTGGTCATGGCTTTTGTAAAA
ACGGATATATTGGGCAGGAACGACCACCGGCAGATTGGCAAGAGCAAAAGGTCAAAGCAA
CTGCGAACCATGACATGTCATCAAAGGGTAGGAGCGATGCATGCACAAGCACATTTGGCG
AGGGGGCTGCAAACCTCGTGTTTACTTGCTGCATCTAAACAAGCTTGCGTATATCTTTAC
GATCCTTCAATCTGAACTGAGTCACACCTTCCCGCATCGAAATCAACAAAACTCCCCAAA
CCCCGGCTGTGAAGAAGTGATCAGTCCTATGATGTGTCGTTTCGTTTCTTGATAATCAGG
GTTGCCCGGTTCGGGCGGTCTTCAGATTCTGTCCTCGTCCGAATCCCTAATGGAAGAGCC
GTTGAAACGTTCCAGAAAACGATCAAGGCCGACATCCGGGTTTAGGCTTCTTATGAAAGT
CGGAACACGGGGTTTACCACCCTTGGTAATCGAGGTTGTCATAATCATAATGGCCTGCAA
TAACCTGCAAAAATGTCGTTGATATGATGTTTTTGGTGCTGTAAGTGGGCTGTGTCAGCT
GGGTGTGATCAGGTATGGGCTCGCCCGCTGGATCCAAGCCCGGGAACAGGGGTGTGTGGG
TGTTAGTGGGGTGGTGCCCAGGACAGGCCGAAAGCACGAAGGCGCGAGTTTGTTTTGTCA
TCCTGCCACTATCGAAGAAGGATCAGTTCTGCAGTGAAAGAACGAACAAAAAAAATCAAC
AGCTTGGGTGGGGCAGATTTACGCGGCTGACTGGCCCTGCTGGTGCAACGGAGCATTACT
CGAACACTAAGAAGACGCGACCGACAGTGCCCAGGAACTATCACAGGAAAGAACAAAACA
GCCATTGTTAAGGGAGGAAAGAGCGAAAAGACAGAAAGTCCTGTCTGAAGAATTGGGAAA
GAGTGAATAGCCAATTCCAGTCAAAATGAAAATAGAAAGCAGAAACAATTGAACCACGGC
AAGACCCGTTTGGCAGAGAGTTCAATGACGGGGGCGATCAATGCCCCGAGAGAAAAAAGA
AACAAGATGGAACCGCATCAAAAAGAAAGAAAAAAGAAAATCCCAATGTCACGGATTTAG
TTCGCCACCGGACTACTGCGTATGAACGGGCTGGAAGAAAACCCCGGCAAGCACCCTGGC
ACCCACGAGCTTCCCCATCACGTAAGGAAAGAGCACTCAAGCGGCAAAGGCAGATCAAGA
AACGGAAAGAAGCAAAGCAGAGTCCCCCGACTAGGAAAGCATGCCGTCAGGGAGCTCTTA
CTATTTTTTCTTCTTTTTCTCCAGGTAACCGGCCATATCCCACCGACCCCGACTGCACCT
TCTCCGCCACGTTCTTACTTTCTTTGTAAACAGCTTTTCATACTTAATGCGCGCTTTCCC
ATTTTCCATTGTGCATCTCCATTGACCCTTTCCCCCCTCTTGTATTTTGCTCCATTTACT
ATTTCTTAACATTCTCCATTCCTCGTCATTACTCCATCGACAAACTCATCCTCCACGAGC
CGATCATCCTGTCTCTCCCCCCCAGACCCCAAGGTTGCTCTGGTACCATTCACACCACCC
CCGACTCAAATTCCAGAGGAAATTAAGCAACCCCATCGACGAAACCGGCCTTAACCGTCC
ACGAGTACTGCCCCTTATCTTTACTCCATACACTATTATTGGATTTTTATTCTCGCTTAA
ATAGAGACGCCTCTTTGTTTTGGCTGCTCTTGCCGAGCTCTTTGCATCTCACGGTTGTCT
TCGATTTCGATCTCAAAAAGGCAGACAACGGCATTGTTTCCCAATACTTCTTATTCTGAG
ACCCCCGGCGCCGTAATCCGATCTTTACACGAATCGACGTCACCTCCGAATCCACGCAAC
CCATAATCAGACCAACAATACAACAAAAGTCAACAAATAGCTCTTACACGAGCAACTCAT
CGACCACAATGGCCGAATTCGACAACCCCGAAGGACGCCGCTCTAGCATCGAGCGCCACC
GCAACGACCTCGAGCGTGTCCCGACTGCCGGCTCGGCCTCGACCTCGTCCTCTTCTAGTG
TTAACGACAATGTTGCTGCTGCCCGCCAGCGCTCGGCCGCCGGCTCGAACCTGGACCGCA
CACGCAGCGAGCTCGAGATGGAGCGGCAACAGACCCAGTTGATGCGTATCCAGACAGCAA
GGAGTCAGCACAGCGGCACCGTCGGCCGCAGCGTTACGAGCCGCCGGTCGCGTAAGCCCC
TGCCGGCCTTTGGCGCGGGCAAGCCGTATCCGCCGCCGATGCCTGACCAGGAGCAGTATG
TTGTCGAGTTTGATGGACCCGACGATCCGCTGCACGCGCAAAACTGGCCGATCAAGAAGA
AGGTCTTTACTGGTGCCTTCTTGGGTTTCACGACCATGACGTCCGCGTTTGCCTCGTCCA
TTTTCTCAGCCGCAACAAAAGCCGTTGCCGCCGAGTTTGGCGTGTCGTCGGAAGTCGGTA
TTCTCGGTGTCTCTTTCTACGTTCTTGGTTTCGCTTTCGGTCCCACGCTCTGGGCTCCTC
TGTCTGAGCTCAAGGGCCGTCGCCTGCCCATCAACATCTCGATGTTCGGTTTTATGGTCT
TCTCGTTCGCGGTTGCCACGGGCAAGGATCTGCAAACCGTGCTAATCTGCCGTTTCTTTG
CTGGTTTCTTTGGTGCTTGCCCGCTTGCTGTCGTCGCCGCTATTTTCTCCGACATGTTTA
ACAATCGGACACGTGGTATCGCCATTACGATCTTCTCGATTGCCGTCTTCGCCGGTCCCC
TGCTCGGTCCCTTCATCGGTGGTTTCATCACTGAGTCGTACCTGGGCTGGCGCTGGACTA
TGTACCTTGCCGGTATCATGGGCGCCGCGTGCTTCGTCCTGAACCTCTTCTTCCTCGAGG
AGACCTACCCTCCCGCAATCCTCGTCCAAAAGGCTGCCGACCTGCGCCGCGCCACCAAGA
ACTGGGGCATCCACGCTCGCCAGGAGGAAATCGAGATTGACTTCAGGGAGCTGATCAACA
AGAACTTCTCGCGTCCCATGCGCCTGCTGTTTACCGAGCCGATCGTGCTGCTGCTCTCCC
TCTACATGTCCTTTATTTACGGAATTCTGTACCTGTTCCTAACGGCCTACCCCTTTGTGT
TCCAGGGTGTGCACCACTTCTCGCCTGGTGTCGGTGGTCTCCCCTTCTTTGGCATGATCG
TCGGTCAGGTCATTGCCGGCATCACCATGATCCTGCAGCAGCCGTGGTACAACCGCAAGC
TCAAGGCCAACAACAACGTGCCCATCCCCGAGTGGCGTCTGCCTTCTGTCATTGCCGGCG
GCGTTGCCTTTACTGGTGGCATCTTCTGGTTCGGCTGGTCGGGCTACCGCGCCGACATTC
ACTGGATCGTTCCCAGCTTGTCGGGTATCCTGACGGGCTTCGGTCTCATGTCCATCTTTT
TGCAGTCGCTCAACTACCTCATCGACGCCTACCTCATGTTCGCCGCCTCTGCCATTGCCG
GCAACACGTTTATGCGTTCGCTCTTTGGCGCCGGCTTCCCGCTCTTCGCCACCTACATGT
TCAACGGTCTCGGCATCGAGTGGGCTAGCACGCTGCTCGGCTGCATTGGTGCTGTTCTCG
TCCCCATCCCCGTCTTCTTCATGATCTACGGCCACCGCATCCGCAAGCACAGCCGCTTCG
CCCCGACGCCGCCGCCTAATGCCGCTGCCGCCGCCGAGGCTGACGAGGATGCCGATGGTG
AGGGTGCTGCTAGCGGCAGCGCGAGCGCCAACGTCGAGAAGGAGGGCGGTGTGCCCATCA
ACGACGCCCCGCGCCACGATGTCGAGGCAGCCGCTGCCAACACCAACAACAAGGCCCAGT
AGGATGGCTGCGTCAACATCGCAGAGCTGCAAGCGCCCTAGGCATAATCCCTCACTCTCT
CAAATTCTTATCCTCTCACTTTCTTACCCTCTCCCACTCTCTTAATTTCTTATTTCTTAA
TGTTTGCTTAATGTTGTTTCCACCGGTTGGATTATAGGCCCGATGCGCCTTTTTTTTTGT
CTCCTGTCTTTTATTTCTTGGTTTACTGTTTTGCATAGAATGGGATTGGATGATACCTCT
TTCTCTTGGGAATTTCCATGGTCATTGGAATAATAATACAAAAAAATTAATACTAAACAA
AATTAAAATCAAAAGTCTATTAATGTCAGCAAGTTTGTCATCAAGGTCTGTCATCAAAGT
CTGTCATCAACCGCATCGCGAAATCATGAAATCATAGAGGCATGAAAACAAGCATTAGGG
CTCAAACATAGTTCTGACGGCCGTTACACAGGCTCACCAACATGCTGTGCAACACCAAAC
GGGCAGTCGGCGGGAGCGGGACTTACCGCCTCTCTTATTAATACTGCGTTCTCTGACATT
GCGACGTTGGGCTGATGCTCCAATTGCTTGAATATTACGAATCAATGTCTGTATCCGATA
TTCACTCAAATACTATCTCAAGACAGATTCAACAATCCGGTCGAACGGCTTATCAACAAT
ATTATATCACAACGCCGAAAATCCGTTCCACGGAAATACTAGTATTGACCTTTTCTTCTG
ACTACAATGCACACGATACTGTCTGACGCGTTATCAAGGTCATTGTTGGGGTGTTGCACT
AACAGGCCACTTTGGCCGAGATCCGGACATTCTTACAGTAAGATGCCGAGCGTGCAGGGG
CCGGAAGGAACTCAAGGTGGGTGAGCAAGGCAGAGGGAAGGAAGCGCTGCGCAAAGGCGC
AAAAGCAGGTTCCCCACACTCTCAAGCCGCCCGGAGCTCCCCCAATGGGATCCTTCTCAA
CCTCAACCCAACCAAGATTCAACGGCTCTGGTGAAGTCAACACGGCAGACAACAAACGAC
AACCACGTTTAAATCTAAATATTCTCCCATTGACGTTTCATTTTCATTCGAGATGCATCA
ATGCCTGCCAGAATACAATTGTGAGCGCAGTTGAATCCCACGAAAGCGGGCTTGTTTGCC
GCACTTTGTGTTTTCAAGATACAGCAGCCCCACCAGAGCCATGACTCTTCCCAACCCTCA
ACCTTTTTGACGCCCTTTTATTGTCAACAAGTGTTCTTAATTTTTAGATGTAATTCGTCA
AGATCTCTGAGTCAACAATCAACAATGACATCGGAGCGGCCAAGATGGACATTGATTAAA
TGGATACCCGGACACTTTATTCGGACACTTTTGATCGATCGTCGTCTGTTTTTGCGGTTT
TTGCTCCCAACAAACACCTCAACCTGGACTTTGAGCTCGACTTTATCAACATCTTGTCAA
CTTTGCCTGCCTTTCGGGTCATTTCGCATCTTTTCTCTTGCCTTGTGATCTCCATTCCGG
CCATATCCGCCTTGCAAAATGTAAAGAAGACATTCTTATGTTGACAAGCTGTAAGACGGG
GACAAAGGGAGAAACTCTAGGCCCGTAGCTTATTTTTCGAGTCAGGCAAGTATGGTACTA
GCATCATTTGTCATCCGGGAAAAACCATAGTTCGCGCCGGTGGACCTTCAACGAGCCTTA
GTAGGCGGCTTGCTTCGCCTATGGGGCTACGGCCGATTGTCTAGATTGTCCTGTGCCTGT
GTTCTTGTGCCTTGATGACCAAAAATATGCGTCAGCTTCGAGATCGATCTCTCTTTTTAT
CTCAACTTCTCTTTCATCTTCTGTTGCACACAACGGTCAAAAAGTAATCGTGAATACCGA
ACCCGGATTCTTTTGGAGGGGAACAAAACAATTCCTGTAGAACCAAGACGGCCAATTTTG
CAGCTCCTCGCTATTGCGGATACAGAAACCCGCTCTTTCATTCTTGTCTTTTCCCCTCAT
CTTGTACGCTCTCAAGAGTTTAGCTCTCGACTACAGTAGGTTGTTGAATGCCCCCTTTCA
AACCAAAACGTCTTGGCTTATTCTCTACCCTGTTGTTTTGTACTCCTCACTTACACGCCA
CCAGGAGAAAGCCAGGAAACCACGAGGTCACGGACGCGGACATTGGAAAACAACATCATA
TAAAGCGTGGCCCTCCCCCCCCTCACTTTTTTCCAGAACAATTGCTCGCCTCTAACCAAG
ATCGGCAACCTGATATAAGTGGTTCTCATCCTCTTGCTTTCTGCTTCTTCTTCTTATTCG
CCTGTTTTTGGCGTTCTCCTTTTTGTGGTTCTTTTGACTCACTTCCTCCAGCCCACATAT
AAATTCGGTCTCGACGTTACCATCTCACTTACACGCTCAAATCTCACCTCCTTCCCAAAA
AGGCATTCATCCTCCTCCCCATCATCACAATGGCAGACTCGACCAGCAACGGAAACAACA
GCCAACAGCCCCAGGGCCTCATCAAGATGCTGCCCGACTGGCACCCCATCGCCAAGGCCT
ACAAGCTCTCCCAAAACGCCGCCGCCAACGGTCCCAAACCCCCCAGCAAAACCTACCGAG
GCGGCTGCCACTGCGGCGCCATCAACTTTGACGTCACCCTGTCGCCGCCCCTTGAGGAGA
CGGAAGGTGTCGACGAGATCCACACCGTCGTCAACTGCAGCTGCTCGGCCTGCCGCCGTT
TTGGGTATTTGCTCGTCTACCCGTCGCGCGACGACGTCGTGTTCCACAACAAGGGCGGCG
GCCAGAAGCGCTGCGCCACGTACCAGTTCAACCAAAAACTCCAAGAACACCTGTTTTGCA
AGCTGTGCGGCGCGAGCGTCATGGTGGATTTCCAGAACCGGTTCGCGCCGGACTGGTACG
GGTACGGCGTCAGCGTGCGGTCGCTGTACGATGTGGACGTGGACAACCTGAAGCTGCTCA
AGGTGGACGGCGAAAAGGGCGTGCATCCAGCCATGGATCTCTCGGGGAAGACATATGTCG
AATCAGATACTGAGGAGTAGGGGGAGGCACATGATAAAAGGTGTTGAAAGGCGTTGAGGG
ATATCGATATGTGATTATGATGATGATGCGTTGGGTCGCGAGCGTTTATGCAGGGAATTT
CAGCTTCTGTCGGGTTGTCGGGCGTGTGGCGTGAGGTGTGTGCTTATGGGTTAGAAAGGA
AAGGGACCAGAATGTCCAAGTAGTGTAGCTTCACTCAATATACCAAAAACCTAAATATCA
AAAGAAACAAAAATTCTTCAAATGTCCAATGTGCCTCCCTCTCTATGGGATATCTACTTT
TATGTTCCTCCTCTGCGTCTCTCCTCTTTAATCGTTGTGTCCTTGAAAATGCTCCCTATG
GCGCCGCAGTTCCGTTCTGCTTCGATTGCCGCCGCGCATACAATGCCTCGGCCGACGTGA
TGCAGTGCATGTTGGCGCCCAACTTGTTCATCGTCTCCATCCACTCGTCGTACTCGTCGC
TGTCAAACACAATACCGCCGCCCGCCTGCAGATACGCAATGCCGTCAGCAACCACCATGG
TCCGCAGCGCAATGCACGTGTCCATGGCACCATCGACAACGGTAACGCCGTCGGCCGCCA
CGCCGTTGTAGCCAAAGTAGCCGACAGCACCGGCGTACACGCCGCGCTTCTCGCCCTCCA
GCTCGGCAATCAGCTCCATCGCCCGCACCTTGGGCGCGCCCGAGACGGTGCCGGCCGGGA
AGATGGACCGGAAGGCGTCGAAGCGCGTGCACTCGGGCCGCAGCACGCCCGACACCTGCG
ACACAAGGTGCTGCACGTGCGAGAACTTCTCGACGACCATCAGGCGGTCGACGCGGGTCT
CGCGCGGGTCGCACACGCGGGTGACGTCGTTGCGCGCCAGATCGCACAGCATGACGTGCT
CGGCGCGGTCCTTGAGCGACTGCCGCAGCTCCTCGGCGAGCGCCTCATCCTCCTCGGGCG
TCTTGCCGCGCTTGACCGTGCCGGCAATCGGGTGCGTAATGATGCGGCCCGCCTCAGACT
TGACGAGCAGCTCGGGCGATGCGCCGACAATCTGGAAGCGGCCGCCGCAGTTGACATAGA
ACAGGTAGGGCGACGGGTTGACGGTGCGCAGGTGGCGGTAGATGTTGAACGGGTGCAGGT
CCGTGGGGCGCGCAAACCGCTGCGAGGGCACGGCCTGGATAATGTCGCCCTTGACAATGT
GCTTCTTGAGCTCCGTGACGTGGTTCATGTAGCCGTCCTGGCCGACGTTGGACGTGTACT
CGCGGCCCAGCTCGACAAACTTTTGCTCGGGCAGCGGCGTCTCGGGCCCGTTGAGCACGT
CGATGAGCGTGTTAATCACACCGGTGGCGCGGCGGTACTCGGCCTCGATGGCGGCGTTGT
CGTAGGTCTCGCCCTCGCCCGTGGGCTCAACGTTGAGGTACGTAATGACCTTGATAATGC
CAAAGAACCGGTCAAAGGCAACAATAGTGTCGTAAAAGCAGAATTGCGACTCGGGGATCT
TGAGCACATCCTTCATCTCGCGCGCCGTCTTGGGCTCGAACTGGTGGGGTCAGCAAACGT
CACGGTTATGATTCCAAAGCACAGGAAGGGGGCCTAACGTACATATCTCACGCAGTCGTA
CGAAACATAGCCGACGGCACCGCCAGCCAACGGCGGCAGGTTTACGCCGGGGACATGGGC
CACCGAAAACCGTGCCAGCTCCGCCTCGAGCGCCGGCAGCGGGTCCGTTGCCTCGCCAAA
GCCAGGTCCTGTCTCAATCACCTTGCGCGGCCCTGCGGCCACAAAACTGTACCGGCCAAC
CCGCTCTGTTGCGGCGCTCTCAAACAGACACGAATACTCGGACTTGTAGTGCTCCGACAC
TTTGAGGTAGGCCGCCGAGGGAGTGATCAGGTCCGACGAGATCTGACCGTAGACCGGCAC
CAGGTTGGGTCTCCGGTATGACGAGGCGCTGCCCTTGGCGGCCTCGGTCTTGGCCGTCTC
TGTGACGCCGGCGAGCACCGACTTGACCGTCTCAAGAGACGGCACGATAACGTCCTGGGA
GGGTGGTCAGTAAGTGAGTTGGCCCATGAGATTCCAGGAAAGGTCGGTAGCGTACAGGGC
CGTCCATGGCTGCCATGTATAGAGGCGAGGCTATGAGATATGGGAAAGAGTGGATGAGAG
CGTAAGTCGAGGACGGTCAATATGTCCCGTTTCGTTCAATGCCGTGGCCGTGTTATGAGT
TGGGTCGTCCCGTGTATGAAAAAGAGTGTGAAAACGAGTATGCAAGTATGTAAATGACAA
AACCACAACAAGAACCTGCGCAACGTAATCGTGAGGCGAGGTTTGGCGTGCCGTTTTAGT
GTGGTGACTCAAAAATCCTTTGGTGAGATTTACGGTTGCGCCGCCCGCCTATAAGAATAC
GACGCTGCCAAATGTCAAAGATGGCAAAAGATGGCAGCTACGTCCGCTGTTCGGCCGTTC
TTTCCTTGCCTATTTTGAGCCGCACTTTCCTTTTCTTTTAAACCAAAAAAAAAATCAAGA
AATAATAAAAGGAAGTCGCTGTTGCCGTACCTTCCCAATTGACCTTTTACGGTTGTTACT
CACGTCGGTAGTTCTTGCTGTATCTCATGTTCAACGTTTCTTCAATGTTTGCTCCTTCCT
CAGTTACTCACTTGCCTCCTCTCTGTGCCACTGAAGCGCTTGCGGCACCGGAAGGTGCCC
CTGTCAGTTTTTTTCCACGCCAGTCAGATAGATTCCATTCTCTTCCTCACTCTATTTTTT
CACACCAAAAAGACGCCCGTCGATTGGCTTTGAAATCGGCAGGCACTATCAAAACCGCCG
CCAAAAACCCAGGCGGCACTGTTGGGCCCCACATCCGGACTGTTGGCAACCACAACGTCG
TTGACCTAAACGGGACTAGCGCTCTTGTGACGATTATCGCTTACAAGAATACGGAGAACT
GGTTCCGCTTCAGTGAGCTGTGAAGGATCTTAGGATTCGTTTTCTCATCACTTTCTTACT
TGTAGCTCTCATTCTCACTCGTTTTATTGCCCTGTGATTTTTCTTTCTTTTTTTCTCAGT
TTGATCAGTTATTCACCATTTTTTATGAATTCTGGGAGTATCTTTGTCTCTACATAAGCC
TATGGCTAAGTAAAGTCGGAATAAGGTGAAAATGAAATATGACCGCGAAAAATAAATAAA
AATAAACATAGAACAAACTCTCGATATCAAACGCCTTCTTTTTTGTCACCCTTTTCGCTA
TTTTTAATTTCATTTACTCCTCACCCACCTATGCCGACCCAAACTTCTCAAGGTACGAGT
CGTGCGCCTTCTTCTGGCGGTCCCACTCCTTCTTAAGTCTCTTCTGCTGTGTCTTGGGCA
CATCGCTGCCGTCAGCCAATTTTGTCGGCAGACCGTCAGCATCCCATGCACTGAAGTCGG
AGCCCCGGAACAGATCCTGCGGCGGCACCTTGGCCTTGGCCCACTTCTCCGCCTCGGCCT
TTGCGCGCGCCAAAGCGGCCTCCTCCTTGAGCCGGGCCTTTTCGGCGACAGCAGCGGCCT
TTTCCTCGCGGGCAGCCACCAGTTTGGCCACGGGCACAAACTTGATCAGACTAGGGCGGT
CGGGCTGGTCGTCGAGCTGCACACCGAGCTCGACCAGGTCGTAGTCACGGATGCGGTCGC
TGAGAGCGAGGATGGCGCCCTTCTTGTCCTTGTTGTCCGGGTTGCCGGCGGTGCGGCGGA
GCTCGTCACGCAGACCCGACACGGCTCTCAGGAAAGGAAGAGCAAGACGCTCAATGTCGT
ATCCGTTGCCAGACTCGGCAGCCTCTTTCTCAAGGACAACAAACTCGGCATCGGGCCGCA
GCTCGGCCAGCAGCGTGTTGAGCGTCACCTCCGTCGTCAGGCCGAGCGCCGCAACGTCGC
CCTTGACCTTGGCAAAGACGCCGCTGTACGGCTGGACGGCCAACTTGGGGTCGACGACGC
CGCCGGCGCCCGACTTGCCCGAGGGGTTGGGGGTGCCCCAGCCGAGGCTGGACTCGTAGG
GCGGCTGGGCGTTGGGGTCGAGGCCAAAGACGCCGACGATCTTGGTCACCCAGCGGGCGA
CGGCCTCGACGGTGGCCAGGTCGGCATTGGCGTCACTCATGGAGACGTTGGCATTGCGCA
CTAGGCGCAGAATCACCTGCAATGCGCCGGGCGTGTCAAACGAGCTGCGGAGGGCAGCAT
CGAGGTCGGCCTTGGCCTGCTCAAACTCGGTTGCCAGGGCCGAAGCAGCCTTGGGGTCGC
CGAGCGAGAGGTTCTGGATGGCGCTGGACACGCCGGCCTCGGCCAACCGTGCCTTGACGT
TTGTAAAGAAGTTCTGCAGTATTCGTTAGCATCCTCGTAAACTATTATACCTTTGTAAGA
GTGGAAAGACTCACGTCGATAGTGTTCTCAAAGCTGGAGGCCTGCTTGCGCATGTCGGGC
GAAATCTCCAGACCGTCGTTCCAGCGGCTCATCATAAAGACAATGCGCATGCTGCGCGCC
GTGTAGCCCGTGGCCAGGGCGTCCTGGATCGTCTGGAAGTTCTTGAGCGACTTGGACATC
TTGGAGCCGGCAATCGACAGGTGGCCCATGTGGAAAAAGTAGCGCACCCAGCTGTGCTCG
CCCTCGCCGGCCCGGTGGAAGAAGGCCTCGCTCTGTGCCAGCTCATTGTCGTGGTGCGGG
AACGCCAAGTCGATGCCGCCCGAGTGGATGTCCATCTGATCGCCCAGCTTGTCCGACGCC
ATGACCGAGCACTCAATGTGCCAGCCTGGGCGGCCGTCACCCCAGGGGCTCGGCCAGTAC
GGCTCGCCCGGTTTCGACTTCTTCCACAGCGCGAAATCGCCCGGTCTCCGCTTGCCCGCC
AAGCTCTTGGACAGCGAGCCCTCGCCCTCTTCCTGGAGAGCCTTGTCGTTTTTGCTCTCG
GGCCGCAGGCGCGCATACGTGTTGCCGGCATTTTCAAAGGCGTCAATGTCAAAGTAGACC
GAGGCGTTGGCCTCGTACGCGAAACCCTTGGCGATAATGCCCTCGATAAACGTCACAATC
TGCGGCACGTACTCGGTGACGCGCGTGACGGTGTCGGCCGGCAGCACGTTGAGCGCATCC
ATGTCGTCGACAAACAGCTGCTCCATGTGCTTGGTCAGGTCGGTGAACATGGTCTGGTCG
CTGGTGTCAATGGTCTCCTTGTAGAGCGAGTCGAGGTACGGCAGCAAAATCTCCTCGGCG
TCGTCAAAGACGGTGCCCGTCTGCAGACCGCGCGCGGCCGCGTCCATGTTGGCAATGTGC
ATCTTGGTCTTGGCCTCGGCGTCGCCCGGCTTGTCACCGAGAGTCGTGGCGAGCGTGCCG
CCGGCCAGAACGCCGCCATAGGCTGCGTCGCGACGGGCTGTATAGTTTGTCTCGTTGAGC
GTCGCGTCGCCCTCGCCCACCAGCAGGGGAAGGTTGGAGGTGGCATAGGCCAGGAAAGCG
GCGGTGGCCAGCGCATGGCGCTCCGTGTCGCTGTAGGGCTTCTCACGCTCGAGCTCGTAG
AGGCGCTTGCGGCGGGCCTTGATAATGATCTTGTCGTCGACGTCTGTAATGTTCATGACA
AAGTTGACCTTGAGGTCAAAGTAGTGCATGAGAATGCGGCGGATGACGTCCGTCGATACG
TAGTTGCGCGCATGGCCCATGTGGCTCAGGTCGTAGACGGTGGGGCCGCACGAGTACCAC
GACACCGAGCCGTCTTCCTTGGTGACAAAGGGCACCGCGGCGCCCGGCTTGAGCGAGTTG
AAGACGGAGATGCCGCCCGCCGAGGGCGACACAGAGGAGGTGGCTGTCGACATTTTGGAA
GAGGGTGGGGAGATGGTCGGTTTAGTTCTCGGGTTCGTGTTTGGGAAGCAGGAGATGCAG
TAGTTTGCGCGCTGAAGTCGAGGAAGCTGAAGCTGAAACTGAAGCTGGGCTCGTTGTTGT
CGGTCAATCGAGAGGCTTCGGGACGGGACAACAGCCCGTTTTTGTAGGAGGAAAAGACGA
GACGACGGCAGCCGGCGGGCGAGGATGGACGTCAGCCCCGGAGGGTGCATTCAGTAGAGG
TCTCGACGAAGCTGTTTGTTTCCTGAGAAGTCGCGACGGTGTGAGTCACGTTCGTTTCGT
TTCGTTATGTTGGGCCAAGCACCGTCTCCAATCCGTGTCAGATTCAGATGTGCGGCTGTG
AGGTGTGTGTCGAAAAATCGAGTGTACAATGTACGGGGCCCGTGTCTGTCGGCTGTGGTC
GCAATCGCAAATGAATCACAAGGGAAAAAAGAAAGGCCAGAAGGTCGTTGGATCTTGGTG
GTCTGAAAATCCCAGATTAAAGGTTGTCTAAATTTGGCGGCGCGGCTGCCACTTTGTCCA
GGAACCCCGCATATGGCACAATAGCTGCCCGCTATTTTGTGTTCTTCACTCCTTCCCCGC
TAACAGATGTAGCAGATGTAGCGCTGCAGTTACGTTCGTACAGGGGGCTGAGGGGCACCT
GCTGCCACGGTGATTTGATGATCCCAGGCCGAAGGGAGAGAAGACTTCCTAATTGGGAAG
TGACGCATGCGTCTTACACTCTGACTCCGAGGAAAGAGCAATGCATAAACTGTCCTTTCC
AAAAGTCGTGAGTCTTTACAATAAAGGGGTTAGAGAAAATGACCGTTGGCAGGAACGACC
AACTGTCAACTGTCAAAAGGGATAATCAGGCACAGTACTAGAGCGACACCATCTATACAG
TATCACTAGATAATTTGATTGACAGATGTAATAATTACGTCGTATTTCTGCAGGATGACT
CCCAAGGCTGAGCACGTCTTACACGAGTTACGGTATCATATCACTTACGAGTGTGAGTAA
TTATAAAATTGCGTCTTTCAATGAAATGAAAACAAAAATGAGAATGAAAATAAAAATGTA
ATTTGAATGAATGTAAACACCTCCTGAATACGACTATGAATATGAATTTTCGCTGCATGA
CAATGAGAATGACAATTAACCAAAAAAAGCAGATATGCGTCCTTTCCAATGATTCTTTCG
TCTTTCCTATGACTCTGTTCTCTTTCTCTCTCTCACTCTATCCTCGACTTCTCTCTGTTT
CTATTTATCGGTGCGAGACAAAAGGCTAGATGGCCTTCTAGACGACCTTTTCGCGTGAGT
CCTCGTTACCGCTCCCGCCAAACTCGCCGCTCCAGCCGTAGACGCGGATGGGCACCGCGG
CTTCGAAACTCTCGCAGCGAAGACCTTCGACGGCCGCAAGAACCAGACCGCCGCGATCGT
CTCGGGTAATCTCCTCGAGCATGAGGGGCGGCGGCCGTGTAGGGCTCTGGCCGAGCTGGC
GATTGTGTGGGTACGATGGGCGATGGCGGGACGTAGAGTCGTCGTCGTAGTCCTCATCAT
CGTCGTGGTCATGGTCGTGGCCTCGCTCACTGTCGTTCTCGCTGCCGTCCTCGTGATGGT
TAAAAACGAGGTGTGACTCGTCTTCGGCGGGCACGACAAATTCGACGCGGATCTTCCACT
CGAGAACGATGCCGGTGGTCTCGAACTCGGGCGTTGCCGTGCTGGGGATGGTCGCCGTAA
AGACGAAGCGGCGCGAGTAGAGCGTGGCCTCGGACAGCGACGCGTACACTTTGCGGGATG
CGCGCTGGACGCTGGCCTCGGATCGCAACGCCAGCTTGGGGTCGACAATCTTTTCAATGG
TTTCGAGGTCGGCGTGGACGGCGTGGCAGCGGAGCTTGGCGTCGGAGAAGTCGACCACCA
TCGTAATGGTCTCGCCCAGGCGGTAGGCAGGGCGCGTGAGCATGATCGTGGCGACCTTCA
TATTGTTGCGGGAGATCTCGAAACGGTTGAGGCTGATATTGCGACCGTCGTGGCCACCGC
CGCCGTACATGTTATTGCCGCCGGTCAGATTGCTGCGCATAATGGCGAGCTCAATGGCTT
CGCGGCACGACAGCGACAAGAGCGGCCGGCCGTTATCGTCAGGCAAGAAGATGGAGGACG
CTGTCGACATACGACGCGAGCTGGGCAAGATTGCCGTGGGCGACAAGAGGCCGCTGCGGG
GGTTGCCGTGGCTGTTTCCGTCACTACCGGCGCTGACCGCGCCAAAGAAGCCATTAGCGC
TGCCGTCGGCGCTCGTCGCCGATGCTGCGGATGCTGCTGCCTGTGTCTCGGCCTCGCGCT
GCTTCAGAAGCTCGTCGACGTACATCATGAATCCGTTCATCGTGGGGCCCGTGATAGTGG
CCGCGGTCGAGCTCCTTCTTCGCCGCGTCGCCAGCTGTTGGGGCGGTAGTTGCTGCTGCT
TTTGGCCGCCTGGCAGCAAATCTGCCCACTTGCGCTTGGCCTCCTTATCTGTCAGCGCCC
GCACAGTGGCCGTGTTAGGGCTGTTCTCGGGTGAGTAGGGGCTCATCAAGTTATGGCCCA
AGATTTCGCCATGCCCATTGACACTGCCGAGAACGCGGAACGGGAATTCGATAGAGTTAA
CGCGCTGTTCCTTGGCAGTGCCAGGCTTCTGTGTGCCAATGACGACCGAGTACGAAATCT
TCATGACTTTGCCACGATGCGTGGGCGGCAGGCCCTTGGGTAGCTGGAAGACGTATTCGT
AGGATTTGGTCTCGCCCGGGGCCAGGTGCAGGTCGGCAAACAGAACGCTCTGCGGCGTCG
TGAGTAGTGGCACGGACTTTGAGCTCGCCTTGTCGCGCATCTCCTTGATCGTGCTGAGCT
CGGGATCGCCTAGTAGATTGCTAATGGACGTCGTCAAGCTGCCCCAGCCAAACCCTCTAA
GCAGGCCGCTGTCGCGCTTGTTATTCTTGAGACCGACCACACCGCCGCCCTGGCCACCTA
CGATTCCCTTGCGTTTGACCTGCTCAAAGGGGCTCAGGTCAACCAGGGATCCGTCGAGCG
TGAACGAGCCCTCGATTTGTGCATAACCCATCATGATAGTTTCGGGTGCAGTAGCAGCAG
CCGCCGATGCAGCGGACGTTCTTGCGCGCTGAGAGAGACTCCGCGACAAGTGGTGGCCTT
GGTGTTGCGACGATTGTTGCGAGCCGTGCATCGGTGGCGACAAAAGGTTCGAGGATGACT
TTTGCCTGGTGTGCGGTGGGCGGTTGTGCTGTGACCGTTGAATTCCTGGATGCGCTGGCT
GCTGTGACATATACTCGGAAGCCAGCGTTTCCGTAGAATGGTTGCTCAGCGAGTAGAATT
CGCCACTACTACGTGGTGTACCGGCAATACTAGTTGTAGAAAGAACACGGGCTTCGGACG
GTGTGACGGGCCCCTCGTAGATGGTCGGCACTTGTGCTGGTTGCGCCGCGCCTGCACCAT
TACTGGGCGCGTCTCTTGACCGGATCGGAAGCGCTGGAAGCGGCTTATCTTCGGGTGTCA
TAGGAGTTGGAGAAGCCAATATCGGGCCGTCAATTGGGCCTTGCGGGTTGGAGGGCGTGA
GCGGTGGAGGCGCCATGGGGAACTTGAAGTCAGAGAAGCCGTCCGAGGGCGATCGTGGCG
AGCGCGACATGCTACCGACGCTCGGCGTGTTAGGCATCGTCGCCGAGCCTGTCAGGCGGC
CGCGAAGGCCTGTGATGTTGCCGCTTCGATCGGAGGGTGGGAAGGAGGAGTTGAAGAGCG
GCGAGGGCTGATTCGAATAGGGGCGGGGAGGGTTGGTGGCTGTCATGAGTTAGTAGGGGG
GCATATATGAGCAATGGCCGCCAGCAAAAGCTTACCTGAGCGAGGTCCGCCGTAGTAGGA
GGTTCCCCTAGGACCGATCTGCAAGCTGGATGCTCGTGAGTGGCCGCGCACCGGCCGATG
CTGTGATCCTGACGGCAGCTGTGGTGACCCTGTAGGCGAGCCAGACGGGCCGTCCGAGGC
ACCGGCAGACGAGAGCGAGACTATCGATAGAGACCGACGGTGACTGTGGCCCTGACCGTG
ACCGCTCGAGCTTCCGCCGTTTCCGCTTCCATTGTTACTGTTGCTGTTGGTGCTGCTGCC
GTTGCTACCGTTGCCATTGCTGCTTCCGGCGTTACCGTTAGGCGCCCAGGGAATCGAGTC
GGCTCGTCGGCGCGATGCAGCCGCAGCTGCTGATGCTGATGTAGACGAAGAGGATGTGAC
GACGCCCGTCGCAGGTCCGCTAATCGAATGGCTGGCCCGATGATGGCCGCGGCCCATGGG
TGCCGGCGGAGCTAATGTTCCCGAGGATGGCAGTCGTTGGCGTTCGGGGTGGTAGCTGTT
GGAAGGGTGGCGGGAGGAGGTCGAGGAGGCGGGGACGGAGGAAGAGCCAGAGGAGGACGG
ATGTAGATGTTGCGAAGAGTGTGATTGTTGTTGATGTTGCGGCTGCGGCGGCTGCGGTTT
TGGCGCGGCATTGATAAAGTTGATGCGGCATCGCAACTCGTCGCCGCCAAAGATGGTTTT
CTCAAAAAAGTCCACAGAGACGCGAATGTTGCTCGAGCTGGCCGGGCTGCTGCCGTTTCC
CAGGCTGAAGCCGAAGCCCAAGTCTCGCGCCATGGCGAGCTGACTGCCGCCAGACAATCA
GAGACAGCTAGAGCTGGGCCTCGGTCTGTTTCGCGTCCGAGCTAGCTGTTACTTTTGCGA
GAAGGAGAGATTGGGAAGCGTCCCGAAAGGACTCTTGACGAGGTGTCGCACGGTTATGGG
CGTGAAGGTCGCATAGCGCGTGGAAACTCCGGAGAACGGTTGATGGTTGAATGCTCGAAA
AGAAAAGTAAACGAAAAGGGGGGAGGGGGCGATGACGCCCGGATGGATAATCGGAATTGG
CTGCAATGCGTAGTGTGGTAATGTAGAGATGCTCCTACAGAGTACGAAATGGTATTTTGC
TGCTGTATTGCTGTATCGATTCGTTAAAAGAGCCGTAATTTCGTTGTTGTCTGCTGTTGA
TGCGGTCGGCTGTTGCAAAAAGCCGTTTGGTTGGAAAGGAGGGTTGAGGAACGACGAGGT
TGGGAGAAGGTCCGCAACCAGCGAGCCAGGGAAGGAAGGGGTCGATCGAATAGCGGGCAA
GCTTGCGGGTAGGGGAAGGGGAAGGAACGAGCGAGAGAAGCGTTACAAAGTGGCCAGCGC
TCAAGGGCCACGCATCGCTAAGCCGAATTGGGCAAGTGCCTATCACGTGCAACTGCTGGC
GGTGGAGGGGTGCTCTTACACCGAAAACAGGACGACAACATCAGCGACAAAGAGGATAAG
ATTCCTGTTTTGGGGTAGAATAAGGTTAAAGTTTAAATATATTTCTTTATTTGAGGGCCA
GGAGGCCAATTATACCCATAGAATATGGTTTCAAGACTCAAGGCAAGACCTTGTGTAGCA
TGCTGTGCTTCTGTGAAGTTTACGTACCCATTGTTTCTATGCATATTCTACGGTTAATCA
CTGTGCTCTACCAGCTTCTTTGAGTCGACATTTATTTACTCCGAGCCTCTAACAAGGGTT
GCGTGTATAAGCATGATAGCATTCTACATCTCCGGAATAGACGGTACGATCTGAAAGACG
TCCCGATTGGGCAGGTAACTATCAAGTGAAATCTATTATCAAACTGTCAAGCTCGCGGCT
CATGTCAGTTCGTCTGAAGAAGGGACAGTTACCAGATGGAAGGTGAATAAAAGATGGAAT
TAAAAAGAAGATAGAACGCCAGCAGCCACGCCGGGACTGCGCTGTGAGAATTATGTTTAC
AAAAAAAAACACAAAGAAAATGTGCCCCCTGATGGGCAATATCGACGTGGGCCTCTCTCA
ACATAGGCTCCAGTCTGTGTAAAAACCCTAATAATACACGGTAACAGATATAAGAAATAT
AAAAGGGAATGACAAGGGGAAGGAAAAGCACAATGAACGCCAGTAATGAACGCCGCCAGA
CAAAAGGAAACAAACACAAAAAAAGACACAGAAAAACAAGAAACAGAGACCACCCGCGAT
CCAAAACCAAGGCGGGTTTCCCATGGCCCTGTTTCCTCCCTCCTCCAGATATGATAAAGG
AAAACGACAAACAAAGAAATCAAAAGTGGTATAATAAAGAGGTATTCATACAGGGTAGAG
AAAAAGATAGAGAAAGGGGGAATGAGAACGTAAGTGAAGACATGAGAGAAAAAAGGAAAA
GAGTGTGTCAAGCGCACACCAGCACACTGATCAACGGTGTGCTGCGGCCCGGTGCTTGCT
CCACTAGATGCGCATCGAGCCAGCCATGGACGTTGGCCGCGAGTTTTCGTCGGGCGACGT
GTTGTCCATGTCGGCGCTGTTGTTGCTACTGCGATCGTCCCCGCCTGCCCGGTCCGTATC
TTGGTCCTGGTCCTGGTCACGGTCGTCCGCGCTGCTAGCACTGGCGCTCCCAGCACTACC
ACCGCGGTCGTGTCTGTGGCGGAGGTCACGCTCTCGGTGGTCGCGCTTCGGCTGGCGCAG
GTTCCACTTCTTGTCCAGCAGCGAGACCAGCCGCTCCAGCTTCTCGTCCAGCAGGCCGTC
GAGCTCCTCACTCATGGCCTTGCTGCGCGTGGCTCGGTCGCCGAGAGCGGCAAACGTGAG
GCGGAGCTCCTGGTCTAGCTCGACGAGCACGTCCTGGGCGATAGGGTCGGTAGAGGCGAG
GCGTTTGCGGTATGCCCTCAGTTGGCGGCACGTCTGTTCAGTCGCCATGTTTAGGCTGCC
AAATCCGTAGGAGCTGCGCAGGTTGATGGCACTGCCCTTTTTGCGCATGGTGCCGCCGCT
GCCGCCATTGCCACCGGCGCCGGAGTTGTTGTTGGTGGGGGTGGTATTCGTGCTGCTCAT
AGCAGGCAGGGATGGCCGCCGCCGAACCTTGGCTTTGGGACTGGCAGGGACAGGTGGGCT
GCCGGAGGCACTGCCTGCCGATGCTCTCCTAGACGGCGTATCTTCGACAATGGCGTTTGC
TGGGTTGTTGAGAAGCACAGAAATCGGTGTCCGTGCCGCTGCACCAGCACCTGTAGACAG
GTTGTAGCGGGACGACCGCCGAGATAGCGACCGAGATGGCGACCGGCGGCCGCTAACACT
GCCACCGCCGCCGTTGACACTGCTCGATGTAGACGGTCGTTGGAACTCGGCCAGTTCGGC
CTTTGACAAAACCCTCCTGAGGGGTGGCCTTGAAGCCGTGGCGGAAACTGTGTCTTTGTT
TGGTGATGGGTCGCGGCTAATGGACGAGCCAGGCGCCAGCTGTTCGCGCAGGTCCAGAGA
CCAGAACATGATGGTTCCGTCTGAACCAACACTCACCACTTTCCGGCAACCGCCAGAAAA
TGAGCTTGGCCCGTTTGGCTTTGTCGGGCTGTCCGTCTCGCCGTCCTCCTCGATCAGGGC
TACGCCGTTGATGGCTTCAGTGTGGCCCCACTCACGGTCGAGGAAGGCACCCGTGTTGGC
GTCGTAGATGCGGACCGACTTGTCTGTATTCGACAAGCCCAACAAAAACGGCGTGTCAGT
AGAGATAATGTTCAAGGGCGAGATAGGCGGCGAGAGTGGCATGCCCGTAGCTTGCGTTCC
ATATACGAGGGCATCCAACAGGGCCGATTCGGAGCCGCCTTCGTCGATACACTTGAAGGA
GCTAACAAGCCGGCTTGTGGTCAGGTCGTACTGGCAAATTGTGCGATCCAGAAGAGACAC
AAACACAGTCCGGGCATCAGGCGATAGGGCCATGGACGACGGTGATGCCTTGAGTGTAAT
GACACGTGCTGGAATGGCGGCCATGACGTCAGGCTCGTCCTCCTTGGACACGAGGTCGTA
CACTTGGAGTGTGCGGTCAAAAGAGCAGGTGATGACCTTGTCGTCGGGTGAGATGAGTAC
CTGCACGGCCTTGGCAGCGAACTCGAGAGTCTGGAAGTGCTCTACAGTACCGTCTCGTAA
CCGGTGGAAGAGCTGGGCTGTCCGGTCGCGGCCGCATGTGGCAAGAAGCAGCTTCGGACC
CTTTTCGAAAATCGAGATCGACTGGCAAACCGAAGCGTGGGCTTTGGTCTCGAGGATTGT
TTCTTTCGTGGCGAAATCAATGACTCGCAAAACACCGCACCGGTCTGCCGTCACAAACAA
CTTGCCACCTTTTGTGGCCCGCACGGCAGACAGCTGGTTTGTCGGCTCGAGGTCGTCTCC
TGTCGCTGCTTGATCGATCGGTACCTGCAAGGACGACTGGATTTCGCCATCAATGTTCCA
TAATAAGATGTTTCCAGAACTCGACCAGGTGAAGAAGGCGGCATTGGCCTCGTTGGGTAG
AGATAGTGCTTGAATACCAAGGATAGGCTCTCCATGGCCAGGAATTGGTATCCGTTTGAC
ATTTGGTGCCGGATCCTCTCCAGGAACATGGTCGGTGCCAGAGAAGATGTCGATGGACTG
CCGTGTGTCAATAGTCACAACATGCCCTGTAAGAAATCCCATGGCAACAAGGCCGGTCCG
CATAGACGGGACAGTAAATGACATTCGACTTTGTAGACTAGGTGAGCTCGAAGCAAGTGA
TGGTGTGGACGGGGTTGAGGGAACCTGTGCGGCTCGTCTACCCTCAAGAAGAAGGTCTTC
GAGTTCAATCGTCATGGAGTGGCCTGTCTTGCTGCCAAAGTACACGCGGTCTTTGCGAAG
AGCCACGCATGTCAGGGCAAATCGTGTATCGCGGACGCGGGTTAGTTTCATCTGCTTGTT
GACTGTCTCAAGAAGACAAATATCACCGCCTTCGGTGCAGAGCACAGCACCACCATCGGG
TAATGGCGCCGCACAGCTAAAGGTAGCCTCGAGCATATGTCCTAGTAAAATGTTGCGTCC
TGGCAGTGTCTTTTGTTGAGGCTGCTGTTCTTTCTGGGACTGGTAAGATGGCGGAGGTGT
CGATGCGTAGCCGTCATTCCCGCCATATCGGGCCTTTGTCGGTGACGTGCTGGTGGCTGC
GCCTTCTTCGATGCGCCAAACTTTGACGTGGCGGACGCCGAATGTCACCAGATTGTTGCC
GCCCAGCCAGACCATGCCACGGACGTATGATGTGCAGCGGTTCTGTTGGAACAGCTTGGC
TGCACCAGTGCGCGGGTCAATCTTCCAGATATACAAGAATCCATCGTTGGCGGCGCCGAG
AGATGCTAGGTACCGCGAGTCGGCCGACCAAGCAACGGCAGTCACGCCGAAGCTGTGCTC
GTTGATGGAGACTAGAGGAATGTCCGAAGAGGTGTCGTCGAGGTTGAATATCAGCACACG
CGGAGCGTAGCCCGTCTCGCCGACAGCCAGGTAGCGGCCGTCACGGCTCAGGGAAAGACA
TGTGGCCGACTTTATGCGCTCGCGCTGCGTCCAAGTCTTTCCAGACGTGGGCGATTCTGC
CCAGTCAGGCAGGCCGAAAGCAGAGTCACGGTGGCTCGAGCCGAGAGTCAGTCGGCTGCG
GCTATCGTTTGCCTTTGGTGTAGAGTTTGGTGTAGAGGGTCCGTTGTTGACGGGAGAGAC
GGAAAAGACGGGGATGGCCGTCGGCCGCGCACGGTAGAAACGCTGCCTATAGTAGTCGCC
GTAGACGTCGACGACAACGACGGCACCGCCAGCAATGTACGCAAAGCACGAGTTGACGGT
GTCGAAGCCCGTAGGAGAGGAACAGGTAGAGCCGACTACTCGTTTCAGAGATAGGCGGGA
AGGCACAGAGGAATTGGAGGAGGAAGAGGCGGAAGTGGCGTTGGCGAGGTCGTTAAAGGT
TCGTGAGCGGATAGGAGATCGCGACATGCGGTTTATGAAAGGTGAGTTTGACGGCGTCAG
CTTGAGACGGTTGGAAGGAGTGGACGCCATCTTGCTGCCATTTGGGGGTGAAAGGGGATT
CGTTTAGTCGAATGCTGATTGGGACGAAGGAAGCTGAGTGATGTCGTGGTGGGTATATGG
TATATGTATGGAAAGAGTCGTCGGATGAAGTGAATACAAGTTGAGAGGTTGGTCTAGAGA
CAAAGGATACTTCCAAGAGCTGGAGGTGGGTGTTAGCGATGCATTAGTGGTTGGTGTTGG
ACAAAGGACAGCAAAGGGGGCGAAAGTAAACAAGCCGGCTTTAGGGCAGAAATCTGGCGA
TGCGATGCAAACAGCCGCAACTATGGGCCGCCAATGCAAGGTAAGAGACGTACAGTGACA
AAAAATCGATAGTAGTGAGCGAGTGAAGACGAAGAGAAAGTCAAGAGAGTGTGCTGTAGC
GAGCGGCAGTCGATTTTCGACGGAATGGAGGCGTAAAGACGAGGTAAGGAGAGACGGTGA
AGACGCGAAAGAATGGGTTCACGACGTCCCGGATGAACGAAGGACCATCACGAAGAAACA
GCGTAGCGTTCAGGTTTGAAAAGAGAGCGATGCAGTCGAAACGCGTATAACCAAGTAGGA
TTCGTCGAATGTTTTGTTTCCTTGATTCCTGATCAGAGAAACTCGTCGACAGTCAGGTTA
CTGTGATGCCGTTAGACCGCGATATGTGCCGGTGTCGGTAAGAGGGCGCTTTCAAGATCG
TCGACGCGGCAAACGACGAGGATACAAAGAGAAGGCTGCCTTGTTGAATGAGGATTTGTG
CGCGCACACACAGAATACACACAGAAAAAAGGTGGTGAAATTGATTCGCACGAGATGATG
AGATTTCGGGGGTGGGATTTGTGTAGTGGACCTCCCAGCAAGAGGCAGGAGCGATGGGGC
TGCCCGGCTTGTCGATTTTGGTGTGTGCTTTGTTTCCTTCGGCCAATGGTCAATGGCACC
CTGGCAAGCGAAGAGACTCAAAAAAAAAAAAAAGATCGCAAGGCACCCCGTGCGTATCTG
GAGGACAGGGGAAGGGTGAGGAAAAGCAACAAAAAGGTGAAAACACACAAAAAAGATGGA
GAGAAACAAGAGAGAAAATACGACGTCGACAACGCCTTGTTTCGCTTGTTGTGCGAGAGA
AAGCTAAAATGCGTCGTTGCCCAGGATGCGCGGTGAAGCGCCATACAAAATGCGCCAATG
CCCAGTCGCTCCTTCTTGTCTTTTACTGTGGTCATTCACTCCTTCCCTCTGAGGACTTTC
TCTGCTTTGCTCTTTCCTTTCCCTCGTCTTTTTGCAGCATATCGGTACGAAGGGGAGAGT
TTGTCTTGGACGTGGGACAGGGGCTCACGTGAAGGGTGTGTGTGGGGAATAATTGCTGTG
TACTTTTCCACTTTGTGGCAGTCTCTTTTTTCGTTTTTCCAGGTCTTCAATCTTTTTTTG
TTTTCTTTTGGGGTTGGGCGGGCGACCTGAGCGGGCACATCCTAGATGGCGCGGGGGCGA
CAAGAGTGACAGCAGCCAGAGCTTCTTCCCAAGCCGGCAAAGCACGTTACCCCTTTGGGT
AAGGTTCCAGGGGACGACAGGCCTAATACGACCTTGGAGAGAACTTCACTTTGCCGCAGA
GTGCTGTTCTACAGTGAATGCAAGGCACAGTGCAGCCCGTCACAGAAGAAAAATCCGGGT
AAGAACGACGCAGCTGTGTATTTTTTCCTCTCTTTCGCTCCTTCCCTTCCACCCAGAGGT
TCCGTTCTTGCGGGTCAATGCGGCGATCTTTTTAATCAACTGGGCCGGCAGTCGCGCTCA
TCAATAGGGGTGAAAGGCAAGCGCGGGAGGAAACAACCACCAGGTGAACACACTGGAAGC
AGGCAAACAAGGGATATCGTAAAGTGGCCGTTGAGGAAGGCACGTTTGGACGCATAGCAG
AGCAGCTATTGCTCCATATCCGTGCCCCTTTTTCGCAACGGCTCGACCAAATCTAATGTT
CGCCTCATGCCTTTGACAGGTGAACCAAAATGCAGAGCTCTCAGTAGAAAGCATCACGAC
GCGCGCGACCAGGAGACCAAGAAACCAAGAGACAACAAACTCTCCGATCCACCAAGTCAA
GGCTGAACTAGGAAAAGCCCGCTGGAAAAGCTCACTCTAAAAGCCAAAGCCGAAAGCAAA
CACACGACGCTAGGTTCGAAACGGGCTCGAGGGCCACTCGAGAAATACAACACGGACGCT
GAGAATGGCTAACAAGAACTTGTCACTTTCAGAGTGCTGATTTCAGAGTCCAGTTGTCGA
TTCTGGGCCCTCATCATCAACCCTCGAGGATTTCTTGGAGAACGCCAGTGGAGGAGGCGT
AAGACTGATGCGGGAAAGGCCAGTGCCTCTCGGTATCTTACAGAACCGTTTTGTGCGGAG
CTGGGCAGGGCAGGGGATCCGAAATGAAATTGCGACCCTCCTTTTTGACGAATTAATGGA
CTCGTCTGACCAGGGTATCATTGACTGATTGTTGGCTGACTTCACTCGTTTTGCTTGAGA
GGGGGACAATACTCAGGGCACAATCATTTCCAAGTCGTATCTCAAGAGTCTCTGACTCTG
TTCCAGATTTTGTGTTGGTCCAGGCTGGCTGGTGAAAGACAGAGATGAGACGAGGCGGCA
ATTCGGGCTGGGCCAGGCGATTGGAGACAAGCATTGTGTGACATTGAAGGTGCTTTTGGT
GATGATATGCGATCTCACAAAGCAATATTCCGTTCGAGCGCGTTTATTTCTTGTGGTCTT
GTGGCCAGGCCCTGATTCCAAGCTGGCGGTCACGATCCGTGCTTGTCGGCAAAACCGGGT
CTCTAATTGATATTGTATTACGGAGCACGGGATATTACATACGCGAGCCTTACGTGGTGC
GCGAAGCGAGATCGTATTGCATATCATGAGGGGAATTAGAGACAGTCCGATAAATATTGA
CCACCAGATTCTATTGTAATTTATCTGTTTGCCATCTTACCGCTTGTCAGCATATATTCC
AGCCTCGTGATTGACTTGGACATGGGCTCATATCCGTTCAAGTGCAATGGTTTAAGTACC
AAAAGAAAGATGAGATGTATTGCTTCATAAATAATGCCGTCAAAATATATATACAGATAC
TTGTACAAATATGCAAGATATGATAAATCAGGGGTATAAATCTAATATGGCATAAGTAGG
TTCAGACTACTCTTTTGTTGCCCTCGGGTCAGTCTTGCCGTGGCGCCGGAGCCGCTCCAT
ACGGTAAGGGTTCATTCTCCGGCCCCGGCCCTGCGAAGCCGAGCGGGCAGTACCCCCTTG
TTCAGGCGTGAACTGCACCGACCGCGTCGGCGCATCCACGTCGCTGCTGCCGTCAATGGC
CCTCCGCATGGCGTCTGCCGAAGGATACTCGCGCGCGCCTCCGCCTGTGCTGTTGACGCC
CTCATCGTGCAGGCTGGCCTGGAAGTTGCGCCGGTTCTCGCGGTTCTGGCGCATGATCTG
GCGGCCCCGCGACATTCCCGTACCTGCACCTGCAGCCCCGGACCCCAGTTCGGCCCGCCG
CTGCATCATCCGCTTACGGCCACCCGACCACGACATGGGGTCACGCAGAATGCCCTCGGC
CTGCCAGCGCTTGGGCGGTTTGCGGCCCAGCTCAGCCCAGCGCGACCAGACACGCTTGCC
ACGCTCGAACCAGCGGTTCTGGCGGTCCTCTTCCTCTTCGGGCTTGGCCTGCCACTTGCT
CTTGAGGATGCGGCGGATGGCTTCGGGCGAGACTTCAAAGTGGGCGGCGAGGGCGGAGGT
CGTGTAGACCTGGGGGAACTGGCGGTTGAGGGCGCGGATGCCTTCGAGAGCGTCCGGGGA
GAGCTTCTTGCGCGGGTTCCAGCCCCCGGGGAACTTTTCGCGGAGAGCACGCTTCTGGAC
CTGCCACTGCTCCGGGTTCTTGGGCAGTGGGGTGATTTTATTTTTGGAAGAGGTGCCAGC
GGCGACCGCTGCGGCGATCTTGGACTTTGATGGAGACGATGCTGCTGCGACGGCTGCCTG
CTTAGCGGCCTCCTTCTCGGCGGCGCGGCGTTCGCGGCGCTTGTCCTTCTTCGCCTTCCT
CTTTGCCTCGCGCGCCTCGATCATCTTTTCGAGCTTGTTCTTCTTTGGCTCCTTCTCCTT
CTTTTCCTTCTTGGCCTTCTTCTCCTTCTTAGGCTTGAGCTTATTCACGAGACGTTCAGC
CTCGGCCGGGTCGACTGTGCCTGCTTCCACACCAGCCACAGCCGCTGCTGCTTCTTCTGC
CAGCTTCGCCGCCTCCTTCTGTCTGCGCAGCCTTTTTCTGGCATTCTTGCCGAGCGGCTT
CTCAGCCGGTCTCGAATGTTGTTTCTCTGCTTTGCCCACCACATCTTGTAGCGGTTGGAC
GACGGTGTATGGGGGCGTTGTAGGAGCAGCATCAGAGTCTATCGCTGGTGCATCGGCTTT
CGGGTTTGTGTCTTCTGTTGCAGGACTGCCATTCTCGGTGGTTGTGGCCGCAGACTGTTC
GGCGACTTGAGCATCGTTGAAAAGCTGTCGTGAAGCATGGAGTGCTCGTGTGGTCTTGAC
GTCAGTGGTAATAGGCTCGAACCGCAAGATTGACGGCCGACCGGTCGTCAAAAGCGACCG
CCATTGCCCTGCGGCCGTCGTCGTGGCTCTGGAGGCTGTTGATCTCGAATATGTCGCTGG
GATAGGTCCAACGAGGCTGCGCACAAAGATGCGCAGCGCTGCTGTGCGGCAAGCACAGTA
GGAGGATGTGTTCATCATAATAAAGTCATTGGCGTAGTGTCTGACGTTATGATAAGAAGA
AGGGAGGTAAATTTAGGAGAGAAAAGAGGAAGTCGAGGTCGTTTGTAGTCAACAATTGTC
TATTTCTGCATGTCGTTTGACAGAGCCTGCAATTACTGAAAAGAGCAAGAAAAAAAAGTT
GCTAAGAAATCGCGTCTGTTAGAGGCGTGGCTCCTTATCGATTAGCGAATTAGTGGAGAC
ACTGCCGCAGGCGAGAACGCTGGCGGCAACCACACTGGAAGCTCCACAGAACACTACAGA
ACACTCCAATTCAAGCACAGGCACTTGTCAGGCACTCAGCAGTATGAAAATAGGAAAGGC
ACGGGCAAATGTTCAATTATTTCAATTCATGGTAAAATGACTCCAGGAAAAGGGAAAACG
ACTAGTTCTCTATTCTAGTAATACAGACCATCTCGCGCTCAACATGATGCTTTCCGTGTC
CTCCTCTGCCTTAATCTCTTTATACATCAGCCCTTCCTCTACTCCAGCATCGATGCCTGG
TTGGTGTAGAGGACGTCGACAACGTTGCTGAGCTTGTCGATGGTGGCCAGCGCCGCATCG
TAGCTCTCGTCGCGCTCCGTCTCGTCGTAGATAATCAGGCAGCCCGCACCCTGGTCCAGC
ACACCGATAATGACCTTGTCCAGGATCATCTGCGACAGCTTGCGCTCGACCTGCTGCGTG
TCGAGGCCGACCATGGTGGCAATGTGGTCGATCTCGACGCGCGAGAACGGCTCAATAACC
TTAATTAGGTTCTGCTCGAGCATCGAGTCGTAGAGGCGGCGCAGGTGGTTGCGCACAAAG
GCGTCGCTGCCGAGCTCGTAGCGGTACGTGGCCAGCGCGCGCTCGTACTCCTCGAGCGAG
CGGTTGGCGTGCGCGCGCGCAATGGCCTTCATGGCCTCGAGGCTCTGGCCGGCGTATTTG
ACGGCCTGCTTGGAGGCCATGAGCTGGTTGACGTCGTCCGACAGGTTCAGCATAATCTTG
CAGAGCAGCATGTACTGCAGCGCGGCTGTGGCCTTGGCGGGCTCGTCCTGCGTGTGGTAG
CCGTCTAGCGCTTCAATAAAGTAGCTGAACGCCGTGTTAAAGTCCTTGTCCTCGGCGTGC
AGCATGCCCGACTGCATGTCCAGGTTGGCCTGCAGCAGCGGCGGCGTGTAGACAGAGGCA
GCACTCGTGCGGGCGCTCGTGAGCGCGGCGCGCGCCTTGGACACGTTGCCCAGGGCGTGG
TAGACGCGCGACTCGAGCAGCTGCACCTCGACCAGCACCAGCTTGTCGTCCAGGCGCTTG
AGCTCGCGCAGCAGGCCGTTGATGAGCGTCAGGGCGTCGTAGTATGCCTGCTTGGCCATG
TAGAGCGTCACCAGCCGTGTCTCGAGGTTCTGGCGCAGGAACCCGCGGCGCTCCGATGTG
GCCCATTCTATGCACGACTTGGTGACGGAAATCTGGATGTCGGTGGTGTTGGGGATGTCG
CGGAAGAGATCGAGCAATTGCCGTACCAGCTTGGCCGTCTTTGCCTTTGCAAACGACGAA
AGCACTGTCCGGCTCCGTGTTACCAGGTCGACGAGCTCGTTCGTGTTCCTAAAAGTAGAT
GGTTAGAGTCTTGAGGGTTCCCAGGTCGTGTATGTCATTGCTACTCACTTCTGGTCCCGG
TACAGCTCGCCCAGGCCAATCAATGCCACTTCATACTCCCGAACCGCCGCATCCGATGTG
ACCGATGGTGGCTTCGCAACGACCTCTTTGTAGATAGATTCCGCCTTGGCCGGGTTTGTC
TTTGCCAGCTTCTTGGCCTCCTGCACCCGCTCCGAGTCCGCGGCGGCCATGGTGGACGTT
GTGTGGGTTGTGGTGGGAGGAGAAGGTCGTGATGATGTCGTCGAGGAGGAGGGGAAAGTG
GATGACAGTCGTCAGAACTACCCGCGTGAAAGGCAATTGAAAAAACTCGCTTCGTCAAAA
ATGAATTTGGAAAACGTGTATGCAAAGCCGTATGCGCTGTGATGTGTGGTCGTCGTGGTG
GGATGCAGTACAGGTCGTGGAAGAGGAGCTTATGCGGCTGGACAAACAGATTTCGAGGCT
GGACTGAGAGCTCTCGCCGCCACTGCCTTCTCCCGCCTCCAGGTTGCCAATGGACGCGAA
GGCTACGAGTGGGGACCTGGTCAATGGTTGACAGTGCATAGTCACGTGAATTCAGAGACC
GAGCACATGACTAGTCATGTGCACCTGTCGCAAACTCCACTGTAATGGGGCGCTTGAAAA
CAATGGTTCTGGCTCCTGATTGGTTGTCACATGGGAACCCCTGGCGCTGGACACGGCAGC
TTCCAGCCTGGCCAGGGGAGCTCTTTCTGGCTCTCAGGCCTACGACGTCGTGCCAGTCCC
CACTGACCGGCCCCTCGTCGAAACGTCGCCCAGGGGAAGCACTCGGACTGAGAAACGTTT
CGAGGTTTCAAGAGCTGGAAGGGACAGCAAAAAGGAAGGGCAAAGAAGGAAAGAACGTTC
GGTTGTCTTTGATGAAAATAATAATATCGAATTTGCTCCGTGTCCGCTCCTCGAATTTTG
ACTTTTCCATCTTTTTCGTCTCGTGTCTGAGCATCCTATTTTATCCCCAACTTCCAATTC
CTCTTTCTTCTTCTTTTCTTCTCTCGTCACGCCGGTCGTAACCTTGAGCTCTTGTCTGTC
CTTTACGTCGTACCGTTCTCTTTTTTTCTCTTTCTTCATCTTTCTTTTCTTCCCACCTCT
TCGCTATTATCTCTTCCTCTTCTTTTGTCTGATCTCTTCATTGACCAGACGGCACATCTT
CAACCTCGTTTCTTTCCCTCTTCTTCACCACCCCCTCCTCTTCACAATGGACGCCTTCCA
GCGCCCGCCACAGCGCGACTCGTGGTTCGCACCCTTCTCGATCGACCTCGTCCTCAAGGT
CCTCTATGTCACCTTCCTCCATCCCTTTATCGCATGGGTCGTCGTCCTGTGCTTCCGCGC
CGAGCACATGGAATGGACCGCCATGCCGATCCGCGTGGCGTACATATACGCTATGCTGGT
GACGGCCGGCTGGACGGCGAGCGCAATCAACCGGCGCATTGCCTTTGGCCTGCCCCGCGA
GGTTGATCTGAGCGAAGAGGTTATTGTCATTACCGGCGGCGCCAGCGGTCTCGGCCTGCT
GATCGCCGAGGTCTATGGCATGCGCGGCGCCAGTGTTGCCGTCCTCGACGTCAAGGAGAT
GGAGAACGGCGAGTCCCGCGGCGTCACGTACTACAAGTGCGACATTTCCGACAAGGACCA
AGTCATCAAGGCCGCCGCCGAGATTGAGAGAGATGTAAGCCTCCCTTTCACTTGCACAAT
TGTTTACGGTTTACTAACTACTGTAGCTCGGCCCCCCCACTGTGCTGATCAACAACGCTG
CTGTTGTCAACGGCAAGCGCCTGCTCGACCTCGACTATGCCGAAATTGACCGCACCATCA
TGACCAACCTCACTTCGTGCTTCTACACCCTCAAGGCCTTTGTGCCCGGCATTGCCCGCA
GTGGCCTCGGCGGCACCGTTGTCACCATCACCAGCGTCCTGGGCGAGCTCGGCGCTGCTC
AGCTGTCCGACTATGCCGCCTCCAAGGCCGGTCTGTCTGCCCTCCACCGCTCTCTGACGG
CCGAGCTCAAGACCAGCCATCCCGATATCCGCACCGTCCTCGTCACTCTCGGCCAGCTCA
GCACACCGCTCTTCTACGGTGTCCAGACCCCCAGCTCCTTCTTTGCCCCCGTTGTCGAGC
CCGTCGATGTTGCCAAGGACATTATCAGCGCCATTGACAATGGCCGTGCCGAATCGATTG
GCATGCCTCTCTATGCCCGCTGGGTGTCCTGGTACCACGTCCTGCCAGTGAGCCTGCAGC
AACTGGCACGGCGTCTTTCTGGTATCGATACGGCCATGTCGACGTTTGTCGGCCGCAAGG
CACAGAAGAAGGAAGGCATCCTGATCGAGGCCTTTTAATTTTGCATTGCCTGAATCTATG
TTGGCTGCTGCTGGCCAGCTGTCAACGCATCCGAAATGGAACGCCAGGACAACACCTAGC
AGATATAAGAAATAAAATAAGGAGAAAGGGACACAAGGCCCTTTGTGTACGATTTATCTG
GTGGCATGGTGGAGAACAGTTGGACATATATTGAATAGCGATCATAGCGCAAATATTTTT
CTACATGTAATAACAACTCATCATTTATTACTTATTTTCAAATATATTTTTCAGTGAATT
TTTGGTGTAAAATATCACGTTTTGAACGATCATATTTATGTTACTTATTTACTAGTAGAC
TATTTTTTGTCTTTCCCTATTACATTTTTGTGGGGAAATGTGTACGTTAGGATGCAGTCA
GGACGAAAGATGAGAACATTCACCGAGTAGATAGGTACTATTCTCACATAATAACCTCAC
CCAAAGACGTACTTTATGTTCACACCTATATCTAGTCACATTGCATGCATGGAACATTGT
TTGAAGAATGAACTACTTCCCACCTATTTGGCTGGGAGCGTATTTATTGCTAAAAGGCAG
TTTTCCCGTAGAGTTATTTTTTTAATCCGTCATAAAAGTACCGTTCCCTTCCCGGTTCTT
TCTTTTTATCCATTTGCCTCTTCCGTAGGCCGATCCCTCCTTTGATGTTGTGTGGCTGAA
GCAACAACAGAAACTCCAGATGCGAATGTAAAACAAGTCCCAGAAAGAAGAGACAGCAAC
GGCAATCATACAAAGAAGAGTGACAAAGGCGTGCTCGCCACTCTGGTGAGTGCAAGCATC
CTCTGCCCACAGACCGACTTCCCGTCCAAGGATGCCGCCACGACAAACCACGACGTTCTC
ATCAACGCCGTCGCCATCGTCGACGGCGCCAACGACTCCGCCTCCCTTCCCGTAAGCAGC
AGCAACGTCACCAGTAAAGCACATAGACACAGCAAGAGCTGCGCTACGTTTACCGGTAGC
GCCACAGGGACAGGGTGTTGTGGCGCTTCCAGGTCTTGCGGCGGCCAGCCTTGGTCTTGT
TGAACTTGTGGCCCTTGTTGAGACCGCGGGACTTCTTGCCGGTGGCAGTGAGGCCGCGCG
ACTCGCGGTGCTTGTGGACCGGGTTGACGATCCAGTTGATGCGGGGATCGCGGCGGATGG
CGGCGTGCTGGGGGTCGACGAGGATGACCTCAAAGTACTTGTAGGTGGAGTCCTGGTTGA
TCCAGTACGAGTTCAGGACGCGCAGGTTGGCGCAGCGGCGGCCGACACGCTCCTCGGCGG
TCGACTTGAGCGAGCGCTGGTACTTGAGCTGGTTCACACCCTGGTTGGTGGGCTTGCCGT
AAGTGGCACCCTTGCGAACGGGCTTCTTGCGGCCACCACGGCGGACGCGCACGCGGTAGA
TGACATAGCCCTGCTTGGCCTTGTAGCCGAGACGGCGGGCCTTGTCGGGGCGCGAGGGGC
GCGAGGCACGGTGGATGACGTTCAGCTGACGGTACTAAATTGCAGGAAAACACTCTCAGT
CAGCATTGGATTGAAACCATTTAACAAAAAATTTCAATGACAAGCGACAATAGATCAACA
AGTGTCTTTCTGCCCGGTTTTCCAGGACGGAAGCCGGGAAAGAGGAGACACGAAAGAGCG
GTCATTGAGACGAGAGGCAATGAGGAGAGACTGTGTGAGAGGAAAGACTGATGAGAACAG
ACGGGCCGGCATTGAGGCAAAAAATCGAACGAGCCAACAATTGAGGATATGCACGAAGAG
AGACATTTCGGTCTCAAATCTAGCCATCCTCAACTGCATTCCGACTCGATCATCATGCCT
CGCTGCCATCCCGTCGTCTCGTCATCCCTCTCTCAATCTCTCTCCATCATCCTCTCGACT
CTCATGTCCTTCCGTCGTCTCTTCTTCCCGACAACTCGGCCTGCGTTGGTATGGTTCTGC
CTTCGTAAAAGAAGACCGGCAACGATGAGGGATATGCAAGAGCGGCTTGTTTTTCGAATG
GTTGTTGTCTTTTTTTGGGCTCACGGAGGATTGGTATTGTTTCAACGTACTTCCCAGCAG
CGGACGCGCAGGAGGAAACGCAGCACATCCGACTGCTTGCGCTTCTGGAGCTCTTCGACG
TACTTGAGGGCACCCATTGTGACTGTCTGGTTAGAAGAAAAGAAAATGAAGAATGACAAA
AGAGGCGAATGAGTGTGAACAAACCAGAGTTCTCTCGAAATGGCGATGGTTGTCGATGGT
GGTCGTTGGGTGATGGAGAGGAGAAAGGGTCAAAAAGAGGAGGGGGACGAAAAGATCCTT
TCACACTTTTTTTTCTTCGATACCTTCAGACACTCGCTCTTTCCCAGACCGGGGCCACTC
TTTTTTGGGCGGTGGAATTGGATTTTTCGCACAAAAGAGTGGGTCTCGCACTTTTTTTGC
GCTTAGTTTTCCCGCCCACTTGCCCAGTAAAAGTGATTTTTCCTGTGTGAAGCCCTAATT
TCTTGTCGCAAAAATGCGCTAGTCCAGAAGTGGATGCTATGGATGAATAATTATATCACA
TGAACTCTCACGTGAAACAGTCTGAAATGGACATTGATCTGGACCCATTTCATTCTCCAG
ACCAAGTGGCCAATCAGGTATCGTATTTGAACAACGTCGTCAATGAATGGGCATGAAGCT
GGACTTCGTTAACCACGGATTTGGAATAAGCCTAAGTACGAGGGTACCTTGAAGGGTAAA
TCTGTGTGGCTATATCAGAGCATCATAATGAGCATTAGTGAATTAGAGCGCTAAAACGTT
GGGCTATCTTCTTTAATCTTTGGAGATTTTGAGATAGAGTTGTGTGTGGCGGCACGTCGA
TATCCGCGACAGTGTGTACGTCGTAGACTGTGTCGGCTGGACGTCCTTGTTCCGTTTCTG
TTAAGGTCCGAGTTTTCCATCCGACTTCCCCACTCGAGTTAACACCCGAGCAGATCAAGG
GTATTTCACGGGTGAAGCTATTTCGATCAACCCTTTTCCATAATCGCCCTAATAGAGATA
CGCCTTTTCACGACGAGTTCTCATGTAATACTTCTAGAATGGAAGTGAGATATCGTTGAA
ATAAGTTAAATTCTCTAAAAGAGTAAAAGAACAACCACAACATAATATATACAATTCCAA
CTTCTTATATCAAAACACAGCCAATAAACGAATATCAAGTCCGCCAAGCGCGCAACTTAA
ATAACTGCTACGGTTGCACAAACGTGTCACGAGCTACTTCACTATCCTTTTCAGTGTCGA
ACGAACGGCTTTGACTGGGAGGACCAGAAAAGGGTGTCGTCGTGAGAGTCACGATACTTA
AAACCATTTAATCTACAGGGACTGTCAGTATTAGCATGGGACCGAATAACAAGGCTGGGC
GAGAGGCAAAATTCCACCCAGTCGTTAATGGCAATAGAACCTAGTATCGTGACATTTGAT
CTTATCACCTACTTTAATAATCAAGCGTCAACAGACACAGTTTTTTTTCGCTGAGCTTAC
ATCAGTGGCAGTAGGATTCCATTAACTCTGAGGGTTTGTTGTGGGTGGGCGTGATCATTC
CAATGGCCTCTAGGACTACGACCAGGCGCCAGATGAATTTTCCTGGCAAAGAGCCATACC
AGCATCATTTCACGGCTGCCCCTGTGCTTGAGTTTTCTCCAATAAGCTGTAATGGACTCT
CACGTCCGATCGGCCATTTATTGGGGGATAGCAGCATTGCGTGTTGCATGTGCCAAGATA
TCGGCGTTCTCTTACGCTCCCTTCCCTGAGGGCAACTGGTATTGTCAGTAGCCAAACCGA
GCTCGAACAGTGCATCTCAGCCGTATGAAGCCGAATCGGGCTACCGAATTTTCCATGTAT
AAACTGCCTATGTCTCTCTCAATTTACCTGTCACATATTACTTTGATCTATGTAATATAT
ATCGATTTACCCGCAAAATAATTATTGACATAACTTGAGCAAACCTCCACTAACTTCAGC
CTTGCTTCAGAGCCTTCACCTTTGGGGCCGGCGTCTTACTCATCAAGTAGTCACCGCCTA
GAACCGCCATGAGGACACCGTATAATCCACGCATTGGCCAGATGCTCCAGAAGAGAGCCA
AAAGCCATGAGAGCAGACCGCGTGTACCATCTGCCTTCTTCTCTGCCACCTTCACCTTGT
CATAGACGGTTGGCAACCATTCTGCGCCGTACTTCCGACGCACGGCATCATATGACTTCC
GATCATAATGTGCCCAGAACTCTTCCTCCGTATAGTATGCGTGGGCGTAGAGCCATTTTT
TGCCGCCAAGCTCGTAAACCTTCTGCTCCAAGAGACGGTTTGCGTGAACAAAAGCGTCAT
GGTTAGAAAGTCCTGAGCGAAGGGGTCCCCACACACCAAAGTTCATCAACTGGCCGTCGG
GGCCGTCTTTGCTGAGGCGAGCAAAACCTGAATGCAGCCCGTGTTCTGCATCGGGAGAAC
TGCGTGCGAGGAGTAAAGGGCACAGCCATAGCGGGTAGATGTTGAGGGTGCTTTCCAGCC
AGTCAACAAACTCATCCACCTTTTCATATGGCACACCGACATCCTGCACCATGTAAAAGT
CTGCTAATCCACTTTCGTGTAGGGCACGATACATGGTTCTTGTGTGCATGAATGGGTTTA
GGACAAGCCGAGTAATGCGGTTGAAAGGGACAAGGAAGTAGTCGAAGGAGTACTTGGCGG
CCCAAAAGCCACCGCGGTCGTAGCGAAATAAGTAATCCACAAGAGGAACGTACTCGGTAA
TGGTCTCGTTTGGCGCTTTTGGTAGTTTTTTAAGCATCCGGCGAACGTGAACGTAGAACC
AAGGATCGTGTATACGGGTGAAGCGGCTGATGGCTTCGCCTTGAGGCACCGTATTAACGA
AGCTACCTGAGCACACGACCGTAGTGTTTTTAGAAAATATAATACCGTCCACGTAGTCAA
CATCCTCACGCGCTAGTTTTCGTTAGCTTATACGTTCCACCACATCAACTTACAATCACT
AATAATAATAAACATACCAATCTCATCCTGAATTTGTTTCTGGGAGCCGAATACTGTGTT
CTGGAGCGTGTATGACAGTCGTACATATGGCTTTGCCTCTTGCAACTGTACTTCAAGCAA
AGTAACAACGCCCAGTGTGCCAAATGCCGATGCGGCACCCCAGAAAAGATCTGTATTCTC
TCCGTCGATGCGTGATGCCCGGACCAAATTACCGTTACCGATGATAATTTCAATCCAGTT
GACCGTGGCGTCGAAAGGGCCGAAGCGGTATGACGAGCTCTCCCCAGACGTGCCGGAGAA
TCCGCCTCCAACCGTGATGCCGGGGAACTCCATCACGACAAGAGGCACAAGTCCCTTGGC
CACGGTGGCGGCGACAAGTGCGTCCATGGGGACGTTTGGCTCAACTAACGCAGTCCTCTT
CTCCACGTCAACCGCTAGGATACGGTTCAACTGACTTGTATCCACCGTGTTGTCAGGCCG
GCGTTGCGAGCGGCGTGTGCTGTTGGTTGAGCCATGGTAGATGCGAAAAGGCTGTTTCAG
CGCAGCAAAATGTTTGACGCGTTCGGCGATTGATTTTGCAATCTTGTCGTGGGCGTCCAT
CGTGTTTGCAGGTAGATGTTGTGTTGTTTTGTTTGGGAGTTGCTAACGGGAGAAACTGTG
CGCAGCGCTCTTTACATATGGTCTGAAACATGTGGCCTATGGTTGACCATTTGGAAAAAA
GGGCAAAAAACATCGGGGTGGTCTAAGCTCCCGCCTGTGTTACCACTTTAAGGCCCGTAG
AATATACAGTGAATCAACTGTAAAAGGTATACGGCCTGTTGATTCTACGTTGAATCAACG
TTGATTCTTTAAACGCGTTTTTTATAATTAAGAATAGTCGTAAAAAGTAAATTAAATAAG
TTATTTTTATTATTTATCTCTCTTTTTACTTATATATTACTTTTTTATTTTGAAACTTTA
AGTTTTATACGTTGTATAAGTTCACCAGTTAATCATCAGCAGCGACCACCTGGCCTTTGG
TAGCTGTGAGGAGGCCAGAGATACGGACCCAGTGCATGGGGCTGATGATACGGGCCATCT
TGCCGTCTGCCGACGGTTCGGCGCCGTAAAAGGCGGGGATGGTCTTCTTCATGGCCTCGA
CAAAAGCGTCGTATATCGCATCAACGACAAGGGCGTAATCCGGCGCGACGTAGGTCTGAC
CGGCGCAGGTGAACTTGACCCGCGCGATGCGGCGTGCAGTTAGCTCCAGGTTGGCGGCCG
GCAGTGCGCAAACATCCTGATTAAGACTAGGTATGTGTCGTGGATAAAGTCGAACGTGGC
GTTGGGGCAGGCGTCGATGCCGGCGGCGCGCAGCATGTTGATCACCTGTTGTCCCGTCTC
CAGGTCCGCCCTCAGTTTGAAACCCTCGTACCGCTCCCGCGCGACGTGCGCTACTGGGTT
CTTCCCCGGGGCCGGATTCATGGCCACCTCGACCCGGTCGTCCAGCGTCTCCCAGTGCGC
GCCTATTATCACGATACCTGGGGAGACGAGTCTGTAATCGCACGTCGAGAAGATAAACCC
AGAGAATGAGGCTGTCATATCTCATGCGTCTATCCCACCCATCATCCCACTCCCCACGGT
TGCCATAAGTTGACTGGGTGGCTCTTACGTATATAATGGCGCTCCTGGGTCGCCACGACA
AACCTTCTAGTTGACAACGACCGCCTACCGCCCACGCTTTTGATTTTTTTGCCCTCGTGA
TCATCCTCTCCCACGCAGTCGCGTGTCTTCTTTTGTTTCTTTTTCCCCTTCTCACACCAT
CTACGCCACCTCGGTCTCTTTCCGGGATGTGAGGCTGATACGGCGTCGGAGGCTGGCCCC
CGAACGAGGCAAGGTTCTGATTTTTTGACCGACAGCCAAATACGGGCATGTGATCTCTTG
CCCGATGCAGCTCACCGAAGAGAGAAATGAGAGAAATTTTTGTTGGCACAATTTTCTCAT
TCCCTTTATCTTATTCGTCTCTTAGCAGGTGGGATGGTCCCCCTGCTATACTTGGATGGG
GAATGTGTCGTGTGTTGCAAAGTGCAGTAACTGTGTTAGTGAAAAAGGCCGCATCTGGAT
CGTCCTTTGGAGGCCCGGCCGGACCGCTTGGCTGAATAGTGGCTGCCGTTTCCTGATCAA
AGCCCGTGGATTCCAAAATATTCATAGGAGCAAGATTTGTATGATGAAAACTGCCATTCT
ATCCAAAACTAGATTCATGAAATACTATCAATAGTGGTTAAACGAAAAGAAAAAAAAAAA
TCAGCAAATTCAAGACGACGGGTGTCGCCGAAAGTCTAGGCAAAGCTGCAAGGCCAGGTC
CGAGCCCATCATCGCCACCATTTCCGCCACCTTGTTCTTGAAGCTGGAACCGTCCAGGTA
CGTGCCCTGATCCCATGCAGCCAGATAATGGACAGGGAACATTTGAGGTCGTAGCGAGGT
AATGATGGGAATGTCATCCAGATGGTACCGAGCCACGTTTGTCATGGGTGGCAGACCTGG
CATGTTGCTCGTGAAAAGCGGCACATTCGGCGAGTCCCCATCTTCAGACTCGGAGTCTTC
GTCGCCATCATTGTCGGCCCCATTGGCTTCCTCCGTATTGGACTCCCCACTGGCAAGATC
CATCGCTACATCTTCAGCCTGAACGGGCACATCCGTTGCCGATCCGTGGAATGACAGGGG
CTTCCCAATACCAAAGAGTCCGAGACCATATTTGTCGCTGTTGGCTTGGTCATTTGGGTC
GTGCTTCTTCAACAGCTCGCGCTTATACTCCTCCATCTTCTCGTGCGAGAAGCTCACATA
GGGCTGTTTGTCGAACAGGGCAAGAGCTTCTTTATCGAGAAGGTCCCAGCTAGAGGGCAA
CTCTGGATCGAGCACATATTGTGGAGTAAAATCAATCTTGTACCGCATCTTGGGACAGCT
GTGGATGTAGAATCCAGAGTACCACCACCGGTATCCGCCTTCGATGCAGAGTGCGATCTC
TCTCATTGCACCGAGCTTGCCGGGACTGTATTCATGGATCGACTCGTGGTACAGGAAGTA
GACAGCACTAACACAATGGGGTAGCAGGTCAAGAACACCAATGGCAACGAGGCGCCCGTC
TAGGCGGTAGCATTGGTGGTACGAGCCGAGCTTCTTCTCGCGACCAGTCGAATCCGTAAC
AGTCTCTCGCCGAACAGGAGAGTTGCACAGGAAATTCGTAAATCCCTTTTTGGTAATCTT
GGACGGCGGCTCCTTGTGCACGATACGCTGGTAGTTTTCAAACACCTCATACTTTTCGTC
CGTGTATGTGTCTGGCTCCAAGGTCACTTCAAACCGGTGTGCGGGCTCTGTAGCCTTTGG
AGGCTCAACTGGTTCTTCCGGCTGTGGAGGAGTCGGCAGCACCTGGCCATTGCTGTTATC
CTTGGGCTTTGCTCCTTTGCTAGCCTTCTTGTTGCGAGGTGGAGGTAGCGGTGGTAGTTT
ATTGCTCTCCGCCTCGTGAATACGCTCAACCAGATCGAAGGTCGTATCACGTCGCTTCGC
ATCCGCACGGGACCGAGCATTCACACGGGCAGCTTCTTTGGCATAACCGTCCCCGATAAT
AAACCGGTTAAACCGGTTGACAGTCTGGCGCTGATCCCGCGTAGCACGATACGCATCGGC
GTCGAGCCGAATGGAGTAATGAGGACAACAGGCCTTCCTTTGATTGGGACGGTAGAGAAG
TGTGCCCGATCGCCTCCAGCACCGGTCCAGTAAAATCTGGTATAGCTGAGGGGTCAAGGA
GTGGCCCGAAGCATAGTACGAATAACCTAAAATTTGTTAAAAATCAAACGACCAACAGTA
AGAGCAATAAGCATGGCAGGACACGTCACAACGACACTCTTCAGCAGATGCTGGGATCAG
AAAATAGTGCCGCATGACGCAGTACTCGCACTCGGTCGACAACCGAGAACAGCGTCGGTG
GACGGAGAGTGGTGATGGGATAGTGGGGGGAAGAGATCCGGGGTTCATCTGTGTGGGGGT
CCGCCATGACGTGGAGGGATTGCCGTGTGCCGTTGGCCGATACCAATATTTCCAGTCAAT
GACGGCCGGGTAAGGCAAGGCAAACGACCCGGTGAAGGAGTAAATAGCAACAGGCCAAGG
CAACATGGTATTGGCCCATATTGCAACGCAAGTACAAAGTGCATTGGCGTTTGGCAAATC
TGTGGTGTACGGTAACATAAAATGAAAGGTATTCTGTCTTACGTTTGTTTGGTCTGCCAT
TGCTTCCGTCATTGTGACAGTAACCGCATGTTGGTGAATTGCAGTAACCTAATTGAGAAG
AATAGGACAATCATCGTCAGTTTAACATGTCCGAAGAACGAGGCGTGGCAAGCAGCCGGT
GAATGCACAGGCAGTACAGTATTTCATGGAGGGAGCGGATGTCGAGAGCATGAAAAAAGT
GTCACATGGGCATCAGGGCCAAAAGAAAACGTAATACGTGGGCGATGGAAAACGAAGGAG
TCTCCCACGCCGCTGGGCAAAGGACATCTCCTGGATCAGAAAAACTAATGGGGCAATGCA
AGACAATGTGAGCCAGTTAAGATCACACCCGAATCTGGCACCCTGCACTGCAAATAGTTG
GGAGAAGGCAGTGATAGGGCGTTGTATGGGCACATGAGGTGGGATGAAAGACACCAGTAC
GGAGTAACATGAAGTAAGTAAATAAAAAGAAGCAAATGTAGGGTGGTGGTGGATCGGATC
TCGCGAACCACGGGAGGCAGAAAAGTGAAAAGTGAAAAAAAGCTTAACAGCAAGTTGCGT
GGTTGGTGCATCCATCCCAGCCAAGGAGCCTATGAACAAAGTGGGGGATTTGTGGTTTGG
GCAATGTTCGACAAAGGGTGATCTAGAAGGGCCAACGGACGGGGCCGCACGACGCACGAG
GGGAAATGGTTGGGCGAGAGTGGGCGACGAAAGCTCGGCGGATTTTGGTGCAAGCGTATT
TTTATGGTGAGGTGAGGCAGGCAGGTCATACTTTGAAGGGAACATATGTTGAGGAACACT
GCACCTCGTACATATGCATATGTGTGCTTGTGTGAATGTGTGTGGGGAGGGCAATACAAG
CGAATGTACGGAGTAGATTTTATGGAAAGGAAGGAAAAGGGCAGCTCACCAATTGGCATA
ACATAGGATAGCCGGTCTCGCTGAGAACTCGTGTCGGGGGTCTCCATGTCGGCGGGTCAA
AGAGAGCAGCTTCAATAGGAAAGCGGCGGGTAACGGTGCAACGCCGGCGGCGACTGATGA
AGAGGTAGAAGTATCCACGAAGTCTGCTGCAAGATGTATGTTGTGTTGTTCGGCTGCCGA
AGTGTCAAAATTGTTGTGTTACTGTTTCGTTGAGTCGCCTGTACGAGTAAACCTCTAGCC
GGTGACACCTGTTGGAAGATAATAGCCGTTCGACTTGACGAACGAGAAGGGTGGGGATGC
TTCAGGGACGAGAGACAAAAAAAGGCCACAAAGAGTCCGAAGAGAAGCCTAGAAGAGAAG
CACGCGGGCACAGGCGCAAGAAAAAAAGGCAAAACAAAAGAGAGAAAATCAGCCAGGAAC
CATTTAAAACGCAAGGCATGCGTGTCTTGCGTCGCAGATGTGGTGGCAACGGGACCGTGG
CAGCTCGGTAGTGCCAAAAACGAGGCTATTTTAAACTGGAGCAGGCTAGCATTGGTTGGC
GGTTTCGATGGTTGGTTGTGAGCACTGAGGAGCACAGTAGGCGACAAAGAGACTGTCAAG
GACTAAAGCCGGTCGACCCGGGTCACTGAAAGGCCCTGTCGTTTGAGGCCACGCTGTAGG
CACATCAAGAAAGCTGATGTTTAGAGATAAACTAACAGCCCAGTTGCTGAGGTTTGGGGA
GGACAAGAAAGAAGCAACGCAGCTGTATCTTTGTCTTGGGACGTTGGGAGCTGTGACCCG
TGAGCTGAAATATTGGATGGGAAGACAATATCAGTGTTGAGCTGCAGCGATGGCCAGTGA
AGATTGTTTTTGGTGCGGTATCTTGTGTATGAGGCTAGCCATACAGTAATCCAGGGGCAA
GTCAACACGAGAACAAGGCAGTAAACCCGAACTCGTCGCCGAGGCGGCTCAAAAGGGGAC
ACTGCGGAAGCGGTGCGGCAAGGCAATAAACAAGTGAAGGGGGGAGGGGTCAGGCCGAAG
ATCTGGTCCAGGAGGGGCGGTGTAGAACGTGGACACCGTGAGCGAAACAAAGCGGCGAGG
AATCAAAAGGATGGTGTGGAATGAAAAGACTAGAAAAAGAGGCCGGAGTATTTGGTTTAC
AAAGGAAGAAGGGTAGAGAAATTGAAAGGGGTGGAGGGGAGGAAGAGAAGACGACAAACG
ACGGAGCGTGAGGTTGGCGGGGTCAGGGAAGGACACACGACAGCGGTCGTTCCTTCTATT
TTCGCCTGGCACCAAGAACGAGCGAACCCAGAACGGGCAGGCAAGGAAAGAGCGACAGGC
CCGGTTCTCCCGCTGGGCTGGTCCCAGCTGAGCCGTCAGTCTGTTCGCCAGAGCTAAACC
CGAGACGATGGAAAATCCAGACAGATGTGATGAAAGTGTTGTGCAGGATTTTTGGCCTGC
AATCGATAGCCAATGCAATCAATGCCAATGACATGTAATAATACGTGAGGCCCAGAGTGT
ACCGTGCTCACATGACCAATCGCGGAGACAAGCCTAGAAGCCCTGGGGTACAGAGAGTCG
TTCTTTCCCACAGCTGCAAGGCACACCTGCCGTCTGTGATATTAAAAGCCACGAAATCAA
CAAATGCGTGCAGGAACAAGCCTTTCGATTTGGTGGTGTTGAAGAGTATTATGGCGTAAA
GGGCAGGAACTGCCCCGCGTCACCTGTGCCCGGTACTTTCGCACGTGCTCCGCAAAGTAC
CTTGGACCCAATTCTCTGCTTGGGGTAACTTGCCGCAAGTCACTCCTCGTTCAGGCAACA
CCTAGATTTTCGCTTCTTTCTCTCCTGCCTTGCATCGCTGTTTCCCTCCTTCTCTAGCTC
GGTCTCCTTGTCCGTTCTTTCCCATTCCCCTTTTCTATTACACCCCACGCAACTGGCGGC
AGGTATGTCTCAATGTGGGTGTGCCCATGCAGCTGCAGCGTCGTATGCGCCTTCTTCATT
CTGACTGGGAGACAGAGTCCGGAAGGAAAGAAGAAAATAAAACGAGTCACAGCTATTATG
TGCACAATAAAAATAAAATGAAATAAAAATATTCAAATAAATGAAAATCGGAAAGAGCAA
ATAGTAGTGGAATCCAGGAACCAACAAGAATAGAAGAAAATAAGGAGACTCAGACCCGAA
GGAAGAAAAAAAAAAGCGAATATATGCAGACGAGAAAAAAAGTGTCGACGAAAAAGAACA
AAGCTTTAGAAATTCTTAGCTGTCACTGCAACCCACGCACCTCCAAACGAAGCTTTGCCC
GAACCACTCGTAGCTTCCTTTTTTCTTAGCTCTTCTGGTCTTTTTTCTCCCTCGTTCTTA
CCCTGGCTCCAACTTTTTTTTGGCCTGGCCCTTTCGGTCCCTCAAACCGTTTTTTCTGTA
TATATCAGTCTAGCTCTCGCCATCGGGTGTTGCCCCTCGCACCTTCCCTTTGCTATGGCA
CGAGACTTCCGTCTGTCATCAACTGGGCTCTCCAGCCAGGAGAGATATCTTTCTCCTTTT
CATTAATTCGATCTTCAAACAACTTGCAACTCGACTACGGCCTTCACCATCATCTCAACC
TCATCTCCGCACCCTCCGTCTCGTGGCAATATCCACCACCAGCTGCTCTTGTGACTACTT
GCACTGTCCAGCTTACGCCGTACCCCCGACTCGCAGCCCCGTCTGCGTCACATCCAGACA
TTCTGGCCCAACACATATCATATTTTTCTTCCTTCACGTCCCCTTTTGCTCCTTTTCTCT
TGACGCACTGCACTCGACTGTGCTCAAAACATACCCAGCATTCGCGCCACCCGTTTCTTT
TTCGGCTTCTTCCTCCTGTCGCCCAACGCGAGCGTTTCTTCGAACTGGTACAGCGGTACT
ACAGAGTGCGGTGCTTTTGCATCTGACTACGGCCGACAAGTTTCGTCTCGTCATCTCCGC
ACGTCCTCTTACCACCAAACTCGGCCACAAACGCCCTCTATTCACATCGGCTTAGAAAAG
GGGCTCACATTCCAGCTTTCTGGCCGAAAGATCTCCCCATTGTGCGAAAACGAAGCTAGA
TCTCCCCAATTACACACCTCGCCTTAGCGCACAACGAAGCCTATTTTCCTCCTCCCTTAC
GTGTGTTTTTTTGTTGCGCTCCAACAGTCCGGCCCTCCGTCGCTTATTACGGCCTAATTC
CGAGTCTCTTGAACCCTTTTCCACCAAAACGCGAACTCTAGCAAGCTCTGTAAGGGTCGC
TGCAAAGATCTACAGCTCCCCTCATCGCGCCACGCATTGACAGTGTGGGCCGCAGCCGCA
TCTTTACACATCCCCAAGCTTTGCGCATGCGCACTTGGCAATCTTCTCAACCCCGGACAT
CTCAGACCTTTGGGTTACACAATCCATACTTTCTGTGTTCCACGAGGTGCTAAATCTAGA
CCGGTGCCTGTCGCAGGATTTGGATTTGGCGGTGGAAGCTCTCACCGAAAAACAAGGACG
AGAAAACGACGACGTTCTTTGTCTCGAAGCGCACGCGACCAATCATCCCTCTCGATTGCC
ACGGCATTGCAAAAGTCTTGCTTGCAGCCAACGAGCAGAGGCATCGACTTTCGAGCAGAA
CCCTAATACCAAGCTATATATTCCTATCGATACGACTATGCTGCTCGTTCAATAAAGCAG
CCGCGCCTTTCCGCAACCGCCTTTTTCTGGTCACTCCTCGAAGACCTCATCATCGAGAAA
GTAACCCCAGAAGACCAGCTACTGTCACCTCACGACCGACATATAAAGTTTCGGCTTCCG
CATAATCTCCGAACTTCCTCTTCTCTACACATCTTCTTCGTCCTTCATCACATCCACACA
AAATACGACAAAATGTCATCAAGTACAACAACAAGTAGCCGGTCGATGGAGTCGAGGACC
GGGCGCTCAAAACAAAGTAAGCACTTTATGCAGCTCAGCAAGCTCCTGTTCCATTGGAAG
CTTTCTTCTATCTTGTAGCCATGCTAACAAATTCTCCTCCGAACAGGATACAACGCAAAT
GGCGAACGGCTGGTTGCCGGCGTTGTGCCACTGACCGAGGACAAGCGGTTCGTCTTGCTC
ATCCAGTCGGACCGGAGAAAAGGCTGGGTGCTTCCCAAAGGCGGCTGGGAGACCGATGAG
GACTGCCAGTCGGCTGCCCAGAGAGAGGCCTGGGAGGAGGCAGGCATTATTGTCCAGATC
GAGTATGATCTGGGCGATATTGTCGAGAGCCGCCCGCCAAAAGCGCCGTCAAAAACAAAA
AAGCGCGAGAAGGCTCTCTATCGATTCTACGAGGGCACTGTCATCAGCGAAGAGAACGAG
TGGCCCGAGAAAAGCAAACGGGATCGCTGTTGGATGACCTACGTTGACGCAGCGGAGGCG
CTCAAAGAACGCCCAGAGCTGCTTGAGGCTCTTGAGCGGTCGACAATAAAACGCATCGCC
TAAACGGGCCAGAAAGAGGGACATCTTACCTTCCCACTTGCTCTGGCTTCCCGATGCTAC
CCATTCCACTCTTCACTCTTCACTCTTTTTGTTTCCCTGGCACACTGGCATTTTCTTTCC
CTGAAGTCAAATTTGCTGGCATCATCCCGAGTTCACTATCCCTCCTTAGACTATGTTTTT
TTTATCCCCTATTCACTGTTGTTCCTGCGAAGACTAGTCTGTGGTCTTGATTTCCCCCTT
TTGCGTTTTTCTTTTCCTTCTCCTTTTGCTTCTGCTTTACTTTGGGAGATAAAACTCGAT
TATACGAAAGCGGCCGTCGGGGTCTGCGTTTCGCGGTATAGCATGTTCTTAGAGCCTTGC
ATATCTGTCTTTTACACTTGGGATCCGTTTGGGCTTATTTCGGTTACCTTTTCCTTTTCT
GCTTCAAAAACCTGCCTTTATTTCAATCCTTAACACAGACACTGGGTTTCACTACTTCCA
ACTTTCATAGGGGAGGAATCTAATGGGTCATCATTGGGGGACTTGTTCTGAGGTTGGAAA
GACAAAAAAGAATTGGGCATTATGGCGACGTCGGAGTTTTTGTTTTTCTTTTACACCTTT
CTTTTTTCTTATTTCTCTCTCTCTCTTTTATATCTCTCTCTCCAGAGAAGCAACTTTTTA
AAAGTCACAAACTTTTTTGCATGCATAAAGGAGTTTCACGTGGCTAGACCGTCCTCGTAC
GCCGAGCATACCTTCCATCAACGGCAAATAGACGGACACCTGCTCGGGCAGTATTATGGA
GGGGAAATAATATAACGACACTGGACACATTTTTAGGAGGATTATAGAAAAAAAGGAAGG
CAACATACACGAATTTATGCCCACATAGAGTACATTTCATTGGTAGATTTTAGGACTGGC
GGCCTCTTTGTTTACATATCATTTTGTTGTTTTTGAAAGCGTTGGGGATTGGGTGGCTGA
TTTTCTCAACGAGCACGGTTTGGCATATAGATATATATTTGTAGTCCTTTCATAATATGA
TGATGGAACCTGGCGTTGATGTGTGAAAACCTTGTAGATATTATCATTTAATTATGTGCA
CTTGTGTTATCTCTTTGGTATTATATTCGGCCATGGCATTCTCGGCTGGTCTACAAACCA
CTTCGAATCTTTTGTAGTTGGCTGATGAAGCCGTAGCCCGCTGCTGCATAGCCTTTGCTC
GCCCCAGTACCTGAAGAGGCGGAAGCATCGCTCTGGCCTCCTTGCCCTGCGCCTGACGCA
GCACCGCCGCCGCCACTGCCTTCTCTAGCTTCCCGCTCGAGCTTCTCCTTCTGCAAACGC
TCTAGGCGCTCCCGCTCGCGGTCTAGCTCCTTTTGCTTGTCCTCAACCATGCGCTGCAAT
GTGTCGACAAACTTTAAGCGCGCCTTTTCTTCTGCTGTTCCCGCCCAGACGCGGCACAAG
TTGCGAAGTGCCTCGACCCGTGCTGCAGCAGCTTCGGCGCCGTCGTTCACATTGGCGCCG
TCCAGCAAGCGGCCGATCTCGTCGCGGAGGCCCCGCAAGACGTTCTGGCCCTTGTCCTCC
ATGCTGGTCGTATTTGCGGCGTCCTGCTGTCCAGAACGTCGTGAGCCGCCTCCGCTCTCT
TGGTCCGGCCCCGACACCGAAAGGAACGAAGACGTTACCGATATAGCGGATGGCGGCATG
ATAAACTCCATGGCCTCGCCAAACATGCGGATAACGGCATCGAGCCGAGACCGCACTTGC
GCCAGCATGCGAAGCTGGGCAAGTGATGCTGGTTCGGAGGAGGATGCTTCTGAATCTGTC
GTCGCCGCAGCCACAGCTGCCGCTGCCGACGCTGCGCCGCCTTCTGCGTCTGCCTCGCCG
CCGTCGGCCTTGGTGTCACCGCCTGAAGCCGCCGCCGCAGCAGCAGCGGCGCCATTGACT
TCGTTCTCCTCGAGCAATGCCAGGTGCTTCTCCACAACCTCGCCTAGTCCCAATGTCTCG
CCTCGTAGCAACTGCACCTCATAGGCGAGCCGCCGGCCGCTTCGCAAAATGTCGTCGGTC
AATTGTGTGAGCACGGTCGTGAGTCGTGAGGTGTGGGCGCCGAGCTGTGAGAGCGTCGCC
TGCGCCTGGGCAGCACGGTCGGCCGTGGCCGTGGCGGAGCTCGCAGCGGCCGCAAGACGC
CCTGCGGCGCCTGATGTGGATGTGGATGAGGGTGCGGGCGATCTTGTCCGTGATATGCTG
GCGCCTGCCGCGCTGTTACTGCTGGCGCTACCCGTGCTTGTGCTGCCTCCAAGTGTCGCG
TTCCAGTATGCCGCTGGGTCGAAGCCGGGCTGGAGGAACTCTTGTAAAAAGGGGTCCGAC
ACGTGTGCCGACTTGGGCTGGACTGGGGCTGAGGGGCCCTTCTGCTGCAGGGTCAGCACC
GACGAGATCGACCCCCGGCTGGCGGAGCTGTTTGTCCTGCGCCGGGACGCGAGCGCTGCT
TTGGAGTCCCACGCCATGCTGAGCTGTGGAGGTTGTCGCAGAGAGAGAAGGGGAGGGGCG
GAAGCGAGAATGACGTGGAGAGTTGGTTGACGCGGGGCTCAGGTGAGCCGGTCACAAGCT
GCCGCAGTGAATGGTGGGCTTTGTCGTTTGTCAATCGGTTCGTCAAAGTATGTAGCGAAG
GGCCATGGGCTGTGATTCTATGGTCGGCTGTTCCTAAGGGTAGCAGTTCGATAATGGGAT
GTCGTTAACGTAGTGAATTGAGTTGAAGGTGGGAGGGAAGTTAGTGAAGTTAGAACAGAT
GGCTTTTAGCGCAGCTGTGGGGAGCTTCGGTCGCTATGTGATTCAATTAGCGGCATTCAA
GAGCTCACTGTTGGTAAAATACAAACAGCCACGGACTTGGTAACACTTGCAGCACCTAAG
CACCTAAACAACCGAGCACCTACAGAGCCTAGCACTCAAATCTCGTACAGCATTTATTTA
CAGCAATAATACTGCAAGCCCAAAGACGCCCTTATTATTCGACGTAGAACATTCAGTGAT
ATCAATTTACAAAACCCACGTGTTGACTCACGTGACATCTATATCCAAATACGGCTAGCA
ACTTCCTGTGTTCCGCGTGTATTGACCGTTGGGAGTGGTGGGTCCACTGAAATCAGTGTT
AGACAAGGCTCGGGCCATCAGGCTTACGTGGTTGTGTGGGGTCACGTGGCCTGTAGGCTG
TCTATCATGAACCTCCTTTCCCTGCTCCTTCTCCCACAGTTGTACTTTCCCTCGCGTTGA
CAAACAAAACGGATGGTTGCGACTTCCCGTTTGGTGAACTCAAGACAACAGAGAAGTGCA
TGTCTCAGGGGGAAAATGGAAGGAAGCAGTTTTCCGCCGAAACTTCCCTCAGACTTCTCT
CACATGACTTGGGTTTGTTTAGTTACCTTTCTAGCCTCGTTCTTTCCGTACTGAGCACCT
TGTTATTGTATGCACAGTATATATAATCGGCGAAGCACTCCCTTAGCCCTTCGATTCTTC
TCTCTAGTCCTCTCTTCAAGTTTAATATTTTATCTCTTCATCTTTTCAATCAAGCACACC
ATCACATCGACATTTCATCGATGTCACATCAAATCGACATCACATCACATCACGTCACAT
CAACATCACATCGACATCACATCACAAACTCGAGCTATGCCACGGCGAGCGTTTCTAGCT
GATGTAGAGGCTCTCTCCTCTCAGGCTGCATCAGGACTGCTTCCCCGTGTCGAGCAGATA
AGTCGTAACACGGCCGACGACACGGTGACTGTTAAGCTGGTCTACCATAAAGCAGCCATA
TATTTGACGTTAGTCATTCTTTGTGGAGGTATGTTCTTTGTTCTTTTCCCTTCCTTTACT
ATTGACCAGATCTGAAAGGGAATCTATGCCCATTTTTCTATCAACCCGTTGGCTGGCCTT
TTGGCTGGGGTTTTGAATTCTTGACTGGGGTTTTGAATTCTTGACTGGGGTTTTGGCCGA
GTCTTGTCTAGCCAGCTTGCATACAGTAATATGCTAGTCTGGTACGGGCTCTCTGATATA
GCTTCAAGTCGACTATGACCATTGACACCCTTTCAGACCTGGTCAACCGAATTCTTCCCC
TTCTCTCAGTCACATATCCTAATCTTTTTTGCCTCTCAGATATCGACAACTACCCTCACT
CCCGCGCTTACTTCGTCTCCTTTGAAAATGCACCATACGGCTACGACCAGGTTGCCTCGG
AGGCACAGAGTTCTGATCGAGCCCGAAAACTCCGGGACATCATCCATGATGTAAACAGAG
CTATTATCCGCTTTCAGAATGGAATGGAGTCCAAAAAGGACCCCACTTTACTGCCTCCCA
AAATCGAAGTGATAACGATACATGACAGCGACAGCGAACGGGACACCATCCCGAAAAGGC
TGACTTCTACGAAACGCAAAACCGAAGCAACGGGCACCGGTCGGCGGACTCGTCGCTCTC
CTGCTCCTCCGAGGAGATCCACGCATCCTGTTCGCATCGACGCTGGCCTTGAGGACGAGG
ATACAGACATTGGTGACGGTATCGAGTTTGTCTTTGAAGACTCACCAGGCGAGGATGACC
TTATTGGTGGCGCTGAAGATGACAGCATCGCCTACTTCAAAACTACGGGCACGTCACATC
CTACCCAGCGGCGCATTTCCGAGGAACTCAATGCGTTGCGCCAGAACGGATATTATTTCG
GTGTCATACAAGGCATGGACGAGACGTCGAAGGAGAGCCTGCTGTCCGTTTCCATCCGGA
CGGCGGACCTGGATCTCTCCCCGCAGATGCTCCTGGCATGGGACCTGGATCCCAACGTGT
TTATTGTTCTGCTCATCCAAATCAACACTCGGTACATGGGCTACAAGACCTTCCTCAATA
CGGCTCGTCCAGGAATCGACATTTGCTTCCGCATTGGGAACTGCCCGACCTACAAGCCTT
CCAAAAACGACGCCATCAATGCCTTCGGTCCTTCAGAAGACAAACATAGCGAGGCTTCAC
GCACAGAGGCGGGTGGGAGTTTTTCTAAGATCTTGATCTCCAACAGTCTGGCTCATCTGA
TGAACCGCCACTTCCTCTCACTGGCACGATACCGCGAAGATACCGGCTGCTCCTGGGCTA
GTGCAATTGATGCCATTATCAACTCCAGGACACATCACCAGGGTGAAAGCAGGGCGGGTC
GGGACGGCGGTCGCACGTCGGACGACGCGGAGAAAAGCTTTCCTCTTACAGCCATGCAAT
TCGCCATGGACCAGCTTACAAACTGCATGTCCTACTGCCAGGCCTGCTACAGCCGGATTG
ATGTGAACCGCCAGTCTCTCAAGCCCAGTGTGTGCTCGCGTGAGCTTTGTCTTTACCAGC
ACATCAATCTTGGACTGGGCCGCTCGGTGGAGTATGAAATCTTGTGCCAGCCAACCGTGG
TCGATCTACTCATCAGCTTTTGCTATGCAGCGCTACGGGCGTCTTTCCTACCCGACGCCA
GCAGAATCGATCGTATGCGCACGTATCCCGCAGGCTTACTGCTCAAGGTCGTGGACTGGT
ATGACCCGCACGATGGTATCTACAGCCATTCCCCTGGCAATAGGACATCGTTTATCATGT
CTCGGAATGCGAGCAGTAAGACTATGATTGATGAATACAGACCTGGCCAGTGGGTTGTAG
TCTTTCTTGGCGACTTCGGACCACCTCGACCCCTCGATCCGGTGCGGACCACCCTACCTT
TCGACCAGCTCGCTTTCAGCCATTACCTTTTGCGCCATGCACTTATCATGGATGTGGACA
CGAATAACTCGACTATATACCTCCAACACTTTGGAAGCACATCAACCCCGGCGTCAAACA
AACAGGCCAAAATACTGCGGTATACAAAGGACCTTGACGAGGTCGCGCCCGGAGACAGGG
CATTTCAGCTGCTGACCGTGCTTGACTCGCTGCCTTCTGTTAGCCATCTAAAGACTGAGC
TGGAGAAACCTTCTGTGCTTAGTCTGAAGGATGTCAGTGGTGTCTCGCCTGCTGCCGCAG
TACTTCTAGGATGGATCATTGCAACGAATAGCTCGTGCATTCTGCAAATCCATGAGCCGG
ACCTCATGGTCAAAGAAAGGGCCGCGTTGGGCCAGCCAGCCCCTTTAGGGGGTGGGGGTC
TCCTACAATTCTGCATTCTACAGGGCCAGCCCGAGGCCGACGACAAGTTCCAGAAGCAAT
TGGTACATGCCGACCACCCTGCCTATCCTACGCTTCTCGCCTGGCATGGAAGCCGCATCT
TCAACTGGCACAGCATTCTGCGGACAGGTCTGGACTTTACAGCCGTCGATAATGGCCGGT
CTTTTGGGGATGGGGTATATTTGAGTCACGCATACCAGGTCAGCGCCAGCTACGCAGAAA
ATAGTGCTGTACTAATATGGCCGAAATCGACTGTCGACTTGACCTCGATCATCAGTTTGA
ACGAGGTCATCAACGCGCCCTCCAAATTTACGAGCGTGTCGCCACACTATGTCGTTCAGC
ATCAGAACTGGATTCGATGCCGCTTCTTGTTTGCCAGAATACGTGGGCCACCGGGGGTTT
CCATGGCCAGCCAACAACAACAACCCCGGCAGGTTCCGACAAGCGGCCAGAACATGGTTG
TGCAGAATCAAAGCACTCAGACGTCCATCTACCGCTGGCAGGCAGAGCGAAATACGCATC
AGGCATCGGCCCAGCAAGGCTATTTTGGTCAAGATCCCAAGAGACTGGCACTCGGACCTA
TGAGCCAGCAGATTGAGGTCCCCAGTCTGTTGATGCAGACCTCCAAAGACGGTTCTTGGG
CCGTCAAGAAGACGAAACGCGTGGGAGCCAAGGCAGCCAACGATCTCATTATGGATGCCA
GGGATCTTGGGTTTATCACGTCAGGTAATAGCAAAACGAACGCTGCCGAGACGGGCAAGA
ACAAACATGCCGCTCCAGCAAAGACAAAGTCCTTTTCAAGCACCAAGGTTCCATCCACGG
CCATTGTCATCGACCTAATCTCAGACTCAGATATAGATGACAATCCACAGCCCAAGATCG
TCACCCAGCCCGCTCCCAGAGCTAGAGCCATAGCCAAAGCCAAAGACACAGCTACGCCTA
CACCTGCAGCCGTGGCCGTCAAGGCGAATCCCGTGCGCTCTGATGTGACGCCGTTCCAGC
CCGGCTCTCTTAACTACGGCTCGCTCCAGCAGTTGCCGGTCCCATCGTGGTGCACGCCAC
GCGCCCAGCGGGCACTCGCCCTGGAGGTTGATGGGATGCAAAAGACGCAGAAGCAGGCCC
AAGACAAGTCGGCGCTCAGTGACCTCGGCTGGTACATTGATTTCAACCGGCTGGACAATA
TGTTCCAGTGGATCGTGGAACTGCACAGCTTCGACCGCACTCTGCCACTGGCCCGGGACA
TGATGAGCCTCGGCGTGCCGTCGATTGTGTGCGAGCTGCGGTTTGGTGCCGACTTCCCCT
TGTCGCCGCCCATGGTGCGCATCATCCGGCCCCGGTTCCTCCCGTTCTTGCAGGGCGGCG
GCGGCAACGTGACGGCCGGCGGCGCCATGTGCCTGGAGCTGCTGACAAGCACCGGCTGGC
GGCCCACGTACCATCTGGAGGCTGTGCTCTTGCAGGTGCGCATGGCGATTTGTGACACAG
ACCGGCCGGCGCGCCTTTGTTCCAGGACCTACAAGACCGACTACGGCATAGGAGAGGCCT
TTGCTGCGTACAAACGGGCAGCCGCAACACACGGCTGGCAGGTGCCCAGTGATATGGAAA
GCCGGATGAAGTTCTGAGAAGAGGGAAGCGGGTGTTGGGCTGTTGCTCCTTTGGGTGTGT
GTGTGTGTCTTTTTTGGTTTCTTGTGGGCTATGTGTTCTTTTTTTTTTTCTTTTTTGTTT
GGCTGTTGACGTCTCAGCGTTGCGATATGCAACATGCAGCTCATTTCCAGCGAGGATACC
CAGTGTTTTAAGATACCCAGGTTTTTTGAGAGTTTTATCATAATGAGAATTTACTACGTT
TTAAATTTTGTGATTGGTTTTATGGTTATTTTTGGGATTTTGTGATTATTTTCTGGTGAT
GGTGATGTTGACGTTTTTACTATTATTAAAAAAGAGAAAGAAAAGAAAAACCTGTTCAAT
AAAAATCAAGCCGGAAAATCAAAGGAAATAGAATTCATGTTGTCAATTAATATTCAGTAA
TCAAAATAGCATGGCAATTGGTCATCAAGGTCGAGATTCATGAACTTCACCAACCAAACT
CACAGAACTCGGCTCCCGACAAAACGCCATCAATACGACGTTTGCTGTCGTCGGATGCTG
CACTAAAGGCGACGATAGAGATCCCATTCCGACGAGACTGAAGGATCTCGGGAAGAGGCA
CAAAAAATGTAGAGTTTTCATAATAATTGTTTGCACCCAAAGGATCAAGTCTCGTGACAT
ATCTTGTCACAGAAGAGGGCCGAAGAGGATGTAGAAAACAAAGAGAACAAATAGAACGAC
ATTCCTCCTTTCCGTCAGGCACGAACGTGTATATTTACCTCACCGGCTTGCTCTTCTTCC
GCTCTAGACCCTGCCCCGAAAACGAAACAAAAAGACAAGAAACGAGATGCTGTGTAACCA
GTCACCCAAGACTGTCGACAATACAGAAGCCTGAACGGTTGGCTGTGCTTTGTCTTCCTC
GAGAAACAAAATTGGGAAGACTGGCAGGGCACCCTAACGACATCCTTTGCACGTCTCTAG
AAGGCCGTGCCAAAAAACTTTTGCTTCCAGGAATCAAAACTAGGGCGTTCGTCATGGTCG
AAGCGAGGTTGGACAAGGAAACACTTTAGGGGCTGTCGTGGTGAAGATGGGCACAGGTAT
ACAAAGTACAGTTTATGTAAGAGGCACAGCCATCACAATGGTCAAGTATCTACGCCACAT
GTCTGTGGGCATCTTCACTCTTCACCGCCAGTCAGGCGAATACGAGAAAAGGCGAGGAGA
AGAGAAAAGTGAAAAAAAAAGAGAAGGCTGAGACAAGCTGCGGGCAAAATATGTTGGAAG
AAAAATTCATCAAAGGAATGGTGTATGTTGTGGCGTTTTTTCATGTATGTGCTGTTCAAG
ATGGCTGCACAGCGGATCGCGTCTACCTCTCCACAATGTCTGTGCCCACGTCCGTAATTT
TTTTTTTTTGTCTACAATTTATTTGACTAATTTTCATCATTGATGGGAGACATATTGCCA
TTGAAAGTTTTCTTTGACAGTTGATGTCTGTGTGTTTGCCAAACTACGGTGAGCTCACCT
GTCAAAAGCACGTGTGAGGATTCCATGTTGACAACTGACATTCTTCTTTTTGATCTTCTC
TCAGATGGTATGAGAGTTGCTCCGCACCGTGTTATCACATTGCATACGGAGGGGAAAGAA
CATGACAGAATCAGTCGAAAGAGGCATAGCCGGGCATGTTCTCGAAATACAAATACTTTT
TGACAAGCACACTGCTGCATCTGCCTCGTGGTGGATCTTATTGCTCGAAATACGGTCTCA
AAGCACAGAGTACGGAGTATCTCATACAGAATATGCACAGTACTTGTAGATCCCCCGTGG
ACACACCTCGTGGGCACTCGTGGGCAGCCATGGGAAGATACAAAGTGTGATGAGTCCTTT
CCTTTTCGAGATATATGTCCCCCCTCCTCTTTCACCGATTTTGACAAGGTGACTTCTTGG
AGATGTGCATGAAGGATCGAGGAGAGACTAGAGCTGAACAAGGAGCTGAGTGTGAAAGGA
AAAGAGGCGAGAAAAAGATGGCTGGGAATCACATCTTTGTCCATCCTTTTATTTCTCAAC
TTTTCGAATGTTTGGTATTCTCCTTCTGGCATCTCGTCTACCTGATATGGAAATACTTGT
CGATCTTGTCCCTTTCTCATTGACAGCGGACAAGGCCACACAAGAAGAAGAAGGAAAAAA
GGTCAAGGGTAAGATGGAAACGGCTCGGTCACGGTGATCACCCGTTAGCATATCGGCAAC
GGAGGATTGCCATTTCAAGACAAGGGCGGTCGGTCATCGGCGAACAGAAAAATAAGGCTT
GCCCTTTTTTGCTCCTTTGGCCTTTTTTACGACGAACGGGAGCACGGGAAGCGTGCGGAG
TATATTTTCAGCGTCGCAGTCAGGTTGCAATACGGAAAGTAGCTCTGTTTTTCTCATCTC
TGTTTTTTTGAACAAGGGTCGAAAGTCAGGGCTGCGGAGGAGCTCACGATGCTACCATGG
GGGAAAAAAGGTGAGGCGAGATGCATTTTTATTTTCTCCCCGACCGCGAAGAGCGAGCTT
ATTCCATGAGCTCTTTTATCACTCACAAATTTTTACGAGCCTTTCGAGGTATGTGATGCT
TTAAAATGTCTTCCTGGGGGCTTCCCAGCGTGGCCATGCGTTGGGGGCAGTTTCTACCGT
TGTCTGTTGTTGTCTGTTGGCTGGACTTGGTCATAGCTTCTTTTTTGTCTTCATGTCTTC
ACCTCTTGATCTCTTGATCTCCTCATCTCTTGTCCTTTTCTTTTCTTTTTGCGCATCATG
CAACCGTTTTCACTTTCACCTTGTCCTTTGTTCCTTCTTCGGAGTCCAATTCTCTCCACT
CTTGCATCACTGCCCATAAAATTCCCTTGTCTTTCAACCTTGTCTTATTGCCTTGTCTTT
TTACCTTGTCTTTTTACCTTGTCTTTTTTTCGAAAAAAGCACAGGCCAATGTGATAGTGA
TTCCAGGGTGTGATTTGCGCAATGTGATGGGCATGGCGGAGAAGGAGGGAAGAGGGGCCA
AGCCCAGCCTGGTGCCATGGGGTGCTTTCTTTTGTCTTTTGCCTCTCTTTTCCTGTCTAT
TTTCTGTGTCTTTTCCCTCGATTTTGCTCCCCTGTCTCAATCACTTTATTACCATACCCC
GGCCCATACAACTCGAGGTCAAAAGTGCCACTGCCAGGTGGCCGCATATTTGTTGGCCCA
CCCTCAACCTTTTTTTCATGTCTTTGTCTTGTCTTGCTTCTTGCATGTTCTGGGATGAGA
TGTGTAAAACTCGGTCTTTGCAGGATTGTGATGAAAAAGAGACTATTTTTTTTCTCAAGA
GAAACGGCATGAATGCAGGCAATGCAATGGGACGAGACGTTGGGATAGCAAATCAGATCA
GCGAGGCGAATGCAAAAGGGGATGACAAAGGGTGAGGTAAAGTTTAAGAGTTGACGAACA
AATAATGGCAGGCATTGGGACGTATCGATTCTGTTATCACAATCACAAAGGACTTCGTTA
TCAACAATTTTTTATTTTGTCCCCGTTTGATTCAGAAAAGATGGTGTCGCCATCTACAAC
TTGCATTTCTCGGTCTGTTTCTCTTTTGCCTTGTCCCTTTTCTCCTCCAATGGGCAGCTC
ACCGTGCCTGTCTTCTGTCTTGTCGAAAAAAGGGCCAAATCGTACTCGTGCGAATCGGGC
TCGAGCCCAGGCTTCGTTTCTGTCAATTGAAGAAACGGGAGGGTGGGCAAATAAATTATG
GTTGTATTCGCAAGACGGAGGGGACACGATAAAAAGACGCGACGGATGCTCTTCCGCGCG
ATGCAGCCTCAATTCGCCTTTTGGTGCCAAGGTCAATTCGAGCTGCCTTTTGCTCTTGTC
TGGATTCAGTTGTCAATTGTCAATCGAGAGGCGTGTTTTTTGTCGTACCACGGGCCATGG
ATAAAGAAATCATGGGCTGGATCATGACAAGGGTGGCGGGCTGAGGAGCTCTTCAGCAAG
AATTTTGAGAGACAAAAGAAAAAAAGAGACAAGGGCTGGACGGCACACCGCACTGACCCG
GGTTTTCCGTCCAGGGATCTACTTTATTTCAATGTATGAGCCGTGCGATCATAGTTGATG
TCAATTATTACATTGTCTCTGTTGCTCTGTGAGAGAATATCGTTGTGTCTTTCCCTGTAA
GAATTGGCCACAACCTGCGTGTGTGTGGTAATCTTACGACACGGGACAAAGCCCAGTGGG
GGCTAAAGTAAAGGTGAAAACCATCAGAACAGAAGAACAGAAAAGCAAGACACGACAAAA
GAGGCAGGGAAGGTATTGTCTTCAAGGACTTTGCACAAAGTGCCCAACGGAGATAATTGA
GCCATGGAGATGTGACAAGTGGATCGATTGTGTCTTTGCCATCCTTTTGCTGTGAATGTG
AATCAAAAGGCTGGGGGATGTCACTTTTGTGCTGGGATGAGTGAAAAAGAGGGTTGTGTA
ATCAAACGGTGGCGTGGCAGCCTTGCGTTGATTATTTGCGATCCTGAAAGGTGTGATATC
CTTGTGAGTCCTTTGACTTTCTTTTGGAACTGTTCACCTTCCGAAAAGCGCGACAAAAAG
CGCGAGGCCGTGGCGGCGGGGCGGGAAAGGTTGAAAATGCAGAAAAAGGCAAAAATTGAT
GATGAGAGGGAGCTCGAGCTCGAGCTGGGCTGGGGTAGCTGACAGGGGTCAAGCTTCGTG
ATGTCGTAGGGGGCGTACTTTATTTCTTGGATGAGGCAATATTGCAACGATGAAAAAAAT
AAATGATAGAAAACTAAACAAAAAAAGTTGGAGAGCTTGCCGATCGGCAAGGCTTTCTTG
ATTTATTTCTTTTTGATTTTGTTTTGTGGTTGCCAAGGTTTCTCAGCTGTTGCATATTGT
CAGGGCACGAGAAGGCTAGTACATTGTATTTTGCATATGGAGATGCAAGGCTACCGAGCC
TGCCGTAGCCTGCCGAGAAAGTAGCAGAAAAGCAGAGGTACATATCTGAAGCTGATATCT
GATTGATACGGATGGCTTCCGTTTAATTCTTGCCACACATCCTTTCTATGTGAGGCAAGC
ACGGCGAGATGTTGTATTTGTGCATCTAAATTGCAGAGAACTACGATGTTCTCCGTATAC
GTACCAACACAAAGGGGGCCAAAGAGCAGATGGCAGGCTCATCACCAACTGACAATCTGA
CAAACTGATATCACCAACTGCACAAGGGCACCCGCGTTCTCCTCTTACCACATGCTGTCG
TCCACACTCTTCTAGCTAAGCTACGCTTACACCCGTTCTTTATATTGTGTGCCTTGTGCT
TTGTTCTCCGTGCATCGTATCTACTCGAGTCCAGATTCATCCGCTATCCTCCATCCTCTT
GACTCTCTTCGTGCAGATGCGGGTATGCAGTCTCGGATAATTAGATACCTTGCACATATA
AGGGGGACTTGAGGACATGAAGAAGCCGTATCTCATAGAGAATTGGTTCGGGATAAAGAA
ACAAACAATTCGGCCCCGGAATGCAATTGTTATCCGCGAGAAGAGCACGGACTTTGTCTT
TGACCATCCACCTGTCATCCGATTTTTGACGTCGTTGATGATCTCGGATAAACAAGGTCG
AAGGAAAATAAAATAAACAGAGCAAAAAGAGCAAAACGCCAAAAAGCCCGTGCGCCACCG
TCAATCGACTTTCACTATCATTGCATGGCAATGAAGGATGCTCTCATCTCGGCTGGCCCT
TCTCGATTTTGATGCAAGACTCAAAATTTTAATGTTGACATACAATCTACAGTATTCATC
CCCTCCTTTACTTTTGCGTCAATGTACCCCATAGCACCGTGCACGATTATACCAAACTCT
TCAATGAACACCCAAGAGGAACAAGGAACCGAATGCACTCACAACAAGCCCACTGTGGAG
GGTAGCAGTGCATGCATTGATGGACCGGCTGCCCCTCATCTACATTGTACGACGTACAAA
GGTACTCTTCCCCAGGTGCGTTCCCTTCTCAATGGAAATTGCAATTGGTTCACATCCAGA
TCCGGAATCACATCCAGGACTTGGCCAGAAAACTTCTTAATTTTTGTTGATAGGACACGA
TTGATGGCGAAGTCGGAGGAAAGAAAGAAACCTGGTGTAGATACGAGCATGTGCTTGTAT
GAGAGAGACAATGGCACCAAGGGACGACCTCTGGATTTGGTGTACTCCCACGACGTCAAA
GACAATGTCTTGCAAGACGATGCAGGTTTGTGAAGGTACATGGAGAGTGCCTAAGAGGGG
GAGAAGAGGACTCGTTGAGGCCGGTTGCATCCTGTTGAGCTACGGGACCGAGAAGGGAAC
GGCATCGAAGAGAACCAGAAAAGTAGTTGAGACATTTAAGAAGAAAAGAATATCGACAAG
GAAAGTCGAGAATGGTTCTCTGTTGAGAAAACATCCCAGAGACAGACATGGATACAATCA
ACAGGATATGCTGTGCCACATTCAAATATGCAAAAAAGGAAACCCGAGGGAGAGACAAAA
GGCAATGCACGGTAAGACAGGAAAACCAACGGTAAAGGACGAGAGTCAACCAAAAGACAG
GTGCCAGAAAACAAAATAAAATCAAAGACAACCGCATTGGGGGCTAAATTGGGAGTCCTT
GAGATGTTTATTCAATTCCAACAGCCCTGTTCCTGAATTGGATTGTTTTCACTTTGGCAT
CTGGCACATTGGCCTTTTGTTAGAAATAAATAAAAAATCTCACCAACAGCCTTCTCTCCC
ATCATATAATCTATCACATTTATCCCCATTTATCTCTCATCTACCGCATCTCGGTCGTAA
AGTGTCTGCAGGCCCTGCCTGCAGTATGACATCTGTTGCATCTGTTCTCGTTGGGCTCGT
ATTGCCTTTTGTATCTTTTTTTCTTCATTACTCCATGCCAGGTACGGCATGCAAGGTCCA
CGGCCATTCTCTTTCGCTGTTTTCGCTTTCTTCACTCCACCCTTTTCATCCTCCTGCTGT
CTTTCTACACTAGCCCCTCCATCTACCGCAGATTGATTGGGGGAAAGTAATACAGACGCA
GCAGGCGCGGAAGCACTGCATGGCGCCAGAAGGACAGCAGAAGAATATACAAGTACAAGT
ACTGCAGAAGAAGGACGACATAAACAGACTGCAGAATACAGACTGAATACAGGAAATGGG
GCACGAGGCATGAAGCACGAGGCACGATTCCATATCGAGGTGCATAAAAACGAGGCATGG
TCACACATGGAATACATAAAGCTGCGTGCAAACTGAAATCAGAAATATTCTTGCAAATTT
TGTCATTTTGCATTCTTCTCCATTCTTCTCTTTTTCTCTCGTCTTTCTGTCTTGTGTGAT
GGGATTCACAGTGCATAATGGTTTGAAAAAAGCGTGAAAACTAGCGCGACATTGGGCTGT
TCTGACCATTGACAGCGCCAAACCGTCAAATCACCAAGTTCTCTGGTTATCAGGAACGCT
TTCGCTTCAAACTGTTCGTTCTTCTGTGCATAATGAACATTGTGATGTGAGACCTGTCGT
TTTGTCGCTGTAAATCGATCGATTCCCAACTAGGCAATTGCCCAATGTCCAACACAGGGG
GACCGTTTGCGCTAAAAAGCCAACCGCCAACAGGCCCTGTTTTTGCTGTTGATAGTCTGG
AATAGTGGCGGTTGGAGGTCTGAGAAGGACCCGCTTTTATTTCTTTGGGGGCGTTTTTGG
AGGTTTCTCTTTTATCTGATTTAATTTTGCTATTTATTTTAATTCTATTATTTGCCTCTG
TTGGACGGCAGCGTCCGAACGGGGCGATCGCCCAGAAGCTCCACCCTGAGCTCTGAGCTC
TGAGCTTGGACTTCAGACAGGGAAACAGCGACCCCCATTTGCGACGCTGTTTTTGCGATG
CGATTTCCTTGCAGCGAATGACGGTGAGCATCAAGAGAGTCGCGCTTTCTTCAATCAGTC
ATTCTTCCAACATGCGCATTTCGCCAAATGAGAAGGAACCACCTGCAAGTCACATGTTCA
ATCACACGACGATCTGATTCGGCCGCGCGCTTTCACAATGCCCTCTTTTTGACTCCGTAC
TTCTTTTCTTCAAGCTAAAATGCATCACACTCGACCGTCCACCTTTTTCCCAACCTTCAC
TGGCCCTTTTTGCCTTTGCCCTCGTTTAAAGTGCTCCCCACACGGCAGAGAAAGTGGTCC
CCTCCTGTCCCCCCCCCCGCCACTCAACGATCAACAGACCCTGGTTCCCTGAGGGCCCTT
TTTTGGGTGGCCCCCCCATGATGGGTGATGGCGGCTAGAGGCGCCATGTGATTCGCCCGT
GGCCGGCACCGACGTGCAGCCACCCTTGCTGACGGCAGCCAATCTCTAGCTCCAGAGACC
CTGTCGCGCCAGCACAGCGCAGATCCAGTCGGCGCTAACGGGCCATGTTCGAGGTTTCGA
GGTTCGACGTTCGAGGTGTAATGCTCGAAAGGTGTGTTTGAGTTTGCGTGTGCTTTTAGG
GAACCACGCTGTGAGGAGAGCTTGTTCAGACGTCGAGTCGTCGCCGGTGTCTGTGACTCT
TTTCGTTTTTAGTTGCCTTGACATTGCACAAAAGAGCTCACACGCACTGAGCACGAGCTC
TCTCTTTCACCAACCAGATATGCCCGTGGCCCTATGGAGAAGGCACTCTCAAACTCCTAG
ACAGGGACTAAACGGACTGCAGATACCGCAGCCAAACAGAGCACATACATGGCAGATACA
AGGCAGATACAAGGCAGATACAGACCGTGATTCTAAGATATGCCCACTAGGATATGGAAA
CGAACGATTGCCACCACCCTTTCGCCCTTCGCCTCGTCATGCTTTAAGCATCTGGCCATT
TTTGCCAGCAGCATCGCCAAACAAAGAGTCAACCAAAGAAAGCCAGAGATATTGACAAAA
AGCTGGGAAGATGCGAACCAGAAAAGGCAACAGAACCCCACATAAAGGCTAATTATGGCA
ATATTGATGCATACGGTGGGAGGCAGAGAGGAGAAAATGGAGCGATGCGATGCAGAGAAT
GCTGTTCGGAGGGGGACTGTGCATGCAGCACACACACACACTCACACACTCTCTCACTCA
TACTCCCACCGAGGCATGGAATGACTTGACTTGCACCAATTCGACGAAGCGTCTGTACTG
CATTCTGCAGTCTGCAAAATGCACGCACACAGCACACAGCGTGATAGCTCCACTCCAGTG
CTCCTTCCGGACGTGTGTTTGCTGTCCCAGTATCTCCTCCTCCGTCCTTTCTGTTCCTTC
CCTTTCCCTTTCCCTTTGCCTTTCCTCTATCTTCTTCATGCACTTCGTCCTTTCCTTTGC
TTCTTTCAAAAGTACCACTCACCGGATACAGGGGTATCAAGACAAGGCAGGAGCCAATAA
CGACCGTATCTTCTGCCTCCCCCAGCTTAATGGCCCAATGAGAAATTTCAAAAACAAAAA
AAGCGAAACGAGCCCAAAAAGATTTCCAGCCTATCTGCTTCCAATCCTTTGCTTTCTTCC
AACGACACGCTCTCTTTTTGGTTTTGGCCTGGCTCACCCTAATGCTTCCCCCCCTGCACC
TTCCTTCTGTTCATCACCCGCCAGTCCCGTCTCCGCTTTTATTCCAATGCCTCTTTCCCA
CTTCATCACTGCCCTTTTCACTGCCCTTTTACAATTGTTTGGTGTTTGCTGTTCTTGCTT
TGCGCCGTACCCTGTATTTTCCATCATGCGTTCGGCCTGCAGCGAGTATCGCATGAAGCT
GCCGTGAGAAGGAAATATGTACAGTCGTACGGGGATATGGGGACGAAAGAATCTTAATTA
TTGATACCAGTGCCTTCATCTGAAGGACTCACCACAGTAGACCGGTTGCCCTTTCCTCGT
TTGTAGTTTTGTCGTTGACATGCTTCGTCGGTGGCACCTTCCCCCGGAGTTTTTCTAGGG
GATACCGCAACGGTTTTTTACAGCTCTTACTTCGCTGCACCTTCTTCTCCCCCGGTTGTA
TTGGAGTATTGACTTCGCCTGGTGATCCCACCCCCAGGAATAGTAAAGGCCTGGACTGGT
CCTCTCTGCACCTTGTCCCCCAATAAGGACGTCTCTCCAACTCTGTCTTCAGCAACGTAT
CATTGACCCTGGCTCGCCGCTCAACCAACCCCCGCCGCACCGCCGTCTGCAGCGGTTTGT
TTTTGGCTCTTGTTGCTATTTTCCTTGTTAGCCGCTCTCTTTCTTAATTTGGCTCGTTCT
TGCCCCATATGCACACGGACACCACAGGCAACTCACACACAACCCATCAAGGGAAAGCAC
TACTTCCCGCGCCTTCCTCACCTTATCCTCTGTCTCTGAGTTGCTCTTTCCTTTCCTTGT
TTCTTAACAGGTTTTGTTGTTCTCATCACTTTCGTCTCTTCCCCTTTCTTCTACACCCTC
TCCTCTTCTCTCTCACGCTCAACTCCCACATTCTGCATCTTCCTCCGTTGTCCGGGTCTG
CATTGCATGTTCGATCCGGCTGCAGGGCAAGCGCCGAGCACACCCACAACGCCGCCGACC
TCTTTTCTCACCCCATAATAGAGCCAAAAAAAGATACATCCACAAACCTGCCGCCTTCAC
TGCCGCTGCGTATCTTTAGGCGGGTAGTTTTCTTTCTTTCTTTCTGTTTTTCTGTCACTC
TGTCACTTTCTCGCTTTGCCTCTTGCATCTTGTGTATCTATTCCTGTCGTTTCCTGTCGC
TGAGGAACCAGAGCACCCGCTTGCCGCTGTCGCCCTTCCTCGCTTCTTTCTTCTTTCTTG
TTCTCTTTTCTCTCTAAACTTCTCTATCCTCTTTCTCGTCGCCCACGTCCCTCGCACAAC
GCCATATTAGACGAGTCCCGCAAAGATACCCACACGCACACAATACGCACACCACACCAC
GCCTGCGTCTGAACCTGCATCCTTGCAGCTTTTTTAGTCCCCTTGTGCATGCCCAACGGT
CGTTGCTTTCTTTTGGCCTTTTTTTGTTCTTCGTCTCAGCCATCTTTCTCTTGTCGTTCC
ATTCCTCTCGCTCCCCTCGCTGCGCTTCGCACACCTCTTTTTACTTTACTCTTTTCTTTT
CTTCATACTACTCCGTTTGTCACTTTGCCCCTTGACCCCTTTCTCCATCTCTTCTCCTTT
CCCATCTATCTTTCGCGTTGCGCGCGTCAATTTCGAATTCGGCGCATCTTTCTCTCCTTT
TTTTCTTTTCTCTTTTCTCTTTTTCTAAAACAAAAACCTTTGCCGCTTGTTTTTGACGCC
CTCTTCCTCTTCTCCTTACCTCACCTCTCATCCGCCAAACCTCGCCGTCGACATCATCTC
CTGGATTTCTAGTGATTGCTGTCCTCTTCCACTCTTTTTTCCCAACTCTCTCGACGACAA
TAAACAAACCCGAAAGCGTCTTGCTCGAAACAATATTTCGATTTCCGCCACGGACGCCCC
CTCGTTTTTTCTCCTCTTCCCCGCCCGTTGAAGAAACATCGTGTACGACGACCTGGCCGC
AGAAAAGGCTCGCCCCCGGAGACCCAGCTCTGGACCTTGAGAATCGAACTGCAGAGACGT
GCAAAAAAAGGAAACAATAAAGTTCAGAAACATCCCAGACCGGACCACGCAGCCGTCTGC
AAAAACCGTCCTGCTCGACTGAGACATTTCTCTTCCCACACTGCTGGCTGCGCGCGCCAC
AATAAGACAGCACTTTGATAAACATCAGCAAACACAGCAAAGAAACAACGAACGAGAGAC
ATCACGACGATCGTGCTGCAACGAAAAGGAAACTCACAGCCCAGTTTTTCGTTTTCTGTC
TTTTCCTGTATCCAGCCCGTACCGGCCTTCCCACCTGCGTGTCTCGCGCACACGGGTGGC
TTTTTCTTCCTGCTTGTCTTGAAGACACGGCCACCAGCAATCGTCCCCCGTTTCCATATG
ACGACCGGAGGGATCGGGCCCAACATCGTGTAGCTTCACCGCCCGTCCTGCTTCAAGGAC
TGCCGCGTGGGGACTCCTTGTCATTCGGTCATCTGTTTTCATCTTCTTCACGATTGCTAT
TTCTCGCGGGCCTGCAACCTGCACGCAATCGCTATATTCTCCGCCTAGGTACGTCTGTCG
TCCACAGTCCGCATTGCCCGTTGTGTCATTTTGTGCGCCGCACTTTTTTTCTTCTCCTTT
GGTTCCTCTGCTGTTTTCTTCTCTTGGAATTTTTTCTCGATCCTGCAGTGCTTTGTCCTT
TGAACTTTGTGCAACCTTGCCATCCCTAGTCGTTCTTCCTTTTTATCTTTTCCACTTTCA
CCTCCACTTCTACTGCAAGTAACACCCCGGGCTTGTCGTACCTTGTATCCCTTCCGATCC
CGTTTCTTGTGCTCCGATAGAGTTTCGGGTCATCCACGCAAGCCCAGCCCGCCCGCCTTT
TGTGCGCCCGGCCACCCCTCCTCTCTTTGTCAACCTCTTTAAACGTTCTGCCACTCTACT
TTTTTGTTTCTCTTGTCTCTGCTCTCTCTGTTTGTTTTCAGCATTTTTTACGCACTTTGA
TCCACTGTCGTCACTTTTTTTTCCTGGACATGGGGACTAACAGATTCATCATGTTCAGCA
GCGGATCAGTATAGCCCCTCCTCAGTCCTTCCCTCCCCTCTCACACATAGCGGTTTACAC
CTCGTCGACCGTTCACAATGTCTATCCCAGGACAAAAACAAAGGCAAAGGTCCGTCACCG
AGTCCTCGTTAGCCTCACGAGAGCGCATCACTGCCGCTCAGGACTACACCATGCCACCCA
CAACCATCAGCAAAATGATGCGGCATTTTGATCCGTGTGTTGCCACGGCCGACATGTTCC
TATATGCACAGGGCAACTCAATCGTCTGCTGCCACCACGATACCCTCACAATCGAGCGCC
GATTCTCGCGACACCCAGACGAGGTTTTGCTGTTGGCTGTCGACAACCAGAGCGAACGTG
GCGCTGGCCGGCTCGTGGTCAGCTACGATGCCAGCCAGAATGCTATTGTTTGGGACATCA
TGTCGGGCAACGAGATCGCTCGGTTTGCTTCATTTAGCAACCTGACGGCCGTCGCATGGA
TGCGCAACGGCGCTGTTGCATTTGGTAAGAAATAAATCAGACTAAGAAGATTAAGGCATT
GCCGTCGCTCTTCTTGTTTACTTCAATAAAGGGGCCAAAAAGGAAAATGCGCTATACTAA
CACGACAAATTACAGGTAACGACTCGGGCACAATCATTCTCTTTGAGCCCGAAACCTCCG
AGCACGTCTCGTTCCGCACAATAGACCAAATTGCCGTCACGGCGCTGGCACCGGCGACCG
ATTGCCGCACATTCGCCATCGGTTACCAAAACGGCTCCATTTTGATTTGCAACCTCCAAC
CAAGGTTCACCATTCTGCACAACCTGACCACCTCGCGTGGTCCGTCACCGATTGTCGGCC
TCTCATGGCACGCATCCTCAACACGGCAGCGGTCAGATATGTTGGCTGTACAGACATACG
ACGGTGATCTGCGCGTTTGGAGTGTCGCTAAATCTCACAACGGTGTTGAGCCCGCAAAGG
TCGTGCGTATCCTGAAGCGTACCGACAACTACTTCCCAGGTGCCAATTGGATGAACTGGT
CCAAGAACGGACGCATTATTCAGTTCTCCGAAGGGTAAGATATCTAGATACCTTATTTTC
TCTTTTTTTTTTTTTTGTTTACTTTCAGCTTGCTAACACATCTAGTGAAACGCTATCCTG
GGATGTGCGCACAAAGCATGTTACATACGATAGCATCCCGACATTAGAGCATGTCCGGGG
TCTGGCTGTCTATGGACCTGGCGCAAGTCTCTTCACCCTAGGTGCCAACAACACAGTACA
GCAATTTGACCTGAACGCACCGGCCGTTCTGGTGGCCGATGTCCAGCACCCAGCCAACCT
TCTGCCACCCTCCCCACCAGTTTCTGTCGAAGAGCAGGAGAAGGAGGCTGCCGCCGCAGC
TGCCGCTGCCGCCGCCGCAGCTTCAAGCGCATTGGAGACGGACAGCTCCGTCGCTACTAC
ATCCGAGTCGGAGATCTCCATCCACCTGGATGGAGGTGTTTCGGAAAGTGACGACGATTA
CCAGTCACCACTTGCACGGTTGGTCAACGCAGGACACACCGTTGGCGACACGGAGTCGGA
AATTGCACGCACAATGACCGCCAGCTCGGCTGCCAGCCATATCTCGGAAGAATCCAAGTC
CGAAGCCAGCAGCAGAACCCCAGGCCAATACGCCGGCTCTGTGCGCTCAAGAGGAGGCAT
GACCGAGTACACCTACATGTCCATCGGCTCATCTCTCAAGTCATCCATCCATCCCGGTGG
AATGTACCAGCAGCCGCAACAACAGCAGCAGCAACAGTCACAACAATCCCACCGGAAAGG
TCACGGTCAGCAACGGCAGTCTGTGGCTACTTTCAGCACTGCGACGAGCACCACTTTTTC
GACAGCAAGCAGCAATCGCACGGGAATGTCTCGGCCGTCTCGGCTCCGGAACGAGGTCCC
ACGGAGTCCGGATGATGCCAAGGTGGCTGACCTGTTCAAGTTCACCCGTAGCCGCCTGAG
TGATGTCCCTTACCGGATGCCTCCGACACCGGCAAACCAGGGCCGCTTGACCAATGATGA
CCTGCGCCGCCAGATGCTCTACACCATCTTTGGCTGGACGGAAGACATTGGCGACCTGGT
CCGTGACGAGATGGAACGCTACCCGGCCGGCCAGGCTAACCGCATCCTGCTAGCCAAGTG
GCTCGGTGATATCGACCCAGATATCATGAAGGCCAGCTCCGAGACCATGACTTCATCAGA
CTGGATGCTTCTCGCTCTCAGTGGCATCGGTAGCCAAGCCAGCCAGCACAAGCTGGGCCG
CGCTTACACCCAGCGTCTTCTGGAGAGTGGTGATGTGCATGCTGCTGCGACCATTATGAT
TGGCATGACCGACTACAACGACGCCATTGAGATTTACGCCTCACACCACAAGTACATGGA
GGCGCTGATTGTGGCCGCCCTCTTCTTCCCTTCTGTGTGGGAGAGACAGTCGCACCTGAT
CAAGAAATGGGGCGAGTGGGCCATCAAGAACGGCCAACGCGACCTTGCTATCAGATGGTG
AGTACTTCTGAAAATTTGTGCCTTTTTGCGCTTTTTTGTGCTTCCGTACAATACATTTGC
TAACAAATATTTAGTGCCTCTTGCACTGGCAAAGAGTCGTCTGAGCCGTGGACATCGCCG
TCTGCTGCGCAGATCAGCTTCCCGTCCATCAACGCCGCGCTCCCCGAGCTCAACAGCCCG
CCCCTGTCACCTCCGGGCGGTGTGATGCAGCGTGGTCCTCAGCGCAGTATTGCCAAGTCG
GCAGCTTTGAGACTGGTCACCAACTTTGGCGATGCGTCCAACAGCACCCGCAACCAGATC
TTTGCCAGCCAGGACGGTGATGGCGCTACTCCGATTGCCGCTGGTGTGACGCCCATTGTC
GATACCGCCATTTCGCCTGGCGGCAACGATGCCACCACTGCATTCCTGCGCCCCTCGCAG
CGAAGCGTCTTCAACACGCCTAGCTCGGCCCGGCCTGGTGGCGGCGGTTTCGGTCGTCAG
CGGCTGCCGTCCATTGGTGAAGGCCCGCAAAGCGCTTCTCAGGATGCAAACCATCCTCGC
AATGTTCTGAAGGGTGTTTCCGATGCTCTCGGTGTGGCGGCTCAGCCTACTGCGGCGCAA
GATGCTGCTCCCCAAGCTGCTGCTGCTCCCCAGATGATGCAGGTGGACAATGGCCACAAC
CTGTCGATTGGCATGGCTTTGCAGAGAGCCTCAACCTCGAGCCCTCTGTACCGCCGCAAG
GACCAGCCGCCTCCGTCGCCGTCTCCCGCGTCTCTTGCCATGCTCATGGACGGCCGTCAC
AGCCGCAATGGCCCGCGCAACCGCATCCCTGCCGGCGTGGAGATGCAGCTCGCGCCTGTT
CAGCCCGAGGCCATTATGGATCTGACATCGCCTGAGCAGACTGGCGCTTCTTCTAACCGC
TACCGCTGGCCGTCTCGGCGCCGTGGCCCTGGCTCAGTCAGCAGCTCCGTGACGTCCAAC
TCCGTGACGTCCAACTCGAGCGTCGGCCACGGACCGCGTACCAACCGCTTCCGCACCGGC
GACGTGCCCAACACCAGCAAGACTCTGGACGAGTACATTAACAGCATGGAGGCTCTCAAT
GCCAAGGCTCCGCGTGCCAGCAGCAAGGACCGCCATTTCAAGAACCGCCCGCGCCGCCCC
TCTGTTGCGACGCCATCTGCTTCGTCAGTTTCTACTGTGACAAGCCACTCTCGTGAGCCC
TCGACCAACACAGATGTGCGCGAGTGGGTGCAAACTCGCAGCCGTGCTGGTTCCAAGACT
GGTGGTAAGCGTTCACCGCGGTCGCCTGTGCCCATGTCGCCCGAAGACCTCATCAGCCTT
TCCAGCACGCCGAGAATGTTTGCCCGTGACGATGTCCTGGCCGAGACGGCAAAGAAGACG
ATTGCTACGTCGTCTGCTGCACCGCCTCCCGTGTCTATGCAGCTGCCTCAGCGCCCGTCC
TCCAAGTCGCGCCCCAACAGCCGTGCTTCCAGCCGTGGCCGTCGCAACCGCAGCCCTGAC
CGTCAACCTCTGACTCTGGATATTCCCCGTGGTCGTAACTCGAGCCGCACCGCCTCTGCT
ATCCGCTCGCCTTCTTCGCCTCTTCCGTTCTCGAACAATGCGGCCCAGTACCAGGCCTCG
GACGACGAAGATGAGGACCTCCGCAAGGCACTCGATGCTCAGGAGAAGTTCCGCAACCGC
GACCGCACCTCTCGCCGTGGCCGTAGCTCTAGCCAGGGACGCCGTGATGCCTCTCCGGGC
TCGGTTCGCACTCGCGAACGGTCTCGCAGCCGCCGCCGCCCGACACCTGATGTGACCTCG
TCGGGTCCGGCCACCGCTACGCGCAAAGAACGTGTCCCCACAGCTGGCCCACCGCCGGCT
AAGTCTGCCATGGCCGTGGCCGCTGGGGGTTTTGACCGCTACCCGGCCTCGCAGCAGTCT
CTTGGCGAGGAGCTCGGCAGACGCCGCACGCAATCGGCCATGACCAACCGTGGTGACCTG
CGCCAACTCAGCAAGGACGAGCGTGCTCAACGCAAGGCAGCTGCGGCCCGTGAGCTGGAG
GAGCGTCGCAAGTCGCTTGTCCGCCACCCGCTTGCACCGCCCATCATGCACCCCGACTAC
CTGTCGCCGGGCCTGAACCAGACTTTTGGCCAGATTTCGGAGACACCCGAGCTGACCTCA
GACGTCTACTCGCGCAATGATCTTCCGATCCGCAGCCAGTCGACTGAGCCGGGCTCTATG
CACCACTCTTCATCTTCGACCCGGACACGTAGCATGTTTGCCCCTCGCGGTCAGTCTATT
GGCCTGCCCGCGACACCCAAGGCGATGCGTCTGGTTCTTGAGCCTGGTGCAGGTGCTGGT
TCGTCCTCGCCTCCCAGTGTGCCGCCCATCCCTGCTGCTTACGGTCACCAGCGCGCTTCG
TCCGCCACCATTGGCCGCATCTCGCCCGAGACTAAGCCCTCGCCCAAGAAGAATGTCGAT
CCTGCTCCGGCGCCGCTCACTCTCAGTGCCACCACGTACAGCCTGCGGTCGGATGTCCCG
CCTGCGCCCAAGACGTCGGTCCCGACCAAGTCGTCTGCTGATGACTCGCTTGCCCCGCTC
ACGCTCCTGCCGTCGACTGTCTACCAGCCGCCGTCGATGAGTCGTGCCGCTATCCCTCGC
TCCATGTCGGCCCCGCCCCAGGAGCTGGTGTTCCCCAAGGGCTCCATGTCGCAGAGCAGC
TTCTCTGCTTCGCGCAAGACCAGCCGCGAGAAGAACCCCACAATCCCCGAGTCGAGCAAC
GACGACAAGGACGATCTGGCCGCTACACTCTCGCCCACCATCTACCGCCGCCCGTCTCTG
GACAACATGCTCCCGCCTCCGCCTCCTCCTCTGCCTGCGCCGCCCATGCTTAAGGAGCTT
GCCCACCTGGCTGTCCCGCCGCCTCCGCCACCAGCACCACTGCCCTTTGGCTCGAGCATG
AACCAGCCCCCTGTTGTCTACGGTGGCCACACCACGGGCACCATTGAGGTTGTGATGGAC
GACGGTGAGGTCCAGCCAGTTGTTACCATCTCGCCGCAGAACAGTGGCAACGGCAACAAC
AAGGCCAACTACCCGCCGCCGCCGCCGCCTCCTCCGCCTGCGCCTCCCATTGCTCAGGAG
AATCTGTCGCAGTCGCGCAACGGCCACCAGCGCGGTCGCAGCAGCACCGACAACAGCATT
GCCGGCCGCATCTCGCGTGCTACTGAGCGTATGCGGTCGGCCAGCCGTGGCGCCAATGCA
GTGTCTCGCACCAAGTCCCCCGAGATCACCATGGTACCGTACGAGAGCATCTCGCTCCCG
CAGCAGCAGTCGCAGAGCCAGGGCTACGCGCCGTACGAGAGCGTGCCGCCGCCGAGCAGC
TTTGCCACTCGCAACAGCCCCCCGCAGCAGATGCAGATGCAGTTCCAGCCTCAGCAGCTG
ACGCAGCAGCAGCTTGCCCAACAGCAGCTCCAGCTACAGCAGATTGAGTACCAGAACCAG
ATGCGCACTGGTCTTCACCAGAGCGAGATGATCTGAGCGAGACGGTTTGGTCTGTCTTGT
GTGGTCTGGTCTCTCTCTATCCTTATGATTCCCTTCTCTACCCTCCTTATACCCAACTCT
TCCACCTTTCGATTCTCTCGTGCATGGCGATTTGGCGTTTTTGATCTTTTATATTTCACT
TCTTTGCCGTTCTGGGCGTGACAACAACAGGTTTTCCCTAAGGGAGACTGCCAGAGTGGC
CCAATTTATACATCGACCTTTTGGTTGTTTCTGTCTTTCTTTCTCTTCGATCCTTGTTTG
CATTTACTCTTATGCCCCGATATTATGAAATCTCTCTTACAACTTACTACCTCTTTTGGC
GTTTTTATTTTCTATATAAATTGTTTGCTTTTCAATCACTTGCCTTGCTTTTGTTTTTGC
CTTTGCTTTTCTGCGTGCTGTTCAAACACGATTCATAGTCGCTCTTCTTTTAATTGCTCG
GGTTCTGTTTGAGGGGGAATGGGAACGAGACGCAGCCAAATGGAGGCTGTAGGAGGAAAC
GAAGGGAGATGGGTAAAAAATGGAAGAAAAAAAGATTGGATGTTTGTGCTTGTTGATTGT
GATGATGGTTTTGTATTGCTTGGTTCTTTTCTTTCTTCTCTCTTACATGTGGCTGCCTCG
CGGCGCTTTCAGTCTTCTTTTCTCTGGACCATTCGGGGCATTTTTATTTTAAAGTTGATC
GCCATTTAATGAATTTGTTGATTTACACCTATAAAAGTTGTGTGAAGTAGAAGAAAAATT
ACAAGTGAAGAAAAAAATAAGATTGCTCTTTTTTGTTTTATCGCGACTCGAATCGTGGTC
ATTGTGTGGTGGTGCACAGTGCGGCATCCACTAGCGTTGTGGTGTAAAAAAGCAAAAATA
GAAGTTGGCTTCTTCATCTCAAATGCTGCCCCAACCCAATACGATCGTAATCCAGTCCGC
CACGCGACGGTGAAGATGCCTCTGCAGAGTGAGTCCTCCCTGAAGTATCATCTCCAATTG
CTTAGGGCCGCAAGGGGGTTTCCAGCATCGTAGGTTACCCGTACGAGTGGGCGGCCACCG
CGACGTTCGCACTGGGCGACGCACTGGGTCGAGGGCGTCGAAACGGTACCTCGGACATGG
AACAGCAGGAAATAAGAATAGCAAGAGCCGCCTTCCACTTCGACCATTACAGCCATTGAA
AATTGCCAGCTAATTTGGGTTTATATAGGCCACCGCGCCCCCTCTCTCTGAGACTAGCGC
ATAAAAGCGGTCAAACGCGGCAGATGGGGAAATGTAATGCTTGCGTAGCTGTATCACACT
ACCACCACGGTCCACCACGCAATTACAGACTGCTGTGCGGCCCACGACACCAAACCAGAT
CGCGACCTCTTGCATCGTCGCAAGCACGGCGACAATTCCCAGAACAGGGACGTCGACTCC
CTGAAAACTGACTGCCCTTTTTCTCTCGACTAAAATGAAGCGGTGACACTGGTCGACAAT
TCTTTCCTTTTATTTCGTCGTCATTTACTTTTCGTCCGGTCTCTCCTTTTTCGGCGAACG
ATCATCACCACACGACGACATACCCTCCTTTAGACTCTTTCGACCAGCTACGCACCCGAC
GACATGTTCGGCCCGCCACACCTCGAGGTCCGCCGGCCGTCGCCGACAACAGTCGAGTTC
GTCGTCACCACACAGCCGCGCCGCACGGGCTGGACAGGCTGGGCGCTGGCCGCCGCCGTC
GTCCTTGTGCGGATATGCCTCGCCGCGTCGGCGGGTGTCGCTCTGTGGGCGTGGGCCAAC
AAGGATGTGGTCGTCCTGTTAAGAAGGGGCCGCTGGGGGAAACTTTCTCCAGGAAGACCA
GGGGCATCGGCCGACATGACATGGCAAAACCTGGTGTGGCATCTTTTCGTGTCCGCCCAC
GGCCTCGACGCGCTGAGGGCTGCTGCCGCTTCACCTCCCTGGCTCGTCCTCCCTCTGTGC
GTGGCCGCACTCTACGCCAGCGTCGCGCGCGTGCACACCTCTGAGTCGCTGCTTGTCCTC
AGAGGCCTCGGCATCCAGACCCGGTCGACCGGCGCAACATACCTCGGCGAGCTTGTCTCG
GGGCTGTCGGTGGTCTGGTGGACGCTGACGACGCCCTGGACGCTGGTCGCCAAATTCTTT
AGTATCTCCACAAACGACCGCAGCAATGGCGGCGCCACCGCCGCGGACGGCTATTATGGA
GAGCCGACGCCGGCGGCGACGCGGTTCATCCCGACCGAAAAGCTGCAGGACCTGCTGGTC
AACGAGGCCTTTCGCGGGTTCGAGGTGCGCTACTATCTGGTGGCCGTTGTGGCCGGGCGC
GGGGCAGGGCCGATTGGCGGTGAAGGGCTGGGCGTGCGCGTCAAGAACGCGCGGCTTTTA
GAAGAGAGCGAAGAGGAGGACTATGGTGGCGACTACGGCGACGAGAAGCGGGACCGCCAC
GGTCAGCATGACGGTTACGACGGCCACGACGGCTACGATACAGACGACTCAGACGACAGC
AACGGCCCCGGCGGCGGGAGCAGCAGCGAGGAAGACGAGGACTACATTGTCGTGGTGTTC
CCGCGGCTGCTGCCCGGCCTAGACATTGTGCGCACAGTCTGGCGCGAAGCACGGGCGTGT
CTCTACGAGCCGGATGCGAGGTGACCACTGATCATGGTGGGGAGAGTTGATGTGGACGCA
TATGCGCCATGTATGCATGTAATTCTATGATACCAAGCTTTAATCAATGCATTGTTTGTC
TATGATTTGTCTATATGATTTCGTTAGCTTCATGCTTTTTCCTCTATCGGCACCTCGGCT
GACGCCTCGGTGGCCTCTGCCGTCTCAGCAAGCCTAGCCTTTTCAGCCTTCTCGGCGTTC
TTCATCTCCCGAATGGCTGCCCGCCAGTTGCCCACTTCGCGCATCGCCGCCGCGCTGGCA
AACCCCTTTTGCCGAGCAAACCGGTCGTTCTGCTCCTCGGGCGACATCTGCCGTTCGCGC
TGCAAAACGGGCAGGTACGGCCCGCCAAACCGCGCGCCGCCGCCGCCCTCGTAGACGCGG
CTCTTTTTCGGGCGCAGCTCGGGGAGTTCCAGCCGTTTTTTGTCTTTGCCGAGTGGCGTC
TTGAGGACCTGGTCCAGCAGGCGGTTCGCCAAAATCTCGTCCATCTTGGCTTCGCGCCAC
GTGTGCCACAGCGAGTCCACCATCATGCGGCTGTCGGGCGCCTCTTCGGTGGTGGTGAAC
CACTCGAGGCTGTCGGACCAGTTTCCCGCGTCGGGGTAGTCGATGGCGGCCTCGGGCGAG
TCGGGGTCCACGGGCGGCGGAAAGATGCAGTCCCAGAGGACGAGTGGCGCTTCTTCGGCC
ATGGCGTATGATGGGCGGCACGGGTTGGCCACGGGATCGAGCAGTTGCGGGACAAGATCG
GGCGACTCGAGGCGCTGGCCGACCAAAAACAAAATGGCGACCATGTTCCGGATCTGGTGC
CACAGGAACGCCGACCCACGGACGTCAAACGAGTACACTTTGGGCCCGGCGTCTGTCCCC
GTACCATAATACTCGAGAGACGAGTGCAGGCCGGGCACCTCAACAATGTCGGCCGAAAAG
ATGCGCCGCTTGTAGTTTGTGATCTGCTTGTTGGGATCGATCTTGCAGAAATTGCGAAAG
TCGTGGAGGCCTTCAAAGTGCTTGGCCGCCGTGCGCATTGCCTCAATGTCGAGCCAGCCG
TTGGAGAGCTTGCCGTCGGACGTTGTCGGCGCTTGCGGCGCGAGGTAGGCCGGCTGTGTG
AAAAAGTAGCGGTACTGCCGCTCGCGGCACGAGAAGCGCGCCGAGAAGCCGGGCGGCGGG
TTCGGGCACCACGCCAGCACGCGGATGTCGGGCGGCAGCAGGCGGTTCAGCAGCTTGGCA
TACTGCAGCTCCTCGTGGGGGGGAGGCAAGCTGCCAAACTGGCTGTCGTCGGCGTCGGCC
GAGGTGTTGGCGTCAGCCATTGTGGTGTCGACACCTTCTCCCGCACCCTCCCCCTCCTCC
ACCACTTTGGCCTTGCGCTTCCGGTTGCTGCGCACCCGCAACGCCACCACCTGCCCAAAC
GCGCTCACGCCCTTGTCTGTCCGCCCGCATTTCGAGTACTCGCAGACGTTGAAGTCGACC
TCGTGCGCCGCCGCGCCCGGCGCCGGGAAAATCAGACACGCCTTGACCAGCGCCTTCCAC
AGCTCTTCCTCGACCGACGGCAGCGCCCCCGACGGCTGGTACTCGAACCCGCCGTACCGC
TTGCCCAGGTACGCGATCCGCAGCGCAATGAACCGCGTGCCGTACCGGCTCGGGTCCATG
CCCTTTTTCGGTTTGGGGGTGGTGCTGGCTGGCGCTGAGACTGAAGCTGAAGGTGAAGCT
GGGGCGTTCTCAGGAACTGGAGCTGGGACTGAAGCTGAAGTTGTATCTGTCGTGCCATTG
GCACCACCCGTCTTCAACTGCTCCTCCAGCTCGCGGAGACGCTCGACGAGCGCATCCTTG
GTCCACCGCGTGTAGTCGGTCATGTCGCCGTCCGCAAGTTTCTTTCTGCGGGGGGTGATG
GGCTTCCCGTTTGTCGACGAGAGCCTGGTCTGACTCTGGATCTGCACAGTAAGTCGAGAC
TGTCTCGCCCCTGCCGACGCCAACCACAGAAAACGGCGAGTCACACACAGTCCCTGGCAA
GGCTGGCCCGTGGGAAAGGAGGAAATGAAGGCAGACGTCGTGATGCCAAGATGAGGCACA
CGAGATGTCTGCATTCGGTGCTGCAGTCTTGGTGGACAGAAGTGAAACCTTTGAAATATT
GTGCACAATATAGATATATTCCGTGTATAGATCAGTCGTAAATGTCCGGTATATATGAGT
TGTGTGGTGCGTATGAGTTGGCGAGTCAAAATCTCATAAACATCATCGAATAAAAAGCCG
ATGCGAAAATTTTAGTATGAACTGTGAAGCGACTGACAGCCTGGTGGCAGAAAGAGCATC
GCCGCCAAATGCGCTAGACGCTAGGCTAGCCTGCCCGCCCTATTGCCTGTAATTCATCCC
GTGTACCCCCACTAAGACCCCTACTGCCATGGCTGAGAGGCTACAAAACGGCACCCATTC
GCCCTCACATGTTTCAACCTCCCCTAACAAAGCTGATTATCGATATCACACACCCTGCGT
CATTAACAGCCCTTTACATAATGGCCTTTACACACCACGACAGCATATAAGATATAAAGA
TTGAGGGTTCGCAATGTGATCTTTTTCGAAATCACCTTCAATTAAAATCAACTCAACACA
CTTTATTATGGACGACCTCCAGCCAGTCTCGATTCTGCTTCTCGGCGACGACGGCGTCGG
CAAGTCGACGTTTCTATCGTATGTAACTAGGCCACATATTCAGATATGATACAATTCTTG
CTAATTCCCTGCCATAGACGCCTTGCACAGCTCCGGAGGAACGGCAGCCTCGAGAATGCT
GCTGCCTCCCAGGGCGCCAATTCGGTGACACTGCTCCGCGACTCCGACCAACCGTTTGTC
CTCGAGATCCGCTCGCGCATTGCCGCCTTCCGTCTCGAGTTCTCGGACACGGCCAGCCCC
GAGAACTGGCGCTGTCTCCAGCCCGACCTGGTCGTGCTGTGCTACGACATTAGCCGGCGG
CCAACCTTGACCAGTCTGCAGACGCGCTGGATCGGCGAGGTCCGCACCGTTTTCCCGCAT
CGCGACCGCGTGCCCATTCTCGTGCTCGGCCTCAAGCGCGATCTGAGGGTGGAGGACGAC
CCAGAGGGCACGCTGTACCCCCACGAGGCCTACAATCTGAGCCAGCAGCTGCGCGCCGAC
ATGTACATGGAGTGTTCTGCTGTGACGGGCGAGCTGATGCCGCAGGTGGTCGATGATATC
TGTCGGAGGGCCGTCAAGACGGCGTCGCCAGAGGGAGGGCAGTCGGAGGGGTCGTGCAGC
GTAATGTAGACAATCCCATTGTCTTCGTTGTCGTTGCCCGCGTTCACTCCGCCTCCTCCA
TCTGCTCGCCCTCGGCGGCGGGAAACTGCCCCAGCACTTCGGCCACAATGTCCAGAATCT
CCGACTGCTGCTCCTCCGTCAACCGCCCCTCGACCTCTTCAATGCACGCGTGCAGCTGTG
CCGGCGTCTGCGGGCGCATGTTCAGAATCATCAGCAGCTCGCCCTTGGCCAGGTCGTAGC
CGCGCAGACGCTCCACCAACTTTGTGACGGCTTCTGCGCTGTACGTCACGGGCTGCTGGC
TCAACGGGCCGGGCGGCGAGCGGAAATATTGGAGGAGCTGGAAGGTTAGCCCAAAGAAAC
TCAATCTATCGTCGGGGGTGGGAGCTCACCTCATGGATAAGGGTCTCGAGATTGCCGGGC
CCGCGGCGCCGGTTCTGCTTCTGCTTGCCGAGACGTTCCTGCCGCTCTGCAAGGAACTGG
TACACCTCGTAGTTGCTGAGGAGCGCGTTTTGTGCTTCGAGGATCTTCATCGTGCGTGGA
GGGTGGGTGTCGTCGAGTTTGTCGTGATTGAGGTTGCTGTTTGTCACGATCTTTTGTTTC
GATTTCTGGCTGTGTTTTCTGCCTGCAAAATTTGGGTGGGCGTCGAGTTGTTGAGTTTAC
TGCATAGCGAGTTTTTGGTAGCGCTCAAGCACTGTATTTTTACCGCCTGTTCCTGTCTGG
TCCTTCCTTCGTTCTTTTCTGCCGCCTTTCAAAAAATTTCACATGGCAAGCAGCCTGCAC
CTGCCACGAGCCGCTCACCATTCGACCACTCAGGAACCGGGAAGGCGCCCCACTCTGCCC
CGCCATAGCTTTTTTCTTCGCCAAAGGCAGACGGCAAAGAAAGAACGACCCAAGAGTCGT
ACGGAGTGCCTGAGACAAGAGTCACCCTGTATTACGGCGGTTTGTCCCACCGCCAATCGC
GGCTTTCAAAAAGATCTTTTTGGGACAGGAGCGAATAGAAATTGTAACCTAACTGCTGTG
TTTCTATTTATTCACTTTTCAAAGTTCATACATTCTTCTGCAGATGCAGGAAGACGGCTG
CATCTCCCCGGGCAAACTCAAATGTTTAATAGGTACACAGCTTTCAGTTTATGTAAATCC
AAAGTGTAAAGAAGATTTAGAATCGAGAAAAGAAAAGAAAAGAACAAGTATCTAGAAGCT
GTTGCCCTGCCCACTCCTTCCAGCTTGGTCACCTTCTTCCACATTGTCACCGCCTTTGCT
CCTTCCGAGATGTAGCTCTTGTGCAGGAAGGTCCAGGAGCAATTGCGGGAAAGCGCTGAG
GCGTTGCGTTGGTGTGTTGCGTTGTGTGGTTCCCTTGCACCTGCTTTGCACAGATGCGGA
TGAGTTCTTGCCTCGCTTTGGTTCTCGCCTTTTCTTTATTTACCTCATTGCTCCTTCCTC
AACTGTCTCGACATCCATTATGCAGCTGATATATCTCACCTTCTCCCTCCAACTTTCCTA
ATCCCCTTTTCTCCCCTCTTTTCATTCTTTTTCACTTCACAATTTTGAAAGATCGATTCT
TCAATAGCACCCAAACCGTGCCAAACCAGCCAACATCCACCTCTTTGTCCCCCAAGGCCT
TTGTCGCAACTTCGCAACCCGCTGACCACCAATGCCGGCCGCGCTATTTCGCCTTATTTG
CACGCGTTAGTCGCTAGTACCGTTCTCAGTCTTCTCGAACCCTTTAGACCTGCAATCTGC
AGTCTGTCGTCCCCAACCCTGGGATCCTGGTCACCTCTTTTTCTCTTAATTTTTTATCCA
AATGACCTGCTTCCAAACCGCCGCCTCGTCCACCATGTCTCGTCTCTAGCACTACTTGTC
CTTCCCTGTACAAACAAGGTAGGTGACAGGTCCCGTGGAGGATCTATATTTTTGGTGATA
TATTTTTTTGGGTCTCTCTTTATATATATATTTATTTTCGTTCCTATGGATCCCAGAATC
ACCTGCCTGGCTTGTGACAATCCCCAGTTTTCGCTGGTGAACTTCTTTTTCTTCCCCGTC
TTTTGACATACGTCACTCAACATCTTGCGAGCAAACACCCACGACGAAAGTTTGATAATC
CTGCAGAACACATTTTCTCTTCTTCTATTCTATTTCTTCCACCATCATGAACCGCACATC
ACCTGTTCATTATGAAAAGTTCCAGCCATTGCCCAGTCTTTCGCTAACAGACGCTGTATT
TTAGCTTGTTTTCGGTGCTGGGCCTTACTTACATTGTCCGCCATAGTGGGGCTTCTTTAA
CTTTTTTTTCTTCTCACTTTTTTTCTTTTCCGTTCCTCCTCGCCTCCCACACAGCACCCA
CTCTGCCACTGAACGAACTCATTTATTCCGCTCCTCATTCGTCATCCGGCTTCTTCCTTA
GTCTTGCTCCTCCACGGCTACCGCTCAACCTGCCGCCGCCCGCCTTTCTCTCGACTCTTT
CTTTTTTCTTTCCTTTCTCCCCTTCCGGATTGTCCTCCGATTTTCTTCTTTCTGGTGACA
ATATTGGAGAGACAACACCTTCTCTTTATTCCAACCTCCTTGCAGGTCTCTCCATCGTCT
CCCAGTCCCTGTTTCATCACGGGCAACCTCGCATATTCTCGGCTTTGACCGCCTTCTTTA
CCGGTTACAATTTTTTTTTCTGCCCTGTTTGACGATATCGGAGGGTCCCGACCGCCTGCA
GCCAACCAAGCATCTGCCTGCCGAATAAAATTTCCTACGACGTACAGCAGCTCAGCAGCG
CGTTTCTTTTCTCTTTTCGCATTGAGCCTCGTGCACTTTTTGCGCGCACGCACTCTTTCA
CCCTCTGCGGCGATCCTGATCGTGCGCAGTGCCTAGACCGACTTCTTTCCCTCGATTGAC
CGCCTAACCGACCTGTCGCAGCCCGCCTCGGGTTTGTGAATACCTTTTTTTCCGCCTCTC
AATCCGTCCACGTTCGACTCGCCCACCCCGCGATCCCACGAACTCTCAAATTCCACAAAC
CGACAGGCCTTTTGCCCCGAATCTTTTCGCCCGGTTTCTACTCGACAATCTCCCCTCTTC
CTAACCTACAAACAACTTTCGAAAATGGTCAAGAACATCGTTATCCTCGGTGGCAACTCC
CACCCTCACCTCGTTGAGAATGTGTGCAACATCCTGGGCATCCCGCCCTGCAACCGCATT
CTCGGCAAGTTCGAGGTTGGTGAGAGCCGCTGCGAGATCAAGGACTCTGTCCGTGGCAAG
GATGTCTACATCATCCAGACCGGCAGCGGCTCGGTCAACGACAACTTTGTCGATCTCTGC
ATCATGATTTCGGCTTGCAAGACTGGCTCTGCCAGACGGGTCACGGCCGTCATGCCACTC
TTCCCCTACTCGCGCCAGCCTGACCTCCCATACAACAAGAGCGGCGCCCCGCTGTCCAAG
GCCCCGACCTCAATATCGGGCACGCCTGCCAAGAAGGACGACTACACTTTTGAGAGCGTG
CCCGCTACTCCCGGGCTCGATCGCCCTAAGTCGGCCGCTTTCTCAAACAATGTAGACCTG
TCCAAGGCACTCAGCAAAACGGCCATTTCTAATGGATCGGCCGCACGGGCTAATGGCTCT
GCGAACGGCAACTCGGACTACTTCCGGCCCACCACGGCCAACGGTGCCGCCCCCACCTCG
GCTCCCGGCCCTTCGACGCCCACCCATGGCAAGAACGAGTCCATCTCATCACAAGCTCCT
CCCTTCACGACTCACGACTATGCCAACCACACACTCATCAACAGCTTCCAGGCCAAGCCT
GGCTACAAGCAGTGGGTGGCCCAGGCCGGCATTCTGATTGCCGACCTCCTGACCTGCGCT
GGCGCCGATCACGTTATCACAATGGACCTCCACGACCCGCAGTACCAGGGCTTTTTCGAC
GTGCCCGTCGACAACCTGTACGGCAAGCCGCTGCTCCAGCGGTACATCCAGCAGCACATC
CCCGACTACAAGGACGCCGTCATTGTCAGTCCCGATGCGGGTGGCGCCAAGCGCGCAACG
GCCATTGCAGACAGCCTTGGCATGGACTTTGCCCTGATTCACAAGGTAAGCGGACAACAT
GAGTGGACTAAAACTAGTTGAGTCAAAGATCAAGTGACTAACAGCTTCAGGAACGCCGGC
CTACGAAGATTACCGATCGCCAGAACGCCACGATGATGCTTGTGGGCAACGTTACCGGCC
GCGTGTGCATTCTCGTCGACGATCTTGCCGACACGGCCAACACGATCACGCGGGCGGCCA
AGCTTCTCAAGAAGGAGGGCGCCACGTTCTGCTACGCGCTCCTGACGCACGGTGTTCTGA
GCGGTGACGCCATCCCGCGGATCAACGCCTCAGCACTCGACAAGATTATCGTGACCAACT
CGGTGCCGCAGTCAGAACACCGGGCGCTGTGCAACAAGCTCGAGGTGCTCGACATCTCGC
CCGTGTTTGCGGAAGCCATCCGGCGGGTGCACCACGGTGAATCGATCTCGGTCCTCTTCC
AGTACGACTGAAGCGGGAGATGCGAGAGTGATGTGCGAGTGGTGGTTCGATCTGTTGGTG
GCTTTGCCTGCTTGACGTTTTTGCTTTTGGTGCTTTCTAGTGCTTTGTTGCGTTTGCATC
TTTTCTTTGATCTCTATTTTCTTTCTTTCTTTTTTTCATCTCTTTCATGCCGTTTCTGCT
TTCTTATTACATTGGGACAAAAGATCTACCGTCAGTTGTACGCCACGACGAGATCGATAC
ATTAAGGGTGGCTCTATTGCGATTTTGCTTTTTATCTTTTCATCGTTGCATTTCTGATTT
TGATCTTTGCTTTTTTTTTCGACTATTACTTTCTCAGAAACCCAATATCCATTTTGGGGA
ATTGGCTATACACAGACATTCGACCGGCGTTTTGAATCATTGTTTTTTCGAGGGCAGTCG
CTCCAGACTTTGTCCCACAAGGCGAGAAATACCAAAAAAAGACGAGTGGTTGCGAGACAG
CATGGTATTTTTTTTTCTTCACTTTCTTTAGATGACAGAAGAAGACAGAACAAGGGCCTG
GTGATGACAGTAAGACCAGCATGAAATGGAAAAAAGAAGGAGGACAGACTGCGGTTTTGG
CCAGTTCTTGTTCCCTTTATTTTCATAGCTGGCAACACCAGTGCCACTCTACAGATAACA
GAAGAATACACGGGTATCTTTGGCCCTTTCATGAATGATGTGCTACCGAGCGTTGACGAT
GCATGACGTGAAGTTGACGTGTAGTTGTTGAAGTGGGATTTGGAATGTGTGGCCATATAA
GATCTGGATCTAGATCTAGATCGGATCTCAGCCACAACAAAAGCAAAAGCAAAAGCAAAA
GCAAAAGCAAAAGCAAAGCAAAGCAAAGCTTATGCAAGTGTCACATGCAAATAAAGTGTA
GTTTCACTGTGTTTCTTCTTTTGTACATCGTAGGGCTGAAAGACAGTTGCAAAAGGAAAG
AACTTCGGTGAGAGAAAAGGGTAATGTTGTTTGACAGGCAGGAGCGGGGGCGCAGGCGGG
GCTTGCAGGCGATGCAGGCGCTGCAGATACAGGCAGGTGCGCTGCACCGGCTCTTGCCGT
TGGCACTGCGTACGTAATAAGCTTCCACAAGTCAACACATAACCAAAAACCCACGATCCG
ATCTGAGACATCGACACCACCCTTTTTGAGGGACTTTTGCACAGCGACACGTGGACGTGG
ACATAGTCGCAGACGCAGAGACACGAGCATGGTCGCCCCGCATGCACACCTGCCGCTCGT
CTCGGCGTTGACAACACTGTACAGCCTACTCGTCGACTTGCGACATGTTCCGGCAAACAG
GCTCCTGAGGCCGTCACCAGAGTTTGGTGGGAAACACCCCCCGCACAGCATCAACTCCGC
CGCCGCTCGGGCGCACGGGTTCAGCGACGCGGCTGTCGACTTGGCGTACTGCATCCCGTA
CCTGACGGACGACTATGTGTACATTTTCATGGAGACGCAGGCGGTGTCTTATTTGAGAGG
GAGTGTGGCCACAGCCCTTGAGGAGGACCCAAAAGCAGACTTGAGTGGGCTCAAAGAGGT
GGACGACCCTCTCGGCGAAGGCATGGACGGCTGGGACTATGCGCGCGACCCGACCTATCA
AGAACGGACGGACTTGTGGAATGGCCGGGATGTTCTTGTGCTGACCCAAGGCCATGTCTA
CGGCACAGAGCTGGTGTACGATCTGGCGGCCCAGACAATAACCGAGTGGTACCATTTCCG
TGTCGAGCACGACGACTTTGGGGCGGTGCCGGCGTACAGCATGACGGACCGGGACAATCC
ACTGTATGTGTGGATCCGGGACTTGCTGTCGCTGCGCAATCTGGCGCTCGAAAACCACAT
TGTACCGCCACTGGAGTGGCCAGATCCGGAGCTGGCCCACCCGTGGCCCAAGCTGCCGGC
GGTGCAAAAATGGGAATGGGAGGAGACGGTGCGGGACTATGAAGCCAAGCGGGCCGTGGC
GGGCGTTTACGTGGAGTTTGGATGGGACGCGCGAGTTTTGGACGACGACGCCTTTCCGCA
AGACGAGGAGTCCCGAGAAGCCGAGGGTCCGATCTGGGAACAGCTGGAACGTGCACGACA
GTGGGCCGTACAGCACTTTCGAGGCGACGAGTTCGAGGCGTACCGTGAAAGGTGGCTGGA
AGAGATGCATGCCCGGCGGCAGCAAGAACGGGACGAATCCAAAGCCCTATTTGAGGTGAC
ACAAATGGAAGACAACAACGGTCACGGGAACTATGATAACGAGCACCAAGACGAGCATGA
CGAATTATGAACAACATTAGATGAATTATTTGAACGACAGTCTATGGAATTTAAAAGGGC
AAATTGCCACAAGGACATACAAGACAGAATGAAAGACAACTGGCAGCACCACACGCCTAC
AAGCGCCCACGGATCTTGATCTCGAGCATGCGCACAGGCGGGTAGACGAGGGCAGCGACA
ATGACGGCAAACTCGAAGCCCAAGTCGCCGACCTTGGCTGCAATGGGACCCGTGTACCAG
TCTTGGCTCATGGACGGGGCAATCAGCGCCCAGGGCACGAGCACACCAACGAGAGCACTG
AGTCCGGTCGGCAGCTTGCGGCCGTCGTCCCAGATGGCCGGGTCAAACGAGGCCGGGTCG
CCCTTGCGGAAGTAGAGGAACTCAATGAGGAAACAGGTGATGGAAGAACCGGCATAGTAG
CCGATGATGGACAAAAAGGTGATAATGGCACCGATGATGTCCTCGGCGGCCTTGTGGGCG
ACGCCAATGATGGTGCCGGTGGCGACGACGGCGAGCACAACACGCGGGACACGGCGCAGC
CAGGGCAGGATGCACATGATGTTGAACGAGACGGTGTAAATGTCACGGGCGCACGTGGCC
AGGACCGACATGCCCAGCAGCACCAGGATAAACCGGCCAAAGTCGCCGAGGCGCGTGATC
AAGATCTCGCCCAGGACGCCGCCCGTGCCGCCGGCCTCGTAGGCGGCCTGCCACGCGGGG
ATCTGGGGCATGGCGCCGCCAATGGCCGCGCCCAGGACCATGAGGAGGGAAAAGGGGCCG
GCGACGCCAAACAGGCAGTACACAGCCAAACGCCAGCGGGGCGCCGAGGGAGACATGTAG
CAGGCATAGTCGCTGGCGACGTTGGCCCAGGTCACCATGTTGCCGGCCAGCAGGGCCACG
ATGCCCAGGTAGCCCTGCGAGGAGTGTGTCGTGACGGACTGCGGCGTCTGCTGCCACAGC
TGGTCGCCGGCCGCGCCGACGAGCACGATCAGGGCAAACAGCGTCGGGATCCAGGCCCAG
CGCGTAAACATGTGCAGGACGCGGTAGCCCATGCAGCTCAGGACCATGGCCAGCACCATG
ATGATGGCAATGGCGCCGTCGACCGACAGCGTGCCTTTGCGCACGACGGCCAGGCACTCG
GCACCGTTGACAGAACCCGTGACGGCGAATCCGCCGACCGTCAGCGTGACAACAATCGTC
GTCAGGATGTTGATGTACTTGCCAAAGCAGTAGCGCGACTGGATCATCTGGCGCATGCCG
GTCAGGGGGCCCAGCGTGATAATGTACGCGGCCGGCAGGCCAAAGAAGAACTGGAGGAAG
ACGGTCATCATGGCCGCATCGCGCAGCGACAGACCGTACCCAATCGTCGTGACGGCGCCA
ATACCGACGGGCAGCAGACTCGTCATGGACGTGCCAAAGATGGTAAACACGTTCAAGTAC
TGCGTGTCGGTGCGCTTCTCGACGGGCACGGGCTCGACGCCGCGCATCTCGAAGCCGGCG
CTCGACAGCTTCTGCCAAAATGACTGGCCGACGGTGGGCACGTGGAAGTCGTCGTGGCCC
TCCTCGGCAGAGACGCCCTTGTACTCCTGGGACGAGCCGACGTCGACGTCGGACCCGGCG
GCCGGCGTGATGGCCATGCCCTTTTCTGGGTCGACGGACATTGTGTGGTGGGTGGGTTGA
GAAAGGGGTGTGAAAACACAAGAGTAAACAAATGTGTAAGTGAAGAGGGCGGATGAAGTA
AATAAAAGAAAGAATAAGAGAGAGTAAAAGAAAAGAAGAAGACGAAGATGGTGTCAACCG
TTGATTGTTATTGTCAACTCAACTGTTGGTTGATCTTCTTTCTCTCCTTTTCTCTCCTCA
TCAAAAACGAACAAGGGGTCGCATGCTTATATCTCGTCGCTGGGGAGTATTGGCAATGCA
GAGACAGAATATCAACGGAAAGAGCGTGCACGTCCGAAAGATGTTACAGAGTATGGGCTG
CAGTGCACATTCACAATCACAGCCTACACAATACAGAGCACAGATACAGGCCGGCCTGCT
TCGAAATCCATTATCTCTAGGGCTGGCCAGGCCTTGTCCAGGCCTGGCTTGTCTTCGATT
AGGCTGTCCTCGTCTGGCTGTTGCAAAAGGGCATTTCACAAAGTGGGGTCCCCCAAAAGA
CACCATTCTGGCATAGATATCACAGTGGCTTGCAGAGACGACTGCTAGTCTGGCAGTCTG
GCACTCTTCTTCCTTGGGTGTCTGGCGTTCCATTGTAATATTGACTTGGCAAGCTGGCGG
TCCGGCCCTTTCTTCCTCTTGTCTGTTCTCACTTTCCACTCCAGCCACTCAGAGATAATG
AAATTGACAAGAAAGTGACAAGACGCCAAAAAAGACAAAGTGCCCGAAAGTGACAAGGAC
AAAAGCCGGTACGGTTGGGGGGCAGACGCAACGTCAAGTCGGGGAAAGTGCAGAGTTGCA
CTCCGTCTTCCGCACGAAACCCTATCATGCAGGCTAAGAGTAATGGCTAGGGTATGAGGA
GTACATTGGAGTAAAAAACAGTGCCAATCCCGGCCGGCCTTCTTTCTCTCTTTCATTGTC
GTTGTCCTCCATCGTTCCTTCCTTGTCCTTCTTCACTGTCTTTATCTATGGACCCGCTTT
TCCTTTCATTTTTGTGGGTCCGCCCAATACAGCATCCATCCACTGATAGGCAGCGGCATC
CACTGACCCTGACAGCGCTAATTCGGCATTTCCCGCTGTCACTCTCACAAGAATTTCCTA
TTTGGGAAGTATCGATGTCGACGTCCCCTTCTTCTCCATTTCCCTCGTGGCCTCCTCCTC
ACTAACAACATCCGCAAAACTGGCATCCATGTCAAACAGGTTCTGCTGCTGGATCAGGGG
CGACCGGTCCCCGCACGCCGCGCCGACCACCTTGACGACAAACCCGCTGCAGGCGGCGTC
GAGCGCCGTCGCGCGGACACAGCCGCTCGTGCTGACGCCGCCGAGGATGAGAGTGTCTAT
CCCTAAAAGGCGGAGATCGGTGGCGAGTGTTGTGCCAAAGAACGCGGACGGGTTGCGCTT
TAGGACGACGACGTCGTCCCGGAGGGGTGTAAGAAGATCGGTGTGATGTGGCGGCGGCGC
ATCGAGTCCTCTGGTGTCGCCGTCTTGCCAGGCCTGGATCGTCTTTGTCTTTTTTGCCTG
GACGGCTCCGTCGACAAGCGAAGGGTGGTTGTACCGGACCTGGGCCCAGACGACGGGGAT
GCCGGCAGCCCGGGCAGCCACGACCAGCCGGGCCATGACGTCGACGCTGGCCCGACCTTC
GGGGTTGTGTGACAGATCGAGAGGTGACCCTTGTTTCCAGTAGGCGGCGCAGACGTCGAT
GAGCAGCAGGGCCGGGCGGGCACCCCAGTCGAGACGAGCGCCGAAGCCGGCCGTGTGGTA
GGCGTCGTAGCGCGGGTGGGTGTTCAAATCGAGGGACATCGTAGGGGAGTGAGTGAGTAG
GAATTGAATGCAATTGGGTAAAGAGGCTGTCGAAAAATAACCAAAAATCACTGAGAGAAG
ACCGTAGGAAGGCAGTCTATTATCCGTAGGGGTCTTGCAAATAAAACTAGAGAGATTCCA
GCGGTGCAGCTGTTAGTCAAGCGCACTTGCAAGTGTGTTTGCCGCCCGGCCGGCGTGTTA
GTCGAGAGCCCTCATTGCCCATTTTGCCCATCCTACCAGAGGAGCTCCTCCAGTCTGCTC
CTCCTGGACATCCGACGGTCGGACCAAGTCACGTTTGTTGATTTTTTTTTCAGTATGTTA
GTGTTTTGTTTTGTTTAAGCTTCATGATATTTACTTTTATATTTACTTATAGTGACCACA
ATATGTCAATAAACAGTCTACTTTCAACCACCATCACTCTCCAACCGCCACGATGAAGGA
ACCGACAATCCACGACCAGACCAACCTTTTGCCCAAGAACCGACTGCTGGTCGTCTTCCC
AGCCCTGGCCTGCGCTCTGCTGATTACCTACATTGACCAGCAGAGCATCGGTGTTGTCCT
ACCCACAATCGGCCGGGACCTCAACAGCGCATCCACGATCGTCTGGGCCGGCACATCCTC
CCTCATTGCCAACACAGCTTTCCAGGTGTTATACGGGAGACTATCGGACATTTTGGGCAG
AAAGTATCTTCTGTTAGGCTGCCTCGGGCTGCTCGCCCTCGGCGATCTACTTTGCGGCTT
TGCCAAAACGGGCACGCAGCTGTACGCGTTCCGCGGTCTGTCGGGCGTGGCCAATGGCGG
CATCATGGCGCTGGTCATGATGATCGTGTCGGATGTGACCACGTTGGAGCAGAGAGGAAA
GTACCAAGGCATTCTGGGGTCTTGTGTCGGGCTGGGCAACACGATCGGCCCGTTTGTGGC
GGCCGGATTCGCGCGGAGCCGGGCGACATGGCGGGCGACCTTTTACTTTATCAGCCCGCT
GGCTGTCGCCGTGGCCACCCTTTTGTTCTTCTTGCTGCCCGCCCAGAAGATCCCCGACGA
GCCGTGGCGCACAAAGCTGGGCAAGGTCGACTATGTCGGCATTTTGCTGAGCGCAGCCGG
CACGATTATCCTGCTCATCCCCATCTCCGGGCTCGGGACACAATTCTCACCACAAAGCGC
CATGGTGATTTCCATGCTCACCGTCGGTGCTACCCTCCTCCTCCTCTTTCTCGTCAACGA
ATGGAAATGGGCCCGGCTGCCCATGTTCCCGCTGCGCCTCTTCCGCAACAAAGCCCTGGC
CGCCATGCTCGTCCAGAACTTCTTGATCGGCATCGTCTTTTACAGCCTGCTGTACTTCCT
GCCCATCTACTTTCAGACCGCCCGGCAGTACGGCGTGCTCGTCTCGGCCGCTTTGGTCCT
GCCGATCGTCATTCCGCAAGCCGTGGCGTCCGCCGCCTCGGGCCAGTACATCTCGAGAGT
CGGCCGGTACGGCGAGGTCATTTGGCTGGGCTATGCGCTGTGGACAGTCGGTGCCGCCCT
CCAAGTTCTCTTTGGGGCTCTCCGCAACTTTCCCATCGGCGCCGCCGCCGTCATTCTAGG
GATTCAAGGCCTCGGCGTCGGCCTCGTCTTCCAACCTACCCTGGTCGCCGCCCAGGCCCA
CAGCTCAAAACAAGATAGGGCCGTCGTCATCAGCGCCCGCAATTTCATCCGCGCGCTCGG
CGGGTCGGCCGGCCTAGCCGTAGCCTCGGCCGTTTTTTCAAACACCCTCCTCTCCAGTCT
GCCTCCTCAGTTGCCCCCCAGCGTCCGCACGAGCATTGCCGACGCCATCTTTGCCGTCCA
GGACCTGTCCAGTGTGTCCGACCCCGCTGTCCGCCAGGGAGTGCTCGACGCGTACTCGCA
CGCGTTCCGCAACATTTGCATCCTGTGGGCGGCCGCCATGGGCACGTGTCTGGCCCTCGT
GGTGTTTATCAAGGACAAGGGGTTAGCAAGAAATGCCGAGAAGAAGACTGAGGAGGCAGA
AGTGGTGGCAGCAGTGCCGGTAATCGAAGGCGAAACGTCGTCGACAGAAGCTGAAGAGTC
AACGGAGGGGCCAGTCCCAGTCACAGTCGACGTTGAAAAGGCAGTTGAAAAAGTGTAAAT
AAAGAAAGTGGTCACAGATTTGTGATATTGGATAGACAAAGCATCATAAAAGGCGTAAAA
GAAGGCATCATTGAATCTCTTATTTAACAAATTCAGCAATAATCATCTCCAAGTTCAAAT
TCAAATAATAATACAAAACAGAGTCTTTAGCTTTGTCTTTCATCCTATTTTTGAATATTG
TGTTTCATTTCATTGTTTGAAATTCAAACAAGATGCGGTGTCTGCACTCTGTACTCTGTA
GCGACCCCCTTATCGGCTATCGTTGCCGGCCCAAAAGAACCGGCAAGTCAAGTATCGTGG
GGCTCTTCTCAACTTTAACGTCATCTGGAGAAGTCCTTCTTTAATAACCGCTATTCTTTC
CTTTCGGTTTCTTTTTTATTTTATTTTATTCTCTACAACTCAACATCACGTCGTCTTCCA
AAATGTCACCGACTATCTACCAACCCCTTCACCCCTCGATCCGCGACCAGCTCGACCCCG
AATACGTCGCCTTCCACGATGCCGTCCTCCAGTATTGTCCACGGTCCGAGACGGTGCCTT
TCGATCCGATTCTGTCGAGAACAGGCAAGTCGCCGCTTGCCCAGGGTGGACAAAAGATTG
TCGAAGTCGGCCGGGTCGAGGACCGCACAATCTTTGACGGAAAGACTGGCAAACCCAGCG
ACGACATTACAGCTCGCATTTTTACACCAGACGGCGACGCACCTCCCTCTGGCTGGCCCT
GTCTGGTGTGGTACCACGGCGGCGGGTGGGTGATGGGCGGGCTCGGGAGCGAGAATGGGT
TTCTGAGCCACGTGTGTAAATGTAGGTGCTCTCCCTCTCTAAAAAAAGAATCCAGAACAC
CACTGACCTGCAGACACCCGCACACTCGTCATCTCGGTCAACTACCGGCATGCCCCCGAG
CACGTCTACCCTGCCGCCGCCGACGATGCTATTTACGGGTACAGATGGGTGACATCAGAA
GAGCAACTGAAGGAGTTGAACATTGACCCCCAGCGGATTACTATCGGCGGATTGTCGGCC
GGCGGCGGGCTGGCAGCCATTACGGGACTCAAGATTGCAGAGGCAAACGAGAAAGACAAG
AGCCTACGCCTACCCTCGCCTCTCCTGCAAGTCCTCATTTGCCCCGTCATCGACAATACC
GTCACCATCGACACCGACCCGGCCGAGAGGGCAGGCTGGAAGGCGTCGCAACACTCGCCA
TGGCTTACACCAACACGCATGCAATGGTATAGAGACCAGTATTTTGGGCCGTCGCCAACC
ACCACGTCCTCCTGGGACGCCTCGCCGTGCTACGCTCCGGCTTCTCTGCTGTCAAAAAGC
CCACCCACATTCCTCGGTATTGCCGGTTGTGACCTGCTGGCGCCCGAGGCAGAGGCCTAC
GGCGCCCAACTCACAAAAGCCGGTGTTTCTGTCGACGCCATAACCTACGCCGGCGGTACA
CACTCTGTACTTGTCCTCGCCGGAATCCACCAGCTGGGCAAGAGACTGGTGCATGATGCG
TGTAAAGCACTGGCCGGAGCTCTGGGGACAGCCTACGATTCAGAGACGTCGCCAGTCCTG
TCACAGGATGCTTGAGGATGCAAAACAAAATCAGACAAATAGACAAAAATAGACTAATAC
AAAACAAGAGCACAAGACTACAGAGTCGACTAGCAAATCATCTTCCGTGCTTTATCAATG
ACCAACAAAGATGTCAAGATATCAATGAAGCTACAAGATGAGACAACGGTGATGCTGGCC
GGGAATAGCATCACTGAGCAAGTGCGTTGGCGGATGCGATAACGCTAAAGGTCCCCTGAA
GGCTAGCGTAGTTAGCGGCCCCAAGTGCCAATAAATCGGCCACGCTTGTCCGACGCCTGA
AATGCCGGCCGGCCCAAAGCTGAAGTCCACTATTGGAATCTTGAAAAGCCGGAACAGGGT
CCCCTACCTCCACAAGATTACCATTATCGAATGGATACAACCGGGAGTAGAGGCCGGGAT
ACGACGTATGGAGTAATGCTCTGTACGTCGTAATCCGTAATGTGACAAGAGCGATACGAA
CAATTGCGACAGAGCAAGAACCATGGTTTGTTTCTGCACGTCTGGTTTTGACTGCTGTTG
TTGGCAACTCGTAAAGTATGTGGGGGTCCTGTCACTTACACGGTTACAGTTTACAGGGCA
CCCACAAGCAGTTGCAGCGAATTACAGGCTGTGTCTCCAGCATCGACTTACACGACCACC
ATCACGACTTGCATGCACAGATGGCATGTTGACCAGACTCGCCTGTGAATTCTCTTATTC
TAAAATACAACACACCGCACACACACACCAATGCCCGCCCTCGACCCGGCCTCCTACCCG
GCCTATGCCGCCGAGTGTGGCGACCCGTCGCGGACAAAGGTGCTCGGTTTCGGCCAGAGG
CCGGCCTTGTTGCTGGTCGACGTCTGCGAGGCATACTATGATCAGAGTTCGCCCATTTCT
GCGTCGGAAGCCGACTTGGCTGGAGTGACCTCATCTTTGACAGCCCTCGTCGAGGCTGCC
AGGCAGTCCTCCTCTCGTCCCATCATCTTCGCCCAGACGACATATACCCACCCGAACCTT
CTCGACGCCGGCATTCTCGGGCGGAAAGCGCCGTCGCATGCAGCCCTGTTCCAGAAAGAC
GGGCCGGGCAACAAACTCGAGTATCCGGCCGCTTTGGCCTCTGTTGCGCCCCTGCCTACC
GACCTGCTCCACCGCAAAAAGTATCCCTCGCCCTTTTTCGGTACAAACCTGGCCGCCCAG
CTCACGGCGCTCGGTGTCGACACGCTGGTGATTGCCGGTTTTGCAACGAGTGGGAGCGTC
CGCGCCACCGTTTTGGACGCCATGCAGTCCGGCTTCCGGGCCATGATTGTCGGCGCGGCG
TGCGGCGATGGGGGTGGTCCCGAGGTACACTGGGCGAACCTGATGGACGTCGGGGCAAAG
TATGGCGATGTGGTCGATCTGCAGGCGGCCATCAAATCATTGAGCGAAGCGAAATGATAC
GAAAAATATAATAGAAAATAATGAAAAGGGTATCAATTACTACCAACTTCACATCTTCGC
ATGTCACTGCCATCCTGCCCATCCCAAGTGCATGTACCCCTGGACAATGTCTGTAAAATC
AAAGTCGAACGGATCGGCATACGGATCTGTGAGGTCAAACGTGGCGGCCACCGCCCCGTT
TGCGTTTGTTGCGGGTGCCGGCGGTGGCGGCGGCATCATGTTGGCTGTTGCCAAATGAGC
GGCAGACATTGGCGGGCCTCCCACCGCCAGCGCGGCCGAGTCGTACGCGGCTGCTCGGCT
CAACAGGTGCAGATGGTTGTTCGTATTGTTTGTGGCAGCCATATCAACCATGGGCGGCAG
TGGATGCGGCAGACTGGCAGCCGGCAGACTTGGAAGACTTGGAAGATGGCTGTTGTGCAC
CACCGTCTGGCCTCCGCTGCCTTGCTGCGACACCGACGTCGACCGCCGTGGTGCCGCCCG
TATTGCCTGCGGTGAGTATCCTTGTGTGCTGCTGTTGCTGCCGGGGCCAGTGCCAGTGTT
GTTGTTGCCACTACCGTTGGCCGCCGGACTCCCGTTCGACCCAGTGCCGTTCGCCCCCGG
ACTGTTGTTGAGCAGCGCCTCTTGCGACCGCACATCGTCCACCGGCCGCGCGCCCGGGAA
TACCGACTGGCCCGCCACCTGCCGCAGCACGCTCGACCATTGCGAGGCGGTGGGCCACTT
GTCTTCAAACGTGGACAGCACCTCGATGGACCGGTGCAAAACGGTCTGCGCCTCGGACCG
CTCCAGGCGCGGACACAGCTGCGGCCACCGGTACAGGTGCGACGCCAGCGAGCCGCAAAC
ATACGTGCAGAAAGCGAGCATCGCAGGGAACCCGTCGTGCACGCCGCGCGACGAGAACCA
GACGTCGACGGCCTCGTAGAGCTGCCATGCGTTCGAGAACAGCTCGAACGAGACTTGTTC
CCAGAATCCGGGCGGGGCGTCGTCCGTCTCGCCGTCCCTCAAAATGGCTCGGACGATGCG
GTCGAGGTAGGCTCGCCTAAGAACAATGTTGTTCAGCCGAGTAACGGTCACTGCTGACAA
GTACGCCATGTCAACATGCTCGGCCTTGTACCCCCGCAAATTCCACGGCGCCCACGTGTG
CGCGCGCGGGATGCCCGCCTCCCAAGCCTGGAGTGTGCTGACCATGCTGCGGTACCGCGA
GTCGGGCAGCCACGGTTTGGGGTCGGTGTCGGACGAGTTGTTGTCGTCGTCACTCTCGTT
GCCTTCTGTCTCGTCCGCACCGTCCACCCTCGCGCCTCGCGCGATGATCCCCCACAGGTC
GTGCGCCTGGATCAGCGTCGAAAACAACGACTGTGTCGGCAGCGATGTCAGCGACGGGTC
TCGTAGGGCCGGCACCGTCCCCGCCAGCGCCGCCCGTTGCGGCGGCACCCGCCCAAACGC
AAAGTCCGTTTCCTCGCCCGGTAGGAGGGTAGTAATGTCCGACTTGGCAAACGACCGCGG
CAGGTTGGCCTGCGTGTACAGGTTGTCGTGGTTCTGGATGCACCAGAACGTCCGGCGCGC
CCGCTCCGCGTCCACGACGGCATCGACCCGCTCGTCGTCACTGATGTTCGCCGGCAGCCG
GTACGTCTCCTCCCGGTGCAGCCGCAGCATCCCCGCCATGCGCACGGCAATGCCCATGTG
GATGGCGCTGCGGTCGCGCGCCCCGCGGCCCCAGTCGGCCATTCCCAGCAAGAAAAACGC
CTGTGTGTTTTCGAGCGTCGTGTGCCACATTTGGTCGGGCGTGACGACGTGCGCGACGTC
CATGAAGAACTCAGCGGCCGCTTTGCCGTCGTTGCGGAACCGCGCGCAGAGCTCGGGTGT
AAAGCGAGCTGAAATCGACAGCATTGACAGCAACAAAAAGACGTTGACGGATGCCGGGTC
CGTCTCCATTTGTTCGAGGAACAACGCTTTGGGGATAAACCCGACCTGCAGACACGTGGC
CAGGAACACGCGACAGCCTGCAAGCAGTTCAGAGTGTGGAGGAAGCAGGTTCCAAATGTC
ATCAGACGCGGCGTACACTTGGAGTCGACGAGGGCTGGCAGGGATTGGTGGGCGGGTGTT
GTGGTGATTGTGAGGGTGATTTTGAGATTGTTGTCGAGATGGGATCAGTGGACCCCGAAT
AAACCGCTCCTCGTCTTCGTCATCGTCATTCTCAACAGTATCTGCATCATCCTCGACAGG
CGATGCAAGCATAGGAACATGGGCCGTTGCCGTGGTTGTTGTCCTTCGCTGTGGAGTCGG
CAAAGGATTGGTCGATGACACTGACGAGGCTCGGCTTGCCGTCACAGACACGGTTGTCGA
GGTCGGTAAAGATGACGTTGCTGTCGACGTTGGCGGCGGTTGGGCCATCACGTCGCCATA
ACTAATGCGCTTGATCCGGAATCGCCGGTCGGCATTGTCGCCGCGCGTTGCATATGTGCA
CTCCTTGGTCACTTCCGGCCCGGCTTCGCGGCATGGCAGGCACGGTGGAGGCCCGTTGCG
GTTATTTTGGTTGCTGCCATTGCTATTGCTGTCGCTGCTGCCGGCTCTCTCATTGCTGCT
CTCGGCCTGCAGACATTTTGTTCTCAATCGACGACAACGACGGCACGCGACCGAAGACCG
TTTTGGTCTAGGCGCTTTGGCAGAGTTGGATGCAGATGCTGATGCCACGGTCGAGCCGGA
CAAGGAAACTGTTGACGAAGAGGACGACTGCGCCGAAGCTGATGTGGGCGGTGATAGTGG
TCCGGCGAGAGAGCCACTATTTGGTGGAGGATGTTGATGTTCGGCATGCATCGTGACGAT
GTGGAGAAAACAGTGAGGAGAATTGGAGACTGAGGAGAATGGAGTCAACAAATCAACAAA
CTGCCAGAGGTTGGTTGTCGCTTTTCAGAGTTAGAGATGTCTGCCGTTGAAGCCGTTGAT
TGCTTCCTCGCCTTTGGCTTGGCTCCCTGGCCCTTGTAACCGCATCATGTCGCAGTTGCG
CACCGGCGGTCACATTCCCCCCTAACGGTCATGATAAGAGGGCTGGAGGGCCAGCCTCCA
AAGTCTGGTAGCCTGGAACCCCATCGCCAATATTTGACAAGGATGGCGCTGTTCCGGTGT
AAGTCGGCCGCGCTAGTGCATCCGGCTTATCAGTGGAGTCTGTCGCTTTTCAAAGAGAAA
GAAAGACAGACTCAAAGACAGGGCTGATACCCTGTAAAATGTAAATGTGGTGCTACTGTA
ACCCACTGCTGTTGGTGTTAGGGAGTATTGATCGTGTAAGTGAAAATCCCCAGCCTGTGA
TTGCTCAGGATACGTGGGGGAACTGAGTATGTTGGTTGTCAACTTGTGAGAATGTGAATG
AAATGAAAATATGATATGTAAATGAGTGTGTTTTGAGTAGATACGAATGGCCAAAAATGT
CAAAATATGTATCAAGAAGCAAAATACCAAAGTGACCAAAACTTCCAACATAACCAAAAT
GTATATATATACCATCGTCCTCTACGCAGGCCCTTGTCCCAGAAGAGGCAGACCGGCAGA
CTGCAGCTTCGCATTGATGACATCCAGGTGGTCCATGAAGTGGCCCTGAAGGTCGTCCCA
AAAGTCGCCCTCATAGCCCGGAATGTGCTTGATCGTCGGGTTGCGCTCAAGGGCAAACTT
GGTGAGACTGAAGTGGTTGTTGATGTGCAGCATGAAGCTCAGCGCGCCCTCGCCCACAAT
CTGCGGCTCTAGCTTGGCCGTCGTCGCCTCCTGCCAGGCCTTGTATGCATCGCCGTGCGG
CATGTATGAGTTCTCGCAGCTCAGGCAGCCGGCCTGCACGTCGCGCACGCTGCCGTGGTA
CTCACCGTAGATCATGCCGAGCATCTCGGTGGACATGTTGCGGTGGTAGTAGGGCGGCCG
GTAGGTGTCGAGGGCGGTGATGTGCTTGGCCGTGTAGACGGCAAACTCTGACAGCGAAAC
CTTTGGCGTCTTAGATTTGGCGTGCAGGACCGTGTAAATGGTCGGGTCGCACTGCTCCTT
GGCGGCACAGGCAAGCGGCACAAAGAGCTCCATATCGTACTTGAAGGGGACGTAGCTGCC
GTGCCAGGCGACAACGTCAAAGGGCGTGTGGCGCTGGGTGTAGCCATAGAGCTCGCCCGT
CAGCTTGTAGACAACTTCCCAGGGCGCTTGTTCCATGTCAAACGAGGCCACCGGGTAGGC
AAAGTCGCGCGGGTGAGCCAGGCCGTTGGATCCAATGACACCGAGGTCCGGCAGCTCAAA
GTGCGAGCCAAAGACCTCGTGGACATAGCCCCGAGCCGGACCGTCGGGCAGCGACACCTT
CCACCGCAGACCGGCCTGGATCACACACAGTTCGCCGGGACGCACCATGAGCCGGCCCAG
CTCTGTCTGGATATCAAGACGGCCGACTTGCGGCAAGATCAAGAAATCACCGTCATTGTT
ACAAAACGCCTGCCGCTCCATGGATGCATTGCAGCTGTACATGTGCATAGCCAACCCTTC
CTTTGTCGTTGGGTCGCCACTGCCACCAATCGTCTTGAGGCCCTGAATAAAAGTAACCTT
CTCGTCGTCACCCGGGTAGGCCAGCGGGCCCCACTCGTAGGTGACGGGCGTAAACTCGAC
GTTGGGGTTCTGCTTGTTGAAGCAGGCCTCAATGTCTGCGTTCTGGGCCTCGGCTGCCAG
TTTTCCAGGGCGAGCATGGGCCACAGCCGGCCGGATGCGGTACATCCAGACGTGCTGCAG
GGTGTCTCGATACGACACAAAGGGCGTGCCATTCAGCTGCTCCGAATACAGGTCGTAGGG
GCACTTTTGGGGCACATTGCGGCCCGGCGGCGGCAGAGCATCAGGGACGGCTTCACTCGA
AAAGTAGTTGCCGAAGCCGTGCTGGTAGCGGTAGGGGTCTGCCGGGCCAGAGGGTGGTGT
CGTGCGGGATCCGGCTGCCGAGGCGCCAAAGGAAGACATGGAGGGCGGGAGAGTCGAGTT
TGAGGTCGATGACGGAGCCGGTGTGGTCGGCTCGAGGACAGAGGCGTCGCCCATGATGAT
GTGGGAGATGGACTGTGGGAAGATGTGAAAAGGGGCTCGATGAGAGAGGGTAAGATATGT
TTAGGGAAGGTATCGTAAAAGAAGAAGGTACGATGGATGAAGTCGTGATTGTGAACGGCA
GGTGCGGCTTGGACAGCTGCTCTTTCCTTATTGATATGAAGATATCAAGATATCAAATAG
TCTAAAATTTTAGAAAAAACGCCTGTTTATTTGAATTTGAATAAGAACAAAAATATCAGA
TTGATCCTATGTTATGCCGTTTCATTTGAGCTTCTACTAAGCTTGTCCGCGGGCAAAGTA
TACGGAATTACGAGAAGCCGGCTGTCGATGTTGAAGAACAGAGGGAGCCACAAGGGAAGG
AGACAATTGCCTGCCGCAACATCGCGCCTGCCGCCATTGTCTGAAGCGATATTCCATCGC
GCCTTCCATTTCCATGCACAGCACACTCAGTAGTGGCTATCTGTATCCGCATCTCCTTCT
CATCATCCCCTCCTTTTTTCCTCTATCTTTCAACATCATCGCCATCATCACGCTAGAAAG
TAGTGTCGTCGCTCCTTCAATATGCCAAAACCGGCCGGCCGGCATTTCAGACTAACACGG
CCCTCCGATAAGGGAAAGCCGCTAAACACGGTTCAATACAACTCCACTTACACCACCACT
GACACCATTGTGACGCTAACGACTGACATCCTCCGGGGGAAGGAAGTTTAGTGACAGATA
ACGGCCCCCCATCAACCCTGCCGGGTCATCCAGCTATTGATGATTGCTAATTCGTTTCTC
TTTTAGGCTTCAACGCCATGTGGTTGTGGCCCTCATTCGGTCGAGGACTGTGGAGTGCCG
TGGGCGGCAGACAGGCCGACTTTCGAGGGTCCCCTCTTCTTCCTCTTGGTATCTCAATCG
GTCTCGGCCTTGGTCGCGCTCCGGTCCATTTGTCTTCAAGCTAGCCATCTTTTTTCACCT
TTCACGGAGTTTGTGCAGACGACGCCGACCTCTGTTTGAGGGAGAAAACATAATCAGGCT
ACGGCCATTCGTTGAGTGTTTCCAAGGCACTGCTTCTCATCTTGTTTTGATATTCAAAAG
AGATCTGTCTACCGTCTCTGGCAGAAAGGTGTTGTGATTTGTTGACTAACAACTGCCTCA
ACACCCTACAGATCACCACTTCTGCTACTTCCGTCACCCATAATGGGCCTCCTTACACTC
CTCGCCGAGGCTTCGGCCAAACAGTCTTTGGCTGTGGCCGCTCTCGTCGGCGTTCTCGCC
GTCATCTTCTTGGCCATCCGGCGCTTCACGGCCAGCTCACGGTTCCCGTGCCCGCTGCCT
CCGTCTCCGCCGGCCGAGCCCTTCTTTGGACACTACCGCCGGCTGCCCATGGAGAATGCC
CATCTGACGCACATGGCCTATGCCAAGGAGTACAACTCGGACATTGTTTACTTTAACGTT
CTGGGCAACCACATGATCGTGCTCAACAGCCAGAAAGTCGCCAACGAGCTGCTAGACAAG
CGCGGCGCCATCTACCAGGACCGGCCCAACTTTATCCTGTTTGATGTCATGGGCTGGGGC
CTGACGCTGACGTTTATGCCCTACGGTCCGCGGTTCAAGCTGCACCGCGCTGCTCTCCAG
ACAGGGTTCACCAAGACGGCCATTACCAACTACCGGCCGATCCAGGAGGACGAGGCGCGG
CAGGCCGTGGCCCGGATCCTGCGGGCGGACGGACAACACAGCAAGTGGGACTTTTCGCTC
CGGCGATTCGCCTCGGCGATTGTCCTCCGCATCGGCTTCGGCGTCCAGGTCAAGCGCGAC
GACGACCCGTACATTAAGATTGCCATTGACGCCAACAGCGCCACAGCCCAGGGTGGCAAC
CCGGGCACCACCCTTGTGGACTACATGCCTCTATGTAAGTGTCGTCTCTACCGTAATAAC
TACCTGCTCCGCCGCTGACAAACAGTCCGCCACGTCCCCAACTTCCTCAACTACTCGGCA
ACGCTGCAGCATGCCCGCCGCTGGCGCTGGGCCATCCGCCGGCTGCACGACGTGCCCTTT
GCCGCCATCCAAAAGGAGTACGCCGCCGGCACTGCCAACCCGTCGTTTGCCTACTCGCTG
CTCAAGCGCTTCGACGAGAACCAGGAGAAGCAGCTGCCCAACCACATGTCCATCAAGGAC
ATCCAGGGTGCCTCGGGGTCTGTTTTTATCGCGGGTTCAAACACGGTGAGTCTTTCAGAG
TGCCCCCCATCTTTCCGCTACGCATGCTAATGAACAGACCTACGCAACAACCACCGTGGC
CCTCCTCAACCTGATGAAGAACCCGCACGTCTTTGCCAAGGCCCGCGCCGAGCTCGACCG
CGTTGTGGGCACCGACCGCCTGCCCTCGCTCGCCGACCGGCCCCAGCTGCGCTACCTAGA
CTATGTGGTGGAAGAGACCACGCGCTGGCGCCCGCTGTCGCCCATTGGCATCCCCCACAA
ATCACTGAAAGACGACATTTACAACGACATGTTCATCCCCAAGGGCACCTATGTCTACTA
CAACACCTACGCCATGAGCCGCGACCCGGCCGTCTACAGCGACCCCGAGTCGTTCAACCC
GGACCGGTTCACGCCCAAAGAAGAGGGCGGCCTCGGCGAGCCGTTCTTGGTCGGTCCCTT
TGGGTTTGGCCGCCGCATCTGTGTCGGCCGGCACCTCGCCCAGGCGTCGGTGTGGATCAT
GGTCGCTACCATGGTGGCCACCATGGACATTTCGGCACCCCTCAACGAGGACGGCACGCC
GTACGACCAGCCCATCCGGTTCAGCACGGGCCTGTCGAGCCACCCGGGCAAGTTTGATGT
TGTCTTCAAGCCGCGGTCCGAAAAGGCCGTGGCCCTGCTCAAGGAGGCCAACGGGGATGC
CCAGTAAAGGCGAGAGGGAGAAAATAGGGCGTAGGATGTACGAGGATCTTGAGCGGCGTT
GTTATTCGATATCACGATATTATCGCCATGTATAAAAATCAAAAGATGGACATTTACTCG
CTTTGGCGTCTACGAAGCACATTGCAGAACGGTTGATTTGGCAGAAAAAGGCACAGATAC
TGGTCAGTATCTACCCAACCGTGGCCTACCATGAATAGTCACGTTTAAGAAACAACCAGT
TGTGGGCTTATGCTCTCCTATTTTACACTTTCAAATGTCTAAACGCCTCTATTCATCGAA
TTGGAGAGATGCCAGCGGGCGTGTTCTTGTACATGTCTGCCTACAGCCTCCCATTTGACT
CATTAAGGGCATCCGAGGCATTCCTTTGGCATGGCTGTGGTTATTGGATAGGACATTGGA
GTCTTCTACCAGTGAAAGCCTGGTGTTGTTGTCCGATGCCTCCTATTCGCTCAGCATCTC
GACCAAACAGATATCGCAACCTCGTAATCCAAGATCAAAATTCGCCTCCCCCACAAAATT
CAGCCTACAATACGGGGAAAGGCATTTTTTTCATGAGACGTTTTGAATGCTTACCTTACT
TCGTTGTCCCTTATGAGGGAGATCTATATTCTATTTTCATTTCAGGCCGTCAAAGGGGCG
TCTGTTCCGGGCCAAATATCAACGCAACGGACGATGAGAGTTGATACTGCACACCATTCC
CTTACTTTGCCCTTTCTTGATTATTTTTAGACTTTACGACGACAACACGGAGATATTTCG
AGATTAATAGTTACCCCAGATAAATGCTGTTATGAAAACGTCACCCTCAACTCCGTACTC
CGTCCACTTTGTTGATATTGAAAAGGGCGGACGTCTCCTCTCGTTTATTTTAGCATTTGA
CAATATGGCAATCTGGCAGTCCGTTCTTGTGTGTTTCTATTTTTACCCTTTCCCGTTGTG
GCTTGTGAGTGGCCGGGACGGTAAGTAAACGAGGGAGAGTAAAGTAGGTGAGAGAGTGCG
CAGCACATGACCTGGTCAGCGTCCTTCCGCCTTTTACGCTTTTGCGCCTTTCGCTCCTCG
CGCCTCATCCCGCTCCCTAGCCTCAACTTCTTACTAGTCCTCCCGGCGGGTGACCAGCGG
CCCGTCACCTGATCTAATGTTGATCATTAGCAACCCTGTTCGGAGTCATTTGTATTAAAG
TTCAAGGTGCCATATTGCTAATACTCCCCAAAGGTCTTCAGGGTCTAATCATCACCCGTG
ACAGCGTGACAGTCCCTTACCCGGAAAGAGGACTGTGCTTGTCGACATCCGACCGTTTTC
TTAACATTATTTCCTAGTACGACGTATTATCACGCAATATGAGGCCGTTCTTGGACAACA
AAATAGGGCCCTTTCAAACTCGCAGCAGCTCCGAACAAGGAGATCAACGCGGTTTGACAG
TGGGGGTGTTCTGGGGGTTCTAAAGCCGTCACCGCAAGACGCGTTTAAAAAATAGCATCG
CCGACCTGACCTTCCTCAAGCATACCCAACACCAACAATAAATCACATTAACAACACCAA
CAAGCACACCCCCTCCCCATCTGCCTCCTTTTTTGGTCACTCTTCCCCCAACATGTCAAT
CTCGGTGTGTGTGATAGTGATAAGGGAGATAGGAAAGTTGAGGAAAATTGAGGGAGAGGA
GCGAAAGGAGCGAAAGGAAAAGGAGGGGGTGTCCTCGGAGGGGGGATCATGAGCGGATCA
CACAATGTAACCTGGGAAAATCGATGAGGGTGGTGGGCAACATTGAGGTGCGCGTGCTGA
ACAGTGTTATTGGCTCATAGAGAGGTCAATATCAGCCAATGGAAATCTGTGTCCGCTCAC
CTTTTGCCTCTTTTGCTCCCATTCCTCTGTTGCCTGTGAGTATCTTCTTCAGCACAAAAT
ATTTTCTACGCGTTCGATTGGCTCAGTCTTCACCTGTGTCGATGTGTGCCTGCCTCGACG
CAGATGATTGGCTTGGGATAGGCACCTATCGCGAGTGAAGAGTGCCTCTCCGTCTTGTGC
TTGGACTCTTTGTGTGTGATGTCTGCCTCGAGGAGGCGCGTGCAATTACCACTGAGCACG
CTGTGATGGTGATAGCAATAGTGACGACTTTACGAGTGTCTAAAAGCAAACGGTCTCTGC
TTCGTGATGAAAAGATGCGAGAATACGACTTTCGTCTTGTTTCTTCATCTCTTATTTCCT
CCCTATTATGGCAGTTGGAAATGAACCCCAAGCTTTTCTCAAAATTAAATCAACACCCAT
TTCCAACTGTGAAGTTGAGCAAAGTTACCAACAGATCGCGTTGGTGTGGAGGGGTGTGGA
GGATCAGACTGCGGGCAAAAGGTCTACCGTAAGGCGCGTATCGCGATACAGATACGATAT
GGGTGGCACTAAAGGCGGCTGTGCCGCTGAAGAACATCAGTGGGCGGTCTTCTCACCGTT
TTACATTGGTATTTGTTGAAACGGTGATTGTTGATGGGCTTGTGTTGACGACTTGAGTGC
TATGATCCTGTGATTGTGACCAGAGGCTGCTCAAACAGTGATCAAGGCTGTGATTAAAGC
ATAATAAATGTGGTGTTGGTGTTGGTTTTCACTGTCGTTTTTATTTCGTTTTAACATTTC
CGTTATTGCTTTTCATCCTCGCTTATTTTCTTCTTTTGTTGGCATGAGTCTGATAAAACA
CACCTCGAGTTGCAAGTTGGAATATCGCCGCAATATTGTTCTTTCTTTTTGTTGTCGTTT
TCATACAAATTCAGCCTGCAAACGAAGTTCTGTTGGTCATAAAATGACAGCTTGTGAGGC
TAAAATGATATTCCTCGGGTCTCTGTTTGCCATCCGTTTCAGCTCTCTCGGTCTCTCGCC
TTTCTTGAGTCCAGACCTTTGTTTGCTTTCTTTTGCTTTCTTTTTCTCTCCTAATTCTCG
CATTTCCAACACATTTCTCTCGTACTTTTATGAATTCTCACATTTTGTTTTCTTTTTATT
CCTCGATGTATTCCATGTCCGGTTTTCGCCGTGTCTTGCGCGTGAGCGATATCAAGAAAC
CCCTCTCACGCGTTTTCCCCCTCTGACCCCCTCTCTATCGATAATGCTCCCCCACGCTTC
CTCGCTTCTTTCCCCTCCTTCTCGATTCTGTCCCCTCCATCGTGCTTCTTGCAAACAATA
TCCTCCAATAGCCAGCCCGATCACTGTGAAGAAAGCAAAAAAACGGTGAGCAATAAATGG
CAAACGAATAGGAGCCGGATGCGAGCAGATTAGACACCGCTCTTTTCAGTTCCAAATCCC
ACGCCCCTCCAACAGCCCAGCCCTGCCCAACGAGACAATAAGACAACAAAAATGCCGTGC
CTCCCAAGACGGTCACCGCATCTGGTCTCTTCATAAAGCAAAGTGAAGTATGCAGGCCCC
CGTGGCCCCCGAGAAGGGCTGCTCTAGGTCATCCAGTGTTGTCAATATTGGCAAACCCCC
TCCGTCTTCGAAGGAGGCACGTTTGTGACTGAGTGGACGCAGATACGATGCAGAAGGAGG
GGGGTGTGTCTTATCGATCGATCAGACGGCGATGGAAACGGTCACAATAATCAGGATTCC
AGGTAATTGGGTTGACGGTACGGAGTACATCGTTTACGACACATATTGCCAGGCAGACAC
AGTCGTACCTGTCCTCTATCACCTGTGTCCTCCGTATGTTGTGCCTGCAGTCTATCCTAT
TGCCATTGCCACCACGATATCCCGTTTCCTCCCACAATCCCGTCTCGTCCGCATTTGCCT
TTCTGCCATGACCATTTGCCATCCCCATTCTACCAGTAATCCCGCATCCTCTTTTAACTC
TTAACTTTGAATTTGCCTCCCCCCGGGCTACCCCGTCCCAGGACACCAGCACTGCCCTGT
GTCAATCAGTGTGCCGTTGTATGCTTATGATTTGTGTTTGTGTTTGTGCTCTGTAATCAG
CATTCTGCCCTCTCTGTCCTTCTGTGTCCGTCCCTGCCGGTGGTAACGGCAAAAACGGGC
TGAGTGAGGCCTTTTTGAAACGTTACAGGCGGGCGAGTACAGACACACTGTAGGGTGGTA
GACATCCAGATGGCCTCGATACGGAAGCTCATTGCGAGAAGGATGATGAGGCGAACGACA
GAGTGTTTTAACAACGTGCATACCCGTTTTCTGTGTCCCGTGTGGTGTCGTAAAAGTTGT
GACTCTTTCCTGTCATCTTCTTCTTTTTGTCTTTTTGCCATCCTCTTCTCGATAATTCTG
CCAGGCACTTGTGATATGGTGTAAGATGTGTTTCGTGCTTCTGTAATCGGGATTCCTTTC
ACTATATTTTCCTCCCGACATATTGCCGTGATTTACAGTTTTACGGTTTTACAGTTTTAC
AGTTTGCCGTCACCCGTCTTGCTGGATGTGCTCCAGGCAGCATGATAACGGACTTTACCT
CCTTTCCGCGCCTTGTTTAGATGTCTTGAATGCTCACTCTCGCAGTATGTTGCAAAACCA
GGTGTTACATAGTAGATATACATATTTTTGTGCCATTCACCAGCCTTACCGTTTACTACC
TGTATGTCGCCTTTCATACATGATGTGCGTGGTACAAAATCATGTGGCTGTGTCAAAGTT
AACAGAGGCCATAGATCCTGGAATTGCGTGCCGTCTTCCTCGCTGTAATTATCGTCGTCT
CTATTCTCTTCCCGTTGTCATATTTTTGTTCTGTAATAAACGGCTGTTACGGAGTACAAC
ATACAGAGTAGACTGTAAATTCAGTATGTGTGCATATTCTGTAGGACAGCAGAGAGTGTT
TCTCTAGGCTGTAGCAGAGTGGAGCACGGCAAGTGACGGAAAAGGAGAATACGGAAGGAA
TGAGGGAAGGAACCCGATGCAAGTGCCCGAGCCGGAGCCAGAACCCGGCGCCGCGGTTTG
TCAGTTTCCGTTAGTTATTCTCTGTCTCATTTTTATTCAACTGAAATATTAATCGTGAAA
ATTAAAGTTTGATTTTCATAATATCATATTATTTTGTAGATTTTTTCTACGACTTTTTTC
CTGAAAAAATAATATAAAAACATATAAAGAAAAAAAATATATTGCACGTAATTTTTTCAA
AAAAGCGAATAAAAAGTAAAATCAAACGGCATCGACATCGGGACGATGACCGTTGATACC
CCCCCCCCCCACCGCACGTGTAGTCTTTCTGCCACACGAGACGGTCAACATATTCATCAG
GAGCAGAAGAAGAAAAGAAGCTGAAGATAGCAAAACTATGTCGTACGGAGTACGAAACGG
AGACGTTACAACTCTCAGCAAAAGAAGAAAGCAGAGCGTGGGAGGGGCGTGTCTCCAAGT
CGTGATGATTCTGCCGCCGACAACGAGACAACGGTCTTGTCCCGTGGCCGTGGGATGCTC
TGCCGACTCTCCTCATCTCGTTTGTCCTCGCAGCCTCGCTTTCATGACGGATCATAAAGC
CACAATGGCGCATTGCGCCCCCTTCCCCCTCGTTTCCCAGTAAATGTCGCGACAAGGTCT
CCCCACGCTCTTCACCGACAAGGGGGATGGATGATGCCGGGGAAGATGAGTGGGAGGCTA
CGAAAGTGGGAGGATACTCGTTACGTGGGGAGGCAAAAATAAGGAGATGAGGTGAGGTCA
GAGCAGAAAAGAGAGAGACGGGATGGCGATAGATGAGGCGGGATGAGGAGTGAACTCTAT
TTCGGTCTGCTCCGTCTTCAGCAGATTTTAGTGCCCGCTCTGACCGATACTAGTCTTCCG
TGGAGGCGACGAGCGTGGGATATCACAGTCACCTGCGTGGGATAAGGAGGCAAAGAGACT
ATGAAGAAGAAACGGTGAGAGGTTTGGGCTCGGTGGATGTGATAGTGATGGTGTGCTTGC
TTTGCCTGCCCTCTCGTGAAATCCGAAATCCCACGCCCCCACGACATTTGAGGCGTGGGG
GTTTCTCCTCTCTCGTTCAGTCACCTCTCCCACTTCCCACTCTCCCCTCTCGCTTCTCGC
TTCGTTTCTCTGGTCCACTGTAACCGTTCTCTTGGGTGCCTGCAGGACCCAAGACCCAAA
GCCCGACCAAACGTGCATGCATCAGATGCGACGATACAGGCTTCGCTGCATCCACTTTGA
TCACTTTCACCCACTTTCAGTTGTCTTTTTGTCCGCCGGAAGCCCTCCCCGTCGCCCGTC
GAGCCCCTGAATATCGAGACGAGGAGACGAAAAAGAAAGCATACCAAACAGCAATGTTCC
AATATTGAGTGCCATTCGGTGCCATTGGGGGTGCTATTGGAAACCATCCTGGGCCATCTG
AGGGGGAAACATCGACCCGACACGCAGGCTTGGGCCCAGCATCCTGCCTCCTTTTCTTTT
TGTGACTGGTGGTATCTCAATCTTATTTCTTGTCGGAATTTCTTCTTTCTTGATTTCTCC
TTAATTCTGCCTCGTTTCGACTCCGAGGAAAGGGGAATGGCAAAGGCGGGGTTCACTTTT
GATATTCTCAGTTTCTCATATTCTCCCTGTTTTGTGTTTCCAAACCATCATTTTCTCTCA
CAAATTGTCACCTCTCACATATCATCTTTCTCAGCCGTCGAGCTTTTGTTTGTTTTTCGG
GCCTCAGCTGGTATCATCAATGCCGTCCTTTTGTGATTGTTGCCGTCGCCGGATGCAGTG
AAAAGGGGCATACGTCGTTGTTTTCACCCGTATCCCGTCTTTTCGGGTCCCTCTCGTCAA
CTTTGTCCCACGAAAGGATGAAGGCTGGCCAACCAAACCAGTCTGACGGTTATGCTGCCC
GCCTGTCGTTGTTCTGCTCTCCCATTCTATTCGTTCTTTTCTGTCTGCTCTCTCGCTTGC
CCCTGTCTTCCTGCCGACGGCATCTTTGAAATCTCTTCATCATGGCGATACATGATTCGT
GCTAAATTATTTTCGTCTTATGTCGACTGTCGTACGAGATGCTGTGTTCCGTGCTCGTTC
TTTTCTCTCATTCTGCCTCTTCTCCCCTGCCTGCATCCCTCCTTTGCGTTGTAATTTACA
CGCGCTTGCACGCATTTCGCCAGCCACAGTCTGGGCATCCTCCATCCAGGTACAGGGCCA
GGTCCAGGCCTCCCTGCCCCCCCCCCCCCAAATCGCTGGAAGAATTCATCCAGCCCGCCT
GCACTTCCCCCCATTTTACCAATCTTTCGTATCTGTTCCAACAGTCGAACGCAGCATCCA
ACGGTTCAAGGACAGGGGACAGGGACTGGGAGACTGGGGGAACGCAAACGCGAAATAGGC
GAGAAAAAGACAGGCCTGGCCCTGATTCTCCCATGAAGTCGCCGAAGAGGAAGGTGAAGC
GTCGAAGATGGGCAGTGAAGAGATAATGATAATGCGACCCCAGTGCTACCAACAGTCTGT
TTCTCGTTTCCCCTCTCACTTGTCCTCCGGGGAAAGAAGCCCCTGTCGCCGTCTTCCAAC
AGCAGCCAGTTGGTGATGATGATCTCCTCTCCTCTTTCCCTCTTTCCTTCTCATTCTGCC
GCCATTATTATGTTGTCACAACTGACAACCGTAAAACGGTGACAAGATGAGCTGAATGTG
CCTCAAGAGTGTCGCGAGTCGAGAGTGAACGTTGCGAGAAAAAGAAACCAAAGTGACGAG
TCGAGCACACGCCCTCCCAGCTTTCGGCTCCCAGCTTTTGTTTTCCTCCCTGCTCTGTCT
CCTCCCAGATTGTCTCCTCCCAGCTCTCCTTTCCCCCCCTCAATAGGGATCATCATTTTT
AGCACCGCTGCGGCCCGGATGGCCTCCGCGCGGCTCCACTTTTCCACTTTTATCCTCCTG
TTCCCATCCCTCTCCTCCCTTTTCTCCCTTTTCTCCTCCTCTCAGTGGTCCATCCACTGT
CCATTCACGTCGCTCCCCTGTTGACTTTGCTTTTCCGAGTGCATGTCTTGGATTGACGAG
CTGATTCCCCTCTCGTCTGGCTTGCGGAAGCGCTTCCTGTCTTTCCTGTGCATTTCTTTC
CCCTGCATTACTGCACATCGCGCATCCATCCACCATCCATCATCCGAAATCGCGCCGCCT
ATCGCGCCGGGACAAAGGGACGCGCCAGTCCTTGTCTCGCTTCTCCGCCTGTCTCGACTC
TCTGTCTTTCATCCCCTCTTTTCCACAATCTGGCGCATCATATGCCGAACTTGGGAATGG
GCTTTTGGTGTGAGGTGTGCCTGGATCCAAAGATCAACACCCAAAATTACCAGTCTCTCG
GATAACATCAACAAGGGGGAGGAGAAAGGAGGACAAGGAGGAGTCATGTCAGGAACGATG
AGACATGGAGAAGCGAGGCACAACAAAGTCAATTTCGGGATCTGTCCAGCCAGGCTGATC
AGTCTGAGTAAAAGTCGAGACAAGAACCAGAGTCTGGGAAAATCCAAAGTCTGGAGAAAA
GGGATAGATAACCTAGCGAGGCACAATGGTCATTGCCGAGTACTCCAGACTCCAGACACC
GATGAACAAGAATGGCGGGACGGGAAGATCTGTCGCACATTGACTTTGGTACTGGCAAGA
TCATTCATTGCATGTGCTTCATGGCACTTGTCGGTCTTGCGCGTCTCGCCAATCAATCTC
GTCAATCAATCACGTCAATCAATCTGTCGTTCAGACGAACACGAACAGCACGAGAATGTG
CATCGTTATGCGTGGTGCATCGTGGTAGTGACGAGACTATCGCATCAGATGCTCGGCTAC
ATCACCGAGGTGAATTCATGAAGCGAGGACAGTCGTTATCTCGCTCCCACCAGCCCTCTT
CCATCTTATCAAACTCCGAGGCCGGTCCGCCTGCCGTTGACTGTGAGCCCTGTGAAAGTT
CCTTCAGAACCTCTTAACCCCTGTGCCTCGGCGCATTCGCCTTCTTCTTTTGGGTCTTTT
CATCGCGGGTGGATACTATCTGTTTTCTGTCAGGGCAAACTCGCTGGGACGACCCGTCGC
ATTGGAAGCATCCACTCTGGAGAGCACCCCGTTTCAGTGGAGGAGTCCATCCTCTCAGAG
AGTCGACTATCAGATGCCCATCTTGGGAAACCCTCTCGTCGGGCCTTTTCGCTTCGGTTT
GGGGTCTCTTGGGTCTTTTTGGTGGTGGTCGGTTCCCAACGGTGGGAGTGTGTGAGTGGT
CCACCCACAGGAACCCTGTCACCGAAATTTATGCGGGTGTCTGCTTCCAATGGGAGGGAA
GGAGGAGAGTCGCTGGGAAATAACATTTGCCCGGGTTCGTCCCGGAAAAAGGTCCAAGAG
GCAGAGAAAGGAAAAAAAGACCCCACTTCCATCCAAAACGGACGCTAGAAGGAAAAGAAG
AAAATAAAAGTGGACCGAAGAAGGTCTCCTTCCACTCTGAGAGGTCCTTTCGTCTCTCGT
CTTTCCTTTGGCGAGCCCAAAGCGCAGGCTCCGCGGGAAGGCTTCCCCGCTGGCCTGCGA
CCGGGGAAGCGGTTCTGATCAGAGTGGGGCCTCTTTCGCCCATACCCTTGACTTTTTCAG
GCCTTTCAGTTGCCCTCATTTCCCTCCTTCCTGGGAAACAAAAGGAAAGGTCCTTCCCCT
CCCGTCTCGGTGTGCTTTCTTTTCTCTTGCGGTTCGACAAGGGTGCAAATACCCCAAGCG
GAAGGAGAGAGACGCTGACCGGGGGTGAGAAGGGAATCTCGTGGAATCTCCCTCATGTTT
GCTCTTTCCTCGGTCTCGTCCGTATTCCCAGCACCCTCTTCCCTCTTTTCCTTTTTTCCT
TGTCGCTTTTCCTCTTTCCCAAGAATCTCAGTCATGGCCCCAGCCACCTCCAAAGTGCAA
CGGTCAAGGGGAGGGGTGTGAATTGAAAGCGAAAGAAAGGATCGCAGAGACGAAAGATCA
CCGAGACGAAGCAATTGCCGCATGGAGCACCGTCTTCGCAGCGATTATTCTGCCATCTTC
TGTCTTTGAGAATGAAAAAAGCCGATACGAAGCCAAGGCGTCAAAACAATACTCCGGGAG
GGTGGTTATGGTTGTCAGAAGGGGAAAAATAAAGAACACCGACAAAGAGTTTTCGCTCTT
TCACCAAAAGAAGGCAAAATGGCAAGTTCCAACAGGCGACAGACAATAGTCGACACCGAC
ACACACTTGTGGCTGGCAGACAATGCGGTTTAACGGGATTGTGAAGATAGTCTCAGACAG
TCTGTGGCTGCAAATGCTGAAAACTCGCTGTATTTTGGTGCGTTTGTCGCTCTAGCGTTT
GCCTTTCTGCCTTTCTGCCGTTTCGCATACTGTTTTCCACCAATCCGCGGCGTTCCATTT
TCCTAATTTGGCTTAAATTTCTGGCGTGGCACCCTCCGCTTCCTTTGTCCCCTGCCATTT
TCTGTTAAATTCTGCCAATTCTGCCGTTTGGCTGTCCGTTTTGCGGAACCGTCCTGCCAC
CCTTCCCCTCCAGCCGGGAAAATGGCACATTTTCCCTTCAGTCTCTTTCCCCATCCATGC
TAGGCTCGGTAAATTGGGGGCATTCTCCGTTGCGGTTTTCTCCAAACTCCGTCCTAGCCA
CACAAAATGCTCCAAATAGCCAGAAGCAACGTTTGTTTTGTTTTTGTCCTTACTCACCGT
CTGCAACCTTCTCTTCTTGGGAAAAACGATTTGACGATGGTGGGTGGTGATGACGGCCAT
TTGGTATTTGATACTTGGTATTTGATGACATGGGTGTCTCTCCAGAATAAACCGAAAATG
ATGCAGAATGAGATGAGTTTGAGCGATAAAAAATCTTCATCCCATGTCTTGGACATCTTG
GGCATCTTTTGCCATAATGTCAAGTTGATGGACTACTGCCGGCAGTGAAAACTCTGCAAC
TCTCGCAACAATCTTGACCGTATTTGTGCATCTCGTTTTTTACTTTCCTAATTCGACCAT
GTTTGTTTGGATTCGTGAATCCTTCGAGAAGACTTTTGGAAGAATTTTCACATTTCGCAT
ATCCCACTCCCGACGACGTCGGCAGTACTCCGAGACGCTGTCAACACACACACACACACA
CACACACACACACACACCGTTCTTCGTGATGGCTATTCCTTCCTTTTCTGACCATGATTT
CTCATACCCGTCTTGCCTCTCGCCGACCTGCCTCTCGGGAGTTGAAGAATGCTTTTCAAG
TGTCAAAAACACAGTCTAGCATACTCTTGCTCCGTCTTCATCTTCATCTTCTGTACACGC
CCCTTTTAGCTTCTTGTCCGACTCATGTTGACCCCGGCTCCGGTTGTTCTTTTCTGAATA
GTGTCGTCGCCTAGCATATGCCAGCCGAGCCCAGCCACGAGGATTTGACAATTTGCCTCG
CCCTCCATCGCCTTCCTTCTCTGCTAAAACTCCCCTCATCCGCCTGAAAGGAAGGCTAGA
AAGGGGCAAGGAACACGGACGAGGCGAGAATCAATTTGAAAGCACAAGGCCCAACAGGCC
CAAGAAGCCCAAGAGGCCGGGGGAGGAGAAACTGTGGAGTTGACCGAGCTTTTGGTGCAA
TTTTGGCCCTTCTTTGGTGTATTTTGGTGTCTTTTTTGCTCCCAAATTGACCCAATTTTC
ACCCGATAGCGCCCCGAGAGAGTCGATAGCCTCCGTGATTCAGTCCTTTTGACCTTCGTC
CTGGTGGCAACTGCCATTTTCCCACGCGAGCGCTCCACTGAAATCGGTGCGCTAGCGAGC
CCAGAAGCTAACGTCGGTGCCACTTGTATTGCGGCGTTTTCTCTCTCTCTTCATTTCTTA
CCCTTGGGCCTGTGTCTCTGTGAATCATGCTGCCCCGACGCTACGACTGAGTTCTTGCCA
CTCTATTTTCTGCCACCCACCGTTTTGACAGCTCGGAAGGCCTGCCTTGACATGTGCACC
GTTTCTGACTCGCGCCTCGGTGACCACATGCCGAGCTCAGAGTTTTGACGAAAGGGACGG
GGAACCTCGCAAGCTGGGCTCGAGCTTCACGGAGCAGCTCTTGCTTTGACGATGACTTTT
GTCTGCCGACAGCGTCGCATCTGCGAAATTGTGACCGCCTTTCGAGAAGCGGCAGAGATC
TTTCTTGTCGATATTTTCAACGGTTTTCTTCTGCTTCACGCCCTCCGCAAAACAGTCTGT
GTGGTTGCATCTTTTGTTTCCGCTCGAGAAGGCGAGACTTCTCTGTTCCGTATTCCGTGT
CCTTCTGTCGCCTCTTCCTTTCTTCCTTTCCTCTTGATCGGTTATGGGGTAGGGTTGTAT
TTTGTGCCTGGACACAGACTTCTTTTGCTTCGGAACAGAACTAGAGAACTTCGGAACTGC
AACGGCGGCAGTTTGTGGAGAAAGACGGTGAGTGAAAAAGCGGCAGAAAATTAATGGGAG
GCGACTTTCTTACCGTTTTGGGGTTGTGGGAGAGAAAATGCCTGCCGCTTGTCTGTTGCC
GGCCGCGTCTCGAGGAAAACGGTGAGGGGTGGCTAGGGCTCTGGCCCGCCAGCCCGCCAA
AGGGCCGAAAACACAGGCCAGAGGCAAAGCGCAAGCAAAACACGAGCAAAGCGCAACACA
AGAAGCACAGGCCAGGCCAGAGCGGACTGGACCACTGATCTTCCACAGCCTCTGGTTGAC
CTCCCGCCCTCTCGGACCTCGCTTTTGCAAAAGCAAAGCGTTTTACGGTTGACCCCACAC
ACGGTAAGGAAACAATGGGCACGGGCACGGGTGTGGGCGTGGATGGAAGGAAAAGAAGTT
TGGAACGAACTGGACGGTCGAGCACAAGGAGGGAACCGTTCTTTGCAACCATTGCCTCTT
TTGCCCGTTGCCTCTTTTCCTCTTTTGCAACGTCAACGGTCCGGAGTGCAACAGAGCGGT
GCCGCGCTGTCGTTTTGTGGCTTTCCAAGGTCTGAGCACACGGAAACAAATGCTCAAACA
GGATGCTTCAGGACGCATCTTTGACCTGAGTCGACCAAAAAGAGAATGGGCATTCTTTTG
GTGTGTTTCATTTTCACGGAATCGGTCAAGGTGAAGAAGACGCGTCTTTTCGAGATCAGA
CAAATGCATGGACGATTGAAGGTCGCGACACGCTTTGTTTGTCTGATCGCGACGCGACAG
AAAAGAACATGACTGCACTGCAAAACACTGGAAGCGAGGCTACGATCGACCGTGGACGAC
GAGATGAACACGGCAGGCAATTCACGGTAGAGAGATGAGAGACAAAAAAAGAAAGAAAAA
AAGAAAAATAAAGACGGGACGACAGATTCCGGGTTTGCTTTGCTTGACTCGTGATTCTGG
CTGCCGGCCCTCACGAGCCTCACTTTTGGTAGTATCACTATCATATGCCAATTTGATATT
GATTCTGATATTGCCCTTTGGGTTCGAAAGCGTGTTTACGGAGTACATTTTGCTGGTCGC
AATTACTCTTTGTCTTGCCGGCCGCTCGGCTCGTCGGATGGGATTGCGCTTCTGAATTTA
CTTTAAAGAGAGGCGAATTCAGACAGAACCCGGGGTAAACGGTAACGCCTGTCCTTTCCC
TTTTGGGAGCTCTGTTCGTCCGTTTCTCGCCGTCTCGCCGTCTCGCCTTCTTCGCCTTCT
TGCTTTCTTGGGAGCTGGGGAGTTCGGCTGCTTCCCATTTGCTCCTCGGCTGGCCTAATT
CGTGTTGGCGTCCTTTTTCTCTGTGCCATTTTGGCGGCCGGCTCTCCCCCGCCATCCACC
ACCTGCTAATCGCTGGCTTGCGAATGCCAAAGCAAAGCCCGTCTTAGACTTGATGCTTCA
TGTCAAAGGACTCTAGGAGCCATCGACAAAGATGCAAAGACAATTCTCGGCTTTCATCTC
TAGCTCGAGTTTGGTCTCCGGGCATTCTCCGCGATGGCTTTTTTTCTTTGACACTGACTC
GAGTTAGAATGCGGAGCGGACAAGAGCATGAATCGTGTGGACTGGATGGAGACTACGAAA
ACATCACAGACACAAAAACGGAGCACGACTATTGAATAGCCCGCTGGTGTCCCTAGACAG
CGAAGCTATCATGATGCCGGAGAGCTAGCAAATTCCCCTCTGGACACTTTACAGTTTACA
CGCCCTCGGAAGGGTCTCGTCGGCTCTTGGTGCGAACTGGCCTTTTCTGTTTTGCTGTAA
TACTCCGCAAGGCTAGGACGGAGTACACTCGGAGTATCAAAACGATGAATCGCCCATGGC
GGACGAAGCACACAATCGTATTGCACCACACTGCATATTCCGTAGTGCTCCTCTCACGCA
GGCTCGGCAGGGTCCAGGCCAGAACTGTCGATCAATAACAATAGCAATCAATAGCACTCA
GCAGGAATGCGACGGTATTTGCGTTCTGTGGTTGATGGGCGAGTCAAGACGGACCTGGCT
GAGCGAAAAGAGCGAAAACGCGGGACAATGATAGGCGGGCATGGTCTAGAGTGTGAAGCG
AGGGCCTGTTTTGCTATTTTTGCAGGCTCCCTGTGGGGGCTCTCTGCGGAGGACTGGACG
TCGCCCCGGGTAGAGGGTTGATTAATTAGTGGTTCAGGGTCTTGGAGGTCTTGGAGGTCT
TTGACAGGTCTGGACTGACAGAGGACACTAAATTCCGTCAACCACACGATTGAGGGCAAA
TCCACCACCACGACTCTAACGCTAACCGTCGACTACTGTTTATATGTCAGTCTCCATCTC
GAACATAGCCATGGCTGCACAACCGCCTACATCCTGGTTTCGAGTCAATTACGACTCGCT
GGCCCGTGGTGAGGGCGTCGAGGAGTTTATAGTTTGGCAGACAAAAATACTGTCACGGGA
TGTTGTCAACAAGCTCCAGGATCTCGTCACGCAGAAAATGGGCGAGCACGGCAAAAGCAA
AGGCCGGGCGCTGTTTGCTGGCGTGGACGACGGCTTGTTCAACATGATTTTTAAGTTCAA
GTTCAGCGCCAAGGGCCCGCCCGAGGTCGTGCTTCGCCTTCCGGAGCCGGGGTTCACGGC
GCCGGCGCTGGCCGCCGAGAAGCTCGAGAACGAGGCCCACTGGATGCAGTACATGGAAGA
GACGGGCGTCCTCAAAGTGCCGCATCTCTACTGCTGGGATAGTAGTGAAGGGGGAGGCCC
TGATTCTATCGGCCCATATCTTCTCATGGATTTCGTCGAGGGCGAATCGTTGCTGAAATG
GCTGCCGAAATGGGGCGCGGACGAGAAGAAGCGCGACTTTGTCTACGAGCAGCTGGCGGA
GATGTATCTGCGGCTGCATCGCGCCAGGTTCGACCGCATCGGCTCTATCACTAAAACACC
CGAAAAGACTTGGGCTGTCACGAGACGCCCGCTGACACAGGACATGCACCAACAAGCCAT
CGGTATTCCGGGCTTTCCCATTGACTGGTGGCCGTCGGGCCCGCTGGACCACGCGGAAGA
GTACAAGGCGCTGCTGGTCGGCCTCCACGCGCACCAACTGCGCTGCCTGCGTAACCTGAA
TATCCCCGTGAAGAAAGTCAAGTGGGATTTCACTGAGCAGGAGGGCGACCAGATCGACAT
GGACCGCGCACTCGAAATTGCCGGCCTTCGATGGACGGCGCGCCGTGCCTTTGCAGAGGG
CGCCGCCCCATCATTTGAAGATGACAACGATAACAACGACAACAACGACGCCGACGGTTT
TATTGTGTTCAACATGCACTTGCACTCGCGCAACATCCTGGTCGACCCGGACACGGCAGT
CATCACCGCTGTGCTGGACCTTGAAGGCACAAATGCCATGCCCGCCGCTTTTGCCAGAGA
CCCGCCGTTGTGGCTCGACGAGTGGTCGCTTGACATGAGCCTTGAATATGACGTATTTCC
GCAGTGGCTACAGCGGTATGAAGCTACTTTGGGTCATTTTCTGAGTATCATGGAACGTGT
GGAGGCACGAGAGTCACGAAAGCAGCAAGAACAAGAACAAGAACACGAGCCACACGAGCC
ACACAAGCCACACCTACCCGAGCCACCCTTGTCCGCCCTAATGCGCGCGTCGTGGGAGAG
CAAACAGTGCCTGGTCAATTTTGCGACTCAAAACTCGGACTATTTCGATTCTCTCTACTG
GGCTTTGCCTGGCATCTTTCCCGCGCTGGATGGAAGCTCTGCGGCGACGGAGGAGATGCA
CGAGTACCAGTCTTGGACCAGACACCAGATCGCCGCGTATGAGAAAGAGAGGCTAGAGAA
GGCTGTCAAGTTGGAGTAGCTTGTATTTTCCGCCTACCTAGGGCCCATGGTGGGGTCGTG
GTACGAGTACGCTAGAGTAAAGAGAGAAAGCCAAAAGGAAAACTTGCCGACAACCCACCG
TGGATTGCGACCGAAGAGGAGACGGAAGAGACGAAGAGATAAAATAGAGACGCCTCGAGC
CGGTAGCATCCAGCCTTTTTGCTAGCCGTTGTATCGAGGTTCCTGTGACCGAATTTTGAC
GTCTGGACTGCGCTGGCCGCGGCTGGACTCTGTTAGACTCAACTGTGAGGCTCATTGTTT
TTCCTAGCTGTTATCTGATCGGTTCCCTCTTGTCTGTTGTTCTGTCCATCGTCCAGCTGT
TCTGTGCAGCGTTTGCGCATCTTTTGCATGTCTGAGATATACTGCATTCACTCCAACTTC
AGCTGGGTGGCCTCTCCCTGCGCATCTATCTGCCCTATAGCGAGTGTGAGTGTGTGTGTC
TCGACTTTCCCACCGCCCTCTTCTCTGATCTCTGATTGATTGCCAAATGGGATCGCCCTG
CACATCTATCTATGTCTCTCTTCTCCTCATTGTCTCGTCTCTTTTACTTTTTTTCTTTTC
TTTTGCTGTTGTATCTCCCTCCCGGGGAACTGCCCTGGTTTTCCGGGAATGCGGTTTTCG
GCTATCGCACCCGGTGCAGCTGTGTCCTGTGTGTCTTCTGTGTGTCTCAGTTCAGTTCAG
TCCAGTTTTTGTGAAGAGGACTGATATTCAAGCGATTTGCTATCTACCCGAGAGACAGGC
AAGGGAAGAGCCCAGACTGGGGGGTGTGCATAATTTGGGAAAGCGTGCCACCGTTTTGGC
AGGGAGCTAGGGAAAGGTTACGGTGAGCGCGCGGAAGGCGGGCGGGCAAGGCGGCCCAGC
AAATTGGCCAGACCAGACCAGACCAACCGAGCCAGCCAAACAAAACATTTCAAACAGTCT
GGCATACGTTGCAGAGCCCCTCCAGAACCACATTTCTCCCAAAAGAGAGAAAAGCGGTCA
ATACTCTCAGAAAACGGGATGCTGTCTCCCGCGCTCAAGCATGCCTGAGCACTGAGGGGT
AAAGGTCACTAGGAACAAACAAACCGTGATACCGGTGTGCAAGGGTCGTTGGGTGTTTGT
CACTGTCACTATCACGCACTATCACTTTGCTCTCCTTCGCAATCACAATCACCAACTCTC
GCGGTGGCTGTTGTTTGTCAGTGCAGTATCATCGTGCCGGGAGCCCTTCCGCGAGCCTGC
CGTCTGTTTGATTGCGTTCTTACTCCCAGCGCTGGTGACAGCGACGGTACCTGCGGCTAC
GGCAGACCTCCGTTTGTTGCCAGCGGTCCAGACCGCTATGGTTCATAGTAAGATACTGTA
GGCGTCGTATGTAGCCGCGACAAGACACGACACGACACGACACCAGCAAAAGGAAAGCTT
CATCCGATCACCGCTCTTTTTTTTTTTTTTTTTTTTTTTTTGTGCATCGCCCAGAACACC
GAAATGCATCGTGCATCCAATGCATCGCATCCTAAATGCAAGCCACGGCTCTGACCGCTG
TCTTTTTTTCGTCGTCGCTGTACTTTTCATCATGCAAACAGACGAGTGTGAGTGTGTGGA
GAGACGGGACGATGCGCTTCAGTGGGTCCGTTAGCGTGGGAAGCGCTGTCGCTCTCGTTC
TTTCTGGTGTTCGGACTGAGTTCAGACAAGTTCAGGCTTTGACACAGACACAGAAAAGAC
CCGTCGACATCAAACACTCGCTCGGCATGCACAAGGTCCGATCACGATGCAAGGCGAAAG
ATGAAAGACGGTCAAGAGGGCACTACTGCACGGTTGTAGTATGTGTTGTCAATTAGGCTT
TGATGCGTTTACGTGCTGGTGACGGTGACCACAACGTGACTGTTTTTGACTGTTTTTGCC
TGCCATTTACTGTTTGTCGTGTGCTGTTGCTCCTTGTTGGGTCGCGACGATGTGGAGGTG
AAGGACAGCTGTATCAGTATGCAGGCACGTTTATGATGGAGGGGCGTATACAAGATGAGG
GGAGAATAAAGACAAAAAGAAACAAAAGAAATTGTGATAAAAATAAAGACAACAACAATG
ACAGTGACGGTCAAAGAACACTGGTGACCCCTTACAAAGACCTGAATAACGATGCAAACA
ATTGCAATCAAAGGACGACCAGGAACAAGGGACGAGACAAAAGAAGGGAGTAATGAGGCA
CGGTATTCTTTGACTTCAACTCTTTGACATTATCTCTATATTTCCTTTGATGGTCAACCC
CAGGTTTCCGGAGGGCATTCCTGAAAGGGAAGGACCACGGAATGCGCAAGGAACGATATT
GCGGAGAAGAAGGGAAGGAAGGTAAGGAAGAGGGAAAGAAGGGAACCGCGCTCGGACGTC
TTTATTTTGGTCCTGTCCCTTCTTGGTCCTAACAATGACTTTCAACGGTCCTTTTACTCT
GTCAACAATCATTTTACGGAATTCACTCTTTGACACCGGTGAGCGGGCTGGCGGGACAGA
TCCATGGATGTGTTTTGTCTTTTTGTGTTTGGGGGGTGTAGAGAAAAGATGGTGATGGTA
AAACGGAGAATGGGAATGAGGAGGGTGACAAAACGGTATCGTACTTTTTGCTTTGTAAGA
TGCGGATTGTCAGGAACGCGGAAAGCGATCACGATTGAATGACACATTCAAGAATGCGGA
AGACAGAGTCGGTAACAAGGACTGGGTAAGAAAGCTGGGAACGTCGCAGGAATAGGGCTG
GGGGCAACAGTGGCCTCGTTCCTGGGGAAAGCCCGACAATAAGGCAAACAATACGATGAT
GCGGAGGCTGACAAAAGAGAATGAGACGAAAGACAGCCAAAACAAGAAAAGTGCATCGTG
TAGGGGCACTTCCCGCCAGGATCAGGATACGAAATGGTGGGATGACGATGACGAGATGAC
GAGAGAACGAGAGACGGACAACACAGAGAAGGCTGTGCTGCTGTTGTGTTTGTGTGTTGT
GAGTTGTGAGCTGGCTGTACGAATCTACGAGAAGGAATGACAAACCGGCTGTTGTTGTTG
TTGCTGTCGCTGGAATACAGCCTCTTTCCAAGACTCAGGAGCCCGAGAGTTTGTATGCCG
TCAGTGACTCACGAACGAGAGAGACCTGCGACAGCAACACACAATCCAAGGCAACGTCAC
CACACACACATTTGTGTGAGCGGAAGCAGGGAAATCCAATATATCCCAATAGTCGCAATA
CTCCAGCCGTCAACACAAATATCCCGTCGCGATACCGTCGGCCACCGTTTAAGGCCTCAG
GCCTCAGCCCCAGGAACTGGGAGTCAGCACTCTGGGGATGACATGTGCACCAAATAAGGT
AGAATGACCTCCGCCTCATCCTCATCCTCATCTTCATCCCGACGATGCGAAAGTGAGGCG
TCGCGATCGTGTAGAAATTTGAAATCCGAGGGCCTATCGCGCGGCTCGCCGTATCGAGTG
CCCTGCGCGCCCTGTAAATTTGCTGCCTTCTGTGTCTTTTTCGCACTTTCCGCCCTACAC
GCCCCCCCATTCCTCGCCCCGGAAATCGCCTCCGCAGCCAAAAAGTGTTGGTATTGCGAT
GTTAAAGTGCAAAACCTGGGGGCGGAATGTGCACTAATTATCGGCAATATCCATTCCAGA
TGAGGGATGACAACAAATGACAACAGATGACAAAAGGACACAGGACACAGACAAGGACGG
TTTGGCAGACGGGAAAACAATCAGGAAGGAGGAATACTCCGTCAGGAATACGGATGGAGG
AATGTAGAGTGAGGCCGACGACACAGTAATCGCTTTGGGGAAACAAGGTCCGTCCGTGAG
GATGCGAGACGTTTACACAAGCACAGGGCTGACGAGGCCCCCAATTTGCACTGAAATATA
GTGAACACTAAGAACACACAAAATACACCAAAAATAGGTCGTCGTGATACCGACAATAAG
GGAGATATGCCGCCTCTGAACGGTCATCGTCCCTGCATCTTAACTCCTTGACTCCTTGAC
TCCTTGACTCCTTGAGACGTCGTCCTCTACTACTGTGTACGTACGTACTCTCCTTGCATC
GCGGTTATTCACTTTTGTTCTATCGGGGCCGAAACTATCGTTTGTCTCCCTTTCTTTGTG
CCTATTTCGTCGACTAACAACAGCAACAACAGACAAAAACAGCACTAACACTGTAAATCC
GGCCTCTTTGTTGCTTCACTAACCCCTCTCTTTCTTTAGCAGCTTTTCTCCGGCTGTTTT
CTCCGGTCGCTGTTTGCTCCGGGAGCATCCATGTTATCGTATCGTAGACGGCCGATTTCT
CAATTTGTTTACAGCCGCGCTGAGTGCTGAGAGATGCTCTCACCAAAAGAATGCAGAGCT
GACTACCCCTCCATCGCTGATCCCGTTCCTGTGTCTTTTCTCTTCACCTCCTTTTTAGTT
TGCAATGTTGCTTCACCCCTCCTCCAAGACTGCATCCCGCGGCCGCGGGCGCTTCTTCTC
GGTCCTGCATTGCAGCTGCATGCGCGGACATGGGACAATCATGCATCGTTGCAGACGCAC
GGCGCTTTTTGGAAGGGCGGTGAACGATGCAGTCTCGTAAGGAGTAATCATCTCGTATCA
AATGATTGTTGGTGTGTATCTTTACACATCGCCAGAATACCAGATGCGGTAATGGTCCTG
TTTCTCCTGTTATTCTCATGATTTCTCTGTGTTCTTCCTCTCTTCTGGCCATTTACTCCT
TTCTGTATTTCTCCGGCCGCGGTCTGTTTCCATTTTAAGATGCAACGAGAGCCGAGTCGA
GAATGTCGAGATATGTCCGGATCGCGTTCTAGACACGAAGGGTATCTTTAGTTTCCTCCG
TAGTGCATGTTGTCATCTCTGCTCAGTATCGCCGGTATCCCTCCCGGAGGTTGGCATTTC
TGTTGACTTCCCGTTTTCTCCCCATCGCTTCATTTCCTGTTTTCAGTTTCAAATGATCTC
GAACAAAAAAGAAAAGAGAAAAGTCCGTGACGGTCTCGACACGAAAAGCCCAGACCGGAC
GGATGCTGTTTACTTGTTCCCCATCCAATAGAGTCGGGAATATTTTGTGTGCATTACGCC
TTGATTTTTTTTTCGCTCTGATTCCTCGTCTCGCTCCCAGTTCCTGTTTTCGGCGAGGAT
GATTACTCCTCGGTGCAGGAAAACGAGGAAAAGCGAGCAGTGAAAGCAGGCTTTTCTGTG
CGTTGGGAGTATTGGAGGGGTTTGTGGAAGAGCGGTCAACGTCAAACAGGAGCGAAGGAA
GAAAACAACGCGGGAAGCGGCTGGACTGGCTGGCTGGATTGCCCTGGACAGGTCCAGACG
GGAAAGCGCTCAGGCGGGAAAACGCTCAAGCGGATGAGTGGCCGAGCGAAGAGGAGGGGA
CCGAGAGGTCAAAACGGAGCGAAAGGCGGTCAAGCGGTTGGGTGCATTTGGTTGGTGGAC
AGTCCACCGTTTCACCGGTTTGCGACAATGAAAACGGTGGAGGGGGTGTAACTACGGGTG
GCACTCACAAGCCAGCACAAGCAAAACGAAAGCAAACGGCCTCTCCCCGGCTCTTTGGCA
GTTCCAGCCCTTCTTTCCCATTCCCCCACGCCTTTTCGTGCAAAATCCACGCCTCGGGAA
ACAGCGGTCCGCAATAACACGCCCCCTTCCACTATTAACCCCCGGACAGACACGCCCCTA
CCCCCCAAAAACCCAAATCGCTCCTTCCCTTCACACCCACCCCTTGCGGTTCTCGACCCG
CGTTGCTGCCTCGTGAAAATCGCACGCCCCCCTTCCTTCCCCTTTCTCTTTGCTTTGTAT
GAGTCTTTCTTGTCCCCTTCCTCTCTCGTCCTCATTCTTTCCCTTCCACGAGATATATAT
CTACCCTCATCGCGTCTCCTCTTTTTTTCTGATCTTATTTTCCTCTTCCCCAGTTCTCAA
CTTTGATCAACAAAAGACTTCACTTTCTTCCAAGTCTCTCAACTTACTACAACTCACACT
CACAAACAACAACACATGTCTCTTCATCGTTATCGCGCACTCTCCTCAACACCAACAACT
TGACCAGAAACCGATAACAACAAATCACCACAACGAACACTACAGACAACTGCTTCGCAA
CTACACATCACACAACCGCCAAAATGTACGGCTCGTACGGCTCATACAGCTCCATGAGCA
GCGCCGCCGAGACGTCGTCGCCCATCAACATTGGCAGCGGCCGCTCCTCCACAGCCTGCG
CCTTCCCCTCTTGGCCCAACCGGCCATGCCTGGGCTCGGGTTTTTCGTCGTCCTCTTCTT
ATCTGTCGGACGAGGACCTCTTCCTCGATGACTTTGAGGACTCGGGCTACACCAGCTCCG
GCGCCTCGTCCCGCAGCAACTCCAACGCCTCCAGCATCTCGCCGCCCCAGGGCTGGCGCA
ACGCCCAGCAGCCTTTTGCCGTCATGGCAGAGGTCAACAACAACTTTGAGGCCGAGACGT
CGGGTCCCTCCGAGGACGAGCTCGCCGAGATCCAGCGCGAGCGCCACGCCTACCAGCGCG
AGCTCGTCCGCGCGGTCCTCCTCGAGAAGGAGCGCCGCAAGGTCGCTGCCTCGGCCGCCC
GCCGCCAGCGCAAGGCTGCTGCTGCCGCTGCCGGTGCTTCTCCTTCTCGCAAGAAGTCCG
CCAAGCTGACTGCCATCGCTGAGGACTAAATCACATCCCCACGATATTCACTTACACTAC
CATCTACACCACCACTACCGCTTCCGCCCAGCGAAAAAGAACAGGGCAGACCGGCCAATC
AGAGCCGGTTGCGCGCACGAAAAAACCGGGGCGCGGGCAGAGGGCAGAGGGCTTCCCTCA
CTCTCAAAGAGTGTTTAGTCCCTCCCCCACACCCGACCCATTTTCGACTCGCGCGAGCGC
GCCCGCACACAAGGCACAACAAGGAAAAGGGAAAACACAACCCTTCCAGTTAGCCGAAGC
GCGCGCGACTCACTCAACCCCAACACCCGAGGCTTGCCTGGGCTGTGCCCAATGCCTCGC
CTTCTATTATCCATCACATCATACCTTCACACACACACACGATACCCTATTACCTATTAC
TTATTGTTTACACCTTATACCCTATTCCGCCTGTTAATATTCTCCTTTCTTTTGTCTTTT
CTTTTTTTCTTCGGTAGCATAGCAGCATTTGTTCGGGGCATTTACACATGGCCTCGCAGG
CCTTCGGGATCTTTTCTTTATTCTTTTTTGTTGCATCTTTTACACCACATTAGCTTAGCG
TTTTACATAGCATGATACCCCTTCATCAGTCTTTATGTACGAAGAAGACAAACTTTACAA
ATATGAGCAATCTTATTGTACACTCAAAAACATTTCCATCTTGCAGTGACCTGAACTTGA
ATAAGCCTACAAAATAAGAGTGAGCCTGTCTCAAGGCACTCTTACCGAAAGACAGCGACT
CTCGCTCCCACATGACGTAGAAATGAGTCAAGACTCTCATGAACTACGATGTACAGTCGA
ACATTAAAAAAGCCTCGCCGGTTGAGAGTGTTTCTTCCTGCGACAGCTCTGCCAGCTCTG
TCTTGTGTTATTTTTGTGTATTTTTGTGTACTTTTGTGCCTTCATGTGTCTTTTGTGTTT
TTACTTGTGACAATATGTCTTGTCAACGACAAGATCTTGTGTTCCTGTCTTGTGTCTCTT
GTCTCACTCCAAAGTGCTCGGCACGTGAACACGTGAACCCACCCTTACAAGGACAAGACG
ATAACGGGTTGACGACAAGGACAGTGGGTGACAGCAAACGAGAACGAGGACAGCTATGAC
GACGTAATACTCCGTAAGGTCTCTTTCCGTCTTTTCACGAGAATTTCCAGGGCTGGACGT
GATTGACAGGGCCAAGGTGTCCATAGTATCCAAAGCTGTCCAAAATGTCCCGAGGCGGGA
AAAGGGAAAATGGCGGATGGGGAAATGGCACTTTTCGGTTTACGCTTTTCGCTTGTCGTG
GGGTATGACTGGCAAACAAGCGTATCGAGGCCCGAAAACTAGGTACTTCTCCACGCTTGT
GGATGGCATTTCGGAGCTTCTCGCGGTAAAAGAAGCGCGGCTGTTTTCGCCTATGCATGT
CTGCCACCATTTTGGCTGGGGTTCTGCCAGGTCCGAGTCTACTCACTATTTCCTGCTGAC
TACACGGGAGATCGTCCTGCTGACATCACTTTTGGCATGTGAAGGCACACAGACACACAT
ACTATGCACACACAAACACATGCTTGCACATTCTATAGTACTCTTTCTTTCTTTATCTTA
TCACGGTCTTTGTTGTGAACGGTATTCTTTCTTTCTTTACGTCTTGGTCGGGACCGAAAA
CGTTGACATGGATGGTCGGCCAGGGTGCTCGGCCATCAAAGAGGGCAAAGAAAACAACAA
AAGCACGCCGAACCGAATGTAAACGCCAAGTGCCGACATGCTTGCATCATAACGGTGGTT
TCTTTTTGACCTTGAAAACGTTCTCAAATTTATTTTTCTTGTTTTAATGTTCTCTTTCTG
ATACCGCCCCTTTGTCGTTCACGCTTCCTCCTTTGAGATTGGCCGTTGAGTTTGGGGGTT
TCCTCCTTTCATGGCTATGTGGCCGCCTTCGTCGTCTTTCATCGCTTTATTCCTTCCTTT
TTTTGTTCCTCGTGTTCCTTTGTAACTTCTTTGGGCATGGCTCGGCACCGAGGACACCTT
CTAGAACACGTACTCACCGAAGGTGGGTTCGTTGAGGTTGAGGTCGAGTGGCCGGCCACA
TGTCGAGAGCATGGCTAGAATATGGTAGAGAAGCCACAGGAAAGCCATAGGAAGGTAATG
GAGACGCCACAGGGGAAGAACTCCGACCACATGGCATTCTACGCACCTTCTATTTCTCGA
TTGTCTGCATTCATTCTGTACGCTATTTCCATTCATTGCATTGAATGCATTGTGATCTCA
TTTTCGGTCTTGTCCGGTTGATTTTTGGTCTTCGTCTGGCCTTCTAGAAGGAGGGGCGTG
GATCAAGAGCAAGACGATAAGACGAAGACCACATGGCATTCGAGATGCAACGGCCAAGCC
ACCACGATGAGTTCTTCTGACGATGTTCTAGAAGATAGGCGGCATAGCCGAACCTGAGAA
GACTGGCCGTGATGTTATAGATACCTACTTTCATCACCACCATGATGTTCCCGCATGCCA
CATCTTCTCATCAACGATGCATGTTATAATCTTCTTCATAGACGCACATGCAATAATCTG
CAAAGTAGAGGCTGTGATTGTACTCCATATTTACACCACGACACAAAGTAAGGGTTGGAA
GGCTGAAGTATGGAAATCTGCCTTACCTTGAGGTGAGGCGGCCATTCTCTCTGATCGAGA
AGGTATATGGCAAGTTCCGTTGAGGATACACTTGAGGACAGGCCGAATGTCGAGATTCGT
TTCGTTGGAAAGGACAGGACACCATCTCATGATGCCACAGAAAAACAACATCAAACACTG
GCTAAGATAGTAGAAGCCAACAAGTGCATCGCGCACTCCGAAGAGCACGCAATTCCAGAG
GAAATCTGAAGATTGAGTGAAGACGATGGTGAAGATGGCGAATATGGATATGAGGAGAGA
GTGAGTTGCAGCTGCCACGACAAGACAACAACAGTGTCGAGCATGTGAATGCAGCGTGTT
AGTATTGTCCTCTTGGTGGGCAGTTTCCGTTTTGGGACAAACGCCGCCGTGCTAGCAATG
CTTCTCATATTGTCCTCGTCCCCCTTCTACGATTGTCCCTCTTCTTTGACGACACCTTCT
AGCGTCCTGCACTCTTCCCGGAGCTATCAGAGGTGTGGTGTGAGCCACGAGTGTCTGTAA
TGCAAAAAGTGTTTTATATTCAGGGGAAATGTGATCAGAAAGGATGGGAGAAGGGCAATG
CCTGTTTTGAGAAGATGACCGTTGCGTCACACTCATAAGTGGACGCCTAGACTCTCCTTC
CCTTCCCCGGACAAATAGCGTATCGACAGCCTACCTAGTAGCTCCAGCTCCGGACATTGG
CATGTTATGCTGTCGTTGTTGTTGGACAGCTTCATCTACGGATATTGTTATGAGAGAGGG
AGATCACCGGCGTGGCTTCCTTCTGTTCTGGGCAATCGTCCTTGAAGCAACAGAGAAGGC
AGATGTGACAAGGGAAAGAGGCTGAAGATTGGCGCGGCTTCCTTCTACTTTGGGAAACTG
TCCTGGGTTGTAAAGGAAGAGGCAGGAGGAGAGAGAAAGAGGACGGGTGCCTTCCCTCTT
GGGCGAACAGCCGTTCACGATGAGAGGGAAGGTGAAAGATAAGGTGGGAAATAAGAGGAA
AGAGCGATTGAGACATACGGCTGCCTTCCCCATGGGGCAATATGCCACAGACATACAGCG
TTAAAAAGAGGGGGTGATCTCCGCTGAGACTGTTGGTTTTCTGTTGGTTGTTGAGTGGTG
GCCGGCGATAAATATGTGACTGTTTTCTATCTATCCTGTTGGTCGCGTTCTCCGGTCTAT
GAACTTGTGCCTGTCTCGATGTTCCTCCAACCAACGGTTCATTTCTGCTTGGGGGATATG
GCCTTGTGGCTTGTGAGGCTTCAGTGGCTTGAGGCCAATTCCCTCAAAAGGGAAGACAAC
GGCGCGAGGGAGGAAGGCACAAGGCTGGCTAGTTTCCGTTTTGGGAAGTAGGCCATTCTC
ACGATCTCCTCCTCCTCTACCCCCGGACTTTGCAACTGTCGAGCCTCATCGCACAAAGAC
TCGAGATCGGAGGTAGAAGGGCGCTAGAAGGTGAGGAGACAAAAGGAATCGACAAAAACA
AAAAGACGACGAAAGAGAGGCTCGAGACCGTTGTGGCGTGGCTTGACGATCTCGAACACA
CATTCTCTGTCCACGATAGCGCCCGTCTCGTCTCCCTTCCCTTTTTGCCCTTCGGCCCTC
TCTCGACTTCATAGCTCCGGCTGTTGTCGATCTTCAACAGCAATGACAACAATTAATATA
AGCCCGCCAAAATGTGGTTGGTACTTTTGTACAGCTCTCCTTCTAGACAAGGCCCGGAAG
ATGCCATTCTCACCTTGTCATCTTCAAGTGCACCTCCACGAATGACTTTGCCAAGAACAA
GAGCTGTTGTCGCAAGGAAGGAGATTGCTCATTCCTGTCTTCACTTTGAGATCTTTTGAA
CATCATTTCGTCTGGCTATTGGTGTTATGTGTGTCAGCTCACATCACTTGTCAGTCGAGT
GTTTGCTCAGCTTCAATCCATGATATTGGACATATACAAGTAAGCATGTCTCCGCCTTCA
AAAGTGAAGGTATTCCTACTACCCTGAATTGAAAAGAGGGGTTCCGGCATCGCCATTTGA
CTCTACATCGTCATCACCCCTCGTTGCATACCAGCTCGACCAACAGGCGCGTTTAGCACA
GCAGGCGTCTAATTATTCGTTAGCCCCGGAGTAAACAACAAAGGGAGACTTTACAATTCA
TAACAAAACCTTACAAAAAACAGCACAAAACACATGGAGATATCCTTCTTCTTTTGTTTC
CTCAGCAGAGACCACACCCATTCGGTCAAGACACGGATTCATCATTTCGGGACCGAATTC
TCCCTTTTGATTCACCATGATGGCTGCGTCGACAGGTGATCACCCGTGATGGTGCTTTGA
GGGTGTCGATGCTAGCTCCGGCCGTAAGCATCACCAACAGCATCTCTAAAAGCAACTCCA
ACAGGCATTTTCCCAAAACGGAAATCCCCCACGCTTTTGCCACCTGCAAAGTCCAGTCAA
CTTCAAGGTGGAAAAGCAGGCCACCACTTCTCATCCATGTGTACGGCCGTTATAATCATC
GCCAGGCTTCTTTCCTCTTGCAGGAGATTGCCGTTGTTGAGAGGAGACTCGTCTTGTTAC
CTAAAATGGAAAGAAACCGTTCTCCTCCTTCGAGTGATCGAGCGAATGACTACTTGGCCA
AGGCAGTTGGAGGAGATAAACTGGCGAATCCGGATATATTTGGTGTCAATTCCTCACTTT
GGCTTGAAGCACAAAATTATCGTGCTCTCTTGAAACTACAAGTGATCAGACGAATATGCA
CGCACGGCACTTGCCATCTTGTACCATTGTCTTCACAGTACTATTGCTATAAGAAGCATG
CAAGAGCGTGGCTATGTACACGCCTGCTGCCTTCTTTCTTCTTCTCTTTGTGCCTGGCGG
TTTCGTCTTCAAAGGCGATGCCCGGAGTAAACAAAAGAATACATTCACTCTAAAAAAAGA
AAGAAAGGGTAGTAACAAAGGTAAGGAGACAGAGATAAAGGAGTTGCAGAAATGAAAGAC
GATGTAAACGCCCGGCACTCTTCCCCTTCCATCCGTTGCCCGGCCGGTCCATCTCCCGCA
CTAAACCTGGATCAAACCGTCGTCCCTTTATTCCCCTCTCCCTTGTTCCTCGCTGAAGAG
CGAATCACCATTCCCATACGCACTTTTCGACAGACGTCTGGACGTACACCCCTCCTCGAT
CTTTCATCCGGTCCTTTGATCTGTTATTTTTGTTTGTTTGTTTGTTGTTTGTTTGCGCTC
TCTTTCTGTTTTTGGAAGCGTGCCTGTTATTTCGTCGATTGTGATTGTCTGTTATTCCCT
TTGTTCAATCCACACCCCAACCTGGCCCCGGATTTACAAAACGGTGAAGCTGTCAGTCTG
GGGCCCGGGGGCTAGATCGTCAAAAGTCAAAACGGTGATCGACAACGAATGACAATTCCC
TTCCACAGGAAGTCTTTGACATCGTCAAAACGGTGACGATGCACACATCGCCGGCTTACA
TCCAAAAGAGGTAGGCTGCCGGCAGGGCTGCGGATGAGCCCCCTTTCTGCCTCCAAAATA
GATCCGGCCCGGAACTATTAACGGTGCACGGCCGATCGAGGGATGTCTATGTGGCATATG
TCAGATGCCAAAAGCTCAACGTCCATGCGGTTGCATCTACAAGCCAGAACGGAATTTTCC
AGATCCAGACTTGACCGGCCTCATTCTCAAAATGGACACTGGCCGTAGCTCCTCCATCTA
TCCAATTCAGTCCCAATCAGGATACTGACCGGAGTAGACCTCCTGGAATGACACATCTAG
CCCGCCGTCGACGATGATGCAAATGACTACTCAACGGTGATCACCAGGAACTTGCCGTTA
GCAGCCAGCCTGGCAGGTCTATTTCTCGATTTGGATACTGGCCGTCCTCTTTCTTCAGTC
TGGATGAGGTTATTGCCCGGTACGATAGAGGGATGCATTCTTCCTTTCGTCTTCCCCGTT
GCGCTATGGATGAATTCAACAAGTTCATCTACAGAGTGCAACGGCCAACTCCCCGAAATG
GACATTGGCCGTCGCCTGTCCTCTTCCGTGCATCTCGACATCGATCTCCCGGATGGTGAG
GGATGAGGATGGGATTGGGATGGCCACATGGCCTTTTGCTATCCACCCATGAGAAAACGG
CATTATTACAGAATGGGATATTTCCCTGTTGAAGGTTTCGTCATTCTAGGGGTGAACCCT
TACTATGCGGTCTTGTTCTGCATCGGGATATCTGCCGTAGCCTCTCTTTCTCTTGCAGAT
GGATCCCGACCGTTGAAGTTGATGATGTGACTCAAGAGTTCTAGACCACAGTTCCTTCCC
GTGATCGACAAGGCCGGTCTTCTTCTGTAAAAGGACAGAGGCCGTGGTCACTTATTTGAT
CGAAATCCACAAGTAGATACCGGCCGTTTGAAAACAAACGGCCGGTTCGACTGTTTTCAG
ATGTCGTCTCTGTACTCCATTGTTACCCAAGACAGGGTTTCTGCCAAAACTGGATATTGA
CCGTTGAATAAGCCATGATGACCTTCCCTTCCCTTTCCTAGTGCAAGGCCCCATGCATTC
CGGCATGTTTCTGCATAAAGACAGATGCCGTCTTTCACAATAGGGACTTCAGAAAATATG
TTGTCATCTAGGGGTGTAGTTATAATGGCCACATGTCAACTTATTCTGCATTCGTCAGGA
CCGGGTATCTTCTCATTAAGGACATTGGCCGTAAAGGCACACCTTGCTATGTCAATATTC
GCATTCAGAATATGCTACTCAAGAGCGGTCGGTGTCTACTGTTTCATTACAAAGTAAGAT
GATAAGAAAGCGTGGTATAGGAATATGGATATCAATAACGAGACATTGTGAGAGGTAGAA
ATTCTTGTAAAGAGTGCACAAGAGCACGGATTATATTTTCTATATGCCCCAAGTCAACCT
GGATAGAAAGGAGATAGTGGCGAGCCACGCGCAGGAAAATGCAAGCAAGAAGCGCATAAT
CAAGAGGCAAACAAGCAGTGGACAAACGAAAGAAGACCCAAGTAAACGCCATGCGTCACA
AACAACGTGCAAGAGAGAAACGAGGAAACCAAAAAAAGAGACGCATCTAAATAACAAGGA
CAACGTTAAGAAGTGAGCACGGCACGCCGCTCAGCTCCGCAGAGACTCGAGCCGGTTGCG
CATCTGCGCCATCATGGCCTCTGTGTCCTCCTCGTCCTCCTCTTCCTCTTCGCCGCCGCT
CTGCGGCCCGCCCTCGGCAATGGCCACCTTGTTGCGCGCGGGCGCCACGACTTCCGCGGC
GGCGGGGATGGGTGTCGTGCCCACAGGTGTCGACGGCAGCACCTGGCCCGCCGAGGCCAT
CTTGTCCTTGAAGATCTCGCCCAATACTTTGTCCACCTCGCTGTCGGCCTCGGCCAGGTC
CTCGTCCTCGAACAGCGCGGCGTCGTCTTCGGGCAGCGTCTCGTTGACCATTTCCTCGAC
GATGCCGGCCTTCATGAGCTCGACGCTCAGCTCCTGCATGGTCCCTGCCAGCTCCGGCAG
CCGGATTAGCATGTTGACGTCGCGCATGACGCCGACGCTGGCCTTGATGGAGCCTTCGAT
CTTGCGCATCGCAAACGCCTCCTGGACCTGCATTTGCACAGAGTTGAGCTGGGCGCGGCC
TGTCACCAGCCGGGCCGACGTGCGTCGTGCCCGCACCAGCTCCCGGGCAAAGTCGCGGAC
TTCGCGCTGGGCCTGCTTGGCTCGGGACGGATCACGCTGGGCGCGGCGGTCGGCTTGCAG
GATTAGGTTTTTTGTGGTGATTTCGGCGCGTTTGGCGTTTGCAATGTCGCGGTCGATTTT
GCGGATGTTGGCGCGGAGGAGGGTGTTGCATTTCCGGAGCTGCAGAAGAAAGGGGTGTTA
GAGGAGACAGAGATGATGAGAGATCCAGAAGGAGGGCCTACCTGCGCCTGGGGATCCGGC
TTTTGGAAGAGGGCCCGGAGGTTTTCCATGGCCGGCGATTGTCGGCGGTGCGCCACACCA
GCGGAGCGTTAATTAGAAGTGTGTTGTGTGTATCGTCCGGTCGTCCTGCGCAGTCGCAGC
TCTCCGTCCTATATCTCGATCGTGATGGTTCGTCCCAGCCTCCTCCTCCGAGGTGCTTGA
TGGAAAACGCAAAAAGAGAGGGTGGGTGCGAGAGATACGGCGTCAATGAGGTTCGTGTAT
TGTGTATCGTGTACGGTCGCCTTGAAAACTCTTCCGGCTGTCGCGAAAGATTTGTTGTCG
GTCGTCGGTGCTTTCCGGTGACGTAGATGGTCTCGGGATCGCAATGCCTCCACTTTGTTC
GGCGTCGCCGTGGAGTTCGTCAAGGAGAGAGAGGACGTTGTGGGTTGAGATTGAGGGTTA
TTTCTGACAATGATTGCCTCGTCGTATGGAGATATGATGGAGCAGAGGATGGACCTGGCT
GTCGCCGCAGGATGCAATCGTTGTGGTGTAATCGTCGAGGGACGTTGGAATCTTTGAAAT
TGGCGCCTGGCCTTGTTTGGTGACGTTCCCGTTCCCGTGGGGCTCTTTGGCTCCTCCTTC
CTTCAGTTCTGCCATTTTGCGCCGCCTCTGAATGGGCGCTGCCTCGTCGATTCGGCGAGC
CCGCCTTGCACGTGCTGATAAGATAGCGGGCTGGGTCAGACTCAATGGGCGCACTCAGTT
AAAGGCGGGGAAGGCGCCAGGTATGCCCACTGAAAGGGCTGAACAGAGAGCATCGGTATT
CGACCGCCGCATCGTTCTTTCCGTGAGAACCTTTTTCTCATCCTGTGGGAAGGAACGACC
ATTGATAAAACGTTATTTTATGAAGATGATATTTTTAACATCTCTTCTCAAGAAATATAT
CTAATTCTTATCTCTCAAGTTCTACGAATTTGTTGAGCATAATTTGGATATAAGGGTTGC
TGCAGCTCATTCAGCATTGTTTCTCAAAAGACAGCATCCTGGGCAAACGGTGAATGGCGC
TCATCACAAGATTCTTCCAAGCATTAATTCTCATAAAAATATCATGCGCCATCCGGCCAG
TGAATAACTCCTACTCGATGTCCAAGGCTGGCTGTGTCGCCTCTTCACCTTGCATTCGCT
TGGCTACGGCCCTTTTTCTACGGAGCAATTGTCTTGTCGTGGATTCGGTTGCGGGGCAGC
CTAGAAGCGCTTTGCGCACTGTGAGGAATGCTGACAAGTTGCACCTGCCTTGTGTGGACG
CAGCTGTGATGCTGTGCTGCAAGTACCATATGCAGCTAGCTTGTAGGTAAAAATACATCG
GTCCGCAATGCTGCGGGGTCTCTGCCTACTGGCCCTGAGCTGGTCCCCTCGAGGCTCCTT
TTACTGGAGCTCTCAAGAGCCCCAGCAGCTCCAGAGAGCACCGTGCTGGGACAGTGCCGC
AACAGTGGCTTCGTTCTTTCCTCACCATTGGACCAGTTCCAGGTGAATCTTTGTGGTTCC
TTGCACTTCCACCACCTCCAATCCACACAATTCCCCCCCTCCCCTCCTGCCTCTCTCTCC
TCCGCCCTCCTTACTCCTTCCCTCCTAACGCCAACAACGACGCACTGCGGGCTCCACCAT
AGCAAACACTGCAAAAATCCAGGAGCCATCCTCTCCATCATCGACAACCTAACCTCTTCA
ACTTTTTGACTTTTGCCTCTTTTTTGAAAGCGATTGTTTCTTCTCAACTCATACCCCCCA
ACAACTTTCTTTCCTCCCACCACACTCGACCAAGCTGCATTGCTTCTGCTAGACCTGCAT
AGCTCTCGCACTTGTTTTCGCATCCAGCTTTACAAAGTCGTTTTTCGCAACCCGTAAATC
GATCCGACCTCTCTTTTTTTTACCCGGTTGCCAACCTGTCTACCGCCAAGCTTTAAGCTT
TACCTCTACTCTCCCATCTTCACCATGTCTACCGAAACATACACTCCCGAGGGTAAGCTC
GTCCTCCTTTCTCGCCGTCTCCTCTCTCCCATTGATATCTCCTTGGCATCCCGTCGGCCG
GCCGAGACAGTTGTCCCCAACAACATCACGACGTCACCGACGATGGCCTTGCGACCTACA
ATCATTGGCCTCTGAGACTCCCCTGACGTTGAACTACACCTGCTAACATCCCTCTCAGTC
CTCTGGGCCCAGCGCTCCTCCAGTGTGGACGCCGAAAAGAACTTTATCTACCTCACCATT
GTCGTCCCGGACGCCGACCCCTCCCAAGCCGAGATCGCCCTCAAGCCCACCAGCGTCTCC
TTCAAGGGCTTCTCCAAGACCCTGAAGCGCACCTACCAGGTCACCCTCGACCTCTACGCC
GAGATCGACGAGGCCGCCTCCAAGGTCAACCACACGTCCCGGTCCGTCGAGCTCAAGCTC
GTCAAGAAGGAGCTCAAGGAGGAGTACTGGCCCCGCCTGCTCAAGGACTCCAAGAAGGTC
CACTTCCTCAAGACCGACTTTGACAAGTGGGTCGACGAGGACGAGCAGGACGAGGCTCCC
GCAGACGACTTCTCGCAGTTTGGCGGCATGGGTGGCATGGGCGGCATGGGCGGTGGCATG
GGCGGCATGCCCGGTATGGGTGGTAAGTCCCCGCGTAGCACCTGCGTTGCAGGCTGATGA
TACCCCCTCAACACTTTAGAATGTCACACTAACGTACTGTAGGCGACTTTGGCGGCATTG
ACTTCTCCAAGCTGGGCGGCGCTGGCGGCTTCGGCGGCGAGGGCGAGGAGGAGGATGAGG
GTGAGGAGGGCGAGGAGGGCGAGGACGAGGACGAGATGCCTGCTCTCGAGGGCGACGAGG
CCGCCGAGCCAGCAAAGGCCGCATAAGCAATTTGTCACTTCTCACAGCACATCGGAAAAG
GGATGGAACGACGTACGACTGACTGGTTATCTGACGGTGTAAGGGGCTCTATTGCTTAAA
CAAAATTTAAAAAAAGGAAAATACAATGACATACAGACTATGTGTCAAAAGAAAAAGGAA
AGCCGGTAATTCAAATTTCATGCTATTTATCGCGCCTTTGTTTTGGTCAGGGGACAATGG
AGTCGGGGAGGAGTATGGTAGAGTGGAAATGCTAGGTGATTTTATTGTTATTTCATTGTT
ATCATTGTCTCCCTTTGACATAGATCTATCCCTAATCCATATCATGAACTGGCAGACTCT
TTGTCCTGCTTAGGAGCCCCTTTCCCCAGATGGTCCACACTAGATCCTGTTGCAAAACTA
AGAAGTTGGGTGCATATTTAACATACAATTAAGGCATCGTTACATAGCCATAGCACATCG
TTAATGAACCGTCAATCATAACCGATGAACTGTTTACCGAAGTATGCATATATGCAGCCT
CGTATGGTGATACAGTACTTAAGAATAAATGGGTGGACTGGCCGGCAATAACTACCTCAT
GTACGTCGTATGGGATATGTTGCTTGTCATCAATCACTCGGGCGCACTTTGTCATTTGGA
ATAAAGTTGAACTTTATAAATAACTTGAATTGTAAATAATATTTGGTCTAGCATTTGTAG
TGCCCTCGATATATTCCTCGTATGTCACTCAGATCACGCAGTTGTAGACATTCTTTTTGG
TGCTCATCCTCAGTAGCATTCTATGTAATGTAAGGAGCAGAATAAGTGACACCGCAAAAA
AAGCAGAAACCGGAGAAAAGTAAAGAAATACAAGGACCAAACAGTGTAGAAAAGGAGATA
GTAAAGAGAAAACCCGTCCCTCCATCCGTAGTTGTATGTGTGTGTGTAATAAAAAAGAAT
AACAAAAAGACCAAATTAAAAGATTGTGTTTGTAGTCCCGTCCTCCCCTCTCGATCATAC
TATGTTTGTATTGACCGAGTTCATTCTTTACATGATCTCGTCGTCCATCGGGGCGTCGGC
AGTGGCCGCAGCAGGAGCCGCAGCAGGGGCGGCAGCGGCGGCCGGAGCAGCAGCGCCGTT
GACGGCCGTGCCGTTGGTGCTAACAAAGTAGTCGGCCATCTCAGAGTCGAGCTCCTCGGC
GGTCTTCTTGGCGGGGCGGGCGCTGCGGCCGCGGCGGCCGTTGCCGCCCTTCTTGCCACC
GTTTTGGTTGTTACCGCCGTTCTGGTTGTTCTGGTTGTTGTTGCCGCCCTTCTGGTTGCC
GCCCTTGCCAGCGTTACCAGCACGCTTGTCGGTTGCGGCAGACTTGGGCTGAGACTTGGG
CTGCGAAATACGCTGGCCCAGCGACTTCGGCTGAGGGATAAGCTCGGCCTTGGCAACGAC
GACCTCGACCTGTTGTTGTTAGTGTGTGTACAATATAAAGAGAGAAAGAGAGAGTGTGTG
CTTACCTTCACGGCACGGTTGTCGATAAGCAGACCGTTCAGCTCAGAAAAGGCCTTGCTG
GCACCGTCGGCGTGGTGGAAGATGACCGTGGCGATACCACGGCTGACGCCACCGGGGCCG
TAGGACAGCTCGACCTTCTTGACCTGACCGACAGCCTGCTGGAAGTAGTCCTGTTCGCGA
TTGGGTTAATTAGTTGTTCGAGATGGAAAAAATAGCAAGCGAGTCGAACTCGTGCATCGC
ATATCCAGTATCGTTATTCCGAAATTCAAAGTCGTCCGGGTCCGGGTCTTTTGTGCATGC
AGCCGGCTACAGCACAAATCATTCGAGCAGAGGGGCCTTTCGGCATCTACTTTCGAAGGG
AATCCATCCAGGGTATAAAATAAAACATGTCGCCAACCGAAATGGGGACAGAGCAGAGCA
GAGCAGTGAGCGTAAATCAAGGAACCGAAACCAGCCGACATCCTTCTCGTAAACCGAAAC
AATAACGCAATCCCAAGAAATATTCGTCCTCAGCGAGCCGACAGAAACTTTCGAATTCGA
CGGAGCAACGGCATATTCCAGCCGTGTTGTACCAACCACCAAATCCTTATGTCGTCGCAA
CAGTGCAGCAAGACTTGACACAATACCTCGTCACGCCATATTCCAGGTGTGAGTGAAAGT
TGTCGCCAAGTCACAAGAGCCGTCATGAGCCGTCAAGTTCTCCGAGCTGCTGTCAAGCCT
GCTCTTCCACGAACTGAGATGGAGATGAACACCTTCTTCCACTGCTAGCCGTGCTTCCCA
GCCACGATGCCAGCCATTGTTCAATTTCTCCGAACGACAAGTTGCTCGAAAAGGATCCGG
GTGGCACCAAAGCCAAAGGCAGATACACTTGGGATGTATCAAGTAAAAAGAAAGAAAAAG
ACAAAAAAAGAGAAATGAACCAGGAGCCCTCAGTTGTTGCTCACTGCATTTGCTTGCCAG
TATTAAAAGGAGATCGGATCTTCTGGTGACCAGCCAGAATTCATGATCGTCTCAGTTTTC
ACACTGCCCAGAAAGAAGGATAGTGTCGTCGAACACCATGAGAATCTAGATGAAAATCGT
AGAAATCTATGGGGGACAGCCAAGGATCTCCCATGTACTGCCAACGCCGAAACAGCTCGT
GTGTCTGTGGTGCTTGCCAGGCTACCTCTAGACGGAGAGTGCTCGATACTTGCGCGGCTG
GGATGATCCGATTGCTCTTAAACTTCCAGTACTTCTTCTCAGAAGTGCAGGTGACGGTAC
GCACCAATCACGGGCGAAATAACCGTCAGTGGAAGGAGACTTTTGTGGCGTCTTCGAACG
ACCCGACTCTGGGACTTATGTGGATATTATATCATGCGAGATGGGCGCACCGGGCGCGTT
TCAAGATCTCGCGATAAATGATAACCCGATACCATAACGGACAGGGGAAACGTATACAAC
GACGGTTGTCGGATGCGATGCGAAAAAGACGATGGTGTCGAAAATTCCAAAGGCGGAAAA
ACGGCCTCAGCGGAAACATACCTTGATCTGGGCCTCAGACACATCCTTGGGCTGTTTTGG
TTAGCATGCGAAGCAAACAAGATGGAATAATAGAGGAGTACCGGAGCGTAACGTACCAGG
TTGCTGACCACAATCTTGCTCTCGCCGACAACACCCTGCGGCTTGGACGGGGCAGACTTG
TTGTTGCGACCGGCGGGCTTGGTGTTCTTCTGGATACCACCGGCAGGCGCGGCCTTGGCC
GGGCCGTTGGAGCGGCGCTGGGAGCGGCGGCGGTTGTTGCCAGCGGTCTTGCGCTGGGTC
GACAGGATGTCGTCAAGGGACTGGTCGAGCTTGGAAGACATTTTGAGTTGTGGAGAGAGT
AAAAGTTGGTGGTAGAAGGTGGCAAAGAATGGCGATTCGCAAACGTTCAAGGATGCGAGA
GAAAAGATTCGGTCAAGCGAGACGCGACGTGGAATCGATGGATAAAATGGTTGTTTACGG
GCGGAAAAGTTTTGATCTTTTGCGCGCGCGGAAAAAGGAAGAAGAAAAGGCAGAAAATAA
GAGGTCGTTGGCAAGGGGAAGAGATTGAAAGAATCTGGAAATAGGAAGAAGGGATAAAGA
AGTTGAAAGAATAAAGAGTCAAAAGAGATGAAGAGATAAGAGTAAAAAGAGAAGAGACTG
TCGAAGTTGGGTGCAGTCGGTTTGGGGATAAAGAAAAAAAGTGATGTTGTTTGCTGGTTG
AGGATGAGGTTTGAAAAGAGAGAAAAGTGGGAAGAAGGAGAGAAGAGAAAGACGAGAGAA
AATGGGAGTCAGAAGCGGAGCCCAGGGAGACAAGTCATGGGGCGGCGCTGTTTGGCTGGA
AGGTGGCAGTTGGCTGCAGGCTATTGGCCTGGCGTGTTTTCGCCAGGCAAAAACGGCAGG
CGTGTCCAGGCGCGAATAGGGGTGAGCGCTGCGGCGCCTTCCTTGCAGGAGGCGAAAAGC
GAACGAGAACGGGGCTGCGTTTTGGGTCTAACCTTATTCGGACTGACTCACGCTGCCCCT
TCTGGTTCCTGCTTGGGGCTGGGCGCGAGACAGCGAGACCAGCCAATAGCAAGCGCTAGC
GTTGCCAGCTTGGAGTGAGGCCTCGTTGGAGGCATTCTGACGATAATAGCGGCTCCTATT
CATCGGATTTGACAATAGCAACAGTTGGCAAACAGATACAGATGAACAACCGACTACAAC
GTACACACGCATGACACATAGTTCAGATGGTTCTCAGTTGCGACTCGCTTCTATTTTATT
GCTCGCCAGAAGAAAAAAAGAAAAAGATAAACTTCAAAATACAGACGCCTTGCAGATATA
TTTACAACAAAAAAGCACCAAATTCCTCTTGCTTCCATGAAGAAAGCACGCTTTTCGTCC
CAGATCCAGTTTCGTCCCAGATCCAGGCTCTCCGTCACCTGTCAGTGTATATCGGCTTGT
CCGGGCCAGCAGATTCGACAGGCCGTCAATGCCAGTTCACGGTCAGTTCAGTGATCTGGT
CATCTTGCCTCGTTGTTGGTATGGAATGGTCATCGAAATTCGTTTCCGAGGCCGTGTGGG
ACAATGCCAGACAATGCCAGTGACTTCGTAGATCACCCGTCTTCCGCTTCCACCTCAATC
TTTGCCACCGTCTACCTTGACGCCTTGCCGGCTGCTTGTGCTGGTGCGGCGACCTTTTGC
TTTGACGGCTCTTCGACGGCGTTGACCTCGAGGAAGTGGTAGACGACGATGAGGATCATG
GCCGAGATGCCGAGGAAGACGGCGAGGTTGTAGAGCTGGTCGTCGGTAATCATTGTAGCG
GTTGGGAGGGAGGATGAGGGAAGATATTGGGAGATGCGAATCGAAAGTCGAGATCGATGG
CAGAAGCGACGAAAAGGAGCTCTAGCGACGTGCGAAAGGAGACTGTTGACAAGGTATGAT
TAGTCTTCTAGACTCTGAGTATCAAATAGTATCGATTGTCGCAAAGGCCGGGCGTACTGA
CTGGTAAGTGGTGTCGTTGGAGAATGGCAATCGAAAAAGTGGTGATGGGAGACGTAGCTT
CAACTTTCAAGGGACTGGACCTGCCATGTCGCATCAGGAAGGACAGCTTTCACGGTGCTG
ATGGATTGGCTCGATTGGGCAGCCGCGCGTTGTGGTGGAGTTTGCCATTAGGAAGTGTAC
ACGTGACCAATATTAGTCATCTTTTGTGGGATGCCCTTCCGTCATTTTTGCCTTTGCCCG
CCAAGAGTCATTGCCCGCCAAAAGTCAAAAAATACCCCACGGCTTGCCTCCAGTAAAAGT
GCATTTTTCCAGGCGAGGCACTGCTCCAGAATAAAATTTTAACGCCCCAAAGCCCCTCCA
AAGAGCATGACACTGGCAACATATCGAAATCGACGACACTGACGATTGACGAAAACTGAC
GACGACGTCAGAGGACGGCAGCACTTTCTTTTTTACTCGAAACCATCACAGCCATCGAAA
CCACGACTGGTGGGCTTTTATCGACGTCCACGATTTTTCTTTTGATTTTTGCGGTCCTTC
GCCTACCTCACTTCAACTCCCATCACACATCACCAACTCCCCCTCGCCACAACCCGTCAA
AATGCCGCCCAAGCGCAATGAAAAGGCCGGCGGCAAGGTCAAGCCGAGCGCGGCCAAGCT
GGTCGACGACCGCACGTTTGGCATGAAGAACAAAAAGGGCGGCGCGGCGCAAAAGCAGAT
TGCGCAGCTGACGTCGCAGATGAAGAGCGCGGGCAACCCGGAGCAAAAACGCAAGGAGGC
CGAGAAGGCGCAGCGGGAGCGCGAGAAGAAGGCGGCCGAGGAGGCGCGGCGGGAGACGGA
GATGTTGACCAAGCAGGTCCAGGTGCAAAAGGTGCCGTTTGGTGTTGACCCCAAGACGGT
GGTGTGCATCTTCTTCAAGAAGGGCAACTGCGAGAAGGGCAAAAAGTGCAAGTTCTCGCA
CGACCTGGCGGTGGAGCGCAAGACGGAGAAGCGGAATCTGTACACGGACTCGCGGGGTGA
GGAAGAGGACGAAAAGAAAAAGGAGACGTCCGCCGACTGGGACGAGGAGAAGCTGCGGTC
GGTGGTCATGTCGAAAAAGGGCAACCAGCGGACGACGACGGACAAGGTGTGCAAGTTCTT
TATCGAGGCGATCGAGGACGGCAAGTACGGCTGGTTCTGGATCTGCCCCAACGGCGGCGA
CAAGTGCATGTACAAGCATGCTCTTCCACCTGGGTATGTCCTTCCACGAGATCGAGATAT
ACATCGTTTATTATTATTATTCACTGCTAACCGCACAGCTTTATCCTCAAGACAAAGGAA
CAGCGGGCGGCCGAAAAGGCGCTGCTCGACAAGTCGCCCCTCAAGACGCTCACGCTCGAA
GATTTCTTGGAGTCGGAACGCCACAAGCTCACCGGGCCCTCGACACCCGTCACGCCCGAG
ACGTTTGCCAAGTGGAAGAAGGAGCGCCTCGACAAGAAGGCCGCCGAGGAGCAGGCCCGC
AAGGCCAAGGATGCAACAGGCCGTGCACTCTTCGAGAGCGGCAACTGGCGCATGGGCAGC
GACGACGAGGAGTCCGAGTCCGAGGACGAGGATGACGCCGGCGACGCATTCAACCTGGAG
AAGCTGCGGCGGGAGACCGAGGCTCTGCGGCAAAAGAAGGAGGACGAGCGGTTGGCGGCC
CTGCACGGTACCCCAGTCCCACCAGAGGGTGCTGCTTCATCAGCAGAGCCTGCCGCCGCC
GAGGCCGAGGCCGATACATGAACGCACCAACTATCATGTGCCCTATATGGGTATGCCGTG
GCTCTCTCCTTTTTATAGGAGAGACACTGGGACATATCAAGGAGACGTGGAGCTTGCAGT
CGGCATTTTCATGTTTATATGCCTGTCTTTTGTGAAAGACTACTGCTGCGCTATGTTCTC
CGGTCCCGCCAATGGCTATCCGTTTAGGGCCACACACCAACGTTAATCGCCGATTCGAAT
GTACGAGATTTTACGAGACGATAAAAAGGACTGCAGCGTTCTTGCTGAGGGCATGGAGGC
ATGTTGTGGCAGCAGTGATGCGATATCACAGTAGCAGAGGGTTGCACAACCACTTTTTGC
GGGCGTGGGGACGGCGAAAATTATATCATGGCATACCGGATGGGCCGAAAAAGGAACCTA
GTCCGCGGTGCCGGGGGCGTTTATATCATGTCATCATATTCTTGCGTTTTACGCTTTTTC
ATTTTTGTTATCTTGCCTTTTTCTTTCTTGGACGTGTCGAGACACATGAGGTTGCCGGGT
TTTTTATATGGCGCAATGGTCCGACATCTAGATGCAAAAAGCGGGCATGTGGTGTCTTGA
CAACCGGGACGCCACCATTTGTTTTAGCAATACAGATTGTAAATCTCATACGAAGCACTT
GTAACAAATTGTCATTATATCACTCTGTATATCCCCCGTAGCAAAATCATAAACCAGCAC
CGCCCTAACCCTACAGCCCCCTGCCTAAAACTTCTCGACGTACGGACGCAGGTCAATCTC
CTGCGTGAAGCCCGACCGGTGCTGCGTGTGCAGGTGCCAGTACTCGTCGGCAATCGCGTC
CGGGCTCAGCTTGCCGTCCGGCACGCCGCCGTTCACATTGTAGCCCTTTGTGCGCGGGAT
GTCGATGACGGCGTCGATAATGGCGTGCGCGACGTGCACGCCCTGGGGGTGGAACTCGCG
GGCGAGCGACTGGGCCAGGCCGCGCTTGGCGAACTTGCCGACGGCGAAACCGGAGAAGAA
GGCGCTGCCGCGAGTCGAAGCTGTGGCGCCCGTCACAATGAGAGTCGGCGGATGCGGCGA
GTCGGGGACGGACTTGACGAGCAGGGGCAAGGCGCTCTTGGCAAAGAGGTAGAGGCCGCG
CCTGGGGAGGTTAGAAAATGGCAATAAAATGTACACATGACAGGTGACTTACGGATTCGC
GGCCAGAGACGCATCGAGATCGTCAATGGATGTCTCGAGGAACGGCTTGCGGCCGCCAAA
GCCGCCGCTGACGTTGTAGATGGCGGCGGCGAGGCCGGATCCAGAGAAACCGTCCTGCTT
CTGGATCTCCGAGAAAGCGTTCTCGACCGATGTCTGGTCGGTCACGTCAGTGGTGATGCC
GACAGCCTTGCCGCCGGCCTCGTTGATCTCGTTGACAATGTCCTGGTAGCTCTCCGGCTT
GCGAGCGAGGAGGGCCACAGGGTAGGCTTTGGCAAACTTGAGGGCGACGGAGCGACCAGT
GCCCGCACCGACACCAGCAATAACTGCATAAAAGCTCTTGGAGGCCATGTTGTTGATTGG
AGTTGAGGTTGAAGATGTGTTTGTGTAATGTAACGAAGACTCAAGATGGTTGTAGATGGA
ATGCAGTCTTGTGTTTGTATTTGTACTCGATTCACGGAGCGGACTTGCGATCATTAATCA
CGTAGTGGGGATGAGAATGTGAGAGGATGAGGAATATAGAGATGATGTGAAAAAGATGGT
TATAGAGTGAAGGCGGGATTCACGCTGATATCGTCACTCATGGGTCGTTCCTTCCTTTAT
ATGCACTCTTCCGCATCACGAATTACTAATGGAATAATGCCATTTTCAGTCAATTGTTCA
CAATCAAAAAAGGGTATCCAAGTACCTCTTTGACAACGTTCTGCAAGCTGCGTATAGTCT
ATGCAAGCTCGCAAGCTCCAGTCAATCAAAGACGTGCACCCAACTCCCGATGGTGGGCAG
CGACGGAATGGCAGATAGCTGATAGCACCATTGCTTTGTGAAATGTCGAACTCCGGGGAA
GCTTCGAATCAAGACGGCCGAGTGACGAAATGGTCGCAGATTCCCCCGAACTGACAAATG
CAGGGTGTGCGCTAAAAAGTCCAAATACAGGGGAACTTACAGGGAGCATGTGCTGTATTT
TGGGGCGCCTGTGAGATCGACTGAGGAATCAGCCTCCAGCGGATGTCGACCGCGCTAGCC
CGATTCGGACCAACTGGCTCGTGCACTAAAGCACCCTTTGTGTGGATACACGCGACTTCA
CTCTGGGCGTCCAGGCCATCCTCTCAAACGGCACACCCCATTAAACATTGAACGCGTTTT
TTGTGTGCCCATTATTTGCGACGACGTGCGGCACCCGCTCCCGAAGCGCACCCCATCCAA
GATCACATGAAGAAGGTATGAGAAGTTTCTTTTTAATCTGTTTGTTCGATACATCCTTGC
TGACTCATAATTCCAGAACTTCAAGTCATAATTAACCAGCATCTTTGAAATCTGATGAGA
TTCTGAGATTCGATGAGATTCGGTTTATGAGCTTGTGATGCATGGCGCGCCGGCTGCACG
GTCATAGCGCCGGCTTATATCTCCAATTTACACGCCCGCAAGCCCATTATCGATGGTAGT
CGGGCGGTATTCAAGCCGATATGCCTCTTGAACAGACGGGCCCGCCATCGAGTGCGGCGC
CCGGTCAGTCTGATCTCAATGCATGGATGCGTCTACAGTCTCACAGACCGGCCCACACGC
CAGTGCCAATACCGGTGCCAGGTCAGGTGAGACTGCCGGCTGTGCCTAGCATGAATTCTT
CCCAATCAAAGGCCAACTACAGCAATAATGATAATGACTACGACGACGATGACCAGGATG
AAGTGTCGCAACAGCTGCTGAACCAACCACAACGGCCGCCTTCATCTATATTACCACCAT
CACATCACCGCAGAAACAGTGGCAGTGCAGGGAGCAGCCGGCGAGGCTCACCAGCACTAC
AAGTGGCCCGGCAGTCACCAAGGCCTCACGGATCGATCTCACTCTCATCTTCACATTCAC
AAAGCCGGCCATCCAGAACAATGCGCCATCCCGGGACCACCGACTCGTCAGCCATGGAGA
TTGACGAGCTGGCCAACACAAGTGATGAAGAAGGTGACGACGGCGAAGAGTCGGATGCAC
CACCGCTCATTATATCAGATCTGGATCCTCGATATGCAAAGAAGATGGCCGCTACCACGA
CACCAAAGAAATCACCACCACACCCTCCCCCATCAAAACCACAGCCACAACCTCCATCTC
AGTCTAGCCTCAGCATACGGCAGCAGAAGCAGCACAAACCTCACACACCACACAAGACGA
ACGGGGCCAGCAAGGCGTCGACGACTATTTCAACAACTACTACGCCAATACGGCAGCCAG
TGATCAGTATCCCTGTGGCTGCCTCGTCCTCTTCGACCCAACGGGCACAACCGCACACGC
CCGGCCGTGCGCCCATGACCATGTCCGTCTCCTTACCGTCACTTTATACCCCAAGGGGTG
CAGACTCGAAATCAGGCATGGCCACAGCCATGGAGACCGATGATGCACCCCTCACCAAAC
CAAAAACCAAGTCCCCTATCGTTGCCGTCGGCCGCCGCTCCAACACGGGCGGCGGTGTCC
TCAAACTCGAGCTCGACCCCAGTGTCCGCGTTAAGGGTCGGCCAAAAGGCTGGAAACCGG
GCATGACCTACCGCGAGGCTGCCCTCATCAACGCAGGCGTCGACCCAAACGACCCCAACG
TGCCGCCCGAGATTCTGATGCCGCCGCGAGCTCGCAAGACGGGTAGACCGCCTGGTCGGC
CGCGTCTTCCGGGAGGACCACGTCCAAAGCCGACATCCTCACAGGGTAATCTCGGCTACA
AGAGGATCGGCCGCCCACCGATCCAGCCGGTCGAGGTCGTCCAGCGCAGCATTTTTTGCA
GCGAGCAGGCGTGCTTTGCGCCGTTTGTGTGCGAGTGGACGGGCTGCCGGGCGGAGCTGC
ACAACATGGCCACCTTGCGGAGGCACGTCCAAGTCGTGCACGGGAAGCAGAAGGACAAGA
GCAAGGAAGGTGGCCTTGTCTGCCAATGGAGGAGCTGCTGCGTTCGCCGCGAGGAAAAGG
GCCTCCCACCCACCTCGTACAAAAGCACTACCGACCGAGACGCCGACGGCCGCACTTTGA
TGGAGCACGTCGAGTACCAGCACCTGACACCCCTCGAGTGGCACCGCGGCGACGGGTTTG
CCAATCACGGAGACACCGGGCCACCGAAGCCGCCGGTGGCTGGCACACTGCTCCACAGAC
CGATCCCAAACGTGGAGGCGCCTCCGACACCTCTCTTCCCAGAAAAACCATATACGGCGC
TCGAGATCAGCGGCATTCCTCCTGCCGACCTACCTCGCTACCTGCTGGACGACGAGGGCA
AGCAGGTCACCCCTCTGCTGAGAGACGGCCTCATCGAGTCATCGGCCATCTTTTGGACCG
ACGAAGAGCGCGGCCGCCGGCTTAAGGAGCTGTACCGGCAGCACCAGCAGAACATGAACA
GACGGCCGGAGCGGGGACTGGCCCGGATGTTCTGAGTGGAAGGGTGGTTCATGGACAACA
GCCTACGGATATAAAGGCATATACTGAATTGCATTAGAGCAAAAATATCAGCTTGCGCAT
ACGGATATGCGGCAATTTACGGGTGGATATACCAGGAGACTCCGAGACATTGTCATAGAG
GAGATATTTGACCATATCTGCTACTGCAAGGTAGAATAAAATAATAATACCATTTGAAGC
AGTTGCTTTAGTTTCGTGATGGACGTAAATAAGTAAATAAGTAAATAATACAGAATACGT
CGTAAACACGTCGTAAAGGACTAACCATACGGGTACGCCGTAGAGCACTGACCGTAAGCA
ATGATATGATGTATATTTTTGTCTTGGCATTTCTGTTTTATGTTTCTCACCAAAACCGAC
AATCTGCCAACGCAAACGGCTGTCATTTTCTGGAGCCTTCTTCCCACGCAAAGCCCCTGC
GCCGATCAGTGTGGAGAGGACATTTTCAGAAACGGCCATTAATCAACTGCGGAAGCAGTT
CAGACAATTTTCAAAATCCGATGTCCGCTGTGGCAAGTCTGTCAGATTTTACTTCCCCTC
ATCATGGAAGGCTGCTGGCTGAACTTCGGAGTTGTCTATTTCTTTTTTTGTGTACAGAGT
AAGTCCACCAATCCGTCAACCTGTCAAGCCCGCAGTTTTGAGCTTGTTACATTTACAGTT
GCCGGTCCCACCCTACAAAAGACAAGAACGGCAGCTGCCTTGGTCTGATACTGGTGTATT
TGAAATTCAACCGTGAAGAGAGAAAGGCTCGGAAGCAAAATCGGCCTTGACGGGAGACGG
CCTTTTTCATTTTCGCTGCGTGTGAAAATTGACGTCATATGAGATGGGAGCAGAATATGG
GAGAAAAAGTGCACGAACAAACAAAGAGAATCTAGGAAATCTAGAAAAATCTGTGTGCAA
TAAAAATAGAAACTGTGGGTGACTGTGGGCAGCCGTGGAAACTCTGGAACCGTCCTGTGG
TTCTGTGGCCCTGTGGATTCCCGGCGTTTCCTACTTGCGTTTCCTGCTTTTCTGCCATTG
ATGTGCAAACTTCCAGGCTCGCCTTCTCGTATTGTCCGCGTAAGGCACACGGATGGCACG
GTACACGGTGCATGCCAGTGTCTTCACAGATGGGTGATCAACCTCAAAAAAAATATGCAT
CGTAGAGCAGGAGACCTCCTGCTGCCTGGCTTATGTCTGTGTTTATTAGAAATGCTGCCT
GTGCCAAAATAGCAGCCTTGGACAGTGGTGATTGCCTGCACAGCAACTTCATGCGTCACT
GTCAATGAGATATAGCACAATGCCATGCAAGCAATATCGATTTCGAAATTGCAACACGTT
ATGGGCGAGATAGGGGTTAGGTGTGTTGGATATGGATATAGATTCTGGGTATGGATATTG
GGGGCGTTCGGGGGTACTTTTGCATTTGTAAGCCGGGTCCAGCCGGCGGAGGCCCGGTAG
TATTCGCTACTGGGTATTTTGCAGGGCATATCCTCCATGCAGGCATATTGAGCATTACTT
CCTCCACACGTGTGTCCGCACGAGATGCAAGGTGCGAGTGGAATCGTGGATAATTGAATT
GTGGTGAGGATCTCGGGCCCTATTTCGAACAGAAAGAACAGGAAGAAGACCGCACCACGT
TGAAAGAACAGATACAACAGATCAGGAAAGAACGGCCAGGCCCACGCCAAACCAACCAGG
CCACGCCAGTGGGCAAGAACCAAGCATGGCGTGTGGGGGGAAAAGGAGGCACAGCACGTT
GCTAGCGGCTTGGGTGGGTAGTGCTTGCAGTTTTTGGAGTTTTCTTGCAGTTTCTTTACA
GGAACCAAGCGGACACAGGAAAGGGTAGATCGGAAGTGGCCTGGCCAGCGTTAAGGTTTT
GGCACTATCTCAGAATCTCGTTCAAGCCAAAAAAATAAATAAAGATACATGTAGCTTGCG
CGGCGTCCGGAGCATTTCACATGTACCACGACGGCGTATTGAAGAAGTCACTATCATAGG
AGGGGAAAGAACAATGGGGCGATGGGACACGATGGAGCAAGAGCAACGGGGCAATTGGGG
GGCAGAAAAAGGAAGTGACGATAGGAAGAAGACTCAGACTGAGTGTTGCGGCAATAAAGT
GCCTTCCGCGAAAGAGAGAGCGAGATAATTGTCCGTGTTTGGAAGGTGCAGTTCGCAGCG
CGGGGAAATACCTGAACGGAACAGCCTATGACGGGGCGTCACTTCCTTGGAAGTGTGATG
TCGTCCGTCACAGAATACAATACAATATTCACAAAATCGGCAGTCACAAACGGCCTGACC
TGTCCATTGGGACAGAACAAGAAAGACAAGAAAGCACAGAACTCAGCCTGGCCTTGGCTT
CAATAAAACTGCAAAGATACTTTAGAAAAGGGGTCTTTTGGGTCTCTTTAGGTCCTTTCT
TTGTCTAAACGCGCAAACAGACGAATAGAACGGACCACAACTCGTGCGATCGCCGCACTT
CTTTGTCGTTTGGGTCGTTTGGGTCGTTTGACCGTTGAGGCTATCCCTTTTACTTCCCCT
CAGCCCTTGTTTCTGACCACCGTCTATATTTTTACAATCGCATTATTGCCTCCTTCATGT
CTTTCTGTCGTTATTTCCTTTCCCCTAGCAAGAGACAAGTGCAAGTAACCGACATGCGGC
GCTAGACTAGGCCGGCCTAGACCTGGAAAAGACTCTCTTTCCTTCTGCCCCTCGCCAATT
GTCCGCGAACGGGCGCACCTTCCGTTCACCTGTCTCTCTAACTTGTCTTTAGTAGGGGGT
AGCCGATGCGAACTAACGATCTTGACGATTTGGGAAAGTCCGTGTGCTGAGTGCAGTGTA
AAAGCGTGAAAGTGTGTGTGTGAGTATCTTACATATTTTGGGGAAGGAGCACTGAGCGCG
CCGATTTCCCGCCGCTGGGAAAGCCGAATGAAACGAAACAACGCGGAGAAAGGAGAGGAA
AGAATCCAATGCAGCCTCGGAATGGTAACCCAACAAATCATACACAGTAAAAGACCCAAG
GTTAACAGCAACAGCAATCCCTCGCCTCGGAGGAGAACATTCCTGCCACTGTTGACGAAC
TCTGGCTAAAACGATGGAGGGATATGGACAACGGCAGCCTTCTCTACACCCGTTCGTATT
CCGTAGTAATGGTTCAGTGCCAGATCTGGCTTGGGAATGCCAATGGCGTCTATGAAATTA
GATTCGAAATGCAAGACAAGACCAACGGCGCAAAGGCGTGACCAGAAACGATAACAGACA
GCAGACTGCCAATGCAGAATTACCAATTCGTTTATGTCGTCGTTCCTGCCGTTTTTGCTT
AAACTTCAGCCAAGGCCTGCTGCCGCTTCAGCCCTCCTCAGCCCTCAGCTCTCAGCATTA
AGCATTTAGCCCGTCACGGGTTTGCTTCCTTCTTCTTTTGCTCAGGTGTACTCCAGATGG
AAGGCACGAAAGCGCCTCACCTCACATTCCCATTCTCACTACTTGCACCATTCTCCCCAG
ACTCGTTATTTCTTTTCGTAGAACGCACCTGTCCTCGCTGTCCTCAGATCTCTCTCTCCT
TGTCGCCTCTTTGTGCTCGTAAGACTACAGCCGAGATCCTGAAAAGTCGCTCTAGCCTGG
TCAGTCCAGTGGTCGCCAGTCCCATCTTTTGACCTTGGACCTTTGGGAAGGCGCACTAGC
GGCTCCTTTTTTCGACCTCGCCCGACCGGCAGCAGCGACCCATTTAAGTCTTCTCCTCAC
ACTGCTCGCTGCGAAGGCGTGCTTTTTATCGTTTTTGGTTCTTTCCTCCTGGAACGAGGA
ACCGCCGCCACTGTCGCCGCTGCCAATTCCACCTTTGCCCACCTATCGCACCTGTCCCCC
GCCCCGTAATACTGACACGGGCTCCACAACGACGTCTGCTGTTCCTTCGCCGCTCAAGAG
CGAGTGGGCCGTCTCCTAATCTGGCCCTGTCCTGCCTGTCCACCACCGTTGGCACCTAAT
AGTAGCACCTCTTGCAGCACCAGCAGCACTGAAAAGACGCCAGCGCCAGCGCCAGGGCCT
GTGCCAACTTGAACTCCAGTACCAACGCCTGCCCCGTATCACTGGCTCGTCGTGTTCGTC
CTCCTCCTTCCCCCATCTCCCCAATCCCAATCGTTCCTGCCCTCCTCTGCCGCTAGTATC
GCCATTACCAACAACGCCAGCACTGCCTTCCCGTGCTCCTCTTTCCCTCACCCTCCTCAC
TCTCATTCTCGTCCTTGTCCTCACGCAAACTCCGTCCTCTCTCTCCTTCCTCTTTTTTTC
TCCTCCTCTTTCCATTTCCAATCCTCTCCTCCTCCTCCTCCCCACCAACCACAACTACTG
GCAGTTGCACCGATTGTCTCGCCTGTCGACTCTGCGTCATTGCCCGACTTCTCGTTTGCT
TCCTCCTTTCCGTCGCATCCTCCTCCTTTCCGCGTTGACGATTCCGATTTCGATTTCGAC
TCTGATTTCAATTTCGATTGTGACGACTGCGCATCCTCTCCCTTTCCGGTTGACGCTGCA
CGGACGCCCGCGTCCCTGACCCATCCTTAACTCCCATCCTTTCTCTCACCTCTCCCCAGC
CTCAAAGGCTTGAGTCTGTGCCTCTTTCTCCGGGCTCGGATCCTGCAACGTCGCCTGCTT
TATTCACACAGTTTTACAATTACGGTTACGATTACGATTATCGACTTTTGACCCTGACTC
TACCGACGGCCACATCTCCGCTTCACTTCTCTTTCTCTCTCCGTCCTCTCCTCCCGTCTC
CTTCTCCCACAGCAAAACTGGCGCGCACGACATGGCCCAGGCGTTATGAGCACGGCGCCT
CTCCTACAATGCCGTCCCTAAACGCCAAGTCCGTCATTGGCGGCATCACCAACAACAGCA
GCAGTAACAGTAACAACAACTCCTCCTCCAACAACGCAAACAGCCATTCCGGCAGCAGCC
ATAGCGGTAGTGGCAGCGGCAAAGACAAGGACAGCCATTTCCCCCAGAAACTCAAAAACT
TCTTCCGCATCAACAACTCCGACAGCCATTCCTCCAACAGCAATAGCAACAGTAACTCAA
ACAGCACCGACAAGGCCGACAAGAGCGAAAAGCCGAGCATCCTCTCACTCCGCACCGACA
GCAGTAGCAACACCAACCATGGAAACGGCACCAGCAGCAAGAGCGGCGGCTTCCGCCAGT
CCAAGTTCTTCTCGGTGGGCCGTCTCCGGTCCCACACCGTCGCCAGCGAAGGCAACATCC
TCGAAGAGGCCATGAGCCCCACCGCCCACGCCAACCCCTACTTTGCACACCAGGGCCAAC
CCGGCATCCGCCATCACAATGAAGGCTCCCAGCCGCCGAGCCCACCAGATACGCCGAGCC
TCAAGGTGCTGGCCGCCAACGGTGCCGGCAGCCCCGGTGCCGGCCAAGCCGCCGCTGCCG
CTGCAGCTGCGGCCAACGGCGAACGCACCACCACCGCCTCCAAGGAGGAGCTGGCCCGCA
AGCTGCGCCGTGTCGCCAGTGCGCCCAACGCCCAGGGTCTCTTTGCCAAGGGCGCGGCAG
CTGCCAACGCGATCGCCAACGGCGGTCCCATCCCCACCTCGGGTTTGGCCGGTGTCAATG
GCACACACGGTAACGGTAGCGGCTTCATTGTGGGCGGCAAGGACAGCGACGAGCGCCCGC
AGACGGCCGAGCTCGGCAAGGAGCCTGTCGTCATGATGAAGAACGCGAGCGGCCTGAGCC
TGGTGGACGCCAAAAAAATGGCCGCCGGGTCTTCGGGCGCCGCTGGCCTCAGCAGCCCTG
CGCTGGTCACCGACATTGCCAGCGGCAGCGCCGGCGGTATTGTTGTCGATAAGGACGAGC
TGGGTGCCCTGCCCCCGCCGGGCCGTTCGCCGCTTGCGTTTAGGAGAACGTACAGCTCCA
ACTCTATCAAGGTCCGCAACGTCGAGGTCGGCCCGCAGAGCTTTGACAAGATCAAGCTCA
TCGGCAAGGGAGATGTGGGCAAGGTCTACCTCGTCCGCGAGAAGAAGAGCAGCCGCTTAT
ACGCCATGAAGGGTGAGCCTCCTTTTCCCCTTTAACACTACTTTTTTGCCTTCTCATACT
AACTGTCGCAGTCCTGAGCAAAAAGGAAATGATCAAGCGCAACAAGATTAAGCGTGCCCT
CGCCGAGCAGGAGATCCTGGCCACCAGCAACCACCCCTTCATCGTCACCCTCTACCACTC
GTTCCAGTCCGAAGACTATTTGTACCTGTGCATGGAATACTGCAGCGGCGGCGAGTTCTT
CCGCGCACTACAGACCCGTCCGGGCAAGTGCATTCCCGAGGACGATGCGCGCTTCTACGC
CGCCGAGGTCACAGCCGCCCTCGAGTACCTCCACCTAATGGGTTTCATCTACCGTGATCT
GAAGCCAGAGAGTATGTCCCACCACTACTAGAGTACCTGTCATATTCACACACTAACACT
TCTTAGACATCCTCCTGCATCAGTCCGGCCACATTATGCTTTCGGATTTCGATCTCTCAA
AACAGTCCGACACCGGCGGCAAGCCCACCATGATCATCGGCAAGAACGGCGCCAGCACCT
CGTCGCTCCCGACCATCGACACCAAGTCGTGCATCGCTAACTTCCGCACAAACTCCTTTG
TCGGTACCGAGGAGTACATTGCCCCCGAAGTCATCAAGGGCAGCGGTCACACCAGTGCTG
TCGATTGGTGGACCCTCGGCATTCTGATCTACGAAATGCTCTACGGCACGACGCCCTTCA
AGGGTAAGAACCGGAACGCGACGTTCGCCAACATTTTGCGGGAAGAAATTCCCTTCCCCG
ACCACGCAGGCGCTCCCCAGATTTCAAAGTAGGTCTCCCGTCCTCTCTCTATTCTTTCTG
TTTTGCATACTAACAACCCAGTCTCTGCAAATCTTTGATCCGGAAGCTGCTGATCAAGGA
CGAGAACCGCCGCCTCGGCGCCCGTGCCGGCGCCTCCGACATCAAGGTCCACCCCTTCTT
CCGCACAACCCAGTGGGCCCTGATTCGTCACATGAAGCCTCCCATCGTCCCCAACCAGGG
CAAGGGCATCGACACGCTCAACTTCCGCAATGTCAAGGAGAGTGAGAGCGTCGACATTAG
CGGTTCCCGCCCCATGAAGATCAAGGGCGTGCCTCTCGACAGCGGCCTGTCCACGCCAGG
CAACGAAGTCGTCGATCCGTTTGAGGAGTTCAACAGCGTCACCTTGCACCACGACGGCGA
CGACAACAGCTACGGTTCATGACAATGTTCGGCGGTGGGGGATGAATAAAAAGCGACAGT
AGATCCGGAGAGCGTTGTGCGTTGCGCGTTGTGTGGTTGTTTCCTTTCGTCCCTTTTTTT
ATTGGCATATACGGCATTTTATCCGATTCCATGTTTTTTTGTGTTTTTGTGTCTTTTTTT
TGTCCATTTTTGTCTTGCTTGTTCCTGCCCGCGACTCATTATCGTTTTGCTCATCTTTAC
GGGAAACTTGCCTTTTGACTCTTTTCGACTCTTTTTGACTTTTTGTTTTCGTTTTGGGAA
CGGCTGTTGCGTTTGTATTTTTGCTTGTACTCATTTTTGTGCATTTTTTTGCATCTCTTT
TCACTGCATCCAATATTTCTCAACGTCTCACCGTCATGCCCTCCATTTGGCAGAGGGTAT
ATTTTACCTTTTTTCACTCAACTCCTTTTCTATTATCTCTTGCTTTTTGCAATTTGGCCA
CGCAAGCGGTCTGATATTGACAGAGACTTGTCTCTCTAGGAGAGTTCAGATACGGGGAAG
AAAAGAAACAAAACGTTTTTCATTGCAAAGTTCTCTTTACTGCTTTACGCGAGTCGGATG
TGTTTAATGATACATTCATTTTCTCATAAACGCATGCTGTCTTTTAACCTGCACCTTTTT
GTATTCCCTAATGCTTCCGCGCAAATAGAAAAGTACATCTCAAGCTATATCAGACTCATT
TCTCAGATCGTGGCCCTATGGAGTGGTCACAAGCTAGGCAGATGCTGTGCATAGAACTTG
CCAGTAGTACCTTCGCACACTTTTCATAGGCCGCCTTTCCATATTTTGATCGCAACTACC
AAGCCTATCCAAGACAATATACGACAACAAGACCTGAACCTCGCATAAATGAGAAAGAGG
GAAGGAACTTGCCGGTTTGGGTCATGTGGTGCATGAGCTGCATCGCACCTGCCGTCTAAT
CAATGTTTGGGCGGGAAGGAGCCACTGGGGTCTTGTTTACTTGCCATAGGTATGAATGGA
TACGTCGAGTACACAACCTTGAAAGTAGATTGAAATAGAATAAAAGCACTCATATGTTCG
AGCCTATCTCCGTCAGCCCTGTTGGACTACTTTTATCATTTTGTCGACCTTGATGATTGT
CAACTTGCAGGGGTCGAGGCTGTACCAATCCAAGGCGAGAAAAGCTGCAGCCTTCTGGGG
AAGGAGCGCAGGACCGGATTTTGGACTTCTCGATCTGCTCCTTCCCTCTTCACTTTGCCC
TCGTCTGGTCTCGCCTTCTCTTTTTAACTATCTTAAGAGTCGTTCCTTCTTTTCATATGG
CCAAGTTTTGTAGCAGCCCCTTTTCATCTTGATTCCCACATTTGCCATTTCCCCTTCTCT
CCTCTTCTCTTTCTCATCTGAACACATTCGGTGTACAAGCTCCAAATTACGCCTCCTTCT
ATTTACTTTCCCAGCGACAACACAACTCGAAGTATGCTGCTTTTTAATTTCAGACCGGAA
TTTTCCAGAACGTCTTATTAGTTTTCCTCCCTTTCCGGTCTTATTAACTAACATAATTTC
ACAAGCAACCCCTTTACCAACCCACACTGTCTCTTCTCGCAATGTCTGCCAAAGAGGAGG
ACAGAGGCTTTGCGTCAGTTCGCACTGAACGCTCAACGTCCACAGCCGGCCAGTCATCAG
GTCACACTGGCACTGGTCGCACAGGAAGCGAGCGCCGCCAGCAGCAGGCGAGCAGCTCCT
CCCACCAAGGGCCGCTGCACTACAGCGGCGCAGATATTCCGGCATCGTACCAACGTCTCT
TTGGTGGCGACGGCTTGTATGACGCCGACCAAGAAGGCACTGATCAAAACACCGACCAGA
GCACCGACAAGGATGGGAACGCTGATAAGGATGCTGTCCTGCCTGAGTCGTACCCTGCCG
CATACACTCTCAAGTGGGGTCCACAGCAGCCGTGTGTACGCACGCCTCTTGACATTGACA
ATGTCGTGGCCAGCAGCGTCGCCGCCTCGTCCAGCGGTGTAGCGGGCAAGAGCTCGTCGC
GTGTCAACTTTCTTCGCCGTGCGTGGCAGTGCGACCACAAGGTGAAGGCATCGGGCTCGT
CGTCTTTCCTCCGCGACCTGTCCCTACCACACAAGCTCTTTGTCATCCGTGACACCGGCG
ATGAGGATACCAACCGCCTCATCTGCGCAGCCCTGGATGTCGATCCGGACTTTATGGCCT
CGCACATTTCTGGCCAGCGTTACCGCCCCAGAGACCGCCCGTGGCGTGGTGGGATGGGCA
GCAATGGCACCTTCTCGGCCTGCTCCTATGCCTACCCGCAGACACTGACTCTCACCGTCA
GCAAGCCGCTTCCAGAGGGCTCTCCTCGTGGCACTGGGAGTGAAAGTCGGCTAGATGGAG
CAGCTACGGCAACTCAGACACCCGGAACTCAAGATGGCGGCGAAAATATCACAAAGGTGT
TGAGCGCCCCAGCTGCCACGGCCGAGGCCAAGGCTTTGATCGTCGACCCCAGTGCGGCTA
TGAGCAGCAACCCAGTTGTGGTTTTCTGCCGTGGAAGTGTCTGGTTTAGCCCGCGCGCCA
ATGTGCTTATTCTAGATCGTAACCCGTCTTCCACGTCTCTCGAAGATGCTCTCATGGAGG
CTTTGGACGACACTGAGGCGCATGAGTTTGAGGCTGGCCAGGAAGGCGGCGGACCACAAG
GTTCACAAGTGGCAGTCATTCTTCCGAACGTTCTCTCTGGTCTTATCTATGACCAGTGGC
TTGACTTTGTGGACTCGCTCAGTGCTAGCAACCGCGTCTCCAATCACGGAAAGATCAACA
GAAAGCTGGTTTGGGGCATGTCGCAGTACCTGGAGCAGAATCTCACCATGGCTCTCATGT
GTGAAAAGAAGCTTCGCACCGGACAGCAGCAACGACTTCGCCAGCTTGAGGAAGATATAG
CTCCGCTGTCAACCAACAGAGTTGGTGGCTTCTTCTATGACGACCAGCAGTTTGCAAGCT
CCGATGAATGGAAGGAGCTTCTGTCTCGCCTCGAGCGCATTGTGACACTGCTTCCCCTGC
AGGCTCGGAATCCAGTTATTCCTCTCACGGTCAGGAACGATGCTCGCTTCATGGCATCGA
ACACCTCATACACGGTCAACCGTGTACTCTCTCGCGGCGCTGAAGAAGTATCTGTCCGCG
GAATGCACGAGATCGGCCATGGCGACGAGATCACCGGTCCAAAGGGGCCTGTTGGTGGCA
TCAATGAACCACCGCGTATCCCCTACGGTAGGACGCCTCAGGGGCAAGTTGCACTGAACA
GAATCTCATACATGGGAGGAATCCTGCTGCCGTTCTCTGTCATTGCCGGCGTGCTGTCCA
TGTCCGATCCATTTGGTCCCGGCGATCACCTGTTCTGGGTGTTTTGGGTCATTACTCTAC
CGATAACATTGTTAACGGTGTCCATTATCTACGCGGACAATATTCGCAGAAACTCCGTCT
GGATCCCCATGAACCACAGGGGCCTCCAGCGTGCGATCAACAAGGGCGAGGCCGTTACTA
CCGAAGCAGCAACCCGTCTTGCTCGAGCGGCCGAGAGGGTCGCTGACAGGTTCTCGTCTG
CTGATGACGACATGGAGATGATTGAGATGAACACTGTGGCATCAGCAGTCCGCCTCGTTG
ATTCGCGTGGCAGCGACAGACGCCAGGCTAAGGTCCGTGTTTTCACCGGCTCGGGTCCAG
ATGCACCCGCGTTCTACCGACTTCCCGAGACGTCCAAGCCAGACAGCCCTGTGGCCACTC
CCGTTTCGGCTCCTATTCCGGCGCCTGTTTCGGAGCAGCTGGAGTCGGCTGATAAGCCTA
ACGTCCACATCCCCGTCGCTATCCACCGTGCCCAAGCACGGCGTCGCCTCGGCATCCTGG
GTCATCTGCGCCGTGTCCTGCCCTGGAGTGGCAGCTACGACACCGCTTCGTCCTCTTCAT
CGCACACCGGCCAGGGTGGTCCAATTGCTGGCGATGTCGAGTGTGGTCTCCCGTCTGCCG
GGGAGACGATAGTTATTGACGTTGCCCAGCCTAACGTGGACAGCGGCACTGCTGAGATGT
TCAGCCGGCCGGTGTCTGGCCTCAATGTGGCGGCGCCTGGCTGCCCAGCCATTCTCGTGG
AGCAGCGCGACGACGGAGGAGAGCCCAAGGCATGGCGCCTGCAGGAGCTTGGCTGGATTG
GCGCATACAAGCAGATATTGGGGTACCAGAAGCCGCGCGACGCCTAGAAGGAGTCGCTGG
AATATGTGCGTTTCCCGAACCGGAAGGCGAAGACGATGTAAGAGAGGTCAAGTGACTGTA
TTTGTATGGTGGGTTGTGAGAGCATGTTTACCGAGGTGGGTCATTGCGAGGATTCAAAAG
GCGTCCAGAAGGAAGTGTGTGTAGCCCGAGGGCACATCATGATTATTTGTTGTCTGTTTC
TTTGCCATTTGTTTGTTTGTTTCTTCGAGTGAGGCTCGGTGGAAGTTGCAGAAGAAAAAA
ACAGGGGGCGGCGGCCTATATACGCAATGTATTTTTAGTGCTATATTCGCAGCAGAGCTA
CTTACGAGGGCTAGTGGTTGTCCCGCTAGAACCCCTCTACGCGTGAGACGCGTCAAGAAA
TCAATCATAATTATCCCCGCAACTTTCAACGTCAAGTCTTCAACGACAACCAACAACTGT
ATTGACGACTTGACATATCCCTTTCAATTGACAACATCAACATGGACGGCGACACTACCG
AGATTCTCTCTGCGCCGTCAGCGCCGGCAGGCGCCAGCGGCCTCGCCTCGCACGAAGACC
TCACGCCCAAAGAACAGGCCGTCCTCGAAGAGTACGAGCGTTTGGCTGAAAATATGAAGA
AGGTGCGCACTTGCTTCTTGCTTCCCCCCGTCTACTTTGATATCTGCTAACCCGCCTCCC
ACCAGCTCGCCGCACTTCTCGACGACCTTGCCGGGCGGCCGGCGACCGAGACGCTGGACG
GACTGCGTGAGCTGGAGCGCAAGACGAGCCTGGTGTTTACGCTGCTCAAGGCGAGTGTGT
ACAGCATTGTGCTGCAGCACCAGATTGACGGTGGTGAGCAGTAGGCGAGGGAGAAATCAT
TACAAAGGCTCGGTGGACGACACAACGACGATACCCTCTCGCGCGTCGTTGGCTCGCATG
TACAGATACGGACATTTATATTCAATTCATTTATCTTTCTGCATTACTTTTGACATTGTT
TTTGTTTGATTTGATTTCTTTATGATGGTAGATATACAAGATATGATGGGGTTGTAGTTT
TGAACAAATACATCGCTTCAACATGATCCTCCCCTTCTTTTCCAGGACCTTTTTGACTCC
TTTTTCTTCCTCACATGCTCTCCCTACTCTAGTATACAGCACCGCCAAAGTAGACCTTGC
GGACATCGACCATCTTCTTGCCGCGGCCAATGGCAATCTGCTCCGGGTCGCGCTGCTTCA
TGAGGGCGGCGTAGGTGCACTTGACGACGTTCATCTGGTTGCGGGAGCGGGGGATCTTGG
CGGCGAGGTCGTGGATGCCGGCGGCACGAGCCATTTCAAAGATGACGGGGGGGACACGCA
GACCGTAGCCTAAAAAGTCAGTATGCGAGTATGCGTAGCAGACAGATGGATCACTTGAGG
ATGCATAAAAACTCACCTGGCGTCGATGCAAATAGCCGCACGACTGTGCCCGAGATCTTG
TGCTCGACGTTGCCGAAAATGGTGCGGTCCTCGTAGCGCGGGATGCGGCGCATGTTGAGA
ATGGCCTTTTCCTTGGCCTTGGCCATGGCGACGCTGTGATCGGTCGACCGGAACGAGCCA
ATGCCCAGACTGCCGTTGGCGTTGCCGGCAATGGCCATGACGCGCCAGCTCAGGATCTTG
CCGAGACGCGTCTGCTGGCTGACCATGGTGCCGGTGACTTTCTTGGCCACGAGCCCCTGC
AGCTCCGAGACCTTCATGCCCGTGCGCTCGCGCAGCCGCCGGTACAGGTTACCCTCGTCC
AGACCCTCGTCGTCCGGGTTGATGGGCACGACGGGGCGCACGTCCTTGTCGCCCTCGCCG
TCCAGGATGTACGGCAGGCCCAGCGCCGTGCGGTCGTTGCCCATCTCCTCGGCCGTGACG
CGATGGCCGTTGCGCTTGACAAACGAGGGCCGCTCGTGCAGGTACTTGGCCAGGTCCACG
TCGGTCAGCTCAAAATTCTGGACGAGCTCGCGGCGCTGCTCGTCCGACATGGTTTCCAGC
TCGTCGGCGGAAATGCCCTTTTCCTCGGCCAGCGACGTCATCCAACGCACGGTGTCCCTG
AAGAACCGCTCGTCCGTCATCACATCAAATTCCGTCGCCACTTTCTGCGAGAGGTGCGTC
TCGACGGGCCGCCGGTCCACCACGGGGCGCAGCTTGCTGAAATCGTCCAGGTAGTTGATG
CCCGCCCGCTGGGTCTGCGCCAGCGTGCGCAGCCGGCCCTGGATCGCCAGGTCGCGCCGG
TCCGTGGCCGACTCGGACAGCTCAATGGCCTCGTACTGCTCCGGCGTGTACTTCCTCTGG
AGCGCCTCGCGGTCCGTGTCCGAGTACTGCGGGAAGTTGTCCTCGCTGTACTTTTTGATC
GCCTTTTTGTTCACCAGCCCCATCTCGACGGCTGACACGTTGCTGAACCGCGGGCGGCGG
CGCGCCGCGCACGGCGCAGATGTGGAGAAGCGGCTGGTCTGTGTGGAGGAGTGTAATGAA
GAAGCATTCGGTGGTAATGGTGATGTCGATGTCGTCGATGTCGTCGATATTGATTGTGTC
GCCGTTCCTGTGCACCGCAACGCCTCCGGCCCGCCCGCCAGACGGCGCAGCACGCCGCCG
GCCGCTGTCCGTGCGAAGCTCATGTCGGGTGGGTGTCGTCAAAAGTCAATTGTCGTGTCA
ATTGACGTTGTCGACCTCGTTGTCGGCCTCGTGTCGTGATCGCCTGACCTTTGGAGCTGT
TCGCCGTCCTTTTTCGGAACAACCAGCTAATTTTTTCGGGCAGGCGCTGGCCCCGTCAAT
TGGCACGCGGAAAATCACCCACGGAAAATCTGGTTAGTTTATCTTATCGGCACGTGCTAT
GTCATGTGTAAGCTATGAACACTGGGGAATCATGTTGTTTATTTTTAGCGCTACCCCTGA
CCTGTCAGTCGCTGTGCCTGGGCCTCTAGGCCAGAGCCTGGGCGCTATCGAATTACACGG
CGACCACTAAAACAAAACACAGGCCGCGCAAGCAACGGCAGTGAAGCGAGGATCACGAAA
GAATGAAAAAGACAAGATCAATTCTGGCTGGTCGAGAATATAGAAACATGCATGAATATC
GAAACAATTTTGTGAGAAAATACTGTTCATTGGCTGTGTCTATGTCCTTGGTGGATTACA
TAAGTTGAGAGCCCCCTATTCTCCAGTCGCACCTTCCCCTGGCAGGGCCTCTGGCTGCGG
TCTCTCCCCCAAAACGGCCAAAATCAGTCGACTTTGCCGCACACCTGAAACGCAGCCTTG
TTCCAGGAGCATGAACGCACGAAAATCATTGAAAGGGTACTTGTGTCTGCTCTTTTCTTG
TGTGAAGTTGCTTGTATTTTATTTTCATCCCGCTGTTGCATGGTGATTGCTGGGATTGAT
TGCAAGGTGAAGTCGAGAGTCGAGAATGAAAATGAAGGAAAGAGCGACTCGATGATGGTT
GAAATAAAATGCAGTATCACTGTAGACAAGGACATCCCCAGGGCTTGAAATTGCTAGGAG
ACAAATGTAACTCGCCCTCAAAGAGACGGCTGTCACTTTTTCTGACTGGCTGTCTCAGCT
CCCTGCTCTCTCCCAAACTCGACGATACCCTCCGTCTCCAGTGGATACGTTTTCTGTGTC
TTTTGTGTAGGCTGGGCTCCTGCCTCGACGTAACATCTTGGGTTTCGGACAAGGAAAGCG
CAGTGGACCACGCTGGCGGGTTGTCTGTGTTTCTGTGACTGTGTGCATTGTCGTGTACCC
TTTTCTCTGCTCCATTTTCTTTACTCTGTATTCTCTTCTCTCTTTTCTTCCTTTCGTTCC
CATTTTCTCATTTTCTGCTGTGCATATTCTCTTCTTCTCGCTTTCGTCTGTTTTGTTTCT
TCGTCATCTCGGTCTCGACCACCCTACTTTTCTCTTCAACTTCTCTTCGATCGATTTCTT
TCTTCTTTCTACGACTTCTCTTATATTCACTCTTTCGGCTTTCGACCTGTTCGACCTGCA
GCGCAGGCTTCTTTCTCGACCTTTTCTTAATACACCCTCCCGTTACTTCACCACCACCCC
TCTCCTCAAAATGGGCCAGTTCGACTGGTTTTCCAAAATCGGCGCCACCAAGGAGGCCGT
CGCCGTCCTCAACGACCAGCCCGTCCTCTTCTTTATCTTGCTGGCTGTCCTCGCCACCCT
CGGCCTCGAGATCACCCTCATGTGGTTCATCCACCACGCCACCCTCAAGCCCGAGCAGAA
AAAGAAGAAGGAAAAGGCCGGCGCCGCCAAGAAGCCGCCTGCAAAACGGTAGACAATGAC
GGGAAAGGCGTGAAGGGAAGACGATGAGGGTGGATGGACGGCTGTTGGGGCATAAATGAC
GACGACGACGACGATGTTGCACAACCGGACGACCGAGCAATGAACGAGCCAAGAATCAAA
GAAACGGCAGAAAATGGCAAATGATCCTCGCAAAGTCGATTCGAAACTCATCGTTACAAA
TTACACCACGGCTTGAGCACTATCCTCAATGAGAACGAAGCCTTGATTCGATATCAACAA
TGGCAACATTCAACGATATCCTGCCCGACAATTTGCCGCAATCAATGCCATTACCCTGTC
TTTCCACCGACTCCCGCTCTCATCGTCATCTTGGCCTTTTTGTTTGCCTTTATTTCGGAG
CGAGCGACAGCAAAATCGGAGGCTTCTGTCACCAGGAGCAGGGGAGGAAACCGACGACAA
CGAGCGGAGGAAGACGCATACCCTATAAACTACACCATCTTATTTATTTTGTTCCAATTC
TTTTTCAATACACTGTACATACATTTCGGGAAGAGAGCCGAGATTGGAGAGACAGGGAGA
CGGGGAAGACAAAGAGTGAAGGAAGCAGAGAGCGAGCGAACAGTTTCTTTTTCCGGCTCA
TTTACATTTTATTTGTTGACATATTCTCACATATTATTGGCTCTGATGGCTGGCAGGCTG
CATCGAGCACAATCACTGGTTCTATATATATTTCCTTCTTTCCATCTATTTACATCTAAA
ATTATATTTATACCTACACCGTGCCATATGACCCCAAAATGCCAAAACATTGAGTACAAA
TATAAGATCCCACGAGTCAGACTAACAACAGTCGTTGATGATATCATTCTCGTCGCGCCA
GAGACCAACACCCTCGTCAAAGTCTTCCTCACAAATGTCCATAAAATGTATATCATCTTC
GTCGTCCATATAGCCCATATCGTGACGGTACATGGGCTGGCCGTTCTCTTCTTGCTGCTC
CTCCTCCTCTTGCCATTCATCAAGCTGCCATGCTTGCATATCTTGCCACAGTCGAAGACC
ACTCTCCTCGTCTTCAGAATCGGCTCCGTACGGGTCTCCATATGGGTCAGGTACAGCCTC
ATCAATGCCCCCTTCTAGCCCTTCTAGCGACCAGTCTTCGTTAATCTCTTCAAAAAGTCC
GTCCTCTTCGTCGTCGTCGTGGTATTCATTTGTTGCATGGTCGTTGGCCGTGGGTTGGTC
AGGCTCGGACCAGGCTTCAATATCCTGCCAGTTCAGCTCCTGTGCTTCGACCTCATCGTC
GTAATCATACTCATCTAGTTCTCCTTCCATGTAGTCGCCCCATTCTCGTGGCTGCTCTTC
GGGGTCTGCGTCGTCCTCTGGTGTAAGTGAAAAGAACGCCTCAAGATTGTCATAGTTCAA
GTCGACAAGTTGGTCCTCGTCAGACTCGTATACTGAGCGCTCAAGTTCTGGGAGATCAAT
CGCGACTTGTGGTATTCCTTGGCTTGGACCAGGTGATATAGGAATATATGATGACTGGGG
CTGTCTCGGAACCGACATGGACTCTTGCGGTGCCTCGTTACGGCTGCCATGTAGCCTCGA
TCCCGATTTCTTTGATGGCCGCAGTGGGAGCTGCATTACCGTCTTGAGCAGTATTTCTTC
CAGTTTCGTGCCGAGCGCCCCTTCTGGGCCAATCTCTTGCCCAAAATCATTGGTGCCGCC
CTGGGTGAGCGCCTCTGCTTTGCGCCTCAGGCTGGGCGACTGTGCATTCGTAAAGCTCGC
CAGGAACCTGTGGATCAACGGAACGAAAGGTGCGCGAGACGATACGGCCTGTTTATTAGC
AGTGTCTTAATGAGACTAGTTGATGAGCTCACGACATACCGTAAAGTAGTGATTATTCCA
AACGGCTGGTGCTACATCAAGGAGGGATGGTGCACCTGTTGGAGCCGATACATCGTCTGC
CGGCCTGATACCCGGCACTGGCGGCCGGCTGGGGCCCTGTCTGCCGCCGACGCCAACAAG
GATATAGAGAGCTGTTTCTATGAGGGCTGTGGCTTGCTTCCAGGAAGGGCTCCCCACGAG
CAGCACATCCCGCGGATCAATGACTTCTCGTTGCTGCAGACGCCGGGCATTTTCACTCGG
GCGCGGCCGCAAGTTCTTGCGCAGTGGCGGCGGTTTCTTCTTCTTCGGTCGGGATGGGGC
GGTCCCGTTTCTTGATCCCGACTTCGACTTTGATTTCGATTTAGACTTGCTTGCCGGCTT
CTTTGCCCTTGATTTTCCCTTCTTCGTAGGGACGGGCGCATGTGGCAGGTGGAACCCTTC
CGCACAGTAGTTGAGCTCCAGCTGGAACGACACTCGTTGCAGCCGCGCCAGTGGGATGCC
GCCGCCAGTCCGACTCGGGGTGTGCAGTCCATTGGGTGAAGGTGGGTGGTTGACCGTAAA
GTAGAGCAGAGTCGTGTCGTTTACTAGTTGCTCGGTTTCTGTTTCTGCGTTCCTGCTCTT
CACCCTTAGACCCAGCTTCTTATCCCAGATTGGCCACTCGAGTATAGTCTCGAGGAACAG
ATCGCGCAGGTCGTCGTTGTCAGAAAGAGTACCGAGCACAGGCTTCCCAGCCAGCATTGG
CCGCACGGTCAGGTCGACACTGCGTCCGCCGGTGCCGATCCACAACCTGCCGGCACGCAC
AAGCTCGACAACACGAGCAGCCGCTACCCTTTTGCTGCGGAAGACGCCCTGGTTGGAACC
TGATGGGCCTCCCAGAACGTCCCACGCGAGCTCGGCAGTGACGGTCAGTGTGAGTGTCCA
TTTGGCGTCAAAGGTTGCCCATTGGCGACGCGGGAAATGGACAATTGTTATCGGCGAGGG
GGGTGGCAGTGGAGGAGGCGGTATCGCAGTCGTGGATATCGATGCCATGGTTGTCGCATC
GTGCTTGTGGTAAGGGAGAGAAGTTGGAGATCTTTACGGGTGGCCGTTGGAAAGGGGCTT
GTGTTTTGGCATGTGCTTTTTACTCTAGGGAGGGAAGGTACGAGCAGGTGCTACTTCCTC
GTTGGTAGTTCATGAAATATTATCATGTGTTGCCAAATGAGGAAGCTATGAGTTAGCTGA
GGATCGCGACTTCCATTTTTGAATTTTGTGATGTTAGATATTAGGGAGCAGACAATAAAA
CGAAAGAAATAGTATTTCATTGCAATTTTTTTTTTCAAAAAATAAAATAAAATAAACAAT
AGCAACAAAATTTGGTTGAAAATAATTTATTTAATACTCCAATTGCTTATCTTTCCAGAA
GAAATAAATAAACCGATATGCGCCGTGCAAATGGTATGAGGGCCGAGTGCTAAAAACAGA
AACCAAAATAATGAACCTGTTTCCCTCCGAGAGCGCTATTTTCTAATAAAATTAAAGAGG
CGGGAAAAGGACAAAAAATGTAAGAGTCATTCAAGAAACATGGCCATGATATAACCCGTA
ATTTCCATGTCGTAAAAGCTGGTGGCGAGGTAAATGCAGAATAATGACGCAAACGTATCC
AAGATAAACAAAAACAAATTATGTGCAGTGGTCGTTAGGATATAGACATTGAGGGAATGA
ATATGGCGAGAGAGACGTTACATGTAGAAAGATCGCATAGGGGGGTAAGGGTAACGGAGT
GAGGGAGGAGGGACAAGAACAGGGGCGGCGGAAGAAGACGAAGAAGGACCAGACGCAGAA
GAAGCAGTAGTAGAGGATTCTGTAATGTGGGCCGGCGAAGTCTTCGCCGGCCCAACTATT
TCGGCAGCCAGGGAAACTTTTTCTTCAGGTCAGCGGCACCCCCCGTCGGCTCGACCTGCA
CGCTGCGCTGGTAGACGTCCTCTTCGTCCATGGGCATGCGGCAGTCCAGGATCATCTCGC
GCGACGCCTGGTGCTTCTTGAGGTTCGGGTAGGGCGTGCCCTGACTCTTCATAATGGGCA
GGAGCACCTCGCCCAGCACCTCAAACTTCTTCCAGTTGATGCGGTCGCCCTGCGGGCCAA
CAAACGTGCGGCTGCCCTCTTCGGCGCTGACGAGATCGCGGCGGTGCAGCGGCATAAAGG
GAATGCGGGGGAGCGGCGAGTTCTCCCAGGCCAGACGGTAGGCAAAGTGGCTCTTTTGCG
TGCTCATCAACAAGACGAGACGCGCAAAGCTCTTTTGAATGTCGGGGTCGACGAGGGCGC
GGGTCTGGCCTAGGCGGTGGATGGCGGTGCTGTTGATGCCGGCGAGCATGGCGGCCAGTC
CATTATAGTTGCGGAGCTGGCGCAACCGCAGAGCAATGGCCATGAATTTCTGGAGGCAGG
GCGCGCGGTGCTTGGCCTTGTCGCGAATCAGGATCATGTTGGACACCCACTTGGCAATGT
GGTTGAAGTGCGAGATCATGCGGTCCATGTTCTTGAGAGACCGACAGCGCTCCTTGTCCT
GGACGGACAGTGAGACGTGGCGCACAAGGTCGCGGATGCGGATGCTGCTAAACATGATCC
AGTCGATGCGCGTGATCTCATCGGCAACCTCGTTGGCGTCCATGTCCATAAAGATGTGAT
ACCGGAACTTGTTGAGGGGCAGTGTCGCCATGGGCACCATTGTGGCGGCCTCGCGCTCGT
AGTCTTCATACGAATGAAACTGGAAATGCGCCAGGCCGCGGCCCGAGCTCAGAGTGTTTG
CTAACGCACCACTGCTGCCGCCGGGGCCGGCGCTACCACTGCCGCCTTCGCTCGATGGCC
GATCTGAGGACTGCGATTCTTGCAGAGATAGAGACCGCATGCTGTCGGACGGGTGCTGCT
CTTTTGATGGAACTGGGGGGGCGCCGGCGGCGGCAGCTGCTCCTGATTCATCCTTGGGCG
GGTCGTCGCACTTGGCCCACCATGTGTCGTCGTCTTCGGCGACGTCATTGTCGAGGTGGT
CCTTGATCTGCTGGGCGGACAGGGTAAAGATGGGTTCATCAGCGAGGCGCCGAATGAGAG
CTTCGAGTTGTCGTCGCGAGGCGGGACGCGCAAAGTCGCCCGGATACATCGACACCCAGC
GGTTAAGGACCTCGATATACCGAAACTGGGTGGCTGTGCGCTCGAGGAAGTGAAAGGACT
TGTCGTCCCATGTTTTTGTGAGAGAGGAGATGATGGCGGAGAGGAGTTCGTGTGGTGCGG
CGAACTTGCGGTACAAACACAGAAAGACGTCTGCGAAGTTTGTGTCGGCGCGGTTCATGG
GCGCCGAGAGGAGGCGGTCGACAAGCTCGCTGAAAGGAGTACCAGCTACCTTGGCGGGCT
TGTCGAACATGTTCTCGTCATTGCGCTGCAGGATGGGGATGTCCTCCGAGAAGCGGCGCA
GCGATTCGGCGTCGGACTCTTCAATGTCGAGGAACGAGTCCTGCCCTGCATCGAGCCGGA
CGCCGGCAGAGCGCAGCATGCCTTGGACGGATTGAGACGCCTTTTCATCGGTCATTTCCC
TAGAGGCGGCGTTGTTTGGAGTATTGGAAGAGTGGTAGTCGACACGTGGCGATCGCGAGT
TTTGAGAGCGGTAGTAGCCGTCCCGATCGACTGTAGAGCTGCTGTTCGTTGGCCCGCCTC
GAAGCAGCGACAGGTCGGAGCTCGCGCGACTGTGACTGTGTTTGCCACTGCCTTGCTCGC
TGCTGTGGGGTCGACCGTTGACGCTGTCTGGTGGGGCGTCCAAGTGGGCAGCCGACGAAG
CGGCACGACGCCGCGTGGTGGTCGTCGATGACGCAGTTGCGGCCGTTGTAATGGTGTTTG
CAGTCGTCGTGCTGGCAGCGTTTGTATTTGTCGTCGCGGTCGATGAGTATGAGTTGTGAG
AGTTGTGCGAATTGTGCGAGTTGTGCGAGTGGTGTGAGTGTTGGTATTCCGCTCCTATCC
GTTGGCAAACGAGTGTGTTAGAGGCGGCATGACTCCGTGGCATTCAAATAGATGGGTGAA
ATTAAGCGAAAATGCGAGAAGGAGAAAACCAAAAGAAGAAACGAGAAAATCCAAAAAGAA
AAAGAAAACGAGAAATCCAACACAAAATGAGGTCAGGTGGATGATGGGGGGGATATAAGG
CTGATGCAATATAGGTAATAGAACGTGTCTGCAGCCCGTAAGAATGAGGTGGCAGTGGAA
TTGGCCTTTGGTGTTGCCCGCCTATCATTTCTGTTCACTTCTCCATATTTTTTTGCGACC
GGTAGCCGGGCTGCTACGTCTGGTGTGTGGTTTGCTGCTCATCTGCTTGGAGACTTGGCC
TTGCAAGCCCATTGAGTGTTTCAAAACCAAGAAATCTGGTAGAAACATGTGGGAACGGGG
AGCGGGGGGTGGGACAAGCCACAGAAAGAGAGGGAGAGAGGGATAGGGAAGCAGAGAAAC
AGAGAAACAGAGGGGAAATATTCCCAATATTTGTGAAAAATGGCACACAAATGATCCCCA
AAAATAGGGAAAGGCCACATCGGTAAAAGGCGTTCAAGCGTTGCTACGTTGAATGGCACC
ACCCCATTGGCCCCAGAAAAGAGATTGGGAGGGGCGGAGAACCAGAGGAAACCCAAGAGA
AAAAAAAAGAAGGCAGCTGCCGACCGAATAGAAAATGACAGAAAATGACAAACTTTACGG
AGTACGTGCGTCGTAATATGAGCGCCACTCGGCTGGGACGTCGTAAGAGGTAAAGCAAAA
TAGGGCAAGGGGGAAGTGGAAAGCGGGAATTGAGAGTGTAGACGTAAGATGTGTGTCGTA
GGATGAAGGATTAGCTGCATATGATGTACGAAAAAGAGAGAGGGTAGGGGTGGGTTTGCT
CTGCAGTGTTTTGCAGTGTTTTGCAGCACTTGGTGTGTGCGTGTTGGATGGAAGTGGCTT
AAGGCTGCGAGACAAAATAGACACTACTGCGTGTAAGGGAAGCGACGGAAGCGGGGCCGG
GAGAGAAGGAAAGAAAGGGATCAGGAAAGGAAACGAAGATGAAAAAGAAAGGGCCCAAAA
GAAATGGGGAGACAAATAAAATGTGACAAAATGACAAGAGAATGAGAGAATGGAAAGAAA
ATGGAATCGAGACGGCAGTGGACAGAGTGACAATAGATAATCGCGGAAATGAGCAAAAGT
GGAATAAGGCGGGATGCATGTCGTAGGGTAGGATGGTTCAAGGAGGATCAACGATCAACC
TTAAAAAAGGGAGGTGAGAGGGGGACAAGACCGCTTCCAAGACGGACGGTGGGCAGACAG
CCGAGACATGCAACACGACGGCGCAAAAACGCAAAAACAGGCGAGAGCGAAAGGCGGTAA
ACGGGAAAAAAAGAGAGACAGACGAGCAGTGAGACAACAAAAACGAAAAAAGAGACACAA
AAGGAGACACAGGAAAGAGAAAAGAGAAAAGAGACAAGATGACCTACCTTGTCGGTTGTA
CACGGCGGCCAGGACGATCGCCTGGAGACAATCGCGAGTGTTGCCCGGGACATTGGCGGA
TGTTTTAAAGTCGGTGAGGATGGACGGGAACACGGTGGCCAGGCCATCGGCGTTGATCTG
GCGGGTTGATTCGGGGTTGTCGCATTTGGTGGCCACCAGGATGGTAGGCAGGCCCGAGTT
GTGCAGAGCGGCTGTTCAGGTCAGAAGATGTGCAATATAAGTAAGATGTGCCATCAGAAG
ACGATAGTCCAAGTGGGCGGCCCTGGCGCTCCACCTGCGCTGCTGCATCGTTTCGTGGCG
AGCAGGGTGCACAGGGTCCGCCAACATCGCACAAACAAGGGTGCAAGCGATGCGGTGTCG
GGCGCCTCGTTGGGCGCTTTCGGGCGCATTTCATTTTAATATCCATCCAAGGAGACTTGA
CTTACACAGTGTGGGCGGCAGCTCCCGGATGCTGTCCTTGTTCATTACATCATATAGCAT
GAGGGCGCCGTCAATGTGAGGCACAATGTGGCCGTTGATGCGTTTGGGCCAGTGGATTCT
CTGTTTGGGGTCGACGTCAAAGTGTTCGAGATCCAGCTCGATGAGGGCGACGACAAAGGG
TTTGCTGTCGACGTCGATGCGCATGGCGGTGATGCCGGCGGTGGGGGGTTTGGGGAGGCG
CATGGCTCGCTGGATAAACGCCGACTTGCCGACACCGTCGGCGCCAATGACGGCGATATT
GACAGTCGCCATTTTCTTCGGAGGCGGGGGCTACACGGCGGTCAGTATGGAACAAAAACA
ATAAACAGAAGCGTGCGTCTTACTCTAAGACCTTGGTCGTTGACGGTCAGAGACTCTCTT
CGCGGCAGAGGCCACTTGTCATTGCGGGGCTTGTCGTGGGTGCCCGGGCTGATGGCTTCC
GAGTCACTGACACCAGCGCCGGAGCGGGATGTGGTATAGGAAAAGACGGGCGGATCGGGA
GGTAGCGAGGGTGTGAGTGCACCTTCGTCGTCGTCGTCGCCAAGCCAGTCGTTGCCGGCG
TTGTGGTAGCGCTGGAAGAAGGGGTCGTCTAGGATGGATATAAACGAGTCGCGGGCATTG
CTCGCGGGCGGCGGCGGTGGGAGGGATGTCGGAGGTTCTTTTTGAGGTGGAAGGTTTCGC
GCGTCTTTCGGGAGAGGCTGTGGTGAGGCGCGCGACTGTGTTTGCGACAGCGAGTGCGCT
TTTGGGGTGTGCCGTTGTGGTTGCCGGAGCTCGGGGAGGGATGCGGATATGGGATCGACG
TCCGAGTCCGAGGTTTGTTCGGGGGCGTCGTAGAAATCGTCGTCGCTGTCGGCGTCACCG
TCTGGGCCAGCGTCGAGAAAGGTACCGCTCCACGGACCACGTGGCGTAACGACGGGCGTT
TGTATAGAGGGTGTTGTCGGAGTAGGAGCTGAAGCTTTGGAGGATCGGGGGACTGGAGGC
GCCGTCTGTAATGGTGGTAATGGTGGCGGCGGCGGAAGCGACGATGAGGAAGAAGACGCG
GCGACTGAGGCGGACGAGACGGAAGCGAGCGCGGCGACGTTTGGTGGTGCGCCGCTCGGA
CTTGACGAAGACGGGGTCCGGCGCCGGTTGTTCTGGGCAGCTGCGGCGGCAGCGGGCAGG
GAGCTTGCGCTCTTGCGGCGCGGAACTCTGCCTCCCAGGAGGAATAAGGCGCGGTCGTCT
GGAAGCGTGTGAGTTCGTGCCCGGGGGTTATTGGACGACATGATGGCGGTTGTGGGAGTG
ATCGAGATAGAAGGAGGAGGAGGAGGGGCGGTGGGAGGACAAGTGGGGGGATGAAGCTCG
AATGGGATGGAGAGATGACGAAAGACCAGATGAAAGGAGCGGGCTAGAAGAGTAGAGAGC
GCGGAATTGCGAAAATGACGGAATGAGAAGAATGGAGGGAAGGAGAGAACGGAGAAGCGA
GAAGAGAAATGACGAAGGAGGGGAATAAGATAAAGTATGACGAGAAGCGAAGAAAAAGCA
CCGCAAAGCAGCAAACGAGACAGATACACAAGAGAGCAAGAGAACAAGAGAAGAGGAGAA
AGAGAAAGATGCTCGACAAAAAGGACAGCCGAGAGGAGATATGAAAGAGAGACGACAACA
GAGAAGAAGGAAGAGGATGGCGAGGCCACAAAAAAGGGCACAGCTCCAACAAGGATGATG
GATAGGGAGCGGGTCGGATAGGAAGAAAAAGAAAGCAAGACAACAGGGGGGTTCAAGTTC
AAGGGTCAAGATTTCAAGGCTCAAATCTCAAGGGCTCTAGGGCCGCAGGGCAGATTGAAC
AAGCAACAAGGACAATTAGGACAATTTTAGGGCGTGGAGTTTAATCAAGGCGGGAAGCCT
CAGAGGGCAGGATAATCGGGGATGGGCAAGATGGGCAGGATAGGCAGGCCCAAGAACGAG
GGACTAAGAGACTCTAAGAGAGAAACTCCAAAAGACAAAGAGACACTAGACAAGAAGAAG
AAGGCCCACCGGCACCAAGTTGCGGGATGATGGCTTTCTTTTTTGTCGGGTTGTGTCTTT
TGTCTTAGACATGGGAGAGAGCGAATCTCATTCGTCCAGGCAACACGAGGCGGCGTCGAC
GAACAACCACGACAACCACGGACATATGATGACAGAATTATGAGCAGACGCAGGGGTATC
CGGATATGTGGTGTTCGTGGACTTGTCCCCAGCCTGGAGTATCTCACTTGGAGTTCGTAG
GAAAAAGAGTCGGGAAGTGGATGAGAGAGGGGCAAGGATGAGGGCAACGAACGACAAGGA
TGAGGATGAGATTCGGCGCCGGTGGAGCAAAGGATTAAAAAACTCAAAAACCTTGCTGGG
TCGTAGCGAGTTGGTGGGATAAAAAGTAAAGTTTTGAAGGATTACGACGACGAGGCGGTG
GGATGTGGGATGAGCAATGAGCAATGAGCAATAGGTGATGAGGGACATTGACCCAAGACG
CAAGAGCGACTAGAGGCAGCTTGGGAAGGTGGTTAGGACACGCATGCAGCTGCGTACCTG
TGCCTTGTAGACGGAGATATCATGGAGGGGAAAGGGACAAGAAAAAAAAGAGAAAAAAGA
CAAAGGGCCCAGGGATCAAGGACTAAGGAAGGGCAGCAAAAGGCGGCAAGAAAAGGCGGT
CGAGAATTGAGGACATAAAAAAAAGAGCAAAAACTCAAAAGGGCTGTTGGAAATGCAAGT
GCAAGGCTAGGTTGAAGCTGAAGGTGGGTAGGGGATAGAGGAAGTGGATAGTGGATGGTG
GGTGCGGGGATGTAAGTTTGTGTTCTCCGTAGGCTTGTAGAGTTGCAGAGGAATTGGGGT
GCAAAGTGACATGTGAAGCTGAGGCTGTTGTATGTGAGAGGCAAAAAAGAGGCAAGAAGA
ACTTACATTAAAACGACGAAAAAGCCGTTAAAGACAAACGTGTGTGACAGCCAGCCGCCC
AACAGACCGTTGTCTTTTTAGACCAACGCCAACAGCAATTTCAACGGCGCGGTGTTGGTG
TTGTTGATATTGGATGTCAGTCGTTATTCGTTAATCGGTTTTCGCCTCACTCGTTGCCTC
GCTCGTTAATTTTCTGTCCTCGTTAATTTCTGGACACCTTTTCGTTTCTTCTCGTTCCTG
GCCGCAATTGCGTTCCTGCTGAGCCGAAGGAACGTGCAGGAGGTGGACGTATGCAGTGCA
GCTGTGCTCCGTAGAGGTACAGCTTAGCTGTGCAGACGAGGTGTGGGCGTGCAGCAGGCC
CGCAAGTGTGCAGACGTGTGCAGACGAGTGGACAGATAGCAAGAGGTGTTGCTTCCTTTT
TGCTGTGCCCTTTTTGGGGGTCGTTTTTTGTGGTTTTCTGTGGCAAAATAAAAATAAAAA
AAGCAAATAATCGAGGAAAGGACTGAAACGAAAGCACTGAATAATCGATCAATAAACAAA
TGCGTTGTATGCGCACGAGTTCTGCGAGCAAGCGCAATCCGAATCAAGACCGTCGACAGG
GGTTTGTTTTGCTGTGCTATGTTGTGATGCGATACTGCTGTTGCGATGCCTCAATGCTGT
CTTTGCTCTCGATAAACTGTACGGGGAACATGCAGCTTGTACAGGCAATGTGAGACAAGT
TCGCTCGGCGGGTGGAGATTCGATATTCTCCTTGACAGACTGCTCCGTAGACTGTAGACT
GTAGATTGGAGAGTCGAGTCCCCTGGCGGAGTTTGCAGTCTGGAGTCGCACGTCGTAAAT
TCTCCGAGAAATGGCGTACTCTCAGTAGGGATGTGGACGAATGGGCGACGAAAGTATGTG
GTTGAAGAAGGAAATCGATAAAAGCGTACACAAACAATTGAAGCTTGGCGAAAAAAAGAG
TCGAAATAAAATATAAACGTACGAAAATTGTCGATAACGGATGAATTGGCGAGAAGATTG
TAAAAAAAGGAGGTGCGGGATCGGGGTCGGCGAGATGGAGGGAGGAAAGCAGAGACGAGT
TTAGATTCGAATTGAGAACTGGCAGTCCCGGAAAGAGATGCAGCAGTCGAGAGTGCAGCC
AAAGAGGGAGTCGAGTGCACCGAAACTGAAAGAAAGAGGAGGGGGGCAGGCAGTCGAATG
CAACCTTGGGGTCGAAATGGGACGCGGCAGACGGCAGACGGCAGGCGAAAGACGAAAGAA
GCCGGATCGGGAGGAGAGAGAGGTGCGAAGGAGGGCAGAGAAAGCGACAGAGTGACTGAA
AGAGGGGACTCGGATTGTCGATGGTGAGAGGGATGCAGGCGAGATGCAGGAGAGTGCAGG
AAGAAGCAAGGAGAGAGAGGAGTAAAAGAGGAGATAAAGAGATGTAGGGAGACACGATGC
GATCGAAAGGAGACAAAGGCAGGTGCGAGATGGCAGATGCGAGGAAGGAGCTTGGGAGAG
AGCTTGAAAGAGAGCTTACGACGAAAGAGCTCGTGAGAGGAAGGAGACAAGAACAGAAAC
ACGAAAACGGAAAGAAGAGAGGAGGTTTGAGAGTGAGAAAGGAGGAAGGAGCGAGGTCAG
AGCCTCAGAGGTCACCAACGCAAAGCGCAACGCACAAACCAAGCAAGCACAAACCACTTT
GAGCACCCCAACACGACACAGTGGGGAGAGCTACGAGTATGCGTACGTGTGATGGACGAG
GTTCAAGGGCGCTCCGAAGGACAAGAAAGGCAAGACCAGCCAGGACCACCGACACTCGGA
CGCGTAAAAAGTCCAAAAAAGTGACCATGCACGCCGCACCAGTCGGCACCAAGAGACACC
AATCGACACCAAGCACACGATGGATGGGGAGGTCACTGCTAAAAGAAGGTGAAATAGCCA
TCTACAAATCTATTTCTCCGTACTTGTACGCATCCCGCCGCTGAAGATTGCGCTGAAGAT
GCAAAGGACTTTTGTCGAGATGGAGCAAGATGGAGCACCAAGGGAGCAGGAAGCAGGCGC
GATCGAGGGAACGGCCTCGCTAAACTCGAGTGCTTGATCGCTCTTTCTCTCTTTCCTCCA
AATCGGATATTTGCTCCGCCCTACAGTAGATCGGGACTACGGGGCTTTCTTCTTTATGCG
TAGGGGTCTTTCTCGGTCCCTCTTTCCCCTCGCTTCCTCCCCCTCTTCCCCTTTTTGGCT
TTTAGCCTCTCCTTCTCCTTAGGTTACCAGGTGCTTGGGCCGTTTTGCAGGACGTAAAAA
GACGGCTACTGGAGTCCGAGAAAGACTTGAGAAGACCAAGACCAAGACCAATAAAGAAAC
CAACAAACGGCCTACAGAACAGACTATTCGCATTTATTTATGGTCCATGGCGGCTGACGA
CTTTTGGCGCTATTGACGATAGAGCGGAAAGTCTGGGCAGACCCGACAATGCGAGCTGGG
CGTTCACCATCTTTGAGGGTTTTCAAGAAAGAGCTGGGTCAAAAGGACGAGAATGGCATC
GGTGAGAGACGGCATTTACCATCAAAGGCAGACATCACCGAGCTGTCGTCAGTACCTGAT
GTCTGCCGCCTGCCTGCCGGGGCCTAGCCTGTCTCCCAATGCCTTGTCCCACGTGGGAAA
AGGGCAAATCCAGAGGAGCGAATGCAGATTCAGTGGGGAAATCCTGGCAAGGCCCCATCG
AGCCCATCAACTGGAAAAAGCAAGCAGGCGCCATGGGAGTCATATGCCCTCTGATCCAGT
GGTCACGATGGTCTGCTGGGCCGGTCACTGGCTGGGGAGTCAGCCCTGAGGGACCCTATC
ACAGATAGCGGTTGATCACCGTTTCGTTTTGTGTTTTTACTTTGCCGCAAGCCGCAAAAG
CCGCAATTCCTGGTAGCTGGAGGCTCACAAGGATGAAGACGACCGGGAGCCTTGTATATG
CTGCAGCGGGAGAGCTGTCAGACGCCGAAGACGAGCTGGAGAGGCATATTGAGTACAGAC
AAGGAGACAAACAGCGTCATCTGTGCACCGGCAGACGACGGCTGGCCGTCTTTGGACTTT
CAAGACCGAGTCGAGTCGTCGTTTATTGTCGACTGCCGCCTGCCGTCTGCACACACGAGG
CTCTGCCGGGAAGAGCAAAAGATAGGCTGTCCATCTTTGGAGTGCTTGCTGATCTGTCCG
TGCATTGTGGTCCAACCGAGAAAACCACAAGAAGCACAAAAACAAAGAGATTACAACCAT
GGGACAGGAAGAGGGGAGAGCAGGTAATGGTCAAGGTGTGCAAAGGTCTAGAGTCGGGCT
ATATTTAGAGCTCTTTGCTTTGTACGTTCTGTGATTTCTGCACCTTGTTTGGTTATGTTA
CTTCCTGCTTGTTGCTGTTGCTCGACAAAGAGCACAGCTTGTGATGTGACGACCTCGTTC
AAGCAACGGTTGCGAGTGGCCAAGCAGTCGACCTCTTTCAATGCATTGAATACTACGGAG
TACTATGTAGGGCAGGGTTGCTCAATGCAAGCTCTTTGAAGGGTGGTTGGCTCGTCCACA
GGATCGACTGATCAACCGATCACAAACGATCACAGCAGATCACTACTGATCACAAAACGG
CCACTAAAGGGACACAGACGTTCACAAAGGTGACCAATGATCACACAGACTAAAGGCGAG
GAAGCGCAAAAAGCGCCGCTCGGCACTTTTATCTCTTCTTTTACATTTGGTCTCGTGATA
CTCGGGTCAACAACACAACGTCTGCCAGATGCCGGTCGCCTTTTCTTGGGGAGAATAGGC
CAACGAGTAGCTCGCATTATGCGATCAGGCAGTCCACGTCTCCAACGCTGCTCACGCGTA
AAGTGAGGCGAATAAGAGGCTGCGGATTTGACAAGAGACAAAACAATCACGGAAAGCAAG
CGGCAAGCTTGAATAATAAATATACGGCGCAAAGAAGCAACTATGTATTGTTTGCCCATG
CCACGGACAGCAACAAACAGCAGCAAAACATCTCGAGCGGAGTCGACGGTAGAAGAAAGA
ATATGTGGCTGTCGATGGTCGGGATGAAAGCTGCTGGTCGTGTGAGGTGTGTCTTCTTAC
CTTTGGCTGATTTGACTGATTGTTTGAGTGCTTATTGACCTTCTCTTTGCACCTTCCCTT
TTCACCCCTTTGTATGAGACAAACGACGTGATGTGGCGCTCTGGCGCTCTGACGTTCTGG
CGTTTTTACAAGAGACAAGACAGGCATCTCGAGTAAATATTGATTCTGTCATACTTTTTG
CTCGACCTTGAACACACCGAATCCATCTTCATGATACGGGCTCTACAATTCTTGGCAGTC
AATAGCTTGCACCAGATCAGCCGGAGCGGAGACGGTCCAGGCCTCCTAGCGCCTCGTCAG
GCCCCTCATTAACCCTTTTACTGCCTGTAACCCTCCCCCACAGCTTGGTGAGATCGCCGT
CGCATCCACAGCCTTATGATTAGGAAGGTGCTACTGAGGAAAAAGGGCAGGAGCCGAGAT
CTAGATCGTGAGATGGCGATATCAACGTAACACGCTATCTTGCCCTCGTCATCAGGCATA
CTCTCATCTTCTTACTGACCTTTTTCGTGTGATCTGTTCATTTTCCATTTCTCAAACAGC
ATCACATCATCAAGTCTGCTCTTTCTCTATTTCTCTACAAAATTCGCCCATTGAGAGCCT
CATCGACTGGCACGACATCCGATACATTTTCTTTTTCTTCAGTTGCCTCACTTTTTAATA
CCTTCTTCACAGCGTGCATTTACCTGTTCCTCACCCCGGCATTCCTTCTAATGCCCGTTT
CGTCCAATTTTATGTCTCACTTTTGACTGTCTTTTACTGATTGCACACGTTTTGCGAGGA
CCGACTGGCACGCCAATGTCTCTATTCCCTACATTCCTCACTCAGTCCAACTGACCCGAC
CCTCCTCTTCCCTCTCGATCTCCCATACATTGACTGCCTTACCTAACCCGCTTACGGTCA
TTTACAGTGCCGGCACGAAAATCCATCCCAAAGCAGGAATTGACTGAGACAGAGCAGTTA
CGCGATGAAAATAGATAGTCTAGAGAGTAAAGAAATATGCAAGACATTCACAAGCATTTC
AAGACACGAAAAAGAAAGCACACCACCCGTTGAGTGCACGAATTCTGCTGCAAACGTCCA
CAGTCGTAGGTGGCATCCTCCAATACGAAATGTCCGTGATGTTCAAGGCCCCCAAAACAC
ACAAAACGCCCAAAACGGCTGCAACACAACAAGAAAATAGCATTTGGCATGCGAGACCTG
TTTCTTTTCTTTTTCTTTTTTCTTTTTTGAAAGACAGCTTGCAACCTTTTCACTCGTAAA
TCTTCATTCTCAACATCGTTTCGGACAGTTTCCTTCCCAAACGTCCGCATTTGACCACAA
TTGACCGTGTCGTTTCTTTCCGCATCAGCCTATATCTTGTTCTCTCTTCCTCTTGTTGTC
CTTCTCTCTTCTTTCTTTCTTTCTTTTTATTTTAATTATTCAAGGCACTGTCCACACATC
ACCACATCCACATTACCGCATCACAGGTTCTGCTATTAGTTGTCGGCCTATATTCAATCC
ATCCTCACCCTCTTTTTGTCTACACTCTCTCACACCTCCTCTCTCCTCACCTCATTTTGC
CTGTGCAACGGCCAATTGGCTCCGCATCTACCCTTTTTGGACAACAACCGTGCATCACAC
ATCATCAACACATTTACATCACAGATCCAACTCATACGTCAATTCTTAATACATAATTCT
AGACCTTTCCCCCTCACAGTTTCCCCTCCTTTGCCACGCTTTAGGACTTTCTAAGCCATT
AAGCTTCGGTCCCAATTGGCGCTAAGAAGCTCTAAAAGCTCTAGACAGCAATAGCTTCAC
GAAACGGAGTAAGAACAACAAGGCCAAGCAACTCCAAGAAGCTCTTTATCACAGCTCTTA
CATTCAATACCAACACTATCCGACTAAACTATGCGCTACGAATCAACCATGATGATGGCC
GGCCCCACCACAATCGCAACTCATCAGCCAACTGGCGTCGCTCCGTCCCAGTTGCAAAGG
CAGTCGTCATCTTCTCATATCTACCAGCTGCAGACGTCACCGTCACGGCCGTCTCTTGCT
CACCAGTATTCTTCATCCTCCTCTTCTTCACAACAACACCCCTCACAATCACAACATCGT
CGAAGCAGCCGCCGGGGATCTCACCAGCATCTCCCAGTCCAACAGGCACAACCCCAATTC
CTCTTCTACCCCCAGATCGTGCCCTACCAGCAAATGCCCTACCACCAGCAGCTGCCCTAC
CAGCACCAGCGCATGCACAACCTCTTGCACGGCGGCAACGGGGGAGCCAACTTTGTCCTT
CCCTACAACAACCCGTACCTGGCCCAGAGTGCCAGCCAGGCGAACCTCGCTCAGCCGGGT
CTCGGTCGCAGCCAGAGCCGCAGCCAGCTTGGCCACAGCCAAAGCAGGAACCACCTGCAC
GCACACGCCCACCGCCGCCACCTGCTGCCCAACGCGCCGCCCTCGTCGCAGCAGCACTCA
TCGTCGTCGTCGTTCTCGTCGCAGCAGCAGTTGCAGCAGGCTACCCAGAGTCAGAAGGCG
CAGTCACAGAAGGCACAAAAGGCACCTTCTGTTCAGTCACCCCAGTCCACCTCCACCAAC
ATGCCCCTCTTCTCCGGCTTCTCGCTCCGTGGCAAGCGCAGAAAGGAGGAGCTCGCCGCC
AAGGAGCCTTTTATGGTGCAGGTGAAGCACCTGGAGAAGGCGGCGGCGCCAAACACTGCC
CAAAAGACGCAGGCAAAGACAGAGCCATTCCCAAAGATGGCGCCGTCTTCGACGACGCGG
ACAACGCGGACGCAGATGAGCGCCTCGATGATCAAGCCGCCTGCGCGCGACAAGGTGGAC
CCGCCCAGCCGCAACCGCGGGCCCGTCGACGCGCAGGACCTGACGAAGCGCCTGCAAAAC
GTGTTGGCGGAGCGGGAGCGCAAGGAGGCGGCCACAAACGGCCCCGCCTCCACCACCTCA
CCCCGCATCAAGTCCCGCGGCTCGGGCAACCTGCGCGCGGCATACGCCTCCAACGGCACA
TCCCCCGGCCTGCGCCGCCAGCCGTTCTCGGCACCGCACAACTTGGCGGGGATGGCGCCT
CCAATGGAGGCTCCGCACAAGGGCCGCACGCGCTCGCTGTCGCCCCAGTCCTCGCAGGCC
CTCCAGCAGGCCAGCATGCGGGGCGGCGGCGGAAGAAAGACCAAGGCCGAGTCGTCGAGT
CTGGCCCAGAAGCGGGCCGTGACGAGCGTCATCCCTCCTACAAATGCGCACCACGGCGTG
CCATACGTTCCCAGCCAGGCCGCCCAGCAGTTTGCGCGCACGACCGTCGTGGTCGGCGGG
GCGCGGAAGTCGATTCTCCTGCAGAAGCCGCGACAGGGCAGTGCCTCGGGCGGTCCGGGC
CAGAGCCAGCCCTACTCGCATAACCAGGTGGCGCGGTCGCCTCCTTTGCCGGACGGAGAC
AAGGACAAGGAGAAGGACAAGGCAAAGAGCTCCGCCTCGTCGGCAAAGTCGCCCACTGCG
CCGAGCGTGCAGCATGCATTCAAGGACACGCTGGCCGAGCCGGGCAGTCGGCGGCAGAGC
ATGAAGGAGGGCGAGCCTACTGAAGGCGCTGAAGGCGCCGAAGTTGTGCCCGAGATGGCC
GTCGACGTCGACGAATCGGGTGACGCCGATGTGTCTGCTTCGGGCGACGACGATGCCAAG
TCCAAGTCCTCCAAGGCCGCCGCCAAAAAGCCGCTGGTGCCCCAGTCCGACTTCCGCCGC
ATTGTCCAGGAGCACAGCGTCGACTGGACCCAGAGCGACGAGAGGTCGAACCAGCGCAAG
CGGGAGAAGAAGGAGAGGAAGGACCGCGAGAAGCAGGAGAAGCGCGAGAGGAAGGAGAAG
GAGAAGGAAAAGGCGAAGCAGGAGGAGGAGCCCAAGGGAGAAAGTGGAGGCCGCCCGCTG
TGGCGGCTCAAGGTGCGGCTGAGCAGCTTCTCCAAGGACAAGCAAGCGCAGTCGCCGCCT
GCTGCTGTGCCTGTCGTCGAAGAGAAGGAGGAGAAGGAGACGGTCGCCGAAGAGCCCAAG
GTCGAGGCTGCTCCTGAAGAGCCCCTCGAGGCGCCTGCAGCTATCGTTGCAGACACTGTC
GAGCCCACTTCCCACTCGTCGTCGGTGCTGTCACTGACCAACTTGGCCAAGTCGGCATCC
TTCCTGTCGCGGTTCAAGCATTAGTTTGTGTTCTTTGTACTTTGATCTTTGTCGCTTAGT
TTTTGCAGCGTTCTCGCATAGCCTTTTGCCATACTCATATTTCGGTGGTAATTTTGAGAG
AGAAGGAAAGTGGAGGACAGAATAAAAGACCGATTGACCAAACACTGAACGTACCGTATA
AAATGTGATTTATGCTTGTGACCTCTCAGCTCCGGCCTTCCGCGTCGAGCAGTTTCTTGA
TCACCTCGTTGGCCTCAACGGCCAGCTCTTCGCGCACGAGGGCGTGTCCGTCGGGCTTTG
TGCCAGAGGAAATCGGAGGAGTATTGGCACCCTTACTGCCGCTACCCTCAAGGTCTCCCG
CCTCGCGCGCCAGCAGGTAGGTCACCGTCTCGCAGTACTCCCGCACGGCGTCGCCGTCCT
CGCCCGGGTCGCAGCGGGCTCTTTTCAGGGCCTTTTGACCCTGCCTCAGGCCCTTTTCGG
TCGTCCAATTTTGGCCATTGTTGGTGTTAACGGCCGCTCCCGCGGGCATACCGGGTATGG
CCGCTTTCCGTTTGTCATTCTTGTTCTTGTTTTTCGAAAACTGTTTGGGCGGCTGGGTGG
CTTCGTAGATACGTTGGAGGCGGGCAGGGAGGGTCGGATATTTTTCGAAAAGGCGCTTGA
GCTCGGGAGCGTCGTCCAGGACCTGGAAAGGATGGGGAGGTGGTGTGGGTTTCGGCGGGA
GGGACGCAATGCCCGAGCCGCCGGGCAAAGTCGACCCTGCTTTTGTCTTTTCGTCCTTCT
TGTCGTCCTTCTCGGCCGGGGCGTCGGGTGGGTGGTTGTCACGGTGGATTCGAGAGCAAG
CGACGGAGCAGCTGGACAGTTAGCTGGTGTAAGACAGAAAATAAACTCACGGGTTGGAAC
CTACTATGCCAGTGGACACCGCGAGCACTTGTACTTGGACGGCTCCTTGTTACAGACGCC
ACAGATTGTGCGTTTCTTGGCTACCGGTTTTGTCTCGGAGGAGCCGTCGTTGTCGGCAGT
CTCTTCGTTTGAAGGAGCTGCCTCTGCTGGAGCGTCTGTGCTTACGTTCGTTGTGCCTTC
CACCTGCATTTCCACTGACGGCCCTGCCGCTGCTGTCTCGCTGCTAGCATGAGACGCGGG
CGACTGCTCTTCTTGTCCTTCTCCCCCCTTTTCTTGATCTTGGCCAGCTTCGTTCATTGT
CGTATCCTCCTTCTCGTCAACAGGCGGTGATGGAGACATCGTGTCGTCTCCTCGAAATAG
ATTTGGTGTGTGTCGTTTGCGATTTAGAGCACGAGGTCGGTAGCAAGGTATGTCGTTGTG
TGCTGTTTCAAAGGTCGTTCGGTTCCTGGGTTTTGTGTCTTCGTGATACTGCTAATAATT
AAATTCAGGCACAAGCTGTTTGGCGGTTGGCGGTTGACAGTTCACGGCTGACAGTTCGCC
TCCGATTTGAGCAGTGGCAGAAAAAAAGTGCTGACTTATCGTGGAGGTGCTTCACGCGTT
CAGCCCCTAATCGCGGCTTATCGATTGGCTAGCTCCCAAAACCCCTGCCAGAGCTTCACA
ATGACGCAACTGGACGGCCACCTCGTTCACATTCATTGTGCACTCTTTCCAATTCACTCA
ATTGTTGTTAACTTTTCGAGCTTATTAACTTGATTTAAATCTTGATTCATGCTATTCACT
GAAAATGCCAGAATATGAAAAGTATAAAAACGTAAGAACGTCAAACGTAAAACGCCAATA
AAGCAAAATGAGGCCGAAAGATATGGCCAGAAATTGGATGACCTCCTAATCCCCCAACCA
TCCGTCACAATTGACCGTGACAGGAATATGATGCCGATGCCGATTGCCGATGCATTCATC
CTCAGTTGTTGGCCGTCGTTTGCCATAAAGTGCCGTGTTTTGTAGTGTTTTCGTCGCAGC
GTGCCGAGCACGTGGTGTATATGGTACAAGAAGAGAACAGAAAAGAGAAAAGTGAGATGA
AAAGCAAAATAACAGAATATGACCATGCTACGCAGACAATGCAAGTGTAAAAAGCAAAAA
AAAAAATGACACAAAAAAAAAGGCCACCGTCGACGACTACCACCCCGGCTTGTCCTCGAG
CTTGTCGATGCGCTTCTTCCAAAACTCAAAGGACGAGAAGAAAATGGCATTAAGCACGCA
CGACCGCGACATGCTCACGCCCAGGCCGCGGTACATATGCCGCTGGAAGAATTGGATCTT
AACGGGCTTGACCTTTTGGCCTTTGGAATACAGCAAAGCGTTGCGCTGGTAGATGCTCTT
GGCCGAGTCGATGGGGTAGATGAGGGACCACGAGACGATACCGCAAAGACCGCCGGCAAT
AAACACTGGGAGGGTGCTCGACTGGGTGGCATCGCCGGCAAACGTTGTGAGCAGCTGTTT
GCTGCTTTCGTAGGTGATAAAGTACAGGCCCGTGCCGAGCGTGTCTCGTACTGTTTGGTC
AGTATGCAGTCAACAACAAAGTATAGGTAAGAGGTGGGAGTGAGCGCACATAAATGTAAC
CGGTAGCCCGTGTACAGGCCGGTAAATCCTCTGTGGCGGACAATGTTGGCCATGGTTTTG
AAGGTGCCCTTGTTTTGGTAGCTCGAGGCCACCGCGCGGCTTTGGGAGTCGGGGCACTGC
GTCTTTTCTGACAGTAATACCGACACTTGTGCAGAGAGTTTTGTCAACTCAAAGGGGCCT
ACAAGTTGGGGTCAGTAAAAGATATCACCAAAATCGTCGAGCCAGGGAACGTACAGGCTA
TCACGGTAATACACGACCCCGCCGTGGCGCCCGCAGCACCAAAACACGCCACCGACCACA
GGTTCGGGTACGTGCCGGGCGTGTTGACATGTTTGAGGACGTCAAACCCAAAGTGTTTGC
TCAGCCAGTCCGAGTACACGTACTTGGAGCGCTGGTAGATCGAAAAAGAAATCGTGCGCA
CAATCGTGACGCTCGCCAGGGGCGCTGTCACGCCCCGAAAGAACCCGCGCAGGCCCTCCG
TGTTGTATGTGTGTTTCAAGCAGTCGACAAACCCGGCGTATTTGTACGTCTGCATGCGCG
TCTTGACGCTGTCCAACGGAAAAGCGCAGGCCGTGCTGAGAACGCTCGACAAGCTGGCGC
TGACTTCGGTCCGGTACCGCTTGACCCATCGTTGGGGAGGTTCTTTCTTGGTGGACTGTG
AAGAGGAGGAGGATTGTGTTGGTGTTGAAGAAGACGACGAGGTCATGGGCACACCGGTGC
CACTGTCGCCACCTTGCATGATAGGGCGGTTTGCGATTGGGACCGTGGTATCATCTTGGG
CTCGACGAGGGTCGGGGGTCATGCTCCGCGCCGGCAAAAGGCCCCAGACGAGGCGGCGGG
AGGGGAGGTCAGGAGGGGTGAGCTAAAGCTATGGTCGCAGATAGTTCGATCTCGGAGGGG
AATCGGAGAGGTGTCGCCGTGGTATCGTATTGCAGGTGAGATTGATGACACCCAAGCGGG
ATCGCGGCCGAGGTAAGCTCTGCTGCAGTCGGGAGAAAGCTTGGTTTTGGAGTAGAAAAT
TGCCGAAGCTAGGGAGGCGTCGATGGAGTGAGCCTGTCGTCGATTGCTCTGTCGGTGGGA
GATACTCGTAGGAGTTTGCAGCTCGTCAATGCCGATGTAGAGAATCCGTGTTCGAGAAGA
GAGGAGGGATGTTCGTCGGGAAGTGTGCCCACGTGCGAACGCGCAGTCGGACGAGGGGTG
GGAGATATCGTTCGTTGGATTCGTTTGAGTTTGTGCCGTTCGTGTACCGTCGTGTTGTAA
CAGAAAGGGAGAACGACCTTCTGGAAACCCAGAAGATTGAAGCAAGGTTGCGTCGAGGCA
ATGCGCACGGACAAGAAGTGAGCGCGTTCAAGCTTCCGTTGTGTCGTCCTCAAAAAATCG
GATCGAAAAGTACTTTGGTAGCAAAAGCAAAGTGCAGCAAAATGCTGGACGGCGGGCCAC
TTAGAACGTCTTAGAAGCACAGAAGCGCAGAAGCGGGACACTGGAGACTGCCACTGCCAA
ATGACAAGAACGTGTTGCACTGGAGCCGTTGAGCGTTGACAGGAGGCAAAAGGCGAATAG
TGAGTCGGGTCGGACGACAGATCGGCGGGGTGGGCCTAAACTGGACTGGCAAGGGTGAAG
ACAAAGAAGAGGCACGCGAGGATAAGAGGGAAGAAGTTGAAAATCGTTGTGAAGATGAAG
GAGATAAAGGATCAAAGAACACAATAACTCAAGAAGAAAGAGCGTGTCAGTCAAGCTTTC
GCTCTTTCCCTTTTCTCTCAAGACAGGAAAGGGCTGTTGGCGGGATTGGAATGCTACAAA
AATACAGTGTCTGATTGGCCAGTCGGCACCACGAGAAGCTGTAAAAGGGTTGGAGGAAGA
GGGGCCTCGGGGTCGGGCTGCAGCAGTAGTAAGCTACAGGCAAGTGGTAGCCGAAAGAAG
GAATCAAACACCCCGTGGACCGTCACTCCAGGAAGGAGACGAAGACGAATCTGGGGAGAA
GACAGGGAAAGAGCGAGAGAGATGCTGCGGGGCACCTTCTGCAGGTCGATCCAAGTTGAT
GCATGAAAGATGGGAGACAGACAAGATGCAGAAAGGGAAGGCACAGACAAAGGACTGAAC
ATGCAAAATACACGCACTTCAGCCAATATTTCTCTCAACTCTGGACCTTTCTTGTGGATT
TGCTCTCGTCTGCCGTTGTCGGCGCCCGTGGCCGAGGCCAGCCAGAACATTCAAAGTTGA
AAAAGAGAAAGCGTAAAAGACCCAGAAGACAAAAGGTTGAAAGGCTGGACTGGCCTAGGC
TCGCTGTAAGGTGGGTGCTCCTGCCCTAGTGAAGCCCCGAAATGCACCAAAATGCACGCA
ACGAAAATACGAACTTGTCCGGAGGGAAAGAGCAGTCTGTCGCACGCAGCCGAGCTACAG
CCGAAGACAAGCAGTAGGGCAAGTGTCAAAGTGTGCTACAAGACGGAATCGGGGCGCCTT
CCGGGTGCATAACCCATGAATGTCAATATCTTATCGGAAGAGGGCAGGGTCTCGCTGTCT
CTTGCCGTTTGTTTGATTGCTTCCGCTAAATACACCGGCTGGCAACGGCTTGTCATTACT
ATCTGCAATTATTACTCCCCAAACTTTGGATGCACGGCAGCACAACAGCTTCGTTACATT
TCTGGTCCAACCGACGTCATCTGTCCAAGCTGTCCCTCCCCCTCATATACAGCGCCTTGC
ACACCCTCCAATCACAGCTCGGCAGCTCCCACGATAGCCGTCCATTGCAGCAAATATACG
ACACAGAGGGGCACACAAGGCACAAAATACAAGCCAAACTTGCATTTCGCACGTGAGGCT
GCATAAGCTGTGCGTGCCGTACAGTAAGGCCCGTAAAGTTGTGTTCCAAATCAGGTGCTG
CAAAGGGTCCAAGTTTTGCCAGTGCTCATATTTATCCATATTTGGAGTGGTGTTCATTAT
ATTCATAACATCGTTTCAGTCTATTCTAATTTTACAGGTATTTCCATCATGTACAGTAAT
TCCTTACAGGCTCGTTTCCGTAGCCTCCTTCGACGCCTTGAACACAACGTCAGCTTTGGC
CAACATATGGGGGGATGTTGCATCTCCTGACCCAGCTGGCAATAAGGTCAGTCCCTAGCC
TCATCAAAGCCTTGTGTAGATGGCCATATAAAGAGCCATTCTCCTTTCGGCGTGCTCTCG
TATAGCGGCGCAATGTAGCCTTGTCCGTACTTCCGTACTTCCCACTCAGCTTGGTGGTGG
GCCCAACAGGGGCATGTATGCTTTCGTTGTATCGTGTGAGAGGAGGGCCTCGTCGAGTGT
CGGGGAGTATAGAGATGTGTCCTATACAAAAGGAGAGGAGTCGTGCGTCCGTCGGATCTT
CTCTGTCGTGGCTTTTGTCTAGAGGTCGATATGTAAGGAAATGTTGCCTCCAAGCGGACA
CAGAAGCGGAGCTCTTCGGCAGGCCTCATTCTTATAGTCTTCAGAGCTTCACCGCAGGCA
GAGTCTCATCTGCTTGTTGAGCATCATAATCGCCCCGTCGTAGCTGTCGTACGCTGTCTC
CACGAACACGTCCCTGTAAGTGGTCAGTATGCTTGTCGGACGGCCGGATGACCACACCGG
GGGAGACACAGAAGCTTACGGTTCCTTGATTCGCTTCCTTTCGAGTGTATGCTTCCAAGA
AAGCTTCCTACGATCCGCTTCTTTCCGCCGCCAATAGGCCGTCAGTAGCAGGTTATGCAG
GATCTTGTGCTCGATCCCGCGGTACTCGGCAGCTGAGTTCAAGAACCAGACAGTCCGCCG
CACGGCTTCGGCGTCAAAGGGCTGGGCGCCGTCGTTGTTGGCTCGGCTGGTCAAGGGAGT
GCGTTCGCCGCGGAAAGCGGCTCTCAATTGGTCGCGCAACGTGTAGCGGGCGGGCTTGGA
GTACTGAATAGCCCGCAGGCCGGCGCGGTAGAGGCGGCGGTAGGCCTGGACGAGCTCGGC
GCTGGACATCGTGGGGAGGGGTGTCGTGTGCGATGTTGACTGTCGAATGTCGAGAACCAG
TGCAGCCTCGTTTTAGCTCTCAAAATTTACAGGTACCAGAAAAGTGGACCCAGAAGGCTT
TCGTCCCACCTCTCAGCCAATGAGGGGGCTCCATTCCACTGTACTTCCATCCCATCTTCA
ATGTCCACCATAATATCAGAGCAGTCACTATATTTTCATAGGAGACATTATTGAAGACAA
ACCTTCTTTTTGGCGAGAAAGAACACTCTACGAGACCATTCCTGGCCTCTTTATTATGGT
ACAAAACATATCCCAAAAAATGCACCCCTGGCAAGTAATCTCCTCTTGTCACGAGGGAAT
GCCGCAACCACTTCATCCACCGTTTAAATAAATGCGTATTGCGCTGTAACCACAACACTT
GTGTGACGCACGTCTATATGCAACGGGATCCAACCGAAATAAGAAACAAGACAAAATGAA
AGAAAACAGAAGGGAAAAGGGAAAAGATCTTGACAGAAAATACACCGGCAAACTCGGCGC
CAACGCTTGGCTCGTTTGCATTGATTTTTCTCGCTGACTCGAATCGCTCGTACACGCTGC
TACTCGTTCGCCACACTGTCTACTCCTCGCCCTGGCCGAGCGGCGCGTACTTGCCGCCGT
TCTCGCCATTGTTGGACGAGCCGCCGCGGAAGACGCCCACTCGTGACAGCCAGCCCGACA
CACCACGGCCCGAACTGTTTTCGCCGTTGCCGGCATCTCCACGACGACCTGACGACGAGC
CCGCTACGCCTTCGTGGATGGACGTCGGTGGGTCAATGTTGAGGCCCGGGATGGCGCTCG
AGGGGCCGAACTGGCCGCGGGACGCGCGCAGGTCGAGCGACGGCACGGGCGAGCCGGGTG
CGGCACCCAGCAGGGCACCGGCCTCAGCGGCATCAATGGGCAGCGTCGTGCCAGTGCCAA
TCGACCGGGGCGTGCCCATGGTGGTGCTGGCGTCGCCAAACAAGGAGTCCATCTCTTCGA
GACGGACACCGCAGGTTTCGGGATAGAAAAAGTAGACGACGACGAAACTGAGGGCGCAGA
AGAAGGCGTGCACGAGGTAGAGGCGCCATGCAATCAGCTCCTGCAGGATGGGCGTCATTT
CGCCGACCAGCCAGTTGAAGGCCCAGTTGGTGGCCGTGGACAGACTGGCGCCCTTACTGC
GGATGCTGAGGGGCAGGATCTCAGGGGGGTACAACCAGGGGATGGGGCCCCACGAGTAGC
CAAAGGCGGCATTGTAAATCATGACAAAGGCCACCACGTAAATGCGGGTGGTCGGCAGGT
CCAGGAAGATAAAGTAGGAAATAAACGAGAGCGCAATGCACATGGCGACGGCGCCCGTCA
ACAAGATGACACGGCGGCCCCAGCGGTCGACAATGTACCAGGGCGGGATGGTCGACAAAA
AGTAGGTGATGCCGTTGATACCCGTCATCAGCACAGCGTTGTGGCCTGCCCAGCCGGCCG
ACTCGAACACGTAGGGCGCATAGTACGAGATGACGTTGATGCCGTTGAGCTGGGCCAGCG
CCTGTGCGGACATGGCGATGAGGACGCGCTTCTTGTACCGGCGGAACATTTCGGCGTAGG
TGCGCTCGCCCTCTTGGCGCTGGATCAGAACGTCCATCTTGATCTCGCGGAACTCGTCGC
GCGCCTTGGGGTTGTGGATGTCGCCGCCGCCGTACAGGTTGGCAATGACGACGATGCCCT
CTTCGTCCATATCGTTGTCCAGCAGCCAGCGGGGGGACTCGACAATGATGAGACTGCCGA
GGCCCAGCAGTGCGCCCATAATGCACTGCATCATCAGCGGGATGCGCCACGACATGTTGC
TGTCGATGAAGCCGCAGAAATAATCGACCCAGACCGAAGTGGTGTAGCCGATAATGTTGC
CGGAGAACTCGATACAGGCGAGCTTGCCACGGTTGTGGGGTGGCGAGATCTCGGACTGGT
AGACGGGGACAATGGTGGACAGCATGCCGACGCCAAGACCGGCAATGATGCGGCCGAGCA
TCATCATGCCCATGGACGTGGCAAGCGTCTGCAGAGCACCGCCTGTGAAAAAGATAATGG
AGCCGTACAGAATGGTTTTCCGGCGGCCAATGATGTCACCGACGCGACCGACAATGAGGG
ACGAGATGAAGGCGCCAATCTCGAGGATAGCCACCATAGTACCCACCTCGGCTCGAGATG
GGTTGTCAAAGTAGTCTATAAAGAAGCCGCCTCTGTGGTATTGTTAGCAAGAGAGCCGGC
CGGCAAATTGAGAATGTACATGAGACTTACGTGATGATACCAGACATGACACCCTGATCA
TATCCAAACAAGAACACTCCGAGAGACACGAAGATGCTCGTAAAGTAGCTGAGTCGGTTA
GCACGTGTCAAAGCAACGATCAAGGCTTGGAGTGCACATACATCAGGGGCTTGCCGGTGA
GGCCATGGATGGAAGAGGAGCCGCCCGACATGATGGAGGCGAGGAAGCGTTCCGCAAAGG
AGACGCGCCGGACTACGCTATCGGGGATGTGGATGGCCTCCTTATTAACGGCGCCAGTAT
GATGGCTGTTATGGCGGTGGCCGTGATGGCTCCGACGTGGGGAACTGTCCGAGTCACTTG
CGTCGTCGTAGTGGACGCGCTTCTTGTTTTTGCTGCGGCGGGATCGGCCTGCCGCTGGCG
GGTGGTTTGACTTGAGGACGCTCGCAAGCGTGTCTTGGTCAATGTTGTCGTAGAGACGGG
CACGGACGGCCGGGGCGTTGTCACCGTCTTCGGCGAGCTGCTCGGCAATGTCGGCAGTGT
CGAGCCAGGACTCGTCGTCTTCGGGGTCGGAGGAAGAGTAGAGGTCGTTGTCGGAGTAGT
CGGCAGGGTCGTCGACAGACTTGTGTCGTCTCGAGGCAGAAGAGGAGGAAGTGCCGGACC
GGGCGGCAGCAGACGCGAGGAGAGAGGTCCCCGACTGCCGGTCACCGTGGGCGCGGGAGG
CCGACGAGGCCGAGTTGGAGTGGGAGTGGGACGGAGTAGAGGACGAAGTGCCCGGCGTGG
AGAGGGCACGGAGAGGAATATTGGACGGGAGTCGGCCCGAGCTGGAGAAGGAAGGAATCT
TGGAGGAGATGGGGGCTGTGAAGCGGCAGCGCCCGTCCGCGACTCTTTAAAGATGAAGAG
GGAGGGGGGAGGGGGAGGAAAGAAAAGGAAGAGACGAGAGAGGTGACCAAAGAGGGGGGG
AGGGGGGAAGGGTAAGGGTAGAAGCCTAAAGAAAGACGGCAGGCGCAAGACGCAAGACTC
GAGACGAGAAAAGGAAGGTGATGAAGAGAGGGAGACGGATGGGCAAAGGGACCTGCAACT
TTTGGCACGGGATGCCCAAGTGTGGATAAGGCTGCTGCTTGGGGGTGGGGAAAAAAGCGA
GCAGCGAAGGGTTGGTGGAAACGAGTGAATCAAGGCATCAACAGCAGTTGACCCGGCATG
TGCAAGCTGCGTGACCGTCGATGAATTGGTTGGAGTACAACGGCGCGTGGGTAGAGAGGG
ATGCAGACTCGAGATGGAGAGTGCTTTGGCCGAACAAATTAATGATAATTCATCAAGTCG
ATCAGAGGCCAAAAAAGATGCTCAAAATCAGAGATTGTGCAGCCAGTTTGCACCAGCGGC
CGTCGAGTTTGCTGACTATTTGGCGTATTTGGCGATTCAGAGGCGTCGAACGCGGTTGGT
CCGTTGATAGCTGGACTGTCGAATGTGCTCCTGGGGAGAGACTCTTCAACGGCAAACGGG
CATCGAACGCGTCAAAGTCATCGAAACGGGATGGGAAAAGTGACGATAGCAAAGCAGCCT
TGCAAATAGACAGAATTTACAATGAACAAGAAGGAGCATCCCGAGGAAGGAGAAGAAAGG
GCAACAGCCGTGCTCAAGATACCATCAGACCAGGTAGGCGCGAACGGGAGGGAATGCAGC
CAAGATTAGAACCGTAGCAAAGCACTGTGCAGCTCAGCCGCGCTAGGCGCATTTCTTATC
AGCAACTGGGCAAAAATGGTGCAAATTTGAGCGATTAGGACAGTGCATATTCACTTCGGC
AAGGCTTTTCACTGTGCTGAAAATAGGGGAATTAGGGGGCTCCTCAAAAAATTGCTAGAT
CCTCTCCACGGCTGCGCGCTGGTAGGGGGAAATCCTGACAGGCGCAACGCGGCGCGAGGC
AAGTTGTCCAGGGTCTGATCAACTTTTTGTTGATTTCGACAAACCAGACAGACCCAATTC
ATAGGCATATCTTTGCAACGGGGACAGGTGCGAGAAAATTTTTTTGAGAGGCTGAAAATA
GAGCACGTGCACTTTCAAATGAATGCCTGGTCGTCCCTTCCTTTCGTGTTGTTCAAACTT
TTTGCTCAAGTAGGAGCGTTCGTCGTGCCTCGTGTAGGATGACGTAGTTCCTTCCCAGTC
TTTGTCTTTTTCCACCCTCGCAGTGGGGGTGGGTTGCGCCGCTATCCAAAGAGAACTCAC
GATAAAAAAGGTGTGCCAGACCTGCCAGGGCAGGCACGCAGGGCGCACATGAGCCGGCCC
CGCGCCGGCTTTTTCCCTTTCACGAGGTCAGCCTTTGGCAGCCTTTTTGTCGCCAGCCAG
TGAACATCTTCGGGCACCTTGCCGGCTATTCTCGACAACCATACAGCGGCAACGGAAAGT
AAGACAAGGCGGTCTGCAGATGGATGCGGAATTTGTTCATATGCTTCTTTTTCTTCCTCG
CTTCTATCCCTCTGCGGGCCGCATCGCTGCTGAACCAAAAAGTCGAGTGCCCCGATGACC
TGAAAATGGTGTTCAGCTTCCCCGGTTTTGCTGTCAGATGAGGCTCATTCTTTGATATTT
TCCAGATGGCACTTCTGTCCGTCGGTTGTCCAAGTTGAAGAAGGTTTGGTGATCAACGGT
GCTGGCCGCCAAAAATAATGACCAGCCGCCTCCTGCCTTCCTGTCTTGATTGTTCTTTCC
ATTCTCCTTCCTATTTTTTTTCTGGCCGCCAAAAATCTACTGCAAAATGGAAAGTGCGAC
CTGGACCCCGGAACGCACTTTCCTGTAAAGTTGCACCTGCCACCATCCTACCTCTCTTCC
CGTCCTAGTGCCTGCTAGCCCCACAAATGAAGCTATTCACGATAAAAAATCCGCATCGAC
AAAAATTATCGCGAACAACGATAAAAAAATCGACAAAAAAATCTCTTTCGCCGGGAATTG
AACCCGGGTCCCGGGCGTGACAAGCCCGTATACTGACCACTATACTACGAAAGATATTAG
TTGTTTTTCGATGAATGGCCGCGATGCAAAATCGCTTTTGTCATAGAATGTGGCTGGTCA
AAACGAAATCCGGGTTTTCCATCACCAAACTTGCACTCCAGACTTCTTGCCCGAAACTAA
GAATTAAGAGGTTGAATCCGCATGTCTGCCATGGCCATGAATCTATAAAAAGATACACAG
GACGGTAGGCCTCTTTTTTACAAGACAAGTCTTTCCCGACAAAAGCATCGCCACAGGCCA
ATCGACCCCAGACAAGATGCTGCGTTGTCCAGCATCCTTCCGCACAGCCACAGGTGAGAA
TGGTCATTGCACATCATCGTCTATGGATGTTGCTTTTGTTTCCAAAATACGGAGCAATAC
GGTTATGTCTGTCCGCTGTACGACGACAGCACGGAGCACGGAACACGCACAGAAGCCGAG
ACAGGTCTTTGAATTCCCAAAATTCAAAATCCCACCTGAGCCACTTCTTGTCTCTATTGG
TGTGTTTCAGGACATCCGCCGTCCAGTGAGAGGATGAAGAGAATGGTAAAGCTGCAATGC
CAAAATAGTGTGCGCGCTTGAGTATGTGGGCGAAACAGGATTCAGAGTTGAGAGCACAAG
ACATCAAATAATCTCGATCCTTGAACGCCAAAACGGAGAATCAAGTTCCAGTTCATCTCT
TCTCGAAAAAACGGTGGCGCTCAAACGCGTTTCTCTCACAATTTGAGGCCCATAATTGAT
CATGCAGCAAATCTGCACGTCTTCTCAAATAACCCTTGTGTCCTTCCCGGGGATCAGATA
GAATCCGATCGTGTTTTGCAGGGCAGAAACAGAGAACAAATCTCGAAGGAGGGAAAAGAG
AGTGGAAGGCCGGAAGAAACAAAGACGGAAGAAGATGAAGATGAAATTGCAAGGATCGCG
GCCGGAGATGGGGAAGGGAGGGGGATCGATCCGTCAAGTTTAAATCGCACAGAGAGTGCA
GTAAAAAACGACATGGGTGTCCGTTTCAAAACCGGCAGTGCCATTTCGTTATTTCGTCAG
TGTTTCTTGAGAAAAGCACCAAGAAAAGGACGCCACTTGCTCTTCTCTCTCCCCCCCCCC
CCTCCAAATCTCGAAAACGAAATTGGATGTGCAGGGCTTTGTGCAGGGCTACCACACAAG
GCCACGGGAGGTTGCACGCGCTCTCACTCTACCACAGGGAGAACCAGGCCACGCGAAATG
AAGACCAAAAAGAGACGACGACATGCAAAATGAGGTTTGTTGCTTCTTGAGCCTCCCTTG
GACCAATCGCATGTCGAGCCGGCAGTATTTCTGTCGATAGCCTTTTCAATCTCAAAGCTC
CTCCTCCCTTGACACGAATTGGGTAAATTGCCGTCATTTCAAGTGCACATTGTGGCGGCC
TGTGATATCGAGGCTCTCTGTTCTTGTACCGTTCTTGAAGAGCCGTTTCTTTTTGTTTGA
TTTTGTTTCTAGAAACAATCATGATGCAAGTGAGCGAATATTCTTTACTCTGAGCTCCGT
GAGGTCCATGCCTACGCATATGCATGCAGCTGTTTGCTGGACCTTTGAATCTGCTCAATG
CTCGAAGCCTGCAGCTTGCATCACTTTTGATGCTCCAAGCCTCTAATGAGCCCAAGCCCG
CCCTTGCTTCCACAAATTCGGTGTAAGACAATCCAGCCAGCCACAATGTGCAGACAGACA
GTGCATCCGCGCCCTCTCCGTTTTCCGCGTATTTTAATTATATCGCTCATCTCGATTTGT
GGCCTTTCTTTTTTTTTTCTCTCTCTTCTTTCTCTTTCCCTTTCCTCGGCCTGTCAATGT
TAAAAATAAGACCATAAAACAGTCGGATGCTGCCGTGTTCTCAGATGTTTCTTGTGTCGC
CTGCATCAGTGTTCGCCGTTCCATGCATGCCAGCTGCAGGGCTGACGCTGGTTCCGTTTT
CGTTTTGTGTTGTGTTCTCTGATTGTTCTCTGCATGTTCGCAGTATGCTCCAGAATACCG
CCGTGAAACAGTCCCCTGGACAGCAAAACGCATAAATATGACGATGCTTCTAGCCGTCCG
TTTTGTTACCAAGGGTTTAGTCATTTTGTAGAGTACCTGTCCGTGTCGTCTTAACGGGGG
ATCTCAATCTTTGCAGTCGTCCAAATGTACAGTCTGTCTTTGCCTCACTGGCACTTCACT
CATTAAACTCTACATGAAGTCTTCATCTTCAATTTACCTGTTGGCCGTCCCTTGCTTGAC
GAAGAGGCTGGTCTTGACGTTTCGCTGGGACTTTTTCTGTCGATCTTTAAAGAAAGACAG
GCACGCAGTGAGACATTGGAGCAAGCACTTGAATTGACTTTTGGAGAGGATAACAAAGTG
TCTTCCCCTCATACACAGATGCAACCAATATCAATATCGCTATCAATATTGGTATCAGTA
TGATATCACAGAGAGGGGAGAAGAGACTCTGGAGACAGGATGCCCCGTGCTCCGTGCGAT
GCTAATACTGCCCGCAACTTAGCACAATACCGCACTGACTGTGACTGGAAAGGAAGATTT
AAAGTGATCGCCTGTGCATAGAATAGCACGCGGCACAGAAAGACACGCTCGTCTCTTAAA
ATCGGCGCTCAGACGGCGGGGAAGAGCAAGATTCAGTGCTTGCATGCAAGGAAGTCCATA
GAAGGTCGTAAAATGATATAAAGTACGTTGCAATACGTGCATCTTACAAGCCTGCGTTAT
TACTTGAGAGGCGATGAAAGGGATGGCATATCGAGAAATGAGCACCTTATTTTGCCCTTG
TTTCCCCCTTTTGATAATAAAAATGCGCCGCACTCAATCGGCCCATGGAAGAACGGATCG
CGGGACGAAGAAAGAGACGAGGGGTAGTGAGGCAGGGTTTGAGAGGACGGTCTGTTGGCG
GATTGCGTGCCGTCTTGCGATCCGAAAGGAGGCTCTGAGATCAGAGATCAAAGATCAGAG
CTCAAAGATCACAGATGAGAATGATGTGCATTCTCTCCCTTGACTCGAATCCCATCGACG
ATGGAAACGGTGAGAGACCTCCCAAGCTCTCAAAAGGTGGAAACACGCGCACACGCGACA
GGTCGTCGTGCATGAGGCCAAGGCAGGCCAAAAAGCGTGTTGAATTCGACTACTGCAGGC
CAGATGGCCGGCTGGCCTTGCAATGCATGGCCTGGCTGTCAAAAATGGTGTCTTGGAGGT
AGCCATTGGCCAGGCCAGGCGAAAAGAGACGCGACCACTTCACTGCCAGCTGGCTTTCAA
CACGATGTTGCAGTCTTGGGCATCGACCAAAGAAGCACTTGCCGAAGTGCCTGCAGTCTG
AATCAACATCTCGACAGACACCGATAGACACCACACCTCCAGGCTGACAAAAAAAAGTTC
GCACTAAAATCCCCTGTACACACCCAACGCGCCCAATATTTCTCAAATAACTACAACAAC
AACATCGACAAAATGGCCAAAAAGAAGCCATAATTAAATTGATAAAATTCAAAAAATATA
AAATAAGAAGTGGAAGAGGATGAATCGGTTGATAGAATGCTCAAATTCTAACCAGATTTC
ATATTTTGCTAAGATTATGCCCTTTTAACTTTTGGTGCGCAATTTTTTTTGTCAGCAGGG
AGACACCCTGAAAGATATCGCCTTTTTTCTCTCAGCCTTTCCATGGGCATGCTGGCATGT
CTTAGCCTCCAACATTCCTCGGAAGGAGCCGTTTTCAGCGCCCAGCGGTCAGGCCTCGTT
CATTCACATTCCAGTCGCTCTTGACATCGTGGCCGACAAACGATCGTCGTCGTTCGTTCT
TTTTAGGTCTTTTTTGTCAGTCCTTTTTGCTCCTCCCGCCCTCCGAACAAATGCAGTGAT
CGCATCATTACCATGTCCGTCCATCTCCTCCGTCGTGACTTCAAGTCCAACATCAATGCC
AAGGTGAAAAAAGGTGCTTGTCCGTAGAGTTTAATTTCAATTTGTTTTCCTTTGCTCGTA
TCCGTTTTAGCGTCGTCAAAAGTGATCTCCGTTTTCCCATTTGCGTGACCATTTGCGCAG
CCACTCGCTGTCATGAACAGCGCTCGAGTGCTGTCACCCGCTGTCGCACTTCTGGTGGCA
GCTGCATTTTGCAGCACAGGCGGCGGCAGTAGCGCCGTTTTGTCGATTTTCCTGTCTTCT
TTTCTTCGATTTCACTCTGAGTTGGGGGCTGCGTCAGGAAGGGATTGGCCCCCTGTCCCC
TCCCAAACCAGCACTGGCTCCAGGGGTAGCCACCAATCACTGTCCTGAATCGTGTTGTGG
GGCCGATGGGAAAAGCGGGTCGCTGTAAAAAAAGAGTGGCAGGGCCAGGGACGAGCTGGA
GGCAAAAGGCACCAAACGGCACCAAATGGCACCGGAGCGCACCAGATGGCACCAAAATGC
ACCAAAGCAAGGTCGGGCGATTGAGCTAGCACCTGCCTTGTCTTTGCTGGCCTCGGCCAA
CGCAGCATGATGTCTCCATGCTCTCATGTCCTCATGCTCAGCCGTCTCGAAGAAAACGGC
CGATGAAGAGTCTCGATTGCGCTGCATTGGGTGCGTTTTCTCGGCCGTTCTTATGTCTTT
ATCCCTTTATCAATTTCATATCGGAGTGCATCGAGTTTTTCCTGTTTTCATTATCGCTTT
TGGTGATCGTAGACGGCGCTCGCAATTGTGGCCGCTTTCGTCCAGTCTCTTTCCGTCCTT
TTGTACTCGATTTTCTCACGTGTTTTTGTCCTCCACAATTCAATCTCATTCTCAAAGTTG
TCACCGTGCCGTAATCGTACTGCGAATGCTTGCTGCGGCTCGCCTCTCCATCTCTCCGTC
TTTCTTCTCTACGTTCTTTCCCTCTTTCCGTCTGGCTCTTGCTGCTCATGCTCTGGTCTT
GCCCTGTTGCTTGCTGCCGCTCGTGTTGCTCTTGCCTTTCTGGGCCATCCCACAGCCTAG
AACTCTCCCAGATCCCACCCTCTGCCACCCCTTCGCTCCCCCAAAAGCAAGTGTGAGCAT
TGACGCTTAAATTAGCAGATCCGACAGTGGGCTCCACCTGCACCTTAGTTTTGTTCGGTT
GCTGGGGCTTTTCCTTGGTGCTGCCTTCCCTGTCCCGGCCTCTCTGCCCACGAGAGGTGT
GTTCTTGCCCACCTTTTTCCTGCCTTTCTCGTCGTTTCCTCGTTTTTCCCTCTCATTTCA
CCCTCCCTCCTTCCCATTCCCTCCATTCCTTGCCTCTCTTTCCCTTCCCGTTCCATTCCT
CCCAAAGCATAATTCTCTCTTTTCCCACGCTTTTAGAGTTTTATCACCACTTTTCCCACG
AGCGAACGCATTTCTCAATTTCTGGACCCTTTCCACCACCCCACGGCGTATTTGTTGTAC
TCACACACTCATCGTGATATTCCCTCGACACCTATAGCAGCTTCCCGGCGAACAAATTAA
AAAGACGAAAGCAACTTCCGTCACTCTGGGCGACCGAACTCGACTTTTTACTCGAAGGAC
ACAAGAATAGACGCACAGCAACCGTCGCAAAAAGACAATCAACGATACCGACGACAGCCT
CGACGACATCGACGACAATTGTTGATTCTGTTCATTCCTTCACCTCTTCATAATCTCCAC
GAACGAACGCGCGCCACCGTATCACATTACCTTTCGATCAGATCAAATCAGATCAAATAA
CCCGCCTCCGTTTTTACCCTTTTGCCAGCTACACAAAGAACACTTGACAAGCGAGGCTCA
GACGCAAACTGTTCCAGGTTGTTCTCCTTTTCACTTTCGACACCTCGACAGTCGGCCTTC
TTGATTTTCTCTTCGCAACTGGTCTCGCCCACGATCGGAGAATCTCGAGATCTCGACCCG
AGGCATCGCGTCTTGTGCTGCGCAAAAGCCTAATCCTAATCCTCTCACCTTCTCTCTCCC
AACCATCTCACTCGCGCAAGTCCGCGCGACCACACTCCCGCAATGGGTTCTACACAATTC
GGCAACTTTGACGTGAGTTCAACTCCATCGCTTTCATCCAAATTTGCATACTAACGTGCC
CAGAAATTCTGTCGCGATTCCACATTACCAGTGTGCAATGTGCTCTCACCATTCCACAAC
CAGACCGGCCCATGGGGCGGCTGCGAGCTGACGGGCATCCCGCTCAGCGGCGGCCGCCAC
CTCGGCAACATTGGCTCCATTATCCTGGCGGGCATCGCCATTGTCGTCTCCATCCTGTTA
ATACTGCGGTCCGACCGCAAAAAGGCCGCCGTGGGCCGGAGAGAGATGCAGCTTTTCCTG
CTGGGGTACATTATCATTGAGATTTGCGAGATTTTCACCGTTGGCGAGTTCCCGCTGTCG
GGCACCGTACGCGTCGCCTTTACGGGCATCCACCTCGGTTTCATTATTGCGACAACATGG
ATCCTCATGTACAACGCCATCATTGGCTACCAGATCATCGACGACGGCACGCCGCTCTCG
CTCGGCATCGCCATTGCCTCTGCCCTTGTTCTCCTGATCGGCACCGGCTACATTACCCTC
GACACCGGCTTCCAGTGGACCGGCCACTTCGACTCGTCCCTCAACGGCCCGCCCACCGGC
CACAACCGCAGCATTGCTCTGTACGTGCTGTACCAGCTGGCCCCGCTCATCTTCTTGGTC
GCCTTTTTCGTCCTCGAGGCCTACCTGGTCCTCAGCGTGCTCGGCGAGACCCGCCCTCTG
CTCTACCTGACGGGCGCCGCCCTCCTGTTCGCCCTCGGCCAGATCTTCAACTATGTCGTC
AGCCCCCACATCTGCACGGGCACCAGCGGCAAGATTGACGGCGCGCTGTTCGAGACGCTG
TTTACGCTGCTGTCGGTCATCATGGTCTGGGTGTTCTGGTCCAGCATCACCGAGGACGAC
TGGCCGATGCCTCCTTCGTACACCTAGAGCGTGGGCGACAAGCAGGTGGCGGTCGACAAG
CAGGTGACAGCTGACAATGCAGTTCACGTTGTCGCCGACGCTGATGTTCACGCTGACGTC
TGACGATTTTGGGCACGGTGTTGGAGTTTTGTTTCTTTTCCATGCGCTCTTTACTTTGCG
ACTAGTCTTTGACCAGTCTTGATTTCTCTTCTTACATTCGTTTGGCATTTCATCGGAAAC
ATATCAAACGGGGCCGAGTACAGGCAAGGTGCCCCGAGGCGCGAAAACGGGTTTTTTATT
TCTTATTTTTACTGGGGGGCGTATCTACGTCCAACACAACACAACAACAATGGTGGTCGG
CCAGCCGCAGGTTTTCGGATGTCTAATTAATCTCACACCGCATACACGACAAACCCGGCG
AAGACACGACGGAGGGGAGGACAGGAGGACGACACAGACTGCACGAGCCGCACAGACAAA
CAGAACGGACTCGCCGATGCAGGACAGGAGGTGACAGAAGACTTCAAAGCTGGGCAAGTG
TCTAGCTGGAAGCCGAGCAAGTGCCGGCAGGATATGGCAGGTTTTCAAGGTTGGGTTGGG
GTCTTGAGGAAGTTGGTTATCTGCGATCCGATTTTGATCTCGATCAGTTGACACTTCTTT
TGACGTTTTTGTATATGTTTTCCGCACATCTTTTTTTCGACTCTTTTTGATTTTTAGTAT
ACCCATGTTTTGGACAAACAGGTTTTTGTTTTGGGCTTGCAGTCCAGCATCCTCTTAGAA
AAAAAATCTACCACAGCTTTTCAGCAGTTGCCTGCCTCGTAAATAATTGACAATGCGTGA
TGACTCGTGAAGTTGTGTGCCATAATTGTGTGGTTGGATGAACGACGTCTTTCGTCCTGT
CTTTGTCGCTCCTAGCTCTTCAACGCGAGGCCTGTGATTGGCTGGAGGTGACGCTGGAAG
CAAGGCTACGCGTATTGCAGTGCTGGCAGAAGTGCCAGAAGTGCTAAAAATTGCCAACAG
ATTGCTAGTAAAATGCCGGACTGGGGAAAGAGCCACCTGAGCTAAACCCTAGCCAAAACG
TGAGGAGCACAATAGGCAGGCTCCAGGCTCGCAGGCTTTTGCACAACGAACCACATCCAA
CAGCCTCGCTGACAACGCAAAAGTAGGCAAGAAGCATCAACCATCCCAAACCCCAAATCC
GTCCACTCTTTGCCACCGCATCAACTACTTCCCTCCCTAAGCTTCCGACGCTTTCCAATA
GGCGCAACGGTTTTTGACGTCTCTCTGGTTCATCACTGCCAACCTTGCCTTTTCAACCTC
GCACCAAGAGCTCTCTTTTCTGCTCTTCTCTCATCCGGTGATCACTTAGAGCATTTGGAG
CTTCGGCTCTCTCCTCCCTTGACCCAGATCACAACATCCCTCGACTCGACCTGCCGTCAT
CGTGGGTCATTAGCACTCGAAGATCACCACGCCGTCCACGTTCAGGCTCAACCTCACCTT
CCTTCCGCCTCCCACTTCATCTCCCTTTCTTCACCCTCCCCCCTCCAAGAGAGGACTGAG
GGGGGAGTCACAACAAGGGAGCTGTAAACAACGACACTGTCGACCCGTCATCCTCCCATT
GAACCGACGCAATGGCCGACTCGGACGGCGAGTACGTGGACAACCACTCGGACGACGGCA
ACCATGGCGACGACCACTACATGACACAAGAGCGCGGCGAGGACCGGCAGAACCCGCAGC
AAAGACACGGCGGGCAACAACACGGACGGCATCTGCAGGTGCCGGGGGCGAGAAGGCCGG
GACAAGGCGGCCCAAGTAATGGCAGACCACAGGGCGGCGGCGGCAGCGGCAGCGGCGGCG
GACCACCCCGGCGAAAACAAAAGCAGCAGCAGGCGGCGGCGTGGGAGACGGTCAAGCGGT
CATGGGACGCTGTGGGCGAGGCCGAGGACGGCCAGGTCGTCGGCATTGAGCTGCTCGAGG
CTGCCGAAAAGCGGAGGCGCGTCCTCCGCGACACCACGCCCCTACAGCGCGGCATCATCC
GGCACATGGTCCTAGTGCTCGACATGAGCTTTGCCATGGCGGCCCGCGACTACCTGCCTA
CCTGCCATCGCGTGACTCTGTCTTGTGCAGCAGCGTTTGTGCGCGCCTACTTTGAGCAGA
ATCCCATCTCGCAGCTCGCCATCGTGGCCATGCGCGACGGCGTCGCTTTGAGAGTGAGCG
ACATGGGCGGCAACCCCGCCGAGCATCTCGAGAAGCTGCACGAGTGGGACAATGTCGAGC
CCCAGGGCCACCCGAGCCTGCAGAACGCGCTGGAAATGTGCCGCGGCGCGCTCTTCCACA
CACCGTCGCACGGCACGCGAGAAGTGCTGGTGATCTTTGGTGCCCTGTTGTCGTCTGACC
CGGGCGACATCCACGACACGATTGGAGCGCTCATCGCCGACCGCATCCGCGTGTCCATCG
TGGGCCTTGCCGCGCAGGTTGCCATCTGCTCCGAGATTTGCACGCGCACAAACGGCGGCG
ACGACCGCTCGTACAACGTGGCCCTGCACGACGTCCACTTTCGGGAGCTGTTCCTGGCGG
CCACAACGCCGCCAGCAACGCAGTCCACGGCCACCGCGCAGAGCAACCCTGCTTCTCTAT
TGATGATGGGCTTCCCCAGTCGCGCCATCGCCGATACCCGCATCGCCGGCGGCGGCGGTC
TGAGTGTGTGCGCCTGCCACAATAAGCCAGTCCGCGAGGGTTATGCCTGCACGCGCTGCC
GCACCAAGGTGTGCCGGCTGCCAGCCGAGTGCCCGGCGTGTGGGCTGACCCTCATTCTAT
CGACACATCTGGCCCGCTCCTACCACCACCTGTTCCCGCTCAAGAACTGGACAGTGGTGT
CGTGGGTCGCTGCCGCTGCTGCAGTAAAACATAGGGGTGCAACCGCCTGCCAAGCTTGTT
TGGCTCCATTTCCAGAACTGCCTCCGCCAGAGAAACTCAAAGAGCTGGCAAGGGCAGAGA
AGGAGAAGGAGAAGAGCGCCGATGGTGACAAGGCCCTGGGAGCGTCGCAGAGAGGCAAGG
GCGGCGTCACCGTCCCCGCCACCGCCGACGGCACCGCCCCGCTCCTCAAGGGCGTCTCCG
AGAGCAGCCGCTACGCCTGCGAGGTCTGCGACAACCACTTTTGCATCGACTGCGACGTCT
TTGCCCACGAGGTCGTCCACAACTGCCCCGGCTGCCAGAGCGATACGCGGTCGGCCGCCG
AGAAGGAGGCCGACGCCAAAGCGAGAGCGGCCGAAGTGGCAGCGTTTGCCAGCCAGGCAG
CGGCGACGGCCATGGCACAAGCGAGCGCGGCTGCCGCTGCCTCGTCCGCCATGTCTCGAA
ACGCATCCTCCTCATCCTCGGCCGCCGCGCCCGCGGCACGGCCAAAGACCAAGATTTTAC
TGAAAGGACGAGGGTCAACAGCGCCACAGGAAGAAGGGATGGTCATTGATTAGAATGGCG
AGACAATAGAAACCGGTGCCAGGGATCTAGACAGATTATCTACATATGCACAAAAACATC
TACAGCAACAGCTAGAGTTAATACCGGCTAGACTGAATAAACAAAAGCATCACGGACGAA
CGTCCGATTCACCATTATCAGAGTTTTTTTTTTCTTCTTTCTTTGACCCACAGTAGCCTC
CGTAGTTTTGAATATCGTGTATGTCTGAAGACCTCCAGACGATAAGGCAAGCTATAAGCA
TTTTCCTCCAGCACAATCCACGATCCACGCCATGTGAACCCCGTAATGGGTCGCCAGTCT
TCCATCAACGAGATCAAACGCCCGGTTAGCTCAATCGGTAGAGCGTGAGACTCTTAATCT
CAAGGTTGCGGGTTCGACCCCCGCATCGGGCTCAAATCCTGATGCGCTTCTTTAACGGAA
GCACCATTTCAAATCTTGAAATCTCTAAAATCTCGAATCTTTCTTTTTTGTCATTTTTTT
TTCAATAAATTTTAACCTGTGTTTTGAGTGTTTTTTCATCCTTTCACTTTGATATCAATG
GAAACTAGAGAATTACTTGGCCCACGTTGAATAAACAGACCTCGCATCGCCGTCAAACAG
TGCCGGATGCAGTTCACATGTACAAACACCCCTTTTTCACAGTCGTCCTTGATCACCTAG
CCCGTACGTTATCAAATGGACGCCAGCAGAGGCAGGCTGTGGCAGCGTCCAATAGCCATC
TTTGGAAATGACTACAGCCTGCCCTCTGCCCCCCATCGTAGTCAAACACGGTCGAAGAGG
TTGTAGAATGGCCGCGTGGTATCCCTTTACGGAATACAGGGCACTGCAGGACTCGTAACT
GAGTTGAAGGTGGTGTGGTGGATGCGTAAGGACAGAGCTCGTGGGCAATATTCTTGTCGA
CCAAGGTAACGTGAAACAACAAAAATGGAAACAATAGGAGCGCGAGGCAGGCTGAGCCAC
CACTCCGCGTCCTTCTTTTATTCTCTTACCCCTTTCTCCTTTTCACGAATAATCTTTGTA
AGACCTAGTTGTCTTGGGAAGAGTCCGTCAAGGCTGTGCACAACCATCACGGAGCTTACG
TTTTTGGGACTCATCGACGTCATCCATTTTGGGAATAAGAAAAATTATAGGCAGCAGCTG
AACAGAATAATCGGGGCCTTGAATGCAATTTGCACTCACGATCCCGTCTGGAACAAAGAG
ACAGTGCTTGTGTGTCTCGGTGCGGTCTCCGTATGACCAAGGCTGCGATCTTGTCCGTTT
CCGAGTTTCTGTTGGCCGCCTTCCTCGCCCGATCATCGTGACCAATAGGTCGTCGTCGTT
GACAATCCGAAGGCCTTCCATGTCTCACACTTCTTCTTCAAGGAAAGGCTGTCCAAGGAA
CACAAACAGATGGCTGCATGAACGCCACCCTCACGGATACGGGATTTGCACTTCTTCGGT
GAAGAAATGGTGGTGTTGAGGAGGGGAGGCTGAAAATATCGATGGTCAGAAGCCTCTTTT
ATTTTTATTTGGCTTTTTTTAATCCTACTTTTTTCGTGGTTTTTATTATGATTTTTTTTT
TAGAAAAAAAAAAAAAAAAAAAAAAAAAAAAAAAAAAGTTTTTTAAAAAATTAAAAAAAA
AGAAAAAAAATTTTTTTTTTTAAAAAAAATAAAAAATAAAAACAAAAAAAAAAAANNNNN
NNNNNAATATCTTCGGGGAAATCCTCCTTTTTTTTTTTTTTTTTTTTTTTTTTTTTAAAA
TTTTTTTTTTGTTTTTTTTTTTTTTTTTTTTTTTAAAAAAAAAAAAAAAAAAAAAAAAAA
AAAAACACAACGATATGAAGAAATGAAGAACACAGCACAATAAAATACAATTAAAGAGAG
AACAAAATATAAACACTATCGCCCATACACTCCATTTGCTAATAGTACCTAGCCATCCCC
TCTTCTTCGGACTCGTGATACATCACAGCCTCGCCACATATGCATTTCTATTACTCATTA
CACCTCACCATATACGTAAAATAGGAGAATGGACACGGCCAACGGCCTCTACTGTTATAA
ACCAATCTCGCCCATCGGGCACAAAATTGTTGCTTCTCGTTTTAGATGCCGTGATCTGTC
GACAGGAAAGCTCAGTATCACCAGCAGCTTCACATTATTGCACGCTTTCACCGAGATCTT
GTGTCACACGCCTCCTATTTTTTTTCGTGCAATTTACCAAGACCAAGGTAAGAGGCTCCC
GGGCGAGGACGGCATTTCCTGTGCCCGAAAGAGGCTTTTCGGAGAAGAGGTTTTTCATCA
CATTCCCACCACATCTTGTCTCGTCACGTCTCGTCACAATCCATCACACACTGGTTTCTC
ACAATACACAGTAGAACTTGTTTCGACTGCTGCTTCCCCAGAATCCCCAGAATTCATGTG
GTACCGTTGACGGTCAATATTCTTTGTGTTCTTTGTGTTCTTCTCTACGTGATAGAAAGC
CGCTCTGGTTCACTAAACTTGGATGTCGGGATATGTCTCTTCCCGATCCCTTCCTGCTCA
GAAGATGAAATGTCGAGATACTATTCAGCCTGGCGCTTATCTCGGACAAAGTGTGAATGA
TATACAGTCAATCGAGAATTTTTCGTCTACTGTGTGAATGTTGATAACCCATGTGAAGAC
AACATCCTCATCATATTGATCATAGGACAGTTGTCTCGTTTGTCAAAGCTAGACGATGTT
GATGGCCGTGATATCAAGATGTCCGAATCGAGCGACCTGCATAGTAGCCTCCTTGTTCCC
CTCATTTATTTACCAGTCTTCTTCCAAGTCTTCCAACTAGTCATCTTCTCATCTTCATCA
CATTGACAGCCAACCTGTGATCTACAGGTGCCATACCAGGACGCCGTCTCTCGTTTCTCG
TCTACGGACTGCGGACCACGGCCTCGTCCGAGCTCTGGAAATCCCATCACATCACCAAAG
CAGGCTGCGGGCTAAAATGCTGCCAAGTTGTGGTGTGCTAGTCTGCCGATGGTGTGTAAA
AGTGGTGTGCCAAATGGTGTGCCAAAGGATGTGCGAAAAGTGTGATAGAACAGGGCACCC
TCAGGCCCAAGAGGAATGATCTTGCAGCTCTTGGTGAAGGGAAGGAGCAGATGGGAAACA
CGCCAATTCCATCGTGCCCGAGACGTTTGTCATTAGTTTGTGCAGTTATTCACGAATTAT
GTCTGTGCATCTCGCATTTGCTGCAGTAGTTTCTCGCTTTCTCGCACGCCGGTTGAAGCA
GCCAGTCTGTGCATTTTTTGCCTCAACAAACGAAGCCTGCAAGAGCCTGGAGCTTGGAGT
GCAATGCGGCTTTAGCTCCGATGCCCGGGTTGAGGTTGAAAATACATAGTAAAGGCTGAG
AAACAACTCAAAATCAAATAAAAATAGAAATAAAATACAGTCAACAAATAAAGATTACGT
CGTCAACTTCGTTTATTCAAACTTTGCACCCTACTAGTGCGAGGCAAAGGCGTCGCGGTC
AAGGAAGAGGCAAACTAAAAAGATAAAGGGACTGTGACGATGCAGATCGAACTTTGCGTA
CTGCGTATTCGTATTTTGAGGCACACGATAGTCGACTCCTTTTGAGCACCTTGTTTTGCC
TTTTTTTCTGTCTTTCCCCTCACGGCATTTTGGGCCTCCTAACGTATCATCCACGAATAC
CACCTATCTGGGATGTTGAGACGACAAAGAGCGACGATGCAAAACTCTCGACGAACTGCT
CTTTGCTCGTCTCCGTGATCTCCGTCCAGGTACAGGCCGGTATGTAGCCCATGTCCGAGT
CCGAGTTCAGTGTACTCCGTAGGCCTGAAGATGAATACACAGTTAATTTAGTGTAAGCGC
TGAAAGTGTTGTAGGTGCTGTAAGTGCTGTAAGTGCTGTAAGTGCTGTGGCCTCTCAGCC
TGAAATTACGACGTATTTTTGGCTTCATTATGGTTGCCTTTTGATAAACGTCTCGCCAGT
GTCTCCGTCTCCTCCTCTTGGCCTGCCCTGTTGTTATGGAGCCCTTCTCCATACGGGACA
ATACCGTATCTGGTATGGCCTGTTTTCTTCGTCTTTTTGGTGCCCATTTTGCCTTGCACG
GCCCCATGCAGATTTTCATCATAATCCAACGCTGGGCTCCATCGAGGATGCTCCCGTAGG
AATAAGGAGGAGCGGACAAGGAGCACAAAATAAATATATGTAGAAAAAAGAGGAGTTTGA
GGGCCAGGAGGGAAGAGAGGCAAAAATACAGTGGGCCTCTTGCCTCTCTCCCGTTGATCG
TCAAGGGGACAAGACAAGAAAAGCAAGGCTCACGGTCTGTTTCCCTGAGAGGGAAGGCCA
GTCCTGGCAGTTGTAATAGGCAGAGGCAGACAAGATTCACGACAAGGCCATCGTAGCATT
TGCGACAGAATCAAACAAAGTTGGAGCGGCACTACCAGAAATTCCAGCCCCCATGCCTGC
CTCATGCTTTGCGTCTGTTCTTCACTGTCGTTCAGTGTCTCCTTTCCTCGATCCTTTTAG
AACTGCCATATCTGGGCAAGTAAGCGAAATCCAGTTTCCCCTATTTTTTTGTCGTCCATT
TTTTCTCGCCAAATTCTCGCCTTCTTTTCTTTTCCCTTTCCCTTGCCATTGTGCTCCGTG
CTCCGTGCCATGTTCCGAACGGACATTTTAAAGCTACCGTCGCATTGAATTTTCAGTAAT
TGCAAATAATTCAAAGTTCAGCTCGCCGAAGTCAATATTCGGTGCTGCATTTGTTTGCCT
GAAAAGTGCCTGTCTCTGACGTGCACGGAGCCTCTGTGAGGGCATTTTTGCAAACAGTGA
CGACAGCATAAAACACTTGGCCGCCATCATAAGTACAAATCAACACAGGAGACAGCAAAA
CAGCCCCTATTCTTGAGAAACAAAACTTCTCCGCATCGTAAAGCTTGTGGACAACGCGGA
TGCAACCGGCAGGGGTTAATTTGAAGCTCTTGTTTTCGAAGAATATCTTATTTTTATTTT
GATGCTATTTCTTGCTTGCTGCATCTTGCTTCTGAACAGGGCTCGAGCTTCCTGCAGAGA
TGTGGGGATATCATCTGGGCTCATTTGATAGTCGCCTGCACTTTCGATTTTCAATTTCGA
TATTGCCTTCTCAACACGATCGTACTCCGAGCTCCGTGCTCCGTATCTTAATGTCAATGG
ACAATTCGCCGCCGACTAATGTTGTACCCCGTACAGGCACGTTGACGTCGTATGTAAATT
GACACTCAACACTTTTTTTCTGCAGTTCTGCACAACGCTATGACCAGCCTTGACGGCGCA
ACGCCCGTGATGAAAATTGCTGTTGGGACTCTGGGCCTCCAGCCAGTCGGCCTGTGAGCC
TGCCTCGCCTGTCTCGCTGTCAAAAGTTTGCCTCTCCTTGCGACCTGTCACCTTTCAGCA
TTCTCTGCCTTGTCGCCTCTCTGCCTCTGTTCGCCTTGTGCAAGACCAGAGTTGCATTTT
TCTGCAGTTGTGCCCGCATTTGCTTTTGCACCTTTGTGGTTCTGCACATTTGCCTCCGGG
GTTGGGGCAGCACAATGCACACCGAGACACAGAAACACAACAAAGTGACAGGAAAGACAA
GGCTTGACGGATGCCCGCAGGGTGATGAAGGCATACAGTAAAATCTTTCTGCACGTTGCC
ACACGTCTGTCACATTGGCCAATTCATCACAGTTAACAAGGACAGAATCCAATGGAAACG
GGCTGAATGAATTGGCGAATGGGCAGAAAGCAAAAGGACGCCGATAAAATAAACTGTACT
CCGTACTCTGTCAAAAAAAGAATGGTTGTGTGGTCGATCAACGGGACAGAATGGAAACCA
ATAATGCACAGGCAATATATCTCACATATACCACAGTACATATGTCGTAGTATTACACAA
GGAAAACAGGACTGGACAGTAAGCAAAATGGCAAGCAAGATGCAAGGAAGAGGCGAGGTA
TGGTATCATAATGGAGGGGAACAACGCTCTCAAAGATTGCGGGAGCTTGAGCGGCACGAC
ACGGCTGGCACACAAGAGCGGGAAAAGCATAAAATATGTTGTAATGATAATAGAGAAAGT
AAGAAAACTAAGAACGGAAACCATAAAATTGACGACGGCGGTTGAAGATCAATCGTGAAA
ATTTTCAAGATGTGGGAGCACATGGAGGCAATTGCGTCAGTGGATTGAGATGCAAGATAA
AATGAAGATAGAAACAAATATAATCAAAATAATAAAGGGGTGTATGGACAGCTTGTGATC
GACACATGCAAACGACGTGGTTGTACGAACAATGTTGTCCGTTGTATTGCTTTTGAAGTC
AAAGTATTCATACTTGACGATACTCTTGAGTTTCTGTTGAGAATTTGCATCGTGAACTCG
AAAAGGAGGACACACAGACCAGGCTGTGGCTGGCCTGTCCTTGTCAAAAGATGGAAAAAA
GAAAGACATAAAAAAGATCACAGGCCACCCACCACTTTTTTCTTTTCTTGCCACCAAACG
TAAAAATACCACAGACCTCAGAACAGACCTCTGAATTCGAGGGGGTGTGTGAATACCAAG
GCTGTCTCTCTGTTTGCCTGTGTGTGGCCTCAGCAAAGTGGCCTCAGTGGCCTCCAATGC
ACACCCTGTATTAGGTGGTAAAAACAGCCTACAGGTGTCAGGCACACACAAAATTGATGG
GCGTCTCGCCCAAGCAGACACGGGTTTCCAATTTCCATGTGCAGATTTTTGCGACGCCAA
GGCGTAAAAAATCTGGTAGGAAAAAGGAGAACATTAAGAAAGGCAAAAAAGTGAAGCATC
GTGGACCTGGGTCTAGATTTTTTGTTCCTAGCAATTCGGTGGCCATTTTGGAGGCGAGGC
CGACAGAAAACCACGGCGAATACAGTCGGTTAAGCGAGAAAGCATGCAGGCTGCTGAGAT
AGGAAGGCAGTAATGGCGCAGAGGCACAAGGACGCAACGACGAGGCTGTTGAACGGCCAA
AGTAAACAGTGCTGGTACTCCGTACAGTATCGTCAAAGAAGCGAGATTGAATTGGCCAAA
ATGAAGGGACCCTGCGTCTGGCGAAGCGCGCATAGGCCGGGCCATTATCAAAAGGCTATT
ATCGTGCATTTGCGTGCACGATGAAAATAAAGTTTAGTATTATGGCTCGTTTGTTTTTTG
TTGCTTGAATGGATTTGCAGCCCGTGCATGGACGTTTTGTATGCATTCTGCTTTATTCCG
GAATTTTACACGGGGAACGAGAAAAAGGCCGGTGCACAAACACCAAACACAAACACAGCC
CATCCACGGACACGGGAGACAAAAATATACGATGCAGATAACACTCGCAGGAGAGGCACA
GGAGAGGGGGCAGAGGGGACGGACACAACCAAGGGACGGCCGGGAAGACATAGAGACATA
AAAACGCAAAAGTTGGTTCGGGACCTCTGCTCTATTTTTTTAGGGGAGAAAAGGAGAGGA
AAAGCAGGAACGGGAGCGGGAAGGGCAAGGAAAGAAAAAGCACGACATCGTCGACGGGAC
GGGTTGGGACAGGCACATCGTGTGCCGTGTGTAAGTGGGGTGAGATGGGCGAGATGGCAC
TGAGATGGTAAGATACTACTGTATTGCAGGATAGATGTTTAATAAGCCTGAACGTCGTAG
ATGAAGGGCTTTGCACTCAGGCGAGATGGGAGGTTATTATGGTGAAAGGCCGTTGGACAC
AAGGCCAGAGAAAGAAGGAGCCAAACAGGAAAGATAACGACGAAACAAAAGACGACCAAA
AAGACGAAACCTGGGTCCTGCAGCGGAGATCAAACTGTGCTTTATCTTCAGTGTAAAAGG
TTGGAGGCCAAGTGAGATGCGACTGGACAGTGGGAGTCTGACGATACGAGCATTGTTTGG
TTTTGCCTGTCTTTTCTTACTATCAATCCTGCTATCTTACTGCTACCAAACGACGTGCTT
GTTGGTTCTTTGCACAGCCGCGTTTCGCGATGGCATATCGTGAGATGCAAGCTAGGCGAT
GAGAGATTGTACAAAAAAATACTGGAGGATACTGAGTAGCCTTATCATTCACCAGCTTTC
ACAGTCACAGCTCTACATTTCATTTTGAAAAGGTCCAGACTCTCTCAGACCTCGGGTGGC
TTTTTTTTTTGGCTTATGGCTTTTGCTGGCTTCAACATCGTGGCTTTCTCGGGGAATGTG
TGTTGATGGCGTTGTCGGCGTTCCCTTTTCTACTGTCTTTTCTGTCTTGTCACACTCTCC
TCCGACACAAGTACCGAGTCCCTGGATGCGCCAATCGGGTGATGCAGCTTCCATCATGAA
CTATTGTGTACTTTCCTCTGCCAATGCCTCGAGGTCCCCGTGTTCGCCGTTCATCGGAAA
AAGTTGCATGCAAGATAGACGCCTCTTCCGGCGACGAAAAGGAATTCCCAGAAAAAAAAG
GAGGCCAAAAATGCGGAGTACTTTTCGACATCGCGACGCCATACTCTGAACAGAATACTC
TTGACGCCATGCTCAACATCCACCATTCCTTTTCGGCTTTCAGCTGCAAAGAATGTCAAG
TGGACTGCCTCTTTTGGAAGCATGCCTCCAGGTGAGGTCCAGATTGGGTGGTGTTCCTTC
GCCGTGCTTTCTTTTTCTCCGAGTTCTTTTACATCATCTGCATCCTCTTTCAGCTCTCCT
GTCGAGGATAGTCAGGCGCTACAAAAGAACTTTGCTGCGGGCTTGAAGATTTGCGTTTAG
TCTTTTTTTCTTTTTCTTCACTTTTTCTTTTCGGCATCATGATTGCTTTTCGGCGTCACC
CATCACCAGACCTTTCCTATTCGAGGTTTTGAGCGCTCTTTGGGTGTCGACAAGAGAAAA
AGAAGATGTCACTCACTGCCGATGGCCATTGTCGATGATCCGGGATATTCGCCAATCGGA
GCTCTGAAAGACACATCTGACCTGCATTTATTTCTTCTTCTCTCATTTTCTCATTTCTCA
TCTCATCGGCGAGGGCGATTGCGCGCTCTCGCGCTGTGAATGGTTCATGATACGAATTGT
GAAGAGCGAGTGACAGCCAAAAAAAAAAAAAAAAAAAAAAAGCCACCGAGGGCTGAATGG
GAAAAGGGTGAGCTGCACGCTGCACGCAGTGGCCATCTTCATTTACGAATATCCCAAGAA
TTGCCAATGACCTCCCACGCTCACTGTAAATCACGCAGACTACTGCTAGATGGAGGGGGG
GAGAAAGAAAAAGAAACGTCACATATCTTTCACGATAGTCATTTTTATGAGTTTTTTGCT
CTTCCTTCCCTTCGTACTCAACACACGAAACGATATGACAATGACAAATTGACAAGCTTT
CGTCTCACGAACTCGAGGATGCAAAGCAGAGAAAAGGGGGTGGTTCGTGCTTTTGCCTAA
GCTGTGTGCCCTGTGCCCTGTAAATAATTACACTGAAAGCGCTGCCCGTACTGTAGCCTT
GCCAGCTCTGCCAGTTCGTGACAGGGCTCTTTGCCCGGTCCAACGTGAGATTCTGCGAGT
GGGAGCATTTCAGACAGTTCGGAACCACTGGGAACTGAAGATGCGTGCAAGGACGTGCAA
GGACGTGCAAGGACGTGCGAAATAGAAAAACGACGTCGGATGGTTGGTTGTTCCTTGGAG
TCGTCCTCAGTATTTGCAATCACCAAACACAGGGCCGGGGCAAAGCCAGGGCACCTACCT
TACAAATACAGGCTGACACTCTTTTTACAGTGAAAAGACAGGCCTGTGTTACGAGGCTCC
CAAAACGTGGTAGTCTAAAGCCGACAGGACTTTTGATACAAAAGATAGGATCTTACACAG
TAGGCCTGCCCTGCCACTCTGCCTCGTAAGGTCTTGATTGTTGTTTCATTTGTCTGGGAA
GGATTTTGAGCGAAGGAAGAAGGGCACAGGGCTTCCGGGGCTGCCAGGGCAAGGTGAACG
AAAACGGAAATAGGAATTGAAAAATACAGTGGTGAGAAGATTAGAAATAAACAATTTGTA
GACAGTAAATTTGAATAATATCGACAGGAGCATGGACACTCAGACAAGATCTGGGGTATG
GAAGAATTGCAAAGTCTGGTCACAGGATGGCATATGGACAGAAAACCTGTTCCCAGGTCC
CAGGGCACCATCGTTTTCGATATGATGTGCCACACAGGTGGATGTGTCTGACAAAACGCT
GAATCCATCTTGATTTGTGTTGAATAAATATTTGCTCTCATATAGAGCCGTCTGTAATAT
GTGAGTGATCAAGGAAATTCTTGATTGACCAAGAAAATAAACAAGACAGAAGGCGACCAG
TGAAATGGATTCAAAAAGATGTCACATTCAAGCAACTCAAATCTATTCTTGTTTTTCTAT
CATCTTTACGATAATTACTGAACACAAGACGGCGTTGGTCTTCCGAGGAGATGAATTCGA
GTGTGAAAGTGAGGATCAATCTGGTCATGATGATTCCTCTCAGTGCCTTTCCCTTTTTGT
TTACTCTGCATCTTACAGGTGAGCTTGTTTATTTTCTGCCCCTTTCATTTCTTCCAGGGG
AACAACACAGTATTGTCAGACGAACCGGCCAAGAGGTCCAGCAAGAAGTAAGAAACCAAC
AGGTGGGAAACACCAACAGACGAGAGCAGAGATAACAGAAACAACGGTCTCGTTACGACC
TCTCGATGCAGTCAGACGGGCCTCACCAACGTTCACAGGGGAAATAGAACGATAACCGAA
TAAAAGACCACAAGGCTCTGGGTCTTGTCTGACCTGTTGGTCTTGCCCGGTTGAAATTTA
CCCTCTCATCCCCAAATCATCCCCAAAGAAATTGCTGCGCCACCCGCTCACAGGGCTCCT
GTCTCCTCTATTGCTGCAAGTCATTTTTACGAGGACAAGGCAGCTTGGAGTGACATCCAA
TTTGTTGGAGGCTAAACCGAAACAAACAAAAGGACACGACTGTGACTGTTGCTTGACTGT
TGGCTCAGCGTAACAGTGCCCACAACATATTACTGTGTGTGTCCATACACCGTGAGATGC
ACAATGAAGACAAGACAACGAAAACGAATTCAGCCCCCAGGTGGTGCTCGCTTGTGTCTT
TCGACTCTTATTCAGTCGCATGGCAGATGACCACCACCAGACAAGAAACGAAGCACATCA
GTATTACTCCGTACTCCGTATGCATATTCTCAGCATGAACCTTCTCACAAAAACCTCAGG
AGACAGCATGGCATCTCCGGTCTGGTAACCAATGGCGAGCTGTTGGGACGTTCCTCTGTC
CAATCGTGTTTTTTCTCTGTCAACCACAAAAAGCCAGGTGACATCTTTCCACAGACTCTC
AGGAGACATGAAAGTCAGTGAGCCTGGAGAATGAACGCCGTAGGACTCTTGAAGACCCCT
GCTCGCCCTCTTTGGCTAACTCCATTTATGGGGGTGGACACTTGGACCACCTCCTTCACC
ATTTTCGAGACTCCTCTTCTCCTCACAAACCTAAGGCGCACTCTTTGCTCTGCAACTCTT
GACCGGTTCACCTTCAGACCTTGTGCTCACCCCCTCATTCTCAAAGTCATCCTTCATCCT
CTTGCCCACTGAATTTCAGATTTCTCATCCTTTCTTTTCTGCCCGTTCTTGCCAATCCCG
CCCGTGCCGCTCCACTGCCATGGCCCTTGTCCTTGTTTGACCTTCTCCTGGGTTTTCTCT
CATTCTCACTATCTCCATTTGTCTTTTTGTCTGCTCGATATTGCACACCCCCTGGATTCT
CACCTTCCCATCATTTTGGCCTTTTTGCCCAGAACACACCGAAAACTTTCAAACAGAGGA
TCACCGGGTGTAAGTCGTAAGGAACTGAAAAGATAGCACCATCGTATGGGGCGCAGGGCC
TCACCAAGAAAAGGAATTGTCTTCCATCTCGTGCCCTCCTCACTAGTATCAAAAACAAAA
ATAGCAGCAACCATTCTGTTGATTGCAACCAGAACTGCGTAAACATCACAAAGAAGAGGC
AAAAGTGCCCCGAAACAAGGCAGCAGGTAAACCACGGCACAACAAGGCACAGCAAAGTGG
CGAGTGATAAGTTTCTTCGACGTGATAACAATATCGATCACGACCACGACCATGTGCAAC
CTTTACTGATATCGCCATCTTAATCTCAAATCTTGCATCGACAGTTGCACGCCTGTCCTT
GTACGCCGTGCATAACCTGCCGTCTTTGCATCCTCCTCGATCCCCTGTGCCGCTCCAGTG
CTCATCACTCACAACCACAACCCTTGTGGGCTTGCCCGGTTGAACAATTTTGTGTTCTTT
TTGCAAATCGAATCAATTCCTGTTTCCCTGTTCTCCTGTTCTCCTGCTCTCCTGCTTTCC
CGCTTTTCCTCGCCTTTCCCCGTATTTCTTGTCCTCTCTTGTGTTGCATGATCGGGATGC
AAGGTACCGGAAGAAAAACGCAGGGACGACAACGGCAGAGAATGTGGAGGAAAGGTAGGT
GAGGGACAGTGTGCAGAGTGACATAGTTGAGAAAATAGTGGTGAATTTTGACCGACATTT
CCGTGGAAGTTCTCTGCTTTTCCATTGACTTTCGTCCGTTCCATTGATTAATCATTGCTC
CGAGGATTCGTCAACACGATCCTCCTTCAGTCTTCTCGTTTTATCTCCATATCCTTCAAT
CGGTGCATCTATCTTTAGTCGGAGGGTTTATTGCCCCTTTCCCCAAGATTATCTCACCGA
AAGCACAGAGGGAAAAAAAAGATCGTCAGCCTCCTTCTCCAAGCTTTTTCAGGCCCACCA
TTTTTTTCTACACAGTACCTTTTTATTTTATTTTTAATTCTTCTTCCTCACGTAAGACTG
CTCTTTTTTTGTGGCATTTTCCACAGCAGCATCCACGGAGAAGGCAATGCGTATCTCACA
GTTTGATAAGTACAGAGGACAAAAAAAAAGACAGGCATCCAACAAAGGATCAGACTGATG
AGAATCAAAAAGAACACTAAGACGGAAAGCCCACTGTAACTTTCAGGGAAGCCCCACTGT
AAACTAAAAGACGGGGTTCGCACTGCGCCATATGCCATGGGACGATCCGTCGATTCCGTT
TGATGGGACAGAGCAGAAGGGCTGGAGAAGGAGAAGATCAGAAAGGCCGGCTTGGCCGGT
TGAACAGCGTTGACAAGGAGTTTGCGAGCGGCGGACGAAAGTCGAACAAGACAAATACAC
GGATATTTCGGAGTCGGATTTGACATTGTTTTACGGAGCACACAATGGACTTAACGACGA
CAACATAGAATCGCCGTGTGGTCAGTGTATGCACGTCACCTGGAACATGTCTTTGTAATG
GCCGTTCTCGTGGTCTTTTCGATCTTTGGTCTTTTGGCCTATTCTCCGTTACCTCCAGAA
AATCAATTTGTCTCGCGGAAAACCAAGGGAGAAAACCGTTGTTTCGGAGACAGTACGAGC
ACATTTGCTGAGACAAGACAAAGGTCAAGTGAGTACTCTCAAAAGTGTTGGATGACATCC
TTATCTACATTGCCTCATCTGAAGTCTGCTCTAGGGTATCAGGGATATCTCCTGCGGAGA
GTATTCTCCGCCGTAATCGTATTGTTCCCTTTCTGGCAGTATTCTTCAAGGGGCACTAGA
AAGGGGAAGAAATGTCACGATGGCACTCTGAAAAAGGAGTGCGAACATTCTTTTCGTAAA
TTTGGGTATGACGTATCGCAATCCAAATTTTAACAAGACAGACAATCGTCCGTTGTCAAG
TGCAAGCGAGTACTCCGTCTCATTCGTATGCAACGACGACAGAAAGCGACAAAAAGGCGA
GAGGAAGCCGACCCAAGGTTGTCCAAGGTGTGGTCGTCTTTCCAGTGTCCCCCTTTATCA
AAACGAGTCTCTCTCGTCTGCTAACGCAGTCATCAACGGCTAGTCCGCCATGGTGGTACT
GGATATCGTAACATGCCGCGGCTTTTGCAGGTGGGGGTACAAGTTGTAAGGATCGTGACC
TTTTATTCGCTCTCGCCCCTTTTCATTGAATGCCTTTTATCGTGCACCCAGTAAAATCGT
CGTAGATTGCCTCCCCTTCACACGGAACGGTATCCCCAAAAGGGCATTCCCACGATGGTG
CATGGCGACTCAAAAAGACGTTGTCCGACTGGTCAGTCGCAGACGCAGACGCAACGCCGG
TTGAAGTTGACTTGGTTAGTTTTGACACAGAAAATACAGAAAACTGTCAGAATGGTCGTT
GGGGGCCGGTATTCGTTGCCCATTTACGTTGTAATACCCTCCGTACATTGCCTCGAGCCA
ACAACAGTCAACGGTCTTGTCCACCTTGTCGGTGCTTGTTGGTGCTGCTTGCCCTTCGCT
TGCGGCGCACCCCACGTTTTTATTCTTCTTGGGAAGCAAAGGCAACAGAAGGCCTGCATG
ATCTCAAAGCGAGGGATGGCCCAGGTTTACGGGGTTTGGTTTTAGATGAAGGGAAATCAA
AACCAAATAAAAATCAAATGACCGGGATAGATACGTCGAGATGCAACAGAAACGAAACCA
TCGTGAACTTATGACCCGTCTCTTTTTTTCCCAACTGCCTCTCGGTCTCTCTCTCGTGGG
GGTCGTTTTTTTTGTTTCAATCTCGCAGGCCGACGACGATATGGCATGTCCTGTGGATTG
TCGTACGTCGTATGTTTTACAGCTTCTCTTTTCCCGTTTATGGAGACTTTGGGCCTCTAC
CACGGTTATTTTTGTTGTATTTTCTCGCTCTTCATATGCCGAGCCGTCATTTGAGAGGAC
CAAAGAGTAGACCACCTCAAAATCGACACAACAACATTCGTTTTCCTCTGCGCACAAACC
AAAAAGGGGCTGTTACTTGCAGCTCGAGCTGCGGGAGATGCGCAATTAGTTTAGGGGAAA
AGGGGAGGGAGCTCGAACTCTGAGAGCTTTGGGCGCTACTGAGGACAAAAACAAGGGCAC
GAAATCGAGAAACAGTGATGAGCTTTTTGTGATGTCCGATACTGCCGTCTTTTTGTGGGC
TTATCTCTTTTTCCGTTTTACCTCGTCGGCAGACAAGGTCATTTCCATTTCTCGAAAAGT
CGAAAGATATCGAGACAAGACAATGGAAAAACGTGGTCTCACAGGCCCAGTAGAAGAGGA
AGAAAAACAGACAAGAAAAAGAAAGTTGTGAGAGCTGTTAGCCACGACGCCCCTATCAGT
GCCCATCAGCGCCCATTTTAGTGTCCATCAGGTGGAACGGGACGCTGGAGAACAGCGGGA
AGGGGCACTAAATTAGCAGTGATTGGCGTTTTTAGTTGCCTCTCGTCGAGGTTCTCCTCT
TTTCGAGGTCGACTTTTTCTACATGCAGTATTGGACGTGGCGTCTTTTGTGTGCAATCTG
TGTGCATTTCGTGTGCATCTTGTGTGTCTCTTTCTGTTGTTTTTCAACTTGAGTCCATGC
TTTCTGACTTGCAGACAAGACCACCAGACGTCTTGGCTTGTCGGTTGCCTTTGATTGCCA
TTATTGCCCATATCTTAACGTCTGACAATTTATAGAAAAAGTCAGTCTGAACCAGGGGGA
CAGACAAGACAAAAAGAGACAAGAAGACAGAAAAAGGCCATGTTTTGTGATAGGTCACAG
TCAACGGTTATTCGATGCATGGCCGTTGTCATATTTCGTCTCCTTTTGTCTCTTTCTGTC
TCTTTTCCTGCTTTCTTTTTCTTGACCTTTTCTCTTCTGCATTCCTTTGACGTTGTTTTT
CTACGGTGCATTCAATATCCGAAGTGGGCAATGGGCAGACAAGGCCATGGTAGATGATGG
GACGACACTCAATAAAACGCCGTTCTATCCGACGTTATCCTCCGTATTACTGAGTATATC
AACATCACGGCCAAGGATCTCTCGAAACATTCTCGATCCTTTGATACCGAGATAGTTCGA
GCATATTCCTGTTTGAATAGTGTCCCCTTTCTTCTACTTTTACGTGGGGGGAGCCTCTTT
GCTGCCGCGTCTATCTACCGCTTTGACTACTTTTTACCTTGGATCGCAAGGGAAAAGCTC
TGCCGTCGAACGATTTCATTTCGATAGCACGATGAGAGTGGATTTTGTTAGTCTACCGGG
GTCAACAACAAACGTGGTCAACGGCAAGAGAGCTCCAAGCTCGATAGCACCATCTCATCG
CCTGCCTTACACCATGTGTTCTTGAGTTCATCTGTTCCCTTCCTCCTTTCTTTCGTTGTC
CCCTCTTTTAGTTTTTCCATTTTTCAAATTTCGAGATTGCAACGCTGGCCCAGTTCTTTT
TTTACTCAAAAGACGACCAGCAAGGTGAAATTGATGGGAAAGGGTTACGAATGCACTGAA
GGAGCCATTGCGACCTTGTCCACGCTTTCAGTATTCAAAAAGGGGAGCGATACGCACGGA
AAATCGGCTTTACAGGAGCTGAACAGGACACAAGCACCAAGCACACGCCCGCGCACACCT
GTCAAAATGGAAGCGATGTTTTGTTGTCGTCGATTGTCGCTCGTTGCTCGAACAAGTCTT
GATCGTCGGCCAAGCGTTTCCGTGATGGATTCACACTTGATACGGTATCACGGCGCTTCA
AGGTGTTCAAAAAGTGACAGCCAGGCTATCCACGAACCATGAGCCACTTGCCTGCAATCA
ATGCACAGAGCCCGAAACAGAAGCGCACACTATCGACATTCAGTCGTATTCGCAGCTGGA
CGGTCGCACCTGGCTGCCTCAGTCCTCTGTGCTCGCAGTTCATCATTTAGCGCTCAGAGT
TCGCCATCTCTCGTTCATTATCGCCTCAGACATGCATGCGTTGTTTGTATTTCCCGTAGA
GGATCCATGCCGTAGATAGAGGACTGCATACTCACAATTGCCTGTCGTGCTTCTGTCCTC
GGGCGCGGAGGACCGCCGCCTGAGTCTGTCTGCCCATGCCCTGTATTTCTGTAATACAGC
GCAATGCTGTCCCCTGGGTGTTGGGCGGCAGACTCTTCCCTCTCTCTGTCTCCTTTTGAC
CTCCCACAGCCGCTGTGTTCAGAGATAAACAGCTGTCAGTGCAGGAAAATCGCCGACGCT
GCCCTGCTGTTACTCTATCTGTCACTTTTGTCTCGTCTCTGTCCTCTCTGTCTTTTGCTT
TTGCCTGTCTTGTCCTCCTGTCTCTTCCTTCACGAACCCTGCCAGGAGCGGCCACGCAGA
CATTCTTCTTTGCTTTTGTTTTCTTGCTCTCTTTTCTTTTCCTTGCCTCTCTGCGTGTCC
CCTCATCTTGACATCCGTTTTGGGCCTCTTGCATATTCTGTGCCTTTTTTGTGTGGTTGG
CCTTCCAGGATGCAATATATTCTATCACTTGTCGTTTTTTTGACTCCTGCTTCTCCTGCT
TCTTGCTTTCTTTTTGTTACTGTTTTCCCTCTGCATTTCTGCGCCTGTTCTGCAAAGCCC
CATAGGACATTACTTTTTCCAGTTAGCCGCGTTAACCAGGGTCAAGACCCCTGCCACAGG
TTTTCCTCTTCTCTGTCTCCTGCTATCGCTTTCTTGTCTTCGCTGGTCTGTCCTCCTGAC
GAAATGGCACACACCCAGACACCCTCTCTTTTCTTGCCTCCCCTCTTTTTCTGTGCCTTT
GACTCTTCTCATTGGCCATTTCATAAAATGGAACGTCGATCACTTTTTTCTTCTGCCCTC
CCTCTTCTCTTTTTTGTTCTCTTTTTTTGTGTCCTCTCATCTCCTCTTCTTCACACCCCT
CCCCTAGACAGCCGGCCCCTCCTTTTTTATTCTGTGTGATGTGCCTTGCTCGATTTTATT
TATTTATTTTTCTCTCTTCAGGTCCACATCAGCAAAAAAGTAAATCTCCCAAAATCTGGG
GAAAGTAGCATCGACTTTCTTGTCTTTTCTCTTTTGGGGGCAATACCGAGACGACAAGAC
CAAAACCAAGACCCAAGATACCAGAATATGTCGGCTTCAAGTGACTGTAGCGTGGGCTGA
ATTCTTGGAGAGTTCTTGGAGGTGAGATATGCCCTCCAAGCTCTCGCTCTCGTGGTCTCG
GACAACGTGTCTTCCGTGTGGTGATAACACCTCCCTCTCCTTCTTGCCTCTTTGCCACAC
GGAGAACAGACAACAGGCAGATACGGGGCCGGAGCTGTGTTGTGAAATGTTGATCTTGTT
TTTGACGATCTTTCTTTTCCAGAAATGCAAAAGGGAGGCTGTGGATGTTGAGGACTCTGC
AGAAATAGGGAAAAGAGCATGACGATGATCTTTACCACGCGTCTCGCCCTCCCTTTCGCG
TATCTTGGTCACTTTTGCCTCTTGTGTCTCCGTGTTTCTTCATGTCGGTCTTGTTTCCTT
GCATTGTCCATCACCCAGGGAATGCCAGAAAAGAGAAAAGAAACAAACGGCTGTCTCAGT
ATTGTCACCACCCTTTGATTTCCTCGTTTCTTTTGGTTTCCTCGTTTCTCTCCCTCCTTA
TCTCATTTTCTTTGCCTCCTTCGTTTCTTTTTTCAACGCCGTGTGGCTTTGTTTCGGACG
ATCCGTTCCTTTACTTTGCAGAGTTTTCATGGAGACTCTCGTTGAGCTTCTTTTTCTCAG
GGTCTGGCATGTAAAACAGTTGAATACTCGTATTCCGGACACTGCGAGACAGGAGACGAC
TAACAAGGCCCATCAATGTCACGATGTTTTGCTTTTGTCCTTGTCTTCAATCTTCATTTC
ATCGCCGTCATCTTTCTCCCCATTCGGGCACATGCAGGTGCATGCCAATATTGAAACGCC
CTTGTCTCAATTCAATAAAGTCGACGCAAATTTCGGGTCGTTGGCCAAGTCCGTGTTCGA
GGTCGAGTCCAGCGCCAAAGTGAAAGCCAAAGCTTTGCTTCAACACTGACAGGGGTATTC
TTTAGCTTTCTCTCTTCTCCCACAGACGAACACCGTCAGACGGCTACGGGCGACGGCTGC
CACGGATATTGCCATGGCGCGGTTCCCTTGCCCAAGAAGCGCTAACAAAGGCCCCCAAGT
GCCCCAAGCGACCCAAGAACAGACTTGACCAGCCATGACCAGCCATGAAAAGGACGCCAA
AAAGACACCAAAGAACACCAAAACACACCAAAGCACACCAATGACCCAAGAAAATGAGAC
CGGCCAGTGGTAGCGCTGGCTGTGTCCGTACGGGCCGCACAAAAGTGGGGATTGGTGGTC
TCTGTTGGTGCTTTCTTTGGTGCTTTGGCGACTTTGGTGTCTTTTTGGCGTATTTTCTTT
GTTGGGTCTACGACGCTCCTTCTCAACAGCCATCTTTTCACCCAAAAGAGTGAATATTGA
CTACCAGTTGCATCATCTCTCATCTCTCATCACCGTTCGTCTGGCGTCGTACTCGTATGG
AGACATGCAAATGCAATAGAGGCGTGGAGGAGAATCGTCGTAAAGAAAACGAAGCTAGTC
AACAAAAAGACATGCCTTTTCGATGTGATCTCCCGTCACTGCCGTGGACCCTTGCTTTTT
TTTAATGGAGAGGCGTATCCTTTTTTCTGCTTCTTGTCCTGGACGGGAGTCGACGTAGCC
GAAGGCAGACATAAAATCGAGATAAAAGATGGGAAAGGACAAGAAAGAAGAGGACAGGCT
GGGAAACACTTGGCCACAGGCACACACAGGCACACAAAATATGTGGAGCGCCAGGCCTCA
AGAGGAAAAGATTGGCAAGAAAAGCCGGCGATGAAGAGACGATGGCAAAGTGACGACGAG
GTGCAGGCGAGGACAGACAACAGAACAATTGAAAAGATAGATTGACAAAGACCAAAAACG
AAAGCGAGGCCATCAGCCTAGCGAACCATAGGACTTGTTCTTTGGGGGAAGGTGTGAGTG
GGCAAAAAACCGCATACGTCTGTCGTCTGCGTCTTCATATTTCAGGGCGAGATGCGTCGT
GGGACTGGACTGGGCAACTAGAAAGTGAATGGATAGTGTTTGGCCTATCCAGTCGAGCCA
GTCTGTTGGCGTTTTGAGTGAGGCCTGCAACCTCTCCTCTCTGCAGCAGTCCCCCCAAGA
ATTTGTATGCAATACGACGCCGACGAGCTGGGGGAAGGAGGTGCAGCTGCAGTTGCAGCT
GCAGGAGGACGACAACTCCAAAGAAAAGAAGGAAAGAAGAGGGTGTGCACTCTGCAGTAG
CTCTCTCCATCCTATTTTCTTTTTCGCTCTTTCCCTCTCCTGCCTCGCACCTCCCCTCTC
AGGCAGCTGCTCCCTGCGTCTGGCTTGCTGCAGCCCCCAGGCACAGCAGGAGCCAAGCAG
TCGCAAGCAACAGCAAAGCAGCATCCAGCATCGTCAGGAAGGAGCGAACAGCAGAGCAAA
CCGTCCATCCCGGCGCTGTCTGCCTTTTCTTTCCCTCCATCTTTTCGGACCCCATATCTC
GTTGCTTGCACACCATCATGCTCCTTCCCTCCCACCACGCAACGCAACACAGACATGGCG
CTAGTGAATTTGCTCAGCCCAGCCCCAGGGCAAAGCAGAGGCAAGAGCGACCCTCGATGG
TCAAGATGCAGAATGCGAGAGCAAAAATGCAGAAATGCAAGAAAAAGGCACTCAATTGTT
TTAACCAGAATGAGACTCTTCCCAAGCCACTCAAAACTTTAGCTCCATTTTACCCTTTGC
TTTTCCCTTCAAGCCCCAAGATGCAATGCAACCTCACAACGAGAAGGAGACGCAGAGGAG
ACACAAGAGGAGAAGGACAGAAGAGAAAAAAAGTGAAAAGTGACAGAATATCAACAAATC
AACTCTGGACCAGGAAGCCACCAGAAGGAAAAAGAAAGCATCCCCACGCTATCAATTTTC
TCTCCTGCTCTCTTTTCTCAGTTTTCTGCCACTGCTTGTCTCCGTTCCCTCGTGGTTTTC
GCCCACCCTTTTCGTTTTTTTGCCTCACTTCGGTTCTCTGCAACTCTTTCTCGACGACAC
CCACAGCGGATACTGCGTCTAACTGCATATCCAGACTCCCAGAGCTGAGGGAAAGATGAT
GCAGGCAGACAGTGAGAAACAGAGAGAGGCGAATGAATTGGGGGCAGTGTGTTGCAGTGC
AGGTTCGCCTTTCTCTTCCTACTGAAATATTCCCTTTCAATTCTTTCGTCATCTTCATCT
TATTCGTCCATTCTGCTGTCCATCCCGTTGGAGACAAGATGCTGCACCCACTGTCCTCAT
CCTTTCTGCTGGAAACCGCTCCGCGTCTTGCGTCCTTGCGTTGTGTCCTGTGTGTCCTTT
TTTGCTGGAACCGCGAACCAGGGGCAAGAACGAAAAAAGTCTGGGGATAAAGGCGCAGGG
TTGTTTGAAAAAGAGGAGGGAAAGCAAAAAATGATGCGAGCGGAAGAGCAGGAGACCAGG
CAAGGAAAAAGAAAGGTCAGGGGCACACACACACACGATGAGAGCAACTGTGAGCAATAA
CAGCAACAGTCTTTTGGATCGTGACAACGGAGACAACGCCCTTGCTTTGTCGTTGCTTTG
CTTTCTTTTTTGTTTGTTTCCCTTTCTCCCGTCGAAGTTTGTTGGTCTCTTGACCACCTG
CATCGTATGCACACCAGAGGGGTTTTTCGAAGCGAGTGAGAAAACAGAAAAGGCTCTCAA
AATCTCGCTTAATCGACAACAACAGACCCCATGGCCTCATTGTTTTTGGGTTTTGGGCAG
TGCAAATATTTCCCCTCTTTTGCACACATCCAGCCCCCAAACGCTAGACAATGGCAAAAG
GAAGCAAGAAGCATGCAATGCACACAAAAAAAGCAGAATACTCTGTTCGTCGAAAAAAAA
AAAGATACGATAAAATGGCGCGGCTGAAGCAATGACGGCATGTGGTCGAAGAGAGGTCCA
GAACCACCTTTATTCTGGGGGTGCCGTTTAGCTGTTTACAGAGAAACTGTTTTGTGTCTC
TCTTTTTGGCGCCTTGTCTCTCATTTTTCTCCTTTATCTCCTTGCTGTTTCTGCCCACCT
GCCAGCCTGGCCTCCCTTGTTATCTCCTGAAGCTACAATTGACTACGGCGTACGTCGTAC
GTCGTATTGTCTATTGTCTTTCGTACTCGTAAACTGACATGTCTCACAAGAGCTTCCATC
TTGCTTGTCTCCCTTATTTCTCATCTTCCAATCTTCCTCTGCCTGTTCTAGCTCTGTCTC
GGAGCAGAATAAACGGCTCCACAGCAAAGAAGAAGAAGAAAAGGAAGTAAAAGGCAACGC
TACGGAGGAAAGCGACGCGTGGTCGAAAAGAAGCAAAGAAATAAAAAGAAAGAAGCAGGA
AAGATAACATTAACATGCCTGCACTTACAGCTCAAGATTGAGCTTGATCCTGATACATGA
AATGTGATGGAGCTCCCAAACTTTTTGCATCGGACGAATCACACCCCTGTATCTTCTCCT
CTTCTCCACGATTTCGTGTTCTTGTCTCCTCTTTTATTTTTTCCCTCGATACCTCCTTCG
AGATGTCGAGTCCTCCTCACTTCATATTAGCATTCCCATGGCCCGTGGTCTGTGGTCCGT
GCCGCGAGGGAGGAGAAAGCATCAAAGAAAGCTGTTCAGCAAATATTCAGCTACTCCAAA
AACAGGCAGTTCTCTTTCACGTCTTTCATGTGTGAGTTATGCAAGGGAAATAGAGTGCAG
TCTTGTTTTGTTTTTGTCGTACCAAAAGAGCAAGCGACCCGAAGTTGACGCCGTTGATAC
CCCAGCCTTGTCTGTTCGAGCCTTTTGCATTTGCATGCGTACCACGAAAAGACGAAAAGG
CAACAAAAAGCTGAGACGTGGTAAAAAGGCAAGGGGATGCTGCTGGCATGCCTGTCGACA
AAGTTCTCTCCAAAACGTTTGCCTTGCCACTGTGTTTGCTCCGCATGCAACGGAAAAGGT
GCAACATGGGGGTGACAACTTTCAGTCTCCAACCGTTTTTGCTCTTTTTCGATGGAGAAA
CCGACAACAGTTTACTGAGTAACTCCCTCATGCTCTTTGCTCCTCTCGTCACCCTCTTTT
AGATTTTATTGGGCAATTCCACAGACGACGGAAGAGGTGCTGTCATTGTATCACAAAAGG
GAGCATCTCTTCGCGGATAGCCACCTCATCGGTCTGGATTGTGAGCTCATCAGCTGTCTG
TTTTTTGGTCTCTCTTTGTCTCTTTTGTGCCCTGTACTTGCTTTTTCTCACACCGAGCGG
CAAGCTGCATCGTTTTTGTTCAGCGAGTGCCCGGTCGACAGGGAAGCTCACCAAGTATCT
TACTTTCTTGAACCAACAAGCAAATAAACACCAGCCTATCAGAAGCTCCAAACAAAATAC
GGGAGGGTGACGAGTACGGCGTAACGAGCAAGAAAGCAACAGGACAGAAAATGGGAGCCT
GCCTGATCGAAAATGGCGAATGCCAGGTACCGAAGACAGGGGGCAGGAAACTGGAGGGTG
TGTGTTCTCTCCCGTATCTCCATCTCTTACACCAACAGCCTCTTCTCCATCTGCAATTTA
TATTGCGATGCATAAAAAAAGCAGCAGAGAGCTCAAAGAGGAAGAGGCACGACGTAACAA
GGTCCATTGAAATTGAAATTTAGAAAAAAGGAAAAGGCTGGGCGAGTTAAGAATAAAACA
AACAGGCATGCAAACAATCAAATTAACTGCCACATCGTTGCTCTCTAGCGCCTCTTTATT
TACGATGGATATTGCCTTTGCCTTTGTGTTGCTGCCCGGTTTACCCCTCTCATCCAATGC
ATCCCACTTCGTTTCAATATATTTTCGTTCAGTATCATACATTTTGATACGGGATATCCT
GAAGAGGACATAAGTTGGGAGCACAGCTTGCCAAGCACAGCTCAATGGCTCCAAGGCTGG
GCCTCGATAACGAAAATGGCATCCCACTCTCTCTCTCTCTTTCTATCTCTCTCTCACTCC
CACACACTCGTTCAAAACCTTCAAACAGCCAATGTCGAGGATGCGGCCAATCAGACGCCA
AAGGTGGCTGGGCGCCCTCTTTTTCCTCTTTTTCCTCTGCCTCTCTGAGTACTGCCAACG
TCGTAGGGAATGAATGTGTGTGGAGATGGCAAACAGTTGAAGGAAAATACACTTTCGACC
CCACTGGCCAATGGCGATACGCTGCTCAAACACACCACCTTCGGCGTCGGCAACAGACGA
GGCCAGGCCAGGCGAAGCCATGCCCATGAACCACTGGAGAAGGAGAAAAGATAAATAGAT
ACTCGAGTGCGACGTTTAAAAATATCCATTGAATTCCTGAGTGACGAAATTGCGTGCAGG
CCAAGAAGAAGGAATGTGGGCTTCTCGTTGGTCAGACGTTTTGAAACGAAAAAGACGTAA
AAAGTCGACATGGGAGATTTGAAGGAGAGCCCAGAAAGCGACGCTGGGCAGTCTGGCAGG
TCTCGATAGTCACGAATTTGGTGAAGATCTGACAGCCTCACAGCATTAATGGCCTCTTCA
GTGTCGTAATCCCACGTCGCCTCTATTTTGGCGCCTTACGGCCTTACCATGATCACCAGC
GCGAGCGAGCGGAAGGGAAGGGAAGGAAGGGTAGCCTGGAGGCAAGAGGAAAAAGGCAGG
CACAGAGAGAGAGACTCGAAGGAAGGAAAGAGGCCAAAAGAAGCGGGTCGGCGGGTCTGT
AGGGGCTGATACCCTTTCAGGGAAGGAGCCGCTGATGAGCAAGGAAGGAAGCCCTGAGGC
ACCCAAGCAGCTCGGAAGACGGAAGAAGGAAGAAGAGGGCGAGGCGCGGACGAACACCTC
TCTGGCCCTCTTTTTGCGTATTTCCTTGTCCGGCTTTCGTCTTTGTTCCGCTCCGGCCTC
GAGTGCGACGCCAGTCGTAGATATGTCGCAGGGCGTCGCAAATTGGCACTTCTTTCTCTC
TCGCAGAACGCAGAACGCAAAACGCAGAAGGTGAGAGTGAGATGGTGAGACGACACCGGC
CCAAAATCTGAGGCTCCAAGGTCTGAGCCTCAATTTGTCAATGGCAAAAGGAGAAGGTAA
ATGGCGACATCAGGTATCTTACATACACTGTATCAGTACGCGGTCCTCTGTAATACTCCT
TCGAGCCCTTTGGAATCAGATGGAGAATCATCGACAACCACGGTCAAGAGCCTTGAAGGC
ACAAACCCCCACCGAGCGGCATCCCGTTCTTTTTTGTGGTCTTTTTTACTTCTTTTTTTA
TGATCTCCTTTTCTTTTTCTTTTCTCTGGGCATCTGCAGTCCTTTTCGCGACCGAAATCG
CCGAACCATTCGATGCGTTGACAGGCTGGACCCAGTTCTTTTTTGGCAATTCTCCGTATC
AATTTGCTTTTGTCGTCACTCTTCCTGTCACTGTCACTCGCAATCGTTCGTTCGCCCTGC
GTTGGTCCTTCCTTCCCAGAAGTGCGCATTCCACGGCTTCTTCCGGTAACAACAAGGCTC
AGCCTCTCCCTGCTTGTTACAGTTGTGACAGTTGCGACGGCTCTTTCTATCACCAACCGC
TGTCCTTTGTGGAGCTTATGGAGCATTGTAAACAAAGTGAAAAGTTTTCAATTGCAAGAC
ATTTCGAGCCTATTGGAGCAGAGTTTTCTCTTTCCTTACTGAGTATATCTCCTTTCCTTT
CTTTTTCTTCGGGTTGATCGCTCTCTCGTCCTCCTTGCATTGTCGTTGACAACTCTGAAA
GGGAAGGATTTGCTGGAATCGTGGAATCCACTTTCTGCGAAACTCAAAAATTCATAGAAA
TTGAAACGGACGATGAGGAAAGATATGCACGCAAGCAAACAGCTCACATAAGACATGGCG
TGTGTGCATTTTTGATGTGACATTTTTGACAGAGAAAGTGCATGGGCTTCTCAATGGGCA
GATGCATTGGGATAGACAGGCCATGTCGGGTCGTTTCTGTCCACTATTTTTCATCCTTCA
CGATAACGGGAATACGGAGGACCAAGAACAGTGTCGACCGCACAGTAACAACTTACACGG
GAGCGGCCAAACTCAAATTCAAAACCTGGGTTGCAGGGCTAGAGATACGACGACGAGAAC
CGCCGAGTGCGATCCTGTGTTTCCGCTGTCTTTTTTTTTGCTCTTCGATATCTCTCGCAA
AACACAGATATCGCCTGTTTGACCCCCACGCGGTTTTCGGCCTGGGGGCCTCCATCTTTC
TCAATCTTCTGCCTGCATTCCTGAGACTTGGGCTACCAAAAAGAGACAAAAAGAGACGCA
AACACAAGCAAAGAGTGCTGCTGGAAAAGACATCACGCTGTCGATTTGACCAGCCTTTCC
ATGTCTCTGGTTCACACCCTCCCACGGCCTTCGATTCTCGCGTTCTCGCCTCTGCAGCAG
GGCAATAAAACTCCGTAGTTTGATGTTGAGCCAGAAGAGAAACCCCCATCTTCAACGTCG
ACGCCTCACACACCCCCTCACAATTGTTGTCCCTTATCATCACCACCTGCCTGTAGTTTG
TCCATCATGCGTGCACTATGTCTTGGAGAGCGAGGAGACCTAAAAAGTAGGGGGCGTGTT
GTTCGTGACTTGAGGCCAGACAATACGAAGCGCCCTCTTTTGTGGTTGTGTGTCTTCTTT
TGTCGTCCTGTCTTTCCTTGTTTGTATTCACGAGAAAGAGACAGTCACAAGGCCATTAAA
TCCGGTGACAGTGAGAAAATAAGTAGAGACAAAGAAAGAGGTCATTCTTGAGCTTTTCTC
GATTTATCGAGGTTTTCGTAACTATTTTCTTCGATTTCGTGGATTCATTTTGATTTTTTA
GTTCTCTTTATTTATTTTGCATTTTTATCACGGTACTTCTCGCCTAGCTCCCTAAAAAGA
TAAACATCACAACACACAATTAAAAATCGCCAATTCTGTCCCAAAGCAGTCACAACATGG
CACCATTTTCGCCTCAGCCTGACTGACTGTCTTTCTCTAACAAAAGAGCCAAAATTCAAT
GGCTCGCTTTTTTGGCGACAGGAATGGGGTGCTCAGAGGACAAACAAAGAAACAAGATTG
TGCGATGAAAGACGCCATCAAAGCGATTGACGAGTCACGACTCACAAAAGCTTTCCCCAT
ATCTTGCCTGCAATGAGCGGTTACGAACCGGACACGCCGTAGGCGATCCTTTCCTCGCCA
AAAGGGGACGAGAAAGAAAATTTTTTGAGATTCCTTGTGCAAGGGCCCATGTGTTTGATA
GGCCCCCAACACGCCCCAAGAGAGCCAAAAATGGCCCCCAAAGCAGATCAATAACGCCTG
AAAAGTTTTTTCTCTGCCTCATTTTCTTTCTCTTGTCGTTCTCGCTTGCGTCCCTTGGAT
CGTATGCCTGGGGCTTGGGACAAGCCACCAACGGACGAAAACGGCTCTATCGCTCAAGCA
CGAGAGCTCTCGAACAGCCTGAAGGTCCCCTTTGACACTATCGAACGCCAATCTATCACA
GTGAAAGGAAAGGGCGTGCACGTTTTTGATTTTGACGCTGAAAAGGTCCTTTCACGATTT
TCATATACGCCTTACGATGCACCTAAAGTCTAAAAGACCAAGAACAGCCTTTTTTCGCCT
CCTTCCTAGAATGGCGCCATTTGCACTGTTTTGGGCTGTCAGTCTTGCGTTGTCTGTTTT
GTTTGATTGACTCCTTTTTACTTGCTCGTCAAAAATTTTCATTTTTGATTATCATTTGCG
TCGTTGTCTGCAAAGGTGCACGCACCAGCTGCACAGCAAATTTTTTTCTTTCTTTCTCAT
AATCTCGCAACAAAATGTCTCTCCTAATTTGATGATGCACACCAATGAGTAAGAACAGCC
TGGCAACAGGTGGCAATGGAGCAAGTATCGTCGTATGGAGCTTAGAAAGGGAGAGAAAGA
GTGACGAGAACACGAAAAATTACGATACGAAAACGAAGAAAAAATGAAGAAAAAGAAAAG
ATGGAAACGGTGAGAAAGAAGATGAAAAGAAAGACGAAAAAGAGGAAATCAACGGCACAA
TTCTTTGACAAAATTGCAGAGGGAATTTCATGAATTTTCGATTTCCCTCAGGGCCTCCTT
TTGTCAATTTCTCAATGGCAGAGCGAATTTCCTAATTATTCAATTTTGACGATGACTGTC
CTGATTTTGCCTCATCATCGTGAACCTCAATTGCCGCATTGGGTACATTTGCCATTTTGA
CAATTTGCCATTTACCTTTTTCCTTTTCCCATTTACGATGGACCAACTCGGAAACCTGGC
CATCAGCACGGCATCAATCGGGATCATGAACGGACATCGACGGCCTTGGCCTTCTTTTCT
GTCTCCTCACGTTTTCTTGGACAATTTGCAAAAGAGGAAAAACGTAAACATGCACGAGGC
CCAGGAATGCTCCGGACAGCCACAAAACCACGAAAAAAGACCAAATATGATCTGTATGAA
CGGCACGGGACAGTGCATATTCCGTGGACGCCCGTAGACGCCCCGTTGAACGACAACATC
CAAGAAACGCCGCCTTTTCTCTCCGATGGCGTGGGCAGATGACGGGAACCGCCCCAGGCA
TGGTGTGGTTGTGTGGTGCTATGGTGTTATGTGAGAAAGGGCCAGAATCATCGACAGTCG
AGAGAGTGAAACGAGCGCAAGGGAGCCAGTGGAGGGCCCCAGTCGCCTAATTACGAAATC
ACGATGCGAACAAACGAAATTTCATTGACAACAACAGCGCGTGCCTGGCCCGCTGGAAGG
CGACAGAACAGTGAAGAAAGGCCACTGTGGACAGAGAACGTTCTCGTTGCTCGCTGACTT
TAGGCGCCAGTGGTCCACTGAACAGAAAAAATTTGCTTGTCTGCCTGCTGCAATCTGACT
CATTTAGACCCACGCCCTCTCCACAGCAGGTCCCAAACAGCACCCAGCACACAGCACACA
GAGAGAACACAGGCCCTGTGTGGACAGCAGGACAGTGGACACCGGACAACACAGAAGGGA
GACAGCCCGCAACGCACTAGCGCCATAGTGGGTCCTTCGATTTTATCAGTTTTTCTATTT
ATTTTCTATTTATTTTTAATTCTTCTTAGCTCCATCTCTTTCGTCCCAAGCAGAGAAAAG
ATACACCCATCGCACGTCACCACCGCAGCAGAGTTGCCGTATGACACTACCAGCACGCAG
TGTCCCGAATAACTTGAGTGACCTTTTGACAGTGATCTTCGCTGTCCCCTTCTCCTGGTT
CTCTTGGTCTGGCACGCTCAGGGCTACTTTTAGCGCAAGAGCGCTAAAATGAGGGGAAAA
GCAGCCCGTCGAAACAGCGTCCAAACAGAACGTAAGAGGGCGAAAGAATGGTGCAAGTGA
CCTGCAAAAACAGGCTTCGCGTTACGAAACAGTAACTCGTAGGCGCTGTTCGAGACGACA
GAGAGCGAGAACGTGCTCCTCTCGTCACCCAAAAAAGACCAAAAGACCAGAAAAACCAAG
AGACCAAAAGTCCAGTGGAGAAGGTCGTTTCTCTAGGTCACCAGGTCCCCCTTTCGTTCC
GTGGCCTTGGCTCATCGCGATCGTTCTTGCTGCGTGCTGGAACGTGGTCTGCTCTTTCTT
TTTACGTGAGAGTTGCGATGTTGTTTTCTCTTGCCATTTCTGTCTCTTCTCTGGCCACCT
CCCACCCTCTGCTCCCACGCTCTTTCCTGTCCTGCACAAGAATGGGCACAGCGGGATAAG
GAACGAATACGTACCTGACCATCCACGACATGCATGAGTGGGTCTGAGGAAAGAGAGGGA
AAGAGAAAAGAGGCAGAGACAGACTCACAGCGCAAGGGGAGAGAGTCACTCTCTCACTGA
GAAGGAAAAGAGGAGAGGAGAGGGAAAGAGGAAAGGGACCGGGGGGGGGGGTATGAATGG
GCAAGAGACAGGGAAGACAGAAGGGAGGGGCGTGGACAAGAGTGGGTCTCGCCAGGAGAG
GCTACTGCCCTTTTCTGTCTTTTTTTTTTTTTTTTTTTTTTTTTTTTTTTTTTTTGGACG
TCGTAAAAACTGGGGGTAGGGGGGGTACGACATTAGGCCATACGATTTTGCAAGGACCGC
CAAGTACACCTCCAGTGTGTGTATGGAGCACGCCAGGGTACGTACTCTGTGACTAGAGTA
CTTCGTACCTGTGAATCCCAGTATGACTGTCCAAACATACAAAACAGATGCTTCTCCCAC
CTCGTCTTTCTTTCCTCCTTCCTACCTCTGACTACAAGATCTCTCAACCTCCTCTCTTTT
TTTGCAATCAAGCAAACTTTCGACCTCAACTTACTTTTCTCTTCTTCTCTTCTTCACTTC
CTTTTATTTAACTTACTTCTTCACACTCTCGTCCTTCTCTTCTCGACAACCACCTCGCTC
CTTGTTACTACTACTGTTCTATCACCACCACATCTCGGCCAGCTTCCTGTATAAACAGCT
TCACCATATTTTCTCGTCCACGATCTCGACATTGTAACAAGAGAACTACAACAACATATC
CAGCACATCTGATTCTTACTCGACACTCGACTCAGAACAGCGTTGCTGCGAGCATCACCA
CTTTCACACCACCACCCAACAAACCACCACATCCACCACCCTTCACAATGGCCTACGATC
TGATCTGGGACCACCACTTCTGCCTCACCTGCGACAAGCAGACTGACGGGCCGGTCTACT
GCTCAGAAGCCTGCCGCCTGGCCGACTACGAGGGCGGTGCCACCTCCTTCGCACCACCCT
CCGGCCCCGGCTCACCATCGTGGTCGCCCTCGGGCTCCTCGACCTACAAGTGGGCAATGG
ATGCTCCCAGCGCCCGCAGCCGGCAACTCTTCTCGCTGTCTCCCGCCTACGACTTTGGCA
ACGCCCAGCCATACTCGTACTACGACCCCAGCAACTCGACCTCCACCTCCACCTACAACT
ACACCCGCCAGCCGGCACCACCAACCACCTCTGCGTCGGCCTCCGCATCGCCTCGCCACG
TCTCCTTGCCGCCCACCACGGCAGCGACCACGGCGGCCACCACCACGACCTACCACCATG
TGCTCTCGCCCTCGAGCTCGCACAGCAGCCTGAGCTCCATGCGCAGCGGCATGAGCTCGA
CGACCGGCAGCGGTGCCCAGCACGCCCTGAGCGCCTTTGCCCACAACTCCTCGTCTGCCT
CGGGCAGCAGCCAGACCAGCTACGGCTCGTCAGCCGCCAGCAACAGCAGCGATCTGTCCG
AAAAGGTCCGCAGCGAGCTCCGCAAGTACGCCAGCTCCCTGGAGCAGGGCAAGCTGCAGC
GCCAGCTGCAGCGCCGGCGGTCATGCTAGACGTCTTTCGTCCTTCGTCCTCTCCTCTTCT
TTCACATCCTTTCTGCGACCTCTTACGACAGCGAAGCGTCTTTACGAGCATGAACCACTA
CAAACCGTTGGAAATTTGATTTCTACTGCCGGCGTCTCTACAACCTCACCTCATTTCCTT
TGTCTTGTTAAAAAATAACTGCGCGGCCAACTCTGCTTTTTCCACAACTGGGCGTTTTTA
TCAGCATCATAAAAAAAGTTTCTGTTTTTCATTTTCTGGGGGAAAGGGATATCCGGAACA
ACACCACACAACCATACCATACCACAACATACCACCACACCAAAGCATTTTCATGGGAAC
ACATTTTTTTTCGGGAAACACCAACTGCAAGCCTCTTTTTTTTACCTCTTCCTTTTTCTT
TTGTCCATTTTTCTCTCCTCTACCAACATGTTATACCACCAGCCTGTTGTTTATGTTTAC
CTGTTTCTATCATGTTGTTTCTTTTATCTGGGAAAGGGCCAAAGAGAATCTTGGACCCGA
GGGAAATCATATCTTGTCTTTTTTTTTTTGTTTGGGAAATTACGATATCAAATCAGCATA
GGGACACACATACCATTCCTCTCACACAAATTGGTGGGATAAGGCGCAAATACAAATCCG
AGCAAAGGGGGAACAATTTCTTCCTAGCCTTTGACTCAAAGTTTCATCTTCATTTACACT
TTCACACTACCATCCTCTTGTCTGCAATTGCACAATGCACAATGCACGATACTAGTTAGT
CATAGGTTAGGCCAACACTACCAAAGGGTACAATACAAAAAGTTACTAGGGAAGGGGGCA
AGAGGGACTTGGTCCTCCTCCCCTTCTCTCTGCCAAACCAACATCTCTTTCCTTATTTTC
TTCTTAATTGTGACTCTTACTTGAAAAAGCTTTTCATAGCAACAAAGATATAATATATGT
GAGCCAGAGCTACATCAGTACTTGCAAAAATATATCTTGTGTCACTCACTACTTTGTACC
TCTAAAAGCTCAACACCTCCACCTTCATTATACAGTTTATTTTTGAATTTAATTATTATG
TGCCTGTACTGTCCGTTTCCTCAGATTCTGAAAATGTGCTCAAAACAGCCACTGGAAGAT
GCACCTTTTTTTTTCTCTTGTCAGGGGGTGTGAGACCTCAACGACTTTCGTTTACTTTTT
TGACAACAAACTCGCCCCTGGCTGTCTTGAGTCGAGGAGAGACAGAAGGGGACGATAGAA
GAGACGACAAAAGGTACGAAAAATCTCTGCCCTGCAGTCGCCTCCAATCGGCCTTATTCA
CGACTGTTTTGCTCGTACCCCTTGCCTTGTCCTACCAGAGAAAAGGTACATATGGCTCAG
ATGGGTACTTGTATGTGGGCGAGAGCTTCGTCCGAGAACGGCCAGAAGCAAAAGACGGCC
CAGTTTCAAAACGAGCTGCTTGCAGCTGGTCTTTTTTCAGCTTCTTGCCTCCTGCTGTCC
AGTGCTTCGGTCACGATTATTTGAATGGAGTCATACATTACTCCATTGAGCAATTGGGAA
CATGGATGGCCGTGGTTGAAAAAAGGCAGAAAAAAAAGAGGACCCATTCAAGACCCATAA
CAAGGTCTCCGCTTTCGCCTCCTACGCAAAGTGCCTGTGAAAAAAATAGCTGTGCTGTGC
ACTTGTGTGCTTGTCAACTCCATAATTTCCTCTTGGCAGCTGTATTTTTCATTCTATTTT
TCGTCTATTTTTTACGTTTCTGACAAACGTGCGTGCCTGAAGCAGTGGATGCTTCTGGGG
ACTGGAGACTGGAGACTGGGCGATGGAGACACTGGAGACTTGTTGTTGGCCATCGCCACT
TTTTCGCTTCTCTGTCGCACCTCTATCGTCTGCTTCCTGTTACACGTGTCTGGCCTCTGC
GCTCTGAGTAAGAATAGGATTTGTATCCACTATCAGAGTTTTCTCTCTTGCTATGCGTAC
TCAGGATGTGCTGTTTATGTGTTATGTGTTGTCCTATATCGCTTTATGCGTTTTTGCCTC
CCAACCTCAATAAACCCGGCATATAGCTGATAATAGGGTGTGCATAATGTTCTTTCTCTA
TTTGTTTCTCGATCCTATATGGCTGTTGAAACAGCCGAAGATGTAAGCTGCATAGTGAAG
GAAGTTGGGCGGTGGTCGGGCCAGATGCTTCAGTTTCCAAAAAAAAAAAAAAAAAAAAAA
GGAACAACTGCAACAAGGCCCAAGTCACGGCACTAACAAAAATATATGACGTGTGACAAG
GTGGACTCTTCCTCTTGCGTTAGTGCCCTTTTTGGAAACAGCAGTTGTGGTGAAAAAAAT
TTTAAACAACAGCCACCAACAAGATCTCAGATCAAGCAGTTGGGTGCTAGAAAAGTGACT
TAACGGTACTTGGAAATGTATGACGTATTGTGCGAGAGACATGTAGATTCAGGTCACCTG
AACAGCTTCCGGTAAATCAATTGATCTAGAGTCAACGGTTGCAACTAAAGGGAGACCGAC
GGAAGCTTTTTTCTGTGTCAACAGTTGCCTTTTGCCTCCTTGTCTCGTAAGTCAAGGGAT
GGTGACTAAGGAGGTGAGGAGAGGGAAGAAAAAAAATCATACGAAAATGACGATGAGGCA
AGACTGGGCCAAAATGAGCACACAATTTTCACTCCGCATTTTTCAAAAAGGAGACAAAAA
AATAGAGGCTCCATGATGCTCCATCTTGCCCCATCTTGCCCCGTTCAGGCCCCATCAGAG
GCCCCATAGTGTGTGTCTCCCTCCCTAGAATTCATATTAAAATAGTGTTTTCATCGCGAT
CTCTTATTTTCTTAGTATCGTGTTTGCTTAGTGCTCATCAGAAGGCGCAGCACAAAAAAT
ATTCCTAAAAAACACTAAATAATTTTTGCACCAGCACTGTTTACATGGGTCAATGACGTC
TCCAGGGCCAAAACAAATTAGCCGTAAAATAGTTAGGTGTTCCAGACTGCACCGAAACGA
CGAAAAACTTCACTGTAAGAGTACCCAATATGCGGGATCCTTGCTAGTACTTTTGTCCTT
GGGCTTTTCCTCATGCATTTGTCTGCATTGCTTTTGTCTTTTCTTCTTCTGTTGCTTCTC
TGCATTTCCATGCCGCTGGTTCTGGTAAGATGCTACTTTGGATGTTGGGTCCGTTGTGGT
GGGTTCTTTTTTTCTTCTGTTCCTGCTGGCGAGCAGTGCCTCTCATTCGTGGAAGAGGGG
ACATGGTACTGTGGAAACGAAAGAGGTAAAAGGCCAAGGGTATTCATCATCCTTCCCTGG
GAAGGGAGAAGAGTCCTGAAAAACGAACTATGACAAAGAGTGCATGAACAGAGGAGTTAA
AAGCCGCAAAGGGAAGCATGGGTGCAGACGTTTACCGACCGCGGAAGTCATGGAACAAGT
GCCCCGAGCGGTATGTAGGCAGGTTGGGTATTTCGGAACGGCGGACGGATGCAAAGGAAG
AGGAAGAATTGAAAAGATACAAGGTACACGGAAGACACGGAGCCCAGCATACAGTTACGT
GCACAAGTATGTAGGTGAAGTACACACAAAGAGTTGGTGTGGCGTGGAGACGTCCAAAAG
CGGACTTGCGGTTGGTTGAGAACAAAAGCGGACGAAACAAGGGCACCAGAGGACACTGGG
ATATGGCACATAATTTTTGTAACAGACTGGAGAGAACTCAAAGAACAAAAAAGCAAGAAA
GAAAGAAACCGTTCCCAGGGCGCAGGCTCGGCAGGGTGCAAGTACGAGGCTATGGCGTCT
TTTCGCCTCTAGCTGTGTATGTTGGTTGTATTACGAAATACGATACCTTGGTTTCTGGAG
GGTTGTCCTTTGTTACGTATTACATAGTACTCGCGTACTTGCTGTACCCCTCATGGAAAC
AGAAGTCATGGAACTGATATTTTGAAAGAAAAAAAGAAGAAAAAGCGCTGAGCCTCATGC
CAATGCCTACTTTCCAAGGAAAATAGACTCCAAGAGTGTCACGTTATCCAACACGCCTGG
CGCTAAACAAGCGATCGTGAGGAGATGTTCAGGAGGGGAGAGATGAAAGAGGAGAGGAGG
AGAGGAGGTGAAAGAAGAAAAAATAATAAAGAAAAGGACAAAAAAGCCCTAAAAACCTGG
GGCAAAGATGGACAGGGCCTGCCGGGCCTTGTCCTCTTTCGTCGTCGCCTGATTGCGTCT
TCAGTCTCTAATAACGTTTTCTTTGTCTTCTTTTTCAGAGTTCTCCTCTTTGCTCCTCAA
TTTCAGTGACATCGCTCGCTTTTTCTTCGCCCTTTTTCCATTTTGGCGGGCAATCCCCCA
GATTTTCAGAAAGGCAAAAGGCGCGCTGGCGCCGACCGCGCCAGCATTTCGCCCCTCTTT
TTTCTGGCGCTAGACCCATCTCACAAAAAAAATTAGCGAGAGGGGGTGCTGTTTTATCAA
AAATGCCCCTTCTTTCCAAGGAAAATAGGGGGATTCTTGGGAGAAGTTCACTGAAGCAAA
AGAGGAGAAGGAAGAGTGACTTTACCAAACGCAGCGATAGTGCCCCTTGTGCAGAAGCGT
CCGGCACTAAGCTACAGGGGGCTGTCGCATACTCCACACAATTTTTTTCTTTTCTTTTCA
GTGAACTCTGAATACGCGCTGTAACCCCCGGACTTGAGTCCACTAAAAATTTGCTTGTCT
GCCCTCACGCAAGACGATGGTACCGGTACTGAGAACTGTGATGAACTGAACTCTCGGCGG
ACGCCGCATCTTGAAGTTACACTTGAAGACCTGAATTTTTCAACATTTATTGCTCTCATC
TTCACTATTCCATATTCATTACTTCTGACGTGCTCAAGTGTGCCCCCAATCGCAGTTGAC
TTCCCCGCAAACCGGCCAAGATCAGCACCGGGCAACGCGGCAACGCCAAAGTAGACGAAA
CAACGTTGAGAATTAGACGATGAGGTTGGGAGAACAGAAGAGAGGAGCAAGACAAAGCCA
AGACTTGGGGATGGTTCGTTTGACTACAAAAATAAGGGACGGAGCAATACCGCTCTGGGG
AGAAGAAGAGAAAATCCAAATCTCGCCTACAAATGCATTTTGTTAGGTAACAGGGTATCA
TGGCGTGGAGACAGAAGCGAAGAAGAGGCAAAGGGACAACTACTGTGGACTATGGTCTGG
ACAATATGAACAAGAGGGGACAAGACGAGGAGAAGAGGAGACAAAAAATTATTAGAAAAA
GTTAGTGAGAGGAGAGAGCCTGGGGAAGCTCCTCTTCTCCTCTTGGGTCTCCATTTTTTG
GTGGATTTTGTTTCCTGTCGTGCCTTTTGGCTGTTAAAAAATCTCCTCGATTCTCCTCTA
TTCTCCTCTCGTCGACCCTCATCGTCTCTCGTCGTTTTCCCGTTTCGAGCAAGTGCGGAA
AATTGAAAATAGGAGGAGGCAAAACCGAGAGAAGAAAAGGGAAACACGCCGTTTACGAAG
AGAGGCCCAGCCCAGCAGACCCAGTAAAGCCCCAGTGAGCCCCAGCTCTCCCCGCAGAAA
TTAGCGACAGTGGCCGCGAAATAAAGAGAAAAACACGAAAAAATCAGTACAACAAAAGGA
AACGGCCGAGACCAGATTAGACTTTTCACTGCTAAAAAGTCTGGAGGTGGAGTTTGTGGG
GAGGCTTTTTGTTGTAGTAAATTGAGAGGGAGGTCTGAAATTTGAAAATTTCATATTTGC
CTCTTTTGTGCATACATGCCCCTATCGCAGCATTTTTTGCACGTAATAGGAAATCAGACA
ATGCAAAGGAAGAAAAGAGCTGGGGTACCGACACGGAGGACGCCGTCCAACGACAGATTC
AAAAACCCAAAAGAGTGGGAGACAACAAGGCAGGCGAGGCCGAGGACGGAGCATAAACGC
CATCTGTTTCAAAGGATTTTTGACAAGGCAGTTTGGGCAGGCCGGAACAGTTAAACAGGG
CTGTCCTAGAACGGCCATTGGACAATCAGGGCCTAACAAGTGCAGACATCAAAATTTACA
AAATTTTACTGGCACATTCGACAGCCACATTCGACAGCAGATATCCCTTGTGTCCACTCA
ATGGGCGTGGGATGTTGGGTGTCATCGTGACAGGTCAAAATTTTGACAAAGAGCTCGATT
GGATGTGAAGAGACTTTGAGGAGAAGGCGTCTCAGAGAGGCAAAGGGCGACCGTTGCATG
TTGGTTGGGACAGAGATGAGGAGATTTGCAGCTACCAAAACGGGAAGACGAGACTAGATT
AGAGCCCAACAGAGGTGGCAAAGTCCCCGTTAAGGCCTGATTGAAGAAAAGAAAAGAGGC
CCTGATTGCCTGAAAAGGGAAGAATCAACGAAAAAGTCAGAAACGAGAACGACCACTGGG
ACCAGTGGCTTGCACGAAAAGAAACAGGCCACCTCGAGCCACACCCAGAGTCACGCTGTT
TGGTGGCCACACTCTGGTGGACAAACAGCTATTGGGCGAATCTACACAGTAATATGAGAG
GACGGAGATGAGGAGAAGGGGGTTTGTAGTGGTGTGCTCCCACAGTTTCGCCACGATGGC
CCAGGCTGGGGAGGGCTGGCCAGATGCATCCAATACTAATGTCCAATGCCAGATGGACCA
AGGTGTAAGTGAAGAGTTTTTTTCGGACAACAAAATTGAGATTGAGCAATCACGGCTTGC
ATCGGTCTCTGTGTAATGGAAAACCGGCCGGCATACGGCGTACGGACAAAATGTGGTCGG
AATCGAAGTGAAAGTATCTTTTGTACATTTACATTGTTCTTTGTTGTCCGGGGCGTGGAC
CCTCGACTCTCCGACATCTGGTGACACAGAGGCAAAAACATGCAACATATCATGCCAAGA
AATTTTTGTGCTCTTCACTGTTGATATTGCAGGACCTTGTTGTGAGAAACCAAATCAAAA
CAAGTGCATAAAACTGTCGAGTCTATGATGCTATTCGGCAGAAGCGTTGTATGAAAATGA
AACGAGCCCATGGGAAATCCATGCAAATAAACACAATATAAATTTAGGACAAAATTGTAA
ACAAGTGCCGACCCGAGCCATTGCAGATGCCCAGTTTCAGTCCGATGAAATGAGATTGGA
CTTGAATACGTGAATGAATATCCATGTGAATGGATATGAATTTGAATATGAGAACAAGAT
GTCAGCTCACTCATTAATGCCTGAAAACTCTGCACTTCGGCAAAGACTTTGTTTGTCACG
GAAATCCTTGAATCCATCACCGCTAGATGTTGGTATATTCGTTAATTAGGTTGTATGCGG
ACATCATCTTAGATCTCGGAATATTCTTTGCAAGTTTTGTTTGCATCCCATTGATTGAAT
ATCAGTGCACCTTTTATCAAAACCGAGGGTCTCCATCTATCTGATGCAATTGCAGGACCG
TCTTCTCTCTCTTTTGTTGGTATCTCTTGTATGAAGCCCTATTATGGCTGATCTATTTTG
ATATATCGCAATATACGCAATAACACGATTTTGCAGGGCGATATCAGCCGGGGAAGTGAG
CTATGCAAAGCCGGCCGTGCATCAGAGTGAAAATAGAGGACAGCAAAGGAAAGGAGAGGG
TGCGGCGGCACAGAGACGGCTCACAAGGCGGGCGCGTCGTGCGTCTCCCGTCCTTGTTCA
TGCGTTCCACGGGTGTGTCCATAAGATGCTAGAAGGTACTGTACCGTCTCCAAAGCAAGA
TGGCATATCGAGAGATAAAAGTAAATATCGTGCCGTTCCCGGAAATCAAGAAAACGCAGG
GAACGAAGTGGGTAAGTAGATGCGAAGCTCCTGTAATATCACCACCAAGATTCACGATGA
GCAAGAATTGAAGACAGCACTGTACTTCGTACCTTCTTGAAGGCACAACCTCTGACGATA
CATGCCCCTTGTTTACTTTGTGAAGGCCCTTCCCTGTCCCGCTATATTGTGGCTTTCTTC
GGACATTTTATTCTTGTGGTCGCTTGTTCAGGTGTGGTTCGGCTCTTTCGCTGTTGCCGT
TCCCTGTTCCTTCATGCTCTTCATGTTCCCCTGTTCTTTTTTGTTCTTCCTTGTCTGTTT
TGTTTCAAACCTTTTTAATTGAAATGGAGCATGGAAGAAAGACAGTGTGAGAATGGAAAA
TAAAGAGGGGATTTTCTAATCTCACGCCCACGACGCGGTCTGGCCATTGATCCCTGTGAA
GCTTTGTTGACTTTGAGGGAGGATACGAAAAAAAAAAGACGATAAAAAACTTGATGTCTG
ACAAGGCTTCCATCATCCACACTCACCACTCCACTATGAAAAATTTTCACGTTTGTTTTC
ATCGAGATGTGGATGACAAAGAACGGTGTACGACGTGCAACGTGCTCCATATGTAAGGAT
GCTGGATGCGCAGTATGGAGAGCGAGCAAGAATGAAGTTATTCACGCCTAGAGTACGACG
GAAAGGTTTTCCATGGAGTCTTTCGGTTCCATCAGCCCCATGGGTTCCATGAGCTCCATC
TGATCTGATCCATCATCTCCATCTGCTCCATCTGCTCCATCCGGCCTCCATAGATCCACT
ACCCGGAACGAGCGAGATACAGGTCCATTTGAAAATTCAGATGCAGCACTTTGAGATGTC
GGTGAAACATTGTTTAAGAAGAAAAGACGGTGAAAAAAGTGCATCGTATGTGAAAAATGA
GTAGAATCCACTGTCATTACAAAGTACTGTGTACAGCGACTGGCAGGGAGACTCGGCCCC
GTCCCGGGCAGTTCAGCTGGGCCCTGCCGTGCTTCAGATACCGAAACGGGACGGGCCAGG
CGAAAGGCGAAGGAAGAGCAGGGCTGAAGTGAAGACTGATTCTCACCTCATCATCTTCCA
AGTTCACTCCTCATTTCTCATACCATTCCTTCACATTGACATTGGAAGAGTGAAAAGTTT
TTACAGATACATTCCAAAAGAGGTTCCCATTAAGGCTCCCCGAGAATAACATCTCATAAA
AAGGAAGCTGCTGCAAGTGCACAATTGGGAAGCCTTGTCAGGACACACCGACTCTATACT
CCGTACTTGTCTGCACTCTGCAGGCACAGATGCCCGCTGCGGTGTGCATGGAGATGGGGC
TCTTTAGAGGTGTGGGCCATTGTATGCCTTTTCTGCACGTTCTGTCGCCTTTTTGTCACC
TTTTCTTTTCACAAACAAAAGTGAAGCCTTTCACTTCTTACAAATAATTGTAATTGTAGG
ACTTCTTTGCACCCTTGTCGTTCCAGGCGTTCCTTTGCCATTCTAGCGCATCCACTGGTT
CCCGCCATGGCCGGGGTGCAGAAAAAGAAGGAACTGAAGTGAATTGAAAGCGGATGAAAA
AGGTGAGAAAAAAGAAAGCACAGGGCGCAGGCAGGCAAGGCATGCAATGAGGCCCAGTGG
AGGCTCAAGTTAAATGACTGAGAGTGTAAGAATTTACAGTGAAGAGTTTTCACGACATTT
CACACTTTTCGCTGTCTGCCTTCCCTGTTTCCCTGTATTTACGGACTGCCGAAAGGGCCA
TTTTGAGTGATGCAACCTGACATGTCAAGTTGGACAACGAAAAGGCAGAAAATTAACAAA
AATACTGCAAAATATGGAGACCACAAAAGCAAGAGACACGTAAAAAGCCATCGTTAACCC
ACCCGTGCATTTGGTACGTACGGAGTCTCAATTCGAGAAAAGAAAACTCACAATAAAAAC
ATACGAGGATGCGTAATTGATTTTGGTCCACTGGAGATGTCCGAAGACGCTGGAATCCTG
AAGAACACTCTTTAGAAGCAAGCTCTTCGGCACTTTTGGGATATCCACAACTCAACCGTG
TCCAGAGCTCAGGCTTAGGCTCAAGGATGCTCTTCCCAGCGGACAGCGAAGCGACAAACA
CACCCATGCCTGAAACCTTCTCAACAAAAGACAAAAAAAAGTATCTCGAAAGAGAAAATA
TCTCGCACTGTCTAGAATGTTGCTGCCTGTTAAGGACTGTTAAGACTGGGGTGCCTGTGA
TGTTCTTTTGTTGTTCTTTTGATGCAAAATGCCTGCAAGTGTACATCGTCTCATCGTGTG
TTGTCCTCCGTGCAAATATGCACTGTTTTTCACTGTCCTCGACATCCTGTCTTCCGGACG
AATAAACTTTGTTCCTTGTCTTCCTGGTCGCTTCCTTTGTCGCTTCCCTTGTCTTCCATC
TTCTGCTTCACCTTCTTCCGCCTTCCATTTGGTGATCCTTCCACTTCATCCTCTTCTTCC
CATGGTTCCCACTTTCCCTACCCGTGGCAATAGCACCCTGGTCTGTTTCAAAAGCAAGAT
GAAGTAAACGAGCCGGCTAAAAAGCCAGCACAGAGCATTTTACTGAGTGTCACTTAAAAT
AGAGCCATACGAGCCAGGCCCCAAGTCTATGATGCTTTTCTGGGTCTCTTGTATGGTCCG
ACCAAGGGCAAAACTTAAAAGTGGGCAGCCGGCCTGGCCTGCCGTTCCGTGAAGCGGGCC
CTTGCTTTTTCCTTGTCCGCTCCTGGGCTCCTATGCCATCGGCCGGTCGGCCGTATCCCT
GTTCGTTCTGGAATATGGATTATGAAGATGAAAGATTGCCAGCAAAGAACCCACAATAGA
ACAGGGCGCCTCAGATGCCCATGCTGTTTCGGCATTGGATGGAGACAGCTCATAAAGTGG
TCTTTGAAGATGTGCTCCATATACTGTAAGATCATTTCCTGCCCAAACGTGGGCAGATGC
GGTATATTTCTGCGATGCAGAGCCAGATGTGAAGTTTGTTTTGTTTGGGATATTGGGAAC
GTGCTTTTCTGGGATGTGTGGGCTCTCTAGTTTTCTCCACGTTGAGGTTTCATTCCGTTT
CCTCTTGCATCCCGATTTCATCTCATTCGTCGGTTTTGTCGGTATTCATCTCCATCTTTC
TTTCTCGTCACAGAGTCTGGTCAAGGATTGGTTCAGACACGGCCAAGGCAGCAACAATCT
GGTTGGATGTCAATGAGATGACAAAGATGGGAAGTGCTCGCCGAGAACCAGTTGCGTGGT
CGAGATCGCCCGTTCTCCACTTTTTTCTCTTTCACGTCCTTGCACGTCCTTACAGTGTTG
GTCTTTTGTCGAAACGGCCTGACGACCTCCACGACATGCCACGCCCATGATTTTCCCTGC
CGCGTTCCGCGTACCGCAGCTTGTTCCCCCATTCCCGCCTCGTCCCGCGTCTTGTACCCA
TCCTTCCAAAGCTCTCTCGGAAGGGCCGCGGGCGGTACAGGCACAGGCACCAAGGACGAG
ACGATCGAGACACGCCAGACAAACAGACAAACAGGTGGTCAAGTAGGCTTGGTTTAAGTT
CTCAGTAATTGTCAACATCCCGACAAGCGTGAGTGTGTGAGTGAGATGGTATGCCTTCAG
AAGACCCTTCTCAAGCTTTATTGGAGGTGTAGTGCAAGGGACTGTGATACGTTGATCCGT
CGTGTCTTTCACACACTCTCTCGTCTCGAAAAATGGCTGGACAATGGCTCACAATGGCTG
ACAATGGCGTTCTCTTGAGAGCGTCACTTGTCTCGCCCTGTCGTCTTTTCTTGTCTATTT
TGACGCATTGAATGTCAAGGCGCCCTCGACATCTTGTTTGTTCCTGTCAGACTCGTGCAA
GGTGTGGTGGGACTGGGTTTGTCTGGTTTGTCAAGACATTAAAGTCAAGACAGTAAGCTC
TAACATTGACCACACACAGAAAGGCTGACGGTCTGACTGCATAAATGTGTGAATGTGTGC
TCCCAACGGGCATTATCGTCCTGTGCAGCAAATCACATCCCATCGAAGCCGGCCTTGATA
CCCTCCATTATGAGGCATAACATGGAGATGCACACCCTCTTCTCTGTCTTGCGTGAACCA
GTCTTTCTGATCTTCCTTTTGCCCCTCTGTCCCTCATTGTTTTCCTGTCCCTCGCAGGAG
GCAAGCTCTAGTGCTGACAAGCCTGCAAGCTTCCTGCTGCTCCCTGAATTCTGTTCCTGT
CCTGTTTCTGTTTATGCAATCCTTCCCTGTAACTGGACTGGGTGGAGGGAAGGCACAGAG
AAAAAGAGGCATAAACTGGCAACCGGCCACTCACAGGCTGGAGAGGGACGGCCCTGTTTG
AAATGTTACTCCCCTCTTTGACTAAACGTTGACGTGTCCGCCTCCGAGCCGTCGAACGCG
AAGCCCGACAAGGCGTTCCGGGGTCGTGAGGGCCAAGGAATCAAGGGTCTCCAAGGCACT
CGCCATGACTGGCCAAAGGGAAATGCAGGTGCGTGGCATCCTCGGCGGTGCTTCGACTGG
CTGCTCTCTTCCAGTCTGTCTGTGTCTCCATTTCGGGCACAGCTTGGAAGAAGCAAGCAA
GTTATGCCTCGAACGGGTTATGCGTCTTTTTATGCAGGCCAGCCAGTAGGAGGAGAGAAT
GGTGGACGGTAGGTGTTAGATGCTTGATGTTTTGAATACTCCAGTACCGAATAGGGCAAC
GCAATTATGCCCAAGCATCCACTGCAGTGCATCTGTTGATATTCCTGCACTTGCATACTG
GGTGTATCAAAGATCAACACTGTGTCAATTGGATAAAGAGTCTCCAACTGTGGCCATGAC
AGCACAATATGCGTAACTGGCGTTGACAAAGAAAAAGAAAAGGACAAAAGTAAACAATGC
AAGCCCACCACGCCGTAAAACCACGCGATGATGCCATGTCCTCCCGGAGCCAGCCCACTC
TTCGCCCCCTGCGTCGCCTTGTGTATCTCGAGTGGCTCTCTATGTTTCTTCTTTGTCTTT
TTTGTTTTTTTTGTGCCTGTACTTGTGTCTCTGCGTCTTTTGTGCTCGTGTCCGTGTCGC
CGTGGCCCCGTATATCCGCATCGACAAGTATGTACTTGTACAAGTGTACTCTCTCTTCTT
TTTGTACACGTACGAGGACGGCATTCGCGCTCTCGCTCGTGCCCGTCTTTTTTCCCTGTC
TTCTTTCTTGTCTTCCTCCCCACTCTCTCCCGTGTCGGCTTCGGTCCCGCGGCCAGACCC
TCTTTTTTCTTGTGCCCATTTGTCTCCATTCTGCCTTGTGCTCCTGTGTCCCCGAACCCG
CCACCGTTTCTGAAAGAGCGGGATTTTGTCGGTCCTAAGCACTCCGTACGTGAGTACGTG
TCTTTCAGTCTTTTTTTGTCTGCGTATCGTGTGGTCATGCACTGTGTAGACACACACGGG
AACTTGACAAAGACAGTGCGAGCAGTACACGGGTCTCTGCAGGCGCCTGTGGCACAGCCG
TGTTTCGCATCGTGCATGGGGGTGGAGGCGGCCTCTGTTGCTGTGCGTGTGCACAGTAGG
CACTTTTGGTGGCTCAACTTGCTAAAGAGACGTGGATGTCGGCGCAGGAATACGTCCGAC
TCGCTGGAGTCAAGCAGGCCTGGTCCCTGTCGTTGCCGTTGGCCTTGTCGACTGCTGTCT
CTTGGGGCTTTCTTCTGCCGAAAGTCAACAGAAGAGACATCTACCCGCCGTAAATGCTGC
TCTAACAGACCATGTCGAGCTGAGCAGTTTTGTCTATTTTTGATACCTGATCTGGTTCGA
TTGTTGGATCAGTGCTGGTTAGATGTGCGCTCGACAAGGTCTTTTTGTGCCATTTAACGG
CCTGTCCGTTGAGCAGGGAGTGTCTGTACTCTGCGAAGGACCATGGGTGAAGGGCATGGC
TTGACCGACGCTGGGCCGAGGATAAAGGAAGACGAGAAGAAAAAAAAAAAACAATAGCAA
CAGCACATTGTAAACACAACACGACATGCAAGGCATCGACCGTGGGAAATGGATATACCC
GCGACCTGTGCCGTGTGTCGCCCCGATGCACATTTGCTCCCCAGATGCAGTGCAGTGTAT
GAGTGTACCTGCACGGTATGCATTTTCTGTCGTGTGAAACCATAGGCAGTGCATTCTGGA
CAAGCGTTGATGTTGTTGTTGCTGCCACTGCGTTCAACTGCATTCAGTGTGATCGGTGTG
TCGTGTCGGCTGCTGTTTTCCGTAGGAGATATCGCAAAGCCCAAATGCGTGTCCGATGGT
TATTGTCGTTCTGTGTTGAGTTGTATCAAGGACCATGTTGTGACTTCCAACCAGCCCATC
ATTGTCAATATCATGAAAAGCCTTTCAACGAGAGACAGGGCCTGGACTCTCGTTAATGAC
CAACTGCCAACAACCAACGAACCATTCCAGCGTGAAAACAGCTCAGGTCGGAGTTGAATT
GAAGAAAACGCCGACAGTGGCGTTGGCTGAAGACTGAAAAAAGAAGAAAGAAGAAAAAAA
GAGGAAGAAAAAAACTCTGCAAGACTTTCGCCCCTTTCTGTGCGACCGCATCGGAACGGC
TAGACTAACGAAGGCGCGTGGAGGTTGGGGATTGGGTGTGTCGTGTCGTGATCATTAGGG
CTCTATGAGTGCGTCGAGGCACTGAGTCGTCGAGGCGCTGAGTCGTTGAGGCGTTGAGGC
GCTCGTCTCTGCGCCGTCTCCAGCTCGACTCTGCATCGTGGAAATGTCGTGGACGAGAGA
CATTGTCTGATTGAGAAACGTTCTGGTCGGGGAGAGGAGAGGGAGCTCAAAGCCCCAAAG
GGTCCAGAGCAAGGCACAGACTTTGGTCTGGACTGACGCTGTCGGCAGTAACAAGCGAGC
AGTTAAACATGGCTGGGAGGCCTGCATTGCGCCTGTCTAAGATGCTCTTGCTGTTGTGCT
GCTGTGCGCCAAATCCGAGTTTGCGGGACAAACATGTCGACGAGTTTTGCTAAGGGTCTT
GTCAATATCATATCCAAAGAGTCAACATCAGTAAGTCCAATTCCATATCAAGTCTAATAA
TGAGTATCCAAAATGTGATCCCAAAGTTGCATTCATCTGTTCCAACATCACTTTGCAGTT
ATCAGGCACTTCTTAGCTCGCCATCACCTTCATCTCACTTTTTCTTCACCTCTGGGACAC
CATCTGATTTTTCGTCTTTTCCGTCCTTATGGAGTGTTGACACACGATACACCCTTTTTA
ACTTGACACCTCGTTGGATTGTTTTCTTGTTATAAACTTGTTTAACGCTCGATAATATTT
TTTGTTTTATTTATACCCTTTTCTTCCCCGCCCACCATTTCGTTTTTTTTATTAGTAAAT
TTCTGTAAAAGAATATACATTCCGTAAATCGACGACACTTTCCCCGACATCTTACGGCAG
AATAAAGAAAATATACAAGAAAGGCTTGCATCGTGAGCAACCTTTCAGCCGGCATCGACT
GCCCCGCAGAGCATGCAATACCAGAGAACGCCGAGCGAAGCAAGAGAACCAACCCCAAGT
CGCAGAATGCAGCACGCTCCCAGCCTTACTGAAGCGCCACCATCGAGGGACGACCCAAGA
TGTGTATTCGCTAAAAACAGTATGTTAGATTATTTGCTCATGCCCAACATGGTCGCCGTG
GCTTTCGTGGCTCTCATCGGCTACTCCACGTTCAGCACCAGCTTCTCGAAGCCCTTGGCA
ACTGCCTCCTCGCCGCCCGCTGCCTCAATCTCGTACTCGAGGTCCGGCTGGGCCTCGCGG
TACAGCACGTGCGCGTCGGCGCCCATGCGCTCGTTGTAGGCCGCCTCCTCGTCGCTGACA
ATCTGCTTCTTGAGACCGTTGGCGGCGGCCGCCTCGACCTGTAGCTGGATCTTGCACGAG
CGGTCCAGCAGGCCAAACAGGAAGCCGGCCTCGTCGACGGTCTCGCCGACCGAGATGAGG
CCGTGATTCAAAAGAATGGCGCCGCGGTGGGCGGGCTGGAGGGCGGCGGCGATCCGCTCG
CCTTCCTCCTCGGCGAAAACGATGCCTCCGTACTGCGCGTAGACGGCGTGCTTCCCATAA
AACGTGCACACGTCCTGGGTCAGCATGTCGAGCGGGCGTCCAAAGGCGGCCCATGCACGG
CCGGCGATCGTGTGTGCATGGCAGACGGCGTGGACGTCGTTGGGCCGAGCGCGGTGGACG
GCGCGGTGGATCAAGTAGCCGGCGGCATTGGACGTGCGGCCTGCCACTAGTGGGTTACCA
GAACCGGCAACAAAGCGGCCGGTCTGGATGTCGAGCAGGACCATGTCGCCCGCCGTCAGC
ATGCCGAAGTGGCGGCCCAGGGGGTTCATCCAGATGCAACCCGGGAACTCGGGGTCGCGC
ACCGAGATGTGTCCGCTCTGGCCCTCGATAAAGCCCTGGCGAGCAAAGTGGCGGAAGGTA
GCGGCCATATGGATGAGGGTGTGCCGCCGGGCCTCGACAAATGTCGGGAATGTAGGAATG
CCTGGCGAGTTAGTTGGGGTTGATTGCCATCGATAAGGCTAGGATGGACCAACCTGGCAG
CTCATCGCCGTGGGAAATGGCACGGCATGGAGACACAATCATCTCCTTCTCGGCCGTCTT
GGCCTGGGCCGGGCCGTCCTCGATGGTAGCCGAAGGCGCCATGATGTGTGGTGTCAAGGA
GAACGAAAGAAGATCGAAAGTTCGGTCAAAAGAAAGTCTCCTGACGTTGGCCAGATATCA
AGCTTGTTGATTGTTTGCTGAGATGTTTGCAAGTTGCAAGATGCTCTCAATTTCGGCCTT
TCTTCCGTGTTTTCTTCTCCCTGTGATATCCGACAGCGACTTGGTCGACTTATATCAGAG
TCTCCACGGAAATACCTGTTTGGTAATTAGTCCTTTCTGGGTGGGATGGATTCGTTGTAG
TGTTGGTCAGGTCTTTTTATGGTCTTTTTGGCCTTGCAGATAGCCAAGTCGAAACGTCAG
GTACGCCCTTTGAGATGGGGATGATACGAGTCGATGGTCAGACTGCCCAGCGGAGATAGC
CAAGGATGCTCCATCGCGATGTTCGGCCTCTTGGGCCGTCGTTGATCATGCACCAACATT
CTTCTCTCCCAAGTCTAGACATCTGTAAAACAAAACTTAAGTCCACCAGTCAGATAGCAA
AGCGCCGATAGCGAATGCACTCTACGGCTGCGGGGGAAGTAGCGTATTAGCACAGCACCC
TCTAACATCTCGAAACGAGGAAGGTCCAGCCGGCGTCGGGAGCGACTACGGAGGATTGTA
TTAACAATAAGGGAGATGCACGTGAGACAAGGCGTGACCTCTTATCGAAAATGTCCCTCT
TCTTATCTTATCTCTTATCTACTCACTAGTGGAGACGAACGGCCACGGCACACCTTTAAT
CCGCCACCACCCCTCTCTAGAAGCAGCAAAACGGCGCCAGATTCAGGGGGCAAGGCGGTG
GGAGGTCTGGTAGCCTGTCGTAGTGGTAGCTTCTGGCAGGCGGCGAATTACTTTTTTTCA
GCGACAGAAAGAGAAAGAGCATCTGGAGGCTTCGGCGGGGCCCATCTCCTATTATTATTT
TCAACGACCCGCGATCGAAACTAGGCAAACGCATATCGAGACGCAACAACGAGACAGCCT
GCGATTGTGTTCTTCTTTTGTCTCGACATAATTGGCATTTTCGACATTTTATATCCCACG
ACATAGTCGAAATTCCCATATTCTCTTTCCCGACTTTGCGACCTGTTTTTCACCCAGGCG
ACCTTCCCCTCTTCGGCGGCCTGAAGCTATTTCAAAGCTTCACTTTTTATTTCTACCGAC
TTCCACGACACCCTACCACACCCCCCTTCACAGACAGACACGATGCAGGCCCCCGTGCTG
GTGATGAGTATGTATTAGCGACAATGGAGACGTTGAGGGGGATCTTGGGAGCTTTTCAGA
GCTTGTTGGAGCTTCCCTTTCAGGGGCAGTTTTTATAAACTTCACGAGGCCACGAGACCG
CTACTCTAGATCTCCTTCGACAACAAAGCACAGAAAGAACATGAATACTAATCACACCTT
TCTCTACAGACACCGGCGGCGCTGAGAGACAGACCGGCCGCAAGGCGCAGCTGTCCAACA
TCGCAGCCGCCAAGACCGTCGCCGACATTATCCGCTCGTGCCTGGGCCCCAAGGCCATGC
TCAAGATGCTGCTCGACCCCATGGGCGGCATTGTCCTGACCAACGATGGCCACGCCATCC
TGCGCGAGATTGAGGTGTCCCACCCAGCCGCCAAGAGCATGATCGAGCTCAGCCGGACAC
AAGACGAGGAGGTTGGCGACGGCACAACGACGGTCATTATCCTGGCCGGCGAGATCCTGG
CCCAGGCCCTTCCACAACTCGAGCGCAACATCCACCCCGTTGTGATTATCAGTGCGTTCA
AGCGCGCCCTCAAGGACGCCCTCGAGATTATCGAGGAGATTTCGCTGCCCATCGACGTCA
ACGACGACAAGGCCATGTACGGCCTGATCAACTCGTCGATTGGCACCAAGTTTGTCTCGC
GCTGGTCGCGCCTCATGTGCGACCTCGCCCTCAAGGCGGTGCGCACGGTCGTGTGGGACA
TTGGCAACGGCGGCCGCCCCGAGGTCGACATTAAGCGGTATGCGCGTGTCGAAAAGGTGC
CCGGCGGCGAGATCGAGGACAGCTGCGTGCTCGACGGCGTGATGCTCAACAAGGACATTA
CGCACCCCAAGATGCGCCGCAAGATCGAGAACCCGCGCATCGTGCTGCTCGACTGCCCGC
TCGAGTACAAGAAGGGCGAGTCGCAGACCAACATTGAGATTTCCAAAGAGGAGGACTGGA
ACCGCATATTGCAGATCGAGGAGGAGCAGGTCAAGGCCATGTGCGACGCCGTGCTGTCCG
TCAACCCGGACATTGTCATTACAGAAAAGGGCGTCTCGGATCTCGCACAGCACTACCTGC
TCAAGGCCAACGTCACCGCCCTGCGCCGCGTCCGCAAGACCGACAACAACAGAATAGCCC
GTGCCACCGGCGCCACCATTGTCAACCGCGTCGAGGACCTGCAGGAGTCGGACGTCGGCA
CCAAGTGTGGCCTGTTCGAGATTGAGAAGATTGGCGACGAGTACTTCACCTTCCTCACAA
AGTGCACCACCCCCAAGGCCTGCACCATCCTGCTGCGTGGTCCCTCCAAAGACATTCTCA
ACGAGATCGAGCGCAACCTCCAGGACGCCATGGGCGTCGCCCGCAACGTCATGTTCCACC
CGCGCCTGTCCCCCGGCGGCGGCGCCACCGAAATGGCCGTCTCCGTCCGCCTCGGCCAGC
TCGCCAAGAACATTGAGGGCGTCCAGCAGTGGCCGTACAAGGCTGTGGCCGACGCGCTCG
AGGTCATCCCCCGCACCCTGATCCAGAACGCCGGCCAGAGCCCCGTGCGCGTCATCACTG
ACCTGCGCGCCAAGCACGCCGAGGGAAAGAGCACGTGGGGCATCAACGGCGATGCCGGCA
CGCTCGTCGACATGAAGGAGTACGGCGTGTGGGAGCCCGAGGCGATCAAGGTGCAGAGCA
TTAAGACGGCAATTGAGGTATGTTTACATGCGATTACATTCTTATTAAATTCTATGACTT
CCTGTACTAACATTTTAGGCCGCCTGCCTGTTGCTGAGAGTTGACGACATTTGCAGTGCC
AAGAAGGCACAACCGGGCGTTGGCACCGGTGGTGGCGACGAGTAGAGTATGAGAGGGAGA
TATGCTGCTGCCATACATCGCTTGCTCCTACATTGTGTCATACAATTATGGGGAGAAACC
TTGGGTGGTAGAGGCTGGGGTTGATACATAGAGCAGCCTCAAGGCTGAAGTGGATTTGCA
GTTGAAAAGATAAACAAACGGAAAGACAAAATATATCAGGATTTTTTTTTCAAACATGGA
GTGTCATGGGAAAATTAAAATGTATTGTATGTATAGGAACAGATGCGTATCCAGCTCTTA
GAGATGGATATAAAGAAGAGCATACCCTTCATCATCGTGTCGTCGAATTGATTGGTAGAG
GGCTTGTAACCTCTCTTGCCTGTCCTCTATTTTCTAAATATGGTCCAGATGTCAACATAG
GCTGTTTGGCGGAGCTTCTCGTAAAACAGGTGGATGCTATGTGTATGGACATGGCATTTA
TGTATGTCCGTGAGGAAATACAGCTCTGAAGATTGGCGTGGCGTGGGTATAAGGTGGTGT
GAAATATGTGTTTTGCTATGCGGCTTTCAATCGTCGTCGTCCTGGATGAGCAGTCCTGGT
CCCTCAGCAATGGGTATCGGCTCTTCCGCAGATTTTGACCGGCCATTAGCGCCGTTTGCT
GTGCTGGCCTCTTTTGGTGATGCCTCGCCGTCGTCGTCTTTGCCGTTTGTCTTGGCAGAT
TCGTCGCCTTTTGCGCCGTCCTCGTCCTCATCGTCGTCGCGCCCAAACTTTGGTAAGACG
GGCTTTGAAGGTGCTGTTGCAGCCGCTGCTGCTTGTGTAGGTCCACCTCCTCCCCCATTC
TTCTTCCCGCCTTTGGCCTTCCTTGCCTTGGCCTTCTCCCGCTTCTCCCGGTTGCGCCTC
GTCTTTTCGTCGTCGCGTGCCTCGCGCTCTTGTTTTTCTTTCTCAAATTCTGTCGCGTCC
CGGTCGCGCGCTGCCTCCTCATCTAGCTGCCTCAGCCGTGCATATTCCCGCCGCCGGCTC
GCCTTGTAGACATGGAACTCGCCACTGCCTGCACCAGAACTCGAGCCCTGGACATTCGAA
ATAATTTCGGGCGGTGCGCCGCCACCGCCGCCTTTTACTCGCGCAACATCGGCCGACACT
GGAACCTTGATAGTCTGGTCGGGTTTGGCAAAGAGCGCGTCGAGACCGGCGGCCTGCGCT
GAGACGGGCGTGAGAGCGCGCTTCTTGACGGGCCGTTTGGAGCGGCGGTCCGCCGAGGTG
GGGATCGACTCTGGTCCTTCGCCGGACATGGTAGAGTGTGGTTGTCGAGGACGTCAGGGT
ACGAAAACTGAAATACTGGCAGTGAGGTAATGCGACAATGGCGAATGTGGTTGTCGAAAA
GTGATGTTGACTTTTGACGTCGAATTTGACAGGCAGAAAGGCAAGAGGCAAAATGCGCTG
CGCTTGGCGAGTCAAGCCTTGTGGTGGAGCTGCACGTGATCGCATTTTTAGAGTCCGCAT
TAGCCTCATGGGGAGATCATCAAAACTCCGTGTAAGTCGACAATTGCGTTTATTTACACG
TGGGATTAACCTGCAATTGTGTTTGATAAATAGAGTAATTTTTAGAAAATTTATCGTAAT
TGTTAGAGACAAACTGCCCAGGAAAACTACTTGGAAAGACGGCTTCTTTCTATGACCCTC
CCACCATAAAACACAGTTTCTTTACCTGTGCAACTTGGACGTCGTAACTGACGTTGATCT
CGATACATTATATATCAAGGCCAACTTCGTCGCAGTGTCTGTTGGCATTACATACCTCAT
TCTCATACTTTTGTACACTGCCTCACCCTTTCTGCCTACCAGCTCGTGCCTTCCTGCATA
ATCAGAAACAGGACAAAGGCCGACAACGGAAAGTCCGAGACGCGCTGAGGCGCTGTACTG
AGAGCAACCGTTGGTCCGCCCCTGTAACACCCCTGTAGCCGCCCGCCTGCCTAGCCCAAC
ATTAACTCAACATCGCACAACCAGTGCATGCGACCACGCCATTCATTCGCTGTGCCTGAG
CCCACTGCCGCCGAACAAAACGCGCCAGTGCTTCAGCCCGACAACTCCCGCCGATCTAGG
CCTTGGTGCCTTGAGTCGCGCCTTCCTTGTGATTGACTGCCGCTGCTGGGGCAGGGTCAC
AAACACACAGACAACCAGGCACACCTCCTTCTTCATGGTTGCAACTGATGGTCATATTCT
CTGGCGCTGGTTGGCTGTTTGGCTGTGCTCTTGGCCAGCTCCTTCCCGTTGTCGCTCTTT
CCTTGTCAAAAAAGGGAGCTCTAATTTATTTTATCCCGTGAAAGATTGCACGGCAAGTCA
ACTTTGACTCAACATCACCAACTGTACACAATCAAGACAATCAACACAACCGACGCCACA
ACACCCTCTTTTACTCTTCTCCCCTCATCCAACACCAGCAGCTGCATCCTTGGCGCCCTG
CTTCGACGCACCTTGCAGCCTCTCCCTGCGGATAAAGATAAAACCTGTTGGCAGCGGGGT
CTCTTCTTTGTTGTCGTGTGCATCTCTTGTTGGCCATATTCACTGTTGCTGTCTTTCGAC
TTTATCTCCTCACTTCTGCCCACTTCTCCCCTCTTCCTTGAGCCCACCAACAGCTTCACC
ATTGGCCTGTAAGTCTTGACCTAAACGCCCTCTGTCTCTCTTCGCGCATCCCCCGTCCCG
GCGGGTCGACTCTTGACGCTGACAGCCAGGCTACTAAAGACCCGTTTCTCTCCTCGACTC
CTCTCTTTCCTAACCGCCGCTCCCTCGAATTAGCCCCAAACACTAGTCGCCCCCAGAAAA
TCAATCCCCTCCAAGCCCCAAGCCTGAGCCCAATCCAAAAGAAAAAGTTGCCACAAAAAT
CAACGTCAAGTCAAGGGACAGCCTTTCTTTTCCGACGACTTTATTTTGATCCACATCTTA
ACCTCTTACACACTCTTTTCAAACCTCACAGCGGACTCACAGTACTGTGTAGTTTATTTT
CACTTACTTTTGACTCAACCATAACTCTCTGTTTACATCTGTACCGCTTCTGCATTTGCA
TCTTCATCTGCTTTGTAAACATCTTCCGACTGCGCCCGAATCTTTTCACATCCGTCCGAG
TTTCGTCCGCGCCCGACCCCGCGCTTTTACCATTTACCTCTCCGAGTAAAACAAAGTCAC
CATGGGAAAGCCGAGACTTCTCATTATCGTCCGGCACGGCCAGTCCGAGGGTAATAGTAA
GTCGGCTACATGATCGCTTGAATTTCTGGCATCCACGGAGTACTAATACTAACAATACAG
AAAACCGCGACATCCACCAGACCGTGCCGGATCACCGTGTCCGCCTCACCAGCGAAGGAT
GGCAGCAGGCATACGACGCCGGCCGCCGGCTGCGTGGTCTGCTGCGGGCCGACGATACCA
TCCAGTTCTTCACGTCGCCGTATCGCCGCACGCGTGAGACCACCGAAGGTATCCTGACCA
CGCTGACTTCAGACAACCCGGAGCCCTCGCCCTTTAAGCGCAACAACATCAAGGTCTACG
AAGAGCCCCGGCTGCGCGAGCAGGATTTCGGCAACTTCCAGCCATGCAGCGCCGAGATGG
AGCGCATGTGGCAGGAACGTGCCGATTACGGCCACTTCTTTTACCGGATCCCCAACGGCG
AGAGTGCAGCCGATGCCTACGATCGAGTCTCGGGCTTCAACGAGAGCTTGTGGCGCCAGT
TTGGCGAGGATGACTTTCCCAGCGTCTGCGTTCTTGGTAAGACCCCTATCTAAGTTACAC
GTCACTAGACGTCATTGTCATTTTTGTCACATGCCGTTGGCCTCACGTAATACTAACGAG
CCTCACTCCCCACAGTCACGCATGGTCTCATGTCACGCGTCTTCCTCATGAAGTGGTACC
ACTTCAGCGTCGAGTACTTTGAGGATCTCCGCAACGTCAACCACTGCGAATTCCTCATCA
TGCGCAAGCAGGGCGACAGCGGCAAGTACAAGCTCGAGAGCAAGCTGCGCACGTGGTCCG
AGTTGCGGCGCGAGCGGGCCGCCCTCCTCAAGCAGAAGGAGGAAGAAGCCGCGAAAGAAA
AGGGAGAAAAGGCCGGAGAAGAAAAAACCAAAGACAGCGCAAAGCTGGAAAAGCTGGCAG
CCGGTTTGTCATCCCCTCCATCCTCCTCCACGCTGGTGCCGCAAAGACGCTGGGGCGGCT
GTCCTAATGGTTGCAATCACGATAAGAACTTCAAGATCCGTCCTGGACTCGCCGATTTAA
TAAAACGCGACGGGACGAACGTCTATGATAGTCCCTCCGGAAGCGGCAGCGGAAGCGGAA
GCAGTCCCCGCACCTCGAAATCGACATCCGCCATCAGCGGTCATAGCCACAACCACGGAA
AGAGCAGCAGCGCGACTCCGCCCTCGCTGACTCGGCGTGTCACGGCTGTCCGCCGTTTCC
AGGTCGCCGGATATAGCGATGATGATGACGGTGGTGACGGCGGCGACGAAGTGGACGATG
ACAACCGGCCCTCGTCGCAGGCCTCCAACGACACGAGCAACGATGCTGCCAGTAAGACCG
CCAAGGATACCGCCAGCGGCAGTGCCCATGGCAGCACCACCCGGCTCGCTCCTGGCGGCA
AGGGAACGGCCGGCGGCCTGGTCCCTCCCCACATCGACATTACGCGCGCCCGTGAGGAGA
TTGTGTCGTCGCCCGACGCCACGCCCTCGTTCATCACGCCCGAAGACCGCCAGCGCACCG
TCTCACCCAACGGCTCGCCGCCGCCACTGCCCAAGCCGTTTTTACATGTTGGGCGCGACT
TTGGCGGCACGTACAGCGGGCATACGAGCGACGCCGACTCGTCCGAGGATGACCGCGTGC
GGCACCGCATGGCTCGCCTGAAGATGAACATTGGCGGACACTCTCACAGTCACGGCCACG
GCCATAGTCACAACCACAGTAACAGCAGCGACCGCTTCTACGGCACGCTCGATGCCGTTG
CGGCCACTGCGACCAAGTCCGAGATTAATGCCACCGTCGCCACAGCGCAGGTGAGGATGG
AGAGTGGCGACTCCAGCCCGACAGGCCCTGGTAACGGCAATGTCGCCAACAATGGAGGCA
GCACCACCTCGCTCCGCAAGAAGCGCACCAAGAACATGGCCAACCGCCTGGGCGACGCGC
CGCACTGCAGCGAGTGCGAGCACGACCACGGCGACACGACGGACCTGGGTGCCGACGAGC
TCGACATGGACGACGAGCTTTTGAGCTCGGGCGTTGTTGTCGTCGACACCAACGGTGACG
ACGAGACGGATGTCGACCCGGACCTGGCCCAGGCCGAGAAGGACGACAAGAGCATTCTCG
GAAGTGTCTACTAGACGTCGCGCCTTCTATTCACATTTATCTTTTTGACTTATTCTTACT
CCCCCTCTAGATTGCCTCACCATCTCTTACATCTACCCCATCTAACCCCTTTTATTTCCC
CGATTGTTTTACCTTTGATTTACCCTCATGATGATGATACCAGGAGCATGTCTGTTTTCT
TCTGTCTCATAGAATAGCGCCGATTGCCTCGTTTCTTTCACTCTAGATTGCAATGTCCTT
ACAGCGTGCTTGGCCAGATACTTCATACAACTAAATTTATACAATTATGAAAATTATGGA
ATAAATAAGTGCAATGTCAGTGTCGTCGTAGTTCATGTGTATTGTAGCGACGTTTTGTTA
GGTGCGGTCACGTGGTGATAATCGATAAGAGATAAGCTCTGCCTGCGAAATAAAAAAAAA
GTTTGGATAAGGCTCGCCATCGCTGTAGATCCGTCACTAAAGTTTTTGCGACGGGAACCA
ACCTCCAATTCAACTAACCACCGACTTTTGGCCGGACGACGGGCGAGACAGTTTGGTCGC
AAACGACGCAGCGAGTGCTCGCCATTCGATTTATACGACCCCTCCAGATTCAACCACGCC
CACATATCGAAAGAATCGACCTCCCACAACCTCCCACACAACCGCCACGATGGCTCCTCC
GCCCAGCAAGAACGGCTTCGTCTTCCGGCGCGAAGAAGAGCGCAAGGCTGAGGAGGTGGC
CGAAGAGCTGGACGAAGACTACAAGGCGGGGAAGCCGGGCGCCGTGCGGCCGACCGTCAG
TGTGCTGGTAGCCCGCTTACAAACGATCCGCAACCACGCGATCGGCCGGCAAAAGAAGAA
GTACCTAGAGGCGCTGGCCGAGAAGGTGCTGGACGACCGGATGGGTGCAGCGATGGCGGC
GGCGGCGATGCTAGCGGCCAAGGAGGCGGAAGAGGCGGCAGCGAAAGCAAAGGCGGCAGC
CCCAGAAACGACGACAAAAACAGAATCACAACCACCAGCAGACAGCATGGACACTGCACC
TGATGGTGTGGCAGCGACAGCACCTGAGGGTGAAACAGCAGAAGGGGCCGACACAGCAGC
AGCCGCACCGACACGAAAACGGATACGGCGGGTCGGGTCGGAGGGCGGTGGCCGGATCAT
AAAAAGAAGAAGGAAGCGGAGGCACGAAGACAGTAGCGACGATGGAAGCGACAGCGACAG
CGAGCGCAAGAAGAGCGGCGCTGTTGTTCCCACAAAACTGTCGTCAGACGGCCCGACGTT
TGCCGATATCGCCGGCATGGACGATATTTTGAGGGACTTGATCCGGCTGGTGTGGATGCC
ATTGCGGCGCGGCTTCGATTTCCGCGACAGCGGGTCCCGCCCCAACGAGGCTGTTTTGCT
GTACGGCCCCTCGGGCTGCGGCAAGACGCTGCTGGCGAACGCAATTGCCGCCGAGGCGCG
TGTTCCGTTCTTTTCTGTGTCGGGCCCCTCTTTGATTGGCGGCATCAGCGGCGAGTCCGA
AAACAACATCCGCAACATATTTGACGAGGCCGTGCGGCAGGCCCCCTCTCTCATTTTCCT
CGACGCCATCGAGGCACTGGCCAGCAAGCAGGACTCGTCCGGCAAGGGGCCCATGGAGAT
GCGCATGGCGTTGACGCTCACAAGCTGCATTGACAGACTCAACTCGGAAAGCAACACGGG
CAAGTACGTGATTGTGCTGGCGGCGACCAACAAGGCCGACAGCCTGGACCCGCTAGTGCG
GCGGCGGTTTGGCGTCGAAATTGCGGTGCGGATGCCAAGCCAGGACGCGCGCGAGCGGAT
CCTGCAGACGATGACGCGGGGGATGCAGTTTGCCGAGGACGTGGACCTCAAGGACATTGC
GCGGATGACGCCTGGCTTTGTGGGCGGCGACTTGCAAAACGTGGTCAAGACGGCGCAGCT
CAACTACATGGACGCCAAACTGGACGCAGTGCTCAAACGTCTGCGGTCGACGGGCGGGCC
GGAACTCGATGGCGGCTCGATTGCATTTGAAGACGTTGGAGAGGACACGCCGATGCCGGG
CGACAAAGACAAGGAGAAGGAAAAGGACGATCTCCCAGATGTCCAGCGGGACATTCGCCT
ACTAAATGCGCACGAGGATGAGCGGTCGCTAGCAGCAGCAGCCATTGGCGTGTCTACGGC
GGCATCGACGGCCGCTTCGGGCGATGAAGAGACACTAGTCACAAACGGCACATTACCAAC
AACCACAGCGCCACTGGCAGAAGGCATCACGTCGCAAAACTTCCGCGACGCCGCTCTTTC
GGTGCTTCCCGCTGCCAAGCGTGAGGGCTTCAGCACCATCCCCAACACAACCTGGAAGCA
AGTCGGCGCCATGGAGGTTCTGCGCAAAAAGCTCGAAATGTCCATCATCGGCCCCATCCG
CTATCCAGACAAGTACGCCGCTGTCGGCCAGAAGCCCATGGGCGGTATTCTGCTGTGGGG
ACCCCCCGGTTGCGGCAAGACGCTGGTCGCCAAGGCCGTTGCCAACGAGAGCAAAGCCAA
CTTTATTTCGATCCGCGGCCCCGAGCTGCTCAACAAGTGGGTCGGCGAGTCGGAGCGGGC
ACTGCGTGAACTCTTTGAGCGCGCGCGCGCCATGGCGCCCTGCATCATCTTCTTTGACGA
GATGGACGCCCTGGCGGCCAAGCGCGACGATGCGCGGTCGGACGGCAGCGCGCGCATTGT
CAACACTCTGCTGACCGAACTGGACGGTGTGGTCGACCGCACGGGTTTGTTTGTCATTGG
CGCCACCAACCGGCCCGACATTATCGATCCAGCCCTCAAGCGTCCTGGCCGCCTGGGCGA
GAGCATCTTTGTGGGCCCGCCGACGGCCGAAGACCGCGTCGCCATCCTGCAGACTCTGTA
CCGCAACGCCATCCCCGGCGACCAGAACATGGCGGCCACAATGGACATTATTGCCGGCGT
GGCCATGGACGCGCGATGCACGGGCTTCAGTGGTGCCGACTTGGACCACTTGCTGCGGAC
GGCCGGCAAGAACAGTTTGGACCGCACAGGACTCCACAGCGCCGAGATACCGCAGATCAC
AGCCGACGACTGGGAAAAGGCGCTGGCCGAGACGCAGCCGAGCACGAGCCTTGCCGAGCT
GCGGCGGTACGAAAAGTTACACTAATTAGGAGGAGAGGGGAGTGTTTGTATAGACATATA
CGTGTACATAATATCATAGAATCTACGTTGCATTGCGGTCAAAAGTCCGGGTCACAATTA
CGTCACATACTTTGGTTGCACCAAAATTTGAGAGGAGAGATTATGCTTGTATGATTGGGG
AAATAGACCATGAAAAGACATGCTGTCTCTCTGGCCCTATCTCCACATGCCTGGGTACTC
TAAATGTCCCACTTCATCATGTCTTCATGCTTCACTTGCTCTTTCTATCAGGCCCTGTCT
ATGTCGTAAATAGCTGGGAAACCGTAACACGTATTGTATGCCGATTCGAGAGGTAGAGAG
GTCGCCCGGGTTTGCTCGTATGCGTTTGCGTATTGCTTTCGCTCGTTGCTCGCCGTGCGT
TCCTCCGTCGTCTCGGTCCAGCTCTATCGAGTGTGTTGTGTAGATGTGAAATTTGGTGTA
TATATTTGGTGCGGAATGGTTTCTTTTTTGGTTGTCCCAGTTCTTTTATCCGTCTTTAGG
TCTTCTATCGCCATCTGTTCGTACAAAAAACGCGCCGGGAAAAAACATCTAATATCTTTC
TTTTTCAAATCATCATCTTGGCCTTGGCCGACAATGCAAAACACAAAACAATCATTAACG
CCAATCGAAAGCCGCTTATGCGGTCGACTCCTTGAGGTAGCTGCGTTCATTAGCGAGGAT
TCAGAATCGAGTAAAGGGGTGACTTGTACATACGTAATCAGGTCGTTCCGGTCCTTGTCC
TTCTTGAGGCCACCAAAGGCCATCTTGGTGCCGGGAATGTACTTCTTGGGGTTCTCGAGG
TAGGTGAACAGGGTGCCTTCGTCCCAGGTGATGCCCTTCTGCTTGTTGGCGTCGGTGTAG
GCGTAGCCGTCGACGGAGCCGGTCTTGCGGCCGAAGAGGCCGTGCAGGGCAGGGCCGACC
TTGTTGCCGCCGTCCTTCTCGACGGTGTGGCACTGCGCGCAGCGCGTCTTGAACAGGCTG
GCGCCCTTCTTGGAGTCACCTGTGGTTGTTAGTGGGGGTTCTCGTAGGTTTAACACAAAA
TCGCATGAGCCGCAAGTCGAAAGCATGCCAAGCCGCAAAAAGCACCGTGCCACTTCGCTG
TCGTCGTCCTGATCACTCGTTTGGCGGTCAGAAAAGCAGAAGAAGCTCTCGGGGGCCGTT
GCAGCCCAAAAGTGATCGCAGGCCAAGCTGAAGGTCGAGGACTGAAGCTGGAATGTGCCC
AGAAGGGGCCTCAGCTGCAGCTTGCGATCTGTTCTTCAGGCTGTGCGACTATCTGAGAGC
TTCCTGCCTCCCAGGCCACTCAACTCGTCGCAAAAATAGCTCCAGACAGCAAGCCAAGGA
GCGAGGAGCTCTCAGCCCTCATGCGCCGGCAAATAATCTTCAAGAGGCATTGAAGCTCAA
AGCTCGCGAGGTCTCTTTGAAGCTTGCCCATGGGCCAATGGCTCGGCCTTGAAGTTTGTT
TGCACGGGCGAAGTGATGCTGGGAGTAAGCCTTCAGGTTTGCGGCGAGCGGCGGTGAGAT
TGGCAGAAAGTGCTGGAAGCGAGTGACTTGCGCAAACGGCGGGTGTGGACTGAAGGCGGG
CGCATTGCGGCATTGTGGCATTGTGGCATGATGCTGCTTTTGGCGGGCAGCTTTCGACTT
GTAGGCTCATGACTCAATTCCAGAGAGTTCTAGTTCTACCCGCGGCAAAGCGAAGCTCGT
CGGGGAAGAGAAGAGTCTCGAGAGAGGGTGAGGAAGAAAAACAACCTACCCTTTCCGGCA
GGCATTTTGACTGGAGTTGTGAGGTTGGGAGAGGTAAAAAAAGAAAGTGAGGTAATTGAA
GATTGGAAGGATTGAAGCTTGTAGTTCGTGATGTGGGAGGGAGAAGAAAGAGGGAGGGAA
AAGAAAGGAGAAGGGGGAAAAGAAAAGAAAGAGACGAGAAAAAAACAAGCCGGGAAAAAA
CAGGAGACGAAAAAAAAAAGCCAAAAAAGCAAGACCGCAGAAAACCAGGCAAGGCCGAAC
GAGTGAACGCACGGGGTGACGGAATGAATTGGCTGTGACCTGGGGCTAAGCCAGGCCTCC
CAGGCGGGCAGGTACAGAGGTACACGCTGTTGTCGCGCGCAAAGTGACAATGACATGGCC
ACCTTCCCTGCTTTTGGCGGCCTTTTTGCTCTTTCCTCCAGTGACATAACGCTGCAATTA
GACGCAAATAGACCGCAAAACTGGTGCACATCCCTCCTCCCGTAGGCATTACGACAGTGG
CGGACATGTCTCGGGGCGCGGGCTAGTGGTCGCGCAGCCAATCAGCGGCTGCGCATTTGA
ATGTATCTTGCAGAGGGCCAGCCAAAACCCGCCAAAGACCCAGCAAACGAGACGAAAAAA
GACAAAAGCGACAGGTACCCACAATGATCGGGAGACGCCGGTAAAAAAAAATTCTAGGAG
GGAAGGAGGAAAGAGGGAAAAGCACTCACAGTGGAAGGCAAAAAATGACGCTAACGTATT
ACCGCAACAAGACGAGACAGCAGACAAATTGAGGCTTGAAGAATTTCTCGTTCTCGTGCA
CCAATATCAACCACCGCCTTTTCCACTTCTTTTGCCCTTTCGAGATCCAGTTTACTTTTG
CTCCGTGCTTTTCTTTCCCACTGCGGGCCTCGGAATCGACGAATCGAACCACTTGTTTTT
CACAGCAGCCTGGGGCAAAGGAAAGAACGAAGCAAGGCCAGGTTCTCACTGACAGGGAAG
GAGCGAGGAACGAAGTGGCTCGTCGGCACGCGGAAAAGCTTTTTCTTTTGCCCTCTTATT
TCTGACCTTTTAATTCTTATTTTCTTACTTTTTATTTGCCCACTCCCGCCCGTCCGCTCT
TGGCTTGTAACTCGGTCTTGAATCTGCACCGAATTCCTTCTCGGGAACTGCTCGACTTTT
CTTACTTACTACCTTTAAAAGTAAACAGATCGTACGATGGCAAGGATTTGGATGTGAGCA
CAAGAGGAGCACTGCGGCCCTGACAGAACCAATGTAGCACCCAGTGGATTCAGGGCCGTA
TTCACGCATAGGATTGAACACAATCTGTTTTCCTTGATCGTAGACGTTATTTTCAATCAT
GTTCACTAATATGCAAATATCCATCCTTCGAGATGCTTAAAGCCATATTTCAAGGTTTCC
GAACAAAGACCGCCGCCTCTTGTAATTCTTTGGCTACTGCAATTGAGAGCTTCAGGGTCG
TCGCCAATAATCAATTCGTAGAACAAAAGGGTCCTTGGCCTTTTCAGAGCTGCCTCGCCC
ATACTCGTGAATGCCGAGCAAGGATCGTGACGCTCTCGTATCGAGATCTCACCAACGATG
ATGTGCACGTGACCGGTCATCAAAGTGGAAAGTGTGAATGTTCGGTGGGGCGATCTCCAA
TTCGTTCCTAATTTTTGCGTTTGTGCCCCTCAACGTCAAGTGTCAAGTCAAACGTCAGAC
GACATCACATCGTTCACCAAAAGAACGACAAACCACACATCCACCCGACATGTCTACAAT
TCCTCGGTTTCTCTTACCCCGGCGCGGGCCCATGTGGCAGCAGCAGCGCACATTTGCGTC
GCAATTGTCGGCATCTTCAAGGACGACGGCTGTCCGGTCGACAGCATCATCGTCTTCGTC
TTCCACAAACGGCTGCGCGGGCATTGTCCAGCGCGTCCGCCACGCCTCGACACGGCCGCC
AAAGCAGACTGGCCCGTCGTCAACATCCTCCTCCCCCAAACCCGGCAACATTCTCGAGAA
ACCCGCCAAGTTCAACCCGCCCTCCCACGGCGCCCGCCTACCTCGCAAAAACAATGCTCC
CGCCTCCCAACACTATGGCGGCGACTTGAGTGCGGCCGAACGCGCCGCTCAGCGCACCCG
CCAGTACCCGGGCATGATGGCCCCGCCGGGAACGTGGGCGCACTGGTTCTGGACGAGCCG
CGCCTTCCACCTGGGCGTGACCATGTCGACGTTGGCGGCACTGGCCGTTTTCACGCTGAT
TGAGAACTTTAAGCGGACGTCGCCCTTTGTGGACATGCTGCCGACCTTCCGGGAAGCCAT
TTCGCACCCGATTATTGCGGCGCGCACCGCCATTGAGGTTGTCCGCTTGACCGAGCACCA
CCGCGTGAATGCGATTGCCGAGCGGCGGCAGATGCGCGTCGACGACGTGGCCAAGCGGAC
AATGTACCGCAAGGCGCACGGGATGGACGAGACAGTGGGCTTCGGCAGCAACGGTGGGTG
GTTCAGCAGCGGCGACAAGAAGAACCAGGGCCCGGTGCCGCCAGCACGCAACGAGGTGGT
GGACGATGCGTCGCCGATCCGTGGTGAGGCGCCGGTGGAAGCAGCTCCAGTTGAGGCTGG
TGCTGAGTCTGGCCAGAAGAAGAAGTTCCTGGGTATCTTCTAATTGGTGTAGCGATGGGG
CAAGATTGTGTGGCCATATAATATCATCATCATGGGCGAGGCAACTCCTCTTTGTATAGT
GTACCAATACCAAAAGTAAAATGTGATATTTAAGAAATCAAAAGCATGCCAATACATGAT
ATCAGAGAAGTGAAAAGATGAAAGAAAAAAAATGATGTAATGAAATGAATAACTCTCAGA
CGCCCAAGTTCCAGTAATCCCAAAACGTTTTTTGTCCCTCCTATCCCGGAAACATGCCAT
AATGCAAACAAGAATCAAAAATCAAATTAGAGTGGCCCTCGGCCTACACAATCTCCACGC
CATCAAGACCGGCAAACACTTCGTCCGCCACACCACCCTTCTCCAGCACCTTGTGCGTCA
TCGCCGCCAGAAGGGCCACTTTGGCGCCACCGCGAGGTGCCCGCCATACGCCGTAGACCT
CCTCCTTCTCAGACAGCAAGCGTGCCGTGGCCTGTGCTGACGGTGCCGGTGTCGTCTTGG
GCTTATTTGCGTCCGGGTCGTAGGGTGTGCCGGGCGCCGTAAGCCGCGATGGCGGGTCGA
TTGTGCGGATCGCCAAAAGGCGGAGGGAAGAGGGGGAAGATGAGGATGGAGAGGCCACCT
GGCCCACAGACACGGCCAGCACGGCATTCGCCACGGCCAGCTCTTCCGCTGTCGGGTCAA
ACAAGATGTTGTCGCCGACCGTCATGACGAGCAGTGTGATAGGAGGACGGCATGTCGTCG
ACCCTGACTTGTTGGCGTCCCGCTCGTACAAGAAAGTCGACGCATCCCAATCGTCGTCGA
AGAATGGATCCTCGTCGCCCTCGGACACGAGCCGCGGCAGCCGCGTTGCCAGCAGCGCCA
GGTGTGTTGTCAGCGACAGCAGCGGTAGAGGATAGGAAAGGGGCGGCGAAATCAAGAGCA
CGTCCAAAAACAGCTTCCAGTGGAATCGCCGGTTGATCTTGAGTGCTTGTGTCAGGCCGC
CGTCCGCCAGCAGCGCCTCAGCCAGCAGGGCGCCCAGAAAGACCGTGCTGGCATCGTCGT
CGCGCAAACCGGGAATCTCGACCGTCACCTCAACCCACGAGGGGGATGCGTTACCACCCG
AAGACGCGCCCCCATTCTTCGCCCCGCCTTTGCCCTCACCGTCACCATCATCATCGCCCG
CGTCTCCCCACAGGTCCTCTTCATCATCCTCATCCTCGTCGTTGCCCTCCCCTTGTTTTG
TGCGCTCGACTTGTGCTTTGACGCCGACAATTGCTTCTGTGCCATCCGAGAAGCATATAC
GTGCGCTGCCGTTGGCACCAGGCAGCATGCCCGTCTCGGCACGCAGAGGACGGAACTGCG
CCGGTGTGCGTCCGTCGGGGCGGATTGGTGGTTGTTGCGCGAGCGATGTGTGCAGGAATG
CCAGCTCGGCAGGCGACAGCAGCACGTGCTGCGTCGTGGCCATGGTAGGTGTGTGAGGGG
ACAAGAAAAACTAAAAAAGATGTCTTCTTGGCGAATGGTGTAATTGAGCTCGTGTAGTCG
TAAACTCACTTTTTGAATGTAGATTGTTGCGCCTCACGGCCTAGGAAAAAACGTCGTCGA
TAAAGATAATCTAAACTTTTTTTTTGGTAGCTGCCCGCTCTAGAGTGTGATTGGCTCTAA
GCCCCCAAGAATATGGAGCTAGGGTGGGGTGCTGCCACAAGGCTCTGGCGTTGGCACCAA
CACCAGGAACCCATCGCTCTCGGTCTAATTTACACCAGGAACAAACAAACAGATTCATGA
CACAACTGACAATCTTCCCACTGCGTCGATCAAATATCAAATGTCACCGTCTTTTGAACA
CTCGGCACATTGCTACTGCCCACCCCCGGCAGCGTCTTGAGCAGCCCCTTGAGCGCCTGC
ACCTGCGACTTGGCCGCCTCGCCCCATGTCTGCCCGCGAGCCACTGTCGCCCGGCTGCGC
GGGAACATCTCGAGTGCTGACCGGCCTGTCTTGTTGAGGCCGCCCTCGGGCGTTGCCAGG
CCGGAGATCACTTCTTTCCCTTTCACAGAAGTAGGTGTGGCCATCCCCTTGGGCACGATA
ATGTCGCGCACGAGGCTGTCGCCGTAGACGCGGCCGTAGCCCAAAAGCTTGTGCGCCTCA
GCGCGGTCCTGCTTCCACGAAGCTTGGACGGCCTCGACAGACTTGTTTTCGGGGCCGCCG
CCGTTGTCACTAATACTCTCCAAAGCCTTGTTGGTCTCCTCGTAGCGTACGAGTGTGGCG
TGGAACAGTTCCAGCACCTCGAGGCCGGCCGTGTAGAGGGGGTGGTCGGCGACGCTCAGG
GACGCGCCAGCCGAGGCCGTGTCGTAGGCGTCGCGGATGCGCTCCAGATTCTTCTTGTCT
TGCTTGGCCCTGGGGGAAAATGTGTTAGATGGAGTCTCTCCGAGTGCGTAAGGGAAGGGG
ACCTACTTTGCCTCTTCGCCGCGAGTAAGAGCGTCCATGGCCTTGTCGCGGCCACCGGCT
ACAATGTCCTTTTCAAACATGGTCACGTACTGCTTGACCCGGTCGGCTTCCTGGTTGCGA
GTGCCTGTCTGCACAGCAGACCAACTGAAGCTGTTAGAACTCGATTGCGAGGTGTAAAGT
ATATGCGTGCAGCACACTTACTCGGCGCCGCGAGATTTCTTGGGCTGGGCCACAGGAGAG
CCGGCATCGCTGTCCAGCTCCGAGTCTTCCACGGATACATAGGAGTCTAGTTAAATTAGA
GGGAGATTGTCAGTAGGCCATGGTTTGATTGTACCTGAGATTTGGACCGGAAAGACACGA
ATGCACATGATAACTTACGAGCCCGCTTTCTTCCATTGACTGGCGCCATGTTGAATTTCG
ATCTTGTGGTCGGGTTTTGGATCTGAAATTAATGAGTGCTGTTGTGCTGTTGATTCACGA
TTGATGAAGGGGAAAAGGGCAAATGAGAAAAGTAAGAGACAAAGCAAGGGAGAAGAGAAA
AGGGGCGAGAGCACATGCCATTTTGTCCGTATATCCCGTAGAAGTTACGTTCGAGGAAGG
CACGATGGAGAGTATCACCAAATATGGCGATGCCTCAGACCCAGGCTCGGGCAAGAGCGA
CTCGCCACATTCATTAGTTCGCTCCTTCCTGATATGTCATTTGCATATTCAAAATTGTGC
AGGTGGGTTTATCTAATTTATTTTCAAAGTAAGATACATCTTCGTCTACGGTCTCTTTTT
TATTAGAAAATAATTAGTAGTTTGTTTTGTATTGTTGGGAAGGAAGGAAAATAAAATAGA
ATTCTATTGCTTTATCAACTTCATATCGAAACACACGAGGAAAAGTATGAGAACACGGAA
AAACTGAGATTGAGACCATGTTTATAAAATTGCAAATTACATCTTGTGTACCCTTTGAGA
AACAAAACAAATTGAACAAACCTATCTTTGGACGAAAAACAGTATATGGAGGGAAAATGT
AAAGGATCAACAGTAGTAAATCGGAAAAAGCAAATCTCTTCGTATCTATCGGGGAATGTC
CGTTATAAAGAGATTTAGACAATCTTTGTCCTTTTGTCCCTTTTGGTCATGAAATATAAA
AGACGGAAACAAGAAAAGCAAACAAGGGCAAAACATGATGAGAAGTATAGTTTGTGTAGA
CAATTAGAAAGGAAATAGGAAAAGACAAAGGAATGTGTGTGGTACGATACAAAAGGAAAA
GCAACTAATGGAAAATAAACAAGCAATAAGACATAGACCATATAAAAAAGCAAAAAGACA
GAGGTATGAAAAACGGGTGTGTAGACAGGACAAGTACATATCGTGACGGGAAGATTAACC
CTCGACCCTTTTTAGACAGAGAAAGATAGAAAACAAGAACAATAACCTCTAAAATGCAAA
AGAGATAGGCAGATAAAAATCATAACAGAACTTCAACGAGAGACCAAGCTACGCTTGCCT
CCACGGAAACGCCCTGCGCCGAATTTTCCTTTCCTTCCCCTGCCGTAAACCTGGACCTCC
TTTTTTTGTATGTTGTAAAGTCGTTATTGGATGTAAAGTTGGAAGACCTGATGCTGGTAT
CGCGAAAGTCGAAAATAGAATAAGAATAAACAAGTCGTTGTAAGCAAACACATGGCTTGG
TCTTTTTTGTTCGTCGTGTCCTCGTTGGAAAAGAAAGGAAATGCACTCTAAGCATTCTGC
TGTCTAACCGGGTGGCAGAACGAAACCAGTAAAAGGAAATCAAATAGGAAAACAAAACAA
GAATAAAGCAAAACACAAAACAAAAACAAAATTAGTGAAACAAGCAAGAGAGGTCGTCGA
CGGTTGTCGGATATAAATGACGTCCTTATATCTTGTTGTATCCTGACGCACATCTCTAGG
CGCCTTTCGTTCTTTTCTTTCTTTGTCGAGTTCTTTTTGTATAGCCAAGGGTGGATGTGG
TTATCATTTACCCTTGGTGATCTTTTCTTTTTATCTTCGCATCATATCACTCGTCATTGA
ATACCACGAGCCTCTCAATACTCATGGTGACGGTGGAGATTCTATCTCGTGTTGAGTGAG
AGGCCCTGGAAGGAGTTGACCCATTCGCTTGTTGGTCCAAGAGGAGACATGCCCTGGCCA
TTTTGGCTCATATCGGGTTGGGTTGCGGGGAACCGATTGCGCATCATCTGGTAATCCGCG
GGGGCAGCGTAGCCCATGGCGTAATTGTCGTTGGGAACCGGGCCGCCCATGCCCTGACCA
CCATAGCCCATTCCGGATGCACGCGGGACATTCCCGAATGCCGCATAGGGGCTGTACGGG
AAGGAGCCAGGATATCCCGCAGGAGGTCCACCGCTAGGGCCACTTGGGCCACCCATGGAA
GACGGCTGAGGGCTGACACCACCGGGGTATCCGCGGTTCGATGGCACCGGCGAGTAAGCG
GGCTGATGCTGCTGTTGCTGCTGCTGAGGGGCAGATTGGGCCGGCGGTGGCGAGACCTGA
CCGCCCTGCTGAGCCTGGCGGCGTTCCGACGTTGGGGCACCGCGGCCGACACCAACAGCA
CCCGGACCAATGCCGCTGGGTGCCTGGAGACCAAGAGGCTGGCTGGCGAATGAGGCGGGG
TTGATGGCCGACATCCAGATGCGCGTCTTGTAGATCTTGAAGAGGTCGGTGACGAGCGAG
TTGAAGTTGATATACGCGTCGGCAAAGTAGTAGAACGTAAGCTTCTTCCAGTCCCTGTGG
TTTGTTAGTATGTGGATGCACTGTGGTGACGTAGTGTAGTGTGAATGTGCTGTGAGGACT
TACATTTGGAATTCGGCGTCAAGGATCTCCATGTTAAGGCCGTGTTCCTTGACCTTCTGC
ATGCACACGCGCTTGGCTTTGGCTTCGTTTCCTTCCTTGTCCCGCAAGGCGTGGATCTCG
TGGTTCTGGGCGAGGCGCTTGATGAGCTTAGGCTTGAGCTCGCTAGTGTTGGGCTCCTGG
ATGTGGTGTTGGCCGGGAGGGCCCATACCGCCAATGGCGCTCCCCTGAAGGCCAGTGGAC
GATGCCATGAGGCCGGCACCCACGCCGTCCTGTACAGCAGCAGCGTTCTGTGAGTACATC
ACAAGCCACTTGTACTGTTCTTCGGCATAGTGCTCCTTGAGTCTGCGTGCTTCGACCCAG
TCAACATTGTCGACGGCAACGGTGCCCAGGTCAGTACCACGATCGGCCTCAACGATAACG
AGGTCGCCCGGCTTGATCGTCAGACCGGTGCCCTCCTGGATGTAGAAGACATCGGCACGG
GCACATTTGAAGAGGACAATATGCAGCGGGGTCGAACGATTAGGCTGCGACAGTCCGTAC
ATGCCACGCTGAGGCGATGTCGGACGCGCACCGTACGACTGGGCGTGCATGCCATAAGAA
GACGGATATGCGCCGCCGGCACCACCGTAGGCAGCGCTGGCCGATTGCTGCTGAGCTTGC
TGATGAGCCTGTTGGTGCTGTTGCTGTTGAAGAAGTTGCTGGGGGCTGATCTGGGTAGCA
CTGGGCGAGACACCTGGTCCATTGCCGTACATGGACTGCGCAGCTGCGGCAGACTTAGCA
GCAAAGCTCTGTGCGTCACCAAAAGGCGAGGTAAACTCTATGCCGCCTGATGGCTGCTGG
TCGTGGGCAGTCGTGTCATGTTGCTGAAGGACAACTTCGTTAATGGAGCTGATGGAAGCC
TGGCGCGTAGGGATGTCGGCAAACGAATGGCGGCGGCTCGGTGAGATGTCGGAAAAGCCG
GCAGGGGCAGTCTGCCAGAAGGCCTTCTTGACACTCTCGAGCTTTCTGTTCTCAACAGAG
AAGGGCGAACGGAATGAGCCGGCGGCCGCAAATTCACTCATTCTGCGGACATTGGAGCGC
TTTGCAGCAGTCGCAAAGTCGCCGTCGTTGATCTCGTCCAGCTCGTCGATGGCATAATCG
GAAGTCTCTTCGGGGACAGACTCTTGCAGTCCATAACCGTTGTCGAGACGATACTGGGCA
CCAGTCGATGCGCGTGGGCGGATGCGGGCGTTGTGGTACTGCTGGCTGGCGGCGTGTTGG
CGGAGCATGGCATTCTCGCGTGTCAGCATTTCGATGGTTTTGGCCTCGACAGACAGATGC
TGACTGCCCTGAAGCGAGTCGTTAGTGCTCTCGTCATCGTCGTCATCAACCTCCTTGACT
TTGCCGAGCATGCCTCCGTCGTTGGACATTTCGCTAAGCATGCTAGGCCGCGAAGGACGA
TGCTGGAGGCCGGCGATGGGACGGCCAGAGCGGGCGCCAGCAAGAAGAGACGCGTTGCCA
CCAATAGAAGAGGTCAAAGACGGGGATGTGGATGATCCTGTCAAGGCAGCAACATCGGGC
TCGAGCTGGCCGACCGAATACGACTGGGAACGGTAGGTCTTGGGCGTCGGGTGCAAGGGG
ATCGCGAACGGAATTTGCGATGTTGTGCCCAAGCCGTCGCGTGAGGCCGGGGAGGTTTGC
GCAGGGTAGCTGTCGGCGTTGCTACCACCGAAGAAAGAACCACCAGCCGAGCCAGGTGGG
ACGGCAGAGGTCGGAGAGGGCAGCACCTCGGAGAGTCTCGAGGGCGGATCCTTCCGCTCG
GAATTCCACATAGCAGTGCCCCATGGGAAGGCGGACGACACATGGCCGTGTGCGCGGTTG
GCAGACGATGCGGCGTGGGCGCCCCAGGCAGCACCTGCCCCAGCGCCGGCGCCAGCGCTT
GCATCGATGGCTGGGGTGCTTGGGTGCGATGTGGTGGGCGACATGGATGCGCTGTTGAAC
GACTCGTTCCTGGGTCTAGCAAGGCCCTGGCTGGTGTCGTTGAGCCACGAGGCGCGGCGA
ACGGGTTTGGGGGGTTGCGCCTGGGCCTGGTTTTGGGCGAATGGTTGCTGAGTTTGTTGT
GTTGGGGTTTGCTGCTGGCCCGGGCTCATGATTGTCGAGGCAGAAGTCGGCGTAACACCG
GCTGCTACTGATGCTGCGGCAGCTGCAGCTGTTGTGTTGAGGAGATGATTTGTGTGGTTG
TTGTGATTGAGGTCGGTCTCTTCATCTGAGCTAGCCAGAGCTTCTGAATCGGGGGTAGAC
CGGCGATTGAACTTGTCCAGTAAGATAGCCTGGCTACCAGGAGCTGCAGCGGGTAGTCCG
CCGCTTTGACCCAGCTTGGGGGGTGGGCCAGATTTAAATCCGGCGCTCATCGTCCGTAGG
TCCTTGCAGAAAAGGGTCTTCGGACGGGGGAGAAATATCAGAACCGCCTGCGCCGCATTC
AAAAGCCGTTCCGGTCAGGGGAGGCAGGATGTTGGGCGGTGCAGGGGAGCGAGTGTGTGT
AGGAGCGGGCGGTGCAATGAAAGGGTCCTGTCGAGCGGGCCTTTGGGGCGCCTAGGATGG
AGCCTTTGCCTTTGTTCTTTTTGCAAGAGCTGCCGAGGACGGTTGGAGTGCGCGGTGTAC
AGTGGCGTGATACCGTGAATTCGTCTCCCGTGTCTGAAACGGCTGGATTGTGGGGTGCCC
AATGTCTCTTGTACAGCAGTGTCTCTCGGCTTGCCGTTGCGTTGGTGCACAACACAAGTT
GTGATGTTTCTGGCTTTGGGGGTTGAAGTGCGGCACGTGAGTTCAGTATGCTTGGGCGGT
GTTGGCGGTTGGTCTCGTATTATTTTAGGGCGGTGGTTGGCGGAGGATGTAGTAATCGAG
AGCGTGAGAGTTGAGATGGTTGCGAAAAAGAGAAGTGAAGATGACCAAGGGTTTCGCTGT
AAAATGCAAACCGGGTTTCCGTGAACGTCGTCAGAAAATGGCTCGAGAAAGACGAAAAGG
AGGTAAAAAGAGACGTCTGGCGCAAAACAACAAAAACAAAGGATGGAAAATGGAAAGAAG
AGAGAAAAGCAAAGCTGCAGAGAACTGCGAAAAAGAGGGAAAGGGAAATTAATGGGATAA
GTGGCGACTGGACGCGACCTGCATACGATTGGTTAGCCTCGTGACGCAGTGAGGAGAAGA
GGAGACAAAGTGCAGCGTTGGCCTTGTAGTAGTGGGTAGGTAGTAACGGAGTAGTATAGT
AACTCTAGCCTCTAGTGCCCTTTTCTCCTTCTTTTCCCCATGTATTTTTCCACGAGGGAC
CTGAGAATGAGAAACAAAAGGGAGGATGGGGACAAACGGTCTCGAAAAAGGATGGCGGCG
TGGCCAGAAAGTCAAGTGGGCAAGCGGGCAAGGAACCAAGTGCATGGAGAAATAGCGTGT
AGGTAGACGGGGTCAGGTGAGCAAGCAATTATGGCATTGGCTTTTGGAGCCTTCAGCCAA
ACCAGGCCCAACAGCTTTGGCGGTGAACTCGAACGAAAATGAGGAGTAACGGGATTTTTC
GTGCAATGCAAAACAAAGGAGGGGGTGAGCCAGGCCCAAAAGGAAGGCCGTTTAGATGGG
GAGGGCTGCGAATAAGGGTACAAAAGCTAACAGGAAAAAGAAGAAACCAAGGAATTCAGG
AATCAAGAGGCGTTGCAAGTCTCTGTACCCCGTATGCTGTTTCTTTTGTCCGGCTCGGAG
CAAAAGAACAGAACAGGAAACAGTGGAAACCAAGTCCGTTGTCTTCTCCGTGCAAGTGGG
AATAGGAAGATGCAACTGAAGGTGTAGAATGCAGAACTGTTGATTGCAGACTGCGGACTG
CAGAACAGCACAAGTTTAGTTCAGAACTGTGGTCTCACAACTGCAGTCCCAAGGAATTGA
GAAGAAAGGGGAGCTGCTTCTTGGGACAGGGGTAGTTGCAGAGGGAAATGAGGACAGACG
AACGGCGCGATGGTGGGAGGAGCAAGCAGACTAAAAGTGAAAGAGGAGACCAAAATGTGG
AGTTGTAGTAGCTTACCTGGGGAAGAAGTGGACAAGCAGCGCCGAGAGTTTCTCCTCTAC
AGAGTAGCTCGTCCAAGAGGGATTGGGATATTATATCGAAGCAATTATCAACCGTAGAAC
GTCTGTTGTGGCATTGACGCCGAACTTTGTCTTGAAGATGGCCGGACGAACGACGGAGGA
AGATTCGAAGAAGCCGGATGATGTGAAGACGAATTGTGTTTGGATCTCGGGATGGCGGGA
AGAGAGGTGGAGAGAGGAAGAAAGAGGAGCAAGAGGAGAAGGGTTGTGGTTTTGGTTGTC
[truncated: 40,787,214 more chars]
