# Supplementary material for: Comparative Genomic Data Provide New Insight on the Evolution of Pathogenicity in Sporothrix Species
Source: Front Microbiol. 2020 Sep 30;11:565439. doi: 10.3389/fmicb.2020.565439 (PMC7561385; doi:10.3389/fmicb.2020.565439)
Supplement: Supplementary file 2 [file Data_Sheet_2.ZIP › CBS 239.68 scaffolds.fasta]

>NODE_1_length_912662_cov_96.151506
CCCCCCCCCCCCCCCCCCCCCCCCCCCCCCCCCCCCCCCCCCCCCCCCCCCCCCCCCCCC
CCCCCCCCCCCCCCCAGCACTGGGGCCGCCCTGACGTGGCCCTTATTTGGCTTGTGCCTG
ACTATCTGGGGCGAAGAGGAGACAAGAGACGAAACCGACGGGTGCTAATAGAAAAAGAAA
AGAAGAAAAAAAAGACCAGACGAAAGAAAATTGCGACCTACGAACCAAGAAAAATGATGA
TGGAAGAAGACAAAGTATCGAAATTGCAAACCGTTGATGATCGCGAGGGTTGCCGGCCCT
TTGGCAATCTCCCTCCCTGAGGAAAGGGAGGGAAAGAAGGGAAACGAAACAGCGAAAGAA
AACGAAGAAGGGACGAACACCAACATCGCACAAACAACAGGAACAAACAGTCGGCCAACC
AGACTGCCAACCAACCTCAGTCCCCTCATTGTTTCTCTTTCCGACCCTCGTCTCCTACAT
CTCCCTCACCAGCAAACGACTGTAACACAGTGAAACGGCCAGTCTCATCACGATCGCATA
CCCCCGTTCCCTGCTGGCCAAGCCCTTGTGCTCTTGTTCACTCGAGCCTGTGCTCCCTGG
CCTGCGGCCAATGATCGACCACCCGAACCTGTTTTTCTTGGCAGACGATTCCCACCTGCT
GGCCTCTGGTCCCTCCCCATTTTTTCTCGCTGCTCCCTTTCCTCTTTGTTCCCCTTTTCT
GCAGGAACAGTGGGGCACTAAAAGCATCCAGCCAATTATCGCTAGTAACCGAGCGGGTAC
CCCTGGAATTGCCATAACACCCTTGCACACCCATATGCGAAAACTGTAATATGATTGGTC
CACCCCTGGCTGTCGGGCGGGTCTCCCCTGGCGGACCTGCGTGGCGCGCCAGCATCGATT
TGGAAAGCTCTCTGTGTGCACTTTGCAAAAACTCGTCGTCGTTCCCTCCTTCTCTTTGTT
TGCATCCTCACCTTCTTCTGCTGACCATTGCGCTGGCCCAGGCGGCCCTTGCTGTCGTGG
CGCCGCCGTGGCGTTCCCTTGGGCGACAGGGGATGCTCTTTCCCATTTTTCCATCTCTTT
CCTCCTTCCTCTTTCCTTCTGTGTTCTCGGTGCGCACCCTGGCTCTTTCCTCTTCGACTT
TCTCCTCGCACCCTGGTCCTGCGCTCTTTCCTCTTGCCCTCTTGCCCTCTTGCCCTCTCT
ATCGCTCTTGCTTGTCGCCATATCGACCCACACCACCTCATCCCACCACTGAACCAACCA
CCCACCAGAGAGAAGGGGAACGAACAGCACGAAAAGCGGCGAGAAAGATGAAAATCTTTA
ATGGCTGTGCCTCTCGGCAGCCTGCGTGCATCGTGCATCTGCCCGTACGTCGTAGAATGT
ATGATATTGCCAGCACGGGCCCATGCTGTGTAAACTGCTGGCATGGGGGCGTGGGCGTTG
GACATGCCAGTCGGGCCAAGGTTCTGGGTCATTTCTGACTGTGCCTTGCTCTTTCCCTGT
GCTTTGCTGCTCTTTCCCTGCTCTTTCCTCGCTGTCGTGGCTCTTTCCCTGGCCCTTCCT
TGCTCTTGCCGATGTCGTGTCCCAGGCGTGTAGTCCCACTATTCCCCTAATTCCCTCCCA
TAATCTGCGCTCCAGGGGGGGTGGACAGGCCTCTGCCCCCTAATCTGCCCCTAACCTCTC
CCCAATCTGTCCTGCGCAATATAGAAAAGGAGAAAATCATCTCCCCTTTGCTCTTTCCTC
CCTCCCTTTTCCCTCGCTCGTTCCTTCCTCTCTTCTTTCCCTTCCTTTCTCTCTCCTTTC
TTCCTCACCATCATCGTCCGATACACATTCGTTTCTTCGACATCCGTCGCTGTCTTTCTC
TTTCGTCGAGTCTATTCGTATTCTTTGACTGCCATTCCTTTTTATTTTTATTTCCATAAC
AATCACTTTCTTTTTCAACTCAACACGCCCCTTCGGACAATCTCTCTCACGACCGTATAT
TCGCGCATCCGCCTTATATCGAAGCACATAAACAAAGCATCACGACTTCAATTGGTAAGT
TTTTGTGGCTTTGTCCCGCGCTTTCATCCGAGACGAGATGAGAAAAGAACAAAAAGAGAA
ACAGAAACGAAAAGATAGAAAGGGACAAAAAAGAGTACATGCCTGTCAATAACGCCGCCG
GTCAAATCGATCTCCCTCGCGCCGCCTGGATACCACCGAACGGTCTTGCCCCTCGCCGAC
ACTCAGAAAAGGGCTCCCTGGCGTCACGACACTGCCAAAGGCGCATTCCAGATCCAGACG
CGTCGCTTTATTCCTGGGGAAAACGCCCCTTCGACAGAAAACGCAGGAAAGACGTGTCGG
GCAGACAGAAGACAGACGACGTTATCCTTTTTGTTGTCGGCTTTTGTCTTTTTCTTTCTG
TTTCGTCTTTTCACCTTTTTGTTTCTTTCCTCCGTTTCGTTTCATCGCATCTCCATATCA
TACAATCGCAGCACCAAAATGAAGTATCGCGACTGACCATTTTCAGAATCGTATATCTCA
CCATCTCACCAATTACAATAACCAACTAAACACCCAACACCCTCTCACCACATCCACCGC
CAACATGTTCGCCTCCTTCTACCTGACCTTCCTGGCCTTCGTGGTCTCCCTCGTCGCCGC
CGGCAACGCTGTCACCACCGCCGCCACTGGCACCACCACGTCCACCATCTCCATGACCCA
AACCATCACCATCACCCGCTGCAACCCCTCCGTCACCAACTGCCCGGCCAACCGCCACAA
CACGACGACTTCCACTCACTGGCCCGTCTCCAACACCAGCACCGTCGTCTGGCCCACGTC
CTACCACAACAAGACCACCTCCCACCACGCCACGGCCACCGGCGGCGGCAGCGGTGCCGC
CTCCACCGTCGTCGTCCTGTCCTCGAGCCCCGCCAGCGCGCCCACCAGCTCGCCCTCCAC
CGCCGCCACCTCCGGCGCCCAGGGCCTTATCATCCAGAGCGGCCTGCTGCTTGGCGGTCT
GGCCGCCGCCATTGCCATCCTGGCATAAGCGCGCTCCGGAGACCTGGAAGCAGAATGTGG
GAAGACGACGACAACTGACAATGAAAGGGCGAGACGGGGAACAGTGGGAGACGCGCCGAC
AGCACGGGGGAACGCCGCGGATGGACTCAATACTACGACGAAAAACCAACAACAACCCGC
CAACAAAGCAGCATCTTTCGACCGACTCGATCTCGGTATACCTCGCGACTTTATCTCGAC
GCTAAACGACGAAAGACGGACGGACGATACGCTCTGGAGGCACCTTCTATTTTGTTTCTA
GGGGTGAGGGGAGACAAGTGACGGAGCTAGATTCGGGGTATGCGACGGCGTGCGCTGCGC
GCATTACCCAGTTTGTGGTTTCCAGATCTCGTCTCTTTCATTTTCTAGAGACGTCCCCCT
TTTTCTCTTCGCATTTCCTATGTCGTTCTTCTCTCACATTTCTGGTTCTGATTTCCACCA
TTTTTCTTGTGTTTTTTTACTTTTTCTTTGTCCTTTTACAACTATTTTTCTCTGTCCATT
CTACGCAACGTGTTGCAACAAACCTTTCCTTGCATTCTCGGCTGCTGGATTGGCCTGACG
GAATCCCTCCCCTCTTTTTTCGCTCGAACAAGACAAGATATCCCAACGATGGATGGCGGG
CAGACAAGAAACGAAGACGAAAAATTCAACCGAGAAATCGCAATCATCTTACTTAATGTG
TTTAATTCTTTAATCCTTTAATTGAGCGGATTGTGTTCTCGATCTACTTCGCCTTCTTCT
TTTTTACGACAACCACTCTACCACTCATCTTTCTTTCCCTGGGGTCGGCGGCAAAGGCTT
TTTTTCATTATTCACTTCTTGTTTTTTGGAGGAACTTTCGTCGTCGTCCGAAAAGGGGGG
AGGGGCGAAAGGCAAATAACAAAAAACCAAACCAACTTCTTCTTTTTGGTTTTCCTCGAG
GCGAGCAGCGATCGCTCCTGTGGACCGACCTTCTCTTGTTGCGGAGCCAACCTTTTTACC
TTTTTTTCTCCTTATTTATTTTCCCCTTATTTCCTTTTCTTGTTTTCTTTTTCTACTTTA
GTGTATCTCTTTGTGCGCTTGGGGGCCCAGCGAAAGTCATATAAACCATCATCTAGATAC
AGTGATTTAGAGGAAAAGAACATACGATCTAGGGTGTTTTTCCTTATGTTAGCAAAAATG
GGAATGATTACGAAAACTGAAACTCTGCATAAATGCAGAAGTCCAAAAGCCCAGATGCCA
AAAAGTAGATTGCTTGTCCTGTGAAAATGGTATGTACGAGAAAAAGAAACTTCCACACTC
AATACTGTCATCCCTTCTCCTTCACTTTCTCACTCACTGACAGACTGCAATCAACAAAGA
CGGCCGCCTCCCGGTGAGTTCCTTCCTATCACTTCCACCCACCTCCCTCTGGACACTCCG
TACCCTTAGCCCATAGTATTATCGTCGCCGCCAGTCATCTAAGCGTCGTCGTCGCCGGTG
AAATCGATGCTCTGGCTGGTCTGGCCAGCAGCCTTCTGGTCCAGCGCAATGTTGGTGTTG
AGCTTGGTCGTCTCCGCGGCAATCTTGGCCGTGTTGTCCTTGCCCGACTGCGCCTGTTGG
ATCTGCAGGCCCAGCACCTCCAGCTCCAGCTTGAGCACCTTATTCTTGATCTTGCCCACC
TGCAGCGCCTTGCCCGCCGTCGTGCTGCTGCCGGCCGCATCGATCGCGTCGTTGAAGCCG
CCCGTCCCCGTCTCAGCGTCCTCGGCCGTCACGCGCGCCGCCAGGATGATGGCCAGGTCG
TTGGCATCAACACCGGCAAGGTCGTTGAAGTCAATCTGGGTTGTTAGTGGGTGTGATTTT
TCATAAATGTCAAGGACCGCTGGGGACATACCGGGAAATTGGCCTTGACCTCATCCAGGG
CGTTGCCGGCGACGCCGTCCGAGACCTGGAAGTTGTCGTAGGTGGTCGCCGTCAGGACAC
CTGCACGCTTCTGCGGCTTGGAGTCCGTGGCGGGCAGGGCCAGAGCCGAAACGGCAAAGG
CGAGAACGATAGCCTTGGAGAAATACATTATCGAGGTATGGAATGGGTTGAGAGGGAAAT
AAAAGGGTATGAAAATAGAAGTGAAAAAAAAGGATGAGAAAGTTGATGAAAAGAGAGAGA
AAGACAGTAAGAACAGCACAGCTGTTGTAAGAAGAGAAAGAAGAAAAAAGAACGTCTTCA
CAGAAGGGACTAATTGGCAAAAGAGAAAGGAGAGTGCGGATGAAGAAGAAAAGAAGGAAA
ATAAAGTTGGATGAGAGAGGGCGATCGTCCACGTTTATATGCACTTTCCTCAGCAACAGG
ATCCAACCGAGAAGAAGAAGGGTCTGCCGTTGTCTCCTGTCATGGGCTCCTAACATGCTA
GAACAAAAAGACCAGACGAAGGGGCATCGTGGCGTGCAAGGAGGCCTTCTGCAACATGAA
GCTTATTCGACCCGTGACGGGGACCAGGAGCATGGAGCATTGTGCATGGAGCACGGGGTA
GTGAGGCTCGTCAACGTGCCTCGTGGTCCGAATTGCTGAAGCCTACGAGCCTGCGAGCCT
GCGAGCCCGCTCCCATATGCGTTGAGCACCTTTTTGAGCACCTTTTTGAGCGTCTTGAGT
GCTCCTGAGAGTCTCGATGCAACCCTGTCATACCGCCAAGGCCTGTAGCGAGCGTCGACT
CCCTGTCAACCCTGTGTCAGGCCGTCTCATAGTGAGTTTGCCTACCGGTGCTGGCGCCAC
GCCGGGAACGTGTCAACACTGGGTTCGGTATTTTTGTTCGTCTTCGGAAGTTTTCTCGTG
TTTTTTTTTTTTGTGTTGACATTCTCCAGTCCTTCGGATAGATCGGTCGCGATAATAAAC
TGTGGCAATGAGGAGGGACAGCCCTTTCTTTCTTAACCCTGTGTGGTCTGTGGAGCAAAT
ACCAATACGATCACCAGCTCAACCAGCTTTCCTCCAGTCGTGCAGCCTCTCACCCCCAGA
ATGATGCTCAAAAAAACACAGATGTGCTGTGATGCACCATGATCATCTGGATGTTATGCT
GATCCCAAACACAAGGAAAAGAACCGTGCAAGTGAGCACACCGGTAAAAAGAGAAAGATT
TTCCGTGGCGGGAAAGTCGACCCTGGACCGGGTTCTGGGGTCGTTGCACGCAACGGCGCA
ATAATGCGTCGGTTAATGCGTGGGTTGTTCTGCATATTGCGAGAGACAACATATGACGAG
CGACAACAGAATGAAAATGTTCGGTTGACAGGCGGACAGGGCTGTGCGATCAGAGACCCA
GCCTGGCGGGTAAGGGGTGCGAGAGAGGTCAGGGGCGGGTGGATGCATGTCTCGAGATAC
GTCGCAGATCATCTTTTGTGTCTCCTTTCAGAGCGGGCACTCGACAAAGAGGTGCGCATA
CGACGCTCGCTCGTAGCGCTTGAAAAGAACAGAACCCTCAATGCTTTTTGAGAGGCCTCA
TCGTGAGGAGAAGCAGCAATAAAAACAGCATGCAATCCTCTTAGCAAAAGGCGAATGGCG
AAAAGAGAAAAGGGGAGCGAAAAAAAGTTGCCGACCACATCAGATCGTGAAAGGTGACGC
TTAGCTTGTTTCAGGCCTCAACGAGGACGGGCGATGTCACAGGAGGGCGTCCTGGACGAC
AAGAGCGACAAAGTGGACTAAAACATCGCGTCGTGGGCGGGATCTGGTGGGATCTGGTGA
TTTTGATGCTATTGCTGTCATGTATTTCGTATTGTTTTTGTCACGATCGTCGATCGCTCT
AGATGCTCAATAAGCAAGGGAATGCGCAGTAAGTGCTGACGGAAGGCGCGTCCCAGCTCC
GTTGGAGAGCTCGCTGCCACTAAGATCTTATTACTCTGCCTGTCAGATGTGGCCCCTTCC
CCGATTGAAGGGAACTGTTTGTGCTCTTTAAAAAGTAGAAGGAGAGACTCGTTGCCGCAT
CACTTCTTTCCATTTGCTCTCTCTTTTATGCTGCCCTTTCTCTTTTCATTTTCACCCATC
GCAGTTTCCTCGCGCGCGGTCAAGTGTCCGTGGCGCCTTCTGTTTGAGCCATCCCCGAAG
ATCATGTCCAAAACATCCTACCTGGATTTTGAAAAGCTTCAAAAATAGATTCTCCCAAAC
ACTTCTGGCCCAACGACTCCAAAAGACGCCTACGCCACGTCGATGGTAATGCCTGATCGA
CCGAGTTGTGGACGGTTTGTGCCATTGCGTCCATGCCCGCACCTTGGTTGACCGCCCATC
AGAAACGGCGGGCACAGCAGATCCTCCAGCGAGCATCGTTTTGAGCATCACCAGGTTTCG
TTGTTTCTGATCTTCACCGACCACCATGGTCGTCTTTCTCGAATCTATTTCTGTCGGACA
TTTTTCAGTTCTCCAAAACTAACCTCCGATAAAAGGAGTGCCTACAATCCGGCACTAGCG
GGCGCGAGAAGGCGAGCCTCGGCCGGCCCACACTGGCCAAGAGGGCGGAACCAGTCTGGT
CAATCACTCCAAGCCTATTCCGCAAGAACGCTTGCTTCGGCCGCCTCTCCCCCGCACCCC
AACGCGCACCATCTCCGCTCAACGCCCCATCGACTTTACGATTGTCGGCCTCTCCAGCGT
CGCGATCGCACACGCTAGGTCGTAAGAGGAGGCTGCGCCCAAACGAGACCAAACGAGACC
TGCCTATTCCGAGGCATGGCTCCACGCAAAAACAACGCTCGCCATGCAGGCAGAGAGCGC
CGTCGGCCAGACATGTCAGATTGAGACCGTTGAGATTGGCCACAGCGAGCAAGATGCACT
GCAAGATAAGATACAGTGTACGTCAGGATCCCCAACGACGCTTGTATCGCATATCCGTGA
CGCCCGCGGGTAGCCGAGCAAGTGCAAAATAGGGACGCGGTCATGCGGCACGTTAGTTCC
CAGGCACGGTGGAGGCGGCCAAGGGACACAACAGATTGTCAAAGCAGACGACAAAAAAAG
GACCAAAGAGGATTGAGGCGACTCCAACGCGATCCGTCTTCTCCGTGCAACATGCGAAAG
GATGAACTGGGGAAATGGCCAGAGCTAGGCCAAAAAGGCGAAAGCTGTATCAAAGCTGAA
CAGCACCCCCGCACATACCGGCGATATTGCTGGAGGAACCCTGTTGTTGCGAAAGAAGGC
AGGATCTCCCGACAAAAGCGAATGTGGCTGCTGCCCTATTCCTGATTTCTCCTGCTCCTT
TCGTTCTTTTTTTTTGTTGCTTTGTATCTTCCCTTTTTGTTGCTTTTCGCCAATGACCTT
TTAAACGCTTTTTGTACCGCCGCTTGCATTCCAGCGAATTCAACGACTTGTTTACTTCGC
TGCCTCTCTCTCTCCCTTTCCCACCAAACGTAGCCTCACCGAGCTGCTCTACACCGACAC
AATGCCGTACGCCTCGCCGTTCGAGTCGCTCTCCATCCCGGAGGTTGACCTCTGGTCGCT
GCTCTTTGAGCGCAAGTCGAAGCCGTTCTCCGACAGCAAGGGTACGACTGCCTCGCCTTG
TACTCCTTCTCCTTCTCCCTTGCCCTCCGCCAACTAACAACACGCACAGAGATCTTCACC
GACAGCGAGACCGGCCGCGCCTACACCTTTGGCGACCTGCGCAGCACCTCCCTCGAGTTC
GGCAAGGCCCTCCAGTCGCTATGGAACTGGAAGCGCGGTGACGTCATGGCCTTTTACACG
CCCAACAGCATCGACACGCCGCCCACGATGCTCGGCCTGCTCTGGGCCGGTGGTATCGGC
TCGCCCGCCAACCCGCTATATACCGAGCCCGAACTGACCTTCCAGCTGCGCGACTCGGGC
GCCAAGGCCGTCGTTACCCAACTGCCGTTCCTCGAGACCACGCGCCGCGCCGCCAAGGCC
GTCGGCATCCCCGAAGACCGCATCATCCTGATCGGCGACGAGCACGACCCGTCGGGCCGC
TTCCGTCACTTCAGCGACATCCGCAACCCAGCCTTCAAGGGCCGCTCGTCGGCCGTCTCC
GTTGACGTCCACAACGACCTGTCGTTCCTAGTCTACAGCTCCGGCACCACTGGCCTGCCC
AAAGGCGTGTGCTTGACGCACTACAACGTCGTGTCCAACGTCCTCCAGATGTCGTCCATG
GACAGCCTCTTTTTCCACCCGTATGGTGGTGTAGATGGCAAGGGCGACAAGGGTCTCGGT
ATCACGCCGTTCTTCCACATTTACGTAGGTCACCCGTTAGTATCGCTGTTTTCGCATTGT
CTTCTGTGCACCCAACTAACACCCAACTAGGGCCTCACTTGCTGCATCCTGGTCTTTATC
TACACCGGCTGGGAGCTGATTAGCATGCCACGCTTCGACCTTGAGCGGGCCTGCCAGCTC
ATCGAACAGTACAAGATCAGCTTTGCCTACATCCCGCCACCCGTCGTCCTCGCCTTCTCC
AAGCACCCGATTGTCGAAAAGTACGACCTGGCATCGATGCGCATGTTCCACAGCGGTGCC
GCGCCGTTGACGCCGGAACTCGCGACTGCGCTGTGGGACCGCCTCAAGATCTCTGTCAAG
CAGGGTTATGGTCTGTCCGAGACGTCGCCCGTCGCGATGATGCAGATGCCGGACGAGTGG
GGCAAATTCATGGGCTCGGTGGGCAAGCTGCTGCCCAACATGCAGGCGCGACTGGTCGAC
CCGGAGGAGGGCACGGACGTGGAGTTGGGCAAGCCCGGTGAGCTGTGGCTCAAGGGCCCC
AACATCTTCCAGGGCTACCTGAACCTGCCGGACAACACGAAGGCGACCATGTCGCCCGAC
GGCTACTTTAAGACGGGCGACATTTTCATCGTCGACAAGCACGGCAACTTTACTTGCGTC
GACCGTCTCAAGGAGCTGATCAAGTACAGTACGTTCTCTTCACTCCCTTGCTTCTATTCT
TCACATCGTACTAACAACATACAGAGGGCTTCCAGGTGCCACCGGCCGAGCTCGAGGGCA
TCCTGCTGGGCCACAAGGACATTGCGGACGCAGGCGTCATCGGCGTGGAGGACAAAGCGC
AGGCGACCGAGGTGCCGCGGGCGTACGTCGTGATGAAGGCCGGCTTGCCGACCGACGCGG
CCAAGGCCAAGGAGATTGTCGACTGGCTGGCATCGCTGACGGCACCACACAAGAAGCTGC
GCGGTGGCGTGCACTTTGTAAAGGAAATCCCCAAGTCGGCTAGCGGCAAGATCCTGCGGC
GGGTGCTGCGCGACCAGGTACGGCAGGCCGAGAAGGCGAGGGCGTCGAAGCTGTAAGCGG
CAATAAAAAGATAGTAGACTGGGATGTTTCTCTTTTCCGTTATTGTTATATAATGTGTAT
ATCAGTACAAATGCGTGCCGTTCGTGCGTTTCCATTACAGCACTCAAGCCACGTTCAGTC
TTTCGATGCGCCATCCTATCCATAATTTCGTGCAGTGTGCCTTTTCCAATATATCTTTAT
TGTCCAAAAGGACCCCTCACACCAGCTTCTCCACCTCCTCCATCAACCGCTCAATGCTAA
ACTGCGGGTCGCCTGCGGCAAACCACTGCAGCAACAGACGGCGCGCACGCGCACCCTCGT
CCAGCACGCCGTTCTGCTGCTCGGAGCCGGGTGTGCCTGGGATGGACCACGCGCCGTAGA
AGCGCTGCAGGCACATGGTCAGAAATTGCGCGTGGTCGGCCGTCACGCCGCGGCCGTCCG
CCACTTGGCCCTGCATCAACACCACGCCGCAGTCGGCCGCCAGGTCCGTGTAGTGCGTCA
CCGTCGTGTGTGGCTGCGCAAACTCGCCGCGCACCTTGTACTCGGCCAGCTGCGTGAAGA
GGACCGTGCTCGACGGCGCGGCCGGCTGCTCGCCCTGCGTGTCAAACGTCCACTGCAAGA
AATGGATCTCGGCGCCCTGCTCCGGGTGCGGCACGGGTAGCACAAACTGCGGGCGCGCAC
GCGCAGCGGCCTCCATGGCGGCGTACATCGGGGCGGGGATCACGGCGCACAGTGACAGCG
GGTCGCCCGCAAAACGCAGGCGCCAAATGGCCGACAGCTCCTCGGCGGGCAGCGTGCGGA
CCTTGTCGAGGTCGAGCAGCGACGAGAGGGGGCGGACGCCGCGGGGTGTGGAAGAGGTGG
AAGAGGAGCTCGATGCTGTCGAAGCCTCGGATGATGTCGATTCGGATCCTGGCGTCGACG
GCCGTGATGATTCTGCCGAAGCCGGTTCGGATGTGATGTCCGCCGCCTCCGGCGTGTCTG
TTGTCTCCTTTGCTGCTGCAGTCGTTGAGTCAGCCGCTACGGCGGCCCCCTCCGGCACGA
CAGCATCGCGTCGCCGCAATGCCTGGATTTTGTCCGTATAGGCCTCGCGCAGCTGGTGAA
TGTCGGCGACACCCTCTTTCTGCGCCTTGCTCTCGAGCCGGCTGCGGTACCGCTCAATTA
CGTCATTGGCGGCCGATACCGAGGGTTTTAATGGAGAGGAAGGCGAGGATGGCTGAGATG
TCGTCGCATCGGGTGGGGAAGAGGAAGACTCGGTCGAGTAGAGGCGAAAGGCGGCCGTCC
GTTGGCGGGCGTTGACCGAAGAAGCGGCGGTGGCGGCGGCGCGGCAGGCGACACGGCTGC
AGATGTAAGATGAGCGCAGAGGGCGCATTGAAGCGCTCTGCAGCCGGCTGGCCGACAAGA
TGGCCGTTCTCGCTGTTCTGGAAGCCATGGTTGTGTTGAGGTGTGGGGTGGCAAGGTCCG
TGAGAGAGTGGAAATGCCGAGCTCGAAAGTGAGGTTTCTCAATTGGTAGTGTCCGATTTT
TTTAGTGCTCAACAGCCGTATCTCGACGTCACGTGCATCACATCCCATTAAACGACCGTC
CATCAACAGAGAGCGCAAAACAAGAGCGATACCTATTTTTCAGAATTTTTGTTGCTATAT
GAAATTTCTCCAATAGACTATTGTCTTCTCTCCATATCCTATATTTCCAAAATCACGACG
TTGCATGTTGGGAACTTCGCGGCGCAATATATATGCGATTATCCAAATAACGCCACGACC
AGAAAAGGGGCACCAAGTAATGACAACAGCGAAATCAAAATAATCAAAATAATCAAAAAT
CAAAGCAGAACTCGAAAATGAAAGGAGATTGTCCAAAATATCCATGAAGGAGTGCCCCAA
ATCTTAGTGCTACAGTAAGCTGCGCAATTTCTGTCATAGTGTCAGTACTGCTGTTGCCAT
CGTGTGAGGGATACTTCAGGCCAACTCAAGGGGTAGTCGACGTACATGAAGGCCGTCAAG
GTTGTCGTTGACTTGACCGGTGTCGTGGTGCGAGAGAAGCACGTTCGCGAGGTGCTTCTT
AGACTCCTGCAACCGCATAACTTGCTCCTCGATTGAGTCCCGCACGTAAAAGCGCACAGT
GGTGACCTCCTTGGTCTGGCCTAGACGGTGGATGCGGGCGAGGGCTTGCTCCTCGATCGT
CGGGTTCCAGTGTGGCTCCATGAGGTAAGCACGTGTGGCAACGGTCAGTGTCAGGCCAAC
GGCACCACAAGAGAGCGTGAGGAGCATGATACGGATGGATGGGTCTTTGCGAAATCGGTC
GATAACAGACTGGCGCTCCTTCTGGGGAACTTTACCGTCAAAACGGACGCTGGGCATACC
GATCTGATCAAGACCGCGTTGAATAACATCAAGCGTGAGCCGCCAGGTTGAAAAAACAAT
GCTGAGTGTAGTAAAAGCAAGGTTAGGTTGGTTTTGTGTGTATTTATTTGTCAGATTTGT
ATCGTTTCTCGTGTGGAGAACTTACCATTTTGCGTCTGGTGGTTGGGCGCGCAAATCGGC
CAAAAGCCTTTCAACTTTAGACGGCAGTTGGAACTCTTCCCCGGTAGGATCTAATTGATT
TGGTGCTGCATCAGCGGCCAGACCCAGAGAGTCAGGCATCTCTTCCCAAATATCACTGCC
GGTCGAGACAAGAGCTACCGGGCAAGCCGGTTGATGGCCACACGCCACATATGGAATTGT
CTGAGCCAACGACAGTGACGACGATGCTGGGACTCACGTGGATAGCAAAGAAGACACGGG
GCGCACTTTTTTGGTGCAGTCGGTGCAAATGAACTTGAGGCAGCGCGTCAACAGGGCGTG
GCCTTCGTCGGCGAGAATCGTCTCGGTCAATTCCAGCGTCAACCCGCACTGCATGCATTC
CATGGGACCAATACCACGCTGCGAGTTAAAGACGTACTGGGCACCGTCAGCCCATGCCTC
TTCCTCGGAGGTACGATAGCTCTGTTTGATGTTGGCTCCCTTCTTTCCTTTCTTTTCTTC
GTCCCTTCGGGTTGTGGTACCAGTTATTGCCCTCGTGTGGTAATGAAGACCCAAGTCACA
GACAAGCCGGAGCGATTCAATCTTTTGTAGGGCGTTGGCGTAAATATTCGCACGCGCGCG
TCCGGTCACATCCTCCTGCATGGCCTCGTCAATCTTGACCAGTGCCTGGGCGCGAATACC
GTCGTAAAAGGTACGTTCGGCATGTTCTAGGTCGACGGGATACAGCAGATCTCGGCGTGG
TGGCAGTGTTATTGCGGTCTTCGGCCTTCGCAATATCAGGTATGTGGACAGGAGTTTGAG
GCGATTTGCAGCTTTCTTGTCCTCGCCGGCCTTCCATAGGTGGGAAATGTCGGCGTCAAA
GACCTTGGGGTCAGTGTACGGATAGGCACGGATGAAAGATAGCAGGGCAGCAAGGTCTCC
AAGGCGGTTTTGGATGGGCGTCCCGGTAACAGCCCAGCGCGAGATGGCGGAGAGACCACA
GACGGCCTTGGCGCGGTTTGCATTGCCGTTTCGGATGAAATGGGCTGGAAACAACTTGGT
CAGAACACAAAGACGAATACACGGGGGGGCAAAGAGAGGTAAGGTGCCGTACCCTCGTCT
AGTATGATACGTCGCCAGCGGACTGAAAAAAGAACTGAGGAGTGGCTAGTGTCCTTCCAC
TCGGCCGCGACAGTGTCGTAACTAGTAAGAACAACGCTGATTCCGTGCATCTCGTCGCTA
CTTTTCAGCTTGTTCCTGCCGTGGTGTCGATGGAATCGCAACAAGCCGCTGACGACATGT
CTAATCAGTGATGTTAGTTTTTGAGCAGACAGGGCCAAGACATGTAAAGGGAGGAGGGGA
TGGGGCCAACTGACTCGGATAGTTGCTCTTCCCATGATCCGATAACTAAAAAAAATGTCA
GAATCGATTTATGAAATGACAACAGCATGTGGACTGGTAGCGGGTAGAAAAGTGTAACAT
ACGCGGTGCTGGAATAACAATCAGCGTCGCTGGAACCAGAATCTTGTTGGATTCACATTC
GCCGCCATCTCCATGCTCTATGTCCTCGCCACCTTCAACTAGGCGGCCAGGTTCTTTGCC
GCAGCCATTAAGGTCCGTAGCCACCAAGGCAATCATGGTCAGCGTCTTTCCAAGGCCCAT
GGGGTCTGCAATGATGCCTCCCGAGAACGCCGGCGGCTCATCAATCTGGCAGCGGTCAGA
GATGCAGTTGAAGTAAGCGCGGCTCGTATCCGTGTTCACCAAGTGCCACATGTCCGGTGC
AGTCCCGTCATGGACGCTATCGTAGGCCCAACCGCATTCACGCTGCAGCATAAAGGTGAG
GGCTTGTTTCTGATGGTCTTGCAGACTTGTCCGGATCGCGCCAGGCTGTGCCGCCTTGGC
AAGATCAATGTGGCTGTTTAGAACTTCCAACACGTCAGGCGGCGGCGGCAGGTCATGCAA
ACTGAACGGTACCAACTGCTGCTGCTGTTGCTGCTTATTGAAGACAAGCTCAGAAACGAG
GATGCAGGAGCCCGGATCAAGAGCTGTTGATAAACGCTGAGGGTTGTAATAAATGGCGTC
ACGGCCATCGACGCGGCACTCAAGGGGGTCTTGCAAAAAAATGTTGCTCTCCTCGAGCCA
TGCGCCTAGCTCATCAAGCAAACTCTTTGGCCCGTAGAGTGTCAAGTCTAGCTGGCACGG
TCGTGGAGCCACTGCCGACGTCCTGGCTACCTTGGAAGGGTCGCTGACTGAGTTGTCCAC
GGCACAAAACATGTGCAGCTCGATTTCTGCTTCTTCCAGCAAGCTATGGATCATGTTGCT
GTGCTCAACGTGCACTCTTCCACAGGCCTTGCCATCGCCGTCGGGGAGCGTAAATTCGCG
CCCTGTAAGCAGTTGGACGGGAAAGCGTCCCTTCGGGGGGGTGTGGCCAACGTCCCGGCG
TTCCCAGAAGCCACCAACTGTCGTGATCTAGACATATTGTGTTAGAGTAGTAAGTTGAGA
AAGGGAGTGACAGAGGGAAGGTCGACAAAAAGCGTAGAAAGACAACATACTCGGCCAAAG
CACACAGTTTGTGGGTCAGTATCATAAAAAAGGGGCAAGCCCTGCCAAAGCTGAGGATTC
ACCAGATGTAGACCTTGCCCGGACCCAAAATCGTACAAGATCTGCTCCTGTTGAACACGG
CTAGTGGTGTGTACTTCAGAGTGGGCGTGTTCTGACGACGATTCGAGTACTATTTGCGCC
CACGGCGTTCTGGTCGAAAAAGGCAGCAAATTATCCACCTCAAACTGAGGAGTCGTGGAG
AAAAGACTGGGCTGTCGGCTCTGGTGCTGATACTGCTGTATCCGCGGTGACCTCGTTTCG
AAAGGCTGCAGTTGTAAAGATCGGTCGCTGCTTACGTCGGTCTCTAACCGGCGACGCTTG
TTTTGTCTTTCCATGTCCATTCTCGCGAATGTATGTCGACGGTTGCCACCCAAGAGACAC
TTCGCAAAGAGGAACCCGAAGGCTTTTTATCTCAATGCAAAAGATGCCGCATCTCCCCCC
CGTGCATGGCCACACTCGTCTGTCAGTGTTGCCTCATTCAGGGGCTTCGTTGGGGGCCGT
GTGCTGCCTGTGGTGCCTAGCCCACGCGCTGCCAACTCTCACCCCGACGCGACGCGCGAC
TGGCTCTGCACGGTTCGCCAATAAAAGCCTGCCAGAGGCCGACCTGCAGGAAGTCTGCCT
ATCGAAAATGGTGGTGGCAGGGCGTTGACCGGGTGTTCAGTCGTCTGACCTGGCTGGACG
CCTTTTTGGACGCCTGGGGCGGAGCCGAAGCGAACCACACCTGGCGGACACTTCACCGCC
AAATAGAAAACAAGGCTGACGAGGCATAAAGGCCGCGGGGTTCAACTGAGGAGATCGGGT
GTTGGGATGGCTAGTAGGTGAAAAGAGAAAATAAAAGATGAGGGAGGGAAGGGAAAATAA
AGGGATGCTTCAAGCAGGAAGGCTTCAAAGTGATATCTCTTAAGGAAAGTCCGATCCAAA
CAGTTCGCTAGAACCCACATTTTAACAGTGCCTTCCTTGCTTCATATTTTAGTCCATATC
CACCAATTTCACTTTCCCCAGTTCCCAACTCTTGAGTAAACAATCCCCCAATATGCCCCT
CAGGGCACCGGTCGCGCCTGCCGCGCTCCAGGCTATCGACGCAGCCTTCAAGAAGCTCGA
AAAGGCCATCGCACCTGGAGATGCACTTGTCTTCGCCAATACAACGCTCGATGATGTGCG
CGCCGCCGCACTCCAGATCGAGGAGCAGATGGCCGCCCGCGGCTCGCTGCGCAACATGAA
ACGCCTCATGCCGCTGTTCACGGCTCTTGAACACTACTCCAGCGTCATGGACGTGCTGTG
CAACGGCACGCCCTACTTGCCATGGCTTTGGGCGCCCATCAAGCTTGTGTTGCGCATCAC
CAGCGAATATGTCGAGGCCTTCGACGTGTTGACCAGCGCCTACTGCCGCCTCGCCGAGGC
CATGCCTCGCGTCCAGCTGCTGAGCTGCACGTTCGAGCGCAATGCCGAGTTCCAAAAGAC
GCTGACCGTCTACTACACCGACATCCTCACCTTCCACGGCCACGCCTATGCATTTTTGCA
CCGCCGCGGCTGGCGCCTCTTCTTCAAGACGTCGTGGGGCCGCTTCAAGAGCCGCTTCGA
CGACCTCCTCAAAGACATGCGCCATCATGAGTGCCTCATTGACTCGGTGGCCAACGCCCA
CCATATTGCTGCCAGCGCGGCCGACAGTGCCGCCAACAAGTCCATGCGCGACGAGCTGCA
TAAATGGCTAGAGGACAGAAACAATCGACTCGCCGATGCCGAGCGCAACGACGCCACTCA
GTTCGCGACCGTTGTGGCCTGGCTCAAGGTGGACGAGTCCGCGGCCGACCAGATGTCCCT
CTTCGACAAACTCGCTTCAGACGGCGCGCGGTTTGACGGCACGTGCTCGTGGCTGCTACA
GAACCGGAATATCAAGTCGTGGCTAGGCAACGCCGCCGACCCATCGCTCTTGCTAATCGA
GGGCGCCCCGGGCGTCGGCAAGAGTGTCCTAGCTGCCAAACTGCTTGCCTTTCTTCGCAC
AGCTGGAAAGTTTGCCGTCGGCCACTTCTGCTCCTATGCCTACACCAAGTCCACTGCCTT
CGACCAAGTGCTGCGCTCGCTGATCCTGCAACTTCTGCGCCGCGACCCAGAGCTCGTTTC
CTTCGCTGTGGAGAAATATGTACTCGCTATCCGTGAGCCGTCCACGGCTGTGCTGCAGGA
TATGCTCAAACACCTTGTTGCCAATCTTGGCGCATCCGTTGGTGACCCTGACCAGCTAGA
TGGACCCGGCCGGCCGGCACCGGCCGGCCAACCGGAGCACGTCTGGATCGTGCTCGACGG
TCTGGACGAGTGCACACCCGCCACGCAGGCCATGGTCATCAGCCTAGCGCGCCAGCTCAC
AAGTGTGGCTTCTTCGTACTCGCCTCCATATGTCGGTCGTGGCGCGGCCGGCCAAGGCTT
GGGAGGCCGTGGTCGTGGCATTGGCGTCATATGCAAAGTCCTCATTGCCAGCCGCCCCGT
GGCCACCATCAATACTCGCCTACGCCGTGGCGTCGTTACTGTCTCACTCTCCAAAGAGAA
GGAACATCTCATTAGCGCTATCCGTCAGTATGTCCAAGGTCGACTAGGGGAGGATATGGG
GGATCGCCTAGGCCAGTTACGTGTCGGTCCACTTGAACAAAAAGACCTCGTCAACGCTAT
TGTCAAAAAGTCTGACGGCATGTTCCTATACGCGCGCCTCTTGCTCAACCATCTTTCTGC
CAACCTATTCTACACCAGTCGCGAGCTACTTGAATCCGTCAACAAGCTGCCCGATGAGCT
GGCCACCTTCTACCGCAATGTACTCGGCCGAATTCTTGCCAACCTCGACGAGCGCTCTTC
GGACCGCCTCCGCTGCCTCCTTGGCTGGATCGCCTTTTCCAAACGCCCACTCAAGAAGCT
TGAGTTTATGAGCGCTGTGACTTTCAGCCAAGGCGACCCGACAGTCGAACACCTCGCGCC
CCTCTACCTGCTCGATACCATAACACCACTCGTTGAAGAGCGCAGCGACACTGCCCTGTG
CTTTATCCATGTGTCGGTCAAGGAGTATGTAAATACGACATAATTCAACACCCGCGTCCA
TCACTTTCTCTCTCAAACCCACCTTTCCTTCCATACTAACTGCGCTAGATTCCTTCAGGG
CCCCAAGAGCCCTGTTGTCTTGTCCGAGCCGGTCTCCATCCAAGAGCACGGCATTGCCAC
GATTACATGTCTCCTCGCCAGTGCCGAACTCCTCCACGGTGAGCACACCGAGTACCACCG
TTTCCAGCGCCTTATAGAGGGAATACACGGTCTCCACGTATATGCTACTGAGTACTGGGT
AGAGTATCTCCTAGCCCACGCTGCCTCTCTCGTTGATGGCCGTTCCGATGGTAACACTAT
AGCATCGACCATATTCGATTTGGCTCTTCGACTCGCAGATCAGATGCAAAACCAGCTACG
GCAGTTGATTATTACCTCTACAGCTGGTGCCTCTATGTCTGCATCCACTGATGCGGCTGC
CGTCCGAAGTCTCGCCGTATTATCCAATCAAGTCCAGGATGAGCGTCTATGCCATCTAGA
GGCCCTTCCGCAGCTACACCGCTGCGTTGTCGAGTACGTCCATGCGCGCTCCTCGGATGG
TCTTAGAACGGCTCTCGACGAAGAAGATGCCAACTCCGGCACCTCCTCAGGAGGAGATAC
GAAGAACAGGGGAAATATAACAGAAGGCCAAATCTACCGGGACGGCATAACGCAGCTGTT
GGCCTCGTACCAAACAACACTTGGCACTTTGCTCGACCTACCCGACTTCCCAGGTATCTC
CGCAGCTGACTTTCAGCACTTCAAGAACGAGTTTCAGAACGCCCGCTACACGTGCCGCCT
GTCCACGTGCCCACGCGCCACTCTTGGTTTCGACTCGGCTATCCTGCGACGCGAACATGA
GCAGGTTCACCTCCGCCGCTTCTTCAATTGCACGGCTAGCGATTGCCATTGGCCGCCTTT
TGAATCTACTGCCGCCCTACGAAGACACACCAAAAAGTACCACAGCGAGGACGAAGCCTC
TAGGAAGTCGATCCGAGCTTTCAGGACAGCCAAGCCGGCGCCTATGTCGACGTCCATACC
GATGTCCATGCCGGCGTCCATGCCGGCGTCTGTGCGGCCGTACATACCGACGATCATGCC
GGAGGTCGACTACTACGGAACGATGATACCAGGCGATTATCGGGGGGCCGCCCCGGGCAG
CCTACCAATGATGGTGCCTGATTTTCCAAGCCCGGTGAATGATATCAGCAGCTTATTTAG
GGATTATGACACGATCCCGAGGGACGAGAGTCTCTCAGCGCTTGACTGGTATGAAACAGA
GATGGGATTAGTTGAGCATTCGCCTGAATCCATCACAATGCTTAGTTCGCTGCATGATTA
ATGCTCATGAATTATATAAGCTCATATATTTGAAAAGTGTGTAATAATGTCCATTTTTGA
AGATTTATAGAAATTATTCATTATCCAATGCCGCCTACACCAACATGATGTATAATTTAG
ACAAGATCGAAAAATACTGTTGCAAAGTGTAACTAGTAAAACTTCATTTTTTTTTAAAAA
AAAATGAAGTTTTAAAAAAAGGGCCCCATGAACCCCTGAAAATGTCAACAAAGACACAAC
GATTCGGTGTGTGCCACATTCAAAAGTTGGAGATTTTGCGGAGAGACCTCATTCTGTGTA
AACCAAAAGTGGAGCAAGACTTGTCACGGTCTTTTTGGTTCCTTCATAGTAAAGTGGAGT
TTTATCGGAGTTCGGGGTTTTGTACCGAATTTTTGGGCCTAAAAAGGAGAGCATTTACAA
AAAATAAGGTAGTTGCACGAGGAGCAGGAGAGACGATTGTTCTTTCCTTCTTTCTCACGT
TCTACGAGACCGGAATTCGCGTGCAAAAAAGCCGGGGCAGTCGCACCTTCTCCCCCAAGG
GCTCGTCCCGTACATACGGACCCCCATCCTAACCCCGATCAGGCAGGCTTAACAGACCAA
CCCCAAGAGGCGTGCGTGCCAGACGGAGAACACTTAACGAGTCCAGAGCTATGGAAATGG
AGTCCAGAGTACTCCGTACGGGGCGCAAAAGTTCTCTTTGCCCACTATTCCACATGCAAA
TGCAAAGAAGAAAAGTGAATGAAAAAAATCATGTCTGGACTGTTCTGAAATAAGTGAAAA
AAATAGATCGTTGTTTATTTAGCCCTCGCCGCTTGCATTACATTTCGTCCCCATGTTTTC
TCCATAATCGGGCCTCCTCCTCCCTCCCTCTCTCTCCCTGGAGCGTCTAGGTCTAAGGTG
CTCTTTGTAGATTTCCTCCTACCCGTCTATTCGATGTCCCTCCGTTTCCCTCTGGGAATT
CTATTCTCTAAAGGGTTTCGTAATCGGCTGTGTCTATCGGTCTCGCAACTTGTCGAAGCG
GTTCGTGAATGGTATGTTGAGGGGATTGGTAGTTGGTGTTGTGGGTTTGGATCGCATCGT
AAATTTCTAAAGTAAATGGAACGCAAAAAAGGACGTCTTTCTCCAGGAACAGACATCTAT
TCGTCCAGATTCTTGAAGACAAAGGTCTCGGTGGTCTCGGGGAAGGGCACGCCCAGCTCA
AACAGCTTGACGATGACGGCAGAGAAGTCCTTGAAGAACAGGTCGTTGTCGGCGGCGTAC
TTCTCGACGGTCTGCTTGAAGATCTTGTCCTGGATGAAAGCAATGTCGGCCGGCAGCATC
ATCAGGGACTTGGTCTCCTTGTCCTCGTACTGCTTGGGGCCGTCCCACTTGCGCCACTGC
CACTTGCTGCCAATCAGAAGCTTGTAGTAGTCGTTGGTCATAACGGTGGGCGAGAAGGTC
CAGGGGCCGTCGAAGCCGCTGTTGTTGGTGTGGCAACGGCCCAGGGCGTGGGCACCGGCC
AGGGCCACGATCTCCTGGTCGTTGAAGCCCATGCGGTAGAAGATGTTGCGCACGTGGTCG
GCGCCCTGCGAGGCGTCGGGCAGGCGGCCGTCGGGCGTGCACGAGTTGAAGTCGCGGTCA
GCGCGGCCAGCGCGGTAAGGGATCTTGGGGCCCAGCATCTCCTGGATGGAGCAGACGCCG
CCCAGAATCCACAGGTCCGAGTAGGAGACCCAGGGGAACTTGGCCTTGACGGGCTCGAGG
AACTCGCGGGCGTTGATCAGGCCGGCGTTGGCGCCGTGGTTGCTCTCGGGGGCGAAGCGC
ATGGTGGCACCGTTGCTGCCACCGGTGCCGGTGACCTTGTCGTAGGTGCCGCTGGCGTGC
CAGGCGAGGCGCACCAGGACGGGACCGTAGCTGCCGTCATCGTACTGGTCGTGCTCCTGC
AGGCGCTTGGCGATCTCGTTGTAGACGGCCTGGTAGTCCTTGAACTCGGGCGTGAAGGCC
TTGGGCGCGGCGGCGGCGGTTCCGTTCTGGGTCAGGTAGTAGGCAGCAGCACCGACACCG
ACGGCGCCGACACCGATCCACAGCAGGCTCGACGAGCCGCCCGACTTGGGGGCCTCGGAC
GAGTAGTAGCGGCGGCCAGCACCGGCAGAGCCCTGGCGGAAAGCAGCGCGCGCCGAGGCG
TTGACACTGGACGAAGAGTTGGTGAAGCCGCGGCGGGCAGGCGCAGCCGCGCGCGTGGCG
GCGCGGAACAGCTGGCGGGAAGCAGCAGAGGCCATTGTGACGGGAGAATCAAGAAAGGTG
GAAGAGAAAAGGCGGGATAGGAGTGCCAATGTGTCTCTGCAGAAGAAAAGAGTGTGAGCG
TTTGGTCGTGGTCAACAGGAGGGAGTCTGGAGTGCTGGGAAATGTAGGGGGAAGCGGCGC
TGATAAGGAAGATGGCCAGTGAAGGTGTGGGAGGACGGGCGCAAACGCAACAGAGCAATG
CTTACATACCTTGGTCGAGCTGTGGATGAGTCAAAAAGAGAGGAGAGAGGAAGAAAGATG
ATCTCGAAATCAAAAATCAAGAAATTTGTTTGGAGGGGAGAAGAAAATAGGAGGGAAGGA
AAGAGGGAAGGAGAGAGGCGGTCTAACTTCGGAAGCTGCACAGCGCAAAGTATAAGTGAG
GAAGGAGCAAACGGCCAGTGGAGGCAGGGGCAGGGCAGCCGTAGAAGATTATGGAAGACA
CTCTAGCAAGCAACGAACCGATGGGTGTTGCCACAGATAGAGCAGCGCATTCAGAAATAC
AGGACCTCACAAGCCCAACGCAGGCCCAGACACTTTTTTGTGAATGGCCTGTTGCGGTAA
AGTCAAATCCCGGCTGCCGTGCGGGCCAATAGGAAGCTGACAGTTTCGAGCTTACCGGGC
GTGCTCCTTTCCTCTGGCACGATTTATCTTGAAGGGGCAAGATTCCCCGGGGCAGCAAGG
AAGGGGCCACGGGGGTGGGAGACGAGAGAAAGGCGGGAGAGTGGGAGAGCGCCAGCAAGA
GAGAGTGGGACGGGTTTTGGAAGGCGCGGGCGGGTACAAGCTGGCGTGCGCGCGATAGTG
GCTCGAGTGGGCTGGGAAAAGAGTCACACAAAGAGGGAAAGAGAGACGTAGAAAGAGGGT
CCCCAGAGGCGGGCCAAGACGCCGGGATAGGCACGGAGCAGAATAGTGCTGGCCTGATCC
ACATTGCATCATGGTGGAAAAGGTGGAAGGAGGCAAGAGGCAGCGCATGCTTACGAGATA
GGTACGCGAGGGACGGTGAGCGGCATGCGTTGACGGGAGTTGCTCTTTCCAATTCAAACA
AAACTTCAAGCGCCGCTCTTGCCCCTGGCATCGGCCTGATCGGACCACCAGCTCTTGCCG
TGAGACTCGGATCTACGACTACGCTGAAAACCAGCTTCTTCCTCCTTGCTTTTTTGTACG
ACCACATGTGAAGAATTACCGACCAAGCCCCAGGGTCCCTCCTTCCTCAAAAATAGTATT
TCTACTGTTTGCCAGTATCAATTGCAATTGGGGGCTCTTTTCTTCTGGGCCCCAAATCTG
TTCCACGGCTCATCGCCGTCCTCCGACGGCCGGCCAGCGGAAAGGAAGCAGCTTGCCGCC
ACTTAGCGCAGAACGTTTCAGGAGAAAATGGGGGTTCAAAACAAATGAAAGAAAAAATGC
AGACAAGGAACTGAAAGAGCAGAAAAAACCAGGGTCCAGCCTACTTTGCAGTGGCGGGCA
GGGGCGATATGCGCTGGCCATGTCTGAGAGCCGTCTCGGAGACCGCCCGCGGTGCGCCGG
TTGGCCTTATCTGTATTTCCGAGCGAGACGTGCCGACGTAACAAGAATCAGAAGGAATTG
ATAAAAAAAAAAAGGGGGGAAGAAAAAAAATAGTGAACAAAAAAAAATTGAGGTGGCGCG
ATTGCGGTTTAAAGTAGCGCAAAATCGACTCTGTATATGCGACAGGCCAATCATAACGCG
TCGTTTTAATGGGACCCGCTTTTCTCTTCCGTGGCAAATTCGCGAACTCATGTGCTTTCG
GGTCAGAGAAAAAAGTTGGGGGACAATGCGAATTGGAGAAAAGGGTAATTTAATACGACA
AGCAAAATAAGCCGTCTCGGTGCTTTTGAGGCCGTATTACACGGAGCTTTTCGTTGCCAA
AAGGATGAGGAGCACGTGGTTGGGATGTAGCCGGCGGTAAGCGATGGGCGAGAGAAGAGG
AAGGCACGATGGGTGCAAACTCAACAGCAGCATTGATGGGAGAGGAGAGTCTTCTTAATT
TGAATACAACGTAACTCCTTCTCCTCGTGATTTGACATCAACATACTCTATAGCTAGGGC
ATAAGACGGCCTCGATGGCGAACTGCTGCCTGGAGAAAATGGGCAGACAAAGGTCAAGAG
GATAAGCGACGGGTCGGCCGAGCTGCATTGCCCAAGGACCTCCGAATTCCGGACACTTGA
CGCAAGAGAAGCGCTCCGGATAGACGAGACAGCCAGTCAAGTAGCCGACGAGTGTCAGCA
GCGCCAGCTTCGGCACCAGAGGTGATGACGAAATATTGCTCTGCCTGTGCTCATTTCTTG
GTGGTCAAAATAGGCGAAGCGCTGGTTGTGCGAGGGAAAGTACGTCGCTTTTATTTTGGC
AGGAACGACCGGCTGTAAATCTCAGCCCTATCGTAGACATCTTCATTTCGCCAAGTTAAG
ATGGAAGAGTTGCTCGCATTCGCATCCGTATTATGGTTGGGATAACAGTTTATTACGTAT
TAAACCAATTCGGATGTAAGCTATTTATTTTTTGTAGGAGAAAAAACTAGGAATAAAATA
CGTGCGAATTATTCTTTACTATGTCAATACAAGACAACATAGAAACAATAACAATGCAAC
AAAAAAAAAGAGACAAAAAGAACAAAAAAAGAACTGCTTGTGAAAACAACTCGTATTGCA
CGATTCATCCTCCCTCGGGTGGGCTCGAACCACCAACCTTTAGATAGACTATCATTAAGA
GATAACAGTCTAACGCGCTATCCAATTGCGCCACGAGGGAATGCGCTTGTGCTTGTGGCG
GTCCGGTTCGTAAATAGGGTTCTTAAAGGGGGTCGGCAGTTGACAGGTAAATTGGGGTAA
GGGTCAGAGGACTGAGCGTTTGGGTCAGAAATGACAGACACGGCACGCACGAAAATAAAT
AAATAAATACTTCAAAAACGAATATGTTTAGTTTTTGTTAAGAGAGGACGGAAGAGTCGC
AAATATCACCAAAATGAAAATGCGATGTGAGAATGAAAGTGTGCGTGAGACGATTTATTC
AAAGAAAGTCTGGGAAGTTTATTTTTATTGAATTTCCTGGCCGAACCTTGAAATGATCTT
ATGTATGCGGTAAAGGATGGTTTCCTCCATGACCCTCATCCTTTTTGGACGGTATTTTCT
TTTTACTTTTACAAAGACAATATATGCTGGGGATGGTACAGACAAAAAATGAAAATGTAC
AAGAAAAAACACAATGCATCAACCCACTTCACAACCTCTCTCACCCCTTTCCTAATTGTA
CAGTCCTAATTGTACAGGTCTTCGTCGTCGCTGGCCCGCTGGTCCTGGAAGGACGGTGCC
GCAGCCTTGCCCTTGCCCTTGCTGGCCCGGCCGTTGAGGATGACGCTGCCCGTGTCGTCG
TCTTCGCTGCCGTTGCTGCCGCCGTCGTTGTCCTCTTCTTCCTCCTCGACGTCGCTGAAC
CGTAGAGATGTTGCTTTGCCCTTGCTCTTACCCTTGCGGGCGTGCTTGGCTGAGTGGGAG
GCCGGGGCAGAGGCAGACGACCCTCCAGCTTGGGCGAGGACGGACGCAGGCAGCGGGAAC
CCTGCTGGCGGGTGAGAGTATTGCTGCTGTTGAGAAGACTGTTGCTCTTTGTCCTTGTCC
TCCTTCTTCTTACCCTCAAACGTCGCGCGCACCCGCTCGTAGTGCGCCAGCTCGCCGGCG
CTGATACTCGGCACGAGCTCGCGGTCCGCCTCCAAAAAGTCCTGCTCCGTCACGAGCACG
GCCACGTCCTCGGGCGTCGCGTAGTGGTCAAAGTAGTACGCCGTCGACATGGGCTTCTTG
CCGCTGCTGGTCATGGCGGCGATCTTGGCGTCGACGGCGGACGCCTGACGCGTGACCGCC
TTGAGCATGGCGTCACTGCACAGAGCGTAAAAGTCGGCACCCGTATACGTGAACGGTAGC
TGCTGGGCAATCGAGCGCAGCGACACGGAGGGGTGGAGGGTGAATCTAAAACAGGCGCGC
GTTAGTGTCTATAAACTGGAAAATATGTGTAGAAGATACTGGGGGTTAGGGAAAGAACCT
ACTTTCTGGTCAGGGCTTCGAGGATGCGCAGCTGCTTGTCGTGCGTGTCCGACACGCCCA
GGTACAGCATCGTATCGAAGCGGCCGGGGCGCAGCAGGGCCTGATCGAGAAGATCCGGCC
GGTTGGTGGCACCGATGACGAAGACGCCGCCCGAGCCGGCACCCGACCCTTCATCCTCGT
CGTCACCGCCGCCCGACATGCCGTCGAGCTCGGCCAGCAGCTGCGACACGATGCGGTCCA
TGACGCCGCCGCTGTCGCCCTGGTTGCCGCGCTTGGGCGCGACCGAGTCCAGCTCGTCAA
AGAAGACAACGCAGGGCCGCGCGTCGCGCGCGCGCTGGAACACGCGCCGCACATTGGCCT
CGGACTCGCCAATGTACATGTTGAGCAGCTCGGGGCCCTTGACGCTGAAAAAGTTGAGGC
TGTACTCGGTGGCGATCGCCTTGGCCAGCAGCGTCTTGCCGGTACCGGGCGGGCCGTAGA
ACAGAATGCCCGACCGTTTCTTCATGCCCTTGGCGAACAGCTCGGGCCGCTCCAGCGGCA
GCTGGATCGTCTCCATAACGACGTCCTTGACATTGTCGAGACCACCGACGTCGTTCCAGG
TGACGTTGGGGATCTTGGGCGCGCCAATGGCGTCGGCAAAGTTCTTGCGAGCAGCGTCGA
CAGCTGCGTCAAAGTCGGCCTTGGTGAGGCCGCGGACCGCCGCACCGCCGGCCACCTGCA
CGTCACGTAGTGTGAGAACCTTGCTGTTCAGCAGCTGCTCCGGATCGGGACCGACGTCTG
TCGTATCGGCCAGAGGCGTCGACTGGTCGACGACAAGCTTCTCTAGGCGCGACTGGCGGC
ACACCAGCGCGCGCTCGACCACGTCGACAAGGTCGCCCGCCACCAGCGCGGCCGTCTTGA
GCGCCACGCTGCCGAGGTCGACCTCCGGGTCGAGCACGAGGGCGCGGTCGTTGACAATGT
TGCGCAGGATGCTCTGGCGCTCCGTCTCGTCGGGCGCACGCATCTCCATCTCGTGCGTGA
AGAGACTGCGCACGCCGTCTGGGATCTTGTCGGCCTCCGTGGTCGTCGCGATCAGCACGC
GGGCGTCTTCGAGGATCTCTTTCATCGACGAAACCATGCGATCGGCCGTCAACGCCTCCA
TGTGGCGGATGAGCAGCGCACAGCAGTCGGGTCCACAGCTCATTGCCAGGCCGGCACGGC
CCTTGAGCACACCCTCTGTCTTGGCATCGCCGCCCCCGGCGCTGGCTTCGTTGACAATGT
CGTAGGCGTCGACGGTGAACGTGTGCAAGCCCATATCGGAGCAGGCGTTGACGGCCACGG
TGGCCTTGCCAATGTGGCGTTGCGTGGACACGAGCAGAATGGCGACGGGGGGCATGTTGA
GGTGGATGGCGCGCTTGCTGGTGGCGGCCGCCACGAGGTCGCGCAGCTGCCGCCGCAGGG
GCGAGACCTGCTTGCGGTCGGGCTCAACGACGGCTGGCGCCGCGCGGTCGCCATAGCGGC
GGGGTGGCTCACGGAGGCCGAGGTAATACGGCCAGTTGCTGTCTTTGGTGCCTGGGATGC
GCGACGTCGTGGTGCCTGACTGCTCCAGGTGGGCCGTTGAGATGTCGACACACGCCACTG
TAGTGCCCCAGACGCTCTCCTCCTCTTCACCGTCGTCACCTACGTAGTGGCGCTGCTGCT
GCTGCTGAGGCTGCGGTTGCGGCTGGACATGGGTCACCTTGAACCAGGCCACCTCGTCAG
CCTTGAGGGTGGGCTTGCCGCCCACGCTTGCACTTGTGCTCGAGGCCGGGGTGCTCGACG
ATGCTGCCGCGTGGCTGCTCCCGGAGGTACCGTTGCTGCCGTTGGTGGCGCTGGACGGCT
CTTTGATGCCGCCGGTCAGGGACAGGATGTCGGTGACGGCGGCGTTCTCGCTGGACAGGA
GCATGTCGTTCATGGTGCGGCCCAGCTGCGCGTCAATGGGGATGGCAATGTAGTCGCCGG
TCTTGACGACGCGCAGCTTCTTCTCAAAGTGCCACTTGAGTCCGGCCACGACGGCAGTCT
GGACGGACTTCTCGATCGGCACCGGCGTGCGCACCTGCTGGATGATGACCTTTTGTGCAA
ACGGCGGCTGGGCAGCGGCGCCCATCTTGGTCGAGGACCGGCCGTGGGCGCCGTGGCGGG
CGACTGAAGACGAGGGCGGGTGCTGGGCGCCCCGCAGCGGTGACAGGCGTAGGTAGGGCG
TGCTCTGCATGTTGGCAAGAAGGATGGGCGACAGGTAGGCGATGGGACTCGTGGGGCGCT
GGATTTGGGACTCGAAAAAGGACAACCGCCGGCCACCGGCCTCGTGCTTGGCGCTAGGGA
TGCGCGTCACGGGCCGCTGTGAGTAGCCCTCGGGCAGGCCAAAGACACGGACAGGGCGCC
AGTCCGGCTCGTCACCGACGGGCTCGCCGAAGCTGCCTAGGGCAAAGCGGCCAAAGCCAT
TAACAGGCGGTTCCTCGGCCTCTTCGAGACGGACCCAGTCGCCCGAGAAGCAGCCAATGC
GCGTCAGGTTGTTGACGTCCACGTACACGCGGGCCTCATCGTCGTCATCAGCACCGGGCT
TCGGGTGCAGGATCTCGGGCGGGATGGGCGCGGTCAAGCCTTGGGCCTTGAACAAGCGGC
CGCGGGGTCGGTCGGGGCGAGCCGTCGTAGCGGTAAAACTGGAGAAGACAGAGCCAGGTG
TGGCGATGCCGTTTGTCCTCCGTCCGCGGCCAATGGTCATAGGTGAGCCTGGCTGCAGGG
TGGACACGCCGCTGGCGAGGGTGGCTGGCAGCGTAGGCGCTTGCAGCGAGATCATCTCGT
CCATGGAGTCGTCGGAGATCTCGCCGCCGTCGTCGTCCTCGAGGTCGTCGTCGTGGTCGA
CGGGCGACAGGTCGGCTTCAGACTCGGTGACCTCGGAGTCTTCGGTGGGCGCGTCGGTCT
CGGTCTCGGTGCGCGTGCGCTCCTCGGCCGCCGAAAAGAACTGATCGTTGGCCGTGTCGT
CGCCCTCGTCCTCGGACACGCCGTTGAGCTTGCGGCGGGCCGGGATGGGGGCCAGGTCGG
CACCGCGGTTGCGGCCGCTCTTGGAGTGCAGACGGCCGCGCGACACGATGATGCGTGTGC
TGGGCGACAACACGCCTTGAGCGACGGGTTCGCAGAAGGTGACCTTGCCGGGGTTTGGCG
GCACGTGGGTGATGGGGTGCGGCGGCAGCGGCAGCGGGAATAGGTCGCCCGAGTGGACGA
CCTGCAGCGTGCCGAGGGCGACGCGAAGGGCGGCTGTCAGACGGTCTTCACCAGACACCT
GCTCGCCATTGGCTCCCTTGGCCTTGTTCTTGACGGCTTGCAGGGCAGACGCGGCCGGGT
GCTCGCGGAAGAAGGTGCCTTCCCCTGCCTCGAGCCGCTTGCCCAGGTCGCCCTCGAGGC
TCACAAAGACCGTATCGAGGGACACGGCCTCGACATCGAGCAGCAGGATCTCAATACCGC
GGCGGCTGTGGCCAGAGAACTTGGAGGGCGCGACCTGCTGCAAAATGGCGGCAAAGTTCT
GCAGGGCGAGGGACGAGGGCGAGAATTGCACGGTGGAGGGCGCGAGAGCCGAGGATTTGG
CGACGGGCACAATGGTCCAGTCGGTGGACTCTGGGGACGCGCTGGGGGCCCAGGGGGCCA
TGGCCACGTGGTAGACGTCGGGCTCGGCGATGGAGGAAGCGGCGGCAGTTGAAGTAGGCG
TTGCACGGGCGAGAGCCGCACCGAAGCCGTTGGCACCTGGGCGAGGGGAAGAGGAGTTAG
GAATTGAAAGGGGAGGATGGGTCAACAGAGAAGGATATCATGACCTACCATCTTTCTGCT
GCTGCTCCTGCTGGTACAGGTGCGGGAAGAGGTCGGCAAATAGGTCCTCGGACAGGATGC
CGACATCGCCCCGGACGTGGTCGTCGAGGACGAGGCGCGCGTTGACGGGCGGCTTGTCGA
GCCGCCGGCGCCGACGACGCCGGCGTCTGATGGGCCGCGAGGCCACGTCTTGCGGCGGGG
GAGCCGTTGCAGCCATGGCGAGGCGAGGGAGAGTAACGGGGAGAGGAGAGGATCGAGAAG
ATATGTTCTGCTTCGTTTTGCTCGTTTGCTCTTTCAGGTCGAGTCGAAGGGTTTATGCTG
TAATGGCCCCGCTGTGCGACGCGTGCATCGCTGCTCGAGCCAGTCGTCAGAGAAGGGCGT
CAGTAGCTCGCAGGCTCGCTGGCAGACGCGAATGGCAGAGTCGATGCAGTGTGCCGGCCA
CGTCGTGATGCGATGTGATGCGAGATGGGGATGCTGGTCAGAGAGGGAAAGACCGAATGG
TCGCGAAATGGCGTTGGAACAGCAAGACCGAACTAGCGCCTGCAGAACCTCTCCTCGGTC
GTTGTTTCCCCCTGTGCTCTGTGCTCTTGCCCCAGAGCTTTCCTTCATAGCGGAGCTTAT
TAGCGGCTCTTTCATTTGGCCTCGGTTCGTCGCGCCTGCCCTCTGGGGTACGGAGTATTA
CAGAACGAATTCGGGGATGCGTGGCGGTCACGTGGTTGCATGGGGAAGTCTCACTGCGCA
AATGGGACTGAAGAGAAACCAGCCAATCGCGCTGCGGTCCACTAAAACTGGAGCAGATCA
CATGCGAACCAGCGAAAAGACTGTGGAAGACACAACGCTCCACAGCGCTCCACAGCGCTC
TACAGCGCTCCTCCGCCCCTTCCAGCGTTTTCAGCGGCCATTGGCCTATGGGTCGCCTGT
ATCCTCGCGGCGCCGGACTCGATTGACCGCTATGACGCAACGCCGGTCGTTCCTGCCCTC
GCTGCCCTGGCTGTGGCCACAGCGGGCGCTCGCTTCGACGTTGGCAACAACCGGCAACCA
AGTTGAAGCATTTTCATACAACTTGTCTCGACTTGTCTCGTCTGGTTCTTCCACCAAGCA
AAGCGGCGTTCCATGTTTCTGCATATTAGTCGGTCGTCTTGATTGTCATCGACAAGCTTT
GCTGTCAAGGGGCTCGTCCTGGTTGGTGCGCGGCGGGATCGCCGTTGTGGAATCTGGAAT
CTGACGTCTGTTTTCTTTTTATCTTTTTATCTTTTTGCCCTTTTTCTTTTCTTCTTTTCT
TCACTTCCTTTTCTATTCAGACTACGTTCCTGCATTCTTATTTTTTGTCTTTTTCCCCTG
CACTTATTTGGATATTCAAGACCTGCACAAAACCTCGACTTCCGTTCATTGGATATCGAT
ATATATCGTCTCACCGTTGACGTCCCCAACCATCACCACCTTCGATGTCGATCTGATGCG
GCGTCCATCCCACCTTTTTATATTAAATTCTCGAGATCTCTACATTCAAACGCCTATACC
GGCCCGATTCCCTCTGATCCGGTCCAATTTTCGCCATGGCATCCGATAAACCCCGACCAG
ACGGCGATCCGCCTGCTCAACAACGACAATACGCCGCCGACAACGACGACACCTACGACG
CCCACAGCCCGCTCCTGTCCGACGAGACGCTTCCCCAGACGGCCGTCGAGTTTGTGAAGC
AGTCCGAGAAGTTGTCATTACAAAAACCCGAAAACGAACCCCCAGACCAGCCGCGCGACA
TGGCCGTCGAGGCCCGCTTTGTTACACCGCAAGATCCCGTCATCATCACATCTGCCGGCA
ACCGACTGCCACCCGTGCCTCTGTCCGAGGCGCACAAACTAAACATTTTGAAAGACGAGC
TGCAGGGCGGCGCACAGGTCCTGGACGAGAAGGCTGCCTACAAGACGGCCAAGACGGCCG
AAGCAAGCTCGCCAAAACGATCACCGGATGAACCGGGCCCGTCATTTTCATCAGAAGAGC
TGCTCGATATCGGCAAGCAATATCGGCAGAAGAAAAAGGCAAAAAAGGGCAAGAAGCGTG
GGTCGTCACCCATGCAACAGTCCGCCGAAGGCACTCTGCAGCGCGCCATGCCGCCGTCCC
ACACCAACCCGCTGTTCCCACCATTGCCGCTGTACGGCCCGCCGTCGATGCTGCGCAACT
TGCAGAGCGCCACCTTCCGCGTGTCGTCGTTCTGTCTCAGCTTGTCGTTCCTAGGCGTCA
TTGTGCTCGGTTCGCTGTTCACGAGCATTCCGGGTGCTTTCCGGCGCATGGCCTGCCACC
TGACGCTGCGCGACCCGGACGCACATCGACCACTCTATGCTGAGGAGAAGCGCCGCAAGC
AGCTGCGCCGTGATATGGACCGCAGCTGGCGCAGACAGCGGCGTGACAGCAGCGAGGACC
CAGCGGGTGCCGGCGTCGGTGACGTCACATACACGCCCACGGCCGGCGGGCCCGATCCCC
TTGTGCCCGACGTGGCCCATTACGCACGCCGTGTGGGGCTCAACGTCGAGGCGTTCGAGG
TGCAGACCGAAGACGGCTTCATCATCAACCTGTGGCACGTCATCGACCCGAACGAAGACA
CACCAAGGCCGGCTGAGGCGCGCAAGCACCGGGGGCCGGGACTGCTGTTCGACGAGACAA
CGCCAGACGAGCGCGCCGCGACCGAGCGGGCCATGCTGAGCGAACCGCGGCCCAAGAAGC
CCAAGTTCCCCGTGCTGCTCGTGCACGGCCTGCTGCAGAGCGCCGGTGCGTACTGCGTCA
GCGACGACGACTCGCTCGCATTTTACCTGTGCAAATCCGGCTACGACGTGTGGCTCGGCA
ACAACCGCTGCGGCTTCCAGCCGGGCCACGCCGTGTTGCACCCATCAGACCCGCGCATGT
GGTGCTGGAACATCCGCCAGATGGGCGTCTTTGACCTGCCCGCGCTGGCATCACGCGTGC
TGCGCGAAACACGCTTTGCGCGCCTGGGGCTGGTGTGCCACTCACAGGGCACTACTGAGG
CGCTCGTGGCCCTGGCCAAGGAGCAGAGACCGGCGCTGGGCGAGGCGCTGACCGTGTTCT
GCGCACTGGCGCCCGCGGCGTATGCGGGCCGCCTGATCGGAAAGATGCACTTCAAGTTCA
TGCGCGTCATCTCGCCGGCCATGTTCCGCATCATGTTCGGCATCCACTCCTTTATCCCGC
TGATGATGCAGGTGCACCCGCTGCTGCCCGGCACGCTGTACGGCTGGTTGGGCTACCGCG
TGTTCTCGTTTCTGTTTGAGTGGAGCGACGCGCGCTGGGACCGCGGCCTACGCAACCGCA
TGTTCCAGTTTGCGCCCGTCTACGTCAGCGCCGAGTCGATGCGGTGGTGGCTGGGCCGCG
AGGGGTTTGCGCGGCACAAGTGCATCCTGGCGACCAAGGAGGAGTGGCGGCGTGAAGAGG
CCGAGGCCGAGGCTGAGGCAAACGAGGCGAGTGCCGTCGAGGGCGAGGGCGACGAAGAGG
AAAACGAAGACGCCGTGGCAAACCGTCTTCCTGGTTCCACGGCCTGGTACGACGAGCGGG
CTCCGCCGTTTGCGCTGTGGGTGTGTGGGCGCGACGATCTCGTGGACGGCCACCGGCTGC
TGAAACGCTTGCTGCCGCGGCCCGTTTTTGCTGCACTTGACCGTGGGCAGGGCAGCCGCA
GCACGAGCAGCGGGACGCAGCGCAGCGTGCGCGAGCCGCATGTGCGCGTCGTGCACGCCA
AGGTGATACCCGAGTACGAGCACCTCGACGTGATCTGGGCCATGGACGCGGTAGACGAGG
TGTTCAGCGAGGTGCGCGAGGTGCTGTGGAAGACGTGCGGCGTGCGCGACTCGTGCCGCG
TGCCCCGGGGCTGTGAGAACGTGGAGCCGTGGGAGGACCCGGCTTGGCAATGGAAGCAAG
AAAAGGCTCGCGAGGATGAGACTGATGTGAGCGGTAACATTGATATGGGTGCCGCGTGAG
GCGGAAGAGACCAAAAAATGGGTGTCCAACAGAATGTAGGAAGTAATGAGTGTCACGACT
ACAAAGACAATGCAACGAGTACATGAGAGCGACAATTGCTACTGTAGGATAGATGATAGA
TAAGAATATAAATAGGATAAATGAGAGATTCAAATGTCAAAGTAGACCATGGTAGAAAGA
AAGTTAAGAAAGCTGACAGCATGATAACTGACAACACGAAGTAAATAGGAGGAGAAAAGG
AAATAGGAAAATAAATAGGAAAATAAATAGTGTCCAATCTGATGTCAAAGTTTGTGAGCA
GGTTGAAGTGCTCGTTTGTGCTTCTGTGCTCTGTGTTTTGTGCTTGCCCCAAGCCTTGGC
TCCGCCTTTAAAACATGTTGTTTCGGCAGTGCCTCCTCGCATCCCTGCTTCGGCGTGAAC
CTAATCTTTCTTGTTAGTTGAGGATTGACAGTTGAAATATTTCAGGGTAATATGTCAACT
TACTGGGCTTGTTGAGAGCCATTTGCGTATATATGTCGTGTAATGTGTGCTTCCGTCGTT
CTATTGGCGGAAAGCACGTTATACCGATCGATAGGGCCCCGGGGAGAAAACGACCGGGCC
GTGAAAAAAAGAGACCAACTATGGCGGTCTGTCGTATATGATGCGGGAGGGAGCGTCAGG
CAATGTCAAGGTTGCCTCTTCACTTCTTACGCTTCTCCAGGTGGTCGATGCCCGTCTTGG
TCTCGGAGTGCTCGGTCTGCAGCTTGCGCTGCTTCACAAAGAGACTCGCGAGGACCGAGA
CGCCGGCAATGACCGTGTACATCAAAAAGATGTTGTGCATGCTGGCGGAAAAGGCGTCCT
GCACGGCGCGGCGCTGGCCCGGGTCGGCAATGGCCCCGACCAGGTCCACGTTGGCCGCGG
CCTGGTTGCCGGCAAAGGCAGCCAGTGTGGTGCCGTTGAGCCCGGCGGCCTGGAGCGCGT
GCTGCTCGCTGTTCATGCCGTTCTGCAGCACGACGCCGCCCAGGACGACAGAGAGCGCGG
TGGCGACATTGCGGATGAAGCCCATGGTGGCGGTGGCGGTGGCGGTCTCGGACTGGCGCA
CAGTATTCTGGACGGCGAGCATGGGCGACTGGAAGAGCAGCGCGGTGCCGATGCCGCCAA
TGATCTCGATGCCGATGATTTTGCCAATGGGCGTGTCGGGCGTGAAGAGGAGGAACAGGC
CGGTGCCCAGGGCCATGAGCGAGGTGCCGACCCACATCATCTCGCGGTAGCGGCCAGTGT
AGTGGATGAGGACGCCGGCCAGAATGTCGACGCCGGCCTCGGCGGCGGTCATGGGCACGA
GCATGAGGCCGCTGCGCAGGGGCGAAGCCTGCTTGGCGCTCTGGAAGTACAGCGGCAGGT
AGAACTCGCAGCCGATTGCGACCATGTTGTGACCAAAGGACATGATGCAGATGGCAATGT
TGTGCCAGTGGCTGAACATGCCGAGCGGCATGATGGGGAAGGTGGCCAGGCGGGCCTCGG
TGTAGACAAAGGCGCCGATCATGGCGACGCCGACAGCGATTAGGGCGATGACCTTGGGGC
TGGTCCAGGGGAAGGTGGCGCCGCCAAAGTCGAGGCCGAGCAGCACGAGCAACGTGACGG
CCAGGATGGTAATGGTGCCGAGCCAGTCGACGGCACGCAGGCCCTCCTTGAGGGGCGTGC
GCGGGTTGTGCACGTCGAGGAAGAGCACCACGAGGGCAAAAGACACGCCGCAGATGGGCA
GGTTAATCCAGAAGCACCAGCGCCAGCTGGCCAGCTGCGTCAGAGCACCACCGAGGAGCG
GGCCCGACGAGCCGGCGACGGCCCACACGATGGCCAGGGCGCCCAGGTACAGCGAGCGGC
GACGCACGCTGAACAGGTCCGAGATGGTGATGGTGACGAGCGGGAAGACGCCGCCGCCGG
CCACGCCCTGCAGCGCGCGCGCGGCGATCATCGTGGGCATATTGTGGCTCAGCGCAGCGA
TAGTGCTAGCCACGGCGAACAGCACAATGGCGGCCAGCAGCGCGGGCTTGCGGCCCCAGA
TGTCGCTGCCACGCGCCCAGATGGGGCCGGCCGCGGCCGTCGCCAGCAGGTAGGCGCCGC
CGATCCACACATAGCCGGTGGCCGAGTGCAGCGAAGCGGCAATGGTCGGGATGCACGTGG
CAACGATGGTCTGGTCGAGAGCGGCAATGAAGAGGGAGAGCTAGGTTGTTAGTGGAGGTT
GGGAGAATAGGGATGACATATGATGAGGGGAAGAGGTTGGACATACGAAGAGGGACGCCA
GGATGGCGTACAGGCGCCAGCCGGTGCGCTCATCCTCGCCGGTCGCGACTTCCATGGGAT
CGATGACTGCCTTGTCGGCCGGGGCAGGCACGACCGCCGGTCCAGCAAGCCCGGCAGGCG
TGGTCTCGAGGACGGTAGGCGCGTTGGTGGACGGCTCAACCACCGGCTTAATGGCGTCGG
TGTCGGCCATGTCAGGAAGGAGCGTGTTGAGGCTAGGGAATATAAAATATAAAATTGAAT
AATTGATGTCTGATACTTTTTACTTTCTTTCTTTTTTTATTTTCTTTCTTCCAATTCGAT
TCACAACGGAATACGATCCCATTTTGTATGTTTTTGTCGCCCCTGGCCATCTGATGTCAA
AAAACTTACAACCCCAGACGGCGACGCCCTCCGCGCCCCGCTTCCCCATGTTGCATCGCG
CCCTTTGACGACGGGATGTGGTGTTTTGGCTGTGGTTGAATTGGGCCTGGGGAGGGTTGC
GCGCGGTAATTCGCGGTGCCTTTTGCTTTCGAATTCGGGCCCTGGGCCCATGCAGCCCTG
TTTTTCGCACTCTACGGAGTCTTACACCGTGCTGTAACCGTGTTCTGCAGCGTCTCCGGG
AACGCATACCGCCTGAGTCACTTGTCCGGGTGTCTTGGCGTGCAAAATTTCGTGGGTTGA
CGCATTTGACCTTCCTCTTTGGGCAATTAGCTGACAGATTACTCCATGAGTCGGGAATAG
AGGCGGAAAGAGCGAAGCAGGAACTCTTTCGAGAATATCATGAAAACATTTTGAGAAAAG
AAAAGAAAAGAGAATAGGTTCAAAAACTCGATACGACTCAGAGACGACTCCTTCCATGCA
TGTGCCATTCTCGCGTTCACCCGAGTCTCTTACATCTTACACAAAGTATGAGCCACCGGG
ATTGACTCTAGTCGTCTGTTTCATCGGCTACTCGGCACATTTCAATGCCGCTCAGCCTTC
ACGGTGTCGCTTTGAGAATAAAACATCACCATGGCCATTGTTCTGAGAATCCAAGATCCA
AACATGAGAATAACGTCTCCAATGCATTGACGTCGGTCGGAACGTCCCTCTTATAGTCGT
CTAGAAGGAGAGAGCTCCTTATCGCTGTCCTTGTCCAGGCTAGCTCGGCGTCGATAAACA
TGCATGCTCGGCGGCATCTAGCCCGCGCTTGAACGCTTTTACCACACTCCTGGCTGTGGG
CACTCGTCGAATAAGTGACGTTTGATAACGGAGAGCCGACACGATCGATAACTCGGCGCC
GGAGGTGGCCGATGTCCACGACTGCTGCCAATGGTCGCCGTCTACAGCCAATTCTCATGA
TAACCTGAATCGAGAATGTACCTGACTTATTCTGTAGATTTTGCTTCATTTTGGCTTTGT
CTACAGCCTCGTCTAGTGCCCGAATATACTGACGTGCCAACATACCCAATTCCGTATCCC
ACGTGCCCACACATCCTCCAACATGTCTCGCTCGCTCCGCATCGCCGCCGCCCAGATGGG
CTCGACGCACTACGCGGACCCCCGCGAACAGACCCTCGGCCGCATGCTGGCGCTCCTCGA
CGGCGCCGTGGCAAAGGGCGCCCAGGTCGTCATGTTCCCCGAGACAGCGTTTGGCACGTT
CTTCCCGCGCCACCTCATCACGGACCCCGTCGAGCTCGACGCCTTCTTTGAGCACGGCGA
CATCGTCACGCAGCCCCAGACCAAGCCGCTGTTTGACCGCGCGCGCGAGCACAAGGTGCA
CATCTGCGTCGGGTACGCCGAGAAGACGGACGCCGGTGAGGCCTTCAATGCGTGCGTCTT
TTACGACGGCCGGTCCGGCGCGCTGCTCAGCAAGTACCGCAAGATCCACCTGCCGGGCGA
CGTCGAGCCCTTTGCCGACCCAGACGCCCTCAACCAGCTGGAGAAGCGCTACTTCCGCCC
CGGCGACCTTGGCTTCAAGGCGTTCCGCGTGCCGGGGCTCGTCGACAGCGTGGGGGCGGC
CGCGCAGGGCGACCCCATCTTCGGCATGATGATCTGCAACGACCGGCGCTGGGCGGAATC
GTGGCGTGTGCTGGGCCTGCAAGGCGTCGAGGTCGTGCTGTGCGGCTACAACACGCCCGG
CTTCGCGCCGCACCTGTACGGCACCAACGGCACGCCCGCCGCCGACGATTATGCTGCCTC
GCGCGCCAAGGCGCTGTTCCATCACCACTTAGTCATGCAGGCGTACAGCTACACTAACTC
GTGCTTCAGCGTCTGTGCCGCCCGCGCGGGACTCGATGACGGCAAGTATGAGCTGATTGG
CGGAAGCTGCATTGTCGGGCCGGACGGCGACATCCTGGCGCAGGCTTCAACAGAAGAGGA
CGAGATTGTCGTCGCCGACATTAACCTCACCGAGTGCAAGGCCGGCAAGACGCGTACGTT
CGACTTCCAGCGTCACCGTCGCATCGAGCACTACGGTCTCATCACCCAGCAGACGGGCGT
CGTCGAGCCGCCACGTTTGGGAAGCAATGGTGTTATAAGCACGACAGCAGCGACGCCAGC
CAGGAAGATCCGCATCCTGCTGGTCAACCCCAACAGCACTGCATCCATGACGGCCGAGTG
TGTCGCCTTGGCCGCACCGACGCTACCGCCCGATGTTGAGCTCACAGGTTTCACAGCGCC
GCGGCCTGCACCCTCGGCCATCGAGAGCAGCTTCGACAATGTCATGTCGGCCGCAGCTGC
TGCACGCGCCGTCCTGCCCATTGCTGCCACACACGATGCCGTGCTCGTGGCCTGTTACTC
GGACCATGCCCTTATCCGCATGCTGCGCGAAGAACTTGCCGGCCAGCCCGTCGTCGGTAT
CATGGAGGCGTCGCTTGCCGTGGCGCGCACGCTCGGCGGGCGCTTCGGTCTCATTTCCAC
GAGCGACCGGTCGCGCGTCACGCACGGGGACACCATCCACAACATGGGCCTGTCGAGCAT
CTGCGCCGGTGTCGCGAGCTGCAAGCTGGGCGTGCTCGATCTGCACGCCGACGACGCCGA
GGCTCAGGAAAAGGTCAACAAGTCCATTTTCACAGCTGCCCAAAGCCTCGTGGCCAACGG
CGCCGAGGTTCTGACGCTGGGCTGTGCCGGCATGACGCCGCTCAAGCTGGCCGTTGAGGC
TGCCGTCGGACCCGATGTCACGGTCATTGACGGCGTGCTCGCGGGCGTGCAGCACCTCTC
GGGCATCGTGCGCATGGGCAGCCGCACAGCCAAGATCGGCATGTACAAGAGCTCGTCGGC
GACACGCAAGGCCCGCGGTCAGGACTGGATTTGAAGCTGCACAGGGACAGGCACCATAGT
TAGCCATCATCATATCATTTGTACATGCAGACATACATACTTCAAAGCAATAAACGACTC
AGCATGACACATGCCCATCTCCAGCGGGAAGCACCCCCTTCCCCTGGCAGTCCCCTGTTG
CTCCCTGCATGTCTTCCACGTGCGCTATCCGCTGTGGATGTCTGTCGTCTTGCGTCTTGC
GTCTTGCGTTCGTGAGACGGCTCAAGGTGGGTGATTATTTCGCCCGGATCTTTCCCTCCT
TTCTTTTTCTCGGAATCTTTTCGGTTTCGTTTTTTTTTTTTATCTTTAGCTTCTGTTGGG
CTTCATTGTTTTGTCAACTTTCCCAACTATCTCTTTCTTCTCCCTTCGTCTTCTCAACTC
TCTTTTTCAACTTCCCTTTTCTTTGTCGATTTTTTTTCTTTGTCCTCCATCATCTTGATA
TCTTGTTCGCATTGTCTCGATCGCCTTTTTCGAATTGGTCTTGCAGAGATGCATTTTCAC
GCAAGTCTTTTTTTGTTTCTTCTTGTTTTTTTTCATCCCTTTGCTCACCTCCCTTTCCAC
TTTGGGCAACTAGCCGCTTGTCCTCTAGCTCTGACTCTCGACCCCGTAGGGCCATGGCAT
GCTTGGAAGCAACGTCCAAGAGGGCAAGACTATCGTAGGCATTTTCTCTCCAGGTTTCCT
TTTAGCCAGGCTCAACCAGAAAGAGCGAAAGCTTGCCTCTAGAATCCCATTTAGGGCGTC
TCGCGCTGGCGATTTGGTCCACACCTCACCGGGTCAAATGGAAATTAAAGTCGGTCTAGA
CCGATAGTGGTTCTTTGTTGTTCGCCCAGCGCTGTCCATAATGGGGGCTTGAGAGGGAGG
GCGACTGAGACACGCCAAACCGCGCCGGCGGCGACGCCAGAGCTGTCAAAACGCCTCGCT
ACGGTCTCGCTCGTTGGCAGCTAGCTTTGTTTTCTTCGTGTTCGGTGGGAGTAGTACTTA
GTTCGAGAACTCGTATGTGTTTGTTGCGTGGTTGTTTCCTTTTTTGCCTGCCCCGGCGGC
CGCAGCATCCGATGCTCGTCGATAGCCGTGAGCCGTCGGTTGAACCAGGTCCCTTGACAA
AGGGTCTGGGTCGTTGTGTCAAAGTTAAAATCGGAGTCGGAATCGCGGTCGCCGTTGTTG
TCGCCGTAGCCGACGCTGGTCGTCCAGCACATATCACATATCGTGTGCGCCGCCTGCTGA
ATATGATCACTTTGCTCGTTTGCGAGTTCCACGCGCTCGTATGGAGTACAGTATAGCCTA
GATTCCGTGAGCAGCACAGTGCCCCCCCCCCCCCTGCAGCGCGCCAATATATCCCCACTG
CTTCCGCAACAGCGGTTGACGGAAGAAACTGGCACCAGCATCGCTTCCCTGAGTGCGGTG
TTCGTTTGCTGTTCTTTGTCTGTCTGCACGAGGGATTCGCGGCGTTCTCCGTGCATATCC
GGCCGTTGTCGTTAGCTGCTGCAGTTGGCTCCTCTTCAGGCCTCCGGCCATGCCATGCAA
GCCATGCAAGCCATGCACACCATGCAGACCATGCACGTTGTTCGACGCAGGCAAGCGGTC
TGTTGGAGCTCCCCACTGACGGACTGCATGACCGCAAGGCAACCTGTGCAGTTCCATTCG
CGTGCAAGGCCGTCTCTTCCCCGTCCGTCTCATTGGCGAGTGGAAAGACGGTGAGCACGA
CAGAACGCACGCTGTCGCATTTCTTCTGTGAGATTCATCGCTGTACAAGTAGGCCTGTCG
ACATGTGCTCGCAGAAACGGAAACGCTCGCTCTCGCATCACGTGATTCTGAAATTGCCGG
CATGGATCAGCGTAATGGTCGTGTGGGGCTCGCAACGATGGCGGTCGATTCGAGGGCCGA
GGAACAAAGAAAGAAAAACAAAAAAGAGGGCCCGGCAGACGCCAAAAGATGACAAGAGCT
TGACGGAAGGCGATCGGCTAGAGGATGAGAGGATCAGAGGATGAAGCAAAAGGAGTAAAG
CACGAAAGATGAAAAAGAGAGAACCAGAGTTGAAAAAGGAGCCGTCAACGCATAAGGTAG
GCGCGCCTTTGTTTTGTTCTTCTTTCCTTTCTGTGTTTGTGTTGGCTAATAGTCTCCAAG
GAAAGAGCAAGTGCGGCAATTCTCCGTACTCCATACTCCCAGACAAGAAAGGAGAGTGAG
ACATGTCACATTGCAGAGGGAGGAAAGAAGAAAAGAAGAACCAAAAGAAGGCCCGACCGG
GCAGGGAGACAGAGACAAAACGGCTACCCAACGAAACAAGAAGGAGCGAAAGTCAGAAAG
TCAGAAAGTCAGAACGCGGGACAGAATGGAAGAGAAAGAGGAAGGAACGCCAGAACAGGC
CAAGCAAACGCCACGCCATGCAGGCCGCACAGTCGGCAGGGCACTTGTCGCCAACGTTAT
TGCTCCGGGCGAATCGCAGCGCTGTCAGTGCCCGGGCTGCAGGACATATGCAGGTCGTGG
CTTCCACGCTTGATCCTAATGCCGCCGGGACAGGACTTTAAAAGCAAACAGGAAAGAGCC
CGGGTGCGCCAGGCCCAACGCAGCAAGAAAGGCAAGCAAAACGACCCGGCGTGGAAAGAG
CGACTGGAGCCAGCCCACACACACCAGCCCAGCGACCAAGCACCAGGCGCGGAGCTAATA
GCTTTTGGCCCCCAACAGGTCCAGTAAACCAAGCCGAAACAGACGCAGCAAGCGTCAAGA
AAAAAAAATGAATGAAAGAAAAAAAGAGGAAATGAGTCGTTGCGGGGTGGCAGCACCGTA
CCGACAGCGTGTGCAGCAGCGCTTCTCGCAGCGCCAGGCCCTCTTCCAGCTTAGCGCAGA
CTCGCGCCTCGAGGGCCAGCCAGGCCAGGCCAGACCAGCCTAAGGCCCTAAGCCGTCCAG
CCCAGGCCAGCCGAGAAACAGCGCTTCCGCGCGCCTGCCCGGCGGCCGTTCAGTGGGCCA
ATGCATGGTAAAATATATTACAAAAGGCGAAAAGCAGAGGCGGGAGCGATGGGCATGCAG
AATGCTCCGCAGCATCGCTCCTTCTTCGCTCCCACTGTATTATGCACCTGCCTGCAGCAG
CACAAAAGCACGTTTACCCGCCCTTCCTCCCCCCCCCGTCGCCCCTCAACCCTCAACAAC
CACCCACCCGGTACGACGTATTATCGACAGACACCGCGTGCCGCTCGCAAGGTTCCTCTC
GTGCATCGCCCTAGGCCCGCCAACTCACACTCGAATTCTCACCACCACCCCTTTGAACGT
GAGAACGCCTCCCACGCACGCACCTTTGCCTCTTTCGCCTCCGGCACCCGCCCTTCGGCC
CATTTCTATCGCCCGTACCCGCACCCCCCCATCCGAGCTTTTCTTGCTCTCTCCTTCGCC
TTTCGCACATATCACACATCGTCACTCGCTTCACCGCGACCTCACCACATCACCACCTCC
GCTTATCACCCCTCTCTCCTCGTCTCAATGCCGTCCCCGCGAGCCGCGCTTTGAGTGAAC
AGCCAACGACCGCCATGGTTGGTGTTCCAGGACGTTCCAAGGCATGCGCGACATGCCGCC
GGCGCAAGAAAGGCGTAAGTTCCGACCCCGTCCGCCCGTCTGTCCGTTTGTACGTCTGTT
CCTTCGTCTGTTGTTTTCCCTCAAACGCAATCGTCGGGTCCTCGCCGCGCTTTGTTCCAC
ATGGCGCGACCGTTCCTGGCGCTTGGCTCTGCGCCGCACGTTGGGGGCCGGGTTTTTTTT
TGGGCATCTTACTGTGCTGTGCGCGGGCGGGCCAGGCACACGAGAGGCCATTTTCGCGAA
AACCTGGGGTTGAATCAGACGGTTTCTATGGCTGCAGCGCGCATTATGTTTCCCTTTTGG
GCCTGTGCCCAGGTCCTCTTTTTTGTTTATTGTTTTATTGTTTCCGTTTCGACCGTTTCG
ACCGTGGGCATCGCCATCTTGGGCTCTGTCAATGCGACGGCGCGCGCCTGTTCGACCAAG
CAAAGTCCTCCGCCGCACACCCAAGTGGGCTACCTACACGCCGTGTCTCGTCGTCACCGC
CCCCTCGTCGTCACCGTCGACGCCTCATGTCACCGTCGCCATGGCTGAGGCTTGGGGGAA
TCGTCGTGAGATATGACATCGCGGGTCGATGCGCCTTGGGGTCGATGCGCCGCTCGGGTG
ACGGGCCCAGGGCCACGGCGGCGGGACGGCCGGATCAGGTTTCGACAAACCCGAGAGGCT
ACCCTACAGGGCTGGGCCGTCGCACACAACGGGGCTGGTGGCACAGAGCGTTTTTGGTTT
GTCTTTTTACCCGTCGTTCGTTTGGCTAATCACGGCTCGCTCTCGTTTCGTTTGCTTGGC
ATCTACAGTGCGACTTCCAACGACCATCATGTACCCAATGCCTGCGCGCAGGCCTCGAGT
GCGGCGGCTACGAGCGCGGCCGCATCTTTGTACACACCACCCAGCATCGACCGTCGACGC
TGGTGTCCGTCCGCGAGAGCGCATTTGCGCCCGGCACGACTGTCGACGTCAGCGCAACTC
CGAGCAGCACGAGCACGAGCATCAGCATCAGCACCAGCACCAGCAACCGCAGCCGAACAA
CCTCGATTGCCGGCAGCGTTACCCCGAGCAGCACACCGAGTAATAGCTATGCGAACGGTT
TTACGAACGGCTTTACGAATGGCTTTACAAATGGCTTCACAGATGGCTTTACAGACGGCT
TTACAGACGGCCACACGAATGGCCACACAAACGGCCCGAACGACCACGCGAATGACTATG
CGAACGATCAACCGAACGGCCACCCAAACGGACTTGCCACGAACTTTGTTGCTACAAACG
GTGCCTTGAGCAACACCGCGACACCACCCCACACACCCAGCCGGCAGACGCCGACCACAC
AACACCCTCGACCCAGCCCTTCACCACGGCGAAGGCCGGATCTACGCATCGTGCCGGTAT
ACTTTGGGGGCGAAGGCTCAATCGGCTCGGACAGTAGTCTGATCGGTTCCGCGCGCGAGG
AGAACCTGCTCGCAACGTTTTGGCATGCCTATCTGCCAAACAGCAGCATCTTCCCGCCAC
AGGCCGTCGGCTACGCCAGCGGCGGCTGGACGAACGTGGTGCAGGACCTGTACCGCAAAG
ACCCCGTGCTGCACTATACGCTGATGGCCAACTGCTTCTCGGCGGCCGCACGAAGCGTCG
AAACGCGCGACGACTCCCGTGCCTTGGCGGAGCAGAGCTTGCGCGCCCACGGCCGGGCGC
TACACGAGCTACGTCTAGCGCTCGACCACCCGCAGAAGGCGAGGAGCGACAGTGTCTTCT
CGGCTCTGCGGCTGATGATTGTTTTTTCTGTATGTCGATTTTGCCACGTCCTACTCTTAT
GTTCATGTCGTTCATTTCTAACGATGCGCAGATGTTCTTCTCTGATCGGTACGAAGAAGA
CCGCAGGGCACGAGCGCGCGGCTGGAAAGAGCACAATGCGGGCGTTCTTGCCCTTCTCCG
AGCGCGGGGACCCGAAGCCCACATCTCTGGCCATGGCCACCAGATGTTTGTTGACTGTCG
TCTCGCTCTTGTAAGATTATCATCCCACTTCACGACGTTGTCTATTTACCTGTCACAGCA
TGACCTAACTTCTCCCGCAACAGATCGTGGCGGCCATCCGTATTCGCAAGAGGTCACCGC
TCAACAGCCACCAGTGGATGACCATTCCGTGGTCCCAGGTTCCCAAGACGCCCAAGGACC
GGCTTGTCGACATCATGTCCGGCATACCAAGCATCCTCGAGAGCATCGACTGGCTCGAGC
AGATGCCCCGGGGCAAAGAGTACGACGACTTCCGCAAGAAGGTTGTCCATACGTGCTGGG
GCTACGACGCGCAACTGTGCGCATGGTACGAGGAAAACGTGCCCAAAGACCGCCTCTTCC
TCCTCGAACAGAGCACCTTGGACAGCGAAGGGGCTTTTCGACCCATCCCCGAAAACGACG
AAGAGTACGCACTCCCCACGGAGGACCTGTCGATTGTGTACATTATGACGGTGTACTGCA
CGGCCTGTCTGCTGCTTTACAGCACAATGCACTCGCTCAATGTGCCCAACCTACCTGAGC
GCGCCAGTTGTAGCCAGTACATCAACAAGATTGCGCTGTACCTCCAGGTCTTTTTCCATC
CGAGCACCGGCCAGTATGGTCTGGAGATGACGTCGTTCCCGCTCGGCATGTGCCTGCAGA
TCCTGTCGTCCAACTTCCCGATCGGCGGCGATCCGGTCACGGAGCGGGCCAAGTTTACAC
GGCTGCTCGAAACGAACCGCGGCAAGGAGATTCTCGACTTTTTACGCAGCATGCTCAATA
CCAACGAAACAACGAAATCATGACTAGATGAGCCGTTCTTCTGAGCCCGACATCCTTTTT
ACCCTTATTATTCTACATCAACCTATTGTCATATACCAACCATCTACAATCTATCTACTC
CTACACTATCTGTCCCCTTCTACCATCCAACATACCACTTCGCATAGATTCGAAAGCAAA
AGCCAGGTACTCACGTATCACACGTCCCTTCGCAGCATTGCTGTGCCATTAATGGCTGCC
CCAGTGTCATGAGCTTTATGCTCTACCACGACCTGGTGGAATAGTTACGCTGTTGAAAGG
GAGGAAGGGGCGCGTTTTCTCTGAAACGGTTGTGTGGAGGTTTGGGCTGTCCCTTTTTGC
TATTACCCTCTACTGTTTGTCACTTCCGTCTGTATTATCCGCTGTCTATGTTTTCACGGC
TAGGGGAAGAGGGGGTGGTTCGATACATCTTATACATCGTGTGCCTTTGTCTTGCAGGCG
TTTCCCTTTTTTTCTCGTTTTTTTTCTTGTTTTTATCCAAACTCGGTGTCTACTTTAGAC
TAATTCTCCCCCTGGTTTTACGTCTCTTGTTTTTTGGGTTCGCATTTTCTTGGCTTGCAC
GTATTTAACGATTTCTTCATATATTTTTTACTCTTTTTGGTTTATTTCCCGAGCACGCAG
GATAGGATTCGGCTTGAGAATGGCGAGGATATGGGAGGAGGGAGAAAACAGGATGAAGTG
TATGCTCTTGATTCTGCACGAAGTAGCTATTGGATTTCGAAAATTTAAAAATTACTGTTT
TATTTCTTGTTCTTGATTTTCTTATCATTGTTCCAGTAAAGCACAAAGGCGGACGTTCAA
GAAAGCAGACACCGAACGAAGTACAGTAGCGTCTGTCCAGCCGCCTGTCCGGATGGATGT
CTCAGACACCACACCAGGACAAGATGCCTACCCGTTTTTAGAGCGCGCTTCGACTATGTC
GTTCAGCATCGCGCCGGGTCTGGGTAAGGGCTTGAAAGAGGTGGAAGTAAGATGAAATGC
TGCCCACGGATTACCTGTCACGTGTCTCTACCATATAACATCTGGAGATCATATCATTTG
ACATCTTTCCTGAAATGTTCACTTATTTTGTACATCCGCCATATGGTCCCTCGGGTATTC
GGCCTGTCCCTGGGGCAAGGCTCATTACATCCTATAACATATTATTTGAATATTACCGTA
CTATTTTTTATCAAATAAAAATAAGAGAGTGCATCGCCTCGCGAGACAACGAGACAAACC
GATGTGGGTGACTTGAATTGTCTGCTGTACCCTTGACCAGAGAAAGCGCTGGTACAGCAA
ACGACGACAGCAAACGGAAAGGCTGTGGCAAACACGGAATACTATCGCGAGAGAATCATG
TAGAACTTCACTTGTACGTGCGAAAGCTGTTCGATATTGAGGGCGGCTATTCTAGGCAAC
ATCAAACTCCAGTGGCATCTCTATTTCTTTCGTTTTGTGCCATCAACTCCTTTTTCTCCA
GTATGCAAGAACACCAGCTCAAATATCACCAGTTAAAATAAACACTCCCCCCAAACGGGA
CAAATCCAAACGAGCGTCAAAAGCATCAGCTCAAAATCGGACCTGCGGAGAGCATTCCCT
CGCGAACATAATCCACCACCAATATGTGCACTACGTGGTTCCAGATCACCTACTGCGAGG
CCTGCAATGCGTACATCGACTCCAACCTCGTTAGCACCGTGTTTTGTGGCCGCCACGACG
AGAACCTGCCTTGCGAGACAGAGAAGGCGATTGGAGAGACGGCGGTGCCCGGGCCTTGTG
GGACGTGCCAGCCGCCTCCAAGGCTCCGACGAAGCCGGCGCCTATGGTTGCAGAGTTTGG
AAACCCCTACGAATAATAGCGAGGAGCCCTCTGGCGAAGAGATGGTGACTACATAGCCAA
CGACATGACGAAGAATGACAGGAAATGCGGCAAATGGGGGAAATAATGTGACATGAAAGC
TTAAAAGCATTTTACCATTGTTTTCGTGCCATGTTTTGCGAGAGAATTTAAATATTTGGA
TATGAGTTTGATTTTTTAATGCATTTTTATTATTATTTATGCTGTATTCCTCTCTCTGTT
TTTTTTTTTTTTTTTTTTTTTTTTTTTTTTTTTTACATATTTTGAATAATGAAATAAAAA
TTAAAGACAACCGCACAACAAATCCCAACAATATTATAAATACACAGTCAATCTCTACAA
GCAAGTAGTAAACAATGTGATTGACAACTTCCAGTTTCACGATGCGCACCTTATTCCCAC
GTTACTACTCTAAGCAAACCCTGGTGATACCTGCCACCGGAATACTCCGTCGTAGATCAT
GCCGTTCTCACCAAAATACTCCACACAAAGTACGGAGTACAGGGTCAGGTATCAAAAGCT
GAGACGGTCGTGGCAATACGACGGGTGCTTCACTAATGATTCGTCCCCATGCTAAGTTCT
AAGGATGTTGGAGGTTGGCAGTGAGCGTGGGGATGCTGACATGGGGGCGTCCTGACGGCG
GACGGAGAGATGGAGGGCCGGCTGGCGAATGAAATCTGGGCAGAAGCAGAGGGATAACGG
GTGCACGTCTGCGACAGGATAGAGAATGTCGGGTGTGAATACGACGTATGGGTGTGAAGA
TGGCAGTCTGACACAGGACAGTTCTTGGTACGTCGTAGTGTGTAAAACAGTAGCAATTTG
AAAGGATCAAAGGAGTACGACGTATCTGATAAGACAGCGAGGAGAGGTAACCGGAAAATT
AAAGGCTCAGATGTCAGATTGGAAAAAAAACCGAAAAGGAGAACAAAGAAACAAAAAAGA
AAACGGCCCCCCTTGACATTTAAAAGCAGGCGTCCCCCGCAACCAACGTCGTCCGTCCGA
ACGCCGCAACTCTCTCCTCCCCTCTCCCTCAAAACTTCCACTCGTCACGGCCCAGCCGCA
CAATGTCCGCGACCTCGACCTCCCAGTACGCCGACGGCGCCTTGCCCTGCGATGCCAGCA
GCGCCGCGTTTGCCGCCGCTTTTGCAATCACGTCGGCGTCCTGGCCCAGGCTGTCGTGCC
ACGCCTTGGACACGGACTTGGTCGCGCCCACCAGCGCCTTGAAGACGCCCGCGCCCTGGT
GCTCGACCTCGCGGTCGCCCAGGATCAAGCCCGGCTTGAGTATGATTGCCTGCTCAAAGC
CCAGCTCCTTGATCGCGTCCTCGACGCCGTTCTTCATCCGGGAGTAGGGCAGGCTGCGCG
CCAGCAGCGACCGCGTGCCGGCGCCCGACACAAACACAAACGTCTTTACGCCCGCGGCCT
TGGCGGCGCGCGCAATCTCGACGTTGAGGTCGTGGTCAATCTTCCACTGGTTGGCGATGC
CGCCGGCCGCAGCGCGCGTGGTGCCGAGGGCAGAGAATACCGTGGACGTGGAGGAAGTCG
TGGCGGCCACGATCTCCTTGAACTTGGGCACCCACTGCTCCGTGTCCTTCTCGACGACGG
CGTCGAGCTTCTTGGCGAGCGCGGCGTCGGCGGCCTGCTTGGGCGCGCGGCGCGTGATGG
TGTGCACGGTGCCAAAGGCGTCGAGGGCCAGCAGCGATGTGACAATGTGGGCACCGACGA
GGCCCGTGGCGCCAAAGACGGCCGATGTGATGGGAGCAGCAGCCATGATGGTGATAAGAG
AGAAGAGGTAAGTGAAGGTTGTATCTAGGGAGACTTGGTCGACTTGGTCTTCGACTTGAA
GCTTGACTTGTTTGGATTAAAAAACAGGCAGTGATGGTCAATGGCAGTGGCTATGCGTAG
AGAGGACACAAAGAGACGTTCTGGGATCTCAAGACGGAGAGTCTGGCACAATGGGCTATA
TATCTGGTCGGTCGGACACTTTCTGCAGCTCCCCGCGTAGATTGCGAGCTGCCCGCCTGC
GATAGTTATGCCGATGCTGGCGTCATTATCTTCGAGGAGCAGGACAGAGCGCACTTGCCA
GAAAGAGCTGTCACGTGCTCATTCTACCAGCCGGCGCTACGAAATACGTGCAAAATGCGC
TGGGAGCTCGGTGTTAGCGGTGGTCGAGCTCTAGGCGATACTGGAGGGGCCCTGCTAAAT
CCGCCGGTACGGCACAGCTGCTTGCACAGCACCACCCGGACACTAAAGTTTATTGGGCAA
ATTGGGAAGCCACGCAGGGGAGCACCTGCCTGCTGGCTCTTGCGTCAACGCACGCGCTGC
CTGTTGGACCCTCTGCCTCCCTCCTTGGCGCCTGCCCGCCGCACTCAATTGATCGCGCCT
GCCGCATTGGCTGGCGCCAGCAGAGCCCCGCGCCGCACCTGCGCATTTGGGAGGATCGCC
AACACTGCGCTTCGGCGAGCTTCACTACAGCTCTCTCTTTCTGTCTCTTTCTGTCTCTCC
CTGTCTCTCTCTGTCTTTTTCCAACGACAACTCGCCCACCATGGCTACACCATACGAGGG
TGCGTACTCCCCTTTCCCCTTTCCTCTCGCAGCTCGACCCCGCTAACAACACAGTCGAAC
ACAACATCAAGCCGTCGTCGGCGCCCCGGCGGCGCCGCCAGATCGACATGTCCACGTTCA
CGGCGCACCTCAACAACGTGTCGACGGCGACGGCCGCCGGCGCCGGGGCCGACGATACGC
ACAACAACCCCCACGCTACGCCGACGCCCGTCGACGTCGCCGCCGTCTTTCGGCTCGTCC
AGGACCAGATGCTCACCCTGCTGCCCGACAGCCCCAACGCCGCCAACCGCGACCTGCTCG
AGCAGCTCGCCGGCCAGCTCGAGCAGCAGATTGCCGACCCACCGCGGGAGATTGCGGGCG
TCTCCCAGGAGTACCTGGACACGCTGGACCGCGTGGCCAAGAAGCGCCTCGGCAAGGACG
AGTCGTGCCCGATCTGCGTTGAGCGCTACCTGGACGACCCGTACGCGCTGGTCGTCGAGC
TGCCGTGCCACGCGAGCCACCGCTTCGACCTGGAGTGCGTGGGGCCCTGGCTGCTGTCCA
ATGGGAGCTGTCCGCTGTGCCGGACGGACCTGACGAAGAAGAAGAAGGTGGTCGTGGTGG
CGGAAGACGACGAAGAGGAGGAGGATGACGGTGGAATGTTTGGTTAGGGGTGTGTGCGTT
AGCGAAATACGAAAGTCGAAGGACGAGAGGAAGGGGAGCATGGCATGACAAACGAGCGAG
CTGGCGTTACTGGGCACAATTTGACATGATACAATCAAAGAAGTTTATCAACCACCCTTC
GGGAGTGTTGCGTGCATCATCTGTTGGTTCTTCCAAGGTGGTGAGAAGTTCTCGTTTATC
TCGGCCTTGTCGTCATGTCTCGCGTCGACTGTCTTTGTTGCACGTCGGGACACCTATCAA
GACGGGTTGGCACGACCAGCCGGCAATCCTTGCCTTTTTGCTCTCTTGCTTTCTGCGGCC
TTGCGAAAAAGACCGGATGCATAAACGCCCTACATGAGCGTTGCATTCGTTTGGACTCTC
TCTATTTTGGATTTTTGGGCAATCCCGGGCAAGGCCACGCGGCGTAAGTCGTACATGCGA
CATTTGTGTCTTTGTGTCTTTGTGTCTTGTGTCTTGTCATCACGTCTGTTGCCTGTCCTC
TTGTCTCTGTTCTCCGTATCTTATGCGGTGCTGCGTTCCATTGTGAGATGTAAGGACAAA
ATCACAAACACATAAACACATAACACATCCAATTACCCTATTCCCTGAAAGGAGGTCGCA
GTTCCAGCCCACCTCCCCTTGCTTTTGTGTCAGCCAACCCGGCATGGTTGGCGGGAGAAG
TGTTCCAGAAGGCAGCAAGGGGTCGATCGCAAGGGGGAAACCGGACCAGGCAAAGGGCCT
GCGAAGCATGCGCGGCAGGTTTTGGCAGGAGGCACCTTATGCTTTGTTCGCCCTGGGTAC
GCAGCAAAGTAGAATTAAGCAACGATGCGAAAGGAGAGACCCAAGAAACAGTAGAAAAGT
CTAGAAAAGACCTAGAAAAGGTCCAAAAGACCCAAGAAAATGAATGGTGTTGCGGAGCAT
TGCACGGACGAAAACACTTGGCATGGCTGGGCTGAGCTGGCGAGCCGGGCTGCTCACTTG
GACCACTCTGCACAGATGTTGCTGAGCAGATATGATATACGGTTGTGCATCGGGGCAAGT
TATCGGTCGTCGTATATCCTGGGGCATGGTATGGCACTGTCGGAAGGGGGTGGCTGCAGG
ACGGGACGCGTAACTGAAGAAGCCTCTGAAGGATTCCAGACGACGAGAAAAGAACAGAAC
ATTCAGATTTCCAAACCGCCTCGTTTAGCCATATCCCTGCAGGAAAAAAAAGGGACAAAA
GTACCAGTGGCTTGCAGGACGGATGAATGTGTGATGCATGACGAAGCCCACTCAACGACG
ACAACAAATCACCTAATATGCCAATTTGTGATAAGAGGGCTCGAAGGGCCAAGACTTTTG
GTTCTCTGAAAACGGAATGAAAAATAGACACACCAAAAAAAGGCAAGCCATCACGAGGGC
GGTCCAGACTCCAGAAACCAAGCCAAGAGATACGGAGCAGGTGCGGATACAGGCATCAGG
ACCCAGACGGGCTCTGTAACGACGGTAGAGCGGCAGGTACGCCAGAGGCAAAAAAAGGCC
GGGAAAGGCATAGGAAAAAGATAGAAAAAAGAGAAAAAGAGGGAAAGAGGGTCCTCCGTC
CCTCCGATCTGGCTCCTTCCTCCAGAGGCTCTTTGATTCCACGTGGCAGGGCCCGCCTTT
TTTCTTTTTCCTCTTGTCGCTCCCGCTCTTGCCTTTTTTTCACTCGTTCTTTCTCGTCCT
GTTGGGATATCGTCCACGTATCTGGGTCCTTGTACTCCGTACTCGTAGGTGTATCTTGAT
AGCTTTTGACGCTTGTTTTTCAGCCCAACCTCCTTCGTGGGTTTGCTTTCTTTTTCCTGC
GTCTGTGATTGCCGTTTTTTCTTGCGGTGAAATCGATTCCATCGGATGCCTGCCCCCCTC
TGTTGTTGGTGTTGCATTGGTCCCCTTGGGTCTCGCCCGTGGTTATTCCCAGGCGCCATG
TGCGCCGTCGTTGCAATATTGGCATCTGGCGTCGTTTTCTTTTTGCGTGCTTTCTTTGCT
TTTTCCTTTGCCGACGAGCCCTCCTCCGTTCGACGTGCAAGTACTTTCTCACATTTTTTA
TTTTATTTTAAATCTCAATTTCCGTCTGTCACTCGTTTCGACTTCCAGACTTTCCAGGTT
TGCCACGCGCCAAGGCTCAATCTGGTTGCAGCAACTTATCACACGTGGCTGGCGACATGG
GTCCGTCGCAACTGCCTCGTTTAATATGCACCATTTTCTGCAGCATCTGCAGCATCTGCA
GCATCTGCGCCCCGAGGCAAGAGCCATCGAGCCATTCCGCAATCCGCATTCCGCAACCCT
CGCGGGAGCCGTTCTGCACACTTCTGCACACTATCTGCAATGCACACCATTTCCGCAAGA
CGAGACAAGTGCCTGACAGTGTGCGTTCGAGGATGTTCGTTGTTTGCTTGCTCGCTTGCG
GGCTTGCTATTTCTTGCCGTGGCGCATGCCGGAAGCTTTTGTCCTCGCCGCCTTTTTGCG
GACGCTTTCGCCTCTCACGGCCCTGGTCACTTTGCTCCACGTTTGCGGACGACCCAACAG
TCAGGGCGACTTCTCGAAGTCCTTTGCCTGGCTCCTCTTGGCTGCTCCCGATAGGGTCGT
GAGTGCGTGGGCGAGTATTACTCCGTACCTGGCGAGTGCCTGGACTGGCCGCTAATTCAG
AGACAGAATCTTGCCCCCAAAGCCGACCGGTGAGACAGCCGTTTGGTATCTTAGCGCTCT
CAGGCCCTGAAAAAGGGGAGACAAAAAATGGAAGGACGAAAAGAAGAAAAGACACTTTCT
AGACGGATACGAAAAGTGGATCACCAGTTCGGGGTCTCCGGCGGCGGGTTAGCCTGCGAA
CACCCGTCCGGATACAGTTAGTGATGCTGTATCGTATCTTGGGACGGAGAAGTCGACGAG
ATGGCAGTTTATTCATCTTGACTTTTCTTTTTTTTCTACTGTTTTTTTCTTCTCTTCTTC
TCACAGGCATCGAGGTTGGCTGGCCACTTCCAGTGCATCGTTCATGCCCATCACTGCCCA
TCTTCACCTTCTCGGCAAGTTGAGATCCATCGCCAGAGCGCTCTCGACCCGCCCTTTCCC
ACGCACAGATGGCCTAGCCTTGCTTGCTAGCATCTGTTCGCGCTGCACATCTCCATCTTC
AGCTCCTCATCTCCCCATACGGCATGGTCTGTTCCCGGCTCGCGGTCCCAGCCCTGCCAC
CGCTTGCACCCCGGAAGCCCTGTGTCCGCTTGAACGAGCAAGGAGCAGGGAGACAGGCTC
GACATGGTCCTGTTTTCTTACAGCGGACTGCCCTGTGGTTCTGCATGCTCTCGTGGCTTT
CTCTCTGTGTTCCCTGTCTCACATCGCTGCGTGCATCAACGGCATGCCAAACAAGCACCC
CGTACTGTAAGATACACGCATCCTGTGTTATCTTACTGAGCACATCAAGCACTGCACTGC
AACGCCCATCTGACGACCGGTAGGCATCTATTTATGTCGTATCTGACCTGCCCATGTGCC
GACTACCGTTTATCGTTTTGCCTAGGCGTTCTTCGCTGTCACCCACTGTAGTGATATCGC
CGATATGCCTTCGCTCCTTCCTCACTGTCTTGCAGCACAGCACATCGCCCGGAGGCTTCG
GCGCTCTGTCTTATTGAATCCTCAAGAACCGCTCACAAAACCCACTTCCAGAACACATCG
AAGAAATATGGAATATGAATGTCTTCAGATTCGTCTGAAAGAAAACACCAACCGAATGCG
CCCGGTGCAGTGGCTGCCCCCAAATTACGGTGTAAATTACTGATCCTGGCTTTGCGCTGT
CTGTCCACTCTGGCTGGGTCGCTCCTGCCTGCATATGCACACTCACATGAAGAGCGCATA
TCCCCTTCCTTCTTTTGTCTTGTCCCGTGCATTGGCCCCATACTTCCTTCCCCCTGGAGC
CGACTGCTATCGAACCAACACGCGTCAAGTGCCATGTGCGCACACCAACCCTGCTAAAAA
GTCCCGCTAAGAGCTAGGCTTTCTACCACGTTTCCCGCACACCCATCCCGCCCGCCCCCT
TTTTTCTTCTCTTGTCTTGTTTCGTCGCCACGCTGCAGCACCCGAAACGCTGGAGGATGC
CTGGGATGCCTGCCACATGTTTGTTTGGGGTGCATTTTTTGGGGTGTTTGGGGGTGCTGT
AACTTCCAGGGGCATTGGGGGGGCGAATAATAAGCTGAGGCTGCATAAGGAAATAGGGAA
ACTGGCAGGAGCAAAGGAGAGGGGGCTCCATCCATCTTTCCATCTTCCATATCTGTGAGT
GGCACCCCCCGCTCTTTCCCCTTTCAGCGCCTGGCTGCCGGGGTTCTTTCCCACTTTCTC
GTCTCGTGAGCGATTGCTCAATAAAACCAGCGCCCCCCTTTTGTTATTTTCGTCCCTTTT
GTCTCCTCCCGCGCCTGCCCTTTTGTCACTTTTCAGAATGGGTGTGCACGCTGTAAATGC
CACTACGGAGCTTGCATTGTAGACCTGCAGCTCGGCATTTCGCTGCTCTGTTGTTTCCAG
CCGCCAGCCCGACGCCCAAGAAAAAGAAAAGAAAGAAGAAACCATCTTACAAGCTACGTC
GCAACATATCTCACTTTGCCAATAGGGCGGGTGATATCTCCAGCAAAAGTATAAAAAGCG
ATAGTAAAACATAGCGCGCCCACGACCTCTGTAGGTGACAAGATACTTGCAAGTTGACAG
CTGGGTTGCGCCTTCCGAACCTCTCTGCCTCTGTTGCCCGAATCCAAAAGGGAAAGAGCA
GCGGCAGAAGTTGGACGAGGCCTGGAACGAGCGGCGGACGACAATTGCGTTGTGCGCGTT
TGCACCTTCTTATGCAATGCAGAAACAATGCGACGGAAGGAGCACATTGCGTGCCTGCGA
AGAAACAAAAGCTGAAGCTGAAGCAGAAGAAATGAATGGGCAAGCCAAAGCTTATTAGCC
CGCCCGTTTTTCGACTTTCGAACCATTTTAGAACAAAAATAGTCCGCCCTTTGCTCCCCT
TTGCTCCTTCCTATCCATATCTCGTCCACTCGTCCACTTTCCCATTGTTCTCCTTGGCCT
CTTCGTTCCTTCCATTTTTTTCTTCCTGGCTTCCTAGTATCACACCCTTCCTCCCTTTTC
TTCTCCCGCTGTCCCCATCCATCTTTCCTCTCCACATCGCAATTCTCCCTCTCTTTGCGC
TCCATTTTTGGCTTCATTTGATCTCATTTTATCTGACCTCCTCTGCCGGGTCCAGATCCA
GCCTCTTCACACCCTTCCGCCCTCCCCTATCTCCTTCGCATCCCCCCTTCTCGTCCCAAC
TAACGGAGCACTTTGCCCGCCACTGGCGTCTCTGGTTTTCCCCAGATACCCAACCGAGCC
AACCTTCTGGCCAGCGCTCCCAGGAAAACAACTGTCGGTTCGGACATTTTTGCAAAGAGG
AACCAATCTCGTCCCTTTCTCCCCCCTAAAACGATCGCTGCTCCGCGCCCCACCCGAGAA
AACACGTTTTTCTTTCGTTCCTTTCGTTCCTTTTTTCTTCTTTTCGACACCTCAGCTTCC
TTCGCGTGCTGCCTTGCTTTGGACGATCCACCCACCACGTTTCTGCTTCCCGCCGCCCAC
CAACCCTCCTTGCGTCCTCACACACACTCACACACACTTCCAGGGCCAGGCCACCATCCC
CCCAAACCCCCCCTCTTCCTCCGCCTCCTTTCTTATAAGCAGCAAGCCGCCTCCTCCGGC
CTCGACCGCCCGATCTAAGCCAGCGTTCCATCCATCCCGCTTCTCCTTTCTCTTGCTTCC
GTTCTTCTTTCTTTCTCCTTTTTTCTTCTCCGGTTCCCCTCCTGCGTCGTCCCGTGTCAC
TCCTCCTTCGTTGAACACCATTTCGTTCCCACCGTCGTCGCCAGTCCGCACTCCCTATCT
CGACTCCTCGACTCCTGACGTCCTCCACATACGATACCCTACAACACCCACCGGCACCCC
GATCAACAGTCGGTTTTGCGTTTCAGTGTTTCAATCACAGGCGAAAACAAGCGGTACCAT
AACCAGGCCACGCCTCCTCGGTCTGAATCGACGCCCTGCAGATCCGTATCACAACAGACT
GTCGCCCGTCCTCCCGTCCTCCCGCCCTGCCCAAAAAGTCACCCGGCACGAGAACGAAGA
AACCGAGAACAGACAATACCGGAAACAGAGCAAGACAAGGCGTAGAACGAAGGACCAGCC
TTTCTTTCCCCCATCGTATCTTTCTTTTTCTCCCCGAAATCCAATTTCGAGGCAACACCC
GCGGACGAATTCCGAATCAACTGCCACCAGCTCGACAATGTTTTAGTGCCCCGGCCTGAG
CAACATCCAACAAGCCATTTTACTTGGCCCTCGCTCCCGATAGTACACATACCCCGCCGC
CTCGTTTTTCTCCCTTCCAACGACGACAACTCATTTGTGAGCAACCGCACACCAGCTACG
TTACGCCGCCGTTGCGCAAAACAGCACCATGGGTAACGGCCAGGGGAAAGTGGCCGACCT
GAATGGCGAAGGTAAGCTGAGCAGGAAGCTGAAGGAGTCCCTTTTTCTACGATGTAGAGG
AGACGATGGAATCACGGATTTTCTTGCTTTTGCGACTACCGGGAAACGGGCACTTGGCTA
ACGTATCTCGGCCCCTCGTGGCCTTGGCTTTTTCGACAGTGAATCTTAACCACTTCCGCC
TGCTTCGAGTTGTCGGTCGCGGTGCCTTTGGAAAGGTCCGCATCGTCGAGAGAAAAGACA
CCAACCTGGCTTTTGCCTTGAAATACATCCGGAAAGATGAAGGTACGTTCCCGACATTGC
TCCCCTCCAAGTTCAGCCAGTTCGGCCAGAGGAGAGCGCCAAGAGCTGACCATATTTCTT
TCCCTTTCCTCCAGTCGTCCGGTCCGAAAGCGTCCGCAACATCATTCGCGAACGTCGCAT
GCTCGAACACGTTAACCACCCGTTCATTTGCAACTTGCGATACAGCTTCCAAGACATTGA
GTATATGTACCTCGTTGTCGACTTGATGAGCGGCGGCGACCTGCGATTTCACATCTCCCG
CAAAACATTCACAGAGGAGGCCGTGCGGTTCTGGATCGCCGAGCTGGGATGCGCCCTGCG
CTATGTCCACGGCCAGGGCATCATTCACCGTGATGTGAAGCCAGACAACGTTCTCCTGGA
TGCCGACGGCCACGTCCATCTGACAGACTTTGTACGTACCAACCTTGACTCTTATTATCG
AAGTCTTGAGGCTAACAGATTTTTAGAATGTCGCTTCCGATATCGTTGCCGGCCGGACGT
TGACGAGCAAATCCGGAACACTCGCATACCTGGCACCAGAGGTATACTCTGGCCGCGGCT
ACGACTTCCGCGCCGACTGGTGGTCGCTGGGCGTTACCTTTTACGAGTGCATATACAGCA
AGGTACGTGCACGTGCAAGGCTAGAGCGAAAACTTGGCCGCTTTGATCATGTGTGCGTTG
CCAGTTTCTAACATACCCTTTCTCAACAGCGGCCGTTCGAAGGAAACACCGAATCATCTC
TGGGTGCGACGATCCAGAACGCGCAACCGAACTTCCCCATCACATCACCACCCGTCGGTC
TCCCTTGTCTCTACGCCATCCGCGACGCCCTCCACGCGGATCCCGATAAGCGTCTCGGTG
ACACCTGGGAGAGCTTCACCCAGCACGAGTTTTTCGCCTCGATCGACTTTATTGCCCTGG
AGCGCAAGGAGATCGAGCCGGTCTTTATCCCGTCGGCAGACAAGACTAACTTTGACGCCA
CATACGACTTGGAGGAGCTATTGCTGGAAGAGGCACCGTTGGAGGCACGTGCTCGCCGCC
AAAAGCCACGAGAGCGTCTCAAGGACGATGCGACCGACAAGGAGATTCGCGAGGATGAGC
TGTACCGTACGATCGAGAGAGACTTCCGTCCTTTCGATTACACGCTGGCGGCGTATAAGA
AGTAGGTCTTCTCCGTGCCATTTGACATTGCGTGCTTATATTTGGATATATCACTAACAA
ACATTCTCAGGTTGACTGCCGAGGAGGAGCTGATAGCAAATGGCCAGCAAGTCATGACAT
CCGACGAGGATGCCAATGGTGCGCAGCCGCAGCCGCAAGCGATCACAACCGACGAGGCGC
TTCCGGCATCTCGCGCGAGCAACAGCAACAGCAACACATCCGACCCGCGGGATTACAACC
TCGATCATCCCCACTCGCAGTCTTTAGACCCCAGTAGACGGGGTCCTCCAGGCCGCCCTC
CGCCGTTGCCGCCATACCCCAACCCGTACACGAACTCTGCCCGCAACAGCAACAACCGCC
CAGGCCGTCACCTCGGCCACGTGCCGAGCGGCAGCATTGTTGTCGGCAGCTCAACGGGCG
GTGTGCAGGTTCGGCTGGACGGCACCGGCAACTGGTCTGAGCTGGCAAGACAGGACAACA
CCCTTCCCACAGATGCGGCCGTCGGTCGTCTTCTGGGCGAGGGTGGTGCTCCCGGAGCCG
ACGGCAAGGACGGCGCAGGCGGCAGCGGTGGCGTGTTTGGTTTCTTGAGCCGCAAGAAGG
GCCGTGGAAACAGCCCGAAGCCGAAGGAGCGCGGTGTACTCGGCAAGGAGGGTGCTCGTG
TGGTGATTGGGTGAGCGGGAGACGATCAACCAACTCCACATCTCACACGAGCGACGACAC
TACCAAGCTGTTTCGATCCGCCAACAGTCGACGCCGATTCGAATTACCGGCCAGATTGAC
AAGGACGATCTGTGTACCTACTGTTCGAGTGTCACGAACCCCTGGGTGGCCAACCATCAG
TTACCGATCTCAGCTCGTCTTTTGAGACGACCATCAAGAATGGTCTGAACAAGATTGATT
TTTATGTTTGGAGAGGGGTCGGCTTCCTAACTGCCTCAAGACGGCAGTGGGCGTGGAAGC
AATGCATATAAACATACATACCTGGCGTGCTATTTTTTGTAATATTTTTTTGTCTGATCT
TTTTCGAGTTCTTTTGTTCTTATGCCTTCATTTTTCTTTTCTTTCCGTTTTATAGTCTGT
CTGGATATTTTTCTGTTACATACACCACATAGCTGCACTGCAGGAAAGGGGGGAGGCTAG
TCTGCTTTTTATTTTATATGTTTACGCGGGGGGATGGAGCGGTAGGATACCCTTTTCAGG
CATTCTGGCTTTGCTTTAATTAATTACTTTGTTTTGAATTTCCCTGAAATATATCAGCAA
ATACCAATACACACTGTATATTAGCCTTGTTGTTCGAGTTTTGAAGTGATAGTGATAATG
GTAGTCTGGCGGCATAGAAACTGGACTCGAGAGTATCAAGCTTGTATATGAAATAGTATT
TGCGTCGTATTCTGTTCCATTACTATCTTGAACGATATAATTTTGTGCTAAATATAGTCA
TATTGTTTCCACGATGTAAGATGGCATAGGTATTTGTCAATCGTGGAGAGTTAGATATAG
AACATAAATCGAGGTAAAAAGTAGTCTGCAAAAATACAAAACGCCCCGATCAACTAAAAA
TTCAAAGAAAAAGCAAGCCTATTATTGCCCCGTTTCTGTCCTTCCGGTGTAGTTCGGTAG
GTTTCCTCTTTTCTGCATGACAACCGTCGCTGTTCAGCAATGGCGGAAGAAGACGGGGCG
ATGGCCGCAGAAAAGAAAAAGAAGATCAGACCGTCAACAAAGAAGCCTTTCTGGCTCTCT
GGCGAGACGCCATCGCCAAGCAATAAATATCCTCGAGCCAAAGCCACGAAGGAGAAAGTA
ATAAAGAAGAAGATAGAAAGCAAAGTTCGACAACCAGAAAATGCAACACACAAATAGCAA
GAAAAAGCCAAAACAGCCATAAAAAGCAGGTAATAAAATAAAATGAAATGAAACGAAAAA
AAAGATCAAAGATAGCCCCCAAAATTGTCGACTAGACAATTTGTTAAAAAAACGCGCGTG
TAGTAGTTGTAACCGGTTGTAAATGAGAATAAAAACTGGCCCCCCCATATTTGTTGTTTC
CCCTTGTTGCTCGTTGTTCCCTCCAATCCTCCGTGAAAATATTCGCTTTGTTTTTTTTTC
GTGTTTTTCGTATGCTTTTTTCGTCCAATTGCAATTGGTATTGTTTCGCAAGATCCTTGC
TTGTCCTGGCGGCGCCCGTTCGTCCCATCATGTCGCTTTGTCGCGGTTGCTTGCCCCTAA
ACAAGGGGGCCAAGGTCATCCCACGTTTGTCGTGTTCTCGGTAGTTTTTTGTTGTACAAA
ATCATGTTGTTCCGTATTTTCCGTTCGCCCATTTTTGTGCATTTGGCTGTTTCCCATCGT
ACAAGATATAAGCATCGTCCGCCGTGCTCTACTCTCCCCTCTTTAGTGGTGGAGATGTGG
AGCGCGTCTCATGCGACAGGCGCCTTGACGACGTCGGCCAGCAGATCCTTTGTGCAGTCG
GACTCGCCGTCCTTGTCGAGGTACTTGTTCATGACGAACTTGAAGTCCTTCTCGTCGACG
ACGGCACCCGAGCCGGAGCACTTGGCCTTCTTCTGCAGGTCCGAGCACAGGCCGTCTAGA
TCGAAATCGCCATTCTGGACCTTGGGGCAGTTTTGCAGGCGTTCCCAAATCTTGTTGCAT
GTGAGCATGGCGCCCGCGGCAGGCAGTGTGGGCACAGACGGGATGTTGGCCGTGCCTGCA
ATGGACGACGAGGCAAACTCGCCCTCCTTTGCCGCATCGATCTGGGCAATCAGGCTGGTC
TTGCCGCCAGCTGCGATTGGGCTGGGCGCCATGTTGAACGGGGTGTTGAAATCAATATCC
AGAGCGTCATTGAAAAAGCTCTCGTCGAAACCACCGCTCGACAGGACGCTCTCCTGCGGC
TCACGGTAGTCGCCAAACAGCTGCGGGTCAAACCGGAAGTTTGTCTGGTTACCCAGCCAG
CTCATGTCGTTGATGTCAACGTTGGCAAACTGAGAGAAGTCTAGAAGCATGTTAGCGGTG
TTCAGACCCCTACCCCTCCGTTACTCGCTCGCGCCTCGAGCTCCGTATGTTCAAATCTTA
CCTTGGTTTGTATTTGTGTTGGCGAACATTGCCGTCTGCTCCTCGCCAATCGTCGTCAGT
GTGTCCACAGGCTTGAAGCCCATGGGCGACTGTGTGTACGGCTCGGGCGAGGTGCCGCAC
GACGAGCTGGGGGCGGTGTTGGTGTGAGAGGAGGCGGAGGGAGAGCTTGTGGAGGCCGAG
TCCATGCTGGACCGAGATGTGTTGGCGACGTTGCCGTTGGTGAGGGGCGGGGTGAAGACG
TTGGACAGCTTGGAAAGGTCCTCCTTGGTCGTCGTCTTCTTCAGGCCGTTGATGGACTCG
GAGGGGCTGTTTGCGTTGCTGGTTGCGGCCGTGCTCAGGCCGGGCAGCTCCTTGGGCGAG
GGCGAGTTGAGCGTATCAAACGACGATCCCCGCTTGTACGACGACAGCGCGGACGGGCTG
TTGCCGTTGATGTTGGTGTTGACGGCGGTGGTGCCGTTGGAAGACGCCGGTCCTGGCAGC
TGGCCGAACTTGGGGAACTCGAACTGGAAGTTGACATCGTTGATGTTGTTGAAGATGGGG
TTCCCAAAGACGCGCTGGCCGCCCTGGGGGTACGTGTTCCGCGATCTTGCCAGCAGCTCC
ATGCGCTTCTTGTACTCGCCGAGCTCGACCGTCATCTTCTCGACCTGCGCCCGCAGCACG
CCGTTCTCGCTGTTGGCGGTCTCAGACGCCTTCTCCAGTTCGGCGACCTTGGTCTCCAGG
TCCTTGAGGTGCTTCTCCTTGCGCTCGCGGAACGCCCGCTGGGCGGCGCGGTTCTGTGCC
TTGCGCTTCTACAATACGGACAATCTTGTTAGTTACTGATTCTCTGTTTGGTATGCTTAC
TTGCATGCCCGGAGTTAAATGGAGATATGACGTACCGAGCTAGGCTCTGATGTGAGGGGC
TTTCGGCCGGGCTTCTTGGGCACCTTTTCTGTGCTTTCGTGGCGCTTTGCCGAGCCGACA
TCATCGTCGTCATCGTCGTCGGGATGGCTTCTCTTGTCTGGCGAGTCGTTGTCGGCATTG
CTGGGAGCCGAGTCTGTCTTGGCATCGTCGCCATCGTCGTCGTTGTCGATGTAGTTGGAC
TGGTCACCCTCCAGCGAGAAGTCCAGGCTGTTGTCGGCGCCGTCGAATGAGTAGTCGTAG
TCCAGGAACGAGCTGTCGGCGATGCTGTTGATGAGATCGGTGGGCTTTGTTGTAACGGGC
GTGTCCGTCACGGCCCCATTGGGCGACATGTCGGTCGAGCCACCGGCCGGGCGGTTGGCG
TTGAGGGCGGCGAAGAGCAGCTCCTGCTGCTGAGGGGTGAGGAGGAAGTTCTGGTTGGTA
GCCATTGGGGCGGATTGTGATGGGATTCAGGCGGGAGAAAATGGGTGGGAGTAGATGAGA
AGGGATGATTGAGATCTAGAAATAAAGCGTCTGCCTTCACACACGGTGATGTCTCAGACG
GGCTCGTCGCGACGAGAGAGAAAAAGAGGCTCCCAGCCGCAGAAATAGGGCGAGACAAGA
TGTGACCCGGGGGGAGGCGATGGCCGAGCGATATTGTCGCCTCCCAAAAAAGTGATGATG
CTCAGTCCACGCTGAGAGTGGAAAGACGGGGAGGGCAGCCTGAACGAGTAGACAGGTGAG
GGAGGAGAGGGATGCGAACGATGCTGGATGTTAAATGCACTCGAGTCGTCAATGAGGGAG
GTCAAAGGGGACGATGTGAACAAGGCCACGAAGATGTAGGGCGAAGGCAAAGGGGAACAG
ATGACGACGTTGTCTTGAAGCAAAGCAGCGAACAAAGTATGCAGGAGTGAGAAAACGGAG
ATGGGTGTGAGAGTGAAGAGGGAAAGTTTGTGGCCTGAGACGAAGCGTTTGGTGCCTGGA
AAGAAAAGTTCTGAGGGAAACGTTGTGGGAGGGAAAGATAGAGCCAGAAAGCCAGAAAGT
CAGAAACTGGGGGGGCAGGGGGATTGCTGGCAGAGGCAGATGTAGTTTCAGAGCGGCCAG
TGGGCAGAAATGGACTTTGTGAGGGGGGATGATAAGAGCCGATTCGTGCAGGCTTTTCTT
TTTCTTTTTCTTTTGGAATCGTTTTCTTTTTTTCTTTTTCTTTCTTTCTCCTTTTCTTTT
TTCCTGCCTTGTGTCCTCTTCGGCGTTTTCTTCTGCTTTCTTTCTCACTTCCCAGGTGTT
CCGCTTCTCAGGGTCGGCACTGCGTCCTGGATCTGGGGTGTGGTGGTGGTGAGTGGTGGT
GGTGGTGATGAGGCAAACAGGCGCTGTGATGGGGTGGTGGGAGGAGAGAATCAGATGGAT
GGGGTTGGAAAAGAGGGGCTAGAGAAAAGAACCGAATATTCAATTTGTAATCCACCCTGG
AAGGCGGGCAGCGGGCAAACAAACTGGCGACTGGATCGCAGCACCCCGTGCTCCGCCCCT
GCCTCTTTGGACTTCTGCGTCTGCCACGCCTGGTGGCTCTCTCGTCGATTTTTACCTTCT
AGCCCCCCCACCCGGCCACCCATCCCGGATACGGTGTCCAGATCATTGGAGACTGTGTAC
CTGAGGGGAAGGTGCGCTCAACGGCACGCTACGGCGTCACTGCCAATTGTACGCGCAGGA
CATTCGCACTTTCCTCCTTCTTGTCTGCAGGAACTCGACCTCGTATCGTTGGCAGTGGCA
GGCTCGACCGCACCTGCCCGGACAGACCACCCGGAACGCATGCCAGGGCAAGTGCAGCCC
AGGCCACGGTGCCGGTTTGCAGCGATGCGCCGTCCGTCGTGGCAGGAGCGGACAGCGTCG
GCATATTAAGAAGCGCGATGCAGGGCAAGAAGATAAGCAGGGCCAGGCCAGACCAGACCA
GGCCAAACCAACGCGGCAGGAGCAACCCATGGACGAAAAACATCAGTGAACCCGCCCACC
CACCAGCCCACCACCTGCTGCACGGCGAAAGTGCCGCCCGCCTAAACGTCGATACACCCG
CTCAGCGCCCTCTCCAATGCTGGTCCGGACGGCCTCGCCGCAGTAGTGCGCCGCCCTGGT
GAGCAGGTTTGCTGCAAAGGGGGAGCCGCTATGCTGTCTATGGTGAGTCACTTGCATGCT
GAACCTGCTGCTGACGAGCTAGAACAGGCCTGGTTGAGCCTGGATCGTCGCGACTTCCTC
GCGACATCCTCGCGACTTGATATTCTCATCAGCTCCTTCCTCCTTAGCCGTGCCTGGACA
TGGAACCCGCTGCATCCTTTACTCCTTTATGCTGTGGCCGTCCGTAGATTGCCTCGCGAT
CAGGCGGTCATACGGCAAAATACGTCATTGTGAGCAATTGAGCAATTGGGCGTTTCCATA
GGCACGAGAGGCGGCGTCCGTATCTCCAGATATCTGAAGAAAGAAGAGCAATAGGCTACA
GGGGACTTTAGGCGGTGACTGCAAAAGTAAGCCCAAAAAGCTACCGTTACCACAGTGTGC
GACCGTGCTGGCACAGTGTGGGCGCAAGACAAAGAACGTGCAGGCGCGACCGGCCAATGA
ACCGCTGCGTCTCACACCACGATCTGGTGGCTGGGCGGTCCTTCTTTGTTCGGGTGTCAA
AGGGCGCGGCCGCGGGCTTCTGGCCCAAAGCGCATGCAAGCGGCGTAACCAATCGTTCCT
GCTGTGGAAAAGAAGGAAAACTCGCTGCCGGGTTCTCCATAAGATGCACGACTCGTCCAC
ATTGGTGCTCACCAGGGAGAGGGCAGCTGGGCAGGTACGTACCTGTCTGGCTGTTTCCTT
TTCGGTCTTTGCTTGGCCGCCGCCCAGAATTAAAATTTGGCCGGCAGAAAAAAAATGTGG
CCAGAGGAAAAAGAAAGGAAAGAGGGACCGCCCTCTTTGCCATTTCGTCATCGTCTCTTA
CCCACCGATACCCGTCGCCCTTGCCGCCGACTGCCTCTTTTTGCAACGTTTCGCGAAGAC
GCCACATCACGTGATAGCACCGACGCTCACAAAGCAGGCCGATGACGCAAACGTTCGGGA
ATGCAGGTCTGCATTCCAATGGTCCAGATCGCGACAGCTGATCGCGTGGTCCGTCTGGGA
TGTCGCTTTTTAATTAATTTGAAGGGTTGTCGCAATCAGAAGCGCATCCGACTTGCTCGT
GCTGGAGGGACACAGCTGGGTGCAGCTTCCCCTCTTACCTCCAGAGCCCCTGAAAACAGT
GTTTCTCTCTGTGTTTCCCCGTTCGCTCTTGCCAATTGCGGCGGCGAGGGGCTACAGCGG
GCTTGGCTACTCACTGCCTGAGACAGCTGTATGGGCAACTTTACAGCGCGTTCTTGGTAT
CTTGCTCCAGTGCGACGTAGTCTTACAACCCCCCTTCGCCCCCTAAACAGCCTGAAACTT
GCGCTGAGGGGGAGCCCACATGCTGGACGACCTGTGGCTGGCCCCGCTGACACACCACTA
AAAAGTGGGCTCTCAGCCTCACACAATGCTCTTGCCCGCCTGGAATAGAAACAACCCAGT
CGAGCCAGTGGGCACCTGCAGCGGCCCTAGGCGCTAACCAGCCCGCCCAAACCACATGTG
GGTAGCAACCTTGCCTTTCTCACTTATCACGCCTCCTCTTTGGACAAGCAACCACACCGC
AGAAGCAGCAGCAGCGTGACCGCCTCGGACCTCTGCATCTCTCATCCAATTGCAGAGCAA
CCTCGAGAACCAGACACAGCTTGAAGCAGCTTGCTGCGTATCGATAACCCGAGAACAGAC
ACAATCGTCGACACCTTCATCGTTGCTCTTCTCCTTTCCACATCCTCGGCATCGATATCT
CCCCTTTTCGACCCCCTCAAACCTTCTCCCCCGCCTCTATTCACAGCCATGGATCTCGCC
TACGACGAGATTGCCAAGGAGGCGCTTCCCGAGGACGGCGAGGGCCGGAACCATTCCAAC
GACCAGCCGCCGGCCACCATTAACGAGGACCTCCAGGCCGCCTACTCGGCGCTCAGCCCG
TGGGCCAGCCGCATCGGCGGCTTCTTTGGCACCGTCGTCAAGCAAGTGTGTACTATGCTC
GCTCTATTCGCCTGTGCTGTTTCCGAAATGGAACTGACGATTGTAGGGCGGCTCCGTTGT
CCGCGAAGCCCAGCAGGAGGTCACGGCACTCGGCCAGGATGCGACCAAGGGCCTGACCGG
CCTGCGCGACACCCTCGTCAACCACACGCGCAACCTGTCCCTCGTCACGGGTCCGGCAGC
TGCTGGTGCTAACGCAGAAGCTTCTTCGTCGACAGCAGCCGCAGGCGCCACCGAAACGAC
ACCCACCGCCACCGAGGGCGGCACGTCCGCCGAAGACGAGGCGACCGTCCTGGCCAAGAT
TAAGAGTGAGGCCGCCAAGCGGCTGCGCGACCTGCAGCGGGCCGAGGACGCCGCCGACGA
GGCGCTGATCAAGTTTGGCACGGGCCTGCGCGACTTCTTGCGCGAGGCCATTACCATTGC
GCCGCCGACCGGTGCGTCGGCTGCCGGTGGTAGCGGCTCCAACGTGACGGGCAGCACGGT
GCTCTTTGAGAGCAAGGACGCTCAGGGCAAGCGCGTGATCCACACGTCACGGTTCGACGC
CCAGCTGCACGTCATCCATACGAGCCCGGACAGCTTCGCCGAGGACCCCTCGGGTGGCGA
CGAGTTCGCAACGTTTGCCAAGTCGTTTGACATTGACTCCAAGACGACCGACATCGCCAG
CGACCTCAACAAGTACCCGGAGCTGCGCACGACGATGGAGAAGCTGGTGCCGGACACCGT
CCCGTACGCCGACTTTTGGAAGCGCTACTACTTTTTGCGCCACGGCATTGAGACCGCCGA
GGCCCGCCGCCGGGATCTTCTGAAGGGTGAGTTCAGTTCCCCAGGGACTTTTTTGTTTGA
AGTTGATTTCCTTTGCTAACACATATAGCCGCCTCTGCTGAGGAGGACATTGCCTGGGAC
GAGGACTCGGAGGACGAGGCCGAGGACGAGTCGGACACTGATACCGAATCCGAAGAGACC
AAGGCCGCTGGCAAGGCCCCCGCAAAACAGACCGCGTCGACCGAGTCCTCGAAGACGCTC
CACCCGCCCAAGTCGACCAAGAAGACCGCCGCCAAGAAGGTGGCCTCGACGACGTCCGTG
GACGGCTTGCTGAAGCCCGGTGCGTCGCCGCGCAAATCCGACGAGAAGTCCGTGGCCGAC
AGCGAGGCCAGCTACGACATTGTCGGCGCCAAGTCGGGCGCCCCCAGCCAAGCGCCTAAC
AGCCCGCAGCGGGTGGTGGAGGACAGTGAAGAGGAGGACTGGGAGTAGGCTGCTGTGCTT
TGATGGATCTTTTTAGGCACGCTGTTGTCGATCTTGTTTCTTCTCTCCTTTTGTTTATAC
GATACGAGGTGGAGTTGCTGCCGTTTGGTACCCCCTTCCCTACGTTGGATTTGCTTTACT
GTTGTCGCCTTTGATTTTCCACTCCTTATTTGGGCGCCCTTGGCCCCGTCTGCTCCTTTT
CATGACAGCAAGTCCTCCGTCTGCTCGTCTTTGTTTACGCTTCTCTTGGCAGCCGGCGTT
TCTCAGGTTGTTTATTCGTTCCTTGTTTTTGATTCCTATTGGGTTGTCCATCTATTTCTG
GTCGTAACTACAAACGTTAATACTACGTTATTCTTACTCTCCTTAAAACATGTGCAGAAG
CAAACTTTTGATTGAAACCGATGCCAAATCTATCCCGTAGTTAAAGCTGAAAAAAAAGAC
AAAATACAATTATCGTAATTAAGATGCACGTCTCCCCGACCCTCTCCTCTCCCTCGTCGA
TCACCTCTTCTTTCTGGACACTGTGGTAAAGCCGTCCTCATCCACCTCGGGTTCTAGCTT
GGAGCGTGTCGCCTGACCGTCCACCAGAGCGGGCGCCTCGTCCATGTTGACGTCCTCGTC
CTCGTCCTCGTCGTCACCCTCGCTATCGTCATCGTCATCGTCGTCTGTCTGCCACGCCGT
GTCGTCGTCCGGCGCCTTGCCCGCCTGGAAGGCACCCCGCACCGACTTGCCCCGTGCGGC
CTCCCAGCGCTGCCGCAGCGCGTCGCTGCCGGCAAATTGGCCCCGCCGGCACTGCGTCCA
CAGCGTCACAATGTCGTTGGCCACGTCGTAGGCGCTGCCGTCGTCGACGACGGTGTCGAA
CTCGTCGTCCATAATCTGGAGCAGGCGGGCCTCGGTGTCCATCAACAAGTCTTCGGCGAC
GGTCGAGGTGGTGCTGGACGAGAGGGACGCGCTGGCCCAGGCGTCTTCAAAGAGCTCGGC
CATGGCGCCGGCGAACCAGTCGCGCTTGTCGGCGCCGTCGCCTCCGCCGAGGTTGGACTC
GACCGCGAAAGAAAGGGGCTGCCAGAGCTGGAGGCTCATGGCAACGGCGGACTCGAAGGT
GTCCTGGCACGTTTCTGTGGGGAGGAGGATCTGTCAGTGGGCGTAGTATGGGGGTGGGGG
GGTAGTCAAAGGGGACTCACGCCGAGAGGGGGCTTGGGCGGCCATGTTGTGTGATTTATT
GTTTCCCTTGCGAAGGTTTCTCGGGATGTCTTGGAGTGTGTGCTTCCTGTTTCTTCGTGG
TGGTGAGGCACTGTCCGTTGAGGTCGTCAGTTTCGCTGTCGGTCGTTGCTGCCAAAAGAT
TTTTGAATATTTTAAAGTGGGGCCATACGTTGCGACAGCTAGTCTCCTAGTGTAAATAAA
GTAGATGGCCGCTGAAGAAGACAAACAGGGCTGGCATTTCCCCAAAGTTTAGATTGTCCG
TGACGTATTGTTTTATGTAAATTATGCTATATAAAAAGGAAATCATGTCTACAGGAAGAT
ATTATAGTTTACTCTTCAGTCGTAATAAAATGCAATACCACATATTTTCCTCGTATTTCA
TAAGCCGCTGCCCTCCAGTCTGTGAATAATGCAACACACGACTTGAGCCCTTTTGCTAGA
TTCTCCACGCGGCAAAGAAAAGGCTGGAAGTGAAATACATATTATTGAAGCAAAGTAATA
ATCAGACAGAACAGTCTCCAGAAAGAAGAAGGCTTCGTGATATGAAAGATCGTGCATGCA
TTGTCGTGGTTTGCGCCTTCCCTTCATGCGCCAGGGTCCTGCCCAATTTATCATGGAGGG
GCAACTGTACGATAAGATAAGGCGCAAAAAAATAGGCGGAGAAATCATTGGCGCACCCAT
CACATGGCGACATAGGCGGCAGCGCGGAACGATTATTCTTGTGCGGGCGGCTCACATCCG
ACAACGGCATAACGGCATTCATGGTTTGAGAGAAATTATTCGATTTTTTTTGTGGTATTT
TTAGTACCAAGAGTTGTCCAGAGTATGCAGCGCATCGAAAGTATCCAAAATGAGTATCCA
AGACAACCCAATGGAGGGGGAGGTAAAGGAGCCAAAAGGAAGAAAACGCATAGAAATGAG
ACAAAAAATGCAATCAATGTAAAGCCAACCCGTAAACGCCCCGCGAAAAAAAATATATAT
GAAGACAGGATGAAGAAGAGCAAATGCCTGCCGCCAGTCTTTTTTTTTTTTTTGTGTATA
TAACCTCACCCGCCGTCTAGTTGTGTTCGCATCCGTATGTCGTCGTGTTAAATGTCTTCT
CCGAAGGAGGTTTTTACACCTCATCGACCTGGGGACCCGGGAAGGGGCCGCTCGGATGCG
TCTTCTCCAGGTAGGCGGTCAGGTCGGAGATGGTGCAGACCTTGAGGCCGTACTTGTGCG
CAAAGGCAATGCAGCCGTCGCCGCGCAGCATGCCCGAGTTGCGGTGCAGCGCCTGACCCG
GAACCGGCTCGCCGTCGTCGACCAGCTCCGAGATGACGGCCACGCGCCGCTTGCCCGTGA
GGCGGCAGAAGTCGACAGCAGCCTCGGTGTGGCCGCGGCGCTCGCGAACGCCGCCGTAGC
GGGCGCGCAGAGGCAGGACGTGGCCAGGGCGACGGAAGGCGGCAACCGCAGAGGCGGGCG
TCGCAGGGGTAGCAGAGTGGCCGTTGCCGTTGCCGTTGCCGTTGGCGCTGCCGTTCTGGG
TCTCGGCAGCCACGACGGCCTCGAGCTCGGCGTCGTCCTGGGCCAGGCGGCGGCAGGTCA
GGGCGCGGTCGTGGGCGCTGATGCCGGTGGAGACGATGGCGTCGGCGGCGTCAATGGTGA
GGGTGTAGGCGGTGCCGCGGGGGTCCTCGTTGTTGACGACCATGGGGGGCAGGGCCAGGC
GGTCGGCGCGGGTAGGTAGCAGTGGGGCGCAGATGATGCCGGACGAGTGGCGGATCAGGA
ACGCCATCTGCTCGGTGGAGACGTCCTCGGCGGCGATGATGAGGTCGCCCTCGTTCTCAC
GGCCGGGGTCGTCCATGACGACGATGAACTGGCCATCGCCTGGGTGAGTTAGCATGTATT
TCTTCATTCTCTCCGTCTCTTTGTCTCGCCCTCTCGGCGTCCTTCTCCGAGCAGAAGGGC
AACGTACGGAATGCCTCGATGGTCTCCGGGATGGAGTTGAAGCCTTCTAACATGGGGCCA
GGCATGGTTGTGGAGGGCGTGGGAGAAATTAAGGGAAGGGAAAGAAAAGTCAAAGGAGAC
AAAAAGAAGTTCCTATATTCTCGACCTCGTAAGCGTGCGCTCGTGTCGTGTCGTCGGAAG
TCTGCAGGTGATGCGAAGCAATTATGTAGTTCGGGGCCTCGGCAATCGGCGGGCGTCGCA
AAGCGAGCAAAAAAATAGTAAATAAAATAAAGGTAGCGTCAATGGCCAATAAATAAGCAG
TAATAGGCCAGGCGTGAGTCAGGAAACCACAGACGACCGCCGAAGAATCCCCAGGTACAG
AAATATGCAAAGAAAAAGTAAAGGTCAGACGAGACCACAAAATCGCAGAAAACGAGCCGT
GGATGTGCAATTGATCTCTGGAAACCGAGATCCAATATGCTGCTGACGGTCTGATCGGTA
AACAACTGCCAGAGAATGCCCAGGAGACGGATGCTGGCGAGCAGAGGAAAACGAGAGGAA
TCAGTCGAGGGTGTTGGAGTCCGTTGTCGCTATTTCGCAATTCCCTTGTGACAGAGGAAT
AATGGGGATATTAAGCGAGGGGGAATTGGGGCGGATTGGGGCACTGGGGGATGAACAGTA
AGAAAATGTCGCCACAAGGCGCGCAAAAAAGAGACTTTTGTAAGACGGGGAAGGGGCGCT
CGGGGGGTCGTTCCTTCCTGCTCAGTCGGCGATGGGCGCTGTGGGGTGCGCTGAAAGAGC
AAGAGCGCAGTTGGCGGCTTCCTTCGTCCGCGCCGCGGGCGGAGGTTCCCTAAATTGCCA
TGGTGCTTGCTCTGTAAGAATTGCTAATGGTGCAGCCCGGTGTGGTGTGGTTTTTTCCCA
TGCTAGCGGCTTTACGGGTTTTCTTTCTTTTCTTTTCTGTGTATTCGGTAGTCTGGGACG
GAACACCGAGCTGGTCTCCGACATTCTTCCGTTGGAGGATAGCAGTTTAGGATTAAAGCA
TTACAATGGCTCTTCAGGGACTCTGGCCAGGCCAGTCCAGGCCATGTTCGGGGGAAAGCT
GGAGCCGCCGAAAGCAGACAGCCGATGGAAGAAAAGTGACTTATTCTTTTGTACTCGAAA
ATGGGGAAGGTGCAATTGCGACGCTTCGGATGGGTCTGTAGCTCGCGCCTTCTCCTCTTT
TTTGTTGTTCTACGGGGCCAGTCTAAAGGTTCTTTTGGCTTCCATCTGCTCCTGCCCTAT
TCTCCCGCCTGGGGTACAAAGGTACTTCCAGCCTGCGAGCAACGCCAAAGCGCTCGGCAG
TCGTTTGGAAAACGGTCGTATGATAAAGTAGGTCGTACACATGATATACGATAGCGAGCG
CCTTGCGAAAAAGGCAAGTGTCTCAACGCACCACAGAGCGGACCCGCTAAGCATGAGCAT
GCGAGTGCATACGACGTACAAATAAATGAATGGACAGGCGAGCGAGGAAGTACTTTGTAG
GAAACGAGAGGAAAGGGCAGCTAGAAGGCGCCGGCAGGTGCGACTGGCGGTTCCGCTTCT
CCAGGTTGTGTTCTCCAAGGGAAGGAGGAAATGGGGAGAGAGGAAAGAAAAGAAAAAAAC
ACAGGAGGAAGGAAAGAAGGTCAATCCAAAATATGAGCGGCAATGGCCGCAGCGGGATAG
ACCACAGCGCCAAAAAGACCCTGCAACTGCTTTCTCTCCTGCGGGCATCCTTTTGACAGT
CCCGACGGAGTGGATGGCTTGTGGCCGAAATGACGTACGAGACCATGGAGGCAAGGGCAG
TAGTAGCGTAGCGGGCTCCTTTAGGAAGGCGGTCAGCCCCGGCAGAATAACAACCTCTCA
CGATGGGGTAGCTTTTTCGGAAAGCTGAGCTTCTGCCACGAGCTCATGCACACTGAGCCC
ACGCGTACGACACACACACACAAACACATCCACAATCATGGCACACCCACGAGCCGCGGC
GCCGATACTGCGCCAGGCATACCGGCTCCGGCCTAGCGCACCGAAACACAACATCACAAC
GGCAACAGCCGCCGCCCACCGCCTCCCTAACTCTCAACGGATAGCCTCGAGAGCTTCCCT
CCAGTCCTTCTCAGCACCAACAGCTGGCCTTTCACGACACCACTCGACGGCATCCACATC
TACGTCATCCTCCTCCTCCTCTTCCTCTTCTGTCAGCCCCGACGAAGTCGCACACTTCAA
TGCGCTCGCCTCCACATGGTGGGACCCCTACGGCCCGTCGCGTCTGCTGCACCAGATGAA
CCCGCTCCGCCACGACTTTATTCGGGAGTGCATTCGCGACGGTGCCTTTTTCTCTGCCTC
CGCCGACTCCTCGCAGACCATCGACGACCTCCTTCCACGAACCTACCTCGACATTGGCTG
CGGCGGCGGCATCTTTGCCGAGAGCGCCGCGCGCCTGCCCACGACCACCTCCGTCACCGC
CATTGACCCGTCCGCCGAGGTGCTTGCCGTGGCCCGGGCCCATGCCCGCCGCGACCCGGT
CGTCTTTGAGCGGCTGCAATATCGGCAGATGTCGATCGAGGACCTGGCGGCCTCTGCCGA
AGGACAACAGTACGACATGGTCACGCTGTTCGAGGTCATTGAGCACGTCGCCACCGACCC
GGGCGCGTTCCTTGACCGCTGCGGCCGCCTCCTCAAACCTGGCGGCTGGCTCGTCATGAG
CACCATGGCGCGCACCTGGACGAGCTGGCTGACGACCGTCGTGGTCGCCGAGGACGTGCT
AGGCATTGTGCCGCGCGGCACGCACGACTGGAACAAGTACATCAACGCAGACGAGCTCGA
GGCCTTTTTCGCGCCCGGCGCGCCGGCGTACACGACGGCGACGTGGCAGAACGCCCGCTT
CCAGGGCGTGGCCTACGTGCCCGGGCTGGGCTGGAAGGTCGTCCCCGGCGGCGAGAAGCT
GGGCAACTACTTCTTTGCCATTCAAAAGGCCGAGACGTCTCAATGATACGAGACGCTACT
CGAACGATAGGATATTTTGCATGTACTATAGGTGTAAAGGGAACAATAGAAGATGCGATT
TTACTTTACGTATTGATGAAATATAGAGGTTAAAGATTACTCACGAGCGCTGCGTAGTAC
TCTCTTTATTTCCCATTCCTTTCAGAGTTTGATTTTGTTAAATGGTTGTTCTTTGGTAAA
GTAGAGACATATTGGAATAAGTCTCAGTTATTTGTAAATTGTAGTCATAGATATCGTCAA
GTGGCTGATGAAATCGGTGAAGAAAAACCGCCAAAGTAAACAAAAGCCAAAGTAAGCCAA
AAGGGGAGAACTCAAAACCAATGAGCATGCTCCTTACTTAAGTAAAGAGTCCAATGAAAA
AGGATACATGGGTGAAAATCCAGTATATAAAAATAAAAATAAAAACTCCAAGACGCCGCG
ACCAAGCCTCATGTGCGTGGTGCAGCGACCGAAGTATAGCAAGTAAATAAATATGGGTAA
AAAAGACGAGAGGGAAGAAAGGCGAAAACACGATAAATAAGAAGACAAAAAATAATAACA
TAAAATCACAACGGGCGAGAACCATTGGGAAAGTATATAATAAATCAAATAAAGGGAGAA
AGGAAGAGAACCGCGAAGTAAGCAATGAACCAATAATAAAATCCAAGAGAATAACGGCAA
TACCAAGGCAACGCAGCAGGAAGCGAAGAAGCTCAGAGCAGTGGCACTGGCCATTGTGCG
AAGTAGAAAATAAATGAAGTAAATTCAACCAAAAGAGGGAAAAGAGTGAGAATCGGCAGT
ATCCCTCTGCTCTCGGAACCCAAAGCGCACTCACTTCCCGAGCGCTAGACAAGGTGGTAA
CTGGGGTACATAGACGCGTGGCTGTGGGTAGACATCGCCGCCGGTGATGCCACAGTTTCG
TGCGGAGACGAATGGGGATCGGTCGGGCTGCCACTTGTAGCGTATGTTGCATCGTACGGT
CGTGCAAAGTCCATCGTGACGGACAAGGAGTGGGAGTGGTATCCAGAGCCATGGTCCTGA
GTTTGCATCTCGGGAGGTGGCCCTCGCTGCAGCGAAGGCTGGGCCATGATCTCGGGAATG
GATGCCGGCGAAAGTGGTAGTATTCTGGGTGCAGAAAGGCGATCTTCCTGGGCCTTTGCA
CCCTTCGGCGACGATGGGTGCTCTTGTGAGTGTGGAGGCGAGGGCAGCAGATGATACCGC
CGGGTCTCAAATGCCGAGATAGAAGAGACCGGAGTAGCCTCCGAGGCACCCCAGGTTCGC
GGCTTACCGTCCGGCTCGTGGTAGTTCTGGCTGGCTCCGTAATACGGCTTCGCGTGGTGC
TGGTACTCGGAATTGTAGTCGGCAAAGGCTGACGGTGAATGGACCAAACTCTTGGCTGGC
GGGTAGTGGTATGCGCCCTGGTCTGGATGTAATGTCTGGTTCGTGCGCTCTTGCACAGAG
CTCGGGCCTTCATCCGATGGCCTTTGGCAGTCGTCGTTGGAGTCAAGCCCCATGTGGCTG
TGGTGGCCACGAATATTGTCCCAGACATACGCTGACGGCTTCTGATGGGTCGAGTTCTGG
TCCCAGCTGCCAGAAGGACCGAAAGCTGTCGGGTACGGGTACGGAGCCTTGTAGTCGCTT
GAGTCGCCATGCTGTTTGTGGGCGTCGTGTGGGTGCTGCCGCGGTGCCGCCTTCAAGGTC
GAGCTGTTGTCGGCAGTTAGTAGCAGGAAGGACGATGGTGATTCTCTGCCCATAGTGACT
TGCATCACACTGTTTTCCGAGACACTTCAGATAGGTAAGCTATAATTTCTTTGCACAACA
AAACGCCTCTGGTGAGTGTAGTAAACGGGCTTACTTGTTGGGCAACTGCATCTTGTCTTC
CCGCGATGCCGCATGATGTGCTCCATGGTACGGGTACTGCTCTCGGGTGTGGTTCATGGA
ACCGTCATCATTGAAGCTCGAGTTCGGTGTCGGGATCGGCGAGGGATAGGGCGAGGCCAC
CACTGAATAAGGAGAGGCCATTGCTGGCATGCCATGGATGCTGTCTGGGCGTGCAATGTG
GGCGTGGTCAGGTCGGGGGGTGTCCTGCAAGGTTTTCGCCGCCGGCGTCACATAGATGGC
AGGGCCCGTCATGGTTGATGACGACGAGGATCTCACCCTGCGGATACCCTTTGTCACCAG
TCTATGGCGAGGCAGATGCATACGTTCTTTGCGATTGTATTTGGAAACACTCCAGTTGCG
GAACTGCTGGCGGTACGCACGTTGTCTGTAAATGAATAAAAACACGGGTTAGTAGAGAGA
TCGCCAAGTGCGTATTGTGACGTTAGGAGACGAGTGAATCATACGACGCGAAAAACCCGT
GGTCTTCCCGCATGCGGGCCATGGTTTGGATGAGCGGAAGTTTCTGGGCCTGGTAGTACT
CCAGTATGATTTTCTTGTTTTCAGCCCAGGCCTTTGTCATCGTTGCGGCTCAGAAACGGT
GTCTGGGGGAATCGAGCTTGGAATGGCGGTAACAGGTGTGTCAAGGGGATAGTGCGGTAA
AAGAAGAGATGTCGTAAAGAATTGAGAGCAAGGAGAATCAAGATAGAGAAGTGAACGCAG
ACAAGCGAGGTGAGGAAGGAGGAGGAGCTGGTATATTCTTGACAGGGAAGGAACGGATGG
TAGGAGGGAGGAGGAAGGAACGAGGCTAGATATATAAATTGTAAATAGGGAAAGGGCAAT
GGAGAACAACCGAAGAAAAGTCTTTAGAAAAGGAAAGTAAAGAGCGAGAATAGAAAGGAC
AGGACGAATCTATATATGCAAACAGCTGAGGCCAAATGAGCAGGAGGAAGGGCTTGCACG
AAAAAATGCAAGACAATTCTGATCTGGACGTGCGAGCCACGGCTTGTAAAGCCTCGAGGT
ACCTTCCTCTATCACGAGCAGCCGACATACCTGCCGCCCACGGCTGCTCTTTCCGTCTTG
AACGTTCTCACCCCCTTGCTACTTCCTCTCTGGGCCTTCTCACGCAGATGCATGTTCTCA
CTATGGCCAACTTCCCTCCTCTTCTCTCTCTCTGTCTCTCTTTGTTTTCCCCTCTCTTTG
CCCTGACCTTTACTTTTCTTGTCTTCTTTACTTCCTCGTCTTCACAAGAGCATTCCGCAC
ATCTCACCACGAGGCGGGCTGCCACGACACGACCACACGCATAGCCACCCAGGGCCTTGA
CCATCGTCACAACGACGCCTTCTGAGCAACCACCCGCCAGTCACCAGCGCCCGTTGCTGC
TTGTGAGCGCTCGGCGATGACAAGGCCAACTACACTTTCGTGCACATAGCACGTCCTGAA
GTACGCTGGGTTGGGGGGGCATTGTACCTTTTTTGGCAGTGCGACCCAGTGCGGCCCTCT
GGCGGTCTGTGGCCCGGGTTCGGTGCCTTTTTGGACGCCTGCTCTCCGCGTGTCCAGCCA
ACAACAGCACTCGTTTTCAGCCTCATTGCTTCGATTTCACGAGGGGCCTGCATGTCGGGA
CACCCCCCTTCAAGAGAGACGCCCGGTCGGGCCCCTGTTCTGGCGGCCTTCTTGCGAAAG
ATAAGGCAGCCAATGGCATCGCGCAGCAGAGTGTGCGAATGAGCGCGCGGAAGTGGTCCA
CCGCCTTTTCTTTTTCTTTCTTTCTTTCTTTTCTTTCTCTCCTCGTCACTGACAGCAAAA
GGAATCAAGAAGGAGCGGACCGAACCTCTCAATCGATGCGAACCTGGTGGTGCTTGCACT
GCCCTAAGGTAGTGGTCGTGGGACAAGCCTGTGGTGTCGAGGCCGATGCGGTTTGTTACA
GAGATGGCCGCATCTGTGCCCGCCCGGCCTTCTCCAGGCGGCACCCCTGAGGCTGAATGT
CAGTCCCCAGAAAGAAGAGCAAACAAACCTCCACCTTGGCCTCAGGCCCTTGACAAGGCC
CGGACGGGACGCATATTACTGGCACACAACGGCACCTTCGAGCAAGCGGACCGGGTCGCA
AACCAAAGGGAAAAAGAGACTTGACGCCTTTTTTCGCCCTGTTTTACCGGAAATTCTTTC
TTTCTCTTATTTTCTTCTTCTTTTCTACATTCTTTTTTTTTCGTCCTCCGTCTTGTTTCC
AAACGCTACGTTGCCAGCTTTCTTCACACCCTCTTGGACGCTCGTGCTGCGCTGGCCGCC
GTGGCCGAAATTTGTTTCGGCCCCCATCTTTGGATTTTTGTTTTCTCCGCCTCCATGCCT
GCCGCTGCCTTCATCCCCTTCGGTCAAACGGCGCATACACGGGATTTGCAACCCCTGACC
ACCCCTCATCTGACTGAAAAGAGAAAACGAGACTACCAAAAGTATCTGAAGGGGGATTCT
ATTTTTTGCTCTCTTTTCAGCTTTCTTCTCCTGCATCAACCTTGCTTCTCTCCTTTTCTC
TTTTCAGTTTGGTTGCCGCCGGGGACCACCAACAGGCCGTGGAGAACAGCAAGAAAAAGC
AAATATGATTTTCAGCTTTCTGAAAGAATGAGGAGGGGGGGGTGGGGGATGCATATTCTT
GCGGTCAACCCGCCAGCTTTTGACAGACAAGGCTACGGTTTGCATACTAGTACAAGTACG
TCGTACTCGTACGGTCGTACTCGGGGCGCGATACGAGCCAATGAGCCGCATTTAAGACAC
AGAGGACTGACGCTGACGCAAATGCGTCAATAAGAAAGAACCTCGTCCGAATCCCAACCA
CAAATTGTGTGCAGCAGTCCTTTTCAGCAGGTCAGATTGCATTCTCCATACCCCGTCTGT
CCCAGCCACAGGTGTGTTCGGGTTAGTCGCATCGCCATCGCCCGCCGATATTTATCTGAT
GTGCGATCGAACATGATTGCCGCCCAACCAAGCATCAACGGATGTCCTGAAGAGCTTCAT
TGAAACCCGTCGCATTTGGCTTTGTGCATGAGATCTATCTTTACCTCCTCGCCGATAAAC
GATAGACTGACGGTATATACCGCCTCATCTTTTTTTTTCGGTTGTTTTTGAGAATGAAAT
ATTCGCGTCCCATTTTAACCTTACCCCACGATCAAGTAATCTTTGAACTGTTAACCTTGT
AGATTTTGAGACTGGACCCCAAAATGTCTTTTATTCTAAAAGAATATATTTCCCTGCCGA
GATACAGAACATAACACAATCGTTCGATCATCACACTCCGTTCAAGACCGCCTGCTGCCA
TTGCTTTGGGCATCCATCGACAGCCGGCGCGCCGGAACCTTCTTGATCTTCCTCTATCGC
AGTCCATCGCCGCCTCCTTACGGAATTATCTGGACGTTCGCAAAAGGGACGCCCACATGA
CTGCCATATGTGCATTTACGCATATTTAGAGCTACGCCTCAGTTTCTCTGAGCACACCGC
CTTTATTTGATTTTGTTGCCCACGTATGTGGCTCATGAAAACGCATTGATGACAACAGTA
AGGCATCTAGGCACTTGTGCAAGAGTTGAGATATTCGTAACTACAAGCCTTCGACATCGT
CGACTATTATGCGAGGATTGGCTCTTGCCTCGGCGAAATCGGAGTCGGCGAACTGCGCTT
TTTTGGTGCGAGAATGGGAATCTATCACAAGGCAAGAAGACAAGCACCGCAGAACAATGG
CGGTGGAGAAAGAAAACAGACAACACGGTGCTCCCGGCGTTCATATCAGCACATTTTTGT
GGCCACCTGTCCCGATGCCTCGAAAAGCTACGAACCCGGATCATGGAGTCTGCCTGTGAG
ACTGGTTCCTCCCTATTATCACCTCTCATATTCAACGATTCAACGATGTAACGATTCAAC
GGCTTCAAAGACATGCAAGATCAGGCATGGCTCATGTAGTTTGTTAGTTATTCTGCTCTT
TCATGGCCGATACCGGTGATTCGTCTCAACTTTGTGCCGATAACAGAGACAGGGAAGCGG
AGACGTTCATGACAGCAAGCTCAGATGTGGACGGTGTAAGTTGGGCAGAAAACATCACAG
CCTCCTGCGACGCCTTAGACGATTTACGTGGCAGAACGAGAACAGGGGAAAAGGGCTGCC
AAAATGCGGTAAACAATGGCGGTAAAGAAAGAAGGAGAAGGGGTGGCCGCGAGCAAAAGG
GCTCGGCAACCACGGCAAAGAAGAAGGCAAAGAGAGGGGAAGGAGAAGGATGCAGAGCCT
TCCGAAAAGCCTTACTGTATTCCGGCCACACCGTTCCCACATGCATCCCCTCCTCAGCAC
AAAACGTTGCGACCTGCCTCCGACTTCTCCTCGTTGTATCTGTGCCACTCCGCTTTCCTG
TTTCTCGGCACAGAATATATGGAGATGAATAGACAAGACGACACTGACAGAAAAATACAT
TTACGAAAGGTAAGAAAGCTACCCGAGGTAAAGTCGCACGATGAAAATGATGAAAACTGA
ATGTTACATATTAAAATCGGATTTATCAATATTATCGTAAATAAATGTAAGTGGTTTCGT
TGGATTTCTAAATTCTAGCCCCTATTGCATCCTTCCATTGATTGTCTGGTGGACGAAGGT
ATTGCTAGTGGGCGTATTTTTCACTTTTTTCTCCTTCTCCTTGGCTTGCAAAAAACGCTC
GTCGTTCTTTTGTTGTGTCTTCTCTTCTTCGAGGGTTGAAACAACACTACAAGACTTCAT
GTCCGTGGAAAGGGCGCCATTTTAAACGAGGGCATCCAATCGTGCTGGATAGGCGAGCGT
CCATGGTAAGAGGCATTTTTTAATGTGGGAGAGAGTGAGAGGGAAGGAGAAGGCGTTCGT
AAAAGAACTGTAGTGCGGAGTAGAGTGGATGGAGTAGTGCACGCGGGATACAAGTCGCTT
ACAGCTTTTGGTAGCGTCAAGTTCGGCCACAAGGCTGGAGATGCATTGGCTGGAAAACGT
CCTCCTGGCGCTGTGAGCGAAAAAGGCTATGCCGGCTGGGCAAAGTGAGCAATCAAAAAT
AGAGTGAAACGAAACAAAACGCTAGATACTGCTAGCAAGAACCGAAAAAAATAAGAAAGG
TAGGCAGCAGTTGGGTGGTGTAGGGGAGTGGTGTAGGGGGCGGCAAGGCACGACAGAAGG
CAGAAGAGGATGGTGACGGAGAGTGGTGGGTTGACGACAAGGCTGAGTCTTAAAAAAAAC
AAAAAAAAGAAACAGTGAAAATAGAGAAGCAATATCTCAAATGTGGAAGAAACATCAAGG
GGCCGTCAAAAACTTGTATGACATAATATTAAGGGGTAATAAACAACTGAGATATAATCC
AAAAAAGACAATCAAGAACAAAACGTAGTCAAATGTAGTAAAAAAGACCAAACAGACAAA
AGATGAGGGACATACACCCTCGTTCTGCACCCCTTGTTCCAATCTGGCCGTGCCTCTCCA
TCCCACCCCCTCTACCGGCCGTCGACAACAGCCTCGTTTTCTTTTTGGTATCTTGTCTCT
CCTTGGCGTCGACCATCTGCGGTTGTTTCCTCGGTCTGTTACAGAGTCTTGGTCGCCCTT
GCCCTGCCCCGTGTTCCCGGAACTGCCCGACGCGGTGCCATCAAGGCCAACAGCCTTCTA
CCACACAGCCTTTTTCACCTTTCGCCCCGTTTCTGGCTTGCCTCGTTTTTCATTTTCCTG
CACCTTTGTCCTTTTGTCACCACACGTTTGGTGACAAGTAGTCCTCCATCTCTTCGGCCG
AAAGGGGAGAAGTACCAGGAGGCGACGAGTAAGACGAGGAGGACTCCTAAGCCAACGTCC
TGGTCTGTGCTGGTGCCACGCCCGCCTCAACGGCCTTGGCAGAGGCCGCCGCCGCCGCCG
CTGGTGTCACACCGGCTTCTTGTGCCTGGTGGGCCACGGCGGCGGTTTTGGTGTCTGGTG
AGAAACCGACTGCCGCGTTCGTACCGGCCGCCACAGGGGATGCGACAATGGGGGACGTGA
CCACGGGTGAAGAGGGAGCGGGTGAGGGCGACGCCGACATAGTGCCCGCTCTGGCCAGCG
GCGGTGCTGCGATAGCAGCAGCCGCAGGTGTGGGAGACTTGGAAGAGCCGATGGAGGGCG
AGGTGGGCGACGCGACAATGGGCGACGTCGGGGAGAGGGCGGTTTCGGCGTGGCTGGCGT
GGGCGGAGCCGGCCACGTCGAGGATGATGTAATACCACTTCTCGGCATCGGCCGGGCTGT
GGGCCTTGAACTGCAGCTCCGAGCTGCCGGCCAGACGGCTGCCCATGGACTTGCCGCGGT
CCTTGCCCTTGACGCTGAACTTGTCGCCGCTGGGCGAGCCGATGACGGCGTCGGGCAGGT
AGATGCTGAGCTCGGGGACGGGGTCCTTGCGGACGTTGTCCGAGTCCTTGAACTCGTGCA
GGAAGCGCGACGGGCTCACGACGTAGTAGCCCGTGCTGGTGCCGAAGCTGAGCTTGTTGC
GGCTCTTGCGCTCGAGGCTGCCCTCGATGACGGCGTGGGTGCTCTGGTGGTCCTGGTTGG
GGAAGGCGATGGCGTCAACGGTGCGGGGCGGGTCGTTGCGGTCGACGAGGATGTCGCTGA
AGCGGTTGTTGAAGCTCTTCCACTCCATGTCGGGCGGGATGCGCTGGACGGCGCTTAGCA
TGTCGCCGTACAGGGCGCTGACACGGTCGGCCTGGCCGCCGGCGAACATGTTGAAGGCCT
CCATGGCCTGCTGCAGGACCTCGATGACGTGGGACTCAAAGGTCTCAAAGTTGGCCTGGA
CGGAGATGAGGTCGTTGCGGTGGTTGTTCTCCTCGACGACCTGCTTGTTGAGGCGGTAGA
GGACGCCGCGGTTGATCACATAAGGGTCCTGGTGGGAGTCCAGCTTACCGCCGGTGGCCT
CGAAGGCTGCCGTCTGCTGGCCCAGCAGCTCGATATGCTTCTGGGTGTTTTGGCGGGACT
TCTCGACCTCCTTGGCGCCCTTCTGGGCGCCCTGGGCCAGCTCTTTCGCCTTGTTCTTGA
TCTCCTTGTGCAGGCGGTCGAGCATGGGCAGGACGGAACCCTTGAGGTTCTTCTCGGTCT
CGAGGTTGGTGTTGATCAGGGCCTGGGTGTTGGCGCGCATGTTGTCAAAGAAGCCGTTGA
CGCCGCCGAGTTGTGAGTCGAAGTGCTGGCCCTCGCGCAGGGGTTTTGAGATGGTCTTGA
GGACCTTCTCGTACTGGCCCGCCGTTTCTTTGTGCAGCTTCTCGACGGCACCGATGTAGT
CCTCGAGATTGCCGCAGACGTGCTTCCATGCCTGGATGCGCTCAGCCAAAAGACCGGCGG
TCTAGAGAGGGGTTGTTAGTCACTTCCGATTGCCCGGATGCCACCGCATTTTGTCATATA
GTCAGAACTGGAGATGGTCTTACGCTGGTCGGGTCGGCGTCCGGGACAGCCTCGTCGCCG
GCGCTGGTGATGGACGTCAGGCCAGTGCCTTGGCGAATCGGCAGGTCCTGCTTGACGGAC
GTCATGGCGGTCTCGGGTGTGAAGGCGAGAAGGGGGGATTGTGAGGGGAATATGGAGTCA
AGGGTGACACAGATCGGAACGGGTGCCTGCAGAATTGAAGAAGGAAACCGAGGTCTGTTT
TCGACAAGGCGATTAGTTCAATGAAATAAACAAAAAGTTAAAAAGACACGAGGTAACAAG
ACACAAGAAACGCGACTCGAGAGAATCAGAAAGACGAAAGCCAAGAACGATAAAAGGCCA
AGGAGAACGAGACGGGTAATCAACGGAGGATCCAGCTGCTCGCCGCAGCACAAGGAGTAC
GAGAGCGAGCGAGAGCGGGGTCCCGTAAAGTCCCAACAATGACGAGCGGTTTAATGAGAC
GACGTGTGCAACGGGGCCGCTGTGGCCCTGAGGGTGGAGACTTTGGAAAGCTGAACCATC
CAACAACGTCACAGCGTGGTGAACGAACGCCCCGACTCCCAAGTGCCCGACGAGAGCCAA
GCCAGGCCCCCCTGAAAAGGACGCTCACTGCCGCCCGAATGCGACGGTAAGGATTTCGGA
CAGACAGGGCCTGGCCTGGCCCAGTCACCGTCTAGCGCCGCGACTGTGGACAGGCAATAT
CGCGACAATGGAGAGACAGAAGTGGTCTGAGAATGACAGGCGAAAAAGGCGAAATGGTCG
ACGAGACAAAGAGAGCGACAAAAATTGATGGGAAAACACGCTGAAAGGGGACTGGACCGT
TGAACCAACTTACAATAGTGGGAGAAGCCACCTAGGGCCTGTCAGACGGTCGATCCAGGG
ACAGAGTCGAAGTAGAGTGAGGGTAGCGGCTTTGGTCAGGGGAAAGCGTCAAAAAGTGAA
GCCAAAAAGTGATGGTTCTTACTTAGTAAAGGACAGAACTAGGAATTAAGAAAGAAGGGT
ATTTAGGGGGAAGGAAACTGGGGAGATCGAACGACCGAAAAAGGGAAACAGGGGAGGAAG
GAAGGAAGGACCAAAAAAGGGAAACTGCCGTCGCATATATAGGAAACGGCGATCGACGCA
ACAAAACGAAAATGATGCGATGCAATAAAGACAGAAAAGACAGAACAAAAAGAAAGAGCA
ACCCCCATCAGAGTCTGTGTCTGGGCCAGAGCGATCGCAAAAGTTGTGGAACGCACATAC
TCAAACTGGCAAGCGCGACCTTTTGCAACACTACGTAGGCAGGGATGGAAGGATGTTGGG
ATGAAGAGAAAGAGGGAAAGAGCCTATGACGTCAATGTGTGGGCTCTAGGCGGGGAGGGA
AAAAAGGGAAACTAGACAAGAAGACTGGACGACAAGGGAAGGAGCACCACCAAGACCACC
CACCCTGGACCACTCAGACCACCCAAATCCCTCCCTCCTTCCTGGACCCTCCCCCAAAAG
CCCGTCACAATGACGGGAGAGGCGCTCGGATGGCATGAATGCCGGCGACACGCCGCAGGC
ATGTTTTGGACGCCCATACCACGGTAAACCCTGCACATGGGAGATAAGAGACGAAGACGA
AGAAGAAGAAAAGAACGAAAAGAAGAGCACGGAAGGATGGAGAAGACGAAAAAGAAAAGA
AATATCGAACAGAACGCGATCGGGACCCTGACATTCCAGGGCCCCTCGCTCAGCCATCTG
CCCGTCCGATCTTGTTTTGCGACGCACGTTTAATTCTCCGACGGAGGCCTTGGATCTATC
TTGTTTTTTTTGTTCTCTTTTGATCGTCTTTTATTGACTTTCGGTCGAGTTGACGATTTG
TTGACTTGGGTGTCACGACGCCGAAAAGAAGCGTACTTGCTTACACGTCCTGTTTGTCTA
GCACAAATACCAGCACACCACCTTGTCCTCCTCGTTCGTCTTTCACGTTCGCCGTCTCTG
GCTGCCTTTTCTGTCCTTTTTTTGCAGCCCACAGCGCGCATCCACTAGCCCGAGTCGGGG
ATGGCCCCGGTCTAGATGACAATGGTCTATCTTTTCCCCTTCTCAGCCAGCGGAAGAGGG
CGCAGCAGAGGGGGCAGCGGAAGTGCATTTGGGGGTTGCCGAAGAGGAAAAAATAGAGGG
GAGAGGGCGAAAAAGAAAGATGAGAGAAGAAAGAAGGGTCACAGAGATCGACGATGGCCT
GTGGTTCGGCCTTGGCCGGCTGATCAGGCTGGTCTGGGTCTGGCCCCCCCTTTTCTTCTC
TCTTTCTCTTTTATCTGCACCATATCCTGACGTTGGGCCGCCATGGGCTCTACGATCTCT
GCTCGACTTGTCGAGACGTCCGGCACCGCTGGTCACACTTACTTTTGTTTCACTGCAGAA
AGGGTCACAGGAAAGAAATAGTGTTAAAAGAGAATCCTCGTAGAATTTGAATGGGTATAA
TATATACTAGAGTAAAAGAAGAGAAGAAAGAAAAGAGCAATGTAGTGTGGGTGTTGCTTC
CCATCATGAATAAAAAAGAAAAAAACGCCCGCATGCAATCCCGATAAAAAAAAAGTAATA
AGCCGCCCATGAAATTTCCCAAAAGTCTAGATGCGAAGAAAAGAAAGGAAAGATGAGAGA
TGAGACGGCAAGAAACGACTCAAGAAAGATAAAACACCGCCGAACTCCTGATAGAACCGT
TCCCAGATCGGTTTTGATAATTAGTCGTACGCCATGGTTGTACATGCCACAACCGGCCAT
GCACCCGTTTGTCGAGTTTGTCTCGAGGGCTTCTGTGTCACGCCACTCGAGCGATGAAGA
GGATATGATGTAAAGAAAGAAGGACACTTAAGTGGCAACGCGGCCGCGTGCCTGCAACAA
GTTCAGCCAGCCGCGCTCGTCGGTGTCGCCGGTGGGCGGCGGGTTGTGCCGCGAGTGGAG
GAAGGACACGCTGCTTGACAGAGGCCGGCGGCGGCCTGAGGAGCTGCTGCCCGAGCCCGA
GCCCGGGGAGGTCGAGGTCTGCTCCGGTTGGTAGCCGGCCGTACGACTGCGGTGGTGCAG
GCGCTGCGGACGCGCAATGGTGAGGCCCTCGCCGCCGTCGCTGGCGCCGCTGTTGTTGCC
GTTGCTGCTAGCACGACTGGCGGGCGCGCTCGTCACGTCCTCGAGCGCGGCCGCGGCCTC
TTGTGGCGCCTCGGCAATGAGCGACAGGGGCTCACTGCTGCTGCCGCCGCCACCACCGCT
GCCCGCCAGGTTACCCGGCAGAGACGATGTCGACGACGTGCGCGACACATTGGGCCGCGA
CGCGGCGGTGTTGTAGTCGGGCAGCTGGGAGTTGCCGCCGACGGTGATTTTGTTGACGCG
CGTGGTCTTGATGGCCGTGGCGTACGACGGCACCTTGCATAGCTCTTGCAGGTCGGCAAA
GTCGACGTGCTCCGGGTCGCTGTGCTCGCTGTGCTCACTGTTGTTGCCGACGCTGTGGCG
CGACTCGCCGCTGTTGCGCCGGGACACGGCCTCAGACTGGGGATGGCTGGCGGTGCCGCT
GGCGTGGGTGCTGCTGTGGGTGTTGTGGCTGTTGGCAAGGCCGCCGAGGTCGGCCGCGTG
CGAGTGCGACCGCTGCATAAAGGAGTGGGGGAGATGGATAGGGGTAAAGGGCGTGGTCAT
GTCCGAGGACGTGCCAGGCGGTGCGAGGATGGTGGAGCTGCGGTTGCGACGGATGGCCAT
TTCGCGGGCCGACACGTCCTGCAGGCGCGAGGTGAGCGCGGCCGGGTGCACGGGGATACT
AGCATTGTTCTGCATGGACGCTAGGTTCTCGCTGGAGCCGGCGCGCGACATGCCATACAT
GGGGCTCTGCACGGCCGACATGGGCGCAGGCGTCTGCAGGTTGTGGACGTCCACCTCGTC
ATAGAGCTGGTCCAGAACGTGCTCGCCATAGCCCGGGGGCGCAATGGTGCTGAGGCCGGT
GGCGTTGGCGGAGGAGGGGCCGCCGGTCGGGGTCGTCAAGTTGCCCTGCTCGTCGAGCGG
GATGTTGGGCGAGATAAAGATGGTCAGGGGCAGCGTGGCGCGTAGCTCCGAGACGTGGCC
GTCGGGGTTCTTGAGGGCGACGACCATCTTGAGCTTGTGGCGGATCTTGATGCCGTGAAC
GTTGACGTCCTGGACGCACTTGCCGAGCTTGCGGGGCAGGTCGAGCGAGGTGTTGACGAC
CCAGCCCTCCTGGCCGGTGTCCTCGATCATCTCCTGCCAGTGCTCCTCGCGGTTGACGCT
GACGGTCCAGTTTTGGACGGAGCGCTCGTGCTTGAACTCGCGCATGGCCGGGTTGTAGTT
GCTGGTGCCGGAGGGCGGCGAGGACATGAACTCGTGGATCTCGATAAGGCGGACGGTGAT
GTCGCCAAGCTCGAGGCCCTTGAGCAGCGGGGTGAAGCGGGACTCGAGGGGGATGTGGCT
GCCAAAAACAACAGCCTTTTGCGGCACGACAATCGAGTACTCGACCTTGTTGGGCCAGAT
GTTCTCGACGCTCATGGCGTGCAAAAACTCGAGGGCGGACGACTCGAGGGTGCGGACGAT
GCGGACGTGCTTGTAGGCGTGCAGGTCGTAGGCGAGCTTGCCGCGGGCGATGGTGGCCTT
GAGCTTGTAGGTAATGCTAGCCTCGTGCAGGCCCTCGACGCTCTCGCAGGTGTCGCCGGG
CAGCAGGAGCTCAAAGGGGAACTCGTAGTTGCCCTTTTCGAGGACGGCGCTCTTGCCGGG
GGTGCCCCAGAAGGGGGCCCATTGGTGGTGGAGGATATTGTGGGAGCGGTCGACCTTTGT
GGAGGTGAGGCCGGAGGGGGTGACTTTGGGGTCGGTCCAGGCGAGGCGCTGGGTGCCGGT
TAGGCGCATGTGGATGTCTTCGATCTTGATGGCGGACGGGACGCAGATGGCGAGGACGCC
TTTGAGCAGCTGGCCGCTGGCCTCGTGCTCGTTGCCGCGGAACACGATAAAGTCATTTTC
GAGGCTGGAGATGTTAGTAGGTGGAATCAACAGGAGCGATCATTGAAGCAGTTTCTCCGG
TGCTCAACTCACCGAATGTCAAAGAGCGTCAGGGCGTTGCGTCCGGTCACCGACGTAAAA
GGATTGAAGGGCATTGCTCCAGAGGACGTGGTCTTCTCTGGGAAATGTCTAGGCAGTGGA
GAGGCTGCCCAAACGAGAAGAAATCGAGGAGAAAATGAAAAAAAAAGACCAGAAAGATCA
GAGAGAGAAAAGACAGGTCAAACGAGCGAACCGTCCGAAAAGAGACGAGTGGCAGTCGAA
AGTCACGAAAAAGGGCGTTTCTCGTATATATAAGATGCAGTGGTCGGCCGGGCTTCGGAG
AAGGCGATCGAACGATCGAAGGCGGCTTCTATTAGCGAGGAACGCTGTTAGGACCGTTGG
CCGCTATAAATGACGTGCGGCTGCTGTGCCTGCGTAATGTATTTTGGTACATTCGTTCCT
GGCGGGTGCACTCAGTGTACTCGTTGCGTTGGCGGGCGATGACTCTTTAAGTGCCCTCTT
TAAAAGGGAAAATGGGCTCTGCTGGGCTGCGCGTGAGCGGACAGCGGGCGGTGTTGGCGG
TTTGATAGGTGCTGTTGGGGCGTTGAACGCTTTGTGTGTGACGGCTCCAGGGGGCGAAAG
GGCGAAAAGCGCAAAGCTAGAATGCGCTGTTGGTTCCAGGGGAGGCGAGTTTTGCGGTAC
TGGCAGCCTGCGATGTCGATGCTCGGAAAATAGATTGCGTGAAAAGGAGTCAAAGGGACC
CAGGGAGAAGAGGTACTAATAATACTTTGCGAAGGAAAGGACGTCACAGAGTCGTTTAGT
TGGAAGGGTGGTCGCAGGGCAGGCGCGGGCCAAGGCACATGCCAGATCGGGACAGCGACG
ATAGATTGAGGTTGTAGCAGGAGCGAGGCAGAGAAGGGCAACGTGATTGTATGCCCAGAC
GTGCCGAGTGTTTGTTTGTCCTTGCAAGGCAGGCAAAAATAGCAACGGCGAGCAGGAGGG
TTGCGTGATGTGTTCCGAGTTGGGAAAGAGACGAAGCAGACGCGCAAGGTCGTAGTAGGC
AGGAGGAAAGAGCGGTTGAGGGTGAACGAGGGTAAGGTGAGGTAGACAAGAGAAGAAGGG
GAAGGAGCAGTTGGGAAATTATGTAAAAAGAAGAGAAGAAGCAAGAGCAGGCGAGTGCGC
GAAGCAAATATGGAAGGAGACAGACTACAGTTTACAAACAAGAGGAAGGAGAGACAGGAG
AGAGGCAGAAAAACGAGAAACCCCGAAAACCGAGTTTCTGGGAACGAAGAGGTCTAAGTA
AAATCACAGGAGCCAGGGCCAGCAGCACCAGAGCGAGCGCACATGCGCGCCTCGACCGGC
CAAAAGGCCGTTGCACGATATGGTGTTCCCGGTCAATCGACCCTCTTTGTTCCAGAATTT
TTCGCAATGGATCGGTGACGAGCACGAACACCAGGCAATTCGTCTTCCTGGCGTCGTGTT
GGCGTCTTATTTTTCTTTCTTATTTTTCTTTTGCTTATTTTATCATTTTACCATTTTACC
TTACTACCTATTTTTTCGCGCCTGCACGATACGATAGATAAGTATCTCTTACCATGCCCG
GTGCAGTCTAGTCCGAGGCAGGGAAGGCAAGGGAAGGAGGGATGGAGGGGGGGCGTGCGA
AAGAAAAACGGGCGGGAACGCCCAGCCATTGCCTGGCAGCCGCATTTTCGGCTTTTCTTT
AGGCCTAAGCGTTGTTCGTTCTTTCCTCATATTTTCGTTTATCTTGTCAGATACACACGC
ACATTTCGCTGTCCTTGTTATTCCCTGGCCATGCTTTACAAGTTCCTTCCTGGTCAATCT
CAACGCCAATTGAGGCAGGAGGTACCGCCGGACGACACGAGGGATCCAGGCCTGTCCAGA
CACGACCCTTACGATATCGTTCACGACGACAACACGCAAACACACGCCCAGGGCTGAATA
TGTGCACATTCCTCCTCCTCTCGTTTCGGCTAGTGCTGAGCTGCGAACCACGCAAGACGA
ACAAGAGCAAGCAGGACACGAATCACACAAGGACGACCGTCAGACAAGCTGCCAAGACGT
CAACGCTGTCGTGTTCGCAGAGGCTCAACAAGACGTGACGAACGTGCTGTCATCGTAGCG
GTTGCGTAGGGGCTGCGAAGGCGGCCTGAGTGGGGGCCAGACCTCTCTCTCTGTTTGGAG
GGGCTTTCGGGGCTGCATCTTATGTCATGGGAAAATCTCGCTGTTTGATTCCCTAGCCCT
GTCTCGGTGCCCTCACACCACCCCTCTATTGGGACTAGAGCGCGGCGGCCGGGTAGAAGG
GGGGCGTGCGTGCAAGGTTCGCTCTTTCTTTCCTTCCTTTCCTTCTTCCTTCCTTGTTCT
TTGGCGCAACCGAGCATATCGGCAGAGGGACCCCACCCACCGCGCTAGGGAATGCCAGAA
AGGAAGAGGACAGTGTTTGGCGTCCGCCATATGTCAGGGCATTACAGGCGCTATAGGCGC
TGGAATTCAACGACATTGTTACGACGAAGAAGGCGCGGACGGCTTCCCTATTGGTTAGGG
ATGGCGGCCGCAGGCCTTGGCCTGGCCACACGCAGGGCTTAAGCAGGCGATAAGGGATTG
CGATTGCGGTGCGGTTGCGGTCGGCTGCGCTCCGTGAACGGTTACGGGCCTTGCACTGGG
ATGCTCATACAAGTATGGAGTAGTCGGAGTGGACAAGATGCTTGCAAGCTGCTCTGAAGC
GAAACTAGGAGAAAGGGAACAAGGAAGCGGGCGTGGGGGACACATCCCTTTTCCCAGGGC
GCTCTTTCCTTGTGGTAAAATGGTTGTCCAGGCTCAGCTTGTTCTTTCCTGTTTTGGTCA
CAACTGTCCCTTCTCCTTCACCTGTTGCCGAGGACAGAACCCGTGAACAAATTCTGGGAG
AGAGTACCGAGGAGAGTCTGGCCGTCTTTCTATGTTCTGGAAGGGCGGCACTCGCCGTCC
GCATAAGACGAGATCCAGGGTGGACTGAGAAAAGGGTTCGGTGGCATGGGAAGGTGGTAT
GTTGCGTGCAGTGCGTGAGTGTGCAGGTGCTCACAGGGACAATGAAAAGTGACAGAACGC
CTGGAGGCCGGTAGAAGAATAGGAGAATCTAGGGAAGGCAGGCACGTTGGTTCCGCGGTA
CGGTTTTAGTGGATTTAGGGACCAGGCCGGGCCCTGGAGGGGAAACAAAGGAGGGTGAGA
CACAGCGCACCAACGCACCCATCGCACCTGCCAGTTGTGCCTTCCAACCTCGTCACGGGC
TCCCGACGCCGCCCGGGGTCCAAACGCCGCCGCCATGTACCCTCGTACCTTACCCTTACC
ATTCTTTGCCTTTGCTTATTCACGATACCGAGGAACGAGGGCGGCAGCCCGAAATACCAG
CGAAAGAGAGAAATGCTTCTGACTGCCAGATATCGAACCGCTATCGAGCCGCCGGTCGAA
CATTGACGAGCGACGTGGACTGACCGGATGGTGGCTTACTTTTCAGTTTGACAACACAGC
CAGGCTGCCATCACAACATTCTGACATTCCTCCTGTCTGCCTCTCCGTTGACATCTTTTT
ATCATCTTTGACATTCAAGATCCTTCTCGACAAGTGTCAAGACCCCCATGCTGTCTTCGC
CTGCTCCGGCTCGACGGCCAATGAACGCGTTAGCGCGTTGCTGTCCTGTGACAAGGAGGG
TGCCTGGGTGTCCTTCTTCACGCCCAAGAGCGCGGTTTTAGACGGTTGAAGGCGTTCAAC
AACGGCACCTAGCTCGAAAGCCAACGCTGCAAGCCCCTCGAGCGTGCATCCTGCTCGATT
TTGCATCATCCAACGTAATGTGAACGTCGGTGTCCTGAGAGCGTTTGTGGCGGCAAGAGG
TGGAGAGGATCATCAGGAAGGAAGCAAATGCTGGGCGTTGCTCCCTCCTTCCTTGTTGTC
TCTCTTCTTGCATCTTGCATCTTGTCGCCGGGCTGAAAGAGGAAGTTGCGAGTGGGGGGA
CGGGACAAGCCACCAACAACAAGAAAGTACGAAACGGCCACCGACAAGAATCCGAATTAG
AAAGTACAGGGCATAAGACGAACAGGCACACAAGCTGAGGCGGCCAGCCCACAACGGCTG
GCCAAATCAGATCGTGCTAGGACGCTGCACAAGTCAAAGTCGACATTGACAAAAATATTG
GTGGCGGCCGTGATGGCCGTGCTGGCATACGCAGTCAGCAATACTGCGGCTGTTATCTTA
CTTTTGCTCCGTTTGACGGTGTATCAACGTGAGAGACAAGATGGTGACAAGATATGTACA
AAAACGGAATGCTCCGTCGCACAGCATTCCCTCTTACAAGATACACATCTCAGATTGGGT
GCGATTTTGCGGGGGACGGCCTGAAATAAAAGCCATTGCATCGGGGGGTTTTTGCGAAAG
TACTTTGTTCAGCCTTGTTTAACACTGTCGACAAGTACAGAAACGCAGGGACAAGAGGGG
AAGGACCTACCGTGCCGCCTTCCCCTTAATTCTCACCATTCCCCCATGTCTCAGCTGTTG
TGCTTCTCTCTTCTTGCGTCTTGTGTCCCGTGTCTCGTTCCTTGGTTTTTGGGTCGTGCA
GACGGGCGTGCAGCGATGTGCAAGACGACGTATATTCAGTATCCGTTGGGCAAAGCGCAT
GACACCCTCTTGAGCCTCGAATGGCGCTCGTTTCCTTTTTTGTTTTGTTTTTGTGTCGTA
ATAAGAACTCTCTGTGCAGCCTTTTGTGATCAGGGGGTCCCTTTCTTTTTCGAAAGGATT
TGTTTTCTTTTTCTTTCCTTTTCTTTGATCCCTTTTCTCGTAACTCTTGCTCAAACTCCT
GTTCAAGAAGGCGGTCAGGAATCGGCCAGGACGGAGGTGTGGTCTCCGACGTCTCCGACG
GAAGAAAGAAGGTCGAACGTCAACGTTACGCCGGCCCTGTCAGTTGCCAAAGTGACCTGC
CCCTCCTTCCCAAAGTGGTGGGACGCAGCGCATCTGGTAAGTCGAGGAAGGCGCCACCCG
CCCATGGGTGTTACTCCTGCCCATTGCGACCTTCCTGGACGACGTATCTTACGAGCGGAA
GAAGACGAAGGCCCAAAAGGAAGGAACATATTAAGATGGCCTGAGCACGTAGTCTCCTAC
TGTTTGAACTGATCTCGATGCAAGCAAAAGCCACGGGCAGTTGTTCGGCTCCAGCATCCT
GAAGTGGTTGATACCAGCGCGTGCGCCTCGTCTCTCTTCGCAATTCCATGCCCAGTTCAC
ATGAAACTCGTTCTATGCTCATTCCATTGCTGAGCAAGCAAGGCGAGCAAGTACATCCGC
GCCTTCCTTGCGAAGCTCGTGTTGAACAGAGCCGACGTCAGGGACTGCGTCAGACGAGTC
TACGAGGAAGGTACGTCTGGTGTCAACTGAAGGCAGTTGCGCCACAACCAAGCCTTCCTC
CACGTATTCAACCTTATTTTCAAGTATCTCGAAAGCTCCGTATTTTTTGACCCTTTTTTT
CTTGTCTTTTGCTGCCAGTCCAAATATAGCTGGGCCGCTCTGGCTTCGGCTGACTGCTGT
CGAAAGAGGCTGGCGAAGGGAACAGACCGGAGCAACAAAAAAAGCGGGAAGCCTCATACA
AACCGTTGCAAAACTCGCCCAAAACCTCGCCACCGTCTTTTTCTCTTTTCTCTCTCTAAT
TGATTGCCATTTTCATGCCCCTTTATTTTTCGACCAAGATTTTTACGCCCCCTTTTCGCC
CTTTTCGCCCTTTCTTGCCGACAACCGGCGAAACATTCCGACCATAGGCTGTCGAGTAGC
CACAGATAGCCAGGGCAGAACACAGAACTGGTCTGGGCTCTGTGCGTTTGGATATTCTTT
TACAAAAAGCGTGCTTGGGAGCGATGACGCGATAGGAAGAATGTTTGGCCCACACTTTAT
CTTTCTTTCTGAACCCCTTGCTCACTCATTTTGCTATCACTGCTCCAATTTTCTCTTTTT
ATTCTCCGTGTAAAATGTGGGTAGCAGAGTTACGGTGAACAACCAAGCATAGAAATCGCA
GCGAAAGAAACAACGAGCGATGCACAGAGGGAGGGGGGTGAGGGAGAAAAGCTCCGACCC
AGGCCCTCGACTCGGTGGCAGCTGCAGCGAGGCGCAAAACGTGCACTTGGAGGGAAGAAT
TTCTCAATTTCGGTGCTCAAGCCAGTCGCCAGTCCAGACCTATGATTAGGCGTTGGGAAA
GGGGTACCCAGCCGCTTTGCCGTGGCTGCAAAACACCAATCGGGAATAGACCCGTCAGGG
TGTGTGCTGCATCTTGCATATGGACGACAAGAAGGGCAGAAAACAGTGAACATCAAATTA
ATAAAAAAGAACGTCTCGGCCGAGAACATCTCGAAAACGGCATATTAACAAAATCAAAAA
AGGTCACAGGAAACTGAAGATTTTGATGAAATCTCTAGAAAGTTTCTTTTGGACCTCGGA
AACAAGAGGTAAGGAAGGTTCAAAGGTAAACAGGGTGAAGACCTTCAATGATCGACAGGT
AGCTCTTTCACATTCACGACTGTCACAGGCAAAAACAATGGGAAAAAGGGAAGAAACCGT
GCTTCCAGAAAGAGAAGCGACAGCTTCCTCGGTCCAAAATAGCTCCCGCGGGGTGTGAAT
AGCCTTGCCGAGCCTGGAATCGCTGGGTCCCAAGGTGAAAGTCAAGGTGGGCCACTTTAC
AGTGGGATGTACATGGGCAAGGTACGTATCGAGTTGAGAATTGAGAGCTGAGTGTTAGGA
TTTGCAAAAGTACCAACGGAAAACGTGGCAGGTGAAGAAACAAAAATGAGATTGACGCCG
GCGGGTGGCGAAAGAAGTTCGGGAAGAAAGAAGAGAAGAAAATGAAGGCAGAAAAGTACC
AGTGAGATGACGAAATCGAAGGAGGGCAAAGAAGAAGGAAAACAGAAGAGAAAGAACAAG
ACCGAGAAGACGACCAAACAATGGCCACACCGATGTTATGCCGGCATGGACTCGAAACAA
CGCCAGGGCTGACAAAATACTCGAAAACAAACAAACATCAAACGGCCAAGAGGCCTGGCT
TGACTGATGTCCACTGTAGACTGGGTCTTAATAAATTAGATATTACAACGAATATTTTTT
AGTATTGCAGGGCTGAGTGCATCCTGCGAACTCGCTAGATCTCGGGATATCGGTTAATAG
CACCGCAGGGGTGTGTAATATGGCGAGCACGGATACTCTTCAGCAAGCATTTGGCCACCG
TCGTCGTAAAGACGAAAAAAGACGGAAAAATGAAACAAAGATCAAAGATCAAAGAAGCCT
AGATTACTGTCTGCTTGTTCGCGTGTGGTGTCCACACATCGGAGAAATACGAAACCCTGC
CAGCTTCCTCCCTTGTTTGTGCTGCCCAGTCGTATGAGCTCATGAACCCACGACGTCCAC
GTTTTGGCCCTTTGTGATGGCGTTATCTCTTTGTGGCTTTCTCTTGTCTCTCTTTGTCCT
CATTCCTCCAGCCCAGAGAAGCGATCAGCGACATGATATCAGTTGCTGTTTTTCATGCAG
ACGGATAGCGGACCGCTGATGCTGCAAGGGAGAGACACAAAACACGAAAATGTATTTTTA
CTTATTGTCCACGCCCGCCCACTCGTCCACTTCCCGTTTTATCTCGAAGAGGAGCCCTCC
CTTGTGCGTTGATTGACGAAAAAGAGAGAGATCCACAGCCCTGCGGGAAGAAGTGGACTC
GGGGCCCAGACGTGACGACGGGTCTCCACCTTGTGGAAACAATGTTCGAGCAATACCAGA
ATAGGAAGGGGGGAGGGGGGTGTGTTTTAGATAAAGAAGGAACGAACGGAGTTTTTTATT
TATTTATTTATTTATTTATTTATTTATTTATTTATTTATTTATTTATTTATTCCTGCTCT
CTTTCCTTGTGAAGGCGTGCTCTCATTGACTGGTGCTGAACGATACCGGAGCTGCATAGA
GTGCTCCTAGGGGCTCCATAGTATTGCAAGGCTGTGAATGCTTTGTTGGGAAAGAGCGAA
AGGAGAGGCTGGCCTGGCCCCCCATGGCCCATTCTTTTTTTGTGGACAAGACGTGCTTGC
CTTTTTTGTGTCTGAGTGTTTTACGCTCTCAGTTTTGCCTCTTGCCTCTTGATAACTGGA
GATGCAAAAATATGACTCCATTCACAGTTTGGAATTTCTGCGTCATTTTGAGCGAGCCGC
AGGATACTGTTTATGGCCACTCTGGATGTGCAACTCCGTCCAGTACAGTACGCCTGATGT
ACACCGTACTTTTGCATGTACGTTCACAGATGTGTTGTGGACACCGGAAAATGCTGTGGA
GACACTGTGAATACCACTATTTTGATGCGTATGAAGTCTTCCGCTATCTTGTTTGCTGAC
AGTTTTGGGTTCACGCCGAGACTCAAAGAGATAACTCAATAGAGGTGACAGATCAACTTG
GAGATTTCATCAACCTCTCAACCGCCTAACCGCCTGGTAAAAATAGAAAAGGCATAATCG
CATACGTCGTAGACAGATATAAAAGCCTTTTTCAGAGCCAGCAAGATCAAAAGACCATCA
AGGCTCTCGTTCAGGGCACTGTTAGTGATCGAACTAGTTCCCTAGACTTCGCCAGCGAAG
CTTGTGTCAGCCCGTTTGGGACCGATGGGGACCGGTTCTGCGTTTCGTATCTCGGGCTCT
GTCTTGCGAGATGCCCCCTTTATCAAGGTGCTATGCGCTGTGATTCGCTACAGGGTCCCT
CGTGTCGATCGCGCCCGGGTGCCTTAATACACGGACGCCCGCCGCTCTCCCAACGCGCGG
CGCAGTTCGTTCTAGAACTTCATTGCTGCAATATGTACCTTGCAGTACAAAGTACTATGC
GCAGGTCTCGAAAGGACTGGGCAAATACTCCGTAGAAGCAGCAGTGTCCTGCCTGTCCGC
GGTACGGGGCACTGCATGCAGCTTGGACCGAGTACCTGTGATCACTCGTAGATATACAGC
TCCCATTGTGCATGCTAATTGGTAGGAGCTGTCCACTGCAGCTTGCCTTTCACATGCATG
TCCCTTGCTGCCCAGTAATCCCTGGGCCTTGCTGTGCATTCGATCGGCGTACGGTACCTG
AACAAGGCTGGAAACTGCCTAGCGACAATATGCGTAACCTGTTGTCGTCTATGCACAAAC
GCAATGGAAGCCGTCATCAAACTCTTTTCGTCACAAACGTGCGCACGCTGGCACTTCAAG
TACCAAGCATCATTGGACAGCATATGCGTCTTTTTTATTCTCCGGGTGGAACTGTTGGAA
GTGTGATTCTTTTTTTCTGAAACTTGGAGTGGACGGCAGCCGCTCCATGAGGCGTGACTA
AACAAAACGACCAAGAAAACAATAAACGACAGAAGCAAACCAAGACGGTAAACAATAAAC
GCAAGGAGTCAAGCAAGTAATTTTATACAAGTAGAGAGTGACAAGAAAGTTATATCCAAG
ACGTGGAGGGCATGACGTGAAGCAAGGCAAGGTAAACGTAAACAAGAAACCAACAGTGGA
CAAGCCGACTACGGCGATTCCAAGAGCGAGTGTGACCAAAAGCACAGTCTGTGCAGAAAC
AAAATTATCCAAAAAGACCAAAACAATAAAGACGAGTCGCGGCTATGTACTTTTTAGTCG
GATCGAGATCTGGGCCTGGGCACAGCCTTTCATGCCGCTTGAGTTGCGTTGTCGGTCGGC
CGCTTCCACGTACGGATGTGGCCTGTCTTGCTGCTGATCATAATGGAGCTTTCGGTGAAG
TCGAGCCAGCAGAGAGGGTCCTTGTCGACCACCTGGGACTGTTATTTGTCAGTAAGAGTA
GGAGATACTAAAGAGAAGAAGAAGGGAGAAGGGCTGAAACCTACACAAACAGGCGGCAGG
ATGGCTGTCCGCACCCGCGGCTCCACGGGGTGCACGCGCTCGTCGCCGCCGTTGGCCTCG
CCCACCATCACGTAGCCGTCCGTGTCCTCTTCGCTTCCTTCGCTGCCCGCGGCCGCTGCA
GACGGCTTGCTGCCACCCACCGCAGTCCCAGTCGATGTCGCCGCGTGGATGTTGGAGTTG
CTCGTGGCCGTTGCCGCCTTGGGCCGGATCAGCATGCCAACGCTGAAATCCCACAGACAC
AGCCGGCTGTCCTCGCCCACACTGCCGATGCGGTACACACGGTCGTCGCAGCGCCATGGG
TCAAACGCCACGGACGTGACCCACGAGTGGTGGCCCTGGCAGCGGGCTACGAGTGTCTGG
TCGGCCACGCGCCAGATCGACAGAAGGTCGTCCTGGCCACCCGTGACGACGTACTTGCCG
TCGGGCGACCAGCACACGCACGTGAGACCGCCGTAGTACGAATAGAAGAGGCCCAGCAGC
TCCTCGCGCAGAATGTCAATGATGCGCAACGAGCCGTCCTCGGACACGACAGCGATGAGG
TTGGCCTGCGGCGAAAAGGCGAACGCGTTGATGCGCTGGTTCGACAGCTTCCAAAAGGCA
AACGGGTTGCTCTTCTGGCCCTTGGTGTGGATCGAGCGCTCGACCTGGATGTGCGTGCGG
GCCTCGGTGCTGTTAGACAGCCGTTGGCGGTTGGCCTCGTCCTCGTCAAACACAAAGGCC
GCGTCCTCCTTCTCCTTGTCGAACACGACCAGCGAGCCGTCCATAAAGGCAGCGATGAAC
AGGTTCTCGGACCCGGGCACCCATCGCACGTCGGACACGGGCGTGCCGCGGATGATGCCG
TTCTTGTTGAGGCGCATGTAGCGCTGCGAGAAGGGCTCCCACCAGATCAGCTCGCCGGTC
GAGAAGCCCATGATGACGTCAATGTGCGACGAGCTCTTGGTCACCGGGTTGGTGTCGTGG
CACAGGCAGTGTGCTTTGGTAAACAGGATCTTGGTGAAGTAGTCCTTCTTGTTCTCCGAG
GACATGTCAACCCACTGGAACGCGCGGTTGATGTTGGCAAAGACAAAGATGCCCGTGGCC
GGGCGGTCCTGCAGGCGTTTGGTCAGGTTGTCGTTGACAATCACGCGCGAGATGAACGAC
GAGTTGCTCTTGGTAACGTTGTTCTTGGGCTTGCGCTGCTTGCCGCCGCTGGCTTTGTTG
CCGCCCATCCCCGCCAGGCTCGCAAGCGTGCCGGCGGCCGAGGTCGTGGCGTTGTTGAAG
TTGTTTGCTGTCAACGGGTTGTTGATGCCGACCGCCGCGTCGGCCGCAGGGACTAATGTC
GCACCGGGCGCGGCGGCGCCTGCCAGGGCGGTGTCGCTGCCGCCCGAGATGGCACTGGTG
GTGTTGAAGCTAAGCCGGCCGGTCGCGGAGTCGCCAGCGGCGGTGCCCGTGGGTGCGCTC
CCGCTGGACTCGCCGTCCGGGTGCTCTTCGACAGTCGCAAAGGGGACCGTGGGGGAACCC
AGGCCGTCTGCATGAGCAGCATTGGGGCCGTTGCCCGTCAGGAGTAGGTTCAGGGCCGGT
GGCGGGGGCGGGTCGACCAGGGCGATCATGGAGATCTTGGTGCCGGCAGTGGCGGGCAGA
GGGGTCGTCGCAAGCGGGTTAGGGTTGACGACGGGGGCTTCGGAAGGGTGCGGCGGGGGC
GTCGCGAGCAGGAGATCCTCTTCGAGGACGTAGAGACCTGGAGAGATGAGTTAGTGGGTC
ATGATGTACGGCTGGGGTACAGTACAGCAGCGCGGCGGCGCACGAAGGACAACATACCCT
CGCCGACGAGAAACTGGCAGTCGGGGCCGGTCGGGTGGGACAGGATGTTGTTGGTCTCGA
TCATGGGGACCATCTGGCCGCTGAGGTAGGCGCCATTGTACAGCATCTGGGTGGGATACC
GGGGCGGGGGCGGTAGGACACTGGATGGCAGGTTAGACGCAAGCAGAGGACACGGGGAAG
GGCAACACGACAACAACGTACAACATGGTTGCGACTGTGGCACTGGCGGTCCCAGTAGAC
TGTCTTTGCTGTCTCGGGTGGTCGTCTCGACTGCGATCGTCGAGCTTGGTCGAGGGTCGG
TACTTTGGCGGTTATCGCAGCAGGCCGGCGGCAGCGAAAATACCTCGTCAAGAGGTACGG
GCACTGTCGACAACGGAGTCGCTCACAAGGGTCCTCAATGACAAGGCTGTCTGTTTACGG
TCGTTCAGGCGTCGCCGGTTTGCTGTCGATCGTTGCGATTTCGCTTTCACTGGCTGTCGG
CGATTGCGAACGGCGTGATTTGGAATGGCCGGCTTGGGGGCACTGCACAGCAGTGAGGCT
GTCCTGCAGTCGTTGGGCGGTCACACGAATAAAGAGTCGTTGGCTGTCTTGCTTCTGTAT
TTCCAGGTGTCGTCGAAGTTGTTCGAGTCGTCGTTGTCGATTGACTTCGATTGCGATTCG
CTCGTCGGTGTGTGATGCCGAAACGTCTCCGCACTCAGGTGAGACCCTCGATAGGCGATT
GTTGGGAAGAGGGCACAGGCTATCACCAGCGTCGCCGGTAAAGCCGAGATAGGCGCTGTA
GAGGCTACAGAGGGGACGAGCGTCGGTTGAGTCGTTTGGCAGATGGAGAATGCTTGGTGG
ACGCAAAAAAAATGTCACGATGAAAGGGAATGGGAAAGACGACAGATGAGAGGACGAGCA
GGAGGAAGGAAAGAAGAGAAAGTGGTGAGGAAAGAGCCCCCCGCCATCCATTGGTACTTT
CCCCGTCTGTTGGCGGCTGGTTAGGAATTATCCCCAGGGTTGCGCCTGCCTCGCTGCGGA
TAGGTGATTTTTGGGAAGGTGCTGTCGAACAGGGCAAGGCGTGAGGAGTTGGGTCGTTCG
TTACCCCACAAAAAGCGCATGCGCCGACCACTCAGGGGCGGCCATTCACCGTCCTTGGGT
CCTTTGCGGTGGTGGCTGGCTGTCTGGGCCGCGCCTTCCCCTCTTTCCCACGCCTGTGGT
CTGGCCTTGCGGTGGCCCTTGCCTGTTGTCAACCCCCGCAAAAAGCGAGCTAGAGGGTTG
CAAAGTTGCATGGTTTTGGCAGGTGAGGCAGGCGAGGAAGGCTTGGGCTGGCCGCTTATC
CGCTAGGAAGGGACCACCTCCAGGAAGCCATGTGGTGACTTCCACGAGGTGTCTTCACTT
CACACTTCACATAGAGTATCTCTCTCGGTGATCAATAGTAAGAGTGGCCGAAGAGAGTCA
AGAATACACAGACTGGCACGATGCACACGGCTGTGCTGTGGATGTTGAAAATGAAAATAT
TAAATGAAATACTGTAATACGGTAATACTGTGCTATGCAGGGAGGTAAAATTACAAGAAG
TAGAGAATCGTGTCAAAAAGGGGACAAAAGAGTTGGGTATCATGAGAAGCATCCAAATAG
GAGAGGCCGGGGGGAGGGGGGTATGTGGTCGAGAAAAGTGTGGTCTGTAGAGGCCTCATG
GCTGGCTGGTCGACCTTCGCCATCTGTGGTTGTTAGTAGTGAATTTAGGAGACAATTGTT
GCTTTGTTAGGGGGCGATGGCATACATAATAAAGGCCGCAGCAGCGGCGCAGGCCACGGC
GCCGAGGGCGACGTAGAGGCTCGTGCGGTCGGCGGCGGGCTCTTCGCTCTTGGGAAAGGC
CAGGCTGGGCGTGGTGGCGGCCTCGGCCAGCGACACAAACAGCTCGCTGATGCTCTCCCA
TGTGGCGCTGACGTGCAGCGGGGCGCTCATGCGTAGAGTGGTCGTGTAGGTATCGGGTTG
CTGCTCGCTGCGCTGGGTGGTCTTGTCGCGGTCGGCCTTGAGCGCGGCATAGACGGCCGG
CAGCTCGTCTAACAAGTGGCCGTTGCGGTTGCGCAGGTCGACGAGATGTCCAAACGAGTC
CGGGTCGGACGAGTCGTAGGCAAAACACAGCAGATCGCACTGGTCGAGGCGGGCCTGGTT
CTCGAGCACGGCAGGCTCGAGCTCGCCGAGCTCCTCGAGAATCAGGTAGCACTGTTTGCC
GCCCTCGAGCTCGACGCTGTTGACGGCGCGGCGCGGGCGGATCGTGGGGCGGTGCAGCGG
GTCAAAGGGACGACCCAAGAAGGCGTCGAGCAGCGACGACTTGCCGGCACCGGGCGCGCC
CACAATGTAGCACAGCACGACGTTGCGGTCGACGCGGCCCGGGCGCCGGCGACGCTTACG
CGGCTTGGTAATCTTGAACGCGGCCGTGGGGCCGGCAGCCGGGCCCTTGGCGCCGGGCGC
CTCGAAGCCGAGGTAGGCCAGGTACTCGAGCGTGGTCTTGGGCTCCAGGAACGTCGTCAT
GCTCCACTGGGCCAGCCAGCCCTGCAGCGTGATGTGGCCAGCCTCGTTGCGCACGGTGGA
CGCGGGGAAGCCGGCTTCGACCCAGGACGCGGGAAGACCGGGGGTGGGCGCAAAGAGGGC
GGCCAGCTCCTCATCGTTGAGCCCACCGTCGTTGTCCTTGTCGAACAGCAAAAAGAGGTC
CATGAAGAAGCGGTAGCCGGCCGGGCTGAGCTCGGCGGAGGCAGACTCGGGCACGTCGAA
GCGCGGGTGCAGGAAGCTGTCGGCAAGGCTCAGGCTGTCGGTGTAGTGGAACTTGCGCAA
GATGACCCAGATGGTCTCGTGGCGGCCCTTTTCGGCGTAGATACGGTTGAGCTGCAGGAA
GCCGGCCAGGTCGATGCCGTGGTCGACGAGATCCGACGCGGCCGCCGACGCAGACGCAGC
CGCAGCGTTGCGTCCGAGCGCGCTGCTGCTGCCGTTGCTGGACACGGGCCGGCTGCCCGT
GGCGGCCGTCGACGAGGTGCCTCGTGCAGGTCCGCCTCCGCGCCGTGAGCCAGTGGTGGT
GTCGCCGCGGCCACCACTGTCAGCGCCTCCGCCACGCGCCGCCTTGGCCAGGGTCAGCTT
GATGCTGGCCAGGTCCTCGGGCGACAGCGCCTTGTTGAAGGCGGTCTCCTGGAAGGCGTG
CATCTCGCGGTCGTTGAGGTAGCCGTCCTGGTCCTTGTCGCACAGATAAAAGATGCGGCG
GAGGGCGGCCACGCACGCGGGCTTGAGGTTGCCCTCCTTGTAGTCGAAGAGCGGGGCGAT
GGGGTGGGTGACGGCCTTTTGGCACAGGAAAAACACCTCGTTGACGTTGCGGTGCTCGCG
GGCGCTGGCGCGGATGCACGAGTCAATCTCGCGAAACTCCTGCATGACGGGCACCATCTC
TTCCTCGAGCACCTGGGCCAGCTGGTCGTCGCTGCCGGGGCTGTTGCCGCCCGAGGCCGA
CACGCCGCCCGATGGCGTTGTTGTAGCCGTCCCCGTAGCCGTGGCGGCCAGGTCGGACTT
GTTGGCGCACAGCACCACGGGGACGTTAACGCCCAGGGAGCGAAAGTACGGCATCCAGAA
GAGGGCGACGCGCTCGTAGCTGTAGTGGTCGGCGTAGACGAGCAGGATGACGTTGCACTT
GCGGATCTCCTTGCGCAGGGTGGTGCGGTCCTGCGGGCGCGCAGACGTGTCGACAATGGT
GGTCGTGACGTTCTCGGGCGTGCCGATGTTGGGCGGGATGGTGATCTGCGGCAGCACGGC
CTGAATCTTGTTCGTGATGAAGACGTCTTTGACGAGAGACGCGATCAGGCTGGACTTGCC
GGTGCCCTCGTCGCCGCAGACGCAGATGCGGACTTCTTGCGCCATGGTAAGTAGTAGGAG
AGCGCAGGAGGGCGCCAGGGTACGCGGACGGACGCGGGGAGAGAAGGGTGGTCGCTTGGT
CGAGGTGGGCGGAAAAGAGGTGACAAAAAGAAGAGGCAGAAACCGACGACGTCGACCAGC
TGGAGCTGGGAAGGCCAGAAATTGGAGATGTGGGCAGGTGCGGGCGGGTGGCCGTGGCAG
GGGTGGACCTGCCCGTTAATTACAGGCAATTTAGCGCTCTTATCGGACATAGCGGGGCCT
TATCGGGAGAGCACCTGCCCACCTGAGCACTTTAGCGCACTTGGAGAGCTTACAGCGTAC
GGTGCCGTAGAAGCTCCTATTCGTACCTGTAAGACGTCACACCGTCACATTGTCACATCG
ACATCTCAATTGTACCCCGTGAACTTACGCAGTATCCAAACAACAACAACAACTACGACG
ACGACGACGACACAACAACAACGACAACCCCCGTACTCGTCTTCGCCTCGTCCGATGGCT
GGATTCAAACCGTCGCTGGCCCGTCCAGGTCGGCTATGGCCACGAGGTCCTTGTCCGATC
GTTTCTCCCAGTCTTTCGCATCTTGGTGTTTCTCGTAAAAAGATCGAGCTCGAACTCGAT
GCCAGGAGGCCGTCAGTGCTTCGTTCTCCATGAGCCCTTAGGTACGAAACGTATTGGGAC
GGTCTTTTGTGTTTGCGCTGCTGACTCCCTCACTTTTAGAAACTTGGCTACGAACCAACA
GTGACGCACAACGGAGCGCGATGATCACCAACAAGAGCATGACAAGTGCACGCTGCTTGA
TTACTCCTGTCATGGATGACGTTCAGACACACGGCCAACCGAGAACTCAAAAAAGTATAA
AAGAAGGGCAATAGACGGACGGTCGTCTACTGGCACACTTCTTTCAGTTGTGAACTCAAA
AAACACAACAAAAAAAAGAACGGAAAGACGGCGACGACGGCGACGACAGCGACGACCACA
GAATGGGCTCTTCGCACTCAAGCCTCCGTAGGAGGAAAATCACGTCCAGCTCGAGCTCGG
CACAAAATAAACATAAGACTGCATCCAAGTCGAGATCGAGTTCGGCTCCGACCACCGATG
ACAGGACCAAGCCGGTCGACGACGTTGCGTCCAAGACGTTCAACGTCAACAGCGTCAACA
ACATCGCGTCCACCCCGACCAACATCACCACCACCGACGCCATGCCCGCGCCAGCCGACG
ATGGCCTGCCCCTGGGCCGTCTCCGGGCTCTGTGTCCATATGGCACCTTTCGTGAACCGC
CCGCCCATGCAGTGATCGGGGCTCTTCTTGCCAAGAATGCAAAGAGCATCGAGAAGAACA
AGAAGTCACAAACGTCACAAAAACCGCGTCGCGGCCGTCGTCCGTTCCACAACAGCGCCG
ACGTGTCCCTCTACGACGATATCGACATCCTGGCCGCCCGAGGCCTGTGCAACGCAGCGC
GCAGCCCCTTGTGCCGCCTGCCCGACGATGTGCTCGTCCGCATCCTGGGCTACATTGACT
GGGATGACATGCTGTGCATCCGTCGCACGAGCCGCATCTTTTTGCGCCTTTTTGGCCGCA
GCGAGTTTTCACATCTGCACGACAAGGGCGCGAGCGGCTTGTTCGTGCTTCCTACGCCGT
GGACATCGCCAGCGATGCCGACCGGCGACGGCCGGTTGTGGTTCAATATGAACAAACGTT
TGTTACAGGAACGGTACGACACGCCGCGCTGTAGCGGGTTTGAAAAGACGCTGCAGACCA
GGTACCTGCACTGCACTGCGTGCAACGTCGACCACCCTGCGCGCCTCTTTTCGGCGGCAC
AGATTAAGTCCGACAAGGAATCAAGCGTACGGCGGATCTGTATGGCACACGAGGGACACG
TCCGGCTGTGCAAGCACAAGACGATAACATGGGCGATGGTTTTGGCGAGCCTCCCTGGCG
GGCGGATCAACAACAACTTTAAAGACGTCCTAGACAGCAACTGGTACGAGCAAACGTCGA
GCGGCGAGGGCCTCGAATCGTTCTCAAACTACGCGGATCTGCGTATTGTCTGCGACCATC
CAAGCCATCGCCCGAGCCATCACCAATCGTCATGTTCTTTTTCTTCGTCTTTTTCTTCGT
CGTCGCCGAAGGTGTCGTTAATGGCGCCTACGTCGCATCTACCACCACCTCCGCCTTACG
AGCGCTTTATGGCCGACGGCCATGCCGAGTCCCCATCCTTTATCGTGCATGACATGATGG
CCTCGGATGTCAAACACAAGGTCATCACCTGGTCATACACGGCACACGTGGACCTCGCAG
GCCTGCGCGACCCAGACAACAACGGTGCCATCACGGCGCAAGCCTTTCGCGATCGCATTA
CCGCGCTTCGACAAGGGCACAGCCCGGCACGGTACATTGCGCCCAAGGACTACCCGGGCA
TTCTACAGGAGCTCCGGTGTGTTGATCCGAACCGGTGCGGTTGCTTGCTGTACCCTGGGC
TCCAGAGGAAGGAAAGGCAGACAACGTGCCAAGACCGGCATGAAGTCGTGCGGAGACTGG
TGTCGCGCGTGTCCGACATAGACTGCATTCGCGTTCGGCTGGCGTCCTGCGACCTTGACG
GCTGTGGTAACCACAAAGACGGGCATTCCCGCTGTGTCAAGGTCGTCTACACCCGGACCA
TTCGTTTGCAGGGGTTCTACATCGATCCAGCTCCTAACTGGCCGCCCGCGATGATGCGTG
GCAGGCGTGCTAACCGTTATGTAATCCACTTGCGGTTCCGGGACGCCTTTCGAGCCAACG
CCGTGCCGTACGGGTGGTACCAGGCGCTGGATGCCCGTTTGTTTTCCCTGAACGATGACA
CCGGCCGGCAGCGTCCGATATGGTGCCGTGGCAAACAATGCCAGCTCAACCCGTCCTATC
TACGACAGAATTATGTGTTAGAGGAGGAGACGAACGCGGACTGCAAGTTCGGGTGCGAGG
ATACCCATGCAATGGGCGACTTCCAAGACGGTAAGGAGCGAAGAAATCGTCTATCCGTGG
AGATACCGGCCAAAGTCCAATGGGGACGATGGCAGGCGAATAAGCACCGGTTTTTTGACC
CTGCTTCGCTCGCGGAAAGACTTTCTCCGTACTTTGACTGATGCAAAATATGTCGTCCGC
AGTGGATCAAGATATGGGAAGCAAACACAATGGCAAGGGATTGGTTTTTAAGGATTTTAT
TTTTAAAAAAAAAATGAATGAAAAAAAGAAAAAAGAAAAAGGAAAGTAAAAAAGAAAAAA
AATCCCGGAAAAGAAAGGCAAAAAGACATAAGAAGGGAGGGAGGAAGACGAGGGGGGGAG
CTGTGTAGGACTTTTCAGTCCTCGTTTTGACGCAGTCCGGCCGCGAGGGCCGCGCGGAAA
GCAGGGTCGACCAGTGCTGCGCGGAACGCCGGGTCGGCCAGAGCTGCCCGGATGTCTGGG
CTCGCAAGCGCCTCGGAAATTCCCGGGGTTCCCAGGGCTGTAACACCCTGGGCGACGCCC
GGTCTTCCGAGGGCCACAAAGCCGTCCTGGACACCCGGGACTAGGGTCCCAAAGGCCGCC
ACCAGCTTCTTGGCCCACAGGCCGCACACGATGGTCGCCACGACTAGGGCGACCTGGGCC
ACCGAAGCGAGCCCACCAAAGATGACGGCCGCCTTCTCCCACCTAGGGGACGGGTCGGCA
GCGGCCACGGCGGCAGCGGTGATGGTGGCGGTGGTGGTGTCAGTTTCGGTGGTCGTGGCT
GTGGTCGTGGCTGTGGTCGTGGCTGTGGTCGTTGCGGTGGTCGTGGCGGTGGTCGTGGCG
GTGGTGGTGACCATCATAGTGATCATGACGGTGACCCTGGCCGTGTCGGCGGCGACGGTG
GTGGTGGTGGTGGCAATGGGGACGGGCACCAGCGTGAGGGCGGAGGGGGCGGCGACGCTG
GTGGCGGCGATGGTGGCAGCGACGGCGGCGGCTGTGGTGGTGGTGGTCGCAGCGTCGCTG
ACGGCGGCTTGAAGATAGAGAGGGGCGCTTTCGGCCTTGATGAAGATTGCGGCTTTGCGA
CTGTTAGTTGACTTATAACACAAAATAGACTGGTCGTGGTGAACAAATATATTACAGGAG
GGGCAAGCCGCTGACGCGGCCGCCATGCAGTACGTGGTGATGCTGGACATCTTTGCTGCG
ATGCCGAGTTGTGAGTTTGTTTGGAAAGGAATGGAACAAAAATCATCGTGCTCTTTCAAG
ACTTTCAGGAAAGCGCGTCTGTCGTCTTTCAACCGCCGATTCTACGTCGAGGCTGCTGAA
AACGGCAGGAGCGAACAGCATCTCGACGTGACTTACACGCTCGCTCTTTCCTTTCCGGGA
TCAACACCGCACGTACGTCCCCTCCATCGCGTCCTCTGTCGCGTCTTCTCTGGCCCCATG
TGCTGGCTGCTCCTCCCTCGAGCAAATCGTCTTCTTCGAGCAAATTCGACAAAACATATT
TTTGACAAGGAAGGTGCAACTTTTCCCACCTTAAATACGGACCGCCTGCTGGTGTGTTGA
TGTTGATACCCCTGAATGCTCGAGAGCGTGCACGTGACAGACATGAACTTTTGCTGGTAC
AGAGCACGCATCCACGCCTGCACGCAGTGGACAACGGACAACAGATTCAAAAGAGCCTAC
CACACATTGTGCCCTGGAAGAACACGGTATCGCCTCGGCGTATCTCATATGCGTGTACAG
CGTGCACTGTCTTGCTTGGACAAGTGTTGCCTGATGTTTTATTTATTATTATTTCTTGAT
TTATTTTTTTTAAAAAAAATTCATTTCTCATTATGGCATACTCCCCGTATTGCACTATGC
TCGTATGCTATTGTTGTATTATGTATTGTTACACTTCCCCCCCTCCTACCTCCCCTACTG
CGTCCGCTGGAAGCGCTCGCGCTTGACGGTCCGTGCCTCGCTCTCGGCCTTTGTCATGTG
GCGCAGCTGGCTGGCGTCGACAATGTCGTCGACGTCCTGGGCGTGCTCCGGGTCGTTGTC
GCCATTGCCGTCGCCGTCGCCCTCGACGTCGGACGTGGCGGCGGCGGCGGCGTCTTGGCG
ACGGCGCTCGCGCTTGGCAGCGTGCTGGATGCGGCGCCGCATCGTGGTGTCCGGCACGAT
ATCGGTGGCGGTATACACCTTGTCGCAGCCGGTTTGGGGGCACTTTTTCGGTGTGGTACC
GTTGCGGCTGCCGCCGGCGGGCCGGAGGTACTCGATAATAGCGCTGTGCTCAAAGGTATG
CTTGCAGACGGTGCTGCGGTAGGGATCCTGCATGGTGACGAGCGACAGCGGGCACAGGAA
GCTGATGACCTCGCGCTGGACAACGAGATCGTCGTCGCCGTCGCCGTCGAGGTCGCCCGC
GCCGTTATCGCGGCCGTCTCCACCGGCGCCGTCGCTTGCATTGGGTCCGTACGGGGCAGG
CTCCCCGGATGCGTCGAACCAGTGCGTCGCGTCGGGTAGCTGCACGTCGTCGTCGGGGAA
CATGCTGACGTGCAGCATCTGCTTGAAGGCAATGTAGTCGTTGTTGAGGCCGTACTTTTG
GTGGGCGCTCATCTCGGTGTAGGTCGCGGCGCGAATGGCCCGCTCCTCGGTCAGAATGCT
CAAAGCGCTCACTGCTGGTGGGCCCTGGTATGTGTTGGTGATGTCGTCGTCTTCGTCGTC
GTCATCGCCATCTTCTTCGTCGCCCTCGCCCTCCTCCCCCTCCTCATCATCGTCGCCGTT
CTCTCGTTTTGTGTCACCGTCGGTCCGCCTCCGCTTCCGACGCCGCCGCTGTGATCTGCT
ACCGCCTCTAGCCTCCATGGCTGCCTTTCCCTGCTCCCGGTCCAGCTGCCGCTGCCGGTC
CTCCCGCTGCCGCACCTCAATCCGTGACGCCATGCCCAGCAGCGCCTGCCGCTCGTCCTC
GAGCTCCATCTGTAGGTCGATCGTCGTGCGCGCTCCCCGCTCGACCTGGGCCGTTAGGCC
GCCCACGCTTTCCTTGAGACGTGCGACCGACTCGATTAGCGCCTCTTCGCCCTCGCGCGG
CTTGTCACCCCCACGCTCGCGCCGCCGCTCGGCCGTGGCCTCGAGCTGTGCGGCGCGCTC
GGCCAGGGTCTCGTTGATGTTGCCGACGGCGTCGCGCAGCAGCTCGGCAGATTTCTTGAG
GTGGGTGTCGTAGACGCGCAGGCTGGCTGAGCGGTTGGAGATCTCGGCAATCTTGCGCAC
AGAGGCGTCGGACAGCGGCAGCTCGAGCGTCTGGTGCGGCGGCAGGTCGTCGGGGGCGAG
ACGCGTCAAAGGCACCGACGATGACGATGATGAATTCCCGTTTGCGGACGGGCCGCTACT
GCGGCGCGCAGGCTGCTGCACGAGCAGTCCGCGCCGATTCATTGTGGTGGTGTGTGACGT
TAATGAAGATGGAGGGGCTGCACAGTAAATACAGTGTATGTTGTAATTAGTGGCGATGTG
TGAAGAAAACGCGTCGACCGCGTTCCCATTTACGCCAGACCACTGAGTGGATCACGTAGC
GGGGCGCTTGCGGGGAATTATGCTAATACCCGACTCGGAGATTTCCGTGTAGAAGAATAT
AACGTTACATCAGCCCCGTTAGCTACGTCACTGGGCGAGAATCGACCAAAATAGGCAATC
GTGAGCTTTGACCATCACAGAGCAAGAACAAGCTTCATTTTCAGATGCAAGCTTTGCGTC
CTCGCAACAGCCACGCGGTGCTTGTCGGAGCGCGCCGGTCGGCAAGGCTGACAGACTGCA
AGTTGCCCGTCCTACTCTATGTCATCGCACTCACTTACTATGGCATTCAACCGAGACCGG
CAACCTCGACCGAACCGGCGTCAACCGTCAACAAGCTGTCAAGACGCATCCGAGACCAAC
AGATGCTCATGTCCATACGAGAACGGGCCTAGGTGGCCCATCCCAGGTTTGGAATCAAGT
ATTTTGATGAGCCTTGTCTCAGATTTTTTCGATTTTATTTTCGGGTTTTTTGTGATTTGT
TTTATCTCGTTTTTTTCTTCTCGTTTCATCTCCTGCTTTGATATTAATCATCACCTTCTG
CATGTCAGCCGTCCCGGACTGTTCGATGCCCGTGCTTTCTGTGCTGGGCCACCGATCGTG
CGTGGAAAGCTGCAAAAGGCACATCGCCCGATCTATATAGGACAATTTCGATCGCGCGGT
CTACGACTCTCAGCTGCGATCAGAGGCGGCGGCCTATTTGCGTGGAGTCACGTGATATAT
TACGCAGAGACAAACGGTCAACGACAAACAGCCCAGACGAGACAGCAGCACAGACAAGGA
ACACCATTGAGTGGACAGTCTTGTAACCGGTTTGTAGCGTTCGTGTTAGTCCACGAAATG
TCTTGGTTGCGGCTCGTTCGTGGCGTTGCGATGGTAGTTCGCGATGGTTTTTCTGTTCCT
CGGTCTTTTTGTCTTCTTTTTTCCTTCTTTTTCCTTCTGTTTTGCCCACCCTCCTGTTAC
CCTGGCCATTCTTCATCGAATATCACTCCTCGTGTTCAACAAGAGCGTATAGTTGTGTCA
CACCGACGCCCTCCACCATCTGCTCGTCTCGTTGTCGCCCTTTCTCCCGTCGGCCTCGTT
TGGCTTCGAGGCGAGGAGGCTTCTTCGTCTTCCACTCCCAACAGACGCAGCACAGCCCGA
TCGCCTCGACCTTGACAGGTCTGCCTGGATCAGACGTCCGTGATTCGCGCGTGGACCACC
TATTAAAAAGGAACTCGTATGCTGTGGTCCCTTCTTCCCCACAGAGAAAACGAACGGCAC
GCCTTTCGCTCCCGAAGTTCGCCTTGTTGTTCGTCCTGTACTCTGTACCTTGGTTGCATA
CCCTGCGTCACACTAATACAGGTTTCTTTCTGTCGTTTCCTGTTTCGGCCAAGCCTGCCA
GTCTGCTCACCCGTCCTTGGCTTTGAGCGACCGGGTGCAGATGGATCCGTCGACGTCTAC
GTCGTTATTCGTAGGCTGCCGTAAAAATAAAATAAAAATTCTCCGTCTGGTGGCAGCAGC
TGAAGCTCCATATTTTCAGATCCAAGCCCGTTCGCTAGGATGCAGACTGGGCTGTCTGCC
CCCAGAGCGGGAATGGGAAGACAAGAAGGGGTCCAATTGTAGGGTGGATCGGGCAAAGCT
TCAAAGGCGGGTGCTGACTTCATATCTGCGTCTTCCGCCCGCCCACGGCCTGAGTAGAAA
AGGAATGGATGTCTCCTGTGTTAAAACAAACTGTGAATATTCAAAAGAACGGGAATGAGA
AAGAAAAGAAAAGTAAAGAAACAGTGAATACGAAGTCTTTCCAAACCGCATATAGGCACA
GATACAGCTTACTTTCGGTGCAGGTATGTTTGTTTTCTTAGCTCTATTTTATTAAATCCA
CCGCTCCCAGATCCCCCAAATCCCTGGCAGGCGTCATCGACGATCGCCCCTTCGCCTGAC
CAGCTGCTTGGATCGAGGATCAGGATCGGGATCCAGGGACTTACTCCAAACGAGACAGGC
TACAGAGTACTGGTACAGGAAAACGCGGCCGCGTACCGCAAAATACTTAAGCGGCTTTTC
GACTTTTTGACTATAACTGCCAAACAACCGGGCAGCAGACTGGCTATGGACGAGCCAATC
CCGGTACGCCCACTTTTTATTAAAGAGCAGCTATCTACATCGAGATTCGACCTGCATTTG
GATCACGGAGAGGGGTCGTGGAATGAAAGAAGAAAAAATAAAGGGGGAAAGCAGGAAAAG
ACAAAAATCAAAGAACGAAAAAGAAACACAGTTCGAACATTTTTGAACCGCTTACCATTT
CCTATCCTCATTTTCAGTCATTTTTTGAAATACGCATGACCGCAGGACAACTCGACGCAT
TTGATCTCATCACTTACATCGCTACCAATCGACATCATAGTCCATCCGTCCAATATTTAC
ATCGACGTCAGACCCCATTACGACGACTTTGACGACAACGAGCATCACCACCACCACAAC
AACAACAACAACCACACAACATACCACCACCACCACAGACAACATGGTGACGGCTCTGAT
GCCCGCGACGTTCGACCTCGGGTCGAGTGCCCAGGATGCCGCCGACCAGGAGGCCAGCGC
CGTCTACGACACAAGCCTCTTTTTCTTCCCGGGCATGTACTGTCCGAGCGGATTTGATCT
CATGAAGATTTTGGTAAGTCGGCAAAAGAGAGAAGACAGACCAGCATGCACCTTGCTAAC
TTGCTTCAGTACTGCGTCGCGACACGCCCGCACCCAACCATCGATCTCGGCCCCGTCGAC
GCGTCCTGCCCAATCGTCCTCTGCGACCTCTACCTGCCGGACACCCCCGTCGTCTATGCC
TCCGACTCGTTTCTCGCGCTCACGGGCTACACGCTGGACGAGGTGCTCGGGCGCAATTGC
CGCTTTCTTCAGTGGCCGGGCCACCAGGAGCAGGCCTCCCCGCAGTCCCAAACAGCGCCC
AGCCCGTATGTCCTGCCGCGCGTGCGCCAGGTGCTGCACCAGTCCGTCAAGCACGGCCGC
GAGGTGCAGGTCGAGGTGACCAACTTCCGCAAGGACGGCACACCGTTTGTGAATTTCCTG
TCGGTGGTGCCCATCTACTGGGACGACGACGATGGGCAGGCCGACCACGGGTCGAGCCCG
AACGGCAGCAGTAGGAGCAATGAGAAAAGGCGGCAATCGCGGCGGCACCGCTACTCTGTG
GGTTTTATCTGTGATAAGAGCGCCATGGAGTAGGTGCTGTGCAAGCATCCATCCTGTCCT
TACCGTCCTTCGTTGATTCCCTCTATTGTTTTTCTATAATTTTTTTCTATTTCTTTGGGC
TCATTTTTGGTGATTTTTTCTTCATTTTATTTCTTCCCCCAACCCAACGAGAACGGATTT
GTTTTATTTTACGAAGTTACGAAAAGAAACACGAACAACACAACTACACAGGTAGACGAT
ACCCATTCAATCAAAACAATTTTACGAGTTATTGAGTTATTTCAATAAAAAAGAGAATCA
TATGAGAGAAAAAGAGTGCAGCCACTGCCCGGAAGAACAAGTACATTTTCCGTCGGCTCA
CAGACAGCCGTGTCCTCTATCCGGCTCAATGCGAGCCGCGCATTCCGATGCCGGTCAGTT
TTTAGAGTTTTTTTTTTACACAGCTCACAGGAAACAACTCGCTTGGCACATCCCGTCTGG
GTCTATGGTTGATTTATTTTGTCGCTACAAGGGGGAGAAGATTGGCAAAACTAGATTATA
AACGATGCCCGCCTTGTTTTCTTTTTTGATCGCACGCCGTCGTCAGTCTTGTGATGCGAA
TGCAAATGCAAAATGCATCGCAGGACCGAGTCTACTCCCATGGAAAAGAGAACGAACAGG
GCGAGCAGAGAGGCTGGCACGAAGCCTTCCTCTTTCTCTCCTCTTCGTTGGTCTCTTATT
GTCCGTCCATACCCAAGTGTGTCGCTTAACCGCTGGCGGCAAAGGTCGAGTTGATGGGAC
CGAACTTGATGTTGGCTGTGGAAAGTTAGCATTACAATGGATATGGCAGGCATAGGCACG
ACTCCTCCCGAAAAACGTACAGTAGATGACGGTGTCGCTGGCCTGCTTGGACTCGACATC
GGTGGGAACACCGGAGGAGGTGGCGCAAGTACCACGGCCCTTGCCGGGGGTGCTGGCATC
GGCGTCGGTGGGGTAGGTCGAGTCCAGCCACAGCATGTTGGAGTAGTGCTGGAGGTGTTA
GTAGTCTTCTTTTAGAATTATTCACCTTCCTTCAAGGATCACTTACGTCGTCCCACAGGG
ACATGACCAGGACCATGGGAGCGCTGACGGCCTTGGTGAACTGGACGAGACCGCCCTTCT
CGCTGAAGTGGTCGTCGTCGCCAAAGGCCGTCTTCTGGGCCTTGCAGAAGGCTGTGTCGA
TCTGGTTGCCCGAAGTGCCAGCAATGGTCGACTGCGAGTTGGGGATGACCTTGCCGCCCT
GCACGTAGAAGCGGCGGATCGACTCGAGGTTGCCGTCCGAGCCCTTGATGAACTGCGTCA
CCACCGTGAACTTGCTCTTGGTGTCAACCGTCATACCGGGACCGTAGAAGTCCTTGACAC
CCTGGCGGTACGAGTTGAAATCACAGCCGTCAGGGTCACACGTGCCCGCGTAACGCGTGG
ACGAGTACGTGCCACCGCAGCCGTCACCCTCGCAGCGCGTCTGGCCGACGTCCGTGCAGG
GGTGCGGTGTGTACGCAGTCGAGACCGAGTTGGCCTCCCAGATGTCCATCTCCGAGCAGC
ACGAGCCGTAGCCACCGACACCGGCGTTCGGATCGTTGGACGACGGGTTCCAGCTGGCCG
AGTTGGCCTCGCCGTTGATGAACTTGAGATCACGCGGGCACTGAGCGTCGCAGTAGCCCG
TGCCGTACTTAGCACCGGCCTTGTTGGTGGAGTACTTGCTCATGCCACCATCCTCGTCCA
TGGAGACGAAGTACAGAGCGCCGTTGAGGCCGCAGCCCAACTTCGAGACGTCGACGTCGA
ACGTGAACTCGTTGCCCAGGAGCGTGAACATCTGGTACTTGCTGGTGCTGGCCATGAGGT
AGAAGCGCGAGCCGATGTTGGTGGCGTACTGGCCCTTGGTGACGAAGCCAATGCTCAAGG
CGTTGCCGCTGGTCGAGGCACCGTAGGTGGCCTTGTAGTCGGCGCCTAGTTATAAACATT
AGTATTTTAGATACAACGCACAAGACGCAACCCTCTCATAAAACTCACCATCAAGAGCGC
AGTTAGCGGCGCAGCTCTTAGCATCCTTGCAGACCGTCGTGTTCCAGGCGTTGCCCGTGT
AGCAGTTGGAGTAACCGCCCTTGTCGTGCAGCCAACGCCAGTTGGCGTCGATGGTGACTT
CGCCCGTGACCGTCGTGCACGAGCCGGCACCCGAGCACTTCTGCCACGACATCTTGGGAT
GCGTCTCAGTGGTCTGGGTGCCGACCTGCTGGCCCGCGACAAGGGCCAGGAAAGTCGAGA
AGGCGGCAATGTTGGTGTACATTGTGGCGGTTGGTTGAAAAAGAAGGTATAAAAGAGTGT
AGCTGAACGAAGGAAGCGGGCTTGGAAACGGCGAATGCTCTGCTGCGGAATGCGGGGCCC
CGGATCTTGGAGATGGAGACAAGAAACAAGAGAGGAGGGAAAGGAAGGGGCAGTAAATCG
AGGAGACGAGATGATGGCCTCTCTTTATAGAGAAGATGGCAAGATGAGACGGGCTGGCGA
GGGCGAGGGTGAACAAGGTTTGCTCGGCCGAGCTTCGAGGCATGGCGGCTGTTCTAGAAG
GCATGCCGTTCGAGGTCCAAGAGTTCCGCCAGTGATGAAAGAGACCCGAACTGGTAGCCC
GCTTTTTCCAGTGCGCCGTATCATTGAGCTCTGTATGGTCGGTGGTGGCCTCTCTTACAA
CGGTAATGAGGGCCCGAAAGGCCGTGAGAGAGGACGTGTTGCTGTAAATGAAGTTAGATG
GGCGGGTCTCAACAGCCTAGACGGTGCATAGCCGGTCCCGGGGACAAATATTGCCATTAG
ATGGGGAGAAACGGGGGAGATATGAGAGCGACAGAGAAAAAAAGTGAAAAAAATCGTGGT
CGGGAAGAGACAGCCCAATCGTGGAGTGCATATTAGGAAACAATCAAACGACCGTCAGGG
GCCGTAAACACAGCCCATTGATGGGTATTGCCCCCGAGTCTGGACTCTCATGTTGAGATT
AGGGTAACTCTCATGGGACCCGTGTTCCTGAGAGAAGAGGGGAAGACATATCATGTCACC
AACCTCGAACCAGTCTGGTCTGTCTTCCGTTTGGAGGATCACAGGACGACATAGTGACGT
GGGATATCAAAGTGCCACACGCTCGCAGAGTAAACGCCGCTCCACTTGTCCTCATGCCTG
CCTTGGTAGCTTCTGGGCGGTCCTGAATCTTGGGTCGGGCCAGGTCCTGCTCCCATTTCG
CTGGAAATGGGGCGCTGGCGGGATACAATCCGGATCGAGGGCTCCGAAAAAGGCGCACCT
GAGTGGGCGTCGGTTCGACTATCCAGGTCTATCCATACCCTGGTGGCGAGGCACAGGACT
AGGAGCCAAGAGCTGTGAAGGTGGAGAGAGACAAAGGACTTGTCGTTCTTGTTCCCAGAT
TGTGGCCGTCCTTGGCCGGTTTGGACGTGCCTGTCCCTCTTCTGGTCGTTCTCTGACGCG
GCTAGTTTAAACGGAAAATAGGAAAAGACGGGGAGATGGGGAGGGATAGGAATGGCGAGG
TACGGGCAGAGATGGGCAAAGATGGGTAGAGATGGAGGAACAGGAAAAAGAAGGGATGAG
GGAAAATGTGAGCAAAAGTGACCCGCCGCTTGGGCACAGATAGTGGGCGAGGGAAGAATA
AAAACGCGGCTGATTGCAAGGAAGCCGGGGGTGGGTTGCTCCTTCCTCTGTCGAATTGCA
TTCCAAGATATCCAAAGAGGGAAGGGCCGATGGTGGCAAGGGGAGGAGAGGGAAGGAGCA
AAGAATTGAGAGACGAAAAAGGGGAAGGAGGGAAAAGAGATCCACCACGTTGTCTGTCGC
TCTTTCTCGTTCCTATTTCCACTAAGAGAATAGCAACAAAACCCCTATCTAGACTTTGTT
TGATTTCCAACACTATCCGACCGCTTGGGAGCCGCAGAGGTGCTCCACTTGGAGCCACGA
TAGGCACGGAAAGAGCGACTCTGATCCAGATGCACTGCGTTCTTTCCGCCTGGCACTCTT
TTTTGGACTGCATGTGGTGACCTTCAACTCTGGGGGTGAACCAACAGCGCGTCCATCTCA
TGTCAGACAAACCAACACAACAACGTCACAGACGAGTGCCATCTTCGCCGTGCACCCTTC
AAGCCTTTGCGATGGTCGGCCTCTCGTGTCGTGAACTTGCCGTGACTTCAGTTCACACGA
TCTATGCCGTCGCCGCCAAGATCCCCCCTCTTTTCTCTTTCTTTTCTTCTTTTTCTCTTC
CCTTTCTCTCATCCCACCCTCTACTCTCACGCTCTCATCTACCCCGTCTTCCCCCATAGC
ACTCGCCAGAGCATTGGCGTGAAAAGTGCGGGCTCGACGGTTGCAAAGTGCAAGAGTGGA
TCCTTTTGTGATTCTCCAGGCCGTGTTCTGCGTTCAGAGCCGGGAGTCGAGGGTGTTTAA
CTGCAGAGGAGCGTCAGAAAAAATACACAAAAAAGACGAAAGGGGCAGACCAAGACAAAA
TTGGAGAGAAAGGCAGAGAAAAGGTACAGAAAAAAAAGAGCGGAGCCATTTCTATCCACG
CCCATGCATTTATTTCGGCCTGCTTTGGCGAGAAACGGGGCGACATTGGATGTGCCATTC
GGTCTCCTCCCTCTTGAGCCTTGTCTTCTTTCTGGCGCTCGCTTTCGTCGAACAGACCCA
CTCATAAGGCATCACGGTAAGCAGAGCCGGGTGCATGCTTGATAGGAGGGCGCCGGTTAA
ACGGGTTTCATTCTGGAGGTGGATAACACAAAAAAAGTAGAACAAAAAGAGAGAGAAGCG
AAAACAGAGACGAGTAAATAGGAAGCAAAGAGGGCACGATGCGATGTGGAAGCAAAAGAA
GGGTTGCCATGGCTACCGAGCGACGGCGACGATGGGGGGAGAGATAGGAGGGAAAGAAAG
AAGAGCCTCATTCAATTATACCTTAAGGTTTGATCTTCCGAGCTGGGGAACCGCTGGAGA
AATACTCCGCAGACAACAGGAAACAAGACGAGAAAGACGACCAGAATCAGGGAGGGGACA
TGGTGAGGAGAGAGGAGAGAGGCCAGGACCTCTAAACAGCTTGTCAAGGCCAAATTAAGA
TTTGACAGATGTTTTGTTATTCTCGAATCGCAAAAAGCACCACGACACCCTCCTTGTGCC
CTTCATCATTACGCGCAAATACCCCTGAGTCTATGATAAAATAAGAAACACAAGGATGCA
GTACGAACGCTTTTGGCCCCTTGATGTATGTGTCGATGTCCGCAACATACAAGATGTCGT
GAGAACGGTGGGTAGAGGAACTTCAGAATGGCCAACCTTGACTTGTTCGCTTCCCCGCTC
GCTCACTTCTCTTCTACCCTCCTTTTCCTTTTTGATGAATGCGATGTGCTCGGCAGTCGC
GAGGCCAACTGGGGAAGCCTGGGGAGGCCCCTCTGTCGTGGCCGGCATTGGCGGATAAAC
GTGGGCGGAGCGACTGGGAGGGGATACATGTTAAGAGCTGCGATATGTCGTGTATGTTAA
TTAAACGAAACAAGAAAACAGGTGAGGGAATGGGAACAGCTAGTCGCCCGAGCGTTCGGC
TTAATTGTCGATCAAGGGACCGAGAAGAAGGGATTAAATAGAGGGAGGTGGTAATAGATT
GGTAACTGTTTTAACGAAAAGGGGGAGAAGACCGAGAAAAAACAGAGCGTGTGGGTGAGA
GAACATAACAGCGGAGGTTCAAGGCCCATTTCCTGTTCGAGATATATTAGCCAGACAATC
AGCAGCGCCCAGCTTTAGGCAGATGAGCAGTGGGAAGACGACGAAGCGAGCGGCAGCCGG
CCGAATAAATATTGATGAGAGTTGATGAGAATTTATGAGGGTTGATGAGAATATATAAGT
GCTGAGACATTTAAGACTTTTAAATGAAGATTGATGAAGAGCTGGTTTGTGGGGTAGACG
GGCGACATTGATGAAGCCACCGTGCGTCGGAAAGGCTGTCCGGCGTGTTGTTGGTGGAAT
TTGGGGGGGAGAAGAAAAGAAAACGATAAAATAAATAAATAAAATAGAAAATAACAGAAA
ATAAAGGCGGCACTTGACGGGCGGTACCTGGCCCGAGTGTCGACGTCTAACTGACACTCA
CTTGCGATATTAGATTACAACCTGCGAGTCGCTTCGACCCCGGCATGGACATGGCGAGTC
AGTCGTCGTGCAGTCTTGTCATTCTTGTCATTGCTAAATAGTGAAGCACGCTTTGTGTAT
GACATGATTTGAGAATAAATTCCAATAAATAGGCCAAATCCAAAATAGAGTTGTAAATGG
GAACGAGGTATGAACGCATTTGACCCTACTTCTCCTCCTTTGTCTCCTCCTTCGTCTTCG
ACGGCACAAAATCGTCCTTGATAAACGTGCCGTCCGGCTGCTGAACGCCGAGCCGCATAA
CATGCTCCTTGACCCAGGCAAGACGGCCGTCGTCAGCGATCTCGGCAAACAAGTACGTCT
CGGCGCCGCGCACCGTGCCGTCCGGCATCTTGGTGGTCGAGCTGTGCCGGTCGGCACGCT
GGTTTCCGTCGACCAGAAACTGCGTGATGGTCAGCGACACGGAGTTGGCCGGCAGGTTCT
CGCGCAACCAGCGCATGTGCTTGACAAAGCCCGGGAAGTCGAGGTCCTCGTTCTCGGCCT
TCAGGCGGAACGACGGGTGGCAAATGCGCGTCAGGTCGGCCTCGGTCTCCTCCGGCTTGC
CAGAGAAGAAACTGTTGAGGGTGGCCTGGAAGGTCTCCTTCTGGTCGGAGAACGTGGCTC
TGGTAGTGGGCATGGCGATTGTAGATGCGGAGAGAAATAGCGTAAAAGGGTGATTGTGTG
AATTTGTTTGTGAGAGGGAGTGTCTTGATTGATCTTGTCTTGATGCTTTCCGGAGCTGTT
GCCGTTTTAGCTTGCTGTTTGTTGCTTTTTATATCGGAAAATGCATCTGCCTAACGGGTT
AGGCGACAACATTTCCATCCGTTGTTTGAGTCCGTAATTTCGTTATGACCAAGCTGCTAG
GCCGATGCAAGGCCAAGGTCGCTTGTCATGTCCTGTATTTCCCCAGGCGGCCGTTGTCCA
ATCTTCGGGGTTATTCTGATGCCTGATTGCGTGATCGACACTGTTGGTTACCTGACTCGG
GAGCCATGATCTCACTTGTGGGCGCCCCAAGCCGATGGGGAATAGCACTAAATCCAATAT
CTCACAGGTGAATGCGACCTCGCGCGATGAAAAGTCAAAACAAGGTTAAATAAAAACCGT
GAGAAAATGATAAAAACACACATGAGACTGAGGTGTTTCGTAATAGACAGGAAGGTCTCA
TGATGAGAAAACAAGACAAACAAGCCAAGAAAATAACCAAAAATAAGATGTCATCCCGCC
CTTCAACTCGTGCTCAACCTGGTCGATCGCCGCCGGCCAATGTTTGCAGTCGGCGTCTCT
TTGGCTGCAGGCTTTGCAGCCGGTTTGGCGGCGGCCTTTGCTGCTGGGTTGGCCGCCTTT
TTGGCCGGCGCGGGCTCCGTCTTGGTCTTTTTGCTGGCGGCGCCCTTCTTCGGTATCGAA
TTCAGCGACGGCTTCTCATCCTCGTCCGCGCCGTCTTCGTCTAACTCTTCCTTCACGGCA
CCTCGCTTGCGTTTCTGGCCGGCCTCCTTCTTCTCTGCGGTAGCAGCCTTCTTGGCGGGC
TCTTTCTTCGCAGCCGCTGCCTTCTTGGGCTTCTCCTCTTTGACCACAACCGGCTCTTCC
TTGATCCCCGGCGCCACGTTGCCGCTCTTCTTTTGCAGACCAGGTGCAAAGCAGCTCGTA
CGTCCACCGACGGTCAGGAACGCCAGCTTCTCGCCGCTTGGCAGCTGCGCCACCGAGCCC
TTGCTGCCCTTGCCCCACCGGTGCTGGAAGAGCCAGTCGGCCGGGAACTTGTCCGAGTCG
CCCAGCAGGTCGACGGCGGTGCGGCACACATACCGGATCGACTTATAGAGCGTCTTCATC
TGCGCGTCGCTAAACTCGTCGCAGTACTGCTCCGGGTGCAGGCGCGCGTTGAACAGGACC
TCGTCTCCGACCCAGTTGCCGATGCCGCTGATAAATGCCTGGTCGAGCAGCAGGGCCTTG
ATGGGCACATGGCGCTTGTGCAGCGTCGACAAGAAGTAGTCATCGGTAAACGTCGTGTCG
GCGTCGACGACGGGGTCGGGGCCGTTCTCGACGAGCGGGGAGTGCTTGCGGATGGCGGCG
CCGGGGCAGTCGACGAGACGCACACGGCCGAAGCGCCGTGGATCCGTAAAGGCGACCTCC
ACCTTGGGGTTGGAGTCGGTCTCGAGCTGGAACTTCCAGTACTTGGGCGGCCACGCGTCG
GCCTCTTCCGGCTTGAGCTTGTTGTAGTAGTTTGTGTAACCGGTGCGCATGCCGCGGATG
TGCATCCAGCCCGTCATGCCAAAGTGCATCACCGGATGGGGCGCGCTGTCCAGGACGAGC
CAAAAGTACTTGCCCTGGCTGCCAGCGCCGACCACTTTTTTGCCCTTGAGAGCGTTAGCC
ACCGCATCGCCCGTGGTGCCAACCTTGCCAAAGACGCTGGCGTCGTCGATGCCCTTGGCG
GTTTTGACGCGTTTGCCGACCAGATGGGTCTTGAGGAAGTGCACAATGCGTGCGGCTGTT
CAGGTTAGCCCGTGTCTTTTTTTGTCCAAATGCTCGATCTCGTCCACAAAGGAGACAGCT
TACCTTCTGCGATCTCAGGCATGTTAGGGACTGTTCGTCTCAATAGGATAGGTGTTATAA
TGAATGAGTCAAGTTTAAGACGGAACGAGAGTGACTGTGTAGGTGGAAAGCCGAATTTAA
AACTGAACTGCAAGAAATGAAGGCCAGCGGAATCGTTGCTCTGGATGTGACTTCTGGGAG
AGAATTTCGACACACCAATCGCCTCCGCGCCCCTGCCCATCGAGCTGTCCGCTCCGTCCC
AGCCAAACTAGGAAGCGAAACCGACGCGCAGTCCCGTGACCCAGTTTAAGTAGATTCACG
TGATTAATCACCTGGAGTGAGAACACCATCGCTCTTTCTTCCAGCGCTCACCGCCCTCGA
CCCAGTTCCCCACTCTTTCTGCCCACGACAAAAGCTCCAGCTCTGAAATTTTTTTACTCT
TTTCCTTCTTCTTCTCTCCTCTCTTTTTGTCTCATCTTCACCATTCCGCAGCCACGACAA
TTCCGTCGCGCTGCAACCACCACAATTCCTCTCCAATGAGGATCCAACAAAGAGTAAGTT
TTTGACTGTGTCTTCCACCTCATGCACTGCTTCCGCCATCTCCTGATGACACTCAACAAA
CCGCATACAAACTAGAGTCTTTGACCTTATGGAATGAAACTGCTTTTGTCACGTCAGTCT
GAAAGAACTAAACCGCGGAAGCAGCTGCTTTGCATTGTCGAACCATTGTCTATCGCTTTC
CGTCTGAGAATGATTGCTGACTGGCCAAGAATAGGATGTGGTTGTCGCGATAGTCGTCGT
CGCTTGGGGTCGTCGACAGCAAGGGTCGAGGAGAGAGAATGAACTACGCGTAGCCGGGTC
TTCTCCCTCCTCTTCCCTCTCTTCACAAATGGTACGACCAGTCTCTCCTTTTCTTCACTT
CCTGCACTTTATGATGATCTTCTTTTTGCTTCGGCAAGTTGGAATTACCGACTGAGTAGC
CTCCTTGGCTCTTGAGGAAAACAACTGGCTGTTTCTGATTGTGCACTTTCCATTCTTCTT
TTGTTTTGTTTCTACACACCAAGAGAGGTCTGTTTCTAACAATGGATTAGTAAATGAACC
AAAAGGTACGAACGCAGCGTTCCGCCAGACCCTCTTCTCCCTCCGCGGCATCCTCCTTTA
TGATGAAACGGCACTGGGCTCCGACTCAAGTATGAGCTAGATATGCCACTTTTGCGACAG
GCCTAGAAAACCTCGTCCACTGATCCAAGTCCATTGCAAAATGGACGTGCGATGCTGCGG
CGGGAGGGAGCCGAATGGACAACGTCGGTCAACAAACAACGACTAACGTCTTGTCAGTCG
ATGGGGACGATGAACATGCAGTGAAAACTCTGTTCCTGGACAACAAACGACAAGGTAAGC
TTCACAGCATAGGCATAGCGCCACTGCACTGCACAGCACACAGTTTTCCCCTTCCAATAT
GATGATTTTTTAGATGACGAGTCTTATCCGCGTTAGCGATGCAGACAACATAAAAATATA
TACCATTCATGCATTCCTGATTTTGGATCTTTTACTTCTATTGCTTCTTCTGTCCCAAGT
TGGCCACAGGCTAATACATTACAGCGTCGTTTGTTGTTTGACCAATGCAATCCAGGCCGC
CGGCCCAAGACAACCTATAGTATGGGTATGTATAACGAGTCCCTCCTAACACCCGTCGAC
GTCGACATTGCCCTTCCAGCCCATCACAGCAGCCCTGCCTCCCCAATGATGATCTGACTT
TACCAAATGACAAGCATATGTCAGAGCCTAACGGCACAGATGAGAATTGTCCTGTCTGAG
TTGGCTATTGCTGTTTCCCTTCACCATCTCCACGCATCTTTGTGTTGTACAGTGCTCTAA
CAGTCCCAGTGTCTTGGTCACTTGCCCTCAAAGTTTTCCATATCGTGGTAGTATTGCTAC
CATCCTCTCGCCAAATTTGCTGCGTAAGTCACATTCATCTGCTTTGCCTGCTTTGCCTGC
TTTGCCTGCTTTGCCTGCTTTGCCTGCACATTGCCTCAACACACTCCTCCCCTGCTTTGA
TGATGATCATAAATATATATCACGACGGTCTACATAGCTATATGCCTTGATGATAATTGC
CTGTGACAAGGCACGATACCTGATACAAAGCACATTTCTTTCTCTTTGTTGGCGAACGAT
TTAGCAAGGAGCTTCTGCTAACAAGCTCTCCAGGTCTCTTTTCAGATTCACAATCATGCA
ACATGGCTCAGGTAAGTCTTTCGTAGGCGTACTTGTACGTGGTCAGCGAACGACATTTTT
TATATCATTTTAGATTATTTCACACAGTTTTAAAGTGTAATTTTTTAATACAATATATTA
TTTTTGAATATAAACATTTTTTGTCTATCTATGTCTTGAACTTGGTGCTTGCTTGAACGC
GCAAAAGCACATGGAGAACACCGAGTCTACGCCGATGTGACGCTGGCGATGATCCACAGA
CTCCGCAAGGCTCTCAGAAAACTCCGAGACCAGACGGGATGCGACTTCAATGCTGACATC
GAAGACAGGTCGTGATATTCAATGCAGTTTTGTTTCTTTTCTGTTTGTATTTTATTTTGA
TTTTTACTCTTATTTTCTCTTTTTGGATACATTTATTCGGTTATTTACTATCTATTATTT
ATTATCCATTTTGAATTGCTACTCTTTTTTTCCCCCTTTCTTTTTCTTCTCAAGATGGCG
AGTAAAGCTAACATTTCAAAGATCAGGCAAAACTGTCCAGCTTCACGACTTCACGATCAC
CGCCTGTCATCAACCGTTGGTTTTAACGGCACCTACGGCACAACCCACCAACCGTCCGGC
ATCGCGTTGCCGCAAATTGACACCTGAAATGAGGACTGTCGCCACCGTTTGACTTTCTGT
CAAGGCGGGACGGCGCCATTCCGCGTCCAGCTAGTGCAAGGCGCAAAGGGGGATGTTGGC
TCACTGTGGCTGCACGCTTTTTCAGCTGCCTACAGGGGACGACAGGGGTGTTGACGAATT
TACGATTGCCGTTCATTTTCGACTTTTCCTCTCTCCTTTGTTCTTTTCAGCAAACTTTGG
ATGTTTGTGGTTTTTTCAGTCACTCGATCTTCCCTTCCTGGGACACTCTTTTTCCTGGGA
CGGATATCGCGAGATTTGCTCTGTTGAGCCACACCCTCATTTTCACACACACACACACAC
TTAGACGACAAACCCACCCAACCCGTCCACCATGGCGGACAACGGCCGCTCGGCCACCGA
CATCATCACGTACATTGGTGTGCCGCTCGCCGTGCTGGGCGTGCTGCCCATCATGTACAA
CACGTTTCTCACGCTCGTCAACGCGTCCAAGATCAAGCGCATGCTCCGCCACAGCCGCCT
GACCGCGCTCACCCGCAGCGACGTCGTGAACCGCATCATCGAAATCGAGTTACCACGGTA
CGCTGTCACGCCCTGGGACCGGTTCCAGCACCGCCAGGAGTACTGGTCCCTGTCGCGCAA
CCCTAGCTCGATCCCCGGCGGCTCCTGGACCACCTTCAACTGGAAGACCAACGCCATCGG
CTTCAAGACCCAGCGCGTCGAGTACGCCGACCAGCTCCGCCAGCCGCAGGTCGACATCAA
CTTTGACGAGCTCATCTCGTACCTGCTGGACCTGGGCGCCGTGCCCGATCCCCACGGCTG
GCGCCTTCTGCGGTCGACGGGCCTCTGGACGCCTGTGGGCTGTGCGCTCATGAAGTCGCC
CGACGGCCACCACAACGCGCTGACGCTCGCGCCGCTCGACGATTCCGACGGCAACCTGTC
GCTCAGTGTAAACTGGGAGCCGTCATGGATTAGCCGTAGTTTCTCGGATCTACCGCCGTA
CTGGGTCAGCTTGCCGGCGCCGCCGCCCGAGTACAAGGAAACGGAGGCGGACACGCCAGC
GGCAACGGCAGAGACGACGGCGGAGTCTAAGGAGACATCTGAGAACACCGCTGCAGCTGC
CGATGAGACAGTCGGTGCCGCTTCCTCGTCAACATCTTCCCGTCCGACCACGGCCAACCC
CAAAGACGCCAAGGCCAGCCAACGGAACTCGCTCGACTCGGCCACCCGCGTGGGTGCTAC
CGCCGCTACGACGCCCATCACCTGCCAAATCTCCGTGGACGGCATCATCACGGCGCTGAC
CGAGGAGAAGCGCCGCGCCGGCGGCATTGCCCGTAACAACACCATGGGTAGAGTCAACAC
GCCTGGTGGACCGGCCGGCACCAGCTTCCCGCTCACAAGCACGGTCAACCTCGATAGCCT
GTACATTGAGCACATCCGCCTGCGGCCGGGCGTGAGCGACGGTGTGTGGTTTGCCAGCGC
GGCGACCGCCTACGGCACGAGCAGCCAGACGATTTTGTGGAACTACCGTATCCCCGAAGA
CATTCTGGCATTTGCGCGGCGCGAGACCGTGCCGTGCGGTGTGCTCGTGCTGCTGGGCGC
GGCCGACGAGAGCGAGACGCCCGAGTGGGCCACGCAGCATACGGACCACATGCACAGCCA
CCACCAGTTTGTGCAGCGCATTAACGAGCAGCGATTTGCGGAGCAGGCCGAGATGCGCCT
GCCGCAGCACCAGCGCGAGGCCGCGGCGCGCGACCGCCGGGCACGCGAGAACTTGCAGCG
CATCGACGACATGCGGGAGAGAACGCGGCGGGACCAGGAGCGGCGCGAGCAGCGCGAGAT
GGAGGCGCTGCACAGCGCCAAGTGGGACACGCGCCTAGTGGCCGAGCACGCGCTGCGCTG
GCTGCTGCGGGAGAAGAAGCAACGGGCGAGCGAGCAGGTGAACGACCAAGGGGGCGATCC
GCAGCAGATGGCGGCTACCGACATCAAGGAGATGGCCGGCCACATTCTGCACCGCATGGT
ACGCGACGGCGAGTTCGCGGCGAAGCTGTGCCGCATGCTGGACCGCTGGAAGTCGTGGGC
CGACCTGGGCGGCATGAAGAAGGCGGACCTGCAGGCGCTGCGTTCCGACATGGAGACGTT
TGTAGACGCGACGCTGCTCATCTCCCTCATCAAAGACTCAACGACGGCCCTCGACGGCAC
GCTGTCTGTAGACCTGCAAGAGTGCATGCGCATGTGGCGCAAGGTGCGGTTGGGGTAGAT
GTCATTAGGTCTGTCTGATTTTCCATTTTTTACGCTTCTGCATACCCTTTCTTTTATATT
TTTGCATATATAGCGGTTGGCCGCCATTTTATATCTTGTTTTCTTTATTTTAAATGATAT
AATGGGAACAAGATCAAACATATTCGCTTTTCAAACGCCCACTTTTCAAACGCCCGTACT
GCCATATCCTACACGCGCTCCTATCCACCCCACTCTACACCTTGTAGAAGCAAAACGCCA
CATAGAAGCCCGCCGCCTCCATCTCCTCCTTGCTCACCAGCAGGTCGCCCGTGTTCCGGT
CACGCACGCCCATGCGCTCGCTCAGTAGGCCCAGCGTGCGGTCGTCCTTCTCGGCCTCCC
AGACCTCGGGGAACGTCTTGTGGTACTGCAGCTCCAGGTTGTAGTCCTCGGCCAGCGCAC
GGAAGGCGTGCCACGGCACGACGTACTCGGGCACCTCCTCGACGGCCTCGTTGAGGAAGA
AGTTGTACTTCCAACCAAACGGCGGCCGGAAGATGCCGTCGGTCGGCGTGTCGCCGGGGA
AGCGCACGCGGTAGATGCTGTTGCCCCACTCGGCCGTCTGCTTGGGCGCCTCGGGCTTGA
TCTCGCCATCCTCGCCGTCCTCTGCCTTGCCGTCATTTCCGTCTTTCCCGTCTTTGGTCT
CTTCGCCGTCTTTGCCCTCCTCCTCTGCCGCCGGCGATGCAGCTGCAGCTGCCGCTTCGT
CCGCCTTCTTCTTCTCGGCCTCCTTGATGTGGAACCGCTCGACTTGGTCGCCCAGCACGT
CCGAGTTGGGGATGCAGCCAATGAAGCGGCCGCCCTTCTTCAACGCCGACGCCACGTTCT
TCAGCATGGTCCGCGCCTTCTGCTCCGTCTCGAACGCGTAGTGCATGCAGAACATCATGC
TGACGACGTCAAAGCCCCGGCGCGACAGCGGGTTCTGGTCGAAGCCCACCTCCTGGATGA
TGTTGATGTCGCCAATGCTCTCCCCGAAGCAGTCCTTGACCATGAACCGCGCGTCAAACA
CCCGCGGCGGCGCCCGGTTGTGGTACCCGCCGCGCCCGCCGCGTCCGCCGCCGCCCCGTG
TCGTCATCTCCCGGTACCGGTCGCGCGCCTGGTCGATACTGACGTCGGCCGGGTCCAGCC
CGACGTACAGCTGCACTTTTTGCGGCGCCTGGTTCCACTTGCCGAGGTCGCCGCCCTTGC
CGCAGCCAATGTCGAGCACCAGCAGCTCGTGCTGGCCGGCGCCGCCGATGCCGTTGCGCG
TGCGCTCCTCAAACTCCTCGTCGGGCGCAAACTTTTGGATGATGCAGCTCTTGATCCAGT
TGTTCATGGAACGCAGGCCCTTGATCGTGCTGGCCGTCTTGCGCCACTCGCGGCCGCGCT
CCGGCACCGCGTTGTAGTGCGACCGCACGACGTCGTCGATCACCGCGCGCTGCTGCTGCC
GCTCCAGCTCCTCCTTGATGTGGCGCTCACGCTCTAGGGCCCGCTGCCGGATGGCCTCGC
GCTCGGCGTCTGTAATGCGTGCACGCTGGCCTGGCCGCTTGGGCTTGCGAGGTAAGTCGG
CACCGCTGCCACTACCAGCGCCACCACTCGCCCCGCCAGCCCCCGATCCAGACCCGGCAC
CCGGCGACCTCGAACGGGCCCGTCTCTTGGCAGGCTCGAGTGCCCGGGCGTCGAACGGCT
GCGGGAGCTCATCGTTCGCCCGACGGTCGTAGTCATTGCGGTCGCGATTGCGGTAATCTC
TGTTGTCGCGATGTTCTCGGCTGTCCCTGTTGTCGCGGCTGTCGCGGTTGTCACGATCGT
CGTCGTTGCGCCGTGAAGCATACGATTGCAGTCTGCGCTTGGGCTGGTGGTCATCCCGGC
GGTCATTCCGGCGGTCATCTTGACGGTCGTCCCTCCGATCATCTCTACGATCGTCTCTTC
GATCGTCTCTCCGGCCGTCTCTCTGGTCGTCTCTGTGGTCTCGACGGTCACGCTGGTCGG
GCGATTGCGAGCGACGCCGCTTGTTCGAGTGCTCCTGGTGTCTCTCTGCACCGTCGTGGC
TGCGCCGCGTGTCGGCATCGTGGTTGTCGGCCATGTCGGGCGAGAAAGGAGGAGAGTGGT
AGCGAAGGGGAGGAGGGAGAAGTGAGACAATGAGAAAATAAATCGAGACGAGAGTGAAGC
TCTCTAAAGGCCGGTCATGCGGTGTTATGTCGACGCCAGAGTAATATAAAATCAATGCGA
AGGATGCTTGATCCGTATGTCGTCAAAATATGACAGAAGTAAAGGTGTGCTACCGGAAAT
GTAGGTAGTTTTTCGTGTGGTTGTTGGTTGGTTTTGTGATGGTTGTTGGCCCTCAATGCA
AAGAGACGATGTTTTGCAGGAGCATTTGTAGGAGCATTTGGCTGTAGCACGGGGAGCTTG
GCTGATTACATAACTAGCGTTGCCCGGCAAGCGATTTCGCCTGTGTTTGGCAAGGTGCCG
GCCCGCCCTCGTTGGCTCTTGCCTGCTGGCGCTCTGGAACGCGTGCCTTGTCTGCCGCCT
AGCACTGTTGCCCCATTCCCAATCCAACTGTCGCCAGCTGCCTTTCTGTCCCTCCAAAAA
GCTTCAATCGAGTTGGAGCTGCATATCCACCCACACCACACCGCACCACACCACAACCAG
CCCCCAGTCGCATTTTGCATTCGGCGAGACGCCTCCAGCGCATCCATCATCGAGCATCGC
ATCGCATCGGCACCTCTGTTGTGCATCACAGTTTCTTCTCTCGGCGAACACGACAGCAGT
CCCCAGCAGCCTTCCTCGTCACTCTTTCGACAAACGACACCCATAACCATCACTACATCC
ACATCACCCGCCCCTTGCCGTCATCATGGGCTCCGACCCGCAATACACAAAGTGGCCGCT
GCTGCCGCTCGCCCAGCAGGTCTTTTCCCTGACCAACCCCTATGCCGGCCGCACCGCCCA
GCAGGCCGCGGCCAAGACCGTGCAGGAGGCCATTAGCGAGCACAAGATGGCACCGCTCTA
CCGGTACCTCGCACATCCCGTCGAGGGCGTTCTGAACGGCGTCGGCGACCTCTCTTCCTC
CTCGATCTCTTCCTCTGGCAAGCCGACCTCCTCCTCCGCGTCCGCCACCACCGCCCCGCA
CATCCCGCCCGGCAAGCCGCTGAGCCGCAAGTCGAGCGCCGTCGGCATGATCGCCAACAA
GAACCCTACGGCCACGGCCGCCCTCGCGTGGGACGAGGCCCTGTACCAGACGCTGCAGAC
GGCCAACGAGGCCGAGCTGGCGGGCCTGCAGACCGAGGAGGACGAGGCCGTCGAGCAGGC
CGGTGAGACCGAGATCCAGGCCGTCCGCGGCAAGCGCGCCGAGTTCTGGGCGCGCGTCGG
CGACAAGGACAAGGCACTGGCCGCGTACGAGGCCGTCTTTGAGAACACGGGCATCCTGGG
CGCCAAGATCGACGTTGTGCTGGCCATGGTGCGCGTCGGCCTCTTTTTCGGGGACAAGTT
TTTGGTCAAGCGCCTCATCGAGCGCGCCACCGCCCTCGTTGACGCCGGCGGTGACTGGGA
CCGCCGCAACCGCCTCAAGGCCTACGAGGGCCTGTCGCTGCTGACTGTGCGCTCCTACAA
CCTGGCCGCGCCGCTGCTGCTCGACAGCTTGTCGACGTTTACGAGCTACGAGCTGTGCAC
CTACAGCCAGCTGGTGGTGTACGCCGTGCTGGCCGGCTCCGTCAGCCTCAAGCGCGTCGA
CTTCAAGGCCAAGGTCGTCGACGCCCCCGAGATCAAGGCTATCCTCGGCGACGGCGAGGA
CAAGTTGCTGGCGCTGTCCGGCGTCATTTCGGCGGGCCCTGGTGCGGATGCTGATGCGAC
GGCGGCGGCAGCAGCAGCGAGCACAGGCGCGTCTGGCGCAGCGGGCCCCTCTAAAGGCGT
GGTCAACCTGACGACACTGGGCACGGGCATCGAGCAGCCCGAGGCTGAGATGTCGGTCGA
CTTCTCGCCGCTGGCCCAGCTGGTGGCCAGCCTGTACATGGGCCGCTACAAGCAGTTCTT
CCAGGCGCTGGCGCAGGTCGAGGAGCAGTTCCTCAACCAGGACCGCTACCTGCACGAGCA
CAAGAGTTGGTTCATCCGCGAGATGCGTCTGCGCGCCTACCAGCAGCTGCTGCAGTCGTA
CCGCGTCGTCGGGCTCGACAGCATGGCACAGGACTTTGGCGTGACCGTCGATTTCCTGGA
CCGCGACCTGGCTAAGTTCATTGCCGCGGGCCGCATCCCCTGCACCATTGACCGCGTGTC
GGGCAAGGGCGTCATCGAGACGAACCGGCCGGACGACAAGAACAAGCAGTACCAGGACGT
GGTGCGGCAGGGCGACCAACTGATTACGAAGCTGCAAAAGTACGGCCAGGCCGTGCGGCT
GCGGGGAAGCGAGCGGGCGTAGGACGTGAGCTAGGGTAGAGATGCACGAATGGGATGTGG
AAGAGACGACGTGTGGGGGAGAACAGTAGACGGACTGTCTGTATCATAGTTCCGGGGAGT
GTTTGGCCATTCAGGTAGAGTCATGGGACGAGTCTTGTTTTATCGCATTTTATAAACCCA
AAAATAAGATACATGAAGATACATTGAGATACAGCACGCATTGCTTCACAGTTTGCAGTC
GCACACAAGCTTAGACTAACCAATTGTTATTCGTAATATGTCTAGGTAGATCTCGAAATA
TATCAGAGTCCATTAACCATAACCAATAGTGAGTGAGTAGCGATGCTGGTTCAGCAAGAC
CTCCTCCCCGTTGTATCCTAACGCTTCCAGGAATATCAAATGTAAATGAATCGCGTAAAC
AACATGCAGTCTCTCCCCCCTTTTAAGCCCTCCTTCTATCTGTAGGTGTCCATAAACTCC
TTGTGGAACTTGATGATGCTGCCCACCCAGTCGGTGCCCGGCGCCAGGAACGTCGTGCGG
AAGTGCAGCGTGTTGGGCTTCTGGCCGAAACCGCTGCCGGCGACAACACAGACGCCCGTC
GCCTCGAGCATCTTGAGGCAGTAGAACTCGTCTGCCGTCCGGCCCTCCGCCGCAGCAGCG
GCGGCGGCCTTCTCCGAGAGCTGAATCGTCGGGAACAGGTACATGCTGCCCTGCGGCTCG
CCGCACTCGACGCCCTCCATCTGGTCAAAGGCCTTGTGCAGGGCCACCGCACGCTCGCGC
AGGCCGTTGTAGATGCCGTTGTACTCCTTGTCGTACAGCTCGAAGCTCGGCTCACCCGGC
TTGGGCGGGTTCACCATCAGCTCGACCAGGCACTGGCCGACCACGGGTGCGCACAGCATG
ATGCTGACAAACTTGTAGATCTCGGCCTGCACCTCCGGGTCGAAGCCGACGAGCTCAAAG
TAGCCGCCGCGGTGGCCACACTCGCCGACCATGCCCTTGGACACCGAGTGCAGCGACGCC
AGCTCGACGTTGTCGTACTTTCCGGGGTTTTGCTCCTGCAGACGGCGCAGCACGCCCTTG
AAGGAGTGGAACTTGCCCACGAAGACGTTGGTCTGGTAGACCTCGTCGGCAATGATCACG
AGCCGCTCTGCGCTCGCTAGCTCGATGACGGCCTCGACGTCCTGCTCCGACAACGACGCA
CCCGTGGGGTTGCCCGGGTTGATGACGACAATGCTGCGGACGTCCACATCGTTCTTGCGG
GCCTCCTGCAGCGACGTGCGGATCGCCTCCAGGTCCGTGGCCCAATTTTGCGCCTCGTCG
AGGTAGTACGGCACACACTGCGCGTTCAGCAGCGACAGCGACGCGGTGTACAGCGGGTAT
TGCGGGATCGGGACGAGCACGCCCGACGACGGGCCGGCGCAGATTACGTGCAGGAGGGTG
TTGACGCCGGACGAGGCGCCCGCCGACATGTAAATGTCCGCCTGGCTCGCCGGGTAGCCA
TCGCGGCGCTCCAGGAACTCAGCGATGCTCTGACGGATGGCGGGTGCGCCGTTGCTCGCG
CTGTATGCACCGACCGAGCCGACCTTCTCCAGCAGCCACTTGGCACGCGCGATGACGTCT
GTCTGGTAGCCGAGCGAGTTGATCAGGACATCTTCGTGTTGCAGTAGTAGTGGGTTCTCG
ACGAGACTCAGGACCTGGCGGAAGAATGTGATGGGCTTCTGGTCGAGCTGCTGCGGGTTG
CCGATGTTGGCGGAGATGATGTGGTCGAAGGGGAGGGAGGAGGCGTCCTTGGCGAGGCGG
GCACGGTACTCTTCGGACCGCACGGCAAGCTCACCTCTCACGGCGTACTTGGCGGCCTTG
ACGTGGGGGTTGATGTTGTCGTGATTTAAACGCCGTTGCGATGAGGCAGACATGGTGACG
GTGGGCGAGGAGGAAAAGGCTCTACTGTGGAGAGAGGACAAAGAGACTGTTGAAGTCTTT
GGGGTGATGGCGGTAGCAAAGAGAAGCGGCGACAAAGAACGTGAAGTGCGTGGGGTGCGG
TGCGTTGAAGAAGACGGCGACGGGACGGCAGCGAAGACGGAGGAGCCGTAGGGAAAAGAC
GGAAACGCGGTTGTAGGCGCTGGAGGAGTCACAGCCGCTGGCGGGGTCGGCGGCGGTTTA
GGGTGCGATAGAGGGGAAGCTAGGCGTGCGGAAAGCTGCGCTGGGGCGGCAAAAGGCGAG
AATTAGTGAACTGTGCCGGACGAAAGCGAAGGGGGAAGGATTGCCGAAACAGGTAAGAAA
CTAACACCAGGCTAGGCGCTGTGACGTGAGTGGTGTGGGGAGGAGTTGGAGTTGGGGGGA
TGGGCGTGGAAGAGCTCTTACACGGATGGGACGAGATTGTGAAAATGAAGAGATAGAATG
ATGGAAAAGAGAGTTCGTGAGAGGATGTAGGCAAGGAAGGGAAAGAAGAGAGGAAAGGAA
GGAAAGAGCTAGGTGGCAGGAAAGTGCTAACGAGAGGAGCGCTCTTATATGGAGTAAGCC
GTCAGAGAGAGGCAGGGGGAGGCAAACAACCGCAGGGAAGGAGCGATGCGGCCAGCTCAT
GTGAGGCAATTAGAGGCGAGTTGCGGAGGGAAGGAGGCAGAGGACGGGACTTTGTCAAAT
GTGTAACAAATCAGACAGAAACGCAACATGCGCGTCGTTTGTGGTGCTGTTTGCACCTGC
CTTGTCATGCATCGTCCGACTGCGCATGCCATGGCATGGTCTTGCCAAATTGAGCAACTG
GGACGACGAACGGGCCTAGCAAATCGTACCTCCTTGCACCTGTACCTCGCACTTTGTACT
GTATTTACTTGCTTGTGGTGCTTTTGGGGCAACGGGAGAAAAAAAGACGGAGCGAGTCAC
TCATTCTCTGTCTTATTTCCCAAAAGAGGGCAGGACCAACACCTCCTTCACTTGGTTGCT
CCTTCTTTTGCTGGCGGTTTATTCCCTCGTCTTTCCGCTTGGAATCAGAGAGATAAAGCT
CTTCGAGGAAGGAGCGCGCCAAAAGGAAAGAAAGTAGGGTGTCCGAAACCGGCAACTACA
GCCTATGGAAAGGACGAGAGCCGCGATAAACGGTGATTGATATGCAGGAGGCCAGGAGAC
GAGAGAATTATACGCCTGTATGGGCAGGGGAAGAGGAGGTATATACGACAAAATGTCGCA
TAGAAGAAAACAAAACATAACACTCGCATTCACCGCGGCGATGGAATAGGCAAGTGCAAG
CAAGGCGAGGCTTGCAGCCTGGGCAGGTGCTGAGGGCTGTCGAAAAGGGAAAGACCAAGC
AGGAAAAAGCAGAAAAAGCACACAGAAAAAAACTCACCTGACGAGAAGCAGGCCAGAAGT
GGGTCGACCTCGGGCGCTCGTGGGGGGGATAATGCTGTTCCTGTTGCCCTGGCGGCCACC
GCACGAGTCATTGTAGTCGCGCCTGCTGCCACTCGTCGAGCCTGCACGGCTCTGTTCTGG
GCAGGGCCCAGCGCGCCAGGCGCCCTGGAAACGGCGGAAAGCATGGTAAAGTGGCGACGA
TGGGCGACGCTGCTGCGGGAGAAGGTGCGATGGGCGGGCGACGGGATGAGGGAAGGAAGG
TTCACGATCTTGTTTTACACTCCTTTTTTTCTCTCCAGGAGGGGAAGGAGAGACTGGCGG
GATTCCCTATTTATAATATTACTATACCGCCAACGACCATTCGCTGACCGCCTCGAGATA
GCACAGAGAGGGCGCTGAAATAAACGGAGAATAAAAATTATAGAGAGAATAAAACGAGAA
AATGCGAAAAGAGGGGAGATATGTGTGAGAACGGACCTCCGCTACCGCTCAACAAAAAAA
AGTATGGTCAAAATGGGCAAAAAAGGTGAGCAGCGAAAAGGACGGACAAATGAAAAAGAG
GAGAAATAGCCAGGCGGGCGGGGAGGGCAAATCAGGAAGGCGCGAAGAGCCCGAGAACAG
AGAGAGACTGCGGAGATGGAGACGATGGGATGCTGTGTGAGTCAAAAAAGGTCCCGACTC
GCCAGAAATGTGCCTGTCAGCAGTGCTCTCTTGCAGCGCGAAAAGCCTGTGTTCCGTACC
CCGTAATAACTGTAAAAACGCCGGTGTTCTTGTTGGCGGAAAAGCGAGGGACAGAACTGA
GGGCAAAAGTGCGTTGGCAGGCGGCAGGCACGCGATAAGATAAGAGCTGTCCCCTGTTTT
TGGGCGGTCAACTTGGGATGTCTGTGATTGGCCAGGCCCCATGCACGAAGCCCCACTCTT
TACCGTTCGACGTTGTCCGAAGGTTTGGCGCAAAAGCTTTTTTCGCGAATGGCTTCACTT
TGCTGCCGTTCGATCCATCCACAGCACACATCGAACCCCACGAGACGACCAATCCGCAAA
CATGGCAAAGAAGGGTGCGTCCAGCTTTACCCTCTCGCCTTCAATTCTACACCGCAACCA
ATGCTAACCTCTCGCAGCAAAGTCACGCGTCATTTCGGTGCGCCTCCTCTCAATGGCCAT
GACCGGCTTCTTCTACACATTCACCCGGCCACGCACGTCAACGCCGCTCAGCATGCTCAA
ATACGATCCCGTCGGTGAGTGCATTCTTGTTGTTTGGGGCAGACACCCTGTGGAACGCGC
AAGTGCTAATTGCTGTCCCTCCCTCAGTCCGCAGAAAGGTCCTCTTCCTCGAGAAGAAGC
GCAGTTCCAAGTAGACGACGATCGACCGACGACGGCACGCGAAAGAAAATAAATAAACGA
AAACACTGTCGAGACGACAACCGAATGAGGCGATGAACGACACGATGCCGCGACATGTCC
ATTCAGCTTGCTCTCCGACAGCACCTTGTACAAAACGCATATATGCTATTTCATTTGGCG
TTGGGGGAATTGGGATCACGATAAACACACCTTGTCGAATATACTCTATTGATTGCTAAA
AGGAACATAAAAATATACACATACAATATACGTACAATACTCATACAGTCGGCTCATCCT
TCTCACGCGTCTTCAATCTTGATGAGCAACGGTGGCGAGCTAGCCATCATATCAGCAGCG
GGCTTATTCTCGTCCGAGATCACGGTTGCTGACGCCCCGCCCTGCCCACCGCCCTGGAAA
TACACGGAAGCCTCCGTGTGGCCCTTCTTTGGCTTTGTCCCCGCGTTGTCTGAATCGGCA
GCGGTGTCTGGCCGTTTTCTCTTGGCTCGCCACGTCGTCTTCGTGCCGGTCGGGCTGACC
GGGTTGCGCAACGCGGCGTTGTTTACCGCGGTGGACCTTGTCTCTCGTCGGGGCCGCTTT
GGCACAGGACTCAGTATCATCGGTGAGCTCAAGGGTCCCATGCCGCTCTTCGGGTCGAGT
GCCACGTTGATGACTCGGTCTTTTAGTACCGGCGGCGGCTTCATGCCCGAGCTTTGCTCC
GGGGGGTCATTCCCGGGCGTTTTCAATGAGTCGGTGCTACCGCCCAGGATGGCCGCCTGT
ATCGCACTACTCCACCTCTCAGTGCCGCCCATAGCATGGCCTGTTGTCTGGCATCCGGCA
ACTTCGGCGTCCAAAAACGCTGACAGGTCTGACACACGCTGCTCGTGGTCCTCGTCGGAG
CCATGGTGCAACGGCGTTGGTACTGCTTGGCTGTGTCCGGTCCCAAAGTCCAGTTTGCTG
TCTCGCTCGTTCTCGCGCGCATAGTACTGCCGTAATTGGGCGAGGACGTTGTCGATCTGC
TCGGCCTCCCTGATTCGTGCGGTTGCTGCACACGACTGGTCAATCTGTCCGAGCATCTCG
AGGCGTGAGCGAATGGCGCCGATGTGCGTGTAATCCTGTGCCCAAACGCGCAGATGCTCG
ATGAGGACGCGGACCTTTTCGTCGTATGCCTCCATGCTGCCTCGCAGGTTGACGTAGTCC
ATCTCCTTGTCTGCCAATGCGGCCTTGAGCTGTGTGATGAGTGTGGCATCGCGGTCCAGG
CGATGTTCGAGAGCTCGTGTCTTCTCTTCCAGGTGCACGGTGACGGCCAGGTTACCGAGT
TTGGCCGTAGCTAGTTCATTTTGCAACGCCTCGTTGGACTGGTCACTGCGTCTGTTTTTC
TCTTCTGTCACAGACAGGTCCTCTTTGGCCTGCCGCAGTTCCCTTTCCAGGCTTTGGCGC
CTGGCTCGTTCCTGTTGAAGCTCTCTCTTTGTCTCCTGCTTGTTTTCGTCCGAGGTTCGC
CTGGCCTCCTTGATTGCAAGCTCCGAAGCTTGGTCCACAGCACGTCGGTACTCTTCTTCT
CGCTTGTAAAATGTGTTGTTGAGCTGCTGGATATCTGAGGCAAACTTCTCCGATGAAGAA
ATGAGTGATTTTGTTCTCTCTTTGTAACTTTCCTCCAATCTGGTGACGAGCACTTCCTTT
TCTTTTAGTTCGGCCTCGAAATGGCGGCTTTGCTCCTGCAGGACCAATATTTTTGTGACC
ATTTTGGGGTCCTCGCGGGGCATTTCCTCCAGTTTTTTAAGTGCTTGGTGCAGTTCTCGA
ATGTCATTAAGCTGCTCTCGCGAGATGTGGCTTTGTTCTGACAACTGATTTGAAAGCTTG
CTATTGTCGTCTTCTCTGTGTTGACAAAGGTCGGCTAGAATATCGCTCTCTCGGATTTTG
ACTGCAAACGTCTCACGAAACGAAGTTTGGTAGTTCTCGAGGCATTTTTGCAAGTCGCAC
ATTCCATTTGTGACTTCTGAGCGCAAAGACGACTTGGACTCATTTCTCAAAGAATCGGAT
GCCTCAATCTTGTCTAATAGGCTTTTGAACAATTAGTAAAATTCGAAGGTTGAAAGACAA
ACGGAGGCGATCAGGTGAGCTGTGTGGGACTTACTGCTTGAACAGCACCCCGGTCTCCTG
TTGTGACGTAGCGAGTGCCTCAACATGTTGTTGGGAGGCAGTTAAAAGCCCTTTGAGACA
TTCGACCATCGCACCATGCCTGTGTTGTTAGTGGGTCTATTTTATATAAAGTCATTTGGT
CGTCAACGGGTTATTTACTGCTCTTGATGTTGTTTATTGACGGCCTTTCCATCCGTCAAG
ATCTCAGATCTGGAATCATCTACCTTCTCGATGATCTTCTTGACGCAGGTTGTCAATGCT
TGGAAGTTGCGCTCGGGGATGGAATCGAGCTTGTTGGCCAGTCGCTCGTTGGCATCTTTC
TGGGCTTGCACATCTGCATCGCGGCGCTGTAGCTGTTGGGCGAGGTCTTGAACCTTTGCA
TCGGCTTGAATATGTTAGGAGTGTTGTTTCCTGATGGTATAGGTGCGGCTGTAACTACTT
ACCCTTTTCTTCAGCTTGTCTGTTTTTCTCAATGGACAAAATGGTGGTCTCACGCAGTTC
TCTTCGAGACTTATCCAGCTGGGCACGTATCTCGTCCGCTGTCTTTCGGGCATCTAGCAG
TGCTTGGTAGTCCCGGGCTGCTCTTTCCTGGGCCTTCTCGGCGTCTTTCCTGAGCTGGTT
GTGTTTTTCTACCGTCGCCCGCAGTTCTTCTTTGCCCCCTCGGATATCGTCCTGCAGCTT
GTTTCTTGTGCTGTCACTCTGTGTGAGCTTTCTTTCCAATTCTTCGTTCTTTTGCTTGAG
CTGTCGTTTGTCTGCGTCAAGCAGATCTGCTGTCACATTGGCATCGTTGAGAGAGAAACG
GAGCTCAGTGATCTCCTGCTCTTGCAACTGAAGCTTTTTCTCGAGATCCTGGAACTTGGT
CGCAATGGCGTCTTGGATTCCACGGAAACCGGCATCCACATCTCCCGGCTGGGAGTGGCT
GCTTTGTTGAGTGTTCCGATGCTGGTGCCCTATGTTCCACGACTGGCTTCCTGGGCGGTC
ATTTCTAGCGGCCAAGCCAGGGTACGAAACAACCTCGCCGGAGAGGCGGACAGCATTTTG
TGACCCAGACGTGTGAGTGTGAGTGGACGAAAACGGTCTTGTTTGGCCATTGTGATCTCG
TTGCTGAAACTTTTGCGTGAGTGCAGAGAAATAGCTGGTTCGCGGAACTCCTTTGTCTCG
TTGTCGGAGCTGTGAGGACATTTTTCGTGGGGCAGGGGGCACTGCTTCATCTGGAAGCAA
GTAGGTTAGTACTGAGGACGGACATAAATAGACAGGAAACCCGATCACATACCACGAGCA
ATAGGCCTCGTACTCCTGGTATCAACATCCAGCTCGTGGGTTCTCGTGGCTGATGCACTC
AAGCGTTTCGAGGAGGCGAGTTGCGTGTTCGCGCCCAGTCCCACAATATTGGCAGATGCT
GGTGCACTTCTAGGAGCGGGAAGTGATTTCATACTCCTCTCCGGTCGAGGCGTATCTGGG
ATTCGGAAGTCATCCAGGTCCATGGTGGCGGTCTGTTCTGTCCAGATATCGATCGTGTCG
TTGGTAACATGGATACATGATGATGAGAAAAAGGAGGGCACACCATCCCAATGAGGAGAG
TTAGGCATCTGTCACATCAATTGACAATTTGGAAGGCGCGATTGATTCTTGTGTTTATCT
ACGTTTGAATGAGGACGTTCGTGCCTTCTGCCATTGCATGGCCCATTTTGTGAGGAAAGA
GCAGCCGCGAACGTCAAAGGAACAGAAATGGAAGGAGCACCTTTGACTTATGGGAATTTG
AATAAGCTATAAACTATTTCGTTTCTCTTGTCTTTGGAGGCATCATACTGTCACGAAGTA
GTTACATGGAGGTAGTGGTCGGTATTGAGCCGATGCTTGCTTCGTAGCGACCTTTGGTAT
CTCTGGTGCTCTTCAACTTCACATCCACAATCTGTTAAGCAAAATCCCATTCACTCAATA
TAATCTCTAAGTAATTCATTATAGACAGCTATGTGTGTTGTATTTGAAGCGATTTTATAA
GCATTTTTATACTTCTCGAGATTTTTCTTTTTCCCCAGTATGGCAGAGTAAATATTAAAA
TAAAAAATAAACATAAAACACCAAGAGTTAGTGTTTGCGTATAATTACAACCCACAACAA
AACCAACATCTCGCTATAATATATCGACAGAAAAAGTCCTAGAAAAGATTCTTTAAAACA
AGGCATGTAAATACTATTTTTTTTTAGGAAAATAAAAGTGATAAAAAGAAACCGTAATGT
ATCTACCTCCCAGACCTTTGAAGCCGTGCGAAACGGCCATTTTTCACGCCTGTCGCGGCC
CATTTGCAAGACCACAGGTGAAGCAACTTTCAATTAACGAAGGAGCATTTGACTCTCAAT
CTGACAAAAGTGAACAATACATGAAGACCGCAAAGAGTGACCACCCAAAAAACACCCCAA
AGTCGTCACCTCGTAGCCGCCGAGCAATATGCTGCACCCCTGGCTTCGTGTACTGTGATT
GGCTGGCGGGCGGTGTGCACCACACACGAGCCCTTCCCGCTTTCTGTGAGGAAGGAACGT
GCATGAAGCACCCACCAAAAAGGCCAAAAGGGCCGGCGCTTGGCGAGTGGACGACAAAAA
AGAGTCGAAAAAGACGGCCTGGATCACGGCGGGGGCACCAATCAGACGGCTGCATCCCCT
GGTCTCGTCAAAAACACAGTTGTACCTTGCGTGTTCAGTGCCGAGCCTAGCACCGCATCC
CCTGCACAAAGCGAAGCGGCTGTCCAATGATGCAAGGATCGCTCTGAACGACGAGGCCAG
TCACATCACGTTGCGTCCTGGGGGGTGGACTAGAGAAGGCGAGAGACAGCCAGAGACAGC
AAAGATATCACACGAAACGACAGAAACGATGGAAACGTCGTCGAGTGACGGCGTAGTGCG
GCCTTGGCGATGCACGACGCCGGCGGTTTGGTCACAGTGAAACTGTTTCCTAGGGTGGTG
GGCGCAAAGAGACGAGGAGAGCCAAAGAGCGAGGATGGACGAGCAGGAAGAGAGACGGGA
TCCCTGTCGATATGCAAAACAGATTTGTTTGTATGCTGGAGAAACTATGCTAGAAATGTG
AAATGTGAAATGGACTGTCCCAACGCCGCCCCCAATGATGTACGAAAAATAGAGAAAAAA
AGAAAAGAAAAGAAAAACCGTCGTGCCGCCACGGCTATATACCAGAGCACAAGCCCCCCT
CTCCCTCCTTTCATCTCTTGGCCCTTCCTTTGCTCGCACTCTCTCGTCCATTCCTTTTTG
TCTTCTTCCGCCGCTGGACGTGCTCTCTCTTGACGTTCTGGAAACCGTCTTCTCCTCGAA
CAACAAAACAATAAACTCGAACCACATTCAGCACCCATCACACCACTCCTCGACACCATG
GCGGACACCACACAGTCGGCCGCGTTCCCGCTGGGCACCGTCAGCTACTCGGATGGCGGT
GGCAGCAGCGATGGCTCGGGGGTCGACAACGCCGGCGGCGCCTCCGGCACGTCGTCAGGC
GGCATCAACATCTCGCACGGCGCCATGATTGCCATCATCCTCGTGGTCGTGCTCGTGGCC
GTTTTTGGAAGTGAGTCACTGCCCTTGCGACTCTGCTGTTTGTCTTTCATCGCATGCTAA
CCCCTCAGTCGCCTCTGCTGTTCTCTTCTACCTCGCCAAGAAGCGTGAGTGGAAGGTTCG
CGAGAGCATCCGGAGGTCGGCCCGGCGCGTGGTCACAGCGCTCACGCCGCGCCGCTCTGA
GTTCCCCAAGTCGGTTAAGGACGGGTCGCGGGGTGGTCGTGGAGTTCGGATCGACGACGT
ACCGCCGACACCGCGCCTGCCCAAAGACCTGGAAAAGGGTCTGGGCGGTGGTGGTGACAG
AGGACGGTCTAGCAAGCCAAGCAAGTCGGGCATGAAGATCAAGCTCTCCAGCTTTGGTCA
GAAGTGACGAGGGTGGATGGCAGAAATGTGAAAGGCGGCGGTGTTGAGGAGCAAGGGAAG
ACAGGCGGTGAGATATGCCTGACGACTATGATGATGAGCAGATAGAGTGTCTCTCGACGA
GTACACTTTCCCCTTGTAATATTAGATGTGTGTGTCCATAGCTTCGTGATGTGTCGTTTT
TGCCTTTGTCTTTGTCCATATTAGAATCCCAAACTCTTTTAGTTTCTTGTTTTGTCTCCT
TATTTCTTAAAGTTGCGGAACGTGTTGCCACTGGCGCTTCTGCGCTCCCGGTTGTCGCGC
TTCGGTGCCTCGCGCACCTCCTCCTCGGGCTTCTTCTTGGTTGACTCGGGCATAAACGTC
ACCGACCGCTCACCAACGACCTTGCCCTTGCGTGCCTGGCCGAGGGTGCTGCCGTTCTTG
CTGTTGTTGGAGGCGATCTTCTGCACCCGCGCACCAATCGTACCGCGCGAGCCAAACTGT
GGCGCCGACGACGTCATGCGCATGACCACACCATCGCTGCCAGCGTCGCCACCAGCGCCA
CCAGAGCGAATAGGAGCATCCTCCTCGCCGTCCGTATCCGAGTCGTTGACACCGCTGCGC
ATCGGCTGCCACGCCGGCTTGCCCTCGGGCTTGCCGGACGCGTCCACGCGCGTGCTCGGG
TTGAGCGCGCGGAACTCGGCCGTCGTCTCGTCGACGGCGAGCTGCTCGTCCTCGAAGAAG
GCGCCCAGACGCTCGTCGCCCAGAATGCCGGCCTCGGCGTCCACCTTTTCGCGCCTCTCC
TGCTTCTTGAGCAGCACGTTGACCGTCTTCTGGTTGACCTTGACCTTCTTGGTCTCGCGG
ATGCGCGTGGCGCGCTCCTTTTCGATCTTTTCCTTGACGCGCTTCATCCGCTCCTCCTCA
TAGACGTGCGGGTTGGCAATCAGGCGCGCCTGGTCGTACAGCTTGCTGGCCACGAAGAAA
CCGTGCATGTAGGGGCGTAGCAGGTTCGTCTTGCCGACAAGATGCGACAAACTCAGCGCG
CGCAGCTCGGGCAGCGTTAGGAACTTGTAGTTGTCGTACGTCGTCGTCGACACCTCCTCG
GCCATCTCGTCCACCAGGCGCTCGAGGAACGTACACCACTTGGGCGCCGGACCCAGCATC
GGGATGAACCACGCGTGCTGCTGGCGGCCCTCATTGGCGCTTAGGATCATTCCGGAGTCC
GGGCAGTGCGCCACCGAGTTGATGTCAACCTCGGGCTCAATGGTCGCCCACGGGTCACCC
GTCACCACATCGAAAATCTTGATGGCGCGCTTGTCCGAAGCTAGTAGCATCTTCTCGTCC
GACGACGTCGTCATGTGGATCAGGTTGTTGACGGGCGAGCCGAAGCCCAGGTCCTTGGTG
AGCAGCGGCGCCGGCCGCCGCAGGTCGTAGATTTGAACAATGCCCGTGCTGGAGCCCGTG
GCCAGCGACAGGCCCGAGCGCGAAAAGTCAAGCGCCGTGATCTCGCCATCGTGCGACTGC
AGCGTCGCCACGCGCGCCCGGCTGCGCGTGTCCCAGAACTCGACCGAGCCCAGAGACGTG
CCGAACGCCGACAGGCCGTGCGACTGCTCGGCGATTGCCGCCGTGTTGACGCAGCCGACG
CCGATGCTACCCTGCATACCGCGCTCGACGCCGTCGTCCGATCCGACATCGATTTGGTAC
GACTTTTGAAATCTTCCGAGTTCCTGTCAAAATGTTAGACAAAAAACCGAAGAAAATGCC
GTGGAGTGACAGGGCCTACCAAATTCAAACGGAAAACCTCGCCGAGCCCATCACCGTCCA
GGCCGGCTGCCGGCACCAAAACTTCCGTTGACCGGCGATCGTAGACAATGTCGCGGCCGA
ACCGGGGAATGCGCACTTGATAATGGCAGCCGTTGGGCGTGTGAAACTCGATTCGGCGGT
CTTCTTGAAGATGGACTAGAAGAGGCGGTTAGCAAAAGTCATAGCCAGCGAGGAGGTAAT
GTTTCACCAAACTTACTCGACTTTGAATAATCTGTCGAGCACAGAACGAATTTGTTGTTG
AGCGAGACTGTGTGGCGGGAGAACGAGAGCGACATCTGGTGCAGGTTGTGCACGTGTATT
TGGGGCTGTAGGTGTCAGAAACCATGCAATCGGCGAGAAGAGAGAACGACAACGGTCGAC
ATCAACCTACCGGAAAGGTGCCTGTGGACATGACCCATTCGCCGTCCTCCGAGACGCGGA
TGCAGCTGCTCGCGCCCGTAAACTCAAAGTCCTGCAGCAGCTCGACGCGGTTGGCAAACT
CGGGGTCGTGCTTGAGGCTCTGCTTCTTCTTCTTGGCCAGCCAGTCGGGCAGCGAACGCA
TGGACGGGCCCGACACCGTGTACACTGGCGCCGTGCCGACGTTGGAGAGCTTCATCGTGC
TCGTCGGGTGGTTGTGGGGGAAAGGGTGGTGGGAGTCGATTGAAAGTGTGTTGAATTGAA
AGGCTATCGTTTTTTCGTCTGAAAGTGTCTAGAATATGCGAAAATAGGCGCTGACGTCGG
GTATCGTGGGTGCGCAGGTAAAGACGTTTTCTGCCGTGCAAAAAGAGTGACGGGAGGCAG
AATGAGGCCGATCCGGCGCTAAGAAAAATGTTGGCGATGTAGAGAAAAAAAAAGTCCGCC
AGCTCTTATCGATATCGATAAGGATACCGATAAGGCTCGATCGGTCGACTGACTTACATA
ATATTGTGGGGAACTGAACTTTGCTTGAGGCCAACCCCACACTCTACGAAGGCAGCTGCC
CTCCTGCCCCTCCAGATGCACTCTCTCCAAACATAAACAAAGCCGCCTCGTGACACTTCG
CTCTTTCGAAGACATTCTCATTTTCTTCATCCTTTTCGGTTTCTGACCCAAGATTCATAC
TCCCGTTTAATTTATACTCTGTCTATCAATACCTGCATCCACACACCACAACAACCCCGC
TAACTGCCCACCATGTCGCGACATCGGCTCATCCGCAACTACGACTATGAGGCGGACATG
GACGAGTTTGACGGCGATGAGTACGAAGAGGAGGCATACGATAACAACGTCTACGACGGC
ACAGAGGAGCCGGCCGCTGAGTACACCAAGGAGGAGGAGCGGGCGTTCCTAGAGCAGGCA
AAAGAGAACGTCGTGGCCATGCTGGGTGCCGAGAACGCCGCAAAGCTCGCAAGTGGACAA
GTCGAAGAGGCCATTTTATACTACGACTACGACGAAAGCAAGGCCGTGTCCTATCTGATG
CGCACGTACATTGACCCGCCAAAACCAGTAGAGAAGAAGGCGAAGGCGGCGCCGACCCAA
CAATCACCAGGTACGTCATATTTTCTTTACTCTGTTTTTTAATGTTTTTTTTTTTTTTGC
ATAGTTTCCTCTTTCCTCGTTTTTCATTTGTCTATCTGGGAAATTCTCCTCTACCTCCTT
TTCTCCTCTGGCTACGGAAGCGCTCCAACACGTTCGTTGACGGTCGACCACGCAAACAAG
GATGCCAAGCATATCCCCTCTATCCCCTGCCGCCCACGACACACGTGCCTTCGCCCACGC
CTTCACAGACGCCTTCGCGGACCGACAGCGCCTCTCTCGCCGCCTTTTTCATCGACATGC
CCTGGCTGAACGTGCCTCAGTCACGCATGGCCGTGCTTGTGCCGCCGCTGCAGCATCGAG
GCGGGCTTTTGGGCGGCTCCAACAGTGCAGCGGCGCCCAAGATGTCCAAGCTGCAGGCCC
TCGCCGCACAGCGCAAGAGAAAGGCCGAGGAGGCGAAGAAGTCCAAAGAGGCCGGTGTCG
GCGGACCCGCGAGCGGCGAGCAGGCGGACGAGGATGTGCGAGAGCTCCGAAACAAGGCGG
CAAAGCTGGCCATCGACGGCCCGGCGCAGGGGTCGCCGAGAGAGACAGCGAGTAAGGCCA
GCAGAGCAGCACCAGCAAGCCCACCGGCCAAGCTGAGCCCTCCCCCACCAGCAGAGCCTC
TTACAATGGAGGACGTTTGCCAGGAGGAGCCGGGGCTGGTGAAAGGCGAGCCTGCCATGA
TCGCTCCGCCATCTGCGTTTGCCCAGGCTTTGTTTGGCCCGAAGAAGCAGAAGCAGAAGC
CAAACCCACTCCAGGAGGACTCTGCACTGCTGGCCGTGCCCTCGCTGTCTCGTGCTCCGC
CCTCTGCGTTTGACGCCTTTCTGAAACCCTCGCCGGACGACGTCGTGTTGGACGCGCAGG
CCAAAGGTTGGCGCCGTGGCTAGATCAAGAAATGAGGCGCGACAGCTTGTTTGCTGGCGC
TGTATCAATAACAAAGTATCGATATACTAACATTTATTTTCCCTACTTTCTCTCCCCGCG
CCCTTTGCAGCGTTCAAGAACACCAACAAGAATCCCACCCCCAAGAGTGCACCCAAGAGT
GCATCCAAACAACCGGAGACGCTCGTGGAAGGAGTCAAAAACTTGAAGCTCGACTTTACA
CCCACAAAAAAGAGCAAAAAGCTCAACGTGTTGGAAGAGTTTGGCAAGGCCAACCTGAAG
CGCAGCGCCAGCTTTGTTGTCGTCGGCCACGTCGATGCCGGCAAGAGCACGATGATGGCA
CGACTGCTGCTCGATCTCGAGTATGTCGAGAAACGGACCATCAACAAGTACGAGAAGGAG
GCCAAGATAATGGGAAAGTCGTCCTTTGCGCTCGCGTGGGTGTTTGACGACAACGAAGAT
GAGCGGACACACGGCGTAACCATCAACGTGACGGCACGGCACTTTGACACGGAAAAGACG
GCGTTTACGATCCTCGACGCACCAGGTCACCGCGACTTTGTGCCCAACATGATTGCGGGC
GCCTCACGCGCTGACTTTGCCGTCCTGGTGGTCGATGCTAAGACGGGCGCGTTCGAGTCG
GGCCTCCGCGGCCAGACACACCAGCACGCGCTGATCTTGCGCAGCATGACCGTGATGCGC
ATCGTCGTGGCCGTCAACAAGCTCGACACGGTCGACTGGTCGCAGGAGCGGTACAACCAG
ATTGTGGACCAGACCAAGGGATTTTTGCGTGCTACGGGCTTCCACATGTCCCAGATCACC
TTTATTCCTGTGGCAGGCAAGACTGGCGACAACATGACGACACGGACCAAGACACCAGCA
GCGTCGTGGTACAAGGGAAACTCGCTGATCGAGGAGCTGGAGACGTGCGAGCCCCTACCG
CGGCCCATCGACAAGCCGCTGCGGCTGCCCATTTTCGACACCTCCAAGACGGCCGGTAGC
GCCATCACCATCTCCGGGTTGATCGAGGCCGGCTCGCTGCAGGTGGGCGACGCGCTGCTC
GCGCTACCGGGTAATGCCCGGGCGTACATCAAGAACATCCTGCGCAACGGCGAGCCCGCC
GACTGGGCGGTGGCGGGCCAGAACGTCACGCTCGACCTGACGCACATTGACCCGCTCAAC
GTGCGGCCGGGCGTGCTGCTTTGTGATCCGGCCAAGCCAGTGCCGGTCGTCGACGCAGTG
ACAATGAAGGTTATGGCGTTCGAGCCGCTGATCCCGCAACCCCTGGAGGTGCACCGTGGC
CGCCTCGAAAAGGCCGCCAAGATCAAGGAGCTGCTGTCGATCATTGACCTGAAGACGGGC
CGTGTCCTGCGGGAACACCCGTTCGTGGTCACGGCGTGCCGCGTGGCGCGGATCAAGGTC
GAGCTGGAAAAGAAGGTCCCGCTCGAGGCGGGCCAGCGGGTCGTCCTGCGCTCCGAAGGC
AAGATTATTGGAGCCGGCCTTTTGGAGTAGAGTCGGGGGAACTGGTTTATGAAAAGCGGA
AAAGCATTTTGCATTCTTTTTTTTGTATTCTTTTTTTGTATTTATTTTGCATTGCCTGCG
TAGGAAACGACAAACGAAAACACCAAGATACCACGATATACACACACAATACAAATACCA
ATCACCATGCAACATCACCACTCCAATATGCACCCCTCCCCCCTACAACGGCACTGTCGA
GTTGTAGGCGATGCAGCCACCGAGGAACGTGCCCGACAGTGCCGCCGTGCTGTTGAGCGC
GGCCTTACCCAGGTCGCTGGTGCCACACGTCAGGCCCAGCACGAACGCACCCGCCATGAC
GTCGGCGAGATACGGCGACGTGTGCGTGTGGTCCTGCGGGTAGTTTTTGTGCACGACATC
CGACCCGAGCGCTTTCAGTGCCTGCGCCGCGTACGCGCCGTGCGGAACAAAGTACACGCC
GGCCTTGATGCCGCCAAGCTCCTCAGCCGCAAGCATCGCATAGTACGCAAACCGGTCAGG
ACCCCACGAATAGGCGCCCGCATCGCTCCACACGTCGTTGGGCGTCGGCGCCGACAGGAC
CAGCTTGGCGCCCGCTTTGAGGAAGGCCGCGCCCGCCTGCTTCAGGTACGTCGGGTACGT
CTCGACGGTTTCCGCCTTGCCGTCGTACGTGGTCTGGCACGTCTCGTTGCCGGCGCCGTA
GCAATCGGAGCGCCCATTGTCCTTGCTGCCGAGCCCGCCGCCGTCGTTGTGGCCAAACTC
GATGACGACCCAGTCGCCCGGCTGCACCAACTTCAAGACAGAAACAAAGCGGCCCTCGCG
CGTGTAGCTGCGGGCCGAGCGGCCGGCAATGGCCGAGTTGAGGACGGCGTAGCGCGCCGG
GTCGAAGCTGTAGTGCAGGTACTGGCCCCAGCCCTGAATGGCACCGGTCATGCTGGCCAT
GGTGCTGTCGCCGCAGAGGTGGATGGTGGGGGCGGTGGCCGCAGCAGACGAGGGGAGGGC
GACCGCCATGGCCAATATGGCTTGGGTGAGGGTGAAGGCGAGGGCTGTTGCTGTCTTCAT
GATGGCGGAGTTGCGTGGGTGGACTCAAAAGTAGACGGAAAATACACAAGAAAATCAAAA
AGAGACACGGCACTCTTATATGAAATATGAAATACGATGAATCACGACGAATTACGTAGG
TCTTCATGCCAAGTCTGTTCACTTCTGTACAAATCTGGAAAGACAGGGACTGCTCTCCGC
TCGAGTCAGCCGTTCCCGGGTATATCTGACGTATATGGGGCATTCAATTTGCGGGCTGTC
CGCGGCCGGCTCTGCGGGACGCAATATAAACCGTGAGATACATCGTGAATGCGTATCCAC
CAATGGTTGAGTTTATGGGCAGAGCTGATAGCGGGTTATTCAATATCTATTGATTTTGAA
TTTGGCGATGTTATCAAGTTAAAATCACATTTTTATTTACTTTCAACACTCTTCTCATAA
ATCGTCATTTTATTCCTAGAAAAATACAAACTCACAAAAAATTGCCATCGTCATCCACTC
GTTATATACATCAAAAATACATCAGTTCTTTCCCTTGTCGCGCCACAAAAATTCATAAAA
ATACGAGACAAAATGATATGACCTCCCCAAACATTTAAGCCTTGCTGGTCGCACCGCCGG
CATCTTTGGCGGCCGCGGCCTCGTCCTCGGGCGTGAACTTGAGGCTGACGCTGTTGACAC
AGTGGCGCTCGTCGGTCGGCGTCGCGTAGCCCTCGCCCTTGAAGACGTGGCCCAGGTGGC
CGCCGCAGTTGGCGCACACAATCTCGGTGCGCTGCATGCCCAGCGTGCTGTCGACGTTGC
GCTTGACGGCGCCGGGCAGGCTGTCAAAGTAGGCGGGCCAGCCGCAGCCCGACTTGAACT
TGTGCGACGCCGTGTACAGCGGGGCCTCGCAGCCGGCGCAGCGGTAGACGCCGGCGTCGG
CAAAGTGCTTGTCGTACTCGCCGGTGAAGGGGCGCTCGGTGCCCTTTTCACGCAGAATGC
GGAATTGTTCTAAATTGTTAGGGGGTTGATCGACAAAGCATCGTGAGTGAGGGGGACCTA
CCAGGATTCAACACGGCACGCCATTCCGAGTCGGGGCGCTGGTCGGGGAAGGACATGTTG
TCTTTGTCTCGCTGGGCGGCCGAGGACGAGAAGAAGCTGCCGAGGAACGGGATGGAGGGC
ATGGACCGCAGGACGGTGCGCGACGTGACCGAAGGTGGTGGTGGTGTTGGCAGAGGAAGA
CGGCGGAGGACGGATCGGCTGGATGCGATGGAGCGTGCAGAGACGGCAGAGACGGTGCGC
AGAAGAGTGGTGAAGCGTTGAGAGAGCATGAAGAGTGAGTTGTGTGATTGGGATGCAGTA
TAAAAATAAGAATGAGAGCTGCTGTTGCAGACTTGTGACGTTTATATAGAGGTCGACGAG
ATTCGTAAGATGTGCTGGGAAAGAGGCGATCGGTGGCAATATGCACGTAGACAGCTAGCA
GCTAGCTTAGCCGTGATTTGAGTTACAGCACTGGACCCACTCCTGTCGCGGGCGATGTGG
AATCGCGGGCAGCCCCTCACTAGCACCTTCCGCCGGAAACACAAATACCTGGGTGAGCTG
GGCTCGGAGGGGCTCCTTCCCGGCTGGGATCGCCTTAATGAGGCCGGTTGTAGGAGGCCG
AAGCGCCCTGATATATGCATACAGCAAACATGAGAAGTCGAGACACAGGCTGCAGGATAC
GGCCTCCGATGTTGCTGAGATTTTAGCTTTAATTTTTCCTTTGATTATCCATCATGCAGG
CAGGCAGGCTCTCCGGAGACTACTCTGTCCCGAGCCTGGCCTCGCCCGGGCAGCCTTGTC
TCACGCTCACGTGCTGGGCTTTGGCAGCCATGTTGAGGTAATCAGGACACAAGCCTTGAA
AGAGATACCTGGCCGACGTTCAGCCAGGCGGATCTCGAATTTATGGCCGTTTCTAGCTTG
CTGCAACTTAGGCTACGGAAGCAGCCTCGCCTGAGCTGTTGCAACCGCCACAGTGCAGGC
TGTGCACGCGTGGATCTTTAGCCATTTGAAGAAAAATACAATTATTGAGATGAACTGAAC
TCGGTGTCATCTGTTGGCTGTGAACAAGAGCTCTTAGTAATTAATGAGAACGAATTTGTT
GACAAGTTGTGGTCATCAACACGACGTCTTGCTTTCATCCAACGATCTACACGTTTTGCG
CACTGTGCAGCTGCAAAAGGCCCATATAAATACAGTGCTAATAGACGCCCTATAAAGTCC
AGCGCACTGTTTTTGTGTGCCCCACTAGGCCCTGAGTCCGTTTCCAGAAGGCGCCTGGCC
CCTGGCGCAATGGCGATTTTGAGTTCGCATATCCAGGCTTCGAAATTCCCACTATTTATC
ACCGCCTTCGGCCCCAGCCCAACCTCGTCGCTCGGCCACCTTGCACCTTTCCACAGGCAA
CGACAGTCTTCTCCCATCAATCTTCGACCTCCAGCCTTTCCTCGAACTCTACAAAACTCT
CGACATCCATCGAACTGGACGACAGACCGCCATTGTCGGAAATCGCTCTTCGTCTCCTTT
CGCCTCCTTTTCTTCATCCCACCTTCAACCTCTACATCCCACCTCACCTCTTCTCGTCCA
CATCCCACACCCACCATGTCGAGACGACCGGCCCCCAATCCGGCCGCCGAGCGCGCCGCG
CAGAACCAGCAGACGATCAAGACCCTGCTGAAGCTCGAGCCCAACAAGGTCTGCGCCGAC
TGCAAGCGAAACAAGCGTACGTGAATGTTCCTCCATCCTTGCCATCTGAGCTCTTCTCCG
CTCCTTATCACACTCACTAACTTGATAGACCCCCGCTGGGCCTCATGGAACCTCGGCGTG
TTCGTCTGCATCCGCTGCTCCGGCATCCACCGCGGCATGGGCACGCACATCTCGCGCGTC
AAGTCGGTCGACCTCGACTCGTGGACCGACGAGCAGCTCCAGAGCGTGCTCAGCTGGGGC
AACGCGCGCGCCAACAAGTACTGGGAGGCCAAGCTGGCGGCCGGCCACACGCCCTCCGAG
TCCAAGATTGAGAACTTTATCCGCACCAAGTACGAGCTCAAGCGCTGGGTCATGGACGGG
CCGATCCCGGATCCGGCCACGCTCGACGTCGACGGCGACGACGACATCCCCCTGAGCATC
GTCAAGGAGAAGCAGACGATCGACCGCAAGGAGTCCATCCGCAAGGCGTCCATCGGCAAG
ACGGGCAGCGGAGCATCGCCCAAGTCGAGGTCTGTGGCTGCACCCGCGGCGCCTGCTGCC
TCCATCGATCTCATCGGCGGCGGGTTCGACGACGCGCCCGTCTCGTCGACGCCGCCCCCG
CGCGCCAGCACCGCCGGCCCCACGGCCGCACGCGTGCCACCCAAGGCCGACCCTGCACCG
CCCAAGGCCACGGCCGCCAACAACAACAACGCAAAGGACTCGCTGCTGGGGCTCGACTTT
TTCGGCAGCGCACAGCCCGCAGCCCCTGCACGGCCATCGAGCACGACGGGCACCTCGGGT
GGTGCCGCTGCCGCCCAGTCGCGGCCCGACCTCAAGCAATCCATCCTCTCCCTCTACGCT
ACGGCACCCCGTGTGCAACAACAGCAGCAACAGCAGCAACAGCAGAATGTGGGCGGGTTT
GGCGGTATGCAGTCGCCTGGCCAGAGCGCTGGTGGCGGCGGCGGGTTTGTTGATGCCTTT
AGCAGCCTGAGCTTCTCGTCTGCGCCCGCCGCTGCCGCCACCACCTCGCCCAAGCCGGTC
GACGCTTTTGCGGGCTTGTCCAGCTTCACCAACTTGAGCACCCGCTCACCCCCGCCCGCC
GCCGCGTCCTCGTCTGCCTTTGGCGGCCTTGGCGGCGGCAGCTTCTTCGACAGCAAGCCC
GCCGCGGCACCAGCACCGCCACCCAAGCCCGCCGCCGCATCCTCGTCGTCGGCCTTTGGC
GGCCTCGGCGGCTTTGATGCTTTCTCCTCTTCGCCCTCGCCGCCCGCTGCCAAACCCACT
GCCGCCGCCCCTGCGTCCAACGCCTTTGGTGACATGTTTGACTTTTCTTCTCCGGCCCCG
GCCGCCCCTGCGGCCACAGCACCACCACCCGCGGCTGCCGTGAGCCCGCCGCCCGGCGCG
TCCGCGTCGATGAACTCTGTTTTCAACCTCAGCCAGCCTGCGGCTAAGCCCGCGGTCAGC
CCACCAACGGCCTCGGCCGCCCCCACCAGCCCACTGGCCAACGTCAGCGCCAACTGGGGC
AACTCGGACGTCTGGGGCAGCAACGACGGCTGGGGCTCGTCGGCGTCCGCAGCACCCGCA
GCCGCCACCGCGCCTGTGCCGACGACAACCTCGTCTTTCCAGAACACGGGTCTGGCCAAG
GCGTCGACCGGCAACGACTTTGGCTGGGGCGGCAGCAGCGGTAGCGGCGGCGGCGGCGGC
GGCAGCGCCAGCACCAGCGCTGGCATCGGCTCGTTTGCGACCCAGAGCATTGTCCCTGGC
GCGAGCGGCGGGTTCGCGCCGGCGCCCAAGGTCGCCGCCGACGAGGAGTTCGGCGGGTGG
TCGTCTAGCACGACGACCACCGCCCCCGGCGGCGGCAACGGCGCGGTAAAGCCGGCGACG
GGCTTTGGCGCGAACGAGGACCTCTTCTCCAACGTGTGGAACTAGACAAGGGCGGGCAAC
GGTGACGGATAGGAATATGGTGTGGGCAGGGAGAAGGGGCGGTTGTTTGCGTTTTACGTT
TACGTTTTTACGTTTTGATTCTTATACGTTCTTTAGCTGCGACTTTCTTCTTTCTTGTTA
GCTAAAACTGCATCGCCCGTGCTACTACGGGGGGAAAATGAATGAAAACGAAGTCTTGTT
GTGCTTTCAATGGCCATGATCGCAGTGACGCCCCTCTCTCGACAGAACAGGATTCGATTA
TGCCCAGCAGGATAAATAGTACATTGTCTATCCAAACAGAACAAAAACACAAAGAGTACA
AGAAGTAGAAGCGCAAGAAGCGCAAGACGTGCAAGACGCGCAAGACACGCAAGACACGCA
AAGAAGACAGCCCGCGGGCGTCTCCCGAACAGATGAATTCCAGTGGCTCCTTTCCAAAAT
ACAACGCCTCCCAAAACGCCATTGCTATGCCCAAAGTTGTCCAAGCTGCAGCAGCAGCCT
AGATTTTTGTTTTCGTGTATGTGTGTGTCGACGGCCGTCCTCGCCGTCGCCCCCTTAAAA
GATCAGCCGGTAGGCGTAGTAGAGGACGATGAAAATGCCAATAATGATGCCCGACAGCTT
CAGGATGGCCACGCGGTTGCCGGACGCCGCCATCCGGGTCAGCCGGCCCGCCGAGCCCTT
GAGCTGCGTCGACATGCTCGAGAACGTGTCGTTGGCCGAGTCGAGAACGTCCTGCTCGCG
CGCATTGTCGTAGATGTCGATCGTCACGCCGCGCAGCGCCGTCACCTTGGACGCCAGCTC
GTCCAGCCGCGAGTTGTTCTGGCGCTCGCGCTCGTACGCCTCAGACATGGTGGAGGTCGA
AAAGGAAGAGGATGATGGGATGGGGATCGAAAAGGGGTTCGTGATGATTGTCGTCGATGC
GATTGACGATGCGATCGAGATGATGGTAGGGTCTGGTTGTGTCGTTGTTTGATTGAAGAG
ACGATTCGACGATGCGCACGACAGCGACAGCAATGCAAAGGCACCGTAGTGTTCGTTGGG
GTTGGATTGATGGGGGTTGTTCGAATAGGAGATGAAACACAAATGTTTGTTCTGTTGCGC
ACTGACGATGACGCTGGGGCGACTTGGCCAGGCTTTGGCCCACAGGCGACGGGCGAGCCA
GTCTCGGCACAAGGCCTGGCCAGGCCAGACAACCATTTTAGGGTGTTTGTCGGCCTGTGT
CACAAGACACTCCAGTGCTGTGGCTGACGCTAACCGTGCGGAGCGCCACAAGGAAGACAG
GCTTCACCGTTCTGCCATCCCCCAGTCCTCCCGGCCTAGGCCTGGCCCCATTCCTTCCGT
TTCCCAGTCCTTCAGTTCCTGCCCTTCTCGCACAGTTTAGGCAGCGCGGGGTGGCCGCTC
CAAGCAGCTTAGCGCCGCCCAATTGGACGGGGACACAGCCCCTCCGTCGCTTCCGTTCGC
TGGAGCAGAGACTGGATGAAGACAAAGAGGCAAGCGCGACCGTCCAGTGCCCACCGCAGC
CCACTGTTTGCTCGCGCAGTCCGTCGCTGTTCGCCGGTCGCTACTGCCACTGTTACGGTG
TTGCCACCAGAAAAGAAGCAGAAGGAACGCATTCGCATTCGGGGACAGCAAGAGCCACCC
GCCAATGCTCGTCTCACTCGTTCTCGCTCTTTCTGCCCAACTTGCCTCCTCGCTCTCTCG
CGCTCTTTTCTTCTTCTCCAAACGTCACTCGTCATCACCAACGACATCACCAGCTCACCA
GCCCTCGCCTCTGCCACCACCACTGTCGTCACCCGTCTGCGCCATCCCGCATCTGAATCG
CGCTGCCTACAGAGCATTTATATACTAGAACTTGTCCTGCTGCCAGTCCTACGCGCGGCG
GGCACCACCACAGCCCCAGGTTCCCTCTTTTTAGACCTCTTTTAGACCTCTGCCGTTTCT
TTCCTTTTTTTCTTGTCGTCTCATCCTCCGGGCTTCATTATCTCCCTCGCCCTACGGACG
TGCCTATCTGCGAGCTTTAACACCCATAGCGTCCCATATTGCTCCCCTGTCCTCCCTAGC
CTCCGCGACGTTCCCCACCACGCATTAAGATCCCTCCGTTTTCCGCCCATTTCCCTTCCC
AGTCTCGCTTCCGTGGCGGCCTCTTTTGTCTCTTGTCATTCTGCCTGCATTCTGTCTGCC
CACAGACGCACATTGTTTCGCCCGGTCTTTGTCGACCTTCCTTGCCCGAACGGACTTCAA
CGTCAGAGCCTCTCTGCCAGCCACACATCGTGCGCCTCTTCCCCGCGCTTGTCAAGGTAG
CCATATCCTTCACTGTTTCTTTTCTTTCACTCTCTTCACTCTCTTCACTCTCTTCTTTCT
CTTCTTTCTCCTACCTTTTTCTACCTCGCTGTTGTCGCTACTCCTCCTTCTTCCGCCGAC
ACGCACTCCATTTAGGCATCCACACCTCCCTCAATCCCACCAATCCGTACCGCTGCCAAC
CACCCCAACAGCTTGGCTCGTCAACGGTCCTAGCCTGCAGTAGGCCGTGCCACTGCAAAT
ATTCCATATTCCACAGACCTTCCCTGCCATTCCTTCGAACCTTCTCCTCTCCCCCCCTTC
CGAGCCCCTTCTTCGCCGTTCAACCTCTTTTCGTCCACAAACGTCACCCGCGAACGACGT
CAACCACATCCCGTCGCAAATAGCAAACAACTCTACAACCGCAGCCATGGGTATCAACAA
CCCCCTTCCGTCGTCGATGGCGTGTAAGTAAAACCTCCGTGCTCTTTACCCCTCTCTTTT
TTCCCCCTGTCGCATTTTCCGATCGCCTCTGACATCACAACGTGCAGCGGAGTGCAAGAA
GTGTGGCAAGATTCTGGCTTCGTTTATCGACCCTCGCCAGGCTTTTGGCCCTGAGAAAGT
CATCCCCCCCTCGGTTCTGGCAGACGCCAAGGTACGTTTCGACCCTATCTAGCATCATTT
CTGCATCCTCACATGTCTTTCCTGTCGCCTAACATTCTCCTCCCCGATTTTAGGGTCTTG
CGATCATTACGGTCTTCAAGGCCGGCTTCCTCGGCTCCGCGCGTTTCGGCAGCGGTCTTG
TTATTGCGCGACTTCCCGACGGCAACTGGAGCGCACCCAGCGCCATTGCGACCGGCGGCG
CGGGTTTCGGTGGCCAGATTGGCTTCGAGTTAACAGACTTCGTTTTCATTCTCAACGACG
CAAAAGCCGTCAAGACCTTCTCGCAGGCCGGCTCCCTGACCCTTGGTGGCAACGTGTCGC
TTGCCGCCGGCCCCGTCGGCCGCAATGCCGAGGCGGCCGGTGCCGCCAGTCTGAGGAGCG
TCGCCGCCGTCTTCAGTTACTCCAAGACCAAGGGTCTGTTCGCCGGTGTGTCGCTCGAGG
GTTCCGCCATCATTGAGCGCAAGGAGGCCAACGCCCGTCTCTACGGCCGCATGGTCAGCG
CCAGCGAGCTGCTATCTGGCTCCGAGCCGGTACCCCACCAGGCAGCCCCGCTGCTCAACA
TCCTCAACTCACGTGCCTTCAACACCGGCGGTCGCAACAACAGCGACGACATGTACAACG
ATATCCCCGTGTACGATGACCAGTACGACAACGGCGGCGGCGGCTACGGCAACAACAACA
ACAACAACAACAACAATAACAACAACAACAACCGTCGGAGCAACGGCTACGGTGATGGTC
CTGTCCGCGATAGTGGCTACGGCAGCCCATCCTGGGACCGTGGTGGTGACCGGGGTGGCG
ACCGCGACCGCGACCGGTACGACCGCGATCGCGATGACGGCTACGGACGCAACGGTGGTC
GCGACGATGGCTACGGCCGCAACAATGGTGGCGGCGGCGGCGGCGGCGGGGGCGGCTACG
GTGCGCCCCGGCGCTCAGCAACGACCAACTCGTGGCGCGACGACGGCTACGACGACCCGG
GCTCGCGCGGGTTCAACAACAACTCGCGCTCCAACACGTACAACGACAGCAAGCCGGATT
CACGATCGGGTCCCGGCCGGCCGGCTGCGCCGAAGCCCAACTTTGCCAGCAAACAGAACC
TGCTCAAGAAGAACGAGGCCGTCGCCCTGTTCACCTTCGAGGCTGACCAGCCAGGCGACC
TGGCGTTCAAGAAGGGCGATGTCATTACTGTGCTGAAGAAGACGGAGAGCGACAACGACT
GGTGGTATGTATCAACTCCTCGGCGCTTTAATGAAGTTTATCAGTTTCGTCACAATACTA
ACGCTGAACAGGACAGGAATGGTCGGCACAAGACACGGCATCTTCCCGAGCAATTACGTC
AAGATGAAGGAGTAAACTCGGCCACCGAGATAAGACACCACCCGCCGACGCAGCGGTTTA
CGAATGATCTGAAAGAAGGACAGACAAAAGAGTTTGAAACGCTGTTTTCAACTACGACGT
TGTTAGGATATCCAACATCCTGGCGGGAAACGGTCACGAGAAGAAGTTTTTGGGTCTTTC
GTTTTGCATTTTTTGACGTCTTTCCTGGTACTTTATTTTGGCTTTCGTTTTTCATTTTTC
GTCCTTTTCAGTTGGTTTTGTTATTTTTCTCTCGTTCGAGGGCTTAACCCGGACCGTTTA
CTGTTTGATATAGTTGATTTTCACTGGTACTCATTTTATGATTTCATTTTCTCATTTCTT
CACGCTTCTTTTTCTCCCATTGAGCGTCTTTTTCGTTCGATTTTGGACTTGTGCTGTGCC
CAATGTGCTAGATATTCCCTTCTCTTCCTTTTTCTCGTCCTCGTCTTACGTGCTTGGAAT
TCGGGGTATATCTCTTGTGTTGCAACATGTTTTGTCATTGCGATTTCATTCTCACAAAAG
AATCTCTTACAGTCTTATCAATCTCGTTTCCTCAAGAAGCCTCCTTTGACATGTGAACTT
GGATATCGTCTTTCCGCGATCTTCTCACTCTCACTCCAGGCCTTCAACTATTTACTATTG
CCACCAACAAAGTTGGCACTCGGGTTGTTGCTCACTGTGACCAGCGACTGCGCAACGATG
GCGCCCGGCGGCGCATACCCGCCCAAGCTCGTCACAGCGGCCGCCACATTGCGCCAAAAG
TCACACGAGGACTTCTCGTTTTGCGTGTCGTTGATGGTGCTGAAGCCAAAATCGCCCACG
TTGAGCACGCCCATAATCTGCTCGCCGCTCGCGTTGCTGATCGGATGGTCCCATTGGATC
GTGCTCGGCAGGTCAAAAACGACGCGGTTGGTGTTGGGGTCGCCCGTCGTCACAAAGGAT
GAAAAGTAGCTCTGCACGGCCGTGCTGAGACCGACCAGCAGAACGCCCACGAGCGGCATG
AGCAGCGCGAGAATGTCCTGCAGCCAGCTGTCGGAGGCGTCGACGCCACTTCGGGCGTTG
AAAAACGTCGGCAGCAGGTCCGTGCCGTGCCAGCCGGGCGTCACCGAGTACTGCATGTTC
CAGACCTTGTCGTCGCCGACGGCCTCGGTGATTTGGCGCACGTTGCAGGTGAAGCAGCTG
TCGCGCAAAAAGGCCTCGAACCGGGCGGACTCGCTGCTATAGATTGGCGTGCCGGTGGTA
TTTTGGAGAGGCGGATAGAAATCCAGAATTTTCTCCACGACGTTCGAGTGCGTGTAGTTG
GGGAAGGTGCCGCGAACAAAATCAGCAAACAGCGTGTCCGTAGAGGCACTGCCGGTCACA
AACAGTGTCGCCTCGTTAGAACAGTGCGACAGCAGGAATCCTTCGACGCCCTTGGCATAG
TTGCCCGACGTCAGCTCCAGCACGGGCAGTTGCCGGATGAACGAGCCATCTGCGGTCGGC
CCTACGGCGAACGACCCAGCCGGAACCGTATCCATCAACGCCTTGTTGGCCGCCACAAGC
GTCGCAGGATCGGCTTTCCGGAGACACTGGATGGTCTCTTTTTCACTGCTGGCGCTGCTG
GTGTTTCCGCTCTGGCCACACCCTGTCAGTGTCGCAAACGTCTGGAATGTAGCTTCGACC
GTACCCGCCCGGTCGTACATCCACTGGTACGCCGGTGACTGGATGATGGCCCGCTTAAAG
AGCGGATCCAGCCTGCCGCCCCCGGCCACGAGGTGGTGCATCAGCGAGCCCGCACCGGCC
GACTCGCCCATGGCCGTGACCTGCGTCGGGTCGCCGCCGACCAGGGCGATGTGGTCTTGC
ACCCACTGAAAGGCGGCGCGCTGGTCCCACAGCCCGGTATTGGGCAAGGCCTCGCGTTCC
ATGGTGGTGCCGGCCAAAAAGCCGTACGCACCGAGGCGGTAGTTCATGGCCACAAAGATG
ATGTCGCCGCCGGACTGGCCGATGATCCCGGACCCGTCGTAGAACGGCATCTCGGGCATG
GAGCTGTCCTTGCTGCCGAACACAAAGGCACCGCCATAGATCCAGACAACGACGGGCAAC
TTGGACGTGGATGGCGACGCGAGGGCCTTTGCAGGCACATAGACGTCGAGAAAGAGGCAG
TCTTCGTCGCCCGTGTTGAATATTGGGACAGGGATACCAGAGATGCTGGAAGGAGGAAGG
ACAAAACGGTAAGTCAACATGGACACACAAAAAGACTAGTACACGGGCACCCTCACTTAC
AACTGGTTGATAGCAGCACCGATTGGAGAACTATTTCCAGAACCGACGACATTCAAGTTC
TTGACAGACGTTTGGACACAAGAGTGGCCATAGCTACCATCTTGAAGCGTCTTGTTCTTC
AGCGGCGGCGCCGGCTTGGCCCAGCGAAGGTCATCGACGGGCGGCGCGGCATAGCGGATA
TTTGAAAATGTATATCTGGTGAGGGGCTGGTAAGTACGCAAAGTCGTGAAACATCGACCC
ACGGCTAATGAGAAAGGGCTTACATGTCGTCGTCTGCATTATGGCTGGATGCCCTGTACG
ACGCATATGGAAGCTTCAAGATAGGCAGCGATGTTGACCTCGACTTGCTATCTAGAGGAC
CCGACGTACCGACGGTGACAAGTGAGAGGAAGAACGCGAAATGGGGGAGGTGGGTAATCA
TGTTGGCGATATTGGGGGCAACTGGGGGGCATGCTTTGGATGAATGGCTAACGAACCTGA
GGATACAGAAGACTGACAACATCGCCAAGTTGGACCGGGGCCGATCATGTGGTTATATAT
CACAGTTTGGTGCTCGACACAGACGCACAAGCGAGATCACCTAGGTCGGCCACGAGAAGA
CCCAGACTGGTCCATCCAGAAGCTCGCTGCCTCTCACACGCGACCCGCGCTTGCCGTCTG
TTCGCCCACACCTCCTACACCCAAGTCCTCTTCTAGAACCTCTCATCTGGCAGGATCGTT
TTCCCCGGGCGCGGTACGAAGCATCCTGTGCGGCCGTACAGCTGACGACAAGTAGCCGAG
CAGATTAAAACAGACCCTGGGCACAAGACTCGATGAACGAAAATACGAAGAGCGCTAGGC
CAAGCTCCAGTGACCCGCACCGAAAACATCTGAATCCTTTCTCGGTGGGCGGCAGCTGAG
CCTAAGCAAGACACACCGGCACACGAGCACACAAGAACACAAGTTGCCCAACGCGACACG
AACCGAGACAGCGGGTGGGCGAAAGAGGAAGGACGAACAGAAAAAGCAATCAAAGAAAAG
GGAAAACGCAGGACAGTACGAGTTTTCTCGGTTAATCCGTGGGCCTAGCCACAATCCTTG
CGGCTGGATCTGTTTATTGATTTCCTGTTGCTGCTGATCATGAGGCCGGGCATCGACAAA
TCAGGAGCCTTGCAGGCCCTTTTCTCGTCTTATTGCTGTGGCGTGCAGCCGCCGCACGAC
GACGAAGCTGTCGGCCACCCAATCACGGCGCAAAACACGAGTTGTCTGTGCCTCGACTTC
ACGATTTTACCCAAACGGTCATTAGACAGAGCCGCCCGGTCGGGCTCCTGTTGTTCACTT
TTTTTGCACTCGGAAAAGGCGACAAAATGGGCCTTTGTGTTTGGTGATACTACGACAGAT
GGCCACGCCGAGCGTCTGTGGCAGCCGTCCACAGCATAGATCACACGGGTCAAGCCTCGC
AATTTTCCGATAGGCAGCTTTCTCTGCCTCAAATTCGCTCTTCGTTGTGGCGAGATGGAT
TTCGCTTGAAGCAAAACTATCAAGAAAAGGTTACATGCTGACAAAACTTAGTCAAAGCAA
CAGCGAGCAACAACCTCAAGGTCTGTCGAAAGCGACCTTTTGTTTCCGTCGATGTCGTCT
TTGGACAGCATCCAGTTCTCTCAACTCGAAACAGGCGACGTCAGCCTCATTTTCTTTTTC
GAGGCGTGCAGCGCCCAGAATCAGATATACAAAGGGACAAAAGAAGAAAGGTGCCTCCGG
GCCTCCAGTTCAGGCACTCGGGATGTCCGCTTTGCACGCGAACGGCGCAAACCCCATCCC
AGCTGGCAACTCCTTTCTTTGACGTCACACGAGCGAGGACATATGCAAGGCAGCGCGGTC
TTACAGAGATCTCTGTTAAGATTGCCCAGCCCGCTGGGAAGTCCCTTGTCCTCCTAGAGC
CGCCTCATTTTCGCACGTCTTTTGTCATTATTGTCTTTCATTGGAAGCGCATGGAAGGAG
TGCATGAACGGCCGCGCCGGCTCGACATTCCCTGGTGCCAACAGGGCAGGGCAGGGCGGC
AGAGAGCAACAAGCCAAATGCGGCTGGCCATCTTCCGGCGATCTGTGTGAAACAGCAGCG
TATCAACCGCATCAACCTCTCGTCCAAGAAACGACTGTCAAAGCTAGTCAAACTGGACGA
AGCTTGATCTAGCTTTCATGCTATTTCGACACTACGTATTTTGGCTTTCCTTTTTGCAAA
TCATGTTCGTCCCGTTGACACTCTTTTCGTTTCTTTTCGCTTCCTGGCCATCCATTCATG
CTCCCACCCACTCAGTATGAGCCGTGTTTCCGTCGCTGTGCCTATCTTTCTCCGCGTGAT
TTTGCTCTTTTCGCTTTTACTTGCTCGCCAGCGTTTTTGAAAAAAAAAATCTGCATATTG
TTTTAATCTATATTCCCCAGCTGGTCAAGCGACCACGCCCTGTTCCCTTCTCTCGTCAAC
ACCTAACCCCCCTCCCCACAGATTTGGCCTTCCGTCTTTGCCGTGGTTCACTCCGTTTCG
TTGGTGCGTGCATAGTGCTTCCATATTGCGATGCCCTTTCCAGCGGGCGCCATCCGGGGT
TTGGAGCCTGCGAGGGAGGGGGATCGTACGAAAGAGAAAGCCAAGCCGTCCCAAACCTGG
ATGAGCGTATTTTTATATTTTATATTCGTTCACAAGAGAGTGCGAGGGTATTTTAATATG
ATATCGCGCCTCCACTATGGTGTACGCAACCTCTTCACATGCCATGATGACCGAGAAAGC
AGGACTTCCGGCGATGCTTGTCGACGCGTCCACTCGAGGATTGCAAAAGGTATAAAGACG
CAGTCGAGGACCTCGAGTTCTTGGCAAACAAAGCAGGAGATACTCACCAGACCTCACTCT
TCAGGCCTCACTCTTCAGACCTCACTCTTTGCATCTTACCCAACCTTGTCAGATAAATAC
TCTGCTCCTCTTCATTTGGATAGTTCCCCAAAACAATCACTCCTAGCCAACATAGGAAGA
CAACAAAATGCGCTACTTTACTTCCCTCCTGCTCGCTGCCACGGCGGCTGATGCTCACTG
TATGTTCTCATTTCTTGCCCCCGGACATCCTTCTGCCTCCTACGATCTTGCTAACCATTG
TCATGTCAGACACCTTCTCGGCCCTCCTCAATGGCGGCACATCTACGGGCGACTGGGTGG
CCGTCCGCAAAACGGTGAACTGGCAGAACAATGGCCCCGTCACAGACGTCACATCGAACG
ACATCCGCTGCTTTGAGCTCAGCCCCGGCACGGGCGCCACCCAGACGGCCAACGTCACGG
CCGGCGGGTCCATTGCGTTCCAGGCCAACCCGGACATTTACCACCCGGGCCCGCTGGCCT
TTTACATGGCCAAGGCACCGGCGGGCCAGACGGCGGCGACGTTTGACGGCGCCGGTGCCG
TGTGGTTCAAGATTTACGAAGAGCAGCCCAACTTTGGCGGGCAGGCGCTGACGTGGTCGA
GCAACGGGCTCAAGACGCCCTCGGTGACGATCCCCAAGTGCCTAGCGGACGGCGACTACC
TGCTGCGCATCGAGCATTTGGGCTTGCACGTGGCACAGAGCGCGGGCGGCGCGCAGTTTT
ACATTTCATGCGGGCAGGTCACAGTGTCGGGCGGCGGCAACGGATCGCCGGCGGACCTGG
TGGCGTTCCCGGGTGCGTACAAGGCGACGGACCCGGGCATTCTGATCAACATCAACTACC
CCGTGCCGACGTCGTACACAAACCCGGGTCCGGCGGTGTTCACTTGTTGAGTGGTTGTAC
GATAATGTATTGTACTTCTTATTGTCTTTGTCATTTATTGTCTCATACCTTTTCTCATCG
CATGATCTATCTGGATCCGAACATCTTTCTGCTGGCTTTGGACTGCGTTACTCATCTCTA
TTTTGAATACACATCTAGTGCACTTTCCTACTTGCAATATGCATTTGCTTGCCGCCCGCA
AATATCTGTGAAGCGCGCCTGGAATTCAATGGCGTACCGCACAACAAGGCGTGCCTCTGC
CTCGTCGTTGCCCCCGGCGCCCAAGGCTTTTGTCACGCCCAGACACTCCTTGAGCATGCT
GTCTTTGAGGTCGGCCAGTTCTTGGAACAGGTTCATGCCGGCCAAAAGAGCTGCCTCAGG
CTCGACAAAGGGCACCGTAGTCTGGACTTCCGTGTCCGTCATGGCGGCCCTGCGAGCCTG
CGCGCTGGCCGATCGCGTGTCCTGGCCCGGTGTCTGCGACAAATGTCTAGTAACCGACTG
CGGCAGCTCACGTCGTGGCGGCGGCTCATCCACATCATTCGGGATCACTGGGGCCTGCAC
CGGAGAATCGAGAAGGCGGTCCCGCTCGTATGGTGTGCTGCTGCTTCCCAGTCCGGTCAT
GTTTGGCGTACGACTCAGGGACCGACTTGCGGTGCGGTTCGCAGGAGGCGGCCATGGAGA
AGTCTGTGTATCGGCTGAAGACGACTCACGTCGAAGTAGGCTGGGGGAGCGTGTATCTTG
CACTGCCATGGACGTTTGGCGGCGCTTCATCCTGTTCACGCTTTCTGGGCCCGGCGGTGC
CTCGGAGTAGGTTCGCTTGAGCGAAGTTGACGGGGCGCCGACAGATAGGCGATGAATCTG
CACGGCTGTTCCGGTCGTCGAAGCAGCACGAGCGACCGGCTGGTTGGACAATGCCCGCGA
GACGAAACTTCCCGCGCGGGGAGGGCCAGATGTCACTTTGCCAGCCAGGTCACGCTCCTG
AGAGCCCTGCGAGCTAGCCTGCATCGACACGACCGAGGACGTTCGGCTCAGCGTTGCGCG
GTTGTCGTTCGTGGGCAGCGAGGTGCATCGTAGACCGATGCGCATAAACTCATGCGAGGC
GGACTTGAGGTCGCCGACGCTGAGGAAGCAGAGCTTGAGGAGTGATCTTTTCTTCTATAG
TGTGTTAGACCTGAGGCAGGATAGAGAAGATACAGAGTAATAGTTCTCACCCTTTGCGAT
CCATTCTGGGAGGCATTTTGAGAGTCAATTTGTGTCGACGAGCGAGAAAGAACGCGGCTG
CTTCCACGGCTGCTGTCGCTCACAGCTGGATCGTTCGGGTCAGAAAAGAGCAGCGTGGCC
CGCGTGGGCGGTACGATGCGGACTTCGCTGTTGCCGGGGTTGAGCTTGCCGGTGTCGATC
TCTTTCTGCGAGGGTTAGCTGAGCACCCCAATCAAGAGAGACAAGAGATGCACTCACTAT
CACAGTCGAGCCCTCGACGACGCAGATACAGTAGGACGGCTTTGGATCACCTGCTGGCCC
TGCGCGCTGTCGATTCGAGGCTGTTGTTGCCAGGGGAGACGCCGTAGAAGAAGAACCAAA
AGAAGAAGCGCGGCTATTGTAATTGCACTCCAAGCGCAGCGTCACTGGCGTAGTGGCTGT
CCGTGTCGCCGTCCATTGTTCAGTGATGGCCTCCTGAAGATCCCACTGGCCGGTGAGTTG
TCGCGCCATGGTGTCCTGTCGATGAAGGGTGGGTAGAGGAATACGGTTTGCATGAGGTTA
AGTACAAAGGAAGAAAAGGAACAGAAGACACATTGACAAGAAAAGGGGAAGTATCATAGA
AGGTCGATTGTTCCTTCTCGATGCGGAATAGGAGTGGCTTAACGAGGCTCTCGCAGAAGG
TGCGATTTGACATGACTGCAGCCCTCAAACGGAAAGAGCTCATCTACGCGGCAACGTCGA
GACAGTATGTGAGAACCATCACCAAAGCAGATATACCGTCACTCGATGAAGAAATGCGAT
AAAGTTTATCGTATGCGTGATGTCGATGAGGTCCAGATGAGCTGCTGGTCCCAGGTCATG
TCGGCGTGCCGCGTGCAATGCTCGTCGTGCTTCAGTCTTCAGTCAGGCATCTCGACACCA
ACATTGTATCCCATACACTCGTATAGAATAAATTCAAGCGTCTATCCTTTTTCAAAAACA
CACTCAGACACATTTTTATTGATTTTCGTGTGAGAGTTTGTTGTCGTTGCCGTGGTGGTT
GTGATCGTGATGACCTAGCCTGGTGCGCACGTTCAAGCCACGGCTGTTGTGGCGCAAGAG
AACGGCCTCTGATTGGCCAACCACCACGCCCCGCACGGACCACGCCTGCCTCGAAAAAAT
AGTAGCCATTTCTCACATTCGCGAATTCTAGCGTCGCCTTGTGGTTGCTGCTGCGCGTCT
CCAGCAAGCATCCCTTTACACGCATCCATCTCCAAGCGCAAACGACCGGCCCCATCGGCG
CGCAACCACGACGAGCACCTGCATCGCGCACGCAGCACGGCCACAACCCACGACGGTCCA
TTCGAGACATTGAGTGTCTGTTTTCCAATTCGACGCGACGATAGCATCCTCGCAGCCAGA
AAACGAGGACGTCGAGATCTTTTTGGAGGCGCGACTTCAGCCTCAGCTTAAGAAGCCTCC
AGACGGGGAGCAAGACGGTGCGCACATCACAACCGCAGGTGACAGTCACGATCACCGAAA
CAGGAACGGTCACGGCCACCGAAACGGCGACGGCATCAACGGTACCTACGGCATCACCAA
CGGCATCCACCTCGCCAACGGCATCAACAACATCCACAACCTCATCCGCCCCGACCATAA
CTCCCCCAACTCCCCCAACTCCCCACGCCAACACCTCCCCCGCTTCCCTCCCCTCTTCCG
GTGGCCCACGATGGCGCCGCAGCCGGGCCACACGATCGACCAGACGCCCGAGTACGTCGA
GTTCATCGCCAAGCTGCGCGACTACCATGCCAAGCGCGGCACCAACTTTGAGCCGGAGCC
CAAGGTCGGGCAGACGCCCGTGGACCTGCTCAAGCTGTTCAAGGTGATTGTCGAGCACGG
CGGCTACGACAAGATCAGCGAGGAGAAGCTAGCGTGGCGCAACATGGTCAACGCGCTCGA
GCTGTACTCTAACAACGAGGCATCGGCCGCCTACAGCCTGAAGCTGGCCTACTACAAGAA
CCTGGCCGCCTACGAGATCACCACCATCCACAAGCAGGAGCCGCCGCCGCCCGAGATCCT
CGAGCACATCTCGGCCAAGGGCGGCGGCCTGCTGACGCGCACGCTCGAGAACTTTGGCGG
CCACCGCGCCAACATGCGGCCGTCGGGCGCCTTCGACACGCCCATGGGCGGCACAGGCGG
CGTCGGCGACCCCCTGGCCACGCCCACGCCCCAGGACCACGGTGCGGTAGGACCAGACGG
CACGCCTCTGAGTGGACGTGCGTCGCGGGGTCTACGTGAGGCACCGCCCCAGCGCGTCAT
CTTCCAGCCCGACACGGCATCGACGCGCCAGTCGCGGCATGCCTCGGGACAGCAGCCCGG
CGGCGGCGGCGCGAACGCTGGCCACCACGGCCCGCCGAACCACCACCTGCCCGGGACACC
ACAGAGCGGACCGCACCAGCCGTTTGGCATGCACCCATTCCCGCAGAACCAGAACCACCA
CCTACCGCCGCACCAGCAGCACCAGGCGCCGCCGCAACAGTCCCACAACCGTAACGCGTC
CATGGTGTACAACCCGCCCAACTCGGACCTCTTCTCGTCCGCCGTGCAGTCCTACGAGCC
GCGCGGGCCCGTGCCGATCGTGCTGCAGCTCGCCGAGGCGCCGGCCAACGCACCCGCCAA
GTTCCTGCAGCAACAGCGTCTGCAGCGCCTGCAGGCGTCGGGCGTGTCCCTCAGCCGCTT
CGCGACGCGACCGCCTGTGCCGCCCGGTAACGAAGGGCCTAACATTTACGTGCGCTGCCT
GGGCGCGCTGCGGTCGGGCCTGCAGGCGGAAGAGGCGTTTGCGCTGAGCCACCTCGTCAA
GATCTCGTACGAGCGGGGTGATAAGTACAAGTTCGAGTCGTTTCCGGGACTTGCCGAAGG
CCTCGTCGAGAAGGCGCTGCAGGTGGGCAGCCTGTTCTACCACGACGTGCAGTGGAAGGT
GTCGTACGACCTTGATGTCGACGAGAACGACCTGGGCGAACTCGACGGCGTCAACGGCAC
GCCCGACATTCTCGAGCGCATCGCCCAGCTGCAGCCGCGCGACGCCATCGACTGCATCCA
GACCGAGGCCTTTGCCGACCAGATGGTGCTGATCACCGAGGCCGCGCTGACCGTCCGCAA
TATGGTGACGCTGCCCGAGAATGCATTCTTTGTGGCCGACTTTGCGCCGTGCCGCGATTT
TCTGTGCATTGCCCTCAACCTGCCGGACCGCGACGCCGTCGTCGAGCTCAAGCACTGCGC
GCTCGACATTGCCGAGCAGCTGACGCCGTTTTTGGTTTTGGGCGACGACGACCCGCTGTA
CCAGACGCTGCTGCGCCAGCTCGACTCGCCCGACCGCGGCATCGTGCTGACGGCACTGCG
CGCCATTGGCCGCATCTCCATGAACATGACCGAGGCGAACCGCTTGGGGAGTGTACCGCC
GAGCGTGCTGCAGCGCGTCATGCACTGGCTGCTGCTCAACGACGACGAGCTCATGGACGC
CTGTCTTGATTTCCTGTACCAGTACACCGCCGTCGCCGCCAACGTCGACCGCCTACTGCG
CTCCGTGCGCACCGAGGGCCTGGTGAGCCACCTCGTGCGCCTGCTGTCGCACGGCGCCAA
GCGTGGCGTCAAGGAGCTGGTGCTGCAGCCGGAGCGCAAGCTGCCCGCCTCGGAAGAGGT
TCTCGCGCTACCGCCCGACCTGCTGGCGCGCCTTGTTGCGACGGACGAACCCGAGCGCTG
CTACACGTGGCTGCGCTGCTTCTTCGAGGAAGATCCGGACTCGTCGATTACGCAGATTGC
CATCTGGCAGGCGTACCAGTCGTCCTTTTTGCAACCTGTGCAGCAGTCTGGGCGCACGAT
GCTCGGCGCCGCCGAGTTCATCCGCAACGTGACGCACGTCTACCACGCGGCGGGGGCGCA
GATCCAAAAGGAGCAGACGCCGCAGGGCGAGGTGCAGAAATTCATTATCAAGGGAATTCG
ACCACGCCGGCGGCCCATCAGCCCCGAGGGCCAAGAGTTCTTCCGTTGCCAGTGGCGCAT
GCCGGCGGCGGCCCGATCGGTTGCGGAGCGGACAACAGCCACCACTCCGGCACCGTTGGC
TTCGCCCTCGTGCGGCATCTTCTTTGACGCCGCCGACAAGATGTACGCGCACATTCTCAA
GGACCACGTGGGCGCGACGCCCGGGGCCGACGGTAAAGTGGCCAACGTGAAAGACCGCGA
CGTGCGGTGCCTCTGGGCCGGGTGCCGCAAGTACCCCAAGGGCACCAAGATGCCGCTGGT
CGATTTCATGAAGCACATCAAGACGCACGCCGTCAAGTCCGAGCAGGACATTCGGCAGCA
ACAAAAACAGCAGCAACAACAACAAGACCCGCCAACCACGTCGGGGACGCCATCCGGACA
GCAGACAACAGAAAACGGGTCGCCCGCCGACGGCACCAGCAACGGCGCACAGCCGTCCAA
CCCGCTCAAGCACCAGCGCCAGCGCAGTAGTGTGACCAATGGCGATTTGATGGCGACGGG
CGGCGGCGCGCAGCAAACGGCGAACGGCAGTCCTGCCGGTGTGGGCACGAACGGCACGGC
CAACGGCGCCAATGGCACGAACGGCACCAACGGCACGGCCACGACACCGGGTGGCATCGG
CAGCAACAAGCGCCAGAAGCGCTCGTACGTCGTGCCGGCCAAGACCATCAGCGTGGCCTA
CGAAGAGACGGCGACCATGCGCGACGAGCGCAACCCCAACCTGCCGGCCCAGGCCGCGGG
CATCCCGCTGAGCGCCGTGCTCGTGCTGCGCAACATTGCCCGCAACGCGTCCAAGGCCGA
GGTCGTCCTGGACGAGCGCGGCCAGGTGGTGTTGCTGGACGACGGGGAGGAGCAGCAGCA
GCAAACCAACGGGAAAGGCACGTCCGCCACCTCCAAACGCAACAAGCCGTCGCTGCCTGG
CACGCCGTCCTCGTCGTCGGGCCATCTGCTGCAACTGCCGACGCCGAAAACGGGGAACAA
CAGCAACAGCAGCGCCGGCGCTGGCAGTGACGCCCGCCTCGCGCACTCGCCGGCCGACGC
AGCCGCCGCGGCCGCGGCACAAGAGGGCGGCGGCTGGAACGAGCGGCTGTTCCGGCCTAT
GCTGCCGCGGCTGTACGAGATTATGGCTGAGAACCGCGCGCTGGCCACCTACATTACCTC
GCTGTTCCAGCTGATCGGTGAGGAGGCGTGATGCGCAGCGGCAGGTTGTGAACGTTCTCT
ATAAAATGGTGTTGTTCGTTTTTGTTCATTCTTTTTGACCGTGGAGCTTAATACGTCTTT
GCGTGCTCCTTTATTCCTCTTTTTTTTTTTGTCTTTTCTTGTCTTTCTCTTGTCTTTTGC
TGTTATTTTGTCCATTTTGTTATTGGTATGTGTCTTCTCTGTATTGTTGCTACAAAGGGT
TGGAAAGCGATGGATGGGAGTTTACCGAGACACACCGGGAAAGGGGAACATTGTCTTTTT
TCATTCAATTGTATTGGACTTGTGTCGTCCGTTTCGAGTTTTATTTTTTTTACTTTTATT
CTATTACACGTGTACGATTATCCAAAGTCAAAAATAAAAACCATGTCTAGAAAAGAGAGA
GAAGAAACGCAAATGAAAATCATGCCAGGAGAGTTGCAGCCACTGAACTGTCAGTGGCAA
ATATGAACTGCAATGCGCATCCTTCAGTCAGAAATCTTGTTTACGATGGCCACTCAAGGA
GCAACCGCTTGGCTGCCTTTTGTAAGATGGACTTGAATAGACGCTCGTTCAGGGTCGTCG
GGCTCGTGGGTGCTGTCGCTTTAATCTCTTTGATTTTCAGTTGAAAAATTCGGTGGTGAG
TCTCTTGTGGTGGCTGCATCGCCAATTGCGCATCGCGCAAAGCGGGCATTGACGCAGATT
TTTCTGCATCCATCTCAAGCGATCGCGCGGCAAATTCGATCGCTGCGCTTAAATCGGATT
GCAGGCTGGGGTCCAAAAGGCGCGCGTGCGCACGAGTCAGGGGCCAGGCGCAGGCGATCA
AAGGGGGCGGCGGCATGGGAAAGGGTACAAAGGAGAACAGGAAATAAGAAAAAAAAAGAC
CACAAAAAAACATCGTGAAGAGGGGCGCTGCGAAACATCGGCTTCATCGAGCCCAGCGCC
GGCTCTTGGGGGCGCGGGCTGGCCCGTGGAGAGCGTGCGCATCGTCGTGTTGCAGTTCGT
GTGTGTTCCTCAGCTCCCAGCACCCGGGGGCGTGGTATCTGGGGCTGGCCGCTGGGAGAG
CCGCGCCGCAGTGCCTTATCTGTGTTGTGGTCTTTCACGATCTTTGTTGGTATGGGGTAA
AAGGTAAAAAAAGATCGTGAAAGCCAGACAGCACCCGGGGAAGGGGGTCTCGGGCCAGGC
CCAGGCCCTGTGTGTGGCGAGTGGGTGTTAGCGACCAAAGGGGCAATTCGGGGAGGGGCG
TGCGTCCTGTAAAGTGAGATATCTGAGATATCATTTGCAAGACAACACAAAATCCGGGGA
ACACTGTTCAAATCGTGAAATGGCAAAACGACGAGCCGCTTTGAAATCGACAAAATCGAC
AGTCGCCAACTGGACAAACTCGAGCGGCCAGACCGTTAAGAACGATGAAGCCGTTGAAGC
CGTATGACAGCTTGCCTCTCCGAGCTCCCTCCCTGACCATGCCAACGTCGAGCTGCCGCG
CGGTCGTGGCCGAGGACTGGCTTGGCCACGCGCTCATCAGTGGCAAAACACAACAAGGTG
CCGGAGCAGAGATCGCATTCCGAAGACCACTGGGCTGCACAAAGCAAGATCGACTTGATA
AGAAGGCAGATGACAGAGACCGATGCAGAGACAGACAAGAGATGGGGGTTGTCCAGATAG
CCAGAGGATCGACCTCGAGGACAGAGCTCGGACCCTTGGTCCATCCCCTCCGGCCTCACT
CATCCCCATCTCTCGTCTCCCCCTTCTGTTCCTTCTTTTTGCTCTCTCTCTCGTCTTCTT
CTCAGGAAATTTTGAGAAAGGATGGGGGGGGCCGTTCTCCCCCATCTCTGACCCCCGTGC
TCCCGTCTCCGTTCTCGGTGAAGAGAGGGTGGCCCAGGCGAGAGAAGCGAGAGAAGAAAC
GAAATTTCGCCGCATGATGAGACGATCAGTGCTCCATCGCCTTTTCCTTTTTAGTGTTTT
CTCTGTCGTGTCTGTGGCCCCGTGGACAGAATTTGCATTTCGTGTTTTGCGTCCTGTGCG
TCCTCGCTTCGGCGATGGTCTGTTTTTTTTTCTTCTCTCCTGATTGCGCTTCATCTCTTG
CTCTCCCACCAACTCTCTTTCTCTCGCTGTTTCTGCACTGCTTTTGCAAATTTTCGCGTT
TCTCCTTCCTTTCTGGAGGGGGAGTGTGCGATAGGGAGGGCTGTGTTAGTGCTAGGTGTG
TGTGGTATAAACTGGGGGTGCTGAGAGGGGTGTGGGAGGAAAAGAGGGGAGAGACACTTT
CCAGCTGAGATTTGAGCAGTTGACAGGAGGGACATGTTTTCAACTCTGCTGCCACACGCT
GTAACCCAGCAAAAAGGGCCAGGCTAGACACTCGTGTAAGGAAAGGATTGAAAATAGATT
CCTTCCATCGACACAGGCCACAGAGCGACCATGGCTCCCGTGGCACGCAAGACGGAAATA
CCGTTATTTTGTGGGGTTTTCGCCCATCGCGGCGCCCCCTGTTCGTCTTTTTTGCCTCGC
GGAAGGACTTTCCAGAAAGGAAGGGAGGAGGGATGCTGGGATGATAGCAAAAAGCTTCTC
GAAGCTCTGTCTGCCGCCTTTGGACGTAAGCGAATCAAACACGTTCCGGTGTTGCCTGGC
CCAGCTGTTGAGATTCGCCTCTTGCGTTCTCTCGAAGCTCTGTGTCATGCACTTCTTCGT
GTCGTTCATCGTCAAGCTTCCTCTCTCGCCTAGCCTTTCCTCTTTTCGATATGTGCAGGC
CTTCAAGGAGCTGGTTTCCTGCCCCAGCCCTCTCACCACGGCCGTTTTGGTCACAAGAAA
ATGTGTTCTCTCTTGTGGGTGTCTGACCGAGCGAATCGAGTATGTAATGATGTGTGATTT
TGTGTTGTCCTCACCTCTCCTGTCCCACCCCCTCAAGGGATGAAAACTCCTTATCAGCTA
AGGACACGGACGGAGTGGACAGAAAGAAAGCACAAAAAGTCGAGAGGGCGTGAGCTTTGT
GGGTGGATGTCGACACAAGATCCCCCACTCAGAAGCACCCCCCGTCTCTAGCCCATCCAT
GAGCTCCGATAAAGCTTTAACGAAATGAACGGTCGAGCTCCCTCCCCCCCTCCTTTTGCC
TTGTTGCGTGATGCAACCAATGGATGGATTGCTTTTGCCGTGCAAAAGGCAGCAGGGGGA
AGCAAAAGCTCTCTCTCTTCACAGAGCAAGAGGAAAGAGTTTGATATCAACAGCTGGCAT
GAGCTAAGAGGTGAGGGGGGTGAGCATGCAGATGTGCGGTGACAGACCCTAGTCCCGGCT
CAAGCGTGCCCCCAACTGCGAGCCTTCTGGGCGTATTTTGTAGCCCAGTAGCCCCAAGCG
ATGCTCGTCGCGTTCCTTCCTTGTGTGCTTTGTGCATGACCACTAGGCTTCACCGGCGGC
CGGGGGTGTGGGCTGGCAGAACGAACAGAGCTCTGGGATGAGTGTGGGTGTGAAGCAGAT
GGGTGGGTAAGAGCAACGCTAGCCAAGGGCCTCGAGTGTTCTGTGATCGACACTTTTTTT
CTCATGGTTTTGACTGGGTTGGTTGTGGTGGCCTCTTGTCCAGTTGTTTGGTTCACCCTA
GCACACGCAGCGGCAGGCTCTGTTCTCTGACCATCTCATTCTCCAGAACAACAGCTTGCG
GAGTGGCACAGACGGGGCAACAAGCAGCCATCTTACGAAGCACGGCTTCCGCTTCATTTT
GTTTGTCTAGAGAGTATGTTAGCATGCACTGTCTGTCTCTCTCTCTCTCTCTCTTTCATT
TTCTGCAAGGGCGCAGCTGTAGCTTGCTCGTATTTCGTGATATTGTTAGGGATTTCGTCT
CGATGTGCCCTGATTTGGAGACACCCGTTCTCCGTACTTACCAGAACGGGGAGTAAAAAT
AGCACGGCTGGCGCTGAACTAGCGTTGAGTTGTGGTGTTTCTGTCACTCGCACCCTGGCG
TCCGTCCGTTTGCCCCATTTTCTTCCTTTCTTCCTTCGTCTCCCATGCGGCCTCGCGTCG
AACTCCTCGAACGGAAATGTCTCAACGCGCGAAGAAGGACAAGAGAGCGGGGAGACGAAA
CTTTCACGCACAGGTTATCATCTGACTATCACGTCGTCCCTGCCTGCCAGCCACTGACCG
TGTCTCTCGTCCATTGTTGTGTGTGTGCTGGCCGTGATTCCTCCACTTGTTGTTCATTTT
TCTTCACACCGCCTCTTCCGACCAAGACAGGCCGATGTGTGGAAACGTAACATATATTGC
ATGCCCAAGCACCACTGGCTGGGAAGCCCCGTAGCTTCGAACTTGCGTTGGCCTGGTCGT
CGCGGGGAAGAGCTCCGGGCGGAACAGAGCCGACGCGCAGTAGCTCTGTTGAGTAGCGGC
CCCTTGCGTGTACGTACTTGTATGTCTGGGCAAATTTGCTTTTCATCTAGGATTGCGGTA
TGCAGCTTGGCATAGTTTGCGTTTCGATTTTCTCTTGATGGGAGTGTGGCTCTATAAGAG
ACTGCCATTCGCCAGACGGACTTTGCTGTTTGGGGAAGAGGGCAGCCGTCAAGGAGTATC
TCACGCTGGGATCGGTGTAAGTCAGAAGTGGCCCTTGTTGACAGGACACAAAGGTGGAAT
CGAGCCATTCCGCCGTGTAAAGAGTTACAGCGTGACAAGGCGGGCTAACACGTCGGCGCT
GCCCAGAAGTAGTCAGCTTTGGTAAAGAGAGCTTCCGTAACAAGAGCTTCGAGCGTCCGC
GACTGCAACTATCAGAACATAACCTGGAGACAGATGTGCGTGCCTGGTAGTCGTTAGCGA
CGAAACAGCCAAGACTTGGTGAACATGTTTTAGCGACCAACAAAGCTGGTTTTTCGCCCC
ATCCCGCATGCAAATAAGGCTGATGGTGCCTGTCGGGCAGGTACTTACACGAAGTACAGG
GTCTGGCCACAAGCCTGGCCAGAACAAGTTTGTTGGAGCGCCGGCGCTTGTCGGTGTCGG
ACCCAAAAGAGCTCTGGCTTTGGGTTGGTGGACACGCCGCATAAAACAAGCACACACCCC
GTAGCCGCTCCGTGTTTTTGAGCCTCCAATTCACACACTCTGGGTTTGCAGCACAGGGGA
AAGGGCAAGCATCGTGAACTGTGCGCTGTGCGTCGTGCAGTTGTATGTACACCACCCTGC
TGCGTACCCACACCGCATGGGGTACGCAGCATGCTTGTCGTGGTTTTTTCACCTCACATG
ACCATGATATCCCGGCTGGTAAAATTGCATGGCATCTGCAAGATGCGCCTCCTGCTTCAG
GTTCCAATGGAACCCATGGAGCCATGCTGGCATGGTTGGTGTAAGAAGAGGGGCGGCAGC
TTACGCCGGATGCTGGATGCCGTACATGCTTGTACACGGTCCATTCTTCGATGCCGCTTG
TGCAACGTCAACCAAGCTCTAGCATTCGGAGAACGAGTAGCGAGAGGTGAAAGGCGGGAG
GGAGCTCCGCTGCTGCGTAGCTTGAGCCTGTCTATGTTAGCATATCTCTAGAATGCAAAG
GAATAGAGCCAGATGGATGGACGAAGAGCAATGAGCTCCTTGGCAGACGAAGCGGTGAGG
TGCTGTCTTCGTCGCTGTGATTTCAGGATAGCTACCCAGCGTGAACGCTGTGTCGAACCT
GTCGAACCGCATCAACTTGGCTTATTTTTCTTTTTCTCCCACCATCAAAGTGATAGATTG
CTGCTTTGCAAAAGCGCAGTCCGGTCTGCACAGCCCAGATTCGCTCATTGAGATAGGCAA
ACTGCCCCCCACACGAGGCATATCATTTAGATGCGCCCCATCCGGGTCTTGGAGATGCAC
ACAGCACACAAACCGGCGCATGCCGACGCACCTCGTCCGTGACGTGCAACCCGGTCAGAC
GAATCTGCCATGGGCAAAGGCGATGCCAGACTTGGCTGGGCACACACCCCGGCTCTGCGA
CCGATCTGGGTGAGCCCCATGACCGCTCGATTCTGCTCGCTCTCCTGGAATGTGCATCAA
CAGAAACAGAGACCCCCCGCACTGCATCCCACTCCCGGGGGCGGTCAAGCCAAGCGGATA
CTCGTAGTCGCGTATGGTGTCTTGTAGTCTTTGCCCGTTGTGTCTCTTGGTTTGATTGCG
TCTTTTGTTGGGGTTTTTGTTATTCTGATTCGTTTTGTCATGGATTCTCTACTTTGTCTC
TGTTGTGCATTTCTCGTGGCGACCCTGGGATGTCCAGCCCGTCCTTGCTAGCGTGTAAAC
AAAATAAAGAAAGAGAGTGGTGTTGGGGCTGTGACAATAGGTGCCGGTGGAGAGTTGCTC
GTCTTTGAACTATGATCCTTTGAGGCTCAAAAGAAGCAAAGACCAGATAAAAGATAGGCG
GATGGAGAAGAAAGGGGCCATCCTTGCTTGCGTCGATGCTGTCCACAGTCGGACCTTCCG
CTTTGATACTGGGGCAGGTCGTTCCTTCCTTTCAGTTTTTTCTGTTTTCTCTCTCGCTTT
TCCTTTCTCACTTTCTTCTTCGTTCTTTCCCATTTTTTTCTCTCACCTCTGTGTCAAGTC
GTAGTTAGTCTAAGGGCAGTCTAATGCTCGAGCAACGCTGCTGTCGACACCCCCTTTGTG
CCTTCCGTAGCCTCCCTCTCCGCGCCTTCCGTTTGGCATCGAGTGTAAGTGCGGTCGCAC
CTTCCTCAACAGACTACACAATACAAACACGTAAACACGGTCGCGCTTTCCACAACAAAA
GACGCATTTCCGTTCTCCCCTTCTCCCCTTTTCTCTCCTTCTCCTCTTTTTGTGATCCTC
CGTCTTCTCCATCTTTACCGCATATTTTCTCGTCAAAATAGCTTCAAACACCAACCATCC
TCTGCTCAACTTTGCACAAGTACGCTGCACACCCTTATTTCGCCGCGTCAGTGCATCCCA
GCCCCACCTTTGGAGCACGTTACCCAGAGCATCTTCATTTCTGTATTCATTCCCGCCTAG
ATCTCCATCTAAAATTGCACTTTCCCGTCACACCCAGGCCTTTTTGCTGATTTTTAGAGG
CCGTACAGCATCGATACCAATCCCTCTCATCGCACACGCGTCTCGCTGTTGTCGAACTTC
TCTCGAGATCCTAGGTGAGATCCTCCCCGTGTGCTCCTCACTCTCGCCTCACTATCCCCT
ATTTCCCTCTCGTAAGGGAATCAACAGATCCTCCCGTATTGCATTGGGCGTCTTTCTTCT
CCACCTCTTCACCTTCTCCTCACCCTCGTCTCTCTCACATACGCCAACGACCCTTTGTCG
ATCGCTGTGCCTCCTGTCATCGACCCTCGTCTAGTGCTGTCGATACACTGTATCTGCCCG
CCCAGCGCCTGTCGCGACTGAAAGCTTATTTGTCAACGTCTCCATTCATTCACTAATAAT
AGAGGTCGGCGCAGAGTCCGTCCTGATCACGGAGTAATCCAGGTCACTGTCACCTCCACC
AGCGCTGCGCTAGCTGCCCGCCAGGCCAGACCGACCTCATTTTCCATCCACGCCCCTCTC
GACACACCCGCCGTGCAGCCGCTGCGCTACACACACCTCCCATCCATCTCCTCCAACACC
CCCTCCCCGAACCCTCCCAGAGCTTCCAAGAGCCCTCTGCCCCTCCGAGCCTCCCAACGC
TTGCGGCGAGGCTTGCGTAGATACGAATGCCCCCAAATTCAGATTTCTTGAGCCTTTGCC
CACCCCCAGGAACGCCGAACACCGCAGTGCAGATTTTTTTTTGTTCTGGACTCGCCACTC
CCACGCGGTCGCCTCCCTAGCCTTCCTCGCGTCGACCGAAACAGTCCATCGACCCCTTTT
TGCTTTGCTCTTCTCCATCTCTCTCCTACCTCGCTGACCCCCCCTCCCCATCCCATTGTC
CTATATAAGACTGACCGCTCAGTCCATGGACTGTCTGATCTCCCTTTTTTCCTCTTCATC
TCCATTCAACAAAATCTATCTACGTTTTGTCGTCGTTATTGAGGCGTGTAGGTGCTCTTT
TCGTGCCTCACTCTTTCGTTCTCACCAAGTCCACTTGCTGGTGTTGGTGTTCTCCCATTC
ATCGTTTACGACACTTTGGCGTTGCATTCCCCACACAAGCTTCCAAACTCCCGGATAGCC
CGCACAAGTTTGCCTCTCGTCGAGTAAAATTCACGATAGGACTCCAATCCCCCCACTAAC
TACCTAACTACCTCTATTTACTTTGCTCGCTTCACTTACACGCTTAATCAATAATTCCTC
GACTCCCTCCTCCATTCTCTATTTCTTCACTCTTTTTTCTCCCCTTCGCCTTTTCTCTTT
CGTTTTTTATTTCACATCTTCCAACCCTCAATCTCCTCAATCTTCATCACATCTACTTCG
CACATTTCCCACAAATCGTCAAGATGGGCTTCACTGTCGCTCGCTCCGTTGTGAGCTCTG
TTCGCCTTGCGTCCAAGGCTCCTGTCGTTCGTTCGACTCTGGCCAAGCCTGCTGTCTACC
GCATGCCGGTGCAGTCGCGCGCCTTTTCGGTCGCCGCCCCTCGCTTCACGAAGAAGAACG
AGGTCATCAAGGAGACCGAGGTCCCTGTGTCCATCTACAGCCCCGATGGCAAGGGTACCG
CTTCCAGCCCCGACCACTTCAGCATCCCCGTCAAGGCAGCATCGCAGCCTGCCTCTGCGC
CTGCTGAGGATGTCGAGAACGAGGACGTCATTCCCCTCGACCCCAAGGTCTACAAGGCCA
TGTCGCCCACCATGCAAAAGATGTCCGTGATGGACAAGGTCATCATCATTACTGGGTAAG
CTGTCTTCGCAGGCATTGGTTACATCTTCTCCACAAACAGACAATAGCTAACAGACTTTC
AACAGTGGTGCCCGTGGTCTCGGTAACCACATGGCGAGAGCCTGCGCGGAGGCTGGTGCT
AAGGCTGTGGTGATCTTCGACGCCAACCAGGAGCTGGGCGACGAGGCCGCCGAGGAGCTG
CACCGCAAGTCTGGCATCGATGTCTCGTTCTTCAAGGTCGATGTCCGTGATGGCAACGCC
ATTAACGCCGCTGTTGAGCAGGTTGTCAACCTCTATGGCGCTCCCGACGTTCTGGTCAAC
TCGGCCGGTATCGCCGATTCCAACATCAAGGCTGAGACCTACGACCCTGCCATGTTCCGC
CGTCTCATTGACATCAACCTCACTGGCTCGTTCCTGATGGCCCAGTCTGTTGGCCGCGTC
ATGATGGCCGCTGGCAAGCCCGGCTCCATCGTCCTGGTTGCCTCCATGTCCGGCAGCATC
GTCAACTACCCCCAGGAGCAGTCTTGCTACAACGCCTCCAAGGCCGGTGTCATCCAGCTC
GGCAAGTCTCTGGCTGCTGAGTGGGCCAAGTACTCCATCCGCGTCAACTGCATCTCCCCC
GGCTACATGGACACTGCCCTCAACAAGGTCCCCGCCCTCGACGCTCAGAAGAAGATCTGG
CGCAGCCTGACGCCCCAGGACCGCCTCGGTGCTGTTGACGACCTCAACGGCCTCTGCGTC
TTCCTGGCCTCGGACGCCAGCTCTTTCATGACCGGCTCCAACGTCCTGATTGACGGCGGT
TACACTCTCTACTAGACCAAACACCACTCGTGTCTACTAGTAGATGATGATTTTCGATGA
TACCCAACGACTACGATTATTTACTCTCCGATTCGTGCCATTTGTCTTAATATTTAGACA
ACCCAAACCTTTTCTCTTTCTTTGGCTTAATGTGGATGATGGAAGAGAGAGTGGGGGATA
CTGGACGACATGATCTTTTTCATATTGACGACTGTCGATTCTTTTTTCTTCGGATTTGCT
TTTTTTCATTCCTATCAACCCAGGAGTACGCAGGGACGGAACTGCAAAGGTGTTGCATTT
GCTTTCTATTCTTTCTTTCCTTTTACCATGGCATTTCAGTGGCGCCAGTCAGGGTTTGAG
CAGACTGGGGGATGTTTTTTCTTTTATTTTCATGAAGCTGTAAAAGGGGGGGTTCTACAA
CATGGTTTTCGGCATTTCATACGGCTTTCCGACATAGAATAGCGACTGTTGTGTTTTTGT
GCGCGTTGATCACATAGGGCGATCTTCTTTTTTTCAAAAGAATAGAATGGATGCCAACAT
CCACCTTTAAAAATACAAACCATTTTAAATTAAAGACTGCCTCATCACCGATAAACGTGA
ACATAATTGCCTCGCATGTAGAGCACGTTGTTCATATAACGCAAAGAAAACTGAAAATAA
CGAGACCACCGACTGCTTCTTTAAAAAATGAGCTCCAAACGTTAGAGACTAGAAAGTAGA
CAAATTGTGTGAGTAGCACAGTGACAAAAGATTAGAGACAGCTACAAAGAAGTGAGAATC
GGTGCCAAAGATGCATTACTAAAGAAAAAATGGATTCATATTTATTCGCCCTCCCCAGAG
AAAACAAAATAGGGAGCGAGAAGCTGATGACATGGGAAAAAATCAAGTTAAATAAGATGC
TAGTAGAAAAAGGACACAAAGTAGGCATTGTATTGCCTGTGCTGTGTATATCCATCCATC
CTCTTCCCGGGGGTACTTTCAGCATCTAAATAATAAAGAATTTTGGGTTGGCGTAAATAA
GTGGTTGTTGCGTGAATTGTGTGTGTGTGATTGTGGCTGGTGTTCTTGTCATGTCCATGT
CCCGTTTCCATGCTGGCTATCCGACTTCCGCGTGGGCACGTCGTTCGTCCAGTTCCGGGA
TGTAAATTTTTTGGAGTTTCTTTTTTTGGTTTGCTTGTGCGTGATGGGTGGTATATCTTG
GGAAAGTTTCTTATTTTTTATTTTTTTTTGGTTCTTCCTGCCGTCATTTGGTCGTTCATT
GACCCTTCCGAGCCTTCTCCTGGGCTTTCGCTTCACGGGCGGCACGAACCAGCGGCGACA
ACTGCGATAAGTCCACACATAGCTTCATAAAATCATGCTGGAAAGATGTTAGCAATGTAC
GAATAAAAATGGCACAGCAGAGGTAGGAGAACATTTGACATACCCTTAAAAGATCATGGG
CGCTTGCCCGCTTGTCGGGTTCCACCTTGAGGGCAAAGTACAGGAAGTCGCGGAAGACCT
CGGACAGGTTGTGCTCCTCCTTGATGACGGGCGTGCCGTTTGTGGCAATCAGCCAGAGCG
CGCGCAGAGGCGACTCGGTCAGGTAGGGCGGCTCGCCCTCAATCATCTCAATGGCCATAA
TGCCGAGAGACCATATGTCGACCTTGCGGCCGTACTCCTTGCGCATGACCACCTCGGGAG
CCATCCAGTAGGGCGTACCGACCATAGTTGTCCGCTTGTTCTGGGCTTCGTTGATGGTAG
CACAAAAGCCAAAATCAGCTGCAAGGGGTTAGTTTACGAACCAAAACGTATGTATAATGT
GGGGTAGAGGGAAACGTACTGAGCTTGATGTTGCCTTCCATAGACAGCAGGATGTTGTCC
GACTTGATGTCGCGATGGATGACGCCCTTGGAGTGTAGGTGCTGGAGTCCCTTCAAAGTC
TCGCGACAGACGGACGCGATCTGGCCTTCAGTCATGATATTGTACGTGACGACATCGGTC
AAGCTGCCGCCCTCCATGAACTCCATGACGACCCACAGTTCGCCTTCCCACAGGTAGCTG
TCGATGAAGTTGACGATGTTCGGGTGCGAGCTGTCCTTCATGACCAGGATCTCGTTGATG
ATCAGGTCCTTCTTCGGCTGCTGCTCCAGGTTCATCTGCTTAATCGCAACCAACCGGTTG
TTGCCACGCTCGAAGCCCGTGTAGACACCACCCGACGCGCCCTGGCCAATCTTGTTGAAG
CCGCGGTACACGCGGTGCGGGTCGCCGTCGGAGCAGATTTGCCGCAGGCGCGTGGTAATG
TCAATGCCCGTAGCGGTGCTCGCACGCGGGCGCTGGCGTGGCCGAGCCTGTGCCTGCAGC
TGCTGGAGTTGCTGCTGCTGCTGCTGTGCCGTCGTTGCTGCCGCCGAGTACGGCTGCGCC
TGTGGTGACCGCCCTGCGCCGTTGATGTCGGGCGAGCGACCGAACTGGTGGTGCTGAGAC
TGCGGCGGCGTGGGCTGCTGGCCGTGGCCGAGCGGCGGCTGCTGCTGCTGTAGTTGCTGC
TTCTGCTGCTGCTGGCGTGTGCTGGTCGTCCGTCCGAGCTGTCCCGTCATGGCGGCCTGC
GCCTGCGCAATGGCCTGGTCCTGCTGTTGCTGGAGGAGCTGCTGTTGGTACGCGGCGGCT
TGTGCGGCCACGTTCGCTTGTGTGCTGCTCATGCCGACCCCTGCCGGCTGGTACGGGGCT
GTAACGCGTGAGTTCGATCGTGAGCGGTGCTCTTCGGGAAGCATGGGGACGTTGTCCTTG
GGCGGAGGTGCGATCGGTGGCTGACCCGAGCCGTCGTCTTGCTGGTGGGACATGCCGATG
CCCGAGTCCTTGGTGGGCGGGAAGGGCGCCTGGGGCGCTGACCGGGACGGGAGGCTTATT
GGTGGCCGCGGTGCGGGTCTGCTGGGCATCAAGTTGATATCTTTCAACGCGGAGGAGCCT
GGACCTTTGGGAACGGGTGGTGGAGAGCGCGGGTTCACGAAGCTGCCTTCGTAGTTGACG
AGTGGGAAGCGAGGGCTTGCAGGCGGACTGATAAGGGGCGACATGGGCGAGTACCCTGCG
GGAACGCCGCCGGGTGGGACGCCGGGCGAGGGAGTGGTCAAGGACATGGAAGAGTTTGCG
TGTGCGGGCATGCCTGGGCGTGCATCGTGGAACTTTTCTAACACCTGGTCTTCCTGTGCT
TTTTCCGTCGTCTCCTTGTAGAAGGTGATGACCTGCATGAGCGCTTCTGGGTTCTGTGTG
CGCTCCTTTTCTGTAATGCCGCTCTCGTTAATCAGCCGTTGCCATTCCTTTGGCAAGCCC
TGTTGGGTGTTAGTTAACTGTAGGGGTGGGTCGTCGTGTCAAACACTTGAGTGGTGATGT
AACTTGCCGTAAACTGTCCCGTGTTGCTGTCGTAGCCAACGTGCGTGACGTGAACGGGGT
TCTCCGGCGCAGAGATCAGCGGCTTCTTGGGTGAGCCGACCAGGCTGGTCATGAAACCCG
AGAAGCCCGACTTCTTTCGCAGCATGCCGGGGCCTCTGAACTCTCTGCTCTCGTCGGAGT
AGCGCTTCGTACCTAGGTACTGCGAGTCGGAAATGGAGCCTCCAGAGGGCCGGCTGGGTC
CTGACTGTGCTGACGGGGTCTTCTCGCTCATCTCGTTGGAGGGCGTCGGTGACGCGGCGG
CGGTGACGGGTGCCGATGCGATGGTCGTTGTCGTAATCGCGGTGATAGCGGGATTGCTGG
CGTTGGCGGCACCGGCGGAGGGCGTTGTGCCGCCGGACGCATTCGCGATGAAGCCCGAGG
CCTGCATTGTGGCGTTGGTGCTGGCGGGCGGCGCTGGGGCGCTCCGTAAGGGCTGCAGAG
GGTGAAGATGCGAAGGATGTGAGAAGGAAGAGTACGGGACGGGTGTGGGCGTCGCGGTCT
CTTCGATGCGGTTCAAGATGGCGGCGCCGTCGAAGGGTGCGCCGACAAAGTCTTCGGATG
GCGACGTGAGAGCGCTTCCGTGCGAAGGCGAGCGGGCAAAGGCGTCGGGGACGGCGCTGT
GATTCATACGATTGGAGGGTGCGGATGCAGCAGCAGAGGCGGCGGCCGCGATCGAGGCGT
TGTTTTGGTAGGGGTAAGAAGGGTGAGGAGGAGAAGAGAACTGCTGCTGTTGATGCTGTT
GCTGTTTCTTCTGGTGCTGATACTGCTGGTAGTCGGCCGTAAGAAACTCGCTGCCGGGCA
GGATGGGCGAGGGATTCGAGAGCGACGGGGCACCTGCAGAGGGCAGATGGCGCGGCGACG
ACGAGGTGGAGGACGACGCGTAGGCAGAGAAGGAGGTGCGGGTTTGGGGAGCGCTCGGGG
CGCGCCTCAAACTCGTGGAGCTGCGTTTGCTCTGCAGAGATTGGGAGTCGATTGTGCGAC
CATCGAAGCTCGTCGACGAGGAGTGGTGGTATGACGAGGGGGGAGGCTTTTTGGTGAGTC
TGCGACGATGTTGTTGTTGCTGTTGTTGCTGGTGGGAAGTGCCGTTGGAAGAAAGAGTAT
TCAGGCTCTGGCTGCCGCCGTCCATGGTACTACACCTTTCAGGCGGAGCAGGCTAAGAGG
GAAGGGGGGGAATGGGGAGGACACAGAAGGGGGGGGAGGTTGAGAGAGGTGGAGGTGGGC
GAGAAAGAGGAGGAAAATGGAGTACGGAGAACGGAGTCTGGCGCGGGACAGAGAGTGAGA
GAGCCAGAAAGTACACAGCGATGGACGGGTCATGCACGCACGCAGGAAGTACCAGAGGCG
AGCGAGAAGGGTGAGGCGTGAGAAGAGAGGGGGCTGCGAGAGAGCAGGATGTGGGCGGCG
GACGAGACAGAGGGGAGCGTGCTATGGCAATGGGGGCGTGCGATTGGTCGACGGGCGTGG
GAAAAGGGTGCAAAGAGTGGAAAAGGTGGGCAAGGTGGGCGTGTGAAAATTTTGGGCGGG
TCGGTCGCTTTCTGGCCTTGTCTCGGTTCTTTTGGCGGGTTTTGGCGTTTTCTGGGTCCT
ATTGGCAGTTGTCCAGGCCTGCAGACAGGCTTTTGCTGGTGCGTTTTCGCCTCCTGGGTC
CTGGGTCCTGGGTCCTGGTTCCTCTGGGCCCTTGGTCCTGACCTACGAAGTAGATGAGAG
ACAAAACTGACAACAAAACTGACAATCGAAATAAAGGGTAACTGTGGGTCGCCGGGAATG
GAGAGGCGTGAGCGGCGTCGACGGCGTGAGCTAGTCGCGACGGAGGGTCGACGGAGGGGA
CGATAGCGTGAGCGAGAGGGGACGCTTTGCTGGGACGATGGAGGATGCGTGCAGAGGCAA
TCCGTGGGTGCAGCGTCTGCGAGCTGCGAGTGCGGGCTGAAGATTTTTCGCGTGTCCAAG
CGGGCGGTGCTGTTTTGGGACGGAGGGTGGAGGGCAGAGGGTGAAGAGCGGATGGAGAAT
GGGGAACAGAGGATGGAGACTGGCGGATGACGGAGCGACGGGTGACGGATGCAGGAATGT
CGAACGGCGAGGAGCTGTGTGTTGTATTATGGTTCTTTGTCGGTGGACGCAGGAAAAGAT
AAATCGGAGGAAGAGAATGGCAATAAAAGGGAGAGAGTATTAAGAGGAGGTAAGAGGAGG
GGAGGGCCAAGAAAGGGGATATATTGGACAGCTGGAACAGGGCAGTAGCGACCAGACGGT
CGACACGGAAGGAACGACAGGCAATGAACGTCTGGCAGAAACTGGAAGAGAGGTCTGGCA
GTCTGGTAGTCTGGAGGCGTCAAAAGGGAAGGAGCGAGCGATGGCGGCCTGGAAGAACAG
ACAAAGTGCAAATGCAGTTGCAGCGCAGCGTGCAGAACAGCGTGCAGAATGCGCCTGCTC
CGTTGCGTAACGGAATAGTGGAGCCGTCGTTTGAAGAGCAAGTACCCGCGCGCAGCCCAC
GGCAGGAAGGAGTACTTGCACTTTCACATGGACGGTCCGTAAACAGGAGCGGCAGGCGTT
GGCAACGAGCAACGTGGAAACGGGACCAAGAAGGAGACGGCGGCCTTTTCTCGTCTGTGG
TCGAGATGAGGCGATGAGGAAAGACGGCGTTGGTCAAACGCGGAAGATGGCGTTTCTAGA
AGCGGTGGTAGCGCTTCGACGGCGCTGGTTCTGATGCTGGTGCAAGGGGCCGTTGGCCGT
TTGGTGCCCGTTTGCCTGCCGACAAGAAGGCGCGTTGAAAGTCGGAGGGGGAAGGTGCGA
GAGCGTTGGGGGGGGAGAGGAAGGAGAGGCGGGGGCAATCTGGCGAGAATAGGAGAAAAG
AAAGAAAGAGTGAACGAGCACGATAGCACACGAAAAGGTAAAACTAAGATACCAAAGGCA
AGAACGACACACAGGCAAATTGAGTATCTTACGTTCCGACGTTGGGCAGGAAAGAGGTCA
GGACCAGGAAACCGAGGAAACGAGGCCAGGGTCTCTCTGTGTGCTGGGCCTGCTGGGCCT
GCTGGGCCTGGCCCCCGTGTCTGTTAATTACTCTGTGTTCGTAATTGCTCCACGGCAAGG
GGAAGGAACCAGAAAAGCAGCGGGCGCCAGAGCAAGGCTTGGCCTTGTATCGCGCAGAAC
AGGAAACAACAGGGCAGCTGGGTAGCTTGGACGCGCTTTCCTGCTTCGATATTTTGTCGC
GTTGTTGCCTCGAATGTTTCCACTGCCGGGTTCGCGTTATATTGACTTCTACTCCGTAGA
TACAACCTCAACTGCACATATTCTGGGTGTATTCTGGGTATCTGGGGTCGTTTGTCGGAA
CCTGGTGCTGGTCGGGCGGTCCCTTGGTTCGCGATATTGCGGTTGCGTGTTTGTCCAGGA
GTCCAGAAAACGATTGTTGGCTCTGCCGCCCGTCACCCTTGCGCAGGATCGTCATCTGCG
GAGGGCTGTCCTGTCCTTTTTTGTTTTTTTTGTTTTTTTTTTGCTTTTCTTCTTTCCTTT
TTCTTCTTTCTTTCTCTGCACTCTCATCCCCTCCATGACTGTTCGTCCGGTGTCTGGCCG
GTGTGGCGGCACGAAAACCTCATACTGGCCGTCACACGCAGCCTCGGTGGCTACAGCAGC
CAGGCGCTCAGCGGGCGACGATAGACCCCATCAACGAAGCGTGGCGGTCGATGCGTCGAT
GCGTCGATGTGCTCGATGTTCAAATTAGAAGCACATGCAGGAGTGTGTGCCGACTGCCAA
AGACAGCGAGCAACACCTCTGCGAACTGAGCTACGATCACAACGTACAAAAAAGACAAGT
CATGTCAACAGTTTCCTAATTCTCCAAGCATCCTCCACATCCAAACGCATCTTTGATGAG
ATGCAATAGCTTTGCTAATGCGCCAGGGGTTCGCTCCTTTCAGCAGCCTCAGAGCAAACA
GGCCTTGCGTTTCACCAGTGGCCGGTGTGCGACGGCCGTTGCCCATCTAGAGGGGGGGAA
GAGAGAAACAGAACGACCAGGGCTTGGCAGCAAGCAGCAAACAGACAGTCGAGGCCAGAG
ACCAGTTGTTATGCAAGCTCTCCACTTGCGTTTCGTGCCTTGTATTGTCAAGCTTGTTCC
TGTCGTTTTGTTAGAGGATGGAGGATGGAGGATGAAAGAGGATGATGGAGCGACCGTTGA
AAGCACAGATGGTCGTGCATAAACACTGTGGATACGATGGGCACGAGCTTCCTCCACACA
TCACCCGCTACTTACACGTAGAAGGGGCCCATTCTGCAGCAAGGCGAGAGACGAACGTGG
GCTCCACGATCTGCGAGAACGAAGGACTACGAGGTATCTCCAGACTCGACGCGCCTCGGC
GCTTCCTCGAAAGATACGCGTACAAGTACAAGTATACCATACACACCGAATGCCCACCTC
GCCCACTAAACGACAAGACAATGGAACGGCTGTGGTGTGTTTGGCGTGCGTGTGTGGCGT
GCATCCCAGGTCCGGATAGGCGATGATGGTGTGTCCTTGCCCTGTCCCTTGCCCTTGTCC
CTGCTTCCCAGGCAAGGTCGAGTTGGTCCTGTTGGCTTGCACGTGCGTCATGCTTTTTCC
CGTTCGGGCCTGGCCCAGCCCGTTTCTTCGTTTCTTCGAGCTTCTGTCCCTGCCAGCCTG
TCCCTGCCAGCCTGTCAGCTCTTTGCTGGCACTTGCCATGTCGTGTTCGTTGTGGCGCAG
GCGGGAACGAGAAGGAAGGAAGGGGGGGGGGGGGGGAGAACAGAAAGCACGACACGATAT
ATGTACGTACGAGCAGAAATCAGGAAGGAGCCGAACGAAGATCGCTTCCCAACCAGTTTA
TTGCTCCGTAGACCGAGATAGAAGAAATAGATACGAAGCACAGCTCCCAGCTCTCTTTTG
TAAAGCAAGCTGCCTTGGAATGCCATGTTGGCAAAAGACGATGCATCAAAGGGCCCGCCT
ACGCCATTGTTCTATAATTATCCTATGGCAGGCGAAGAGAAAAAAAAGGCAAAAAACGTC
AGGCAAGCGAGACAAGCTCGCTGTGGAGGCAACAGCGAAGACGGAGGCGATAAAAACGGC
TGGCCGTTTAGGCGCAAGTGGGCTACCAGCTGCCACTTTTGCTCTCAATGCTTCCGGGTC
CGTCGCAGTTTCCCAAGCGATCTTTTAGTTTTTTAACATTGAGAGGGGAAGGAAGCAATG
TGGAATCGTAGTTGCAGCGGTTTCTGACGAAAGAAGAAGGAGCCAACCAAATCACCAGCA
GGCCCTGAAGAAACTTTCTAGCTAGCCCGTCTGCCCGTTTAGCGAGCTTTTTCGTCTTTT
TCGTCTTTTTATGCTTTTCGTTTAGCGCGTGCCGCTGAAAACTCTACCTGTATCTTGCCC
AAACGACAACCTTGCCCAGGCTCCTCAGTCCACTCGTCCGTTGCGGACCGCGTGGACCGC
CTCTCTCTTTTTTCTTCTTTGTGTGATTTTGGCTATCGTCGTCGGCGACTTGGTCTTTCC
CCACAACCGTCGAAAGCGACCGAACGAGCACCGCAGAGCGCAATGTTTCGCCGTTCTGAT
CGGCCGCAGAGGGAAGGAAAGAAGGACGGACAAAGCTGGTGGACGATAACGGAGGGCAGG
TACAACGGCGCGGTGCAACGGCGCAAGTGTCAACGGCGTATTGTCCGTTTTTGTCTCTAG
CGTCTCTGTAGCTTCTCTTTCGACGTTCTGTCGTTCTTTCCCTCCTCTGCTCGCTCTTTT
CAGTCTGCTCTTTCCTTCGGGAGTATCGCCGTCCTGTCACGAGCTTGGGGCGGCATTGAC
AGCTACAGGGCCGGTGATATGCGCCTTCCCTACAAGTAAGATACAGTATGGGATAAGGCA
TGGAATTGCCACAGCGTGCTCGTATGTGGCAGGCACGGCAAAAGAGCTGGTGGCACTTTC
CGTGCAAGTACTTTTTAAGCTCATTCTTCAGCAACGACGAAGTGCATCCAGTTACGACGT
CGTGTACAAAGTAAATACGACGTACTTCGTACTTCCAAAAGATACAGAGATACAGCCAAA
ACTGTAAACCAGCAACCGGCAACCGACAATCAGCAATCAGTCCACTCGAGGTACGACGTA
TTGCGTCTTTTATTCCAACTTTACCCTCCATTTCCCTGTTGTCGGCCCCCCAAAACCCCC
CAAAACCCGCCAACCCGAATCGGGCATCGTCTGTTGTCCGTTTCGTGGCATTGCATGGCG
AAAGGGCCGTTTGGTGTGCCGCGATCTCGTTAACGCGCTCACTTGTCACCGTCGTCTCGT
TGCTAACAAGCGAGGCCTTCCATTCCCATGCCGTTATTCTACTCGATCTGGTGCTCTAGA
TGCTAGCACCGTGAACGTTCGACGACGGCTTCTTTCCGCCTGTCTTTAGTCTGCTCTCTC
CGCGGCCAAAGTTCAATGTCGAGATATCACCACTCGGTACTTCTGTGAGCAAGAGGACTT
CGGCAGTCGTGTCTCACGGCAGTGCCTGCGCGGAACCTCCGCCAGTGTTTTCCGATGTTC
GTCGATAGCCAACATCTGCCTATCTCTCGCTCTCACCCCTGCTCTATATCCGCAAGTATC
TGCTGGCCGTCCAACAGCATATCGATTAGGAGCAACCGTCTGAAGCATCAGCAGCTCCTT
GCTCCTTGCATTGTCTTGTTTATCTGCCCGGAGAACGCAACCACAAGATCCGCGGTAGCC
GAATCCTTCCTTTACCACACAAATTGGTTTCTGGGCCTTCTTCTGTCTTTTCTGTCCTAT
GCACCTGGCCTTGGCCACTTCGGATGGTCTGTTGATTGTTGTGGCACTTGTCAATGTCCA
TTCGAGGTGCCTTGAACCCGCGATATATTGCACCGGGAGGTTGCCAGGTCGCCTATTCAT
CACTCTTCTAGCTGCATGCATACAATACAGCAATATATTAGCAATGCACCCTCTCGCTAC
ATGTGCATACACATCTTGCCCACAGATGCACACCGACCCCTCCTCCAGGACTTCCCTCGA
CAACCCTCTGGCTCCTTGCCGACACGGCCAAATGACAGTGGCATGGAACCCCCAAATAGG
CGATCCTGTCATCCGGGATCCGCTTCAGCGCTGTGCCCATAGTATCTATATTGCGTATAT
TGTGTATATTGCTATATGCTATATACCCTAAGCCTTGTCGCTCAATTGCTGTGCCAATGT
TTATTGTTTTTTATTCTCGTGAAAAGGCCCGGGAAAAACCACAGCTGCATGGTGGCTGTC
GATCTATACCACGGCACTGCCCTGGACGGGGGCGAAGACAACAAAGCAACCCAAATATTG
CCTGATCCTGGTTCGGCAACAGTTAAAAACATCTAGGACACAAGGCAGACATCGAAGAGT
AGAATGCGAGTACTGCCTAGGTGCGTGAATGCCACCTATGTAGGGCACCCAATTTTAGAC
ATTGGGGGCACAGCATGGTAGACGAGATCATGTACCACCTCAAAGCTCACAAGCTTTCTC
CCTTCCACACCCTCGCATTTTATACCCTCTACGGCACTTTTGCTTCCTTCTTTCTCGATC
CATAGAGTATCTCCACTACAGCTGCTCTGCCTATATAGCTCCGTGCAGCAGAGAGATGTA
TTGTGTAGACGCCAAGAGTGCCGGGATAGGTGGAACAAGGAAGTATGATGCTGTATGCTG
GCAGCTGGCAGATGGGTGAGGCAAAGTCAGACTGACGCCATACGAAGGCGGCAGCAGCAG
ATGAGCCATTAGTAGAAGAGGGTCTCGTTCGATCCTGTAAATCTGTAAAGCCGCAATTTT
TTTGTTTATATACAGAACCCACAGGCCCACATCTGTAAATATGCCTGGACTCTGCGTATA
TTGACACCAAGAGCTCGTTGTTCTCCTTTCTCCGTGTCCCCCTTGCCGCCCTTGCCTGTG
CCTCTCGACCGTCGGCCCTGGCAGGTCGCTTCTGGCAGCCAAACAATTTGCAGTGCTGAC
GCCCACGGTCGTACTGTGGAGAGCTGGGACGGCCGGCTGGAAAGAGTGTGGTATTCCAGA
ATGAATATTCATTAACCAAAAAAGGCAAAGAGGAGACCGTAGAGGAAATAAGACGATAGA
AAAGCTGTAGTTAAATATCGTTCGGTCTCGGGTCTACCTCGCGCCCAGTCTGTTGACTCT
ATTATTTTCCCGTATGAACCCGTTTACGGTGTTGCTAGAGAGCCGACCCGGTTACAAAGA
GCTTCGGAGGAACAGCATCCTTAAGTGCCATTCGTTTTCACTTTTAATTGTATTCCGCGT
TTTTTATTCCTCATTCATCTTTCTCGTCTTGCCGCTCTCCGGAGCCTGGGTCAGCTGATT
AAAGACAAGAGAGTCTACTAATAAATTAAGAGCTTTTATTTTGCATTGGACGCCTTTATT
TATTTTTCGTACATTACATCATTAGCACACATAATTAATTTATTTTCTATTTTGTAAAAC
AAAGAAGAAAAAAAGGAGTTGGTGGGTTTTTTTTTGTCTTTTGAGAGGGCTTGTTTAAAG
AAGAAAATCCGAAAATGTAAGAGTATTTGTAAATATTTCCCAGGCCACGAACGCTGCCTG
TGCCTTCTTTAAAATGCTTCCACATCTATTTTGATGCCCCGGATTCTGTCGTCACATCTC
ATTTCGGACCAAACACCTCCCCCACGTAAACTGACTTTGGCCACTCTAACTCAAACCTCA
GGGCAAAGAGAGTAAAAATAAGGGGTAAGTTGTAGACTTGGAGCCTGACAAAAACGCCAC
AAACAACAGATACCCAGAGCCGAAACCGGGAGCTTCTTCAGATAGATGAGATCAGCCTTG
TGTTCCCAAGCCCACCTGACCTCTCCTCGCTCCTCTGGCCGTGTAAGATATTCATACATG
CCATACAGTCATGAGATCGTGGTCCTTGTGTATCTCCAGTGACACAACGATGACAAAGTC
GTGACAATAGCAAGGTCAAGGGGAGACCAAACCAGCGCTCCCGCCGACAACTTGCATCGT
CGAGTAGGACCCGGTGATCGTCACCTTCCCACCTCCCCCTCTGTTGCTCCCATCAATAGA
TCCTCAAAGTATCCAGGTTTACATAACATGCGCCTATCCTTCCTCAACGAGGGCGCGTTC
ATCTTCTTCCTCCTATTTGACTATCTCCATATTCTGTTTCGCCATTCGCATAAGAGAGAT
TGGCTGCCCCTGGTTTCTGCCTTTTTGTGTAACCCGGGCTGGATCTCTTTGACGCGCCTC
TACACACTTGTTGAACGTACGGCGTACATATGACCGTCTTCACCCTACCCAGCTGGTCCG
TGCTGCTCCTTCATTATTCCTTTTGACGTATTTACGCGCGTGAGTTTAATAGGGGAAAAG
ACTTGGTGCATGGCCACACCTTTTCGGCCCTGGAGAAATGGCAAAGGTGGATCGTAGCCT
TTTCGTCTCTGTGTATGAGATAAATTGCTTTGAGATAGGTGTAAGGAACGGGGATCGGTG
ACGTTTGTACTTTCTCATCTGGCATGCCTAGTTCGTTGGTAAAAAATGCAACAACAAAAA
AAGAAAAAGAAAGAACGTGTGCTGAAGTCTCATATATAGACAGCCACCACCGCAGAAGAA
AAGAAAGACGGGTCATGAAGGAGTTTGAGGGGTTTCAAGCCTTGTTTATGCCACTGCCAT
TGTTTAAGCTTCTTGAACCCTTTTCCTTTAGCTCGCAAGGTCATGATTTCCAACTGTTAT
TTATAATGAAAATAAAACAACACGGATCGTATTTGAGACTTATATACTTGGTGCACATTT
TATATTTTAACGACCAGAATGCACTCGAACTTTGATACCCGGTGTGTAGAAACTGTGGAT
CGCATTATGTGTACTCGAGGGTCTCGGCTGCCACGTTTGTGTATGTCTGAGGCGTCATGG
TCGAGTACAAGTACCTCTCCGAAACACGAGAAAATGACGTGGAGGCACTGAACGTTGTCA
GCATATGGCATTTTGAGACCCAACTATTTCTGAATGCTGGGCAAAAGCACTTATGAAGGG
CTCTTGGGCTACGACTGGGATCATCAAAGCTCTGAAGATCGGCAGAGCGCCAGCAGGGGT
GAGCTTTCGTGACAAACGGAGCATGAATACGGGCCTTTGTTTGGGCGTTCTAGGGGTCTT
CCTTCCAACGACAGGGTCCTCCGGCCTCCGGCATGTGTTCCGGATTAGCTAATCGCGGTT
TGGCCCGTCGCTCCTTCCCCCGGACTGTTTCGGCGAGGAAAATGTATCGGAAGCAGCACT
CTGGGTTCTGTTGGAAATTGGAAAGGAAGGAAGGTTTGGGTGGTTCCTCCATTAGAATGG
GACATATTTCGGCATGGCGAGGAAGGAGCTCTACAGTGCTAACTTGCTGCAAAGAGATCG
GCCAACGCTGTTACTCCTCACACGGATGATTCAGCACGGTGAATTTTGTGATGTTGGCTA
CTCTTGTTGTACTAATTAATTTTTGTGCGTTTTTGTCGAATGTAAAAAATAGGAGAAAAT
GAAGATGTGAAAAAAGTCAACAGAGGCCGTCTACGTCGTAGATTCTTGAAGGTATCTCTG
GAAAAGGCTTGACCCAGCTCCTTCCTCTCCCTGGCTGCTGTCTTGCCAATTCACCAATCA
TATCGCATCATTGGTGCTAGCTTCGTCTCCTCCCCCCTTTTGCCCTTCTACGCCGCTCTT
CGCTGCTTCCTTTTCTTCAGCCGCCACTGCGCAATGCAACACCGCTCCTTCCCCCTTCTT
TCTGCTTCTGAAGCTGCCCCGCACCAGTTGCGCCTCTCAACGCTATTGCTAAATTGCCCG
TCGAAATAGCGCATTCTTTCTGTTGCGTTCCACGTTCTGTCCTCTGCGCCTTCCTGCCCC
AACACGTCTTCCCTCCTCCCCTGCTCGCACTTTCCCTTTTGCTTGCGTCTGCGCCCCCTA
TTGCTCCTTCCTCTGCATGTTCGTAAGATCCAATCGCACGATGGTCTCCTCTTCCTAAAA
TGCCCCGTAGAAGGAAAGAGGTAAGGCCATTGGCCGGTTGCCCTCCGCAACTGCGCAAGA
CCCGTACCTTCTCCTTGCGGACAGCTTGTCCTGTCCCAACGGCGGTCCGCTCATAATGTG
GGGCCCCCCTGGCACCTTCCTCGACTGCTGGAGGTGGTCCCCGGCAGCAAGCATGTTCGT
CGTCCAAGGTCAACCGTCCTCAATTCCCCGTTCCCATTGCCTCTCTCTTTCTCTCCCCAT
CCAAAACATCACCACCATCACCACCTACGTCCATCTTTACGCACACCGTCTCGCCCCAGC
ACAAAGCTGTCACCGAGGGGCCACCTGCCCGTTTTATTGTCCAACGTACGTTGAATTGAG
TCGTCTGCATCTCCTGCGGCACGGCCTGACCCCCCTCCACACTGTCCTCCCTGTGAGGAG
ATGTGTGTTCCTTCGCCCCCATTTGCCTCCTTTTTATATCGTCTTTCTCAGGGACGCCCG
TTTTCACACACTGTCCGCAAGTGTGGCATGGCCGTTAGGTTTCGGGCTTGCTAGTGGCCG
ACCGTGTGTTGCTTACAACCCCGAACCTACGCTTCCAACTTGCTACGTTCATTTTTGCTT
CCTTTCCTTTTGCTTCCTGTCCAACTAACCCTTTACCTGATACAGTCTTTTGTCAACTTC
AACATCCACCTGTTCTGTTCAGCTCTCCGACGCTTCGGCTCCCCCATCTCTCTCCGGTAA
ACGACTCTGCGCCTGGTTAACGAAAAAATGGCCTCCGGTTCCTCATCCACTGCCGATTCC
GGCGACGCTGCCTCTGCGGCCCAGCGCCTGCTCCAAGAGCACGGCAGCCACCATGTGACC
ATTGAAACGGTTCCCGACGAGGATGACCTCAAGCATGACGCTGTTCTCCGCGCTGAGGCT
GCTGAGGCTGCCTCGTCTGGTCCCGCCCCGGCTGATGCCCCGGCTGCGTCTTGGGCGGCT
ACGCCGTCTGCTAAGGCCGCTGGCAAGCAGAAGGCCCCCGACCCCACGCCCGCCTCCAAG
CTGGACACCCACTCGCACGAGCTGTTCCCCGAGCTGGGCGCGCCCAAGAAGGCTTCTGCC
AACGTCGCCCCTGTCTGGAACGCCAAGACCGGCGGTGCTGCCAACGGCGCGAACGGCGCT
TCGCAGCCCACGTCCAACGGCAGTAGCGCCCCGCCTGTGGCTGCCCCTGCCCGCTCGACC
GCTCCCCCGACTCTGAACATCCCCGGCCGCAACGTTTCGAGCGTCATCCTCGAGGACCAC
CAGCTCCTGCCCCGCGGCTCTCTGAAGCGCCCGGTCCCCGACATCATCAAGGACATCAAC
CGCAAGTCGCGTGCCAACATCACCATGCTCCCGCCCAGTGGTAGCCGGAGGCAGTTCAAC
GCCTCTGGACCGCCGGACGTTGCCCAGCAAGCCCTGCGGGATCTTGTCCAACAGATTGGT
GCCAAGGTGAGACTTTTTCTTTCTTTGCTTTCGGTTGTCATGCAATATGGGAAGGTGCTC
GGGCCACTTTTCGGTTCCATTGAAGCTTCTTTCCGCCCCTTTGTCTGCGGCTCCTTGCCG
ACGGCCGGCTGCTTATTGTGTCTATGCATTTTTCTTGCTCATTCTTTGGTTCCGCGTAAC
TAACCTTGTCTCTCTCTCTTTCTGCAGGTCACGGTCAATGTGCCCATTCCCCAGTCTGTG
AGACCCCACATCATCGGCAAGCAAGGCTCGACCATCAAGTCGCTCCAGGAGAAGACGGGC
GCAAGAATCCAGCTGCCCAAGGCCGACGAGGTCTCGGCTGCCTACGAGGATGATGATGAC
GCCACGATCGACGTTACCGTGGAGGGTAATGCCCTTTCCGCACGTGCGGCCCAGGATGCC
ATCCTGAAGATCGTCGGCGAGCGCTCGGCCAACACGAACACCCGTCTGCGCGGTATTCCT
GCTGAGTTCTATCCCTTTATTGCGGACCCCAACACTGGCCTGCTCTCCAGCCTGGAGAAC
AATGGCGTCCAGATTCGCGTACCGCCCCTGCAGCCGCGCTCTGCTCAGCCCCCTACGGTG
GCGGCCGGTGGCCGTCCCGTCTTCACACCGTCTTCCGACAACCACATCCACCTGGCTGGT
GAGCGCAATGCTGTCTTGAATGCTCGCGCCGAAATCGAAAAGGTTGCTGCTGCGCTCCAG
GCGAGTCTGCAGCTGCAGCAGACTTCCATCCCCCCTGGTCGCCAGCAGTTCATTATTGGT
CAACACGGCACACCAATGGAGGATTTCTTCAACGAGACCGGCTGTGTGGTTATCCTTCCC
GAGGATGCCGAGGACGACAATGTGACCATTATTGGTAGCGCGGACCGGGTTGAGGCTGGC
CTCGAGCGTGCCATTGACCTTGCCATGGGCATGCAGTGCTCCAACTATGACATTTCGCGC
TTCCACCGCCAGGCCCCTGGCAGCGCGGCCACCCATGCGCGTAACGTCACCCGCTACCTG
CGCCAGCGGAAGGAGATTGAGCGCCTGGAGCGCGAGTACCAGAGCCACATCAACACGCCC
TTCACGAGCGAAGGTGCCCTTCCCTGGGAGCTGTACTCGCGCGACGGCAAGAACGCCTTC
CGCGCCCAGACGGAGATCAAGAACATCATCTCCAGCCACCCGCCAAGCCGCATGGCTTCG
ATCCCCGTCGACCCCTTCTTCCACCAGTTCCTGCGCAACGATGTTCGCCCCCGCGTCCAG
CAGGATTACGGTGTCTACCTTGTCGTGCCCGAGGCGTCTGAGGCCGGCGCGCCCGTCCTC
CTCGTTTACGAGGGCCCTTCGGACGACTCCACTGGCCCGTACACACTGCCCCAGACTGTG
CCGTCGCCGCAGGACGTTGCTGCCTTCCAGCAGGGCGTCCGCGATGCGCAGAAGCACATT
CTTGAGCTGATTGGTGCCCAGGAGGACATCCAGACCACCCCGGTCGAGGTGCCCCTGAAG
TTCCACGAGCGCCTGCGCCGGTTTATCAAGAAGGAGCAGGAGGCACGCCCGCCCAACCAG
CCGCCTGTCCGTGTCTCCAGCCTTGGCACGGTTGTGACTTTGCGGGGACCCAAGACTTCC
GTGGACGAGCTTCTGGTCAAGATCAACGCTTTTGTCGAGCAGGAGAAGGAGGATGAGAAG
GAGCGCGGCTTTACTCTGTCGTTTGACTTCCCCAAGGCTTACGCCAACCACCTCATTGGC
AAGGGCGGCAGCAACATTCGCGAGCTGCGGGACAAGTTTGACGTGGAGATCCAGGTCCAG
GATGGCCAGGTCGAGCTCAAGGGCCCCAAGGCCAAGGCCGAGGCCGCCAAGGCACACATC
AACTCGGTCGCCCGTCACCTGGCTGACGAAACCACCCACATCCTCAAGATCGAGCCCAAG
TTCCACCGTGAGCTGATCGGTGCACAGGGAGGCACTATCAACCGCCTCCAGACCCGGTAC
AAGGTCCTGATCTTCTTCCCGCGCGTCGCCAAGGCGGCCCGCGACGACGAGTCTGTCACG
GACGCTGCGAGCGACGCTGGCAAGCCCCGCCGCCAGCAGGGCCCTGACGAGGTGATCGTC
CGTGGTCCTAAGAAGGGCGCCGACGAGGCCCGTGAGGAGATTATGAAGCTGTACCTGTAC
CTGAAGGAGACCTCATTCACTGCCACTATTGAGGTGCAGCAGAAGCAGGTGCCCTACCTG
ATTGGCCAGGGCGGTTCGGCGATGGAGGCCCTTCGCCAGCAGACCGGTGCGAAGATCGAT
GTGCCCAACAGCCGCGGCGACCCCGACTCGACGGTGGAGGTCCAGCTCAAGGGTACCAAG
GAGCAGGTGACGGCGGCTAAGAAGATTCTCCTGGAGAAGAAGGCCGTCCTCGACGATACC
GTCAGCACGACCATTGAGGTGGACAAGAAGTTCCACAAGGCCCTGATTGGCTCTGGAGGT
TTGTTTTACTGCTCTGCCCACTCTTCTACGTGTATGCCAATTTGCTAATTTTTCAACTAC
AGGCTCGACTATCAAGGACCTTGTCGTCAAGGCCGGTGGCTCTGACGACCGCAGAGAGCT
GTCTCGCGCGATCCAGTTCCCGAACCAGGACAGCGACGACTCTGCGATCAAGGTCGAGGG
CCGTCGGTCGTTTGTCGAGGCCATTACCAAGTCGATTCAGGAGTTCGTTGACCAGCGTGC
CGGCCAGGTCTCGGAGACCATTGACGTCCCCCAGGACAAGCACAGATCGCTTATTGGCCG
TGGTGGCGAGACCAGACGTCAGATCGAGTCTCGCTTCTCCGTCGTCGTCGACATTCCCAG
ACAGGGCGAGGAGCGCACGGACGTCAAGGTGACTGGTGCTCCGGAGAATGTCCAGAAGGC
CAAGGAGCACGTCCTGTCGCTCATCAAGGAGCAGCACGCCACGACCATCCAGGTGCCCCG
CAGCCTCCACCACACGATCTCCAACAACGGCCAATTCTTCCGCCGCCTGCGCAACGAGAA
CCAGGTGACCGTTGACCACGCCGGCCAGACCGTCCCGGCGCGCCCCGTGGCTGCTGCTGC
CAACGGCAACAGCACCCTGCCCCTCATTACGGACGACGAGGATGCCGCTGATGGTGCGCA
CTCCTGGCGCGTGGTAGAGGTCTCGTCGACGGAGACGGGCGACATCCCGTGGGTCCTGCA
CGGCACGCCGGAGAACGTTGAGAAGGCCAAGAAGGCTCTGGAGAAGGCCATTGAGCAGTC
GGGCGAGAGCAATGCCACGGGCTACCTCGTCCTGCCGGACTCGAAGCTGTTCCGCCACGT
TGTGGGCCAAGGCGGTAAGAAGATCGACTCGATTCGTAAGCAGAGCGGTTGCCGCATCTT
CGTGCCGCAGGGCAAGAGTGGCCAGGACGCCATCGAGGTCATTGGCACCACGGACGGCGT
CGAGACGGCCCGGGAGCTGATCTTGGCAGCCGTCAAGGAGGGCACGCAGAAGCGCGAGAT
GTAGCGTCGGCACCGCGACGAGTATGATGCTCCCGGCTTGGAGATAATGTGAGGAGGGAT
AAAAAGGCGATATGCCGTTACGATAGGATGGAGAAGGAGAGCGGAAGAGTTTGTCATTGG
CTAGAAAAAAGCTGCTTTTCTCCTGTTGATTTCTTTTATTTTTACTTTCGAAAAAGATTG
GACACCCAACCTAGGTCATTTGTTAGTAACTTGTTATCGGGCTTTTTCTTTTTTACAGAA
AGACGAAAAGGAGAGGAGGGGCACGAAAAAGGAGACAGGAAGAGAAGAAGTTGGGCATAT
ATCAAAATGCGTGGAGCCCGGCCACATTGTGGTTACTGAGTATTTCAGCAGAACTTTAGT
TTTACACCATGTCATAAATAACATGAACAAAAGGGGTGACGACAAGAGTACGATGTGCGG
TTGCTACAACCAAAAACATTTAAGATACATCTCCCAAAATTGCTTTTTCTTATTACGGCT
TCATTTTTTGTGACAAAATTTGTTTTAATTAAGACTATCTAGTTTTGTACTCCGTGTCCG
AATCCTAGTACTTGTACTCCGAATGGATATATAATAATTGCAATTCCTGGTGATGCTATG
CAGAACGCCATTTTGATATGCGGTGGTATGCCCCTGTTTGCACCAGACTGAGACCCCTTT
ATGGTCTGAATGATTCAAGAAGAAAAAAAATTCACATTTTAACAAAATCGGAAAGATGAA
TACTGAAAAGGACGCTCATCTGTAGAACACGCGACCTTGTCCAATCCTAGCGTGGCGGGT
GCGTCGGTTCCGGGTTCTTGGCCAGATCCTCCGTCAGGTACAGCAGGGCTTGCTCGACGA
GTCGATACTGGTCCTCAAGCGAGGTCTGCGCCACAGAGGCCGACGCGTCCGAGTCGGACG
AGCCGGGCACGCCGAGGCCCGAGAAGAGGCTGCCCAGCGGGTCCGCCAGCATGCCGCTCG
TCAGGTTGCTGCCCTCCTCAACGAGGGCGTCGGGCGCACCCGAGACGGGACGCGTGAGGC
GCTCGCGGCACCGCTCCAAGAATTTTTGGCTCTTAAGGAAGTTCATCAGCGTGTCGTCGG
GAAGCGGCATCTCGCCGCGGTTCATCGACACTGCCATGCGCGCCGTGTGGTCGGACAGGG
AGACGATCTCGCCGAGAAGAGACTCGCACCGCGCGCGGCGCGCAGCGAGAGCCTCGGCCA
TCTTGCCGTTAGCGGGTTGTGGCGGGAGGCCCACCTGGCCCGCGATCGGAAGGCCATTGG
CTTGGAACATGTCGGCTGTGGGAAGTGCAGTAAGCTGCGACATCTGTGCCGCCAACGAAG
CCAGCGCGGGCGCGATAGGTGGCGGGGGCGGTGGCGGGCCAAAGACACGGGGTGCCGGGG
GCGGCGGCTGTTGAGCCTGGGGCTGTTTCTGCTTCTGCTGTTGTTGAGGCTGCGCCTGAG
ACGCCTGGGGTTGCGATGGAGGTTGCGGCTGCTGCTGCGAGCCGCCTTGTGCGAGCTGGT
CGTCATGCGCCTCGAGGGCGGCTTCCTGCTGCTTCAGGCGGTTCTGTCTCTGCTGCCGCT
TCTGGCGCTGCTTGCGCTGCCGTGCAGTGCCTGGAGGACCGCTGGGTGCTGTGGCCAATG
GCGACGGCAGAGCAGTAGGCGTCCCGTGCATCAGGGCGGCCGGTGAGGGTGAGGCCTCAG
CGGGTGCTGGGAGAGAACCTGTTGCTTGCATAGCCGGTGTGGCAGTGTTTGTGGCAGCCG
GAGCCGCCGGGGCAAGCGGCATGGCCGGAGCGGCAGGGGTGCTCGGCCCAGCTTCACCCT
CTTCGCGGACGCGAACCTTCACCTCGCCCTCCACGCCATCGATGCGGACACGTCTCACGC
CGTTGGCTGGTGGCTGGCCGCCAGACGGACCGCCAGCTGTGTTGCCGCCGTTGTTGGGCA
GCGGGGTCGACTTAACGAGCTCGCGCACAAAAAGGTTGGCCTCGTCGCAGCCATCCATCA
GGTACTTGAGGCACAGCTGGACACGTTCACGGGCGAAGCGGTTATGATCGTCGTAGACAC
ACGCGTTAAGTAGTGCGAGCATACCCTTTTCTTCCATGATCTGGTTCTGGACCTGAGCAT
TGCCGGGGCTCGTCATACCCGGGTCCGGCTGCAGAAGGGTGGCGAGGATGGACAGCACTT
GCGTCTTGATGCCAGCCCACGGGAACTTGTACGCTGGGTCCTGAGGCATCGGCGGTGGAG
GCGGCGGCGGTGGCGGCGGGAGCTGCTGCTGTCCAGGCCGCCCCGCGTTGGCAGCGGCGA
CAGCGGCAGCAGCGCGACCGGCCGTTGCACCCGCCATGGCGGCCGCGAGAGCGGACGAGT
TGGCATTCGCCCGCTGGGGGGCAGCCTCGACAAGGGGCTTCTTCGGGATGGCCTCCTCGA
GGCCCTTGAGGAGTGCAACCAGCTCAATGGCCAGCTCCCAGTCGACCAGCTGGGCACGGA
TCTCCTCAATCTCCGAGACAGTGGCAAAGAGCTCGAGGACCTGGCTCAGGCCGTCACGGG
CGCGCTCCATGTCCCAGTTCTCAATAGGGAAGACGGAACTGTCTGTGGTGCCGCGGCGGA
TGTCGCCTTGCACGGACATAAAGGCCAGGCACTCGGGTACGATGCGACAGCGCACAGTGC
TGACCATAAAATGGACCAGGCGCATGTCTCTGGCGTCGACGCGCTGCCGAGGCGGCGCAC
CGTTGGACGCCGCGGGCAGGGCGTTCTGGCCGAGATACTTCTTGCGGAAGAAGTAGGTGA
TCATGCGCAGCATGACGGCCTGGGCAGGCGACACCACGTCCTTGGGGATGCGCAGCTCTG
TCCAGGCGTAGGGGATCAACGACGCATCGTGGATGGCCTCGAGGATCTGGGACGTGAGTT
CCCAGATCAGCGAGCTCTCCTCCTGGTCCCAGACGGCAATAAAGACGAGGAGTTCACGCA
ACAGGCTGCGGCCGCTGTCGGATGCGAGCAGGAACTTGCAGCGTGCCTGCTGCAGACTCT
CGCCCTGGGGCGTCAGGCCGCAGCCCATGGTGTCCAAGATGCACGACTTGATGATCATGT
GCAGGGCCTCGATCTGCTTCGGGTCGAGAATGTTGGGGATCTCAGTGAGCAGGCCAAGAA
CAGGGCCCTCGGCGTACGAGTCGTTGTCGAGATCGTCCCGGTCACTATGGTGGCCGCCGT
GACGGTGATCGTCGTCATCGTCTTCGTCGTCCTCCAGGTCGTCGTCGTCATAGTCGTCGA
TGGGGTTGCCGTGTATGTCAAGGTAGGGGCCGTCGTGCTCGTCATCATCGTCGTGATCAT
GATCGTGGTCATGATGATCATGGTCGTGGTTGTGGTCGTGGTCGTGGTCGTGATCGTGAT
CGTGATCATGATCGTGGTCGTGGTCGTGGTCATGGTCATGATCATGGTCATGATGGTGAT
GGTAGTGATGGTGGTGGTAGCGATGGTAGCTGCGGCCGTGGCTGTGGTTGTGATGCTCAT
CGTCCTCGCCCTCGCCTTCGCCTTCTTCACCGTCTTCGTTGTCTTTATGATTTTTATCGT
CAGCCTCAGCATCCTCATCGCTACCGTCGTCTTCGTCGTCGTCGTCGTCCTCGTCGACCT
CGACCACGCGAGCGTCCTCCTCCTCGCTCTCATCGTCCTCATCTTCCCCGAACTCGTCGA
GCTTGCTATCTAGTTCGGCGTCGCCCTTGCCGGGGACGCGGAAGTATTCGCCGGTCATGT
GGATGCTGTATCCCTGAGCGGCGTCTTCGTCCCGCATCCGCCAGCGAGGGCTGAACCTGT
GCAGGAGAATGTGTTTGAAAAAGGACTGCCGGCGCTTACCGTAGGCACGATCGGGCATGG
GTAGCCGCCACTCGTCGCGGTTGGGGTCGCTCACGCGCTCCCACCAGATTTCGTTCTCGT
GGGAAACGCGGCCAAAGGCCTCATCCTGGGCGTACTTGGCCTCATCGCGGCCGATATCCG
GATCCAAGAGGTTGCTGGGGATCCAGAGGCGCGCCAGTGGGGAGTTGAGCGAGGGGATGC
CAGGTGCCTTGGTCTGGTGCGTGTTGGCGTATTCGATGAGGCGTTCGCGGGCCTCGGCGC
AGATAGTGGCATTGCGCTCGAGCCAGTGCCGTAGCTCGATCTTAGCCAGGTCTGGGCGAT
AGCCGGTTCCATCGCCGCCCAGCGTGTCCAAGTCGTCCGGCATGGACTCGTCCTCGAAGA
AGACATAATACCAAAAAGCCATCTTGTTGCGGTCGTTCTTGGCCGTCCAGTTGTGCACCT
GCTGGAGGGACGTCACCAAGAGTTTTTTGACTAGAGGTTGTTAGCGGGAAGTAGCGATAG
AGAGTAGGAGCAGAGTGCAAAGGGTGCCGGTCACATACACAGGTCATAGATCTCGTTGAG
CTTGTTGCGGCTGACGTCGTCTAGGACATCGCCGTGGTAGCCCTTACCGGCCAGGTTAAC
GCACAGGACGATAATCTGGAACACGACGGCGTCGAAGCTGACGGCGGCACAGATGTCCTG
CGGCACCTCGGGCACGGAGCAGACCAGCAGGTTGCGGGCAATGTGCATGAGCTTGTTGAG
GATCTGCAGGTCTTCCTTGAGGCTCGCGTGGTTCTTGATCATAAGCTCCGAGTTGTCGTG
GCCCATGTGGGAGTGCAGGTGGCTGTGGTGGGCATGGCCGTGGCTGCCGTTGGCACTCGC
ATTGGTGCTGCCATTGGGGCCGGCGTCGATGCTGGACTTGTCGTCGTAGGGCGGGTCGGT
CAGGCCGGCAATGGATCGGAGTGTCAGGTTGTCGATGGCGTTGTTAAAGATGCGCGTCAG
GTACACCCATATCTCGACGTTGCGGGCGAGGGCCTCGCGCACGTCCTTGCGGCCGTGGGT
CTTCTCGAGGGTGCGGGCCACCATGCCCGCAACCCTCGCCTGGGTCTGCGAGCCCGGGAT
GGACGGCAGGTCGCTGAAGTGGCCATCGAGGCAGATGAGAGCGGCGGTAAAGCACACCTC
CTCAATGGACTGTTTCGAGGACGGCGCGCTGATGCGGTCGACGGGCGGCACGTTACCGGT
CGCGATGGGCGCCATGGTGCACCGTGCGAAGGCGGCAGCCCGGGGGTAGCTCGATGAGGG
GATGTCGAGGTGCCGAGGTGTCGAGGAGTCGGGGATTCGAGGAGGAAAAAAAAGAGAAAA
AGGAAAGCGGCGAGGTGCTCAAGATGGTCGCCAAAGACGGATAAGCGAACCAGGAACGGT
CAATTGGAAAGGGTGAGATCGGTGAGAGTGGTGAGCGTGGTGAGAACCAGGTCGGAAGGA
TCGAGGTCGGCAAAGCGTGCTGGTAGCTGGGGTGTAGAAATGCAAAGAGACGGTGAAGGT
TGAGTCGAGGAATAAAGAAAAAACAAATTGAAATTATGGAAAAATGCTCAAAAGACTGCA
GTAGCGCTTACGAAAAAGCCGTCGTCTCGCTGCAGCGTGAGCCCGCGTTCAAGGTAGCCG
GGCAGTCGTCGCAAGTAATTGCGAGAGTGTTGCAGGTTGCGAGCGTGCTGGAGACGAGGC
CACGAAGCGAGTGGTCGTGAGCTTTGGTGATAGTATTTTTGTGTTGGAGAAAAGAAATGC
TTCTGCCGGAGTACGGCGGAGAGAGGCACGAGACTGGCTGGCAGCTTTGGGCAGGAGCGG
ACTTAATTTTTTTTGAGGAAGGAACTGGTTGCTGTGATTGGCGGAAGGCGCGGGCGGTCT
GAAAGTCGTGCCTTCCCCGATTGCTGGCTACTATATTTTTCAACGTCGTTGGCGCCTTCC
CGCTAATACCATGACAGGACCCTTGAGACAGCAGGCACGACGGCGCCAGGACCTTCCCAG
TCCAGTGGCTGGCTGGGCTGCAGGCACGTGTGACAGCCGCTGTAGCGGGCCGGATAGGAC
GTCGCTGGGCCCCTCCATAGCGCTGCTGACCAGCAGTGAGACGGCCAGAATTCGTAATCG
CGGGGTATTGCGTCTTCACCAGCTTCGCTGCAGACCAGGAGCTATCAAGCGCTGGCGGGC
AAAAAAATAAGCAGAAAAAAAAAGATAAAAAAAGGGACCGCTAAAAAAAAATAAGAAAAG
CGGCCGGACAGGAACGGTTGCTATGTTTATATAAGACGGGCGGGCCTGGCGCCTTGTATC
ACTGCCATGGTCGCTCCTGCCGATCTTGAAGTGCGACTGCGTCCCTCCTTCCTCTCCTGT
CCATTACTCTTTCCCTCACCACATCTCGCCCTCTTCCCCTGACAATTGCCTCATTTGAGC
TTCATCGTCACCATGTCTGCTCCTCTCGCTGACCACTATGACCGTACGTCCGCTGTCCGC
TCTCACTTCGAAAGGCCCCATATCTGCCTCGTACCTGAGCCCTGCTAACACACACAGGCC
CGGTCACCATTGCCGTCATCGGTGGCACCGGTCTTAGCAAGATCGAGGGCTTCGAGCCCG
TGGCCTCGCTCGACATCACGACGCCCTGGGGCAAGCCCTCGGCGCCCATCCAGATCGTCG
AGCACAAGGGCGTGCCCTTTGCCTTCCTCGCGCGCCACGGCCTCTACCACCAGCTGGCGC
CCCATGAGGTGCCCTCGCGCGCCAACATTGCTGCCCTGCGCCACGTCGGCGTGCGCTGCG
TGATTGCCTTCAGCGCCGTCGGCAGTCTGCAGGAGCACATCCGCCCCATGGACTTTGTGC
TGCCCGACCAGGTCATTGACCGCACCAAGGGCGTGCGGCCGTTCACGTTCTTCGACGGCG
GCCTCGTCGGCCACGTCGGCTTCGCGGACCCCTTTGACGCCAAGGTGGCCCAGGTCATCA
AGGGCTGTGCGGCCGCGATGCAGGGCGAGGGCGTCACGCTGCACGACAACGGCACGCTCA
TTTGCATGGAGGGCCCGCAGTTCTCGACGCGCGCCGAGTCCAACATGTACCGCTCGTGGG
GCGGCTCTGTGATCAACATGTCGGCGCTGCCCGAGGCTAAGCTGGCGCGCGAGGCCGAGC
TGGCGTACCAGATGATCTGCATGGCCACAGATTACGACTGCTGGCGCGTGGGCGACGAGA
GCGAGGACGTTGGCGTTAGTATGGTGCTCAAGTACATGGAGGCCAACGGCACCAACGCCA
AGCACCTGGTCGGCGCCGTGCTCGACGAGCTGTCGCGCCCGGAGCACAACGAGCTCGTGC
TCGCCAAGCACCACGAGGGCTCGGCCGTCATGGCCGTGCAGTTCATGACCAAGCCCGCCG
GCCGCAACCCGGAGGCCGTCAAGCGCGTCGAGTACCTCTTCCCCAACTTCTTTGGCCAGT
AAACGGCTGAAGGGGGTGGACGAAAAGGGAGTACTGAGGGCGTATGGGATTGGGTGGTAT
CTTGGGACAGGACAAGGATATCTCAAAAATAATATGGATATCTTTTTGCGATGGTTTATT
TTCTTTTATTTTCTCTCCTTTTTCTCTCAGACCGATTCACCATAGACGGCTTTCCATGAT
CACGAACAAAATAATAGAACACATTCAACATGCGTTGTCGCTTCAAAGATATGTGTCTGT
AAATTACGCAAGCGCCTAAAATGAATATGCAATGGACCAGAACAGAAAATGTACATCCAT
CTTGTGAACACGACTCCCCAAGGATGATATAACTGATGATTGAAACTGAAAATAAAGGCT
CTTTTGAACAAGGACCAAAGATGATGATATAAAATGCGAGTACTCAAAATACAAAACAAT
GCGAAACGTGTCCCAATAGATCTCCTGGTCCCTCACTCCTACATCCACCGGCACAAGGCC
CGCGCCGCCCGCTCGGCTGCCGCAATGTGCCACGGCCGCGCGTCCCGCTCGCTGTCGAGG
ATGCCCCGGACGCGCGCCAGGGTGCTCAGCGAGCGGTATGACGTGAGAATGTCGCGGGCG
AGGGCATCGCTGGCGCGGTGCTTGGCGTCGACGTGCACAATGTTGACCTCGAGCACGACG
GGCGCGTCGTCACGGCCGATACCGCCACGCTTGATAAGGTAGCCGCTGACGAGCGCGGGC
CGCAGGTCGACCCAGGTGGACGCCGTGTTGAGGCGGTGCGCGGCCACCGCGATCCAGGTA
TTGTCCGTGACGTCGACGAGGACGACGTTGCCCTCAATGTCGGCGACGGTGTTGGGGTCG
GCGCCGGCTGCGGCAAGCTTGGCGCTGGCATCGTTGTTTGCAGTTGCGTTGGCGGCCGCG
GTGGAGTTTGCGTTTGCGCCGGCGCTAGCTGCAGAAGGAGTGTTGGGTATCGCCGGGCTG
TTTGGCGCGCCGGCCTTGCCGAGCTGGCCGCCTGGCGTGGCCGGCGTGGGAACACCAGCG
GCTGGTGTAGTACTGGCGGGCGTCGTAGGATTGTTGGCAAAGCTGCCGGCCGGTGTCACG
GGGTTCCCGCTCTGCTCGGGCGAAAACACCGAGGCTTGGGGCGTCTGCGCCAGCGTCTGG
ACCGACAGCTGCGACAGCACCGTCGGGGCCACCGTGATCACGGGCGGCAGCAATTCCAGC
GTCGGTTGGGTGTCTACCGACACAAGTGTCAGGCTCATGGACGCGCGGGTTTCGGCCTTG
GCCAGCTCCGACCAGATGTTGATCTCGTCGGGCTCCATCTGGCCGCACTTGGCGATGATG
GCGCGCCAGTGCACCTTGAGGTTTGACACAATGGCACACGTGTTGGTCCAGATCTCCCGT
GCGACAGCGTCAAACGAGTTGGTGGAACCGCCGGCGTCCTTGCGCCCGATCCAGTAGGCT
GAGCTGAACTGCCGCCAGCCGCTGTTGTCGGTCCACGCGGCCGTGATCCAGCGCTCGTCG
GCGCTCACGGCGTACGCTATGTGGATGCACGAGTTCTCCCGCTGCACGTCAACCAGCGGC
ATCGATGACAGCTTGAGGTCGAGGTTGCGGGCAGGTGGCTGCTCGAGTAGGAATGCCGGT
GCCGGTTTGGGCCCGCGTGGACTAGCGCAGCGATCGTACACTTCGAGGGAGAGGTGCAGC
AGGTCGGTCGGAGTGGGGACGGCGAGCGACGTCGGCGACGAGAGGAAGTCGGCGGGGATG
AGTTGGAGGACCAGGTCGTTGGGCTCAGAGCTGCGGCTTGTAACCGCAATCTCGTAGAGC
TGCGACAGCCGCTGGAAGGCCAGGCATGCATCAACGATCGCTGTCGTGATGTCGGGGCAG
TACACGAAGTAGACCACCAGGCTCTTGCCGGGCGTGTCTTCGGCCGCCAGGGCCTGTGCC
AGCTTGTGCACCTGGTCCACACCAGAAAACTCAGCGCCGGGTGAGGATTGGGACAGCGGT
GAGGACGAGGAGAGCTCGCTGTTGAACGCGACCATGCCGTCGACAACGCTGGCCTTGGAC
GACAGCGGCTCGTGGGAGCCGAGACGCAGGGACTCGTAGACGATCCGCATGCGGCTGAGG
AAGCTGCTGACATCGTTGGACAAGCCCTGGTAGTTGGGGTAGGCGCAGACGGCGCGGATC
TCTTTGGGCCCGTGCAGCGGCTCGAGACCCAGCACCTCCCAGAACTCGATGCCGGTCGGT
TTGATGGACAGCGTCGACTCGTTGCGCCGGATGCCGACAAGTGGGGTGGGGGCCGAGAAG
AGGTTCGGGATGCGCTGGTCGGACCCGGGCGGCGCGCGAGGGTGAAGCCGGCCGGGTGGT
GCCAGCTGCAGGGCATCCTGGACGTCGAGGTACGGCTTGAGCGCACAGCGGGACGCGCCG
TCGAGGGAGGCCGGCAGCGAGTCTTCGAGGGTCGCGACCGAGTAGCGGATCCGCTGCAGT
AGGGTCTGGCGCAGCTTGGATTTCTGCAGGTCCTGCCCGTCGTCTTCGTTGAAGACCGAC
CGGATGGTCGCGTGGGTGATTTGTTGTGTCAGGATCTGTGCTACGTCGGCAATGTCGTCG
TCTGCGTAGTTCAGCTCGGCCGGCGGCGGCAGCGGCTCGGAAAAGAACCGCGCGATGGGG
AAGTCCCAGACGCCCTCGCTATAAGCGCGGGAGAGCTCCGTGGCTGCCTCCGGGGACGGG
ATCAGCTCGGCCATGGCGCGGGCACGCATCTTCCTGTGCACAGCGGTCACCGCGAGGGGC
GCTTCGTCATCGTCCGAGTCTTCCGACGACGAGCTCGTGCTGGATGAGTTGGAGGACGTG
TCACCACTGTCTTCGAGAAGGAGCGGGCTGGGAGCTGCATGCAGCGAGCTCGATTTGAGG
CCGCGGGTGATGCTCGAGATGAGGGTCGCAAACTGTGGTGACGAGTCCGACAGCCCGGGC
CGCTTCTTAAGGGGACGCCGGAATGCGGTCGGTGATGTGGCCGAGGACACGTCGGACAGC
ATGTCGGCCTCCGGGTGGGGCCAGCTGAAGCCGAACTTGCCGTTCAGCTCGTACTTTTTG
TTGTTCTGGATCATGAATTCAGTGAACTTGAGGCCCTCAAACAGCTTGCCGGGTTGCGTG
GGTAGAGGCTGTCTTGCCGGGCCGACGGGCAGTGCCTTGTTTGCCTCGGCGATGGCGCGG
ACGCGCTTGAACACGGTCATGGCGTTGAAGGGGCTCGGCGACCGCTTCGCTCCGCCTTTC
TTGGCGTCGTTGAGGTTGCTGCGTGCATGTCGCAGCTCTGGCTTTGTAAAGACGGGCGAT
CCTGGCGTCTTGTTGGACGACTCGCCTGTTGTGTCGTTTGCCTTTTTTTCAGATGATGGT
AGCGATGGTGTGGGTGGTGGTGGTGGCGGCATCGAAGGCGCCGCTGATTTTGTTGACTGT
GTGTTTTGTGTTTGTGTGCTTGTGTCTGGTAGGGTTGTGGTCTGCACCTCCGAGTCTGGC
TGTGTGTCTGCTGTGGGCGCTTCGCTTTGACGACTCCCGAAATCCACGTCCATCTTGTCG
GGGACGAGAGCAGCGGCAGATGGGCCAGAGGACAGACCGGCAGCCGCATTGGCATTGGCG
CCGTCGGCTTGCTTCGTGTCGTCGAAAAAGTTAAAATCGGCGTCCGTGATGTCGTCGCCA
AACATGTCGGCGCCAATGTCGGCGCCCAAGAGGTGGTCGGGCTCGCCCATGAAGGCCTGG
TCTTGCTCGTCCTGCCGGGCCCCAATGCTCGGCCAGATCTCGCCAAAGCCTTCTTCGGTG
CCGCCAGGTCGGTCAGCCGCGGATGATGATTCGAGGTCCACGGGTGCGCTGGTGCTGGCG
AGGTTCCCGGGGCTGGATGTCGAGCCGTCAAAGGTCGGCGTGGCACCGACCAGGCCGAGA
ATGCCGTCGGGCGGTGTTGGGTAGATGGCGCCAGCGGCAGCTGTTGCGGTGCCGGGCCCT
AGGGGATGCCGAACGCCCAGGGGCGACGGCCCGTCAGACTGTGTCCCTTTGCCGATGCTC
GAGACCGTCTGCACGTCCTCCATGACGACGTCTTCGGCGGCCGCATCCTCTTCTTTGACG
GCCTCTTTTGGCCGGGATGCGGCTTCTTCCGCGCGCAGCTCTTCCAGGTAGGCTTCGCGC
AGGTCGGCGAGCGGGTCGAGTCGCTGAAACGGAGCGACGGTGACGAGCGAGTCCTCCAGG
CACCAGAAGCACAGGACCGACGGCCACAGGATGACGACCGAGTTGCCGTTGGGGGTCTCG
TCGTCGAGCACAAACTCGAGCTGCAGCCAGGCCGTGTCCTGCAGGACAGCCGCCGAGGTG
CCGCGCATCTCCAGCATCTTGGCGGCGAAGCTCTTCCAGACGTGCGGCACGGCAGGCAGG
GGGACGCCGTTCCGTTTTAACCGGGCCAGAGCATAGCGGCTGTCGTCGGCGGACACGATG
GGCGGGTAGGCGTCCTGGACGGTGGCAAACTTGCCCCAGGGCGCGGTGAGGACGGCGGAG
CCGGGCGGGGGCACGCCGGCGTAGCACTCCCACTCGGAGCAGCCCATGCCGCGCAGCAGA
GAATGAGAGAGGCTGACGAGGAGGGCGCCGGCGGTGGTCAAGGTGATGCGCAGCGTGGCG
ACGAGCGAGCGGCTGTCGGTGCGGCTGCTCTCCTCGCCGTCCCACAGCGGATCGAGCGGC
GGCAGCAAGAAGGTGCGGTTGTTGAGGGCGATGGCCTTGGCGTGCGAGCAGTAGGCGGTC
GACAGGCTGGCCAGCACGGCCGACATGAAGAAGTTATAGACGACCTTGGTGGGCACGGCC
GGGAATGCGGACCGTGGCTCGGACGTCTGTGGTGCTTGTGGTGCTTGTGGTCCTTGTGAT
GTGTGTGCGCCGCCACCGTTCTGTGATCCCTCGAAATCGGGCGCGCCGCCATTGCTCGCG
GTCGTCCCCTGTGATGACGGTGCGTCGACCGCACCGGGCTGCCCGGACAGGCCAAAGGAG
GTCTGCAATGCGATGGAGGCCGCCGACGACGAGGTCGAGCTGTTGGGTGTATTTACTGGG
TTGGCATTAGCTCCGGCTCCGGCGGCCGGCTTGCCTAAGACGAGGCTGCCGGGGTCAAAG
GCGCCCTCGGAGACGGTCGTGAGCTTGTAGGGCCCCACGTCGATGGTGGCGTTGAGCTCG
GACTTGGTGGGCGAGCCAATGGCCGAGCCGTCCTTGCGCAGAAGCCGGAAGCACCAGATG
CCCTGGCGGCGCGAGTCGGCGAACACGAGATGGCCATCGTGGCGCAGGGCCTTTTCGACG
TCGGACGGCGAGAAGGCAAAGAGGGCCGCGGACGCCGAGGCCGAGGTGACGGGGCGGTAG
ACGCGGAAGGCGATGGAAGCGATGTTGGTGACCGCCAACGTGTTGGTCTCATATTCGCCC
ACTTCCATGTCGCGGTCCATTCGCCGGGCGGGCCCTGGGCGCGGCCACCCAGCCGACTGG
GGCGGGAAGGGGACGCGGCGGCGTCTGGTCTAGAGCAGACCACCCAGGCCGGGCATGTGC
ACGCGCCGTCGCGGCGAGGAGGGGAACGGCGAGGAGGAGGAGAGGAGCGAGATCGGATGT
AGGATCGAAGGCGGAAGTAGAGCTCGTTAGCTGGCCGGAGAGCAGCGGTTGGATGGAGAG
ATGAGCCAGGTCAGTGAAGAGCAGGGCTCCATCGCCGGGCAGACAACCGAGAAGGGATGG
CTGTCGAGTGTGGTGTAGAGAGGCAGTGTCGATGTATTGAGGCCGAAGATGCAAAAAGTG
ACGATGTTTGCGTCGGAAATCGTGCCGACGATGTGACCTGTTTTGGACGGTACGGCAGCA
AATAGAGGGGACCACAAGCTGCAGCAGTCGTCAATCGTTCGTCGAGATGCGCACAAAAAC
GCGTGCGGGTCGTGGGGTGGTCGTGGGTCGCGTCGGGTGTTCCGGCCGATGCGCTGAGAC
GACAGAAAAGAGGCGGCGATGTCGTCGATGTCGCTCGCATGAGCACCGTCGGTCGTTGTT
TCCCCCAAAATAATGGAAAGAGCACCGGTTGCAGCGGTCCACAGGTCGCCGGCCAAGCCT
ATTAGCGCTGTCCCAATGGCGGAAGGCGCTACCTGCGTGCCGTGGGGTTGGTGGCAGGCG
CGAATCAGCGTGTTGGGATGGGCGCTCTTGCCTGTAACGCAATTCCTAGTGTCGGCGGAA
GGTGCTGCAGGGGAAGAAAGGGAGACAGGAGGGTACCTCCGTACTTCCAGGGGTTGCCAG
CCCGGCTTACCTAACGCTAGCGGCGAACCGCGCTGCAGATAACGATAAGGCACGTGATGC
CAACGGCAGGAACAAGGGGCGGTGGCCAGGCGAGCAACGAGGGGCAAAGAAAGCTTGGGC
TGGCAGGCAGAACACAAAAATCAAATTTCAGCGCCCACGATCCGCTTTGGAACTGCCTAG
AAGAGCATCGACACTGAACAAGCTTCCACCACCAAACGCAGCCGCCTTTTCGACCTCGAC
CACTTCACCCACAACCACACCTGCGCGTTCAACAAACACCCTCTCGACATACGCATATCT
CCTTTATAGTGTTTTTGTCTCATAGAGACTGCAATTCTCTTTCAACATGGCGATGAGTGC
GTGCAATCGTCCCCGCGCCCCTTTTGCTTTTGCCCCTATTCAGGCCCTTTTGGTCAGCAA
GCTAACATGTCGCCAACAACACAGATCTCGACCTCTCCAACGGTATGCAAGCTCCCAGAC
AGACTCGGTTGGCTTCGTGGAAGCTCGTTTGCTCCTCCAGCGTGTCGTCCCGTACTAACA
TGCCACAGCGTCGGTGATTCAGGATGAGCAGGGCCGGCCGTTTATCGTCGTCCGAGAGTA
AGCTTCACCCAGCACTGGGCAAAGGCCATTCACCCTTCCTCTAGCACCTACTAACACCTC
CCCACAGCCAAGGAAAGAAGCGGCGGCAGTTCGGCAACGAGGCCGTCAAATCCCACATCC
TCGCGGCGCGGACAGTCGCCAACATCGTCAAGTCGTCGCTCGGCCCGCGCGGCCTCGACA
AGATCCTCATCTCGTCCGACGGCGACATCACAGTAACCAACGACGGTGCCACCATCCTGC
AGCAGATGGAGGTCACAAATCACGTGGCCAAGCTGCTGGTCGAGCTCTCCAAGTCCCAGG
ACGACGAGATCGGTGACGGCACAACAGGCGTCGTTGTCCTGGCCGGCGCCCTGCTCGAGC
AGGCCGCCGAGCTGATCGACAAGGGCATCCACCCCATCCGCATCGCCGACGGCTACGACC
AGGCCTGCGACATTGCCGTCGCCGAGCTCGACAAGATCGCCGACGTCCTGCCGTTCAGCC
CCGACGACGTCACCAACCTGACCAAGGTCGCCCGCACCAGTCTCGGCTCCAAGATCGTCT
CCAAGGCCCACGACCAGTTCGCCAAGATCGCCGTCGACGCCGTCATGTCCGTCGCCGACC
TCGAGCGCAAGGACGTCGACTTTGAGCTCATCAAGGTCGATGGCAAGGTCGGCGGCGCCC
TCGAGGACTCGCTGCTCGTCAAGGGCGTCATCATCGACAAGGACTTTTCGCACCCCCAGA
TGCCCTCCGAGGTCCGCGACGCCAAGATGGCCATCCTGACCTGCGCCTTTGAGCCGCCCA
AGCCCAAGACCAAGCACAAGCTCGACATTACCTCGGTGGAAGAGTTCCGCAAGCTGCAAA
ACTACGAGCACGAAAAGTTCGTTGAGATGATCCAGCAGATCAAGGACACCGGCGCCAACC
TCGTCATCTGCCAGTGGGGCTTCGACGACGAGGCCAACCATTTGCTTCTCCAGAACCAGC
TGCCCGCCGTGCGCTGGGTCGGCGGCCCGGAGATTGAGCTGATTGCCATTGCCACCAACG
GCCGCATCGTCCCGCGCTTCGAGGACCTGACCGCCCAGAAGCTCGGCACCGCCGGCGTCG
TCCGCGAGATGACCTTTGGCACCACCCGCGAGAAGATGCTCGTCATCGAGGAGTGTGCCA
ACACCCGCGCCGTCACCGTCTTCGTCCGCGGCAGCAACAAGATGATCATTGACGAGGCCA
AGCGCTCGCTGCACGACGCCCTGTGCGTCGTCCGCAACCTGGTGCGCGACAACCGCGTCG
TCTACGGCGGCGGCTCCGCCGAGATTGCCTGCTCGCTCGCCGTCGAGGACGCCGCCGTCC
AGACTCCCGGCCTGGAGCAGTACGCCATGCGCGCCTTTGCCGAGGCCCTCGATGCCATCC
CCATGGCCCTGGCCGAGAACTCGGGCCTTAACCCCATTGCCACACTGGCCGAGGTCAAGA
GCCAGCAGATCAAGGCGCAGGGCGGCGCCGCCCGCGGCCGTCTGGGCGTCGACTGCATGG
GCCTCGGCTCCAACGACATGAAGGAGGCCTTTGTCATTGACCCGCTCATCGGCAAGAAGC
AGCAGCTGATGCTGGCCACCCAGCTGTGCCGGATGGTGCTCAAGGTGAACAACGTTATCA
TCAGCGGCACGGGCGAAGACGACTTCTAGAGAATGAAAAATCTAGAAAAGGAAATCAAAA
CGAGTGTGGGCATGTATAGAATAAAATCAAATACGACAACGCGTTCAAGCGGGCCCGTTG
GACGATTGTATACCCCTGTGTTCTGTGACTGGGACTGGGCTAGGAAGGGACTGAAAAAAA
ATAAAAAGGAAAATGATGAACAAATCAAAGAAGAAAAGAAAACGTGCACTGTTTGGATTT
GGATTTTTGGTCTTTCTAAGTTGCTTTTGTTTATAGAACGGCATGGTCAAACACTTCATG
TTACATTACGTTACGTTGGTTTTATGGGAATGGTAATGCACGTTTGAAAAGTAACAATTC
CCAGTAAAAAGAAGCGCCATTATAATTAATACATGCAGCAACCATGATATGCGGCCGGGA
CCCGAAAACGCTCGCTAGAAATAATGTCTGCTCCCTTGTAGCTAAAAGCAGACTGTGTGA
ACACCTATGATCTGTCCCAGTGATGTCCGATCTCTTATCTATCGTACTCTTGTCTTTCCC
ATCCTCTGTTGTATTTCTACTTCCTCCCATCTCTTGTCTCTCCTCTCCTTTCCTTCCTCC
CGTCTACGAGAATCCGAATCCCTTGGAGTTCTCCAGCGCCATCTCCAGCCGCTCTTGGAG
CACCTCGCGGTTGGGATACTCCGGCAGCAGCAGCGTTCCGTAACACGTGTACGCCGTCGG
CAGGTGGCCGCCCACAGCCTCCTCTTCGCCGTTGCGCTGCAGCACAAACTGCATCGTCTT
GGCGCCGCCCACCGGCATGCGGTCGCTCGCCGTCACAAACTCGAGCAGCTTGCGCTTCAT
CGGGTCGCCAAACTCGGACACAATCGACCAAAAGTCGCGCACCGTCGTGTGGCTCGAGTC
CCAGCCCACGTACCGCGTGTGCTGCCGCAGCTCGTCAATGTCAATGTCCTGCTGGCCCTC
GAGCAGCGACTGCAGCAGCGCGGGCGTCAGCAGCTTGAGTGACTTGGGGTGCAGGCACTT
GCGAAAGCCGCGCGCAAACGCCTCGTACTGCGCGCGCACCGAGGTATCGGTCAGGTAGCG
GATGTAGTCGGTGACGTAAGCGTTGCGGTTCTCGCTCGTGACCATCGGGGCGTCGTCGCC
GGGATTGGCGTCAGTCAGCGGCGGCGCTTCAGGTGCGCTCGGAACCTCCACCGGCTCGGA
TCTAGCGGCGGCAGCAGCAGCAGACGCGCCTTCAGGTAGCGTAGCCTGCACATCAATATC
GTACAGGACACTCTCGCGGATCTTCGGCCAGGGCGCGCAGTCGTCTCCCATGACGCGCGA
GACCGGCTGGCCAAACATGTCGACCGAAAACTCGTACGTGCGCACAAAGACGTCCTCGAC
CGTGCCGTCCTGCTCATTCCACTCCAGCAGCGCCGTCAAGCCACTGGCCAGGTCAGGCCA
ACCGTCGGATATGTGATGCAGCTCGTTCACGGGCTCGCCCAGAAGCTTGCGGTAGAGTGC
CTTGGGGAAGGTGACCGGCAGCGAGATGCCGTTGAACAGGGCGAGCGACACCAACAGACC
AATCAGCTCAAACTTCCAGTCGGCCTCCAGCGTGGTCGGGTTGAACCACGCCATGTGCGT
ACGACCGTCGACCGTGAAGGCGCCGTAGTCAGGGTCCAGGGCCTCCGTCAGAGCGAGCCG
GAAAAACTCGTGCTGCACACCACCGGAGTCGATGCCCTCTTCGCCGCTGCCCTCGCCGAG
GCGGACCTTGAGCGGCCGCAGCAGCTCGCGCTGTTCGCGGCGCCACAGCTGGTCAAAGGC
ATCCTGGAGAATCGTGTCGCGGTCGATGTCGAGAACAAGGTACTTTGTCGATGCCATCTT
CAGCAGGTCTTGCAGGACCTTCTTGTGGTGCGGATTGATAATCAGGCTGCCGGGCGAGAT
GATCGCGTTCATCCGGCTCTGGAGGGAACTAGACTCTTCAAACGAGCGGTTCATGCGAGA
AAAGTTGATGGCCCGGAAGTAGGAGACGAGCGAGGTCGGGCTGAAGATAAAGGGGAAGTC
GAGAAGGTGGCGCTGCTTCCGTGTTGACGTGAACGACAGCCATGCAACCGGCATTTCCAT
CTCATCGAGGCGCTCAGCAAAGTACTCGGACCGGAACTGCACATCGCCGATTAGAAGAGC
CTGGCGTTTTTCGTAGATGGCTGCAATGAGCGCGAGGGCGCCGCCAAAGTGGCCATCGCC
AGGTACTATTGGTGACCCACTCCACTCGTTGAGCATGACGGCGCGAGCCCAATCTAGAAG
TAGAGTCGGCACTCTGGTTTCGTGAAGCGTACGGTCGGGGAAGGAGAAATTGAGGATGTA
GGCGGCGTCCAGGTTGAGGAAATCCAATTGCGAAAACAGTGGCGCAAGAATGTCTGTTGT
GGCTGCCGCGGGGTGGCTGCTCGTGCTGCCTTGGTCGGCTTGTGTGATTTCACCGGTGGT
GCTACCGGTGCTACCGATAAATGTGCGCTGGGCCGCGATGGCAGAGAACAAGACCCGAGC
CAAACGCATGGCGAGGTCGTTGGAAAAGGCATCGTCGTACTGGAGGCACAGCTCTGCCGG
CTGCCGAACGACCAAGCCACTACCGGCGAGGCTTAAGCCCTGGGAGCGAATGCGAGACAT
GTCGTAGAGTTGTGTCTCGTTCTTAACAACAGGAGCAACGGCAACGAGGGCATGCAGGCA
GATCGACATGAGCACCCCGGCCTCAAAGTCCGTGAGGAGGTTCTTTTGCATGTGCTGCGC
GAGATGCACGTCCGGTAGCCGTTGCGCCAGAAGCGTCTTGGTCGGCACAAGCAGGGACTT
GGCCGCGACCCAGAGACTGTGCAGAACCAGACTCGGCGCGACACGCGTGAGGCGTAGCAT
GCAGTACCAAAGGGTTTGCGTGTCATATAGCTGCTCCTGCTTCGTGAAGGAGGAGATGAG
GGCCCGTGGGTCACTCAGAACGTAGAAAAGGCTTTGCTCGACGAACAGACGCCACTCTTC
GGCGAGGTGGCCGTCTTGTTGCTGGGTCCGTGACTTTGGTTTCCGCCTGAGAGGAGCCGA
GCGGCCGCCTCGTTGCTGTTTGTGGAACTGCTTGATCACAGGTGGCTCGAGCATATGCAT
CTCGCGCGTGTAGTCGTCTTGGAGCACATCGCACACGAAGTCCACAACCTCGGCGTTCAG
CCGTGTCAGGGTTTGCGGAAGCAGAACGTCGAGAGCCGCGTCCGCGTCGGCATCGGCTTC
CGTATCGTCGATGTCGTTGGCGGCGGAGGACTGGTTCGAAGAAGAGCGGTCCGAGGAGAG
CGAGCGGGAGGACGACGACCGTGACTGCGGTAGGCTCGTATCGCTTCCGCTGTGCATCAG
GATGTCGGCCTGCGTCCGTGCCGCCTTCGGCGTTGCTTCTAGTGTGCCCTTCAGAGGCGG
CATCTTCTCTAAAGAGACGCTGTCGAAGAAGCCCGCGTTGGACAGCTGAGAGATGGGGCG
GGCAATGGTGGGGGTCGTGTTCTTAAGCGATTTCGTCGACGGCGTCATATTGCTCAGGTT
GTCACCTTGGACGCCTGGTAGGAGGGGAGAGCGCACCGTCGGGATGTCGTCGGCGTCGGC
GGCGAACGGGTCGACGGAGAGTTTGCGCTGCGGCTGTAGTGTAGATGTCGAAGCACGCAT
ACGGGCGCTGGCGTTACGGACCGCGTTTCCGTTTGCGTTGATGCTCGCATGACCGTTTGG
GGGTGAGGGTGCATGTTGCGAGCCGTTCGTTTCCGGCTTGTCCGTATGTGTATCCGCAAG
GGTGTCGTTGCGATCGCTCGGCTCGGTACTTCCATTCGCTGGTGCGCCATCGTCTTTGTC
TCCCGTCTCGCTTGCCGGTGCTTCGGGAGTAGGTAGTGGCGATTGGTCTAAAGTTCTCTC
GGGCGTGGACTTGCCGGAAGAAGCTTTTAACTCCTTTTTTGTGTTCGATTGCGGCCGGCC
TTGCAGCTTCTCGGCTGTCTCGGTCATCCCTTCGACACCGGCGGGCGTCAACCACTCGAG
CATCTTGAAGGCGACCGTGCCAAACATATTGGCAGCAAAGGACCTGTAGTCCTTGCTCAC
CGGCTTGTCCGAGATTGTGAACTTTGGCTCGCCCTTGCTTTCCTGAGAGCTGCCTCGCCG
GGTTTCCAGATGCGATATTGGTCTTGATGATGGTGTCTTTTCCGCCTTTTCCGTTTTTGC
CTTGTCTGCCTCTGGTATACTCCCCTTTGCGCTCTTGGGCGTTTTTGGGAACCGGTCTTT
TGACGTGCCGCCGCGGGCGAATCCGTTGGGCGACGTCTTATAGCTCCCCGCAACACCATC
GTCGCGGTTGGACGAGACATATTTTGGCGAAAAGATCAGCGAGTTCAACGCGGGTGGTGG
TGATCGAGGGAGCTTCAGGGCTGGGCAGAGGCCGGCCTCCGGGTTGTCCTGACTGGCGAG
GTGGATCGCAAGCGTGCGTGCACTCGTTGTGTTGTAGCGGCGGAGAGGTGCCTTGCCGGC
GAGTCGTTTGCGGAAGGACAGACAGGTCGAGTTGCCGCAGGTGGTCGTGCCGCAGCCATC
GCGGAGCTGTACAATGTACCTAAAAAGGGTCACGTTAGCAAACGAAGCACCACAGGGGAT
GTCAAGAACGCAGGACGAGGGACGCACATCTGCACGATCAGCTGAAAGTTGTGACGGCGG
CTGGCTTGGTGAACGGCGTAGACCCGGCGTGGGTTTTCAACCTCGTCGACCAGCTCGCGC
AGCTCGGCCGGCGCGTCCCAGGGCAGCCTTGCGAACGGCGCCTCCTCCCACAGGCCGGCA
ATGAGGTCGGCATCACCGCCGCTGCTCGCGGGGGGCCGCGGCGTCTCGATCGTCATGACG
TCCGTTCGAAGATCAGTGGCTGGTGAGAGAAAAGGGTCGATTCATGTCGAGGAGGCGAAG
GGAGGGTTCGGGAAGAGGCAAGGGAAACGCGTCAGCGTTCGTCGTGAGCCGTCGGGATAC
CGGCTGGGTTACAGATCGAGTGGTAGTCGTATATGCCAGATTGGGGCAGTCGATCCAGGC
ACAGGTGTCGTCGTGAAGTGTCGTAGTATGTCCCGAAGTCCGGAGCCGAATCGACGTCGG
ATCGAAGGGGAGCCGGATGGAATGGTCGGAACGCGGTCTGCCGAGACAAGAGTTGCGGAT
GCAAAAGAATGAGAACGTGGTGAAAACAATGCGAGAGAAAACGATGCTAAAACCAGATGG
TGTGAATGATGCGTAAGTGAAGTCGTTTGGCGATGTTTGATGACAGAAAGTCGAGATGGT
CGAAAGAGACGATGTATCGTCAGCCTTGGGGCAAACGGGGGAAGGAGAGACGGGCTGGGG
TGACTGGTCAGCGGAGACCTGCAAAAGAGGAGTTTCGGGCGCCAGGGTGCGAGAGTGCCC
CCAAAAGAGAAGTAGCGCGCCCAGGATGGCAGCGCTGGCGCACGGACCATCCGGCAGTAA
AACCGCCCCAAGAGGCGAATTATGACCTATGTTGGGCAGGCACGCGAGACACTGCGTCGC
ATTTGCAGGCAAGTGCGTTGAATGTTTGGACTTGCCTGTGTCTCGCCGGTGCGATGAGAG
GGAAGCCGGGAAGGTGCAACGGTGCACATTTTCTCTACGCAAAGGCAAGATACATTTTGT
GCGAAAGGGTCGCACCTTCTCGACAGCTGGTGGCATCTGCCACATGGTTGCGCCTTCCCG
GCCAAGAATACTCCCATAAATTCGCAACCTCACGAAATCCGATTGGCCATGAAGTTGACG
CTTTTGGCAACTGGGTAGGATGCACCTTCCTTATGTCTATTTGAGATCTAATAGGAAGGC
GCATAAGTATGCGGCCAGACTGCCATATTGCGGTCCCTCTTTCCCGTTTGGTCAATACCC
TGCCACCCTGCCTGCGTTGACGTGTGAAGCATTCAGGCATTCTAAAACCCATTAAAGAAA
ATCACCAACACGGATCGCAGCCCAAACGGCCCTAAAAGCCCCAAAGGGCCCCACCTTCTA
GAAGCCTTCCCATCCACTAAAAACGCCCGATAAAGAAATCCTGCATGACGGACTTTTTTT
TTTATCCCACTCAATTTTTTGTCACACTCGCTCCTGCCAAAACTTTTGACGTCGTGCCTT
CCTCCCCTCACTTCTACCTTTTGTCTTGGTTTTTGGCATAATATTTCAGACTTCACTTTT
CCTGCCTTTCTTCTTTACTTCTACTACACCACTCTTCTACCTTCTTCCTCCTCTCACTGC
AACACCCAGATCCTTTCCGCGACGACCCACGACAAGACACGGACCCTCGACGCTTTTCAT
CATCGCGGGGCTCACTGTATCCACTCGCCTACGACCGTATCGACCAGAGCCTCCATCGAG
ACAATTCTTCTCTTTTTTCCAGCCTGACAAATCTGACTTTCAGTCAGATTTGGCTACAGG
GTCACTTTCGATCTCTCAGTTACCAGCGGCGCACGGAATACGTCAGTACGCCGCCTTCTG
ACAAACATCCAACAGCCAGTAGTGCCGGGCCTAAATCCCACATTTTCCTACCATATTTTC
CCCTCTAGCATCGGTGGCAAAATCGTTTACGTCGACCTACAACCTTTTCTCTTTCGAATT
CTGGCAAGACAACGCACAATCCCTCGATTCAGACTGCGAATCCCTACCCAAATACCAGCC
AAACGAAAGCACACCAACCACCGACCATGACAACAATAGCAGGCGGCCGGTCGGCCACCA
AGCCGGCGGATGAACCGGCGCCGGCGACGCATCAGTTCAGCTGCAACTCGTGCCAGGTTG
CGTTCCGCAACGTCGATCTGCAGAAGAGCCACATGAAGGGCGAGTGGCATCGCTACAACC
TCAAGCGCCGCGTGGTGTCCCTCCCGCCGATCTCGTCGGAGCTCTTTGCCGAGAAGACGC
TGCAGAACCGGGCGGGCGCGGCGGCCGAGGCCGGACGTGTCGGCTTTGAGCGCAGCTGCG
ACGTGTGCCAAAAGACGTACTTCAGCGAGAACTCGTACCAGAACCATATTGGCAGCCAGA
AGCACAAGACCAAGGCGGCCAAGGCGGGCACGAAGAGCGCCAAGGGCGGCAAGACCCCGA
TCGACGATGCGAGCACGGTCATGAGTTCGACCTTTTCGCTAGGTGAGCCGACGCAAAAGG
TGCAGCCTACGGTCGCCGACACCGAGACGGTGGGCTCCGAGGCCGAGGAGGAGTTCTCAC
AAGTTGTGGAGGGCCTGAAGAAGGCCACGATCGAGGAGGGCCACTCGCCGGTCAAGCGCC
CAACCAACCCCCGTCTTTCGGCGGCAGCGCAGCACAAGGGCGAACACCCTCTGGATCCAG
AGGCTGACGACGATGAGGAGGAGGCTGCTGAGGAGGATGAGTCTGCCCCGGCTGCCAAGC
AGTCGGAGCCGGCACACTCACTCAAGCTGTGTCTGTTCTGCAACTACGCCTCGCCCACGA
TCGCCCTCAGCGTGGCGCACATGGGCCGGTTCCACAACATGTTCATCCCTGAGAAGCAGT
ACCTGGTCGACCTCGAAGGTCTGTTGGCCCATCTGGAGACGCGGATCCGCGACGACCATG
CGTGCATCACGTGCGGCAAGGTGCGCGGCGATGTCTTTGCGGTGCAGACGCACATGCGCG
ACAAGGCGCACTGCAGCATCCCATACTTGACGCTCGAGGAGCAGGTAGACATTGGCGATT
TCTACGACTTCCGTGGCACCTACTCGGACAGCGAGCCCGAGGACGATGAGGACGACGAGG
ACGATGAGGACGACAGCGACGACGAGGGCGCGAAGAAGAAGATTGGCGCGAAGAAGCTCG
GCGCCAAGCGTGCGACCAAGACGACGACGGCTGACGGCAGCGACATTACGGGCGGCGAGG
AGGGGGATGGCTGGGAGACGGACAGCTCGGCGTCGTCGCTGGACTCGGCGGACCTCACGG
CGGTGCCGGCGGACAACCACATCCACCAGTACGAGCGTCTGGACAAGCACCCACACCACA
GCCAGACCGACCCGCGGGCGCACCACCAGGCGGACGGGTGGCATTCGCATGCGCACAAGC
ACAACCACGCGGTGTACTACGACGAGCACGAGCTCCACCTGCCGTCCGGACGGTCGGTGG
GCCACCGGTCGCTGAACCGGTACTTCCGGCAGAACCTGCACAACTACCCGTCGCTGGCGG
AGCGCGAGAAGCAGATGCAGTTGGCGATCGAGGCGGGCGTGGAGTTTGACACGGACGACG
AGGAGGAGGGGGGCGAGGACAGCGAGGGTCTCGAGGGTGAAGCCGCCGCCTCGTCCGCAC
TGGCGCGTCGCAGCAACGCGGATAAGGCCCGCGCGGTGTCGACGCGCCCTGCGCCGCGCA
ACACGCTCGGCCTGACGGGCGTGACGGACAAGACCAAGGCGAACTTGCTCAAGGTGGAGC
GGCGACAGGAGATGGCGCAGCAGATGGCGGCGGACAAGGGCCGGATCAAGTTCAGCGCCA
ACTCGATTGGCCAGAGCTTCCGTTTCCTGGGCCGGACATGATCGTCTACGCCTGTTGCAC
CTTTGATTCTTGCCTCTTCTCCCCCTATTGCATTCTTGGAGTTGCTAGAGGTTGTCCTCT
TTTGTTTGGTTTTCCTCTGATTCTTCTGATTCTTCTTACTTTTTTATTGATTCTTTGCAC
TACCTTTGCCGATATGATTTTTTTCTCATTTCTTTTTTCCCCTTTCAAAACGACAGGCAG
CATTGTGTTGGATCCGGTGTAGAGCGCCGTAGTGTCTTTGTCTGCCCTCTTTTTTTATGA
ATGGTTTCTACGCACATGGTTTGCCTATGTAACGACTGGTTATTACGTTTGGAGGAAAAT
AACGGACGACGATGCGAGATAGGACGACTCGGGAGAAGAGCTTGGTGAGGCGGACGGTGA
CAGGTAGAAAATAAAAGTTAAAATATATGTTTATTCAAATAAAGCTCGGATGTTCTTGTC
TCGCCAACTTCAAACCAAGTAACCGAGAGAGGGCGACACTGACAGCGTTTGCAAGATGGG
AAGGGCCTACTAGGATCCATTGCTCTTGCATGAAGCCTTCTTTCACTCCCATCGCTCTTT
CCTAGAACTTTCTTTCTTTCCTTCCCAGTATACTATATTACATCGGCGTTCTTTCTACCT
GTCCCGGTGGCCCTCCTGCTCTCTGACTTCCATCTAATATTTTCATCCGACAACAAGGCC
ACAATGCGTCGACAGCCCCCCCGAGCATTTGGGCTTGGAAGCCGGTGTCTTCGTCCCATG
CATCGCTTTCTCCACTCCAGTCGATGCCTTCGATGGCAAAGCTCTGCAGCGAGTATACAG
AATGAACACCGCTGTGACATTGATACCGGGCCGCATCACCGGTACTGACCTGGAGGCTGC
CACCCCCTTCAGCTAGGCGACGTGTTGCATGGCGGCCGGTATTGAATTGTGCACAATGTG
GGCCGGGGGCCCCGGAACGGATCTTGGCAAGTGCGGACGCGGAGGTTGGCTACGGTTGCT
CCGTTGCAATGATGCTATTTCTTCTCGATGGCATCGAAACGCCCTGGCACACCTTTATGT
CACCAGCACTCCCCAACAACACACCCAAATCGGGAGAGCAGCGAATGTTTGGTCCGATAA
GCAGCAGCTTGCGAGCTTGACTTTCCCTTGGGCATCTTGGCCCTTCTTAGCCCTCCTGCT
GTACTACCGCACATCTCGTATTTTCAGTGCGGCATGTGAGGGTACAAAAAGGAGCGAGGA
TACCAGAGGATCGAGAGCGTGTGCGAAAGCTGCATGCATGTACATTGAGTTGCTCCTTCA
CAGTTTAGTGGTGTACAATACGCGAGGCAATTGCAGCCGGGACCTGGCCGGGGCGATCAA
AACGTACTGAGAAAGCGAAGGCCATTGGTGATTCGGAAGGGGTAGGTTTGAATTTATGTT
TTCCTTTTTTTTTCATTTCACCTCGTTTTATCGTTTTATCACGAAACGGGGGGGCGTGTG
AGGAGAGAATGAGGATGGGGGCCATTACACAAAAATATGCCTAGAATACGAAGCAGCTGA
AAGGAATTTGCGAGGGAATAGAAGGAGTGAATAGGAGATATTCAAATTCGTAGTGAAAAC
TACAAAAGACTGATGATTGATGACAGGCAACAAGCGAAGCTCACCAGTAACAGTCGACAA
CGCTCCTCAAAACAACTGCCGACTGCTGCAAATGTATGTCTGCTGGTCAATACGAGCGTC
AGCGTTGCTGTTCGCTGTCATGTCTCTCTTATCAGCGCTTCCAATAGGTTCAGCCGGGAC
ACAAAAGATGCAATCGACAATCACGAGCGCTTGTGTTGCGTCGCGTTGCGGGTGGCTGTT
GTCGCCACAGCCCATTTGCACGGCGGCACAGCCTCTCAGCTCTGCTAGCAATGAGAGAGA
GAAAAGAGAGGAACGTGGGGTTGGCTGCTGATTTTCTGTCGAATCGAAAAGCCAAACGGT
CGTCATCTCTTCTCATTTGTGGATTAATTCAGAGTAAGCTTTTATCATAATTGTTTGTGT
GTGTGTGTAAATTTGCTTGCTGAAAGGCACAGCAGTGCCTGTCTTTTTGTTGATATCATT
TTTTAACTGTTCAAAGAAACAGGCCTGAATAAAAAAGACCTGTGAACGTACAGTTGAATG
ATGAAATACCAATAATCTACAGCAAGAAAAGACGCGGTTTAAAATAGAATGCATCCGTGG
CTGAACATCGTGACGTTAATTGCCGGTGTCCACTTGACAAGGCGTGCAAGGAGATGGGAT
TAGGAAACGGTCAACGGACGACGATCGGGTCGTTTCTTTTCACTTTCTTCTCTATTTATC
TTTTCAATAATAGACCGTTTCGCTTTCTTCTTTTTACTCTTTCTTCAGTAGTTTCTGTAT
ATTCTACTTCTTGTTTCATTCCCGCGCCTTTTCGTTTTGTCTCCTGTACTTTGTTCACCG
CCCATATCAACCCGCCAACTAGGCTGAAAGACAATACGTCGTATGTGATGTGGTGTGGCT
GCGCTGGCCTGGCAAGGCCATGCGCATCTCTGCCTTAAAACAAATTACGACATTTTCTGC
ATTTCTGCATGTTTATCTGTTTCTCGCCTTGCGCTGCGGCCAGCCGGGCGAAATGGTCAT
CTGGACGGCGGGTGGCCGCCTGCGAGCAGCGTGACAGGGCGTCGTTTGCCAACGCATCAG
ACACCGTTGGCAACCCAAGGCAGATAGAAGCATGATGGAGGGGTCAGGCAGGCGATTGGG
GAGAGACGAGGAGGGAACCGATGAGAACAGTAGGAAAATAATAGGGACTGCAAAAATGCG
GAAAGAAAAATGCGGCGATTGAAAGCCATGTGTTTTTTTTTTTGTTTTTTTTTTAAACCA
TTCCCTCTCTTTCTATTTTTTTAATCCCCTGGAGCGTCATTCAAAATCTACGAGAGCATA
CTACAGAACAGCACCATCCGTATTGCCAAGATGCAATGCAACGCCGTGCTTGCCAGCTGG
CCCGCGCAGCTACACAGATTGTTTAATTGGATATGCTGTCCTGCGTTGGACAAAGGCGGT
CACATTCAAAAAAGCCCTTTCTTTAAGCTCCGTAGGATGCCATAGTGTATCCCGTATTCT
GCATCTGCATCCGTATCTGACTTTGCATACCGGACCTGCCGGCAGCTTGTCCATCCAGGC
ATCCTACTGCGTTCCTTCCGAGAGGCTTTTGGAGAGGAGCGCTGGGGTATATCTTATTTC
TATTTAGCTATTGTTTGAATCGTGGTGACCCATTATCGTAACGCCGGAAACAGAACGAGC
TCGTTTCGGATGGCATGGTGTGGCTAGCCCTGCAGACGCCACGGACGTCTTTTGACCGCC
TTCAATCTTGCTCTCTCTTTTGCTCGCTGTTATTCAATAGGGTATTGTTGTTTGAATTTC
TGAAGACATAAAATGACAAAAACTCATAAAGTGAAGTAAATAAACGTCGGTGACGTGCTA
CTTTTGTCCAACCCCCATCCTCTGAAGCATGTCAAGCATATCAATATTCCGATGTCTAGA
ATAGTTCGTAATTTTATCGACAATCCTATTTTCGTTGTTTTGTTATCTTTTCTTTAGCTA
TCCTACCTACGAGGCCCGTATGCGGTCTGCAAGGCTACTCAAACGATGGCTACCCCTGAA
TTCTACAGAAACCTCAAATAAACGACAGCAGCCTTCTTCACCAACGGCAGATTTAAACTT
GTAAGTCTAAACGTTTAGGGAAAGAAGAAGAAAAAATGGGAGAGAGACACCGTATTGGTT
CTCCTTCCGTCTTCTTACTCATCCTTTACATTTTTTTTCACACCTCTTATCCCCCCGTAA
CGGTGGTTTCGGCCCTATCTTATATTGCACGGTAGAAAAGCCACATTGACACGCGGGGGA
CGGTCCGCTCTGCACTTGCTCTCCTTGTGAGCTTTTTTCTTCGCACGGAGAAATGGGCAA
GGCACCGGGACGAAGACCACTTTGGCTAAATGGCATTTGGGAAGCGGCGTCCCCTCTTCT
TCTTCCTGGGGAGAAATCGAGAGCAAGAGCCACGTGGGATGAGAGGGGGGAACCAGGGAT
AGGAGCCGGTGGAAAGGGAAATCGAGTGAGAGTGCGGGTTTTTAGACCGTCCACTTGCCT
TTACCTTGCATCTTCTTTCGTTCCGTGGAGGCTTCCATAGATTGGATATTCTATTTCGTC
CGTTTTGCTCCCCAAGTGCCGGCAAAGTTATATAGCACGCGTAAAGAAGGGCGTGGGAAT
TAGAATTGGCATTTTGAAGTAATAGATCGAAGCGAGGCCAGACCACGTTTGCAGACGCTG
TTTGTCGGATAAGGCTCCCGACAGAGAATGGGTGAGTCCAATGATATACGGTATGGCGGA
GTGAGTGCGGAGCATTATGCGTTCTCTACATGTGTTGTTCCTGCCAACGTGGCAAGGCTG
TGGGTGCCGACGCAAAACGGAAGGAGGTTAGGGTGTTGCCGCTGGCCAAAGGCTCCTGCC
GTTCCCGGCGCTCACTTACACGGAGCCACCACGTGACAATACGGAGCACGTCAGGCATCG
AGCAACATACATCATGTCAAGCATCTACCAAGTGGTCTCCTAGCAGTTAAAAATAGGCGC
TGAGTTGAGTTCGGTGAGAGCACAGGGCTGCCACACTCCTCAAGAACAACCACCACCAGC
TCGGTCGCCGGGATAAGCGCCTGCATGTCTGCTGGGCGCGCGCTTACAGCAGAAAAAGGC
ACCCTGTGACCTTTCACGGCGGTTATCCCACCCTCCTTCCCATCTTTCTCCGGCGCGTTT
TTCAGGGTCTTGTTAAGCTTTTTCGCGAAAGCTATTTGCATTTATCGATTGTTATCTGGT
TGACAGCCCTGGTTGACAGCCCTGGATGACCGTAAAGTCGAGATGCAAGACGGAGCCTTA
TTTTATCGACGTGTCTTTTATTTCTTGCGATTTTATCTTTTCTCTCTCTCTCTATTCTAC
TCACCGTTTTTTATTCACCTTCCTACGTCTTGTTTTCTGGTAAATAAATAGAGACGGCAT
GCCGTGGCCGTCCACCGCAAAGCGCATTGCATATCAACAAAAGCGGGCTGCCACTATGGC
AATGTCCCAACCGGAGTACATGTGCAAAAGCTGGGGAAATACGGGGAAACGGGGCCGTCC
AGGCGTGGGACTATGCTATCCTTCTATTAAGTATTTAATGTGCCCCGATCTCGATGCAAA
ACGGTCACCCTGAAGTGTTCTAATAGAGAATAATAGAAAGAAAGAAGGGAAAAAAGGCGA
CAGGTTAGGGCAGGCGAACCCGTACGCTCGGACGCTGTGCCTCCCGTGCCATGGACAAAA
ACAGTGGTTGCTGTCCAAAAAAGGAAGAGGAGGAAGAGACAGAGGACCTGCCCACAGGGG
CGAAAAGAGCGAGAAGGGCCGCTGATGCGACGCTGGACGGCCCAGGCCGTGTCGCTTTTG
TGTTTCGTGATCTCCATAAATCTGGGGGCGGGAGGAAGGGAGAGAAGAAGAAAATAAGAA
GAAAAAAGGAAAGAGAAAGACTACGCGGCGAAGAGTCTGCACGGGCGTGTTTTCTTCTTT
CTCCTTCCCCTTCTTTTCTATTATGTACGGAGTACGTCGTACTGTTTCCTGTGTCCCTCC
TACTCTGACATGCTGTCGACTGCATGATCCGGTCAGTGCTTTGCACAGCGAGGTGGAGAA
CTGTCCGAGCACAACCGTTGCGTAAGGTCCTACAAGGCGTCTTCTATTTCGCATTTTCCC
TTCCTTTTCAATTACTTTCTCCCAGGTATAAATCCGTTCGTCCTGTCTTTTTATTCCGAA
CACATCCAACTCGAAAAAGAGTCACGAGGTGGCCATCGTTTATGCGCTCCAGCAAATCCC
CGTTTCATACAAAGTCGAAGCGATGCAGGTAGAAGAGAAGACGAGGATGAAGTAAATATC
ATACAGAAATAAAAGTAAAAATAAAAATAAAAGGGAATCATAATAACACTGACATTGGAG
GCCTTCTCTCCACGCCCGTGCACCTCGCTGAACGAACGTCCGACGCCGTCGCCCTCTTGG
TCGAGGACTCTGGAACCGTTTGTCTGCCTCGTTCGGTCCAGCAAACGCCCACTGGCAGGA
CGGCTGGCGAGACAGAGCACCCAAAAGACCTAAATATGAAGTTTGCTCACACACGTACGC
GTGCTGGACCATACGTAATACCCTCGTAATCGTGTGTTCAGGCGTCCCGCCAGGTCCTCT
GTCTTGTTGGCTTATTCGAGAAGATACGCACTGCGTGTACGTGTACGTCTCGCCGAAACG
TCGCGATCTCAATCTTTTTCTCGTAGAATTAATCTCATCTGTAAAATGCTCCGTCTCCAT
CCTTGCGATTTTATTCCATACATTCACTCGATCTGTCAACGGCCGTCCATTTTGCAAACG
GTCACGTCTGTGCGTTAAACGGCTTGCACTCCTTTTGTTCTCCACGTCGCGGTCAGACTT
TCCTTGCACACCCTCTTTGTCTCTCTCGTGCTTCATCTACAGTCCAAGCTGCTCGGGTGA
TGGGCAATACATTGAGGAGATCGTGGAAAGAAGGATAGAAGGCCCGCACCGAAGGAGAGT
CCCTCTTCACACCTTTCGGGATTATCTAGGAGGGACCCTGACTCCCCAACTATGATCTAT
CCTTTTCTCCGTATTGGCCTCTTATTAAGGCACTGTTATTACCCCGTACTTTGTTGGCAG
CTGGTAAAGTACTGAGCAGGTGACACTTTTTTTTTCGGGACAAATGGACGGCACAGTCAT
TGCAATCCCCTCAAACGGGCTGCGGACCGCCTGGCCGAAGGGGGACAAAGGACAGTGGCC
ATGAAAAATGCATCTGCCGTTCCTCCTTGGCACAGGATCATCTGGGCAAGGCTGCAGCCT
GGTCAGACGCTGCCGGTCCTCGGGGATGCGTTGTTGTCGTCCGTACGAGTGGGATCTGGT
GATCTGGAGCGTCAAATGAAAAAGCAGATGCGCGTCTGCACATAGCTCCCGATTCAGACT
CATCATATTTATCGCAGACACAGTATCGAGGACATAACTCACCTGCCACACACCCTTACT
TGACACGCACTCTCACTTTGCCTCCCCCATCTCTCTCAAATAATCTGGGGAATGAGACGG
GTGTGGGGGAAGTGGCGAGGAGAGACGTTGCTATTCAATGAATGCTCCGTTTAAGGTTTA
CGTTGGAGAATCAAGGGTCTAGTCTTGTTGATCCTTTCCTTTTCTTCACTCCCCTCTGTT
ATTCCGCCTCCTTTTCTGATATTGCGGCGAGGTCAGGTGGAAATGCAAAATAAACATCGA
ATAAATCCGTAAATGGGAACAATTCAAGAAGTCTCACCAAGAATGGAACTACAACACAAG
CTCTCCCTCGTGTCCGTCTTCTCCTTCTATCCTTTTGTCCTTCTTCTCCTCCGTTCTGTC
TTCCTTCGCCTCTCACCTCGCCTCACTACAACGCTGTCTAGCTCCCTCTAAACCGACACT
GGCCCGAAGCCGTGCGTTCGGGACCGGCGGTGGAAATCAAAGAGACTGGGGAAGGCTGGG
CTGACTGCTTCGTAACAACTTATTCATTGGGATGTCTTACTTGCGCCGCTGTAAAGGCTC
GTCACCAACAAGGACTGTCCGAGCACCTGGTCGCCAGCAACAGCGGGACCGGTGAACCCA
AGACAGGGACTCCCCTTCTTCGAGCCAACACTCTGTAAAACAAAACAAAGCTCTGGGAGT
GCGAAAACGGATCGAAACGGAGAAACAGATTGGAGAGGGACAGGAGGAGCGGGAAATGGA
AGGCTCTGCCGACGTTGTACGGAAGACGGTAGGCGAGCCGCTCTTGCATAACGCGAAATG
CTCAGCTGAGCAGAAAAATTCAGGCAGGCGATTCAAAACAATTACGGAGACGGGAGTGGT
AATGCCACAAGAACTCGGTACTGTTTGAATGATATTTGATATTTTTTCCCGTCGTACTTT
TCTCTCCTTGATTTTTATTTCTTCATTTCATCAACCACCGTTTTGATACCAACAACACGG
CACAGCCTGTGGTGTCCAGTGTCAGATGGGCGGTGAACAGGCAAACGAAAATACAAGAAA
ATACAGAGAAAGAAAATAAAACAAATACAGAAAAGGCCGAAAGACGAGATTAAAAAGACG
GCACTTCTCGTCCGTTTTCGATTACGAGTGTGGCTGCAGGGCTGCATAGCTGCGTGGCCT
CGCCTTGCCAGCTGAGCATACTCTGTACACCGCCTTCTCTCACCTCACAGCAAATAGGCA
GACTCACCCTCGCTCACCCCTGTCTTTGCTTCCTTCCTTGTGTTAGCATCGTGACCAGCG
CCGTGTTTCCCCAAGACGAGTCGAAAATGAAAGGATATACGAAAATAAATAAATAAACTG
AAAACTAATCGTACAGCCAGCCTCTCTCTCTATTATTACTCTGCCTCTTTCGTCATGTCT
GCCTACCCGATCTTAACAGAGCACGCCGTGTTCGATTTGTCGCCCAAGATGCCACTCAGA
CACGACGGTGACGATGGCCTGATGCTGTACCTCCGTGCAAGTACAAGTCAGTACGCTGGT
GGGAGGGAGGACGGTGTTGCATGGTTACATGGAGTCGCCTTTTTCAGCTGCAGCACGCGC
ACTCGACCGTTTTGGTAAGGGTGGGATAAAGAAATATCAAAAACAAATGCCAATGTACCA
TCTACCTGCGTCGTGGATAATACAAACTATACGTAACACGAACGGGCGAGACACAGATGA
TGGTGGAGGGAAATAAAGATTAAATGATCGACTTTCCTTTTTTTAAAAAAGAAAAGAGAA
AACGACGCACTACAGTCATCTTCACAAATCGTAAACAAGGCCACGGGAGGAGGGCAGAAG
CTGCAACCTAGTAATTCCATGATCTCAGTAGATACGTTGTCAAACAAATGTAGGCGATCT
GTATCTATTTCTTCTTTAAAGTAGTGTATGCTTTGTTTTCTTGTCTTCAAAGAAAAGAAA
GTGAGTGTGAAGCAGGGCAGTCTCAATCCCTACGTCTCTACTTTCTTCCATTGTTTCTAT
GATCTTTCTCGAACATTTCACGATCTTACGGTTCTTTCTTCTCCTCCTAGTTTCACTTCA
ATAAAATAGGATAGTTTACCCCTCCTGATCAACGTTGTACAACGCTGGAATGCTCGGTCC
TTTTCTGTACACGGTAGGAGGACGCCGTGGGAAATACAGAGACATTTTTAGAATAAGCAG
GGAGCAGGAGGGCAGAAGACAAAAAATAAAGATAAAGTAGATACATAAATTGATATATTG
AAGTGTAAATAAAATAAAATAAAAAGAGCCAAGATCAGAGAACCGGTGTCGTCATTGCTA
CACGCTGATGACCATGGCCGTTTGTTTACTTTGATATCACTTTTAATACTAGTCAAAATA
GGGGCACCCGATAAAGAACTATTCATACTCGTCACAGCCGTTGCCTTTTTATTCGCTTTC
TATCCATCTTTTTATTTCTGTTGTTCCGGTAAAGCCCTCTCCTTTTTATGTTTTAATCTT
TATTTTATGTCCAATTTTAATTATTGTCAACGGTATCTTCTTCCATCACTTCTAATCTTG
TCTCAACTCACCTCTGACATCTGTGTCTGCCAAGCGTACTCCGTAGTCCGAACAGGTGAA
TCAATTTGTTGTCTCGAACCTGGCTGGTGTGGTTGATTGCAACGTTCAGTTCAGGCTGGT
CAAGCTGGTCAAGCTGCTCAGGCAACCCGGTGCCGCATTGGGTACAATACGGTCCAGCAC
CGTCCAATCCAATTCGTCGACCGCATAAATACAACTTCACATGATATCTTTTTTGCCGCC
CTCTTCAGTTCTTAAGTGATTTCTTTCCACTGACAAGGCGTTCTTCGTCCGTTCTTTTTT
TGTCCAGCGAATGACGACTACAGGCAAACTACCACGAGATGCAATGATCTGCCGTCAACA
GCCTCTGATGGGATATGCCAACTTACGGCGACGAAACAAAAGACGACGCATAAAACAGGC
AGCAGGCCGCTGTCAAGGTGCGTGACTGTCTCCCTTCCCCGCATACATGGACGACTGACC
TTGTTTGTCGCATCTCATTCGTGCATTTTTTGTGTATATCCTGTATGGTTTGTTGCATCT
GTTGCATCTCATGTTTTGGTCAAATGCAGGACTCTCTTCGCCGTCGTAGTAGGGGAGAGA
TAGAATGACGAAATGGCCATCGTGATGACTGTCTATGGCCCCCAAGGCCACATCGAGTAG
GCATCAAGGCCGCACAAGACATTCGCATCCAGGAACGGCCACAGCAGAGGCTCCGAAAAG
AGAAAGTCCAAGGCCGAAACCGACCTTGCCCGAAACAAAAGTCATCAACTGACATTGAGA
TGGATGGTTGCAGTTGTAGTTTGTGTGCTTCTGGTGTCTCTGGAGCTTCTCTGATCGTCG
TCTCTCTCTTCCCACCTTCTTTCTCTCCAGGGTCTACTCTCCGAGTGCCAACGTTTGAAA
CATGTCTTGGACGAATGGAAGACCCAATCGAACGCCTCTAGAAGGCAAGAAGGTGTGCCA
CACTGGACACCTGGACACCATCGCCGACCTGGAGAGACAGAGTGGAAGCATGTGCTCGGA
GGTCAAGAGTCTCAGACCGTTCGTTCCCGAATTCTTCACCGCCTTCAACATCGCCACACA
CAACACACCCTCTCACGTCTTGACCTTCTTTGCTTCACGCCGCAGCCGCCGTCGTTACGG
CCCTTGCGGCCCGACAGACGGGGAAAGCGCCCACGAGACGGTTGACGAAGGATGAGAGGG
TGGGTATGCGCTGGCGACCATCTGCGACCAACTCACAACAAGGCGAGACTTGGTGTTGAA
GCGGCGTTGATTTCGCCCGCCTCATCTTGGGACTCTCTTGTGCCTCCGTCGTCGGAGATG
TTGGGAGAAGAAAGACAGTTGAAAAATAGAGAAAATACGTCAACAAAAATGAAAACTGAT
ATAATTAGTACAATGCGTGGGGGTGTTTTTACGAGATGCGGTTGTGTGTCTCTTCACGTA
AGAAATTCAAATAGAAATTCAAAACAAAAACAATATGAAATCAGAATATAACGAAAAATA
AAATAAAATGGCAAATAAAATCAAATAGTAAACCCCAAAAGGCATACCTACCCATTCTTT
GGAAAGTCTTGCGCTATGTCGCCATCGTCTACAGTTGACAATGACAACGCACAAAAACAG
ATGTCCCATGATCCCCAAAAACACGCATGCCGCGGCTAAAACGTGGGTGGACATTTGGAG
GGGCAGAGGGGGGGTAATCGTGAGCAGTCTTTGAACAGTAGTATGCACGGCAGACTGCGC
CCTGACGGGCACACGATAGACGACGTTCGCCCAAGCCACAGCCATTCAGCCCTACTCCAT
AACGACTCCATTTTGCTCCTCGGGTGACCGACGTGACCCATCGTGCCTGCCTTTGCTGCC
CCTCTGCTGTGCCCCGTCCCAGCATGCAACTTTCAGCAGGAGCATGCGCCTCATCAGCCT
GCATATTCAACAGGCACGATCGTGTGCGCGACATCCCACATGTCTGCCAGCACAGTGACG
TAAATAGGGCAGGAGCGAACCGTAGCCACGTCTAGCAGATGCAGGAAGGCACGAGCACAA
TGCTTCTCACGATACTTAAATCGAGGGTCAACAACATTACGACGCAACTACATAGTCAAC
CCCCGGATACTCGCAAAGCCGGGCATGGTCAGCAGCTCTTCTCCCTTTTCACTTTTCTCA
ATTTTTATTTATTTATTATTATTTAATTTTAGCTTTCCCATCCTTCTTCTTTTTCAGGGT
CTTTTTCTCTCCCTCTTTTGCCCTTCCTTTCCCCATATTGGGCTCGCCGCTTGTGTATGC
AAGTGCCGACAGGTGACGGGTCCCAAGTCAAGGAAATAAGAAAATAACAACAAGAGGAGA
GGTAAAAGACGCAAAACGGAGGTCCCTTCGTCCCACACGACAACATAAACAGTGAGTCTA
AGACACCAGACGACCTCCCCCAGCCTCTTAGCTTCCTAAACTTTACCGTGGCACGCAGCG
ACGGCGCCATGCACGGCTGTGTGGCAGCGGGTGGTGTGTGGCCGTTATGGAGAGAAGGCT
GCTGCGTCTTGCGTTTTGCGTGCCTCGTGGTCACTTTTGTTTTTTCTTCCTTTCCCCCAA
AATCTTCCGTGTGGGGTTGAGAAAGCCAGAGCGAAGCGCCGGACAAAAACCACGCTTGAG
AACCACGCTTGAGAAGCAGGGAAAGAACGCTTGTTGGTTGTTGAGCAAGGGCAAACGGGG
GAAACCCGATGAGAAAACGAAAGGCAAAGATCATGCACACATAAAAGGGGTCAACGGAGG
TTTTGCTTTCCTTGCGCGAACATCACGGCCCTCCCTGGCGGAAAACCCCCGTCGATCAAA
GTGAGTAAGGCTTCGGTAGACTGGGCAAGTCTGTCGTAGCAAATGCCGTTTGTTTTGGTG
TTTTCGTCGGTCAAAAGTATGGGGTAGACAGGCTGAAAGAAAACAAAGAAACAGACCGTC
CGTCGAGCCGACGCGCAAACAAAACAACCCCAGGAGGCGATGTTGAATAAGAGCCCTTGG
CCGATCGTCAAATCGGGGTGGTTCTATTTGCTGGTGGTCTTGGTCGCCGAGGTCGCCTAC
AAGTGCTGTAAAAGCCGAGGGCGCCTTCTGATGGGAGTGGTCCGAAATAACGGAAAAGGA
AAAGAAAATGGAGAAAGTCATCAAGAAGACGCCCCGACGGCTGCCATCCGAGCGCGCCAA
ATTAAGGCGACCACCAAAACACAAAACGGTGGCTGGCAACCAAATACGAGTCAAAAGTCT
GATGGAAGCCGAAACTGGTCCGTGTAATCCAGGGCGTCGTTGTTGGGTAGAAATGAGAGA
AGAGAAGACGGGGAAATGAGAAAATTAACAGGAAAGGAAGATGCAAGGAGAGACATAGTA
CGCAACCAGACAATCTCATACAGAGGCCACAAGGAGAGATATCTTACACCGAAGACTCGA
AGCATAACGAGCATACGACGTACACCCATCACTTCACCGTTGGAGAACAAGAACAAGCCG
ATTGGTGGCATGTCGGGCCAGGCGCAGACATTGGATTTGTTCTTATTTTATTAGAGTGCG
CTCCCTAAAGTATTGCTGTCCATCGCTCTTGCCTGTTGAAGTACCCTAGCAGACAACAAA
GGGCATTGTCCACCCTCCTGCCCTGCTCGGGATCTCGGACAATACACCGACGAACCGATG
GATGGCGAGTCGCTCTTTCTCCGAGAGGCTGACAAGTACCAGTACAGCAGGCAACGTGCC
GTCCTCCAGTCCTTCTAGCGTACGCGAGGCGAGGCTAGACGAGACGCGAGCCTGTGCAGG
GCTTGCAGAAACATCAACAGGGCCTGCACAGGCCAGAACAGGCCTCCTACCGAAGACAGG
CCTGGGGAGAGGCGGCAGGCGAATGTCGGCTATCTGCTCCAGGCGAGCGAGACCAGCGAG
TCAGAGAGCCGGCGAGCCTAACAAAAAGCCAAGCCGTGAGATGGAATCATTATATTCCCA
TGCTCGTTGACCGTTTTGCCCGTTTCTCTGCCCGCCCAGCCTGCCCAGCCCGCCCACAGG
CGTCCGGCTATGGGCGGCAAGGCTCCATTCGTGTCGGCGGCAATCACTGGCAACTTGTGG
CAGTCGTCGGCTGTGCCGTTTGGGTAAGTCTTGAGTCTCATAAAGGGCTGTGGAAGATGG
AAGATGGAGGACATCTGGGGAAGTGTTCTTTTGGGAATTGGCGCCTCCTGTCAACACGGA
GAATTGTCTCTTGTTGGTTCTTAGTTGGGCTCTAGGCTTGGATATGCATAGCTAGAGCCA
ACAGGCCGGCTTGTCTTTCACACCCTTTTTCACTACATCTAGTCGGGTGCCAAACAAGTT
TACAAGCCACGAGGAGATGTAATTTTACACTTTGGCATCCAACAGACTGACGCGATGATG
GTGGTGAGATGGTGTGCGAAATTAAACAAAAAAAAACGCGCTCTGGTCTGGTGTCGAGCC
TCGTTGTCGATGTCGAGTCAAGTGAGATACCGTCGGACATTTCACCGTTCGTCGCTCCCA
TCTCGCCGAGTTTCTTCTGTCTTCTTCTCTTTGTGTCCCCTCCACCCTACGGTCCCTACT
ACCCCAGACCATCGGCTATGCATTGGCACAATGCCATGTGCTCGCTGCAGTCAACGGAGC
AGACTGCTCGATTGGGCCACCATCACGATGGCACGGCCTTTGAAAGACAAACCCACCAAT
TACCCCAGCTTTTCGTATTTTCAGGGTCCTGTCGCAGGCACTGCGAAGCGCATTTCGCTA
CTCGTCCCCCGTCGTTTCTGGTCTCTTCGCTTGCGCGGCATCAGACCACCGGGTTTTTCT
CCAGCGGCGGCTCCACCACCTCGGAAAATCCGACCTTTCTTCCTGGTCTTTCTCTGGCTT
GCCTCGCCCTCTTCTCTAGCGAGGCTGTCTTTTTGTACTGCCTTACTCCTTTCCCCCCTC
CTTTCCCCTCACCACGCGTTCTCCTCGCCTTCTCGGGCCTTCTGCTTCTCTCATCTCTCC
TCCCAATGATTGTAATGCGGAGTCTCGGGGCGGTACTGCGAGGTGCACCCCGTAGTCTGT
ACGGAGTACACGTCGCACAAATACAACGTACTCCATACTCCGTACAAATTGTTGACACTG
ATCTCATGTGCTCATGTGCCATGCAAGCCTTCCTTCCTCTTCGCCGTGTTTCCCCAGACT
CGTCCTTGGCGAAGGCGGAGCGAAGGGTGTTAGTATCGCAGCTATTATTCTCTTTTCTTT
GTTTTCCGACCATGTGTTCTATTTTCCGTTTATTCCTCTTGTTTTCTCTGATGTTTGTCT
CCGTTGTAAGAAAGTCGCCGAATTGGACCCCGTGTCGAGGGCGGTTGCAGACACCCGGCC
AATTCTTGTCGCCGGCGCTCCCCGTCGTGTCCAGGCTATTTCTCCTATTTCTCCTATTTC
TTCTATTTTCTCTATTTTCTCTATTTCCCCAGTCTTTCCCAAGAAACTAGCACGGGTTTG
TCCACCGTTTTCTCCTGCTCGGTCAACTGGTCTGGCCTTTTGCCTTTTCGGAGCTCCTCC
CTTTTAGCCTTTCAAGCGAGCGTTCTGGAAATCCGCGTTCTTCGATAGGGCTGGGGCTAG
AAGGGCTAGAGGACGTAAAATTGGATACAAAATTGTCATGTGAAGACCAAACAACTGGAG
ACGGATTCAGAAAACACACAAACAAACAACGATTGTGGCGAGTTGTGTTTTGGCAACAGT
GTACGTCGTATGTCGTACACTGCCCTTGACAATTATTGGTCATCGCCACAAGTATTTTCG
TGGTGTTATCTCCCCTGCTGCTGAGATCGAAACGGAGGGGGATCTCTCTCGACTTCAACG
AATTTCAGGTCAGAGGCTTTTTGTGTGCGCAGGTGCCACCGTTTTCACCGTTTAATGTAC
TTTTTGTCGAACGATCATTGTTTACAGAGGCAAATTCTGTCGACACGTCAAAAGAGTACC
TGGCAGGGAGGACCTTTAATACACAACCTACTTTGTACTCTGCCTTCTATTATTCGACTT
CATTACGACATACAGTAACTGTCCCGTATTGTGTTGTCCGTGCTCCTGCCTGCCCTGCCT
CCGTTTGGTCGCCTCGCTTTCGCTCCTTCCTCCTCGAACGGAGAATGCCGGCCGCTAGCC
GGCCGGCAGCCGGCGGTTCCTTCTGTTCTTTGCCCCTTCCTTCACTACAAGTACACTGCC
CTGGATAATTATTCGTCCTCGCCACAAGTATTTTCGTGGTGTTATCTCCCCTGCTTCTGA
GATCGAAACGGAGGGGGATCTCTCTCGACTTCGACGAATTCTAGGTCAGAGGCTTTTTGT
GTGTGCAGGTGCCACCGTTTTCACCGTTCAATGTACTTTTTGTCGAACGATCATTGTTTA
CAGAGGCAAATTCTGTCGACACGTCAAAAGAGTACCCGTCAGGGGGCGCGTTTAATACGC
CCCCTACTTTGTACAAGTACGCTGCGTGCATCTTACTACTGCATTGGGAGACTACTCCGT
ATTTTGTACTATGCACTTTGCACTGTTGGACGATCGGCTCCACACGTCCATTCTCCGTTC
TCTGTTCTCTGTTCTCTGTTCTTGCCCCTTCTGCCCCTTCTGCCCCTTTTGCCATGTGGC
CAGCGCCACTAGTCTGTTTGCACCAACGAAACTCAGCCAACGGAAGGGCCGTCTTTTCAT
CGACAAACGCAGACGACGGAGAACAGCCTCGATCCGGGGGGGGGGGGGGGCTTCCCTTGA
GCTTCCTAAAGCATTCCAGGGTGTCTTGATGAGGCAACAGCATTACGACGTCTGACTGCT
GTTTTGCCTCACTGCAGCTATCGATCGGCTTCCTGCCCTCGGGAGCCTCGATCTCGGTGA
ACAGGACACCGAGCTGTCTCATCTTGTCTCGTCGAGGAAGGTGACAGCCAGTCACGTGTA
TCTGTCGTGCAATACTCCGTAGCGAGCATCTTATCAGACTGGCGGCCGCATTTCACTCTC
CTCATTCCCCCGCACGCACGACGCAAGCAGGGGAAATCTTCCGTAATTGCAGGGAACGAC
GGAGTAATTGGGCGCGCTGGGAGATACCGTTCTGGGACACTGTTGCATCCTCCAACGGTT
TTTGCTATCACCAGCAACGTTGCCCCCAGTCCTCTCCTCTCTCCTCTCTGTCTCTCCCCT
CCCCTCTTTCAGTCGTGACAAAACAGTTCCGCCACAGACATGCAGGGGTAAACAGGAAGG
AGAGGAAGGAGAAGAGGAAGGAAGAGGGTGATAGGCGCCTCGTCTCTCACACACTCTCTC
TGTCTATCGCATTAATACGGAACAGATATGGGGGGCGGGGAAGTTACCCGGCGGTTGGGT
CCTTCCTTGTGGCCCCTGTGGTCAGGCTGTCGCCCCCTATTTCGTCTGGACGAGGCCCAA
GCAGCGCACGCCCATCACTTCACATGCTCTTTCCTCTCCCTGGCAGTTGCAGCGAGGATC
AGCGGAGACCAACCGCTTCACACGAGAAACGCTTGATCCCCCCTCTCCCCCCAACGTTCC
CCCACAGAGAGAGCGTCAGGTGCTGCTGGCCATTGCTGAAAAAGGAAACCAGCTCATGGC
ATCCTTGTCTTTGTCTTTGCATCGCATGCTCTCTTCCTGTCGCAGTCGCAGTCGCCAACG
GTCGGATAGAAACACGAACACGGATCCGACAAGAGAGGGGAGAGTGGACATTGCTCTGTT
GGTCGGGTTGCCGACGTTGTGGTCGGGTCTTCGTTTGTTTTCTTTCTCCTTTTTCTCTTC
TTATCCCCAACAGGTGACAACAAATGACAACACGACGAAACCAACATGAACAAGCCTTGT
GCGAGATAGGCAGGCCGACAAGAGATAGACCGAGAGAGGCAGAGAAGGGAAAGAAGGGAA
GACCCGTTTTTGGCGGCACCCCCGAGGGTGTGGGCCCCCTTCTCCCCATCCCCCATATCT
GTTGGCGTTGGGCCCGTTGTCACGTTTCCTTCCAGAAGCAAACAACTGCATTGCACTAAA
GCAAGGAACGGGCGGGCGCCTTTTGCGCGTCTTGTGTGCGTCTTGTGTCCTGTGTTGCGC
GCCCTGGCTGTCAAAATCTGGCAGCTGCACGAGGCGAACGGCTCCAAATGAGATGCACGA
CGACGTAAGTCGCAGATAACGCGAGTGCACGTTCTCTCAAAAACGTGCCTGCTTCATACG
ACACGATTAGGAGTACTTATGCATCCCGCAGCGTTTCCAAACAGCCTCCGTTCCTGCCCC
CCTATCCAAAACCGTTACCGAGCATGAGAGCAGAGAGCACGGGGGAAGGAGCGCTCCGTA
CAAGTAGAACGGCTCTTGCAAGCCGCGACAGCTCATCCGTGGCGATGTTGTCTTCCTCTT
CCCGCGCCCCCCCACGGAGAGCGAAAATAGAAATTGTGATGAGATTGGAATGCCCGTTGG
CGCCCGTTACTCAAAACGGAGGCCTTGCGACTGCTTCCGACGTTGGTGTTGGTGTAGGCA
ATGGTGATGGTGATGGGCGACCTCTCGTGACACCTTTTCCCTCCCTTTTCCATGGGCGAT
ACAGACAGCGTGGGGGTTCTCTTGACTTTCTCCTCCTCTCTCACTTTCCCTTCTTTTTGC
TATCATCTATCATCTCCGGATTAAGAAGGCGCAACCTCTACCCTGTCGAGCCTGTCTGCC
CTGGCCCCTCTTGCCTGCCCCCTCGTTCTTTCCCAGGAACTTTCCTTTCGTTTTGTTTGG
GATGTGTTTGCTCCGTGCCAGGGGGCAGGAGCAGACAACACCAGGACACCAGGGAAAGAG
GCAAGGAGAGACACAAACAGAAACATTGACACAGAAGGAGCAAGGGGGTATGCCCCCACT
TACAGCGGTTCCACCCCATGTGTCTCTTGGAAAGCGTTCCTATTGGTGAGATCACCCCAT
TTTGGGGCATCTTGGGGGGAAGGAAGGGGGGACCCTCGTTTTTTGTTTGGCCACCTGACC
AACGGCTGGAATTGAGTCCTCACTTTTTGCTCACTGTGGCACACTCCGGGTGATTGCTGT
GTACCCCACTCCCAGGTTCCAATTTGCGCCCAGACGGATGCTTTTCTACCAGCCCGTCAA
GTATTTTCCATTCACAGCTCCTTTTTATGGAGCCAAGACGGTGCTCCCCGGCGGCCCGTC
GAGCACCAACAAATTGGGCAGGGCCCAGTGACCATGAACCGTGAACCACCAACCCCACAA
CAGGCAACGATGTGCAACAGGAAGCCCTGTCGAGCCTGACAGGTCCTGTCCAGACGATCG
CAGTCGCTGCCCATCTTCTCTTGCGATCGCAGGACGAGACTCTCCTGAAAGATGGACAGG
CTCGAGAAAGGGGCAAAAGAGATGTGTCACTTGGTCTACTCCGTACGGCTCTGCTTTTCC
AGAGGAATTGTCATTCTTTGAGTCCGTTTCGAATATCATTTACTTTGCGCATTTCCTGTC
GCTCCTTTTGAACCTGTCATTTTTGCTTTCTTTTTTTACGCACCCAGCGAAGCAAGGGCT
GGCCCAGGTGGCGAGAAAAAATAGACATCACAAGGTGCGAAAAAGGGGAGACTTTCTCTT
CTCCCCTGCTTTGATAACGGAGCCCTCCGTTTTCTCTCGTTCTTTCCATTTCTCTCCTCG
GTGACAAAATCAATAAAAGAGAAGAAAGATGGAACATGAAGACCACGCCATTTACCCCTT
CGTCGTCGTTGTTGCCCCAGTGTTGCGACAGAGGAGGATATGTTGCATGGAATATTTGTA
CAAGTACGGTTGCAATCTCTCGTCGAGCTCGGCAAGGAGAACGCCCCCACACTCGAAAGT
ACCAGCGACCTGGGACCTGGGTCAGCCGGACGTCGTCGAAAAGATATCTCACAAAAAAGA
AAGGGACTGGCTACTTTGTAGACAGCATCGTGAGCTATGGGCCGTGGGGTGCAGTTGTCG
TCGTTGCTGTCGTGACCCAGGAGGCTGCTGTGTGAGCAAATTGTGTTATCAGATTGCGCG
AGTTGTGGCTCTGCAGGGGGTCATTCCGTCCAGAGCGGTCTACAAGTAACCGTAGTCCAC
AGGAGTATGATTTGATACTCGTAGAAAATTGTCCAAGAAAGAGAGAAATTCAACAGGTGT
GCCGTTTTGGATTTCCAGTATCTTACTTCGGTCGCAAGACGACTGCCGCACTTTATCCGT
CGACCTGCAAGTTTCGTCCCGGTAACTTGGGTTCGCTTGTGCGGGAGTGTGGTGGACAAG
CAAAATAATCCTCCGCTGCCCAGACCAAGTTCCGTTCAGAGACTGCCGTAGGCACATATC
TTACATGCACAAGCACAAGCACGGCGCATGCACGCAGTAAGGGGCCTGCATATGCAGGCC
GTGGCTCGTCTGTTCCTGTGGCTCGTTCGAAAGGAAAGGAGGCAAAAGAATATCCTCGCT
GCGAGGGAGGAAAAGTAACAAGAGAAAAAGAAAAAAAAATGTTAGGAAAAGCCTTGTCTC
TACCGACTTCAGCTCCGGCTCAGCTCGACACGCAAGCCAGGGGGTTGTCTGTTCCCTCAA
AATGTCTTTGTTGACAAAAAGTGACGAGTCGATTTTGGACATGACATGTTCTTGTTTGGG
GGACCCAAGATGGGGAAAGATGGGGGCTATGTAGCTGGGCCTTGGCCTGTATTTTACAGA
GCTCCATGCAAAATGGACGCCTGTCCAGGGCATTGACCCCCTTGGAGAGGAAGAGAGGGA
GCAGGCTAGAAAATTAAGTTGACCGTCGCCGTGGTGCTGGGAACTCGCCAGGTTAAAGGA
GACAAGGAGAAAGGCCGAACTGGAGAGCGGAAAACGAGCGCACTCTGGGGTTGCACTCGC
TGATGCAGATGCTGTGCTGTAAGATACGTCGCAGTTGTATCAAAATAGGCCTGCCAAAAT
AGGAGGTGCAACCTATCATTTTACAAGATAGCATAAATCGCCAAAATGGCAGCACAGCCA
ATAATACACAATTGTTTTGGACCAGGCTCTTGGGAGCAAGGCTTTGTCTAACCGATACCA
GCGTCTGTGACGAGCAACCACACACAAGTACAATATATCTTCTTTTTTATTCTTCCTTTT
CAAATCTGAGACGAAAGGCCGGGGAGGCTCCTGCACGAACTTCGGTCCGTCCTCCCCGGA
TAGTCCGGCGGGCGCTTTGTTGACACAACGAGTACTCAACTTCGCGGCTCCGTATGCGTC
GTCCATTCCAAAGGACTGGCCATTTCCCTTATGATGGTCCTCGACGATCGGCGCTTTCGA
TATGCATACACTTTCGCATTTCTCCCTTTTCTCCTACGGTCCCGTACGATCTGAACAAAG
GGGCCATCAGGGGGAATGCACGATTACGGATGGATTACACGGATTACACGAACTACACGA
CCTTGCGCAGAGAGAGAGACAAACACACGCGCGCCGTTGTCCCTTGCTGGCATGGAGCAT
CCGGGGGATGAGCGCGCGCCCGAGCTGAAGTGAGACCTCTCCCAAGGGCCTTCTTCCCAA
GAGATGTCAAAAATGGCGAGATCTTACTCGTGCCGGTAAGATATCTTGTGAGAGGCAAGG
TACGTCGTACAAATCAGCAAACCAAACGGCGTTTACCGTCTCGCGACTCGGTCTTTCTTT
CTTTGGTGAGTGAGACGATTTTACACCAGGGGCAATGCAACATTGTTGTTTCCATCTTTA
GTATATTTCCTTTGCGCCGTCTCTTTATTTCTTTATTTATTATTTCACCCAAGTCTTGCA
ATACCATAATAACACCGAGCAAGAGGCAAAAATCCTACATTCGACGAAATTTATGGACCG
TCTTGACAGAGAAAGGCAGGTGTTCGCGGCCTTGTCTCGAGAGGAGTGTGGAGCAATGAG
ACCCAGAGACCCAGAGACCCAAAGACCAGGGCCCAGTGTCCGCTTCCAAGGGGCTGGGTC
ATCGAAGCGAGTTGCTCCTGTTTGAATGCCGAAAAATCCACGAGCCTTTTCACTCCTCAC
TGCAAGGCAATGCACAGCATCTCTCTTCTTTCTTGCATTCGCATCTGGACCTGCGTCGGG
CCACTGTCGGCCGGTCGGCCTCGACCCGACGCCCTGGGTCTATTTTACATTTCCCCCCCT
TCTTTCTTCTCTTCTTTTTTCTTTTCTTTCTTCTTCCATTTTTGTCTTTCTAATTTTATG
ACCTTCCGTGATGGTGCCCGTTTTTCCACAAGCTACTCGGTGGCGGGCAGTACTCGTGGA
CAAAAGAAAGAAGAAAAAAGCAAAGAGGCGGCCTGGCGCAGCGTTGCGGAGCCGCGTTGC
CGTTCTCCTGCGAGAGAAAGAGCGAAGGTGAACCAGTAAGGGTTAGTGCCTTCACTTACA
CAGCTAGCATTGCAAGTGCTTCTCCGTACTCGTCGTTCTTTCCTCGCCTTCTGGACAGAA
CAAAGGAAAATTGGAGAATTGGGATGACAAGATTCTCTTGCAGAACATGCAGAACGACGA
AAGCCCACGGACTAATCCCCCAAAGTCGATCGTCAACGCCGAATGTCATGTCATTGCCGC
ACCAGGATCTGACAGGCAACGCTGTCGCCGTCGATTTCCCCTACGATTTCCCTACGATTT
CCCCTTTGCGCTTCGCGTATTACTCCGTACTTTGTACGCCTGTCGAAATTTCCTTCCAGG
TGACCTGGCCAGGCCTCGTGTCCCTCTGCTCCTTCCCTGTCTGCCTGTCTCCTTCCCCCG
TTTTGGCGGGTGTTTGTTCTCCCGGGACAAGTGGCGGCAAGAGCGTTGGGCTGGCTTAGC
GGTATGAACGGAAATGGCGGGGGTTGGCGTCCGTCGTCCGTCGTCTGTCTTCTGTCTTTT
GTCATACCTGTTTGCCGGTGCCAGTGAAAGGCTGCGTATTACTGTATTAGTGTGCAAGCA
AAGTGGAAGAAATCGAAATTTCGGGCGTCTTTCCCTGGCGGCCGAGCATGTTGACACGGC
GGGTGCCCAGGTCCTACGTTGTTTTGGCATGGCGAGTCTGGCGAGTCTGGGTACTTACGA
GAGGCGAGAGAATGTTTGGCGTAATTAAGGGATTGGAAATATAATATCGATTAAACGTAG
AATAAACGTAAAATAAAAAGCACAAAAAATGCAATGAAATTCAGCAGTCGACAGAATGAA
TACGACTGCGAAACTCAAAAGGACGCACCGAGGCAAGCAAACATCTCGAGACATCTTCTC
CGTCGTAGCAACTCTCTCTCCTGCCCTCGTCCTTTCTCTCGTGCAAATGACAGGGCTTGC
GTCGTCTTCCCTGCTTCGTTCGGGAATTCTAGGAAACTCGTCGAACCCACCCAGCATGAG
CAAAGGTGGGTTTTGCCCACCAAGCGAGCTTGTGAGGCATGGGGCAGGCAAGGCAGGGGC
AGCCTCCCTGCCCGACTACCGAGGTGCTCTTAGTGCCCTTCGCCTCTCTGGGAAGGCGCA
AGTACTCTTGAGAAGAGGCACTCATGGCAGGTACTTCCTCGCCCGAGGACCAGATTCCTT
GAAAACGGTGGCTTCCCCGTATTTTCTCGTTTTAGTGCCCTCCCGCTGTCCCCTGTCAAA
ACCACGTTTTTTTCTTCTTGCCTGCTGCTGTTCGATCTTTGCCACTCGCTCGGTCGCCTT
TCCCGCAAGGGCAACAGCAAGGCTGCTCTTGACTCGCACCTTCCGCACGCGCTCTTCTGA
CTGAGATCGTGATGATCCTCGTGATAGTCAAGCAAATGCGAGGCCATCAATTGCTTCACG
ACTTCACAACGACTTCACAAATGCCGGTCTGTCTGTTGGCCGGCTCACACCAAAGCCCGG
GCCACAGTTGCATCTTTCTTGTTTGTCTGTTGTCATCCGCCTCGTCCTTTGGGCGCTTCG
TGGCTTTTGTTTCCGGTTTCCTTGTTCTTGTTCATTGTTGTCCATATGGCGCGCTCCCAT
TTGCCCATTTGCGCATTTTTGCGGTGCGCAGTGGCCGCGTGAGGAGGGCCTGTGACATAA
TAGCTCAACCAGAAACCAAGGAAAAGGGCAAAAAGGGCAAAGGGAAAAAGGAAAGGCGTG
TGTCATTTGTCGCAAATAAGCAATAAAGAGGAGGAACACGGACAAGGAGGAAGGGAGAAA
AAGAGAGAAAAACCGCCCTGTCACGCTCCTTCCTTACGGAGTCACGAGGCAGGCGCATGA
CTGATTCTTGAGGCCTTCTGGCCTTGGTTGCTCCGTTTTGGGTTTGGAGGGGACGAGGGG
GGCTCGGGGGCGCTCCGGGGAATCGCTTTAGTGCACTTCGTCCGGGAGAAACTAACAACG
GTCAAAGGAGCTCACTTTCTAGCGAATTTGGCCGAAAACGGAGGCGATCAGGCCTGGCAA
ATTGGAGAGGTCACCTGTTGGCTCTTGCCCTTCCCTGGGGCCGTCTGGGCTTGAGTTTAC
CCCAAGCGATTGGCGGCGGGGGTGGCGGAACGATGGTCAACGACCGCCCAAAGAAATACT
GCGCATTGCGAAGAAATATCAGAATATCACAACATCGCAGGGACGGGGGTGCAGATACGA
AAGTCGCCAGACATCAACAGACCATTTGTGGGGGAAGTCTGGAGTCCGGACGCGCCTGGG
CCATTCTCAGCCAGAGGAGCAAACACACGCCCCGGTTCGCATGACAAGTGATCAATGTGC
AAGACGGGGAGAGGGAAGGAGAGAGAGAAAGGAAAACAAAAAAAAAGAAAGAGCGAGGCA
CGATGCCAGGCCCTGCCCTGGCCTTCTAGCATTTTTGCCCAGTCAGAAGCACTGCTTTGC
CGCCCGTTGAGGGGATGAGTTTTGGGCACGGCAGAGCACAAATCAGCACAAAAATGAGAC
AGCTCATCGTCGCCAGTCGCCAGTCGCCAGAGATCACAGCAGGTCGCAGGACGGGCTGTG
CTAGGCTTTCTTGCTTTTTTGTGCTGGCGATTCCTGGAAGAGAGGGCTTGTGACAAGTGA
CGATCCATTTTGCGCGCCTGCAATTGGCGGAGAAACGAACGTGCCTGGCGGACCAGCTTG
GATGACTCCGTCTGGAGAAAGAGCACTACGACGTAAGTAAGTACTGCCTTCCAATGAAAG
TCCAACGAAAGCAAGGAAAGAGCACAAAGAAGGCAGGCGCGACACAACACTGTCAACGCT
CGTCTCTCAGCGAACGAAAATCAGCCATTGCAGCCATTGTCATCACCCGCGAGAGAGGCG
ACGATTCTTGAAAAGGCAACGTAAAACCGAAGACAAAGCAGTTGTAAAGACACGCGAGAC
ACGCAGCGACACGCAACGCCTCTGACGAGGCCTAGAGCGCAAACGCATGGTCACGATACC
TCGTGACGGATTCTGATACGGGTACCGCCCGCAAACGCCATTTGGGTAAACCGGCTGCGC
AGCCCGCCTGGACCGCTCACATCACACTGAGGGCAGGCGCGACGGATCGCTGGGATCGCT
CTTGCGCTCTGTTGTCACTGGAATGGGGCTGTGGTAGCCTGCTGTTGCTGTTTGCGGTGT
CCGCGAACAGGCCTGGCCTGGCTCGTCTGGCCAGCCCAACCAGAATCCACAAAAACCACA
AAACGGGACGGCCTCCCACCGTATTTGGTGCGATCTCGTGACCACGTTCTGGAAATGAGC
GGGGCCCAGCTCCCGTCTCTCTTTCCGTGTTGTTTCTTCTCGCTCCGAGGCCTGCAAAAC
GGAGAAACGGTCGTCCATCATGTGATGACCCCAGGACCACATATATTTCCCAAAGAGGCA
GTCCTATCATCGACTAGCCTTATGGGGAAATACTACCTGGAATCCTCCGTTTTCATGTTT
TCGCATCTCGTCCCAAACGCTCACGGACCGCCATGAATCATGGCGATGCGCTCAGGCCAG
CACGCTCGACGCTCTCTTGAGTCAAGATCAGCTGCAATTGCAAGGAGGAGGATGAACAAT
GCAAACAATCAGCTTGGTAGACAGAATCGACTGCTTTTCGAAGACCGCCCAAACACATAT
AGTTTCTCCTCTTCACACTTTGGCAGACGGGGAATACACACAAAACAGCGCAAACCTTCC
TACAAACACCCGAATCGGCCCTTCATCGCCATCTTAGCCTTTTTTTGATTTCGCCGTTTT
CCTGCGTAGCGCATCCTCTTCGCGGGTCGACGGAGGAAATAGCGGACAGAGCGTTCGCTC
TTGCCGTTGCGTAACGCACTGCCGCAAGGCAGCTGGACGCTGAACGCTCAGCCTAACCTC
TTTGGGCAATCGGCTCCGTTCTGCCCGAGTCAGAAGGGGTGCCCCCGCCAATGTGAGTGC
GCCAGTGCGCCAGTGCGCCTACAAAGTACACTACAAAGTACAATATGGCGGGCCTTTTGT
GCTGCCGCCTGACCCCGTCTCGCCCGTCTCGCCAGTCTCGCCTTCCGTTTTGTGGTCGCT
GGAAGAAAGAGTCGCCACCCGCCTATTCATTGTGCCGGAAGTGGCCACCCTTCCTGCCTT
CCTCCCCGTTTTCCCTCCCTCGCTCCTCCCCCCAGCCGCCACGATACGGTGGTACGGGCC
TACCTCGCCCAGGTACGTACCTCCCCTGTCAGTTTGTACTTGTACACGGTACCCAGCCGG
GGTTGGAGAAGTGGTGGGTGATGGGTGGGTGGAGTTGGAATGCTTTTTTACCTCACCGCG
AGTCTGGCTCTGGCTCTGGCTCTTTCTTTTTTCGTCGGTCCATGACCACATCCCGCGCGC
CCTCTTCTTTTTTGAGTTTCGCCCACCCCCATCACACACGCCCCCCCAAACCCAACACCC
CAATACCCAAGTCCCAAATACACAAATCGCTCCTTCCCTCCCACCACGCCCACCACCACA
TTTTCGCTCATTCTCGATCCAGCCGCCCAGAACCACAATTAACGTTCGCCTTCCTACATC
CTACATATACATACTTTCCCCCACACACATCACAGCGCCCTTTCTTTTCCTCCTTTTTCA
ACAACGATCACAACGATTCACCTCACCTTCCGTCCTCTCGCCTTTTGCGTTCTTTCTCTC
GCCCTTTACGAGACCGCCTTATCAACGACGAACAATCTTTGTGCGCTCGCCGTCCCGCCC
ATTTTCTCGTAACCTCACCCAAACGCTTCTTCTCGTCTATCTTCTCACGATTCTCACGAC
GTTCGACTCGACGACTGTTTTGACGTACGACTCCTCCGTAATTCGACCGCGCAACCCTTC
AGCGACTAGCTCTCTCGACAATTTCAACTCGAGAGCATCCGGTGCCGATTTCGTCTTAAC
CAGACCTTCTTACGGAACATCACCTTCAACGATCCAGCGCCGAGTTCTGCGACAATACGA
CAACGATCGCGAACTGAGTTTTCCTTTTCGGTTCCCAGTCGTCGCATCCGCGCACCCCGT
CTCTCTTCGCAGACTTTTGTTTCGTTCTCCCGCTCCGGGCACCCTCACAGACGACACAAT
GCCGTCGTCTTTAGACGCCCCTGTGCTCCAGGTGGATGCCAATGTCATCCACAAGGTCGA
CACATCCAACCCTCAAAACCTCTTCAGCATGTGGACTGGTGAGTTTCCGCCCGACTTCCT
TTTCTTCCTTTTGGACCAATTTCTTACTAACTGTTGCCCCCAGTGTTTGCAAGGTGTGCA
GACAACGTCGCCCAGGGCCGCCGGTTAGAAAACCTCAGCTGGCGCCTCTGGACCCGCGAG
ACCTTTTGTGTCGAGGCCGGGCGCATGACCTCGAGCGGCTCCGCCGATTCCTTTGCTGTC
GCATCCGACAGCTCGTCTATTGCCTCCACATCACCAAGACGGCCCACCTCCATTTCGCGC
CGGAGCAATCCGTCGACAGACGAGGTGCCACAGCTGTCCGGCAGCGTAGAGTCGCTAGCA
GACGAGGACGCCGTTGACTTCTCGTCCGAGTCGAGCAGCGCGGTCAACATTGCCCGCCCG
TGGATACGCAGACAGGACTCGTGTGGCAGCAGTCGCAGCCGCGGCCGCGAGCGGCACATT
ACCTCGGACGACTTGGAGAAGATGGTCGTCTCCATTGTCCACGAGACCGAGCCCCTCAAG
GCCCCGCTTCGCGAGATCTCCTCCAGCGCTCACTTCACACCCCCCGTCTCTCCCGTCTCT
TCCGTCTCTCCTCTCGCCAGCGAACAGCAGCCAGAAGAAACCCACGCCGTCCCCGTCCCC
GAGTCCCACAACGCACCCGAGCCCACCGTGGCCGAGGAGCCGACAACCGAAGCGACCGCG
CCTGCTGAGCCTTTCCCGGCTCTGGTCCAGGAAGAGGAGCAGCAACAGGAGGAAGTGGTG
GCCCCCAGCACACCACTGCAGAAGAGCAAGTCGGCCACCGAGGTGATCCGCGGCTTTTCG
CCCTCGCACATGCCCATTTTGGTCCCTCAGATCCTGACGCCGCCATCGTCGGACGAGCAC
GTGGCTGCCTCCGTTGACGAGGATGCCATCCCCGACCCGACGTCCGAGCCTGCGGCCAAG
CAGGTGCAGTCGAAGAAGGCCACGTTCGCTCTGGGCGGCTCGTCGTCCTGCGAGGACTCG
ATGAGTGACCCGTCGCGCAGCCTCGAGATGCGCAAGTCCGCCATGTCCCAGATGATGATG
AAGCGGAAATCGACGCCGACGCCCGAGGAGGAAGGCTCGCTCAAGAGCGCCCTGCACCTG
TCCCGCCACTCGCTGGCGCAGAAGAAGCAGACGTCTTTCAGCAACCAGCTCGTCACGCGC
ACGATCCCGGCCCCGGCCATTCTGTCCGACGACGACGATTCCGACTCGGACGACATTGAC
GAGAGCGCCATTGACGACGACGACGACGACTCGTCGGACTGGGAGGACTCCAACGAGGAG
AGCGGCCGCTCCAGCATGGACGACAAGAACCTGTTCCAGCGCGTCGACTCCAGCGTGCAC
CTACCCTCGCGCCGCTCGCTAATCACGCTCATGATCCAGCGCAGCGAGCGCGAGGTCAAG
AACGGCCTGACGACGTCGCAATCCACGCTTGGTTTGAACCGCGCCCGCCCGCAGCATAAC
CTGCAAGGCCAGCTCCATCAGCAGCATCAACGCCAGCACCAGCCGCCCTCGCTGGTCGCC
TCGCCCAACGACTCAGACGACGCCGCCCTCATGATGCGCCACCGCTCCCGCGGCCCGCAG
TCCACGCTGCGCCCCATCAACGAGATTCCGCGGTCGGCTGCCCAGCCGATCATGACGTCG
ACCACGGCCGCCAACCACGCGCCCGCGCTGTCGCCGCGTACGAACCGCCGCAACATGCTG
TCGACGGAGCTGACTGAGTCGCTGCGCCGCCACCTGTTGTGGGAGCGGTCGCAGAAGACG
TCGACGGCCAACGCCGTCCTCAAGAGACGTCACACGTCGCAGGACGTGGCCAACCTGCGC
CAGTACCCCGAGCCGGTGCACATGAGCCGCCGGAACGACGACGACGGCAGCAACGATGTC
AACGCCAACAGCTTCGACCAGTACCTCAACCGCGACGCCTACAACGGGTACCACGCCAAG
GGGTGGTAAAACAATAACAATACGACTCCAACCATAATAATCTCGCTTCCGATTCTTTTT
CTACTCTTCAATTCGATACCCACGCGCCATCCTCTTAACTCTCTCTTTTGCTTTTTTTTT
TCTGTACCAACATACATTGCGACACATTGCTCAGCATGCATCCAGCGCGGTTGTTCTTTA
TTTGTTTTCGATTTTCCACATTTAAACGGTCGCATTTCCAATCACCGGCGTTTTTTTTTC
TGCCTTTCACATGAAACCAGGCGGCTACATCCTCTCACTCTTAAGTTAACTGCCCTTTCA
CAGAGGGCCTTCACTGGAAGGAGAAGGAACACTGCTCTGTTGTTTCCCAAAAAAGTGGTG
GCGTTTGTAACCTGTCTGTTTAGGTTAGGGGCATTCTCGGATCAAGGGGGGGCCCTCTTT
CCCATCTATTCTCACGATACCAATGTTTTCTATTTTCACTGTGTGGTGGTCTGTTTTTAT
ATTGTGTCTTTTTCATGTTTTGCATTCTTTCTCTTCTTTCTGTCTTTCATCCCCGTTGAA
GGGACACCAAAAGCGACGCAAAAAGCCAAAAAGTCAAAAGTCAAAAAAGCCGGAAAAGAA
AATAAATGTGGCCGAGCGGCGGCCCCAAAAAACATCAAGGGCGAGCTTTCCATGATTTTT
TTAACGAACACTACATTTTTGAGTTCTTTTGCCCCTTCTTCACTGGAAGGACAAGAAAAC
AGAAAAGAACAAATGAAAAAAATTCTAAAAGTTTATTATCTGATTACCTCAAACGTTCTA
TGACTCGATAGAATGTGTCTTATGTCGTCTGTGTCTATCTTTTGCATGTGATGTAAACTG
GGAACTTTATGGATATCGCCAAGATGTGCCTTACAAGGACAGCGTTACTCCGTACAAGTA
TCCAATACTAAGACTCATTCGCGCTCTGCTGAGATCTCTGTTGGTGATCGGTCTTCTCCG
CATCAGAGAAAACGCGCCGCCGTTCTTTCTTTCCGCAGGGACGTGGGCGATCACATCACA
GCGTGGGCCTCCGGCAGAGGCAAAACCAGCTGGGTAGTTTTCGTTATTGTGGTTGCTTTC
TGTTCCTGGCGTTGTCTGGCGTGGTCTGGTCGGTCTGACATTGTGCAAAAGGACTTTGCG
CCGTTCGAGTCGTCGTCCTCTGTCGCAAGCTCAATCTCGATTCGGAGTAGGCGAGCCCAA
AAAAACACTCGCCAAAAAACTAACAATGTGCTGACTCTTACGATAGACAGTGTGTTTTCT
GTTTTTTGTAAGAGAAAACAGCTCTCTTACTCGACACCTTTTATTATCATTGGTCATGGA
TGGATGCCTCCTCGATCGCAACGTTGAAAACGAGCAAGCCGGATCGTGGCCGATGTCTTA
ACTTGTGTGTTCGTTCTTCGCTGTCCACTCTCACCCAAGTTTACCCACGGCACCTTCTTT
CGATGGGAAATGGAAAACTGAAAATGGACAAATGGACAAACGGAGGTCGGCGAAGAACAA
AGGAGGCTGGCCTAATTATGCCATCATCTCAAGGAGCAAATTGAAGCGCAACGACCTATT
GGAAACGGAGGTCTGCGACGTAATGAGATGGACAAGCTTTCCAGGGGATAAAATATCGAG
ACCACGGCCAAGCATCGAGAACCAGACCAAACGGGAGAGAGGTGTGTGCGTGCGATGAAG
AGTGCGGGATAAAAAGCATGTGAAGCCATTGCTCGTAACGCCTCCTGGGTTCTGAGTGAC
GTTGTGCGGCTCCAGCGAGACCCGGCGAACCCCAGTAAATCCCAGCAGCTGCAGTGGACA
TCAGTGAGCCTGATCGCTCACTTTACATCATGTACAGTGGGACAGTTGTCCCGGACCAAA
GGTTCTGGGGGAACAAGGACCGAAAAGGTGGGGTAATAGAGGTAGCAAAGGGTAAAATAG
CAAGTCGACCACCCTCCGTTTCCGACTCATTCGAGTCATTTCCCCGTTTTACCCCGTTTT
CTTGTCTTTTCCCCTGTCCGATTGAATACCTGGTTGTTTGTAGAAGTTCGGATGGTCGTT
GTATTACCTGCAGCCTCGCAGCTTCCCTGCCTTCTGTGCCTTCTGTGCCTTCCGTGCCTT
GCAGCGTTGTAGACGATACTTCCTTCCTCAACAAGTTCTCCCAATTTTCTAGCTCCCGCC
AGCTTGGATCAGCAAAGCTTCCAGGGCAGGCACGAACGTCCCGTTGAAGCAACGCTGGCA
AAAGAGGCAAGCACTGGGCAAGCACTGGGCAAGCACTGGACAAGCACAGTCGGACAGGGA
AAGAACAGAAGCGACGTAGGTTCGGCTGGAGATGTTGCTGGCTCTTAACATCACGAGAAC
CGACCTCGCCGACCTCTCAGCCCTTCCACCCCCAACCCGTTTACAACATCTTGGTTTGGT
TTGTTTCTATTCATATACCCTGTCTATTTGCGACGGAAAGGCCTGGGCCACATAGGAATA
GGTCGGTCCTATGACACGAACGAAGCTTCTTTGAACGTTTTCGTTATGGAGGGAGAAGGT
GTTTCGGTCTTTGAAAACCGTGATGGCCTTTGAGCTTTCCCCGCGCTGCGAGTGGCAAAG
GACCAGCTGTGCCTTTGTTGTTGCCCGGCTCGAGGGGGACCCGAGGCTAATGCAAAAAGA
CTTTTCACGACAGCCACAGCTAGAACCAACGTTCTCCCCTCGTGGTGTGAACGACTGCAG
TGTGGCACAATTCGGTTGGTCTTCTACGGTGAAAGGAACCAGTTAGCTCGGTAGAAGCTT
GACGGAACATAAAAAGTTGGGTGAATCTTAAATTGGTCGCATTGCAAGTACTGAAACAAA
GACGACAAATTGAACGTGTGGCATTTTCCCGCCTGTTGCTAATTTTGTGTAATGTTTGCA
ATGTACTTCGTACGGCGCGTGTGATTAGATGGAAATAGGTGCCCGAAATACGAGACTGCT
TTACTCGCACACACGCCCGTCTTTTTTTTCCCTCTTTTTTCTTTTGATATCTTGTTGGTG
GATGTCCATCACATGCTGGACAGATTCTTTTCTTATCACAAACAGGGATGGAAAACGGAG
GGCGTGTGGTTGATTGACGGTCCATTGTCTCCCCAGGAAGAAAGGGAGCGTTGTCGCAAA
CAACACAATCAGAAGAGGGACAGCTACCCCTTGCGTTTGTGCAAAGGGAGGAGCCTTGTT
GGTGTGATGGAAAATACGGAGATAAAATCGAACATTAGAATACATTTTATCTTCCAATTT
CTGTACGACGTTAAATCATCTCCGTTTTCTTCGTTTTGGTTTATTTAAGAATACAACAAG
ATAGCAGAGACACACCGGTCTTAGGAAAACAGCTTGTCTCGCCGTCTCGCACTCAAACAA
CGCGAAAAAACGCGTGTCGAACGATCGGTGTTGTAAGAGTGCGTTTCGATGAGTGTGTGT
GATGTCAGTTCCCCTCTCTGCCCTATGTGTTCTAAGATTGGATGAGTTTCCAGGCACGCG
CGGGGAAATCTGTCATCCATTCGTAAAGGAGCCAGGCGAGCCAGGCTCGCAGTTGTCTTG
GATCGTATATGCAAGTAACGAAAACAAGGAATCAGATGATCGAAAGAGGAAAGCAAAGTA
ATTAGCGCAATAGCTTTAACCGTCACAAGAACCTGACCAGAGCCTGATATTCTCCAAAAC
AAGGCAGGCCAGCCGATACGGGACACGGAGGATTCGGCTCACGGTTGGGGAGTCTGAGCT
GAATGTTGGTCCAAAAGACGATGAACAGACGGAGACGGAGAAGAAAAGGAAGTCGGGGAA
GAAGAGAACAAGAAAATGTCAGGCTGACGGGTGAGCTCGGCATGACACATTGGTTTCCCC
GAACTCTGTTCATGGCTCAGCGTACTCAACGACCACCATCGCAAGTTTACGTCAGGAAGG
ATGCAAAGGTGTGAGGCTTTTACAAAAGTAGAACAAACGGTGTATCTGCCTGTCTGCCCT
GAATCAGCCCAGATGGCCCGAGCGTGCGAGCGTGCGAGCGTGCCAGCGTGCCAGCGTGCC
CAGCCAAATCGCATAAAGCCCGATGCCCGTCCGGCTGTGCCTGATCTCACCAAGCTTAAC
CTCGTATTACCCCAGGTCGCATCGTATGTCGACACCGTCGCGGCACCTACGGAGGTGATG
GGGATAACGGAGGCAACGGCGTCGGCAACTACGAAAGAAGGGGCTGACTGGGAGCCCGGT
TCTTGTCAACTCATTTTTACTCATTTTGTCCACTTCACGATGTTTTGCACGATGTTTTGC
AACCCTTTCGCGGTGGCCAGAGAGGCCTAAGATCTGACACCTGTCAGAGCCAGCAGAGTT
TTGGGTCAAACCTCTGAATTTTTCAGGTCACCTTCAACGATGGTTTCTTCCCCGCGCTCC
TAAACGCAATTCCGGGGAAAGAAAGTGAGGGGACGACGGACGAAGGCTATTACGTTTAAG
AAGGCAGACATCAGATGGCATCAGACAATGGCCGTTGGTACCCGCCGCCATCCGTCGGTC
ACGATTTCGTCGTATTGTGTGTCTTTCTTTTCTTCTGTCCTGTCTCGTTTTATTTATCAA
TTGATCGCATGAAAAGACGGCCAACTAAAGGACAAAAAATGAAGACATTGACTGAAAAAG
AAAACGGTCACCATCTGCACTGGCGATCAACACAGCGTAATGCAACGACGTTTTGGCTCT
TATGTACGCTGCATCCCGTCCCAATAATTTATCAATGTTTTTCTCCGTCTTCCGTTCCCC
TGCCCTTTTATCTGATTGTTATACTGACACGTAAATATCGCAACACACCAGCTGGACAAA
CACAAACCGACTCAATCGGGACCACCGCGGTTGCCTCGTCTCTTGCCATTGAATTGGGCG
ACCGCACCTGCCGTCGGTGGGGGTTCCGCTGTTGCGTCTTGCGGCTGCACCTTGCGCCTT
GCGCCTCGAGCCTCTGCACCTTCCCCGTCACTGCCGTTCATCTCCTCAACTCCCCTCTTT
CCTCTTTCTTTCCCTCCGCGCCTCCCCGCGCAACTGCCCGCGCCCGCTTTGTCGCCTCCT
GCCCGTGGATGCCGTTACGTGCAGGTAACGTTGAAACGGCAAGCGCGAGTGCCCGCAAGT
GAAAGTGTCGTGCTTGCCCCCGCCACCAGCCCCCCGTAGCCCCCATCGCATAAACACGCA
CATGCAGCGCTAAAATAACGTCAACCCGACTGCCTGCCGTCTGTTCACCGACTTTTTCCT
CCCACGCCCTCTCACTCTCTCAACCGTTCCAACGGGCGGGAAGTGCGATTATGAGGCTGT
CAACGACGTCAAACAGGCACTCTCTCTCATGACGAAAAGAGTCATCGTGTCTTTTGTTGT
TGCCGCCCACCCCCCTCCCCTCACTCCCGGTCCAGTCCACGTCCAGCCCCCCTCCCAGTC
ACCCCACTGGGTCCCTAAACTTTCCGTTGTCCTGCGTCTCTCCTCCCACGACTCCTCTTA
CGTCTCCTCTCTGGCATCCGTCGTCCCGGGAAAACGCTCGCTGCCAGCTCGGCGTTCTTC
CCGAGCAGATGTGATGTGATGTATTACGACGTACTCTCGATGCTGTGCTGTCCTGTCGTG
TGTCGTGTTTCGTGCCTTGCCCGAGCGAGTCGTCCCGACTGCCCGTCTTGCCTCCTCTCC
TCTCGTCTCGGACTTGCTGCTTTTGCCACGAATCACAGCGTCCCGTTGGTTGCTTGTTTG
GAGTGTTTGTCGGGGTGGTTTGTCATGGCCGGGGCCGTATTATCGCGTCCCCAAACACAC
AAGAGATAAACATCGATAAATTCGAAGAAAAGAATTAAACAAAACAAAACAAAACGGAGA
GCCATACCTACTCCAAACCACCGTTTTGTTTCCCCATCACTGTCCCCATCGTCGCCGCCG
GAATGGCCATCCATCGAGCCGACTCTTCTCCATGCCGAAGCACCCCTCTGACGATCCCTT
GCCTTTCCTTTTTGTGGCTCCTCTCATTACTTTCCTCTCTGTCAGTCATCCCCTCGAAAC
GAGGCTCGCTTACTGTTCCTGAATATGTAATCTGCCATCTTCCATCGTGAGCCGGCCACC
GCCCTCGTCCCAAATGGTTCCCTCTCGTTCATTCCAGAATTCCAGAACACCGTAGACGAT
GACAATGTGTCAGCCACGGCCGTGTCCAAGGCGGCATCAGCACATCAACACATCACAACA
ACAAAACAACAAACAACAAAACATCATAACATCTAAGCACCCATGCCATAGCCCAAACAT
ATGCCCATGTAGCGATACTTTTGATATTTGACGCTCCCCTTGCAGCAATGTACCTACTTG
TGTGCCGTTTTCTCTTGGAAACGGAAAGCTAGAAGATTTAGGACGACTAAACCCAAGAAA
ACAAGACGATGCAACGGTGTCGACGATTGGCGATAAAAGACGAATTGACTGCCAATGGTC
CGTTCGGCCCGACACAGAACCGGACTGTCCGAGCTTGATTTGGGATGCTTCCTATGTTAT
CCGTGCTGTGTGTTGGGAAGCTCTTCCTGGTCCCGATCCTGATACAGTTGTCACCTCCTC
AGCCTCGTGATGACGTCATCGTGCAATGCCAGGCTTATCTCTTCAGAGCAACCTCTCTTG
CTCTTGTGAACAATCTAGGCTGACAAGCAAATGATCTTGTATATCATTACTTTCCAGAGG
AATTCCATTTCCAACAGCTTGGCCTCGCTCAAAGCTACTGCTGTCGTCGTACAGACGACG
CTGGAAATCGATACAAAGGAGACTATTCTTAGATTGTATGTTGTGCGCAGGAGAAATGTC
GTACACGGGAAATGAGGAGAGTAACTGGGAAGCTGGGAAAACTAGCAGTCTTTAAAATCA
ATACAAAATAGAAAACACACAAATCATCGAAAAAACCAAAGTGCTATGGAAAACGGAAAC
AGAAAGTGAACTCTCATGCAATGTCCAGACTAGGAAGCAACGATTCCATCAACAACACTG
CTCACACAGTGGCATTTCCAGGGAGCCAGGGCATGTGCTATCATGTGCGCCGCGGGGTAG
CCCGAGCCCGGACTAGCGTGTTAGCCTACTACCAACACCACCGCAAGTACGACCTACGTT
GTAATACATGACAGGCACCGTTGGGGAAAGAGTAAGACCCGTGAACAGCAGTGAATAGCG
GCGAAAACAGCCAATGGCGGGGTGCTACCGGCCACTACCAGAGCGGGCAGGCGCGATGCG
CTGTATCTTGCCTGTATCTTACTACAGGATTAGCTAATATCGTCGTCTGGTCTTGCAATT
GGGGCAGGCGCGGCCCCACTCTGCACTTGCCCTCACTATCTTACAGCCGTAGCTGCCCTC
GCTGCCCTCGCTGCCCCCCCAGTGCTCCTTCCGCCTAGCCAAACCTCGTCTGCCTCGCCC
AAGCGTTCGTCTGCGCCTTCCCTCTCCTGAGCCATATTCTCCTTCTCCAAGCTCTCTTCT
CCCCTCACCCCCTTTTGAAGCCATCCTCCTTTTCGGCCACACGATACGACTTTGCAAAAG
TACTACCACGTTTGCACGCTTGCACGCTTGTTGCACGCCGACCAAGCTCCTTCGCAGCTC
TCGCACGGCACTTCCCAAGCAAGAACACGGAACAACCCACACCACCCCTCTCGCCCTCTC
GCCCCCTCATCTGCCGCGGCTTTCCCCTGCTGTGACATCACTGCGGGACGAGGCTCGATA
CTTGACGCACGACCTGAGCCGCACGACCAGAGCCGCACGCCTCCGACTTCAAGCTCTAAG
CTTCGAGCAGCAGCTGGCTGGCCGACCCCGATAACACGGACGACCCCGCGGGGCTTGAAC
GACGCCGACGTCCCGCCGACGATCACGAACTGCCCGCACGCCAAGGCTCCGCTGCCAAGG
CTGCCCTCTCTCTACTTGGACTCTTTGGGCACACAGCGACACAAGAAAAGCCTTCTTCCC
TTTCCTCCTGTCGACTTCTTTCATCTCCTCGTGTCTGCATCCGATACCTAGAAACCCACC
GCAGCCATGTTCTCCCAAGTACGTGCCAGAAGACACCCGGTACCGGAGCCCGCCATCAAG
TCGAGCGCCGCCCTTACTCGACCCCAATCTAACCTACATCGACATTGGCTAACCCATCTT
CTTCTCCTCTAGAAAAAACCCTACTCGGCCGTCACGGTCACGATCGAGAACCTCACCGGC
GAGGCCTACGAAGAAGATGACCTCAGCGGCATTCCCGACCTCGTCGAGGTCATCAAGCTG
CAGACGTCCGGTCCCACCGAGGCCGCGCGCGCCATCCGCAAGAAGCTCAAGTACGGCAGC
GTGCACCGCCAGCTGCGCGCCCTCACGCTGCTCGACGGCCTGATCCAGAACGCCGGCCCG
CGCTTCCAGCGCTCCTTTGTCGACGAGATGCTGCTGGAGCGGCTGCGCGTCTGCGGCACG
TCCGACCTGTCCGACCCGGACGTGCGCAAAAAGTGCTCCGAGCTGTTCCGCGGCTGGGCC
GCCGAGTACAAGAACACGCCCGGGATGGAGCGCCTGGCGCGCCTCTACAAGGAGCTGCCG
CAGCGCAAGCAGGTCGTCACCCAGGCGCAGTCGCGCGTCGTGCGCGAGACGGAGAACCCC
TTTGACGACGACGAAGACGCGGCCGACACAGCAGCGACGGCAGCGGAACGGCCGGGCCAG
GCGTCGTCCTCGCGCGCCACGGTCGTCCCGCAGACGCAGACGCAACCCACGGGCCGCATC
GAGTCGTTTAGCTCCTTTGGCCGCGACAAGGACCGCGACAGCAAGGCCTCCAAGAGCAAA
GACAAGGACAAGCGCTCGGGCACAAGCGGCGGCGGCGGCAACAGCAAGAAGGCGCGCAAG
CCGTTCAACCTCGAGGCCGAGAAGCCCGTCATGAAGGCCACGATTGCCGACGCGTCCATT
GCCACGACCGACCTGACCAACACGCTGCAGACAATCAACCGCGAGCTCGAGCGCATTTCG
GAGAACGAGGCCGCCATCCAGCGCTTTGAAAAGTGCAAGCTGCTGCGCCGCAAGATCTTG
CGCTACATCTACCTCGTCAACTCCGAGGAGTACCTGGGCAGCCTGCTGCACGCCAACGAC
GAGCTCGTCACGGCGCTCATGCTGTTTGAGCAGCTCGACCGCTCGATCGATGCCGACAGC
GACTCGGACGACGACCTGGCCGAGCAGGCCCACCGCTACCGCATGATCCAGGAGAAGGCG
GCCAAGGACAAGGACCCCAACTCGCCCACCTCGCCCACATCCGCGTCCGCCGTCCCGGAC
ATGGCCAGCCTCAACCTGGGCGACGCCACCAGCGGCCGCAGCAGCAAGCGCAACAGCGGC
ATTGCCTCGCCGCCGGCCGCACCGCTGTCACCGCTGCCACAGCAAGCACGCGCCGCTGCT
CCCCGTCCGCCAGCACCGCCCCGGCCCTCGCCCATGTCGAAGCCGGCCATTGGTGGACTT
GGCGGCCGTCCACCCGTCCCCACGGCTGCCATGGTGGCGGCCGCCGCCGCACGAAACCGG
CCCGCTGCGGGTGGCGACGACTCGGACGGCGACAGCTACGTGGACGACGACGAGAACGAT
CCCTTTGCGGACAGCAACGCCGTCGGCACGCCCAAGGTCGAGCAGGGCGAGCCGAGGTGG
TAGTCGCGTGTGGAGTGAAGCAGTCGTTCTGGGTGTTCGCGTTATCCTTCTCTAGTTCTT
GTACTCTTGCCTCCCTCCCCCTCCAGCTACACGTACACCTTTTGTATGTCCCCAGCTCCG
TCATTCTCTTTCCCCTTTGTAGCAGCGTTTGATTCAAGACAATGGATTTGTTCTTCTCTT
GTGCCTTTCTTGCCGTCTTTTCCTCTGTGCATTTTGATATTCCCCTGCTGCAATCGATCT
CTTTTAATTAACACAAGATAATTACAAAATGTTAACCCTCTCATACGATCAAGCCTGCAT
ATACTCCACCGCAACCCAATTATTCCACGTACGGCCATAGATACAGGAGAACACGGGATC
CCGTCCGCTCTCCCCTAGTTAAACCTGTAATCGGCGGATTAGTAGTTGGGTCGGTGACGA
CCAGCGAATACCCGCTGCTGTACGTTTTTATGTCCCTGTTGTTGGTCTTTTTTTCTTTTC
TTTCTTTTTCTTTTTTTTTTTTTTTTTTTTTTTTACAAAAGTATTTATTTTCTCTTCTTT
ACGTAGATGCCACTCTAGAAGCCACCCTTCACCACCCTACTCCTCCGGCCCGTCAATCCT
GTAGATGACCTTGGCCGTATTGAAATACGCCTCGTACTCGGCGTCGGCGGGCGTCGAATC
GTGGTGGAAATGCCCACCCTCACCGTGCTCCGAAAAGCAGTGCGTGTGCTCCAGGTGCAG
CCGCAGACCCGGGTCGCGCGCGTGCACGACCGACAGGCACGTCAGCGGCGCCGACACGTC
AAAGTACTTGAGCCAGCTGTCCTTGTTGCCCGGGAGCCGCGGCTCCTTTTTGAAGTCGGG
CATGACGTGGATCAGGGCGCGGCCGCGGCGGAACACAAACACGCCGCCGAGGCTGACGGG
CTGGCTGTATTGGGCGCGGAGCACGTCCTGGATCGCCGCCGTAAAGTCGGGACTCTCTGG
TTTGCGGCCCTTGGCCACAATCTTGAGCACATTGCCTGGAGCGCCGTCGCTGCCGTACAG
GTTTGTGAGCAGGGCGCTGTCGGTCGACGTCGGCAGTGGTTGGCACCTGTGCGCCAAGGT
CCCTGTGGCGATGTCTGTGACGGTGTCACTCGCAGACGCGGGCACGATCTTTGCAAACCG
CGTCTGGTTGTTGGCCACGCCGTTGGTGTAGCTGAGATTCGGCATCAGCTCCGTGTTGAC
GCCGACGTGGTGGAACGGCCCCGCGCCGGCGCCAATGACCAGCCCGTCCTGCATCTCCAT
CAGGTCCATCAACTCGCGGAGGTGGTACTTGTGGTCCAGCCGCGGCAGCGGACGCAGGTT
TTGGGGTCCGCCGACATCGCCGATGCGCTCGTTTCCGGAGATGCCCTCGGCGGCAAGGGA
AAAGGGTGCTTCACGCAGATCCGGGCTGCGTGTGACTTCGACCGAGACGATCTCAAAGTG
CTGTGCGAGGCCCGTCTGGAGCACGGCCGCCAGCTCGTCCAGAGGAGGCGGGCTCAGCAC
GTATTTTCTTGTGTCCCAAGGCATGTCGACGGCTTGTCGCTGTGATGAAAAGACAATGTA
CTCTGCCGGTTGTTGGTTGATGGTGTTCTCTAAACTTTTACGATGTTTAACTGGATGCCT
TTACAGTGTGGCCGGGCCGAAGCTATGGAGTTTACAGAGTAGCGTCGGGGTCGTAGTCCG
ACTTCACAATTCGATGAAAGCATTGCGTCTTCGCCCTAAGAATAACACATGGCCCTCTCG
ACTAAGTAACGCCGATTCGTCCATACGGATTACGGATAACAGGCTACTTTATGAAGGTAT
CGCCGATGCATCTTCCACTACGCGCTTTCTACTTTCTCACTTTCAAAACTCCATATCATC
CATTCAAGCTTTTTCTAGTCAGATACATGTCTAAGAACCCGGCCTCCACCTTCGGGATCC
TCTCCGTCTATTGCCTCCACATTACTTAATACAGCCTCCATAAAAGCCCCCCATCATAAA
CCTCACCATAGCCTCTACTTGGTCGTCTTGACGGTGCCGATCGCGCGCTGGATGAATGCG
CTCTTGTGCACGGCAAGACGGATCTGGAAGAATTGTTAGCAAGGCTCCCACACTTGGGCC
TGGAAAGGACGTTACGTACCCTCTTTCCATAGACGTAGAGAATCAGACCAAAAACACACG
CAAAACCGTGCAGGGCGCCGACGACAAAGAAGACGGACAGAATGCCGTCGCGGGCAATCC
AGTCGCTGATCACAAAGGTCATGATGAAGGAAAAGACGGCGCGGCCAAAGGTCACGGCGG
CATAGCCCTCCTGGGCGGCGAGGCGGTGGCAGTCGAGCAAATAGGCATTGGACACGAGCG
ACACAATGGCGCCGGCAAACGTGGCCAGCCCATAGAAAAACACGGGCGCCATCCAGTGGC
ACTTGTAGTGCAGCGACAGGCCAAAGCCCCAGAAGCCGCCGAGGCCGAGCACGAACGCCG
GCACCAACAACACATTGCGGAACTCGGGCTCGTAGACGCCGTTGTTCTTGCGCGCCATGT
ACGTCACCAGCCAGTCCAGAATGGGGCCGGGTAGGATGTTGCCGAGGGAGCCGCCCACAA
AAGAGGCCAGCACGGTCAGGCCGATCTGGGCCGTGGTGAAGTGGTAGGGTGCAGCACCGA
AAATGGCAGACAACGACAGCGAGAAGGAGGCCGAAAAGGCAATGGAGCAGCCGTAAGCAT
ACGCGCCCCAGGCCACCGCCGGCAGCATATAGACGCTAAAGGGGGCGAGAATGGACACGA
GCAGGCTGTCGTCGGTGAAGCGGCCATTGTACACCTTGAGGGAGGCCCAGTAGGACATCT
TCTTGTCTGTCTGCGGCTGGTCTTCCAGGTCGACGGAGGCAGAGACGGGATCGACCGACA
CTTGTTGGATCTCCTTTGAGACGACAGCGGTATCACTTGCGGAGCCCGTGGCATTTTCAC
TTTCTCTCTCGCCGTACAGCGTCTCGTGGACATCGGTGTTCAAACGAGACGACCGGATGT
ACGCGGTCTCGGGACAGGTGAAGAAGAAGATAATCGTGTAGACCGACATGATAATCACGC
TGGAGGGAGAGAGAGATGTCAGCGGGAGAAAGACACAGAGCACGGGACGACACACGGGGA
GACTCACGCATAGGTAAACGCCCAATACCAGGACTGGGCTGCGACAATCTGCGCGCCAAT
GACCTGGCCGCACGAGTTGCCCGCCTGCAGGCCGAAATGCCACACGGCCAGGTGGAAGCC
GCGCTCATGCACAAAAAAGAGGTCGCCAATGGTCGACGTCACGAGGTACTCGATGCCGGC
CATGCCGAAGCCGTGGATGGCGCGGCCGGCGTAGAGGTAGCGGATGCTGCGGATCTTGGC
CAGGACAATGGCATACCCGATGACGGCTACGATGTTGCTCGCCAAGAGAACGGGCCGCTT
GCCCCAGATGCGCGCGGCAGGGCTCGAAATAATCACCGACAGGCCGATGCACAGCAGCGC
CACACTCACGCTCTGCGACACGTTGGCGACGCGCGTCCCGAGGTACTTGGCGTAGGCCGT
GTTGGACGGGTTGACAAAGTTGAGCGTGCCGGACATGATGCCCGTGCCGACCGCGAGGTA
CAGCGACAGGTAGTTTTTCTGCCATTGCGGCCAGTCTATATAGTAGTCTTAGCATTGGTC
GAGGGGAGTGATTGTGTAATTGTGAATGCTCGGGTCATACTCAGGGGATCATTCGGGGAG
TCGGAGGGCTGCGGCACAAGAACAGTCTTGGCATGCCGGCCCGTGCCGTGCTTCAGGTTC
CGGGTCAGGCCGAGATCCCGCTCCGTGTCCCGCCGGATGTGAATCGTGCCCGGCACTTTT
TCGTCCGACTGCGGTTCCAAGATCCAGAGTCCCATGATGGCGGTGGGGTTTGTCAATAAC
TGTCGATGGAGGTGTCGATTGAGCTGTCAATTATCAAATGCCTTACAAAGTAAGAAGCAA
GATGGCGATGCAACATCAAAACTACCAAAGACGTACACATTGTACATGCACGATCTACGA
TCTACTATTTATCGACAAAGACTGCCGCTGCCTCTGTCTTCTGCCCATGCCTACCGTCAA
TGCACTGTCCTGCCGATCTGTGAGCTCTGCAAACCACACACGGAGTTGACACGGAGCTGA
TCGCATGCAATTTGAAATGCTTCGCACATCATCACGGACATCCTTGTCGGACATCCTCGT
CGGGTGTAGCATTTCTAGACATGTCGGGACGTATTCAGATATGAGACTCGAAAAGACTGC
TCTATGCCGGCTACACGGCCTGTGTTGTGATACGATTTCGTCAGTGGTACTCGGTGATAC
TTTTCGGCGATGCTTTTCATAGCCAAGGCAAAAGACAAAAAAGGGCAGGACAGACCAGCT
GAGCACCATGAGTCTGTTCGTTCTTATCATTGCCATGACGCCATGTGCCATCTCGACCAT
CGCCACTGCGGCGACACCCTACACATGCTCGTTCGCGCTCGTTCACTCGTTCGCCTCGTT
CGGCGATGTAAAATCGGGGTAGAGTCGGGGTAGAACCCCGGTATTGGATCGTCCTAGAAC
CATCACCGAGCCTGGTCAATATCGCCGGCTTACACCATTCTGTCTATGCTCTATCTTCTG
ATTGCATTGCGTGATTCTGTGTCATGTATGTCGTGCGTCGCAATGTTGATCGGGGAGTGG
CACCCCCGCAGATAGACAAGGTCGAGTATGGCATGCAAACGTAGTGCTCCTCCTATAAAG
GCTGCGCCAGTATATTGGCATCTTGGCAACCAATATCTCCACTGTTGACATTAACAGAAC
AAGACAAAACAATTTATTTACATCTTGTATTCTGAGCCTCTTTGACGTTACACCTACCTT
ACCACATCCACACAACTTCACCATGGCACCTGCGGCAACGATCCTGGACGGCCAGTCCGA
CAACAACAAAAAGTACGGCGGTCTGGGCAAAAGCAAGGACGGCCGGACCTTTTCCGTGCG
CTCGTACCCGACCTTTAAGACGCTCGAAGAAGAAAGACAGTACCGCAAGGAGCATCTGGC
CGCGGCGTTCCGCGTGTTTGCCGACCACGGCTATGTTGAGGGCATCACGGGGCATATGTA
CGTTCTCGTCTCTTTTGTCTTCCCTACTTTCTTTTTTCAATTTTCTCAAATTAACACACC
GTGCAGTTCCGTCCGCGACCCCATCCTGCCCGACCACTTTTGGCTGAACCCGATCTCAGT
GCATTTTGCCCACCTCAAGACGTCCGACCTCGTCCTGGTCAACCCGGAAGGCGAGGTCGT
CGAGGGCGAGCGGCCGATCCAGCCGGCCGCATTTGCCATCCACGCCGAGCTGCTCAAGGC
ACGGCCGGACATCAACTCGGCAGCGCACGCGCACTCCATCTACGGCAAGACGTACTCGGC
ATTTGGGCGCGAGCTCGAGATGATCACGCAGGACTCGCTGCGGTTCTACAAGCAGCACGC
GGTGTACAAGAACTTTGGCGGCATTGTGTTCAACCGCGAGGAGGGCATCCGCATTGCCGA
GGCGCTGGGCACGACCAACAAGGCGGTCATTCTCCAAAACCACGGGCTGCTGACGGTGGG
CAAGACACCTGACGAGGCGGCCTGGTGGTTCTTGGCCCTCGAGAACCTGTGCCAGGTGCA
GCTGCTGGCCGACGCCGCCGCGGCCGGCAGCGGCAACCAGAAGATTATCATTGACGAGGA
AGCTGCCGTCTTTACCAACAAACAGAGTGGAAGTAAGTCTGACGTCTTCTGTTTTGTTTT
TCTCTTTTTTTCTCTCTTCTCTTTTCTCTTACCATATTTACTAACACAATACTTCAGCAT
CGGAGAAGGGATGGCTGGCTTTCCAGACCTACTACGATGACGTGCTGATTCGCAGCAAGG
GGGATTTCCTTAAGTAGTTATGACCAGGCAAGCCATCGTATGGAATTAACTGGGCCGAAG
TCATCCAAGGCGCGAATGAAGAATGAAGAATGAAGAATAACGTTGACAACTGAACGAATC
GTACTGTATCTATTTTTAACGATTTTCATAAAGCCCACAGCTTTATTGTACCGTATCTTT
CCGTTTCAATAAAATATTTATTATCTCAAATGCCATGGTGGCCATCCGTAACAAAGGCAC
TGATCCTCTCTCTCAAAGGACTCAAGGATTATATTCGGCGATAGCGTTGTTTACGTTGTC
TATCTAAGTCGTTACGTCGTTTACGCTACAAATGGCGTCAACAACACCGGCGATGCTCTT
TTTGGACACTAGCCACCAATCGATAGCAGCACAGTTTGCATCATGGCCTTGACTCTTTGA
AATCATGGGTGCTATCCAGGACTATTCGAAGACTGTCCGGGATTCTCCAGGGACTGTCTA
TATTAATTTTCACTCCCCCTACGTCCAGTGACCCAACTCAACCATTTGCCAGTTCATCCC
ATCGACACATCCACATCCACAATGTCTACCACTACAACCACAACAACGACACCGCCCGGC
ACGTACCAGCTCCAGCTTCGCACGCTGGACGGCAACGTGGTGCGGACGGTGTCGACAGAG
GCGCCGCGACTGGCGACGGCGGCTGAGATCCCGGTCATCGACATTGCACGGCTGTACGGC
GATTTCGAGGCGCGCAAGGCGCTGGCCACCGAGGTCAAAAAGGCTGTCGAGTCGTACGGC
TTTTTCTATATCAAGAACCACGGCATCCCCGAGGACGTCATCGACAACGCCGGCCGCCAT
GCCAAGCTCTTTTTCCGGCAGCCGCGCGACAAGAAGGAGCCGGCGTCGACGGTGCACTCC
AAGTTCTTCAACGGGTGGTTCGACGTGCACACGCGCCGGACCAGCCCCGCCGAGCGCGCC
GACAACAAGGAGGCCTTCTTCTACCGCTACCAGCCGGAGAACGACCCCATCCACAAGGAC
GAAGAGGACCCGTCCGCGGTCCCTGAGGGCATCAAGCCGTACATCCGCGGCGAGCGGTAC
ATCTGGGACGCGACTGCACACATTCCTGGGTTCGAGGACGCCATTACCACCTACTGGCAG
CACTGCCTGCAGCTCGCCCGGCGCCTGATCCGCGTCTTTGCGCTCGTGCTCGACCTGCCC
GAAAACTACTTTGACGCCGTCACGACCTACCCGGGCGCCGACGCCGTGCTCAACTTTTAC
CCGGGCCAACCCGCGAGCGAGCTGGCGAGCGAGGACCGAAAGGGCACGGAGATTGGCATT
GGCTCGCACACGGACCTGCAGTGCTTCACGCTGCTGTGGCAGGACATGATCGGCGGCCTC
CAAGTGCTGGACGTCGACGGCCGGTGGATCAAGGCGAGTCCGATCGAGGGCACGATCGTG
GTCAACACGGCCGATTTCCTGACGCGGCTGTCGAATGGCCGGTTCAAGTCAACGGTGCAC
CGCGTGTTCAACCAGAGCGAGCAGGATCGCATCAGCATGCCCTTTTTCTTTGGCCCCAAC
CCCAACGAGACGCTTAGCGTCGTGTCCACCTGCATCGACGAGGAGCATCCGGCCAAGTAC
GAGCCCATTTCGTGTGGCGAGTACATGATGCGCCGCTTTGCCGCGTCTCGGCCAGACAAC
TGATCGTGGTGGTGGTGTCGATGAAGCGAGTTTGTTTTACAGAATGACGTGCAAGTGCAA
TGTATAGTCTAGCAGTATAATGTATTTCCTAAATTACATGTCACGAATTCAAAATAAACA
AGAACATAAGAACACAAAATATGTCCCCGTTCATGCTGATGCGTCTCTTAATTCTCAGTG
CAAAATTATGTGCCACCTCTTCCAAACGACTTCTTCATGCGAATGGCCGATCTCTTTTTT
TTCTGAGCCGTACCAATGCACAATGCCGGCACAACACCGAAGCGTGGCAAGTGGAGATGG
TGGATTTCCAGTCGATCGCACGCGATGCAGCCCAAACGAGAGAGGCAAGGCATTCACACC
AAGGCCATGATGGTCATGATGGTCTCGATGGCGTCTTTGTCTGCGATACAACGCCGTCTC
CCAAAGATCCCGGGCAAAGACATAAAATGCTTCTGCCCGAGGCGGCGTCGTACTATTTCG
GCGTTGTGACTGCAAAGTAGACTAACCTAGAATAGCACCGCCGTCAACAAGACTCTGAAC
CTCACCCTTGCTCTCTATCCTTGCTCGGCGATACCATGAAAATCAAAGACAAGCACGGAA
ACGCGGGAATGTCCTCGCGTTCTCGCCTTTTTGCGGAGAACCAGGTTCACAGGTGGCAAC
GAGGCTTCTGTCAAGAGACAAGTTCCATCACGTCGTATACACCAGGATGGCGAGCTTTTT
GGGATCCATCGAGTTATCGATTTTTTTGGTGGCGTCGCGTCTTTGGATCGTAGTCTTGAT
CGAGGTGAAGGGTATAACTTATAAGTAACAATGCGCCGATCCTTTATTTTCCACTGGCAA
TTGTTATTGTCACCATTATCATTACTTTCCTACCAACACCCATCCACACCGACACACCGA
CACACTTGACACAATGGGTTTGGGTGTTCTTGAACCACGCGACCGGTCCAAGGAGGTGCC
GGGCACGGTGCAGCTCGAAGGCGAAGACGAGGCCACCCTCCGTGCGACCGCCAACCTGAA
GCATGGCACCGGCCGCCATGCCGACGTTGTCTTGGCGCCCCAGCCGTCCGACTCGCCCAA
TGATCCGTTGAGTAAGTACGCCCTGCGGCGTGCCTCTGGGAAATGATATGAAACGATACA
GAATGCGCTCGCTAACGCTCGCGCTCAGACTGGTCTCATTCCAAAAAGCTCTATGTCAGC
TACCTGCTCTCGTTTGGCGCCGCGCTGGCCTCGGGCATCAGCCAGTTCCTCAACCCGGCG
GCGACGTCCATGGCCCTGACCATTCATGCCAGCGTCACGGACATGACCCGCTCCGCCAGT
CTCGTCGTCCTGTGTCTCGGCATTGGCGCCATCCTGTCGGCCCCTTTGGCCCGCATCTAC
GGCAAACGGCCGGGTAAGACAACACCCTGCGATCTTTTTTTCCCTATCTTTTTTCTCACA
TTATATTGACAACCCCCCCCTCCCAGTCATCTTCTTCGCCACCATCTTCAGCATCATCAG
CTACAGCATCATCCTGGCCCGCCCCGCCAGCATGAAGTACATCTACGCCGGCCGCGCCCT
GTTCGGTCTGTTCTCCGCCCCCGTCGAATACCTCGTCAGTTCCAGCGTCGGCGACATTTT
CTTTGTCCACCAGCGGGGCTTCCACCTCGCCCTCTGGCACGTTTCCTTGAGCGGGGGCAA
CTCGCTCGGCCAGGTTATCGCCTCGCAGATCGTCGCCCACCAGAGCTACATCTGGGCCTA
TCGCTATGCTGTGATTGTCACGTCCGTCTACGCCATCGTCTTCTTCTTTTTGGTCCCCGA
GACCGCCTATAATCGGTCGAAGACGCTTGAGATTGACATAACCGACGGCAACGACGTCTC
GTCCACCGACGGTGAGGCACACGACACGGACGAAAAGACGACACCTCCTCCGTCGTCGAC
CGTCGTCAACAAGCAGCCTGCCAGCGACGACGGTGAAAGCGGCCGTCCCGCCTCAAACGA
CCAACCCGAAACCTACCTCCAATCTCTCCGTCTCTACCGCGGCCGCTTCAGCTCCGAGAG
CTACATCCGCTCGCTCCTGTCGCCGTTTGCCACGCTGCTATTGCCCGGTGTCGCTTGGGC
CGCCTACTGTTATGCCTGCACCGTCGCTTTCTCGATTGCCACATCCCTCAGCCTGTCCAG
CATCTTTGGTTCCGCGCCCTACAATTTCAGCACTGGCAACATCGGTCTGACCGTCCTGTC
GCCTCTCGTCGGTGACCTCCTCGGAAACCTCGTGCCCGGCCCCGTCACGGACTGGCTCGC
CGTCCGTCTCTCCCGTCGCAACAACGGCGTTTACGAGCCCGAGTTCCGTATTATCCTCTG
CATCCCCGCCTTCCTCGCCAACTTGGCCGGCTACTGGGGCTTTGGCCTCGCTGTCCACAA
CAAGATCCACTGGTTCGTCCCCGTCTTCTTCTTTGGCCTCTCGGCCTTCGGCGGCCAGGT
TTTGTCGCTCGTCTCCAACGCCTACCTGCTCGACTGCCATCGCCAGTATGCCCAGGACGG
CTACGCCGTCGTCACCCTAGCCAAGGGCGTGCTGACGTTTGCTGCCGGCTTCTTCATCCA
CGACTGGCTCGTGCGCTCCGGTCCCGTCCAGGTTTTCTTCCTCATCGGCATGATTAATTC
GGTCGGCGCCCTCTGGGGCCTGTTCCTCTACTTTTACGGCAAGCGCCTGCGCCTGCACGT
CCATGAGAGCCCGTTCGTCAAGAACGCTCTGCGCTACGCCGGTAACAAGTGAGAGGGGAG
CACGTTAACTCAAGACTGGGGGACAATGAGCGTGTTTAACAGTTTCTGTGGCATTTTGGG
ACATTTATTTAGAATTAGACGCGTGCTTGACATTCATCATGTTGAGCTAGATGCGAAACT
GCTTCTCTTTCATTTACTTCTTTTATATCTCATTCTTTATCCTTTCGCTAGTTCGTATTC
TATGCCTGTGTTTACTCAATATCCCTAAAGTAGAGAATAAGAAGTCACATTGTTTAACAG
GGCAGTCATACATATATTAATATATAGTCGGGCCCGGCCCGGAGCTCGGGAGGAAAGACC
GAGTGTCCCGGTTACGACAGGCAGGCGCAGCCCGGTACATAATGCGATCCACTTGCCCCT
TCCTCCACGTACGGCCATAGATACAGGAGAACACGGGATCCCGTCCGCTCTCCCCTAGTT
AAACCTGTAATCGGCGGATTAGTAGTTGGGTCGGTGACGACCAGCGAATACCCGCTGCTG
TACGTTTTTTTGCTGGTCGTTCTTTCCTTTTTGGTTTACTTTTTTTGGCTCTCTAATTCG
GAAGTCGCGATCAAGATTTACCCCTTTTCGTAAAGAATTTATACGATATCTGTTTTCCCA
CCCTTCTCTTCTTTTTCTCCCAACTATTCTCTCTCATTTTCATTCTCAATTCATATATTT
TCTCCAACACCGCCCCATTTCTTCAAACCCCAGAATAAACAGTGGGACCCGGCCCGGCTG
TCCCCAGAGAAAGCATCATCGACCGGGCGATCCCAGGCCGCACTCGACTGTCACCGAACT
GGCGTCTCCAAAGACAAAAGACGGATCGAAAGGCGGCACGTACAGATAGCAAGATAGCGC
CAGAGCCCGTTCTGTCCGTCGGCCACTCGCCTTGATTGATCTCATCTGTCGAGAGGCGGG
GCTCTACTTATACCCAAATGCAGGCAAGCCAACTCGCCCAGCAAACAAAAGCACTGACAA
AGCGGTGTTGAACAGCCACCGACATCGACCACAAGCTATGTCGTTTTTGTTCTTATCCTC
TTCATCTGCCCCTCTTCTCCCTTCCAAGCTGACGTTGGAATCTGTCTAGGAAAACTTTAT
TGCCCTCAGGACCTCTTTTCAGAGCACAACCCCAGTCCCCGCCTTGCGTTAGCCCTGCTC
GCAAGGCCTTCACCGGAATTACACTACGCGTTGACCAGTAGGAGGCTTGCGCCATGGCCT
CCGATCTAGAGACCAGATTTGGAGTAACCCGTCAACGCTTCTCGCCAATTCGCCATTGCC
TGCATCTCAAGGAGTTCTGGTTGGGGTATGGTTGTCCTTGCGTGCTGCGAAGCTCCGCCG
TCGCTGGACGGACTCCGCACCAGGAAACTAAAAAAGGGCGCCGTGCCATGGTTCCGTGGG
TATTGATAGCCGACTCTGGCGTCAACCCCACAAACCTCTGTGAATAAGACGCCCCAATCC
ACACCAAAAAGCACACCAGACTATCAGACACACAAAGAGACAAGAACACACAGGAGATTC
GACGCCTCCGCGACCCCGACTCAAACTACCCCAGAACATGACCACGCTAGATGGCGGGGA
CGAGGAGAGGGTTCTGTGCTTGCTTGCCCGCACGTACTGTCGGAGTGTCGGAATGTAGGC
TGTCGATGTCTGTCTGTCTGCCATGCTGAGCCCGCTGAGCTTCTGGCTCGACTCCGCTTG
CCAGGAAGCATACCGGCCGTAGCACACGCGGAAGACGATGGCCGCTCTCGCATTCACAAA
CCCGCGTGCCTTAAAGGTGGCTTCCCCCCTCTTTTGTGAGAAGGGGGGGAGGAGACAGGA
GGGGATGCTTCTGTTCTGTTCTTCGTTCTTTTCGGTTCTCTAGCATCTTGTCTTCTGGAT
CTCCTTCTCTATTGAGACAGCTCGACACATCCAGCCCAACCAATGGCCCCCTCTACGCTC
CGCAAGACGGCTGGCCGCGTCGCCATTGGCGTCGTCGGTCTTGCCGTCGGCGTCAGCGTG
GTGTCGCGTGTGAAGCGCGCCGGCGCCCGCCTCAAGGAGGACCCCGCGACCAACGCGGCG
CGTGCCGTCATCGGCCCCGACGGCGTCGTCAAGACCGACGTGCTGATCGTCGGCACCGGC
GGGCCGGCACTCACAGCGGCCCTGCGCGCCAAGTCGCTCGGCCTCAACACGCTCGTCGTC
GAGAAGAATGCCAAGATCGGCGGCACCTCGTGCTTCTCCGGCTCCGGCCTCTGGGTCCCC
AACACCCACGTCCACAACGACACAAACGACTCCGTCGAGAAAGCCCTGACATACATGGAG
GCCATCATCGGCGACGCCGGCCCGGCCTCGTCCATCCCCCGCCGCGAGGCCTTCCTCAAC
CAAGGACCCGTCATGGTCAAGTGGCTCGAAAACGCCGGCTACCAGTGGCGCCGCACGCCC
ATCTACCCGGACTACTTCCAGGACAAGCCCGGCTCGCAGGTCGGCGGCCGCAGCATTGAG
GCCCTCATGTACGACGCCGCCCTGCTCGGCCCCTGGCGCGACAAGCTCAACATCAACCCC
GTGCGCGCCCCGCTGCCGCTGTACACCGACGAGTTGTCCAAGATTGTGCGCGCCCGCTGC
TCCTTTGACGGTTTTCTTACGGCCGTCAAGATCTGGGGCGTGCGCCTGTACCCAAACCAG
TTCCTCGGTGCCGAGCCCGTGTGTCTGGGCGTCAGCATGATCAGCCGCCTGATCTACATG
AACGTGAAGCAGGGCACGCCCATCTGGACCTCTAGTCCCATGACCGAGCTGGTCGTCGAC
AAGGAGACGGGCCGCGTGACGGGCGCCCGGGTCGAGCACGAGGGCCGCACCGTGACCGTC
GAGGCCTCCCAGGGCGTCATTTTGGCCGCCGGCGGCTTCGCCCGCAATGCCGAGATGCGC
AAGACCTACCAGCCGTCGCCCATCACGGCCGACTGGACGTCGGCCTGCCAGACAGACCAG
GGCGACGCCATCACGGCCGCCCAGAAGATCGGCGCCGCCACGGCGCTCATGGACTCGGCC
TGGTGGGGTGCCGCCATGTATGAACCCGTGTCCAAGCTGGGCATCTGGTGCCTGTACGAC
CGCGGCCTACCGCACTCCATGATTGTCGACAAGCAGGGCAAGCGCTTCCTGAACGAGTCG
CAAAACTACAACGCCCTGGGTACCGCCATCTGGAAACGCCACCAGGAGGGCCCCGAAGCC
ATCCCCGCCTACCTGATCATGGACAGCAACCACCGCAACCGCTACCTGTTTGCTGGCCGC
TTCATGCCCGGCACCGCCATCCCGCAAAAGGACCTGGACTCGGGCTTCGTCACCAAGGCC
GACACCCTGCCCGACCTCGCCTCCAAGCTCGGCATTGACGCCAACGGCCTGCAGGCGACC
CAGAAACGCTTCAACGGCTTTGTCGACAAGGGCGTCGACGACGACTTTGCCCGCGGCAAG
AGCGTTTACGATTTCTATCTAGGCGACCCGGCCTACGGCGACAAGAACCGCAACCTGGGC
AAGATTGAGAAGGGGCCCTTTTACGCCGTGCGCATCTGGCCCGGCGACCTCGGCACCAAG
GGCGGCGTGCTGACGGACGAGTTTGGCCGCGCCATGAAGGAGACGAGCGCCGGCAAGTAC
GAGGTGATCCCCGGTCTGTACGCGGCGGGCAACTCGTCGGCCAGTGTCATGGGTCGCACG
TACCCCGGCGCGGGTTCGACGCTGGGGCCCGGCCTGACGTTTGCGTGGATTGCCGCGACC
GATTGTGCGCGGTCCGCAGGCGTGCCGGAGAGCAAGCTGAAGGCATAGTGGGAGGGGTAG
ACCAAAGTCAAAACAGGGGCGTCCTCATTTCCAGCAAATCTGTACATATCATAGTGCTTG
ACGTTAAACTGTTACATTTTGAACATGCTTGGTCCTGCCCGTCCTGTTCGTTTCCTCATT
GTGTTCGTGATGATCCCACCAGCTGTCGGCTGTGGGTCCTCTTCCTACACGGCATTCTTC
TCCAGGTACTCGAGCCACTGGTCGGCGGTCCAGGACGACGAGATGTCGTTGTTGACCAGC
CCGTCAAACAGCACCGTCGGGCTGACGTGCACGCCCACCAGCCGGCTCGCCTTGATCACC
AGCTTGAGGTCCGCCGTCACCGCGTTGCCCGTGTTGACCGAGCCGTCTGCCGCCGGCGTC
GGCGCGATTTCCAGGTCCTTGTAGATGGCTTCGGCATCCAGCGCGCCATTTGAGGATGAG
GCGGCCAGCGCCGCCAGCCGCTTGTACGTGTCGTTGCGGCCCTCGTTGAGCACGTTCACG
TCCATGTACGCGCGCTGGTCCTTGAACAGCGCCGCGCTAAAGTCCCAGAACAGCTGCGGC
TTGCCGGCGGCCACGGCGGCGCGCTGCACGGCCAGGCCGGCCTCGTGCACGAGCGTGCTG
CTGGGGTGCCACGGCTGCACCTGGTGGCGGAAGAGCACCTGCACGCGGCTGCCGACGGGC
TTTGTGCGGAGGGCGGGCGCGACGCCCGTGTACAAGGTGTTGTAGAGCTTGGCCGAAAAG
GGGCAGACGTAGTCGAGGAAGATCTCGACGGTGTGGACGGGCGCGACGGACGCGGCGGCC
GCGGACAGGTCGCTAAAGACCAGACGGTGGGCCGCGAACTTGGGAGCGAGGGCCATTGCG
AAGCGTGGGATGGGGTTTGTGTGTGAGTGTTGGAGGAAAGGCTGGGAGTGAGGGTAGTGT
GTACGAGAGAGAAGAGGGGACAATTTTGATTCCGGGCACGTCGGGCGTCGTGAAATAAAT
ACAAATACACGGAAGGAACGGGGATTTGATAACGGGCGAGGGAGGGTAAGAGCGATGACG
TGAACAGCGCGGCGTTATGCCCCCACCAGCCAATGTCGCAATTGCCCAATTGTTGCTGAC
TGCAAACCCCACCAACCGCGCATCGGTCTTTCCTCGAGGGGCGATGCAGATGGCGTATGA
GATCGGGCCTGCACCTTCTCTTTACTTGTGCAAATATGGAACGGAAATTGTTGCCGAATT
CGTGCGAAAATACTAAAATGGATTTCAAGTCAACTACAAGCTACGGAAGGAGCAGGGCAC
AGCAAGACACAGCAAGACACAGCAAGACACAGCAAGACAGGATGTAAAAACAGGAAAGAA
CACCACACCCACCTTCCCCCTACCCAACCGTGTTCTTGGCCACAATGCCCCGGGCAAACT
CGCCAAACGTAATGTGCTGCGCGCGGTCGACGTCGTCGCCCAGGTTCGGCTGCGTGAACA
CGGCCAGCGTGTTGCGCGCAATGCGGCTGGTAGTACCCTTGGCCGGTCGCGCGCCCCGGA
CAAAGTGCGGCACCGCCTTGAACTGCCCGGCCGTGATGCGCTCCAGCGCCTCGCCCGTCT
GGAAGGCGATGCAGTCGCGCGGGATCTTGACCTGCACGACCTCGCCCGTGCGCGATGTGA
TGTAGAGGCCGGCCGCCGGGTCGGGCGACGCGTCGAGCTCGGCGAGGGGGGCCAATGTCG
TCTCTACCTCCGCCGGCACACGTGCATCCACCACGGCTTCGTCGACAAACATGGCCGACG
TCAAGCCCGTCAAACAGCCGTGGTCCAGGTGCGTCGCACACCAGTCGTCGTCGTTTCCTT
CACGTCCGTCGGCGCTGTCCGCGGCAGCACTCTGCGGGTAGTAGTGCAGCAGCCGCGCCT
TGGTCGTCGTCGACGTGCTCACCACCGCCTCCAGGTAGCCCGCCGGGTAGTCGGGGATCG
CCTGCGCCGCAAACCGGTCGCACGCCCGCGCCACCAGCACGGCCACGTCAATGATCAGCC
GGCACAGGTCCTCGAGGGCCGCGCGGAAGCCGGGCAGCACCGACTCGGCCGGCCACACGT
TGGGCGACAGGTACTCGGGAAACGTGGCCGGCGAGAACTCGGCCGTGGGTGCCGCACAGT
CCAGTGCCGCGTCGACGTAGAATGCGCAGTTGGCGTAGTACGAGCCCTTGAGCGTGTCGA
CCTGGCCATTTTTGAGCGTCTCTTTGCCGCACGACCAGCCCGTCAGGTACTTGGCCGTCT
CGTTCTCGAGGCGCGTGAGCTCCTCGGCCGGCAGGTTGCCCAGGTACGATGCGTACGAGA
GCAGGCGGTGGCGCAGTGCGGCGAACGCAGCGGGTACGTCCTGGACGACGAGAATGCCAA
GTGAGTCGGGGCCGAACGCCTGCTGCAGCTTGTCGAGCGAGACGGTTCCTGGTCGTGTGT
CAGAGGGTGGCTCGATTGCGATAAAGCATCTTCTCAGCATGTCAGAAAAACTAACCATTT
TTCAGGTCCTCAAGGGACACTGTAACAGCCTGCGCGAGGGGCGCCATGTTGACGTCGAGT
CTTGTCAGGGTACTTCAAGGGTTTTTGACCAACGCTGGGTTGCTGTGAAATCGGAGCGAT
GAGGTTGGCGGAGACGGCCAGGGGCGACGTAAATCTGTAAATCGATTCGAAGCCTTTTTT
TGGCGGCGGCAAAACAAGCAGCTTACCAGCGGCTGGCGCCGGCGTTTCCCCTCAACGTCA
GCCCACCACACGATAAGATTGGAGACATGCAGTGGTATTTCTCGTCATTTTCCTCCGGCG
TAAACTGAACAAATGCGAATGGGAGCTTGTTGGTTCTGCCTGCGTTTTCTCGGTTCAGTT
TTTCGAGTCTTCCGCATCCGTTTGGCACCTGCCTCTTTTGCGCAAGGCATTTGCGTGTTA
GGCCGGCCAACTTGCCCAGACCAGTTTTGCCTACAATGTAGGCTCACTCGCTGCACATTG
CACACTCATAGCCTTGCACGTCTAATATTTATGTACTCGACAGTCTCCAGTCTCCAACTG
CCGTCTCCCATTATGTGCTTCGTATATCGTCACTTCTATATCGTTGCTCGTGTATTCATA
TCCAGGTTGCGCCATGAAGGCATTCCGTTTGCACGCTCCGTGTGGGCGCCAACATTAATG
TCAGCTCTGTAGACTGATTCCTTCACTGTGTTCCATATCACGCGACAGTTTCTCTTCCAT
GTGTGGTATCCCCACGCCGTTGACTAACCCCGTCTCGATGTCGAGGCTTGCCGTGGTTGG
CGGTGGGTCGCGTCCAAAGAGCGCCGCCACGTTGACCAAATGCTTCGTATGGTCGTCGAC
CTTCTTTGCAACGACGTCGGCAGCCCGCGTGCTCCAGAGCTTGGCCAAGTCCGCAAACGG
CGCCGACGGCTCTCGCTTTTCCTCCCACGCTCGGACGAACATGGGCAGGATCTGGTGCGA
CGCGACGTGCGTCATGCCGGTGATGGACAAGAGCGAAGAATAAAACCAAAACGTCTTGGA
CGCCCAGCTCTCTTCCATCGCCGCGCTCAGGGTCGTGCCGCCGAGCGCGTCTTCTAAAGC
CGCTGTGTCGGCCAGGCGCTCCTCCTCCGCAAACACTTCGGCAAAGGCCGTTCGCGTCTC
GTTGTACGCTGCGTGTTCGTCGCTCGCCGGGTTCGAGATTCGGTCCACCGACGACCATGT
AAGCCAGGAGGGCACCCTCGGCATGTCGGCGGGTGCCGAGAACATCCACTCGAGGTCGTA
CATGCCGGTCACATTCCAGTCCTCGTCCACCATAAAGTTTGATGCGTTGGCGTCTGACAT
GTACAGCGCAAACGGCCCGTTCCGCCAGCGACTGCTGCCGCCGACAAAATGGTGTGTGAC
GGCTCGCAAAAAGGACATGATGCCCATTTGGTACTTGGCGTCCTCCTCTTCGACGGCTGC
ATTCGGCGCTGCCAGAAATTTCTGTTCTTGAAAGGTTTGCAAGTCGCTCACATATTCGTT
GACGTTGGTGTAGGTCGTATCCACGCTCATCGTGCGCGGCGCACGTGCGTTCTCGAGAAC
AAACATATCCGCCGTGACGGGCCGGTTGTCAAGCGAGATTGTGCCGTCGTCATTGAACCG
AAACGCGCCAATACGCGGCTGGGGAACACGCGCCAGGGCGAGAATGATGCGAGACACACC
CCGGAATAGATTGCGCATCTTGGCCGGCTGCGACAGCATCTGAATCGGCTCCGGCAAGTA
TTCGACCCCGTCTTCCAAGACTTTTGTATCCCGTGCCATCAATGACAGCTCTTGGCCAAA
CGACGCGCCAAAGTGTTCCAAGATCATGTAGCCAGAGTCAACGGGGCAGTCAGCCTTTGG
GACGGAGATTGGGACATAATTCGACAAAAGAGGCCAGCGCATCCAAGATGCAAACCACTG
CCGAATATACAGCACAGCACGGCGGACAAAAAACAGGCGACCGGCATGCGTATACTACTC
CTGTCAGCATTTGCACTGCTCTGGCAGCTCTCCGGGCCACCGTGATGCCCCAAACAGCAC
CCCACCCCAACTTACATGTGTCCCGTTGGGAAACCCGAGGCCAAAAAGATGCGGGATCCG
AACGTGCGGGCAGTTCTTCTGCATCCACACATACGTCGCCGTCTCGCAGCGCATTTTCTC
GAGAATCGAGCCGGGGTAGACTACCTCGGCGCATCGTGGCGGCATCGGCAGGCGCAGCAT
CACGCGGCGGAGGCTGTCCGGTACGCTGGGTGGCATGTCGCCCTGCGGTGACGGTGTGTA
GGCGGCATCGGCCGCTGCTTTGCTGTCAAACACCAGCATGGGAATGGCCACATTGAATGC
GCCCTGGCGCCACATGTTCAAGTGGCTCATCTTGACGCGGGCCGCGTCCGTGCCAAGGTG
CCGCGCCACCAGCCGCTCCAGTGCCGGCCTGTGCCGGGACACGCTGAACCAGAACGCCAT
CGACTCCATGAACTGCTGGCGCTCGTGCGGGATGTCGGCCTCGCTCCGGATGGCATCGTC
GTAGCCAATCAGCTTGTCCGGGCCGAAGCCGATGCAGACCTGGTCCGAGGTCTCAAAGGC
CTGCCGCAGCTGCGCTGCCGTTTGCTCGTCCATCTTCGCTTCTGTCTTCTTTTTTTTCTT
TTAATTTCTCGTTTCCATAGTCGTTTCTCTCTGTCTCACTCGTTTGATTTGCTGGGGCCC
CTGTCCCTGAAAGCCTGGGCAAGCAGGAGACAGCCCGGATGGCCGTGCGCCCCTGTGCCG
TTGCCCGAACGTCGTATCGATCGTCGTGCGTTGCGTCGAGGTCTGTCGTGCCGTCGTGGG
CCGCAGTCGGAGGAGAGAAAACAAAAGAAAATAACAGAAAAAGGGGGCGACGTACGCTCG
GTCAAATTACCACAAGGCAGCAGCAAAAACAGCTCCAGCTAGCCTCGCGATGATTAGAAA
CCACGACCGAGTCTGACTCTGGGCGAGTCGTCTCTGTCGGGAAGGCGCAGGGCGCAAGGC
AGCGAAATTAGGTGCGTTGGGAAGCTTGCCCGGTTCGCACCTTCCACGGGAGCGATGCTC
GTTGCATTTTGCGTGAGGCTGGCGACATGTGGAAGGAACCACTCTGCACGGACGAGCACC
TGTGGGACAAGGGGATTGATTGGCAAGTCCTACCGCACCTTCCCTAGAACGGCATGGGCG
CGGCTGCCCTGAAAGGGGAAAAAAAGAAGGAAAGGGGCAAGCGCGAGGGCGGTGTGGACT
GGAAGGCACGCCATTGAACGGCGGCCATTGAGCCATTGAGGAAAGAGCCCATTGTGCAAG
ATCCACTGGAAACGGCGAGGGGCAGCAACAGCCCAGCAGCGGCGCAGCGACAGAAGAGCG
ACAGCGGGAAGGTTCGACCCTCAACAATATTTTTTCTGGTGGGGCACCTTCCCACCACAG
CGACCGCTACCAGTATTGCGCCGGAGACCGCTTCCCCTTGATAAGTAATTAGTGCCCGGA
GCGGCGAGCTTCTCCTTCCTCGCGATTGCCTCCTATTAATATTCGTCACTCGACTCCTTT
GCCTCTTTCACCTCATTTTTTATTCTCTGCATTCTCTCTGCATCTTTCGTCTCTCAACTC
CTCGTCACCGCCCCCAAGCTCCAACACAACCCACACAATGTCTAGCCTTCCCCCCGTCTA
CATCGTGGCTGTTGCCAGAACCCCTGTCGGGTCGTTCCTTGGGTACGCTGCCCCTCTTTG
CTCCCCTCTGTCGTCTCGTCGCCATTTTGAGCCATTGACGTTTGTGTGAGCTTCAGACCC
GCTAACATGCTCCCACAGCTCGCTCTCCAGCCTCACGGCCATCCAGCTGGGCGCCCACGC
CATCAAGTGTGCGTTTGCCTCGCCCCTGCTGTCTTGCCCCGCCTTGCCCCGACCCCTATC
ACCGATCCACCTACTGACACCGTCCAGCTGCCGTCGAGCGTGTTCCTGAGATCAAGCCCG
AGGACGTTGAGGAGGTCTTCTTCGGCAACGTCCTGGCTGCCAAGTAAGTTGCGACGACCT
CCTTCGTTTGTGTTGCGACCACACTGGCTAACCGTGCGTCGTCCAGCCTCGGCCAGGCCC
CCGCCCGCCAGTGCGCCATCCGCGCCGGCCTCTCCAACAAGACCGTCTGCACGGGCGTGA
ACAAGGTCTGCGCCTCCGGTCTCAAGGCCATCATCCTCGGCGCCCAGACCATCATCACCG
GCAACGCCTCCATCGTCGTCGCCGGCGGCACCGAGTCCATGTCCAACACCCCCCACTACC
TGCCCACCCTGCGCACCGGCTCCAAGTACGGCAACACCTCCGTGATCGACGGTGTCCTCA
TCGACGGCCTCACCGATGCCTACAGCAACGAGCACATGGGCCTGCAGGCCGAGCTGTGCA
GCACCACCCACGACATCTCCCGCGAGGCCCAGGACACCTACGCCATTGGCACCTACCAGC
GCGCCCAGGTCGCCACAGAGGCCGGCCTCTTCACCGAGATCGCCCCCATCGAGGTCCCCG
GCCCCCGCGGCAAGCCCGCCACCCGCGTCGAGCGCGACGACGAGGTCAAGAACCTCAACA
TTGACAAGCTCAAGACCGTCCGCCCCGCCTTCAAGCCCCAGGGCGGTTCTGTGACGGCCG
CCAACGCCGCCCCCATCAACGACGGCGCCGCCGCCGTCGTGCTCGTGTCCGAGGCCAAGC
TCAAGGAGCTGGGCCTCAAGCCGCTTGCCAAGATCCTCGGCTGGGCCGACGCCGCCCACG
AGCCTGAGAAGTTCACGACCGCACCCGCCCTGGCCATCCCCAAGGCCCTGGCCCACGCCG
GCTTGAGCGCCGACGACGTCGACCTGTACGAGATCAACGAGGCCTTTTCCGTTGTCGCCC
TGGCCAACATCAAGCTGCTGGGCCTCGACGCCGACAAGGTCAACATCTTTGGCGGCTCCG
TCGCCATTGGCCACCCGCTGGGCTGCTCCGGTGCCCGCATCCTGACGACGCTGACGACAG
TGCTCAAGGAGAAGAAGGCCAAGATCGGCGTGGCCGGCATCTGCAACGGCGGCGGTGGTG
CCTCGGCGCTTGTCATTGAGAACCTGCAGTGAGTGGTTACCCCTGTTTTGCGTGGTGGGA
TACAAGGGAGGGCAGAAAGGACAAAGCCCAGAGTCCAAGGACCGGGAATGGGAAATGGGT
AATTGGCCTGGAGTTTTAAAGAGGAGGATTTTATTCCACATGCTATGACATGAAAGGAAT
CGGGACATTGGGACATTGTCAATGCGACGGGTGTCTGGAAAACAAAAGAAAAAATCAACA
AAATGCATTTAATGAGGGAGAGGTTCTCCGTAACGGAACGGTGTTTGTTGTTTTGTTGTT
TTCTTTTTAAAATGTTTGACATATCTAAAAGCAATGGCATATTATAGATCGCAACCATCG
ACGCAGACGGAGTTGAAACCCAACCTCTGATGAACGACGACGCAGTTTATATGAATTACA
CCACGAGAAACCTAAAGGCCAAGACTGTATGACTGATCATAGAAATAAGTTGGATTCGCG
CATATATTTTGATTGTACAAAACAGCAACAGAGATAAGGCATGTTGAAAAAGCAAACCGT
TGCCAGAACAATCCTAATGGATTAGATAACAATAAAGGAAAAGCAAATAAACTCAAACAT
AACGTATAAAGTAAAAAAATGAGCGCGAAAGGCCAAAGCAAGTGAAGACCAGACAGCAAC
AATTACCGGGCCTAAAATAAATAAAAAGAAGCAAAGCAAAGCAAAGAAAAGCAAATAAAA
AAGACAATAACAAAAAGGTAAGAAAATAAGAAGAATGAAAAGATGGAGAATGAGAATGAG
AAAAGCAAAAAGCAAAATCAAAAGAAACGACCAAACAAAAAAAGCCAAGAATATCCCCTC
CGTTTAGTCCCAGCACTCCTCCGTTTCGCCCTATTGAAACACAAAATGTCCACGAGTATC
TCCTTTTATCGTATCCGCCGGTCAATCTTCTTCAGCCCTACTCGGCCGTGTCCATCGGCG
CAGCGCCGTCGACGGCCTCAACCTTGGCCTTGTCGGCGGCGGTCGAAGAAGAAGAGGTAG
CAGCAGCGGCGGCAGAGGAAGAGGAAACACCGTTGGACGAGCCGGCGGCAGCGGCAGCCG
GTGCGACCGCGTCACCGTTGGGCAGCGCGCCCTCGGACACCCACCGCAAGAACTTGTCGG
TCTGGCTGCGCACCTCCTCCTGCGTCTTGTCCTTCATCCACGCGTTGTTGATGACAAACT
TCTCGCGGAACCGCTGCTCGCGGTACTGTTGGCGCCGCCGTGCCTGGTCCTCCTTTTGCT
TGGTCCGCGTACGGCGGTGCTCGGCCCGACGGGCAGCCTGCGCCGCCAGCTTCTTCTGTA
CCTTGTCGTCGGAGTCGGCACCGAGATCGGCATCGGCAGACGCGTCGGCTTTGGAAGCCT
CGGTCTTGCTGTCCTCCTCATCCGCGCCGTCGGTATCGTTCTTGGCTTTCTTGGCCTTCT
TCTTGCCGGCCTCGTCCGCACCGCCCTCGGCCTCGTCCGCCTGTGCATCAGCGGACGCCA
CGGCAGCATCGCCGTCTTGGTCGTCGTCCTCCAGCTCCTCGACGTCGTGGTCGTGGTTGT
AGATAAAGAACTCGCCCGAGTTCTTCTCGTACACAAGCGTAAACGAGTTCAGGCAAACCC
GCATAACCAGGCCCTCCTGGAAGGCGACCGCCTTACGGTTGTCGCCGTTGTCCGAGTCGT
TCTCGTTGGCCGTCGGCAAGTTGCGCCCCAACACCGACTTGTGTAGGCGCGACCGATCGA
CGCCCTCAGTGGGCTCGATGCGCATGTACGTCGAGATGTAGTACTGCCAGCGGTCCTGAA
GCGCCATGGTGTCCGCGTTGAACGTCGGCTCGTCGCGCTGCAGCCAGCGCACGGAGGCCT
CGTGCTTGGCCGGGTACCACGTGATCTGGAACATCTCGCCGTCCTTGATGCACTTCTCGG
CGAACCGGCGTGCGCTGATTTCCATCTCGTAGCTCGTCTCCTCCTGCTGGCGGCTCGCGA
GGAACTGCTGCACAAGGTCGGGCGTCTTCTCGCGCGTGTCGGAGCCGCTGCACACCAGCG
CCTGCCTGCACAGTGTCTTGAGCAGGTCCTGGATCGTGTACAGCGTCCAGCCCTTCTTCA
GGTAGTAGTGGCGCAGCACGTCAAAGTAGCGGCTCTCCTCGATCTCCCCCGTCAGGAAAT
CCTCGACCAGCTCGACCGTCTGCGGCCAGAACTGCTCGGGTTGCTTGGCGTCGAAGAAAC
TCATGGGCTCCTGCATCATACCGAGGGACCGGCCGGGCTTCTCGGCGTTCTCGCGGCTGA
GCTGCTTCAGCACGCTCTCGCCGCTCTCCTTGACATCCTTGAGGCGCTTGTACAGCGAGT
GGAAGACGCTGAAGAAGACAAAGATGGTCTGGTTACTAAAGAAGTTGTACCACTGACGCT
TAAACAGGCCGTCGGCCTTGAGGTCGCTGTCGGCCGTCAGCGGATTCTCGCCCGTCACGA
CGGTGGGCTTTGGTGCCATCGGGAGCCAGTGGTCGCTAGCCAGCTCCAGTGCGGATGTGC
GCTCGTCCGCAACCACCGGCGCGTCCGGCATCTCCTCCTCGTTGGCGGAGTTGACGTCGG
GCGTCGTCTCTTTGGAGCCAGAGCCGGCAGTGTCCTCCTTTTGGTGGCGCGAGGCCGAGC
CGGACTTGGAGTTGCCGTTGCGGCCAGGGTCCAGAACGCCACGCAGAAGATCCGACTTCT
TGGCGCTGCGGCGCGTGCGGCCGTTGGTCAGCTCCGTCGGTGTGGAGTCCTCACCCTCCT
CATCGCCTGAGTCGCGGTCGATATCGCTGAGACGCTGCAGGACGAGGTCCTCGGGCAGAT
CAAAGAACTGCGGGATGAAGGTCTCGAAGAAGTCGGTGATGCGCTCCTTCTCGGCAGCGC
CGTGCTGGCCGCTGTTGAGCACGTACAGGATCATAAACCGCAGCTCATCCAAAAGTACGT
CGCGGTCGGAAAAGTCCCAGAGGTACTGGTGCACACCGGCCTTGCTATCGCCCGTGACGA
CGGCGCGGCGCTGCTCCTCGCGCTTCGTCTTGATCAGGTCCACGAGGTGCTTCGCCGAAA
GGTTACGCTTGTCGGCCGACTTGACCTGGATGCCCATGTGGTCGAGACTCTTAAGGTGCA
TGGCCTCCGTCTGGGCCATCCAGACCTTCTCCCACTCGCGCTGTGAGAACCGCCACTCCT
CGTCCTTTTGCTTCAGGCGCGTCATGATGACGGGCACCGCCGCAAAGGGGTGGGCGAACA
TATCGTTGGCGACGTCGGCGCCCTTGTCCGCACCGTAGACCTTCTTGAGGACACGCTTGT
AGATAGAGGTGCTCTGGCCGCCCAGACCGGGCGGCATGCGGAAGCTCTCGCGCTCGGCCG
GGGCCAGGGTCAGCATCTGCTGGGCCAGGGGCTCCAGGAGCTGGATGAACTTCTGGTTAG
CCTCGATGTAGAAATCATAATCGTGGCGCTCTTCCTCGATCCGGTGCAAACCCTCCTCGT
AGCCATTCTTGCGGTGGGCGACGAAGCCAGAGTCCTCCGAGGCCCAGGTAGGGTGAGAGG
CCCACTCGTCGTTGAGCACCGAGTTGCAGAGCTCGTCGCGGCCGCTGCAGCGCTTGAGGC
GCTCGCGGCGGGGCAGCAGGCGGTAGCTCGGGCCAAAGCCCCGGCAGTTGCTAAGCGAGA
CTTTGCCGGAGGGCGGCGCGGGCTGGTTGTCAACGACCTCGTCCTCGCCGGTGTAGCCAA
CAAAGTTCTTGAACCAGTTGAACAGCTCGGCGTTGCCGCCAATGAAGGAGTGGCTCTTGG
TCACGAGGACGTTGAGCTCGATGAGGCCCAGGCGGTACAGGTTGATGAGCTTGAGGAACT
CGTTCATGGTGGTGCGGTTGGGCAAGAACTTCTTGACACGCTCAAAGAAGTTCAGGCCGT
CCTGCGTGTCCTGGATGTAGCCAACGCGGGGGAGCGGGCCCGGCATGACGGGCGTCAGGG
TGGGCTCCACGAGAGGAGCAACGTCAAGAGCGCCCTTATGCGCAAGCTTGGCGCGCTTGT
TGGCGGCCACAGTGGGCAGGCCGCGCACAGCCGATGTCGACGCAGCGGTGAGCTCGACCG
GCGGCGGAACGGGGGCGGGCGCCTGCTTGTCCTGGCGTGGTCGCTTCTTGTTCTCCTTGG
TGGTGCTCGAGGGTGGCGCAAAGTTGCCGACGGGAGGCATCTTGGGCCCGTCGCGGGCGG
TCTGGCTGGGCGGGGTGGTCTGGATGGCCGCGACAGCCGCAGCGACAGGGGTGTCCTCGC
TAGGGCGACCGCCGGCCGGTCTGGCGTGGGCAGCGGACTCGGGCAGGAACTGCTTGAAGT
CCTCGAGCAGATCGGGGGCACCGCTAAACAGCGTCGTAACCTGTGCATAGACCTCCTGGA
TCGGCTTCTGTTCGCGCTGGTAGGTTTGCAGGATTTCGAGGAACTGCTTGTAGATTTCGG
GCTTGTCCTGGAATCGGTTCTGTAGAGGGAGAGTGAAATGTCAGAAAATGGCACAAACAA
GTAATAAAAGTGAAGGCATGCAAACGGAAGCGGGGTGTAGAGCCTGTGTTTGACAATAAG
CCCGAAGTCAGGCAAAAGGGAGGACATACCTTGATCTTGTTCACATAAGAAATAGCGTGG
TTGAACTCGACTGGGCCACGCTTCTCGCCGCTTGCTTGCTGCGCAGCAGCGCCGTTTGCA
GCGGCACCAGACGGTGCGGGCGTTTGTGTGCTCCTTGGCACGGGCGGCTGAGCGGCCGCC
TGGCCAGGGCCACCCGGTCCACCGGGGCCACCCACCTGGGGCCCACGCGGTCCGTCGTAC
ATGGCCGAACCAGCGCCGCCGTGGCCGTAGGGGCCAGGTCCCTGGGGAGGAACATTCTGG
CCCGGTCCGCCGTACTGGCCCTCCGGTCCCTCCACGCTATGCTGGACGTGTTGGGGCTGT
GGCGGCTGCTGCTGCTGCTGGGGCCAGGAGCGGGGGCCGAGGAACATACCGCCTTGGCCG
GGCGGCGCGTGGGGCCCGTCCTGGGCCAGGTTGCGGCTGGCGCCAATGGAGTGGATGGTC
GAGCCAGACGGGGTGGTGACGCGGATGCTGTTGGGGTTGTTCTCGAGGCCACACTCGATG
CGGTAGCCCGGAGGGAGGAATGTGTTGAACCCCTGGATGAGGTTGGGATGGCCGGCAAAA
AGGTCGGAAACGCGGCTAATAACGCCCGGTGTGTCGATGCTAGACCCAGGTGTTAGGAAT
CAAATCAGATGCAATGCACGCGCGGTGTGCACGCGCGGTGCAGTGTAGGGCGATAAGCAA
CTCACGTTTGACTTTTAAAGTCCTTCATAATGTCGAGGAATCTATTATAGACATCGGGCT
GCTCGTGGAACTGAACCTTGACCTGGTCCAGATAGCTAAGCGCGTCCTATATAAGGGAAT
TGGGTTAGAAACCGTAGCAAGACGAAAGGAGTAAAACCAAAATGATGAAGCATTAAAGAC
GCACGTTGAGAATCGGCTGCTGGCCTTGGGACACGCCCGGCCCTGAAGGGCCCTGCTGGG
CGCTCTGCGGGCCTTGCGGGCCAGGAGGCCCAGCCGGCCCCGGCGGCCCACCAGGACCGG
GAGGTCCACCGTGGCCAGGGCCCATGCCACCAGCACCGTATGACGGAGGAGGCTGCTGAC
CGCCCCGGTTGTCAGGCTGCAGCGGGCCGCCAAAAACAGGCGGCGGTCCGCCCGAGGGGC
CCATTGCGCCGTTGGGTGGAGCAGGTCCAGCGTTGTAGTACATGGACTGCTGCTGCTGCT
GCTGCTGCTGCTGCTCCTGGAGAGACGCGTGTGGCCGGTTGGGGTCACCGCCGGCGTTGT
GCATGGGCGGCGGAGGACCGCCGTAGCCCGACTGAGGAGGCGGCGGGCCACCGAGCTGCT
GCTGCTGGGGCGGCGGGGGCGCACCGCCGGCACCGGCGCCGTGGTTGGCCAAGAGGCCGT
TGGGGCTGTGGATGGCGCCCGATATGCGCGAGGCCACGGGCTGGTGAATGGGAATGGAGC
CGGCCGAGCTGTGGTGCGGCTGTTGGCCCTGCGGCTGGCCCTGCTGCTGCGAGGACGGCG
GCGGTTGGGGCGGGTACGGCTCGCGCTGCAGGTCGCGCGGGTCGCGCTCGCGGTCACGAT
GCGCCATGTCGTCTGGATGCGGTGCGTGCAGTGTGTGTTGGGGATGCTGGGGGGGTTGGT
GTCGCGGGTTGCTGAGCTCTCGCTCGCGTTCTCGTTCGCGGTCAAAGCTTACGCCGTGGT
GCGGAGGGAGGCTGTTGTTCATAACTCGCCGACGTTGAAGACGGGCGCGGAGGGATACAT
TTAGGGATGGTCGAAGAATGTGGTCGGTAACTGGATCGGAGAAGGTTAGCAAACGAAGAA
AACAGAAAAGAAGCGGGAAAGAAACAATGACGAGGTCGAAAGAGCTCCCTTTTGCTGACG
CAGTCGAGTTGAGTTTGCTGTCGCGACAGCACGCTGCGACACGCTCGGTATGGGCACCGA
CAACAACGTACCTGGAAATCAATGTCGCTTTTTCTCTGGATTATCGCTCGTCAAGACAGA
TGCCCGGCTCTCGATCGTCAGCGTCTCGCGATGCTGGTCGAAAGGAGAGGCCTGGTGAGA
GGATCGATCGAGGACAAAAGAGGGAGACGCGGCGCAGCGAGCGATAATCGGGCAACGCAG
CGTGCGAGGCGACGACCAAAATGGCGAACGAAAAACAAAAATGCAGAAAGGTAAAAGAAT
CGTGCTCGGGGCGAGGCAGGTCGGCGTGCAATCGTCGCTCGCAGATGCACAGGCGCGTGG
GGGAGAAACGGAGGGAGGAAATGAAGCCAGGAAAGGCAGAGAGTTTTGCGCGAGAGAGGC
CGAAACAGCCCCAGCTTCGCTCCTTCCCCCAAACCTGGCGTCACGGCACAAAAGGAGAGG
GCTGGATTTTTTGCCGGCCCGACGACGATAAGCGATAAGGAAGGAGCGGGCCAAGGGGCA
AGGGGCGCGTTTTCCGTCCGCATAACGGCGACACCTGTACTCCAGTTTAAGTCACGTGGA
GATAGAAATATACAAGTCACGTGATGTATATCGTCAGGTCAATCTACGACGTATTTGACG
ACGCACGTGGACGAGCGATGACAGCTCAAAGAATACAAAGAGCATTCTTGAATGAGTACA
AGAGGGTAGGCGATTTATCTTGCATCCATGGAGCACTGTGAATGTAGAGTAGAGATCCGG
TGTGGTGACGGGGTAATTGTTCACTGTCACGAGTCCAACAGAACACAAGAATCAAAGACG
TTAAGATAGAAAAGAAGCGGGTAGAAGCGCATAGTAAATTTGTGCATTCGTATTCATCGT
AGGAGACCCGTCGTTTGTTTTTCCCCTTGGTAAATAGATAGTCATGAAACCCAAAACGCA
ACGAGAACGCCGTGATACAGATAGCTCGCCCAGCAAGACATAGGATACGCAACGAAATCA
AACAGAGAAAAAGCAGCAAAGCAGGATAGAAAAGGAAATAAAATAAGAGCCCATCGTAAC
ACATAAGTACCGCTTCCTCGTCTCGGCCAGAAGCGTCAAGCCTCCATTGGCGATTACGAC
GAATAATTGCGCACGCCCTTGATGATCCACTAGAAAGGCACGTTAGTAGAAGAAGACAGA
TGGAGACAGAAGTCCCGGTTTGGACGAGACGGAAGACGGAAGACAACGTACAACCTGGCC
GTTGGCGACGGTGCTAGCGACGCTGGCGACTTCAATGTTACCGGGTTGGATCTGAAATGT
TAGTGGAGGCTCATATAAAGTAGGGAAGTGAACAGCCACAGCTCGGACCAGACGTACCAC
TTTCTTCCCGTCAGCGCGCGTCTCCCACCACACCTCGCCGGCGCCCGCCATGGCGCTCGC
CTTTTGCTTCTCCGGCCACGGGCTCACGGGCACAATGTGCGCCTCCACAAAGCGCCGCAG
GTTCTGCTGGGCACGCTCCTGGCCGTCGGTGCCCTCATAGGCGTCGGCGCCGAGCGTGTG
GTAGTCCTGCGGGTCCTCCCAGGGCTTGCGCGGCAGCGCCTCGATGGCCGAGTTGAGCGG
CGCCAGGACGGTCGAGTTCTGCGTGGCGTCGTCGAAGCGGTTCGTAATGGGCGCAAAGTC
ACGCGTGAAGCCGGCAAAGACGTTGATGCTGCGGTCGCGGCCGATGACGTCAGACAGGAT
GACGGTGCCGGTCTCGGGCGGCGGGCCGGTGGTGTCGGAGCCGTCGCCGGGTTGCACCGG
GATGGCCGGACCAGCCGGCGGAGGGGGAGGAGGCATGGCGAGAGGGTGTTGTTGCTGTTG
TTTTTGGTTGGCGGCGGCGGCGTCGAGGACTATGCGGGGTGGTTGTGGCTGCTGCTGCAC
GACCAGCTGTGAAACGGCGACGAGACTCAGCGATGCGAGGATGGGCACGTGTGCCAATCT
CATGGTTGCTGTTTGGTGACGACGAGAGGGAGAATGGGAGAAAACAGTAGGAGAGGCCCA
ACAAGGCTCGAAAGGCTACAGGGCGATCGTAGTAAGGCCGCTGGCAAAGGCAAGGCAGGA
GCTGTGGTGGAGACCCGATGATGTCAAAGAGAGCAAGAGCGCATGGTCTGAGTGGGATGG
ACATTGGTCACGCCTGCCTGAGACAATGACGCACAGAAGACCTGTCAGAGACGGCACAGC
GGCCCCGCCGACTGGCAGACAGCCCACGACAAAATACCACGTGACCGTGCCAATGGGAAA
ATAGCCATTGCCAACTGAGGTTTTTTCAGCGCCCACCCTCGCCACCGACTCCACTGTAGC
GGTTTTTCCAGTTGCCATGCTAGGCATTCTGGGGCTTGCCGGTGGCCTCGGCAGCTCTCA
TAGGTGCAATATCTCAGTCTCAGATCCTCACTACGCAGACGCCCTACGCCACAAAACCAC
AAAACCTAGACGGACAGCAGTCTCCGGTCCTGCTCCGTGCTGGTCTTGTTCCCGGCCGAT
ACAGAAACAGATGGGATTCCGGATTACGGCATCAGGAGAAATCCACCGCCGACGGGCAAT
TCCAGCTCCGTCAGGCGGCGCGTGACCGGCAGCGGGCGGAAAAACAGGAAAACAGGAAGA
CAGTAAGACAGGAATCAGGAAGCTCAGTTTCAAGAAGTCAGTGAGGATGACCAGATCAGG
AAGATTTTGATCCGTTTTTTTTCGTGATCGTGTTGGCTGCCAGCAAAAGCTTGCCATGTC
CATGGCGAAAGAAGTAAAATTTCCCGCTTCAGCACATTAGGTCCCAGGGCGGCAGGGCGG
GCAGGAGCGTGTTAGGCGGAGAAAAGCGCCACTTTGAGGGCGGCACTGGAGTGGGCACGG
AACAGGGAGGAATTCCCGTCAGGTGACCAGCCCACGTGAGTGCAAAGGGCCCAAACAAGC
AGGAACGACAAACCGAACCGACCTCGCCGACGAAATGTCCTCGGACAAAATGACCCCTGA
AAACCCTCTGGAAAAAATGGAGGATGGACGGTCGTCTTTTATTCTTTTCAAATGAATGTT
TTCTGCATTGCGCCGTAGGTCCTAGGTCCATTGGGGATTTCCCCCAGAGGCGCGCTGCTG
AAGTGTTTGGAGTTTGGAGTTTGGGTTTTGCGGAGACCCCGGACTTCCTAATGACATGTG
AAAAGACGGTACCCCCAAAACGGGAAAATTGCCGCTTTCAGACTCGCTCGTGACAAGCAC
CCCCAAATCCCCAATGGCCAGCCCAAGGTGCAAGGTGAGAAACGGGCAAGGACTTCCGTC
TGCCAGGAGAATTACGAAGAAAAAGGGCAAGTTTGACGGGAAGGCACGCACATGCATTGT
GGAGCAAGAAGGGCAAGAAGGCGACTGGCACAATCGACAGCAGGCAAGAGCGATGCGTGT
CCATTCATTTCTGTCCGTCCGGGAGCACGCCGTAATAGCGCAAGGAACAGATGGAAATAG
ACAGGACGGCGGACGGACAGCGTCGTGTTGGTCACGCTTTCTTGTTTTTTTTTCCGTCGG
TCAGAAGTGTCTTCTTTCTGACAAACTTGCCTGACGAGCTTGACTGGCCGGCTCGCAAGC
TCTATCCTCTTTCCTTCAGCACGGTGGGCTTCGGTCACCGCATCGCTATGATGTTTCCTA
GCCGTACGGGGCGCATGGGGCGCCTTACTCGGTACGGCTCCTAGGATCCTTGCGAATGAG
TGGGCTCTTTTTGAGTTTCTTCCTCGGTCGTCTGCTGTCTGCTCTCATTATTCTTCATTT
TTGCTCAGTGTTGGCTTCACCAACTACGACGTACTCGTATCGCCTTTATGGTTTGCGCGG
CCGCTCCTGCCGTTTGGCTCTGTGATCTGCGGCTGTTCCTGGAGTGGGCTCCGGCTACTC
GCTCTTTCCCAATCTGATGCTGCCGCGCCGCCTTAGACGCATTTCGGAGGAAACGGCTGG
GCCTGGCCACTTTTACTCTTTTACGACTAGGGGGGTGGGCTCTAGGAGAGTGGAGGAACC
GCAACTGGGGCGGGCCTCGGCACAAATGCTGCGCGCTGTGCGCAGCAGTGCGCAACGACT
CTGCTCGTTGAGACGTTGAGTCGTCCAGGCCAAGCCCTCGGCCTAAGCTACAGCGACCGC
GCGAAGCGTCCACTGGCGATGTCGGGCAAGCAGCAGACGGTGCGAAGTGTTGGGGGAAAG
TGAGATAAAACCTCACGTAAATGAAAAATAGAAAGAGAGACGAGTCGGCCAGAATCGAGG
AAGGAGCGACCTTCAAATAAAGAAAAGCTGGAAGCGGCGAAAGCACGCGAAGATGCAAGC
GCAAAGAATGCTGCACCGAGACAGGAAGTAGCGGCCCTGGCATGCAACTAGAAGCGACGA
CCGCTTGAACAGGTGCCGTTGCCGGGTCGGGCAATCGCTACAGGGACCAGCGCCCTTCTC
CACGCCTGCCCCAACAAGCCGAGCCACTGGGACTCGTGGTTCTGTAGCTCCTTCCCCCAG
CGCTGAGCGAAATACGCCCTCGGATACCTCCCCCAATTTTCCCATTCCCCAGTGCGCGGG
CGCGCGCTGACAGCTCCTGAGACGCCCTGGGGATTACTGAGACGGCGTGGCCAGGCCTCG
CTCGTGGCAACAAACAACCTGCAGCCAGCAGTGAGTGCAGGTGACGTGATAGAATCAGAC
CCCCTGGGTCGACCTCGGCATTGTCGAGCTCCACTCCTGCCTCTTTCCTCCTTTCAGTGG
CACGAATCAGCGTGTCAGCAGTTCGGCTTAGCTCCGCCGCTGCTGTTGTCCGCCCAGGAA
AGAGCCAGAAAGGGGGCGAGTCAGAAGGAGCTACCCCCCCTTCCAGGCCCAACGGCCGCT
GGACGGCGGCCCCAAAGCGCAAGGGCGAAGCGAAAACCGCCCATCGCACCTGCCCCGTAA
CCCCAGCGGCAGGACTCCAAACTCCAATTCCAATGCCCCATAGAAATGGAGAGGCGAGCA
CAAGCCAAAAGCAGCAAGAGCCACCAAGGCAGGGACCCACTGGCGCAGTAGCACGTAGAC
ACATTACACGGGGCAGCCACGAGAGAGCGACGAAGCGACGAAGCGACAAGGCAGGCGCAT
GCCGCCGCTCCTGCTCCTCCTGAAGAAGCCAAGGTACTCGACAGATCCGCGGCCAAACCA
AGACCGTTTTTGCTGCTGCTCTTGTTTCTCCAGACTATTTTCCTATTTTCTTTCTTTTTT
TCCTTCTGGTCCTTTTGTCCTTGTGTCCGCTCCTCTGCCCTTTTTCTACCGCCCTCTCCG
TATTTCTTCTGGCTCTCGACCCTTTCTGTTTCTTTCTTCTTCCTTTTTTTTCTTTCTTCT
CTCCCATTCATCTCCAACTCCATCCTCTCTCTCCCTCCCTTTCACATCTCTCCTCACGAC
ACCGACCTCATCATCACCAGCTTCATTGCCACCACCCCCTTTGGCAACTTCTTGAGCTTC
TTTTCTTGTCGTTTTCCTTTCCATCTTCTTTCACACACAATTCCATCGCAATGGCTCCCA
GAGTGATTGTTGTCGGTGGCGGCCGTACGTATTGACCCCCCATTCTTTTACATGTGATTC
CCGCATCGCAACTCGCAACTCGCATCACGCAGTTGTGCAGCGCAGCATCAGCGCACACAG
CGCCCAACCTCATCTGCGCAACACTGATTGCTAACATTGCTTCTCTAGTGTCCGGCCTGA
GCGCTGCTCACACCATTTACCTTGCTGGCGGCAACGTCGTCGTCCTCGACAAGCAGAGTA
AGTAACTCCCAGCTCTGGAGCATGAAGCTCTCTTCTCCTCGCTCGTCTGCCTTCCCCCAC
TAACCCTTCAGGCTTCTTCGGCGGCAACTCCACCAAGGCCACCTCCGGCATCAACGGCGC
CCTGACCCGCACCCAGGTTGACCTCAACATCCAGGACAGCGTCAAGCTGTTCTACAATGA
CACGCTCAAGTCCGCCCGCGACAAGGCCCGTCCGGACCTGATCCGCGTCCTGACCTACAA
CTCGGCCTCGTCCATTGAGTGGCTGCAGGATGTCTTCAACCTGGACCTGACCCTGGTGTC
CCGCCTGGGTGGCCACTCCCAGCCGCGTACCCACCGTGGCCACGACGCCAAGTTCCCCGG
CATGGCCATCACCTACGCCCTGATGCAGCGCCTCGAGGAGCTCGCCGAGCAGGAGCCCGA
GCGCGTCCAGATCATCAAGAAGGCCCGCGTCACCGGCCTCGTCAAGGACGGCAACCTGGT
CCACGGCGTCACCTACGAGACCAACGGCGAGAGCAGCTCGCTCGAGGGCCCCGTCGTCCT
CGCCACCGGTGGCTACGCCGCCGATTTCACCGAATCGTCGCTGCTCAAGAAGTACCGCCC
AGACACCTACGACCTGGCCACCACCAACGGCTCGCACGCCACCGGTGACGGCCAGAAGAT
CGTCATGTCCATTGGCGGCAACGGCATCGACCTCGACAAGGTCCAGGTCCACCCCACGGG
CCTGGTCGACCCCAAGGACCCCACGGCCAAGACCAAGTTCCTGGCCGCCGAGGCCCTGCG
CGGCGAGGGTGGTCTGCTGCTCAACGCCGACGGCGACCGCTTCTGCGACGAGCTCGGCCA
CCGTGACTACGTCTCCGGCATGATGTGGAAGGAGAAGGATGCCGGCAAGTTCCCCATCCG
CCTCATCCTCAACTCCAAGGCCTCCAACGTCCTGGACTTCCACACCCGCCACTACTCGGG
CCGCGGCCTGATGAAGAAGATGACCGGCAAGGAGCTGGCCAAGGACATTGGCTGCACCCC
CGACCACCTGCAGAAGACCTTCCAGACCTACAACCGCATCGCCGACGGCAAGGAGAAGGA
CCCCTGGGGCAAGAAGTTCTTCCACAACCTGCCCCTCGACATCAACGACGACTTCCACGT
CGCCGTGATGGAGCCGGTGCTGCACTTCACCATGGGCGGCATCGAGATCAACGACAAGGC
CCAGGTCCTCAACCATGAACAGAAGCCCTTCGAGGGCCTGTACGCCTGCGGTGAGCTGGC
CGGTGGCGTTCACGGCGCCAACCGTCTCGGTGGCTCGTCCCTGCTGGGCTGCGTCGTCTA
CGGCCGTGTGGCCGGTGACACCGCCAGCAACTACCTGTTCCAGAAGGCGCTCAAGGCGAG
CGGCGCCGGCTCCGCTGCCCAGCGCCTGGGCCAGATCTCCCTGCACATCGACCCCGCGCA
GCCGGGCAAGATCTCTGTCGAGTGGGGCAACGGCCAGACCTCGTCGGTCGCGGCCAAGAA
GGGCTCCAACGACGACGACGAGGGTGGATCCGGCAGCAGCGGCGCTGCCGGCGGCGGCTC
GGGCGGCAGCTCGTCCTCCGCGTCGGCCCCGGCTGCCAAGGCCTCGGCCAAGGCTGCTTT
CGCCATCCCCGAGAAGGAGTACAGCATGGAGGAGGTTGCCAAGCACAACACCAAGGAGGA
CCTGTGGGTTGTCGTCAAGGGCGTCGTCATGGACCTGACCAACTGGCTGGACGAGCACCC
GGGCGGCCCCCAGGCCATCATGAACTTCATGGGCCGCGACGCCACCGAGGAGTTTGAGAT
GCTGCACGACGACGAGGTCATCCCCAAGTACGCCCCGAGCCAGGTCATTGGCCGGGTACA
GGGTGTTGAGCCGACTCTGGAGTTCTAAAGAACGAAACACAAAAAATTCTACGGAGAAGA
GGATTGGGGTTTAACCAAGTGTTGGATATGATTTGAGTCTCTTTTTTGTTGTTCTTTTTT
TTGCATCTCCTTTGTCTACTACTCTATTTTGTAAACTTGTGTTTTTAATTTCTCGTCTTT
TTCTCTTTTTTGCCTCAACGGGGCCTTGTACAAAAAAAAGTAGAAAGATTGTTAGGCCAT
TACAAACGATTTTTTTTTTCTAAAGTCTCTCTTGATCATCAGTACTCTCAAACGTGAATA
CAAACAAACCCATTGATCGTTCCATCAAAGCAAATTAACAATAATTGCAATCCGTCGTAG
GTTGCCGCCGTGCGCGTCGTGACAGTGACATGTGAAAGTCCAGAAACCAGAAAAACGCCA
AACCAAAATGTGATCATGTGAAAGTCGCCCCCGTCGTATTGTGGTCCAAGGGAGGTGCCC
CACTTCTCCGCCATCTGACCCCAAATCTGACACCAGTCCTTGCACCAGTGCGAGACAGCG
CGAGCCAACCACCAACCACGCCAACCTTGGAACCTCACACCCTCCATCATGTGTTCCTTG
CTCCTCCCGCGTCTGCGCGCCTCTCTCCTTTCCTTTCGATTACGACTTGCCTCCGTCGGG
CATTCTTGTCGTCATCACCGCCCTCTATCCCGTCCTTCCTTTTGTTGGCGACCATGATCT
CTGACATACGAGTCCTCCGTTCCCGACATCGTCAAAGGCAACTCGAAATCCGTGTCCACG
ACGCCGTCCTTGCAAATGTCGAGATGCATTCTTGTCTGGTCGTTTTCCGTGTACGAACGA
GGCTCTGGGATACGAATAACCTTCCAAGGCTGTCCTAGGTGACGGTTGACGTGCGCCTTG
CGTTCTTCGATTCTTCGATTCTTCCGGGCAGCTGCATCGCCGCTGCCAGTGCTGTCAACC
GACATGGTCCTTTGCCATCCACTTTCTCTCCGCCCTCGCCGTCCTCTCTTCGGTCTTCGT
CGCTAGCTTTTGGATTGACTGATAAACTCCTTCCAGGGGAACATATTCCGGCGTCAGAGT
AACAGCGACCGCGGTGCACTTTCGGCACGACGATGGGAACAAGCAATACAAGGAGACGTG
TCGCAATAGAATACCGGCGGAGGCGTAGACATCTCAGTCTCGTCGCAGAAGATGCCCTTT
GTAGTCCGTGGGCTTCCGTAAAGGAGTTAGACGCAGTGATGCCGGTGCCCACCGAACGAT
AAATACAGTGCTCAACGCTGTACCCAAGATATTGATGCACAATCAAGGTGTCGGTCGTAG
CCAAGAGAGGTCACCTACCATGCATGTCGGTCTCTGTACTGTCGTCGGACAGAGAGCAGT
CGGCGCCGGCTCCATAACAGCTGACCCCGTCGATGTTGTCTTGTCCGTCCTCCGTTTTCG
AAAGGCCCAGGACTCAATTCGCCGTGGGAGCCGTCCCAGGGGCAGAGTAGGTAATAGTAT
CATCATTCATGCCGGTGCTGCGTTTGCCACTATGCATCCACGGAGAGTATAATATGGTGT
GCGATGCCAAACGACCTTTTCCGGAGACATGAGTTCACGACCAACAGGCCGGCGCTGGAT
CTGTTGAGCCATAAAGGGTGCTGCCGGTCGAACGACGACGTGTTGAAATGGTTCATCTCA
GCATCTGGAACGGTTGGCTGACGGAGTCGATGCCATGGTGCAGCCCTCTGTCAACATAGA
CGTCGGCCTTGTACAACTATCCCGGTGATATGCAAAGCTCCGATAGCTAGGTTCCAATAG
CGTCGAAGCTCGCGGGGCTGCACATGGAGGACCGTAGCGAGGGCGGTGATGATGGAAATA
TGCAAGTTTCCTTTGAAGAACAGACGAAAGGATTGCCTTTCAATCTCTAGCGAGCCATTT
CATTTCCATCGATCTATCCAGATAACAGTTTCTCGATAGGCAGGCGCTATGGTGGACGCG
GTTCGGTCTTGCCTTGAATGGCAACACATCACGGAATCTTCGGCATCAACACAAGGGGAA
GGAGCGACTCAAGAATGTCACGGCCTGGCATTCAGTCGAGTTGAAATAGGAGTCTTGAGA
AGGCACGCAGATGCCACAAGCTGCACAAAATATTTCAGTGTCTCCTTCTCGCCGCCGTAA
TCATCATCAATGGATCAAGCTGTTAGTCAAAAGCAAAGCCTCGGCGGAGAGCACCGATAT
CCTCGAAGTCTCTAAGAAGTCACCCTTGCCAGCGCCTGGAGTTGAAACTACACCAAGCTG
TCGCACTCGAGCCAAGTCGACAAGCTCTGCATAGGCGTGGCCAGGCAGCCAGGCAGCCGA
AAGCACTGATGTCATCAGAGCTGATGGCGGATGGGTCTGATGAGAGACGTCGCCGGGCTT
CTCGGGGTCATCAGGACCAGACCGACGAGTCCAGCCCGTCCAAGCAGCTGCGGCCGACAG
CAGGTCTGACGCCTTTCTCGGCGAGTCGAGACGCCCATGGCCGGTGAAACCTTTCACAGG
TTGGACGGGCTGTCTGGCCATGATGCCTCGCCGTGAGGTAGAACACTGCCATATTCTGCA
TCTCGACTGTAAAGGGGGCTGTGTCCATCAGCACGGCATTCCTGGAAGACATAGAAACAG
CGTCAATACATTCACACCCACCGACACCGCGGGCGTCGGACAGCAACAGCTATTACTATT
TCTTACCCGACGAGGTGGGAGAGCATACCATGGCTGGGCCCGGCAATATGGACCAGAACC
ACCTGCTGTACCCGCCTACGTGGGCTTTTTTGGCCGCTCGGGATGGACGGCGCTCGCAGT
TGACCCGGCCGGTATCGTCATCTTCATGAGCGTCAAGGGCACGTCCTCGGATGGGGTGGC
ATACGAGCTCTGCGTCGCCATTGGCAAAGTACTTGGCTGCCAGCGTTCGTCTATCACAGC
TGGCAGTCCTGGGAGCAGAATCAGCACTGTACAATAGTCACACTACAGTTGGGCAACCTA
CGAGCGAAGCACAAAATTGATGGGGGCCTTGCTACCTTCCCCAAAGGCACGACGCAGGAC
ACAATCTCGAGAGTCCGGGGCAACTGGTCCCGGAACACCAAGCCACTGGTGTGAAAGAAG
GAGGCGGGCCCGGTGATCGCGGCCCCGGACCTTGGCCGAGCCGGTCACATTTGAGCAGGA
GCTCGGTTTGGCGCATCTACAGTTCGCTTTGTTGTCTCTGTCTGTTTCTTCTCTCTCCGA
GACGACGGTCACGAAGACATGGAACACGGGCATAAAATAAAACAAGGGCAGTGTGTCCTC
TGCATCACCATCTCCGTTCTTACACGACGGTCGCTGCTTGTCTTCTTGGCCCAGCAGGTC
AACCGTCACTTTCCCATGTTACGTTACGGGTGTCGTCGTGCAAGACGCAGATCCGGGACG
CTCACCGGGACCTACTCTTCTACCGGCCTCTTGGATCTCCTTACCAAGGGGCCGTATCAC
CACTCTGCACTTTGATACCATGACGAGCACCGACGATTCAGGCCCAAGCCGTACCTCTAC
AGAGCACAGCACATACATACGGAGGCACATAGGATACGGTCCCAAGGGGAGCATGGTGAT
ACGATACAACGATAACGATGCGGGAGGAGAAACGTAAGACACGAAAAGATTTAGGGACCT
GGGATACTGAACACAAGGCAGAGTACTGGCAGAGCACCGCACCGGGTACAAGACGCGCCG
GTTCTGTGGGAGTACGGCATGGTAATGCATACACACAGCCAAGAAGGGGCAGTGATACGA
TGGTGGTCGGATACAAAGACGAGAGGTGAGTGACGATGAGACTGAGAAAAATGCAATGGC
CAGACCGACGAGTCTCTGGAGAGTCTGCGAGTCTGTTGAGTGATTCCAGGTATTGTGGGC
AATACCCAAGTGGCACGACGGGTTGAAGAACTAGTGAGAGCAGCTTGAACATTCTCTCTT
TTTGTTCTCGCTTTTTCTTCCATTCTTTCACTCTGTGTCATTGTATTTTACCCTGGCCCG
TGAACTAGGAAAGGCGGCTCCGGCAGGCGGTTGAGTTGGAGAAACCAAAAACCGTCCGGA
ACGGCAGGAAAGGCCATCGTCACCCTCTTCCTCTTTGAGTATCCTGGCTCGCCTAGGTTT
TTTTTATCCCTCACTCAGCAAGGTGCGTCAAAGCGAGAAAAAAAAAGAGGCGTTTTCCAG
TGCATTTGATTCGTTCACGATGTGCCTTTTTTTCCCTTAGTATTCTTATTTTACCAAGTT
ACAGGGGCTTCACTCTTGTTTTTCAGCATTATGGCCTTGTTCGAAAAAGGACATGGCCGA
GGGGACAGCAAAGGGGAAAACGCCACCAAGAAGGCAGTGTTTTGTCTACGAATGCAAGGA
ATAGAGGCAGTGTGAAGTCGAAAGTTTTGAAAGGCATATCTGGCTAGCCTCCTTATCCTC
ACACTTTTTGCCCTTCTTTTCCATTGCTCGCTTCCATTAATTGTTTCCATTTCAAATGCT
CTCAACAACAGAAATACCACGTCGCGGGTTCGTGGGACATGGAAGCGATGCTCTGCCGTC
TTTCTGGAATTTCCCTGGTTCTCGTCCGCTTGGAGACTACCGTGGTGTTTGTACCGTGTG
CTTTGGGCCGCTCATTTCGAATAACTTTCTTTATTCGTCCCAAAGTCAGAGGCTCTTTTC
AGCCCAAGGCACGGGTCACGCGCTGTGGCCACCGTTTTAACGCCTTGACGGCATTCTTTT
TTTAGGTTTTTCCTTTCGTTGTTGTAAGTTTGCGCCTCATCGACCGCTCGTTGGCGATTC
TCTTTTATTGGTGGCGGGCAACCCCTGCTTTCAGCTGAGGAATGGCAGCCAGAAGAATCA
TGAGGTTTTCCAATATGCTTGTCTTGGCCACGATATAATTTAACAATGTACGGCTTCGGG
CGTGGCTTGCTCCCTGTTGGCTCTCTTTCTAGATAAAATATGGAGAAGAACAAAAGGAGG
CACGGCGAAACAAATACATGCTGACCTTTCCTCTACGAATTGGTGAAACGAAGAAGTAGG
AAGAGGAGGTGGCCCAGCAATGGAGCTTTCGGTGCAGGCAACGGGAACAGGAGGCGAGGG
ATGGAGGCAGGATGAATAGGCATGCAGCACCTTTGCATCCTTTGATAAGTATCTTGCTTG
CTGGACGTTGTACAATGTTGTCCTTGTCCTATCGCTTCCGTCATTGTCGCCTTGGCTCCA
GGGCGTTGGGAAGAGGGGGTTGATACCGCCAAGTTTGCAAGGCGAGCGGGCGGGTGAGGT
GATAAACAAAAGCGAAGGGAACGAGAGAAAGGGAAAGAAACCCGACAGGGGAAATAAAGG
CCGTAGGTCATATCGTAATACGCAAGGTGATACTGCAGAAGGCTGTGTTCTGCAGCCCTA
AGAGTGTCCATCAAGACATCGCCGAAATGCTGTGAGATGTTTGTCGTGCTCAGCACGGAA
GACGCATCTCCCGGGACATGTGTGGGCGACGAGGTGCGATAATTGCATTCCTTTTTTATG
AATGGGATTTCTGTGTTTTTTATTTGTCTGTTTTATTTTTTATTTTTTATATCCTTTTTG
TGTATGTGTTTTTTTTAGATACACATTTATATAATAAAGACAGACTGTACATAAAATAAA
GAATCATTTGTTGATATAAAATATTTACCGAAAACCACTCTCATAAATCCAACCACAAAC
CCGGTTTACAAAGCAGCCCATTCCGTCACCTGTGTCATTTTTGATATTTTATTTACAGCG
AATCGGTTACCGTCGCCTTTTTTCTTGTTGCGACCTCCCCTCACTTGATTCCATCTCATC
TCGTGATGGTTGTCGCCTCGTCTCTCATGACTTTGATATGCGGTTCTTTCCAATCCACTC
ATTCAGTGGCTAGTTACCACTCACATGCGCACCTGCCCTCCCCACAGAATTGTGCTCCGT
ATTATTTAGTGCAGAGGGAGAATTTAGAGTTATGACGGGTAATAGCCGGCCCACTGACTT
CTGGGGGAAGCTGCCGCTTAGGACCACTGGGGACTACTGGGCCACTGGGAGCCGACCTGG
AGCGGTGGAGCGACTGGAAACCACAGGACTGCAGTTCAGCGGTCAAGGGGAAAGAGCAAA
CATCATGAAGGGAAAGAAAGAGTGGGCACCTTCCACGAGCTTGCACATGCAGCCGGCCAT
TCTCGTCACAGAAAAAGAAGTCACTGGGAGGGAGAACCGAGAAGGAGCGAGGGCCTGACT
GGAGCCACGACAGGGGGCCTCTGGAATCGATTTACAGGGCAAGAACGCGGCCACGATGCG
CCTGAAGAAAGGGAAGGAAAGAAAAAGTGCCAAGGGGGGCAGGGACACCCGAGGATAATC
GAGGGAAAGAGACACCATGCAGCACATCGTTCTCGCTGGGGACATAAAAGTGGGGAACAC
CGTTCGGTTCGACCCACCCTGAATTTCCACACGTTTTCATGAAAGTCTTGTGTTGTGTGG
AGGAAGGATGATAATGAGAATGCGCAAGAAGAGCCGGGACGGAGAGTAAGAGAAACAAAA
GTTGGAAGTCAGAAGTCAGAATCTGAACGTTGGTGTTTCGAGCGTTGAGCATGAAGTCTT
ACGTTTTAAGCTCCAGGTAGGAGGGTGTCAGACGGCCGCGCCGGTCGAGACTGCCGCAAC
TGTAGTATTGACAGACAGGTACGAGGTAAGAACGACCGACGATGCCGTTTGCTAGCTCTT
GCCTTTTTCGCCCTTTCCTGACTGTAGAAAATGACAAAGCAATGGACTTTGGGAGAAACG
AAAGACCTCCTCTCGCCTTTCCTCCTCACCGGATTCCTCCAAGCTGTCCGGTGTCGTCCT
TCTCGCTTGCTGCTGTGCCTCTCCCTGCTGTGCCTCGCCTGCCTGTGAGTGAGCCTCCAC
AGACCTCACCGGCTTCAGCCCATCGCCGATGGACGAGTATTGGTGGAGATTGTCGTCACA
TTCTGGGCACGAGAACCGCTGTGAGAAAAGGCGACAAGGCCAAGGCCAGCCAACGGCATC
TTTGACGGTTGACCCGCCCTGTGGCTGCCGCTGCAGCAAAGGGAAGAAGGGACAAAAAAA
AAGGCCCTTTCAGCAGGACGGGCCCCATTTCCAGTACGCCCCTGGTCTGCCATTTTCGTG
CGTCCTGTCGGTTTTTCGTCTTTCTCTTTTCTTTTTCTCGGGTGTCCCATTGTTTTGTGA
GTTTTCTTCTCCTCGTTTTCTTCGTTCATTTCCCCAGTTCCCCATCTTTTTCATCGTTTT
TTGTGGTTTCCTCTTTTTCTTGTGACGAAATATGGAGTCTTCAAGAGCCATTTTCGTTAC
CGCCCGTTCTTTCCCTACTGTCCCATCTTCAAGCCCATCTGTCTCCTGCCTCTCGAGCCT
CTCTCCTCTGCCGTGCGTTTGGTGGCCCGGCTAGACCCACTGAAGCGGCTGTTGGTTCTC
CGTAGTCTCTGTGCTTGCTCACTCTCTCTTTCCCTCTGTCCATCTTTCCTAAGATACCTT
CCCTCGCGCCAGCACCCGCCTTGTGGAGAACCCTTTTTGACACCCGCCAATTTTTCAGGG
AAAGAGGGGCGGACGACTGTTTGGGCAGTTGGTACTGGCTCGTACTCATATACTTTATTT
TGTGCTGCGGGATACTTTCGTGTCGCTCGCTCGCCCCTCACGCTGATTCCAGAGCATGCG
ACACTATCGACAGGAACGCGCATCTTTGTTTTCCATCCACGCGTTTTGTTCTTTCTTTTT
TTCACACGAACGAGTCGGTTGGCATTCAAACCAGCGTAACAATGACAAAATGACGCGTGA
AATCGATAGAAAGGCTAAAACGCCATTAAACGGTCGACCGATCCAAAGATCCAAAGACTG
CTGAAGACGGAAGGGACCAGCGCGCAGAAATACGCAAGAAAGGAACAACAACGTGGCCGT
CGCAACCCGCCCAGGGGGGCTGAGCGTGATCGGCCCCTTGTAGGAGACCTGGGACCCAGA
ACCCGTGCTAGAGACGCTTTGATGTGTTGATCTACGACGTTTTATCTTATTACTGGGCTG
GGAGTATGGGACGCTGTCCACTACCCATAGCCCATAGCCCGTGGCTGAGCCCTGCAACTC
TCGAGTTCAGAAGACACGCCACTTCAGCGAGTTCAGTTACGAGAAGTGACAGAGACAACG
ACGGCAACTAACAAAACGCATCAGACCACTGAGGAACTACGAGTAGGTCTAACGGCTGTT
GTGTCCAGTTTACAACCATGGTGTTAGTGCGCGATCGGACGGTAACGTGCTACAGTAAGA
TACATTGTGTGGTTTTTGAAGAGCGCGACAAAAAACGAGTGTACGATGCAAATGCAAATC
CAAATGCAAATACTTTGTATGAAATTGCACAGCAAAACTCACTCTCCCATTTCTCGTGTC
TTTCACGCGCCTCCTCCATCGCTCTTTCCTCCTCGTTCTGTCTCCTCTTCTCCTCTCTTT
CCTTTTTCCATTTCACGACGAGCCTTTTCCCTAGGAGAACAGACGCTTGCCGCTAACGGG
TGAAAACCACGCTACTCCGTTTTAAGCCCTAGCGCACTGGCAGGCCAAGCCAAGAACGGC
AGCGGCGAGAAATAAGTGAGAAAGCGAAAAGAGGGGGAAAGGGAGAACGACAGCACCTTC
CACATGTACCTTTGTAAGTACCTTTGTACCTATGTACCTCTGAACGTCTGTCTGTGACCA
CTGACCACCATACGACGTGTTCAACGTCCATATTGTTCGCGTGTTATGACTCTCGGTTCC
CAGGCCCAGACCAGCCCTTTGAGTGACCCTGGGGTCTGATTTCAATTCATATGGACAGTG
CGCAGGGCAATATCACTCTGTTCCGCCCTGTTCTTTTGCTCCTCCCGCCCGCTCTCTCGC
TGTGCCTGCCCACGTCCCTTGCCCATAGCTTCTCACTTGCTGGAACGGACGAGGATTGGA
CGAGGACGAGGAAAGTGGGCATTTTGACAGAATTAACACCATATGACAACTGGAAAAATA
AGAGAGCAACAGCCTCCAGCGTAGCAATGGCACGAACGGGTGGTCAGCCCTGAGAGCTCG
CGTACAAAGCGACGCTGTCTTCTGTCACTTTGGGCACAAGTCCTGTATTTTCTTACAGAG
GGTTTGCCCTCTCTGCCATCCATTTTTAGGCCTGTCTCACTCGGTGTCTCCTGGCCGTGC
GGAATCATAGCCCGTGGAATGCAGCCAAAACGTGCAGTTGCATTCAGGTGAGAGACGGAG
AGGGGAGGGGACGGAGGGAAGAAACGAGAGAAAGGAAAGAAACAAGAAACGACAAACGAA
GGAAACAAAAACGTAGACTCTGCCTGTGGGACATCCGAACAGCTGGTCCTCTTCCGCCGG
GAGAGAAAAGGGGAACAGAAAGCAGTTTTTTGCTCGTAAAGCAAAGCCTCACTACGTCGT
ACCCTTCCCACGATACCTCACGGGTGAGACACAGGGACAAGAAAAGTAATCCTCCGTACA
TGCACCAGAACGGCTCCTCTTGTCGCACAAAATTCCCGTACGTAGGGACGGGCAGAGAAG
AGTGAGGAATTAGGAAATGAGGACAAGAAAAAACAGACACGAAGAGAGGAAAAAAAGGAC
GAAGGAAGGCCAAAGAGGAAGGCGCCACGAAGTCGTACGAATACACCGTATCCGTACGCC
GAACGAGAGAGGATGGACACGACAGGACAGTGTCATCGTCCTGTGTGTTGACTCGAGAGC
CTGCGAAGCCCAAGAAAAGACCAAGACACCAAAAAAGAAACCAAGAACGCCGTGACTAGA
AGACCAAGACGCCCCCAAGAATACCAAGACCACCCAAGAACGCAGGACACGACGACACGA
CAAACATGACGAGGGCACGAACAGAGGCCAAGGACCACCTGAGAGGAAGGGATGGGGGTT
GCAAGCTGCTGCATCGTCGCTGGGAACTCGTGGACGTCGTTGGTGGAATCAGACGCATGG
CGCTGTGGCAGACACGACCTCGTATCTGATACAAGTGAAGGAACGCGCCAGCGCACGCAT
TCGACTGCCGACAGAAGGTATTCTTTCCCCGTCAGCTAGTCCCTGCGACCTCTTGACCTC
TGCCCTTCAGAAGACAGCATCGTCGTACGCCATCAAGTAAACCAACTTCACACTTTGATC
GCTGGACATCCACTTTTCGTGCCTTTTGTGCATTCGCGCCTCCTCTTGGTTCTGTCGGGC
CCTGGCTCTGTGTTGCTGTGGTTTTGGGGAGGTCGTTCTCTCGATGAAAAGCAGAAGAGC
AGAGTAATACTCGTACTGGTGCAAAAGAGGAGAGAGACGAGAGATGAGAGAAAACGGACA
AGCCCCTGTGGGTCCGCTCTAGACTGATGGACCTATGACAGCGCGTTGCGACCCACCCTT
TCTCCCCTTTCCGTGATTCTGTGGGCGGACAAGGGGGAAGGAGGTACAAAGTACAAGCAC
AAAGTACTTGCCCCTCAGGAAAGTGGTGGCTCCCCCAGGCAAATGAATTAAATTTAATTC
TAGAATAACTTCTAAAATCTTATATTGGCTGGCTGGGTACTTTTGTCTGGGGGAAACAGG
GCCAACACGACAAGGGGCCCAGGGCGCCGCCACGCCAGAGAAGGGTCAAACGGCGAACGT
CTTTCTCGCTCCCATGTACCCAGTACAAGCGTCCTGGAGTCCCAGAGTCCCTCTAGGGAT
TGGGGGCCATAGTGCCAACTGGGCGTCGAACCAGTTGACACATCGCTGTAGGACGCTGCT
TCAGTGGCAAAACGGCTGCCCCTGCCCTGTCGAGCCTGTCTTGCAGCCTGCCTGTCACCA
GCCAATCCACCCCTGGTCCGCTCCTTCCTGGCTCCTTTCTTGGCTCCTTGTTGGCTCCCC
ATGTTGAGTCGTCTCGTCGTTCTTTCCCTTCTTCCTGCCTCCTGCCTCCTTCCCGTCTCC
CTCGCTCTTTCCACCCCAGTCTCACTTTCTCAGGTTCGCAACAGCCCGGACTGCACTTTC
CACTCTGGTGTCTTGGTGTCTTGGTGGGCGTCCTGGTCGTCGCTTCTCCTCCTTCCCTCC
TGGCTCCACTTTCTGATTACCCACACACCCATAACCCACAACCACCCACAAACTGCATGC
ACCATCCCCGAACCACCACAAACGTCGCCTGCCACTAAACCAGTCTTTTCCAGTCGTTTT
TTTCTTCTTTTCTTCCACTGCCCCTTCGACTCTGGGCGCCGCGCGCCCACCCACTCGCAA
AAAAGCGGAGAGTGCAGGCCCTGGCGCTCTTTTCCTCTCTCTCCTCTTTTTCGTCGCTGC
CCTCCTTCTTTCAGGCTGGTCTCGTCTCTTCGTCTCTCCTTCGCTCCTGCTCTCCTCTTT
TCCCACCCCTTGCCCTCCCCCCAGTCGCTCTTTCCTCACGTCTGGGTGGTGCTCCTTCCC
ATATTTCTCGTGGCTGCTGCACTCAACTTCCCTCGCTCCTTCCCCAGTCCCATCCACCAT
TCACAACTGCCAAGTCCCAGTCCAAGCAGACCCCGTCCGCCCCTTCTCCTCTTTTTCCCA
TCCTCTTTCTTTTCACGACTCTTCCTACAACCGCCACACCCATTCCGCTTTTCTCACATC
CACATCCATCTCTTTCTCTTTCCACTCCCTGTTCTTTTTGGCAATTTTGGGCTTCTTGTT
TGTCCCTTTTATTCCCAGAGAACAGAAATTCTAAACACAATCACCATTCACAATGTCCTA
GCCTCTGGCTGTCTCGCATTCTCTTTCGCTCTGCCTCTTTTCTCCGTCTCCTCTTTTTTC
GGCAATCAAACTCAAGACGATCGGCAACAACGCCCGCCCTTTGCTTGTCACCAAGAACCT
CACGACTTTGTCACAACGTTACTCGTCTTACTTTCGCTCTTCGCCCTTTCGAGAACCCGA
TCGAACGACCGGACAAACGACAGTGGCGAGCCAGGCCTGTTGAAAACGACAAGGAATAGG
GAAATAGGAACAGAACGACAACCGAATTTTCGACGTTCGACTCTCGACTTGACTCGACTC
GACGTTCGACCTGTCGACTTTTGAAACCCACTCGACGACGTCAACCCGATTGACGACGAT
TGAACCGACGACCTGTCGACGACCGCCTTGCACGATCGCGTGGGCATCTCTCACGACGAC
TTACGACGACTGCGCGCGGTGACCCGACGACTCTCTTGACGACTTCGCGACGAATCTTGA
TCGGATTGGACTCTTCATCGTCCTCCTCAATGCGGATCTGCACCCGCCGCGCCCTACGTC
TGCAAACGGCACGAACGTCACGACCATTGTAGACACTCTTCGCTGTCTCCCGGCTTTGTC
GCCCACTCGGCATCCTTCCTTCGCCTCACCACCCTTTTGCCCTCCCTCGTCGCTTCCTTC
GCCATGGCGGCCTTCGCCATGGGTTGGCGAAGGCCCGACAATATTGCCGGCTCCTCTGCG
CAGGCAATCATGGTCGGGTTCTTCGTCGCAACCGGCGGCCTCCTCTTCGGCTACGACACC
GGCACCATCAACGGCATTATCGCCATGGACTCGTTCCTCTACCAGTTCTCCGGCAACGGC
ACCGTTGTCCGCACACCCGACTCAACACCACCGCCATTACCGGTCAGCCAACAAGCCATC
ATCATCGGCATGCTGAGCATCGGCACCGTCCTCGGCTCGCTGCTGGCCGCGCCCACCGGC
GACTACTTTGGCCGCCGCAAATCTCTGATCGCGTCCGTTGGCGTCTTCGTCTTTGGCGCC
ATCTTCCAGATCTGCTCATCCAACATCCCGACATTACTTGTCGGAAGGTGCGTCCACTCT
CTCTATTCTCTCCTCTTTTGCTCCCACTTGCTGCTGTGACCACACCCTCCCCACCCGTCC
GCCTCTAACATGATACAGATTCTTCGCTGGCGTGGGCGTTGGAACTGTATCGGTTCTTGT
ACCACTTTACCAGTCCGAGATGGCACCCAAGTGGATTCGTGGTACCCTTGTGTGTGCCTA
CCAACTCTTCATCACCATTGGCCTTCTCGCCGCCTCCATTGTCAACATCTTGACCTACAA
GATCAATGGCCCCGCGGCCTACCGCATTCCCATGGGTCTGCAGTTGACCTGGGCCTGTGT
CCTGTCTCTGGGTCTGCTTATCCTCCCGGAGACACCACGTTACCTCGTGAAACGTGGCCA
AAAAGAAGCCGCCGCGCTGTCGCTGAGCCGGCTGCGTCGTCTTGACATCACCCATCCGGC
CCTCCTCGAAGAGCTGGCCGAGATGATCGCCAACCACGAGTACGAATTGGCCCTCGGCCC
GGACACCTACCGGGAGGCCTTCTTCGGCTCGCCCCACCTCGGCCGCCGCACCCTGACCGG
CTGCGTTCTGCAGATCCTGCAGCAGTTGACTGGCGTCAACTTTATAATGTACTACGGCAC
CAGCTTCTTCCGGCAAGCGGGCATCGGGAACGCCTTTACGGTCTCGCTGATCATCAGCAT
CGTCAACTCCGTCTCCACCATCCCGGGCCTATTTATCGTCGAGTCCTGGGGCCGTCGCAA
CCTGCTCATGATTGGTGCGGCCGGCATGGGCGTCAGCCAGTTGCTGATCGCCTCCTTCGC
CACGGCCGCGCCGTCTGACATGGCCCAGACGTCGATGCAGATCCTCGTTATCTTCACGGC
CATCTACATCTTCTTCTTTGCCGCGTCCTGGGGCCCCGTGGCGTGGGTCGTGACCTCGGA
GATCTACCCGCTCAAGGTCCGCGCCAAGTCCATGTCCTTGTCGACCGCCGCCAACTGGAT
CCTCAACTTTGGCATTGCCTACGGGTCACCCTTTATGGCCGGCGAGGGCAAGGGCTCGGC
CCAGCTGGGCGCACGCGTCTTCTTTGTCTGGGGCTCCTTCTGCATTGTCGCCATTGCCTT
TGTGTACTTTATGGTGTACGAGACGAGCAAGATCAGCCTCGAGCAGATCGACGAAATGTA
CGAGCGCGTGCCCAAGGCGTGGCAGAGCAAGTCGTTTGAGCCGAGCTGGAGCTTCCAGCA
GATGCGCGACTTTGGCTTCTCCGAAAGTGGTATCCCACCAGAAGAGATGAGCGACGACCC
GAACGGCAGCCAGACCGGCCACGACAGCGACAACCACGGCGACGCACCGCCGCTATATAC
CCCCCATGCAGCGGGTGGAACGACCTCGACTGCAACAAACACCACATCAATACCACATAA
TACCCCAGCGACGCCCGTCGCCGCCTACCGGCAAAACAACCCACACCGACCACCAAATAC
CCTCGCACCAACAACAACAGCACGCTCCGATACGATCAGCACAAGCACGTCTTCAACAAC
AGCAGTCTCGTCGGCTTCATCATCGTCTGATGACGACAACAAGATGCTGGCCTCCATGGC
ACATGTTGACTTGTCTTATTAATCAAAAGATGCGACGTTTATGACAAACACGCTCTTCTG
CCCTGAACGAAACGAATCTTTTGCTATATCTATACCCTAATATTTCACCATTTTGCGCAA
ACGACCAAAGCGTGCTGTTCTTTTTCACTTCCTCTTTACTCTCATCATCATCGAACGTCT
GGGTTTTATCGGTACCGGCGAAAACAAAACGGGGGTTCTATACCTTTTTGCGCTCTCTAC
AACATTTCCTTTTTTTTGTGTTTACTATGCCCTTTTTTACTGCATCAACATACCCACTCT
TTGCAAAATCGCTCTACTATATTTTATTCCCCCTTTATTTTATATAGTTGCCACTGCTTC
TTTGCTTTTTTTCTGAGCGAGCCTCCTTTGCCTCGCTCATCTTTTCTTGTCACCTTTTTC
ATTAATTATCACTTGTGGGTATTGCTAGCGTCGGAGTTTCATGATCTCAAAGGAGTTTTT
TAGGGGCGAAACAATCGGGAGAAATTCGAGGGACACCACCTACTATCACCAACCTTTTGT
CGAAGCTTGTTCTGGTCATGGAGTTGTGTTGCGGAGGACGAAGCGACGACGGGACGATAC
GACACCGCGACATACGCCCCCCTTACAACACACACGACATGCCACAACGGGTGAACAGAT
CACAGAACCTTTCACGAAAGCGTCTATTACCTTTTGCGTTTGGTTCATATATTTTTCATA
TGTTTTTTTGGATACCTCTCTATCACGCACACACATTCTCTCCTACCATCAATCTACTTT
TGGGACATTTGGGAAATCTTATTATTTTTTGGAATCACTTGGTTAACGGACAATTGGGGG
GACCACTTCGGGATTGAGGGAATATGTTTTTGGTCTATTGTGCTCTTTGCTAGCCAAATT
CACCAGCTTTTTCCCGAGGGAAACGGGGTGTTTATTTTTTCTATATCCCACTACTACTAT
TTTTATTATTGAAATGATGACTACTATAATTTTCGGTTCAACCTCATTTGGCAACTGCTC
ATGTTCGATTCTACAACTATCTACTGACACGAAATAAAGTATCACAGAATATGCCACACG
CCCCAAGGAACTCTACAACACTCACGATGCACATGTTTTGCGGGACATTATCAAAATGAC
GCAGAACCAAGAATCTCGACAAAACAAGCGAGGCTGGCCTGTTTCGACTACATCTGCACT
TTGGTCGAGAGTCGCTCTGGCGCAACCACGGCCGCCGGCCGGTGAAAAGAAGTAGAGAAG
AACAGTCCGAGAAGTGACAGAGCGCTTTGCTGCCGAGAAACTCACCGGGAACGGAGGCTC
GATTCGGCACCGTTCAGGTGAGGTGGTGAATAACAATTTATTGTTGATTTTATCTTCTAT
TATTTGGTCTGCATATATTAACAAGACCACAGAGAGAGAGTATGATCGTCACAGGCCGCC
TTTCGCTTGCACAGCCGTTCCGCGCGCTCGGAAAGGGCAAACTGACAGGACAGACAGGGC
ATGGGCCCTGTGTTCTTGGGGCACTTGTACAAGTACACGTCCAGCCCTGCTGTCAAGAAA
GACCACGGACAGATTCCAAAAGCGAACAAGGAGGTTGAGTGAAAAAGGGGAAGGATGGTC
GGAGTCAGTAACCCTGCGGTGCAACCTCCCCTCCTTGTTCCTTGTCTCTCTCTCCTGCAG
AACGAGACAGCATCTGGCTATCTCTCCGTCCCCTTGTCGACATACTGCCGACGTCTCCGG
GCCGCAGCCAAGGCCGCTTCCCTTTTTGTCTCTCTAAACGGCCCTTTGTGACCCATGCTC
TGCGTCCTCTGTCTGGCGTGAATCAGATATCAACCACCGCTTTCCCTAAAGAAGGTATGC
ACTGTCGGTCTTCCTGCCTCTCTCTTTGTTTTCAAGCAGCCCTTTTTCTACATTATATCG
ACCCTCGACCGAGTTTCCTCCATAAGGTTAACACTCTTCTCATCCCCTGGCATGCCCGGT
AGAGCTAGAGCCGGCCAGCGTCACCGTTTCCTGCATGTCGGCTCTTCTCCCTCTGATTGT
CCCTGGTACTCGGGAGTGCTGCTTGAAGAGGAACGGGGACATAGCTCCAAGGGCACTCCT
GCTTGCGCTCATCGGTCCTATTTTTATGCTTGTTATGCACCACCACAAGCGGCCGCAGCT
CCAGCTTAGCGAGCTGTACTAAACATCTAATCAGCTCAACATGGTTTTTTCCTCTTTATT
ATGCGATACGCGTATGTTTGGTACCGCCCACATGTGCCCATACGTGCCCTTACGACGAGA
GGGTCCGGCAAGGCTCCGCTAGCAAATCAAGACATGAAAATTGACGACACCAAAAAACTG
GAGAGAGTCTGGGGAAGCGAGACCGGAAAGAGGAAAAGAAAGATAAAAGGACAAGAAAAT
CAAGATGCGGCCGACGCACGCCCGCGCGCCATGCGGTTCTGGCACACCCTCTTCAAGGGA
TCGAGACGGCCACGCTGCAGGTTTTTGTTTCCTCGCGTTTTTGCTCTCCATATGGCCATC
TTTTTATTCATTGCCTTGTGCTAATTACCCCGTACAGCTTTCGTTTTTACAGTTACTGCA
CTGTAGTCCTGTCGAAAACGCCTCTGTCTCCAGCCCACTCACAGGGAAAGGAGGGTGCAT
AGGGACCACCCACACCCAATCCCACACCACCAAAGCAACGACTCTGGGGAAGCTGGTGGA
CGACTGCAAAAGCGTGTGAGTGGATCTCGCTTCTCCCCCATGCCCACCTGGCAGCCACCA
CCCCTCTTTCTGATCGGCCCTTTGTTGCTTTTTTCTTATTTTCCTGCTGCATGGCGGCCG
TTTGCTCCTAACCTCTTTCTGTCAAAAAGACGACGGAGTGCGGTCCCTTTTCCAACGATG
TGCGACAGTGTTCCAGTGTGCTTGCTGCATGCATGCATGTCGCTTTTCTCCCTTGTTCGT
TTCGGCTGGCACCTCTTTTCCCAGTTTGTGGGGTAGCATCTCTCCTCGTGGCGTCTCATT
GGATGTCGGAACAAACAGGAGGGGGCGTCCTTCTGACAACCTCTCATCCACAACACAGCC
GCGACGTGACGTTTGTCTCTTATCCTGTCGTGTGATAACAAGGGATCCCGGCCCCGCTGA
CTGTCGGAGCCACGGAAGATGGCGCCCCGACCCCGACGCTGATCCGAGACTGCTGCTCCG
TAGCACCGCCGGCCGATCCCTCATCGAGTTACACAGATCGAGGCTGTCTTATCATGATCA
CCGATACACATCGAACAAGAGTTTATTCTTTGTGGGCTTTCCCTGTTAACAGATGAAATG
CGGTTCACTTTCTGACAAAAACTACAGAGACGGTCAACAGAACTGGTCGCCCTGGATATT
CACATTGCCTGGACATCGTCCACGAGCCTTTGAATTTTCCCTATTCATTCATCTCACATG
GATTATCTCATAAGATTTATCGCATATGAGATTCTCACTTCATTCAGCTCTTTCTTATGA
GATGTGTCTTATGAATCGTCACGTGACACAGGTTCTACATCAACTGTTGGTTTGTACGAG
TGTGTACATCATATAGTGCACAATGAGCTATCATCTCAATGGCCGCTGTCAACTACTGCT
TTGCAGATGCAAGTTCGCATTGGTAATGCACTCGAGTTTTCTCTTCTCTCCTCCCTTCTC
TCACAACTCGCCTAGTTGAAAGTTCGCGGTCAATCCGAACTTTCCTTTGCAAGGCGGATA
AGGCGAGATGATGCTTGTCTTCAAGGAAGGCACGCATCGTATCACTTGCTCTTTCCTACG
GTGTTACAAAAATGATGTGCCCCGTCGTTCTTTCGAAATAAAAGTCCCAAGTAGGCGATA
CAGGAAAGAGCTACCGGTGCAGAAAAAGGGGCCAAACAAACATTTAAAAAAGGAAAGATC
CGCAGTGGGAAAGAGGCACTGGCGCCTGGCGTTTTGGAGGGAAAGCGCAAAAGGAGGGTT
TTCGCCCATATCCTGCTGCTGCGATATTTCACCAAAATGGTTGTCGTCATTCGATGCCCA
ACAACAACAAACAAAAAAAGAAAAGTACAATTGAGCGACTACCGGCCGCCGTCGCCAGCC
CGCGCAAAGTACACGCCTACTAGTGCCCAACACACATTGCGATCGCGCAGCGGCACTTTA
GATGGCATGTCATGGTGCGTCGTTCGGCCGCACACTCGCTTGTACTCGCGGTGTACTCGA
GCTGATCGATGCGCTTGGTGGCGATGATGACTGCATGTGTCCGCTGCCGCCGAAACAGGC
CGAAGGACGATGCAGCAGCGGATGTACGCCCTTGCCCTGCATAGGCTGATTGCCCATTGC
CCTGCTTCCCGGGCGATGATGTACTGCCGCCCGCATCTTTTGTGTGCTTCCCAGCTGCTG
AAGAGCTCTGCTTTTGGCTTCATTTAGAGCTCTCCTTCCCGCCTATCTCCCTGCCTTTTC
ATCTCCTCTATCACGTTCCTCATTGTTGGTACCCTCGTTACACTCGTTTCGAGACACATT
TGAGAGTCAACTGTTGTTTCCCTCCCCCGTATCTATTCATCTTTACTTTCGAGAGCTATC
GCGGCATCTATCACCACTTTTCAACTCCCCCACGCTTACAAGCATGGTCTCTACGTCCAT
CGTAATGGCCGGTGCTTGGTGGGCGGCCACGGGCCTGTGTGCCTCGCCGCCGCCCGCTGT
CGCATACTCCGATCCCCTGTGGCACGCCGTCAATAGCACAGGTGCTGGCAACGGCACCGG
AGCCGGAAACAGCACCGGAGCCGGCAACTATACCAGCTCTGGCAACAGCACGACCAATGG
CACAGCCACATCCACCACTTCGGCCGCTAGCGCCATGTTCACCGTGCCTGAAGAGGCGTC
TCTCGGCCAGAACGTCCTGCCCTGGATCAACGACCCGAAAGCCATCGACCCGCAGTCGGT
GTGCCCTGGTTACATTGCAACGGTGGTGACTTCCAGCGGAGGGGCCGGCGGCAGCAATGG
CAGCAATGGCACGTCTGGCGGCGGAAATGGCACGTCGACGGGTGGTGGTGCTGGGAGCAG
CAACAGTACATCGACCGGCAGCAACGGCACAACGTCCAACCACTACCAGGACAGCCACTA
TGACCAATTCAACGCCCGCCTCCACGGCGTCTACGGCAAAGACAGCAACACGACCGCTTC
GGGTAGGAACTCGACTACGTCCGGCGGTAACTCCACGACCACGGGAGGCAGCACGCCCAA
AACCGGCGGAAACACGACTACCCCGGGCGTTGGCGCCACCTTCACAGCGTACCTGGGCCT
CGCCGGTGACGCTTGCAATGTCTACGGCAACGACATTGAGCACCTGGTGCTGACAGTCGA
GCAGCAGGCCGCCGACCGCGTGCGCGTCAATATTGCGCCGCGCTACATCGGCCCGGAGAA
CGCTACCTGGTTTGAGCTCCCGGAGGCGCTGGTGCCCAAGCCGTCGGGGACATACTCGCC
GCCAGCCGAGCCTTCCTCCAACTTAACGAGCGGAACGACTGGCTCCAAGTACGGCAAGAG
AAGCAAGCCGTTTGCCAAGACCAAAATGGGCCGCAGGGCGTCGCAGCATGCGGCCGCCGG
CGGCTCGCTCACGCGGTCGGACCTGACCTTTAGCTGGTCCAACGCGCCCACGTTTGGCTT
CACGCTCACCCGCAACTCCACGGGCGACGTGCTCTTCTCCACCAACGGGACAAAGCTCGT
GTTCGAGGACCAGTTTATCGAGTTTGTCTCGCCGCTGCCCGACAATTACAACCTATACGG
CCTCGGCGAGGTCATCCACGGCTTCCGCCTCGGCAACAACCTGACGCGCACCATCTTTGC
GGCCGATGCCGGCGATCCTATCGACGGGAACATTTATGGTAGCCATCCCTTCTACCTGGA
CACGCGCTACTTTGATAAGGCCATGGGCCAGTATGTCGCGAACGTCACGGCCGGTGGTGC
GGGTGGCAGCAGCAGCGGCGGCAGCAGCGGCGGCAGCAGCGGTAGTAACGGTACGACCAC
AGGCAGTGGCAACAGCACAACGACTGGCGGAAGTAACAGCACCACTGGCGGAAACAGCAC
GACCGTCAGCAACTCTACAACTTCGAGGACATATGCCAACTTGGGAAGGGCAAGCAACGC
GACGTCTTCGCCCAACTCCTCGACCACCGAGTACGAGTCCTACACGCACGGCGTCTTCCT
CCGCAACGCCCACCCCCAGGAGGTGCTCCTGCGACCGTCCAACATCACCTGGCGCGCTCT
CGGCGGCGAGATCGACCTGTACTTTTACGCAGGTCCCTCAGCCACCGACGTCATGCGATC
CTACCAACAGACCACCGTCGGCCTGCCCGCCATGCAGCAGTACTTTGCCTTTGGCTACCA
CCAGAGCCGGTGGGGCTACCGGAACTGGACCGAGCTGCAGGACGTCGTCGACAACTTCAA
GGCCGCCAACATCCCGCTCGAGACCATCTGGACCGACATTGACTACATGAACCAGTACCG
CGACTTTGACAACGACCAAGTCCGCTTTGGCTATGCCGAGGGTGCCCAGTTCCTCAGCCG
CCTGCACGCCAACGGCCAGCACTACGTCCCCATTGTCGACTCGGCCATCTACGTACCCAA
CCCGGACAACAAAAGCGACGCCTACCCGGTGTACGACCGCGGTGTCGCTGCCGACGCGTT
CATGCTCAACCCCAACGGCTCGCTTTACATTGGCCAGGTCTGGCCAGGCTGCACCGTCTT
CCCCGACTGGATCGGTGCTGTGCTCAACGGGTCCGGTGCGTTCGACTGGTGGACGAAGGA
GATGGTTAACTGGCACAAGAACGTGTCCTTTGACGGCATCTGGATCGACATGTCCGAGGT
CTCGTCGTTTTGCGTCGGCTCCTGCGGCAGCAACAACCTGACGCTCAACCCTGTTCACCC
CAGCTTCCAGCTTCCCGGTGAGCCCAACAACCTCATCACTCAGTTCCCAGAGAACTTCAA
TGTCACCAATAGCACCGAGGCTGCGTCAGCGTCGTCGGTGGCCTCGGCCCAGGCGTCTGC
GACCTCGATGTCGTCCTCCTCGTCGACCAGCACCAGCTACCTGCGCACGCAGGCCACGCC
CGGCAGCCGCAACATCAACTACCCGCCCTACGTCATCAACAATGTCCAGGGCGACCTGGC
CGTGCACGCCGTCAGCCCCAACGCGACGCACCACGGCGGCGTACTCGAGTACGACACCCA
CAACCTGTTCGGCCACCAGATTTTGAACGCCACTTACAACGCCCTGCTGTCCGTCTTCCC
TAGAAAGCGGCCCTTTATCATTGGCCGCTCGACCTTTGCTGGCTCTGGCAAGTGGGCCGG
CCACTGGGGCGGCGACAACACGAGCCTCTGGGCCTATATGGTCTTTTCCATCTCCCAGGC
GCTGTCCTTTTCTGTTTTCGGTGTGCCCATGTTCGGCGTCGACACCTGCGGCTTCAACGG
CAACACCGACATGGAACTGTGCGCCCGTTGGATGCAGCTGTCGGCCTTCTTCCCCTTTTA
CCGCAACCACAACACCCTGAGCACCATCTCACAGGAGCCGTATGTCTGGGAGACCGTCGC
CGAGGCCTCGCGCACCGCCATGGAAATCCGCTACAGCCTGCTGCCCTACCTCTACACGCT
CTTTGCCGACGCCCACGACTCCGGCGCCACTGTCATGCGCGCGCTGGCCTGGGAGTTCCC
CAACGAGCCCTGGCTGGCCGGTGCCGACCACCAGTTCATGCTGGGCCCGGCCTTGTTGAT
CACACCGTGTCTTGAGCAGGGCGCCACGACCGTCAACGGCGTGTTCCCGGGTGGGAACAG
CAGCAGCGGAAGCGGCAGCGGTAGCGGCAGCAGTGGAAGCAATGGTACGAGCAACGGCGG
CAACAGTACCGGCGGTGGGACCAGCACTGGAGGTAGAAGCTCCACCGGCTCTTCCAGTTC
AACGTCTTCCACGTCGTCGTCTTCCTCGTCTTCGTCCTCTCCCTCTTCTCCCTCTCCCTC
CTCCAAATTGACGACCTTCGCCTCTAACTCAACCTCGTCGTCCAACTCGACGTCCTCGTC
CAACTCAACCTCCGCATCTGGTTCGTCCTCTCCATCGTCCGGCACGCTGTGGTACGACTG
GTACAACCAGACGGCCGTCAACACTTCTTGGCTGACACCCGGTAATAACGTCACGATCGA
CGCGCCCCTCGGCCACATTCCCGTCTTCGTCCGCGGCGGCTACGTGCTGCCCATGCAGAA
GCCCGGCATGACGACCGCCGAGTCGCGCGCCAACGACTGGAGCCTGCTGGTCGCGCTCGA
CACCCGCGGTGCCGCTGCTGGCCAACTGTACCTCGACGACGGCGAGAGCGTGAAGCCCAA
TGCAACGACGTGGGTGCAGTTCGCAGTGGCATCGGGCCAGCTGACGGCCACGTCCACGGG
CAACTATACGTTCAGAGGCAGCGGAAGCTCCAACAGCAGCTCCAACTCAAGTAGTACGCC
GCCCGCTCTAGCCAACGTGACTATCATGGGCGTGGCGAGCCAGCCGTCCAACGTCTCGTG
GAACGGCACGGCCCTCGGCAGCAGCCAGTGGACCTACGGCAACAGCACGCAGCTCTTGCA
GGTGAACGGCCTGCAGAACAGCACGAGCGCCGGTGCCTGGAACGGCAAGTGGATGCTGTC
GTGGGCGTAGGCGAAGAATAGGATGTTGTGCTCCGGGAGTTTCCTTTTTTTAGAGTTTTA
AGGTTTCAATTTTGTGCTTCGTTTCCGTTCTTCTCACCTTCCTTTATATTCGGATTTCCT
TAGTAATTTTTAATTAGAAGCGAGTCGTTTCGTGTTCACGCTTAGTTAATCGTCTTCTTC
GGAATAGATTTCAATATTATTTTGGTCATAAATAGTTAATATGTACTGAGAACATGCGTT
TTTCGAACCGCGTTGTGATTGTTGTGTCCTCTTTCCGTAGTTCATCAAGTGGGAAGAGTG
CTGCAAGATTCAACTTGGCCCCGTGAAACGCATTGCCAATCTTGTATGTTTTATATAAGA
TTGTCCTGCTGCTGCTGCCGCCGCAGCTCGTCCCGGAAGGCGTTTCCGGTGTTGCCACTG
TTGTTGTCCTCACCGCGGGCCGTCCGCGGCCGGTGGGCGTCGTCGAACCGCTCGTCCGTC
GGCGTGCCCGCCAGGCTGCCGAGGGAGTCGCTATCGCGGCGTGGCCGCTCCGGTGCCGAC
CAGTGGTCACCCGACAGCGTCAGCGACGGAGGGCCACCGCCATTCTTGTCGCGCGGCGAG
TCGGCATAGGGCGACGACGGCTTGCGGCCGACATTGGTGTTGGACCACGACATGCCAAAG
TCGTCATAGCCGTCGTCGTTGCTATGGTCGTTGTTGTTGTTACCACCGCTGCCGCTGCCG
TTCTTGCGCGCCTCGCGGTTCTGCAGATCGATGGCGTCCTTGCTGTCCAGGTTGACGGCG
CCCACACGCTGGCGGCGCGACTTGCGCACGCCGTAGCCCTTGGACCTACCAAGCTCGCCC
AGCTTGCCGAAGCGCGACCGGCCCATGACGTTGCCGACGCCAATGCGACGCGCGCGGTGG
TTCCAGATGCATGTTCCCACGAGCATCAGGGCAATGAAGCCTAGGATGCACGGCAGGCCA
ATGTAGAGGGCGGCGCCCGAGGGCGCGTCGGCGGGCTTCTGGCGGTACGGCTGCGGGTTG
GCCACGGTGATGACGGGGCCGGCAATGTGCGTGCTGCTGTTGCCCGTGGAGAGGTAGGCA
AGCGAGATGCGAATATTGACGCCCGACGACGTGGCGCCGTTGAGCAGGGACTTTTCGACG
TCCCACGCGTAAAAGGACCAGCCAGCAGCGAGGGCGTTGGACGAAAAGGCCTGCGTGGTG
ATGGCGCCCGAGGTCTCGTTGAAGAAGTTGCCGGTGATAATGACGGTCGTGTTGGGTGCG
GTCGAGAAGAAGCTGGGGTCCCAAGTGACTGCCAGTGTTAGCTGTGCACCACTTTCCATT
ATCCTGCTGTCCACATGTCTTCAGAAAACTCACTGTAGTATGTGATACCTGGGTTCAGCG
TGCTGCCGTTGGACGGCGCGCAAAACGGCGCCAGGTCACCGTTGACGTTGCTGCAGACGG
GGAACGAGCCGGCGCCGTTGGTGGCCGTGGCCTCGGGCTGCTCGGTGGAGGAGGCCGTAC
CGCTGACGGTGGGCTTGGCCGAGAGAACGGTGGGCGTGCCGCTGATCGTGGTCAGTTGGG
GCGTGATGGTCTTGGCAACGCCGTCGTTGCCGACAGAGACCCAAGCGTCGGTGGGCGCCA
GCGGGGCGGTCGTGGTATCGGCAGCTGGGACCGGGACCGGCGCGGGCGAGGCGAGGACGA
CGCTGGCGGCGGCCAGTATGACCGCCAACAGACGGCGATGTGAAGGCATTTTGAGGATTG
AGGAGTGTTGTTCGAAGAGAGCGTGTGAGATGTAAAGCGAACGGTAAACAACGAGATTGT
GTGCGTGTTAGAGCGAGCCGAGAAGAAAGACGCGTCTAGGTCGACGTGATTTGTCCGTGA
CGATGCTGGAAACCGGACGAGCTTGAACAAGCGATAGAAAATAAAAGCAACGATGCGGAA
AAGAAAGCTGCAAGAAAGGAGTGTGTGATGCAGCAAGCTCAAGGAGCGCGAGCCGGCATC
GACGCAGCTGGGAAAGCAAAGTGCACAAAAAGCAAGGGAGAAGACGAAAGGGAGGGACAG
ACGTGAAGAACGTGAAGCAACAAAAACGAGGGAGAAGAAAGAAAGACAAAAAGAAAAGAA
AACAAGGACGTGAAGTCAAAAGATAGAGAACATTAGTGCAGCGTTCCTGTCGTCCCTCGT
CCCTTCCCTCTCCAAGAACCGGGGGTTGCGGCGCTGAAGGCGCGCCTTGCATTGGCTCGC
ACCTGACAAAATACGACCTTCTTTTGCCCGCCCCCCCCCCCTAATTTAACTTTAAAAAGC
CCGCAGATAGCAGAAGAATGGACACTGTGGAGGGGCTGATCCACTAATAAAAAAATTACC
CTTTGGGGAAAGAGTCGCCCGCCAAGCGAAAAAGGGCCAGGACGCTTTTACCCCTTTTCT
GATTTGCACTGTTCGCGAGCGCGAGGCAGGAGCAAGCGTCAACAACACACACGGCAGGAG
CGAACACGAGTAATACTGCGCAAGCAAAGGGAAAGAGCGTCGAAGCAAAATGGTATGCCA
AAAAACCAATGCAATTAAACCGTGTAGAAATGTGAGAGAAAGCAAACAAAACAAAACGCA
TCCTAGATGTCTATATATACAAAGCCCATGCTCTTCCAGATTTTATTGTATCAACCCCGT
TCGCCTCGTGGCCTCACGGCCTAGTGCCGCCGCTTCTTCTTCTTCTTCTCGCCGAAGGCC
TCGTCGTACACCTCGGCCACCGTCGTGTCGCCTGGTTTCCGCTTGGCCGACGGCGCCTTG
CTGCTCTTGATGCTCACCGTGGTGCCGCTGCCCTTCTTCTTGCCGCCGTTCTGCATCGCC
GTGGCCACTTGCCGCTCCGCGTCCTCCCAGCCCGGCACGTCGCTTTCCTCGACCTCGTAC
TGGTCGAGAGGCAGGGCGTTGATGAGCTCGCGCTGCTTGCGCCGGCGCACCTTTTGCTCG
TCCTCGTCGTCGCTGCCAACTTCCTCCTCCTCCTCATCATCCTCATCCTCCTCCTCCTCG
TCGTCCTTGGCGTTGAGCTCGTCGTTGAGCGACAATATCAGCGGCTTGAACTGGTCGTCG
ACCACCTCGTCGTCGTGCACGCCGGTGGCATTGGCCCGGGACACGCCCAGGGGACCGCGC
GTGGGGCGCGCCAGCTCGGCCTCGACGGCGGCGGCGACAATAGTGGCAAAGTGGCCGGTG
ACCTTGCGCAGAATCTTGATGAACATGGCCATGAGCTGCGAGACGGGCAGCGTCAGGTCG
GCCGAGACGGTGTCCATGTCCTTGCGCTGCAGGCCGATGCCCAGCAGGATGCCTTGCATG
ACACCCGTAAGCTCCACGCTGGCTCTGTTGCTGTTGCCTTCGCCGTTGGCGGCGGCAGCG
GCGGCGGCAACAACCCCGGACAGCTTGGGCGCGCCCAGCTTGCCCGTAAAGTACAGGTTA
GCGACGGTCGGCACCAGGTCCAGAATCAGATGGTAGTCGAGCATGTTGTTCGCATACGAC
TCCAGGCGCTTCAGGTCAAAGGGCGTCAGCAGGGTGTCCAGCTCGGTCTTGGTGAGGGCC
GGCGGTGCGCCGCTGCTACCGTTGGCGGCGCCCTCCTGGTCGGCGAACCGCGCCGCACCT
ATGCGCGCGGCCTCGCTGATGCTCAGTGCAAACACGGAGCTAAAATCACGGAACTGGTAG
GACAACAACGACAGGTAGCGGCGGTGGAAGTCGCGCGAGAAGGCGCCCAGCCACGAGGCG
TCGCCGCTGGTGGCGCTGGACTCGAGCGGCCGCAGCATCACGCACGTGTGCTCGCCCGTC
AGCTCGTTGGCCGTCTGGCGCAGGTACACGGGCGCAAACGAGGCGCGCTTCCAGAACTTG
AGCAGCTCGCCCGTCAAACCATAACTGACACCGACGTAGTCGAGCGCCGGCGGGCGGCTC
TCGGACAGACGCGAGAACAGCGGCGGCATCGACTGGATGTCGCGCACCTTGACGTCGTCG
TCCTCGAGCAGCGAGGCCTGGGCCAGCTCGGCGTCGGTGACGCGTTTCATGGTGGTGGCG
GACGCGCCGTGGTGGTTCTCCACGTTCTCCAGCTCGGCCTCCGACAGGCTCGTGAACTTG
CCGCCGTAGTGGTCGCACAGCAGCTCGAGGGCTCGCGCGCCGTAGCCGCTGCGCACGTAG
TTGGGGTTCGTGGCGATGCGCACGACGCGGGCACCGGACAGCGACGCGAACCCGTCGTCC
TGGAACTGTTGGCTCACCAGCCAGGGGATCAGGTCGCCCGCAGGGCGTGTGCCGCGGCTA
AGGGCGTTGAGCACGCTGGAACGGCTGATGCGGCCCTCGAGGGCCACCTGGATGACACAC
AGCGGCTCGGGCAGGCGGCTGCTGTCCTCGGCGATGGGCGGCACCAGCACAAACAGCTCG
TGGGCCGGGGCGTCGCTCATCAGCTGCAGGTCGTCGGGGGTGTTCTTGTAGTGGCTGGAC
ACGTAGAGCGCGACCATCTGCTGGAGGAAGCGCTCCGACACGGCGTGGAAGGAGAAGAGG
GTGTCGCGGTTGACCTGCAGCAGCTCGCACGACGAGGGCGCGGGGCTGCCGCCCTGGGCG
CGCGGCAGCTTCGCGTCCAGGCACAGTACGGTGTTGAGCCATTTCTCGACGGCGTCGCCC
TGGGCGTACCGGATGGGCTCAGACAGCGTGATCTCGCGCAGCGTGCGCGACCCGCTGAGG
CCGCCGCCCTGGTAGTCCAGGGGGTCCTGCACCTTGGCCGCACGGCCGGTCGAGCGGTCG
GCCACCGTGGTCTTGCTGTCCTTGGACGAGGAGGCTGCGTTGCCGCCGCCGCGCGACTGC
TCGCGCAGCTGCTTGATCAGCTTGAGCGACAGCGAGCGACCGGTACCTTCGTAGCCGTTG
ATGGTCGAGGCCATGAAGACGAGGTAGGGCCCCATGAGCTTGCGCACGATGGGAAGTGGG
ATGGCGGCGGCCTCGTCAATGACGAGCAGCTCGGCCTGGCCCAGGACGTGGGCGTCCTGG
GGGCGGATGTACTGGATGGTCTGGCGGTGGTTGCGGTGAATGTTGACGCGGACGACGGGC
TTGTTGGCGAGGTCCGGGTTGGTGGACTGGATGATGGTGTAGTCGACGTGGTCGAGGTAG
CCGAGGGCGTCGAAGCCGCGGAAGACAAAGTCGAAGAGGGTCTTGAGGTTCTCGGGAGAG
GGCGACGTGATAAAGATGTTGGCGTAGCCGTGCGCGACAGCGGCGGCCACAGCCACACCC
ATGGCGGCGGACTTGCCACGACCACGGGCGGCCGTCAGCGCCACGGTGCCCTGCAGCGAC
TTCTCGGCGAGGGCGTCGGTAAAGGTCAGGAGGGCCTGGGCCTGGTCGAGCGTGCGCGCG
AGGGGCACGAGGCTGCCGATGGGCGGGGTGTCGCTGAGCGAGTCCTTGAGCTCGTCGAGT
TTGCGCTGGTTCTCGGAGCGCGAGCCGCCCTCGCCGTCGTCGTCGTCGTCGTCGTCGCTC
GGGGGCGGCAGCGGCTTGACTTCCTTGCCCTGCGAGATGGGCAGCACATTGAGCTCGTCG
TCAATGACCAGACATGCGTCGCAGCCGCCGAGCGACAGGATGAAGCGCTCGTTGAAGCGC
GGCACGACGTCGGTGTGGGCCTCTGTGCGGTAGCGCGAGTGGACGTCCATGCTCATGGTA
TAAAGCTGGCGCAGGCTGGTCATGCTCTTGAGCAGCAGCACAACCAGACCGCCGCCCTCG
ACGGTCTCGACGGTGCGGGCCAGCATGTTGGGGGTCAGGGCCTCAAAATCCTGCAGGATG
CACATGCCGTAGGTGTTGCCGAGGATTTTCTCGGTCTCCTTGTAGTAGACGTAGCGAATG
TCGTGCAGCGAGACGAACAGCTCAAAGGGGTCGTTGGCGTTGGGCTCGCGGATGCCGCGC
TTGATCTCCTTCTTGATCTTGGCTTCGCGCTTCTTGCGGTGGCTCGTAAAGTCGAGCAGC
TTCTTCTTGTAGGCCCAGAGCACGGACTTGTTCTTGGGGGTGACGCCGGCCGAGGAGCTG
CTGCTGCTGCCGCTGGCGACGTCCATGCTGGCCATGATGTAGTGCAGGTGCACAATCACG
TCCTTGGCGCGGTCGCCGACGACGACGAAGATGCTGCGCTTCTTGCTCTGGACGCCATTG
CGGATGAGCGTCGGGATGCGGGCGTCGACGGCTTTTCGAGACATGGTGATGTTGTGAAGT
TGTGAGGGGGGGGACACAAAAAAAGAAGGACAAAAGGAGACAAGATTCTCCTGAGAAGAG
ATGTCGTCGACAGGGAAAGAAGCAACAAGTCCACTGTCTAAACAGGAAGGCTCACCTCGC
AGTCGTTTTGAATTTTCCTGGGTCGTTCTTTCTAACAAAAATTTTGGCGGAGAGCGCCGT
TCTGCCGGGCGGTCAAGGGTGGCAGAAATGGCTGCGCAGAGTAAAAGTGGGTCTATCAAA
AAGGCTTTCAGAGAGCGAGAGAGCATGAGAACGAGGCAGATGAGATTTACGGCAAGGACT
TTAATTGTATCTTACGTCGTACAATCTACTTACTATAAGTTCAGTGGTGCTCAATGTGTT
TCATGATTCAATGTGTATTATATTCCGGCCACGTCCACCAGTTCCATTCTACCGTGTATG
ATGCGACTGAGAGATCATGCAAGCGATGCGCGAGGCAAAGAAGAGAGTAACAGAAGCACG
TCAAAGCAAGGCAAACAGGAAAGAAATGAAAAGACATAGGAAAGAGGATGAAGGAGGATG
AAGAAAAAAGAAAAGAAAAAAAAAATTCTAGAAGATACTATACAGACGGGAGAGGTAAAA
TGGAAATGAGAAACGGAAGGAAAGAGGCTGGGCGAGGTAAGAAAGAGCCTCGTACAACCT
CTCCCAGAACAATGTAAGGCCGCACAACCACACGCTTACGTGCGGTCCAGCTTCCGCCGC
AGGACGCGCGTGCGCTTCATCAGCTTCTTGTACTTCTTCTTCTTCATCCGGAGCTTCTTC
TGGCGCTTGACGCTGATGGCCTCCATGCGCGGCAGGCCCGCGGTGCCGTCGTGGTAGGCC
GACGGCAGACGGTGCCGGTGCAAGCCGCCGCGCTGGCGCTGCAGGGCCTCCTCGGCGCCC
TCCTCGAGAATCTGCGGCGAGTGGGCGACGATGCGCACCTCGCCGTTCTCGTCGAGCTGC
TCCTCAATGGTCAGGATGGCCTTGAAGACGCGCGTGCTGCGGGGTTCGGCGTCCTCGCTG
TCCAGGAGGGCAGCGCTGTTGCCGGTCGAGGACAGCTCGCCACCGTCCAGCTCAAAGGTG
ATGGTGCCGGGCGAGGAGACGGCGTTGCCCTCGTTGGCAGTCTCGGCAGCAGCCGCCTCA
GCCTCGGTCATTTCCGGCACGGGCGGCGGCGGCGGCTGGAACGGCAGGAACTGGCCCGAC
AGGGCGTTGAGCTGCACGTAGATGCCCGCGTCCGAGCCGTCGGCGTTCTTGAACTCGAGT
TGTGAGGACGAGGAGGAGGCCGAGTTGCTCTCGCCGTTGGCGGCGGCGGCCGCCGCCGCG
TCGTCCTCGAGCTGCTGCTGCAGCTGCTGGCGGGCAAACTGGGCCTGGGCCTGGGCCTGC
TCCTTGGCCTGGCGGGCGCGCGAGCCGCGCTGGGCAGGTTGCGTAGCCGTTGTCGATGTG
GCGTCGTTCACGGACAGGCTGGCCATGGGGCCTTCAAGATCGTTGACGGCGCGCGATAGC
GTGCGGATCACATCGGACGACTTGCCGCGGCCGCTGCCGGCGCGTGGCGCAAAGATGGCC
GCAAAGGCGTCTTCCGACACAATCTTGGGCAGGCTGTGGGTAATGGAGATGGGGCGGTGC
TGCGAGAAAAAGGTCGAGAGGGCGAGGCTCTCGACGGGCAGGTGCTGCGTCGAGGGCACG
CTGGGCAGTTTTTGGACAGACGGCCGGGACGCGTCCTGCTTGGCCTTGCGTTTGCGCTTA
AACGAAGACGACGAGGAGGAGGAGTTCGAGGAAGACGAAGAGGAGGAGGAAGAGTTCGAG
TTCGAGGGCGAAGACGGCACACCCGGCAGGGCTTTGGAGCCGTTGTCCGGGCTGGAGGGC
TTCGACGACGAGTAGCGGCGCTGCTGGGGCTGGTGGCTGCGGGACTGGTGTATTATCTGG
CCGGGCTGGATCTGGCCGACCGACGCTGCTGACGACGGTGCCGACCAGTGGCCGGACCGG
ACCAGGGCAGCGGCCGCTGGTGGTGCAGCGGAGGATGACGCCACCACACGGCGGACCGAG
GGAAACATGGTGGGCGGAGGAGGAGAAGGCCGATGAGAGGGGAGTAAGGAGGGCCGAGGA
CGAGATAAGGGTAGAGAAGAAGAAAGGAGAGTCCCAGACGGACTCACGAAAATACCAATG
CCCGTCTCAGAGGGGTCGAAACGGGGGAATGACGGGGGGTGGGAGGTTGGGGTGAGGTGG
TGGTGGTGGTGGTCAGGCGTCCGGCAGACGGAAGGAGGAAAGAGAAGGAAAGGCGAGAAA
AACAGGCGTAGCGAGAAAAGTCGGTATGCGGATGACTAGTTTTTGCGGGATTCGCTGGTC
GCTCTTTCCCTGTGCTGTGCCGCCGCCTATCTGCTCACTTTGCGGGTTTTTTTGGCACCC
TTTCGTGGGGTTCTTTAGGCCTTTGGGGGCTTTGGGGTCTAAGACTTTAGGGAGGTCGGC
TGTGTGGCGGGCAAAAAACTTGGCGGGTGTAGGCGCTACGAGAATTGCCGACGCCTGAGG
CACGCAAAAAATGGCCTGCACAAATGCGCTGGCGGCGGCTACAGCGCAGAACGTCCAGAA
GGGAAGGGGCGAACGCGGGCGGGTGGCGCGCGCAGCCCACCAATGATAATGATAGCTGAT
AGCCGTTTCTGATTGAATGGCCGCAACACGCCACGAACGATAGGCTGTGACGAGGCAGAG
CAATCTTCAAAAGTACAAAGTACGCCATCGACCTGAGAAAGGCGGCCATACATCAAGACA
TGACGACCGCTTGCAGCACCAACAATGACAACCGCTGGCCGTTGGCCCGAACAGTCTTTG
TTGTAGTTAACCATCATTCAACGGCGCATGATCACATCGTCGATTTGGCATCAATATCGG
CATCGTCACAATTGCACTCTTCGCTTCACATATCCAAAATGAATAGTAAATGGTAAGATA
GTATGAAATTAAAAACCTCCTGTGCGGAAGCAAAGAAAGCCTCCCCCGTTTCCCGGTGCC
CGATAAGTCCCATTCCCATCATGAAGAATGCCGCCAAAGAGGGCCTTCAAAAAAAAGACA
AAGTCTCGCACATGGATGTATATAATATGTTCCTCCAATGCTATGCGCCGGTTGTAACCC
TTGGTTTGTAAGAATAGACAAAAGAAGCGAAAAAGAAAACACAAGAAAAAAGTGCATGAA
AAAGGAAGGGCGTGAGAAAGAAAAAAAAGAATATGGCACAAATGAAAAAGAAGAAGAATG
GTTGTTCAAAGAGAGAACAAGGTCGAAACAAATGAAAAAAGGTTGACACAAGAAGTGGTG
GTCGAGCAGCAGCAGGAATAAAGGAAAATGCCAGCTGCTTGATTAGATGTACAGACGAGG
ACGCCGTGGCATCGGTCGACGTCAAGACAATATATAAGGCGGAAGTGGTCCACAGGCCGA
GTGTGGCATGTGTCCAATATACCCAAATGCGGTAGTGGTAGACCTGCAATGTGGTCGCGG
GAGGCGAAGGGCCGTGGAGGGTGCAAACAAATATGTGCAGGCTCTCGCAGAGTGGCTCTG
GCTTCCTCATGCAGCCACAGGCTGTGGCCGGCTTGGCTTGGCTTGGCCTGGCTTGGCTCG
GCTTGGCTCTGGTATATGCAGACAAAATGGTCGACTGATAATATCGATGCCGCGCCGCAA
GCCAAGCCAGATAAGCGACCGCAGGAGAAAGGCACGCAAAGGTGGTCCATGCGTGCAGTG
GGTTGCGTAGGTTCACGTGGGCTCCCGTATGGACAAGTACGTCGGTAAGAACACCGGCGG
GACCGATCACGGGAAGCCGCGGTGCGAGGGGTCCTGGGGGTTGTGCGGCGGCTGCTGTTG
CTGGTTCTGCTGCTGCTGGCGACGACCGGCCTCACCGCGGGCGGCGACCCACTCGGCGTT
GCCGCTCTGGCGGCCGTGGACCTCGGCGGGGACCTTGGTGTCGTCGGAGCTGCTAGTCGG
CCGGCCCTGGTTGGAGTTGGTGCCGCTGGGACCGGCCACGGAGCCGGGCACCAGGCGCGT
GACGGCCTGGGCGATCGAGTTGACCACGTACTGGCGCAGCTGGCGGTCCTCGCTCGAGTC
TTCTTTCTCCAAGCGGAAGCGCTCCTCTTTGCTCATGTTGGTGCGGCGCAGGTTCTTAAT
CTCGCCCATAATGTACAGCAGCACGGCCTCGGGGCACTTTGTGCGCTCCAGCGAGAACTC
GCTCTTGCGGACGTAGCGCCGGGTGACGTCGGTAGCGCCGTCGATGGAAAAGGCGATGCA
GTACGACATCTTCTTGCCCCAGCCCTCCGTGTACAGCCGCGGGTTGTCCCAGGACTCCTC
GCAGGCGTCGACGTGGACCCAGCGCTTCTGGTGCGCCGAGTAGACCTCGGTCCACACGTG
GTCCTCGGCGTTCCACACCCACCGCACGCGGGCGCCAACGGCACGGCACAGCATGCTGAA
GCAGTTCGCCCACTCGCCACAGCGACCGCGGCGCGTCTGCAGCAACCGCCAGACGTCGCT
GTACCGCGGGAAGCGCTCGTAAGCGCCGCACGTGGGATTGGAGCACCGGTACGACTCGAC
AAGCAGGGCACCGCATGCGCTCTCCTCGGGTGTCGGCCGCGTGTTGCCTTGACCAACGGT
GAGGGAGAAGCAGACAGGGCATGGCGGGTTGTTGACCCAAGAAAAGAAAGACCGCTTAAA
CCATCTGCGGGGAGTTAGTACGGGCAAGGCAAGCGGGATAGTGATTAAAAAAAAAGGGTA
AACGCACCTTAATAGGGCACGAACAACGCAGTCCTGGTAGCCCCATACTGGTTGGCGGCC
GTCGCCCATGCTCTCGGCCTCGGCGCGGAACACCTGACACTCTTCGTCGGCCTCGCTGTA
TATCCGGTCGAGCGGGATGACCTGCAGCGCCTCGTCGAGCAGGCCCGGGTTCTCGTACTT
TAGTGGTGTTGTCGACAGGGTGACGAGAAGGCTGCGGAATTGCTGTTCGCGGTCGTTGGC
TGCTGGTGGGCGCGGGATCATCGGCAGGTTGCGTAATGAGGAGTAGGAGGGTGGCGTGGA
CGGAGCATTATTAGAAGAAGAGGAGGAGGAAGACGCAAAGCCGTTGCCTTCGCCTTGTGA
CATGGGCGAGCCAAAGCGGTCGCCGCCGTGGGAGGTGGATGGCCGGCCGGGTGAGGGTGG
ATCTGCCGAGAGGGCACGCAGGTTGTTGGAGGAAGCGGCCTCGCGTGGTGACGGCGAACC
GCCCCGGCGCGACGACCGGGCTTCTGTCAAGTGGTTTAACCGACGGGTGCGGAGCAGCTG
CTCAAAGCGTAGGCGCAAATCGTGAGCCCACTCCTCACCGAAATCGTCTTCAACGCCCGC
AGGCGTTCCTGGTTGACTGGACGCCATTATGGTGTGTTTGTGTGTGTGTGTGTTTGTAGG
AGAGAAAAGAGGACAGGATAGAAAGGGCTGTTGCCTGTCGACTATGGTGAGTCGATCAGG
GTCGAGAAAGAGAGAGGGAGGGGAGGGAAGTCGGCCAAAGGCAGACTACGCGCGGCTCTC
TCTCGAAAAGACTGAAAAGGAGAAAACGAGAAGTGACGACAGTAGGTTGGAGGCGGTTTT
GTGCCTCGGCGATCCGTTACGCAAGGTAAGAGGAAATGCAGAGCAATTGTTCGTTCGGTC
GTCTATCGCGGTCGTTGCGTCGAAATGGTTGGACTGTCCGGCGCAGACGCAGATGAAGCG
GCCACCAGTCCACAAGCGAATGGGACAAGGCGTGCACACGCAGATGCAATGATTGCGTGG
GTAGCGCAAGGATGCGTGATTCCGTGATCCGTGATCGAGTGGAGCGTCGCTCAGATTCGA
GAGGTTGCCCGTTTCTCGTGGGTGCTGTCCGACGTCGTCTTTGTCGTCTTTGTCGTCTTT
GTTCGGTCTGTATGTCTGCAATGAAGTCGTCTCTGGATTTTCGTCTCGTTGTTTACTGTC
CTTTGCTGCTGTCGAAGAAGGGATTGCTCGCTATGCGTTCAACAAGAGACCAAAACGGCA
GCAACAAGCAAGAAATCCAAAACGAGTGGACACCGTGAAGAACGGAGAGAGGGCGGGAGG
TCGAAGTTGAGGTCGAGGTTGTCGTTGCGTGCTGTGTGTGTCTATGTCGTCGCAATGGCG
GTTCGGTGTCCGGGTGCCGTCGTTGTCAGTGGTTGTCGTCGTTGCCTGTGGTCGTTGATG
TCGTGCTCGTCTACAGGTTGCAGGTTGTCGTCGTTCCTCCTCCACGCCGTCGTGCCGCGG
GAATGGTCGAATCGATGTCGAGTCTCTTGTCGTGAGGGAGAGGGAGAGGGCGAGCAAGCA
GTAAAAAGAAAAAAAGAAAGAGAGAGCAGAAAAGTCGAGAGTCGAGAGTGGGACGTCGGG
AGACGTTGGACAGGGGGCGTGGGCGTCGAATTAAGAGGCGTGAGGCAGAAGGGAAAAAAA
GAGAGAATATGGGAATATGGAGGAAGAGGGAAAAGCGGATTGGGGGTGGGAAAAGAGAAA
GAGTTCGTCACTTGGGGTCGAGGACGAATCGTCTCAGGGCGCAATGAAGCGGAAGGAGAC
AAAAGATCGAGAGAGTCGAGGATGGAGAGAGGCAGAGAAGGAAGGAGAGACCGAGAAACA
GGTAGAGCGAAAAGAAGCGTAAACGGGCTCTGGGCGCTGTCGTCAGTCTTGCGCTTTTGG
CAGGGGCGTTTTTGTCTGCTGCCTTCCGTAGGCGTAGGCGGCGACCGAAAAAAGCAACCA
CGAACTGGGGAATGGGATTGAATGGGGGGGGGAGAAGGGGGGGTGTGCGGTGGAAGCGGC
CGATGGCGATGGATGGCGAACAAGCGTACGTATGCGCCTCTCCAGGGAAAGAGCGACCGG
ACAGGCTTGCGTGTCTCCCCTTGTCTCTCCTGCTGCGCTACGCCATACTACGACTGCGAC
GGAGGATTATTGTAAAAAGGGTCTTATTACTTGCTATATAATTGGGTATTTTTGGCGGAA
TCCCCATTTATCGTCTTTTCTGGCGACAGGATACTTCTTTGTTAGAGCCTGGAGAGATTG
AGGCATCACTGGAGGCACTGCCGAACGGAGATGTTACAGGGCTGGCCGCCTGGTGGGAAA
GTGCGACTGGTATCTGGAATCGCATCTCCGCCTTGCGACAAGTACTTCTTGTGTGGGTTC
ACACCACCAGTGTACCCCAGAAGGCTGCCTCAGTCGATACATCTTACAGCGCCCTGTCTC
GTTTTTGCGGTTCTTTCTTTTTCGACACAATTTTCTTTTCTTTTTCTGCCTTTCCTGACC
GAACCGCAAGACAGTCTCTATCATTACAATCTCTATCATTTATGGCCGTCTCGATCCTTG
GATCGCTGGCATTCAGCGCAGCATCTCGTACTCGCCGTCCTTGAGCGCTGTGAAATGGTA
ATCAAGGAAACCAGGCACCAGAAAACGAACAAAACGAACAAAAGGAGAAAGAGCGACCAG
AGAGAGAGGGGGGGCGTGGGTGCAGCCGCAAAGAAGGGGAAAGAAGGGGCAGTGAACGCG
CGTCTCTTCCAGGGCGGCTGGCCAATGGCAGCAAGGCTTGGCACGCTTTTGCAGGCTTGT
CAGGACCGCCAGGACACAGCAGACACCAGCAGACACAACGTGGGAAGGTGCGAAGGCGCC
CCATCGCAGACAAATGCCAAGACTTTTTGGTCCTGGTTGGATTTTGCCATTTCAAAGGCA
AAGGCCCTTCAAAGTGTACTTGCATCGACTGCCATCTGCCTGCACGCAAAAAGTACCGTC
TACACTTCCACTGTATCACTGCAGGTATCTGACATGGAGACACGTACTCGTGCGACCATG
GCCGCTTTTCTGTCCCCTTTTTTACGGGCATCGCTCCAGCACTGCAGTGCATAGCGCGAC
GTTGGCGCAGTTCGCCGGCGGGCCCTCCTTCCTGGTGAGATAGAGGCAAGATTACTTGCA
TCGCTGCTTCCTCACCCGAAATACAGTCGAATTGAGTGCGTGCCCTGCGGGACGTGGTTT
CCTGTTTTAATTCTTAATTCCTCGCTGTTGCTTCATGCCTCATTCTGTTAACAACCTTTG
CCTCTCTTGTCTCTGTCGCTCTTGCCTCCCTCGTCCCCCCTTTTCCCACAATGCCAAGAC
CGTCTACGTATGAAAGCCATCTATTTCCCACATTCTGCCGGCAGCGTCAGCCAGGGAAGG
GAAAGATGGGAGGGCGCACGCGCGCCCGTGCCTGCCAGCTGCCTGCTTTTCGCTCTTTCG
CCTTTCACACCTTCCACCTTCCACGTTCCTATTCAGGCAGTCGCCAAAGGGAAAGGGTAC
GAAGGAAACGAAGGAAAGAGCGAGCCTGCAAGCCTGCTCAGGCACCGAGCGTTGTAGGAC
ACGCCCCGAACGGCGGACAATGGCGTACAACGTAAGTACGAGGTACGAATAGAGCCTGGG
AACAGCATTCTGGTCTGGCCTGGCCTTGTGGCAGACCCTGCGCGCGCCTTCCGCGCGCTA
ACAGGGGTCGGTGGGGAGGCGATGACGAGGCGTAGCTGGCGCATGCTTTTTTGGTACCCT
CTTTTTGTCTTTTTTTTCGCTCGCTCTTTCCCTCGTCTCTGTTTCTTCGAGCCTCTCTCT
TCTCTTTCCCTCACAGCCCCCTTGCCCTTTCCACGACATCTGACTGGCTACTGGGTAGCT
CCTGCCCATGACATGGCCGGTCGAGGACCCGCTCTCTGGAGGCTGTGGCTGAAAAAGCGC
GACCCTCCGAATGCGCAGCAAGAGGCAGATCATACAGCAACCGACCAGGGCAGTCACGCG
GGCGGCATGTGTCGTGCAAGATACGGAGTACTGGCAATTGTGACTTGTCAGAGGAGCATA
CAAAATGCTTGAAGCATTGTAAGTACCGCAGTTTCGACAGGCCGTCATAATTGCAGCAGG
CCGGGGCAGCAATTAGTGCGAGATGCTCCCGCAGATGCTCCCGCCGGCGGAAGGCACACG
ATGCGTTTGGGCTATTCTTTCCCCTTTCGACTCGGGCTGCACCTGCCCTGGGTGTGTCGT
CTGTTGAGATCTATGAGGGCCTCTGTTCATATTGTTCAATCATCACCGCGTCACTTCTTG
GCTTCTTTCTATCCTTCTCGGGGTGTTGGAGATAAGCCACTCTATTTCGATATTGCATCC
ATTGATCAATTGATGATCGGGCATGGTCGGTTCGCGGTCGCTCAATGATAACGGTTGTTT
GCGAGCACTCAAAATCACAGGCCCAGGTTCGGCGAAAATCAAGAGGACGGAAAACCCATG
AAACCCACGCAGAGCCACAAAAACAAAACAGACGAGCGGGCAGACGAGCGGGCAGGGAGC
CCAACGAGCGACAGGATCAAACAAGCAAACAAGCCAGAAAAGAAAGGGCCCGCTGCAGCT
AAATAAAGAGGGCCCCATCTCTCTCTCTCGGAGGGAGGCCCAACTGCCACTGCCGATTTC
CCGGGTTCTAAACGGACACCTTTGGGAATAAATCACTTTTGCCTTTTTGAGTATCTAAGC
TGCTGAGTATCTAGCATATTCAGAAAAGACATACTGCCTTTCAATATAATCGGGAGAGGG
CATCTAGCACGGAGTATGCCGCCTCGTCCTCTTCCTCTGTCTTGCAGGTCGGTCTTTGGT
CTCTGATCTTTGGTCGTATGTGCTTTCAGCCAAAAGGCAAAACCCATCCACGGCATCGAA
ACGCTCAGCCTCCTCACGCGTCCTCCCCCCAAAAGGGATTGTTACATCCCGCGTTCGCCA
AGACCGATTCGATTGTCTGTCTGTTCAAATGCGTTGTATCGAGGACCGAAATCAATGAAA
TCAATGAAAGCGGTTGTGCAGTGCCCACATTTGCCTGATATGCACTCTGGCACTGGAGTT
CACGCTCCTACGACTACCTCATTCTGACGACGACCGTCACAGCAGGCTGAGACCAGGCTC
CGTCCCATTGTAGTGCAGCTGAGCGAGATGGCAGCGTCCGTGGGTCAGGCTGCCATCCCT
GGATGCCAGTACGGGGGGTATCAAGAATCAAAACACAGCGTAGGCGGCAGTATTTGAGAA
ACAGGAAACAGGAGTCAGGAAGCTCGCATTTTGTCTCCGGAATTGAAGCTGAACATCACC
AGTATTACCTGTTGCCCGTGAACGTCACCGAGCTGACGACAGGCAGAGGCAAAAACACCA
AAGCAGGCAGAGATTGCCATTGAAGTGTTGCCTCTGCCTGGGGCGTCAGCCGTGGCGAGA
AGCTGGAGAAAACCAAAAGAAAAGATGGAGAAGCAAGAAGGGCAAGGCCGGAGAGGACCA
GGCTGAGAGATGTGGTCATTGGCCAGCCTCGAAACAAGAACATGGCCAGGATGGCTCCAA
AAAACGAACGAGAACCGTCCGACATGCAAATATCAAATACATTCAAAAACACCGACAGCC
AGACGTCTGTCAATTGTCTCCCTGTCCGTCCTCGGATTCACGAAATACCGTGTAAGAGGG
TTCGAGGCGCAGGGAAGCGCCACAAGGGAGACAAGGAGAGAAACATGGCTTTTCCAGTTG
CACGCCCAGATCGCCTTCCCAAAAGAGCGTCTGCAAACACCGTACATACGTAAGACTGCG
TTTGATGTCACCACGGGTCGCGGAACGAAGGGAAAGAGCCACTGTGAGAGAGAAGGCTTG
GGTAGGATGATAGGCAAGGATGGCAAGGACCTCCCTCCCTCGTTCTTTCTCCAGGGAAGG
AATGAGAGGGCCAAAGGGCCAAGGCTCAGGCCCACCAGGCCAGGCGGAGGCTGTCTTAGC
TAGTGAAAGGGACAGAGCAGGGGGGAAGGAGGTGCCAAGCTTTTTAAAAAATTAAAAATA
CGCAAAACATAAAATAGGAAAATCAAAGGGCCACGCAAGCCCACCCACCCCAGAAAAACA
AAGAAAAAAAAACATCAGAACACACAACCCCTTTTCGACCAACAACAGGCCCTGGGCTTG
CGCGTTTGTTGGCCAATTAACCGACAGCCTCTTTTGAAGCCTTTTCCGTTGTCTTTCCAG
TGTTCTACGCCGCAGGTCCAGCCCAGTCCAAAGACTAGCTTACATAACATTTCAACGGCA
GGTGCAGGGCAAGTCGAGGCAGGAACGCCCCAAACCGGAGGTCCAAACGCCCCTTCCCCG
TTTTCCCTCTATTGGGGGATTGGGGGTGTGGTTGACGACGCGGCCTCGCCTACTGTCCGT
CGTGGTGCAGATTCGCGGCTTGGCGATCGTGTGCACCTTCCGGTTTTCGTTGCATGTCTT
GAAGACACATGTACAGAAGAGGAAGGAAGGGAGAGAAGGGAAAAAGAGAAAGGAGAAAGA
AGCTTATTCATATATCAGACTCAATTTCCACGGTAAAGTGGCAAGAGCGATAAGTGGTGA
TGTCGCCTTGTCTGCTCGTTTCCATTGATTCCCATTCTTCGTCTTTTTTCCTTACCTCAC
TTCGTATATCTGTCTAGCCCATCTTTTGTCTGGCGTGCATCGTAAGCGGAAGAGGAGAAA
AGGAGAGAATAGACCGGCCCAGAACGTTAATTCATCCCGTGCTGTCATCGTGGGAAGCCG
AAAGAGGAGGTAAGACTGTTAAAGACAAAGTGGAAAAGAACTGATAGAGACCAGAAGAAA
CAATAGGCAAAAAATCAGGGGGGGCATACGCAAGCCTTTAAACGGGATGCCCTTAAGTGC
TGCAGTGTGATTGGCCAGGCGAGTGACGACGCAGTTAGTGTTGTTCCACCTCTTTTCTCG
TCTTCTTATTCTATCTACTTATTTTTTATTCCAATGTAAATTTGATTTGAATTTCTCGTC
CTATCGTGACAGCCCGGTCTGGCCATTCTGGCCATTCTCTGTGCATTTCTCCGTGATCAA
TGCTACAGAGGCGTTCGGGGCTTTGTCGAAGTTTGATTTTATATACTCCGTGGATTTATA
CTCCGTCCCGTGCTGTCATCTCAGTTTCGCATAAAGACGGACAAATACGTTTGCATGTCT
ACGAGTGGGAGGGTACGTCGTCATTACCACATTTTCGTTCTATGTGGAGTTCTCTTTGTT
TCCGTCCGACGAAGGAAACAACTTCAAAGGCATGCATTCAAACAGAAAATCGTCTAAACA
GAAAATCGTCCGAACAGTGGTCGACGAGTACCTGTTTTTTTGTGTCCTCTTTCCCTTTTG
TATGATGACGAGGCCGACAAGGGCAGGGCTCGTGTGGATATGCGGGCAGTCAAAACAGAA
AAGGGGAACAAAAACCGCATACCCGCAAAACTGTACGACGAGTGGTGCTTGTCCCCGGTC
TTTTCGTCTCCGTTGTTGTACTCCGTCCTTGTCGTCCTTGTCGTCCTTGTCGTCCGAGTC
TTTTGAGACGTGATCCAGACAAGAGGCTCAAGAGGTCCGGAACACGGCAAGCAGGGTCAA
GGTGTGGGGAGGCATAAGAAAAACAGAAAAGGAAAGTGAAAAAAAGGAGCCAGTAGTACG
TCGTAGAAACAAATGCATCTGCCTGAAGGCTGTCCCTTTCAATTTAGCAACAGGTACGAG
AATCGGCCAAACGCGCGTTCAGGGCTTCGTAGGCCAAGCAAGCAAAGAAGATGCCTGGTA
GGCCACGACAATACGAAGTGATTAAGAGGTTGGGAATACAAGAATAATAAAATAAATAAA
TTGCGAAAGGGAAAAAGGAAACAAATACGAAAAGGGGCCAAGGTCAGACGATGAAGCCAT
CGTGAAGTCACCGTGACCCAACAGGGAGGCTATTGACGTCTAGAACAGATTTCAGATCAT
GATATAGCAGCCGCAGTATGAAAAATCCACGCAGTGGCCGGGCCCAACGTCTAAAAATCA
ATCAATGCCACGATACCAATATAAATAAGGGCATACGACATAACAGACAGAAAAATAGTC
CGGCATACATACGTATGTCTGAGTACGTATCAAAGTTTATTTTGTGTCTTCGGCCCTTCC
ATCGTTAGAAGGAGACAAGACGGCCCAAGGCTCGCCGTCTGTCGTCACCACCGTCAACAT
GTGAAGTGGGTTATTGGCGTTAGGGTCTACGCCGTCTTGAACGGCGTCGTACGACTGTCA
ATCGGCCGGGTCTTCCCTCTGTGTGGCGAGAAGAAGCAGTACATTCGCACTACAAAAGCA
CAAAATATCTACAGATAAATACTAAACAAGTACAAAAACTAAGGGTCCTTGAGAGGGTCG
TTGAAAAACTCAAAATGTCGGTATGACGAATGCTCGCTCTTTACTAGGTCACAAAACGAT
TGAAGGCTACAAAGAGCCCTAACGACAGAGGAAAGAAGACGAAGTGCCCCAAAAGCGCAC
TTGAGGTCCGCCAGACCGAGAAAGCGTTCGTGTCAGGCCATGTGGATCGTGGTTGTGGAC
TCTTCAGTCGGGGCTACGCTACAAGTAATACTCCGTTGGCACGCGGCCTTGGTGCCGATT
TTCTTGCGTTTCCTATGAAGAAAGGTGTCATTGTTCATGTTGTGAAGGGTAAGAAATCGA
AAGGGGAAAGAAAACAGCGAGATAATAGTGAAAAAAGTACCATGATGGAAATTTCGAAAA
ATAATATCTTGTTTTCATTAAAAAAAAAAATTTAAAAAAAAATAAAGGCTGGTAAATTTA
TATATAAATAAAAACGCAAAACAACGTTTCGAAAAAGAATACAATCAACTTCACAACAGC
CTCCATACCTTACCGTGATGCATCTCCAGACGGAGACCCCCCGGAAAGCATTGATCCTGA
CAAGGTATATGCCGAGCAAACGCTATCGTGAGCGGACTATTGTCTATTTTGCACCCACAA
GAGAACAAACGGACACGACAGACCGGGCCTCGTCAGCCTTTCTTGGCTGCTTCGTCTTGG
CTCCCCCATCTCTAGCGTAGGAAGGCTATATCAGAATTCATACTCTTTGTTCAAGTGATC
AAAGATATGGCCGGAGAGTAGGACCCTTGATGAACAGACGAAGGCTGTCTTGGCTTGTCC
GCGTAGACATCCGGCATGTCGACACCCTCGATGTCGTCGTCGACAAGAACGCGGCATGTT
TACGACGATGTGCCTACGACGATGTGCCTACGACGATGTGCCTACGACGATGTGCCTACG
ACGATGTGCCTATGATGGGAAGCCTATAAGCATTATGGCCGAGTATGAAGCTTCACACGT
ATTCACTGCTTTCTGTTTCTTTCGTCCCATTTTCTTTTTTCTTCCTGTACAATGCTTTTG
ATTTTTATTCCTGAACAACGCCTTGTAGTAACTGCTGTGGTAATACACAAATACAAACAA
ATGACTCAAATGACTTTCTAGATGCTGGTTCTCGTTTCAGGCCCCTTTCTCACAGATCGT
CGCCATTTTGCTGCCACCAACGTATATGTCAGTCTTCCAACCCCCTTGGTGACGTCCCCT
CATAGACATAGTTTCATCTCGTCGTTCTCCCTCTACTGCTCGTCATAGCGCACCGGCAGG
TCAATGTCCCAGCCGGGTCGCTCAATGAGGGCCACTTCGAGCGATGGGTAGGCAGACGAC
GCTGTTGACGACGTCGACAGAGGAACCACACCCAGGATCGGCCGGTACTTGAACGTGTGC
CACCACCGCGGCTGCTGCGGCTGCGGCGAACGCAGCTGCTTCTGCAGCTGCTTGTCGGCG
TCGGCGCTGTCCTTTTCGTCGTCCTTTTGCTTTCGTGTCTTTCTTGGCGACTTTTTGGTC
TGCTGGTGCTGGTGTGCCTGCTGTTGCAGCAAGAGCTTCTGTGCCTGATCCTCCTCCTCC
TCCTCCTCGTCCGACTCATCGTCGTCCTCGTCGTCGTCGCCCGAGCGGGTGGCCTTGTCT
TCGGCGTCCTCCATGGCCACGTCGACCCACTCACCGCCAACGGCCATCTGTACGCGGCGC
GGGCCCAGGCCCGTGCGCTGCATGCGGCCGCCGGCACCAGAGTCGTCGCCCCGCTTCCGC
TTCCGCTTGGCGGGCTCGGCCGCGGGTGTTGTCGCTACCGCGGTGGATGCTGATGACTTC
TCTGTAGACGTAGGCGCCTGCTGGGCCGGCTCGACGGAGGTGTCGACCATGAACAGGAAC
GACGTGCCGTAGATCCACACGCGCGGCCCTTGCCACAGCACGCCCTTGGCCACGTCGCGG
ATGTTGCGGTACTCGACCGGCAGGTTGGCCGGGCTCAGCCGGCGCAGCCAGGGCACAAGG
CGCGCGCGCAGCGGGTTGAAGGCGAACAGGCGGGACGTAGCCGTCACGGCCAGCAAGACG
TAGTCGCGGGCGAGTGTGGGGGAAGAAACAGGCTCACCAGCCACGGCGGGCGCGCCGGGC
ACGTCGGCCGAGAAGGAGAGCACGACCGGCGCGCCCGACAGCTTGGGCAGCTGCTTGGCG
CGCGGGTTGCGCACCCATTTGTTGGCGTTGGCGACGCCGTTGCTGTAGTTGCTGTCTTCG
GCGTCGGAGGCGTCCTCGTCGGACGACTCGTCAGAGTCCTCCTCGTCCACATCGGGCATC
TCGCCGTCCTCGCCACCCTCAGCGGCCTCGTCGGTGCCGCTGACCTCGTCCGTGATCCCG
TCGGGCCCCCGCAGGATCCACGTATCGATGTAGCCTGCCAGGTCGGCCGTCGCTAGAAGC
TTGCTGTCAGGCGAGAATGTGAGGCGTGTGATGCGTCTGTCATAGCGGCCGAGGCCGCTG
AAGAGCTCGTGTCGGGGCACCGACCGCCGCAGCCGGGAGAGCCGCGCGGCCTTGGTACGG
AACGCAATCTTGTCGTTATCGTCATCGGAGGGCACGGCCTCAATCACCGTCACATGGTTG
TCGACGCCGTTGGACAGACACACCCAGCGGCCGTTGGGCGCAATGACCACGCCCGAAGCA
CCCTTGCCGGCGACCGACGCCGGCACAGACACCTTGGAGATGGCCAGGCCGCCAGACGGC
TCCTTGCGTAGCTGGAACGCCTTGATCTCGTTGGTTGTGGCCGCCACGACGAGCGAGCCG
TCGGCGCTGATGGCGGCCGCCGTGATGTTGGCGTCGCCCTTGATGACGATGCGGCCGACC
AGGCGGCGGTTGCGCTCGAGGGCCTCGGAGTCGGCGGCCGCCTCGGGGGAGGCACCTTCG
CCCAAAATCTGGTCGAGCGGCGTGTCAAAGGCCCACACATCGATACGGCGCTCCCACCAG
CAGATGACGAGGCGCGCGTCAGGCGCACTGGCCACGGGTACGGCCTGCGGCAGGTGCGAC
AGGGTGCGGTGGTGCTCGGTGCCCGATTTTTCGAGAGGCAGCACGACGGGTGCGGCGTCG
GGCCCGCCGGCCACGACGACGCTCACGCCCTTGGCCTCGAACGCAGCCAGCGCCTTCACG
TCATGCTGGTGATAGCGGCGGTGCCACACCTTGGTCCAGCGCGACGACGCCTGGCCGGCC
ATTTCGCGGTACAGCACGACACGGCGGTCCATGCCGCCGCTGACAATGGAGCTGCCGTCG
GCGCTCGTGGCCAGGCTCAGCACGTCCTGGGTATGGCTCTGGATACGCTGCGCCTGCGTG
TAGGTGGCGCCGTCCCAGATGCAGATCTGGCCCGTCGAGTCGCCCGACACAATGTCGCCG
TTGGGCAGGCAGCGCACCGACCAGACAATGACGTTCTTGGCGCTGGGCGCCGCCGCGCGC
TCGGCCAGCAGGTCGCGGCCCATGGTCATGGCGTGCAGCATGGCGCCGTTGCGGATGTCG
AACACGCGGATGGTGCCGTCCGAGCAGCCGGCCACGGCCAGCTGCCGCGTCTGGAAGGCG
ATGCTGACGATCTTGACGTTTTTCTTGGGCGTGCGGCACAGCCGCAGGAACCGCAGCTCG
TCGTCGTCGGTCGAGTACAGCGCCAGGCAGCCGTCGATGGTGCCGCCCACAAGACGCTGT
GTTGTGGCCTGGGACGACGCTTGTGTCTTTGCCGTGCCCGACGCTTTCGGTTGCGTCGCC
AGACACCACAGCGCGCCGTGCTGGCCGCTGGCATGGCGCTTGGCGCAGCCCTTTTCCAAA
TCCCACTCCGTGATGGTGTTTGTGTAGCCGATGCTGAACAGCCGCAGCTGGCCGTGGCTC
ACGACTGAGCGGCTTTTTGAATTGCCATTACTTGTGCCGTCGTCCAGCTCCTCGTCGTCG
CCCACCACCCACGCCAGGCCCTCGACGCTGCGGTCGTGGCCGCCCGGGATCGTCATCTCC
TGCAGCCAGCTGCCCTGCATCGGGTTCCAGATCTCAATGTCGCCGTTTGCGCGGCCAATG
GCCATCCGCGCGGGCGCGCCGCGGCTGTACTTGTTGTCGACCGGGAGGTGCGGGTGCGAG
AAGGCCACGGCGTTGATGGCCGATGCCTGGAACGGCACGAATCGACACCGGTGGATATCC
ATTGTGTGGTTGTGTTGTGTTGTTTTTGGGTATATCTTCTTTTTGTTTTCTTTTCGAGAA
TCGTTATTCGTCGCCTCGTCCCCTCAACCGTGTGGCAGCGTCTTGTTAAATGTCGTGCGT
GCCGTGGCTGGGTGGAATCGAGGAGAGGTTGTAGAGCAAATCGTCGTGCAGAGGCTGCAA
AGCAAAAGTGAAGCCGTTTTAGCGGTAGCCAATTTGGTTTGCTGAGGTCGCTCTTTTTTT
TTTTTTTTTTTTTTTTTTTGGGCCCGAATCCGTTTTCTGCCATCACTTTTTTCTGCTGGG
CTCCACCGCCCTGGCTGCTCGCCCCTCACCGCCCGCGCTTGCCCAATTGAGAGGCACAAG
GCACTCCGGCACCTTGGTGGGCTGTTCCTTCCCTGGTTCCTCTGTTCTTCTGTTCCTGTG
CATGCTGCTCCTGCCCGGCATATGAGTCCCTCCCGAGAGCGACTTCCCACAGTGCAATCG
CAATCCTGCAACTGCCCCGCGCCTTCCGTTGTACGCGTACGCATGCGCCGTCGCACCTGC
CCACACACACGACTGTTCCCACAAAATACAGCGCGATACAACACAAATCCAGCAGAGCAC
AGCAGAGTACAGCAGAGCACAACAGAGCACAGGGCATCACACCATTTTTTCGCCAGCCGT
GTGGTTCGCTCCTGCCCTTGCTTGTCGCCGGGCCTCCTGGTCTCCTATGTCGGAGTTTGC
GTGGTGCGTCATCTCGCTTCGTTGCGTCGTCTCGCAGCAAAACCGACTTCCTCTTTGGCT
TCACTTTTGATTTTCCCGTGTTCTGTCGTACCGGCAGCTCTCTGCATTCTTTTGCCCTCC
ACTCGTATTTTTCTGGCACTGCTTGTGGCCAGTCGTTTTCCGTTTTCTTTTTCTTCGGAC
TAGGCGCACTCACACGGCGGACTTTGTGAGAGGTCGCACGCATAGACGCACGCATAGTCG
CACGCATAGGGCTCAGCAGCTTTGCCCGGCTTACACTGCATCGTCCATCGGTCTTTTCGT
CTGCTCGCTCTAGTCGCCTATTTTCTCCGTTGTCGCCTATTTTGGCTGACCTTTCTCATC
TCTTGTCCGTCTCTCATCTGCCTCTCGTCTTATTTAATCTGCCCGCTCCCTTCGTCTCAT
TCTTTTATTTTCTCTCGTTACTCCCTCTTTTTTTAATCACTCCCTTTGTTTCCCTTTTCT
CCGCTCACCTGGCTTATGCTCTCTGATTAGAAAATTAGAAAAACGCCAGCTAACCCCACC
CTGACGAACGCCCCTCTCCGCCGGGCAACTACCAGCGAGGCTGCGCGCGCGAGGCTCCCA
TAGGTTCCGCGCGATTTGCTCGTGTGTTCCGGTCCTATCTGTACTCTCCGTTCACAACTT
GCCTTCTCGTACTTTTTGTCCACCACCGCCGCCATGGATTTCAACAGCTCGTCGCCCTAC
CCCGAGGGCGTCATCTCGTTCCTCGACACGGACTTGTACAAGCTGACGATGCAATGCGCC
GTCCTCAAGTACTACAAGGACGTCCCCGTCACCTACTCCTTTACGAACCGCACGCCCGAG
AAGAAGCTGTCGCGCACTGCCTACCAATGGCTCAGCGACCAAGTGCGCAAGCTCGGCAAC
ATCTCGCTGTCCGACGAGGAGCTCGCCTTCCTCAAGCTGCACTGCCCGTACTTGACACCC
GCCTACCTCGACTTCCTCAAGGAGTTCCGCCTGAATCCGCGCGAGGAGGTCACCATCACC
TTTGTGCCCGTGGTGCCGAGCGACACCGAGACCCCCGATGACCTCGGCGACGTCGACATT
GCCATCCGCGGCCCCTGGGTCGACACCATTCTCTACGAGATCCCCATCCTGGCGCTAACC
TCGGAGGCCTACTTCAAGTTTATGGACACGGACTGGAACTACGACGGCCAGCAGGAACTC
GCTTTTGACAAGGGCACGCGCCTGCTCGAGGCTGGCTGTGTGCTGTCCGAGTTCGGCACG
CGCCGCCGCCGCGACTACCACACGCAGGCGCTTGTCTTCCGCGGGCTCGTGCAGGCGAGC
CGCGAGGCCGAGAAGCGCGGGCTGCCGGGCAAGCTGTCCGGCACGAGCAACGTGCACCTG
GCCATGCGCTTCAACATCCCGCCCGTCGGCACCGTCGCCCACGAGTGGTTCATGGGCATT
GCCGCGCTGACCGGCGAGTACCGCCAGGCGACCGAGGAGGCCCTGTGCCGGTGGGTGGGC
TGCTTCGGCGAGGGCGTGCTGGGCATTGCGCTGACGGACACCTTTGGCACGCCCGAGTTC
CTGCGCGAGTTTGGCAAGCCGCTGCGGCGTATTGACGCGGACGGCCAGACGGTGGCATCC
ACAGCAACGAAATCGGCAGCCGACTCGTTCACGTCGGCAAATTCGGCGTCGTCCGACGCA
CCATCACAATCGGCCACGGCCCAGACCAAGACATACGCCCAGATCTTCACGGGCGTGCGG
CAGGACTCGGGCGACCCGACCGAGTACGTCAAGTTGATGCGCGCGTTTTACGATTCCCAG
GGCATCACCGACAAGAAGGTCATTGTGTTCTCGGACTCGCTCAACCTGGAGCGGTGCCTG
CAGTACAAGGAGGTGTCCGAGGCCGCCGGCTTCCAGCCCACCTTTGGCGTGGGCACGTTC
CTGACCAACGACTTTGTCAATCTGACGACCGGCCTTAAGTCCGTGCCGCTCAACATCGTC
ATCAAGCTGAGCTCGGCCAACGGCCGCCCGGCCGTCAAAATCAGCGACAACGCCGGCAAG
AACACGGGCGACAAGGCCACCGTCGACCGCGTCAAGCGCGAGCTGGGCTACGTCGAGAAG
GACTGGGAGGACGGCGACGAGACGCGGCGATGGGGCAAGGAGGGCGACCAACCCGACCAG
CCCGCCAAGGCATGACTTGGGTTGAGAGGCTGAGAGGCGTCGATCCTGTGTCTGTATTTT
TTTTTTTTTTTTTTTGTGCTGGTTTTGTGTATTCTTTTGTTCCTTTGGCCTCTTTGGCCG
CTGCATGATCCTCATATCCGTTCTTTCTTGTCTTTATATGTCGTGTCCCGCGACTAGAGC
ATTCTTACAGCTAGAGCATATACCGCCCCGTCTCACAACACTACCCACCGTCACTGGCCG
CGCCCTTTGTAGCGCCATAGTCTTCTTTGCTATGTTGTTTTGCACTGTGGACTTGGATTT
AAAATACCATTGTAATTCGCTATTCTGTGTCTGCTATCGCTAATGGGTTGATCGCTGAAG
AGTTTTCCGAAGACAAAAATCAAAAGACCAAAAAAAAACAAAATCAAACGCTGAGGCAGA
CATATTGTCAACGACTGCAACTGCTCATCTCATCCATATCAATGGCTCGCCTATCAAACA
GCTCCCCCGTTCAACTCACCCCGCACCCCGATCGGTTTCCCGGACATCGTTCAGAAGGAA
CACGGCATGGGCACAAGCCGGAGGAGTAATGTTTCGTGCAGAAGCATGGAGGCGTTTGTA
CCCTTGAACTGCACAAAACACCGGAATTCGCAAATCGGGTGGCTCTTTGTATGTGCTTCG
TGATGGTTTGCACTTCCTGGTTGCGTCTTCTGACGCTGTTTTTTTTTTTTGCCATTTGGT
ATCCAGCTCCGCATGGGTCGTAACCTGGACAATCGTACATGTGCCAGCATCTGGACCCTT
TCTTATTTGCGGTTGGAGAAGAGCTATAGTTCGTCCCGCCCGTCATCCTCGTCGTGGCCA
CTGTGCCCATTGTCTTCGTCGCAATTGCCGTTGTCGGTCCTCTCATGGTTGTTCACGTAC
ACGAAAAAATTATTTGGCTTTCCGGAAGGATTGGGGACAAAACACAGCCAGAAGGTAGCT
TCCGAGTCGCCTTTCTTGTAGACCGTCCCTTGTTTTGATACGTAATCGGTGGGGTCGCTG
GTCCCTTTCAAGCCGAACGAGGTCTGATCCGAGTAACGCGGGAACTCCAAGAAGTTAAGG
TAGGAGTCTGTCGGGCAAATTGGGTCGCAAATGACTCTGAGCTGCGTATAAGTGGCAGAA
CTCTGAATTCAAAACCGGGCGGGGCTACTATGTAGGGCTGCTTGTTGGCGCCGAAATCAA
TATCAGCACTGCAGGCGTCCGCACCCGAGGCGAAGTACGAAGACTTGAAGTGCACTGTCG
CGGTGCCGGCCGCAATGACGACGAGACCGATGCACTTGCGGAGCGAAAGGCCGAACGGGA
AGCCGCGCACGAGGTGAAGGAAGCGTCGCCCAGCGTCCATTCTTCTGTCAAGAAGTGCTG
TCGAGTCCGGCACGAGGTTAGAGACAGTAGATAGAGGAGACGGAGAGGCACAAGAAAGAA
AGAGAGTTGCTTTCAGTGGCGAGAGAGTGAGGGGTGGAAAATGAATAGAACAAGTGTGAT
TGAGAACGGCCAACTGGATTGACAAAGATTGGCAAGGACTGGTCGAGCTGGGCAAGGGCA
CGAGGAGTGGCCGTTCTGGAGGGAATGCGGATAAATGTGAATTGAGTAAGGGGTGATGTT
ATGGGAGGAGGAGAGGCGACTGTTGTTGTAGGTTTGACCAAAAAAGACGCTGGGATAAGA
GTTGATGGTGAGAAGAGAAAAGGAGAGAGAAGAAGAGAGAAGAAGAGAGAAGAAAGGAGA
GAGAGAAGAAGAGAGAAGAGAAAGGGAAAGAGACAAGAGATGAGGAGAAGGGAGATGGGA
ATGGGGAATAGGGGCAAAGTGTAAACAACACATTGTTGTGAGGTCAACTTGCAGGGTCAC
GCCTTCACAATGTCTGTAAAGAAGAGGAGGGAGGCACTGAGAGTGTTGGCAAGAAGATAG
CGAAGATGGAGGGCAAGAACGAGGCAGGACGTAGGTGGTGCACATTCTCGAGATCGACGC
GGAAAGAGCCATTGAGAAGACATGGCAAGAGCAATCACGAAGCAGGCCAACGACGAGGGC
AAGTACGAAGAAGGCAATCGCGACAAAGGCAATCACGAAGCAGGCAAGAGCACAACGCGA
AAACCCGTGGAAAGCGAAAAGGACAGACACCTCACAACACGCAGACATGGTCAAAAAAGA
AAACAGTCGGTCGGCTGTACTTGCGCTCTTCTATATAGATTTCTACCCGCGCCCAGAGTA
GCCTGCCGCCGCCTATTAGTACATACACAAAGAGAGGAAAAACGAAAAATAGCAACTCAT
TTTTTTGGTTTCGATTTCTCACGGCCGTCAGGCGATATACCCAGTCTTTCCTTCTCCCTT
CCCCCTTTCCTTTTTTCATCTAAATGTTCCGGCTCATGTCGGCCCGGATGCGCGAATAGT
CAAACACGTCCTCGACGCTGCCGACGGCGCTGATGGCAATGTCCTGGTCCCACAGTTTCC
GGTTGGCAAAGTCCATGACGTCCTTCTCGGTGATGGCGTCGATGACACGCTCAATCTCGC
CGGGGCTCATGCGGCTGCCGGTGGTGATGATCTGGCGGCCAATGTCCTCGGCGACGGCGG
TGGTGCCGTCGAGGGACAGCAGGATGGACGCCTTGAGCTGGGCCTTGGCGCGCTCGACCT
CGGCCTGGGTGACGTTGATGGACAGGCGCGACCACTCGCGCAGGGCAAAGTGGATGAGGT
CGTCGATGCGGGTCAGCTGGTCGGAGACAAGGTAGATGCCCCAGAGGCCGGTGTCGCTGT
AGCTGGTGGAGAAGCTCATGAAGCTGTTGGCCAGGTCGTTCTTGTGGACGAGGCCGCTCA
GCTTGCTGCCCTGGTGCGGGGCGTTGCCGAGGGCCTTGTCGTAGTTGCCGACAATGGCCT
GCGTGACGAGAGCGGTGAAGTAGTCGTCGTCGTTCCAGCTGACGCCCTCGACGGCAATGG
CGATGTTAGCGGTGGGGATGGTGTCGTCGCGGATGCGGACGTCGGAGCCGATGAAGTCGG
AGCGCTTCTTGGACTGCAGGTAGGCGCCGGTCTGGGGCGACGAGGCGGGCAGGTTGGTGA
AGTTCTTCTCGGCGAGCTCGACGAGCTGCTCGTGGGGGATGCCGCCGGCGCCGACGAGGA
CCATGCGATCGGCGGTGTAGTTGTTCTTGATGTAGTTAGTGAGCTCGGTGCGGGTGATCT
CCTGGATGTTCTTGCGGGGGCCGAGGATGGTGCGGCCGAGGGGCTGCTGCTGGAAGGCGG
TGGCGTGCAGGTGGTCGAAGACGACCTCCTCGAGCTGCTTCTCGACCTCCTCGGACTCGC
GCAGGATGACGTCGCGCTCGCGCTCGATGGCGGACTCCTCGAGCTTGGAGTTCTGCAGGA
TGTCGGCGAGGATGTCGACGCACTGGGGGACGTCGTCGTTGAGCGACTTGGCGAAGTAGA
CGGTGTTTTCGCGCTGGGTTGTTAGAAACAGAGTGTCTGTCATTGGTCAAGTGCCGTGTC
ATCCACTTACCGAAGTGTACGCGTTCAGGTGCGCGCCCAGGTTCTCAATCTCCAGCTCGA
GCTGGTGCTGCGTCCGCTTGGAGGTGCCCTATCAGACGATCATGTTAATTATGTGCTCGG
CGTCTTGTCGGTGTCGATGCCATTGCGGCTGCCGCCCACTACCTACCTTGAATGCCAGGT
GCTCCAGGAAGTGCGCAGTGCCGTTCGTCTCCTCGGTCTCGGCCCGCGAGCCGGCATCGA
TCCACACGCCGACCGTGGACGTCGAGGCGTACGGGGAGTAGTGCGTGGCGACCTGTATAT
CTCGTCAGTGTATGTTCCGTGCCAGTGCCAATTGGCCTCCATCGTCGTCGTCCCAACACA
ATCGTACCGTCAGGCCGTTCTTCAGAGTCGTCGACTGCGTCTTGAGCGCCGGTGAGGCCA
CCGGGGTTGCCAGGCCGCGGCGCAGCGGAGGCAGCGAGAGGCCGGCCCGGGGGGCCTTGA
GGCCCTGGCGGAGGTTCAGAGCCAGCCGTCTGGATGCCATGGAGGGCGAGTTGTCTGAAG
GATCGGGGGAGGAGGGTGGTGGTGGTGAATTGGTCGCAGCGATGGTGGTCGTCGAAGCGA
TGCCTTTTATGCCGTGGGCGGTGGAAGGTGCGGGAGGGGGCGGAAAGCGGAATGGGTGGG
AAGGCGCACAGGAAAGTCTGTCGATGCACTTTTTCGCTCGTCTTCTGTTTTTCGGCTCAG
CGTGGGAAGGAGCTAGTGAGCAATTTTTGGGTGCCTCACACGTCAGGCCAGAGCGCACTG
TGGGCGAGTGGCGTGTGGGGACCTTTGGCAGAGCACGGAAAGCGCAGCCCGGGAACGACC
GAGCCAAATTACCTCGACGCCCATTGGGCCGGGGAATGCATGTGATGTAGCACGTGATAG
AGACGGACGACCCACCTCTGTGCATCGCGCTGGACCGTCGACCACCCCACTGTAGTCGCA
GCGCTACGGCTCACTCCCCGCGACGCCGGAGCTTGCATCCCTCTGCACGAACACGCCGAC
GACCGCTGGAGCCATGCATATGCGTGCCTCATCTTGTGACGGCTGACTGGCGAACGGCAA
TGGAGCAACAATGGTCATGTGCAAGGAGAGTGGGCACGACTGACCGCAATCCGACTTGAT
GGAAAAAGAAAGAAAACAAACAAGAAAAGAAAACAAGAAACAAAAAGGTATAAGAAGCTC
ATCCATCCCAAAGAACAATTGACATGATCATCACCGTTGAGACCATTGACATCATCGCTG
ACCATCTAGACACTTTTCAGCTCAGAGACGAGCAATTGAGCCTGTCAAAGCATCGTCTTC
ATCACGCCTGACCAATTGAGTCTACACGGCTTTATTTACTTCTCGCATCGCATCATCGCA
TCATGACCGACAGCGAGTACAGCTTCGTGGAGGAGTTTGCGGCCTTTCTGCCCAAGAAAC
GGCCATCGACGGTGCGGCCACGCGGAGCCGTGTCGACGACAGCAGCGGCCGTGGGTGCTG
CGGTGTCAGTTGCCACGCATCCGCCGCTTGGCCAGGTCACGACGGTGGCCGGTGGCAGCA
ACGTGACGTTTTATGCCGTCGTGGAGCAGAAGGACCAAAAGGAAGCCGCTCCCCTCGAGG
TCGCTCTTTGGCACTCGCCGACCGAGCGGGCTGCGGGCGTCGATGGCGAAGATGGGGCGG
AATGGTCGGCGACGGAATTTCGACTGGTCAACGAGAGCGGCCAGGACGACGGCGACAAGA
CGGCAAACGCGTCTCCCATCTTCTGGGCGCTACAGGGCGAGAGCGAAGGCGAGCCGGTTG
TGGTGCGGTACTACTACCGCGCCGTGATCAAGAGTGCGAGTGACGGGCCGCTGCATTTTG
CGGTCAAGTTCCGGCAGACCAGCAACAGCGACAATGCATCGGCCTGGCGCTGGGTCGGCG
ACGAGCAGCAGATTGGCGACGGCACCATCATTGTGCGGGCGCCAACCAAAGAGGCAGAAG
AGACAGCAGCCAGTGGCGGCAACAACATTCCGAATCTACCACCCAAGGCTTTGACCGAAG
AGCAGGGAACGGTCTCCTCCTCCGACCTCAAGGACCTGATTGGTGACCTCAACCCGGCCT
TCCACGTCACATCGCCCCGCAGCCAGGCCCCGGGCGCACAGCTGTGGGCACTGGATGTGC
CCGTCGAGGCAGTCACCGACGACGGCGCCGACCAGTCGGCCTACACGACCGTCCCCATCG
GCACGCCCTGGCACGGCCGCTTCCTGCGCTGGTTCTCACTAGTGCGGCTGTGGGCGCCCT
GGCTGGCGCCGCGGCACGGCCGGCAGACCCTGGACCGCGAGCTGGACGGCGTGCTGTGTT
CGTTCCTGAACGAGGCAGACGGGCGGCACCTCGTCTTCTTGGCCGTCAGCGGCGTGGACC
ACGTCCAGGGTCTTTTCCAGGGGGGAGAAGACGACAAAGGCCAGCTGCTGCTCAACGTCC
GCAGCGACAGCCTCAAGACCGAGACGGCGACGGTGCTGGTGGCGGCCGGCGATGGCTTTG
AGAGCGCCAACGCCGCCGTCATGTACCACGCGCGGTCGCTGATGCACCAGATGATGACCG
CGGCGGATGGCAGTGACGAAAAGAACGGCAAAAAGAAGATCGCCGACGAGATCCAGACAC
TCGCCGACGAGGTCAAGCCGGCGTGGCTCGAGAACTGGTACGATGGCCTCGGCTTCTGCA
CGTGGAACGCGCTCGGCCAGAACCTGTCGGAGGACAAGATCGTGGCCGCCGTCGACGCAC
TAGCCGACCATGGCATCCGCATCGCCAACCTGATCATTGACGACAACTGGCAGTCCATTG
ACCGCGCGCACCCGGACGGCCAGTTCCAGTACACGTGGACACGCTTCGAGGCCGACCCGC
AGCAGTTCCCGCAGGGGCTCAAGCACGCCGTCCAGCGCGTGCGCGCGCGCCACCCGACCA
TCGAGCACGTCGCCGTTTGGCACGCGCTGTTGGGCTACTGGGGCGGCCTGACGCCCGCGG
CGGCCGGCGGCGAGCTGGCCAAGACGTACGCGACGTGCGTCGTCGACCGCGCGCACCCCA
AGCGCCGCAACCTGCCGATGGCCGGGCCCATGACGGTCGTGGACGAGCCGGACGTGCGGC
GTTTCTACAACGACTTTTACTCGTTTCTGGTCGACTGCGGCGTCGACGGCGTCAAGACGG
ACGCGCAGTTTATGATGGACACGTGGACGTCGGCGGCTACACGGCGTGCGCTGACATCTA
CGTACCAGGACGCCTGGACGGTAGCGACGCTGCGGCACTTTAGCAGCCGCGCCGTTAGCT
GCATGTCGCAGACGCCCAACATTCTGTTTTACTCGCAACTCCCCCAAAACCGCCCACCCG
TGCTCGTGCGCAACTCGGACGATTTCTTTCCGGACGTGCCGACGTCGCACCCGTGGCACG
TCTGGACCAACGCGCACAACAGCCTGTTCACGCAGCACCTCAACGTGCTGCCCGACTGGG
ACATGTTCCAGACGGTGCACGGCTACTCGACGTTCCACGCGGCGGCGCGTTGCGTTAGCG
GCGGGCCCATCTACATCACCGACACGCCCGGGCAGCACGATCTGGGCCTGATCCACCAGA
TGACGGGCACGAGTGTCTACGAGAAAACGGTCATCTTCCGGCCGAGCGTCGTGGGCCGCT
CGCTGGACCAGTACGTCGGCTTCCACGACAACGTGCTGCTCAAGGTGGGCAGCTACCACG
GCAATGCGGCGGGCACAGGTATTTTGGGTGTGTTCAACGTGTCGGACCGCCGCGTGTATG
AGGTTGTGCCACTGGCGCGTGTGCCGGGCGTGGGTGCCGGTAATAGCAATGATAACTTGG
ACACGCTGTATGTGGCCCGCGCGCATACCTCGGGCAAAGTCACCGGCACGCCCGTGCGTG
CCGACGCGCTGCTCACACTAGCGCTCGACGTCTACCAGTACGAGATTGTGAGTGTGTACA
AGGTGTATTCGTTCGACGGCGGCGACGGCGACAACAGCAAGAAACTTCACGTGGCCAACC
TCGGCCTCCTCGGCAAAATGGCGGGCGCGGCAGCCGTTGTCAGCACGACCTACAGCCAGC
GCGACGACAACGGCCGTGTCACCCTACAAACGTCGCTCAAGGCGCCCGGCGTGCTGGGCC
TGTACGTGTCCGGGCTGGCTGAGGGCCGGCGGACGGTGGCGGACAGCTTCTTGGTGACGA
TGCGCGGGCAGCCGATCCCGGCGCACTGCGCGGCGGTCTCGGCACAGGATCCGCACGTGC
TGGAGATCGACACGGCGCGGGCGTGGCGCGAGCTGGGTTTCAAGCCCATGATGAACAACG
AAGTGCAACTGACCGTTTACATCTCAGTGGACGAAGTGGCATAGAGTATGGCACGTGGCA
CAAAAATGTGTATCTTATGAGGCACCCATCTTGGATCATACGTCTTTGAATTCATTCTAT
AACCAATTTTAAACAGACACGGTTCTTTGTATAATTACGAAAGGCATCCTCCTCTTGACT
GCCTACTTGGCCGAAATGCCCAGGCGCTTGGCCTCATCGGCGACCTGCTGCGGCACGTCG
TCCTGCAGGCTGCGGCCCGTCGGCGTCCAGCCCAGCAGCTTGTGCGCGCGCACGGCCACG
CCGTGCGAGTTGACGGCCCACGTGATGTTGGCCTCGGGGATGCCGGGCGCGTCCTTGGAT
GTCAGAACGTCAATGGGCTCGGGCTTGGTCGTGGCCGACGACGGCACCAGTTTTTGGTCG
ACGCCGGCCGCCGCCACCCAGCGGGCCACGTCGCTCCACTTGTGCGTGGCGGCATTGGGG
AGGTAAAAGGCGTGCGTGCCAAAAATGCCGCCGGGAGCCGTGTTGCCGCCGACGTTGTCG
CGCTGGGCCGGGTCAAGGCCGGCCTCTACGAGGCTCACGAGAAGCGCGCTGAGGTCGTGC
ACATGAACATTGTCCCAAATGGTCTCGCCGCTGCCCTCGGCAATGGGCGCATAGCCCTTC
TTGAGCAGGTACTCGACGAGGATGGGCACCTGGATGCTGCGCTGGTTGCCCGGGCCGCGG
CTGGCGCCGTAGATGGTGGGTGGGGCGACAATGGCGACGCGCAGGGCGTCGCCGTGCTCG
CGGGCGGCCGCCTGGACGATCAGGTCGACGTCGCGGTGGGGGGCGGTGTCGGGCAGGCCG
GAGACGAGCGTCTCCACGCCGTCGTAGTCGTTGTACGTCTGGTCGGGCCGGGGCGGCTGG
CCGTAGCGCTTGTTCTCCAGGTCGTACTAGAAAGTCAGCAGGCATGTACTACAGTGAGTT
CAAGTAGAGGGAGCAATTGAGGCACCCACCCAAGTCAGAAGAGACGTGCCGGAGATGTGG
ATGTAGGCGGCCGGGTTGCTGGTCGTGTGGCCCTTGACAAGGCCGTCAATAATGGCCTTG
GCCGACGGGATGTCGTCGGCCGATTGGCCCGTGTGGAAGACCACATCCGCAGCGGCGGCG
GCGGCCGAAATGACGTCGGTGCTGTTGTTGTCGCCAAAGACAAAGTGGATGTTCGTGGTG
TTCGGGTAGGCCTTGGTGACCTCGTCGGCTTTGACCTGGCTGCGGACCAGCAGGGTGTAG
TCGAAGTCGGGATGGGTCTTGTAAAGGACGTAAAAGACGTCGCCGCCGATGTAACCTGTG
CGTGTGAGCGACAATGTGCAGTGTGTAGCGTCGCATTCCTCCTAACATCGGGACTGAATC
ATTTGTGAGAATAGCGCATACCCGTTGCGCCAGTACTAGAACAGCCGTGTTAGTAGACGT
CTCGTTTTAGGGAGAGAAATCGATTGCGAGACTTACATGAAGATCTTGGGAGCCATGGCT
GATGTGTGGTGGTGGGTGGTTTGGAGAAACGGTTTGGTGATGGGCGTATCGAAGTTTGTT
GAAGATGAGGATGAGGATGAGGCAGGACAAAAGGGAAGGAGAAAGGGAGGGAAGGGACGA
CAGGAGCTCTTATAGAATCACGGGTTGAGATCCAATTTGTAATGAAGAATGGCAGTCGAG
GCAGTTGCGATCGGCGATCCAAACGGACGCATAGCTCTTTCTTAGTGAGGGGAGACGATG
TTAGTGGAACTGAGGTGTGCGGGACGCGGAGTATTTCGAGGGGGGAAGGTGCAAGCCGTG
CAGGACACTAGTGGTCGTTGGAGCACCGGGAAGGTGCCATGTTGACGTGCTTTTTCGTTT
GGGAAGGAGGGACCATAGACAATTACGCAGCAGGAGGGAGATACAAGGAAAGAGCAGCAA
CACCGTACTCCGAAGGTGCAAACAGAAATCATGTCCGTCTCATGCCGTGCTGCAGCGCCG
ATTGCCAATGGCAGAGCTCCTTCCTTCACCAGGCACTTAAAAGACGAGAACGGCTCCACC
CAATTGTAGCACTATCTCTTGGCAAGCAGAGCATTGTCTGCTTTGTCCGTCCATCTGGAG
GGTTCAACAATTGAACAGGCCGCTTTCATTGTTCAGCAGATCCACAAAGGGCCAGATAAA
CAGACCGGCTTCATCAGCAAGCAAGGCTACAGAGGATCTAACAGCCGCATAGCAACAGGG
GACGCTGCCCTTTTAGGGATGTTAAGTCCCTAACGCCGTGCACCGAGCGTCATTTCCACT
TGAAAGCACTCTTATTAGTCAGTAATATCGGGGAGCTTCCGGGTCTGTTCCCCGTGCTGA
CTTCTCTCTGTCTTCTTACAATATCACATAAAAACGCACTCTTTCGAGCCCATCACGCCC
TCACAACAACCTAAGCAGAGCGTTGATTTCAAAGGAATCTAAGAAATCATACCGAAAGGG
CCAACTCGAGGTCCGGCTATACAGCGGCGGCCGGATATACGAGTGTATGTAGGAGTCAGG
ATATGGCAGACGGAGCCGAAGGGGAGGGGGGAGGAGTGAGCCATGCTTTCTCCCGTCTCT
TGTGGCATATCTCAAAGTTTATTTGTAAGTCATGTTCAGGTTAAGCTAATTTATCAAGCA
GGTATTCATTGGTTGCATATTGTCACATGGCATGAAAGGGGACGTTGAGGTTTCGTTTTT
TTGTGTTTTTTATTTTCAAGTTTTTTTGTGTTTTTCTAAGTATGGAAAGCAAGAAGTAAG
AAGCAGAAGAAAACAAACAAAGGAAAGCAAAGATGGCGAGCGATTTCTCGTACTCTCTTT
TTGGGGTTTTCTGTTTTCATTTTTTTTGTCGTTTTCGTTTTCGTTTTCACTTACTCTTCT
TCTTTCGAGGTCGCCGATGTTCTTGTCTTTCCGATCGATACCTAAGAGTTGACGTTTAGA
TATCTCTTGTCAGACCTTGTTCACGACTTACCGGGGAAAGGAGGGGAGCGCGCCGTTCGC
CAAAGGCTGGTCCTCCGGGTTCACATGGTTGTGATTTTGGACAAACCGGCGTAGGGTTTC
AAGCGGCTCGCGGCCAACGTTCAGCCACCGCACAAAGGCCCAGACGTCAAAGGGGTCGGC
GTCGAGGTCGTTGCTGTTGTCGCGTACACGGCTATCCATCGGGGAGCTTTCACTGGAGGA
GTCACTCTGGGAGTCCTCAGTGAAGCTCGCGGCCGGGATTGCCGAAGAATTGGCGGGTGG
TGGTAGGGAGTCGTTCTGGTCGTTGCCATCGTGGGAGGCACGATCGGAAGCGGGGTTCCG
GGACACAGACTGGTTGTTGTGAGGCTCAGAATCCGAGGCCGAGGTGTAGGGCAGGCTGTC
ACTAGTCCAGCCGTCGGTACCATTGGCGTGATTGTCGATATCGGTCATGGTGACGTCGAT
ACCATGGGGCTCGGATTGGTTCTGAGATTCACTCGCGCTCTCGCTCTCGCTGTGGGACTG
GGACGAATCTTGGGCGGAGAAAAAAATCGCTGGGGGACCTAGTGTCCATTGGCTGCGCCA
ACGAGTTGCTCTCCGACGCCGACGTGTAAGGCAGGCTGTCACTGGTCCAGCCATCCGTGC
CGTCAGCGTGGTTGTCGGATTCGCCGATGTTGATATCTGAATCGCTGCGGGAGGAAGAGG
AGGACTCCGACTCGCCGGATGTGGTATCCATTGGCTGAGCTCCGGTGGGAGTAGGAGCGT
TCCCATCTTCTACCGACGAGTAGGGCAGGCTGTCACTAGTCCAGCCTTCAGACCCGTCGG
CGTGATTGTCTAAGGAGTCCATGATTGCGTTGATCTGCGAAGAAGAATACGCAATGTTGG
CTGTTTCGCGTTCTGTGTCCGTGAAACTGGTGATCAGGCGTAAGCGGGGCCGGGGGACGC
GCGATCGGAAGCGTCAGACCCGGCGGGGGCATCCAGTTGTCCACGGGGGCCTGGATGACG
GGGTCTGGGATCGGGGCCGGAATCGGGACCGGAATGGGGACCGGGGGACGCGCGATCGGA
AGCGCCAGACCCGGCGGGGGCACCCAGTTGTCGATAGGCGGGGCGACGATGGAAGCCTGG
CGAAACGGGTTGTGCAGTTCGGGAGCGGCATTGGAGCTCTCGACACCACGGACGGTGTCA
GCTCCATCGCTGTCGCTGCTGTCGTCACTGTTTTCGTTGTCGCCGAAATTGCCCGAGCTT
CCACCATCGTTACTGCTACCGGGACCACCATCACCACCACCGACACTGCTATCATTGCCG
TCGTTGCTGCTTTTGGAGTCACTCGTACAATTGCTGTCGCCCTTCGGACCGCTGTAGAAA
CGGCTGCAGATCTTTAGGAACTGGGCTGGAGACGAAAAGGCCGCCTGCGCCGCTAAGCCG
GCGGACAGGCGCGTCCAGGCCAGAACCATCGGTGGATCAAGCGTCGGGGGGAACAAGCGG
AAGGCAATTGTGGAGTGGTGCGTAGAACGGCGTTCTTCACGCACGTCATTGCGGAGATTG
ACAAAGTCAATCGCACAATGCTGCAGCGGGACGCTGGACGGGCTCTTCCAGAAGTACGGC
GTCATCAACTTGGCAATAGTGTCGACATCACGGGCACGCCAGAGCAGGAAAAGCTCGTGG
GGGAGCGTGAGGTCGTCATTGACGCCGTACTGAGAGTAGAGAGCAGCCCGACGGGCAGGG
TCGGTGGAGGCGATGTAGGATAAAGAAGAAGAAGGAAAAGAGGGAGCGGACGCAGCCGAA
GAAGAGAAGAGGCCGTTGTTGGAATTGCCGAAATGGAAACGGCCTCTCGTTGCCCGGAGC
GGGGCGCTCGGAGTCCCCTGGCGCAGGGCATAGTCCACCAGGCTGCGTTGTAAAGCCTGC
TTGTGGACATCAGCGAGGACGGGGGCTGGACCCAGTAAAGGGGACAACCACTCGTCGTAC
GCCGCATTACTGCCCTGGTCATCGTCCAGAATCTTGAATAGCAAGCCTTCAAAGCCAAGA
GGCCGCACACGTAGACCTGCCGACTCGGTCAGCAGGGGTGTGACGGTGTAGGCTCTGGGG
CCGGCTAGCTGGGCGAGGTACGCCTCACCACCCAACCATAGGATGCTCACCATCTTCTTC
AGTGCCAGGAGACGGCGCGGGTCGTTCTCCTCACTGGGACAGCCCAAGCCAACGTGCACC
ACGAAGGAGCACGACTCGTTGAGTTGCGTGAGGACGGACGAACGCAGGCTCTGCAGGGGA
GCAGAGACAAGCGTGACGGAGCGCTGCTGGGCCTCGGATAAATGGGCAGCAAAGTCTTGC
TGATGGTTGGACAGCGTGAACATGTCCGGAAGGAGATCGGCGACCATGAACACGGGCGTA
CAGACGGCGACGGGACGCCAGGAGAACGTTAGGAGGGGGGACGGTGCCTGCGGGCGACCT
CCGGGACGGGGCGGCGGGGGGAGCATGACTGGGACCAGTGGGCCCACGAAGTGACCAGAG
GCGTACGTGGCCGAGGCCACGAACCACCTATGGGTGAACCAGAACTGGCTTTTGGCAAAC
AATGGGGGACGCCGGGCGTCGATTGTCAGCAATGGGTAGATCGGGTCGGTCTCCTCGATA
AACTGGGAGATGGCGAGCGATTTGCCCATGGCATTGACAACAGCGCTCAATAGCACGCGA
TCGTGGCTATCGGGGCTGCTGCGGACTGGCAGTCGGATCAGCTGGGAGGCTGGGACCGGC
GGCGGGGGAGGGTGTGCGTGGGATACCCCATCGTTCAGTAGCTTGCTTAGAGAAGCAAAA
TGGTCGTAGTCATCATATTCAGTTTCTTGAAAACCGATGAGAAACTCGGTTCGAAAACCC
ACCGAGAGGAGGAAGGGTGGCATGTTGCCGAAGGGTTGGGGGATTGGAAGAAGGGAAGAA
TGTTTGGGGAAGGCGGAGCGGGTGAGGAGAGAACAGAAAAAAGAAAGAAGCCGTAGAGAT
GCATCGTCGGATGTTTATATATAGGGCCATGGTGGGATGGTGGACGGGGTGGTGAACATG
AGGGTTGTGCGTGGACAAGGGGCCGGTTGTGTGGTGGTGATGTTTTGTGAAGAGGAAAAG
GAGGAGGAAAAGGGGCAGGTGCGAATTGGCGAACAATGGTATTGTGGTGTTCGGTTGTGG
AGGAAAAAAGCAGGAAGGAACGACAGTGGGCAATATTCAAAGGAAGGAGCTGTCCACTAT
GGCTGTGCCTTCTTTTGTTTGTGCGAACAACACAACAAAATAGGAAGGACAAAGAATAGG
GACAGAAGGAGCGTTGGAGGAACAGGGAGCAGTAACATGAAAGGAAAACAAGAAAAGACG
ATGTAAAAATGAACACACAAGAAACAAGCGACTTTCACACGACTCAACTGGACCTTTCAT
CACGTTCCGTGCACAGTTCGTCCAAATTCGTGATATTTCGAGATACTCTACAGGGTATGT
TGTACATGAACAGAAAAAAAGAGTGGGGAAACAACCTGTTGCGGCCACCCTCTCACCCCT
TTTTTTCTGCCTTTGGTGCCGTTTGTGCCGTCTCTTCTGTTGACTGCGCAACATTCAACG
CCTCCACCAGGCCACGCGGACCCAAGCGCGCGATGACGCCGGCCTTGAGGCGCAGGCGCT
TTTCGATCATGGCCGGGTCGACGCCGCGGGAGCGCAGCACGAGGGCGTCGCGCAGTGTGA
GAGCAGACAAAAACTCGCGGCCAGACTGTGCAATTTCCTCATCGTCGGCAGCGGCCAGGT
CCTGGATGCGGCGACGGGCCTCCAGGACGGAGAGGGTTGTGTTGAGGCGGGGTTCCGTTG
CCGACGAGGACCGGGACGGAGGCCGGGCATACTGCTGTCGGTGGCGCTCAATCTGCTGCA
GAATATCATCGTCGTGCCCACGGACCTCGGCGCCGCCGGTCGGGCGCGACCCGGACGTCG
GCAGCTGCACGGGCCCTGCGGTCGAGGAGGGGGAGTACGTCGGGTTCGGCTGGACAATGC
CCATCTGCCGCAATCGGCTTGCAAAGTCGATGTCTAGAACGTTAGAAGGATGAAAGACGT
AAGAAGTGGGGAGAAGAGCCTACCCTTGTCGTCCGTCTTGGCTTCGGCTGCCGGCTCCGC
CGTCGGCTCGGGCTCGCGCGGCCGTGGTGGCCGTGGCGGCTGCTCTTGTGCAGGGCTTTC
TGGTTGTCTTGCTTCTCTTGCTTCTTTTGCTCTTGGAGCTCGCGTCTGTGTCTGTGCCGG
CGACGCTCCCACAGCGCGCATCGGGTACTTTCGCGGCGGTGCCGCGCGGGCTGTTTTGGA
CGCGGCCGAGCCCATTGTGTCGACTGTGTCTTCTGGCGGGGTCGCGAGGTTGAGTGAGGT
CGGTCTGTTGCGCGTGTCAGAACGTTGAATTCATGAGGTCAGAGTTGACCCCATTTAGTG
ATCTTTTTAGCGGGGCCAGCTTCGATAGTGGGCCCATCCCGAAGAGTGGATCTTCAATGT
TGAACTGGCCAATCAGAGATCACGTATTCTCTTACACCCATCCGTGAAGCTTTTGGAGAA
CGACCAACTGAACAACGACATGACTCGCCAGGTCATGTCAGGGACGGTGGCTGGGAAAAT
ATATATTGTTCATATTTTTTGAGATTTGTAATGTATTTGACTCGCCGGAAAACGTCAGTT
GAGGGGAAATGAATACATACGGCCTCTTCTCGCGTTCGTGGAGAAACCCGTCAGTCCGTT
CGATCTTTTGGAGATCTTTGGTTGTCTTTTATATATAATATGAGAAGTGTGAGCAGTTGC
ATCAAATTTAGTATTTCTAAATGTAGTAAACCAATTTTTGGAAATAAATATGAAGCACAT
CAATACCACCTCCAGAAATATGGCCACTGCAGCTGCCCCGGACCTAACGTCCCTCAAGGA
CAAGACGGTCATCATCACCGGTACGTTTATTTTGTGCCCTAGCATGATGAAAGAATCGGA
ACTGCTCTTGAAGCATTACTTCAAAACTGACCACTGACCCTAGGCGGTGCATCGGGTATG
GGCATGGCGACGGCAGTGGAGTGGGCTGCTGCCGGTGCCTACGTCACCATTGCCGACGTG
CTCGAGGACGTCGGACGGCAGACGGCGGCCGATCTGACGACCAAGGGACAGCACGCGACG
TTTGTGCGCTGCGACGTGTCGGACTGGGACTCGGCCACAGCAGCGTTCAAACACGCCATG
GCCTTTGGCGTCAACGGCGGGTTGGACGTGGCCGCGTTGTTTGCAGGCATTGTCGGCGAC
GGCGGCAGCCTGACGGACCAGGTTGTGGCAGCCAAAAAGGCCAGAAAGGTCACGAACGAC
AACGACGACCCTGTCTGCCCTCCGCACGTGGCCATCGAGGTCAATTTCCGCGGCCTATAC
GAGACGGCGTGGCTGGCGCTGTACTACATGCAAGGCCCGCAGTCTGAAGGCGACCACCCG
CCGCCTGCCAAGTCGCTCATCCTCGTCGGCTCGCTCGGCTCCTACACCGACTCGCCCCCG
TACTCGGACTATAACGCAGCCAAGTGTGAGTCTGTTTCCTGCTTCAATTTTCTAGATACA
AAGTCCCCTAACAAGACAGTCGGCGTTCGTGGCCTCTTTCGCGGCTTGCGGCACAGCACA
CCCTCCATCGGCGTCAGTCTCAGCCTGCTGGCACCCTGGTGGGTCGACACGCCCATGGTG
CGCTCCCAGATGGCGCTATACGAGAAAGGCGGCGTGTCTCCGGGCAAGGGAATGACCTTT
ACCCCGATGCACCACGTGGTAAACGCCGCGAGTCGCTGTGCCGTCGACCCGGTAGGCATG
GCGGGCAAGGCCGTGCTGGTCGAGCCCGAGGGCTACATGGACTTTCAAGACGACGAAGGT
GGGAAGTGGGGCGGCGATGTGTTGTCGGCCGCATGGCAGCGCAGCCGGGCCGCAGGTGAC
TGTGTGTCGTGAAAGTTGCCGGCTGAACTGTCATATAAGGAAAGCCCCCCGGAACCGATT
CTGTACTTCTGCAGTATGCCATATTTTACTTATTTTTCTATTTTTTTTTTCTTGAACACC
GAGTGCCTACTATTTCCCGTAGTACTGGTCCTGCTGCTCCCGGGTCGCCACGGTCGGGCC
GGCTACCGTCATCTGCTTCACCCGGCCGGCGAGAATCTCATCGGCCCAAGCACGCATTTC
AGGTGTGCGTACTTTGGTCGCCGAGTACGTAAACTCCTCCAGGTTGACGCCGTGCTTCCG
CTCGTACTCGGACATCTGCAGCAGCATCTCAATCTTGTCGAGGTCCTGCACAAAGTCGCG
CTCGGGGGAGGCGGAGCCGGGCACGCCGTCTATGGTACCGCTCTCAAACTCGTGCCACAC
GGCGCGCATCTCGGCGGCCGACGCATCGTCCCCGCCGTGCGCGCTGCCCAGCAGCCGGTC
GACGAAAAAGTCCACCGTAATGGCCTCACGACGCGACTTTTCGTCACGCGGGACGCCGTC
GGACGGCGTGATGTCGCCGACGACCGTCTCGGCGACGTCGTGCAGCAGCGCCATTTTCAG
GCACTTGTCAAGGTTGACGGCGGCGCGGACGGACGGCGGGGCAAAGAGCACCATGATACC
CATGCGGTGCATGTGGTCGGCAATGGACTCGCCACTGGGTTGTCAGTAAACTGAAGCCGA
TAAAAGAAGTCAAGAAGGGAAACATGACACCCACTCGTTGATGCCGTGACGCAGCCATCC
TTGACGTTTGGTAGTCTTGAGCCGCTCGAGAATGTGGAAGAAGGTGATGGGCGATGTCAC
GTTCTCTGGAATTTGGATGTCGTGGGCCGCCAGGGCCTTTTCCACAGTCCACACATCGTT
TGCTGAAGGCAGAACAAGCGGAAGCAATTGCGAACCACACGTCAACTCATGTTGCATGGA
AAAGAGACGGGAGGAGGTGCAACAGACCTGCAGAGTCACCCGTCTTTTGGTCCGCCATGT
TAGAGGTGTGGCGGGGTTATGTTGCTACTGGCGGTGTGATCGAATCTTGAGAAGAGATAC
CAGGATAAGTAAAGGATGCACATGCAAATCGCGATCGATGTCGATGCAGAGGGGCAGTTG
CGATCACGTGTCGTTTGTCAATTTAAAAAAGAGGAAAGAGCCTGCAAGGGACGGCTGTTC
GGTCTTTCCTTCAGGCCCCTTTGGTCCTTCCTTCAGGCGGCCCAATGTCCCTTCCCAATC
TAGACCACCCACCCAACCCCAACTTCCTCTTTCTGTACTTAGTCGTAGTCATCCCTCGTC
TGCCGCTTTTGTCTTCAGCCGCACGCCACGTTCACCATCTCCGAACAAGGGCGTCGGACA
TGCGCCAACCATGCCGAATGTACATGCCCACACGCGGGCTCTTGGCGGCTCGCAGGCCTG
CCGTTGGCTGCAGCATGTCTTGGTCGACCTCAACGCACTGCCAACGGTATGTTCCGTTGA
TTGATGGCGGTGGCAGCGCCAGGCAGACAGGTGGTTGAAAGGCGTCTGGTCTGCTGTCTG
GACCTTTTGTGACCTATTCCGGCCTGCTCTGGTCCATCCAGTGCTATTCTGGGCTATTCC
GGGCTGCCAATGTCTTTGTGGCACTTGGACCTTAGGGCTGAGCGGCGATCGTGGCCGTCG
GCCTCCCAGCCATGCAGTTGGTCGGGGCCGCCAAGCAGCAGTGGCTGGCTGTCTATCGAG
GCTGAAGCGCCGGCAAAAAGAAAGAAAGACAAGCACGATGGCTGATCAGAATGTGATCTT
TGTTGACCTTCTGCTTGCTGGTGTCTTTTTTTTCGTCTTTTGAACCGTCGACCGTCGTAC
ATCTCAACATCAATATCAAGTCGCATATCTCAGTCTTGCAGAGTTGCAACAGATGATGTG
ACTGCATCTGAGAGACGACGAAGAACGACGGACGGAGACGACAAGAACACACCATGTACA
GCTCACGGCCGGCCAGACCGCCGTCTGCGGCCTATCAGTACAACCCGCAGGCCGTCGACG
ACGTCGACGATCGAGACAACCAAGAAGTCCATGATCTCCAGCCCGGCGCGAACATCCATT
TTGACAGCAACATCCAAAGAAATAACAGCGGCAGCACCTACAATCCGCTGGAGGTGCGCC
AGGACTATGCCTACGATGGTCCATACGTCGGCCAGCCTGTTCACGACGGCGTCCATGGGA
CCTATGGCGACGGCGGCGGCGACCCGATGGAGGGCGGTGTCGACGAGAACATCGACAAGC
TCCGAAAGCACCCGCTGCTTCTCGCTCCTGGCAGCAACTACAAGCCGACACCGTTGCGGT
GGCCGTTCCTGGCGACGCTGATGGCCTTGATGGTCGCTGCCATCGCGCTGATCGTTTATG
CACACGTGGCAATGCCCGACTCGCAAAGTACAGCCGTCGTCCGGCCAGGGCGGCGAGCCA
TTGTGTCGGCCGACCTGGATGGGCTTCCGGCAGTGTTCGGGCTGAAAGACGGTATCCTGG
GACGGCGGGCCGTGATGCCAAACGACAGCCACGTGGAGTCGTCAGTCCTGGCACCAGTGG
TCTCGTTGACATCTCTGGTGCCGACCACGTCATCGCCCACACTCGCGGCCACATCAACGA
CATCCGAGGGCAGACGTCCAGTGGACGACTCGGGCTTGACGACAATCTCTCAAGGGACGA
CATCAACACCGACTTCCACGTCAACTTCAACGACGCCAATATCTACGTCAACAACTAGCA
CTACAAGCACATCAAGTACAGCCAGCACAAGTGCAGCCAGTACAAGCATCATCAGCACCA
CGAGCACTTCAAGCACTACAAGTACTACAAGCACTACAAGTACTACAAGCAGTACAAGCG
CCACGAGCACCACGAGTTCAAGCACCACAAGCACCACGAGTTCAAGCACCACGAGCACCA
CGAGTTCAAGCACTACGAGCACCAGCAAGACAAGCACAACTTCCACAACTTCCACGACGG
CAAAAACCTCCACAACCACCACGCCAACGACGGTCAACAATGCAGCCACGCCGACCATGT
TCCGCGGTCCCCTCAACGGGCTGACAACGTCGACAACCAGCAAGCCCACCACGCCGGCGA
CGGCGTTGAAAGGGACGGGCGTCATCATTATCACGACCAGCACGCCCATTGCCACCATGA
CGCCGACGTCGACCATCATTGTCGTGTCGACGGGCATGACGCAGGTCAACTCGACCATGG
TCATCACGCACTCGTCGAGCGTTCTTGTTACGCCGTCGGGTGGTGGTGTGGGCGGTGGCG
GGAGCGTCACGTTCACGTCGGTCGTTGTGACGGACACGACGGCGACCATTACCTTTGCGA
CGGCCACGGTGACGTCCGAGATCCCGTTCGAGTCCGGCGGTGCCAGCGGTGGCAACAGTG
GTGGTGTTGTCGTCTCGACGCTCTATAGCACCAGCGAGTCGGTCGGCGCCACGTCGTACA
CGTCGACGTGGGTGGAGGTGGTCGAGCCCACGACGACAGGCGAGGGTCCACCGCACTACG
TGCCGACGACGTCGCTGGAGACGGTGACGTCGGCCATGTCGGTGCCGTTTACGACGACAG
AGACACAGACGACGGCGGGCCACCCGTACATTGTGTACGGCCAAGTGACGATCACGTCGT
CGTACACCATTGCAGGAGGGAACAATGGCAACAACAACAATGGCAATGACAACAACGGAG
GCACGACCAACGGAGGGGGCGTGGCAGGAAACAACAACGCTGCCACCCACCCGGTCGAGG
CGCCGGTCACCCACGTCATCACAACGGTCGTCGGCGGCAAGGTCGACACAATCGTGCAGA
CAGTCGCGCCACAGACGCACGTCCAGACGGTCGGCGGCGGCCTGCAGACGACAATCGCCG
GCGGTGTTGTTGAGACGATTGTGACGCGCGTGGGTGCCACGCCAGTGACGTATGTCCACG
GTACACCTGTGACGGCAGTCGCTGACGGAAGAGGCGGCAGCGGCGTGATCGTGGTGGTGA
CACCGTCACCGACGGCAGTCGTGCAGACAGCAGTTGTAACCCAGACGCCAGGTGTCAACG
GCGATGGCAACGACTGGGTCAACGGGGTGACTGTCATCGATGGACAGACTGTGGTCAATG
GAGCAACGGTCACCGTCATCGACGGAGCGACATTTGTCCCCCAGTTCTCGACAGTTGGCG
GCTCGGCGGTCACCGCCGTCCAGTTTGTCGACGTGACGACGGCGGTGGTAACCACGGGCG
CTGACGGCCTGCCGACGACACAGGTACAGGTTGTGCCGACACTGGTGACGTCGGTGGCCA
CGATCGGCGGGACGGTCATGACTGTCGGTATGCAAACCATCGACTTGCAGACGGTGGCGG
AAAACGTTGGCCAGACGGTAGTGACGATCGACGGAACTATCAAAACAGTCGGCGTGGCCA
CCGTTGCCGTAACCGGCACGGGGTTCCAGCCCATCACGGTCACCGAGGTGACTCTCATTA
ACGGCACACCCTCAACGACGGTCGTCGTGACGACACCCACGGTGTCTGACCCGATAACGT
TTACTGTCGCCGGAAGCGCTGTCCTCTCCGACTACGAGAGCTACAGCGTCAGCATGTCCG
GCGGCTCGCTGGTCACGATTGTGCGCACACGTCCGCCGACGACGATCGTTACATCGCTGT
CCGGCCATCTGACCACGTTTGTTTCGACGCCGCCACCATCCACGCTCCTCTCGACAGAAG
CATCGTCAACGCTGGTCTCGACAGCCGTGTCGTCGCAGTCGGATTCGCCATCCTCGGCAC
ACCGGGCCCAATCTACCCCGAGCAACGCACCGATCGTCATCGTCACGACACATGTGCTCA
ACCTGCAACCCGCGCACTACTTTGTGGCCACGTTCCTGCCGGCCTTTGTCGCCGTCCTGC
TGTCCCTGCCGCTGCGCGTCATCGACCTCAACGCCAAGATGTACCAGCCGTTCCACGCGC
TCTCGGGCAGCAGCAGCCGGCACCACAATGCTCAAGGCTCCGAGTCGCTGACCCTTGCCT
TCTCGGGGCTCGCCAGCAGTATTGCTGCACCCATTTCGGCCGCCTGGAACCATGGCGAAC
CTGTCCCCTTGCTCACGACCACCCTCGTCGCCCTGTCGTCGTTCCTAGCGCCGCTCGCGA
CCGAGGCGCTGGGCCTCAAGTTGCACGGCAGCTGCAGCGTGACGAACGAGAGCGGGTGCG
CGGGCGCGCTGGGCGTGTCCGTGGCGCCGGCGTACGCGCTCGTGGGCCTGCTGTCTCTCA
TTCTGGCGCTGCTGCTGACCCTCTTGATTTTGCTGCAGCGCTGGCGGACGGGCCTGCGGG
CGAATCCCTGGAACCTGGCGGGCATTGCTGCGCTGACAGCCTGTCCGGACCTGCTGCCCG
CCGGCGCACGGCGAAGAAGCCGCGCCGTCGCTACCGAAAAGAGCCTGCGGCGCGCACTGG
AAGACCGGCGCTTTGCCTTGGGCTTCTACGAGACAGCGCACGGTCATGAAGCCTTCGGTA
TTGTTCCCGTACATGAAGAGGCACGACGTGGCGACAACCGTGATGATGGCAACGACAGTG
ACGATGATGGCTTCGGCGGCAATCTCCACCTGGGTGGCGGTATCGACGAAGACGCGCCCT
CCGGTCAGCCGTTCCTTGCACTGACCGTCGCCTACCGCGCCGCGTTCGCCGTCTTCCTCG
CCGCCCTGCTAGCCCTCGTTGTCGTTTATCATGTCGTGGCTGCCGGCGCGGGTGGTGCCG
CCGGCACGATCGACCCGACAGCCACACGCTTCGGCGACTGGGTCGCCACCAACAGCTTCG
GCGTGCGCTTCGCCATGGCCGCGCTGGGGGTGGCCGTCTCCTTCTGCTGGACCACGCTCT
TCCTCAGCGTCGCCGCCGTCATGCCCTTCCAGGCCATGGCCACACCGGGTCGTCCGCAGC
CGCCCGAGCGCTCCATCCTGCTGCCCCTACGGCCGACCAACGAGTTCTCCGGTCTGTGGG
TGGCCCTGCGGCTGGCCTTTGGCGGCGGTCGGTTTCGAGGGAACGACCACGACAATGTGC
CCCTCCGCCACGCCGTCTACCTCGGCCTTGTTTCTCTGATGACGCTGGCCTCCGAGTTTT
TGCCCGTCCTGCTCGCCAACGTGCCCTACAACGTCACGCAGACCCTCCAGGCGTCCGTCG
TCTGCGCCCGCCTCGTGGCCGTCGTGCTCGTGCTGATGCTGCTGACGCTGCTCGCGTCCT
TTGTGGCGGTCCGCTGGCCCGCGCTGCCCGCCGACCCGCGCACGATTGCCGGCGCCATGT
ACTACGTGGTCGACTCGCACGTGTTGCCGGCTGCGCTCGCGGGCATTGCCGACACGACGG
GCGGCGCCTGCGTGGCGTTGATGGACACGGCCGAAAAGACGGCCCGCGTGCGCCAGCTCG
GCCGCCGTTATTATTATGGCGACATTGTGGGCCGGTCGGGCCGGCGGCGCCTGGCTGTGG
ACGCCGATGTGACGCTGCTGGATCCGGTGGTTGATAGCGACGGCGGCGGCGGAGGAGGAG
GACCACCGCCGATGGCTACGACTGCCTACAAGGGCGGCGCGTTTTACGTGTACAACCACG
AGGCCCGTTACCAGCGGCAGCAACAAGAGGAAGAACCACCGTTTATTTAGGGATGAAAAG
GTGGGTGATGTTGATGGTGTTGCATTTTTTAATTTATTTTGGGACTTTGGGATCTTTCCG
TCTTTGTCTTTTTCTTTTTCATCTATTTTATTATTATATTTTGTTCAAGTATTGGATCAA
AGCGGTTGCGGTTTTGGAAACTGGCAAGCATTATCACTGCATATAGAAGGCATTATTGGG
ATATAAGACACTGTTGATTTACTACTTAATATACCACAATGTGCTTGTCTTGCATGTTGC
TTAGCCCAGCTGAATGCACGATCGACAACGCCAACAGACCTCTTTACGTCATTCCAATCA
CGCCTTTCCCCGCGAATAGGCTTCTCTTGGCCGCGCCGGATTCCAAACTTCGCCTCATCG
ACTGCCATACATAAACCGACAGCTCGTCTCAATTGAGTTTTCTCTTCCATCAATTGGCAT
CCATCAACGTTTTTGTTACAAATCACCAATTTTCACCACATCACCACCACACCACCATGT
CCCACCACGTCCTCGTCCTCGGCGGCCACGGCAAGGTCGCCCGCCTCCTCACCCCGCTGC
TGCTCCAGCGCGCCTGGACCGTCACTAGCGTCATCCGCTCGCCGGACCAGATCCCCACCA
TCGAGGCCCTCGCCCCCGATGCCAACACCCGCAAGAACCTCCACGTCCTCGTCCACAGCC
TCGAGGACCTTGTCCAGAGCCAGGCCAATGCCCAGGCCCTGCTCGACCAGGTCCGCCCGG
ACTATGTCGTCTGGAGCGCCGGCGCCGGCGGCAAGGGCGGGCCCGAACGCACGCTCGCCA
TTGACCGCGACGCCGCCACGCACGTCATTGACGCGGCGGCCGCGTCGTCGTTTGTCATGC
GGTTCCTGATGGTCTCGCACCTCACCAGCCGCCGCACCCAACCCGCCTGGTGGGACGACC
AGAACTGGGCCACGGCGCAGCACACCAATACGGCCGTGCTGCCGACGTACTACCAGGCCA
AGTTGGCCGCCGACGAGGCGCTGTACCGGGCGGCCAAGCGCCGGGGTCCGTCGTCGTTTG
CGGGCATCAACCTGCGCCCCGGCACGCTGACGGACGAGCCGGCGGGGCCCGTCGAGCTGG
GCCACACCACGGGCGCCAAGGGCCTTACGAGCCGTGCGTCCGTGGCCCGCGCGGCCGATT
TGTTGTTGGCCCACCCGGACACGCAGACGGCGTGGATCGACCTGCGGGACGGCAACGAAG
ACCCGGAGGCAGCCGTCGACCGTGTTGTGCGGGACCACGTGGACGCCATTGAGGGCGAGC
CCGTGACGAAGGAGTAGGCGGGCAGTCACGGTCACGATCGTTAGTTGTAGCTGTGCACGC
TTCAATGTATCCCATGCTTTTGACAAGAACCATATTCATACAGTACAGTACAGAAGACAT
ATTCATACATACATTAATCATACACGTCCGATAAAGGCAGAGGACAACCCGCAGAAGCAA
AGGGAATCAACCATCACAACATACAGTCAAAGACAAGGCAAGGCAAGGCAAGGCAAAGCA
AGGCAGACAGAGAACACACGAGCAAATCTAAAAGGCAAAGGACAAATGCAAGGAAGCATA
TCGTTGTGTTCCATAAAATGACGATTTTTTCTTTTTTTCTGAAACTAAAAAATAATTAAA
ACCCATTCAAAGACCCTCCCAGGGGCCAGAATGAAAGTCTTTTTCAAATCAGAAAAAAAA
CCCGACGGGGGTTATCGTTCCTCCACCTGAACAAAAAAAGCCTCGGTTAGACTTCCGTAC
TGTAAATGTCGTAGGTAAGAGCTGGTTGTGGCTATTTCTTTTTGCCAGGATGAAATCGGA
GGAAGCGATGAGGGCGCGCGGGCTCGTTGCATAGCTTTGCTTGGTGGTGTGTGGGTGTTT
CGCGTGTATCGATTTGGATGGTGGATGGATTGTTTTGCGCGCGCAGTCGAAGGATGTAAA
TGTTGGCGAGGTTTCAATTTTGGTGACAAAGAATAATGGTGACAACAAAAGGGGGAGAAT
GGTGGTGTGTGGTTGGTTTGCTTTTTTTGGTAGACAATTGAGAAAAAGCCTTTTTTCGAC
GTTCGATCCATCTGCCGACCGCCTTTGTTTTTTTTTCGGTGTGAAAACAGGAACGACAAA
AGAATAATAAGGACGCGCCCTTGTCGAGTGCCGGAGGCAACCTCGTCGAGACACGTTTTT
TGAGAAAGGTAAAGGGTGTGCGTGCGGTCGGCGAAATAGTCGATGAAAGGTGTGTAGTGA
AATTGCAGATAATAATGTTCGACACAAGGGAATAAGGAAGCAAAAAAGTAACAACGGACA
AAGGAAATAAAAATAAAAAGTAAAATATGAAAAAGCAATCGCTAATGCCATGACGCTGAT
GAAAAGAAATAAAAAGAAAAATAAGGAAAGGAAGACAGAGAAACAAAAAAAAAATATCAA
AATCCTGTATGCCAGATGCAGAGAGCAGAGCACATTCTTTTTTCTCTTTCCCGGGAAATA
AACGCACCCACAATTTTTTTTCAAAACCGTTCAGAAAGGATAGAAACTTTGGAAGTAGAT
AGTTCGCAAGATAGTTTGGTGTTTTTGTGAATCCTGCTGTTTGTTGTCCGCGGGAAGAAG
AGGGTGGTGGTGGTTGGTGGGTGTAGTGGTACAACAAGCAGAATTATCAGACACACATCC
CCCATCCTCTGGAGGATGGGATTGGCAGGGAGGTGTGAGGGTATCAAGGGAGTCTAATGC
CTCGGACCAGCTAAGGGGAGGCATCGCAGTAGGTGTAAAGAAGACAAAAGACGCAGGTGG
GGAGCGAAGCTCCCAAAGAATAGATGTTGTGAAAAATAAAAAGGGAGTTGAGGTAAAATA
TGTTTGATTACTCCTCTTTCTTAATGCGCTAGGTGAGCATCGAAGTAGGTAGCGTATTGC
GCCGCATGGTGTACTTGTGGCTGGTGATGCTGCTGGTGCTGCTGTTGCGGATGCAGCTGC
TGATGCGAGTGCTGCATGTAGCTGGCGGGTGCGGCGTGGTTCGGCTGCGGTGTCGGCGTG
ACCGGGCACCGTGGCGGGAGCGCTTGGTAGATCTCCTTTCCTGCGGGACCGTTGGCGCCA
AAGCAGGCACCGTCGGGTGTGATGGGCGGCGTCATGTAGCCGTCGGCCACGCCAGGCACA
GCACCCATGCCCTTCTGAGGCGTGCTGTAGACATCGGCGGCGGCAACGGCAGCAGCAGAC
TCGCAGGGCGGCGAGGCCCGGCTGTTGTTGGCAGCCAGTCTGCTGTTGTTGATGGACGCG
GCGTGGCGGGCTAAGAAGTCGGTGAGCTTGGCGGAGACGCCCGACAGGTGGGACGAGGCG
TACTTGCGCGACAGCGTGGCGGACGGCTGGTGCAGGTTCTGCGACAGGGTGAGCAGGGTG
ACGTTGTCGGCATGGTCCCACTCGCCGTCGTTGACCTCGGGGCGGCCAAGGATGGCACGG
CCGAGGGCCAGCGAGGCGCGGGCCATGGTGGAGGGCTTGGTGGAGACAAAGTCGCGGTGG
TACAGGGCGATCTCGCTGATGTAGGCGGCCATGTGCTCGACCTCGCGGTCGTCCCGCTCC
TCGGCGATGACCAGCTGAGCAAAGAAGTCGACGGTGGGGTGGCCAATGTTCCACTCGAGG
GTGTTGAGGACGTGCATCTCCATCTGGGTGAACATGCCGGCGTCGTAGAGGCCGCAGCAC
ATGTTGTTGAGCTCGTTGATCTGGGGCACGCGGTCCTTCTTGTCGCCGTACTTGGCGGCA
ATGAGGAGGGCGGCGCAGCCCACGAGCTGGTAGTGCTGCTTGTAGACGACGCGCTTGGAG
CAGTACCGATCGAGCAGGTTGACAGTCAGAAACAAGGTCTCCGGCAGCAGGGTGAAGGCG
GCGTGGGCCTCGACGATGAAATCGATCAGGTACGGCCGCATGAACCACTGGATCTCGCGC
TGCATGTCGATGAGGTTGACGTCCGGAAGGGTCTCGTCCTCCATGTGGCGCATGTGCTGC
ATGATGTCCTCGAGGTACTCGTCGGAGGCAAGCCGTGACAGCTCGTTGCCGATCATCTCT
TGCCGGTTCCGTGCGACCATCTTGGCGGCCTCGCGGGAGGTCATGCGGGGCATGGCCATG
GTGCACTCGTCGGACTCGACAAAGAAGGTGTCGTCCTTGGTCTGGTGGTAAGCCATGTTG
GGTGGTTGTGTTGGTTGCGTTTTTGTCAAGAAAGGAGGAGGATGTCGTAAAGAATGTCGG
TTTTCGAGCTCTCCAGGAAGCTGAAAAACAAGAAAAGAGGTCGGGTGTCTTCGGAGCGAG
TTGGTCGCCGTGATTCGAAAACGATCGGTGGTCTCTTTGAAGGAGTGTGGTGGTGGTTGT
CGTAATTAACTGAAACTGAAGCCGGTGGAAGCGGTCGGTATCGATATTTTGATGGATGCT
GTAGAGAGCGAATTATTCCAACCAGTCGAGATGGTCTATTAGAATATTAAGGAGTGTGAA
GAATTAAAAATAAAAGAATGACGGTGGCGACGAGGCCGGGTGATGCAAAGCAAAAAAAAA
AAAACGAAGGAAAGAAAGGAGAGGATGCCGGTGCGAGGGAAAAGACGAAAGAGGAAAGAC
TGTCTTGCTGCTTGAGGTTCTGCAGGTCGAGCGGTTATATATTAGCATCCGACATTGGTA
CAATTTGTCCAAGCACGCGGCAAGGTGACGAAGGAGAGAAGGGGGGAAAGATAGAGTTCT
GCAAGGAATCCGGGAGGTGGGGCAGGTGAATCAATCAAATCAATTAATGAGCGTGACCAG
AATCTGAGGAATTTGAGGAATTGAGTGAGCCAAACGGCTGCAAAGAATGCGGTCGCGTGT
GATGAGCCAAGGGCCAGCGTTCGCAGGCGCGTTTGCCAATATGCCAAAGTCCAGTCGGTT
GACCTGTGGAGGAGCCAGGCTGAAGAAAGGACGGCGAGGGACGAGGGACGGTCTCGATGG
ATCCTCGATGGATCGCCAGGCACAAGGAACCGGTCGCAGCTACAGCCTCAAGGAGAGCTA
TGTAGATCCGCTCGCGAGATCTGGTTGGCGCCCACGATGGCGAGAGGGGAGAAGGGGACG
AAGAGGGGGAAAAGAGAAGGAAGGGGAGACGAGGGCGGGTGGGGGAAAGGGTGCGAGGGT
GAACGTGAACAAAGGGAGGAAGATGACAGTGGTGCAAAAAAACGTGTTGAAGAATGTTCG
CTATTTTGGGGATGTGGTGCCCTGTGCTGAGGATTTGCCCTAGTGTGCCCTTGTGTCGCC
GTATGCTCTTTTGGAGATCCAATTTCGAAGGTACGGCACCAAAAATGCGTGGTAGATCGT
GTCACGCGTCAAGGCGGTCTGCCATTTCGGGCGTCTCGTCGGTTTTCTGCCTGTGCCGCC
TTTTGCGGCGTTTCTTCGCTTTCTACCCCTTTTCGCACGGTCGTACAAAACGCGTTGGCA
GTCGGAGAGCGAAGAGCCTTGGCGTTTGTTGGGAGTTCGCCCGTATCAAACGACCGTGGA
CAGTGTACCGTCGATGAGCCGATTGGAGAGAGCACAGGCCGTGGGGACTTGGACGCCAGA
TATATTGGCCGTTGCGAGACAGCGAGACAGCCAGCGAACGTCAAGGCACGCGATGCGAAT
CGATGCGAATCGGACGGCGGCGACACGTCACGGCGACAGTGACACGGTCGATAGCGGCAT
TGGCTTGCCGGGACGAGAGACACGACACAAGACGAAGACACCGCAAAGGGAGTGATGGGG
GCGATAGCAGGAAAGGGGAAGGGTGACGGGAAGCAGGGTGATGGGTGGTGACCGGGAAAT
TTGTGTGGGGAACGAAAGGGATGGCTGAGGGGGGAAAAAAGCAACGCACGGAGGTGAGCT
CTTCCTTACTTACCGCCACGGTGAGAAGACTGTGAGAATCAAAAGACAGCACAAACGGCC
AAACGGCGGGAATGACACAATTCCAAGGCACAAAGCGTAGGAGCTACGAGTTAACGTGTC
CCACGAGCAATGCAAAGCCTGCAGAAAGGGCCGGGTTTGATTTGACAGACGCGAAGGTGG
AGAGAATGCCGACTGGCACGCAGCTGTTGGAAATTGATGGATTAGCAGGTGGAGGGACCA
AAGAAGACAGAGCGAGTGGGCAGTGATAAGACAGTGACGCAGTTGGTGAGTTGTCACTTT
GGCATCGAGATGGATGAAAGTGATGAACGCTGGAAGTGTTCCTGTTCCTGAAGATCCAGG
AACCAGAACACCGCCAAGAACACCAGAACACCATCACCAACTGCAGCCCATTACGTCGCC
GTCGCCGTCTACCACTTCGTCTACTCACCTCACGTTCAACGCCTTCAAAGAAGAGAGGGC
TAGGACACGATCGAGGCGATCATGTAGAAAAGCCCAGGGGAACAACAAAAAGTTTGCGGC
TTTTTGTTGCTGGCGATTTCTGTGGTTGTTCTGAGGTCTCGAGGTTTTCAGGGCGTTCGT
AATCGTATTCGAATCGTCAAATCGAGTCTCGTGAGAGGACGTCGGTCGAAAAGAATGCTC
GAAAACGAAAGCGAAAGGGCGGCCAGGGAGGCAAGCAAAGGAGGCTCTAAATGCCTTGGT
CAGTCGAATTGCCGAATCTCCCGCCGGGAATGTAGGCCGACTAGCTGGTAAGGGGGGGGA
GAGGGAAGAGACAAAAAGACACAAAAAAGGCCTTTGAAAGGGCACAAAGAGACAAGGAGA
GTGAAGAATTCCAGAAGACCCTGAAAGGGAGACAAGAGAGATGCGGATCTGAAATCAGGG
ATGGCGGTAGGTAGGGGGATGGGGGTACGTACGAAAAAAGGGACGAAAGAACAGGAACCC
AGAAATGCTATATAAAAACGAGATAGCCCCGAAAAAACAACGAGGCTTGACGAAAGAGAA
AGAAAACGAGAAAAGGCTGGTTTGCGAAAGGAGAAAAAAGTCGAAGAAAGTCGAGAAGAA
GCGAAAGCGGATTGGCCGAGAATTGGGAGCAAAAAAAAAGGAGTAACGAAGGAAACAGTC
GATGACGGACGTTCCTTCCCCTTTTTATTCGAATCGAAATACTCGGGTTTTTTTTGTTTG
GACTTCGTTTTTGCTGCACCTGCTTTTGTCGACCCAGGTTGTCCGGTTCGAGAAAGGAAG
GACCGGCCGGGCGATGTGTCTGGGCGGGCAAGGCAAACGGAGTTGCGGATTTGCCTGGGA
CGAAGAAGAAAACGTGTCGGCCTTCCTGGGGGAGAGAGGAAGGAACGGTCGGCGAGGAGG
AGAGGAATGGAGAGAAAGAGAGAGAGAGAGAGAGAAAGAGATGGAGAGGGATGAAAGAGA
GAAAGAAGGAAGGAGCAAAGGGAAAGAAGAGGAGAGGAAAGAAAGGAGAGGGAAACGAAA
CAGGAAAAGGGAAGAGGGGAGATGGAGAATTAAAAAAGGGAAGGGGAGACTGGGGTGGAT
TTGTGTGAGAGCGTGCGGTGGACAAGGAAGCAGCACAAGCAGGGAAACTGCCACCGACAG
CACATTATTACGGGAGGCCGATGGCACACAGAGGACGCAAAAGGCTTCACAGGCACAGAG
GGCAGGCTTGAGCACTAGAGCGACACACCACGGAAAGGAGCACAGCACGCACCACACACA
CACACACACACACCAACGCCAACCAATACCTCCCCTTCTACGACTCTATGGGACCGAGTA
ACTCAACTTGGTGCACATCTCACCTAATACTATGGAGCCCGCGTAAAGTGGGAGCGGGCT
GGGTCGACCGGGGGGTAGGGGGTAGTGGTGGAGGTGTGTGCTTGCTGGGGTGTAAATTGT
TGTGAGAAGGCCCGTAGGCCGTAGGGTGGTCCAGGGGGTGTACAAGGGGCGTGTGCATAC
GCTGTCAGAGGCAATGGGAGGCGTGGGCGAGATTGGCTGGAGAAGGCCCAGAGGGAAGAG
GGCCCAGGTTCAGCTACAGACTGAGAGGGAAAAGCAACTCTTGAGCAGCTGGATGTCTTG
AAGGGAGACAGAGAAGGAAGGAGTTGGAGAGCAGAGGGAAGAACGCAGCAGAGCACAGAG
GAAGAGGCATCGACTCATCCCAACCAGAGGAGACAAACGAGCAAGAAAAGCAAAGGGTGA
GATACGAAGAACGACGGCCGTTTTGCAATGCTTGATACGCGCAGTTGCACTGCCGGGTGG
TCTGTCGGCGACACAAAACCTCGTTGAGAGTAGTACTCCTCCCTTTTGCTCCTCACCGGG
TGGCCGGTGGTTAGCCAGCCGATGGCCAGCCCAGGCCAAAGCCAAGGCCACAAAAAGTGG
CCCAGCACGGCCAGCACGCCAGCTTCAGCAACACGCCAACTCCATCTCCACGAAGCCAGC
CAACCAACCAGCGCGAAGAAGGAGCAGCCAACCAAAGTGCGAGCAAGCCCAGACCAGACC
AGGGCCAGGCGGCGAGCAAGGGGAGCCAGGAGGCGATGGTGGAGAGAGGGGTGAGGTGAG
GCAGTCAAAAGAGAAAGTGAAAAGAGGAGAGTGAAGAGACGAGAAGAGGGGCTACGTGAG
GAGAGAGAGCGAAGACAAGCAGAAGCATTGGACGAGATGCAGCTTCACAACTCGAGTTGT
GTGCGTTGAGTTTGTGAGCTGGCTGGCTGGGTTGAGAGAGTTGATCGCTGCGAGCGGCAA
GGTGAGACCAAAAACGTGACTGCCAATGTCGAATTTTGCAGCTGAAAAAGGGGCAAGGTG
GAAGGGCCTGCAATATTATGTAATCCAGCATGAAGGGTCGTTCACTACGGCCACCACAAC
CACACGACAACTGTGCTGCTACGACGAGAACCACAATACGCCATCTCACCGCAGACCATC
GCATCGAAGGAACGAGGGGCTCGAGTGGCTCGAGTGGCTCGAGTCCGGGTCGTTGCTCAT
CGATTCGTCAGCGCCTGGCTCTGCCCTGCCGCTTCGCCGTTCTCCGTGTGTCGTATGCAG
TCCGGCGTCAACGAGGGAGGTGTGTGCTCTCAGAAGCTCGAAAGAGGGGACAGCAAGGTT
CGACGTTGGTGAGATACCTTGCTTGGTGCTTGGAGAGGGGAAAAGGAACGGCGGGCGACG
ATTGGCAGCTATTTCAAACGCGCTTTTTCCTCTTGTCTCGTTTTGGCCAAATCTTGGGTG
TCTGTGTTGTGAGTGGGTGTCAGTGTGTGTTTTTCCCTCGGCGATGGAGACGTGTCGAGA
GGCGTCACAAAAGCGTGTAAAGCGTGTAAAGCGTCGAAGCGTGTAAAGCGTAAAAGGCCG
TGTTGGAAGCGTGTTTTTTTTGTGTGGCCCTGCCCTTGTCTTTGGTGTGTGAGAGCATGC
AGGATCAAGCCTGTTTGGGTGCCTGCTTGGGGCCTTGGTCCTGCACAAGACGACGAAGGG
ATTGAGATCTTACGGTCGTGTCCACCCTCCCCTCTTTTCATCGCTCTCTTTGGTCTGGTC
GGGTTCGTTGGCGTGCCCCTGGCGCTGCTGAACGACTCCGTATCGACGTTGGTGACTTTT
GGCGACTTTTGGCGACTTGGATGCAGAGCGCTTTTTGGGTGGAGCGTGGCGTACTGTAAA
GTGCTGAGCGGGGGCAAGAACAACGGAGGGAGGGACGGGCGAGGATGCGTGTGAGTGGGA
TGTGGGATGGAGGGCTGGACATCTCGAGGTCCAAGGGCCCCAAGGGACCCCAAAGGGAAG
CTGCGACCGACGATTGGTCAATCGGGCCCGAGCACGTCTTTAACGAGATTGAAAGATACC
AAGAACGATACAAGAATACACCGTGAGAGCGTGGACACCGCGTTTGTGTGTATCGAACGC
GTGCTGGGCCCTGTTTCCAATCTTGCCTTGGTCAAAGAACGAGGCAATGCTCGCGACGAG
GCGAGATGGCTCAATGGCTCAATGGCCCGATGGCTCCCAAGAAGCTGCCAAGTGCTTGCA
TGCATCGCGTCGACAAGCTCCTTCCCTGCGAGAGGGGAAGAGATGCAAAGAGAGAAAGGC
CCACGACGGAGCGGGGTGTCTGGCGTGTGTGATAGGCGGGCAGGAGCGCCCGAACCAGAC
ATGAGAGAGTGGGTGTTTGGGTGTCGGTTTCCTCTTTTTTCTTGATCGTTCCTTCTGCGG
AGAATGATGAGGAGCATCTAACGAGCGGATCCCTTGCGGGTTCAGGTTCGTGGTTTCCTG
GTTTGCTGGTTGGCCACAGGCCCCTTCTGCTTTTTGCGAGACGATTGTTTCCGGGCCTGC
CCTCTGCTCTGGGATCTACAGAAGGCTGCTCAGCCTGCCGGCAACGTCGCCGAAAGAACA
AACCAGAGCCGTGCAATTTTGGCGGACGTGAAACAAACAAGCAGACCAGGTCGATATGCT
TTGAGGTCGGCATGCTTTGTTTGGATTTCATGTGATGTCTCTCTGTTGGTGTCTCGTCTC
GCCCTTTTTTTTTTTTTTTTTTTTTTAATAAACTATCCTTCATCCTGTCGTCGCCAACCG
ACTCGTTGTTCGAGGTTTACTTTTTTGTTCTCCCGAGGCGGCCGTATATTACTTCTCCGC
TGTGGAGGAGAAAACTCTGCTACGCTGCTGCAGAAAAAAAAATGAAGAAAATCAAAGTGA
AAATTTGCCTGAAGCCATCTCCATATTGTGGATGTGAGCTACTGTATGGGCAAATGTAGG
CAAATGGACGAAGAAAATTTCATCGTGACGCTGTGCAGACGATTTGACGTTTTTTTTTTT
ACAATAAACTTCTTCTTTGCGAGTCACACCCTTCTCCATACTGCAAATGCAACGCCAAGC
GTGGAAAAGAGCGGGAACAATTGAAACACGGCACAGGGAAAAGAGACAAAGCGCAGAAGG
ATCTTTGAGCACTTGCAGGGGAATTGAAGAGAGAAAAAAATCCACGAGACGCATCCAGCC
AACCATGTCGCGTCGTCTCACCAGCCTGCATGAAATAAAAGGCAAAGAAAATCAAGAAAA
TCAAACAAAATGGAAGAAATAGAAGATGCACGAAAAATAGACAGAAAACCCACGCGCCGC
TGCTACCCATCGGAACCGCGAAGACCCAAGACGCGGTCCAGGGTGTATGAAAGGCAGAAC
AGGCCGAGGTGAAGAAATAAAGAACGTAAAGTAAAATGAAGAAGAATTACAGGTAAAAAG
AAGAAATAAAGAAGAACGACGTAAAAAAGGAAGTCAAAAAGCCTCCCCAGCGGGCGGGAC
GCCGGAAGCTCTGCCTGGCCACGAGCAAAGGGAGGCCAAGACATTGCGGTCTGGCTAGGG
AAAATGAGTGCCAGTTGTGAGGATAGAAGACAAGACAGAAGACAAGACAGAACAAAAGAC
AGCAAAGCCTCGTGGAGCTCCCAAGCTAATATCAAGAATATTCAAGGCAAGGGAGCAGGA
AACGAGGCGACAATACGAACGTACGACGTTCGGCTAGACAAGCAAGGCAAGCCAACAAAC
AAGCCAACAGGCGCAGAGACCGTCTCCCGTCGGGACTAGGCTCTTTTGGCGCGGCAACAG
CTACGAGTGCAAGAGCTAATAGGACGGGGCTGAACTTCTTAGACCGGCCGTCTTGGTATT
TTGGTCTCCCTCGGGTGGGATGCAGAAAGCCTGTCGTTTTTGTTTCTTTTTCTGTCTGTT
GGTTCTACAAGCTCTTTCGTGTGACCCACGGCTGAGAATTGCTGGCCGGTTTTGGATACA
TGGCAACTGTTTGAAGAGCTTGCCTCGGAAGAGCTTGAGAGCTCGGGGCTTGGGAGCTTG
CAACTGACCACCTCGTGGATGGCAGCAGAATAGCCTGTCACTGCAGCACCTTACCAGCTG
CAATATCGTCGCGTGCCATCGATCCGCTGGATATCAAGACTGCTATTGGCAAGGGAAGGC
CGAGAAAATCAAATGTTGTCTCCAGCGCCGACCATACTCGTCTTCTTCTATCCCAACAAC
TCCACAAACGACAGACGACAGCCTCATCTAGCGAAGAGTAGACACAAGACGTAGTGCTCC
GTACCTCGCACGAAATACGACAACTATCTGCGTCTAGGCGTCTAAATTTGTGGACGTGGA
ATACGGCTTTGTGTTTCTCTCTTATTTCGTGTGGAGAAAATCAAATAAGATACGACGCAC
GACGTACGAAGTACAACCGGCGAGACCAGGTCCAGCCAGGCCCATACAGTGGAGCGGTTA
TTTGCTTTGCCCTCTGGTGCTTCCTTTTTTTGTCGTCACTTCTCTCGGCTTCTCCACAGA
CGGCCCCCAAACGCCCGAAGCCCCCTGTACGTTACTGAGTGTCGAGGCAACGATCCTGGG
AGAAGCCCATCACAAGCCAAAATATCGAATGACAAGAGACAGGCTGAAAGAAGAAAAAGA
GAGCAAGGAAACGCCATGAGACAAGACAAGAAGACGCATGGACCATTGTCTCTATTTACC
TCCGGCTTCTTTTTGTCGTGTTCGCCTGTTTTTTCTTTTCCCCCTTCAGCTTTGCTGTCT
CTCTCCCGGCCGTTTGGTAAATTTCCTGCCGCTCTTCTCTTTTTCTTCTTTTCCCCCTTC
CCCGTCACAACCGCACGCCCTTTTGCACACCATTTTGCACACCCTTTTGCCCCGACGTCA
ACGACGCCCTCTGTATGGCTGTCTCACAGTCTCGTCGCGGCAGCCTGCCCCCGAATAGGC
CCCCTGGAGCCCCATTAATGGAGTCTGCAAATTTTTTCGTGTCAGCATCCCTTGCTGCAA
AGTATTAGAAGAACTGGGCCTCTGGGCCTCTCCTGTCCTTTTCTGCAGATGCTCCATACA
AATCGTCCATACACGTAGCACCATTCAATGTATTACGCAGTTTTTGCTTCATGTTTTTTC
TTCTCAACTTTTTCTCTTACGTCTCGCGGCTCCTCATCACGATCTCCACTGATTCAAAAA
TCACCGAGAATGCAAGCAAATGGAGGCAGATGGATACAACGCAGGCAAAGCAAACAAAAC
AGGCAAACGCAGACACGCGAGCAATTTACACGCGGCCCCATGCCCGCTTTTTGGACACTT
TCCTCTGTGACCCTCTTCGCCCTGTTTACAGGATTCCTCGGTCTCTGAGACAAACGAGGC
GTTCAGATAAACATCACGAACAGACAGAGTACGGAGTACAGCATCACTGTTTGTTTTTTG
TGTTTGCTCATATTGTTTACTTGTCGATGCGGTCAAAAGGCATCACGACGCGGTGAACAC
AAATACACGTAAAACAGCACACGCGTATCAAGTAAATAAAACTTTCGTTAAAGATGATAC
TCCTCTCTTTCTCGAAAAAAAAAGAAAAGAAACCTTCAAGATCGTCATTGAACCACCTCC
ACCTCCACCCGCCCATCCTCTCCCCACGCCGAGACAAAACAAACAGCGCCTCTCTCCATA
CAAAGAAAAACCAAGACATTAGGTGGTTGTGAGACAAACAACTGGGAAGGATACCCAAAG
GGAACTGTTCCCCGGGTCGTGTAAATTGAGAACATTGGGGGGACCAGCGCCTCTCACTAC
CACATTGGACGGAAAAAGAAAGCACTGAGACAATGACCTACCAGAAGGGACACGCAAAAC
AGGCCTGGCTGCTCGGCCGCTGGTTCCCACGACCCGGCCGCCTAAACATAGAGCCCAGAA
AGGCCCTAACAGCCTCAACGTGCCCCCAAAACCGAACCAATTCAACGTCTCTAGGCGTTG
TAACGCTCACAAGCGAAGTTGACCATCTCTGCCTATCACAAACCGCTAATCCGCCAGTCG
ATCACTATCTACCACGAACGGTAAACGTTTTATTTTTTTGTCCCCTTTTACTTTCTCACT
TTTCCCCTGGATTTTGCGTTGCACGCGCCGTATTAGCAGGTGGCATGTCTCGGCGGGCGA
TTGGCTATGGGGTCCACGAATATAAAACTGTCCCTTATTTTTGTTACCAGAGAGCCAGCC
TGCCATAGAGCAGGGCACTCATAAACTGACTTGCAGGTTGACGATCAAGAGGCCGCTCTC
CCACCCCTAGTGTCCACACAAATGCGACCTTTACAAGCACAATGACGCTCTCATACAGAT
GGGCATCAGCGTAACGTGCTTTAAGCAAAGGGTCTCCATAATAACTGGGCCCGGGGCACA
TCTCTTTACGACGTCCTTGTCTGGGCAGTCCAGGCAGTGTTTTTCTCCTCCTTTCTTTCT
CTCTGTCTCTCTCCTCATCTCACGCGTTAAGTGGTCACGCTTTGGCCCCAACCTACGCGC
CGCGGCAAACAACGCAAATAACGCAACGAACCCAGACAGAGTTAGATGCTCCGTCCGGTC
AGCTTGCCCTCCCCGAGGGCCCTGGCAATGCCGAGCCACAATCACGAAGTCGTCCTTTTT
GGAATGTTCCCTTTTCCCTTCTCGGATCTCCTCTCCTCCTTTTGCCTTTTTGCATTGTTT
GTTTTTGTCTTGTAAGCCGGCCGAGGAGGCCACTTGCTGCTCCACCTCCTTTGCTGCGTT
TTTTTCTTTCTTTTTCTCTTGCATGCAAGACATCGTCATGCTTTCTCTTTCTTGCTTTTG
GACAAAGAGAGAGGCCTCAGTCTGGCCAACTGTGGCCTCGCCTCCGGCAGTCGATGCAAT
GTACAGTACCGTCCAACGGGGTGCTCGAACATACGCGGCATTGTATTATGCAAAGAGGCC
GCTCAAGGAGGCCACAGCCATTTTTCAGCTGTAAACAAGCTGTAAACAATGCAACAAACA
ACTGTGAGATCGACATAGGAAGTGATAGACGACCCTGAAAATAACAATACAAGAATACGT
CAAAATCGACAAAACATACGTCGTTTACGCGTCTGCGTCCAGGGCACGCGACTTGCTGCG
CGCGTCGTTAAGAGATCGGTGTGCCAGCTTCTGGGTACACGGCTCCGATTCGATGAACCG
TCGAGACAAAAATAAAACCGACAGACGACAGAGAGGGGAAATGGACGGCAAAAAGAGACA
GCGTGGTGGACGGCGCGTGCGGATCGCCATTGAAACCGGAAACGCAGCCAACGAGCGGCC
GAAGCAGGGCAAACAAGCGGGACGGAGAATACGGCGAATACTTCAGTTCAAGTAATTACT
TATTGGTCTACGTACTGTTGCGTGATTGCCGCTTGTACTCGGTCGTCGTGCCCAGCCAAG
ATGTGATGAGATGAGACGAGGCCCGAGGTTGGCTAGAGGCTGCCAGGCTGAAAGGGAAAG
AGGGAGGAGAAAAAGAGTGGGGGTTACATGTTAGTAATGAGTGGAAAAGCAAGGAAGAAC
AGAAGAAGGAAAGAACGGCCCGGGGTGCTCAAGCAAGATGCTGCATCGGGAAGGAGAGAA
GGGCGTGGCGGAGAGGAAGACGTATTCCTGGTGTTCCTTCCTTCTCTTGCCTCCTTACAA
TACAGGAACGCAATTGCCCTTACCATTGTCTCTGAGACCAAGCTCCATGTATTTGAGATA
TCCTGACGAGGCAACTACAGCTACGAGCTCAGGGGCAAGGAGTGTTTGCCTTTACTTCTT
TGAACAAGCTTCGAACAGTGGCGTTATGTTCATGACAACATCCGGTCAAAGCTCCCAATA
CACCCAGGAGCATGGGCGCAGTTTGATACTGAAGACTGTCTTTCTGGGGGGGAAAACCCC
TGTAAAGAAGCCCAGGCCAAAACACACCAATACCTAGCCCAGCTCACAGACTCACAGGCC
ACGCTCTGCCCACGGCCACAGGGCGGACAGAACTAGCAAAAAGACGAAACGGCCAGCGAA
GGCCAGGCCAGGCCAGGCCAGGTCAGGGGCTCAGGCCGAACAGGATGATCTTGGTGTGCT
GACGAGCTCGACGGGGTCCAACCAAGCTACAGGTGAGCGACACAGAGCTACCCGTAGACG
GAAAACACGAGCGAGCCAGTCACAGCTGGTTTTCGAGATTCTCCACGCAGTGGGTGAGTG
GATGAGAACGGACGAGGCAGGTTTTTTTGTGGTCTTTTTGGTCGATTCAGGGTGGTCTTG
CGCAATCTCACCAGTAGGCTAGGCTAGGCGGCGTGGCTTGGGCCTGGGCCAGCCGACCTG
GAGAGGAGGCACGAGGGACGACCACAGCTGCAGGTAATAGAAGGTCGGAGAGAGATAGGG
CAGACGCAACCTACGACGTACGAAAAAGGCCCACTGATGATCACGGAGCACCACCGATGA
CTTCCGATCTAGGAATAAAGGGAAAGGAAGGACCGGAATGCGAGCGAGTTACTCTCACGA
GGTTGCCGGACAAGACATCGTCTCTCTCACGTTATCCCCTTCTCACGCAGACTCCCACGT
TGGCTCGACACTGCTTATTTTTATTTATTTATTCTCGGCATGAGGCAGTTGTATCCCGCC
GTTGACGGCCCCCCTTTTTTGTCTGTTCAGTTCCAGTCCCAGCTTGACCCAACAGTATGA
TGAAATGCTTCACTTCAATTATTGCACAAACGGCACACTCTCCCAGCTAGACCAACGCAA
GGGATGAGCTGCAAAATTGGTAACGAAAAACCAGGAAGCGGATTCAAAGAAAAAGGTCTC
CTCGGCGTCGCTCGTTGTAGCATAGCTCGAATCGGAAATGCCGTGATAGCGCAGGAGGAG
GGGGCGCTGAGGCGTGCTGAGGCGCTGGCTCAAAGCTGGGCAAAGAAAGATACTGCACAT
TGCAGATACGAATAACATCGAGCACGGCTAGCCTCTTGCTGGAGATATATTGGGAGGTGG
TAGAGCTACGGGGGAATCGGAGGTGCGAGGCCAGTGAGAGAGGGGAAAGAGGATCTGTCA
GATGCTGAGCTCAGTCAGAAGCAGCTCGCGTGCTTTTAGGCAGGCCCGAGAGGCGGGAAA
CGACGTGCAGTTCTCGCGTCTTTGCCTCGTGATTGGTTCCCAGCCCCTGTCCGCCTGCAG
CTGCGGCGGCATCTTTGAGTTGGAGTCCTCTGTGTCTTTTAGGTGTGTTTTTTTTTTTGC
CGGTAATTTCAGTCTGTCCTTTCCCAGTGTGCACTGTAAGAAACGTGTACATGTATGTCG
TGCAACATGTATCTTGAACGCCTCTTATTATAGACAAGCATCTCCTATCTCCCCCCTCTC
GCATGTACCCTCACTTAATTTCACGACGAATCTTGCCAACAGCAACAGGCATGGCTGGGC
GAAAGACGGGGAACATCCATTTCTTTGTTCTCTTGCCGCCTGCTACGACGCTCTCCTCCA
CTTCCTCCACCCTCCTCACAGGCTTGCCAGGTATTCCATACCCCGTACGGAGTACGTCGT
ACTTCATAAGATACCTACGACGTACGACGTACTTGTATCTTACTTCGCACTCGTCCTATC
TTGCCCTTTTCTGGACAATGACCAGGCTCGGTAGGCCCCTGGTAGGGTGGCAGCGTGTCT
GCGTGTGTGTGGGCTCGTTCTTGGTGGTTGCTTTTCGTCGTTTTCCCCTCTTCTGGCTGC
ATGGAAGCAGGTCTTCGTAAAAACAAGGGGACAAACGACAGCCAAATGGGAGCAAATGGA
AGTCCCAATCGAAAAATGGAGCGCAGTAGAGCAGGAAGCTAGCTTAGAGTAACCTGGCAG
CTTACCTGTTTGCTGGGCGCTGGCCGGAGCCAACAGTGTAAAAATACACCAAACGACAGC
ACGACAGAAGGAAGAGGGTGTGGTCGGGGGTGGTCGAGGGTGGTTGAGGGTTTCAATGGA
AATGAGTGGCGGCAGCCGGCCTAGGCTGTTTTGGGGCAAGAGTCGGCGCCGTGCCTTAAG
GCTGAAAATGCGTGAGCGCAATTGAGAGGCAATGAGAGAAGTTACGCGCAGTGAGAAAGC
AGGAAACTGCATCTCACCTTCCCCCGGCTGGCTCGCCGACATGGGACGATTGCTCCGCAG
CCTTCCGCCTCCTTCCTTGCTTTCAGGTGTTGGCGTGCGTGCCCCTCCTTCCTATCACCA
ACAGGCTGTCGAAAGTACACCGTACTCCATACACTCGCTCCTTCCCTCTTGCAGCTACAG
ATATTATTGCCTTCATCTGCTTCCGCCCCCTGGCTGGCTCCGGCTCTTTGTGCCTTGTTA
TCGCTGCTCTGTTGCAGGTCTCTTTGCCTTGTTTCTTCTTCTTTTTTTCTTTTTTTCTTC
TTTTCTTTTTTTACTTTTCGTCATCTTCTTTGCTCGCTTTGGGTGAGGAAACTTTGAGAT
GTAAAAGACATTCTTTTTTCTGCTTGGCTACTGGGCTTGCCTTCCTTTTGCTGGTCTTTT
TCGGCTTGTGCTCTCGCTCCTTCCTCATTCCCCGTCGGTTCCTGCCTGTCTCATTGGTCC
AGACCACCCCAGTCCATTTAAAGGGCCCCCGTCCCTCTTTCCTCCCCGCCCCAGTCCTGC
GGCACCTTTACCCCTGGTCACTAGCCAATGAAAGGCCACGCTACTGTCCCAAAAAGGGAA
AGAGCAAGGGGGGGTGCGCATTTCCTCTTGAGCTTTTTTCTTTTCGACCCAGTCGAGCCA
ATGAACGTGCCTTCTCCACGAGTGGATCCCACTTCCCGCAAACGCGCACCTCCCAAAACG
CGTTTCCCGTTCTTTGCTTTCTCTTCCAATGAGCGGCGGCGCTAGAGCCTTGCAGGTAAG
ATCACGTATCGCCATTGTGGGAAGGAGCAATGGCTCCAGCACGACGTAATGTCTCCATCT
CTTTCCCCTGCTCGCTAGCAAAGCACCCAACCAGGGCCCAGAGAGGCGAGACAGGCCAGG
CCAAAACTCGGCCCAAATACCCAAATATCCAAATAACCCAATTCTCCTCCCAAACAGCTT
GTCGACAAAGCCTCCGCCACAATCTCGATGCGTTCCCGTATCTACGCCGGAAAGGGGCAG
GAACCGTATTCGGCCAGACCAGCAACGTCCCTGTCGTTGAAGGCGTCCTGGCGTCCCAGC
ATCCAAACACGCTGCAAAGCACCGAAACCACAGATTCTCGATCGCGGACCAAGGCAACGA
TCCCTCCCCAAAGCTACCCGAGCCTTTCTCTTCTCCTCACAGCAATTTACGAGTGTCCGG
GACTGTAAATACAGGCTCACAGGAAACACGGGAGGCTCTTCCTCTCTTTCCCATCCTGGT
GTAGTCTCGTCTCGCTTGGCTCTTTGGCTCTTTCGGGCGGGCAGGCAGAGCGATGATCAT
CTTGACAATCCATCGAACATCTTCAGTTGTCCGATCGCAGGCGGGCTACACGGCGGTTTC
CGATGATGGGCAAACCGTGTACTCTGTAACACGTCTGTCAACGTGCTTGCAGCTACGCTG
TACTTCTGTGTCACTCGACTCAGGAGAGAGGAAACACCAAAGGAAAAGAGAAGTCTCTTC
CTCCACTTCATTCCGGCTTCCTGGACTTCCGAAGCGCCCTGACCGGCTTCGACGCGATGC
AACGTCAAAAGGCAGAGAGAGAGTGTGTGACTGAGTGAGAAAGAAAGAGGCTGGGAAGAT
GCTTGTCAAGCTTGTCAAGCTTGGTATTCCGCAGTTGCAGGATTGGGGAGAAAGACCGAA
GTTGCGGAGCCAGTCTGGCAGGCTACTGTATCCAGCAGCTGCAGCAGGGCACCGACGGAA
AATAGAGCCACGACAAACCCTGGTCCTGTATCCATGCTCCAACAGGGTGGGGAGCACTTA
CTTTTTTCAACGCGCTCTGCCTTTTCACGTGTCCGGACGGTCTGATTGGCCAAGAAACGC
TTCTTGAAATTGGATGAGAGACTGAAAAATACTGTGCATACAACGACATACTGTGCGTGT
CTGCTAGGATATGGGATGTGCGAGGTTTGCGTGCTTTGTCCCACGCGACAGGATTGCAAC
GGTGCCCTTTTCGACCTTTTTTCATCACTATCACTCTCACGCCCATCTGCAAGTTTTATT
AGAGTCCTAGTTCGAGGAGGCGAGATGATGAGAGGACAAAGGACGTCGGGCGGCGAGCGA
CGGACGGCGGGAACAGCTTCACTGCAGCTAGACAGCGTTTAAAATTGTGTGCTTTGGGCG
TTTATGAAGAAGAAGAAAAAATACAGGGAGCCTGCCGCCATGTCCCACGCTGAGCTGCAG
CCGTCAGGAGAGTAGGAATACGTGAAGCTACGAGGCAATTATGCCCGTCATACTGTGCGC
ATCCCGGGACGCTGTGCATGTCTCAGACATGCTGCAAAGGAGGAGAGACAGGCGGGATGC
AGAAAACAGACAAAGAGAAGGTGAAAAGGCGGAGAGAAATAGGGGGAGATGAGTATGAGT
GCGTGAGGGGGTGCCCTCGTCGCCTTCCTCGTAGAGTTTGAAGGAGAAAAGGAAGTCAAA
GAAGATGCAAGGCGATTAAAGAAAGACCGGTATCTGCACGTAAAAGACGGATGAGCACGA
CGGACGGCAGCCGTGCAGCAACAAGCGAGACAGGCCCCTATTGTGTACGATGAGGGTCGC
AACTGTCTTGCGATGTCTCCGATTGGCCTTGTATCTTGTCCTGTTCGTTTCCTCTGCGCC
GAGACGGCCCTTGTTGTCTGTATTTGGCAATCCTTCAGCTGGACCCAAGCAGCCAAAATT
GCATCATTGCTCGAGGCAAGGCGATACGGGACACACATAAGGGCTCGCATAGGCACGCAC
AGCGACGATGCGCATTTACAATGCCTGGAATGTGTCTCGGCCGCTGCATGACTGGCTCGG
ACTAAACTGCATCTGCAATTGCATCTGCAGCTGGGTCTACACCGCCTCTATGACCACCGT
CAAGCTGTGATCTTCCCTATCAAGAGGCATAAACAGTCGGCAAGCGGCGTCGAGGCGAGA
AACAGACAACACCAACGGACGGTGCGCTTCTTTGATTTTCTTGACGATTTTATTTTATTT
TTCGTCCTTATTTTAGCTGTATCGATTCAAGGCATCCTTACCGAAAGACTCTTTCCCAAC
AACTCAAATCAATAAACCCGGACGCCACAATGCAACGCTGCAAGATACCAGCGCTGGATG
CTACTGGCTTCACTGGTCGTTAGCTCTTGAAGGGCAGGTTGGTTGAAAAGGTGCACTGCA
GCCACTGCTCCGTCTATGATCTTTCCTGTGCCCAAAAACACGGAAACAAGGTGAGGTGAG
GCAATTCCGTCTGAACAATCTCGTTTCCAGGGCTGTCTGCCAGCGCCAACAGCTTTCTAT
TTGTAAGATACAGTGGCTCGAGTGCCTGCAGCCAGCTGAACTCCTCGATTGGGCGCGGCT
TGTCGGCCTCGCCTACAAATACTCGTAAAAGACCCAGTCCCTTGGCCCAGCATTCACATG
TCAACCAGCTCTCCCATTTGTCCCCCTTTTCAGAGTGCCATTGTCTTGTCGTTTCAGACG
CCTGCCGTTCTCTCCTCTTGTCCCAAAGTAGCCGTCCACTTGTCATCGAATCGGCAGCAA
AACTGCCGCAGAACTGTAGCCAAGCCGTTCTATTGTTGCGTTCTTTCTTGCTTTTGCTTT
TTTGTCTGTTTGAGTGTCTCGTACGGAAGTTCAATACACAGCATTCTCCTCATCCCAGAG
CCTACAGAGCTATTTTCTCACCTGCAGAAGGAAGACAAACCCAGCTCGCGCTCGAACACC
CGCCTCGCCTGTCTTTTGCCGTCCTAGCCTCTTCGTCTTTATCTCGTGTCGATGCTTCCC
CTTTGTATGCATATACCCGGTGCCACGTTGATGAGCAGGCGATAGACACAAGAAACCAGG
GAAAGCGACAAACGAACACACATGGTTTGGTGCTTTCCTGGAAACAATTTTTTTTTTCGG
CGTGCCTGTTTTTCTTCTTTTCTGTTTCTCGTATCGTTCGTCTTTGCTCTTGGGCTCTTT
ACCCGAACCGAGTCGCGTTGCAATGGAAACGCGTCGAAGCCGTCTTCGATCTATATCTGT
TCATGCGTTCCGATATCTTTGCTGCTGTTGTCACCGCGACCTGCATATCTGATTTCAACC
GAACCTCTCACCGTTCAACTGCAAGCGCCCCCATTGCATTCATGATATATCGCTATTGTG
TGTGTGCTGGCCTGTCGCCTTTTGTCCTGATATAGCACTTACACTCCCTGTCGAAGCCTG
TCTTTACGTCTTCTGTTAAGCACCAATCTTTCAATCTGCAATCTTCCATCTTCAGCCGTC
CGCCCTCCAGGGGCAAAACCACATGGCCATTCTTCCTAATTGCAGCGATACGAGAGGCAG
AAGCGCGCCGGGGTCGCTGGGAGCCACGCGCGGGCGGATGATAATTTCGTTGCGCGGCAT
TGTGAACAGCGCTGGCGTGCTATGAGAATAAAAGTGTCTGCTATTGCATCAGGAAATACT
CGTCTTGCCTCTTTCCTTCGTGCCCCTTCTCAACGAAGATGGTGTGGACAGGGAAGGAGC
GGGACGTCGGGCCAGGGCAACGGTTGAGGAAAGAGAGAACAAAAAAAGACCGATACGAAG
ATGCTGGTTGTTCGTCAACCAATGGCTTGCGCCTGCCCTGTCAAATGGCAATTCATGCGT
GCGCTCCAACAGCAACACTCGCACTTCCACTTACACGCCCCCTACTTCAAAGCGGGCATG
GGTTGCTGCTCGCACCTTCCCACCTTGATGCGCTGGCAAAATTGCATTTTACGCTGTGAT
TGATAACGGGCGCCAGGCGCCAATGGGGGAAGGAACGAATGACGAGCAAGACCAAAAGAT
GGAAAGATCAAAATTCCAATAGAACGAAAGAAGCAAAGAAGAAAAGAAAGAAGGAGGCTG
GGAAAGGAAAGCGCGATGCTCCGTATCTGACTCCGTACAAAGCAGGAACGAGGGGTAACC
GAGGAGAGCTCCTGCCCGTCCAGGCAATAGACGCGCTTTCTCAGCTGTATCCATGACGTG
AAAGAATATGCACATGCACCTCACAAACAAGCTCTTGCAGCTTGTAAAACAGACAAACCC
CAAAAAAGACCAAACAAAGCAGATCGAAAATGGTGGCCCAGCATTCATCAACGTATCATC
GCCGGAGACAACGACAAAACGGACTGCCTTGCTGCAGAGCCTCCGGAGGCCCCTCGTCCC
CTCGTCTCCCCTCTTTTTACCAGGCTCGTGCATGCCGCTGCTGCGGACAATTCCACAAAA
[truncated: 40,058,182 more chars]
