# Supplementary material for: Comparative Genomic Data Provide New Insight on the Evolution of Pathogenicity in Sporothrix Species
Source: Front Microbiol. 2020 Sep 30;11:565439. doi: 10.3389/fmicb.2020.565439 (PMC7561385; doi:10.3389/fmicb.2020.565439)
Supplement: Supplementary file 3 [file Data_Sheet_3.ZIP › CBS 553.74 scaffolds.fasta]

>NODE_1_length_1618118_cov_93.902025
TTCCCCGGAGGGTTCTGCCTAGTAGTCGCTAATAGCCAGGACTGGCTGAGAAAAGCGGAT
AATAATAATAATAATAAATCCTTGTGATAATAAAAGAGATAGACTTATTGTGTGCTTCAT
CACATACGAAAAAAGAAGACGAAAATTAAGAATAATTCAATGAGAGATGATTTATTGAAA
TATATAAATCGAAAATAATAAAATAAAATAATTTATCGAAATAGGAAGACAGGTTCACCA
CAACCAAAGCACGAACAGCCACTTACACGAGACTTACTAACATGCCTTCCTTCTCTACTT
TCCTCAACCTCATATTACATAACATTCGTATTCTCTTATATTTATTTTCTCCTGTCGTCT
TCTGCACGCCATCTTCGGATCGTTGTGGCCGTCTGTGGGGAACGGCACAAGCTGGGATAA
TTGAAACAGCCGGCAGTACATGTAAGGAACCCATAGTTAATCAGAGCTGCGTGGAGATGG
CTGAAAGAGCCGAAAAATAGATGAAAGGGCATGCACTTTGTTCTCGTCTGTCCTTGAGAA
GACTGCCCATTGGGGGAATGAGAAAAGCCACCAGAAGTGGCCAAGAGAAAGACTCTTTAC
TGCACACAGAGTGGAAGGCATCGTCATAGCAGAGCGGCCTGTTTACAATCATTAAAAGCT
CAGGACCGAAGTGCGTAAAGTCGTGAAGGAATAAGAAGGTCCCAAAACGTGACAACTCTT
TATAGTTTTAGAGTCGAGGCTGTACTGATATTCACAACACCTTGTCCCTGACACCAGGAC
CATGTCTCCTTTCGCTGCATTCCTCCCTCTCCTGCCTCTCGTCGCGCTCTACGTCAACTC
GGCATCATGTGCCGGCCTCGTGTACCCGGACTGCGTGGCAGGGCCGCTCAAGGGTAACCT
GGTCTGCAACACGTCCGCATCGGCCGTGGACCGCGCGACGGCCCTCGTGGTCGCCATGAG
CAACGCCGACAAGCTCAAAAACCTGGTCAACAACGCGCCCGGGTTTTCGAAGCTCGGGCT
CGCGGCCTACCAGTGGTGGAACGAGGCGCTGCACGGCGTGGCGCACAATCGCGGCATCAC
CTGGGGCGGCGCCTTCTCGGCGGCCACGCAGTTCCCGCAGGCTATCACGACGGGCGCGGC
CTTTGACGACGCGCTGGTCGAGCAGATCGGTGCAGCCATCGGCACGGAGGCGCGCGCGTT
TGCCAACAGCGGGCGCGCGCACCTGGACTTTTGGACGCCCAACGTCAACCCGTTCCGGGA
CCCGCGCTGGGGCCGCGGGCACGAGACGCCGGGCGAGGACGCGTTCCGCAACGGACGCTT
TGGGGCGGCGTTTGTGCGCGGCATGGAGGGAAATGGTTCAACAAAACGGGTGATCGCGAC
GTGCAAGCACTTTGCCGCATACGACCTGGAGAACGCCGGTAGCAGCGGCAGCGTCTCGCG
TTTCAACTTTGACGCCAAGGTCAGCCTGCAGGACCTGGCCGAGTACTATCTGCCGCCGTT
CCAGCAGTGCGCGCGCGACGCCCACGTGGGCTCCATCATGTGCTCCTACAATGCGGTCAA
CGGCGTGCCGGCGTGTGCCAACGCGTACCTGATGGATACAATCCTGCGCACGCACTGGAA
CTGGACCGGGGACAACCAGTACATTGTGAGCGACTGCGACGCCATCCACTACCTGGGCAA
CGCCAACGGTGGTCACCGCTACAAAGCCAACCAGGCCGCGGCTGTGGGCGCTGCCTTTGA
GGCTGGCACGGACAACATCTGCTGGGCGACGGACGGCGCGGCGCCCAACCCGTCGGCGGC
CTTTTCGCAGAAACTATTCTCGCAGGCCACGCTCGACCGCATGCTGGGGCGCCAGTACCA
GGGCTTGATCCGGGCGGGAATGTTCGACGGGCCCCAGAGCGTGTACCGCAACCTGGGTGC
TGCCGACGTCAACACGGCGAGTGCAAAGGCACTTGCACTGCAGGCCGCCCAAGAGGGCAT
CGTCCTACTCAAGAACGACGGTGTCTTGCCACTGGCTGCTCCTTCTGGGTCCAAAGACGC
ATCATCGTCTCTCGCCATGATCGGCTTCTGGGCCAGCAAGGCCGACGAGATGCTCGGCGG
TTACAGCGGAACACCGCCCTTTAACCACGACCCCGTCACGGCCGCCAAGCAGCTCGGGTT
CACTGTGACAGCCGCGTCCGGCCCTATCGCGCAGGCCAGCGGCGACACTAGCGCAGCCAC
TGCGGCGTCCAAGAGCGCGCATACGATCTTGTACTTTGGCGGCATCGACAACAGCGTCGA
AAAGGAGAGCAACGACCGCTCCAACATTGCGTGGCCGGCGGGGCAGCTGGCCCAGATCCG
CGCGCTGGCCGCCCTAGGCAAACCCGTCGTGGTCGTCAAGATGGGCACACACGTCGACGA
CACGCCGCTGCTGTCGCTTCCCAACGTGCGTGCCATCCTGTGGGCCGGTTACCCGGGCCA
GGACGGCGGCACGGCCGTGATGAATGTGCTTCTGGGCCGTCCCGCGCCGGCTGGTCGCTT
GCCCATCACAATGTACCCGTCGTCGTACACACAGGATGCACCAATGACCAACATGACCTT
GCGACCATCGTCAAGCTACCCGGGCCGGACCTATCGCTGGTATGACAAGGCCGTCTTCCC
ATTTGGCCATGGCTTGCACTACACCAACTTCTCCGCGGTGTTGGGCGGGCCTTCGTTTCC
CAGCACGCTTTCCATCACGGCCCTCCTGGCAAGCTGTAGCGAGACGGTGTACCTCGACCG
CTGCCCCTTTCCGAGCTTGCCCGTCCGTGTCACTAACACAGGCAGCGACCACACGTCGGA
CTATGTGGCTCTCGCGTTCCTGACGGGCAGCTATGGGCCGGCGCCGTACCCCCGCAAGAC
GCTCGCATCGTACGCACGACTCTTCAACATCACGGCGGGCCAGACGCAGACTGCTGAGTT
GGCCTGGACGTTGGGTGAGCTGGCGCGCGTTGATGGCAATGGCAACCGCGTGCTGTACCC
GGGCACCTACACAGTGCTGCTGGACGAGCCGGCCATTGTAAACCTCACGTTTTCGTTGAC
GGGTTCCGGGACGGTGCTAGACAACTGGCCGCAGCCTTCCTAGGTAGGCAACTGCAGATG
TTAGAAGAGACGTTAAAAAGGCATTTTCTGCACTGTTTTGGTTTGTAAAAGTAATTCGAA
GTGAAATGAAATTAAACAGAAGGTCGCGATGTTGAAGCTGTTGACGCTGAGACCTGTAAA
TGGAAATAAAGTGGAGACACAACGAATGGACCCATAATAAAGTTTACACCGCCCGACCTT
TGCAAAGAAACTTTGGGCGGGATTCTGCCGTCTGTATCTGCACCTGTCTAAGAAAAAAAG
TTTACAGCGCCCTGCTCCTAGCAAAATCGTATAAGAAAAAGTCGTAGCGAACGACGAGAC
GACAGAACCACCAATTCGTCTACCTTTCTCCCACAAACATACACAATGTCTGGCGCGGTC
TCAAGAAAACGGCGTGGCGATGAGGTCCAGGCCTCCCGGCCAAAGAACGACCGGTTCCAG
AAGAAGCGGAAGCGGCAGCAGAACGCCTACCACAGCGACTCGGACTCGATCGAGGGCGGC
GACGACGACGAGGACCTCAAGGTGCCCAAGACTGCCGGTCTGGCGGGCGAGAATGACGAA
GGAGAAGACGGCAGCGACGACGGCTTCCAGGCAGTTGACCTCCTCGACTCGGACATCGAG
GCCCTGGACGCATTGGCCGACGACGGCGCCACATCCGACGAGAACGACGAGTTGGACCTT
GAGGGCGTTGACGACGACGACAGCGAAAACGGCGACGACGACGGCGAGGAGGACTCGCTC
GACTCGTTGAGCGATGGCGGCAAGAAGCAGAGTCTGGCCAAGGCCAAGACAGCACAACGC
AGCGTGGCCGCCGCACGAGACGCACCGACCGACTCGGACAACGACGACGACTCGGATAAC
GAGGCCTATGGCAGCGGCGACGACAGCGACGACGGTGAGGGTGCCCGCGGTGCCCCCAAG
TCCAAGCGCAACGACCCGACCACGTTCGCCACCTCCCTCTCCAAGATCCTCGGCACAAAA
CTGTCCACCACCCGCCGCGCGGATCCCGTGCTGGCCCGCAGCGCCGACGCCCGCGAGGCC
AGCCGTCGTGTTGTGGATGCCGGTCTGGAAGAAAAGGCCCGCCGGCAGATGCGCCTCGAG
AAGCGTGCCGCGCTCGAGCGGGGGCGTGTTAAGGACGTCCTGATTGCCACGGCGCGGCCG
CAGGCTGCGGAGGGTGCAGGCGGAGACACAGCCGACGTGAACGTCGGTGAGACCACCACG
ACCATTCTGGCGACGGAGCGCCGGCTGCGCAAGGTCGCTCAGCGCGGTGTGGTGCAGCTG
TTCAACGCGGTGCGTGCTGCGCAGGTCAAGGCCTCACAGGCCAAGAAGCAGGCCAAGGTG
GAGGGCATGATTGGCATGGACAAGCGCGAGGCCAAGGTGACGGAGATGAGCCGCAAGGGC
TTTTTGGATCTAATCGCCTCGGGCGGCGGGGGCTTAAAAAAGGGCGGCCTGGAGGAGGCA
TAGCGGAGTCTTTTGTGTCACTTTATTGTGTGTTTTTTGTTCACCGTGTAATTTGTTTGT
TCTCTCATAGAGACTTTGGCATGCATGGAATACAGTCATGACGGTTTACGTTGGTTATTG
ATTCATTTGATTTCATTTTTTGGTCGTCCCGTCCTGTCCCTATTTTTCCTGGTTGAGTTG
CGTTTGGTGTTTTTGTGTTGTCCACGGGCTGCCCCCCGTTACTTTCTAGTCGTCAGGGTA
TTCTATAGTCATACAATGTCTCTTCCTCCGTCGCCAACATCCTATCGTCCCCAAATGTCT
CGTCAGATTTCGCCCAAGTAAATGCTGTCGTCAAATTATCCATATGCAATGCTCCCTATG
TCGTCCATGCTGGGATCCCTTCCACAAATAGTGTCTGTTTCAGGGGTACCTTCCTCACCC
GCTCGCGGACTTGGCTTGGAAGTCGCTTGCTTGCAAGTTCCGCGTCATCGTCGGCAGTCG
CACCACCAGCCCGTCCAGCTCCTTGGTCATCACCACCTGGCACCCCAGCCGGCTCGTCTC
CGTCAGCCCAAACGCCAGGTCCAGCATGTCGTTCTCGTCATCGTCCGGCTCGTTCATCTT
GTCAAAGTACGCCTCGTCCTCCACAATCACGTGGCACGTCGAGCACGCACAGGAGCCGCC
ACACGCGCCCTCCATCTCGAGGTCGTGCGCCTGCGCAATGTCGAGCAGGTTGTCGCCGGG
CGCCACGGCGAGCTTGTGCTCGTCGCCGTCCTTGTCGATAAACGTGATATAGAGTCTGGG
CGGTCGCAAAGTCAGCAGGAGCACTCAATTGGCTTCAGACACCAGGTAGGGTGGAACGCA
CTCTTCGCCTTCTTTCGGCTTGTGGACGTGGCCGTGGGCGCGCACGGCGCTGGAGGAGAA
CAGACGTGCGCTGCTGGGGAAGCTGCTCCGTAGTAGCGGTGCCGCGGATACGCTCGCAAA
CGTCGTCAGCTTGCGTGCCGGATCTCTCGCTGCCGGACGGGTCATGGTGCTGAGCTGGCG
CAGAGCCGGAGCGGTGCGCGACGGGAAGGCGCGAGGGCCGGCGGCGAGGCGGGCGGCGCC
TGTAGAAACCAATCGTGTTCTCGTCATGGTCAGAGGGTTGTGGCCGAAAGGAGGGAGGAA
AGCTGGCCGAGGAAAAGGTGGTCGAGGGCGTCGAGAGTTTGGAGCAGGAGAGCCGTCGTC
AGCCGAACTGTCTTCTGGAGACGTTCCGATTTGGCTCAGATTCGGGGGCACCGGGCCACT
GTTTAAGGAAAGAGCGAAGCAAGCCGCGTTCGTGCCTTTCTTTCCCTCGTTGCCTCTGTC
TTTTTCTTTTTCTTTTTCTTGTTTTCTTTTCTTCACCGTAATTCGTTTTCTTTTCTCTTT
TTGCTTTCACGCAGCAGAGCAACAGACAAGAAGTAATATCCCTTGCAGAAGGGCTGAGCT
GTCAACCAACAGGCAAGACCTGACAGCGACCTCGTCGACTTTCAGTATTTTGCCGCTTTT
TTTTTCTTATTTTTTCTTCTTACTTCCTCTTTTCGCTCCTCCGCGGATTTTACAGGCGGC
TCCCAGCCAATAGCGACAGGTCAATTGCGACAATCCGCACCCCGCCTAACGGCGCTGTAA
TTTTAGGTCTTTCAGCGACCTGGAGGCGCCCCGTTAGCGGAGTCTGTTCGCTGCCCCTCG
CCGAGCACTCTTTATCTCCGAGTATGATTTCATCGATAGGCGGCTGGTGGCAGGCGGCGG
GCGGTGGTAGTGGGCATGCGAGCCCCTCCTGCCGCCTGCATTTTTTTTTATTTCGTATTT
TATTTCGTAGCAAGTTTTAATGACATAATTCCGGGGAAGGAAGGAGCGGTGGCCAGACCC
AACCAGCAAACCAACCACAGACCCTAACGTCGTTCTCCAAACTTTTTGCCTTGCATCGGC
GCCAAACGAAGCATCTCGACATCTCGAACAATCGACATGTCGGCAATGTCTTGAGGCCCA
CCGACAAGACACAAAACACCAATTGCACAGCACCTACCCTCCACCCAGCATGGCGTCGCA
CAGCGAAGGGTTCAATCCCCTTCGGCCCTACTACATCCCGCCGTCCATCGGCGACGACCT
CGGCGGGCCAGGCACCAGTGCCGCCGCAAACGCCTCGTCTTCCTATGGCCGTCAGCTGCC
GCACGGCAACGGCACCTCGCCGTACTCGCACAAGGCGCGCGACATCTTTGCCGACCTCGA
CTACAAGGACTACATTGCCGAGCCGTCGCCGTCCGTCGTGCAGTCCGCTAAGGATATCAT
GGACGAGCTGCTTTGGCGGTACACATCCGTGCTAATGGCACAGCCCTTTGAGGTCGCAAA
GACGATCTTGCAAGTCCGCAGCCAGGCTCCGCCGGACGCCCTTGCACCTGAATCGGCCCT
ACCTACACCCGTTGTGAATATTGAGCCTGAAATGGGCCGCCGGCAGCGGTCATATGGCTA
CGGCGGCAGCGCAGTTGACGATCCGGTGCGTTTTTCTTGTTATCCTAACGTTCTTCTTCT
CGTTTGTCGCCCCGTGTGCGCAGCTAACATTTCCTTTTTCCGTCCCTTTAGTTCAGCAAC
CACTTTGGCGACGATGATTCCGACCCCGACGAGCCCAGCTACTTCGCCCCCAACGCACCC
AACACCTCATCACCTCTCTACCCGCTGCCTGCACAGAGACGCCGTGCTGCGTCGCCATAC
GCAACGTCACCTGGCGGAACTGCCAGAACACCTGGCGGCTCTGCTGCGAACGGGGCGTCT
GTGATCCTCGCCGAGAACCAGCTCGTCCTCACGCAGCCCGACTCCATCCTCGAGGTCATC
TCGCAGCTGTGGCAGAAAGAGGGCGCCTGGGGCGTCTGGAAAGGCACCAACGCCTCCTTC
CTCTACACGGTTCTGCAGTCGCTGCTCGAGAACTGGTCGCGCAGCTTGCTCAGCGCTCTC
TTTAACGTGCCCGATCTGGGCCTGAAAGACGACGTTGATCGCCTGATCGACATTGCCTCG
CCCTACCCCTGGGCGTCGCTGTTCGTCGCCGCCGCCGCCGCTGTCGCAACCGGCCTCATC
CTGTCGCCGCTCGACCTCGTGCGCACGCGCCTCATTATCACGCCCGCCAGCCGCCAGCCA
CGCCGGGCCCTCTCCCTCCTGCGCAGCCTGCCCTCCTATGTCTGCTCGCCCGTCCTCGTG
CTGCCCACCATCCTGCACTCCCTCATCCACCCGCTGCTGACACTGTCGACGCCACTCGTG
CTGCGCACGCGCTTCATGATCGACAAGGACGCCAGCCCCGTGACCTTTTCGCTTGCCAAG
TTCTGCTCGTCGTCGTTTGCGCTGTTTGTCAAGCTGCCCATTGAGACCGTGCTGCGCCGC
GGCCAGGCGGCGCTGGTGAGCTCGCCCGAGTACGTGCGGGCCCTGGAGCCCATCCTCAAG
ACGAAGCCCGGCGCCGCGCTCACCATGACCCCCATGGAGGCCATCTTCCCGCTCGGCACG
TACAAGGGCGTCGTTGGCACCATGACGCACATTGTCTGGGAGGAGGGCATGTCGGCCGTG
ACTACGAGCGAGCCGCCGTCCAAGGCCAAGGCCAATTCTAAGAGAAAGGCTAGCAGCACC
AACTTCAAGGTCGCCGAGACGGTGTACCGCCAGGGCCAGGGCGTCGAGGGCCTGTGGCGC
GGCTGGAAGGTCAGCTGGTGGGGCCTTGTCGGTTTGTGGACTGCTGCGGCCGTCGGCGGC
GGCGGCGACGGCGAGTTCTAGGTGTGTGAGTTGATGTTGGTTCCAGTGATTGGAAGAATG
GACCTTCTCGGGGTGGCTGGCTGATTTGTGGAGAGGCACGATTTTATGAATGGTTTTCCT
GTTTTCTTTTTATTCTTCTTCATGACAAAATGAAGTTACGAAATCTCAGCTCTTGGTGGG
AACGACACTGGATGTTCTCTTGGCTTTTGGTGTTTTGAGACCTCTCCCTTTTCTGTCCGA
TTTACGATTTTGCTTTTGCTTTTGCTTTTGCTTTTATTGGCTTTGGGCCTCCATCTTCTT
CCTCACTCATTTTAGCATAGTTGTTTAGATTTTCGGATGTCCAATACCCCCTTCACTTTA
ACAACTACGATTGTTGATCAATGAAATTACATCCCAATATACTATGGTAGTGATAGTTTG
TAATGCATAAGTCGACATTGTGTTTACGTATCTCAAGGGCACAAGTGACAACACATAAAC
ACAAACGTACATGCAAGGAAAACAAACATTTCATAATACCAAAAAGATGATCAAAATTTT
CTCATTTTTTTTGTGATTCTCTCGCGGTAAACGCCAAATCCCATTTGAAACCCTTTTCCC
CAATTCGCAGCACTATGGTACAACCAAGGGGGGTTGGGCTCGAAATCCCTTTTCCCGTCT
TCTGGTATCCGGGTCGACTTAAATGTATGTGTTTTCGTCGTAAGTCCTTTGCCAGTCAAC
GCTTCGTTGTCGCCGTGGTCTCATGGTTGTCTGGCTGGAGAAAAGTCCGTCGTCCGTTTT
TGTTGTTGTTGTATCCCCCCATGCACTACCCCCAACACCCTTCCCATCATTTGTCGTTTC
GTCCTCGGGTTTTAATTTTCGTCCGTTCGAAAAGAGATGGGAAAGAGAAAAAAGGAAAAA
AAGAAGATGCATCCCAGAAAATGATTTCAACCACTTTATGCGACCAGCTCGACAACGGCA
CCAGCCTCCTTCAGCTTGCGCTCAGCCAGCTTGCTGACGTAGCGGGCGCGGACGACAAGT
GGTATCTCGGGCAGACGGCCCTTGCCCAGCAGCTTGGAGTAGCCGAACGGCAGCAGGTCG
ATCACGGGGGCGGTGTCCTTCTTCTCGCCGGACAGGTACTTCTCGCGGACGTCCTCGGGG
ACCAGCGACCAAAGCTGTAGAGGGTTAGCACCCTGTTCTTTGTTCTTTCGTGTATCCTTT
CTTCGTGCTGAGTTTGTTGATGGCATCATCTGCTGCTGCTGTCACGTACCTTGTCGACGT
TGATCACGGGGTTCCACTGGTGGTTGCGGAGAAGGTGGAATCTCCGCATACCAACCTTAC
CGAAGTAACCAGGATGGTACTTGTCGATGTTGGTACGGTGGTGGTGCTGTGAAGTTGACG
GTCAGCGTTTCGTCCCATTTCATGTCCAGTCCCTCAATTCGTCCTCTGCGACCGAATCTC
TGGTTCATCCGGACGCAATCCTCTACTTTGTCGTCGTCCCCTTCGAGTTCTTCATCCTCA
TCGTCCTCATCGTCTCTTCCATCGGAATCGGGGTTGTTTCGTACCATGCCACCGGCCATA
CCACGACCACCCGGATGCTTGCGGTGCTTGCCGACGCGACCCTTACCGGCGCTCACATGG
CCGCGGTGCTTGCGTGTCTTGGAAAAACGAGTCGGCATCTTCGCTGTTGTCGTGGGGTTT
GTCAAAAATCCGTTGACTTCGTTGGTTGTCGATGAGAAGATTTAGGAAGGGGGGAATGGG
AGAGAGAAGTGGGAAGCACTTTTTTTCACACTCTCTATTTTGGTAAGGATTCTTTGGCGC
CAGACCCAATTCTTTTGCGGGCAAAAAATTTGTTCCGCACTTTTTTGGTGGTCTTGCACT
GAGAAAAGAGAGGAGGGCCTGGAGTGGGGCGAGTGCAATTGGTCACATTTTTTTGAGCGA
GGGCATCCATCACGTGCTAGGGCAAAATCAGTTCTCACGCTAGTGCGAAAAGCAGACTCG
CCCGTCCAGCTTTCAATCTTATGTAAGATATTATGTAAAAGCCCTTTAATTCATAGCCGA
GCATTCTCTCAATTTCGCGACTGTCAACATAAGTCGTCTGCAACTCGGCTTCAACATACG
ACGGAATGCGTACGGCAGTTATTGTATCAGATATCTTTGAATTTCCACATTACATACGCT
CAAGTTACATTCAGCTACGAAATCATGCACCGATAAAAGCAGCCACAAGAAGATCAAATG
CCACTCCTCCACTCGCCACGACCAAAGCTCCGACATGCCAATGGCGGTCCTAATGCTCAC
AGAATGAGAAAGTATGCTAGTAGGTGTTAGTCTTGGACATATCACTTGACTTTCTTGGGC
TTCCGTGAGAAAACTTACCTCGTTGATCTCGCTCTCCTGTTGCTCGGTGAACGCGCTGCG
CTCCTTCATCAGGTCGGCGCGGATGGCCACGGCATTCTCCCAGGACAGGGGGAACGAGTC
GACCATGTCGATGACCTGCGTGAACAGCTCGGCGGGCAGGCGCGAGAGCGCGGGCGTGTC
GTGGACGTGCTCGGACCACCAGTCCTTGCGCTGCGGCGGCACGTTGGCGCTCGACAGCAC
GCGGCGGTTCGGGTCGACGAGGAACATGGCCAGGATCTTGCGGTGGCCCGGCTTGGTGGC
GTCCTTGAGGTCAAATGAGCCCACGCGGTGCTGCAGGACGTTGGGGAAGGCCAGGAGGCG
ACCGGGGCGCGTGAGCACGCTGCCGAGGTCGTGCACGGCGATGCCCTCCTGCTGGACACC
CAAGTAGCTCTCGAGACTGTTGTAGGCGCTCTGGGCGGGGATCATGATCAGCTCCTCCTC
GTCAATGCTCTGGCGGAAGGACAGCTGGCTGGGCGTGATGTTCTCTTCGTCGTAGTAGTA
CAACGCGGTGGCGCAGATGCGCTCGGACAGCGTGCCCTCAATGTGCCAGCTGCCACCTGC
GTAGGACGGCTTCTCGGGCGTCAGGTGAATGTTGGCCAGCTTGAAGATGATCTGCAGGCC
TTCCGGGAATTGGCTGGGAGCGTCGGCGGTGGGCTTCAGGTGGACGCGCTTCGCCGACTC
GGTCTGCTTATCAAAGGGCACAAAGGCGTCCGGCTCCGGGAACACGAGAATGCGGTGTTC
CTCCTTCCAGTCCTGGTACTCCTCGGTGTACAGGTAGTCATCTGACTCGACAGAGCCCGT
GCTGTCGGCGTCGCCGTTGCCATCACCGTGGAAGCCCTCGCCCCCCTCGCGCGGGATCTG
GTAGACGATGCCCTCTGGGACATAGTAGTCGTTGTCGTCGTCCGTGTAGTTCAGCTTGAA
GCGACGGCGGTCGCCCCAGGGCGTAAGGACCTCCTCCCATAGTGGCACAGATGCGGCCAC
AAACTTCTCGAGCACTCCGTACAGCTCCTTGTGGTCGCTCGGGTGCAGGTTGTTGACGTA
GCTAGTGATGCTGGCGGTACCATCCTCGGCCAGCTTCACGTCCGACGGCAGCCACTGGTA
CAGGTCCTGGTGCACGGCCGTATCGAACAGCAGGTGGTTGTCCGAGTTGTTTTCTGTGAG
CTCGCCACGCCCCGTGTAGGAAATGCAGTCGTCCAGCGGCACGGTGCCCGTCGCCAGGGC
GCGCGTTACGCCAAAAACGACGGGGAACAGCGACGGGTGCAGCAGATCCAGGACCTGCTT
GTCGGTGCCCGGGTGCCAGTCCTTCTCGCGGTCGGGCACGTCCTCGAGCTTAGCAACACA
CTTCCGTAGGGCGGCGACAAGGTCGTCGGACACGGCGCGTTCCGACTTGACGAGCGTCAC
CTCGGCGTCGAGCGTCGTTACAAAGCCCGTCTTCTCGAGCCGGCCGGCCTTGTCGCGGAG
TTCGGCGATGCACTGTCTCGTTAGCGGTGGCGACTCAAAGTTACCAAAAATGGGAAGAAG
GGCGGGGGACGTACATTGTCAAACATGTCGTCCGACATAAAGACGTCGTTGTTCTCGACG
TGAGGCATCGCCTTGGCCTCGGCGCGCCACTTGGCCACAATCTCCTCGTCAAACACCTTG
CGCTCCCACTCGGGCTTGTCGGTGATGCTGCCCATAAAGTCGAGCATGCGGCGCTCGCGC
AAGAAGACGCCCTTGCTCAGCTTACCGCGGCCCTCCATTTCGAGCGCATGTGGGAACTTG
GCGTCGCCGCTCGCCCAGCCAATGTGGCGCGGGAGGCCAAAGCCGGGGAGCTTGACGCGG
TTGGGGTCATTGATGGCGACAGCCGCCTCAGCGTCGGCGGGAGTTTCTGTCGTAGACATG
ATACCGCCCGTGTGTAAGTGTGTGGTGGTGAATGGGGGCAGGTGACAATGCGGAGAAGAT
TGTAGTGAAAGGCGTGCAATTGGAAGCTATGCAGCTGAGAAGCTGAAGAAGGAAAGGGCG
GCGATATTTAAACCATTTCTCCAGGAAGGAGCCACCGCATGTGCTTTATCGTCACAAAGA
AGCCTTCCATCGGTCTACGGTCTCGCACGGCAACTTTTTGGTTTCGCATCCCCCTTCTCG
TCCCATTCTAGGCAGCGTGGTCGACCTAACGGCTTCAGCTCGCAGCTCGAGCCGTCTCCC
CTGCACTAAAGCAAGGCACCGGTAGCTTAGCTCGCCCAACATGGACGGCTAGCATCAAAT
GAGGAAAACTGGTGAAAAATGGTGAGGCTGCTCGTAAGGCAGAACGGAGCCACGAGAACA
GACCCAAAAGACGAAGGGGACACAAAAATGAGACGGCTTCACGACGGACCACTGTGCAGC
GGTGCGGCTGTGTGCAAAAGAGTGGGAAAGCAGGAGGACGAAAGTGGACAAGAGCCAAGA
ACAAGCCGGTCGAAAAAAGCAACTTTAGGGGTCGTGTAATGTGTGGAAAGGCAGTGCAGG
GGAACAAAGGGAATTGAAGGGGAGGACCCGTTTGGGGGCAACGCCACAGTGCTGCCTTGT
TGCAGTTACGACAATGGCCTTTTTTTCAATCTTTCTCTTGGACGAGAATTGTTTTCGTTT
GCGGCGTGACGGAAAAGAGGTTGTATCCCGGAGGAGTCACTGGTGATTGGATGTGCTCAG
TTTGCAGCATTATTTGATTATTCGAATTCCGTTCTATTCGCTCAGAGATGCCTTCGGCCA
GATCTAGCATTTTAATCAAAACCAACAGCAAGCAGAAGGTGACATAGGCAGCAAGCAGAG
AGAAAACAAAGACACTTGGAAACATAAAAAGCTCGAAGAGATAATAGTTGATAATAGGTT
GAAATGAAAGTGAAAAGGAAACCAATAGCACCAGAGAAAGCCAATTATCGTAAACAGAGA
CCCAAAGCGACGAAGAGACAAGCCGGTCAATTCAATAAACAACCAAGGGGTATGACTTGA
AGACAAGTAGAGGTAACGACCGAGGGAAAGAAAAAGACAAAGGAAAATAAGCAGAGAGCC
AATATGACACAAACAAAAAGAAAAAGGACAAAATGAAAATGTGACATAAAGAATGAGTGA
TGCAAAAGGGTGATGCATCAGAATACCGCTACAAAGAAAAAAAAAAGATGTTGAATATTG
GTGAAGACACACCACCACCCACCTACTGCATGACGACGTCGCCGTCGGCCTCCGTCGACA
CGGGTGTCGCCGCCGCCGCCGTCACGGCAGCGGCCTGGTTGTCGCTCGGCTTCTTCTTGC
CCAGCCGCTCGCACCACTCCTCGGCGCTCACAATGGTGCCGTCCAGCACGCCGCTGACCT
GCGACATCATGTCGAGCCCTTCCTTGGCGAGCACCAGCACGCGCTGCGCGCCCTCGCGGA
CCTCCTTGTCGGTGGCCGGGCGGCCGCCGTTGGCTTCGGCCGCCGACGCCTCGGCCTGGT
TGGCCAGGCGGAACCGCTGCGGCAGGCTGGTCAGGTGGCGACGCACGAGCACGCGGGCAT
TGTCGGGCAGCGCGCCGCCGGCGTACTTGGAGACGGTGTCGACGGCGCCGCGGAGCGTCT
GCAGGAGGTCGCCGCGCAATGACGCGATGCGTGCGGCGAGCTCGTTGCGCTGAGCCTGGG
CCGCGCCGGCCTGCGCACTCTCGCTTCCGCTCTCGCCCTCGCCCTGGCCGGCGACGTGTG
CGGAGTCGTACTGCTCGACGGCCGTCTTGAGCGACTCAATCACCTTGTCAATGTTGCCGT
TCGCCCAACGCAGCCAGTTGAGGCAGTACTTGAGACTGCGCAAACTCTCTTCGCTCATGG
CGACGCTGAGACCCGACGTCGACATGATGAGGCGCGACTGCCACGCCTGCTGCTGCTGGC
CGGTGGCGACCTGCTTCTGCCGCGAGGACGGTGATCCTGTGCCAGTCGCGACGCTTTCCA
GGGAGCCGGCCGACTCGATCTGCATTAAGGACGTGCCGTCGGATTCGGTGTAGTCTGGCG
ACCGGTGGTCGTCGTAGGCGGGGAGCGTTTCGACTGTGCTCATGGACAACCGGCGGTCTT
CGTTAAAGTCGTAGCCGCCATCACCGCTGACACGGGCATCGCGTGCAGCAGCAGCAGCCT
CCAAGCGGGAGGCGGCGTCTGTGCCCGGATTCTTGGTGGCCGCGGAGGTCGGGCCGTGCT
GTGTGTCGGCGCCACTGCTCGAGTGGCCTCGCCGCAGATCCAGTTTGCGTCGCTTGTAGA
AGCTCGGCTTGCTAGATTCGCCGTCCCCGGACGTAGGGTGCTGGTGCCTCCGCCGGCCGC
CGCCCAGGAACCACCGCACACCACCCTCGACACCCGTCACTCGGCTGACCGAGCCAATTG
TGTTCCCAATGGGCGTCAGGTAGCCCTCGACATATTCGGCGCCGGACTTGAACCGTGGCG
AGAAGTTCTTGGAGGTGTTGTAGGCCGACGTCGTGCCCTCAATGGTCTTTGCCAGCAGGG
GGTGGGACGTCGTGAGTAGAGAAAAGAGTGGTTCGGAAGTGTTGTTGTTGTTGGTGGTGG
TGGTGGTGGTGGTAGTGGTGCCGGGAAGAGGCGATGAGCGGGCGGGAGGTGAAGAGACAA
AGTCAGCGCGCAGGTCGCCGAGCGCTTCGGCCGCCATACGGACATCCGGATCTTCCAAAC
TAACACTAGCAGCCCGGACGTCCAGATAGCGATCGGGTGACGTCGCTCCGGTAGGTCCTG
TGCTTGTGCTACTTGCGTCGACGTCCATTCGCAGGGGCGAATCGGCACTCGACTGGACGT
GGCCGGGGGTATAGTATGCGGTCAGGGGGTTGAGGCTCGGCCAGTGGTTGGTCGAGGCAG
CGGCGGCGGCGGCGGCGGCGGTGGCGGCGGAAGAGGCGGAGGATGCTTCAGCGGGTGAGT
CGGCCGCACCCGTCACCGACCCAGTCACGGATCCTGTGACAGACGAGATGGACGGCAGCG
TCCGATGCCGTGACTCGCCATGCTCGCGGCCTTGTGCGGTCTGGATGGGTGGCAGTTCGG
AATTGAGCTCGCGGAACGGCAGCACCTTCACGTCTGGTGATTGCTGCGGGGCTTGTGTCT
GTTGTGTTTGTTGTGTCGAGTAGGTGGGCGGAGAGTAGGAGGGCAGTTCGCGGACCTTGC
GGTCGAGCGGCGAAGCCTCGAGGCGCGAAAAGTCGACGGCTCTGGACCGTGCGACGTCAC
CAGTGGCGGCGTTTGCAGGTGGCGCCATGGTGAGGAGGATGCAGTGTCGGTCGTCAAGTC
AGTTTTCAATGCGGTCAACGGGCTCGACGATCGTGGCCTCGTTCTCGATTTGCCGTCGGG
AAGAAGTCTAGACGAGTGGTTGGGCAGAGGTCCTCCTATCGCCAAGCATGACAAAACGGC
CCCAAATCTGTTGTCCGAAAATAGTGGAAAGACGGCAGTGGGCGTCAGCCGGTATGGCCG
TCGGGCGTCGACAGCAAGGCAATCGAGGATATCCGGTAGAAAAGGGTAAAAAAGAAGGTC
GGTCGCTTCGCCGGAAGAAGATTCAAGAAAGACTATTTAATATTCGTAAATTGTTTGCTG
CGCCTAAACAGAGGCTCTGTCGCCGTGCAATCGAACAGGGAAACAGGAAAATGTCGAATA
ACTGCAGGGCAGGCGAAAGTCGAAGCGCCTGCAGTCACAGCGTTGAGGGTCGTCGGCGTC
GAAATCGTTATATTCGCCGAGGGTGTGAGGATGCAAAGAATGCGCGAGAATGAGACACCC
TGTTTCGTCGGATTCTCTTGTTATTGTTTCGTTGAGACAGAAAACAGAGTGCGAATGAGA
AGAGGAGACAAATTGGGATAGAACTGGCACGGAGAAAGGGCAACCACGAGGAAAGAGCCG
ATGGGGGTGGTGGTGGTGGTGGGAGGGGATTCCTCCCCCGTTTTGATGGGTCTGGGCTTT
TCTGGGACTCTGGGAGTCGGGGCGTCTGGGTTGCGTTCTCACTTGCACGTGCTAAACGCT
CCGACAAGGGAAAGAAGGGACAAAATATGTGGGGACCCTCTACGGAGTACGGGGTGGGCT
TTGCTGGGCGTCGTGGGCGGGCACTGCGCTGTGGCCTCCCCCCCCGGCCAAAGGATGTCA
GGGGGGATGGCCGCAGCGTGCAACGACAGGCGCCTGCGCAGCAATACTCCGTACTTACTT
ACCTTGTAGCCCAAAGAAAAGCAGAAGCCGGGCTCAACTATTTGCATTGGGGGGCGCACT
AGGCCGGATTCGGTAGGGGAACTGCAGTTCCTTCCCTTCTTTCATGTGCAAACCGCTTCG
ACACGCCGGAGTGACACTGTGATGACACTGAAAAGGCAGGCAAGACGCAGGTCGCGACTA
CTCCTTCCCAAGTATTATTATTCAGAGACACACAAAACAGGAAAGCGCCAACGGCTTTCC
ATGTGGGGCCCGCACCGCAGTTGGCAAAACCCGTTGCCGTCAGGTGGCTGTTTGACAGTG
TTGGCAGGCGGGCCAACACACTGAGCAACAGCGCCTGAGCGCATCTGACACGAGCTTCGG
CCCTGGCTCGCCTGGCTAGTCAGGCAGTGAGAAACTGCGCTGTAATCGTGCGTGCAGACC
CGTCCACCCCGTCCACCAACCAGGTCGCAATGGCGTCTAGATACCGCGCGAAGATTGTCC
GCGTATCGAGCGCAGCCGGCAGGCACACTAGAGCGCTTTCAAGCACAAAGTGCACTGGAG
GGCGGGCGCTGAAAGCTGGTTTTGCTGTCGTTTGTCGCTCTGTGTCGCTCTTTCCTGTCG
CAGATGGCGCCACCCGGAATACAATCTCCTGTGCCTGCCCAGGAACTTCCTTGGTCAACG
CAAGCCCCTGTGAAATACGGAAATACAGGTATCTCTCTGGAAGGGCAGGAAGGGCAGGAG
GGGCACGCAGAATAGGGTCCGGTTTCTGTTCCCAGTATCTTACTTGTATCTTACGACGTA
CGGGCTACAAATAGAAGACTCGCGAGTGTGATGCTCCGTTCAAAGTGCTAAGACTACGAA
TGGCGGATCTCACCAGAAACCGTCCAAATCACGCACAGAACAAACGGTCGTCTTACGAGC
CCGTCGGCTGCTTTCCGTGATAAGAGAATCCGTTTGGGAAGCGAACGGCTGCAGACATTT
GACAGGAAAATGCTACAGCGGTGTCACAGAACAGAGAACCGCATTGCGTGGTCGGTTTTG
CGTTCCATCCTCGGTTGGGGGCAACATCAGCCCGGCGACAGCGAACGGCAAAACCGACAA
ACCGACTACGCACTTGCCTCCTTTGTCTTTGTCCGCTGGGGACGTGGGCGGGGGATTCTG
TCAGCCAGCCAGGCCAGCGGCATGGGCCCGGAGATCTCGACGCACAGAGAGGAAGAGAGA
GGAAGAGAGCCCGCGGTATCTGCCACTGCAGAATACGCCACAGGGAACAAAGCACATGCA
AAATCCGTGGCTGCGGGCTGCAGGTTCGACACCCACCCAACGAGCCCCATGAGCATTGAA
ACACGAGCTAGCTGGCGATAGAGCCTCTCCTAGCCCTTTACCAGGGGGGCGGGGATCCCT
TATGAGCCGTAGCTGGCTGAAAACTGCGACAAAGTGCGAGACGGGGTCCGCCAAGTAAGT
AGGATACTTTGTATCTGACGGAGTACTCCATTCCCCCAATAACCGTGTTGCCGCGCCCTT
CCTTTTCTGGCAAACGGCGCCGCTGGGCTGGAAGGCATTTGTCGAGCCAAGTGTTTTCAC
ATGCCAGGCGCTGGTAGCCAATGAGGAGCCAGTGAGCTCATGATCAGGCAAAAGGCAGCG
CGTATTCTCTCTCTTTTCAGTGCAGCCCGGAGCATGGAGCATACGACGTATCGTATGCTT
TGCCCATTTGCTGAGAAGCCGTCATGCTTCAGCAGTATGCGGGATTCAGGCGCCGTATCT
GGTGCAGCCTCTCATACGTCGTAGGCAAAGGAAGGCAGTAGCGTTTGGGATTGTCGGGGA
GCGCTTGTACCACCCCTCGTCTCCCCCTCGTGGCCCGTCGGTTCGACTCTGTTCGTCCTC
GGCGACACGTTGCTCCGTGCCTTCCGGCGACGTCGACGGAACACTGAGCACCCTGGCCTC
CATTGCTGGCGCCGGCACATGCAAAGTATCTTACAGTCGCAGTCCATCGACACGCCATCT
CGCCGTCTCGTCGGCGAACAGCGGCAAACATCTGAACATGAACATCTGAACTTCTGAACA
TATGCGACGCAGATCCTATCAGCAACGCGCCAGTGAGGTCGATGTCCATCGAATGGCATA
TGATTGCCAGACTTCCTCACTTCCTCCTCACTCTTATCTCGTGTCGTCTTCAGATGTCCG
GTTCCTCTGACGCCGCACGAAGCAACGGACGCAACAAAGCGTGTAATGCTCAGGCAGCTC
TTAATGGAACCGTTTAGAAAATTAATTCCTCTCCTTCTCAGCGTTGCATAATCGCAGACT
TCATCCACGACCGCAAACAGTTAGAATCCATGCAAAAAGCTTGGTCAGGTCGTACGGCAA
AAGATGGACTGCACTGTCTAGAGAACGCGTTGAGGAGAAAAAAGAGAAGAAGAGAAGAAG
CAAACGCAAGAGAAAGTTTTCGCTGGCCGTAAATATACTCGTATGCAGAGTTCTCCTCTT
CCCAAGCTCCGCTTCTCTAATTGGTGCGCGTGCACGTGCACGGTGCCTCTGCCGACAGGT
TAATCCGGCACCGAGTGGGGGGACTGTGCTTTGAGTTAAGGAGCCTGGCCGCCCCTGGGG
GTAGCAGGTTGGCTTGCGGGCTGGTTGGTTGGTTGGCTGGTTGGTTGATAGACACGAAGT
GGGCTGAAGGGGCCAACCATCGCCAAACTAAGCTGCCTGGGTCCCCTTTTGACGACAAAG
GCCCGAACGTCACCGCATCGTGGCCACATCTCGCTCGCGGGACTCGACTTTCAACGACAA
TCGACGACAGCTCGGTTGGCAAGCTCGACCAGATTGCACTACATTCCATTTTCAACTCAA
GCTGTGTGCACAATCCCCTCACCGCGAACTACTTTCCCCTCCACCCTCCTCTCCTCACCT
CCCCTCCTCCTTGACCGGCCCCTGTGCCGCCGCGCCGCCGCGCCTCCGAACGGAGCTGCC
CACCGCCCGCCCACCATGGCGTCCGCCGTCTTCTTCCTCGACCTCAAGGGCAAGACCCTT
CTTGCCCGCAACTACCGCGGTGACATCCCCATGTCCGCCGTCGAAAAGTTCCCCGTCCTG
CTCAGCGAAGCCGAGGAGGAGTCCTCTGCCGTGCCGCCATGCTTCTCCCACGAGGGCATC
AACTACCTCTACATCCGCCACAACAACCTCTACCTCCTCGCCCTCACCAAACGCAACACC
AATGCCGCCGAGATTTTGCTGTTCCTCCACAAGATCGTCGACGTCTTCACCGAGTACTTT
AAAGCCCTCGAAGAGGAATCCATCCGCGACAACTTTGTCATCATCTACGAGCTGCTCGAC
GAGATGATGGACTTTGGCTACCCGCAGACCACGGAGAGCAAGATCCTCCAGGAGTACATC
ACACAAGAGTCCCACAAGCTCGAGATCCAGGCCCGCCCGCCCATCGCCGTCACCAACGCC
GTCTCCTGGCGCTCCGAGGGCATCCGCTACCGCAAAAACGAGGTCTTCCTCGACGTCATC
GAGTCGCTCAACCTGCTGGTTTCGGCCAACGGCAACGTGCTGCGCTCCGAGATCCTGGGG
TCCATCAAGATGAAGTGTTATTTGTCGGGCATGCCCGAGCTGCGCTTGGGCCTCAACGAC
AAGGTCATGTTTGAGACGACCGGCCGCACGACGCGCGGCAAGGCCATTGAGATGGAGGAC
GTCAAGTTCCACCAGTGCGTGCGTCTGTCGCGCTTCGAAAACGACCGCACCATTTCCTTC
ATTCCGCCCGACGGCGAGTTCGAGCTCATGTCGTACCGCCTCAACACCCAGGTCAAGCCG
CTGATCTGGGTCGAGTGCGTCGTCGAGTCGCACAGCGGCAGCCGCATTGAGTACATGCTC
AAGGCCAAGGCCCAGTTCAAGCGGAGGAGCACCGCCAACAACGTCGAGATCATTGTGCCC
GTGCCCGACGACGCCGACTCGCCCCGCTTCCGCACCAACATCGGCACCGTGCACTACGCC
CCCGAGCAGAGCGCCATCGTCTGGAAGATCAAGCAGTTTGGCGGCAACAAGGAGTTTTTG
ATGCGCGCCGAGCTGGGCCTGCCGAGCGTGCGCGGTGACGACGAGCACGGTGGCGGCATG
ACGGGCGGCTTCGGCGGCAGCATGGGCGGCGTCGGTGCACCAGGCAAGGGCGCCAAGCGG
CCCATCCAGGTCAAGTTTGAGATTCCGTATTTCACTACCAGTGGAATCCAGGTCCGCTAC
TTGAAGATTACAGAACCAAAGGTAAGACTCTTATCTGTGCACTACATTCATTCTACATAC
CCATGTACTAACATACTCTTCTCCAGCTCCAATATCCCTCTCTGCCGTGGGTTCGGTACA
TAACACAATCGGGCGACATAGCCGTCCGGCTACCAGATGTGGTATAGCCGGTGTCGTTTT
GATTGTGTCGTATTTTTTTTCTACTTTTTTTTCTTCTATTCTCTCTTTACCCTTCTTTCC
TTTTCATATTCTCTTATGATGATCGTATAGACATTGTTTTTTTGAAAACAGGAGGAGCTT
GGCAGACAAAAAGGAAATGGGAAAAAGAAAAGGACGGGAAGCGAAGGTGGAAGACGTCTC
CAGAGCATACGGTGTTGATAGCCCCTTTTTTTATGTAAATGAAGCATTTGAATTTTTACG
CCTTGGATATCAGCAGGGAGAATAGGAAAGAGAAAGGCGTCTTTCTCTTTGAATAGTGCA
TTGTAATGAAAAAAAAAACATCAAAGAATGAGAAAGCGTTTCCTCGCCATATTATCGATT
AAATTAACCTGCATGATGCAATCCGATAAGCAGGACCCAGACGTGCTCCCTATGTTTCAA
ATGCGGAGATAGAGTGCATCTATCGCTCTCCTACAACTGTCCGACGACCACACGCATACA
CACACACACACACACACAAACAAACAGAAACACACATAGCAACGCTTCACAATGCCCACG
CCATACAAAGTCGAGGCCGTCACCATCGACGACGTGCCGGCCTTGGCCCGGATGAGCGCT
GATGCCTTCAAGACCGACCGCCAGACGCAGATGAAGGCACTCGGCAAGGAGCAGCCCTTT
GACATGGGAAAGTACACACTGCAGGCGATGCCCGGGATGCTTGTCAGTCCGCGCTGCGTG
GTGCTCAAAGTAGTCGATGCCGACACGGGCAACATCATGGGCTACTGTAACTGGGGCTTT
AATGGTTTTGCGCCCGAGGAGATGCCCGTCGTTGAGGGACGGGCTCCACAGCAGGCGTCA
ACGCCGACAACGACAACGACGACAGCCAAAGAAACTACAGACAATCCACCGCATCAAGAA
AGTCCCCCAACGGACCCGATCAAACGCCTCGAGGCGCTCACGAATGCTGATATGCAGGCC
TGGATGGACGAGGTGATGCCTGCAAATCCATCTGCTGGCACACAAAAGACGCGCTGCCTC
TTTGTGATCGGGCTCATTGTGGCGCCACAGTACCAGAGCCGCGGCGTCGGCTCGGCACTC
TTACGATGGGGAACGGATCTCTGCGACGCGCACGGCGTCTTTGCCTGGGTGCACTCGTCT
GACCCGGCGTGGAAGATGTACGCCAAGTCGGGCTTCGAGGTTATTCGGTCGCTGGACGTG
AACCTCGACGAGTATGCACCAGTGCCGCCACCGGTCGAGGAGGGGCCTGGGGCTGCATGG
GGCCATTACGTCTTCCGCTATATGAAATACTTTCCAAAAGGGGATATTAAACAATCGCTA
GACGGGGTTGTTGCGTAAAGGAGGCTGTTGGCGATGAACAGTATCTAGATAATCATGAAA
TTAAGCTCGTCTGTTTACGATTCTACAAAGATGCAGACATATTTTAAAATATAAAACGTA
GTATATATTGGTACACTTTTATGCTAATACATTAAAAAATAGGCTTTTCTTTTTAGAAAA
GAACATAAGCTGTGGAACGTGCAATTTAAATTACTTTGATTTAAAACAAAATGAAAACAA
ATCAAATGGTCATATTCTACTAAATTTTTTCAAAAAGTATGAGCGAGCCTATTTGTTTCA
TTGTTATTCAGTTCACACAAACATTTATCAAATATTCAACGATGTTTGTGTCTGTAGAGA
TTCCATTTAAAAAAAAAAGACCCCTTTGTAGAGTCTTTTGTGGCACTATCTTGGAAAAAT
AAATATGGCAATAAGGGGGCTTGTAAGTCGTAAAAAACACCCCGGCTCGCCAATGTTGGA
AAAGTGCGTGAAAACGTCAAAAAGACGTGGCTATTAATGAGAGACGTTGAAAGTAAAAAG
TGCCGTGAATGGAAAACAGACATTTTAAGGTCAAGTCAACGCAGATGAACGTAGATGAAG
AGCAAGCAACAGAAAAGCAACGAGTGCAACAATGCAAAAAAATCAATGAACGTCAAAGAG
GTCAAAACAGAAGACAAAAAACCCGAACAAAACGCAACGGCATGTCCTGACGTGGAGCGC
AACAACGCCACGGAAAGTTGGCGGCTAGCTGTCAAACACGTTTTTACAGCTCGCCAACAC
GCGCCTCGCCGTCGCTGACCCAGCCCTCGCGTTCGTAGAAGCGGAAGACGAGATCGTAGT
CCTCAAAGTCGTGGACGATGCGGTCAATGCGACGGTAGCCGGGGATGCGCTCGAGGCGCT
TGCCGGGGGTACTCTTCGTGTTGCCGTTGACGGCGTTGTTGTCGTTGGCCAAAAAGTACT
GGTCCTTGGATGCAGCGGCCGTCTTGCCCTTGGCCTCAAAGAGGGTGACACTAAAGCGCC
CCGGGCGGAAAATGTCGACGACGTGCTTGACAATGTCGGCGGTCTGGCGGCCCTTTTGCC
CGCCGGGCACGTTGGTCTCGAAAGAGGCGAAGGAGCAGTCGGGCTCGGGCGTGACGTGCA
CGGTAAAGTAGTGGTTGCCCTGGGCGGCGGCGGGTGCCGAGTCGCTCGTCGACACCGAGG
CCGTCTCGGCCGCCTCGGGGACCTCTACCGTGGTGGCTTCGGCGTCATCTGGCGGCGCAG
GGATCACGCCGTTGGCAGAAAAACCGCAGGGTGAAAACATGTAGGCGTCGATGCGCGCGT
CCGGGTAGACCGTCTGGGGGTACACGTCCGACAAGCCGCAACTGTCGGAGACGACCGTGC
CAAGAGCGTGGCCCTCGGTGGTCAGGGCCTCCATGTCGATGGAGTCAATGTGCTCGCTCA
GAGGCGTCAGCGAGCCGCCCGAGCTGCAGGCACCGCCGCCGCTCTTGTTGCCGTCGCCGT
TGGCACCGTCTTGGAGGGCAATGTCGTCAACATCGAACAGATCCTCGGAGTCGAGCACGC
TGTAGGTGCTGTCGGACATGTGGCTGTCCCCCTGCTCGTGGTGACCGTGACCGTGCTTCT
GCTGCTTGGAGGCCGCGGCGGCCTCGAGGAGAGCGCTGTTCGTCTGGGACAGGAGCCTGT
CGTGCGCGACCGCACTCGCATTCGACAGGTAGAATTGCTTGGCGTTCTCCGGGTCGAGGT
CCGTCATGAGAATCTCCAGGGTCTCATCGTTAGTGTCTTCGTCGTCGGCAGCATCGCTCG
ATGCGCTGGCCGGGGCCGTCAGGATGCCGGTCGGGATCTTGATCGAGCGGAAGGCCGGGC
TGCCGGGCACAGCGTTGCCGTCTTCGTCCACGGGCGTCTGCGGCGGGGTCGGGTTGAAGC
TGGGCGACGTAATGTACAGGTACCAGTGGTCGCCGTTCATCTTGCCGACCATGTAGGCGC
TGCCGCCCTCAAACATGTCGTCGAGGTACTTGACCTCCTGCTTCCAGCTGCGGTGGGGGC
CTTGCTGGCGGTCCGGGAACAAGAAGTTCTTGCGGCTGTAGAACACGCGGTACGGGGTGG
CAGCAGCGCGAATGTCCTTGGTCGAGACGGCGTTGTGGAAAGGAAAGCCGGCCACGGTGG
CGGCGATCCGCAGCATGCGGTGCAGACCAAGGAGCAGCGTGGTAGTGCCGCAGGTCTTGA
GGATGATCTTGTGGGGGAACACAAACATGCTGGACTCGGAGAGCAGGTAGGCGTCGACGG
TCTCGGAGTGGATGACCGACAAAATCTTGCAGTTGACCAGGTCGAGCATCTCGACCCAGA
CGTCGGCGGGCACAGACTTGAGGCCATTCTCCTTGACGGAGGGCGCAAGGGCCCTGGGGC
TGGGAGCGAACCAGACTTCGAGAAGCTTCTCGGGGCCCTCAAAGGCGTTGGTCGAGTCTA
GATCGGCGGCGACATCGTGGTTGATATGCAGATGCGGCGTGCCGACTAGATGCGGCGTTG
CGAGGGACGGCGAGAGAGTGCAGCCATTGGGAATATCAAGAGCGACCATCTCCGTTTCGT
GAGTTCGGTTTTTTAGGCCGGTTGAAAGACGAACGATGCGATGAACGGTGGTTTGAGGCT
AGAGGTCGGGGTTGGTGATGCAAGCAGCTTCCGCGGAGCGCTACTAGCTTCCTCTCAAAC
GAACCTTGCGGTGTCCGTTTGAGGAGAGTAGGCCCACAGGACGGTGGGAGAGGCGACCAG
CAGGTGTACGATGGGTTGGAAAAGGGATAACGTCTCTCTCGAGAGAGCGCGTTATGGAGG
GCGAGCGGAGACGGGGAGGCGGAAGACCTGCGAGGAAGGAATCTTGGGCAGTTGTGGTGC
AACGAACAACCCGACAGAAGGACCGATACTCGGGACAGAGTACCAGGCAACGATCGAGAA
GTGTTGGGGACTGTTTCGGGGGGGTTGCTACAGGAGCAGACAAGGAAGTATCAAATCTGG
GTTCGTAAAGGGGTGCTATCGGGGCCTGAAGTGGGAGAGAGCCACATGTTAGTCGACAGT
AAAGACGGAGTGAGAGAAGAGAAGATGTAGAGGGGCAGATGAGAAGGGGAAGAGGTAGAG
GGAAGGAAAAGAAAGCAGCGAGACGAGATATGTACTTTGCGGGTTTGGAGAGGAAACGCA
GGAGATCCTTTGAGCTCATGGATCACTGCTGCCGAAACACAAAAGGTTCAAACAGGGCCC
AGACCGTCTTTATATCAGGACCGGGTGGTGGTGGAGGGGCTATATGCCGGTGGCTGACAT
TAAATTGAGCCTGAAGGAGGACGAGGAAAAGAGAAGTAGGTGATGGCGAGGGCGAAGACG
TCAACGGGGAGAATGGCGTTGGGTTGGAGGTGTTTCGAGTTGGTTGGTGATGGAGGTGAT
TTGAGGTGATCGAATTGGCTGGAGGCGGTGATGCGTGACGTGAGAAGTCGCGTGCGTGCG
TGCGTGCGTGCTTGGACGAGTTAGATTCAGGTTCAGGCTGAGTGAAGTCGAAGCTGCAAT
GACGATGGGCCAAAATTGGGATGTGCAGAAAGTTAGGAATTGGTGACGACAGTCAGTTGC
TCGAGGTAGTCAGTTGGAAAAGCAATTGAGATTGGATCTCGAAGATGTGAGGGAAGGGAG
GTGAAGAGGTGAAGAGGTGAAGAGGGAAAAAGGAGGAAGCTTGGCTTGCGAGGAAGAGAG
AGGAGGGAAAAAAATAAGATACTAACGACGTCAAAAAGGCCGCCTCTAAAAAAAGACTGC
TAAAATTTTGTGTTTTTGCCATGGGCTAGGCCTGCCACAACCAAGATTCGAACGCTCCTT
CCTCCCCGCCAATGGCCCAGGCGGTGACTTGCAGACTTGGCAGCGATTGTTTGTGCGTGC
GCGAGATTTTCGTTGTGGTGGGGCCCGTTTTTTTTCGCTCCTTCTGTTGCATCTTTTTTT
TTTTTGCTTCTTCGTTCCTCGTTCCTTCCTTTTTTCGCACCTTCCCCCTCCAAAATCCGG
GGTGGGTCTGTTGCAACAGTGGGCTGTGGCGGCTGTTTTTCTTCGACCCCACGCACCGGC
TAGACCCACTTCTCGTCCTTCCCGTGCAAAAACACCCGTCTTACAGGGCAAGCCCCCTGT
CCGTCATAAGCTTGCAGCCTGTGACAGCTTGCTGGGCGCTGAATGTTTCTGGAAGGCCCC
GAATTGGGCGGTAGTCGGCTAACCGGGTTAGGCCGAAGCAGCCTGTAAGGAGCGCCGAGC
CTGCGTCATTCCAGGTCTGGGCGGGCCGTACGCACCATGTTTCGTCACTGTTCCCCCCTG
CCCCCTCACTACGCTCGCCAACAGAGACCAAGTAAACAGCGCTGCGAGATACTGTGTGCA
CCTGTCCCTGAAGATCTCGATCGCATCCAACTTGCAACGATATATGTTGTACCCCGTGCG
TCTGAGGCTTATTTTGTCATTTTGCTATTTTTATTATGTACTTTATTCTATTTTTCATTC
ATTATTCCGTGATATAGTCCCTCACACTGTTGCCGTCTTGATCACCTCTGCCGTGATGCC
TCGAAAGATAGGCTCGAGAGAGCATGCACGATACTTTTGCACCAGTAGGTCTCGCCGCCG
TCGGTCTCCGTTGCTGTCCTCTGTTGCTTCTGGCGGCACAAAGGCCTCGCCCTGCACCTG
CGTCCCAGCCGGGTAGACGGGTGTGCGCCCCGACTCGACCAGCACCACGAACTGCGGATC
CAGCGGCACGCTGCCCAGGTACGGCACGTGGAAGTCCTCGGCCATGGCCTTGCCGCCGCC
GCGCATAAACACGTCGGTGCATTCCGAGCAGTTGGGGCACACGAAGCCGGCCATGTTCTC
GACGACGCCGAGCACGCGGATGCTCGTCTTGGTGCAAAAGTTGAGCTCCTTGCGCACGTC
GGCGGTGGCCACGGCCTGCGGCGTCGTGACGACCACGGCGCCGGCCATCTGCTCGGGCGT
TGTGTTCTGCAGCAGCGTCTCGGCCAGCGAGATATGCTCGTCGCTCGTGCCGGGCGGTGT
GTCGATCAGAAGATAGTCCGTCTCGCCCCAGAAGACGTCGCTCAAAAACTGGCGCACCAT
GGCCGTCTTCTTGGGTCCGCGCCAGACGACGGCGTCGCCGCGCTTGGGCAGCAAAAAGCC
CAGGCTGATGACGCGCAGCGAGCCGATGCCCCTTGCGGGGTCGGCCTCGTGGACCGTGAC
GGGCAGCCAGCCGCCGGGCGCCTGTGTGACCTTCTCGTCTTCAATGGCGAACATGCGCGG
GATGGATGGGCCGGTGAGGTCGACATCGAGGACACCGACGGAGTGGCCTGCCAGTGAGAG
CGACAGGGCCAGCTGGGTTGTGACAGACGACTTGCCAACACCGCCCTTTCCGGACAGGAC
CTGTTGGGAGTCAGTTGTGCACTTTACTTGCGGTGAATGTTGTTGGAGATGTTGCGCAAA
CGGAGCGGGATAGAGGACGTACCAGAACAATGTGCTTGACTTTTGCGAGAGACATTGTGC
AGTTTGACAGTTCAAACACAGCAGCCTGTCGCTGTAAAAAGAAACCGTTTGTGTCGGTAT
CGCATCGTCGAGGCAAGTCGAGGTAAGGCTGACGGACGTTGAAGAGGTCGTTGGCTGTCT
TAAACACCCTGAAAGAACTGAAAATTGAGCGCCGAAACAGGACCCAATTAGTAATTGGGC
GTGGCGGAATCTTCTGGCGAATCACCGCTGGCGATTCCTGTAAAACAGAGCTCTTACAGA
TTCCAGCCGCCCTGGCAGAGCTCGTCCTCCCAGCCCGCCAATGACAGTTGAATGCGGGTG
CCTACCAAAGCGCTGATGTTTTGCGCATCCGACCCGCCCGCTGGAAAGCATTAGCGCGTC
TTGCAAGCACCAAACGATCGCCAGCAAGCTGTACTCAGTTAATTATGCACGCCCCTTTTG
GCATCCCAAACCTTCACTCACATCAACCACGCGACCACCGTCGATTCGCAAGCACGACCA
CAACCGGCCGACCGACATCGACCCGGAGCTGTGTCTGCTTTGCGCCCCGGCAGATACGCG
AAGGCAACTCTTTTCTACATCTAAATATGCTCCTCACTGCTCACAATGGACGATCCGTGG
GGCTCTCCATGGACTTCATCCGCCGACCATAGCAACAGCAGTAGCAATGGCAATGGCAAC
GGCAACGGCAACGGCAACGGTTCGGCAGCACACGACGCAAATGGCGTGAGCGATACAAAC
GACGGCACGCCCAAGCCGCCGCAGCCGGCCGTCCTTGCTGGTGGTCTAAGCGGCAGCACC
CCCTTTGTGTCGCTGCCCGAGCCGTCACCCTGGGCCGACGACGACGGCGGCGGCTTTGGC
GGCTTCGACGACGACAATGCCTTTGGCGACTGGACGACGGCCGACACACACACGTTAGGA
GCAGGAGCAGGAGCAGGTGCAGGAGCCGGGGCTGGTGCATCTACACCGGGCTCATCTGGC
TGGGGGGCGTTTGCGGGAGCCGAGGCAGAGGGCTTTGGGGCCGAGAATGGCTTCGGCAGC
AGCAGCCAGCACCTCTCGCCGCAACGGAAAGACAAATCAGCCTACGGCGGCCTTGGTCAG
CTAAGTCCCATTGCGTGGCCGAGCTCAGCAGCACTGTCGCCGGCAGACTCTCCCGGTGGG
AGCCCCCGACGGCGACGCGCTCTGTCGCGTTCCTCTGTCAACAGCCTTGGCAACGGGAAC
AGCGGCCTCGGTGGCTTTGCGCGTTCGCCTAGTGTCGACCCATGGAGCACGGCATCGACG
ACAGAGAGACGCGATGAGACGAGCCAGGTTCAGGACACAACAAGGGCGAGAGCAAGCAGC
ACATTGTCCATCCCGATTTTGCGCTTAGACGAAAGCAACAATGCCAGCAAGGGTTTCGGC
GAAGACGAGGCGCAGACCACCAATGACGAAGGGAGAGCGGAGGCAGTAACAACAGATGTC
CCGCAGATTGTTGCCGAAGATGTCGACGATGAAGACAGCGCTGATGATGACGACAATGAC
AACGACGACACCCCGACACCCCCGCCCCAACCTACCTTTCCCTCGATAGCCTCGTCCTCC
CGCCCGTCGTCATCCGGCTCCGACGGCAGCAGCAGCCACCACCATGCCGACGTCGACAAC
CCCCAGCAGGACTCGCCTACGACGTCCATCGAAGACGAAAACGCTACTGCCGACACAATA
GCAACGACGCCACGACCCCACGTTATACAAAGAAAATCATCCTCCAAGGTGCAAGGTCTC
GTGGAGCTGTTCGACGGTCTGTCCACAAGGCCGCCCCCCACACAGTCCCTATCAGCATCG
TCTAGCACGAGAGACGATAGTCGGCACGGCAGTATCGTGTCGGATAAGAGCGCCGACAGC
GACGAGAGTTCAGAGGGTGTGGCGTCTGAGACCACACCAAAAACGACAGTAGCAGTTGAG
ACGCCCACGAGCGGGCCGGAGTCGCCTGTCTCTGACTCGACCCTGGCTGCGCCTGTGGGC
GAGCCAAAAAAGAGACCTGACGTACCAAAGGAGATCGCCCAAGAAGATTTCGAAGACGAC
AGCGACGACGACGAGGATGACGGAGGAAGCTCAGAGGACCGTTCTGAAGCTGATCCCGAA
GAGAGCGCAGACGAAGCCACGCCAAAGGTGAACCCGCAAGACGGTAAGGAAGAGAGCGCA
GACGGCGTTCCAGATACAGACCTCCTTTCGGCGGCCCGCTTGCTCGCCCTGTTTGGCAAG
CAGCCGTACACACTCGACAAGACGAAAGTGGACGAGCTCTACAGCGACAAGGCGGTCACA
GTACGCCCGAAAGCCAAGAAAGTGAGCGGCGAAAACGGCGAACAGGACGCACCCCCTCTC
GACGCCTTCATCCCCGACTACATCTTGGATGACAGCTTCACCGCCATCTCGGAGCGCAAA
GTCTGGTACCGCATCGCCCGCCACGGTAGCTCCCGCAAGCACGCAGCCGGCGGCGACGAC
AACGACAACTACCGGCCAGTGACGTGGCGCACGAGCGCCATCCGCGACGACACGGTCAAG
ATTGTGCGGCGCTGGATGGAGGAGGACTCGTTTACGGGGAAGCCGACACTGGGCGGCGGG
TTTGGACGCGGTCTGGGCGGCGCCGGTGGTGGGGGTATGCGCAGCGGGAACCTGTTCGGC
TGGGACTCGGCGGCCGAACCCGTGGCACTGGACGAGGTCTTCAAGCGGAAGAAGACGGCA
GCGGCCAGCGGCGGCAGTAGTGGTGGTCTCGGCCATCGACAGGCATTGTCGACAGCCTCG
TCGGCGTGGGCCAACGAAGGCAGCGGCGCCAGTGCTGGCAGTCCGGCTGGGTTCTCGCCG
GGGTTCTCGCCGGCGCCGGTATTTGGCTGGGGCAGCAGCAACAGCCATGACACCTTTCCG
GCCAAGCCCGAGTCGGCAAGAAATTCGGTCCAATTTGAGCGGCCAGCCCCCGTGGCAGCC
GTACCGTCCGTGCCAAAGCCGACCGCGCCGCAGCCAAGCCGCTTCAGCATCACCCTCCCG
CCGCGCGACCTGGCCCCGACCCTGCCGACAGCAACGGAAAAGGAAGACACTGGGGCCTTT
GCTGACGGCGATGATGACGACGACTGGGGCGAGATGATCTCGTCGCCGGTGAAGGAAGAG
TCTAGCATCCCGCCCTTGGCGGCTCCCTTGTCTCTGCCTCCGGCGCCAGTTCAGATGCCT
CCAGCTCCAGCTCCAGCTCTTGCTCCAGGTCTAGCCCCAGCTCCACTCCCTACTCCCGTT
CTTACTACGCAACTTGACGATAGAGCGGTAGAAGCCCTGGCTGGAAGCATCATCGCTGGC
CTTCCTGACCTGTCTTACATGGCAGTGTGATTTTATTTCTTCTTTCCTTTTCATGTTTGT
ATTCCTGATCGGCGTTTGATATTTTTCTTCTGGGAGCATTCCATCTATTGCGGGCGGGCG
TTTGCTTTGATTTCGGGTACAGAGCACATGTAAAAGAGTGTATAATACTTATACGGTACA
CAACGGTTGATAAACGATTTTATTGAGTTTCGAGCTGTTCCCTAAGTTGCAATGAAATGC
AAAAATTCATGTGATGCGATGTATGTCACCTGGGCTGCGTTGTCGAACCACGCGCGGCTG
GCGGCAGCAGACTAATTAGGCGGCCACCAAAGCCAGGCCGCTAAAAATGGCAGCGCCCGA
GATGGCCCCACACCTGCACGTCGTTGCTTATTACGGGGATCAGGCGTCTTCCTGCCAAAA
CTACGTAACGGAATCTTCTCTCTCTCTCTCGACAACAACCCCCCAGCTTTCACCGCCACG
CAGCAGACGAGACCGGTTCTCGCGCATCTGTACACGGCTGGGCTACGAAATATACGGAAT
CTACGCGACAAACGGTGCATCGACGACCTACCTTGATCGAAAGGGCCTACACTACAGCCA
GCAAACAAATACACCAACCTCCTCCTCCTCCTCCTCTGACACACTCCCTCCCCCTTCTTA
CGATGGACCAGCTGCGTCCCTCGCTCGCGTCCGCGTGGCACACGCTGCAGGACCGCGCCC
GCCAGCTCCGGCGAAACCGCCACGATCACCTCGTCCACCACGTCCGGCTCGGCTACCTCC
TCGTCGTCCCCGTCCTCCTCGCCATCACAACGGCGCTCGTCCTCTTTGTCCACTCCGACG
TCAACGTCGCCATGCTCTTCTCGCAGTGCCACGCGCGCGCGCGCCTGCCGGGCCTGTCGC
GGATCCCGCTGCTGGGCACGCCGTCCTGTTTTCTCGTGAGCTTCTTCGAGGAGGCGCTGG
CCCGCAGCTCGACGCGCGCGTTTGCCACGATGAGCGTTGTGCTCTCGTTCATCGGGTCGC
TGCTCACGGTCAGCACGGTCGAGGCGGCGCGCATCTGCAACGGGCCGAGCGTGCTGATTG
CGTACCCGACGGGGCCCTGGCTGGTGTTCAACCTGGTGGGCGGCGCCATGGTCTGGGAGC
TGCTGATTATCCCGGCCTTTTTCCGGCGGTCCAAGGAGATCATCAGGGCGGGTGAGGGTC
AGGGCGATGGCGACGACGACGACGACGACGCTTCGAACAACCCCAACACCGGCCGCGCCA
TGCGCCACCTGGCCGTCGTGTCCGAGGTCGTCGCCATCCCCGTCGCCGTCGCCCTCGGCT
ACGTCGTTCCCTCGCTCGCCATGCTGGTGACGGACGCGCCTGTCGCCATCGCTGTCTGGC
TCTTTTTCCCTGTCTATGTTTCGCTCATCCGCCAGGGCGTGCGCTTCGCCATCCAGTCCG
TCCGCCAGCACCGCCCCGGCCGCACGCTGCACCTCGAGTCGCACAAGCCCGCGCTGCTTG
CTGTGTATGCCGTGCCGCTGCTCTGCTCGGTGCTGTCGCACGGACTCGTGCTCTGGAGCC
TGGCGACGCACCAGCCCGACGACCGCCAGGAGATGACACGGTCGACGCTGCGGTTCATTG
AGATTGACCTCTTTTTCATCGTGCTGACGGTGCTGTACTGGGTGCTGGTGGAGGCGGGCT
GGCGCGTGGTGGCGGTGGTGCTGGGCGCATCGGTGGTGCTGGGCCCCGGCGCGGGCGTGT
GCATCGGCTGGATCTACCGGGAGCACCAGCTCGGGTTTGTGGACGACGGCGACTACGGCG
AGAACGACGAAGACGACGACCGCGAGCCACGGGGCGGCGGTGCAGGTGCGCCCGGGGAAG
AGACACCTCTGCTTCGGTGAGAGAGATTGATGTGAAAGGAGACAAAAGACGAAAGACTGG
AAGAATAGTTCAGGATGCACATAGTTTTGAGGGTATGGCCAAGGACTGAGAAGGCCACAA
GTATCGCGAGTCAAGCAACTCGAAAGGCATGTTGTCTCGGAATATTTGTACGACAACGTC
ATGGCATAGCAGCGTCTGCATTAGCATTAATTTAAGCATGGTTATATTCAGCTTCGTTCC
AAGAAACGTAAGAGAAAACATAGCCATCAAATCCGCGAGTGACCACGCTGTACAGCGTTG
ACGTGTCGTGCCTTATCGTTGAAGAGCTTTTGCGGTGTGACAAGAAGCTTCCCAACTGAC
AGCTGAGCACACTACGGGTCACTCCCGGTGCTCCCCTAGAGGCTGCTCCGCGCCTGTCCG
CTGCAGGCTTGCAGGCTTGCATGCTGCATCGTGGGGGACCCACCCAAAAGCAATCACGAC
ATTCGGTTCCGCGAGCACGACATCAGGAAACAGCGACGCCTGTTGGTCAGATCAGGTATT
TTGAGCCTCTGAATAGCCTTTTTGGCAGCAAGGTTGTAGCTAGGGCCTGGCCGCCGGTGT
ATTACCCCCAATCTTTTGCATCCTTTCTTGAGTTCTCATTGACTGCGATCACAATCTCAT
TCGTCCGTTTCACAGCTGGCGCTGCGCCGCGGTCCACTGAAAGTTGGGGGTCCAGGAGCA
AAGGAGAGGGTCTTACTGTCGAGTCGCGTGTCCATGATGGAGAAAAAAAATCAATAAAAA
ACTCAATAAAAAATCAATAAATAAAAGAAAATTAAAAAGAAACGTGGTCTAGATTCCTGT
TATATTTTGAACCTTCAATTCACTGCCTCGCCCACTCCTCTTTCACCTCTTCTTTCCAGT
GCGTGTGCATAAAATTCGAAAAAATTGGATTTTGCTCTCCTTATTTTATCCAAAGGCATA
GAAACGACAAAAATATACGGCAAAAGCTCCTCCCAGCGCAGATTATAAAACAAAATGGTA
AATAACAAAAAAATAATAACCAAGATCATCCTAGCATAGAACCCTACAACGGAACACCAC
CATCACGCTCTACGTCGAAAACTCATTGTTGGTCACCCAGTCGCCCGAGAACCAGCCACC
CAGGTCCGTCGAGCCAAAGTTGTCCACGTCGAGATCAAACGCGTCGAGCGAGGCGCCCGG
CTGGTGGCCCGCGAGGCTGGGCTGTGGGGAGCCAGCCGAGCTGACACCGGCTGCGGTTGT
GGTAGCTGGTCCTGTGGTGTTGGGAAGGCCCGACAGGCCGATGGTGCCGGCCGCCGCCGT
AGTGGGTGTCGGTGTCGGGGCACCACCTCCAACGGCAGCCGCCGCTGCTGCCGCCGCTGC
TGCCGCCATGTGGTTGTCAAAGGCGTCGAACATGACGGGCGGGGCGTTTGGCATGTCCTG
GTGGTGATGGAGTTGCTGCTGTTGATGTGGTGGCAGCTGCTGCTGGTGTGCATGTTGTGC
GAGTTGTTGTTGTTGTTGTTGCTGCTGCTGCTGTTGTTGGGCGTACGGCTGCGGTCCTGC
CGACGCGGCTGCCCGCTGACTGAGCCCTGGTAGAAGCGGACTGGGCGCCGCCGCTCCTGT
GGCCACACCGTTTCCGTTGCCATTGTTGGCCATCCCCCGCCCAGGCTGCCGCATCATGGT
CGAAATGTCGTCCTCCGTCTCCATGTGCATCACGTCGGGCGTGCTGCGCCCGCTCGGCGC
AATCTCCGCCGTGCTCAGGCCGTGCGCCATGAGCTTTTGCAGGTTCGCGCGGATGCGGAT
CGTCGCCGGTGTGGTGACGGTCCGCTCCAGCACCTGCGTGCACACGCCCGCCAGCTCCAG
GAACGAGTCGTGCGGCACCGCCTGCGGGTCGTCTGGGTTCGTGCGACTAATGTAGAACAG
CAGGCGCACGCACTGGTACAGGCAAATGGGCAGGTCCAGGTCGGTCACGGGCACGCCGTT
CTCGAGCGTCAGCACAAGCCGGAACATGTCGGCCATGGCGCTGGCGTGCTCCAACACCTG
CTCGCGGCAGTGGCGCACCCAGGTGGGGAACTGGCGCTCGAGCTGGGCGATGCAGGGCGC
GGGCAGGGCTTCTTGGAGGCCGACCAGCGCCAAGCGGTACAGCTCGCAGTGGCACTGCTC
CCACCAGACGTGGGTCATGAGAAACACGCAGAGGCGCGGCGAGTAGGTGCGCAGGCGCAC
GTTGCCCTCGGACCAGCGGAAGCTGACGGGCAGGCGCGCGGCAAAGTCGTCGAGCTCGGC
GGCGATCTCGGCCACGCGCACGGGGACGGTGGCGACGTTGAAGGCGGTGGCGGACGCGTC
GTCGACGACGCTGGCCGTGGAGGGCGACGAGGGAGGCGGCGCACCCAGATTGGACGTGAC
GTCCTTGGTGTACTGCAGGATGCGCCCCCGCAGCGAGCGGATGCGAACGTGCAGGGCCAG
AAAGCCAATGTCGTCGGGCAGCGGCGGCAGGCTGCCGTCGGGCGCGCGGGGGGGCGGACG
CAGCGGCTCCGTGCGCTCGGGCAGGTCAAACTCAAAGTTGCGCTCGTTGCAGGGCAGCTG
GATGTTCATGACGTCGGCGCGGTCGTCGGCGCGGTAGGCCCACAGACTAAAGTCGGCGTA
CCCGTTGGCCATGCTCGAGTCGATCATGTACAGCGCCCACATGAGGCGGCGGCGTGACTC
GCGCGCCAAGAAGCACAGGCGGGTGTTCTCGTGGTTGAGGCGCAGGGCCGACGCGAAGCG
TGACGCCACGCCGTGCAGCATAAAGGCCGACGAGAAGCGGCCCGAGAGCACACGGTGGTG
GATGACAAAGACAAGTGTCTGCAGGCCCAGCGTCGACGGCCGGTCGAGGCGGCTGAGCAC
GAGCGCCTCGGCCTCGGCGATGCACTGCTTGCCGAGCTCGCGCGTGCCAGGGCCGAGGTC
GGTCATGAGCGACGTGATGCCGACGAGCGCGAGCAGCAGCGGGCGGTCGACAAGGCCGGC
GCGGTAGCGCTGCATCAGCGAGGCGCGGTGGAGGAACGCAAACGTCGGGATGTGGTGGAT
GTGGCGGAAGAACTGGTCAAACGTGCGCATGGCGAGTGCCTCGAGCACGTCGCTGGGACA
CGAGCGTGTCGTCAGCAGCGCGGCATCAACACCCGCACCACTCGTCGAAGCCGACGGGGG
ACCGCCTCCTGGTCCTGCACCGCCCATCGGCACATCGTCCATGTGGTCCGAGGACTCGCT
GAGGCCGCGCTCGTAGCCGTGCTGCTGTGATGGCGGCTCACGGTCGCGGTTGTCGCGGTC
GCGGTCACGATCGCCGGCGATCGAACCCGACAGCACGGGGCTCATGCGCGTGCGCTTGCC
CGGCCGGTAGACACACTCGATGCCCAGCGTGCGGCACCGGTCGCACTGCGGCGTGCCGCC
CGTGCAGCGGGCTTTGCGCGAGTGGCAGTTCTGGCATGCCTGCCGCGCGCGTCGCCGGGG
GATCGAGAGCAGCGGGTCAGCCGACGCCGTGGCACCGGTCGTGGCTGCTGCCGCTGCGTT
GGCGGCGGCCGTGGTCTCGTTCGAGGCGGAGAGCGCACCGTCGGCCCCAGCATGATGTCC
CTTGTTCTCGGCACTCACGACGACGGCCGAGTCGTCAAAGGAGCAGGGGAAGCCGAGGCG
CTCGCAGTTGGAGCAGATGTTGCGGCGGCCGTCGCAGCGCACCTTGCGCGCCCGGCAGGT
GACACATGTGTGAGACACCTTTTTGCTGGCGAGGTCGGCGGCGGCGGCGGCGGCGCCGAG
TAGTGTGGTGGCTTGGGCGGCGGGCGGTGTCGGTGTCGCTGTTCCCGGTGTCGCGACGGG
TGCCGCAGCCGTCGTCACCGCCGCCGCCGCCGCTGCTGCTGCCGCTGTGGTTGGTGTCTC
CATTCACGAGCACAAGTCTGCGTCCATGCTCCGGCGGAGACGGAGAGCGGGAGTCGGAAG
CGGGAGTCGGGGCCGAGGTGGAGGCGGGGGGAGACGGTCAGAGAGGGGTAGCGAGTAGAG
CGCGGAGCAAGAATCGAGAGGAGACGGAAACGACGAGGGAGACTAGGGGTGCTGAGCGGT
CAATTGCTGTTTGCGCGGCTGGGGTTTGGTCGTGGTGGTAAAGTAAAGTCTTTATTTTTT
TGGCGGGCGGTCGGCGTTGTGGTGCTGGGCGAGCAGGAATTTGGTCAGTAGCCGGTGGCC
AGTGAGTGACCCAGCGCCTTTTAGTCTCCTTGGTTCGCCGAAGACGCTTGCGCTCCGTCG
CCTGTAATCAACGCCTATCAGTGGGTGGTGCTGCGGGGCCCGGCAGAGGAAGGAGCGAGA
CCGCCACTCGATGGGTGTTTAGCGCAATGGGACGCAGAGAAACGGAAGGTGCGCTCGAAG
AGGGTGTAGCGTGCATGCAGCCGCTGTGACCTGGCACGAGTCATGCTCGGAAGGAGCTGC
TGTAAATGGCTGTCCGTTCCTGCCAATTTCTGCAATCTGGTGCAATCTACGGTGCCCAGC
TGCAGCCGCAGCGGGTGGGGCCAGCGGTCGCCGACACTGACACGACACGACTCCTGGGCA
CTGGCCGCCGACAGGCCGAAAGCGGGACCTGAGCCTGGCCAGGACGGCGTATTGATGTCA
GAGACGGCGATATGGGTTACCAGGCGTTGGACCAACAGACGCCAACAGCACCGACGATTC
GATTGGCGAAGCCTCAAAGCCTCAAAACCTCAAAACCTCAAAACCTCAAAACAGTCTGCA
AATGTTCGAAACTTAGCATGAATTAATTCAAGATGCGCCTTAGAACACAATTTCACAATA
GCAACCGATGACGACATGCTGCGTCGCTTACACTTTCTCCCGAATAATGTCTTGGAATGC
GCCCAATGAAAGGTGCTATGGCATCTCGAAGACTGGCATGCGCCCCCTTCACGCTGTTGC
CCGGCTGCAAGAGCGCTCTCCAACATGCCACTGGAATGTAAACGAGATGTCTCGTGAGGG
GCATTACGAGTCCTCTGTCGTTTGCGATGGGGTAGGGCATGTTTTGTCGGACTAGTTTAT
CTAGCAAACAACGAGGCCTCACTTTCTTCTGTGCACCATGAGAATTACGACAATTATCAA
CATCACGATGCCCTCGTGAAGCGGTACGATACTCTCATCGACAACCCAACTTACACGCAC
ACGGATTCACACCGCTTACGACCTGGTGGTGATCTCAACCAGGGGCCAGATCCTGGCCGA
CCAGCCATCGGACGAAAAGCCCACCGACAAAAGCCGGCTGACAACACCGGCCGACAAGGC
CCTCTCTCCTCCTAACCTCCACCCATGGCCAAAGGCGACAACGGCAACGGCAAGGGTGGC
TCGTTCAAAATCCGCTTCAAGTGGCCGCTCGCCTCATGGAAGACCGCGGCGCCCGGGCCC
ATCACCACGCCGCCATGGCTACCGCTGCCCAAGATCGTCATGGCCGCCTTTGGCCTCAAC
CTGCTCATGATCCTTATTGGATTGATCGTGTCGGGCCTCGTGCTCGGCGGCACCATCACC
GTCAACGCCAAAGCCATTGGCCTCACCGAAAGCCTGGTGATGATTTCGTGCATCTTCGGG
CTGGCCTACATGGGCTACCACCTCCTGGCGGCACGCCGACCCGATCCCTTTGAGGGCAGC
ACCAACCGCACGCGCACGCCGCGGCACACCAAGATCATTGTGCTGGGACGCATCACCATC
GCCATGTGGGCCGTGTCGCTGCTGGCCGTGGCCATTACGCTGGTCAGCCAGCCGGCGTCG
AATGAGTCATCACTAACGCCGCTGCAGGCCGGTTTGGCCGCGAGCATTATTAATTGTCTG
GACATGACCGTTGTGCAGCTCGTGGTCGAGCGCACCGCACAGCCGTTTGTGCTGCCGTGG
ATCACGCCGCCCATCCCCAAGGGCCAGACGTCGGCCGCCAAGGCGTTGATTCACGGTATT
CTGGGTGACGGCATCTCGGGGCACCCGTACGCAGGGTCCAGCAGCGGTGCCGAGAACGGC
CGTGGCACATCGGTGAGCGCCGCAAGTCGAACGTCGAGCGAGGAAGATGATGAAGAGGAA
GAAGAAGAAGAAGTAGAGCCCGTTCCAATCCCTGTCCCCATCCCCATCCCCATCACACCC
AAACGAAAACGAAAAACGAGAGTCACCATCCGCGAAACCACCGACGACCCCAACGTGTCG
ACCAGCACGCTCGCCCCGCTGCCCTCCATCCCCTCGTACAACAACGAGCCTTTTGCCATG
CCCAGCTCCGGCAGCACGCTGGTCGAGCGCCAGGAGCTCTGGAGCCGCGTCGACGAGGGC
GCTGCCAGGCCGTCGTCCATCAAGCTGCCGCCACCGCCACCCCTGCACCAACACAACTTC
ACGCCCGCCGCCGCGTCCTACATCCAGCCCGTGCCGTCGCCCATGGAGCAATTCTTCCCG
CCCCAACCCACGTATGTCTCGCCCATGGCGCCGAGCCCGGTCCCGGTGACGATGCCGTCA
CGGCCGCCGTTGTCGCGTTCGTCCACCAGTGGCTACCCCCGGTACAGCGCAGCGGCCACC
AGCATTGCCGCCCCTCCGGCGTTTGGTGTCGTTGGGCCGCGGCCGCTGTACGAGTCAGGC
CGCCTGCACTCGTACACGGCCTACGTGAACAGCCGTCAGGCGAACAGCACCATTGCGGAA
GAAGAGAGTGTCGGCGGGCGATCCACTGGGACGCGCAGCGTGCCGCCGCCAATGGGTGCA
CGACGACCGCCGGTCCGGGGCAGAAAACTGTTCGATAAGGCCATCAAAGACCTCAAGGCG
TCGGGCCAGCGCGAGGAGCCCATCTGGGACGACTACAGCACAATCCGCGTGCCAGGGTCG
TTTGTCGAGAGTTAGGTAGAGGCGAGGGGCCTCGGGTGTTTCTTTTGTCATCTTCTGTGT
CTTTTTTGTCACCATATTTCTTTAATAGATTGCATAGAGCGGGCACGCTGGTCTGGATAC
CTGGATAATTAGCAATTGACGTTTTTGACTTTTTCTATGAGCTCCTGTTTTGTTTACGGG
GCAGGTGCAACCTGCACTCTTGCCCACTCGTTCAATACATGCGCAACGTGCTAGAAACGC
CGCTAGTTTGGGCTCTCCAGTGGCCACTCGCGCAACTCCACCCGCCAGCCTTGTCTTTTG
TGCCATTGACATTTAGGCACCCAGCCCACCTTTTCGTTCTCCAACGCAACCGCAGGCAGC
CGAGCGCCAAGCTTCCATCCAGTCAACCCAATGACGGCGTATTAATACAGTCGACAGAGC
TCGCCTGAGCTCGACAAAGTGCCGCTATTTTGAGGCTGTGTTGATGTCTACGTTCTTTTG
TTATTTGTTCTCTTCTTCTCTTGCCTTCGTTCTCTGTCTTCAGCTGGCCCTCTTCTTATG
ATTAGCTTGACTTCTGAATAGCTGCATTTCTCACTTCAGATTCTGCTTCTGCCAGTCATC
TCTCGGTCCACCGCAACACCGCCGCCATGGACACTCCTTCGGCCCCCCTGGCGCAGCTGC
CAATCGAGATGCTGCTCCGCATCACGCGGCACCTCTCGACTACCGACCTCTGCAGCGTCC
GCCTCACCTCTCGCAGCATCGAGCGCGCCCTCTTCCACTCCTTCAGCCACGAGTTCTTCC
GCCGCAAGCAGTTCATGTTTACGGACTTTAGTCTGCAGGCCCTGATAGACATTTCGCAGC
ACCCGGCCTTGAGCCGCACCCTGCGCCACGTCTCCATTGGCCTCGACATGTTCGTCGAAA
ACCTCATCCAGAACTATGCGACGGAGGAGCAGGCCATTCAGTTCCAGGTCGTCGTCGGTC
AGCAAATGTCCTTGTTGAACACTGGCCGCGCCGTGGACATGCTGGCCACCGCCTTTGCGA
GCCTACCCAACCTCGAGACCATCGACCTGCGCGACTTTGACTCCCACACGCGGTACCGCG
ATGGACCCAGACAGCCTTGGCGCAGCTACGGCTACCGCCGCCTAGTAGAGCAGCTTGGCG
ACGACCGGGGCTTCCTTCGGCACGATCCCATCTTTGCCTCGCGGGGGTTTCTTCTGCTCT
TGGCCGCCCTCGCCAAGGCCAACGTGTGCCCACGCAACCTCGAGGTGATGGTGCGCATGC
GCAACTTCGGCCTCTCGGGGCGCGCCTTTGACCTGACCGTGGCACCGGGTGCCGACCCGG
CACCGCTGCTGGCTGTTGTTTCGGGCCTACGGCGACTGCATGTCGACGTCGACTTCCACC
AGAGCCCGGGCTATAATACCACTTATACGCCCGTCTCCCGCAGCCTGTTCCAGCCGGCCA
GCGTCGCCGGCCTGCCCTTCCACGCGTTCCTGGCACACGCCGTCAACGTCGAGTGGCTGC
GCCTCAACTTGCAAAACGCCAAGGTGCGCCGCACCGACATCTTCTTGTCGTACATGGGCA
AGCCGTTACCAGCTTCGTATCCGTTTGTCACATCCCCCTCTTCGCCCTCCTCCGCCTCCC
CTGCCGGCACATTACCGCCCCGGCTGCGGCGTCTTGATCTCGGTCATGCCGAGATGTCCA
TACCCGAGCTGCTCGGTCTCCTCCGCCGCATCCCCTTGCTCGACTCGCTGTCGCTCTGGA
ACATCACGCTCGTCGACCCCGCCAACACCACGAACCCGCCGGCCATTTGGAACCACTTCT
TGAAGATACTCGCCGCCGAGCCGCTGGCTGCCCAGCTGCACGACATCTCCATTGGCAACG
CGCGCCAGCTGGCCACTATCAACTCGTCGTATTCCGACCCGGTCTTCTTTGACGGATCCT
CTTCAAGCAAGCACACGGCCGGGCCCACAGAGCCTATGTTCGTGTACCTTAGCACCCTCG
CAACGATTGCCAAGGCGCAGATCACCCAAGTGGACGATGAAGACGAAGATGATGGTGACG
ATGATGACGATGATGACGATAATGACGATAATGACGATAACGACGACGGCTTCGGTGATG
CCGACCCTGATGCCATGACATAGGTGAAGGTCTCGGGGCACGGTATTTCTGTTGTCTTGT
TGCTGTACCTATGGGATGCGGTGCTGAATCGTGCCACACGCCTTTCCTTTGAAGAATGGT
TTCTGTATTCCTGATATTCCTGTATTCGTATACCTCTATTTTTCAAACCTTTTTCGCCAT
GCAATTCATACACAAAAATCTGAAGCTTTCAGTCTGTCATCTTTCGTCTGTCCCTTTCTT
ATTGTCGTAATTGTGTGCGTCCTCCTACAGCATCCCCTTCCGCGCCAGCTCAATCTTGCG
CGCCGTCTCGCCCTCCTTGAAGCCGCCGCGCGACACGCACAGCCGGTTGCCCTCGGCCAG
CTCCACCTTCTCTTCGATGCTCGGGAACGGGCACGGGCAGTGGTGCGCAAAATGGACGCA
GGCTGCTAACTGTTAGCGGTGTATCAACAAAGAGGGAGCTGTAGGGGGGGCCCACCCAAC
GTATCCGGACACAGGTACTTGTCGCAGTGCATCTTGTCGACGTTGCTCCGGTACCAAGCC
GAGTCGCTGGGCACGTTCTGCGGCTCGTTTTGGTGCTGCCCGCCGCCGCCGCCGCCGCCA
AACATCTGGTCGAAGAAGCCAAACTGCGCGTGCGCAACGTGCGCGCAGAGGAGGGCCACC
GCCCAGGCAAAGAGGGCCGAACGAGCGAACATGGCCGTGGCGTTGTGAAGATTAAAAGGA
AGGTCGTAGGGACTGTTATCGACTCGTGGTGGAAGCGCACGCGATCGGATGTGGATGGAG
GTCAATCAGATGCAAGTTCGACGTAGCGCCGATGAAAGGCTACGGGCGCAGAAACAGAGA
ACAGCACAGTGAGACAGCTGGCCAGAACGGCAGGCGGTACGACCCCTGTGGAGCCCCGCA
TAATCGGTAGAGATACGGCAGCTCGAGTATTAGGTAATCAGTTAGCCGTGGATTCCTACA
GAAACTCATGGCAGGCAAAATACTGCCAAAATGAAGGCAGTTTATCGAGTCTTTTATTTT
CTTGAATTTATGACCATTCTCTACACTGTTTACACCACAACTTCCACGACGTTTGAGGAG
CTGCAGGTACCTGGCTCGCCCTGGCTAGAGTTGAGTTGGGATGTTCGCACGCCTAGCCCA
ATTCCCGCTAGTCCCAAATGGGGCACCCGGCGGAAGCCAAAAATCCCCAATTCAAGGTCA
CGTGCAGCTAGTCTCTTGAAATTTTAACTCAACCGAGAAACCTCATGCCATTGGATTGGG
TCCTTTGTGTTGAGAACGCTCGCGACCACAACGACCATCCGACGACAACCCACACGAGCG
GACTCTGCGACAAGCGATTGAGTGTCCCTCGTCTCCTCCCCGCCTTTTGTCAGGCACATT
GGTCCCGAAAACCCGAATCCAATGCGTCTCATGCAGCTGCGGCTGCCCATCCGGGCAGCC
GTCAAGCGGCCAACAGCGACGCCAGCGACCACATTGGCAACGGGCTGCAGCAGCCTTATA
GCCGGCAATGCCGCCGTCGAGGGTCAGCGTTTTGCGTCCGTCAAGGCGCAGGGTGCTTAC
CGGGTGACGTTCAAGAAGACGCTGCCCAAGAAGATGGGCGCCAAGCGCGTAGGGGGTGAG
TTGTCCCCTTCGACCAGCCGTTATGCCGTTAGCAATCGCTAACTCTCTCCTCTCCAGACC
AGTATGTCCTCCCCGGCACGATCATCTACAAGCAGCGCGGCACGCTCTGGTACGCCGGCG
AAAACGCCATCCTCGGCCGCGACCACACCATCCACGCCGCCGTGGCCGGCTTCGTCAAGT
ACTACCGCGATCCCTACCAGCACCCGGACCGCCAGTACATTGGCGTCACTTTCGACCGCG
GCGATACCCTGCCACACCACCCACACGCCGCCCGCAAGCGGCGGCTCGGAATGGTTGCCG
TGCCCCGCAAAGCCGCGCCCACTTTCGAGCCCTTGACCCGGAGCGGCATCCCACGGCGCG
TGATCCGCAAGGCCGGTGTGATCGAGGCCAGCGCGGCGACAACAACACAGGAAGCGGCGA
CGGAGGCAACCGAGAACCCTGACGCGGCGGCCGTGCAGGCGGCAGAGGCGGCGGCCAACG
AGGCTGACGAGAACTCCCCCTACAAAAAGGGCAAGGAGACCAAGGCGGCACGGGCGGCGC
GCCGCTGGAACGCGTACATTCGCATCAAGCGGACGAACCGCGTGCTATTTGTGGGCAAGA
ACTACGCGTACCGCGAGTCCAACTTCCAGATTGGTCGCTTGATGGGCACACACAAGGGCA
AGACGCCCGGCACGCAGCGCTACGGCAGCCGCAGCGCGGTGCTGCGGCACCGGAGGAAGA
AGCGGGACGAGCAACTGCGGCAGGCCAAAGAGCTGGTGCGGCAGCAGCGGGCTATTTCGG
CAGACGGATCAAGCAAGAACACGGGCAAAGCTTCCAAGAAGACGGCCAAGGCCGAGAAGA
AGAACAAGGCCGGTGGAAAGAAGGCAGCTCGCTGAGTTTAGATACGGGGGGGAGAGAAGA
GCGAGGTCGAGTAGAGGTGGCTTGGAACGAGCCACATACAAAAACGACGAAGTGTACGAT
TTGTTACCAAAACTTTAGAGAAACAGCAGAAACCTTCCCTTTTTGATTCGGGATATGAAC
GTGACGGGCATTTATCATTTCAGGGCACACTTTCCTCGATAAAATTGAGGTTTCTCTTCC
CACCTCACACACGGAAAGTCTCGATGGCTGGAGAGCCCAGCCTTGTCGACGAAGGCGCCT
AGCGATGTCAACTAACAGGCGATTAGCCACTGACAAACACGGCGTTGTCATCCTGGCAAT
TAGACAAAAAGCTATGCGATCGCATAAGGGCATATATTGCCATATGGCCTCAAGTCGTGC
ATTCTGTAAAGCTCGAGTGACCGTTGCTAATTTATCCGGCTATGCGTACCAAAGATGGTT
TTTCGGCTGGCTGGTCGGCCGTCTTTCTCACGGCACAGCATTTGGGCTTTTCAGCCACAT
CACCAGCCCAGCCGCTATCACAACAATACGATGTCAACAAACGACCTCTATTGGCAGAGT
GGCAGGTTCAACCAGCCATTATGATTTCTGTATGCAAAGAGGGCTGTCTAAATCAGTATT
TCTATGCTCGTTATGAATTTTGAGGCTGAAAAGTTTTGCCTTCGCATGTGCGATGTCTGT
TATTATTTTGATTATTATTTTATTCTATTATTTAAATAACATCGTGCGTATTATTGATAT
TTTATTTTTAAAAAAAAGAAACCCATCAGGCACAACTTTTACAATGCACCCAAAACCCAA
CCTCAATATTCTAGAATAAGATTCAAAAACACGTAGGTTGATAATCACACTCATCTTCAT
TCTCACGTACCATTCTATAGCATTGACAATCTAGCAGTTCAACCTCCTTTTCTGTTCTTT
CACTTTCATTGTTTCTTCTGAAAGGCTGGCCCGCCATGCATCGTCTGCCACCTTGTCATA
ATGGACTGGCTCTGGGCCAGATCGAGGCACATATCTGGTCTGTGATCTCGTGTATATATG
GACGTCTATGCTTGGCTCTCGTCGGGGGGACGTGGAAGCGATGGAAGTCATGACTGTAAC
GACGCTCGATCTCGACCTACGAAGCACAAAATACAGAGCAGCATCACTTGAGATACCCGG
AACAAGCGAACAATATTAAACGATTTGAGCAGCACTCTTCCTACAGACGAGACAACAAAG
CGCCCATCGTATACGCCCTCTTTTCAACTTCTACTACAAGGTCGATCACCACAATGAGAT
CACTCACCTTCTCCGTCTTCCACCTCCTGGTTGCCAGCCAGATGGTTGCGGCATATCCCG
GCATGGGCAAGCTACTGGCCGACCTCCACAAGATGCAGCAGCACGAGAGCCAGCATGGTG
CCCGCGCTTCGGCTGGCTTCCTCGGCTCGTCCACTGTCCTCGGCGACCTGGCCAACCTGC
CCGACTCGGCCTTGACACCCGTTGGTGCCAACATCAAGGCCGTTCTGTCGGGCAACGGCG
GCCAACCCCTGGGCAACGGGATCCCGTTGTACGACGCCCCGGGCCCCCTGGGATCGGCTG
CCTGCACGGCCGATGCCTGCTGCGTGCACAAGTACGCCATGCTGGACATGTTTTCCGTGT
TTGGCGACCCGGCTACGGGCGGCTGTTCGGCGCTCGCCCGCGGCGCCATCCGCCTGGGCT
TCCACGATGCGGCAGCCTGGGACACGGGGGCTGGTTATGGTGGCGGCGGGGCCGACGGCT
CGATTGTGCTGTCGCCGGCCGAGCTCGCGCGGCCCGTCAACGTAGGCCTGCAGGCCATTG
CCAACCAGACCATGCTGTGGTACGAGCGCTATCACCAGTACGGCGCGTCCATGGCCGACC
TGATCCAGCTGGGCGCCATGACGGCCGTGGTGGCGTGCCCCGGCGGCCCGCGCATGCGGT
TTTACGTCGGCCGCGTCGACAACACCAACGAGGCGCCCGACAACATGCTGCCGGACCCGG
CCAGCGGCGCGGACACCATCGCAGCGCTGTTTGCGGCCAAGACGTTCACGCCGGGCGGGC
TGGCTGCGCTCATTGGCGCGCACACGGTGAGCCAGCAGTTTTACACGGCGCCGGCGCAGG
CGGGGACCAGTCAGGACCCGACGCCGGGTGTGTGGGACAATGCGTACTACAACGCGACGC
TGGCGGCGACGGCACCGGCGGGCATCTACCGGTTTCCGAGCGACGTGGCGCTGGCGCAGT
CCAGCGGCGCGGCGTCGACGTTTCAGTTCTTTGGGACGCAGGCCGGACGGTCAGTCTGGC
AGTCGGTGAGCCCCTTATATTCCCCCCCATTTCGCGTGCTTTTAGCCATATGCTCGCCAT
GCTAACTTGCCAGGCCTTTGCGTCAGAGTACCTTCGGTTGAGCCTGCTGGGTGTCTACAA
CATCAACAGCATGACCGACTGCACACAGGTGCTGCCACAGTCGACCTTTCAAGGGTGAAC
GTGGTCCGGCGCTTGAGTGAGGTTTTGAATGTCGTTGTCCCTGCTGTAATCTCAGGCTGC
AGCTGGGCTGGAATGCACGTTAGCGCTCATGATCTCCTTTTGATCTCGCCCCGTCTTGAG
CCGTGCCTTGCCTGATCTTCCCTGATCGGCCTCGGGTCGCCGGCGCTGCATTAGCGAAGA
TGATCGGTTTTGTCTGACTTGCCCCAGCCTGCCTGCTTGCCTCACTTGCTTGTTTTTTTT
CTTTCTCCTTTTCTCCTATTCCCCTCCGAGCCTTTTGAGCCCTGTTCTTCTTTTGCCCCT
CGTTCCTTTGTTCGTTGGTTTCATTCTTTCCCGGATCTTCACTTTGGATCGGCAGCCCCC
AGGCTTGTTCTTCTTCTTTCCTCTTCATTTTCTTCCCTTCCTCGCACTCCTGCGTCTTGC
TCGAGACTTCTCGGCTTATCGTTGGGCTGCAAGGCCTGCTGCCTGTTTCTGCTTCTGCAC
CTTCATTTTGGCCGCATCCCGGTTGCATTTTTGGCTGTTTCTTGTCCCTGCTTGCCCTGC
TTCTCGTTTCTGGCCGTATGGCTGCTTCTCAAGGCGTTTTAACTGGTGGTCAAGCTCAAC
GTATCATTTCATTGCATCATTTTTCGTTTCCGACACGCCTGACGACGCTTATGTACTTAC
GATCAATGAATACCTCTTTTGTTCCCATATCGATCCATCTTGTGCTTGTACTGTGCTGTG
TGCCCTCTCCTGCGACCTTGTCTTGCAACCTCCCAAACCACAACTCCACCCGGTTCAGCT
GACGCGAGGCATAAACAGGGCCAAAGGGAGCACGACGCGTTCGATTCTCGGGCGGAGCCA
AGGAGCCAGTCAGAGCAGGCTGCGGGACGGGTAGTGAGTGGGTCTGTGCTTGGGGCAGAG
ACACCAGAAGACACGCTCTGATTGGCTCCGTGAGGTCGTGACGCGCCCTGATTGGCCCGT
ACAGCGTCCCTTTGCCTGCAAGCATTTTAGCACTAATGCTGGTCCCAATTTGGGCTGGCG
AATCGAATTGCAGCGTTCGATGCTCGAATGACACGAGGGGCCTTGAGGTGCAAAAAGAGG
CACAAAAAAGACAGGAAAAGGGTGAAGCAGCAGGCCGGCCGGCTGCGCGACCGTTCGCCA
ACGCAGCAATGCAGCAGTCAAGTCGTACTTTTGTAAATTGAATTCTCCTCTTCTCCATGA
GACCTCAACTGCATCCCTTGCGTCCTTGTGCTTCCTAGCCTGTGAGCTTCCTTGTCCATG
GCCTGGATTTGGTGTTCGATCTTTGGCTGACACGAGGCTCGCCGGGGTACTTTAGGCAGC
GCGGGGCAGTCCACCGATCGTAAAGTATTTTCCTGGGGTCCAGAGCCGAGTCCGAGCGCG
TCGAGCATTTGTTCTTTTTCTCTCTTCTTTCTTGATTGAATGCCGCCCGCTTGCTTCGCC
CCTATTCTCCTCGTCTCCACGACCTCATACATAGACCTGCAGGAGGGCGCTTCCTCGTCT
ATGCAACCCGTGTTTCCACCTTGTCTGCTTGCCGGAGAGCATGACGAGGAGACATCAGGC
GTCCCTCTTGGCTGCGGGCTCACTGGCTGAGAGAAGCTGACTGTCGTCTCCGTCTGAGGC
TCTCGTCGATAATTTACCTGGTTCTTCGCTCCTTCCCTTCTTCCCTGGTCGCTCTCCTGT
CGCTGTTTGAAGACCTCCTGCACTTTTCGTCTCGTCCTGTCCTGTTTCTGCTCCGCTCCT
TCTTTTGCCAGTAATTACTCCGTAGCCATTCCTCGTCAGATCCTTCCCTCAACTTGCCCC
GTAGCGCTCCCAATGCTGGCGTAACTGGATCGCTCCTCCCTCTTGAGCTGGTGCCGTGTC
TCACTCTTTCCCTTTTGGATTGGCAAGGCGCGCAATTATCTTGGCCCCGGGCCAGCCAGA
CCCAGCAGGGACTCGGGCAAGAGCCCCCCAATCGTACGGAGTATTACCCTCTTGCCTATT
GAGCACTGCCCAGGTACGGCGGACTCCGTAATATTGTTGGCCGTTCCATCTCCACCCTGC
AACCTTTTGGCTCTTGGGCCCAAACCACAGGCCAAGTGCCACCACTATCAAAATTTGGAC
GCCAACACGCGACGCCCTCTTCACGTTCTCGTCCTCTCGTTTCCTGTCTTTCGCTCCTTC
CCTCTTTTCCTCTGTGCCTTCCCCCTTCTCCCCTTCTACCCCCCCTTTCCTTTTAGTCCT
CCCTCTGTCCTTGGTGTGCCCTTGAAGCCCCATCGCTATTGTCTCTCTTACATTATTCCT
TACTCTTTTTCTCTGGTCTTGTCTACCCTTTCTACCTTTCGTCTCCCTCTCTACTCTCTT
TTGACTTCTGACCTCTCTCCCTTTCTTTTACACTCCTTCCCCTCATTCTTGTTTCTCTCC
CTTTCATCGACGACAACATTTCTTCATAACGTGCGTTATCCTCGACCTGAACGAGATCTG
GACTTCGAATTCGACATCTCTTGATCTCTCCAGCTTCATTCAAGTCGACAGTCTCGTCAA
CCCTACCCGGCACAAAATCGTCACCATCTTTGTCTCTTCACTCTTTTATCCATACTCGAC
ACAATGGCGACTATTGCTCGGCAGCCGTTTGCTCCCCTCGATGGGGCCCGGCTTCAGGCT
CTGACGAGCACCAAGAACAGACAGAATGGTATGCTCATTTCTACGAAACGCGTTCTTTTC
TGCCTCTCTTTGCCTACTTTGGCACATTGAACGCGTACTAACTTGCAACAACAGCTGCTC
AGTCGCTCGTTACAAAGAGAAAGGCGCCCACCTGGACAGAGGCCGAAGACGCCGAGAACG
TTGACCCTCACTTGTCGGCCAAGCGGTCTAAGGGCACCGATGGCTCGGCCCCCGCCGCCG
GCGGTATGCTCAAGAAGTCGCCCTTCACGCTCACCAAGGCGAGCGTCAACCTGACGTCGG
TTGCCAACATCTTTGACGCAAAGTCGTCCCCGCTGTCGACCTCCTCTTCGCCCCGCGCCA
TGCTCAAACCCCGTGCCCCTTCCACGAAGTCGTCGGCCATGAAGATCAACACCAGCCCGA
TCCGCTCGTCCCCCGTGGGCTCATCCCTGTCGTCGTCCCTGTCTTCGTCTCTGTCCGGCC
GCAGCCCCATCCGCGCATCTCGCCGCGGTGGTCTCCTCACCAACAAGCGCCGCGCCGCTT
CGCAGCTGAGCCGGTCCTCGCCCGCCGCGTCCAACTTTGGCTCCGCCGCCCCCTTCTCGC
TCGACGCCGCCCTCAAAGGCACCTTTTCGTCCTTTGAGACGCGTCTGGCCGCCTCGGCCC
TCGCCACCCCCAGCAGCAACAGCTCTTCCCTTCTCGACGACGCCTCGGGCATGAGCGCCT
CCTGGTTTTTTGACATCCACGAGGACACCCCCGAGCAGGAGATGACCAACCTGCTGCAGC
ACAGCACCTGCGTCCTGGATATCAGCAGCGACGAGGAGTCGGAGCAAAAGGCACGGCGCG
AGCGGGCCGAAGGCCGCGACAAGGAGAACATCCCGCCGCCCAACGACATTAGCCAGACGA
GCTCGGCGCGCGCCGAGCCTGCTTTGGCGTCGGCGGATGAGATGTCCGTGGACAAGGCCC
GCAACCCGCTGTCGCAGCTCAATGCCGCCGACTACTACGCCGCAGGCTGCGACGAGGCGT
CGGTCGTGCTGATTGCCTCGGACGAACCCGAGGCGGTGGAGGAGCAGCCTGTCCCGAGCA
TTGACGCTGCTGTTGCCAGCGCTGAGCTGCCCCAAGAACAGACCGAGGTTGCTGCCGAGG
CCGTGCCCGAGATCGCCGAGGTCGTTGAGCCCGCCGAGGTTGCCGCTCCTCTGGAGGAGA
CGAACGTTGACGACATTATGACGAACCGCGAGAACCCTGCGTGCGAGGCTGCCCTTTTGG
AGCCAATAGACGGTACCGGCGAGAGCTTCCAGCTGTGGGAGAGCGGCAGCCAAAAGGACG
AGGACTTGTAGACAGATGTCTTCCCCTCGTTTTGTTTGCTGTCTTTTCTTTCCTGCTTTC
TCTCTCTGGCTTCTATTGTTTTATACCATTCTTAATTTTGCTCCCACGGGTTTGGAGTTG
CATATTTTTCGTCATCCTCTTATTCTTTGTCTTCGGTTCAACAGTTTTTTTTTTGGGTCT
GGCTTGCGCGTCATTGAAAAGGGAATACGGGTTTGGGACTGGGTTTGCTTTTTTTTTTTT
TTTTTTTTTTTTTGGGACTTTGCTTTCTACTTGCAATTTGCGGCGCTTTGGTATTTGCTC
TTTTGATATTTGGTTATCTTTCTGCGTTCACAGATCTATTTTGCAACGAAGTTATGCAGA
CTACGCCGGACCATTTTATGGCTTCCATCAATACAACAGTTTTTTGATTCTTCAAGTCTT
TGTCTACGTTTGCTTAAATGAGTTTTGTTCTTTTGACAGGTGCAGTATGTCAACCCCCGT
GGAGGGATCGATTCAGCTCACCACCGACGAGCAGTACGGCACAGCATGCCGACATTTGGT
TGGGCATACAGCTGTCAAGCAACCAGCACGAATTGCCGATATCTACACCTACGCGTTCAA
CCATCAATTTCAAAAGCTTCACTCTCCTCTCCTCTGTCGAGGGCTGGCGGGCAATGAAGT
CCACTAACGTATCGACAACAGCATTCTTTGAAACGACCAACTTGCTCTCTACAATATGGA
CGCCTGCGGCGACGGCCTCTTTGGCCCGGCGCTCAACTCGATCTGGCGGGGAGGCTTTGA
TTTTACGTGTATGTTTCCCGGCCCTGTTCCGATTGCCGATCTTAGGACTGATCACTCCAC
ATCATAGATTTGTTCGAAGAGAGCATTTTCAACCTGCTGCCCACGGCATGCTTCATACTA
CTCGTTCCGCTACGGATATGGCAGCTTGCGGCGAGAAGAAACGCCGCCCGTCGATCCCGG
CTCTATTTTGCTAAGATGGTTTGTCTTCCTCCCCGCAAGACAGCCTTGTACCACAAACTG
ACCATACTGTAGACCACGACCGGTGTGCTCATCGTCGCTGAGGCCGTGTACCTTGTCCAT
CGTTTCCCTGAGCCGGGCCAAGCACCCATCGTCAACCATATCGCTGGTCGCAGTATCTGC
CACAGTTCTCGATGTGGTAGCCGCTCTCGCTTTGGCAGTTCTTACTCACTTGGAACACAC
CAAGACCATTCGCCCATCTACATTGATCTGCGTGTTTCTGTTCATAACGATCCTCCTGGA
TATGGCTCGTGTGCGCTCCGCCTGGCTAGAGACGTCGAGTGACCTTCAACGAGGCCTGGC
GGTATGCACAACAGCCGTACTAACTGCTGCTGAGCGTGCAGCGGTGGCTGCTATTGGCGC
TTAACCTCCTGTTCACAGGCATTTCCCTGCTGGTCGTTGGGCTGGGTGTCGCTCTTCACC
AGAGCCGGCGCATCCACGATGCCAGTACGCTCAGCGTGGCGCTCATGTCGATGACCAGCC
TGGGCCAGATGATGGCGGACCTGATGCAAGCATGGACGCTGTTGGAGACGTCGCTGGGTG
CGGTGGCTCGAGTGCAGTCTTTTGCTAAGACCACGCCGCGGGAGGAGGGGGAGGAGGGCG
GTGTTGACAACAGTTCGCATGTTCCAACCATGCCAAAATCATGACCGGAAAAAGGCTGTA
TCAAGTTTCGCGTGTTGACGGCCTCATTTGGTGAAGGATGTGCTTCTGTCTTGAAGAAAA
TTAATCTGACCATCCCGCCCAGACAAAAGATTGCCATCTGTGGCCGAACTGGAAGGTGAG
ACCCACAGGCTGTGTTATGATCCCATATTTTCACTGACGGCTTCTTTCTGACACGACAAT
CTGTAGTGGCAAAAGCTCTCCTTATGTCGCTACTGCGGGTGGTGCGTATCGAAAGCGGCA
ACATCGTCATCGACGGCCACGATATTTCCGGTTTCGCACCGTCATTTCTCCGCAAACGGG
TCAACTGCATGGCCCAGGAGCCCTTTGTGTTTAGCAGGACAGTTTCCCCCATGGGAAAGC
CCACGAATTGGAGGCGTGACGGAAAATGAAATTACGCGTGTAAGAGCCATAGTAGGCGTG
AGAAAGTTCGAATCGCGTGCGGGGAATGTACAAGGCCAGACGCTACTGACTCGTCCCGGT
TGCGCCAGGTTAAGAGGACAAACCGCCTGATGAGTTTCCGGCCACGCCTCTCCCAGCGGC
CCGCGCGGATGCTTGACTGGCTTCGTTGCCAAGAGAAGAGGCGTTATGGTCGACTGAAGC
GGTGGGGCACCATACGAGGACGTCCGTCGAAATATATCAAGGCCGAGGAGACGAAGAGAA
AGAAAAAAGGGTAGCTGCCCGTAGCATCGAAACACTGAGCCTTTTCTCTTAGACAGGGAC
CCCTTCCCAACGTCTTCCCCATTCTCCTCTCCTCTCCGAAGCACGAAGCACGATGGCTGC
CAGCCTCCGGCCACGATGGGCATCGTTCCTGTCGGCCTTGGCTGTCGTGGCCTCTTTCCA
ACTCGCATGGACGGCGGCAGCAGAGAATATGCCGGATCACGACACCGTAGAGTACCAGCC
TGCCGGCCAGCACGTCCTGGCCGACATCAGCAGCAACGCAACAGCCTGTCCCGACGACCT
CTTCGTGCACACCTCGCTCTTCACCTATCAGGGCGCCGTGTCCGACGAGACACCCAAGGT
GCGGCAGTTCCTCGGCATTCCCTTTGCGGAGCCGCCAACCGGGCACCTCCGCTTCCGGCC
GCCGGTCACGAAACGGCCCGTAGGGGATGGTGTCGTCGTGGATGCGACGAGGTTTGGCTC
GTACTGTTACCAGCACGACAATGGCGAGTCCACGTTTTACCGTGACCGGGCGGGCCACGC
CCTCCCCGCGGACTTGCAGCAGTCGGAGGACTGCCTGACCCTCGACGTGTGGACGCGCCG
GACTCCATGTCATGGTGGTGGCGACGACGGCAGGGACACTGCGAGCCGGAAAAAGGCGGC
CGTCCTGGTCTGGATCCACGGCGGCGCCCTGATGACGGGCGACAGCTCGTCGCCGTACAT
GCGTGGCAACCGGCTCGTTGCCAACAACGAGGATGTGGTCGTCGTCTCGGTCAACTACCG
CCTGAATATCTTTGGTTTCCCTCGGGCCGGGGCGCTCGATGGCCGCCACCTCAACCCGGG
CTTCCTCGATGTGCGCATGGCCGTCGAGTGGGTTTACCACAACATTGTACACTTTGGCGG
CGACCCCGAGCACATGGTTTTGTTCGGGAACTCGGCTGGCGGCTCGCAAGTCGACAAGTA
CGCGTATGCGTGGGCGCACGACCCGCTGGTTCAGGGCTACATTTGCATGTCGGGCCAGGG
CGAGTTCTCCGCCGACCCGGCCGATGTGTCCAACTTTACCTATGTGGCCGAGCAGGTCGG
GTGCGCCAGTCGTGACTATGACACAGAGTTTAAATGTATGCAAGATGTTGGTGCCGATGC
CATCATTGCCGTGCTCAACGGCTACGATAGCCGTCAACATGGTGGACGGGTGCTCAACTT
CCAGCCGCAGACAGACAACGAGACCAGCTTTGACAACTACACCGATCTCCAGGTCCGCGG
TCTCTACTCGCAGCTAGTGAGCCTTTTGACTCTATACTCCACTCCTTGGCCTGTCCTGCC
ATACCGTTCATCGCTAACTCTTCCATCTACCAGCCGCAAGTCATTGGCAACGTGGGCAAC
GAGATGGCCTCCCTCTACTATCCCTGGACAGGCGAAGCACCCGACCAAGACACGCTTGAC
ATCTTGTCCGGACTGTTTGTCTGCCCGGCCGCCAAGGCAGCCAGGTGCGTCATAAATATC
GCCGGCAACTAGTATATTACATGCACACCACTGATACCGTACTTCAAACCCTACCAGAGC
GAGACAGGACTATGGCTCCCCCGTATGGCGGTTCCGGTACTTTGGCAACTTTCCTAACAT
GAACCCCGAGCCCTGGCTGCATGCCTACCATGGCAGTGAGTTCCGTCCTCTCAGCAAGGT
GAAATCAAACAAGATACTAACCACCACACTCCTCCTAGGCGAATTCCCCATGGTCTTTGG
TACCACGGATACGTTTGGGCCCAACACACCCGAGCAGGATGAGTTGAGCGCCTACATGCA
AAAGGCCTGGGTCGCCTTCGCCAAGGATCCGTACAACGGTCTTCTCGAACTCGGCTGGCC
GCACTACGTCGAGCAGGAGGACACGCTGGTCCGCCTCGGCTACGAAAACTCTTTGGTGCC
CGACTTTGTCAAGGGCGACACGTACGACGAACTATGCCCCTATGTCATGGCCAACATTGG
CGATGTTGTCAAGAGGGCGATGCCGCCCTGAGTCTTGCGTGTGGGGAAGTTAGGGCGTGT
CCGCAACAGGCGGAAGTTGCCAGAGGTTGCTATTGATCGATCCCCGAATGGAAGAAACAC
CTGAAGGGTTCAAAGATGAGGTGAATCCGAAGCAGCCAGTAACAATATCCGTATACTCTC
TTCGTTTATTACCTCCCTCTTTTGACCTGTAACGTCTCACACTCACACAATATAATTATA
TATTATCGTGATTTCTTTTTCATCCTTTATACACGTCTTTTCTTTCGTAGAGTCCATAAA
CGTCTTCTTTACACTTATAAACATAATTCCCTTTTTCTTTGATTAATATTTATTCTACGT
ATGACTTATGTTCCACATAAATAAGTCATAGCGGTTGCAGGCTCCAAGTAGAGGATACAG
CATTGTGTGCACTATACAAATTTAAATTCAGGGTTCGAGCTAGGCCTTCAGCTAGAATCC
GTGTTTGGCGCCACCGCAGATACGCTGCACCAAGAGGCACATTACAGTACCTCCTTCGAG
AAGAGAAATGTCATGAGCAGTGCACACGACGCCGAAATGCGGAATAGCGGTAATCCCTTC
CTGGCTATCTAACATGAAGTTCCTTGCGGCTTCCTCCCGGCGAGGTCCGCCGGTTTATCG
TAGCCGTCTCCTGCTCACCCTTGGTTCGAGCAGAGGAAACTCAGCATCTAGGACTAAGCA
ACTCCAGCGTCCTCATTATCGTCGGAAATGCAGGCCTTAATCGCCGCGTCTATCAGAACT
AAGACCTAGCCTTGTGAGTGGCCCTGGAATCGGGAACGCTTGGCTAATAATCACCCGGAA
TGGGCGCTTGAAGAGTCTGCTCCTTGTCACGCATGCTGGAAAGAGGTAATCATCAGGACC
ACTACTACCTACCGCACATTCAAACACGTAGTTAGCCCTATTTTACGTTAAGCTTCCGAG
AAACGAGAAACATATTGTCTATTATGTTGCCAGAAACCGTTACACTCCGGGATTAAAGAT
AGTAGAAGACACAACGACCTGCTAACGCTGTGCGGTGTCCGGCCTTTTTAGTCCCTAACC
TCGACGTGGGCGCCCTTGTCGAGTAGAAGCCGCGTAATGGCCTCGTGCCCCTTCCTAACG
GCAAACGAAAGCGGCGTCATGCCATCATTATCTTTCGCCTCGGCGTCGGCGCCCCTGTCG
AGCAGCAGCCGCGCGACGGCCTCGTGCCCTCCCCTAACGGCCAACGACAGCGGCGTCATG
CCATCATTCTCCGTTGCCTCGACGTAGGCGCCCCTGTCGAGCAGCAGCCGCGCGACGGCC
TCATTCCCTCCCCAGGCGGCACGCGACAGTGGCGTCCAGCCATAGTTATCCTTCGCCTTG
ACGTCGGCGTCCTTGTCGAGCAGTAGCCGGGCGACGGCCTCATTCCCTCCCCAGGCGGCA
CGCGACAGCGGCGTCATGCCATCATCATCTTTCGCCTCGACGTCGGCGCCCTTGTCGAGC
AGTAGCCGGGCGACGGCCTCATTCCCTCCCCAGGCGGCACACGACAGCAGCGTCACGCCA
TGATTATCCTTCGCCTTGACGTCGGCGCCCCTGTCGAGCAGCAGTCGCGTGATGGCCTCA
TTCCCTCCCCAGGGGTCATAAGACAGCGGTGTCCTGCCATAATTCTCCTTTACCTTGACG
TGGGCGCCCCTGTCGAGCAGCAGCCGCGCGATGGCCTCGTGCCCTCCCCTGACGGCACAC
CACAGCGGCGTCATGCCATCATTATCCTTTGCCTCGACGTTGGCGCCCCTGTCGAGCAGC
AGCCGCGCGACGGCCTCGTGCCCCTTCCTAACGGCCAACGACAGCGGCGTCATGCCATCA
TTATCCTTTGCCTCGATGTCGGCGCCCCTGTCGAGCAGCAGCCGCGCGACGGCCTCGTGC
CCTCCCCTGACGGCACACCACAGCGGCGTCATGCCATCATTATCCTTTGCCTCGACGTAG
GCGCCCTTATCGAGCAGCAGCCGCGCGACGGCCTCGTGCCCTCCCCTAACGGCCAACGAC
AGCGGCGTCATGCCATCATTCTCCGTTGCCTCGACGTAAGCGCCCTTGTCGAGTAGTAGC
CGCGCGACGGCCTCGTGCCCTCCGTAGGCGGCAATTAATAACGGTGTTATGCCATCATTA
TCCTTTGCCTCGATGTCGGCGCCCCTGTCGAGCAGCAGCCGCGCGACGGCCTCGTGCCCT
CCATAGGCGGCAATCAACAACGGCGTTATACCATCATTCTCATTCTCCTTTACCTCGATG
TCGGCGCCCTTGTCGAGCAGCAGCTCCACGACGCAATTGAGTCCGAAATACGACGCCACA
AAAAGACCCGCAAAACACTCAGGAGTAAACTCGTCCCTAGTCCCACAATAGATGTTGGAC
CACATTGAATGGCTCGTCGAATCTGGGTCACAAAGTCCCGAAGCGAGGGATACTATTACG
GAGTCATTTTCGATGTCGGCCTCGTGGAAATGAATACCCCAGTTTTCGGCCGAATAATTA
AAAAAGGCGCCGCGATTATTATCGTAGCTAGATGCCCCTTTTTCTTCGGAGTTAAACATG
TTCAGATAGAACACGCAGATCTCGGCAAGAACAGTGTGTGCATGACGGATGGTGATAGAG
TGATGCCATCGTAGCTCTGGCGAAACCGCTGTTGATGATGACTCCGTGAGGAACTCCCGC
GCAGTTTGGTGAAGAAAATAAACCTTGCCATGATGAATGGAGATGAATAATCCACACCAA
GATCGGAGACGTGATTTAAAGGCCTCCTCTTCCTCTAGTTCGAGGTCGTGAATAGACTGT
AATTGGTCGTCTATACGTACGGCAACGTTCATTTCCAAGAGCGTTACTGGCCGGCTCGCT
GCCAAAACGATGCATAAGACTTTTTGGACTATCGGATCTTCCCTGGACTTGTTCAGGATC
CGCTCGTATGCCTGGTTAACATTTTCCGGCAGTATTTGAATGGCTGCCTCGACCCCCTTT
AATGTCTTGTCGAAGCCTGTGTTTAAATAGTCGAACACAAGGTAGACCCAGAGGTATGTA
CGGTGCTCAATTTCGAGCAATCTTTCTTCCAGGGAGGACTTGATCTTGTCTGAAAGCCGT
TGCTTTTTTGCTAGCTGTTCGACTCGGTATTGGATGACGTGGTTGACTTCTTGACTGATC
GTTTCCGACTCTTCCTCTCCTGGTATACGAATGTGCGGGAAAACTTTTAACAGGCCCCAG
AACTCGTCTAAGATCTGTTCGTACGGGCGGCTTGTTAAAAGAAACTTCAACTTGGCATTT
CCCGACTGGTTGCCGTAGAGTAGACTCTCTATATTCCGTATCAAGTCCGTAAACTCCGAT
TCGGCACATTCGTCTAGAGCATCTAGAACGATTATAACAGGCCCGGCTTGTGGATCGCGC
ACAGCATTTCCAAGGATCGTCCAAAGCGACTTTTCAGACTGGATGAGAGCTGGCCCCATG
TTGTTGTATAACTCCATGGTATTTTGAATGAGGGTCGGTTTCTTAGTGAATAACTGGTGG
AGTATAGCATATAGTGCTTGGCGGGCCGTGTTCTGGTCTTGGTCTTTGAAGAAAAAGTAA
CAAATGGTGATTGATTGTTGCGGCAGCTTATGGTTAATTAGGTGCTTCGCTAACACCGAT
TTTCCACACCCGGGGTCCGCCGAAACTAGTAAGGGGCCCGACTCCTACACTAACCACCTC
TAGAAGTGGTCGTGTTGGAGGAACTATAGACAAGTACCTTATATACGGTCTTCCACGCGG
TCCTTATACCACTTATAAGTGGCGTCCTTGTCGTTTTTAATGAGATAAAATAATTGTAAA
TACTTTTTATACTCGTTAGATAGCTTTTTCGATACGGCGTCTTTTTTTAGTACCAGTTAC
TCTTGTAAGACGTCTAACTGTTGCGTAGAGACGGTCAACTGTTACGTAGAGACCGATAAT
AACTTTTTTATAACGTCAAGGGCGTCTATGCTCGTCTTGTTAAGAGCCTCAAGTTCTTAC
CTTACTACCAACTCGTTTATCTGGCATAAATCTTTATTAACGGTCTCCTCTCGCGCCTTT
ATGTCGAGTGTTATCTGCTTCCAGTCTTTCGATGAAAACATGTCATGAACATAGGTTCTA
GGGCGGCTCTGATAGAACCGCAAGACGCTGCAGAGCTGAAAGTCGAGAATGTGTTGATAA
AGGTCGACAATATGATCGTTGGCTTCCGACATCAACGTATCGGTAACCCCGGCGTTCTAG
CCGAGCCGACGTAGCAGAGGCTCCAGCGCGACATAGTAGCGCATACGGGCGGTGACATCA
GCGAATCCGTCACGGCTGGCTTCAGCTGCAGTCGTAGGGTTTGTAAGGAGCGGGAGAATA
AGGCAGACACCGGCCCACGCGACGGAAGCCTCTAGTGAAGCCTGGACGGCGGCGCCGATC
CAGTCTTTAGCCCACAACAACAACTTCGCGGCCTGCGTAATCTGGTCCGCCAGGACAAAT
TCATGGCCAGCAATATTATATGTCGCTTTTGTCTCCTCCATTCGTCGTAGCCCCTGTTTA
ATCACTGTGTTCAGTTAGGCTTCGCGAGATGGACTGTCGGAGCCACATATCAAGTCGCGC
GGTGGTGTGGGCTGTGCGGGAGGCTCGTCATTTAAAGTAGAATCTATAATATCGATTAGT
TAATATCTGCGGCGTACAGCTTCAAGGTGTCATGATACGTACTCGCCATCTGCTCCTCCT
TCGCGAGCAGCGTCTCGTAGTCCTTCACCAATTCTATCTTTTTCTTTGCAAGGGCATCGT
ATGCGCGGTCCCAAAGCGACTGGGTCACGGGCAATTCTTGGCAATTATTGACAAGAGAGG
CCAAGCTGTCTCCAGAGCGCTCTTGTCGAATGTCGTTGCTGCCCTTAGCGGACGAGGCCA
CCGATGCGGCATTTGGCCGTGCACGCCCGTTATCTTTTCTGTCCCGCCGCCAACTTTTTA
GCTTTTCGTGAAAGCCTGCCATGGTCTTTGCAGCACCCAGGTTTGTGAGCTCGGTCCTGC
TCGTTATGGGGCTTAAAGAACCGCGTGGTCGGAAAGTAGGTTTTGGTTGTTTCTAGAACA
CTACGCGATTGTATCTTTGCGGCTGAACGAAGAAAACTGACTACAGTACAGTATTCGAAG
AGTCATTTGCCCGCGTAAGCTAGCGACCGTTATGACGCGCACTATGACAAAGGGACGCCG
GGCTTTTTGTCCTGCATTTATGTTCGAAGGCACTACCTTTTGGTGCTAGTACTATAGAAG
TAAACCTAGGTACTTAGAAGTCCTATTAAAAAGGTGAGAGAAACGCTTTTATTATAAATA
TGCACTAACACAGTCTTATTAAATCCGAACGCGAGGTTAAACTACTTTCGGATTCTTATT
TTTCCGGTAATCGCTACAGTAGTCGCATTTAAAGGCTGCTTTTGTCCAGTGATTCCTAGC
TTCTATCAACTCTAGACTTTTTATCTACACGATGGCGCCCAATCTATCCAGCATCCAGCG
ACGCGAGCTACAGAACGTTATCATAAGCAAGTTACAGGACAGAGAAATTATCACTGATGA
GGAAATTGCTACGTCGATTGTCTTTTGCTCCACACGAAGCATTCGCCACGTACGGCGGTA
GATTCTCAAAATAGTACAATCGATAGCCCTCGGAAAACCACGGGTCGACCGAGGGAAGTA
ACAGAAAAACATGTGGCTAGCTATAAAGAACCAGCTAGTTTAGGACCCCTACATGAGTCA
ACAAGACATGGCTGATTTTCTACACATTCAATATGGCATTAATCTCTCACGGTTCACTAT
AAGGAGAGAGCTAAAACGACGCGGCTGGTCGAAGAAGGTTACGTAAAACATCGCGAAAGA
ACGAAATCAAGACCTCCGAGACGATTACATAGAGCGGCGATCATATTACAAGCCGGAGCA
AATGATATTTATTGACGAAAGCGGATGCGATTGTGAGAGGTCCTAGGGATAGGGGTTCAA
TTGAGAGAGGATCACGAAGCAAGTAGATCGAACGTAGGTAGGTGGAAGTACAAAATCTAA
TCCTTACCCCTCCTCATCGAGAGGAGGGGCCTCGGACGGGCTTATATTATTATCTAGAGA
GACTCTGGGGTTTCCCGTTGAATTACTGCATGCCTGAGGCACCCATGCCTGAGGCGCGCT
GGCCCTGGAGGCTGGCGGCCCCCGGCGAGGGGAGGGCGTACGCCCTCTGCGATACACTGT
TGAATCCCTGGCGAATCTGCGACGAAAGAGTAGGTAGATGGAAGGGGGCTGGATAAAGCC
TGACAGCTAGCAAGGCCCCTGATGGCTGGCGACGGCCCCGTCGACGGGCCGCGCCGAACA
TGTCAGGTGATGGGGTCTGGCTGGCACACCTAGTGAGACCCCGTTGAATCACCGTAGATT
CAACGGTGTGTGTGCCATGACACTCACCGGGGCCATAGAATACTTAACTTCCTCAAGAAT
GACGGTATAGTGCTCCCGCTCCCATACATTACAGAATCGACGCATCTTAATCCGGATACT
ACGGGGAGTCGCCTTTCTAGTTTCTGTACTAAGTCGGCCCAGGGTCCCGCGCCATACCGT
CTCGGCGAAGTGCTTCATAGTTTATATGTCTCTTGGATCAGACCCTAGATATTTTTTCAA
GTATCTTTTTTTTATTTTCTTAGGCTCGGACAAATACTTCTTAAAGACCGCCTGGAGTGG
AATGTTAACTCACGCGTTCTATATCTAAAAGTCTCGGTCGTAGACCTTTTAGCTCTTTAT
TACAATAGCACTTCCCAAGGGGTAAAGTCTCTACTAGGTGATCAGTCTAGGGAGGGACTT
GTTCTTATAAGACAATGAGAAGGTGTAACGGTCGAACAATAAGTCAGCACGTAAGATGGG
GTGTGGTGATTGTATTGTTACGAACATGGCCCCCACGGGCCTCGCCAACAGGCCAGAAAC
AACACAGGCGACCCCTCAACGGGAACGGAGGAAGTATGATGCGAAGGATGCCTAGCGGGC
GGTGCAGGTGTGGCTGAAGACAGCCTGGCCTTCAGAACACCGGAACGAAGGACGACTAAT
ACGGGCGGACCAATCAGAACGCACGACACAAACCTCATACGGGAAACCTCATACAGGAAT
GAGGTTCGGGGTAAGAACCTCATACGACCTCATACGAAGAACCTCATACGGGAATGAGGT
TCGCCAGATATATAAGACTGAGGCTTCCTCCTCACTAGATAGATAGAAGACTCAGTCGCT
ACCGATTGTCTGAAATAGAAACTGCATAACCCAACCTCTATTCCTGTGCCCTCATTACAT
ACAATCACCACACCCATCACCCCCCTGTTATACGTGTTGACTATTATTCAACCGTTACAC
CTTCTCATTATTTTACTAGAATAAGAACCCCTCCCCTAGACTGATCACCTAGCAGAGACT
CTCTCCCTTGGGAAGTGCCTTTGTAACAATAGTAGCGACTCTTGTTTAGACCCTGACCGT
GTATCAGTTAAACAATATTAACACTTACCATGTCGAAAGCCGAAGCTCCTACCACCAATC
CGGCGGAACTGATCGCCAGGCTCCGAGCAGAAAATAGGGATCTTAAGGAATCCAGTGCGC
GCGGAAACTAGGCCCTAGCGGACCTTAGGGCCCAGGTAGAGCTCCTGGAAGCTGCTAAGA
AGAAGGAGCCCCCGAAGATCCCTACCCCTAAGAAGTACGACGGTAACTAGGCCGGGCTTA
AGGCTTACCTAATATAGTGCCGCCTATATTAAGAGTACCATTAGGCCTATATTAAGAACG
CGCCTGATAAGGTCCTCACCGTTATCGCCTATCTAGATGACGCGGCCTACGATTAGGCTT
AACCCTTCTTAAAGGACTACCTCGAAAATAAGGATAACCCTAGGTAAATACGACGTAATG
TTAGGGAGATATTTAACGACTACGACGCGTTCGTCCAGCTCTTAACTAACACGTTCGAAG
ACCCCGACATCGAGTAGGAGCGGAAAAGAGAGCTTCGACGCTTAAAGTAGACTAAGTCTA
CCTCGGTGTACGTTAACGAGTTTCGACGCGTCTTAGCTTACTTAGAGTTAAACGACGATA
TCGTTATAGACTACTTCTACGACGGGCTTAAAGAAGTTATTAAGGACGAGATTTATAAGG
TCGATAGGCCTAACGACCTTACATAGTATATCGCCATTATTATCCGAATCGATAACCGAC
TATACGAACGGTAGTAATAAAAGAAACGATTAGATTAACGTAACGATCGAAACTATTAAC
GCCTCGAACGTAAATAGAAGCCTAAACTACGTTACGGGGAATTAATATAACTCGATACCA
TTAATAAGGAGGAACCCTAACGGAAGAAGCCCGTTAATAAGTGTTATAATTACGGTAAGG
ACGGACACTTCGCCCGGGACTATAAAAACCGAGTCCCCGAACGTAAACAAGTTAAGATTA
TAAAGAATTAAGATAAGGGAGGTAGCCACGGAGCCCTCTACTTCTTAGGATACTTCGATA
ATAACTACGACACCCACCTAGACGTAAAGGAAGGAGCGGGCTAGTACCTACGGGTACCAC
CTAGTAAAAACTTTAAAATAATACGGGTTACGGCCCGGGGGGACACTTAGACCGATAACC
CCGTAAACGATAACGAGTCTAGCGTATACCGTACTAAACAATTAATGGATAAAGAAGAAA
CGGCGCGGGCGTTATTAAGGGACGGGACCGAGCGCTTCGGATAAAATAAACGAACGGATA
TCTACGTAAATAAACTACCTCATAATAACAACTAACCCACGGTACATATCTACCGCTCCT
ATATTATAAACATAATCGTCAAAGCCGAGGACCTAGAGGAGGCCCTCTATAAAGAACAGA
CCCTCCTCTAGGCTAACGGCGGATACACGGACGACGTCTTATAGATAGACTATCTAGACC
CACGTTACCAACGATATATGAACGTAAAGGCAGTATCGTAGTATAAGGGACAGGCTCGGT
AGACGCTATAGAAGGAGGACAAGAACCCGTTCCTTCCTCGCCTCGTAGGACGAGATAACC
ACGACATAGACTATAACTATACGGGAGGAGAATACTTCCCTCGTATCGACCACCAGGCTC
TTATATATATAAAGCGATACTACAACTTCCGGGAAGTAACCCCGACGGAAAGGGAATATA
TCCGGGACGAGCACGACTTTTAGAAAGAGAAACGCTACCTTTAACGGACTAGTAAACGCC
GCCCTAAGAAAACAACACGGCCTATGAAGAACTAGTATAACGAACCTAATAACGACGAGT
AAACCTAGAACTAGAAGGAACTTAACGACTACGATACTTCGGGAAACGACGAAGTCTAGC
CGACGTAAGGCGCGAGCTTAGATTAAATACTAAGACCTTAAAAACAACTAGTTAGAAGAA
GGAAAGATATATTAGGGTCTTAATTAATTAACGAGGTTACGAGTGGAAAACGATAATTAA
TATTAACGCCGAGGCTAGCTATATCGCCTTACGATTAATAAACCACTATAATATACTATA
GTAGAATAAGACTACACTATATATTTTACGAAACTTCGAAAAACTCTAGGTTAACTACGA
CGATAGTTAAGTTAAAAAAGAAATAAGGATACTTAACCTCCGCGTACGAGGTAAGAAAGT
TAAAATAATACTCGATATTATAGATATCGGAGACGACGACGTCATCCTCGGGCTACTATA
ACTACGAGAGCATAACCTAAGGATTAACTAGGTTATTAACTAGTTATTATAGGACTAAAG
GGACCCCTAATAGGATATAATTATTAGAACGTTAGGTACGTTTATAAAAGAAGAGCGAGA
CGACCTCCTCCACGTATTAACCTAGTACTATAAGTATACGAATATCTAGAAACATTAATA
TAATACGGGCCTACCGGAGTATAAACCCTATAACCACTAGATATTACTAAAAGAAAGAAC
TTAACCTAAGTTCTAAGGAATCTACCCCCTTAATAAAGATAAACTTAAAGCATTACGAGA
GTAGTTAAAGGAAAACCTCGATAAAGGATACATTAAGAAGTTAAGATCCCCTACGGGATC
CCCGATCCTATTCGTACCTAAGAAAGACGGGACACTACGATTATACGTCGACTACCGACA
ACTAAACGAAATTATAATAAAGAATCGATACCCCCTACCGTTTATTACGGAGCTACGGGA
TAGGTTATAAAAGGCTAAGTATTTCACCAAAATTAACTTACGCGGAGCCTATAACCTAAT
ACGCATCGCTAAAGGAGAAGAATAGAAGACGGTATTCCGTACCCGGTACGGACACTACGA
GTACCTAGTAATACCCTTCGGACTTATAAACGCCCTAACATTATTCTAAGAAATAATAAA
TAATATCCTTAAAGAGTACCTAAACGACTTTACTATAACGTACTTAGATAATATCCTAGT
TTACTCGGAGACCCTAGAGGAGTATAAGTAATATATACACCAAGTTCTTTAAAAGTTAAA
CGATACGAAACTCCTAGTTAAAACGAGTAAGTGTAAGTTCTACACTTAAAAGACGATCTT
CTTAGGATACGTTATTACACCAAGGCACCTCGCTATAAAACTAGAAAAGATTAAAATAGT
TAAAGATTAACCTTAACTAAAAAACGTTAAAGACGTCCGATCGTTCGTAGGATTTATTAA
CTATTACCGAAAATTTATTAAGGACTACGGTAAGATAACAGCCCCGTTAATAAACCTTAC
GAAGAACGACATAAAATTCTACTAAACTACGAGGGAATAGACGGTATTCGAATAAATTAA
GGAAGCCGTACTCGCGGAACTAGTCCTAACGGAACTAAACCCCGATAAACTATACGAGAT
AGATATCGATACCTTAAGATACGCTATAGGCGGCGAACTATCGTAACGGGATAACAACGG
TAAGCTACACCCCGTCGCCTTCTTCTCGAAAAAGTTTATCGGACTAACCGAAAGATACCT
AATTCACGATAAGGAACTAATGGCTATTATTAAAGGTCTAAGGGAATAGGAAGTGTATCT
TAAAGGAGTAAAGCACCCTATCACTATCCACTCTAACTATAAAAACCTTACCTACTTCGC
TAATAACTAAAGGTTAAATAGACGACAAGCCCGTTAAACTTAATACCTCTTTAAATTCGA
TATTAAGATCGAATACAAGAAGGGAATAAACAACGGTAAAGCTAATACTTTAAGTAGGCG
AAGCGACTATAAAGGACTAAAAGCTCGCGAAAAAGAATCCATCTTCTAGATTTAAGATAA
CGGAGCCCTAGCCCTTAAGACTACGTTAATAAAAGAGCGAAGAGACATTATACGACAAAT
ACACGAAACCCCGTTAAAAGGACACTTCGGTATTCAGAAAACCACAAAAAGGCTACGAAA
AGTTCACGACATTAAAAAATAAGACCGAGACATCGAGGATATCGTTAAAAAATACGACAT
CTATAACAAGACCAAGACGTCGAGATACAAGCCGTATAGGAAACTACAACAGCTTCCCAT
ACCCAGACGACCTTAAGAATTAATATCGTAAGACTTTATCGTTAAACTCCCACCGTCAAC
AAAAAAAATCACTAAAACGGAGTACGATAGCATCCTCGTTATCGTCGATAAACTAACTAA
ATACGTATACTTCTTACTATTTAAAGAATCCCACACATTATCGGAACTTACCTACGCGTT
CCTACGAAACGTTATTAATAACCACGGGTTACTAGACAACATTATCAGTAACAGAGGAGT
CACCTTTACGAGTAACTTTTAAATAAAGGTCACCAAGCAACTCCGTATCAAAAGGAAGCT
AAGTATAGCATTCTACCCCTAAACTAATAGTTAAACCGAAAGGACGAACTAAACTCTTAA
GTAGTACCTTAGAGCTTATATTAACTAGGACTAAGATAATTAAGTCGAATAGCTACCACT
AGTATAACTCGTATATAATAGTGCTAAGTATAACGTAATAAAGTAAATACCATTTAAGGT
AAATTATAGTTTCTAACTAAAGATAGACTACCACCTTAAGGAAAGTAATAACCTAAAAGC
TAACTAAATAATAAGAGACTTATATAAAAACCTAGAAGTAGTTCGAACGGAACTCTAGAA
ACGTTAAGACTAGACGGAAAAATAAATAAACAAGAAAAGAATTAAGGGACTAATCTTAAA
GGAGGGAGATAAAGTCTACCTTGACCGGAAAAACCTTAAGACGAAACGACTAAGCGATAA
ACTCGACTTTAAAAAGCTAAGACCGTTCCTAGTCACTAAGAAAATCTCGGATATAGTTTA
CGAACTATAACTACTAGAAAAGTCACGAGTACACCTAAGATTCTATATTTCGAAACTCGA
AAAGGTATTAGATAATATAGAACTATCCAACGAATAAATCCTAAGCGAACTAGAATATAA
TATCAAACGAATCCTAAAACACCGAAGAACGAGAACGGGGTTTAAGTACCTCGTTAAATG
GAAAGATTATAACCCCGAAGAAGATACCTAAGAACTAATAGAAAACCTTAAAAACGCGAA
AAAAACAATCAAGAGGTACTAGCGGGGCTAGCTAAAAGAAGATAACATATACACTACCGA
AAGAATCCTAAAATATAAAAACGATAAAAACGGGATTTATTATTTTATTAAATAATAAGG
CTATAAAAAGAAATATAATATATAGGAACCGGTAGTATACCTCAAGGATTCCCTCTTATT
ATTAAAGGAGTATTAAGAAAGAAGAGGGTAGGCCTAAAGGGACCGGTCGTAAGATCGGTC
ATAACCGCACCCCAGTTAAAAGAAGAGGCGGCTACGTCGGCAAACACCTAGGCTTCCTAG
ACGGTTAAAAAAGCGGCGCGCTCCTCCTACTCCCAACGAGCCTTATCCTCATCAAACAAC
TCTTCCTCCACCTTACGTAATATCTCGACGCCGCGGAGGCGGACGGATTCTCGTTACTTT
TTAACGCGACGAAGCCTAACGGCCAACTCAAAGGCCTAACGATAAGCCTCCTTAAAGGCT
AAGGAAGCGGCGTCTTCCTCTTCCTCAAACCGCTAATACTCAAATACCAGGCGTTCGACT
AGGAAATAAAAAGGGTTAAAAGGGGGCAAATCGGGGACTAAAGGGCGACGAAAGGAAACT
AACCAGGACCCATAAGGACACCCTTACCGTCACACTTAACCCCCACAAACACGCACGCTT
AACAACGACGAGAACGACTCGTCGACTTCAACGACCAAACGCAATCCTTACTAAGGCGGG
AACAACGGGAACACGGCATAACGGAAAAACCACTACTAAAAAATTTCTCGACGAAAACCT
AGCGCTAAACGGATTTATCAACAGAACGACGTTTTTCGACACGACCAGACATACTAGAAA
AAGAGGAAAAGGAATCCTTACCTTAAAAACAAGGGAAAAAAGGGATGACGCGCTACTTAT
AAGATTTCGGGACGAAATCTAGAGAGAAGGGAGGTTATATTACGAACATGGCCCCCACGG
GCCTCGCCAACAGGCCAGAAACAACACAGGCGACCCCTCAACGGGAACGGAGGAAGTATA
ATACGAAGGATGCCTAACGGGCGGTGCAGGTGTGGCTGAAGACAGCCTGGCCTTCAAAAC
ACCGGAACGAAGGACGACTAATACGGGCGGACCAATCAGAACGCACGACACAAACCTCAT
ACGGGAAACCTCATACAGGAATAAGGTTCGGGGTAAGAACCTCATACGACCTCATACGAA
GAACCTCATACGGGAATAAGGTTCGCCAGATATATAAGACTAAGGCTTCCTCCTCACTAG
ATAGATAGAAGACTCAGTCGCTACCGATTATCTAAAATAGAAACTACATAACCCAACCTC
TATTCCTGTGCCCTCATTGCATACAATCACCACACCCATCACCCCCCTGTTATACGTGTT
GACTATTGTTCAACCGTTACACCTTCTCATTGTTTTACCAGAACAAGAACCCCTCCCCTA
GACTGATCACCTAGCAGAGACTCTCTCCCTTGGGAAGTGCCTTTGTAACATGTATGCAAT
GAGGGCACAGGAATACAAGTTTATGTAGGTTTGTATTTCAGACAATCGGTAACGACTGAG
TCTTCTATCTAATGTACTGGGAGGAAGCCTCAGTCTTATATATCCAGTAAACCTCATACC
CGTATGATCCTTCCGCATGAGGCCGTATAAGGTTTCCTGCCCAAACCTCATCCCCGTATG
AGGTTTCTGTATGAGGTTGCTATGAGGTTTGCGTCGTGCGTTCTGATTGGTCCTTTCGTA
TTAGTCGCCCATTGTTCCTGTGTTCTGAAATCCAGGCCGCTTTCAGCCACACCTGCACCG
CCCGATAGGCATCGGTCGCATTATATTTCCTCCGCCCCCTGCTGAGGGGTCGGCCGTGTT
GTCCTGGCCCGTTGGCGAGGCCCGTGGGGGCCATGTCTGTAACACTCTTTAGCTTCAGCT
GCCTCCGGACGGGGTTAGAGTCGATTGTCGACCGATCAGGGAGCCCGTTTTCCAAAGCAA
AGGCGATGACATCGTCTGGATGAGTTACTCTTCGGCGCCAGGTTAAACTGCGGGAACTCA
TGGTTCGGCTGATACGCAAGACGGCTTTCTGTCAGAGTGAAGCTTCACAATGAAAAAGGC
ACACCAGACAGTCTTGACCAAGAGGAGGAACTCCAGCGAGCCTCCAGTGCGGGACGGTAC
CATCTTTATAGACGTCTATAGTAGCACAGGCAGTAAGAACCACAGAGAGCCATAATGCCT
TACAAGGACTTTACAACACTTCCTAGGACTTGTTTGCGGCCTCCTCCTCTAAAGAGCGTT
TCCACGTTTTGAATCCCTTGATTCCGTATGCTTAGAGTTATATACTTATAACCGTGCACA
TACTTGCTTTGGCGCAGACGGTGCACAGGCATGCTTAGCACCTGTGCCAGGCTGCGTAGC
GCCGGTGCTTGGCCCCCAAAGACGGGCCGCGATTTCCAGAGACGTCAATGAGGTTTTTCG
GCGGGTATAACAGGTCGTGGATCTGGTCCATGGTCTGCTTGGCGTTAATCGCCAGCTGGA
GCATGATGCGGGCCTGCTCGCCCGAGACATAGCTAAAATAGATGCTGTTCCAATGTGTCA
TCAAGCTGGTACAGCAAGACAGAAGAGATGCTCCGGATGGAGGAGGGTACGGCGGATTAA
CTTACATGTCACCCGGGGTGATAGCCGGTGGACTAGCACCAGTGACCGGACGAGGTGCCG
CGACGACGGGAATGCCCTGCTTGGTCAGAACGGCCGCGTTGGCGGTCGCCTGAGTCGTCA
GGGCCGCCGCACCGGCGCCCATGATGACCAGGCCCTTTGCGCCGTTGGCCACAGCGGCGA
ACATGAGGGAGGCGTCGAAGCCCTGGTGGCCGTACAGGGTGATGACGCTCGGCAGGACGG
TGGTGTTGGTGACGTCAAAGTGCGGGCGGTTCGTCGGGTACGACTTGCCTCAGTAAAGTA
CGGTTGGCCGGCGAGGGAGCTGACCTTGAACGTGTCGGGTGTGTTGGTGTTGGACTTGGT
CGCGTAGAAGACGCTGGTTATGCGGTCGTTCAGGACGATCAGGCCGCCGTGGTCGCTGGT
CTCCGGCGAGACGGCGGCGGCGACAGCCTGGTAGAAGTTGGCGCGGCCGTCCGGGGAGTA
GTAGGTGTCGGGTCGCATGGCGCCGGTGACGATGAAGGGCTTGGAGTAGTTGAGCGCGAG
GTCGACGCCGAAGGCGGTCTCCGCGGGCGTGCTAGTCCCGTGGATTATGATCACGACCGC
GATGTCGGAGTCGGGCGAGCACAGGTGCTTGTTTGCTAGATGGGCCACATTCAGGTAGGT
GGACGAGTTCATGCTTGATGCTGGGGAAGACGTGGTAGCCGATCTGGGCCATGAGCAGCA
CCTCAGAGACGTTAGCGTCGAGCTCCGGGATGGTCGGTCCGACACCGAGGCCGTAGTCAA
TGTTGTCATATGGCTGTAGTTGGACGCCGACAGCGGTGTGGGCGAGAGAGGGCCATAGAC
CCTTGTACGATATCAGCTGATCGAACATGGGAAAGAAGAGTAAGGTCAGGGGTTTATATA
ATCTTGGGCAGGGTCGCGTTTGTCGATATATACTGGATATCTGTGAAAAAGCTGTCGGTG
AGAGCGCCGGCGGCCAGGGCAAGCCGAGACAAAGAGGCGAGAGAACATGGCGGCGAGTTT
AAGCGGGCCGGGCACGGAACTCTGATGAGAGACGAAGAGGCAAGGGACGAGGGCTGTGGG
ATGAAGCAAGGAGAAGAAAACAGACGATCGAGTTCCGAGGCACCATCCGACCTCTCTATA
GATTTACAAGTATCGGGATGTCGTCCTCGTCCCGCGAGCATGGAAGCCGACAAGCGAGGC
CATCCGAAGAAAGAGATAGAACGGCCAACCCTTACATTTTAACTTCACGTACCCGGCGTC
CCCCAAAGAATATGCACTATGTATTACGGAGTACTCCGTAGGTGCCGGGCCTTGGAACTC
CACAGCTCCTGCAACTAGGCTCTTTTTCTCTTCCACCGCCGACCACAACACCGACCGCTG
ACATGTTTAGTCGGTTGCGTTTACCGCGGGTATTTGGCGCCGTTATCGTCTGCCGTTCAT
AATTTAGCATTAGCTCCTCGTCTAATTCCCCCTAAAACGCTACCCCTTGCGAGGTCCTTG
TAAGGTCCATGTTTGGTCGGATGCTTGTCATTGTTGTTATTTGGAACACACTGCTGTGAC
CGCCGCAGTTGGCAATATTAGTTTGACATTATGAAGACTATTTCCGTCTTTTTTTAACGG
CCTGCTTGTCTTTCGCTGTGCCTATTGCATCTTCGGCATGCCGCTTTATGCCCCTCGTTT
CCAAAGGTAGGTTCGTCGTGACAGTTCTAGCCTGCGGCTCATTTGACAGCTGTGATTCGC
TATTTTGTACGTATTCGGCGATTTCAGCGTCGCCGAGTCCGTGAATCTCAGAAAGATGCC
GTATGACCTCTTCCAGCGAATCTATGGGATACAAAGAATTGCTCGACGAAGCACAGTCAT
CCACAGAGCAGGCCCAGACGCGGCGAAACTCAGCGTGTCGAAACTGGATGCAGGCTGCCA
CGACGTGCTCAGACAACTTCTTTTGCAACTTGGCGCGAGCGTCTTCTGTGATGTGCTGAG
CCCAGTCAGCCAGATCCACATAAACACTGTGCATCTGGCACCATATTGTGCCATTCCGCA
GTTCAAATTTGGGCCCCCGGCTTCTATGCAAGAGGACGGCGTCTATGTAGTAGCAACTTT
CGGCAAACGCATACCACGGTTGGAGGTGCTGAATCACGAATTGCCGGAAGTCGGTGGCCC
CCCAGAGGTGTATCTGGTCGATCAGCGACAGAAGCTCCCAAGCTTTGCGCTCCGTCGTGA
CGCGGCCACTCCAGATTCTTTGGAACACCTATATTGTGAGCGAACTGTGAAAGACCGGGG
AATCAGTATCGAGTGAGACTTACATATACAGATTTACTCATCCCCACACGTCCTGCATAC
TCTCGTCTCAGCCTCGGCCTCTTGTAGCCCACCAGGATATGCCAGTGGGCACCAAACGAG
GTAAAGGCGAACACTTGGCTCTCATGGCACCTGGATGTCTGGTACTCGCCGGTCCTCTGG
CCGACCTTCCCTGGCTGCCGTGTAAGATTGTCGAGCATATCGAGGTACACGGCTCCTGCG
GCGCAGGCTTGCTGTCGTGCCTCGCGAGCGTCGCCGCTCCACCCCTTGGCTTCATAGACG
GCAAAGGGAAAAGCAAGACTTGTATCACCCCAGTGTGGGTCTGATACAAGGCCACAATGC
CGGTGCAGAAGGAGAGATTCGAGGCGGCCGCGATCGAGATCCCATTCAGCCAGAGCGCTT
TGGTAGTCTTTCGGCTGAAACGTCGTGAGGCCGAACGTGGCATCAGGAATTCTTTTAATA
AACTTGGAATTTCCAGTGAGAAGACACGAGGCGGGGTGCCTTTGCTGTCCCATTGTATTA
TACTCATGCTTGTCGCTTTTGTGTGCCATGTCAGCTGCCTGTGTAGACGATGCGAGGGTG
GAAAGTAACTTACACTGCAAGAACCGGATCGTTCCTCATTCCACCAAAGACGTCTGTCCA
CGCGTCGGCCTCCCACGCATACTCGCTCTTGCCCCATCTCTCGTTGTCCAAATTATGCCT
CAAGAACGACTTGGCTCTTAGTCGACGATCTGCTTCGCCGGCATCATCCCACTCTATCTC
CCGGAATGATGGCAACCACAGGCTGTGGTCGGCTGTGACCCACTCCGGTGAATAATGATG
GCGATAGTAGATGCCCTGGGCGTTGGCCCCCCAGTCGCGGCTATAGCGCTGGAGCAGAGA
GGGAGGTACAGCCGTATTGCCGAACAATCCAGGATCTAGGTAGCTCGGCAGGTCAGTTTT
ATGCTTCGTAAAAACCCCCCAAAACCCCCCAAAAAACAGTGATAGAATTTATACATACAT
CTTGGCTCCAACATAATGTCTTTCGACAGCACGAGAAATCTTCTCATCCGGCTGGCCTTG
CGCGCTTTGCATGTCAATCATAGGATGCTCCACGACGATTTCTAAAATCTTGAAGTCTTC
TATTTTTTGACCCCGCTGCTTAATAAAGTCTTCTTCTTTAGACTTCCAGAGCGGCCGGTA
GTCTTCTATGTTAAAGTCTGGCGGATGAAGACCCGAGCTGTCGTCGTCGTCAGATTGTTC
GTGGATAGCATCCGGGCTTAGGAGCAGGGGCCCATCTGCGCGTTTTGGCATCTCGTCGGT
TTCGGTGTGTCCGGTCGCCATGACTCTTTTTGTCGCCGAATGTTGGCTGATCGAAAACTT
GGACCTGGAGAGAAAGAGCCAATTTAAAGGGTATGTATTCGGCTATGGCTGTCATGGCCT
TGCGCTCTTGCTTGTTCAGTGAAGTGCTCTTTATAATAAATTTCATACGTCGTACGAAAT
TGATGCCTTGCGGACTTTGTTGCTCCCCAGGCTGCCCACTCAGCACCGCCCACCAGCTCA
GCCTGGCGCTGGGCCGGGGAGTGCAGCATATGAACTAGGCTGGCAGTGAACTCTAGGCAG
GTATTATAACTTTACCAGACACATAGCCCATCATACCCAATCATTCGCTTACACCGGAGT
TGCGTGTTCTGCGACAAGAGACTGCGCAAGCCACCCCCAAGGCACTCTGAGGCCGCCCAG
AGTACTCCGTATGGGGTAGTTCTACGGTACGGTGCATCGATGACTTACGGAATATATCCC
TGCATTAGGGGCGGGATCCAATAAGAATAAAGTATTAACCGCGACGTCGATGTGGATCCA
AGTTTTTACCAGCCCATCCACAAATAGTGAAAGCAACGTTTGATTTTGGAAGACTTCTTG
CAAGATTCGCTCTGCGACTGCTTCTTTATCCAGGGCAGTCGTTGTGTGCTTTGGTGCGGC
CCTCTCGCTCCGCCACAACAGAGCCTCGTTTTGGGGTAAGTGACACCACCCAATTTCCGC
CCACTCTTTTGTAAAAGCATCACCAAAGAAGCGAAAATAGCATCAACTTCAAAATGCCGT
ACGCATACGAAAAACGCGTCGATTAACACCAGATTATAAGGGTTTTCGGCGGTATAACAG
TAAATAGAACAAGAGCGCAGTCTGAGACCACTTGAGGGAGTGAAGTTGGTCTCTCCTGGT
CTCAGAAAAAGCGCGAATAAAATATGTGCGAAGCGCAAACGGCGTTGCATGGCCCGATAT
TCTCAACTCCATCCCACCTATTCATCCAGCGTCGAACACGGAGAGACCAATCTCAACCTA
CGACTGTGGTCTAGCACCGAAGATGCACGCCCTCTTGTGGCAGCCAAGCGAAAAGCGATA
GACTTGGTGGGCGAGTAGCACAAAAGACAACCTCCTTTTGAGCAACATCCAACAACCCGA
ATGTCGCGACGTGACGCCTCGTCCGTGTTTGGCAATTGTCCCGGTCAGGAAGCATTTACG
TCTTGCACCCGGCTCGCACCGCATCCGCCGGCGCCTACAATCTTGGCATGCCCGAGGAGG
AGGTGCGCCGTTTGTTGCTTCCGATTGACACATGTGATGGGACGACTGTGATATCACCTT
TTTGGATGCCGAAACCAGAGCCGAGTGAGAGATAGACACAATGAAGAAAACAGGGGGTAG
TTTGAAACGGGTGAACAATTTGGAGGATAAGAGGGGTCACGCGGCTGCACGTCTCACGGC
GTGCATATGGGCCTTCTGCGGGGACGACGGCTCTGCCTCGGTCGTCGGCAGTAACACAGG
AGTACGATCTCAACGGTCGACGGTCGACATAAGTATCTCCAAGTATTTTAGATGACAGAT
TCTTGAAAACGGAGCACAAATACGGCAGTCGTGATGTCCCAAGTTTGTCTCATGCAGCTT
GCAGGCCCCAAGATAGCAAAATCCTACTGTGACGGTGACACTGACAAGCGCCGACGCCAT
TCAACGCCATTCCACTCCACTAATTTTACAAGGGCCGCAGGGGCTGTAGGGTACGCGAGG
ACGAACACAGCGCCGCAAGCGGGTCATGGCATGGGTAGGAAGCATCGTTTCGGCGTTTTC
GTTTTTTGGGATTATTGCATGGTATCATCGCCTCGTGGACGCGCATGTCGTCTTGCATAC
GACGCGCTAACAACGCCCAGAGGATTCTTCGTATTACTTTTCCCCTCTTTCTCCTCTTTT
CCTCTTTTGTTCACCTCCTCTCCACCTTCCTCCACCTTACGTACTGTCCCCCTCACCGTC
CCCTGTGATCACGTCTTCCTGTACTCGGCCCAGGTGCTGAGCCCGCTGCCGTCAAAGACG
CTGTGACCAGGAGGGGCAGGGCCAGTCGGACCGTTGTTGCTGTTGCTGTTCATATGGTCA
AACCCGTGAATGTCCCAGTGCGGATAGTCCTGGAGGACGTGCAGACCCGTGGCGAGGTCG
TCAAAGGCATTCTCCCAGTTCAGAGTGGGTGCTGCTGGGACGTTGGAATACATGGGGACA
GCCACAGCTGGCGGCAGTGGAGTGGGCACAGAAAATCCGACGTTTGTTGGTCGTTCTCGC
TCTCGCTCGGGGATGGGCGATGGCGCTCGGTGGCTCTGCACGACATCCCTCAGCGGCGGC
AGCCCGCCGCCGGCATAGGACGACGCGCGCGACGACGGCTCGGTGTAGGCCTTGTCGTTG
AGCGTCTTGCGCGCCAGGCGGAACAGCGACAGCGGATGGAGTACGTTGTCGGGCGTGTCC
GTCGAGGAGTCGGCGCTGTCGGTGTCGGCGTCAGCAGTGGCGTCATGGGGGTGGGACGCG
GGTTGCCGTCGGCTCCTGTGTCGAGTACCAGCCGACGCCGACGCCGGATCGTCGGCCATG
CCGGGGATGACCGTCTCGTTGTCGACGTCCCCCTGGCGTAGGACACCCTGTCGGTCTAGC
CCCGACTGCAGCTTCTGCAGCCAGTGGCGCGCCGTGGTCAGCAGCGGCTCCGACAGCGGC
ATCATGGCCGAGGCCAGCTGCAAGACCTTATTGTTGCTCTGGACGTGGCGGATGGTGTCG
GCGACGGTGGCCTGGGTGTCGGGGCGCGCAGGGTCATGGAGGCGCACCAAATAGTACAGC
ATGACGCGGCTGCTGTTGTACGCAAACATGGGCGTCATGGAGTCGGCAAGGTGGCGGGCA
CCCTGGGCGGCGGTCTGGGCGAGGACGGTGGCCATGCGGCAGGCGTGCTGGAAGGAGCGG
GTCTGGAGGTGGTGGCGAAACACGGCCTGTTCGGGGGGGAAGCGGAAGGCGTGTCGTAGA
CTGAACAGCTCGGGCATGCCGACGCGGTAGAGGTCCAGCATGGCATTGTAGTACGTGCAG
TGCAAGAGCGCCAGGGCGCCGAGCTGCGACGACTCGAGGCGGGTGTAGATGCTGTCCGGC
GAGAAGTCGAGGTAGGGCGCGAGGCCCTCGCGCCAAGCGCGTAGGGCGTCGTCGAGAAGG
GCAAACTCGGAGCCGGGCAGCCAGGGCAGGGCGGCGGTGTCGAGGTGTTTGACGTAGCGG
GCGACGCGCTTCCAGATGCTGACGAGCCGAATGTACGAGGCCATCATGCCGGAGTCTGAC
GGCGGGAGAGTATCACCGAGTCGGCCCGTCGTGACGGGCCGCTGGAACAAAAAGTCGCGT
TCGTTGCACGGCAGCTGGATGTGCAGGTCATCCTCGCGCAGCAGCGTCAACTGGTCCATG
CCGCTGCCCGTCCAGGTGTCGAGGACGTAGCATGCCCACATTAGGCGGCGGCGCGCCTCT
TTTTCGACGGGCGACAAGACGGCACGCACGTCTGCGTCACCCTCGCCGCCGCCACTCGGC
TGGCCATACTCGCGGTTCAGCTGCAGGGCGTGGGCCATGCGCGTCGTCAGGCCGCTCATG
ACCAGCGCGTGCGCAAAGTCGCCCAGCCGATAGCGGTAGTCGTACAGCAGCACAGCCGTC
ATCAGGCTGGTGACCGTGATACGGCCGTAGTGCGTCATCAGCGTGTGTTCGGCCGCCGTG
GCCCAAGCGTGGCCGGCCGCCTGGATGCGTTTACCCTGGGGCTGTGCACCATAAGAAGTA
GTAGTGGTCTCACTGTGTTCGAGCGCACAAAATTTTGCGCCGTGCGCGCACACAATTTGC
AGCAAGGCCATGTCGTCGCTGTCGCTCGCGGGCAGGCGGAACCCGTCGTCGTCGTTGGGT
GCCGACAACTGCCGCATAAACGTCGGCTTGTGCACAAACGCAAAGCAGCGCAGCGGGTGC
ACGTTGCTAAAGTAATGGTCGACGACCTTGCGTAGGAGGGTGGGCGATGTGGGCAGCTGG
GGCGAATAGAGCCAGGCCAGGCTGTCGTCGGGGTCGGTTGCAGTTGTCCCAGGTGTGGTA
CTTTCCGGTCCTTCCGGTATCCCTGACATCGCCACGGAAGACGACGCCCTTCTCTGAATA
GGCGATGCACCGTCGTCCGTATCCATGCCGAAGCTGACCGACGGACTCGGCAGTGATGGT
GAGCCATCTGATATCATGTACGTTGGTGGTGGTGGCAGTGGTGGTGGTTGTGACGGATGT
GGCGGTAGTGAAAGTTGGGCTTGTGATGCATGCCGCTGCTCACTGGTCGCCGGTGATGGC
GGTCCCCGTGACGCCATCTGTCCCTCTCGCAGCGCCCGCGTCCACAGCGGCCCCACTGTC
GTGCCGTAGACACAGGGGATCGACCGTGCCCGACACCGCAGACACACCGGCTGGTCGCCG
TTGCATTTGGTCTTGGCGGAGCGGCAGCTCGCACACGAGCGGTAGGTCCGTTTCGCCTTG
CCGGGGGAGGTGGAAGCGACCTCAGCGACTGCTGATCCACTGGTGTCATCCCGCGGCACC
AAGTCGCACGCCAGATCGAGACGCGCGCAGTTGGCACAACCACCCTCCACCCGGCCATCA
CATCGCACCTTGCGCGCGCGGCAGACCTGGCAGCCCATTATGTGCAGTCAGGATTGCCGG
ATTGCGACGCGGCGCTCGTACATATGATGCGATAAGATGCGTTTGCGCCGTGCGTGCGAT
GCGCCGTCGAGGGTGATGGCGATGCTCCGAATGTCGCGTTGTGCCGTGGAAGTTGATTGA
GTGGCGGACAAGCAGAGGACGGCCCCTCGCGGTGGGGTTCGGTTCGTCGCTGGCTTTTGC
AAGGGAAACCGGGGCTGAATGAAGGCGCTAAAAAGTGACGGGTACCGACCAACGCCCAAC
GCGGAGGCACGCCGCCCAATAAGAACCTCCGGCGCACGCCCGGTCCACCGCCGGGGAAGA
GCACGTCATTGCTCAAATACATGGCGACAGGAATGAGAGATGAAGAGAATGTAAAAAAAA
AAATAGAAAAAAAAGAGGAGAGAAAGAAAAGACAAGAGACAAATTGCAGCAAGGTGAAGA
CCAGAGATGTTGAATCCAAAGCATGTTGTTGTAGAATGAGGTGCAGTGTATCATACGAAA
CGGGCCGTCTGAGATTTTCACGGTGTGTTGTATGTCGAGATTTATTGGCTTCATATAGTA
ATGCAGTTCTACGCAATACTGTCGGTGTATCAAATCGTCATGACGAAAGGTAGACAGCTT
GAGCTTCCACCGTATGGTAATGTTTGGTTTTAATTGTCCTAAGTATTAAATTAGATCATT
TCTTTACATATCAAAAATAAAATAAAAAACTTGTCTTGAAAAATCAATAACTAAGCCAGA
GTTGTTCACAATAAATCAAACAAAGTCAAACAAATTGAAATAAAAAATATTGAACAATTT
TGCTATCCATCATATCACTTTGACTAATTCCATAAAAGTGTAGTCAACTTTTTTCCATTC
ATTCATGACATTGCGCCCTGTCGTGCGTGGGTAAAACGTAAAAGATCCGCGTAAATACAA
CGTAATGTAAAAAAAAAGCAATCATGTACATCGCTCATAATCCAAGTCTCCAGTCAAGGA
AACAAATCAAAAATAAAACCAACGCTCCTTTCCCCCATCCCGTATCCTCCCTTATCCCTT
AGAAAACAGACGATCCTCGGTGTGGACTCCCGGGCAGCATGCTCATGGACGGTGGCATGG
GTGTCCTGAGCACGCCGTTCATGCCCATGTTACCGGGGTTGCTAGTGTTGCCCATCGATG
ATGCCGAGGACATCATTGACGGCGCCGCCGCCGCCATATCCTCTTCGACCATGCGAGGGT
AGACAAAGAAGGAAAACACGTCAATGTTGTCGAGTTCGCAGAGCGACGTGACCTGCGTGG
ACATGGGCTCGGCTCCCGACTGGCGGGACGTCGAGGTCAAGGCCAGCAGGTCGTACGCGC
TGCGGCGCATGTTGCTAAACGTAATCTCGCCCTGGCGCCCGCGCTGGGCGACGCGGGCGA
GGGTGGCGGCATAGTGGTTGGCGACGGCCCAGTGGCGGCCGACGTGGCGGAGGGTCTCGA
TAAAAAAGTCGATGCGGGAGTGGCCGTCCAAAGGTTGCGGCCCACCGCCTCCGCTGTGAC
CGGGGGCCTCCTGCACGGAGGCGTGCACGAGCAAGACCCGCGCGGCCACCCAGAGGGAAA
AGGCAAACGGCGGCCCGAGAAGGTCTAGGCCGTTGGCCTCGCGCAGATCGCGGGCAATGT
CGGCGAGGGAGTGCACGGCGGCCAGACAGCGCTGGACGGCGTACTGCGAGGGCATAAAGA
GGGTGGAACGGGCAGTCGGGTAGGCGGCGGGTGCGTGCAGGCGGACAACGGCGGTGACGT
AGGCGCTGTGCAGCATGAACCAGTTGGCGACCCGTGAAGCCGGGTCGGAGTGGCAGAGGG
CGGAGATCTTGCTGAACTCGCTGGGGAGGCCGCGCAGCCAGCCGTCGAGTGTCGCATCCA
ACGCCTGGTAAGTGTTGCGCCAGCGGGCCATGTCGGCGGACGAGTTGATGTCGACTGGCT
CTCTTAAAAAGTCGTGGATGCGGCTGAGGATGCGCAGCAGCTTGCAGTGGTAGGAAAAAC
TGCCGAGGTGCTCGGCCTTGTTGGCCATAGAGGAGGCCGTTTCGGATAAGGGGGTGGGTG
GTGGCATGTGCGGCGTGCCAGTGGCGAACTCGGCGCCCACGTCGGCCCAGGCTGATGATG
ACCGCGTTTCGACGGGGACGTTTTTGGAGAAGAGGTCGTAGGAGCATGGCAGGAAGCGCC
GCATGGCTGCGTCTTCGAGTAGGAACCTACCACCAGCGCCCGAGAGGGAGGTCGTTGTTG
CCGCACACACGGTCGCGTACCGGTCCAGCAGGTACACGACCCAGCACAGCCGACGGCGGC
CCTCGTCCTCGATCCATGAGTCGGGCTTGCTCTGGTGGATGGGCCGGGGGCCGGGACCAG
AGCCGGTGACACTGTTGTCGTTGGGCGCTTGCTGCTGTTGCTGCTGCTGCTGTTGTTGTT
GCTGCTCCAGATCGACGGCCGACGGCGCCAGGTACACACTCACCTCGTCACACAGCCCCA
GCTGCTTGACGTTCTGTGCCACCATGGCCAGCAGGTTCCACGCGCGCGGCCCGCTGGACG
TGCCGAACTCGTCCAGACTGACAATCACCAGAGCCCGCAGTGCCGGCACCGTAATGTGGT
CCATGGCATAGAGGCGGACGACCTGGCTGGATGTGGTGTGGTAGTAGTCGCGGGCCTCGG
GCGTGAGGCGGGCGTCTTTGGAAAAGCGCAGCGTCGTGGCCACAATGGCGTGCAGCAGCA
CACGGTCGGGCTCTTCGAGCGACGTGGCGCCAAAGAACGTGCCAAAAATGGTTTTGCGGT
CCAGGATGGGACACCACGTGTTGCAGTGTTTGAAGAAGAGGTCGACGAGCGTGTAGAGCA
TGTCGTGTGGCGGCAGTTCGGCGGTGGGCGGCTTGGGTGTGCGGAAGGTCGGTGGTGGTT
TAGCGAAGCGTTGGTGTTGTTGATACTGGTGAAGCCCTCCTCCGGCCACCGTCGATGCGT
CGTCGTCGTAGTCGGTGTTGGCGCTCTGCCAGATCATGCTCATGCTGGATGACGAGGTCA
TGGGCGGTGGTAATGACGCGGGCGTCTGGTTGGGATTCCCGGATGCATTCGGATTTGTGT
TGGGCGTCGCGTTCGAGTTGGTATCGTCGTCGCCCCGGAAGATGCTGCTGCCGGCGGCCG
TCGGCGATCCTAAGGAGGGTGAGAGGCCATCGCCGTTGGAGCTGCCGGCCGCACCGGCAT
TGGTACTCCTCTCAAAATCGGCGGCATGGTCTTGTGAGATATGCTCCTCGACGCGCCGGC
CGAGTGCCCGCAACAAACTGTCGATGCGGTTGACCTTGGCCTCGAGCTCGACGTTGATGC
GTGTGCGGCTGCCGGGCGTCTGCCGTTTCAGGTAGACGCACTGGCGGTTGTGTCGAGCAC
ACCACGAGCAGGCGGGTTCGGCTGCATATGTGAGCGTGTGTTTTTGTTTATATAAGTGAC
ACAGAAGTGTATCATTGGGGAAAACATACCACGGTCACACTTGACCTTGCGCGTCTTGCA
GAGTTCGCATCTGGACAGGGAGGTTAGATAAGGCTGACGGCTATCAAGACACGAGACATA
TCCATCGACAATATCTATCAACAAACCACATCGCATCACCAGAGGGATGACTTACGATAT
CTTCTGGTCCATGTCTCTGGTCCGCTTGGGTGGCGTGGTGGTCCCCGAACTGTTCGGGAC
GCCCTCACGGTCCTCCCGGTGGTCCTCGCGGTTGTGGTTGGACAAGGCCTCGCTGCTCGG
GATGCGATTGCGATGGCGAAGACCCTCACTCTCGATCCTCTCGACAGCGGCAGCCTCGCG
GATATCCTCGCGATTGTCTCGAGCACGACTATCAACGTGGGTTTCACCGTGGATATCGCC
GTGGAGCAGGCCGTGGATATCGCCGTGGGTCTTGCGTATCTTGTATGGTCGCTCCTGTCG
CTCTCTCGGGGGCGTCGTGTCGGTCAGATCGGGCAGGTCGGTCGTGTCGCCTGCCTTGTC
GCCTGCCATTGATAGAGCGATATAATAGATAAAAATAAAAATAAAGTAGATAGTAGACCC
TCTCACAAACCAGACGAGGCTTATACGGAGCACAGGATGGAGGCTGCTCCGTTTCCCCTC
GGCAGTCGGTACCGTCAGTCCGTGTTCGACGTTTGAGGTTTCAACAACGAAGGAGCCGAA
CGGAGGGGGAGGGTGTATTCAGACGGATCCTATCTGGCCCCTCTTTCTTCCCTCATTCTT
GTCTCCCAAAAGGTTACACCCGCGTAATGCTTTCCCTGATGTGATGGAATGGGGTGGGAC
GGTCAGAGAGAGGGGGTGAGACGATTCAATGATCCTGTCTTTGGTCAACTGCCACGCTCC
GGCCAAGCCAAGCCTCGGTGCGCGAAAGGACGCCGTACTCCGCTTTGTGAGATGTGGTTG
TCACGTAGCCGTCTTGCTTCCCTTTCTGGCCTCCGTATATCCGTATCGGGGCAAACAGCA
AAAAAAACAAAGCCAAAAAAAAAAAACGTTGTCGTTGCACGGGGTGGTATTGGAGGTCTC
GGGGGGGTGTAACGAATGAGCAAAATAAAAAGATTAAAAACAGGATGAAAGTACAAACAA
CAAAAGAAAGATGAATCGTCTCGGTCTCGGGCTCGGTGCCCCGTGTCCATAGTTTTATCA
GAATCTTACGACAAAAAGAAGTCAGAGGGTCAGAAGGCGGTCGAGAGGCGAGGCCATAAT
GGAAACAGGCCAATTCGTAAGAGGCTCCAGAAAAAAATAGACGAAAAAAAAACAAGATCC
ACCGGCAGGGCCAGTACGACGCCACTTTTCTCAGATTGCGGCTTGCGGCTTGCGGCTTGC
GGTGATAGCAAGTGGACCTGCAAAGCCGCCTCTTTGCATTTCGACAAGTTTACGACGTAT
TACGACGGAGCAAAAGCAAAGATGGAGCAAAACGGGCAAGTGGCTGCGTTAGCAGTCGGT
AGCCGTTTCTTCTTTTCCCTAGTAGCAAGAACACTGCCCACTCGTCCGCCAGCTGTTCGG
CCCTTTCGGTCTGCAAGGGGCGACGACACATTCTCCCCCTTGGCGCCAGCCTGGCCGGGC
CTCCCGCCAGGGCGTGTATTCCCCGGGCGTAAAAAGGTGTAGCCGCAGGCGCAGGCAGAC
TTGTAGCCGAGGCCGTTCTCGACTGTCGACTCTCGACTCTCGACTCTCGATTCTCCCCTT
CGGCCCTTGTCCTTTGACTTTCCCCTCATCTTACGACGGCCACTATTGTTTTCCGTTTTG
GACTTGTTACGTCTCATTACTTTCCTTTCCTCTTTTGGGGTTTTTCATCGCCCGTGTGGT
CTTCTCTCCTCCTTCTTGTGGTGTTCCTTTCTCTACTTGTTTGTCGTCTTCCGCCCAGTC
CATCCATCGTCCATCGTGCTTATTCGTTGCATCCAGGTTGGCTTGTTGGTCTGGGCACGC
CAATTTGGAAGGAGGAAGGTACGCCGTCGAAAAAAAAAACAAATGTGGATAAAAAACCCG
ATAAAAAGGAATTAAAAGAATTAAAAGAATTTACAGAAAAAAATGGAAGCAAGAGCGACC
CACACCGAGTGGAGGCAGGTTGGATCGCCACTGCGGGCGCTACTGAGAATGCGACATGCG
CCGTTCGTGGCCACCAGGAGACGCTGGGTACAAGGAGGACCTGCTGTTGGTACATGCGGC
GACATGGATCTTTTGGTCTCTTGGTGGCTCCCTGCTGCAGACAAAGGGGCTCAAAGAGGG
GCCGCCCAGGGCCCGCCGAAGACTACTAACCACGAAGAGAACACCACTAAACACCAAACA
GGCGCGCGTAATCATCGAAACGCTGCCCCAAAGAGGCACCTGGATCCGTTCTGAGTCGTC
GTCCTCGCACCTCGGAGACTTTGACAAATCCCGGTCGATACTTTCGACAACCACCAGCAG
GATTTGCTGACGACTCGTCCCTTTTCCCTCGTTCGTTCTCGTTCTGGGTATATCTTCCCC
TCAGGGTCGAGAGGGTCTCGGTGTGGTCGAAGGAACGGCCCCTCACCACTTAACTCACTG
TCTTGCTCCTCTCGTTTTCCTGTCTTCCCTGTCTTCCCTGTCTTTTGTCTTTCTTCCCTG
TCAACTGCGCTCGTCCTGCTCCCCTCCGCTCGTTTATGCGAGTTTTCTGACATGCTCACA
CACGCACACTGCCCACAGAGAGGACATGCTTTGCTGATCGGTCCTACGGATGTGTGTGTC
GTCCGTGTGTCGTCTAGTTTTGTCCACACATACGTCGTATCTTACTTCGTGCGGAGTCTC
CCTCGTGCACATGCACAAAGTAGCGCCAAGTATCTTTGTCTGACTGTGAAAGTACCTTAC
TGTCCTTTGTACCTTTGTATCTCCGTAACGTACCGTCATACTTTTTCGACTGTTCGGACT
ATATGGCGGAAACACCGAACCGCGAAATCGAGTTGAAAGCAGCAAAACGGACAGAACGAG
GAAATAACCAGGAATGTCCTGAAGAACAATGAACATCAAAAAATGATCGGCATATGCAAA
GGGCAGATGGAGCGACGGGCGAACTGACAGACATGACGAAACGCCCAGCAGCGTGTCTTG
GATGGAGCGTGGATGACGAACGACCCAAATTTGACTGACTAGTCGCCCGGTTCGACTAAG
CTCGAGCTTGCTTGGGATCGCGGAATGTAGCTGCAAACTGCGCCAGATACAGATGGCATG
GTGGCATGTCGCAGATGATGGATGTCGCAGGCGATCGATTTCAATCGGATGAGAGTTGTT
CGCATTTTCGGTGTTCAAAAATAGATAAGAATTCAAGCGAATAAAACAGCTGTTAAACAA
ACCATCAAATCGATAAAAGGTAAATGATAAAAAGATTAATCAAAACTTGAAACATTCCTT
CAAACGTTGAATCGCGAGCTGAACGGTAACGAAGTAATAATGTACATATAGAGGACGCTC
TGGTCCTCTCAATCAATCATCGCAAATCATCGCAATCATCGCACCCATATTGTGGTGTGC
CTTAGTTGGCCCAGCCCTTGCACATCTGCACGGCCTTCTCCCAGGTCGCGAACCGGCTGC
TGGCCGCCTCGGTCGTGATGGCCGGCTTGAAGATGGTGCGGCCCTCGGTGTTGACGCCGT
CCAGGTCGCTGAGGTCGTTCCACACGCCCACGGCAATGCCCGCGGCAATGGCGGCGCCCA
GCGCCGTCGTCTCGCGCATGGCCGGACGGTTGACGGGGATGCCGATGATGTCGGCCTGGG
TCTGCATGATGAGGTCGGCGTTGCACATGCCGCCGTCGACGGCCAGCTCGGTCAGGGCCT
GACCGCTGTCCTTCTCCATGGACTGCAGGATGGCCTTGGTCTGGAAGCAGGTGGCCTCGA
GCGTGGCGCGGGCCAGGTGGCCGCGCTGGGTGTAGGCGGTGATGCCAAAGATGGTGCCGC
GGGCGTCGTCCATCCAGTAGGGGGCGAACAGACCGCTGAACGCCGTGACAAACGTGCAGC
CGCCGTTGTCCTCGACGGTCTCGGCGAGCGCGCTGAGCTTGGAGGACGACTCGATGAAGC
CGAGGTTGTCGACCAGGAACTTGACACTCGAGCCGGCGACGGCAATGCTGCCCTCGAGGG
CGTACATGCGGCGACCGGGGCCAAAGTCAAAGGCGACCGTGGTCAGCAGACCGTGCGTCG
AAATCACAGGCTTGGGACCGACGTTGTACAGCAGGAAGCAGCCGGTGCCGTAGGTGTTCT
TGGCCAGGCCGGGCGTGAACGCCTTCTGGCCCACGAGCGCGGCCGACTGGTCGCCCAGGC
AGCCCGTGATGGACGTGCCCTTGAGGACGGTGCCGGCGAGCGTGCCGTAGGCGCTGGGGT
CGGACGAGGGCACGATCTTGGCGAGGCGCACCTTCTTGGTGTCGACGCGGAACCAGTCGA
GCAGGTGGTGGTCGTAGGTCAGCGACTCCAAGTTCATAAACATGGTGCGCGACGCGTTGG
ACGGGTCCGTCACGTAGACGTCACGCTTGGTGCCGCCGTTGAGCTTGTACGCCAGCCACG
TGTCGACGGTGCCAAAGGCCAGCACGCCGCGCTCGTAGGCGTCCTTGACGGCCGCCACGT
TCTCGAGCAGCCACAGCAGCTTGGAGGCCGAGGGGTAGGTGGACAGCGGCAGGCCGCACA
GCTGCATGAGCTCCTTGGAGCCCAGGCGGTCCTTGAGGCCGCGCACCAGCTCCTGGGCGC
GCGTGTCCGTCCAGACAATGGCGTTGTGCAGCGCCTTGCCCGTGGTGGTGTCCCACACGA
CGGTGGTCTCGCGCTGGTTGGTGATGCCGACGGCCTTGATCTGGCCGCGGGAGTGGCCCT
GCTTCTCAAACTGCTCGACGGCGCCGTCGATGCAGGTCTCGACGGAGCTGATGAGCTCCT
CCGGGTCGTGCTCGTGCCAGCCCGGGTGCGGGTACTTTTGCGAGAACTCGATCTGGTGCG
TCGCGACCACGCTGCCGTCGGCGCTGAAGATGAGGAAGCGCGAGCTGGTGGTGCCCTGGT
CGATGGCGCCGATAAAGGCCGCCTCGGACGCGCCGTTGGTAGACATTGTGAGGTTTTTGG
GGGGGTGGGTATACGAGGAAGGTAAAAAAGGGTATAAGTGAGGAGGGTATAATCGAAAGA
TGAAAAAAAATTGCAAAGTAAAAATGCAGAGGATTTTGGAATGCAGAAGGAGGTTGAAGC
AGGAGAAAGAAGAAGCAGATGAGAAAGACTCAAGACAAAAGAATATAAGACAAGAGGAGG
GAAGAGCTGTTGGTTGGTGGTGCTTAACAAGGACAATGAACAAGTCGGAGCTACCCTGCC
AGCTTATTTGTAGGGTCCGGTCTCTGCCCCAGGGACCAGTCCAAGAAACCAAGCTCCCCC
TCTCTCCCCTCACGCGCCCTCACACACGCGCTACCCCTCGGGGAAGAACAACGGCGAACA
CCTCGATAGACGATAGGATGGATATAGTTTCTCCAGCATATCCCATCACCAGCAGATTGC
GGAGACCTCCACAAAAGGTGGGAAATGTGGAGAGCAAGACCGCATGGCAAGCTAGTTTTT
TTGGTCTGTTGTTTTGGAAGTGACTGGGGCGTGGCATGTGAGGAGGGGGGGTTGATTATC
GGGGGGCGTTGAAAGGAGGAGCGGAGTAGGTACTTTGTTTGTCTGTGCTTCTTTCTGTCT
CTTTCTTTTTTCTCTTTTTTATTTATTTATTTATTCGACTTGGTCCCCATCTCGTCATCA
CCCTCACCCTCACTCTCGCCCGCATCCTTCGTTGCCTCTTGCCCCTCGCTTCTGTCCTCG
TGCTGCTATCCCGGGGTAGTGGTAAGGTCGTCGCAACCCCATACGACTCAGACTCGATAG
TTCTCACCAGCGCCTGTGCTTCATCCGGGGCTGTGAGAGAGGGGGGGGGGGGTGCCATTG
GAACACTTAGAACACGAGAACGAGAATCCTGGAGTGACAGATGACAGGCGACCGCCCGCT
AGAAATCTTGACATCTCGGGGTCGAGAACTCGGGGTCTCCAGACCGAATCGACCGGGGGC
AGAGCTCGGGGTGTCTGACACCTTTCCCCGCGTCGTTCGACAGCACCATTGGAGACCGTA
CGACTTCTTGACGCGCGACCCCGTATTTTCGGCTGCGCGGAGGGACCTGAAGTCATGTTG
GAGTTGGCCAAACAAAAAGTTGGAATCCAATGCTACCCCAGGCTCGTGCCTCCCCTCGCC
GTTTCCCCCGTTTTCCCCGTCTCCCCCCGCCAAGGCCTGTCCCGTGCGCCTCGCCCTCCT
CGCTGCACACCCCCGTTCGCGCCTCCCCCGACCCCGAGTTTTCGGTGCCCCACCCCCGAG
AAAATGGAAAACACGCCCCCAGGTTTTGGCGGTGCTCGCTCGCTGTTGCTTTCTTTGTCC
GCCGACGGCGACCCTTCCCTTTTGGGCCATTTGCACAGCGCCGGGTCTTACGCTGTCGCC
GGGGTTGCTTTATTCCCAGCCACTGCGGTTTTCCCTGGATTCTCCCAACTTTTGGTCTTT
GCCGTTTGTCTTTCGTTTCCCTTTCTTTCCTCGCCCCCTACGTAACAATTGGCCACCACA
CAACACCGCGGCAGACGCCCATCATGGCTACATCCGGCCGCCAGTGGCCGGCGCCAACTT
AGCCAACTCGCGCCTCGCTCGCTCGGTCGACGCCGCCGCTGTCCGTCCACGAGATCGATT
TTTACTAGTCGTTTGTAATTCTTTTTTTCTTCCCCCAGTACTTTCTCTCCATGTTCCCCA
TCGTAATTCTTGCCTCCTGTCTCCATTTATCGCCAGCCGCCCCGTTCGTTCATTGTTTGT
TTGTCGTCCGTTCTCCACAACCTCGGGCCCTGGGCTGTTTTCTGTGTTTTGTAGCATTTT
TCTTGCTTTTTTTTCTCAATTGATTAATTGTTTTTACTTCATCTCTTCCCCTTGTGATCT
CCTGCTTCTCCATCACTAACACCCTTGCCCCCCTTGGCGTCCCTCGTGGGAACACTTGCT
GCTCTGTGCTCCTGTCAAACCGACCCCCGAAATCATCTCCCCATCTTCTTTTTTCATTTT
TTCTTCTTCTCATCTTCGGTCACCCTCGTGTCTTCTCCTCACTCCTCACTCCTCTCCTCA
TCCCTCATCTCCTCATTCTCCATACGATCCATTCTTATTCTTCTCCATTCTATCCACACT
TTGTACTCTGTCACCATCCCATCCCCAGCTCGTCCTCCCTCGCTCTCCGCGACACCGGGA
ACTTTGGAGCTAAACCGCAACCACGCCTGTCTACGCCCATCCACGCACGTCTCACCACAG
CGCTTGCCACCATCCATATAATCACCAACGAGCATATATAGAACCAACGGTTCCCCGTGG
GGAGTGATCAACCTTTTTTCTCGATCATCCCCTTTCCACGTGCATCTTGTCTCTCTCTCA
TCACCAGCCATCATCAGCCTTAGTGTGACCACACTTTCTTTTAATACCCTTTTCTTTTTC
TACTCTCCTTCTCTTTCCTTCTTTCTTCCTCCCCTTTCCTCTTCCCCTCCACCACAATGT
CTGCTTCCGACGACACAATCGAGGTGCGCCAAAAGAACACCTCGGTCGACCACGAGAGCA
AAGACGGCATGAACAACTCCGAGGCGGTCAACGCCGAGTTCGCGGGCGAGTATGCGTCCG
AGGACGAGCAGCCGCTCGCCTGGACCCGCATCCGCGCGTACTTTCAGGACTTTTTCTCTG
AATTCCTGGGCACCATGATCCTGCTGCTGTTTGGTGACGGTGTCGTGGCCCAGGTCGTTC
TCTCCGCCGACACCAAGGGCGACTACCAGAGCATTTCCTGGGGATGGGGGTAGGTTACTC
CTTCTATATTCAGATTATAATCATGAGAACGTGTGAACATCAACGCTAACAAACTGCAGC
ATCGGCGTCATGCTCGGCGTCTACGTCGCCGGCAAGTCGGGCGGCCACCTCAACCCTGCC
GTCACGCTCGCCAACTGCGTCTTCCGCGGCCACCCGTGGAAGAAGTTCCCCGTCTACTTC
TTGGGCCAGCTCACGGGCGCCATGACCGGCGCCGCCATCGTCTACGGCAACTACCGCTCC
GCCATTGACCAGTTCGAGGGTGGCGCCAACATTCGGACGGTCAGCGGCCCGACCGCCACC
GCGGGTGTCTTCTGCACGTACCCGGCCGCGTTCATGACCCGCACCGGCATGGCGTTCTCC
GAGTTCATCGCCAGCACCATCCTGCAGTTTGTCATCTTTGCGCTCACGGACGCCAACAAC
ATTGGCGCCGGCCCGCTGACCCCTCTGGGCCTCTTCTTCCTCATTTTTGGCATCGGTGCC
TGCTTCGGCTGGGAGACTGGCTACGCCATCAACCTGGCCCGTGACTTTGGCCCGCGCCTG
GTCAGCTACTTCATCGGCTACGGCCACGAGGTCTGGTCGTTTGGCGGCTACTACTTCTGG
ATCCCCATGGTCATGCCGTTCCTGGGCTGCCTGTTTGGCGGGTTCCTGTACGACACCTTC
ATCTACACCGGCCCGAGCCCGATGAACACGCCTTGGCTGGGTCTGAAGCGCCTGGTGCAC
CCGCGCAAGACGCGGTCGCCCTGGGTCGTGTCGAACGTGTAGAGCGTTTCTTTTTCGTCA
GAAGACGATACGACACAACCGAAAGAAGACAAAAAAAAAGCACAAAAAAGCACAAAAAAT
GACAAAAAGCAAATGGAGAGGTCGTTCCGTGGCGCTGGTATTTTTTTGAGTTGCTGCCAT
CCTTATTCCCATTTCTGCGGTTGACTTTTTTTTCTGGCCTTATTTGCGCTCCTACTTTCC
CTGTCTTATCACACTAAACGGAGTATATATTTCTCCCCTTGTATCTATTCTCTATTCTAG
CTGCTATATCTATTTTACTTTGGCATATTAGCAAATCTTCTGTGCGTCTTTACTGAGACT
CCTTGCGGACGAGCGAGGAAATCTGCCCAATCTTTTTCTGCTCTTACCGCCCTTCTGTTT
TCCGGAGCCGCATCCGATCTGTGCGTCGCTTCCTTCCTTTGGGGAACATATTAAAATATT
AAAATAAAATATAAAATTGAACCCTGAACATTATTGTATCTTTACTGTACGTCGTGCCTT
GAACACATCATGCCACTTTTTTTTCTTCTCCAGAATTGCAACTCCAAGCGAACTCTGTCC
AGGCCCTGCGCACAGACGATTACGAGGATTTTCCACAACGAACTTTACGACTTTACGGGG
TAAGCTCGTATCCTACTTGTACGGTACAGGCATGTTTTGGGTGCGCGAACTTCGATGACG
GCGTATCTTACTTTTCAAAGTCATGACGACTCGGCGAGACGGGCAAGCCTGTTTTTGTGT
GAGCAAAGGGAGAGTCGCTGAAAGCAGAATGGCGATCTTGGCGTGGCTGAGTTAATGCCC
GCTAAGCTCAGTGGTTGCAGCCGGCTGCGTTCCGGTTGCGTTCCAGTTGATCGTGCTGTA
TTTTACAGTGTCGACTACGCTGGGCTTGGCGCTGAAATCTTTTGCATCGAAATACGGAAC
TACGGACTTTATGATTCCATTTGCCCTGTCGCCTTGTCCAGGCCGTCGAGACCAAATGTG
CAAGCCCCTGAACCAACCACTTTCTTTGCCTTCTACAGGCGTTCTAGGGGCAACGGGCAA
CGGGTTCAGCGCTCAAGAAGGGGCAGAGAAAACCTTTGCCCGTAGCTTGCCTTGAACTTG
GTCAACTTATGTCGTACGAACTACATACTCCGTACTTCCCCTCAGAACCACCTGATGCGA
CGCGACCTAACCTATCGAGCCTATCTTACATCCGCTGACTGCTGACTGCCAACTGCCAAC
TGCCACGCGTTGCAAGCAAACGGCAATGGCAGTAGTAGGATGGGGAGGGTAAACGCGGAG
AGTTGCACTGGGACAGACAAAGCCGGGACGCTGGGAAACAGGCGAACTGCCGGGAATGGC
ATGCTGACCAGCATGAAAGCGCAGAAGGCAAAGTTGGCAGGAAACAGGAAACAGCGAAAA
TACGACAAAGAATGTGACGAGGAAAAAGAGGGGACAGCACGGCGGTCTCGTGAGAGAGGG
AAAGGTGTAAGATACGGAGTAAGAGAGGCTGGAAAAGCGCACAACGTACGAGACCGAGCC
CGAGGAAACTTCAGTCGAACACAAGCTTTCGCTTTTTTTTACCTTCTTTGTTTTTGGCTT
TCTTTCTTGCCGGCGGCAGAAGGGCCCACGGATGTGGAACCGAAAAGCTGGCGGACGACG
AGTACGGGTCGCTTGAGCGGCTGCCGACCAGACTTATCGAGACCCCCGACCCCGACCAGG
ACCAGGACCAGGGCCAGGACCAGGCGAGAGCGAACACGCGAGGCCGCCGCCAGCCGCAGC
ACAAACGCCACGAGGGCGACGAACGACAGGAACGACCCTAAGGAAACCCCCGGCGGAGAC
GAACTCCATCCCTCCAGACCCGCGAGAGCGAGAACGCCTCCACAAACGCTTCTCCAAAAC
CACCCCATGCCGGGGTTTCCTGGAGGATGCCGACAACGTGATCTTGTGATCGAACTGTTT
TTCTTTTTTTCTTTTTCTTTTTCTCGCCTTTTTTATGCTATTATTTTTTAATATTTTTTT
TTCACAAAACATACACTTCTCTTCCTGTCGTAGTTCGTCTTTCGCTCTTTTCCCATTTCT
CCAATCATGGCCTACGGCCTGCCTGCAGCTACCTAAAACGGTTTAACGCGGTCTTCCGTT
TTGGGAGCGCTGGCCGTGCTCACACATCCCCTGTACTCGTGCCCCTTTCTTCACAGCAAG
GATTGACATGTGGCTTATGACAGTACAGTGTCCAACGTTCCTACATCCGACGCCCTCGCC
CACTGATTACAGGCCTGTCCATGCCGAACCAGTCCATGTTGCGGATGACTTGCACTTCGC
CTTACCAAAGGACAAGCATCCCAGCTGCGAGCGGGCGATACCAGCCTCCTCCTAAGAGCG
AGGAGCTTCTTCCTCACCAACACGTCAAAACGAGGACCAGCGAGGACGAATGATCCAAAA
TGAGGGGAAAGAGCTGTCAGGGCCGTCCTTTTGTGTCTTTTTGTGCTTGGGTCGCATCGG
CAACAGCAAAAAACGCCCAAGCTCCCTTCCCTCTCCAAGAGCTTTAAAAGTGTCTTCATC
CTCCAGTCCCATGCATGGTTCCTTTGTGTGCTCGTGAAGTGGCTGTCCTTTCGCCTGCGC
CCCTCTTATTGTTCTCCTCTTTATGTTCTCCTCTTGGACTTGGCCTGGCCTTGTTCATCG
GCCCTTTTCTCGCCTTCTGGGGCCTGCTGGCCTCTGAACTTGCGTCCGCCCCAAGGCTAC
GTTCCCCGCCCGTCGTGGCTTGGCGCAGTTGCCCGCCGGCAGTCCGGTGGGTCCATACCG
AAGAACCGAATTCTGACTAAGACTCGGTGCTTCGGTATTCTATCACCGATTCACTTTTCT
CGGTATGCCCGCACCGAGCGATTAGGCTGTGGGCTGCGCTAAAGTTTCTCCAAAACAGCT
CCACGAGGCTGAAAGCTCCACTTCGTGCCTTCTTTTCCCTTTGACTCCAGTCAACCTCCA
TGGACAAATCGCCTCCGTCACGCTTCGGTCCTGCCAGAAAACTGCACCGAGGCACCAACA
GGGCCGGCCAGTGTAGCTCAGATGACAGTCTCATCAGGGGGGAAAACTGGGAAAACGTGC
AAAAACTGTGCATATCATGCCCCCTTCAATATGGAGAACGGGCAGCTCGGCCTCTCTACG
ATCGACATTGGCACACAATGGAGCAAATGGGGCCCCTCCAAAGAATGACGGGATGTGAGT
TGTGGAGAAACACGACGACCAGCATGCCCCCAGAATGGCCCAGCATGGCTCAGCTTCGGA
GCATCAAAGGAACGGGCGGGCCAATTTGGGGGAACACGGGGGTTGCTGCGTGGGAGGCAA
CAAGGAAAAAGGAAAATGGGCGCAAAATGGGCGCACAATGGGCGCACAATGGGCGCCGTG
TAATACGCCGCCTCGTTTTGGAGGCGTTTTTCGCCCTCGCCTCGCCGCACCCGCACCAGA
GTAGGCCGACGTCGCCTGTCATAGGGCCACAGTGGTGCCTTTTTGGATGGTCTTGGTGCC
GTTCGTACCTGGACTGGGCGCTTTGTTGGCGCCCGGCACGTCAGGGCGATTATCTGCGCG
TTGGACGCTTTTCCACGTCCATCCCGCCCGTTTTCGCCCTTCCCGCTCATTTCTAGCCCG
TCCAAAAGAGCCCCAAGACGGCCGTCATTTCTCCGGCCTAGTGAACCTTACACACACCCA
ACACCTCAAACCACCCCAACAGCCATACAAATTTACCCACAGTCATCTCTATCTTGTCCC
ACGCTCCGGCCAGAGATCCGCCGGGACATGCGTGTGAACCTTTTTTTGCCGTCTATTTTT
CTCTTTTTCTTTCTTTCCTTTTAATTTATTTTATTTATGAGTCCTTTTTGACTTTTTTGA
TTTATTACGCGTTTGGGACGGACCCCAAACTTTTTTTTTCCATATTTTGAAACGTTTTCC
CTTTTTCCTTTGTTTTGTTTCCTCTTTCGTCTGTCTTGACCATTGATATATTCAAACGAT
ACCCCCTACGCCCATACTAGAACGATACCACAACACAACAACACTCGACTACATCGACCT
CTAGGACTGACGACGTCCTTCCGCCCTTCTTTCGTCCTCCCTCCCTTCCTCCACCACTCC
CCCCCTCACAACATGGCGTGGCGCCTCCCGCACGTCCGGCGGCCATTGCTCGTCTCGGCC
GCCGCTGTGGGTGCCGTCGTCACCGGCGGTACGCTCGTCTACGCCACCAGCAAGAGCCGC
GGCGCACCACGCATCGCCATGCCCATCGTCCCCGTCCAGCGTGACAGCCGCGGCGCCATC
CAGCCGCCCTCTTTCCGGACCGCCAAGACCCGTGCCGAGCAGATTGCCGACCTGCGGAGT
AGCTCATCACAACCCTCGACCGACTCTTCCTCAACATCATCACCAACAGAATCCCCCGAA
TACGACCTCTTGATTATCGGCGGCGGCGCCACCGGCACCGGCATCGCTCTCGACGCCGCC
ACCCGCGGCCTCAAGGTCGCCCTCGTCGAGCGGGACGACTTTTCGGCCGGCACCAGCTCC
AAGAGCACCAAGCTTGTGCACGGCGGCGTGCGCTACCTGGAAAAGGCCGTGTGGAACCTG
GACTATGGCCAACTGCAGCTCGTCATCGAGGCCCTCGGCGAGCGCAAGACGTTCCTTGAA
ATTGCCCCCCATCTGTCCAGCCAGCTGCCCATTATGCTGCCCCTGCAGCACTGGTGGCAG
GTGCCTTACTTTTGGGCCGGCACCAAGGCCTATGATTTGCTGAGCGGCTCCCAGGGCCTG
GACAGCTCCTACTGGCTGGGCAAGACCAAGGCCGTGCAAAAGTTCCCCATGCTCAACGCC
GACCGGATGGTGGGCGGTCTGGTGTACTACGATGGGCAGCAAAACGACTCGCGCACCAAC
GTGTCGCTGGCCCTGACGGCCATGCTCTACGGCGCCACCGTCGTCAACCACGTCGAAGTG
ACCAGCCTCGAAAAGGACGCCGCCGGCCGCATCGTTGGTGCGCGCGTGCGTGATACCCTG
GACGAGAACAGCAGCAACGACGACGCCTCCTCCTCTTCCTCCTTTACCATCCGCGCCAAG
GGCGTCATCAACGCCACCGGCCCCTTTACTGACGGCATCGAGCGCATGGACAACCCCGTC
AAGCCCTCCATGATCTCGCCCTCGTCCGGCGCCCACATTGTCCTGCCCGGCAACATCTGC
CCCAACGGCATGGGTCTTCTGGATGCTGCTACGTCCGACGGCCGCGTCGTCTTTGTCCTG
CCCTGGGAGGGCCACACCCTCGCCGGCACCACCGACAACCCGTGCGCCATTGAGCGCGCC
CCTGAGGCGACTTCGGACGACGTCGACTTTATTTTGAAGGAAGTCCGCAAGCTCGTCTCG
CCCGACGCCCCGCTCTCCCACAAGGACATTCTCGCCACCTGGTCCGGCATCCGCCCCCTC
GTCAAGAACCCACACTCCAAGAACACCGAGTCGCTCGTCCGTAGCCACCTCGTGACCGTC
TCGCCCTCGGGTCTGCTGACCTGCGCCGGCGGCAAGTGGACCACCTACCGCCAGATGGCC
CAGGACGCCGTCGATGACGCCATCAGCGCCTTCCACCTGACGCCCGAGCGCGGCGTCGCC
CTCCAGGCCATTGGCGAGTCCACCACGTCGTTTACGCCCGCCGCCACCACGGGTGCCTGC
GTCACCAAGTCCATTCCCCTCATCGGCGCCCACGGCTTCTCCCCCGCCCTGCCCGCCCAG
CTCGCCGAGGTCTACCCCAGTGTTGATGCCGACGTCGTCCAGCACCTGGCCGCCAACTAC
GGTGACCGTGCCTGGTCGATTTTGGCCACCTCCGCCGCCGCCGCCTCGCCCACCCGCCTG
CTTCCCACCTTCCCCATCACCGAGGCCGAGATCCGCTACGGCGTCCGCGCCGAGTCGGCC
TGCACCGCCGTCGACGTGCTGGCCCGCCGCACCCGTCTGGCCTTTGTGGATGTCAACGCC
GCCTGGCAGGCCCTGCCGCGCGTGATTGCTATTCTGGGCGACGAGCTCAAGTGGACCGAA
GCCGTGCGCGAGCGCGAGTTTGCCCAGTCCGTCGCCTACCTCAAGAGCATGGGTCTCGAC
CAGGTGCGGGCGGCCACCACGCAGACAGTGAAGGAGCAGCAGAGCGTACGCAAGCCCGCG
GCCGCACCGGCCGTCGACTGGGACGTCGAGAAGACGGGCAACAACATTGCCGGTACATTA
TAAGGGAGGAGAAAACGAAGGAGTGTGTTATGATGATTTCCTTTTCTTCGATTTTGTCTT
GCATATTGGCTTATACTAGCATTGCTTTCTTGTATCCTTCCATCTTTATCCTTCGACCTG
TTTTATATTGATGCTATACTCTTTTTCTTTTTTTACGCTAGACGACGAAAGACGGCCATT
TTTAGAAATGACTGCACAAATTATATATGCACATATGGTTTCTTCTGCTTTTCGAGATCA
AAATTACCCAAAACGGTGTAAATGACGGAGGATGATAGTGATTGGTTGATTTAATACCCG
AAGAGGGTGATGCACACACCATATATTTGCGTACATTATGACTGGCTAGATTATCTGTTG
TGACGCCCCTTAGACAATCTCGTGCGCGGGCTCCTCCTTGCCACCAACCTTCCACGACGA
CGTCGTGTTGTCCTTGTCCACCTGCTCCGCCTCCATCTTGCCGGGCACCATGCCCTCGTT
CTCGAGCGCCGCCAGCAGCCGGCCTGTGCCGTGTGTTTCGTACTTTTTGAACTGCCAGGC
ATGGAGGCTGGCGGCAAAGAGCTCGTCGACCTCTTCGAGCGAGCGGCCGCCCAGCTCGGG
GAAGAACAAAATGCCCCAGACAAACGAGAAGAGTGCGACGGAGCCAAAGATCCAGCCGAT
CTTGACGCCCATGCCGGGCAGCAGATACGGCGTGACGAACGTGACGAGGAACGCCGCAAG
GACGTCCATGGTGGTGCCGAAGGCCTATTTTGTTAGCAATGAGTACATCAGAAAAGGTGG
GCTCGGACTCGGAACCAACCATAATCTTCTTGCGCATCTGCACACCGCCAATCTCGGAGC
CGGTGAGGAAAGCGTTGTTCCTAAGATGGTCAGTACAGAGTCAAAACAATGTGTGTGTGT
GTGTGCGTGGATGAAGGACGGGAGACTCACGTCGCCGAAATGCGGCAGGTGGCCGGAATG
ATCATAAAGCACGCCAGCATCGTGTTCGTCTGCGCCTGCGTAATCTCCACGCCGCGGGTG
CCCAGGCCGGACGCCAGGAATAGGAAAAAGGCCGTCAGGAGCGCGCCGCCGATCAGCAGC
GGCCGCCGGCCCGTGAAATCCGTCAGCAGCACGCCCAGCGCACAGCCCACGAGGCCGACC
ACCTGGCCGACAATGTTGTACGTGAACGCCTTCGCGCCCAGACCCTGCTGCACGTAAAAC
GTGGCACCGTACGACAGCACAAACTGGTTGCCGTTCATTTGCTCAAAGACAAAGACGGTC
GCGCAGATCCATGTTCGTCTCAAGTAGTTGCCCCGGAACAGGTCGACCCACCGGCCCGTG
TCGCGTAGCGTACGCGCCTCCTCGACGGCCTGCTCAAGCGCATCCGCCTCGGCCGCCGTG
GCGCCGCTGTCAATGTCTTGTTGCGGACGGATGCGGTCCAGCACGGCCTTGGCGTCGGCC
TTGCGGCCGCGCAACACCAGCCAGCGCGGCGAGTCAGGCGTGAAGGGGACCGTCAGCAGG
AGGGTTATCGCAGGAATAATCTGCACGGCCACGGGGATGAGCCAGCCCTTGGCCGCCGTC
TCGTTGGCGTACGCCCGCGACATGCCCGCGCCCCACAAGTTGCCGGCGGCCGTGACGGTC
ATGATGCCACCCGCCAGCAGACCGCGCGTGGCGGCCGGCACGATCTCGGCGTTGTAGGCG
GGCACGGCGTTCTCGACCATGCCGACAGCGGCATAGGCGATGATGCGGCCGACCGTGAAC
TGTGCCCAGTGGTGCGCGGTCAACTCAACAATGAGGCCGACGATCTGGATGCCGGCCACG
GCGTACATGGTCTTCTTGAAACCGGCGCGCTCGATGAAGGGCTCGGCGGACAGGCAGCCA
GCAATCTTGCCGATCCAGGGCAGCGAGTTGAGGAGGGACTTGCGCGTGGCGGGCAGGGTG
TAGGTGCCCTTGCTCTCGACGCCGAAGCGGCGCAGGAACGACGGCAGGGCCTGGAGGGAA
CCGAACGAGCCTGTGTCACTGCATGTGTTAGTGGGGACAAAGTGAGAGGTAGATAGCGAT
ATAGGGAAGAAGGGGGGGGGGGGGGGGAGGAGATGTCCACTTACATGCCAAACAGCAGCG
CGCCCTGCAGGAAGACGACGCAGCAGAACAGCAGGTACGGCGTGACATGTTTCCACGCCT
GGACACCCATTTTGGCGGTGGTTGTGGAGGTGGCCGTGTAGTTGGTGAACGAACACAAAA
GGCGAGAATCGAAGATGGGAACAACCAAAGACGCTGGAAAGGTCAAAAGAAGACGCTGAT
GACAGGAACGCAGAACTTGCAAACTGCTCGCCTCATACCTTCTCTTCACCTGGCCGTCGC
CTTCCCTTTTGTATGCCCGGTGGAGCGTCGCATCGCCTGCCTTGGTCGATCGTTCTGTCT
GTCGAATTTTCGGACTGGATTTTTCCTTCCCCAGGAAAAAGCCAAACGGCCGACAGCCCG
GGAGAGCACTAACAACCAAGGGTGGTCCATGCCGACGAACCGGCCTTCTAACGGCCAATG
GCCGTCGCAGCAGATGGCGCCATGTGCCTGTCTCCCCACGCACTAATACGCCCTGGGTTT
AGGCCCCGTCCTGAGCCCCGGGTCGTTGGGTCTTTCATCAGTCTTTGAAAGGGCTTGACA
GCCTCCGCGTGGTCTTGGCTTCAGGGACAACGATTCCGCTCGCCGACAGCCCGACGCGAT
TGAAAAGCATTTCTCTCTTCTTTTCCGGATCGCACGGCCGCTGACCGGACCACCGCACGC
GGACACGAGAAGCATTCCCCAATCGAGCAATTATATCCACGCCGGCCTGCGCACGCCATT
CTGGATCCTCTTTGCGCGTTTAGAGAGTTGTGTGCAGAGGTTGCAGAGACTGCATTCATT
TGTCTTTGACCTGTCTGGCAATTTCACTCGCCATATCTCGCCCTTTCTAATTCTGTCGTT
CTTGCACCCTTGTCGCAGGTTGTTTGTCATCCCCTCCTTCACACCCCACACACCATGGCT
GAACACAAAAACGTGCTGCTCGTGGTCGCCGACGACCTGGGCCTCATGCTCGGGTGTTAC
GGCCTCGACGCCATCAAGACGCCTCATCTTGACCGCCTCGCCGCCTCGGGCACGCGCTTC
ACCAACGGCTACGCCAGCACCGCCTCGTGCAGCGGGAGCCGCTCTACCATTTACACGGGG
CTGCACACACACCAAAACGGCCAGTACGGCCTGCAGCAGGGGTGGTGCCACTTCCAGACG
TTTGACCACATCGAGACGACGCCCCAGCTGTTTAACTCGCTAGGCTACCAGACGGGCATC
ATCGGCAAGGTGCATGTCGGCCCGCGCACCACCTACCCCTGGGAATGGTACGCACCGAGC
CTGACGCGCGATGTGCGCCAGAACGCCACCGAGGCCGGCAAATTTCTCGATAAAGCCGCC
GAAACGGGCCGGCCGTTCCACCTAACTGTGGGCTTCCGTGACCCGCACCGCGACGAGACA
CGCGGCGGGTTTGGCAATGACGGCGCCGATGATAACGGGCCAGACGGCGACGTACGGGGG
ATTGACGTGCCGGATTACCAAGAAGACGCGGTCGAAATTCCCCCGTTTATCAGCGACGTG
CCCGAGCTGCGCACAGAGCTGGTCGAGTACTACAAGGCCATCAGCCGGCTCGATATTGGC
GTGGGTTTGTTGTTGGACGAGCTCGAACAACGCGGGCTAGCCGACTCAACGCTCGTGGTG
TTTATCAGCGACAACGGCGCGCCGTTTCTCAACTCCAAGACAACACTGTATGACGCGGGC
GTTCGGCTGCCTCTCATCGTGCGGCGGCCAGGCTCCAATGAGAAGAAAGGCGTCGTCAAC
CCCAACATGGTCTCGTGGATCGACATTCTGCCGACGTGCCTCGACTGGGCTGGCGGTGCC
GCTGCCCAGTCCATTGAGACACCCCATACCGGTCAGGCCCCCAAACGCGTCGGCAGGTCC
TTTCTGCCCGTCCTCGACGCCGACACTGTGCTGCCCGCCGACCAGTGGCAGCCGCACGTC
TTTGGCTCGCACACCTTCCACGAGGTGCAAAACTACTGGCCCACGCGCTTTTTGCGCGAC
CAACAGTACAAGTACCACCGCAACATTGCCTGGCGCCTGGACTTTCCGTTTGCAACGGAC
CTGTACGTCTCGCTGAGCTGGGAGGGTCTCCGTAATTCGGTGAAGCCGCAAACAGAAACG
CCCGACGACGGCGGCGACACCCCCGAGGTCATGATCGGCCGCCGCCGCCTGCAGAGCTAC
GTCTTCCGCGGGCCTGAAGAACTGTTTGATTTAAAGGCGGACCCCGAGGAGATTAACAAT
CTGGCCGCCGACCCGGCTTACGAGTCCGTCTTGAAGAAAATGAGGGCCCAGCTCGAGGAC
TGGCAGTACCAGACCGACGATGTGTGGCTGTTCCGCGACGGTGTCAGCGCCATCACGACC
GCACGCGCCCAGACCACGGGCGGTCTGCGCCTACCAGACCGATTCGATTTTGATCCACGG
CGGCCGGGCAACGCCGTGGGGCCGCACTGGGCGCCAGCGAGTGTCAAAGCGCCGAGTGCC
GGGACGACGGAGTTTGCATAGGGAAGGGAAGAGAGGCCGTGAACTGTACATAGAAATCAA
ATAAATGAAAGGGATCTGATGACTGTCCATTGAAAATGCGTCTCGTAGAGTCAAATGCGC
CCAGGAATCCAAGCCAATATATACCCGTTCCCCGCTCTGTCGAGTCATTTCAGGCCACCC
ATCGTCCCGTGTCGACTCCGCCTTTTTGTGTGCAAGGAACGCCTTTTAAGAGCCTGAAAC
AACATTTATAAAGCCACACAACCATATGCCGTGGCCTATGAGGCGCCCCCCAGGAACAAG
CTTAATCTCAGCTATTTCTACTCTACACCGGGTATTACGTGTAAGTCCCGGCAGGCGGGC
CGTTGTATGAAAGATCAGTGCAGACGAACAAAAAACTGTGCCGGCCAAGGACAATACATT
CCATTGCCTAAATAAACAAGGGAGATCGGATGATTCAAATGAGCAAGAAGGCGAAAGTAA
AGAAAAAAAATCAAAAGAGGCGGTTATACAGAGAGTAGAGGGGAGAAAGGTCTGTTGATT
GAACCAAAATTATAATAACCTTGTATACTCCGCGGCCCCTACATTTCTAACCACTAATCT
TTAGAAGAGGTCTTTCGCTTCAATCCTCACGCCTTTTATTTATTCAAACCCCGACCGCTA
TAATGACCATCTCACTTCACGTCACGCTGATCGGCCTGCTGGCCACGCTGGCTGCCGGTG
CTGCCACGGGTCCCCTGGCTGGAGAGGAGCATCCCTCGCTGCCGACGTGGAAGTGCACGA
CCTCCGGCGGCTGCGTCCAGCAAAACACCAGCATCGTGCTTGACCGCGACTCCAAGCTCG
CCAATGGTGCCGCGGGGTCGCGTTCAGCTGCCGACTACGCCGCTATGGGCGTGTCCACGT
CGGGCAATGCGCTGACGCTCTACCACTACGTCAAGTCCCAGCCGGCCTCGCCCCGTGTGT
ATTTGTTGGACAGTAACACCAACAAGTATGTTCTCATGACCCTGCAGGACAACCAGGAGC
TGTCGGTTGATGTCGACCTGTCGGCACTGCCGTGCGGCGAGAACGGCGCCTTTTACCTGT
CGGAAATGGCGGCCGAGGGCGGTGGCGGTGCTGGTGCCGCCGGTGGCTACGGCTACTGTG
ACGCCCAGTGCCAGGGCTCGTGCTGCAACGAAATGGACATTCTCGAGGCCAATGCCCAGG
CCACGGCCATGACGCCACACCCGTGCAAGGGCAGCAACTGCGACAAGAGCGGCTGCGGGT
ACAATCCCTACGCCAGTGGGCAGCGCAACTTTTGGGGCCCCGGCAAGACGGTGGACACGA
GCAAGGTGTTTACCGTGGTGACGCAGTTTGCGGCGTCGGGTGGGCGTCTCAGCCAAATCA
CGCGCAAGTACATTCAGAACGGGCGCCAGATCGGCGGCGGCGGCACCATCTCCAACTGCG
GCGCTGAGGGCGGCTCGGGCGGTCTGCCAGGCATGGGCCAAGCCTTGGGGAGAGGCAGTA
CGTACAAAGCACCCCGTTTTTTTTTTTTTTTTTTTTTTTTAAATTACACCTACTTACCCA
CACAGTGGTTCTTGCCATGAGCATCTGGAACGACGCGGCGCAGCAGATGTCCTGGCTCGA
CGCCGGCAGCAACGGTCCGTGCGCCAGTGGCCAGGGCAGCCCGTCCAACATCCTGTCGCA
GCACCCGGACACGCACGTCGTCTTCTCCAACATCCGCTGGGGCGACATTGGGTCGACAAC
CAAGAGCTAGGAAGTGCAAGAGGGAATTTCGAGCAGTATGTGCTAGAAATATGTGGGGTC
ACGTGGCATGAGAAAGCGTGGACTGCTTTTCTTAGCAGGCTGGGCTGAATATTATTACCA
ACTACCACACCACATCTGGCGATCTGCAGTGTAAGACCACAGCCTCGTGCCGTGTGCTTT
ATTCATACACCAACAGCATTGGAGCAATTAAATCAGCAAAATATTTCTCATGACTTGTTG
GACACATTTTCCTCTTCTTTTAAACGTGTTTTTCCGCCCTTTCCTTTCTTCTCCCACCCT
CGTAAGGCCGCTCCTGCATTCTCTCAATTTTGTTGTGTAACGGGCCGTCCCTTTTTCGTC
CGCAGTTCGAGCAACTTTGTTTTTATTCCAGGCCGAGCTACTGCCTTTCTCTACTTCATC
TTTTTTTCTTTTACTTTTCTTCTTTTCCTTGTTCTCCCTTATTTTCTTTTTCTTTATCCT
CTCGCAAAACGCCGCACGTCCTCCACGATGGCCGTCCCCATCCTCCCCACATTTCCAGTC
GACGTCCTAGTGTCGCTCGCCTACGCCCTCTGGCGGTTTCTTGGCTGGGTGCTGCGACTC
CTCGCCGTCATATGTGCTCTCCTTTCTTTTCGCTCTCCCCGTCCGTCACCGCCGCAGAGC
CCCGACTGCCACCTCCTTCGCCTACCGGCCGAGCTCCTCGCCTTTATCACCGATGACCTA
CCGCCGACCAGCTGCGTGCTGCTCGCTCATACCTGCCGCGATCTTTATGACACAATGTAC
GCTGAAGCACGGCTACAGCGCGCCTTGGCCGCCGTCGCACAGCTGCCACGGACCCACCGA
CTGGCCTTCTTGGCCACCGTCGTGCGTGACGATCGGGACCGCTGGCTCTGCGACGCGTGC
GGCGCCCTGCACTCCGTCCTTCTGCGCGACACGGCCACATGCGGCATGGACGGCCAAGAG
CTGCCGATGCCGCTCCGGTTTTACGGCAAGCGCCATAGACGCCGGCTCTGGAAGGCGCGG
CCCACAAACCGGCTGGACTGGTCGCCGTGGCCCCATGTTGTACGCCACCGGCATGTGCAG
CTCGTTCTCAAGTACACACGGATGCAGCAACAGCAGCAAGCCAACACGGGCCTGGCCTTG
ACATTTTACCACCGTCACTACCTGCAACGGCTGTTGACCCCCTTTTCACACCGTGTCACC
TTTGGGTTCGTCGACGAATGCCGCCAGCCCGTCCGCTTCCCTTGCTCCTTCTTCCCAAAA
GTCGTAGCCCTAGCCGCCGCCAATACGTCTACCGATAACGAGGCCGCCGCCAATGAAGCC
ACCGCCAACAGCAACGGCAACGGCAGCACTCGCCTGCATTATTTTCTCCTGTGCGTCTAC
GAAACGACGGTTCCCGGCCGCTTTTACAGCAACCCCAAGCCCGCCACACGGACGACCTAC
CAGCAGCCCATCTGCCCCCATCTCAGCCTCGATTACGAGGACATTTGTGCAGGTGGCGCG
CCCAAGGTGGCAGGCAGTGCCGTAGCTTTGGCCGAACCGCCGAGACGTATGAATACAAAG
GCAAATTTTTGGCCCAAGACACAGTGGCGCACGGTCGATGTCGACGCTGTCTACACAAAA
AGCACAAAAAACACAACGGGCAGAAAGATAAAAAAGACCAGCCAGGAGCGCACCACGAGT
TGCTACCGCTGTGCCACTGATGTCGTCCTCCGCGACGGCCGCACGTTTGTGTACAAGGAC
CTTGGGCCGGAGCTCTCAGCATTCGATTGGGCCTGGCAAAGCCAACTTCGCAGCGAATCG
CCGTTTAGGCTACATGTTGACCAGCATCCGCTTTGGAAAGACAACAGTATAGAGATGCGA
CCATCAATATGGCATAAACCAGGGGGCATCGAGTCACTGTACAAGGGCGAAGAGAAAAGC
CTGCCGAAAGAATAATAGAATTACTGCCCAATAATACAAAGCGAACATTCTCATTGAAAA
TTTTCTTCTTTGTAGGTACATGCGCCTGTGCCGTACCTGCGACGGAATAAACCTCTCTCT
CTATCAACTATCAAACGTGGCAAAAATAAGGCTCTGAGGCTGTGCCGGCCGACGATGGCA
CAGATAGTGTACACACGGTGCACAGGGAGCACAGGGAGCACATCCACAAAGCAAGTTAAA
GTAGGGACGGCACCGGTATACCTCCAAAGAAATAAATTCTCACGAGGATTTTCGGGTTGT
GATATCGTGTCCCTATCCCAGTATTAGTCATACAACGTTGACAGAGTGGGGGAATGAGAA
CGAGAATGCAACGTCTCTAAATCCTCATCCCGCCTCTCTCTCTTCTCATCATTTCCTTTC
CTTGTCGCCTTTCGTCGGTCCTTTGTCGCTACGTCTCACTTGTCTCCTTTCAGACACGTA
TGAACGACACAAACGAGACTGAACATGAAGTTGACTCGACTTGCCGGCGATATCTCACTT
CCGTCATTTTCTTTGCTGCTTCTGGTTCTGCTGGGATGGGGCCCGGCGCCGGCGTCAGGC
CACGCAGCAGTCGGACTGGATGGACAATACCCGATCGTAAAGCCTCCCGAGTAAGGATCA
TCCTCAGCATCGTTTATTCTTTCGATTTAGGTGCTTATCGGATCATTAACCTGGTAATGT
TTGCCCAGAACGCGATATCGACCTCCCGACACGCGCATGAAATGCCAACTTCGCAAACCT
ACGGGCTATCCTATTGGCCTCTACCTGGGCCCTACACAACTGTTCGTTTAAATATTATGC
AGATAATCTCAAAGAATTTGAGATCACCGCAGAATCTGGTAAACTGACAACCAAGGACCT
CGTCGCATTACAATGCGGACGATCAGGGCATCACTACCTTGGCCTCGGTACGGGCCAGCC
CGGCATGGCGGAATTTCACGGTGGACTTGGTCCGGGACCGCGGACGCTGGGGAGGGGACT
GTGAATATAATTCGACCTGTTACAACACCACCGTGACGCTGTTCACCGCTGCCATGACCG
CAATCCTGGATGCATCCGAGGCCGCCCTCGGCCACACCCCCATCATTGGCTACATTGTTC
TGCCGCAGAACACATCAGCTTTCATGGGACTTTTTGACACGGTGCTGCACCACGACTTTC
CATGTTACCAGTGGGCGCGCCGCGGCGACTATATCGAGTACGACATTGTCTGGCAAACCA
AGGCTGCGCAGTATGCCTACCAGATCCCCTGGGAGCGTTTGCACGAGCATTCCCCCGCCG
AGTGCACAAAACATGTCGACAACGACGATGCCAAAGAGGAAGACGCCTTTTTCCTGCTGG
CTATCTTTGAGCCCGACTTTTTCCAGCTCGCCGGTGGCTGTGTCCTGGATGTCTGCACCA
CGAGCGATTTAGTGTCGCGTGCGTGGCCAGAACTCGGCGAGGATGCACTTTGGCCGGCCA
CTCTGAAAAACGTGACGTCCGACAACCGAGCGTCGCCCAGCTGGCACTTTGGCCTGGTGG
TGCGGCATCTCGCCGACGCTGTCGCGGCCTACATGGAGCACACAGATCCTGATCGCCGTG
GCAAATTTCGTGGTGTCGTCGTCGCCGGTGCTGCATCAGAGCAGGCCATGACGGCTTTGC
GGGTTGCGCTGCACGACGCCCTGCCGTACGCTAACGATACACAGTTCTACGACACTGTCG
ACCCTGCGTCTATTTTCAGTTTGGGCGCCGCCGTCCTCGGCCGCAACAAGCATCTGGCGG
ACGAACAAATGGACTGTGATTGCATGGTGGACGAGGACCTGCGCCGACCGCTGGGCTATC
CATTGGATGATGAGTTTCCGTGCAATCGAGTTATAGCTCATCTGGACAGTATGTATTAGA
CTGTTGGAGGGAATACACCAAAGTAGATAATATGAATTCAATGATTTGATATTAAGAAGT
CCATCCGCGCGCATCCAAATTCCTTTCCCTTTGATCATCTATATCTACAGCTACACCATA
TACCAGCCACGTATTCTGCTGTCCTCGACGCCAGATTCGTACCCGTTGGGTCATTCGGCT
TGCTTGCTTGCAGAATCGGAGAGTTTAACGCCCCGACCGAAGCGATAATCGAACTTGCCC
CCTGTGTCGTCTCGTTTGCTCGGCTGAGGAGCGAGCACATCTTGCTCGGAGTGTTGTAGC
TGAGAGTGTTTCATGTCCAAAGTGGTAATATTCTCGATCGATCTTTGGAAGGTTTCGTCG
CTCATCTGCCCACCGATGTTGCGAGACCGACCGCTGAGATTGATTCGCCTGGCGGTCACG
AGATCTCCGACGGTCGAGATGGCGAAGTTGTAGGCATTATCCGCCAGTGTGATATCCTCA
AAGATATTGTGTCGCTCGATGACTGTGGTATCATCGGCACTAGAGACGATGTCTATGCAC
TGGTGGATGCTGTCCTTCGTCTCCCGTAGTCGTTTGAGCTCTGTCAACGTGTCACTGGAC
ATAGGAGCTGCAGCCGCCGCAGACACCATAGCCTCCATCTGCTCGTTGATCTTGCTCTCA
TGACTGCGTAGCTGGGACACGAGGGTAGATATGGAGCCTTTCGTAGCGTCCAACCCTGAC
TTGATAAATTTGTGTGCGGAAGGCTTGTCGGAAAGTTGGGACGGCTCGTCGGGCACTGCT
TCCAGGATCTGGATCTGTGCGGAGAGCTGGGCAGCCATCCTGAGTCCCTGCTGTGTGTAT
TTCTTCTCATCTATCATCGCCTGCCATTCGCGACTGGTCTCGTGAGAGCTCTGGGCACTC
TGAAGAGACAAGTCTTGGATTGTTTTCTCCAGCTTTTGCAGGCGCTCTCCTAGGTCTGCG
GTTGCATCTGAAATCAAGTCCTTATAATCCTCGAGTACTCGAGGAGTTATAGCGGCCACC
CGACTATAAGAGAGATACTTAGTTACAATGAAGAAGAGAGCAAAGTAGATCCAACGGAAG
GGATACATACATATTCACACTAGCAAGGGCTATGCTTATTGTGGACTTATAACCAGCTAG
CATGTCCCTGAAGTCGGTGATGTCGCCTTGCAGATACTTCTGGGTGATCCAGTCACGGGT
GCTCGCCTGCGAGTCTGTGGAGTGCTTTGTACAGCGAGCAATAAGCTCCCCATACTCGTG
GCAGGCATTCCCGCAACGGTGTAGCGGACCTTTTAGAGCGTCGAAGTTTATATCTGCATG
GTTGGTGATGGTCTCGAGCAGCGTCTGCAATACGCTCGATAAATCACCGACTTCGTCTTT
TAGCGCACGCGCCTTTTTGTCTCTGCTTTTGAAATCGCGGACTGTGCTGTAGAGGTTAAC
ACTGGCCGAAAGGGCAAACGTCACTAATGCAACGACGCCAGATGTTATGCTGAGAGGGTC
TGCCATTCTTTGAAAGGCAAAATCCTGCGTTGGTTTTAGGAAGAGCAAAATGTTCAAAGT
TTGATGTTAGGACAACTGGGTTATTGGGCGCGGAATAACGTTATTCTTTTACCCCTCAAT
TTCTATTTTGAGGGGCGGCGCTCGAATCCAATCCTAAGCGCGTGTTTGGCTAGACGAGGG
CGCCTGCAAATGATAACAGCGACACCATTAGAAAGATCCGCGGGCCCTTTCCAGTAATTA
GCTATTTGGTCATCGCCCCAGCGATGACAGTTAAGGATGATTACGGTACGATCGAGGGTG
CTAAGGAATCTGCTTAATAAGGTAGACAGGAACGATAATAAAGTTATTAAAATGAGATAG
GGATGTCCTGTCCGGTGCCTCTTCTAATCTAACACACAGACACGCCAAATGGAAGGCGAA
GCGTGTTGGGAGGAAAGAATCATAGTAAACGACACATGTATTAATAAGAGGAAATGGACC
AAAATGGTATAGGCATACTAGGATAATACGGGGGGGCTTGCAAACAGTAGAAAACTAGAA
ACTGAGGAATACTACGATTACCATTTCAACATTGATTGTCCCTCGACCTGAAACTCAGTA
CAATGCGAAAAAGCTTCCCAGAGCGAGAGCGAGGCAGCACACGGTGGTAACACCCAATTT
GTTCTCGTGGGCTCGAATGGCTACACTTTTCGTAGCGGTGGTTGTTGCCGCAGCGCCGGT
TGCTGTCGCGGTGGCTGCGGTATCGGATGCTTGGTGAATCAATGTGAACATATCGTTGAT
TAGCACTCCGACGAACGAAGTTGCATCCGAAGGCGAAAGCGTGGTTCTGTCGGTGATAAT
TGGATATGATCCAGTTGCCGTGACTGTAATCAGATCACCAGTAACCGTCTCACCAGCGAT
TGTGTATGTACCCAATACGGCGCTCTCAATGGGGTCAGTGTACACTCTCAGACAGCCAGT
GCTTGGAGTGTAGACAGAGCTCGGCAATGTCGAATAGCAGGCGGCGTTGAGGGGTGTGAA
AGAGCTAAGGAGGGCTACGTTAGCTGACAGACCACACAAGGATGACAAAAAGCATATTCA
GTGGCATGGCGTGAGGATCGAACCTAGGACAACACAGGACGGCAGTCTCGCCGGGTTCTA
GGGCCGCTATAATGGCATCTTGCTGAGGCAAGAAGAACTCCTCTCCAGTGCCGGTGGGCA
AGGCGGTAGACATATTGAAAGCCCCCGAGATGCTCGTGGATGTCGGATTCGGCCTCGCAG
CTGCGCCAACGGTCTCCCAGCCGGCGGGGCAGATAAGCCCCGGCGAGTGGTACACGATGA
CATTGCCGGCCTTGGGATTGTTTCCTTCGCCGGCGGTATAGATTGACTGGATGACGGAGC
CTGTCGGATTGCAGTCCGCTGGCGGTACAAAGGGGCACGTCACAAACCATTCGATCTCGG
TCGGGTTTGAGGCCGCGCCAAGAGCGATGTAATTTGTGGTACATGACGCTGGTGCGCTGA
ATGTTGTTGTCAGGGGGCCTATATTGTATAGGCTGTAGCCAGAGAGGGAAGTGACAGTGG
GCATGATTGCGTGATCAACGTGTGTGCTTTTGAAGAAAGTTTGGATGAGGTGGATCATAA
ACAAAAAGTGCTAATTGACTTGGCAAACATTCCAAAAGCGCACTTAAGTAGGGGGCATTA
TGCTTAATATCATCAGATGCGGGGTATGATGTCTGGTCAGGACAATCATGGGCAGTGGTT
GCCTGTGGTTTTTTACGGTGGCTATGCCAAAGATGAGAGACGGGAGCAACGAAAAAGCTG
CTGAAGGGCAGAATCACTGAAAGAGCAAAACACCAAGGAGGAACGGTCCCGCAGAGATTT
TGCCCGGGCAGAGAACGTAGCCTGGGGACGGACGCAAGTTCCAGAGGCCAGCAGGCCCCA
GAAGGCGAGAAAAGGGCCAGAATGAACAGAAAGGGCGAGAGTAACAGAAAGAGACGGGGG
GAGAGGGGGAGGGAGAGGGCCGTGTCCAAAACTCGAGGAAGCCGATATGCTGCTGCCTGC
GAACGGGAATATCTGCCCGTCGGCCGTGACGTTCCCCTTTGGGCAAACCGTGCGAATGCT
GGACGTGAAGTTCCCGCCGGGTTTGACGGTCACGATTCTATGGCCTGCCGTGCTGTTGTA
TTTTTACAAGGTCGCAATCGCAAGCGAAAGAGACTGAACACAGCTGACGTCGTAGAAGGA
TTGCTTAGGCGACTGTCGGGAGGTTGCGGGATGAAGAGCCTCGAGGCAGAAAAGCAACCA
ACTGGTGGTCCATTGGCCAAACGCACAGCCAATAATTATCGTAGAGAAAAGCGGCAAGCC
CCAGCCAGGCCTGGTCTGGCCTAGCTAAGGCCCTGGCTAAATCAAAACTACCCAATCGGC
CAGGGCGAACACCCACCGAAACAAGGGATCCATTTTGACGGTAACAAAAGAAAACGCTCG
TCTCCGCGCGGAGAAGTAACAAGAACAGCGCTGCCCGAGTTCCTTCCTCCCAAATCGGAA
GTGTAAAAAAGTGTCATGTGTGTGTTCGCGGTAACAAAACGGCTGAGCGCCCAAGTGGCA
TGACTTTTGCTTGATGTGGGCTAAGTGGACTGAACAGAAGGAGTTTGTTGGCGTGGACTG
GACTTTGGGCGATTGTTATATATGTCCCTGGTGTTTCCTATCGATATTGTCGGCCCGGCC
CTACAAGCAGTGGCGCCAGTCGTCCCAGTTCGCCCCAGTCCTCTCCACATTACATAACGG
GGACGCCTTTGTGCTCGCTCCCAGGACACTTCCCACCAAAACCTTCCCCAAGCGGCGCCT
CCCAGCCTCGTTTTTTTTTCTTCCATCTGCATCGCCCGTCTTTCCTTTCCATCGTTTCTT
GCACAGTTATGGCTTCCACAGAGAAAACTGTGGGCGACGGCGACAGCGTCACGCTCGTCG
ACCAACAGCAGCCAGCCAACTTCACGGTCAACATCAGCGACCCACCGTCCAAGTGGGACC
GCGTTGTCAAATGCAGCAAGGGCCACCTGTACACGACGCTGTGGGTGCCCCGGGTCTCGC
TCAAGGCCATGCGCTTCGGCCAAGAGCGCCTGCAGTACTGCCCCGTGGGCCGCCATTGGA
CCCGGGTCACGCGCGTCGACGAGACGCAGCTGAGCGCAGCCGAGCTTCAGGCGGCCGTGG
CGTGCCACGATAAGAACATCATATAAAGAGTTCCGGGATGCGCAGGCGTCGAGGCGGTAG
TGGTCGGTGGTCGGCGATCGGCGGTTGAGCTGCCTAAGGAGAAGTATGCAAGATCAAAAC
ATGCAGGCAGCAGGAAAGAGAGAGACAAGCAAATCCAGCACGTAATAACACAAGGCTAAA
TAAAACCAAATAAAGGGGATTTCATCTTGCAGACAAAATATCAATAAAGTGACAGAAAAA
GGGTGGGTATATCAAAAGCTCGAATACATAAAAACCATGACGTTCATCTCAAATCCAAGG
AAAACTAGCAAGAAAGTAACATAAAAAAAAAAAAAGAAGGAAAATGCCCCAGGTGCATTG
ACGACCTGCCCCCGTCCCTGAGCTGGCATATGTCGGTCATGCCAAAGGTGGCAAGCACGA
CAGCCAGGAGCGCCAGCGCGGACGACGGGACGTCAAAGCCTCTGGAGCAGGGCTGCGGCT
GGCTCCACAAGGCTACCCTCAATGCCGATCTCCACAGTGGCAGTTTAGCGGGGTTGCTCC
ATTTCAGGCCAGGCGAGTCAAGTGCCATTCGATTCCTCCTCGTATCTCTTGGACTTTGGT
GTTAGGGCCTGGCCTTGTTCCAACATTTCTTTTCTGCGAAAGTGCGGAGCAGGACGTCGG
GGTCGGTGCTGGACGGCGCTTTTGGAAGAGTCGGTTTGTGCAAGAGGTCTACCGACGTCG
TTATGCGTCTATGCTCGTAAAGGGAACATACTCGGAGGCGCTGCTGTCTCGGCCGGGCCG
TCGGTGTTAGTATTAGCCAGGCTGAAGGCGACGAACAACGTAAGCTGGGAGCTGGCAGTG
TAGTACAGTAGGTCCATTCGCCGGGTGTGAGGTGGACATGCGCATCCGGCTGGTGCAAGA
AATCGCCCAAGGACAGCTGTAGGAAGCTCGGCGACTCGGGCAGAAACGCCTTGTCGTGTG
CGGCCGCCTCACTCGGCCTGGCGGGCTTATACTCCTTAGTAGGCTTCAAGTTAATGAGGT
TGAGGTAGCGCTCGGCGAGCAGGCTGTCCGCCACACGTCTTGACCGTGCCGGGGTTGTCT
CACATGCGGCCTTATGTTGCTGGTTGGTTTTAAAGACGTGTGCTGACTTTGCGGCGCTTT
TGATCATTGCCTGGATTGTTGTTCAGCACGAAAACCCGGACTGGAAAGGTAGAAGAGTGG
GCAAGAAAAGGGAAGAAGACCGGCAGGACTACGTTATGCTCTCTAATAATGGGGACCAAG
AACAATCAAGCGTACATACTTCGATCTTCGTCTTCAGATCATGCCCGCGAAGAGATCTAT
CCGAACCCATCATCGACCTTGTACAAACGCCCACAACGCGATGGCACGAAAACGAGGAGC
CTCTTTCGAACGGACAGTTACCTACAGAATCGAAAATAATTTGCAGGTTAACGTAAACGC
ATTTCTCCTTGCCCGTCACATCTGCTGTATCGTCACTGCTGTTTCAATGTACCGTGATGC
CGTACGTGGTGGCCTCTCGCATTCTGGAATCACATCATGCATGCAACAATGAAAAGGCTA
GCAATGATTGAAAATTCTATTTTAATCTCGGCACCATTTCAAAAGCGGCATCCAATATTT
TTCATGCCCCCGTCCCAAGATTCCATCAAGTCTCGACACTGCTTTGGCCTAGGTTCGATG
CTCGATATAATATTTACTGTCTCGCCATGAATGATCTACAGTGCGCAGCACAGTTGAGGC
ACGGCCTAGCGCTGAAACGCAAGGCTGCCTAGGTCCACTCATCCTTTGGTTGTTGACCGC
TTTCTCTCAATGCCTCGTAAACAAACACAAGAACACAAATCGACGCACTTGACGGACACA
GCATTGTCTTGATCAATATGGTGCAGCGCAAAATCGACTATTATTTTCGGCGACCGCCAC
GGCCCCGGCAAGAGGCGCTGGCGCAATGCGCATCATCCGCCTCCTTTTTACACCTCCCAT
ACAACATACGACAACGCATCTACGTGCTCGCGGGTCTCGTCCGCTTTTGTCCAATCAACA
TGAACCAAGAGGGACCGCGTGCCGAAGCTTTGCGGACAGGCACAAAACAAATCACGGGTT
TCGCGTGCTTCTATATTGGCAGGCGGTTCCTGGGCCCCGACTTTGGAATCGACGACGTGC
CGGGCTGCGAGTGTCCCGCGTTGCCAGTTTCTCTTCTCTACGTCTCGCCCGCCATCTCGG
ACGAGGTGTCCCACATTCTGTACTCGGAGAATGCCTTTACCATCAGCCGGAGCGACCTGT
GGGGCCTTGCACCCCTGCGAAACATGAACAAACGGGCCGTGGGGTCGCTCCGCCGCCTGA
CGATACGGCTGAACAACGGCCAGTGCGTCTTTGATTTCAAATTTCTGGTACCCCCCGACA
TGCCTCCCTGCCACCCGCTCTGCAAGAGCCATGGGCTACACGACACGCCATTGAGCAACC
AGACGCGGCAAGGGAACGCCGTCATACGCGAGTGGCAAGACCTGTGCAGCACGTGGGGCG
TGCATCTGCAGCCAGGCCAGCTGCGTCTCGATTTTGTATGCGACACCAAGGACCGATCGA
CCGCGCAGCAGGTGGCCGGTACTCTCACTACGCTCCCCCGCCTACAAGCTTGCTCGATTC
GCCTCGGTCTCCAGCCGGACTGGGAGCTCCGCATGCTCTCTCGGACCACCGCCCTCCGCC
TCTTGGAGACACCGCCGAGATGCGAGGCTGATGGCCACAAGGCACGCTCGTACTCATACT
ACTTGCCCACGGAGATTATCACGCGAATCCTGGAGTACTCCGACCTCGTTGCGCCCTACG
ACCTCGAGTGGCGGCCCGACGGCGGCTTTGCGCCGTACGATTGCTGCAAATTGTGTACGG
CGACGCTCGACTGCTGCTCGTGCTCCAAGTACCACGCCGCGCATTCCACCACCTGCACGT
GCTGGACGCCGCCAAAGGCCCTCTTTCTTGTCAGCCGCCAGGTGCATGACGTGGCCATAG
CCATCTTTTATGGCCGCAACCGGTTTGTCCTCCTACCCCAGGGCGCACGCATGGACAAGT
ACGGTTTTGGTCACTCCTCCTCCCCTAGGTCTCCACTGCAAGCCCCGCTGGCCCAGTTTC
TAGCCCGCATCTCACGGCGTGCAGGCACGCTCATCCGTTTCCTGGGGCTCGTGATTTCGG
CCACGACCCCGGGCTTCCCTCGGCCCGGTAGCGACGGAAATGGGCAACGGGCGTGGATGC
TCGCAAAGAATCTCGTCTCCAAGCGCCTTGACATACACCAGCTGCAGCTCTCGGTATATG
TGGAGTCTGTTTTCTATGTGCATCCGGAAGACCCTTCACCGGGCTGGGACCAGTACGACA
CTGCCTATCGCCGGGTGCTCGGGGATCTGTCCATGCTGCGTGGTCTACGCGATCTCTTTC
TGTACCTCCAATGGCCACACCCTTACCGGATCACGCAAATGGACTCGGTCGCAGTGACGA
TAGAGAAGGAGGTGATGGGTGCCAGCTACAGCTCCACCGACAGAGGGAAATGGTCAGACC
CGTTACGACTGTGGTACCACGGGCGCAGCAGGGAGGGCACGATACACCATCCGGATGGAA
CGCGCGTTTGGCCGTTTCACGATGACGACCCAACCCTCAGTCCTCGTCTACCGCTGCCGT
ATGAGTACGCCTAGCTTGGCCATTCATATTCGTGCAATGCGGCACAACCATAGGAGCCTT
ATCCGTCGGCACGGCACGTCGGTGCAGAAGCTATTAATATGCTTAGATACGGCTGCACCC
GTAGCAGCTGCATCGGTTAAATAGAACCACCTCGTATAGGAGATTGAAGAGTCTGCTCAG
CATGTAGGCTTCACTGTGGCGCTTGCGAAACACTGCTTTCGATAATATGTCGTGATGGAA
AACACAAGCTATAAAACGGCGGCCTTGGCACTGGCTTTGTTAGATACTCACCTCTATAGA
CAGTACCATCTACAAACGGCGGGACTCCTCGATCCATCCCCACGTTCGTACAGCGAGCAC
GTTCTTGTACACTTTTTTATTGGGCCACCATGCAGCTCTCATCGATCCTCCTTCTGCTAG
GGCTGTCCAGCATTGTCGCGGGACGGACTCTCCCCAACACCGCACGCAATGAAGAGCCCG
ACGCACTCGTTTCGCGCACCGCACCCGCCACCGTCAAAGTCCAGGTATGGACGGGTCTCG
GCGATGGCACGGTCACCGACCCAACCTACTACGCCGACCTCAGTGTGGCTTTTTCCAAGC
CCGAACCGGAAGACATTATCGTCTATGCGGAGCGAGGCTACGAGAATATGATGACCGCGC
TCAAGCTGGACAACCAGGGCAACACCCTCGCCGATCCCAAGAAGCGTGGTGCCAAGGACG
ACTACCTCATGGCGGCCCTCTATGTGCCCGGAGTGGGAGTCTTTCTTTGCTCCATCCCCC
AGCCGGCGGCCAAAAAGTACATCACCGCCAATGCCCTGGTCGACGCCCCGGCCCTGTGGG
GCGAAATCAAGGGCCGGACACCGTCGGGATCTGCCCACGCCGAGGACGGCTCGGCGTTTC
GTTATGAGAAATCGCTGAAGAAAAAGCTCGCGGCGGGTGCCAAGTATCCGGCCGGCAGCA
TCATCCGCGTCTGGGGCTCCTTCAAGGGCGGCAAGGCGAAGCAGCAGAGCCTGTGTTCCA
CCGGTACCAGCAAGATCGACCCGGCCTGCGACCCGGTGTTTGTCAATCTCGGTGTTGGGC
ACTGAGGAGTTTGCGCCCGTCGTGTGTTTCAAACGGACGGGAAGCTTGATTAACAGCAAA
TTTTCATATTTTCGACAGGGATACACGCTTTCTCATAATATAGTACGGAGTAAGATATGG
GTGGCTGAGGATGCTTTGCGTGACGGTCGATCGTGTCACTTACACGGCAGAGGCTCCCAA
ACCGCTTTTGGAAAGAGGAGTGACAAGAGTGGAAAAGAGTCACATGACCCAATTAATACG
TCACTCTGGGCTGGCAACGATCAGTTTCGAACGGCTCTTGCGGCAGATATTGCCCAAAAG
GCCCTGTGGTTTTTATTGATAGAAATAGGTAGATATTTTCCTGTGGCTAGATAAATAAAG
AATATGTCTGATTGTGCTGCAATTTGGGTGAGCATCAAAAGTAACGATCAGCTTGCTGCA
CCATACTCCGTACACCTCGGAGGACTTCGCGGGATAAAGGTGTGGTCTGGAAGTCGGCGG
GCGTCTGATTGGTGGATGGCTCAGCTTCACCGGCACCAAGTGGAGGCCTGCCGTTCACCA
TTCTCGTGCACCTGTGGTCACTTTTTGGTGTCATTTGGCGCGTTCGTCGATTCCTTCCTT
TTTATCTTTGTGCACCTCACAATTACAGAAACCCCCTTCAGCAAAAATGGCTTCACCAAG
CACAGCGGCCAAGCGGCTGCTGCCCGTTCTGCGCGCCCGCACCCCGCGGCCCTCCACCCC
TGCTATCGCCCGCACTCAGCTCGCCCAATCCCCATCGCCATCATCATCACGGTGTCGCCG
GTGCTTCACGACGTCGCTGCCGCAGCGCACAGATGGCGTGTTCCGGGGCCTGACGGACAC
GCGGCTGCCCATGCCGTGGATCGAGGCGCTCCGGCTGCAGCAGGAAGGCCAAAAGGTCGA
GTCCTCCGAGACGAGCAATCACGAGCGCGACCTGACACCCAAGAAGATGAGCGACAGCTA
CCACCGCGTGGTGTTGCCGCTCGGCCGCGACCCGTGGCTGTCCGACACCTACATCAACTC
GTCGGGTCACATCCGCCTCGGCACCGTTTTCATGGACCTCGACGCTCTTTCGGGCATCGT
CGTCTACAAGCACACCGGCCGCGGCGTCACCACGGTCACGGCCGGCGTCGACCGCATCGA
GCTCGCGCACCCGCTCACCGAGATCTGCGACCTCGAGTACAGCGGCATGGTGACGTACGC
GGCCGGTGGCAGCAGCGCCGAGATCACGTGCAAAGTGGCGCGCGCGCGCGACGAGGGCGA
GCCCAGCCGCCCGGAAGATCTCCTTCTCACGTGCACATTCACCATGGTCGCGCTCGATCC
CATGACGCGCAAGCCGACGGCGATCCCGCGGCTCGTGTGCGAGACGCCCGAGCAGGAGGC
CCTTTTCCAGGCGGGCGCCGCCAAGAGCCTGGCCCAGCGCGCCGAGCGCAAGACGTCGCT
GCTCGAGGTGGAGCCGGACGACGAGGAGTCGGCGCTGATCCACCGCATCTGGCTGCGGCA
GCTCGAGTACCACGACCCGAACCGCCCCCTGCGGCAGCCGCCCAACGTGCTGGCCATGGC
GCGCACGCAGCTGTCGACGGCGGCGATCATGCAGCCGCAGTACCGCAACCGGCACCAGAC
GATGATCTTTGGCGGGTACCACATGAAGCAAACGTTTGAGCTGGCGTTTTGCTGCGCGGC
GTCGTTTGCGCACGCGCGGCCGACGTTTGTGAGCGCGGACCCGTGCACGTTCCGCAGTCC
TGTTCCCGTAGGCAGTGTGCTGTACCTGACGGCGACGGTGGCGTACACGGACCCGGCGGT
GGTGGAGGAGGATGAGGGGGGAGCGGGGTCGTCCGACACCAACAAAGAGGACGGACCCCC
CCTCACACGCGTGCATGTGCGCGTGGACAGCAAGGTACGCGAGATGGAGCACGGCACAGC
GCGGGTGACGGGTCAGTTCCACTACACGTTCACGGTGCCCAAGGATGTGCGGGTGCTGCC
GCACACGTACGAGGAGTACATGCGGTACATTGACGCCCGGCGTCGTGTGCGGGCCGGCGC
CAAGTCGCGTCTGTCTGTGACACGAGACAGCCAAGAAGGTGTCAACCTGACAGAGTAGAC
TGGCCGAGTCGACAGGTAGTTGTTAGCGAGCCATATAGATTTGCATATTCTGTTTTGCGT
AACCCAATATCGGAATCATTCTTACCACGCGTCGTACGTCGTACGCCGTACATCGTACTA
CTTGCATCTACAATCTACATGCCTTGCAAAATGTCCAATGACATAATGATGGAAGCAATG
CAGCACATGTACGCATTGCGGGAGAACAAGAAGAGAAACGCGCAAATGTAAGCCGGCGTG
TAGGCGATGACGCGGTGCTCGCTCACGAGGGCGGTGACCACGAGCAGGACGCAGATGGCC
ACAGCGATGCTGCGAATGTTCTGCATTGGGATGGACCACTCCGCCATGCTCGCAAGAAGC
AGGACGAGAAAGTAGGGCATAAAAAATGTAACAAAAAAAGTAAGAAAACCCGAAACGTTG
ATTTCGCCCGTACCGTCCATTCTGACGGTGTCGTTTATTTTTGGCTGTCGGTTGTCTGTG
GTTGTTGCTAGGAGAGGAGAGAGAGAGGATGAAAGTCGTAGGGATTGTTTTTCGATCATT
TGCAATTGGATTTTTTTTTTTTAATCTTGTCACATTTAAGAGAATGCACCTGTTGGATCT
TGAGTTTTCTTCAAAATAGAGAGAGGGTCATCACAGCCTGACCGTTACTCACTCGGCCCG
TGTGTTGGAAGTAAACAACAGGGGTTGCACTGTGTTGCTGCTTATGTGGTGCACGGCAGA
GCAGCTTCTCGTCACAGCCTTACTCATTTTAATTCTATTTTTAACGGAAATAGAAAATAG
AAAGCAAGTCACATCGACTAGAGAATAGTTCGCTGTGTCATTGGTGGATTTTAAATTGAT
GCAAAATAAACAGTAAGCTATTAAGTTGCTATGTTGTTCCTGTCTTCATGATGGAAGCAA
GTATTTTTAAACGCCGTAAAACCCGTCAAACAAGATCCTGTAAATGCCGTATCCCAAACT
TAAATCAACTCCTTCCAGCGGAAATTCCAAAATATTAAACTTTTTGTAGTGTTCTTTGTC
TTCGTTCATTTCATTAAATCTGTTCGCCCAGACGTAAAATCACATCCGCGAACCGACGAC
GGAGCCGTCCGGCACGAGAATCACGGCCTCGTAGCGCCGCGCCAGGTCGGCGGTGGCGCC
AAACTCGACGGGCGGCGGGAAATGGCCACGACGGGGCGCGTCGTGCTCGTAAATGTCGGT
CAGGCCGATGCGGCGGCGCAGGACGCGGCCGCCAAAGCGGGGGTCGGCGACGTGGCGCTG
CAGCCCCTGCTCGGTGTAGCGGGCCAGGGGGTCGGCCCAGCCGGCGTGGCCAGCGGACTT
GCGGTCGGTCTGGGCACAGGCGCGGCAGGCGTAGCCGCGGTCGAGGGGGGTGTCCACCGT
GGGCCGCACCGACTTGTCATCGAGGACCCAGTAGGGGCCCGGAATGACGGCGGCGTACCG
CAGAGGGTCGGGGCGTCGGGTTGGGTTGCCGGGCGCAGGGGCGAGGCCGTGCTTGTTGCC
GGGGACCACGGGGCGGCCGCGGACGGTTGAGATGCGGTCGGTTTCGGGAGTAATGATGTT
GCTCAAGCTAGTGTTGGCGCGGCTGCAGCCGGGGCTGACGATGCCCATCTCCTCCTCGGC
AGCATAGACTTGCCGCCGGTCAAAGAGGTCGACGGGCTGTGTCAGACGCGCCAGCACGCC
GTACCGGCCCGGCGGCACACGGATGCTCGTCAGGAGCTGGCTGTCCAACAAATCCTTGTG
CTGCTGGTGGAGCTGTGGCAGGTGGTTGCCGGCGGCGGCAAAGCGGGCCACGGGCAGGTA
CTCGGGCTGGGAGCGGAAGCACGAGTAGCAGACGCGCTCGGGCGTGAGCAAGTAGATGTA
GTCGCCGTAGGGGACGTCGCTGGTGTTGTCGCCAGATGCTTCCCGCTGGCGCAGGCAGCT
AGCACAGGAGGTTGTGCGCAGGCACGCGGCCAGGGCACGGAGAGAGACTTGGGAGGAGGT
GGTTGAGGGCGACGACGAAACGGCGGACGCTGTCCGGGACGGCTCCGGTGCCAGGCGCAC
GAGGGCACCGAGGGCACGAGGAAAGGCGGCCACCGTAGCAAAGTCGCGGTAGCTCTCGAC
GACAGCCGCGGCGGCGCGGTTGCAGTTGCGCAGGCCAACGAGGGCGCGGATGTCCGTCTC
AGCCAGGTCTTCAACGATCTGGTGCAGCAGCTCCAAAGGCAGCACACCGAGACGGCCAAT
GTCCCACTTGGTCGGGAGCTCGTCCGTGGGCGTCAGAACTTTGGCGTTGGCCATGGAGCC
GTCGTCGCCGAGGAAGAAGCCCGGACGCGGGCAGCGGTAGCCGACGTCCTGCCACGAGGC
AACCTCGGACGTAGGCGTGGCTGGTGAAGTCGATATTGAAGTGGCCATTGCGGTTGTGTG
AAAGGAATTAGGTGGTGAATAGGAGGAGGGGAGAAAAGGAGGTGGTAGTTGTCGTTATTG
TGTCAAAGCCATGAAGTATGTCGAGAATGGAGGAAGAGACGACAGAGAGGGAAGGAGCAA
AGAGAACGAGGATGAGGAAGGAGCAAAGGATTGAATATAGAAGCTGAAAACAATAAAACG
TCAACAAGACACAAGAAACAAGCTCAATGCCGTCACGGAAAGCTGTCTTTTTTGCCGGGA
CTGCCATTGCTATATATCCCTTTTTCAAAATACAAAAGAAGCGTAGCGAAGGCGAAAGCA
AAAAGTGTTTTGGGCACACTCCCCCGGATTTTTCGTGTTAGTGACGTTGTTGGGCGTTTG
GGCGTGCGACTTACACCCCTCGAGCTTTTCTTCCATACTCCCTGCTCCTGTTTTAGAGCA
CACGCCCCCCCTGTGCCACCACCTCGTGCACACCTGATCCTCTCTCGCCTCTTTCTGAAT
TTTCTGGGGGCGGGTCTACTGGGTCGTTTGCCTTGGCCTTGGCGGCTGGCTCTTGGCGCG
AGTGTCAATGGCGACAAGGAGAGCTGGTGGTGACCCAAAAATAACATTGAATGGCGAGTC
GAGCGAGTCTTGGGGCCGGTACAACATAGAGCGCCCTGAAATACAGGCCATAAAAACTAG
CACAATACTAATTGGGTTCCCGAGGAGACGACAGTTACCCACGACTTCGCGCTCTTTCGT
TGTGTCTGTTCTGCAGTCTTCTCGCCCGCTCTCGCTCTCACGGCGGTTTCCTCTCCTTAT
TTTCTTCTGTTTTGGAGCACTGCCCGGGTGAAGACAAAGAAACATTGCCCTGACTCGCCT
GGCCTAAAAGGCCTAAAAGACCTAAAAAGACGGGCGCAGGGCCGGATGGGCACTGGCGTC
GTTGTCGCGGGCAAGTCACGGTTGTGGTTACAGGCGGGTTAACGGGTACGCTGATGCTAC
GGAGTACAAAGGGGGTAATTGCAGAATGAACAAGCCGTGGCAGGTGGCCCGAGACTTGTC
TCCAACGGTCGCCTTCAGTGCGTTTCCAGTGCGCGTGCAGTCTGCTTTATGCACACTAAT
ACGCCTCACCTATGTCCCGCTTTTTCTTTCTACTCTTTAACATGGACGTCTCCAATGGCT
CACCTTCCTTTAGCTCACCGTTTCTTCGATGTGCTATGGTAACCAACAACCCGACCGTTG
CAACTTGTTGGATTCCCAATGCAGAAAAAATGTCCCATATGACTTCTTTTTTCTGTACCG
AAACGTGTCCATGCCCCTGGCGCCCGCGGCCTCTGAGCCGCCGGTCGTGCTGTCGTGACC
TATGAAATGTACTTGTCCATGCCTGACTGACAAGAGAGAGACCCATCTGGACCCATTGAC
TGGAATGTACAGGGGACGGTGCACGGAGTATCGAAATTGTATTTCTGGTACCTGACGAGA
GAAAGTTGCTCATATGATGATTTTGGATCACGTTCGACGTTGGTGGATTCAACCGAAGAG
GGGGGAGAGGGGTGTGCAATATTCAGTAATGGAGAATGGAGAAGGAGAAAACAGGGGCTC
GGCAGGGCTGGAATTGGCAGATGTGTTTGATAGAATTGTGTTGGGGAAGAGAGTCATTCA
CTGAGTATGGGAAGTACAGGTACAGAGCGCAGTGTTGAGATATCGTGACATTTTGGTAGT
CAAGACGTGCTCGTATCCGTTTCAACAACAAGGACGAGTACATGCATGGCCACAGAAACA
GAGTCCATGTCAAAGTCACTTTCAATCCCTTGTGTATTATTTAATTCTTCCCTGAATTCT
TTTTCCATGCCTGAATTGCCGTAACATAATGATTACCCCATCGCGTCCGCTATTACGAGG
TACTCTGCACTGTGTGACCATGAGCAACGGCAAGGATTTTCTCAATCCGACACAATGCTT
GTTCGAGCGCGATGAGTCGTCAAAAATGAGAGTTTGTGTACGTGAGTATTGTGAGAAGAA
ACACAGAAAAAACAGTCAGAAGTCTTGGAAAAGGCTTAGCATCACGTAAAAAGAATGCAG
GAATTGCACGAATTGCACGAATTGCAGCAAGTGCACGACAAAGGGAGAGCCGGACCCAGC
AGGCCAAGCTTTCGTGTCCAAGAGCGTCACAGAAGCAACAAACGACGTCAAAGAATCCAG
AGGCCGAAAGGAACCAAAGAATCTAGAAGACATAGATGATCAGGGGATGGAGGCGGTGCC
AAGAAGCCGGTGGAGATCCTAAATGAGGAGCGGGCACTGTGCAGAGCACGAATGAAGTGG
CTGAGTCGGTTTGGCCACCGCGTTGAAAACTTTTACAGTAGGCTGCAGGCCTTGAAAGAC
CGCCTAAACCAGGCCGAAAAGACCTAAAAGACCTAAAAGACCTAAAAGATTCTGAAGGTG
CACGTGGACATCCTGAAAGTTTCGTGCCGCGGCCCCCGTCCAGCTTCTACAGGGCGCTTA
ACCCCCTGGAACGTGCCGCCCACAAGACGTCCGCAAATGTAAGTACCGTCCACACCGCTT
GTCCGCACTGTACCACGACCCAAGACAACCGCTCCTCGCCTCGTCAACCTTTGACTCTTT
TTACGTAACGATGGCATACAGCTGACCTGTGAATTCTACTGCACCGACTGCACCGACTGC
ACCGGACTGCACACCCCTCCCACCGGTGGCCCGCCTCTTTGTCAAAACATGCAAAGTATG
ACATGCAATAACCACTTTTTTACCCCCTTTTTAGGTCATTGCATGCTCGTTGTGGCCCTG
GATGGCCCTGTGGACTTGGCCCGTCGTTCTTCTGTCCTCGTCACAGTGGATGTCCAGTGG
ATGGCAACGAAGCCATGTCTGACAAGCGACAAGAACCGGTTGGTCTCGGCGTTGGCACGC
CAGACGGGCCACGCGTTGCGAAACAAGTTGCAGTATTCGACGGAGCTCTGTGTCGATTGA
CGCAGTTGCAGAGCTCTGTCGTGTCCCTCTTTCTATTTTTTGATGATTCTTTGTCGACCG
GCTTGCGCCATCTGACGCCATTTTGTACATTGTATTTTTATTTTTATTTTATTCCCCCTT
TTTCACGTCTCTACAAGCACACCTGTCCAGACATGTCCACAGCTCAACATGCCGAGACAC
CTCGACACGTGTGAGAAGCTGGCGGGTGACGGGAGATGCAAGGAGCTCGAGCTTCACAAG
CTTCACAGGGACACAAGGTCGACAAAACGTCCATCTTCTTATTGTGTCGTTTTATGATTT
CGTATTCAAGTCAATGCTATCGTCTTATGTTCTTTGTAGCTGGTTCTAATGCAAATGCCC
ACAACACACCTCTTTTTTCCCGCTCGTTCCATGCCGTCTATCAAACACATCGCTAGTCCA
ACCACACGTTCCCAAGCATTACACGTAGTATCCGGCCTCCAATGGCTGTGTTCTCTTATC
TTTTAAGCTTCCCATAGCGCCGTCATTTAAGCTTGAGCTGTCTCTCCAGCTCCCCAATGC
CCCAAGTCGTGTTCAAGCTTTCCTTCCTCTTGGCTGAACACCCACCCACATATACACGTA
AATCATACATTCGGAGAGAGGAGATCGTACTTGACGCACCGTTCGACATCTTCCACACTG
GCCTGCAGGAATCGCCGCGTCTCCAGACCGACCCAGATCCGCAGCATCGAAAAGTCGCCC
TGCTTCATCATGCCCGCTCCGCTCTGCGCGCCCAGCTGCCGCAAGATCGGCAGCGACGCG
CTCAGCAGGTCCGTCGACGGGTCCAGGCTGCGCCCGATGCCCTCGAGCAGCAGGATGGAA
ATGACAATGTTGACAAAGTCGCCCTCGAGGCGCACGTGGTGCGAGCGCACCATGCCCAGC
ACCTGCTGCAAGATGTCGCCAATCTTGACGTTGCCAAGCGCCAAGGTGCGGCTCTTGACG
GACAGCACCAAGTGCTGCATCTTGAGGGCAAAGACCTCCTTGTCAATCACGGCCTCGGGT
TGGCGGCAGCGCTCGCACATGAGGTGACCCGCCTTGTAGCCGTCAAACTCGGCGACGGCC
CGGAACAGATCCAGGAAATTCTGACGGTTCGTCTCGTTGAGCTGCGTGACGAGGCCCGTG
TCGATAAAAATGAGCTGCGGGTGGAAGCCCTCGGCCTCGATGCGCGCCAGCTCCGCTTCC
CAGGCGGCCACATTCTTCCGGTGGCGGTAGGGCCGCAGGCGCTCGAGCACCTGCTCGGTG
ACGTCGGACTTGTCAGGTCCTTCCGAATGCGTAGAGGGATGCAGCGGCGACGTCAGCGAC
AGGTCCGGCTTGGCCGACTTGTAGAAGCGCACCATGATGTTGCCCGGGTGCAGGTCGGCG
TGCACAAAGTTGTCCAGCAACAACATTCGTAAGAACGCGTCAAGGCCCTCCGAGGCTATG
TCGTGCTGGAACACGCCGCCGCCGTTCTCCATAAAGTCGGCCAGCGGAATGCCCTGCGCA
AACTCTTCCACGAGAACGTTGCGCGTCGTAAACTCCGTGTAGGGGAACGGGAACCACGCC
GTCGTGCGGTCGCGGAAGTTGCGCCGGAAAATGGCCAGGTTGGCCGCCTCGATGCGCAGG
TCCAGCTGCAGCTTCATCATCTCGCCAAACTGCACGACCTCGTCGGGCAGCGACAGCCAC
TCAATGCCGGGCACGGCCGCATTGAGTAGCGACGCGAAAAAGTGCATAATGCGTAAATCG
CGCCGCACCGTGCGCTCGACGCCCGGGTGCAGCACCTTGATGGCCACGTACGACGACGGC
ACGCGCTGCGGCGAGCTCTTGAGCAGCGGGTCGACGCGCCGCCGCACGTTGCTCTGCACC
TTCTTGTGCACCGCCGTGTCGTCGCGACGGCTGTCCTCCACATGCATTACGTCCACGTCG
CCCGGCACCGCCAGGTCGGGTCGCAGCTTGGCCTTGTAGACCTGCGCAATGGCGCCGACG
CCCAAAGGCTCCTCCTCAAACTCGGAAAAGATCTCGTCAAACGGCCGCCCGTCAAACGCC
GCCTCGACCGTTTTTTTCGTGGTCCGCAGCGAGTGCGCAGGCGCGTCCGAGTGCAGCTTG
GACATGATGTCGCACAGCTCCTGCGGGAAAATGTCGGACCGCGACGCCGCCCACTGGCCC
AGCTTGATAAAGGTCGGCCCCGCGTACTCCATGCCGCGCACCAACAGGCCGTACCACCAC
AGCGCGCCCGAGCGCTCGTTGTCGCGGTCCGGGCGCCTCTGGCCGACAAACAGAATAGGG
ATTGTCACAAGGACGGGCACAAAGATGTAGCTCAACTGAAGAAACCGCAGGCCGGTACAC
AGCGGCTCCCACACAAAGAGGTCGAACAGCCGCACCACATAGTGCACGGCGCCCAGGATC
CGGCCGTCGCCGTCGTGGACGTGCGCCCGCTTCTTGTCGATTTCTTCCCGGGAGACCTCG
AGCATGCGTGATTCTGTCGTGTACCCGGTGCCGGCATTGTCCTTTTCGCTGAGCTCGACA
AACGCCGACGTGCAGAGCGCGGCCGCCGTGCCGCCGTGGATCGCCGCCAGAAGGGTGACG
CGGGCGCGTCGGGTTCTCTGCTGCCCGCCTCCGTTTGAGTGTGTTCCCCCGCTTTCACGT
TTACCACCCTGTTCACTTCGTGATCTAGATTGTTGGTGCCCCGGCCGGGCGGCTTCGGTC
TGGGCGGCCTGCCATGCTGTCCGCCGCGCCGTGCTGTGAATTGATCGTAACGAGTGTCGT
ATTGGCGCGCAGGCGCAAGTGATTGGTAACTGTGCAGTCGGCAATCGGAGCAACAACGAG
TGCCGAGAGATTAACGAGAGTTGTAGCGGTAGCGTCGCCAACCGGGAGGCCGAGGTGGCC
TGCGGCAGCCTCATCGCGTGTCAGGGGGGAAGTGAGGCTCCGTGCGATTGACTGCGTAAA
ATACTGTAGTTCGGCCTGTCAAGGACGCATGGTAGAGCTAAAGTGGTAGAGAGAGGGACA
GTTCGTGCCGGTGATGGTTGTCCTTTTTGTCGTGGGAGGGTGTGTCGATACGAAATTTGG
ACCTGGCCACCAAAAGTCAACATTGGGGGCAGGTGCGGCCCGGGCATCGTGACGTAGTTG
CAGCGACTCCGGCGGGGGGGCTTACGCTGACGTTGTGTACTTTTGTTAGCGTCCTTTTGC
CAGCATTCGTCAGGTACCGCTTTTCATGTGCATATGCGATTTTGCGCCAGAAACCCACTG
GCTCGGGTGGGGCCGGAATCCCTCCCAAGGACGAAAGCAGCCAGACGAGCCAGAAAAAAA
AGTCGACTCGGGCGGTGTCGGGCGGCAGATAGCAGATAAGCTTGGGACGAGAGGCCTACA
GAGAAGTTGGAGGGGGCAAGAACAGGGGAGACAGCCCTGCTGATAAACTGAGCGGCTCCC
ATTGCCTCATTTTTTTTCTCGTCGGCCCATCAAAAGTTTAAAGAATTGTTTTTAAAAACG
ACAACTCCTCACGTTTTGGTGACAATCTACAGCAACAGTGGTCTTTGCCCCCAATCTACA
TTCTCTCCCCCTCAAACACCCCTTCGAATAATACCCTCGACATACACAATGGGCTGGTTC
TGGGCCGACACCACGCCGTCCGCGGCCGCCTCTTCTTCTTCCTCCGCCTCGGCCTGCCCT
GTCAAGCTGCCGGCATCACATCCACCCGTCGCGGGCAGCAGTGCAGCAACGCCACCGGTA
AGATTGCCATGCACTTGATTGTTTTGTGTACTCTTCTCGAATTGTAATCTAACAATGTCC
AGCGCGGCTGCCCTATGCACACGGCCACCGTCGACGCCCTGAGCGCCAACAGCATCCCCC
ATCCGACCGCAAATTCGTCTTCGTCTTCTGCAGCCTCGCCGCCGTCCGGCTGCCCCGTCC
CCCACGCACAACGCGGTACCGCCGCTACGTCCGATGCAGGCACCTCCACCCTCTCCAAGC
TCAACCCCCTCAACTACATGTTCCGCGACCTCTCCCAGGCCCGCGCCCCCAACCAATCCG
TCGCCCTGCCCACCTCGCGCGAAGAGTCCACCATCCCCCGCGGCGACGGCGACGGCAACT
GGGAGTATCCTTCCCCGCAGCAAATGTACAACGCCCTGCTGCGCAAGGGCTACACCGACA
CCGACGCCACCGCCGTCGAGAGCATGGTCGCCGTGCACAACTTTTTGAACGAGGGCGCCT
GGGCCGAGATCATTGACTGGGAGCGCCGCTTCGGCCGCGGCCTGGCGCGCGGCTGGCAGA
TCAGCCGGCGCGGCGAGGAGAACGCGGAACAAACCACCCAGCAGCTCGAGCGCAAGGAGG
GCAGCGAGTACGAGCCGCGGCTGATCCGGTTCCAGGGCCGACCGGGCGAGATGACACCCA
AGGCAGCATTTGTGCAGATGCTGGGCCGCGTGTACCCGTCCAAGTTTGCGACGGAGCCGC
CGTTTGACCGGCACGACTGGTACGTGGCGCGCAAGGTCAACGGCGAGGAGAAGCAGGTGC
GCTACGTCATCGACTACTACTCGGGCCCGCCCGAGCCGACCGGCGAGCCTGTCTTTTACC
TGGACGTGCGGCCGGCCATGACGCCCTCGGGCGCCGCCGAGCGGCTTGTGCGCTGGGGCG
GCGACGTGTGGTGGCGGGCGTCTGGTGGTGTCGCGCGGGAGGCCGGCCGGTCGTAGTAGG
CCAACACGAAGTACGGCACCCCCCATCACGATGAGTCCACAATTTGGTCTCTTGACTTGA
GGACGAAATGACTTATATTCAGCGCATCTATTCTTTGCTTTTCCTTATTACTTTGGGAGG
AGGTTTTCATGGCACGATTTGGTTTCCCGGCGGCAATGGGCATTATAGACTTGGCGGCGT
CTTTTCGTTTGATTTCTTTTCTTTTCTTGCATATCAGTTTTGTCTTGATGTCGCCTTTTA
ACGTAATATACTCTCCCATTCTCATCTATCAACATACAGTAATTATCTCTTTATATCAAC
CATCCTGGCTTCATCCTGGCATTCGGTCAATTTAGGCTCATCCCTGCTGAAGGAGATGCA
CTAGTCGCTAATCCGATGCTGATGCCTGGCACAGAAGTACCCTGAACGGGTTCTAGAAAC
GCAGTGCCAATTGCACTAAACTTATCGTTAGCGTATCGATTGGCATGAGGCTGCGTTCTG
GGCGAAGTCGAGAAGAACGGCGACGGGTATACTTCACGACACACGATGAGAACTGAAAAT
ACAAATAATGGCCGTCTATCAATAAGAAATATGCATAAATGATGTAGTGCAACATAAATT
GATTTGAACAGAGAGAAACCGCACTGTGCTGCACGTTTTCTTGCGTCGACGTCTTTCGTG
CACGTGACCCTTATCCAAGCCTTCCCAACCTTTCGTCGATTACTTTTTTTTCTTAGCGCC
CATAGATTTTCATCTACTTGGATTTATTGACTTTCCCCTTTGTCCTTCCACCAACATAAA
AAGCGGCGACAAGGGACAACCGACTTTTCATACCTACTCACACACCCCAGCCATGGTTTA
TGATCGTCCCACGGCCCCGACCCCGTCGAAACTGCCCCCACCACCCGTCCGCCCGTCCGC
CGCCAACACCGTCCGCGCGGCCGCCGACCCGGGCTACACGCGCCTGCACATCACCCCCTT
TGACGCCGACCTGCTCACGGTTGTCGTCCCCGCCTCAGCACGCCCCAGCGCCCGCAACAT
TTCGTTCCACAGTCTGCAGACCTTCCACGAGAAGCGCTACGGGTTCGTCGACCTGCCGAC
AGACGCCGCCGAAAAGCTGCGCCGCAAGCTCAACGGGGCGGTCCTCAAGGGCGTGAAGCT
GCGAGTTGAGCCGGCGCGAGAAGCGAAGACGACTGAGGCCGACGAAAGCGCCGACATGGG
CCGCGACAAGACGGAACTGACGGCCGAGGAGCGGCAGCGCAAAGACGAGGAGCGCGCCGC
ACGCAAGGAACAGAAGCGGGCGGACAAGGCACGGGCCAAGAAGGGCCAGCTCCAAATCGA
TCGCGAGGAGGTGGTGGGCGTACAACTGGATCCCGGCCGGCAGGTGAAGCGCGGCTGGAC
GGAGCCCGAGTCGGCCGCGGAGGCGAGCAACAAAAAAACCAACTGGAGCAAGGACAAGAA
GAAGGACAAGGAGGGCAAGTCGGAGGGCAGCAAGATGTCGAAAAAGCGGTCTGAGCGGTC
CGAGTACACGGACAAACCCGAGTGCCTGTTCAAGACGATCCTGCCGGCGAGCAAGGTGGC
CACGCCAGCTGCTGCTCCCAAGGCCAAGGATGGTGAGGACGACGAAGAGGTCGACGTCCG
GGCGGCGCGGCGGGCGCGCAAGCAAGCGAAAAAGGCCCGCGAGGTGGTTGTGCACGAGTT
TGCCAACTGGACACGGATCCCGACATTCCTCAAGTCGGCTGCGGGTGGCGCTGCTGCCGC
TGCTGGTGGCCCCAGCCTCGAGTACGTCGAAGGAAAGGGCTGGGTGGACGAGTCGACGGG
CGACGTGGTGCAGCCGCTCAAGAGCACGCGCCCCGTGGCGGTCAAGGGAGTGATCACCAA
AGAGGCGCAGCTGGCGAAGCGGGCCAAACTGGACGCAGCGGCGGAGCGTGCCAAGGCGCT
GGCGGCCAACGAGAGCGAAACCTCGGACTCGGGTTCGGACACGAGCGACAGCGGCGGCGA
TAGCTCGTCCGAGGAGGAAGACGACGACGAGGAGAGCGCCAAAAAGGAGGAAGAGGTGTC
CGACATCAAAGACGAGCCCGTTCCGTCCGCCGAGGACACGGAACTGCAATCACCGACACG
CCCACGGTCGTCGGGCTCCGCCAAGAACCTCATGATCAAAATTCCGCCGCCGCCATCGTT
CGCGGAGCCTTCTACACCTGGGCCGAAGAAGGAGGTGCACCCTCTCGAAGCGCTGTACAA
GCGGGCGAAATCAGACGGCAGCGATGCGGCTGCCAAGAAAGCGGCGGGATCCACCACCTC
AGACGCTGTTACCACTGCCGATGCCGACCAGCCGTTTAGCTTCTTTGGCGGGCTGAACAA
CGACGACATTGAGGAGGATGGCGACGCAATGGACGTTGTCGCTGCCGAGAACAGCAACGA
GAACGACGATGCCGACGCGCTGCAGCCGCCGATGACACCGTTTGGACGGGCCGAGTTCGA
GTGGCGCAACGTGCGCAGCGCAGCACCGACACCGGACACGGCACATCCGAGCCGGATGAC
GAGCAACTTCAAGTGGCCGACGCCGGGCGGTGCCAGCGACGAGGACGATGAGGATGAGGA
CGATGAAGAAGACGAGAAGGAGGAGGGTGACAAAGAAAAGAAGGATAAAGCAGCCGGCGA
GGGCGACTTCCAGAGCTGGTTCTGGGACAACCGTGGCGATCTCAACCGGTCGTGGAAGCG
GCGGCGCAAGACCGCGGCCAAGGACAAGCGGTACCGCGAGAATCGGGCGCGGGCCGAACG
GGCAATTTAGGGTGTGTTCTCATTTTGTTTTATTCTTTTTCTTGGATTTTCATTTTCATT
TCCTTAGTATTTTGTCAATATGGTGCGGCATCTGGCATTCAATCCTAGACTGGCGTTCTT
TCCGTCATTTTTACTCATTTTCCCTAGCCCCTGATGTCTTGTTCTCTTCCATGTGACTTT
TCCATCCATATTTCCCAAAAGACCGTTTGAAATGCAAACAAAATTTGACCCAGAGCCAGT
TCTCTGGGGGACAAAAGCAAAACTAGAGAAGAAGCAGAGAAGAAGATCATCTGTCATATC
AAAATCGCCAAACATGTCCAGACGCCAAGATGCCGAGGAACAGAGAAAGAAAAATACCAA
CCAAGTGGGTTTCACCTCTGCCATGGAGCTGTGGTCGGCGAGGTGCCTGGCTCCCGTGGC
AGGAGGGCCATCGCAGGCGACCGAATGACACCAGGTTGTGGGCGGCGGGTAGTGTCTGCC
CTACCAATGGGTACCGCATCCTGTGTGCCTTCTTCAGGGTATCCATCGACGACGGCAAGG
CGAGCTTCGAGCGCCTCGACGTAGCGGCGCAACTGCACAGGGTCCTGTGTGAACTTGGCC
CAGTTGCGGTCCTCGTCGCAGACGGTAGCCGGTATTCCGTTGTCAGTTTTGCCGTCGCCG
CCTGGTGGACTACCTTTCCCGTTCCGCCTCAGCGACCACCAGCGGTTCGCACCGTCTGTA
TTCCCGCCCTCGCTCCCATCCTCCATGTCGTCCATCTCGACCCAGCCAGCGCGGCTGTCT
CGTGTTTCTCTCGTGTTGCCGTCCACGTTTTGGTGCTGTGGTGGTCGGTGCGCAAACAGC
GTCGAGAAGCGGTGGCTGCACCTGCTTTCGGCACCAGGGCCGAATCCCGTGCCGCGCCGG
CCGCTCTGAATCAGTTGAGCGAGGATCGCCTTTTCCGTCGGCGAATAAGCTCCATTGTTC
CCATCCCGCCGCCGACGGCACCGTGCCGACGTTGCCACAGCCAGTCCCGCAGCAGCCGCG
GCACACACCACCAAGCTCGCGACCAGCCAGGCCAGCGTACGCACGTCCCAGATGGGTCCA
CTGCCGCCCGGGTCGGGCCCGATCTCCTCGACACCTTCCTGCACGGCGGCCTGGGCGGCG
GCAAGGGTGACAGCAGCCGTGCACGAGAGAACTCCAAGGAGGGCCAGGACAACCAGAATC
CAAAAGACGCGGCGCTCACGGCGAACGGCGGCAATACGGCGTGCGGCATCGTCGGCAGCC
TGGACCTCGCTGAGGGAAATGTGGCGGAGGCGGGGCCCCCAGCGAATGGAGATGGAACGG
GCGAGGCTAGGGGGCTCGTTGTAGGTGCTGTTGTTGTTGGTGTTGGTGTTGCTGGCTTCG
AGGTCAATGTCCACGTCGACTGGGTTGTCACCGGCGCCGTCCGAGAGAACCAGCTGGCCG
CGAACACGGGCACTCTGCTTCTCGTTTTCGTTTGCTGCCTGTTCGTTGTTCGTCTTGCTC
GGGCTGTTGTCCAGGACACTCATCGGCCTTGGCCAGACAGATAGTGTCGGCGAAATGGGG
TCCAGGCTGAGATGCCCGTGTTCTGCCTTGGTCTTGTTCTTTTGAGGTGTTGTGGGAATG
TTATGGTCGGCTCCGGGATCGTGATCGACACGGGTGATGTCGTCGTCGCAGCCGTCACCG
GCACCACCAAAGTCCCTCGCCCCAGTCAGTGCCGGTGCCGACGATGAGGTCGACATGGGC
CGCGGAAGGATGCCTCTGGACCGTCTCGCTACTAGCCGTGCAGCCGTGTCCTCATCGGTG
AAGTGAAACAGCTGCAGGGCCGTCGGTGTGGGCGATCGGATGCGGCTGCGTTCGAGGACA
AGGTTGAGGTCGCTTCCGGGGTCGCTGTCATGGTCACGATCGGCACGGCTGTGGTGCCCA
CTGCTGCTGCCGACGCTTGGTGAAAAGGGCCGCAAGGTGCCAGAGCGGCTGGGCAGAGAA
AAGTTTTGCACAGCGCTGGGGCCGGCCATGGTGTGGGTGTGGTTGGGTGTGGTTGGGTGT
GGTTGGGTGTGTGAGTGTGTGAATGCGCCGTTTGTTGTGTATCAAAAATGCGATCGACAG
TGGTGTTGGTGATGTTTATCACAATAGCTTGTCGCAATAGACTTATTTGGGTCGCTTGGC
CTCGGTTTCTTATTGTCTGCGCCTGGTTGTCAGGCCAGAGAGACATCTACTGGAGGAAGG
TACGGTGCAAAGGGCAGCCTCTTGGGGGCGATGTAAACAAGGAAGGAGCGACCAGCTGCC
TTAGCCATGTTGGCCGGTCACGATTTGGGTAGTTCGTTAATAATTTTTCTATTCTCCTTT
TCTACAAAAGTACATTGGCGGGTGCATGATTGCATCAGTGTCACTTCCAACGCACCTGGT
GAGTTCATTCTGCATTCTGCATCTCCGTTCAGTCGAGCATGCAGAGAGAGTAAGTATGCT
ACATCCGACAGTGAAGTGAGAGGAGTTTGGCATGGATTTGAGTGTGTAAGTGAAGTGCGA
CAGCGTCAACGACCCACGTGACGGTGATACCTGTGTCACCATGTGGCATGGCGGGACTCC
TCGAGGCGACAGTGGATGGCAAGAGGGGCAGTCAGTGGATTCTGTTCTGAAAATCTGCAT
TTAGGCAGACCGCCGAGAGATACCAATGGCTCTGCGGCGCGTCGCCATAGCTGGAAGAAC
GCCTGCGAGAATCATACAAACAAGTGAAGGTCGAAAACAAAACGGCATCCAGTCGAGGGT
GAACCGAGCAAGGGGGGGATAGGGTGAGAGTGTCGCCCGCGGCACAGCGAGAGAAGAAAC
TGCCAAGACTCTGCTTTCCAAGAAAAGATGTTGATGATCGCAGATTCAGCCGTCATGGGA
GCAAACAGAAGTGGTAGAGAGACAGCATGAAGAAATAGTTTGGTGCGGGTGATGGCTCTC
TGGATAAACACTCATCGACAACACCATTCCTGGTAAGAAAGGCCATGTTTGCAGCGCGAA
CATTAATAGAAACAGCATGCCGCTGATTGTCATGAAGAGCGAGCCCTTCGAAATCAATGT
CTGGTGAAGTGAAGATGATTGTTTGCGATGTGTAGATGCCGTCGAGTCTCGGCAGATTTC
GATAACTGGGGGAACAAACTACTTCGAACCTCGACAGACAATATATGTGTACTGAAAAAT
GAATTTCCCAATTTGTTTATGCTGCATCCTGCTTATTTACGACAAAATGACTACAATAAT
TGTTGAGAATATTTCTATGATAGCTAGTTTTCTTTCTTCTCTTTTTTTTCTTTAAAAAAA
GGACAAAGGAATACCAAAAGAACCATTAAAGAGACAACAAAAACAAAGCATCGTATTACT
GCTTTCTTTTCCTTCCCTTTCTTTTTTTTTTTTTTTTGAGAAGTAAAATAAAATCACCAT
TAAGCATAACAAATGCCGCATTGCCGTGTCTTTACCCTTTCGTCATTCTCAACATGTACC
TCGAACCTGGAAGAACAATGCCACGTCTACTTCTGGTCGACCACGATTTCGTTCGTCGTC
CGTCGTTGACACCGCGACTCTTGCGACTCTTGCTGTCTCTGATTCCTCTCGGAGCAAGCG
TAACCGGGCGGCGAGGCAGAACGACAGCGAAATTAAAATTGACAAAACAGAAAAGCCAAG
CTTTATCATTCTCGTAGAATTAATAAAGTGAAAACAGTCTTCTTTTCCGTCACTGTAAGA
GCGTCTTAGTCTTTCCCTGTTTGGAGCGTTCGTGGTTCGTCCCTCACGTGTGCACATCGC
TTCATGCCGTGCGGCGGCGGCGGCGGGAAGTCGAGAGTGTGAAGGCATTTACTCTTATAT
CAGTGTACTCTCCGTGTGCGTCGTTCGATATCCGTTGCCGTCGACGGTCGGTGGTCGTTG
GTCGCGAGGGGGATCGCCTGCAGGGGTCGTGTTGGACAGGGGCACGTGCGCGCTGGTTCC
AGGTTACAGGGCCGCCCTCATCGGCGGCGCCAGACACGGCGATCGTTCATGGGTGTTGCA
GGTGGAGGGAGGGGAGGAAAAAGAGGAATAGAAAGGGAAAGAAGTACTGTGGTGCCGAAA
ATTCCGGCATCGTCCGTGCACATTGCTTCTTACTTTCGAGGGGAAATACAGTGTCACGGC
GAACACCGTCACAATGCAAAGACCGTGAGCAGGGCCGTGAACACGACCGGCGTCTAGGAT
TCCCCAGCAATCTGAACTTTAGACTTCTTCTGTAGTGTTGAGTAGTCCTTCTAGAGTCAT
TCTCTACTCACAGACATCGTATTGTGTTGGGGAAGGGAGAACTGGTCTCCTTTTCGTTTC
CTTTTCGTCTTTTTTTGGCAGTTCCTCTTTCAGACTCACAACCAACGCCCACTCACCACA
CCACCCGCCCGGATGTCTTCGATCCGCTGGCCGTTTCACTGTCCCGTCTCCAGCCTCCAG
GTCTTTGGACACGGCTCGTCTCGACACACCAATACTTACACAAAACTCGACCCTTTTTTA
CGTCTTTCTCTCCGTCTTCCGGGTTTTTGGTGTCGACCTCGCCCGTCTTTTTAGGATGAC
TTGCAAAATGCAGGACATCAACAGCACATCGCTATTTTTCCAGCCTGTGTCCCCTTTTCC
CTCGCCATTTAGCCGTCTTGGGAAACAAAAAAGCACCAGGGAAAGGCAATTTTGGTGAGC
GTGTTGCTCTTATTGCTCATTGTATTCAGACCTGGATTGTAGTCGACCTGGTTGAGCAGC
AGTGTTCGTTTTGTCGGCGAGCAATGTTTCGGTGATTGTTTGTTGACAGAAATCAATGAT
GAAGTGCAAAAGAGTAAATAAAAAAAATCACGAAATCTAACATCGAAGAATACGCCTTCG
ATGCCCGTGCTATCCTAACAACTCTATACTACTCTCTCTTCTCCCCAGCTGTTTGTGTGG
CCGATCCCCCAGTCGTCTCGTCTTTGCCCCCTTTTGACTTCTTATGACTTCTAAGATCTC
GTTTTCTCCTCTTGCCATGTGGCCGTGTCTCATCCGATAGGTTCTATGTCTGTGCAAAAT
GCCACTTGCCCACTTTCCTTTTTTTTTCCTTTTCTTTTCTTTCTTCCTTCTTTAATTTAT
CTCCCCTACCCCTGCTTCGGTAATGTTTTGGCTTGATCTGCGTCGTGCTTCTTGCAAAGA
GGGCGTTGTGTGTTTCCGACCAGCCTTTGGTCGTATCGTCCTTCACCCCTGGCTCCCTGG
CCGTCCCAACTCGACTGCAACTGCAACACTCAATCTCACGATCATGTCGTGCTGGCCAAC
GGTCTGTGCGCTTGCAGTTGCCCATTGTCTGTGTTCCTTCATTTTACTTTTTCTTCCGCA
TCCTCTTTGGGCCTTCTACTCTTCTTCCGTGGCCGTGGCCGTGACCATGACCATGACCAC
ATCAACACAACAACGTCAGCCCCCGCCGTCTCTTACACCATCCGAAGGCCGATCAACGTC
TTTCTCCATCACCCCAGACGTGCTTTGCACTGCCCTTCCCCCCTTCTCCCCATCGAACGA
CGGCTCAACATGTTCCTCACCAACCATGGTCTCTTCTCTCCCTATCCCTCTATCCTCCCC
AGATCCGACACTCGTCATCACGGATGCACAGAGCGGAGACACCCCCTCGCTCAAACCGTA
GAGAGCAACATCCGATCCGTTTCTGTGGTCTTGGCCTCCTACTTCTTTTCCAAAGCCTGC
CCCATTCTCTTGACTTATAAAGAGATATCCCTTTCCCTCCATCTTATTCTACGTCTTGGC
ATCACAGGTCCTCTCACTACTTCTAGTTCATTCTCTACCCCTTCATTATCTTCTTTCAGT
CACTCCTTCTTTACACTCATTATCTATCATTCCCTCCTGTGTCCAGTCTCTCTCATAACA
CACACACACACATCCGCATACGCACTTACACATCATGAGATTACTATCGGCCTGGTCGGC
CCTTGCGCCTGGTGCGCTGTTCTTGGGTCTTGCTGTAGCGGCGCCAACGAACTCGTCCGC
GACGTTTCCTTTGAATGGGACAGTAGCCTCCTCGTCAGCCATCTCGGCCGCGTCCTCTGC
TCCTTCGTCAGGACCGGCTTCTGTCGCCGTCTCGGCCCTCCCAGCGGAAGACGCCTCTGC
CTTCCCCGGCCTCGCGCCCGACGGCTCCCAGCGCCAGAACTGCAACACCCCGTCCAACCG
GGCGTGCTGGCTACCTGGGTTCGACATCAACACGGACTGGGAGGTGGACACGCCGACGAC
AGGCGTGATACGGAGCTACACATTTGTGATCACGGAAGTGGACGACTATGTGGGCGCGGA
CGGCGCGGTCAAGAAGAAGGCGATGCTCATTAATGGTAGGTTCTCTCATGAGCTTCTTTC
AAAGTGACCTTTACAAATTCATACTGACTCTTTTTAGGCCAATTTCCCGGTAGGACACTA
TTTCCATCTCCTTTTTAATATTATTGACTCCAATATTGACATTTTCGTTTCCGTTTTTAA
AGGCCCTACAATCAATGCCAGTATGTCACTCTAACCTTCTTCCTTCTCGCTTTCCAATCA
CACCTTCTAACAGCACAGACTGGGGCGACACCATCAGCGTCAACGTGATCAACAAGCTGC
GCACCAACGGGTAAGTTCTGTTCTATGCACATATTTTTCATTTGCCCGCCTCTATCTCAA
ACTTATTAACACAACCTCCCAGCACCGGCATCCATTGGCACGGCCTCCGCCAGCTCAACA
ACAACATCAACGACGGCGTGCCGGGCGTCACCGAGTGCCCTGTGCCGCCGGGTCACAACA
AGACCTACACTTTCACGGCCACCCAGTACGGCACCTCGTGGTACCACACCCACGTTTCGT
CCCAATACGCCTACGGCGTCACCGGCTCCATCCGCATCAACGGCCCGGCCTCGCTCAACT
ACGACATCGACCTCGGTCCGTTCCCCATCTCGGACTGGTACTATGCCAGCGCCGACCAGC
TCCTAGACCGCGTTTCAAGTACGGCCAACCCGTTTGTTGCGGGCCAGCCGGGCGCCTCGC
CGCCCAGCGACAACCTGTTCTTTAACGGCACCAACATCAACCCCCTCAACCCCAGCCAGG
GTGCCTACGCCACCGTCACTTTGGAGCCGGGCAAGCGCCACCGCCTGCGGTTCATCAACC
CGTCGGTGGACAACACCTATACCGTCTCCATTGTCGGCCACCAGATGACCGTCATTGCCA
CCGACTTTGTGCCCGTCGATGCCTACACGACGTCGTCGCTGTTTATCGGCGTCGGCCAGC
GCTACGACGTGACGATTGACGCCAGCCAGTCCGTGGGCAACTACTGGATTAACGCCACCT
TTTCGGGCACGCACGTCTGCGGCGACTCCGTCAACACCCTGCCGGCCGCCATCCTGCACT
ACGAGGGTGCCCCAGTGTACGCTCCGGAGAAGACCGGCAGCCACCCGGGCGCTGTTGGCC
TGCCCACAAACCCAGGCACACCCCCGCCGGACTCCTTTTGTGCCGACAACACCGACTTTG
TCCCCATCGTGTCCCGCACGGCCCCGCTCGCCCAGTTCGAGCCTGTCGCCCAAGACACCC
TGCCTGTCGCCCTGCGTACAGTCGGCTCGCGCGTGTTTTGGACCGTCAACGGGTCAGCAA
TTGATGTGGCCTGGAACAAGCCCACGCTCCAGACGTTGAACGACAATGGCGCATCCTACG
ACTCCTTCAACGCCAGCGAAAACATCATCGTCCTCGACGAGAACGCCACCTGGAGCTTCT
GGCTCATCCAGAACGAGTCGCCTGTGCCCCATCCCATGCATCTCCATGTAAGTCATGTCC
TCTTATGTCCTCGCTGCGCTCGCAGCTCCTACTCCCCTCGCTCGCTCGTGCGCTAACGCT
CACTTCTCTCGCTCGTCTAGGGCCACGACTTCCTCATCCTCGGCCAGAGCCCCGCTCCCG
CCAACCCGTTGGGCCCTACCGCCGGTCCCGTCGAGTTCAACATGATCGACAAGGACCAGC
TTCGCTCCAACAACCCCGTCCGCCGTGACGCCACCATGCTGCCCTCGTTCGGTTGGCTGC
TCGTCGCGTTCGAGTCCACCAACCCGGGCGCCTGGCTCTTCCATTGCCACATTGCCTGGC
ATGTCAGCGAGGGGCTGAGCGCCCAATTCTTGGAGAAGAGGAGCGAGATCCGCCAGGCCA
TGGACCTAAATGCTTTGAACCAAAACTGCCGCAACTGGGACGCGTACGAGCCAACCGACC
CGTTCCAGCAGAGCGACTCTGGGCTATAGCCTGCACAGCCGAAGGAAATTTATCGTAGGG
TCTGTATTTTATGGCGTTTGGAGTGTGATGATGGTTGATTTCATTGGCGTTGCCGGCGTT
TGGGGCTTTTCTTTAATCTATTTCTGTTGGAGTTTATTTGTATTTGTATTATTTGTTATT
TTCAGGAGTCCTTCTTTGCCGGGCAAAGAAGATGCACGGTGTTCATTTTCAAAATTTTAA
GTTCACTTTTGGTTTTTTTTTTTCAACCGCCTTGGTCGCTTTGTTTCAAAATATTTATTA
AATTCCGTAGAGGCAAGCGATCAAGCAACGCCCAAGCTGTAGCAAATGAAAATAGAAAGA
GAGAAAAAAAATAGAATACATGACAAAGCATGTCCCTTGGGACAACAAACAGTACAAAAT
GATAACAGAATAGGGGTAAACGAGATTAAAACAACAAGGAACAACATCTCAAAAACAGCA
AAAACACCCTTTGTCGTGCCCTGCCAACTCCCAAAAATAGATCAAATGCCCATCGCAAAC
AGCAAAACTGTAATACAGTCAACCCCTCTTCTACCAGAAACTGCACCAGCCAATATAATG
CTGGCACAAGTTCTCCAGCCGCGTCGCCTCGCCAATCAGCTTGTTCACCTGCATATCCAC
CTCCAACTCCTCGTCAATCTTAAAGTCCCGACCCGTCAGCTTTTGTTGGACTCGGTCAAG
AACCTCGACTGCCCGCGCGTTCTGCAGCTCCACCGGGTCCGGTGCGGCCATTTGGCCGTA
GCCGTTCATGCCGCTCGTGCCGTTGGTGTTGGCGCTGCTCGTGTCGCCGTTGGCACCGTT
GGCGTTCGCGTTCGGGTTGACACCATTGGCCGTCGGCGGCAGAAGCGAGCTGTTGGTGCG
TGCACGGCCGCGCGCGCCTGGTGGACCGCCGACGACGCCAATCTGTGCGCCGCCGCCAGC
ACCCGCGCCGTTGGCGTCACCGCCGGCCAGCAGCTCGGAAGGTGCCACATGGCTATCCAA
CACCGATGGTCGGCGTGCACGTCCGCCGGCACCGCCGCCGCCCACTTGCGGTCCAGCCAG
CGCCAGCTCGCGCTCCGACTGAAAGTTGGGACCGGCCGGGGATTGGGCGTTGGTCAACCG
CCACGTAAGGAGAGGATCGTGAATGAACTAGGTTGTTAGTAGGGTGTAAAATATGTAGAG
AGAGAAGGGTGACGAGACTTACCGCCTCAAGAACGGCCATAACGCTGTCCTTGTTGGCCC
GCAGCACGCGCATGACGTGCACCGAGGTGATGCGGAAGCTGCCCTCGATGTTGCTAACCT
CCATGGCGTAGGTCAGCATCCGCGTCAGCCGGAACGGCACCCGCTCCGGGTACTTTTCGC
GCTTCATCGCCACCTCGAAGCAGTCGCCAAAGTCAATGTGGATGATCTTGCCCGTGCCGC
GGTCCAGCATCAGGTTCGACGGGTGCCGGTCGCCTAGCCCCAGAATGTACCCCACCATCG
ACATCACGCCCAGCGACCGCGTGTAGTTGGTCCGCCGCTCCAGCCACGCCTCCGAGTTCT
TGCTCTTGAGCCACAGCACCCGGTACAGGTCCTGGCCTGTCGTGTTGTCCAGCGCATAGC
CAAACACCTCGACCTTTTGGAGGAGTGTCAGGTTGTCGTAGTCCGGCGCCATCTGCAGCA
TGATGCGGTGCTCGATGTTAAGGAGGATCTTGCGGCAGTCGCGGTACTCGCGGATCAACA
CATGAATGGTGTCGCTGTTCGGCACCCACCCTAGCAAGCCGGAGTTCTGCGACAGTGGGA
TCGCCGGGTACCGCTCAATGTTGAGGTGCCGCTTGTACGACTCCGAGTCCATCGATAGCA
GCGTGTTGCACAGCCCAAACAGCTGCATCACCCGCTCGTCCTGCCGGATGTCCTCATGGC
CCTTGAGCAGGAACGTGTGGCTGGCACCGTCGCTACCATTAATGTTCAACTTGCGCGGCC
GCTGCTTCGAGCTGATCACTGTAAACGTCGTCTCAAACGACACAATCCGGATCACCGGCT
GCCCGCTGCGGTACTTGCCTGGCACAGACAAGTCCAAATCGCGCGCCGTCACCAGCTTCG
GGCAGCAGTACGCCAGCTCCAGCGACGTGATCTGCGGCAGCTGCCGCGTGATGCGCCGGA
ACACCTGATAGTATACGTCCCAGGCTTGGTTCAGGTCACTCACGTCGTGGCTGATCTCGT
ACTGCTTGCACCACTCACGCGCCTCGCTTAGATCGCGCCCGAAGGCCTGCGTAAAGGAGA
TCTCGCGCAGCGTCTCGGGGCCGCGCTCGAGCATATCGTGTAGCGGCTGCAGCACCGACA
GCATGCCCTCGATGTTGTGGTCGCCAAAGTAGAGACGCGACGCCTCCTCCAGGCCCTCGT
GCCAGAGCTCGTGCCACAAGACCGCCACCCTGATAAGTTCGTGGCTGACGAGATCGGCCT
GCTCCACCAGCTTGGCGCTGTGCTGCCGCATGCTGTCCATGATTTGGGCCGCCGACCGTG
ACCGCCGCGTGTTCTGCGAAGACTTCATTGCCACCGTCAGCGGGTACACCAGCGCCTGCG
GGTGCGCGCGGCCCACGTCCGCCAACAAATTGTGCACCGACTGCTGCACGCGCTTGTTCG
GCTGGTTGATGCGCGCAATTAGCTGCGGGATCACTTCCAGCCACGTGTCCACGTTAACGA
GTGCAAAGCCATCCGTTACTGCCATGTTCACGTCGGGGTGTCCACCGTGCGTCAGCCAGA
GCGCCAGCAGACGGAGCGTGTCCTGCAGCGTGCTGCCCTTGGAAAGTGCAATCGACTGGA
AGAAGCCGTGCACGGCCGGCACCACGTGCTCGAGAACCGTGGCGTAGTCGACTTGGCCAG
GGCCAGGGCCATCGTTCGCGGCGTTGTTGTTAAGCTGGCTGCTCTGGGACGACGACACGC
TGCCGTTCCGCGGCACACCACCCGCTGGCTGCTGCGCGCCGTTCAACTGGCCGTTCGGCA
CGCCGTTGGCGGCGGCGTTGCCGTTTGCGTTGGTGTTGGTATTGGCGGCCGTCAGGTATT
GGACGACCTCGAAGTTGGCCAGCGCCCAGGCGTGCCAGGCCTTGTACCACTTGGGGTTGT
ACTGCGTCGCGTGTGCGTAGTTGGTGAGCACGTCGTGCACGTGCGTGCGCCGCCACGTGT
TGCGGTTGAGTGCGACCGTCCAGTCGCCCGTGCGGAGGTAGCACTTGGCCAGCAGCGTCG
TCTGCTCCTGCAACATGCGCTGGCTTTCTGAGTTGAGCTGGCCGCCGCCGCCCACGTTGG
CCAGGTTTCCGGCATTACTGGCACCGCTGCCCACGCTGTTGAGTGCGGTCATGGGCCCAG
TGTTGTTCATAACATTATTCTGAAGCTGGTACTGCTGCCGGGCACCCTCCAGTCGGTAGC
TGAGGTCAACGGTGAACTTGCGCAGGCAGTCGAGCGACTTCTCGGAGATGCCGGAGCCCT
TTTGCTTGGCCATCTGGCCGCGGTCCCACTGGTACTTGAGCACGGCGTAAATAACCTGTG
CGGGCGGTGGTGGGGGTGCACGGGGGTAATCGTCGTGGGGCGCCGCGTTCATCGCGCCGC
CCATGCCGTTCGGCCCGCCGTTTCCGCCGAGCAACAGCATCTCGTTGTTGTTGTTGTTGT
GGCCGCTGTTTTCGTACAACAGGCGGCCGTTGCGGAAGTCGCGGCGGTCGCGGCCATTCT
CGCTGTCGCCAAGGCCGTTGCCCACCATGCTCTCACGGACGGCACGACGGCGATGGTATT
CGCGCTCCCGCTCGCGCTCACGTTTCGTCTCGCGTTCGAGCAGGACATCAGCGTCCATCC
AGTAGGGAATCGTGTACTCGAGAGGGTCCTCGTTGCCAATCAAATGCTGGAGCGACGTCT
CGGCCATGGTCATGCGCGACGACTTGCGGCACAGGTTGGCAAACTTGATCCACATCTGCA
TGTTCTCCATAGGCGTGACGACCAAGCTGCGGAGACGCAGCATGCGCTGCCACACCTCGG
CATTGCGCTGGCAGCCCAGCAGACGGCGGTCCCAGGTCCGGCGGAGCGACTCCTGCTTCT
TGGCGTCGCACTGCTTGTACACGATAAGCTCTTCGAGTTCTGCCAGCATCTGCACGCGCA
CAATCACCTGGTAGGCCCGGGTGTACGACTCGGTCACGAGAGCGCTCAGCTCGACATCGA
GGCCCTGGCGGGCCTGCTCGACGCAGATGGCCGCCTCGCGGTACTGGTTGCGGTGCAGCG
CGAGGATGGCGCCAAAGAAGGCACGGTCGGTCGAGTGGCGCTTCATGGCTTGCAGGTACA
TGTCCATGAGGTCCCACTTATTCAAGCCCCAGGCGGCCGCTGTGGCCAAGGGCGAGATAA
GCCGCTTGACATCCTGCGACGAGTTGGCCCAGGTGTTGCCGGCAATCGTGGCCAGCGCGT
CCCATTGGCCGAGGGCGTGCAGACAGCGCATCTTGCCCATGACGATGTCGATCGGGGTTG
TCTGGTTCTCCGGCAGCTCGCGCTCGCGGGTCTCGTAGAACTCGAGGGCCTCTTCCCAGC
GCTCGAGCTTCTCGAACCAAGTCTCGCGCAGCTGGATGCCATCCGAGTACAGCTGTGCCT
TTCGTAGTATGCCGATGGCAGCGTCCGACTGTTGCAGCTGGTTGTTGATCGAGATCAGCG
CTTCGACGGACGACGAGCTCTGGTCTTGCAAGAACTCGAGCTCCTTGTAGTGCAGTGCTT
TAGCATAGGCATGGCAACGTCCGGCCTCACGGCCCAGGACCCGAATGTCAATGGGCAACG
CCTTGTCGTCGTGTTCCATAAACTCGGCCAAATTCAGCAGCAGGCCCAACAGATCTGGTG
GGATGTTCTCGGACTTGAAGGCGTTCTCGAGGCTGGAAATCAGTTCATCTTGGTAGTTTT
CGTACAAATCACTCCAGCACGAGACAAACGCCGAGTTGAACAGTTCGCGGGCCAGGGGCG
GGTAGACATTGCCCAGAGCGGCGCAGGCGCGGAGCGCGTGGTTGGGCGACTCGTTAAGAA
GCGTGGTGCTGAAACTCCGCAGCCACTCCTGCCAGTCCTCCTTGGTCGACTTGCCCTTAG
TATCCCAGGCGGCCCGGAGGTGGATGGCGTTCATCTCGAGCTTCTTCGTAGGCTGCTCAG
CGAAAGACACCTCGTCCAGTTGGTCGGCGAACCGCGTCTCCGAGGTCAGGTCCTGGGGGA
GCACGTCACCCTTTTGCAGCTTGGCGATGAGGAGCTCGTAGTTGGCGTGCTGGATGCCCT
GCTGCTGGATGGTCTTGTTGACCATGTTCATAAAATGTAGGTAGTCCTTACCCAGCTGGT
GGATGAGAGCACACAGGGTGTCCAGGGCCGAGACCCGCAGCGCGGGCTCGCCAGTGGCCA
GGACGCGGTTCAAGGGGTGGATGATCTTGGAAGCAAAGTCGTTGAGGTTGACCTGGCGGG
AGATCTTTCCAATGGTCTCAATGGCCATCTTGCGCAAGAAGGTCGGCTGGTTCGGCTTCT
CAAAGGTGCGCACAATCACGGGAACAATCAGGTGCATGTACTCTTCACTGCTAGAACCGA
ATACAAGGAACGCGTGCAGAACCTTCTCCGATGGCAGACGCCGTACGGAGTTGTCCTTCT
CGAGGAGTCCCAGCATCAGGGGAAGCAAGCCAGCCAGATAGATCTTGAACTCGCCTTCCA
GTGTGCGTGAGATAGACTCAATCAGAGACAGAATCGTCGAGTGCAGCGATGGCGAGCTAT
TCCAGTACTCTTGCATGATCTCGACGAGACAGGGAAGGTAGTTGCGAATGTGCTGGCGGA
CGATGCTCACGAGAGTGGCGAGCTGGCTGAAGTAGGCCTCGGCCTTGGAGGGAGACGAGC
TGCGGATAACCTGAAGGAAGGCGGGGATGATACGGTCGAGGAACGGCACACACTCAAGAC
CAAGGGTGCGGAAGATGGACATGATGGCGCTGATGACGTCCTGGTGGTACTGCACCAGCG
AGTGGTCCTTGAGGATGCCGAGAAGAGCATTGACGACGACCGTCGGGTAGTATTCCTTGT
TGGACGGCGTAAGGCCCGTCATCATCAACGAGATGTCGGTCGTCTGTGTCGAGTCCACGC
GGCGCTGCACCTCTGGGCTGCGCTCCTCCACCTGCTGGTGCCGGTAAGGGTCGAGGGCAC
CAAGGATGCCCATAAGCTTGATCGTCTCTTGGCGCAGCATCGCGTGCTGAGGTTCGCCGC
GGATAATGTTCTGCAGCAGGTCGAGGAGCTGGGGGTAGTCGAGGTACGGGTCAATCACGT
AGCCCGAGTTGGACGCCAGCTGACCAATGGTACGGAGAGCAGCCTCGCGCTTCATCATCG
AAGCCTGGTCCTGCAGCGCATCGACGAGGATGGGCATCAGGCGGTCCTTGTAGCGCAGCA
TCTCTTCGCCCCCCACGGTGCAGATCTCGCCAATGGCCTTGATGATTGTCGCAGCCACGG
AAGCTGTTGGGTCCGCCGCCTTAGGCAAGAGGACCTCCATCATGGGGTGCACGTACGGCT
GGATCAACATCTGGGCGTTCTGAACCAAGAGGCTGAGAAGCTTGGCGCTCTCTTCCTTGT
TCCGGGGCACGTCGGAGAACTCGAGCTCCGTGAGCATCTGGATCAGCGTCTTGCGCAGCG
AGGGCACAATGTACGCCGGGTTCTCCCGGGTCAGGCGGCCGATCAAGCGCACGGCTACCT
CTCGGATAGGGAAGTACTCGTCGTTGAGGGCGTAGAAGATAGTGCGGATGTTGTCGGCCT
TGCCCAAGTGGCGGTCGAAGCGGTCGTCGAGCGCATTGAGCACAGTGTAGCGGATGTGGG
GGACAGGATCTGACACGCCGACCGTCAAGAGACGCTCAACGACGTCACCAACGACCTGCA
TCGCGTGGTAGCTGTCCTGGTTGACAATGGGATCGCGCAGGTACAGCTGGCAGCACGTCA
GGGACGCAGCCTCGCGGGTGTCGGCATCATCGTCCTCGACATAGCGCATAGCCACGTCGC
GCACAAACTCGTTCAGGACGTGGCCCGAGAAGTCGAAGCAGCCGAGCGTGTTGAGGGCCA
GCTTGACCTCTGCCTTGTGCTGCTCAATGGCCGCGGTGTCTTTACCGGCGTCCTTGGTCG
ATGTTGTCGTCGTGATCGGAGCAGACAACACGCCCGCACCCTGGGGCAGGGGCGCACCGA
GGTGCTTGTACGGCTCGCCGCTCAGGACGAGGCTGATCATATTCAGCAGCCGTTCTTGGA
TGGTGGTTCGCACAGCCGGCACATAAAACGCAATGTCCACGAGGGCTTGTGTCAACTTGG
GCGTCATGTCGCAGGCGAAGATGGGGTCCAGCAGCGCCTCCATGTACTTGGTGAGGGTCT
GGCCGACGGCCACGGCCAGGCGGCTGATGCAGTCGAATACAGGGTCGACGGACGCCTTTT
TGCGGGCATTGACGCTCAGGCCCTCCCGGATGTAGATCAGAATGCCATCGAGGTAGGGCG
CCATAGCGCTCTTGACGGCGTTGGCCACGCTGCCAATGGCCACAAAGGCATCGTTGCGCT
CCTTTTCGCGCTTGAGCATGGCCGACAAGTAGATCATGAACTGGTGCAAGTGGTTCTCGG
AGAACTGCGTGGGCGCGTAGATGGCCAGGTCCGGGATGAGCAGCACGGCCGTCTTACGGA
TGGTGGCGTCACGGTGGTCCTTGTAGCGCGAGACGATCTCGCAGGCCTCGGTGTAGCGGT
GCTGCATGAACATGCCGCCCTGCTCGAGCAGTTCCTTGAGCACGAGCATAGAGCCGTGGA
TGGACTCGATGGTGTTGAGCTTGAAGCCGTGCGCGGCCTCGTTGTACATCTTGTCCATGA
TCTGGTTCTTCATCTCGAGGTCGCGCTCGCTGATGATCTTGAAGCAGGCGCTAACCGCTT
CGGCAGACGTCACGCGAATAAGGTGGCGCTGGTCGCGGAGGCCGACCCAGATCCAGTCGA
GAATGTCGGTCACTTTGCCGTACATGAGTGTGGGAGCATTCCGTGCGATCTCGCGCAGGA
GCAGGGCCGCACTATAACGCCGCTCCTCGCTGCTGCCGTCTTGCAGGAATTCGAGGGCCA
GCTGCACGTCGGTGTCGACAAGCGACGACACGAGCGAGCCGCCGCCCGGCCGACACAGCT
TGCCAATGACGATGGCGGCGGGCTGCATGCAGTTGATGTCTTTGCCGGACATCAGCCGGG
TGAGCGCCGACGCGAAGCGCGTGTATTTGACTGTCGCGTCGACGCCCTCGAAGTCGACAA
AGGCATCGAGGGCGTAGATGCCGCCAAGCTTGTCGATGGTCGCGTCGCCCTGCAGCAGGC
CGCTGATTTTGGCCTGCACATTGGCCCAGTAGCCCTGGAAGATTTCCGGGCTCAAGTCTA
TTTGGTCAGCTTCTCTGTCCGTGTTCCTTGCCTCGGTGTTCCTCGCTCATGGCGTCTCTT
CGTCTCTTTCGTCTCTTTCGTCTCGTTCGTCTCTTCGGACTCTCCTCGGGTGTTGTTCGT
ACCTCGTTGTGCCACTGCCACCAGCTCTCTAAGCTGTTGAGCAGCTCGCCTCCGTGCATC
GTCGGTAATTGCTCTAGTTGATGGGGGCTCGTGGTTAGCGACGCACTCTCTTTCTCATCT
CGTGTGGTTGCCCTCGTCCTTCCATTCGTTCCATCATCATCCATCCATCCATCTCAACTC
AGGGACGTACTTGGACCGAAGATCTTTAATCAGCGCATCCGAGCTCAGCTCCGCCGACAC
CTGTGGCGACGACATGGCAGCCGACGCGGTCTATCGTTTCGATCGTATGGCACCCGGAGG
GGGTAGCCTCGTTCGTTCGCCTCCTCTTCAAAGCGATGCCGCCGCAGAGAATCGCATCCT
CGACCCGCCGAGCAAAGGGTGGATGGCGTCGCGAAGGGAAGAGGGGAAGGGCCGAGAGAC
TCAGCGGTCGTCGAGATGGAGAGAGGTCGTTTCGTGAATAGAGGAGGGGGTGGTCCGCAG
GATGGGTTGGTCGAGGGAAAGGGATACCGCGAGCACACCACCGAAGAGGGAGGGATGGAG
TTGAAGGAGGATGGAGGAATCTAGACGAGGTCGAAAAAACGTGTCAATCGTTGAAGCTCA
AAATGTCGAAGAGGTCGAGATGCGGGCACATCCAGCCGCAGCGCGCTGTCGAGGGCGTTG
GAAAAGAAGCGGACACAACAGATGCGTGCGAAAGCGACAGAAATGCACAGAGGGGAGGGC
GTGCAACGTACCGGGTCGGGCGTGGTCGTGGTTGTGCGATGGCAAGCGCAAGATGCAGCA
AAGAGTCGAGTTTCTAGGTTTCGACTGGGGCTTACTTTGTTCGTGGGCGTCGAAGCTCCT
TGCGATTTGCCGGCCCGTTTGCTGGTTTGCTGTGGTTTGCTCCTTCCCCCATGGCGCCCC
GTCGCCCCGTCATGTGCTCTCTGTTTCGCCCGACCGCCCATTGCGGCAAGAGCGTTTTTT
ACGCCACACTCACACTCGGTCGCACCTGCCGCCCGTTGGTCGAGGTTTTGGCGTGTTTTG
TCTGCAGCAGTCGCTGCACGCTAGCGCACGACCGCACGGCCGCACTTTGCCCACGCCCAG
CAGGAGCCCGGCATGGTGCTGATGCGGGGCACACTGTCTGCGAATTACAGTGGTCGAACG
CAAACGGACTGAGTGCAACGGAGTATTCCGCCGCCATTTAGAAAGTCCGGCTCCTTCCTA
CCAGCGCTGAATCCCCTTTCTTTTCACGTCGCAGCGCAATAATTCCACACTCCACCGAGA
TCTTGTGCACTTAAAACGTCTCCAGGCACCGCCCATCTCGACCCTTTCTTCGCCAGCATG
ATATCAATGTCAACTTTTCGCGAAGCAAATACGCCCAGGGTCTCGAACGCTCACTAGCTT
TTGTACAAAAGCCATTCCTCCTCCCAATTGACCTTCTACACGCCCATTCCCCCCCCCTTT
CTGGCCTCAGAATGCTGGCCCCCCCCTGGGACGACGGCGCTGCCGCAAAGCAGCTCTTCG
TCCTTGTCACAGGAGCAAACAGGTGAGTTGACTTCTGCCAGAGCTTCTTTTTGGTCCTTC
TTTTTTCGAGAGTACTGACTTTCCAGCGGCATTGGCCTCGGCATTGGCCAGCGCCTGATC
GACGAGTTCGCCGCCGAGCACCCGTCACCCTCCGACCACCTTGTCCTCATCACGACCACC
CGCAGCGCCGCCAAGTCCCGGGCCACGACCGACCTCCTGCGGCAGTACCTGCAGCTGCGC
GAGAACGCGGCGGCCAAGGCCAAGGGCACGCTGCACCCGTCTCGCGTCCACCTCGCCAGC
CTCGAGCTCGACCTCTGCAACCTGCCGAGCGTGTATGCCGCCGCCGAGCGCCTGTGGTCC
TCGCCGCTCTCCATCTACACGGGCGCCGAGAACGCCGCTTCCTCGCCACACAAGATCCCG
CGCCTCGACAGTGTCATCTTCAACGCCGGCATTGGCGGCTGGACCGGCCTGAGCTGGGGC
AATCTGCTGACCAATGTGCTCTACGACGGCATCCAGCAGGCGACGACGTTCCCGACGTGC
AAGGCCTCCGCGGGCGGTCTGCTGGTGGACCCGCTGACGGGCAAGGAAGTGAAGAGCGCT
GAGGGCGCCGAAGCCAAGGGGTTGGGCGACAGCGACGGCGTCCTGGGCCAAGTGTTCTGC
GCCAACATATTTGGCCACTACGTCTTTGCCCACGCCCTGCTGCCGCTGCTGCGCGGCACC
GGCGAGGGCAAGTCGCCCAAGAGCTCCGCGATTGGCCCAGGCCCCGCCCGCATCATTTGG
GAGAGCAGCGTCGAGGCCGAGGGCTGGCACAACCTGTCGCTCGACGACTTCCAGGCCGTG
CACACCATTGCCGCCTACGAGAGCTCCAAGCGCCTCACGGACGTGCTGGCCCTGACCGCC
GGCCTCAAGAGCGTCGCGCCGTATTCTGCACCCTTCTACAAGGACGACAGCGAGGATGCC
GACGCTTCGGTGACCACCCCCGCCACCTACGTAACACACCCGGGCGTCGTCTGCTCGACC
CTCTTCCCCCTCAACTGGTTCCTCTTCTGCCTCTACAACATCGCCATGTACATCTCCCGC
TGGCTCGGCTCGCCCTGGCACCCCATCACCGCCTACAAGGGCGCCGCCGCCGCCGTCTGG
GTCGCCCTACGGCCCACGTCCGCCCTAGATGCCGTCGATGCCCAGCACGTCAAGTGGGGC
ACCGGCACGACACGCGGCGGCACGATACTGGTGAAGCGCTCCGAGGTTGAGGGCTGGGGC
TTTCGCGGCCGTGTGGGCGAGGAGACGACGACGACAACCATCGACTCGGTGACTGGACAA
AAATGGGGTGAGGGTGGGGACCCGCTCGCCGCGTCGTTCCCCTTCCCTGCATACCTGCTC
AACAGCCGCGGCCGCAAGACAGGTGCCGCAAACCTGACGGCCGAGCGGCGCCAGGAGTTT
GAGGTGCTGGGCCGGGACTCCTGGCGGGAGATGGAGCGGTTGCGTATCGAGTGGGAGCAG
CGGGTCAACAAGGCGCGGGAGAACCAGGCGTAATATTTTGCAAGGGACTATCTGGACCCG
TTTTGAACGTTTATGAACATATCGTTGCGATGGTTTCAAGTGTTTGCAGCGAATAATAAT
TTAGACTATATAAATGGAGGAAGGGCAGGGGCATCTGCTTCCATAGCAATAATCACTAAT
CGATAAATAATTGTATGACAGGGACAGCTGAGAATAATCTAAAGATGCAAAGACCGAGAT
TTACTAGTTTTTAAAGTTCTCACGCGTCGCATTCTGCAATGCTGTCATCTGCAGTTGTCT
GTGCTAGCCTTTCTCCACGCACACATGAAGCAGGTGCAAGATCCGACGAACGTTGGACCC
CAAAGCTCTGGAACTTCGCCTCACAAGGCTGTGCAACAAGGCTGCCCGTTGTCTGTTGCA
CAAACACAGGCCATAATGTACCAAGATCTTCACCTAAAATTACGTGCAGGGAACGTCTTC
CCAGGCCGAACAAAAACGTGCTTCAGCTCTTTCGTCCCATGTCGTTCAGTCTGATAAGTA
GGTGCGGCCATCTCTACCTGGTGAACGTGAAAGACAGCCTCGTCAACCACGCAGTTAGTC
TAACCAATGATATAGTGCCGATCATCCATGTTCTAGAACACCTCTTTGTTTTGCTCTCCA
AGGAACACCCGACCTCACTCTTACATCCATACAAATATGGTTTCAGGTGGAAGAGGGCCG
TATTCTCTTATTTAGAGCATTTGCATGGGAACATTTTCAACGACAACGATATAGTAATGA
CTTCATAGTAAACATCCAAAACAAAGTCATACAGGAGTGAAAGCAACAACTCTCCAAACA
TTTCGACCTCAAAACGCCAGGCTTGAAGAAAGGTATCATATATCCAACATTAAAATGGTC
ATGTACAACAAAGCGTAAAAATAAAGGTCAAAACATGGGAGATTCCCAAAATAAAATTCA
AAAATCATATTCAAAAGAGAGGCCGCAGATTATACCTCTGCCTCGGTCTCGGGGGCCCGG
GCCCCCAAGGCCGCGTCGTCCGACTGCACACGGCGCAGCTTCACCTGCTGGCTGCGACCG
AACAGGCCAAGACAAAGTGGCAGGGGCACCACGACGAGCGCCACCACGGCCGAAAAGATC
AGTGACTTCTTCATGTTGCTTGGCGGGTCGCCATCCGCGCCCGCCCGCAGCGCGTCCGAC
ACAATGATAAAAATGCCGCCCAGCAGCTGCCCGCCGCTCCACGCCAGCGTGGACGTCACC
TCGGGGCTCACGGGGTGGGTCACCTCGACGAGGAACTCGACGGCCACGGGCACGAGCGTA
AACGACGCGGCGCCCAGGATGGCAAGCACGACGTAGGGCCCGGCAAGGCCACCCGAATCG
TGCGTCTGAGGCATCCAGATGAAGACCAGGTAGCTGAAGGCGATGATGGGTACGCAGATC
TTGGTGGTGAGGACGAACTTCTTGGTGCGGTCGAGGATGGGTGACGTGATCGCGGACGAA
ACGAGTCCGACGACGATGAGAACCGCACCCGCAATGCCGGCCTGGTCGTCCGAGTAGCCA
TAGGGCAGCATGATCTGGTTGAGCAGCGACGAAATGGAGTTGAAGAAACCAACGTAGACG
ATAAAGGGTAAGAAGACGAGCCAGAACTCAAGCGAACGAGAAATGTGGCGAATCGATTTC
AGAAGCTCCAACTTGGGCGTCTCGGCCGAGGGCGCGACAGGCGTAGGCGGCTTGCCATAA
ACGAAAAACGAGGGGACAGAGCAAACAGTGGACTATCGGTCAGCAAAATTGGACGTACGA
CTGTTACGAAAACAAAAGGGATGAAAGCACAACTTACAATAATGGACACATAGAGAACCA
TGTTTGGGATGTCCTTGGAGCTGTATACCCAAAAGGGGATAATCAACTGGCCCAGTGCAG
CACCGAAGGGATTCGCCAGACTTGTCAGCGCGGTTGCGGCAACACGGCCACGATTCGTGA
ACCACAGATCCGAGTAGCGTGAGGGCGCTGCCAACACAAAGGGCTGTGAGAGGCCGGTGA
GAATCTGGCCAAACATGACCACACCAAAGTGGCCACCGGAGCGGCCGTCGCTGGCCAGGT
TCGAGCGCGTGCCGGCATAGCGAATCCAGTTGCCAAGGAACAGCAGCACGGCCGACGCCA
TCATAGAAGGTCGGGGGCCATAGTGCAAGACATAGATGGCGACGGGCGTAAAGAAGACAA
AGGAAAAGAGAAAGGCGGTGCTGAGCCAGTTAATCGTGGTCTCGTTTGTGTTGAAGAAGG
TGGCGGCGTCAGATGCGACGGGGGAGAAGGTAAGCCACTGTTAGGGAAGAGAAAGAGGTC
AGCAATTTAATAGTGCCAATGCAACAATGCGGAAACATATTCGACGTCCACCAATTGTTG
TTGTTTTTTCCCTTTTCGTCTTGATTTGTCTGCTGCACTTACATCCCAGCTCACGATGAT
GTTCAGCAGCGTTAGTTGCATGAGGCCAAACCACCGTCGCTTGTACACCTTGTACTCGGT
CACGGGCGCATTGGCTCCGAGCTCTGTGTTGTCGCCGTCATCACCGCCGCCATTGCGTGT
CGCCGTGCCGCCGTCCTCCCCTCCGGCCTTTTGCACGTTGCCTTGCGACGACCGTTCCGC
CAGTTCGACATCGGCCGAGCCCGAATTGGAGCTGCGCGTGTAAGGTGGCCCAACGTTGAC
CACCACGTTGCGACTCTCGGTCACACCGCCACCCTCACCCTTGATGTCCTCCTTCCACAC
GCTGTTGACCATCTCTCGTTCGACGTCGCGTCCCGTCAAATTTTAGGGTCCGAACTTGTG
ACCCCCTTTTCTACTGTCGTGTTGCTGTCGCTTGTCGCACGCACGACGTAAGCGGCGCTC
GATCTACAGCGGACTAGTCAGTTGATTCCACATGCGCCAGCGCTGTCGTACAGTCCTGTA
TTGCTGTGGGTTGGCGGCCGCAGGGTGCTTTTTGTGGCGTTTTTCGCTGCGTCTGCTCCT
GCTTCGTGCGTCGTCGCGTGTCGTTTCGAAGGGAGAAGGCGACCAGTAATCAGAGGCCGG
TTTCCGTCCAGTGTTTTTTTCGTCTTTAGTCTTTTCTTTGGGCGTGTCTCTCCTTAGATT
ATCTTATCATCGACGTTGACAAGAGATTCAAGGAAAATGGGGGAGGTGGCGATCGATGTG
GGAAAGGGGAGGTGAAAGGGGAAAGGGCGATCCTCCGTGGTACTTGTAGAGAAAGAGAGG
ACGAGGGGACGAAATACGAACGAAGAAAGAGATAGATACAAGAGGAGAGAGAAAAGATGG
AGAAAGACGGGAAGACGACGATCAAGTAGAAGAGCAAGGACCAACAAAAATTCCAAGACT
CGAGGACCCAAAAGAGCGGGATCTGTCAATTTTAAAGCACATCGTACTTATAATTATGTA
CTCCGTACTGGCTCCAAAGAGGGGGAAGCCGCAGACCAACAACACCAGAGAATGAGGGAA
GGGGCGACCCATCATTACTACACCCACAGACGTTGGACGTTGGCACATGGGCAAAGATAG
TCGGCCCATGCCAAACATGGACAGCCCCCCGCCAAGCGTATCTCTCTCGCACAACAACAT
GGGGTCCTGTCTTGCAGAGAATAGAAATAATAAGATAAAATACGGTCTTGTGGGATATAC
GAGGACGATCTCCGCCAGCGGCACCCTGGCGAAGACAACGAGTCGACGCTAAGATGCCAC
GTCGTACACCGAAACGTCTTTCGTTCTTTCCTCGTTTCTCGTTTCTCGCTTCACATAGCA
GGGTCGCAGCACCTTCCTTCGAGATGCTTGAGGTTTCCCGTTGTTCAGGGCAGCTTCCAG
TCGCTCTTTCCCAAGGTGATCGTCAGCGGAGAAAAGGGAAACTGAAAGATTTCAGGTGCA
GTCCGCTTGTTCGTGTTTTTCTCCCGTCGACCAGGAAAGAGCGCCCAGAACGGGAACAAA
ACAAGTGGGAAGGGGTACCAGGGTTGCGGCTGTCGTTCTGGATATTAGTGGCTTTTCGAG
GGGTAGGGGCAGGCGTATGGGCGCATACGCGCACTCACAACCCGCAACTATCTGGAGGTG
GCCCCACAGCCCCTTCCCCTTTTTGCTAGCAGAATTGCCTCCCTTCGGTCTGTAAGAAGC
CAGAAAAGGGAAGGAATGCTCTGAGCGATACAGTTCTGACGGCACCCTAAGCCGTCCGTG
CTACCTACCTTCGTTCCTTCCCTTTCGAATCAGAGCCTTGCCCTTTTAGTGTTTTAGCGC
GTACTGGACACGGAAGCCAATGAGGGTCGCGTGGGCGGGCGGGCAGCTTGGGATGACTCG
CGCACCTTCCCCCCCTTTTTGCTCAAATCTCAGCGTCGACGTTGCTTGTTGTCCCCTCCC
GTCAAAGAGCTCTCCCTTCCTCGGCATCGCCTGCAAGACCAACTAAAAACACACCTATTG
ACAGAATCCTCCAGCGGAGACGGGCGGTTGGCGTTCCGCACCTTGACACTTCGATCGCGA
TTTGGAGCTATTCTCTTTCAATGTTCTTTCTTCCTTTTCCTCTTTAAGCTCCTGTCGGTC
GCCTCCACTCACACTAATCCGTATGCTTTGCGCGTATTGAAAAGAGACCGAAAGCGGAAT
TGCTGCGATATATGAGAGCGACCAGACGACGACCGAACGATAGCTTTCTTACGGAGTACA
TCACAATCGAAGTCCTGCTCTGATAACTACTGTCTCTCGTCTCTTGCCTTTCGATTTCAG
CGCATAGATAGGCATTATGGTGCTGCATTCTGTTATCAGAGCGCTGGCAATCTTAACAAC
ATGAGCAACGCACCGAAACGCGTGGCAACGACAGCAGGTTTTGGAGTGTGACTGCAAATC
TGGTGGCTGTCCAGTAAGACTAACAAGCGTGCTCATCGAATGATCAAGGCAGCCCCCCTA
GCCGAAGGATGCAAAGAGCGTGAGCCAAAAGCTTAATGGGATGGGAGTGTGAGAGGCCAG
TGAAAAATCAGACACGCTGCGCTTCCTTCTTCTCACTTTTTCTCTGTTCTCTTACGTTGT
ACTTTTCATTTCTTTTTCCTTCTTTCAACAAAGCTTTTGGGCCCTTGGCGGGAGGGGGAA
GATGGGGCCGCCTCTGAAAGTTTCTGCTAAGTACAGGAACGGGCCACTCGTCCAAATATC
CAGACCTAGGGTTGTTTCGTCAGGTGAAGGTTAGGGAGTAAGTTTACATCATTCACAACT
ACCTGTAGAAAGGCTGTCAAACTATCGCAACCGTCGCTTCGGCCCAGATTGCCACAGGGC
ACAGGGCAAAGACGGGAAACGGGACACGGGAACACGGAAAGAGGGCCACATCTAGATAGC
GAGACTCCATTCTAGGCGGAGCAAGCGGGGGAGGAGACCGAACGAGACATACTGTTGGGA
AGGCGCTTGTGTTCGTAAAGTACAAAAAATCGCAAAGAGACAAAGACAAGAGAAGAAAAG
AGGAGAAGCTGGACAAGGCGGGTGACACTGCAACGATGGCTCGGCCGTTTCGTTACAGAA
AGAGACACACAGCGTGCATGCACTGCTGTAAAGTAACGAATATGAGGAGAGAACAGGGCA
AAAAATAGCATGTGAACGGCGATCCATCCGAATCAGGGCATGCCCCCCGGAGCGGTGCAA
CGTTAGAGACCCATCGCAGTTGAGAAAGGATAGAAGAAACCAAAGTAAAAAGGAACAAGG
AGTGAAAATGAGAACAAAGATATTAAAAGAATTTAAAAAGAAAAAGAAAAAAGAAAAAGA
AAAAGAAAAAAAAAAAAAAATTTATATAAGAAGGGCTGAACAAAACAAAAACAAAAACAT
AATAAAGTAGCAAAATACGAAAGGGCAGGCAATTCGGTGGTGTCAGTTCAGAACAATATC
GAAGAGATTTTTCACATCAATGGGATATCTTCTCTGGGGCCAGACATATTTTTAGTAAAG
TTTAGTCTACTGTAGGTCAGCTGCCAGCATCTTCGCTCCGTGTGGCGGATAAATTTCACT
ACTTGCTGCAGTCTGCTTAATACGTCGTGCTTTGGTTAAGCTCTTGTCCATCCTGCAGAC
CATATCTCGGTTAACATGGCACGTGCAAAATTCTCAAGACGTCGATGGGAGGATAGGTAG
CGATGCCGAATGCTACGGCAGAAATAATGGTCGTGGCTTGGCCATGCACGACGCAAGCTT
CATCCATGAACGCACTGCGCATAGGCTAGACGGCTGTGACCAGCTCATGATCCATACTGT
GATAGGATCCAAGAGTATGTGCCAGTGCCGTCCGACAGTCGAGTGCACCTGGCGTCAAAG
AGGGAGGCAGGCAGGCACGCGTGTGCGTGTGCGAGTGCCGCCGAACGGGCAAGCGATGCG
CCTTGTGGTGGGCGAGAGAGAGACCGTGGCTGGCGCGCGCGGGAGAGAGCGAATGGCGGC
GGGCACAAATTATCGTATAGAGATGCCGAGCGGAGGGCTGAAAAGTTCGAAAAACGCTGT
TGCCAGGGTTTTGAAGCCGTATGGCGGGGCGGATGGCTCGTCGAGAGAGCGAGAGAGTTG
CTGCGAATTTGTGCACTCACGAGAGATAGGATCAATTGCTGATTAGGGAGGATATGCCAA
GGAGAACCTCAAATAGGGATTCCAGATACGACACGTTACGATTAAATAGTGGGACGAAAA
AAGATAGATACGAGTACATGGGACGACTGATAAGTCGAGAACTCGCAAGAGGGAGAGCAA
ACAGAACGGCAGTATAATTGTCTAGAATATTAGGCAGGAAGAAACGTTCACAGCAGTTTT
GTCTTGGCTTCTTTTATCCCTGATGAAGCAAATCCTAAGGAAATACAACCAGCCTTACCT
TCAACGTCAGCATCCTCCGTTCATATGAATTATGCATCCTCGTCTAGCATAGGTCACCGT
GAAAATGCACCTATGATAGCCATTCTCACGTAAGTCTATCTTAAAGATAGTTTAAAATAC
GATGCACAGTTTGTGTCTTTGAAGTTATTGCATATTAGGGCTGCCTTTGAGGTGAGGATT
CTGAATGGAGACTCCGTGAGATAATGGCCAAGACAGAGTAAATGCTTAAGATATGGCATA
CCAGCCCAAGACAACATCCGCTCTTCGAATACAAGCACTGAAATTTTGTGCAACAATATC
ACTCCATAAAAAAGATAACCAGAGACTTTTTGCTTCGTAAGCCACATTTGTGGGCAGAGA
AACATTGTTCCTTCGTGTACGTTGGGTTGAAGACTTTTGGCGCTGACAGCCTCGCGATCT
TACAGTTATGTCCTGTTACACAATATTTCCAACTACACCTTTGTGGGTTTTAGCAACCGC
AGATATTTAGAAAACAATTTATAAACATTTTTCTTTTATCGAGTGTATTGAATTATTCTT
CTATAGACTTGACAATATATTATATTTCGGCAATTTAAGCTCCTGTGTGTGTGTGTTTCA
ACTTGAACATAATATTTTTACGTTTTGTATACAGGGCTTCGAACCAATTAACATTCCCGA
AAACTGCTTGTGTACCACAAAGTGAATTTCTCAAACTTCCACGACTCTTGCTAGCCATTG
TAACATTAGGCATGGCCACCTGTTCATATCCGAAACCTTATCGATTTTACGACAGCCGTA
CTTGATCGTCAAGTGTACTCCTTATACATGAAATGCTTGCGACCGCATGTAAGATGATGA
GCTACATATGCCATTGCTAGAATGGTCGCATGCTTCACAAAGGCGAGACCTCACGTTGCG
CCCACAGTTGTGGGAAGACGCAGGCGAGCCGGCAGTCTGGCCAGGTGGCGGCGGGTAGGC
GTTGGCGTGTCTGGGCGACAGCGGGTGTGACTGCAGACCGCCGTACGAGTGCGGTTGGCC
GCCGGCGACTGGGGCGGCGGTGGGTAGCTTCTCTGAGCGGCGGGGGCTGGGAAGATGTTA
GCGGGCGTTCCTCTTGACTTTGGATTGATTCTTTTGGCGGAGAGCCGTTGTTGTTTCCTC
TTAACTTTATATGCCTTCCTCAAGCTTGCTCTTACCTGCCGCCGTTGCTGGCCGGGCTGT
TTGTGTAGCTGGTCGACATAGACGATCGTCATTTCCCGAGGAGCCTGGAGGAGGGGAGGG
AAGGCGGTCAAGACGTACGAGAATAGTACTGGTTTGCCATTTTGGAGTCTGTCTGTGAAA
GAAGGTATGATTCACTGGCCATTGTGTCGTGGCACTTTTTGTGTGTATGCGTTGTCGTTG
GCATGGCTGTAACATATTTATCGATTGCCATCATTGCTCCGACACTGGGATGGCTGTTTC
GATACGAACTGAGCGCCCTTTTATTATTCATCTGGAACTGCAAACTAACTGGTATTGCCA
TGCGATATCACTCTACTTTGACAACGTCACCGAACTGTCTACTTGACAGTTTGTGAGGTT
CAGCAGCATGTTTCTTTTGGCCATGAAAGTAACTGAAAGGCTCTAAATTTTTTATGTGTC
TTCTTCTAATATAGAATTATCATACACTTGGGTTTGGGGGGGGGGGGGGAAAGACATATA
TGTGAAGGTGGTTGCAGAAAGGCCGTAGAGTCAGAAACGAGATGTCTCCAGATCCAAGTC
TTCTGAGATGTATGTGGTATTTTTCGTTTTTTTCTTTTCTTTTTGCTTGTGGTCCATCAT
CCGCTTGTCGTCGTAAATATTCCAAGGAAGAATAGAAGGAACCCGCCGTGTCGAAGGTAA
AGGGTCGTTCTGAAAAGTCGGGATTGATGTCAAAATCCGAGGACAGCGCCGAGGGCTGGC
AAGTTGGGGCCGCATGTTCCCGTTAAGATTCAACTGGCCGTGATTCCCGTCCGTAACTGT
CCCATCTTGCTCATCCATCGGTGGCTGGTACAATAATTTGCGTCGTCATGAGCGGGTTCG
TAATAATCTCGCCGGCTCTCGGTCGCTGTCGATTCGTTCATCCTTCTTTTCTCATCATCA
TCGCCTTCTTGCCGTTGTCATCGTGATTGCCTCTCTTTGTTCTGTCTGTCGGATGTTGCG
CTGTTTACTTGAGCTTGGCCCACAGCTTGGGGGCGGCGCATTGGGTCGCGCAGTGGGTCA
GGTGGAAGACTGAAGCTATATGTTAGACACGAATCTCTTTGCACGCGCATCTTATTCGAT
CCCTAATGTAGATGGTGGACTTACACTCCTCAACGCAGTCCTCCTTGCTGCCGTTCTCAA
CACGCTCGACGCACTCCTCGAAGTGGTGCTTGGCCGGTGCGCACTCCTTGGAGTTTCTGC
AGTCTGTAAGCAGGCTGTTAGCATTTGATCGTGAGAGAACACAAGCTCGACGTAATCCAC
AGGGTGGGCTTGGGCGGAGGCAACCTCAATGGCGCCTCGCCTGGCACCCATACTCGTTGT
ATTTCGTGATTGTGACGTCGTTGGTCTGCGGGGGAGAATTTGGTTTTCGGTTACTCACCC
TCCTCGAGCTGATCCTTGGGGTCGACAACCTCCTCCTCGTCGTCATCGTCCTCCTCCTCC
TCCTCGTCCTCATCGGCCTCCTCGTCGTCGGCCTTGCTGTCCTCAGCGGCGTCCTCCTGT
GGCTCCTCGGCAACGGCCTCGGCCTCGGCGACGCTCCATGGCGCAGCGGCCTCAATCAGG
TCCGTGATCGTGTCCCAGACGCCCATTTTTGCGATGGTGAAGAATGTGAGGGGGGTGGTG
TTGGAGTTTGAGATCAATTGGCGCGGGGGGTGGTGGTGGCGGTGGTTGACGGTTGTCGGG
TTGTCGGTGGAACGGCTTTTTTTACGATTTTCGTTTTCGCGACGGAGAGGTTGCGTGGTT
TCGAGCGACTCGGACCAGGAAAAATAAAATCGAAAATTCCAGCAACCACAAACCCGGCTG
CGGGCCCAGCTTTCTTACTTCGCTCTGGGGGCCCAGTATGGTAAATTGCGTGATTTTGAT
TGGTTACACTACTCATCATTCTAACCGGCTGCATCCGACTCACGTGACCCGACCCAAGGA
CCCGAGCTATTATCGGAACAAAGGTTGCGGGAGCTCCCAATGCCCCGCAAAAGCACTTTC
GTGATAGCTGCGAATATAGCTTGCTTGGTCAAGAGCTTCACTTTTTAGACGTACAGATGC
TTAAAAATATTTATGAAAATGGATGAAACGCTACCACTGTGGAGAAAGATATCAGGATCC
AAAGAACTACTAGTCGAACATAGGACGTGAAAAAATAAGACTGAACCGTCCATGCTCATC
ATGCGCAAAGCTGAAAAATAAAGCGAACAAAAGGCCATCCCCGGCATTGAGATGCAAAAA
CAACCACCATTATCAAGATACAGGATAAGCTCGAGACGAACAAAAATAAGCGACATAAAA
ACACGAGGGTATCCCGGCCTATTACCGAAAGCTTCGCGGCATAGGCATCATAACTAAAGA
GCGAAATGAAGGCGGAGAAGCCCGCCAGAAAACAGTGAACAGTGAAACGGCAGTTTCTAC
TGATGCTCGGCAGCATCGCGGGTCGTCTCCTCGAAACGCATGCCGATGGCCTGTGCTTGG
GCTTCTTCGTAGTCCGGGGGCGGCTCGTCGGGAGTGATTGGGTTTGCCCGGTTTCTCAAG
TTGTTAGACTGGAGAGTGGCTTCGGCCCCAACTGCAGCACCTCTTGGCGTTTGTTGTTCT
TGAGACTGCGAGAACTGTTCCAAAGCTTCTCTCTCCTTTGCGTCCGAGGCCGACCTAGAC
GATTCTCCCGCCGTGACCGTGGCTGTGGCCGTTGATGAAGACTGTGTCGATGAACCGCTT
GGCTTGGGCGCGGCTGCCTCGTACTGCGGCAGATCTTCTCCCGTGGGAATGACCTGGCCC
GTCTCTTGCTGCAGCGTCCGGGCGTAGCTGAGGCGTTCCTTCATGACCTCGAATTTGTTT
TGGAAAGCGTCGTGGCCACCCTCTTTGAACGTCAGCTTCAGCTCTAGACGAGGTACGTCC
GAAGGAATGCCTCCGCCGGCTGTGGGTTTTACGATCGCATTCCAAGACCAGGGGCCAAAA
AAGCTGGATGCAACGCGTGTATCTTCAAACTCTAGGATGGGCGCAGAGAAAGACTTGAAG
GTTTCCGTAGGACGGGTAGGGACATAAATGACCTGTAAAACCATCAGTACAATGTAGTTA
AAATCTACACGTGGCCTGGTGATAGCCGGTGCAGCCCTAAATGAGAAGAAGCAAACAATA
TTGGCACCTACCCGGTTGTTTGTGACGTAAACAATGCCACTATCGCTCTTGATAGAGAAT
GGCGTTGCATTCGGCAAGGCTTTTGGCGTCGAGACGTCGAGACCGATGCGGGATCTCACT
TTGTAGTAGATCTTCTCGCCCGGGAGCTTAACCACCTCGCCATCCTGGCTCATCATCACC
CAACTAGCGTCTTCGTCAGAATCGTCACTATTGACACTGGCGTTGCTTGCAAGTGTGTAG
CTATGCTGTTCCTGGTAGAAGTCCATAGTGGAGGTGGGAAGGAGTACGCAGGCAAGAAGG
AGGACAGGGACTGGGGTAAAGGAAAGGCACAGGCAGTGTTTCTGTGAGAGGTCTGAATAG
AACGTGGCATGCCTGGCTTGCGGGAATTCGGGGCGGGCGACGATGAAGAAATGAGAACAC
CAGAAAAAGAAGAAAAATACGAAAAAGCACGAAACGGGTAAGGGGACGTGGTAATAAACC
AGAAGAAGAAGGCTCTCGGTATAAAGAGGACTAGTAGGGACGGAAAAGGTAGGCGAAGGT
AGACATATGAAAGAATGGATATAGATAGTGGGGAGGAAGGGAAGAGAATGGACAAGGGAC
CATGGGAAGAGGAGAGACAAGAAACACAAAAGGGATATGACTTACTTTATTGACATGTTG
GAGACCCTGGGGTTTGACGCTCTGTATTATGTTCCTCGTTCCTTTTCTTTTCTGACACCC
CTCAATTTTTTTTGGAGGTTTTATCGTTGTTGAGGTAGGGTAGACAAACCACAAGCCCAC
CAAAGTTGAAAAGTGACTGCTGCGGGCGTCGAGCTTCCAAGTAGAACTTCTGGACCTGTC
GGTGCAACGCTACCAGTTCGGTGGATCCTGGAAAGCGTTCGTTCGTTTACAGCGCCGCGA
CTGTTCCAGGCGGAAACAGCAAATATTAGATGCAGAACGATCTGTTCGCCCGGGCGAGTT
TGGTGGGAATTGTGGATCTAAAAAGCGCTGGTGGGAGAGTGAGCGGGTTGTCCTTTCAGA
AATGACCGAGTGAGAGGAGAAGGTCAGACATGAACTAGTGCCGTAGGAGTGAGCGAAGAG
GCCAGCTGTGAAGGGACCACGGCCCAGAGGAGGCCGGACGGGATAGCCAAGTCGTAGCGC
GTGTGTGACCATATGTGCGAGGTAAAAAAGGGAAGCAGGAAGGCAGAAAGTGCGAGGGAT
GCATAGACGGAGGTGTGTTGGAGAGAGGCAGCTGTCTCCAACAACGTGCATGTGTGGGAT
GAGGAATGGGGGACAAGGGCAGGAGGGATAGGCATTGTCTTACATTTTTGATAGTTGACA
AGGTCTAGATGGCTAGTGATGGTGCGCACATGAGAGTTAGTTTATGCTTGTGGTAGAGCG
AGGTGGTGGGGAGAGGTGTAGGTAACAAGTCGAGGGCGGATGAAGAAGAGGGGAAGACCT
GGGGGTAATGAACGAGAGGTGCGAGAGGACAGACAGTCTAGGTGGGTTGCGGACAGGGGA
CAAGAGGTGACGGGTGAGGTGAGCCTGCTGCTCGCGAAGTTCAGGAAGTAGAGGACCGCC
ACTGATGAAGGCAGAGAGAAGGCTTGCAGACAGGGACACGCACAGGTAGAATCTCGGTGG
ACCAGTGAGGTCAGAGAGCGCGGTTGGAAGGAGAGAAGCGACAAGCGAATGGCGAACGGC
GGCCTTGTGGCGGCGGTTGTGAGCGATGTCGTTGGGGCGTCCAGAGTTATGCCGTGGTTG
GTGAAGTCCGGTAGGGGCCGTAGACGCTGGGGTTGCGGATCCAGAAGAGAAAGCCGAACT
GAAGTCTCGAGAAAGACAGGCTTGGAGGAGAGGGTGTATATGCGTCGGTTTGTAAGATAC
GTAAATAAGGAGCCTGGGAGAAGAAGGGGATCAAAGGTATTTTGGGCGGCGATGGCCTGT
GAGCCAAGAAGCTGCGCCAGGTTGACAATTGCGTCAGCCAGCAAAGGTCAGGTGCGTCCA
GGCGAGTTGGGCGTAGGTGTTTGGCCGCTTGCCGGATAGGCAGTGACGTCTGGGGCAAAA
GCGAGCGAGGTGCGGCACGCGGATTGGTGGATTGGGCCAACCATTCCACAGAAATGTTCG
TTGGCTGAAGTATGGCGTTGCACCATCTGCCCTCTAAGATAGGCTGCTCTTGGTAGGCCT
AAAATCCGAGAGGGACGATGCCGAGGGGCATTTTGGACGGCCTCGCCCAAGGCCCGGCCG
GCCCTGTAGGTAGGTCAGTCGCATAAAACGTGGGTTGGCCGGCCGCCTGGCAGAAGGCCT
CATCAACGACATTTGGAAAATCGGTTTGTTAATACTGCTTGCATCACAAAACGCCGCGCC
GGCATGTCAGCGCCAGAGCATCGGAGGCAGGGGGATTTCACATCATCTCACCTGCGCAGG
TCAGGCCAGTGGCCAGGCCACCAGTGAACCTCACCGGGCTCTTTTCTTTACCCTTCTTAG
GTGGTCTGCGGGCAAGCCACTCCGACCTGGCTAATTTTGCCCCATAATAGGCGTGCAACG
GCGGCGACCGTGCGATCTGCAGCTTGCCCAACTAGCCCTGCACTAGTGCCGCGGACTGCG
TCGTTTTCTTTTCGTCCCGTTTATGTCGCTTGTGTCTAACATGGATCCGGTCGTTTTGTC
CGCCAGGTTCGTTGTCGCTTCTGGGGCCGATGGTATGCGGCGCAGAGAGCCAAAGAGACG
CCGAGGGGAAGCCTGGAGCCTGGTGTCGTGTCATGGCCGGGCCTGAGGACAAAAGCTGAC
CTGCGTCTGCTTGCTTTGTCCCAATCTTTGCTTCCATGGGGCCGGGGTCGACATCCCGCC
TGCGCGAGGTTGGTTGCGACAAGGCCATGCTTCGGCCGCCGGACTTGTGCTTGTGGAAGA
CTGCTATTGCGGGCCAAGGCTGAAGATAGCCCGCCTAATGCGCGCCCAGACTGGTCTTGT
CCTCCACTCACTGGCAAGTGCTTGCGAGCAGAGAGGCCTTTCTCGTCGAAGCCGCAGGAG
AGAAGTGGAGAAGGGAGGGGATCAGCGACAGGAGGGGGGGGGAAGAGTGTGAAAGAGCTA
ATGGAGAAAGGACGATGATAGGACGTTTAGAGCGAGTGCAGGTGTGTGTACTCGTAAGTT
CGAGTATCGTCGTGTGGAAAAAAGACAAAGTCGGGGAGAAAAAGGGAAGCCAGAAAAATG
AGACATCAGCTCACGCAAACTAGAAGACAAATGACTGCGCGCGAGTGCCGTTACAGAAAA
GGCAGTTGCAAGTCACCAATACTAAAGCAAGAGCAACTCGAGCAAGGTAGTTTTTAGGTA
AGAGCCATCCGTGCATTGTCGTTTGCTCCTTCCTTTCACTTGCTACTTCCTAGGTCTTGG
GAAGGCGCGATGCTGCCTCGTCCGGAGAAATACCGAGCGTGCGGTACCTTCCTTCTGCGA
GTGCGAGTTCGCACCCTAATGATTCTTTCTGCCTAGTTTTTTTCTCTTTCCTTTTCTCTT
TCTTTTTCTCTTTCATTATCAAAAACTGGTCTTTCGTTAATTTAACTTGCTCCCAGCGCC
CTGTCTCGACATGTATGGCAACAACCAGCATCGCGGCCATCCATCTCAACCCTAGATGTG
GAATTCTATCCACTGGTCGGTCTGTCGGTCTTCTTCGTCGGATGGATAAGATAAGCAGCC
TTTACCGAACATAGCTCAACTGCATACTGGCTATCAGTGCCTCAAGACTGCACATGGATA
TATGGCGGTGGCGGCAAGGAGTGCATGAAGCGGTGCCGCACACCTCGGGGGGCGGTACCA
ATGAGATGCTGATAGACGTGGCATACGCATATCCTTACAGCATGTGCAGCGCACCCAGAG
ACGATATTGGTTGCTGCTAACCATCTTGTATATATTTCGGGCTTGCCATCCGATGGCACA
TAACATCCCATCTCAAAGGACTGTTGCCGACTCACTTGCGTCAGTGTTAAAGCCAATCAA
CTCGGCCAGCCTTGAAGATGCGTACGCGGTGAGTGCCGTCTCCCCCGCCGCCCGGATGCC
TTTACACAGCCTCTCTTCGTCGATTAGGGCCTATTTATGTATCGACATAAGGTGCAGCCG
GTATCGCAAACAGAGGCGGGGAAGTGAGTGGCAGTCATTGTCTCGAGGTTGGGACCGTTG
TCATACTCCGTACAACGACCTCATACCGCTTTTTCCACTGCTGTTGTGTGTTCACCGTTA
TTCCAACTCGAAGATACGTGCGAGACAGAACGGCTCGCTCAGGTCATTTACAGCCATCCC
ACACATCCTACTGCATGCCCTAACGGCGTCTTGCATGTACCATTCGGCGCCAGCTACATT
GCCTCAACGCATCCAAACCTGGCTTAATCGCTTTCGGACGCATCGACTGCGAATATTGGA
CTAACGGTTGCTCCCGGGTCTCAAATGGATCCTTCGTGGGCCGGCGTGGGCTGTCGTGGG
CCAAATGCTGCATCGGTGGGCCCGCAGTGTCGGTGGCCGCACTGTGTCTTCTTCCTTTAT
CACGACGAAAGCCGAATTCTTCATGGACCCGTATATGGCCACGGTTCTTGACGAGGAACA
CACAGTAACCCACATATGCATGGCTGGGTTGTTTTGGTAAGACGCGATGTTGTGACAGGA
GGTAGCTCGACCTCGCTATGGGTGCCATCGTACGGAGTGCCACCTCGGTTTACGCTGGTG
CTTGTTGCGGAGACATAACAGGAGGCAGGCCAATCTCATTCTGGTGTACGGTTTTGAGCG
ATTCTACATGTGGAAGAAAAATGCTAACTTGTTTTATTTATGCCGACACAGAGCAGCACA
AAATGCCCAGGCCACAGGAGACCAGGGTCCGTGTTCGCCCCATTCGCTCTATGACGATAG
ACGGCTTCCGCACACTAAGTCCCATTCGCCATTTGAACACAAGAACATGAGAGAGACCTC
GGGCATGTCCACTCGTCAAACCTGCTCCAGCAGTTCAAATTCTCAGCCCCCACGCACACA
CAATGCGACCTTGGGCACCGAGGACCCGCTGTCAAGGTCTCACCGTGGCCGGGGGATGAG
AGCATCGGTGTATGCCTGCTGACCGTGGATAACTGCAGGCCAGGCTGCACAGATATCCCC
AACATGGCAAAGAGCTCCCTTGCGGCACGATTGGCCAACGTGTATGCACCCCGTACCAAC
TTTTGTCAAACAAATAGCACGTTGGGCGCAGACAGATGGTGCATTGCTCCGACCTGGAAA
AGGCAGCTCGATAGGAGACGTTGTAGGCCAATCACGACCAACAGAGACGTCGCTGGGCCT
GTTTCGGCAGGTTGTTACAAGTGTACTGTTGTATCTCTGTCGATCCTGATGCCCAAATAC
GTTTTCCTAGGTATCATGCCGAGTTGCTCGTTTCACGGCGAGCAATCATTCAGTACCAAA
AGAACAAGAAGTAAAATCAACTTTATTTATCATTAGAACATTTCATCATAAAGAACAGAC
AAAGTATGAGGCGAACAAAATTACCAGAAAAAAAAAACGAGAACCCAAACCCAAAAAATG
ACAATCTGAAAAAAAAAAAAGAAAAGAAATGCGAGGAAGAAACAAGCTGTGCAAGCAATG
GCGCTGGTGGGCTCTTGTTGTGCAAAATTTCAAAACAAAGGACAAGGCCAAACGATGCAG
CTTTTATTGTGTGGCGTGTCGATGCATTCTCCGTTCTTCACTTCCTCTCGGACAGTATCT
TCCCATTGTACGTCCTCTTCACTAGTGGCATCAAGAACACATCGGATAGAACGGAATGGA
CAGTATCAATGCCACTGGGCATCTTGCCACTTCGTCGGTGAGACAAAAACGCACAGGGAG
TAAGGGTCGATCGATTCACCCGCAATCCTTCTGCTCCCACCATACAGACTGTGCGTTCCT
GCTTGAGTTTGTTTACCTGCTGGCCAATCAGAGTATGGTGCGACCGCAATCCTAGCTGCA
GGTGCCAGGACCCGTTCCACCGTGCCCATACAACCTTTGCACGATGCACTCGGCCCACTC
CCGTCTTACCCCGACCTCGATTTCATTTAGAGACCTTCGCCGTCTAGAATAAAGTCCAGC
CTCGGGATCTCGAGCTTGGGCGCAGGCTCCGCGGCTTTGGGACCTCCAACGATTGGTGCC
CTCTTGTTTGGCGAGTTGCTGCGATGCTCTGTGCTAGGTGTGGCCGGCGGTGGAGCCGGG
CCATAGCGAACATCGCGGACATCCCAGCCATCCTCGTAGGCTGCGGCGACCCACACGCGC
AGCCCATCATGGACCGAGCCATAAAACTTCTCTTTGCAGAGGCGCAAGCTGCTACCCATG
CACCGTTCCCAGCCAGACATTTGCATCAAGCCCCGCAGATGGTTGCGCTCGGCTGCTGTC
GGGGTGCATGCCAGGATGGCGTTGACAAGGTCGAGATGCGAGGCGAGGTAGTTGGTAGCC
TCCCACTCGACACCGCCGACGTACGGTGCAGCGGGCACTGGCGGCCGCTCCTGAGGGAAA
TGGCGAAGCAGGTATGATGATGATGTCTCTGTGTGCTTCGGAGGCAGCGGCGCAGGCATG
GTTGTGGATGTGGTCGGAGTCGCTACTCGTTCGTCTCTGAAGAAGAACTCGTCCTCACCT
GTGGTGGTGACAGGGTTCTTTCGTTCTTTCGCGGCGGCGGGCAGCGATACGACGTTGAGA
TGGTGCAGAAAGATCCAGAACACCTCTTTCGTGACGCTGACGACCTCCTTGCACCACACG
CGGTAAGGACGCTCCTTGCGCATGTCCATCACGAAACTAATGGGCTTCTCATCGTCGCCT
CGCTCCGGGTCTCTCAGGTAACCGAGTACAGTCTGAGCGCGGGCGGGACGCTCGTCGATA
GGCGCGTTCTGGATGTACGTGAAGAGGACCCATGTGACAATGTTGCGCGTTGTGAACTCG
CTTGGGCCTTTCTTTTCTGGATCGAAGATCATGTGGATGAGCGCTGGCAGCAGGCTTGCG
TGGATTGAGTGAAGGTACTGCAGAGCTAGCGCTGTGGTGCACAGTGCCTTGAGACACAGA
AGGTTCTCGTGTAGCAATGCGTCTTCGTGTTCCTCTCTGTCGCGTGACAAATATCAGCAA
ACCGGGGAAAACTATTGGTTATAGGCAATGGCGGGGAGAAGCGGGATGTGCACGACAGGA
GTGGGAAAACAAAAGAAAGAGTACGAAGGGGTGGTAGGAAAAAGAAAACACGGGATAAGG
AGCGCTCAACTCGGCCAATTGTTACTCACCTCCATTCGACAGCCATGATGCGATACAGTA
GGCCCACGACCTCCTCCATGCCGCCTTGGCCAATGAAGTCCTCGATCCAGGCAACAGTCT
CGTTTCGGAGCAGCAGCCTTAGCTTGTGCAGCTTGCCGACTTCCATCTTTTCGGGAGTTT
GCACGGTGCGGAGGTATGTGACAAAGTCAGCAGGACTGTTTTTCTGTGGGCCCTTGGCCT
TTGCAAAGAAGTCTGTGATAGGATTGCTCGCAGTCGCAGAAGACGTGGCATCCGGGCTTA
TTGCTGTCCCATTCGTTCCGATGTTCACAAAACTTTCGGTTGACTTGGATCGGAGATGGC
GGCCCAACGTGCCCTCTGCTTTCTTCTTCAAGGGCGCACCGGGGCTCTTGGGCCGTTTGG
TGCTGTCGTTGTTTCCTCGGTCCCGACTGCGTCCTCGAGTGACTTTTGACAGGGTTAGAC
TCTTGACGCGCGAGTGCTTCGACTTGGTGGACTTCCCAGTGGAACCATCGTCTGTCGGGG
TTGGAGTCGGGGTGTTGCCGGCAGCCTTGGGATCCGAGTCTCCGCTTGTGGACCGGGTGC
TATCATGGCTCTGCGGACGATCAGAGGTATGCTGCTGGCGATTCGAACGTTCTTCGGCCC
AGTCTTGGCGGATCAGCTCAAGCTTGATAGCGTTGGCCAAGTTACGCATCTTGTAGCGCT
GGTGTTCTGGGATATTGCGACGGTCGAGGAGGGCTTCGAGGTGAGCATCGATGTCGTTCG
GGTCGACAGCAAGATCGAAAGGCGACGGGGTCTCGGCTCCCGGAGTGATTGAGGATGGTG
TGCTAACTCCAGTGTGTTGCATCTGGCGAGTACTGGAGAAGGCCGTCATCAACTTTGGCC
GCGCTACCGGTGTGCTGCCATTGCCAACGCTGGCAGAAACTGGATGAAACGACTTGGGCC
GTGGCTTCATGGCAGGCAGCTGGCGGCTTGACGTTCCTGCTAGAGCCACATCGTCGACAG
ACGGCAGTGGCTTGTTGGCCAGATCGCTTCTTCCGACACCCTTGCTCGCGCTGCAAAACT
GGGCGTAGATGGGCGTCACCTGTGGCGGAGCGGTTGCGGTAGCCATGCTGTTGTCGGCCA
CAGGGTTTGGCCGTGTCTGATTCTCATTCTCTCGGCTTTCCTTAGGATGCAGCCGAGACC
TGCCTCTCTTCTTGTCGTCGCCGCGACTTCTTCCGCGACCTCGCTCTTCCTCCCCTTCCG
CTTCTCCTGCTGCATCCTTGGCCATTTTATGCAGGTTTTTGAATGACTTGGGGCGTGACA
AGAGGCCGACAAGGTTCGTCGTGGATCGAGCCCTATCCTTCTTCGTTGGTGACGGAAGCG
GGGGACTCGCTTTGTCGGCGTTGTTCTCGTTCGTAGCACCGGGCATATCGGTAGTGACTG
TGGGTGTGCTGCGGGCAAGCTTCGTCTTTTTCGTGGGCGAGTTCGAAGAGTCCGAGGGCG
AACTGCTATTTGCGTAGCTAGCGGCAGAATTACCACGGGACATGGGATGTTTTTCCGCAT
GGGTCAATTGTGGCTGTTGGCGATTGTGTGAGGTTTCTTCGAGAGGGCCACCGCCGCCTT
GAGTGGGAGCCAAAGCTGCCGCAGCTAGATTGTCGCCTTGGGAGTTGTTTCGACGGTGCA
TCATAAACGACCGCAGAACTGACGACTTGGTCCGCTGGTGGTGGCCACCGGCCGGTGGCA
AACCTTGTCCGTTAACAGAAGCCATTGCGAGTGATGTGAGCTACACAAGGGCTCGTGCAA
ATAAGGAGATCGGAGGTGGGAAGTAGAATGAAGAGACAACCAGAAAGCGAGCGAAAAGAG
AAGAGTGAAGAAGGGCAATCGCTGGATGGCAGAAGCCCAAAGCCCGTCCAATGCGTGAAA
ACAAAAGGGCTGCACCTGAACGTCTAGGCCATGGTGATCTTTGTTGAAGCCTCTTTCTTT
TCGTTCTGGTCCTGAATGACCAAATTGTTTCAAAGAAAAGAATGGTTGCGGTGAGAGGGT
GCAAAGCAGTGCAGAGGTCGAGAAAGAGAAAGAGAAGAAGAGGAATGCAGAGAAGAGGTC
CAGCGAGTTGGACTCGAATTAGGAAAGGCCGGTTTTGTCAATCGCTCTTTCTCCTCTTTC
GCGGGTACGAATCGACCAGAGCATTTGTGGCCTAATAGACGACTAAAGGGAAGGAGCATG
GCCCGTGTAAATACGGAGGTCGAATTTATGTGGCGGTGGGAGTTGGCACAGCAACGGGGC
CCGGTTCGCGCGTTCTAATTGGCGGAGACGGCGGGGGTGGCCCAAAATCGTCGCACCAGC
GATTCGTGGGGAGAGGGGGACGAGCTATGACGACGAGGTCGGATAAGAAGGAAAGCAACC
CAGGCCCCTCTTTTCTTTCTCGTACGTCGTACTCTTCTGCATTCACATCACGTCTTTCGA
TGGCCAGAAACAGCAACCGAAAAAGACGCACATCCGACCCTCTGACCTGCATACAGAGCT
CCACGCGAGGCATAAAAGGACAAAAATACTAAGCAGCTCGATGTTTGTCAATTGCTCGAT
GCACGGATTGGGCAGATTGAAAAAAATCCTGGGTTTGATACTTTTTAAGCTATCCGCATC
TCACCTCGTTATGTCTTTAGATTTATTTTGGACAGATCTGCAACTGCTCTCTCATTTCGT
AAAGAACCTTTCTGACCATCCTCCTGGTCAATGTTTTCTAAGCCAACAAACGAACCGCGA
CGAAATAGAACAAGAAAAACGAAACGCAAAGGGGGCCCTAAAATGGTCATGGGTCCCCCT
GTTCTACCATGTAATAACGCCAAAACAAGAAATGTGCTGAAAAAAATATCCAACTTCAAA
AATGTTTACGCTCGCCCTTCTCTCTTTTACCAGCTCAGCAGCCCCTTCGCCCGGTCGAAA
CCGCCCCGCAGCTGGCTCTCCGGCTTGACCACCTTGCCCTGCAGGATCGTGTACTTGACA
AGGTTCTCGCAGTCTTCGGGCATCACGCGTGCCAACCAGATGCACTGGGACGCGCCCGCC
GCCGACGTGTTGAGTGCGCCGTCGCCGTTCGTCTCGTCCTCGCCGACAGCATCGCCTCCT
TGCTTCTCGTCCTCGGCGTCCTTCTTCTCGCCCCGCAGAACCGCCGGTGTGACCGACTTG
ATGCGCGCCGGCAGCGCGTCCCGCTCAGCGTCCGTCAGCGAGCCACGCGCGACGTTGTCG
ATGCCAAAGGCGTCCGGCCGGCGGTAGACCATCATGTTGGCGCTGTACTTGTGACCGCCG
ACGTGCGAGATAAAGTAGATACCGACACCGCCGGGCCGCTCGTCGTCGAGGTCGCGGAAC
AGGCCGAGGGGCCGCAGGTGGCGCTCAAGCTCTTTGCGGATGAGGGGCGCGGACTGGCCG
CAGCGAGCGTCGCGGGTCTTTTGGGAGCAGAGCAGCACGAGGACGCTGTGGGGGCTCTGG
TGGTAGGTGAGTGGCGCGGGCAGCGAGGGCGGGAGCGAGGGCGTGGTGAGGAGGGGCGTC
GTGTTGGTGGGTGACTTGTTAACGAGGTGCTCGAGCACGGACGGAACGAGGGCCGGGGTA
ACATGGTCGACGACAACAAAGGCGGGCAGCAGGACGACGCGGGTGGGTTGGGCGTAGTCG
GAGGAGTGGTTGGGTGTGGGGATGTTGGAGGCCGAGAGCATCATGCGCTGCACAGGCAAG
GAGCTGAGTCAGTAAAGGTGCAAACATAGAAATGTAGTCCCATGGACGCCCAATGCGCCA
CAGACGTAGGACGTAGGAACTTACCCCGTTCGTTGGGTTGGATGCGCCATTGACGGCCTC
CATGACACTGCCCTTCTCGTCGGCCACGTCGCGCACCCAGTCGGACTTTCCCGTGGCCAC
GATCAGATGGGTGCTCCAGCCCTTGACGAAGCCATAGAGGCGGTCATCGTGGTCGATCTT
GAAGTTGCGCGGGTAGTGGATGCTGCAGGTCGAGCAGTCGTGGCTGCAGTCGTCGCCGTC
GATAGCTGGGTCGGCCTTGGCAAAGAGCTCGGTAATAGGTGCGGAGGTCGAGCCGGTGCC
GTTGATGGCAAGCTTCTTGGCGCCGTCTATCAGCGAGCGGAAGCCGAACGACATAGTGGG
CAGGGGGAGGAGACAGCGGTCCGGAGGGTCAGGAGGCGAAACGAGGGTACGGCGCACAAA
AAGTCGTAGCTAGGCGAGGGAAAGCGCAAAAGGACGTTGTTGCCGGCAGAGGCGCAAAGC
AAAGGCAGCAACGAATCAAGACGATGGTAATAAAGAAGGAAAAAAGAAGGAGAGGAGGAA
AGAGGAAAGGAAATACTGGGAAGGGGCTAAAAGAATGGCAAGGCCAGGCCCAGGAAGACG
AAAGAGTTGCGTTGCGTTTGCGTTGCAAGAACAGACCCGGACGGGGAGAAGAAAAAAAAA
GAAAACGACAGCGAAATCGTTAAGCCCGTATCTCCGCTCCGGCGGCGAAAGTCCGTTTAT
TTTTGGAATTCTTTTTAGGATGTTGATAGCCAACTTTGCATTGCGACCGCTACTTTCCCG
CCGCTACGAAGTATCTTGTATCTTTGTCACTCGTACGCAGAAGAGAGAGAACAGAGTACC
TGGCGAGCCCAGCCATGCCTTGCCTGCCCGTTTCCCCCGTCCCGGCGATAGCATGCACTT
GAGAGAGGAGCTCCGTAATTTCAACGTCCGTCCTTGAAATATGGGGATGTCATGACGTTC
TAGGAAGGAGCAGCCCCGCGCCCGCGAGCGCCCGGGACCTATCGTGCTCTTGCCAAATGC
AAGCATTGGCAATCAACTGTCTTTCCTACGTGGGAAGGCCAAAGTCACTAGAGACGCACT
TGACAAACGGCCGCGAGGCAATTGGAAGCCAGCAGACAAAAGAAAGAAAGGGGGAGTTGA
AAAGGAAGCCACAAGGGTGTGGTTTTCTTAGCGGCAGGGCCAGTTCAGGGCAGCTCGGCG
CGGCTCGGTGATTAAAACGACTTTGGATTCTCCTTCCTCGCCCAACGCTTGTTCCATGGC
AAAAGTGACAGGGGCAGCGCCAGACGACAGCCGGCCGTCAGTACAAAATAGTGGGGACAT
CCAATCGCCGTGGACAGAACGAGGAAAGGGCAACCGGACAGAACACACGGGATCTTTGGT
CTTTCCGTTTTCCATGACCTGCGGGTGAGGATAGGCAGCAGTGTTTACTCGCCTCGTCTT
TAGGAAAGAACCAACAGCACCTCTCTTGCGGCGAACGCCGAACCTTACAAGTGGAAGATA
CTGCAGCTGCCTTCGTTATCCCCGAGCCTAGTGAACAGTTGTTGACGCAATCAGACTGTG
CTAATCTCGAAGATACAGCAGCTTGTTTAGGGCTTCTATGGTTTAAGAAAAAAAAGAAAT
GAGAGACGAAAGACGAAAGACCCAGGAAACTCCCAGGAAAATCCGCCGCGCAGGGCGGAC
AAAAACACAATGTGTACAAAAGTCGAGTCGTCTTTATCGTAAGGGAACAGACACCCGGCA
CTTGGGTACTTGAGCAGACGACAGACGGCACAAGCAAAGGACACGGCATGTTCATTCCTT
AACCTCTGTGGTGGAGAACTCAGCAGGCAATCAATCCAAATCATAGAAAAAAAAGGCAGA
CGCTGTCTGTCGGCTCAGGCGCTGCTCTCTTTCCCGAACGTTTCTCCGCTGTCGCACCCA
GATTGTCAGAAGGTCGATAGTGTGGGGCATATCTACCCCTCCCCATCTTATCAGATTGCG
ACAAGAAAACCTGCCCCAACCAAACATCCCCTCCATAAATGACAAGATCGGCGGTCGGCA
TGTCGTGATGAGACGGTTCCTGTGCGTCTGTCATGTTTACGGAGTAGTTCAGAGGGAAAA
TACGGTTTTCTTTTCCGTTACGTATGCTGCTCGGAACTCGGATCGGTGCTTTCTCTTTTC
TGTCTAGACACTTGGTCTTTTTTATTCCAAATTCATCATCGCGACCACTGTTGCACCACG
TGTCCCCATTGCTGCATACGTCGTTTTGAAGATGACTATTCATTATTACCTATTCTGCCC
AAACATCGTAACGTCTTACTCGTGCGTGCTTGCAGTTATCAAAAGCTAGCACGCTGGTTA
TCACTAAAGTTGGTAAAGAAAAGAAAGAAAACAAAAAGCATGCCAAAAAACGCTCGTCTA
ACCAAGGTATTCCTATTCCAAAAACGAAACAAGAGGTGCCATCTAAAACTAGGGAAAAAA
AAAGAGAAGGAAAGAAAAGCACACCAAAAGAAAAAGAGACAAAAAATGAAGAAAAAAGGC
ATATAAGACGCGTTAGTACATTAAGAAAGCTTGCAGAAACCACAATGTTTTTTCCTGTCC
TCGTTCTTCCCCCTTACACATTCTTCTTTGCGTTCTCGCTGTCGTCGCTCTCCTCGTCCT
CGTCATCCTGGATCAGCGTGAACCCGTGCGTGGTCTGGCTCTGCCGCCGCCGCAGCTCGC
CGCGCTCGCGCATTGCCGCGCGGATCTTCTTGGCGGCCTCGTCAAAGCCTTCCTTTGAGT
CCAGCGTCGTGAAGGCGCTCACAGGGAAACCGCCGGAACCAAACGCGCCGCCACTGCTGC
TGCTGCGCGACCGCGAGCGGGACCGCGACGAGGGACGCGTCGCAAAGATGCCAATCTGGC
CAATGTTGCTAAAGGACTCGTTGTGCGGGATAGCACGGCCGTACAGCGTGCCCGAGGTGC
CACCACCCGCGGCGCTGCCGGTCGAGTTCTCGCTGTCGGTGCGCCGACGACCGTTCTTGG
TTGAGGCCGGGTAGGACACATGGGGGCCGGGCGTCGTGGCCGTCGGCGAGGGCGGGCCCT
GAGGCGACATGGACACGGCCGAGGACGCCGAGTGCGCCAAATCGTCGGATGAGCCGCCAC
TGGCCGCCAGCGGCATCTTGACGAGGCGCTTCTGGTCAAAGTCGGGGAACATCTCGGGGC
CCAGGGTGTTGATCAAGTCCGTCACTTGCTTCTGCAGACCCGCGCGCCGTTCACGCAGGC
GCTGGATGTTGTAGCTGGACGACGGGTTCATGCACAGGATGAGGGGCCGCAGGGATTTCA
CTATGTCCATGCCGACCTCACCAAAGCGCAGAGAGGCAAACGTGATCGCGGGGAAGACAA
TCCAGCCCGTCAAAAACACCAGCCACCACGGTGCTTCGGCAGCCCAAGCCGGCACGTAGC
CCCACAGCCGGTCGGAGCCAAACTTGATGACGAACAGCACGCAATAGAAATTGTACAGGA
GCGGTGCCAGCGCCATCGACACCAGCAGCTTCCAGGTGGCCATGACGTCGCGGCCCTGGA
TCTTGACAGACGAGCCCGCGAGCGCCTCAGCTGCCTTCCGCCGGCTGTACAGCTTGGTCG
CCACGAAAATAGGCGAGAACAGGAGCAGACCCGGCAGCACCGCAATGGAGAGCACAAACA
GCTGGCCAAGACGGAAGATGAACAGCGCCACAACCTTCCACCACGGCAAGCGGACAATGT
TGACCTGGTGGTCCCGGATGTTAAGGTACCGTAGCTGTCGGTTGTAGTCGTTGACGGCCG
CCTGCACTTCGAGCAGGCGCTCATCGTCCTTGTACTTGTCGAAGCCCATGGCGAGGCGAC
GGTTCAGCTCGACCACCACGGGGAGGGGCAGCTTCTTGCCCGTGGGGTTGTACAAGCGGC
GGGCCGCCTGGATAAGCATCAGCGTGTCGTAGTCGGGCGTCGACACCGTCACGGCACTCA
GGGCGTTGTGCACGGTGTCGAGCAGCTGGGCCACGGCGTCGCGCCGCTGCCCGGCCTTGT
ACATAGTCACCAGCTCACGGGGAACCTCAAACGGCGGACCGAACTCGACAACGGCCCGCG
ACCGGAACTTGTGTGCGTGGAAGTAGTTCATGCCAACAGGCACAATCTTGAGGCCGCAGT
CGGGCGAGTCGGCCAGCGTGCCCAGCGCCATGATGGCCACACCTGCCTTGAGCGGCAGCA
GGCCAGGCCGGTCGTGGCTACCACCCTCGGGGAAAATGCCAACACAGCCCCCGTTACGCA
GCCGGTTGAAGACAGCATGGTAGACCTTGGTCTGGTCAATGTGGGGCGCCAGCTTGAACT
TGGTGCCCTGGTAGCCCGACGCCGGGCCGCCCGCCTTTCTGACGGCCTCCTTGTTGACAA
AGTTGCCGTCGTCGTCAATCTCGCTCGGGTCGCGGCCCGTCAGCTGGAGCATGGCCGTTC
GGCCCGAAAAGGCACGCTTCAGGCGCAGCTTGTCGGGACCCAAGATCTGTGCAATGTCGA
CGCTCGACCCGCTCTGACCCTTAATCGACGGGAGGAACACCATACCGTTCACTTCAGCGT
CTTTCTCGAAGTTGGTCCCCACGCCGTGGAGCAGAGTCGGATCGCCGATCGGATCCGGCA
GGTAAATGGTGCCTTTGACGGGCTTGGCGGAATCTTGGGCACGGCCGACGGGGACAGAGC
CGACCTGGCGCGAGGCCCAGCCGATGAAGCCGTGGACAGACTTCTGGGCAACCAGGAGGG
ACACGCGGCGCTTGGACTCGGTGCGCAGGGTGCGCTGCAGGATGAGGGCGTCGACGAACT
GGTTCGCGTGCGGTGCGGCGACGAAGAGAACAGGGCCCTGGCGCGGAACCTTCCAGGAGC
CGCGCGGGTGGACTTCGCGGAAGAAGAGGTCGACGAGCACGGACATGGTCCACAGGAAGG
TATCATACTTCCATTTGCTCATGGGATAGAGCTCCTTCTCACGCTTGGCGGGAGGCTCGC
TGCTCGTCGTATCCTTGTCCTTGCCGGTCTCTGCCACGGCCTTCTGGCCGCCTTCTTCCT
CGTCCTTGCCTTCCTTCTCCTTCTGGTAACGTGGTTGATTCGGTGCCGATGCCATGGCGG
CGACGGCGACGCTTGCTTCGTCCTGCGCCATGGTGAGCGCGGGTGTTCTTATCGCACGGC
TGTAGGGGGCGCAACGGCAGCTTCAAAAGCGGAGTATCGTTGACTCGAAGCTCCTGGTAT
CAGCGATCGATCCAGTATTTCGATGCTGAAAACGACGTCGAGTGTCGGGTCCGGAGTTCG
GGGTTGGTCGTGTTGTCCTGTTCGGCCAGCTTGACCTTTTTTTGTTAGGGAACAAAGGAG
CTCTTCCAGTAGCTCCAAAGAGAAGGTAGGGTTTCGACAGTATATAAGCAGCGGGCGATC
GGCAAACGAATGACACAAAAAAGGGCTTGTCAGTTGGGTCTGACCACCACCACCTCTGTT
CGGTAGAGAGGTATGTTGCTTCTGGACGGAAGGGATGGCGAGACAAAAGCACACAAAAAA
TGGACCAGGTGCCAAAAAAGTGACGTTATCGCGTAGCTGCGTGGCTGGGATTCCTGTTTT
GCTGGGGAAGGAAGGAGGGATGGAGGGAGGCGGGAAAGAACAGGAGCACCAGCTAGCGTG
AGAGAAAAAAGACAGAAAAAAGCACACAGGAAAACGTCCAATTTATCTAATAATCAGGGA
CGGATTATGATAGCAGTTAGGGGGTCCAGGAGGAGAACAATAGGCGAAAATAGGCGGATG
AAAAGAGCACCTAAGAAGGGCAACTCTCGCGTTTTCTCTCGCTGTCTGGCCACTGACTCT
CCGCTTTTCCCCGGAGTTCAGCGCTGTTGGGGCTAGCAACGCAGGGAGAATTAGCGGAGG
ATGGAGAGATGGAGAAGAGAATGCGGGAACGAGGAGAAGAAAGGGGTTGAAGAAAAAGTT
TAGATAAAGACTCTAGAGAGACAACAAGATAGATAAAAACGGAAGAGGCGAAAAAGTGAA
AAGATAAACCGAGATACGGGTTCACAAGACAAGGAAACAGCGACCGATTAAGCAAAATGG
GAAGGACCCAAGGCTGCAACCAACATGCAAGTGCAGGTGCGATCAATGGCGTCCGCCACT
GTGGGGTTGCATCAACAAGGGCGGGCATCATAGCCGAGAATGATGGCAGCGCCAAGGCCG
AGACGAGGGAAAACGAAGTAAAGTTTCAAAAACCAACGCGGAAAGGAAAGAGCTCTCGAC
GTGTCTAGACTTTTGTTTTCCCTCTTAAAAATCCGGGATCCAGGGGGAAGGCACAAACCG
CAAACGAAGAACTTATCACAAGCCAGCAATACGTGCCGCCATTGGCAGACGAGCCAGGCA
AGAACGTGGGCGAGACATTGTGGGGGGGAAGAATGGAGTGATACGTCGTAACTTGGGAAG
GAACGACAGAGCTGTTTCTGTCGAATTCTCAAAGGGCTCTCTTAAAAGGTGAAAAGCCAA
ATGTTGTTTCGTTTCGCTTCTTTTCGGCCTCTGTTCTCGTAGTGTGGTCGTGGCAAAGAA
CGCGAATATCTGACAAACTCTTCTTCCTCGCCGCTGGATGCAACCTCCCAAGGCAATTTA
ACATTGGATTCCATCTCCGTCAGCACAGCATGGACGCGAGGGCGACCTCGGCTGACCTCG
TATCTTGTAGTTGCGCGGAAAGGCAAAATAACGAGTAAGGAACGACCGAGAAGCATGCAA
GACAATAAACGAAACTATTATTAAAATATTGCACGACATGCAGTTCTAGCACCCGCCAAG
GAAAATCAAACCTCACATCACACGTAAAAAGATGTTGGATGGAAAGAAGCAGAAGAAGAA
AAGGCCCGAAAATTCAAAATGCAGGCTGTTGGTGCACTCGGATGATTTTGCAACAGATTT
GCAGCTTCGAAGGCCAATAGAGTAGAGTGAGAGGCTCTTTTCTTCCAACAACCTCGATTC
GCACTTTTCATAAGGAGATGCTCTCTTATTCGGTGCTTTTTGTGTCACGCGCGTAGAATA
CTAAGGACAGGTAAACGCGTCAGAAGCTGAACTGTCCTTTGCAAAATCCCAGCTGTTGGC
TGTTGGACGGCCTTCTGGCCCGAGATCCGATGTAGCATGCTTTCTGCAATACCTTGCCCT
CATGTCGCATTGTCACAAAAAAGGCTTCGATGTATCGTATTCCTTGGCTCTCCTATGGTT
CCATCGGAACCGACTAGAGCCTCGTAGCTTTTTGCTCTAAAAAAAAAAAAAAAAGCTCGG
CCGGACATACCCCGTAAAGCGTCGATTGACAATTTTACAATTGAGACGCGGCTTAGCTTT
TCGACATGTGAAAGAGCCCACACTTACACTCCAACGTCAAAAATAGAGCAAAGACACCAC
TGACGATGAAATATACAAATGGCATATGATATTGTATCTTTTGTGGATGAGGTACAACGT
AAAATACTATTGTGATGGCAATCAAAACTGTGGAAGATAGTAGAAGGGGGTTTTTATAAA
AATAAGAGGAAATTTATTCTTCAAAAAAAAAAGGGTTTTTACAAGATAAATTAGAATCTG
TAAAGTGAATAAATAAAATAGACATTATTGGAAGCTTAAAAGGGGAAGGAAACTAAACAA
TAACCAAAACGAAAGGCCTCATTCGAAAACAAAATCTCTCCATAGACGCCTGTCGAGCTG
AAATCCAAAACAAGATAATACTAATGTCATATAAAAAACGTATCTCATGCCCATCCTTCA
CTGCCTACCGCCGCCGCCCCTTGCCCTTGTTTTTGCCCTTCTTCTCCTCCGGCACGCTGG
CCGTCCCCCCTTCCACCTCGCCTGCGGCCACCTGGCCCTCTGCCTCCAGCTCGCGCAACT
TTTCTTGTCCGGAGATGAACATGGTCAGGTCCCGGTTCGTCTCCCGGAGCTCGACCGCCT
CGGCCTGCGCCGCCGCCAGCTGCTCTTGGTGGGTGGCCGCCTGCTCCTGCACGTGCTTGA
TCCGCACCATGAGGCCCTCGGACACGCGCTTTTCGTCCTGCAGCGACTTGCTGAGCCCGC
GGGCAAGCTCGGCGGCTTTATCGGCGCGCCGGCGCTCGCGCTCGATGTCGCGCTCGAGCG
CGGGCACGGTCGTTTCAGCCAACGTCGTGTGGGCGGTGCGCAGGGACGCGAGCTCGCGCA
TGGCCTCGGCGGTCTGGGCAGAGGCAGACTCAGCGGCGGCAGCGGCTTTGCTGGCCTTGT
CGGCGGCCTTGTTGACCATCTCCTCGAAATAAATGCGTTGGCTCTCGAGCTGGCTTGTGA
GCAGGTGGGTGTACTCGAGGCCGATGCGGTCGAGCTTGGCGCGCGGCACGACGTCTTCTT
CTTCATCGTTGTCGTCGTCATCGTCGTCGTAGTCGTCTTGCCGTCTTCGTCGTCCGTCGT
GTGCACGGCGGCCATGCTGGCCCTCACCGTCCTCCTCGCCTTCGCCTTCGCCTTCGCCTT
CGCCTTCGCGTTCGGCTTGGCGACCTCCCCCCCGCCGTGTATTCCGCCGGCTACTGCGGC
CCGGCAGCTCGACAATCTTACCGTCGCCCTTGTCGCGGATCAACCGGTGCACCCACATGT
CGCCGGCGTAGTCCCACACATGCTGCGTCTCGAGCTCGAGGCTGAACGAGTGCATGGTCT
CCTTCCAGTGCTCCTTGGCGTGCCCGCCCTTGTAGCGACCACAGCCGACATTGCCACAAA
TTAAACAGATCCACAGGTCATCTGGGCAGTCGCACGCCGAGCACAGATTGGACGCGCCGC
CCGCGCCAAACGGCTGTGCGTATGGATTGGCTGGATCGTAGGGGTTGGCCGCGCCGGACG
AAGAGGGGCCCGGCTCGCCACCGCTGGCAATCTTGTCGGAACTGCCGCCGGGGCCTATGA
GGGCCATGGCCATTTGTGAGGGGTTGGTGGCTCGGCACACGGGGCAGCCCGAGCCCTTCC
ACGTCTGTAGGCAGGTGCAGTGGAACACGTGCTGGCACAGGATGGTCATGATGCCTGCCG
TGTCATCCATGCGCTCCAGGCACACGGGACACGTCGGCAGCTCGATCAAGTTGGCCGTTG
GGGGAGGGAGTGGTCGTAGCGAGCTGAGCGAGGCAGGCTCCTTGCCGCTGTGGCTCAGCC
GGTGTGGAGGCAGGGTTGGCCGGTCGTTAGTCTGTGTGCCGCCGTGCGCAACGGCTGTCA
CCTTGGTTGCGCCGGCGGCATCAGCACTCTGCATCTGCCGCTCCCGGATGCCCAGCGAGT
CCGGCGTCTCGATGGCAATCGACTTGACAAACGCCACGTGGCAGATCTCGGACTCCATGC
TGTTGAGGACGCGCCCGTCAAAGGCGGCGCGCCAGGCTTTGGCGTGCTTGCTTTGGCGGA
ACTTGATGAGCACCATGTAGCGGTTTGTGCGGCTTGTCATGATCATGCGGTAATGACTGA
CGTCGCGGCTCCAGGTTTCGCCGACAAAGCCCAGAAAATCGCGCGGTGTCATGTAGCTAG
GCACGGCCGGGATGCAGAGAATGGTGCCGTCGCTGCCGTCGCTGCCGTCCCCGCCGTACT
CGTCGGCGTCCTCGCTAATGTACGTCGGCCCGCCCTCGCGGTAGAGGTGCACGATGCCCC
AGCCGGCGTCGGTGACCTTGGTGGCCAGCGGGTTGTAGCGGCCCCGCGTCGACAGGCCTG
CGCCGCCCAGCACTGGTCCCAGCGAGGCGGCCGGTATTGGCTTGTCGTGCTCGTCGCCAG
CCCCTGCTGCTCCTGGTTCTGCGCCCATTGCGCTCGTTGCGTCTTGTGGTGCCTCCATGT
CGAAGCTCGCGATGCGTACGCGCCCAAAGCGCCAGTCACGCGCCGCAGTCTCTGGGCCCA
GTCCGGCTGTAGGTCCTGGTGTGCGTGAGTGAATTATTGTGTGCGTGTCTTGTTGTGGGT
TGTGCCGACTTGCTTCGACGGCTCCGTCGTTGTCGCTGTCTGCCGCGGCCGCTTTGCCAA
GCTGGCGGGTCGAGGCGCCCTCGCTTTCTGTCTCGTATGGACTCCTGTTGATACTGTTGC
GTCCGCTGCCACCACTTCCGTTGTCATTCTTGTTTCGCACGGGGAGCGCGGCGAGAATAT
CGTCGGTCGCCCCGTTGTCTACGCCGTCGTCGTCTTCCGCCGCCGCCTGCCACGGGAGGT
CGTCGAAAACGCTGGCGCCCGGACCGGGATGCCAGATGTGAGGTAGAGAGGGCCCGTCGA
GCGCAGCGGTCGGGTCGGGCGTCGGGTAGAGCTCAAAGGTCAGGTGGTAGGCGTGGGAAG
AAGGCATGGGGATCGCTTTGGGAGGGATTGTCGGCCGCCACTGGGACCTTCAAAGGATGG
GAGGGCGGAGAGGGAGAAGTGCAAACAGCGCAGATTTGGAAAGAGAGCCGTTAGCCTTTC
GCGCGTCTGCCTCGTCGCACGTTGGGGTCTCCCCGTGCTGCTTGCGTCTATTGTTGTCGT
TGTCGTCGTTGTCGTCGGTTGGGCTGTTTTTAGAAACGGGAAGCTCTAGCTTTCAGTTGA
CTGGGCCTGTGTTAAAAATCGTCACAAAGGAACAGCGCCAGGCTATTGATAGTTGCACGT
GGGGAAGGGCAGCCCCGCCAGAGAGGCGCTACGAAAGATAAGATACAAAGTGGGTGTTGG
GCTTTCTTTATCAGAGGCGAGGAAGGCGCCATGGGGGCAAACTGGTGGCGATCGCAACTG
CCCAAAGAAGATGCGCGAGATGCGGTAATACATCGGTCACCTTCCTCAGCCATTTCTTGT
ACTCCGTACTTCTATTTTTGCAGCGCCTGCCTCGAGGCCACCGAGCCACCATCGCACGAA
ACAGCCTCACCGCGTGTCAGGAGGGCGTACACGTCTCTGCACGGTGGACACTGCTGGACT
CTGCTGCGGCGCCGTTTCTTCTCCACCACTGAGAACTCCACTGACGGCTCTCCACCGTGG
ATCCTCTTTTCCGCAGGTGGCGCCGTCACGTCGAACCCAGACGGGTGATGACGTTGGGGG
GCGTTTCGCGCCTTCGGTGAGTCAACGCCGGAGGCAACACCGAAGGCAACACCGGAAGGC
ATTGCATTCGAAGGCTTTTGCTTTAGAAGTCTACGAGTCTTGTCACATTGCATTATTGGA
GATTTTAATTGTGTGTTCGACCGCGAATAGTGCGTGTCGAGGGGTAGTGGTTTCATTCAA
AAAAGGCAGCGCATAACATGCAGTACTATCCTTTTCATCGTCGGGATATCTAAATCAAAC
AAGAAAACTAAAGGTAGAAAGAACTCGTCCGCCGCTTACTGGCCGCCACGCAGGCGCAGC
ACCAGGTGGAGCGTCGACTCCTTCTGGATGTTGTAATCGGACAGCGTCCGGCCATCCTCG
AGCTGCTTGCCAGCAAAGATCAGGCGCTGCTGGTCAGGCGGGATGCCCTCCTTGTCCTGG
ATCTTCGACTTCACGTTGTCGATGGTGTCGGACGACTCCACCTCCAATGTAATCGTCTTG
CCCGTCAGGGTCTTTACAAAGATCTGCATACCACCGCGCAGGCGCAGCACCAGGTGCAGC
GTCGACTCCTTCTGGATGTTGTAGTCGGACAGCGTGCGGCCATCCTCGAGCTGCTTGCCA
GCGAAGATCAGGCGCTGCTGGTCAGGCGGGATGCCCTCCTTGTCCTGGATCTTGCTCTTG
ACATTGTCAATCGTGTCGCTGCTCTCGACCTCGAGTGTAATCGTCTTGCCCGTCAGGGTC
TTGACAAAGATCTGCATGCCACCGCGCAGGCGCAGCACCAGGTGCAGAGTGCTCTCCTTC
TGAATGTTGTAGTCGCTGAGGGTGCGACCGTCCTCCAGCTGCTTGCCCGCGAAAATCAGG
CGCTGCTGGTCTGGGGGGATGCCCTCCTTGTCCTGAATCTTGGACTTGACGTTGTCGATC
GTGTCCGAGGACTCGACCTCCAGGGTGATGGTCTTGCCAGTCAGGGTCTTGACGAAGATC
TGCATGCCACCGCGGAGACGGAGGACGAGGTGCAGGGTGCTCTCCTTCTGGATGTTGTAG
TCACTGAGGGTGCGACCATCCTCCAGCTGCTTGCCCGCGAAAATCAGGCGCTGCTGGTCT
GGGGGGATGCCCTCCTTGTCCTGGATCTTGGACTTGACGTTGTCGATGGTATCCGACGAC
TCGACCTCGAGGGTGATGGTCTTGCCGGTGAGGGTCTTGACAAAGATCTGCATTTTGACG
GATCTGATGTGGTTCGTTTGTGTGTGTGTGTGTGTAAGATGGGGGAGAGTGAGAGATAAG
AAGAATGCGATGTGCGACCGGTCGATGCGAGTCGATGATGGATGATAGAGAATTGGAGAT
GTGAATGAAAAAGAAAGAAGAAGAGAGGAGAGGGAAAAGAAAAGTCGTGAGAGGAGGCGA
ACACGGGTCTTAAATATTGGTTGCGAGACAGGAGGGGAAGGAGCGAGGGAAAGGGAGGAG
GGGGCGTGGAAAGGCCGGAGGCGAAGTGAATGGGAAGGCGCGAACAGACGAGGGGGTGTG
GTGGTGGCTGGCTGGCAATCGGAGGGGAAAGAGCGAAGCCGCCTGACACTTTCGCCTGCT
TTCTCAGCAGAATTGCAGTGAAACTAGGGCGGCAACGCCGCGGACACAGCGGCCACAGCG
GGCACAGCGTGCGCAGGCAGGCTGCAAAAGAGGGGCGCAGCGCAGCCTGGCCAGTTCGGA
AAACAGACCCATTATCCTCTTTATCGCCATGGGCAAAGAACCAATCACAGTGCGCTAAAC
CAGGCAGCCGACCGATAGAAGGTGCTGGTATGTAGTGGAGCCCGCTTTTTCCTTCTGGGC
CGCCAGCGCTCTGTGTATCACTTTCCTCACGCGGCGATTGTGCTCTTTGTGAGTTCTTTG
TCGCGGCTACCCCAGCATTCCCCCTGCAATATATGACGACACGAGGTACCCACTACCAAA
CGCGCTAGTAGGAAAACGGCCCTATCTCATTGTCGGAGAGACAGACTGACAAGGCTCTCC
GGCGGGTTTTGCTGCGGGCAGTCGCTGTCCAGCCACCGCAGGGCATTTCGGTCGCTCTCT
TCAGCGGAAGAATGGGCGCTGGCCAAGCAAGAGGCAGAGGGCGAGGCCACCACCCCCAAC
GGCGGCTCCTCCGATTGTCAGGGGAAAGGAAGAGGAAAAAAGGCGTGAGAAGGCTGGAAA
CAGCATAGGATAGGCGAAGAGACGCCCAAGAATGGCCTGGCGCATGGCTTGGCCGCGCAG
TGCAGTGAGAGTGTCCGCCCCGTCTCGCCCGTCACAGCCGATCTCGTCATTCCGCCGGTG
AGTCGTAGCGATGAGGCCAATCGTTTCTCCTGGGCAGAGAGAAGAATTTTCGCTCGCCTG
CTCGGATCCGGCAAACATCGTGAAATGAACAACAGAACGAAAAATGGATGGGAAGCGAAC
GACAACATTTGCGGCAGATCGTGCCATTCTTCCCTTTGCTTTCGTCGCTCCCGGGGAAGC
CCATCAGGGAAGGCGTGCTTTTGGGCTATTTGGGAGGGAAAGAGCGCCGGTGCCATTTCG
TGCTTTATTCCATACCCTTTTGACGTTTTGCGCTGTTTGCCCAGTCCGGCTTGCTCCGTG
TCGGCCAGCCTGGCAGACGGGCACTTCCTTCCCAGGGGCTAAGGCCAAAAAGGGACACTA
TGTTCTGTAAGCCGATAGCGCAACTGGCATGCTGTGCGGGTTTTTTTACGACGTACGAAC
ATACAGGCGCCTTCGGTCGTCTTGACAGGGCCTGCGACAAGGCCTGGACCTGGTCAATGT
TTGGGCAGCCGAGCCATTTTGTTTTCTCGTGTTTCTCGTCAAAACACATTTCGTGTCTCA
TTTTTTCCACATGGCTCGGCGAGTCCCTGCACCTCTTCGGACGCGCTCGCCGGTGAAAGT
TTGAATTTTCATCTGGTCGTCTGTTTTATTCTACCACCCCTTCATCGTTCTTCTACTACA
TGCTCCATAGTCGTTGTTCACATTCGCCTTCCTTTTTCTTCTTTTATTTTCTGCGTCGGT
GACCTTTGGTGTCGGCGACTTGCATCTGGCAAGGCGGGTGGCCCTGTGCAATGACGTTGG
GAGAAATGAAGGTAGTGCATGACCTCGGAGTGTGAAGCAAAGCGTCCCCTCTCGTCTCAT
CTCATTTTCTCATCTCGAATGACCTCGTTGGGTTGCATTGATTTGGAAGACGTTAGCTTT
TCTTTTCCCTTTCTTTTGCTCGCGGAAGATGATACCGACAGAAATCCGTCGTCACGCGAG
GAGGGGAGAAGCGACGTCATAGGGTTATTTTGGGAGCCGAATAAAGGCGCAGATGCTTGC
TTTCCTCAAATTGCAACCTTGGAAACAGAGAGGCCCCGTTTTGATAGGGGAAAATGGCAG
CGGCTTGCCCGCTCGCGCGTCTTCCCGCGCTCTGCCCCTCTGTTTCCCGATACCCTTGGC
AAAATTTTCAGAGACAACAGAACGGCTGCACCGTTTTGAAAAACGACAAACTACGGGAAA
GAGCGGTTCCTCCCCCATCTATTAAAAAAAAAGACTCCATAGTTCCTCGGTCCGTTGAAG
CTCTTCTAAAAGTACGACATGCGGATAGCTCTGGAGTATTTGTAACAAGCAATGTCGTAT
TGAGCTCCGGAGCAGGTTTTTCACGTCTCGAACCCCTCTCCCGTCAAATTGGATGAGATC
ATCGACAAGAGAGAGCTTCCATCTTGGCATCAAGCTCAAAGCCTTGTGTTTTTCGCCTTT
GTTTACGATTCCCACATTGTCTATGAACCAGTATGGAGGTTGGTCCCCGCCCAATTTGCC
ACACCCGCTGCGCGTTCCTGACTATCGGTCTGGGGTGCAGGGATACAATCTTCACAGTGC
AGACGAGAGGGGCGTGTAGGGAGAGGAACAAGGTCACTGATTACCAGGGATATGAAAAGT
GCAGAGTAAGGTCGTTATCATTGCGTCGTAGGATACAAAGGAAAGAACTAGCAAAGCATA
CCCATCCCCTCCGGCTGACAGTTCTTCTGTCAAGCCTGTCTAAGTCTTTACCTCCGTGGA
GTGTCCCTCGCTTCGTGACCATGAAGAAACCGCAAGTTGCTTGCTGTAATGTTCTTAGAA
GGAAAAGAACCACACACATATTTCCTGGAGTTCGTAAGCCCTTCCCTCTCAGAACCGCCA
TGTAGAGCTCATGCACCGCCCCGCCTGCTGTCGACAATGTCGCAGAAAAGAAAGAGAAGA
CAAGTAGACCCTGGACCGTAAACACTGAAAAGCGTAGTAAAAAGAGAGGGCATGCGTGTA
AAAGAGCAGTTGCATTTCTGTCACGTCGTTTTCATCGTCATTCGGAAAATCATGAACCTG
CCGTCTCATTGCGAAAAAGAGCACTTAAAGAGAAGCAGTGGCAAAAAGCAAGAAGTAATC
AACAAAAGAAAAAGAAAAAGTAATATTTGAAAGAAGATAGTAGAGAGATAAGAGAAAGAA
AAAAAATTCAATAGAAAAAGGACGTCAACATTTCGGGCTCATACATCATTTTGCCTTCAA
ATCAGTCATGAAACGTTCGAGAGAAAAAAAGGCTAGAAACAAAGGGGGAAAAATAAAAAC
AAAGAGTAAAAAACAAAGTCATTCAGAAATCAAAAAGAGACATCAAGTAGTGATCAAATG
AAGGCGTTATAATGGGGCGTTCCGGCGCGAGACATCATGATATGGGGCACGTTTTTTTCG
TTCCTTCTCTTCTTTTCCCCCGTTGGACACATCTCATAAATGTGATGAGAATGGTTTAAC
GCGGCAGAAGTAAAAACACCAGGGCCGAGATGAACAAGGTCGAGGTGGGTTGGGATAGAA
GAGGGCGTAAAAAGGGGAAACAACAACAACAAAGAAATCCGATTGCTTGGTGTCGAAGGA
AAGGGGGTTCAACACGCTTCAAAACATGAAAAAAAGGGAAACGCCATCGCTGAATGATCA
TCAACAAAGACAAATGAAATCTGACGTGGGGGAAATTGCTCGAAATGAAGAAAAAAAATC
AAAATATCGAAACCGGCTTTTTGTTGTGCATGGATGCGCGCGCACTGGCAACATCAAAAC
AATTGGTGGTATCATAAATCGTCGTGGATTCTGTGGCTGTGGCTGGAAGCAAAAGCTGGA
AGCAAACGCTGAAAGTTGCAAACACAAACAACAGGTCGGGACCTAGTTGGCCCGGATCAC
CAGCTTGGACAGGAACTTGTTGGACAAGCAGTCAAAGTCGTGGCGGTCAAACTCGGTCTT
GACCTGGCGGTCGCGCAGGTAAGTGTCGTGCTTGGAAATGTGCTCGCGCATCTCAGTCAT
GGCAGTGCAGACGGCCTCGTTGTTGTTGAGCACCTGGCCGTGCTTCTCCGTGTCCCAGTC
CGTGAAGGACGGCAGTTTTTGGGAGATGGCGTGGAAGAGGCCGACAATGACACCCACAGG
GGTCGACTCCATCTCGCCGCAGAACTTCTGGACCGAGTTCTGGTCAGGCACGCGGTAGTG
GCAGTCGAACTGCATCTCCTCCCAGACGACAAGCAGGATGGCGGCCAGCATGAAAATGGT
GGGCCAGTTCTTGAGGCGGTCGCCGCTGTAGACGCGCGAGTAGAGGCTGGAGAGCTCCTC
GAGAATCTCCTTTTGCAGCTCGCGCCACATGTCGGCCATGGCGCACTTGATCTGGAAGTT
GATCATGACGGGAGCGACGACCTTGCCGTAGAACTTGGAGTCCTCATCGTCGATCTGGCC
CTCCATGGGCACCTCGGAGCCCTGCTGCTCAACAAGCGTAATGTGCATGGTGAGGTTGTA
GGCCAGCACCAGCTTGAGGGCCTTGCGGATGACGGGTAGGCCCTCCTTCATGTAGTAACG
ATGAGCAGTCTTGAGCACCTCGGTGATAAAGGGCGTGCCCTCAAAGTGGTCGTCGATAAA
GGTCTCATAGCTGCCGTCAATGTGGCGGTCCAGGTAGGCGGACAGCTTCTCCATGCTGAT
GCCCTCTTCTCCAACATCCAGCTTGTCGGTGCGGATGCCAAAGTCAATGGGCTCCTGGTC
GGTCAGGCACGACTCGACCCAGTCGACCTGGAAACAGCTCTCGTCGGCGACGTGGACCTC
GCGCACCATAATGGGCAGGCAGAAGCCGTAGCCGTGGGTGATCCACATGAGCGACTCCTT
CTTGGAGAAGCCCTTAACGTTGAAGACGGACATGCCCAGGTCCAGGTGGCGCTCATAGTC
GGCCTTCCAGTCCTTCATGAAGACACCCACGTCCTTGATGTCAATACGCGTGCAAGGCAC
CTGCCAGAGGCGAGCATGCGAAGGTTGGCAGCCAGCGCACGGCTCGCCCTTGTCGCAGGT
CTTCTTGAGGAACTTGCAGCGGAGGCAGGCACGCAGCTTGCGGATCTCACTGGCTTGCTT
GCGCTGTTCGGGCAGCAGCGGGCCACGCCGGCGGCCGACCTTCTTCTCCCCTGGGATGAT
CTTGCCATCCTTGCCGGTCGAGGAGCGGCGGATGACGGCCTTGGGGCCTGGTTTGGAGAT
AGGGCTCTTCCGCGGGCCGTTGGACGAGCGGCGAACGGGTGGCGACGAGGCGGACGAAGC
GGACGAAATGGAACCGGCGCCCGAACCTGAAACCGGGGACTGGCGAATGACAGCTGTGGC
GGTCGGCGAGGCAGACGCAGCGGCGGTCTTGATGGGCACAGGCGAGACGGCAGCGGCGGG
GCTGACGACGACCTCCTGGGAGGCGGAAGCGTGGTGCTGGTGGTGCGAGTGGCTGTGGCT
GTGGTTGTGGCCGTCGCCGTGGAAGCAGTTGCGGTGGTTAGAGGAATCGGACTCCTGCGA
GAAGGGCGAGAAGGGAGCGGTGAACGAGATCTCCTCGTAGCTGCCAAACTCGAGCGAGTT
GCCCTCGGACTGGGACGAGTCAGAGTTGGTACGGAGGTGCAGGGTCTGGCCCGGGTTAAA
GATGGACTGTTGGGCCACGGCGTGCGGGAAGGTGTCGTAGCGCGGGAAGAGCTCGACGGT
GGACCAGTCGACTTCGCCGCTCGAACTACCGAGCGAGTGAACCTCGATGGAAGTGCCGGT
CGGTGAGTTGCTGCCCAGGCTGGCCATGCTGCCGAGACGCTCCTGGGCAAGGCCGTGGGT
CGGGGGTATCACCATCTCAAAGTCTTGCCAGTTCGCCATGCTAAGGGCGTTCCATTGTTG
CATAGCCTGGGTGGTGGCGGTGGTGGGACCAGCGCCGGCGACGGCAGGCATGGTGTTGAA
GGCGGTGCTGAGCTGCATACCGGCATCGAGGCCAGCCGTAGTCGTCGGGGTGGCTGCCGC
GAGGAAGTCCATGGGGGTCGGCTGGAAACTAGCGGTGAAGGCGTTGGGGTTGTAGGCCAT
CAGGGCGACGCCCGGGTTCTGCACAAACGGTTGCAGACCCTGGGCCGCCGCTTGCTGTTG
CTGCTGTTGTTGCCGTTGCTGTTGCTGCTGGAACTGGCGCTGTTGTTGTTGCTGCTGTTG
CCGGAATTGGCGCTGCTGTTGTTGCTGCAGGCGATGATGTTGTTGAAGAAGCTGTTGCTG
GTGGATCTGCTGCTGAAGCTGTGCCTGCTCGAGTTGTCGTTGGCTCTGTTGCAGGGAGAA
CTCTGTGAGGGGGTTCATAGTGGTCTGGAAGGGCGACAGAAGCTGCTGAAGCGGGCTAGA
CGACGCGGAGCTGATGTGACCAGGTGACATGCTCTGGGGCGAGTCCTCGGGCGAAGACGA
CGGCTGCTCGACGGGGGAGTGCACGGCCTGGCCGACAACCGAGGCGACACCAGCGGCGGA
GGTGTAATCAAAGGGCATGTTCCAGGCAATGGCCTGCGGTTGCTGCTGGTGACTGCTGGT
CGGCGGAGACATCGAGGTCGGCGGGACGGAGACGGGCACGGCTGTTGACGGAGACACGGC
GGCGGCCGAAGACGTGGCCGGCGACGTTGTGAAGGGGTAGAACTGCTCGATAAACGCCTC
TCCGGCGGCGGCGTTGTTGTTGTAGTCGTAAGACATCGTTGCGAGAGAGAAGGGGTCGAT
GGGTTGAGTTGAAGATGATATGACGAGAACGGAAAGGAGAGAAGAAAAAAAAAGAAAAAA
AGAAAAAAAGGGGAGAAAAGAGAAGCAACAAAAGGGAGGGAAAAAAGAGAAGAAAGGGCA
AAAAGCGAGAAAGAGGAAGAAAAGGGTTTCAGAAAGGTCGGGCGACACGAGGTGATTGTA
TTGTATTTTGGGTGATATTTCGACACCGCTCTTTTGGTGGGCGGATCTCTCGACGTAAGA
TCTGGCTGGGGGGATTGTTTTTGTGGGCTAGGACGACAGGGACTGAATGTGCGGATAGAT
GGGCTGAGATTTTGATGTGCTCCCTCACGACGATGATGAGAGGTTAAGGCGAGACACGGG
GCTCACAAGAGAGGGAGAGGGAAGTGACGGCGAGGTTGGCGAGAAAGACAACAAGAGACG
AAAAGAAGAGGAAAGAGAAGAAGAGATTCAACTTGGCGTAGGCGGGAGAAAAGAGAGCCA
GGCCAGCCGTGAGGGAGGTTGGCGGTGGTGAGAGTTTGTTGGGTGAGAAAAGAGAGGGGG
CGGTTGAGAGGGGCCAGGCCTGGGGGGATGTGGTGGGTGGGTGGGTGAAGTGGGCGCCAG
AGCGGTAGGGAAGCGGAGCGGGAGAAAATCGGGTGGAGCTGGCGAGGAGGATGAGGAGGG
GGCAGGCAGGGCGCAGAGGGCTCAGGATGGCTTGTCTCTTGCGGGTGTCTTCGGTGTTTT
GTGTGGATTTGTGTGTTTTCGTGAGATTGTGGTTCTTTTGGCTTGTTTTGTGTTTCTCTC
CGATCCTGAGGATCGTGGTTGTCTTATTTTGCTATTTGTGAATAGCCGGCGCCGTGAGAT
CGGCTGGCAAAAGAACGATGACAGATGATAAGACGGACCGGCGACCAAGACAGGCCCAGA
CAGCGACCGACCAGGATGAAATGGGGTGAAAAGAGGAGACTCTGGCGAGAGAGAGGACAG
AAATGAAGACACAATGCAGGAGGCACAAAAAGAGGAGACGAGAGGAGACGAGAGGAGACA
GAGGAGACGAGGGGAGACAGAGGAGACGAGAGGAGATCCAGGGCCAGCAAAACAGCCGAG
GGCACAAGCGATGAGGGGGGAAGGCACGGCCGGAGTACACGCGCACGCAAAAACTATCAC
GATATACAAGGAAGGAGCCGGTGGCACTTGCCCGTTCTGCTGCACCTTCTTTGATGCAGG
CGTATACAGCAAGGAATGCTCTTGCCGTATGCTGCAGTAACGATCAGCTCTTTCTCTCTG
TTTTACAATTTCCCTCTTTCACTCTTGCTCTTTCCTCGTTCTTCGTTCCCGTTGCTCATG
TCCTTCCCACAATCCGGGCGTGCCTTCCTCTCCTCGTCTCTCTCTCTTTTGCAAATGGCG
GTGAGCAAACCTGATAATGGTAGTGGCTGACCAGCCACGGCGCGGGCTCATGCATGTACT
TGGGTCTGGCCAATCAGAGCCGCGATGGACCCTCTTTCGGGATGCACGCACATGGGGAAC
AAACGGCGCCCCCCACTTTTTCGCTGCGCTTTTCCCTCTCTCGTCCATCGCCCATTGTCC
GCTAGCTTCTCAGGGCCTTGAGGGCCATCTTGGTGGCCGGGCGGGGCCTTGCGTCCCTAG
CAGACTTAGACTCCAGCGCCAGCTGATGGCCCTGGCTGTAGAGGACGGGCCACCAAGCGA
GCCAAGCCCAGAACAGCAACCAGCCACTAAAAATGGGGCATCCAGGGCAGGCAAAATGCA
GGAGGGCAGGTCGAAGTTGGAGCCAGACAGACGACGGCCATTTTCTATCAGATCCCCCAG
GCCCTCGATAGCCAAGAGGGGCCCGCTACGAGGCGAACGTGTTCTCCGTCCGAGTGATCA
AGAGTTCGGAGGGGACGGAGCAAATGCAACACCGTGCCTGTTGTCGCGTTTGGTGTTTGG
GAGTCGACCGTTGCCCGATGCAGCAACTCAACGCGACGGGGTCTTTGTATCTTTGTGTTG
ATACAGTGCGCGTTTTAGTCTTCTTCTGCAACGGCCGGGGGTGGCGTCCAACGGCTTGTG
GGCAGAGGGCAGACAACGGAAGGCAGTGAGAACAGCACAACAGGGAGAAACAGCACAATA
TGATGAGACGAGATCTTTGAGGGGAGAACGGCTCAACACGGAGAACACGGGAGAAGTGAA
GAAAGGAGAATGAGGAGGAGAAGATGAGAAGCGAGAACGAAAGACGACGTGCCCTCCACA
GATGCAACCTTCTGCGACGCCCGAGAGAAGAAAAAGGTCACAACGAAAGGGATAGGGTCA
GCAGGTGTCTGTGTCTGGCTTTGTGTGTCTCTGGTGGCGGTACGACGGACGACGAATCCT
TTGGCGAGCGAGCGAGATGCGATCTTGAAGGGCAGACAGCGGTGACTGTGGAATGCGGAG
TCTTTTTGTCACCTGCGGAGCATGGCCATGGCTGAGACAGCAACGGCTGTGGCCAAGACA
CCTTTGCACGCCTGAAGACGAGCGAAACGCCTGCAACTTGCGGTGACGCGTTGTTGGCTG
GCATCTGGGACCTTTGGTTGACCCTGTTTTCCTGCCAAGCTGGCTGTCTGCATGTTTCTG
AAAATGCATGTCAAGATGCGTGTCTGTGATGTCTGTGATGTTTGCGATGTCTATGATGTT
TATGATGTTTATGATGTGTGTCAATCTCGCTTTAACCGGTCTCTTTCCGGCTTCTTCTTT
GTTCTGCTCTCCTTCTTTCTTCCACTCTTTTGCTTTTCTCTTCTCCCCACTCACAACAAC
CGCCGTGCGATCTGCTTGGCTCGCCTAGAAACATGATCCACCCCTTGCATCCATGTGAGA
CTAAGACATACGTCGACCAGAGCCAGTCTCGCGAAAGTAAAGAGGCAAAGAGGTTGCGTT
GTCCGTGTAAACGCAAAACGAGGTGAAGTGGAGGGCAGCCAAACGCAAGTGGGTGAAAGC
ACACGAAAAAAGAGAGTCAGGAGGCAAGATGTCGCAGTGGGAAGCACAAAGCCTCCTTTG
AAGCCTATCAAGAGCATGCATCGGCCGATCAGCAGGGCAACCTTGGCCTGGGCGCAGGAC
AGTATACTTGTACGTCGTACTCCGTACGGTACGAGATACTTCATACGTTTACTTTGTCCT
TCGTATCATCGTATGTGGCCACCTGCACCTCCCAGGAGAGCCGTCTTGGATTTTACCCAG
TCCATCCCGGCATCTGCGGGGGAAGCACTCCCAAGTCAGCTGTGTAATTATCTCCAAAGC
TGGTGCTGTGCGAGCTGCGTGTCCCCCCATCCGCTACGCAAGCTTCCTCGTGCTCGGCAG
TGCCCTTCTGCAAGCGTGCTCTTTATGTTTGGCACAAAGTAAGTTACGACACGATTACGC
ATGCGTTGCAAGCACCTGGACCGGCCGTCCATTCGGCGTCTAGTTTACATATACTTTGTA
CACAAAGCTGCACACAAAGTACTACACATCTCACGTCGTCAGCTTCAGTGCCGAACTGCT
CTTGCTCGCGTCCGACGCCCGGTTCTCTCTCTGCCCGGTTCCTCTCTCGCGCTCTCGCAC
TCTTCTTCGTCATTGGTTCGGGTCCGTCGTCCACTGACAGGGACGCACTGACCTACTGCT
TGTTTCTTGTCCTTTCAGTGCTCTTTTTCAAGCTGCCGAGCTTGCCCGGTGTAAAATTCA
AAGATGGCCCAGTGCAATCCCTGGCCAGAAACAAGGGCCCTCCCCTCATTTCCAGCGTGC
CGTGTCATCATCCATTGAAACGCGGGGCGCAAAGAGGAAGTTGGAGAGGGCAGTGAACCA
GGGTTCGGTTTGACCTATTCTCTTTCAAGAAAGAGATCTAAAAGACGCGGGAATATCCAC
GGAAAGAGAGTGGTAAGCCGGAAAAGCAAAAGACGCGCGCGATGTCGTCCACCCTCTTAG
CAAAGAGACGACACAAGACAAAGATGCAGATGAGGACAAGCAAAAAGTAAAGGATTTGCA
CGGGGTCCTTTGTAACAAGATAAAATACGAGTTCTGCAGAGGACGAATGTGCCCCGTACA
AGGGCGCATGCACAGGACGAATGGCGTCGTCGATCCTAGTGAGCAAGGAGAATGTTCAAG
AAAACAACGATCACGACAACGAGTTGGTCGAGAGAAGGGCATCAACAACAAGCTTGAGAT
TGCTTGGCAGAAGAAGAGACTGAAAATGGCACAGCTTAGAACAGACGATCGTCAAAACTC
CGCCGTATCTCAAAGGTATCACCTCGTCTCGCTACGTGGTGCCTGTTCCAGCAAGTACAA
GTGGAGAGGGTCGAACATCGGGACTAGCGCCGCGATGCCAGTCTGTGTCGAGAATAGTTC
AGGACAAGCAACCAGGGGCCAAGGACATCTCTCGTCTTGGCCCGGACCAGGCCATTCCTG
GAAAAACACCGCAACAGTTGTGGAGAGTTGCTCGAGTTGCACTTATGAAGAAAAGGACGC
AAAGGGGCGAGAAGCAAGAGAGGGAAAGGCAAGAGGAAAGAGGCAAGATGGCAACATTCT
TGTAAGATGCAGTGTACTCCGTACGATGCGGCGTATTCGTACATACGACGTGCGATTCCG
AGTTGGCATTGTCCAGGGGCCGGCTGCCTGGCACAGACGGGCACGGGCGGATTCCTACTC
TGTCGTCTTGCCTGTCCATCGTCCTTCCTCCCGGTCTCCTTGCAGATACGATTTGGGAGA
GGACGCTGCAGATTCGCTGTTCACAGGCTGGCAGGCTCATCCCCGATCCACTTTGCACAG
GATGGGAGTATCACCAAGTTTAAACAAAATAGTTTCATCCGTGCGGGACTTTGTCGTCAA
CCACGCAGCGTTACAACGCGCGTTTTGTTGACCGCTGGTTTTAACCAGGGGCCAGGCCAG
ACCAAGACGCAGGCCCTTGCCCTTGCGTCAATATTGTGCAAGACCTGGCCTCGCTGGACA
AGACGAAAGACGAAAGACGCGCGCGCGCGTGCATCGGCCGGCTAACATTGGACTGGACAC
GACACGGGAGCAACCCATAAAGGCCATACGGGGGAGGCGAAAGATAAAGTGCAACGCCGC
AGTCGTGCATGTGTGTGTGTGTGTCTTTTTTTTTTTCCTCTTTGCAGTAGTGTGTGTACT
TGGCACCAAATCTACACAAACGAGCCCAGACGGGGAGCAGACGGAGAGCGGCAGCGGCAG
CGGCAGCTGAAGGAGGGGAGGAGAAAGGATCAAGGTGCATGGGGCGGCCAATCTATTTCA
ACATGGCACGGAGACAGCGCGGCAGACGCATAAACACTACTGCGTTAGATGCATATGGGC
AAATGGGGCAAAATGGACGAAGGAAGCAAGTGTCTGCAAGTTTCCGGAACAGAAGCAAGG
CGGAGTAAATCAACATGAGAGACAGCTCCAGAGATCGTCAAGGCCAGCTGCCGGCGGACA
TGACTGCAGACCAAGCCAGGCCACAAGGCACATACGATACGAGATGCCTGGAGAGACCAC
GCAGAAAGCCGAGATGCGCCTTCTCGGATGTGGAAAAACAAGTCCTGTCCGTCCTGTCCG
TCCTGTCCGTGACGGCGAGGACACGCCTCGAACGGGAAGACAAAAGCGGTAACGAAAGGA
GGAGACGGACGGAGTATGGGCTGTACATAACGCCATCCAACAGAGGCGAACAGCGGTAGA
CGGATCTGCAGCAGGGGTCAGAATCATAGACGGCTACGCCCGGACTCAGTCACCGTCAGT
TTCGTTACAGCAGTGAGCCCTTGCCCTCGTTTGACGCACAAATTCATAACGGGTTCCAAT
ATTTGATTTTCTCGTGAGCCATTACCATTGCCGTTTCTTTCTTTTTCTTTTTCTTTTTCT
TTTTCTTTTTCTTTTTCTTTTTCTTTTTCTTGTTTCTTGTTGCGGCCGAATGATGTGCCA
AATGGCGTGTTTGTTAACGATAAAAATTCTCCGGCCATGACAAGAGTGAAAAACGAAAGA
AAAAAAGAAAACAAATCGGTCAAGCCAGGCAAGGCCAGGCCAGAAAAAGAAAGAAAGCCC
GCCATAGAGCCCACAAGCTGTCAATCGCGATGGATTCTCTCCTCAACCCAAACGGCACCA
CTGCACAACGGGAATGCACCTCCTTTTGCCTCTCCAACGCGGTCCTGCTTCACCTCTCTT
TGAATTCATTCTCCCCCGTCTGCTTTGCCCCTTCTCCACCTACGTTTCGCCTTCCTCTTT
GAAATGGTGCAGGCGCTGCTGTAGCGCTGCTGCAGCACTCCTGCAGGTCTGCAGGTCTGC
AGTTCTTTTCTCCACAACCCGTCACAGAGTCCCGTAACACTGCTTCTTGCTCCACCCAGT
CACTCTCCCACGGGATAACAGGGCGAGGCACAAACAGTGAAAAGGAGAGAAAAGAAGCGG
TCTCCACCGGTCGCCTTGTAGAATGTGGCGAGGATGAGATTTTTATTTAATTATCCTTAA
CAGAACGCCTGCGGCTACTGCAGGGAAAGCCGGGACGGCCAATGGCCAGTGACGGCTCCG
ACGTGTGACGCCCTCTCGTTCAGCTGGCTCACCTCTCGCACAATTGCTGTCATTTAAAAC
CCCGACACCTGGTCCATAGCAGACAACAAATCCCAATAAAAGGATTTCCAATAATATGTA
GGAAAGACGACGGTGCCGACGGGGTAAGAAGCTCAAAAGGCTAAGAAAAGAAATGCTGGA
GGCTTGAGTAATCGGATACGGGAGGGCTCAATCGAACGTTGCCTGCGGATGCAAAAAGTA
AGCTATTTACGAGAACCCCGTTTGCTCGATATAGAAACAGACACGACGAGAAGCAGAGAG
AGAAGGATGAGAGATCAAAGAGAGAAGCGACATATGTGATCCTTTGATGCTCTTTGATGC
GGCTCCACTTTTGTCGACCGCAAATTGGACGGCGATGGCCGTGGCAGTCGGTACAGATCA
CGGCACGCCGGAGGGATCGTCGAAAAAAAGCAAGCAAAATACGATGAAGCATTCCTTCTT
CTCTTATGCATTTTTGAAATGTCGGTGTCGGTCTTTATGCTTTTTTTCATCTTCTTTCAC
GACCGTCTCGTCTCGTTTTCCGGTTGCAATAAATGAAAAGCATGCACATCTATGCGGGCG
AGGCATGTTTTCATGTGCGTGGGTATGTGTGTGCATGTTTGTGCGTGACTGTGTGAGTGG
TCTTGTCTATGATTTGCCTGCCCTCCTCTTTCGTCTTGCATGGAGGGGAGTGGGGATGTT
GTATGAGCTGGCACTGGCCATTTCTCTCTTCCTCATGGGATGTGATATGTGTGATGTGTA
TGATGTATGTGATATAGGGTGCGTGATGAGCCGCACATTGCAACCGTGGCGGTGGCAGGG
TTTTTCTTTTCTTCGGCCTTCTCTCTCGTTTTGTGTTCTCGTAAAACGAAGATGTCTATC
GGTTGTGAGGTATATGAAAAGGACAATGAACGTGACAAAAGTGACAGATGTCACAGGACA
GAGACAAAAATGGGCGTGTCTGTCTGCCTTGGAATCTCATAGAAGAAAGAAGCAATGCAA
AGAAACGTGAGACACATGTCGTTGAAGGACGGATGCCTGGTCTTCTCTGGGGGCCGTTGG
GCAGCAGTCACCACTGGTGTTGCGGGCACGATCCATCCGTGTGCATGTTGAGGAGAATAA
AGAAGTTGAGACACCACCAGGCTTTGTTTGCGGCGTCTCGCCCAGCCCCCAACCTGCATC
CTCTTCATGAGGCTCCCCGTAAGGCATCGGCAGATTGGCCGCTCTCCATGTCACAGTGTG
TGTGTGGGTGGGTATGTATGCGGCTCTCTCCGGCCCGTTCTTCGTGACTCAATGGCCGGT
CACAAGGGGTGAGAAGAGATCACATTCGATGCAACGGGAGGAGAACGAAGAACCTGCACG
TTCCGGCGGATAGAGCAGTCTTGTGTGATAAACATCAGAACAGAAATGAAAATGACGCAT
GAGCGAAAGGGGGACAAAATACTGTAACAGGCAATTAACTTGTGCACAACACGCCCATTC
GCCAACACATAAGCACAGCACGCACATGCACGCGGACGCACGCAGGCAGACGCATGTATG
CGCAGCACGCAAGGCCAGGATGCACGAGATGCACGAAATGCAGCATGATAAACAGGTCTG
CTTTACATCAAAAATGCCCAGCCTGCAGAGGAGGGAGGAAGGAGGAAAGAGGGAGAGCGG
GGTAGTAACAAATATCACCATCTTCGTGATAAGAAGAAAAGGCGATGGCGACTAAAAGGC
ACTCCAGATGGCAGCGTCACGATCGAGCATAAGATGTGTCTTGAGAGCATTAGTAGGTGA
TATCGGGTCTTAGTTTTTGCCCTAGCCGTGATGCGAACCGTTTTTCTCGTAGCTCTTATG
GAAAAGACGACGAGATTCGCGGAGGCCTTTTAAATAGGCATCAAGGCTCATTGTGTTGTG
ATGAGCTCACTTGTTTTGTTATGAAGTCACACGTTTATCATGAGGTGAATGTGGCGTCTC
TAAGAGAAGTCCAAGTAAATAAGGATCCAACTAATTTTTGAGGAAATTTTTTTACATAAA
GTAAAATATTTTGTTAATTTCATGAATTCGTTTCAAATATTGGAATAGATTACTGGGGAC
TAAAATATAGAATAAAACAACCATTCTGGTGCCAGTATCATTATTGCGAGAGAATTGATA
AGAATAATCATGACCCAACATCACATCGAAGAGCCGAAAGCAAGAAACTGACGAACAAAG
TGCTATGAGCATTGTCATGAGGATGGCAAACTAGAAGGTCACGTATCCATAGAACACAAG
TCGTGAAGACATACATATCAAACGTACAGTTTGGAGAAGAACAAGTTAGAAACGAAGGAA
ATAGCGCGGAAAGGTCAATCACCCACAGCACTTCACCCCATCTCAACGTCCATTGCGTCG
CCGTCGCTCGTAGTGTCGCTGGACTCAGCTAGCAGCATTTGGAACTGAAGCTGCGACGAT
GCAGTGGCGGCATCGCTAGGTTTGTCGACTGAATCTGTGTGGGCCATCGACCCATCATTA
TCGAACGTGTAGTAGCCGGCCACCTCGTACAAACCGCTGCTGCCGCCTCCGCCCCCGACA
CTATCACCACTCATCACCCGCCGCGGCCGAGGCCGACTTTGGGTCCGCTGGCGCCTGCGC
CGTCGACGCGCCGCCATGGTGATTGGGTCCGTTGTCGACGAGGCAGACGGGCCACCCGCG
TCTTCATGGTAACCCTCGGCCGATCCGGACCGCGATGGACAGTGGCTGCGACGGGACACC
GGCTTGGTGTAGGGCCGGGGCGCCAAAACATGGTGGTGAGTGTTGTGGTAGTGCATCATC
ATCGAGTGGTCCATCTCCATGGATGTGCGGTAGGCCATTTTGCGGCGCGGCGATGGCGAC
TCGACACCGCGTTTGGCAGTGGCGGCACCGGCCGTTCCACCCCGACGACCTTGACGACCG
CGGCTGCGGCTGACACTCCGGCACAGCCAGTTGCTGGTGGTGATGACACCCCGCCAATCA
TGTGGTGACGACGGCCGGGACACGTGCTGCATGGACGACGCCACGGACGATGACCGCGTG
TGTGGCCGCGAGGACCGTGACGAAGCCTTGCGGATGGCGGCCGCGGCAGCCGCAGTCACA
ACAGCAGCAGTGGCTCCGACAGAGGGCGACCGATGCCGGCGGCGGCCCCGGTACGTGCCG
GAACTGCCCGAGGGTGTCTGTTGGCGCGGGCGTGGATTGTGCCGCGTGCGGGGCGGATGA
TACGGGCGGTGCATCTGTTGCGGTGTCGTCATGGCGAGCGACAGCGGCACGGCATGGCCA
TCGTAGGGCGGCACCGGCGGCGGGCTGCGTCGGCGGCGGCGACCGCGCTGGTGGTAAAAT
GGGTAGTGCAGCTCCGGATCGTCGGCCGCCGTGGCCAACATTGGCATGGCCATGGCCGTA
CTCGACGATGCACTGCTGTCCCAAATTGCAGTCTTCTCGTCCATGGGAAGAGTGACGATG
GGCTCGGGGCTGTGGCAGAGCCTCGTGCGGGGAAAGAAGGACATTCGCTGACGAAATGTC
GTCTTGGGGGCAGGTAGAGTTGTTGTATTTATCGGGCTGTATTGGGAGAAGAGAACGTGG
TCGATCAAGGGGGAAAATGGCAATTTCTGGGTAATGGTGCAAAAACAGGAAGCTGTTTAC
AATTGCGGATGCTGCTTTTCGTTTGTTGTCAGACGAGGAGTCTTGACTGAGACATGGGGT
TTTGTCGTTTTTTTATGATTGCAGGTAGGCTGCGGGCTTGGCTGCCTTGTGCATGTGTGA
TTGAAAGGGAGTTCAGAAGGTGTGCACACCCATTTGTGAACGCATTCCCCCTCTCTTACC
ATGCGTTTGTATACGGGATACAAAACGCCATAACAAAGCGAGGCAATGCAGGCCTGTCAT
TGCTTTGGTCGTTTCCCAAGGGCACAGAAAATCCGCCGGTTTAGGCAGTTGTGTTTGTGT
GCAGAGTGTATAAATACGTGTGCCAAGGTGTGGCCGGCCTCTCGCCTGACTCTCATGTCT
TTCTTTCTTGTTCTCTGGTCTTGTCCTTTCAAGTTGACTTTCTTTCTCTGTTGCAAGCTT
CCCCCGCCCTTGCGTTGCTCCTTGGCCGTCGATGGCCGTTGGTTTCCGGATCTCGACTAA
ACCAATTCCAGGAGATAAACCAAGGCATAACCCAAGGAAAAGGGAGCAAAAGGGAACAAA
AGGGAGCGTGAGGTGTGTGAGATTCAAGAAAGATACCGCTTGAACGGCGTTATCTTACAA
ATGGACGAGTCGGAAATGGAAACAGATAATGGAACGTGAGGGGAAGCCTTGCCGATTGGT
ACGTTTTGCTGGTTGCAACCTGGCTAGACTACTCGTAGGCTGCCGCTATTTTCGCTCTCC
CACCCTCCATTTCCATGTTTGTGATGCCTTTTTGTCGACCCGGGACTGTGACCCGGGGCA
GTGGTCGTTTCAAGGCAGACTAACAGGCGGTACAAGTCTCGAAGCTCCGCGTGCCAGTCT
GATGGATGTTGGCGTTGGCGCCGCGCTCCGCCCTAACAATCGGTCAGCCGCACCGTTTGA
CTCGACTCTGTGTTTCTGGCAGCCATCGCAGCTTAATCCACTTTGGGTCAGGCTAACACC
GTGCCTTGTGACCTCCACCAGCCAGGGGCCAGGGCGAAAGAACACAAATTAAGAATGAAC
AACAAAAAGCCCGAGGAACACCACCGATGATCAGATGCGGAACTTTAGGACGTGTTTGTA
ACCGGGGCGCGGAAATGTCGTTCGATGCTTATGCTGAGCTGTCAAATAATACCGTTCAGC
CTTGTCTGTAAAGTAGAGCATTGTGACGTCTATCAATAACTTGGCATGTCGGGGCCGATC
GAGAATCGAATGAGGCGAAGTCGAAACACAAGGGATGGCCTTGTGGTAATTGCCACAATC
CCCTGTCCGAATCTCGGAGCTTGTCTTTTCAGCCGCGTGGCCTTGATGTCGGCTCTGACC
GAGTATAACAGCCACTTCGTTTCTGCGCCCGAGGTTGGCCGGCTCAAGCCTCCTAAGAAA
ACGCCGTATGTGATGCACGTGGTTGTAAGATGAGTAGAATTCTTTCATTTCGTAATTTTT
TTGTCTTCTTGCGTGGCCATGGTGCTGGCTTTCGTCGTCAAACTCTTGTCTGTTCGCAAC
GGGTCGGTTTGTCCTCCGTGCCGCATATTTCTAAGCAACCAGGTTCTTCACCATCCGTGC
CATGTTGGCTCTGTCAATGTCCTTGCCGTCCAGCGGGCCACCAGGCGCAAGCAGGACCTT
GATCACGTCGCCGGCCTTGACAGTGGCTTCACCACTCTCCTCCTTTAGTTTGGCCAAAAC
CTCCTTGGCTGCCGCCTCCACCTGGTCGGGGTTCAGTTTGAGGGCGCCGCTGTCTGCGTA
GGTCTCAAGGATCTTGATCTGATTCTCCTCTTGCTTTACCAGATCGTCTCGGCCGGCTTC
GCGGAACTCGGCCACGGCGTCCTGCGACGCTTTCGCCGTCTTCCGGAGCAGCGCCACAAC
TTTGGCATTTGTGTCGATCGGGTTTGCCGTCTTACTTGCATTGAGTGTTGCGGCCATGAT
GCCCCGGAGCACAGCAAGGCGGTTTTTGTCCTTTGCCTTCATCGCCTGCTTGAGGTCTCC
TCTGAGTTTTTCAAGCAGAGGGGGAGTCGGCGGGGCGTCCGTTTCCGACGAGTACATCCG
GACCGTGGCGCCGCACCGTGTTGCAGCAGAGACAGCAAACGAAGAAGCGGGGCTTGAGGA
GAGCACCCGGGAGGGCGCGGCGGCGGTAAGCCGCGCGACACTGAGCCTGGATACCATACC
GGAGGGGTTGTTGTGTGGGGAGGATCGAGCGTGGGGAGTGTCGTCGAAGAGAGGTGGACG
AGCTCGTGCAGTGGTGTGTGGTACTCTGCGATTCGCTCGGGGTATCGGATATGCAATCGG
TACGCGGTCAAAACAGTTGTCGTCGTGGAGTGTTTAGTCGATGTCATATGAGTGCTGGAG
AGTTTGTAGACCTAAAATTTTGCTCCCGCTGCGAAAGGCTTGCGAATTGGCCAGTCAGAT
TGCGGCGTTGCACCAACATGCTTGGCCGGTCTTGAGCGGAAAGCGGATGGAAAATAGCGG
GTCGCGGGTGTATTGGAGAGCGACGAGGCGCTACGACGTACTGCCGCCAAAATGTGAGAG
GCCAAAGCCGCTGCATAAGATCGCGGCAAGGACACTGGAGACTTGTGCGCTAATGTCCGT
CGATCGCCAACTGCTGGCATTCTGCCTGTGCTCAGGCCCAACAGCAAGCTTTCTTTTGGG
CATCAAGCGTACCCAGCGAGTCGTATGGAACTACTCAGGCCGGAAAGATACATCCTATCG
GCAGGACATTTTCCGCACAAAGGCATGGAGCTCAAGAGTGCCAGCTTGTATGGAGTCCTT
GTACTCCGTACGTCGTACTCCGCAAGGCTCCAATGATTTGAAATAAAGGGGTCGAGGGAG
CAGGCCATTGGGCAATACGCCGGATACCCATCGTAGTCAGGCCCCAAGGCGTCTGAGCGT
CCCTTATGAGAATAGAACAATATCTATCCGCGATGTTGCTGGCCAGTCACCTGACAGTTT
GAGGAACAGCAGGGGTTGCGTCGCGGATGCTCCCCGAGATCAAATCTTGCTCCAGATGGG
CTGCTGCCCTGGCTAGCGCGTGTTTGGTGTAGCGGAGTGGTCCATCTGGCAAAGCTTGAG
CTCTGAGTACCGCCAACGGTTAACTTAGAACTGAGATAGTCTGCAGAAACTCGAAGAGCA
CCGCAAGATACGGAACACAGCAAGATACTTCGGAAGATGTTATGCCTGCACGAATCTGTT
GCTCACTTGTGGCACAGCTGGCAAGGACCGTTTCCCCAACGAGTCTCGTCAGTGAACGTC
TTTCGCTGCATGTTTCCCTCGACGATATGGGTCGTACAGGTCCTCCTTTCTCTTCATTGA
TTCGAGACTGGGGAGCGCACGTGCTTCAATGAAAGGAGCGTGGAGTTTGATAGATCAGCG
CCCATCGGCTCCGTTTTGTGATGCCCTCAGGGCGCGTCGTTCGTCCGAGTGAACGCCCTT
ATGTGCTCTGGCACCTTTTTGAGCAGACCAGGTAGCTCCACCCACACTAACACCCTCCAA
CCGGAGATCAATTTAAACAGTGGTCAGTCAGACATGGATGTGCTGGGAAGGAAAGCTGAC
CACCACTCGCTGCCTCCCTTCGTCGGCACTCATATGCTAGACGAGAGCTCGTGTTGTCCC
CCAAGTGAACTGTGGGCCACGGGGCGCGGCAGGGTGATGGAGGATAGAAGATGGGGAGGC
GAAGGAAGCAGCAACGTGCATGCAACAGCTCGTTGGGCAGAAATCCGCTTGATATCCTTG
TCGTGAACATGGAAGATCGGACTGGGCTTGTCCAAGCGAGGAAGAATGATCTGCGAGTAG
ACTCCCGGTCATGCCAGACCCTCTTCCGTCGACACCCTCCCATGCTCTAAGTTTGGCTTG
GTCGACGCGTGGGTTGGGTAGCCTCTGACTGAGATGACCAGCGGCTATCGGGCTAGGCCA
ACCACCGCGTCGTAAATAGTGACAGGTGGGAAACAAGGCATTGTAACAGGATCGGTTGCT
GTTAGCATTGCCGTCTTCGTGGGGGGACGATTTGTTTGAAGGCCTCTCACTCCGTGATTG
CTCCTTTTCATTTCCAGGACCCGATCATGCCGTATGCGGAGAACTTGGCGCGTCGTTGTG
CATCTGCATCTGCTTCTGCTGAAAGGTGGAGAGAGGCTTTGCCAGTGTCGCTTCTTTTGT
CTTTTGGCCACTTGTTGTGCTTAAACGAGGCCCCCTTTTTTCGAAGGACATGGAAAACGA
CCAAGAGTGGGAATTTGCTCACAATGGGACGCACCTTCCACGGTTCTCCGGAGTTGATTT
AATGATTCGCTCCTTCCCTCTGGCCCCCAACACTCGTCCCTTCCCAATGCTCGACACACC
GTCAGGCAGTACTGCCCCCCCTTTGCTCCTGCCACTCTTGAACAATTACCGCATTTGGCT
GCGGTATCCCGCCAGGGCAGGCGCAAGTCCACTTGCAGGGGCTGCCTTCCACAAACTATC
TCCCACACAGCCTTTGCGAGTTCCTTCCTTCTCAGGAAAGCCCGGCCTAATCTTCGTCAT
CCATCTTGTCTTTCTTTCCCCCCCCTTTTCTCGTTGTTTTCTCACAATTCAACTCAAAAC
AACAATTTCGTCTCTACACACAGGGAGAGCTCTCATCTAAAAGCACCGCATTCACATCCC
AAGCACGCCGCACACGCCTATCACCATATACGGCCGACAAAGGTGTTCTCTGAAGGTACA
AGTTGTCTATAATCAATCAGCATATGGTAAGAAATATGGATATTTGTTTATAAATGCTAC
CATAGAAAATGCAATGCTATGCAGAAACAAGGACATGATATCAGCTAACAGCAGCTAAAA
GCTGCAAGGAAAGGCCATTGGAATCAAAGCGGTCAGGGCCACGAAGCGACGAGGAAGTTG
GGAGAAGAGGGAGCAGTAAAAGTAACTTCGGAGGCTCAATGAACGGGACCGGCATTCCGT
TCGAAAAAAGGACACCGAGTCTGCCAACATGCCTCGATATTCCACGACAGGGGATGCAGA
CAATCGGCATGCATATACCTCCGACATCGAAGGCAACGACAGAAGAGCATCGAAACCACT
GCTTCCACCCACTCTTTGAGAAATGGCGGATCAATTGCCCAGCATTTCCCCTTTGGGCGT
TGAAGAACGGGGTCCCGATCCCGGACTGATTCTGTCAAAGCAGTTTGCGACACATTGATA
TCAAACACCGGGTCTTCCTATCAGTGGCGCTTCCGCCCGATGCATACATATCTGGGAGGA
CGATCATATGTCAGTGTCCGATCTCAGGTCTAGGGAGTTGAAGGTAGGCACGATATAGTG
GAGACTCACAATGGAAAATACGCCTAGATAGACATCGAAAATGAGATGTCAGCAAACAAC
GACACAAAAACCGCGGCCTCTCGACAGAACATCAAGGCCACTCAACAGCCCTAGAGCCGT
TTCTAGTCCGCCCGCGCCAGGAAAAGCTGCACCCCAGACTCGGGTACAAACCATTCACAA
AGATGTTTTCCATACCTTTATTGCCGGATTGGTTGCTTCTAGTCGGGCTTGCGCAATGAG
CACCTGTGCTTGGTCATAAGGCATTCTGTGAGTCCCCAACAAAATTAATCATTAGCAAAG
GGCAACAAGCTAACAACATTGAATAGCCTCAGAGTCTCCTGATATGCTATCGGAAACAAT
CCTGGCGCTCACTACGGAATGCAAAGAAAGCGAACTTACCCTAACCTCTCGGTGAAAATG
TACATCGCCTGCGATGACAACAGTCTTTGTACGTTGTCCCGGTTTATGCGACCGACTTCG
TTCATTCGAGGATCTTCAAGACCGGCGTTAGAATAAGCAAAGCTCCCAGATCTCTTGGTG
CCCGTTGCGGCCATATCAAGCCCTCGTCTTGAAATAGGGGGTTATACGATCTTACCAGTT
GGCCACCCGCACATTGGCATTTGCATAACACTTGACTCGACTTCTGTGAAACCAGCATGG
CGGACAAGGGCATCCATCCGGACCGGTGCTCTCGGGTCTTTGAACTCGCTGACACCCTGA
ATGTATAACTTGGACCACTGTCGAAGTCCACTACCTGATTTCCCGTCGACCTCGTCAGTA
TAGATTCTCGCCGAGCAAGCTCCCATCCAAACCGGCATACTTACTGTCCGTCAAAGATCC
GTTATCCGATTGTGCCTGGAAATATATCTCGACGATTTGGCACCAACCGCCTGGTCGTAT
TACTCGATGCATATCTTTCAGGTAGCTTTTCCATCGTCCCGCGTTGATCCCCCCCGCAAC
CATCTGACTGTGTACCAGATCGAATTCGCCCGTATTAAAGGTGAACCTGTGAACAAATTT
TGTCGTCAGAAAAGGCTTGATCCGAGGAGCACGGGGGTGTTCAATGCTTTGCCGTCGACA
TGGGCCATACCTCCTGTTCAGATCGTCTACCTGGAAATCAAGATTTGGCAAGTCGTCGTC
TTGAGCCATATGGGGGCTGACATCGATTCCGAGAACCTACAATAGCCAGTAAGTTAGCGA
CGTGCATATGTCCTCGACTTATTCTCGTGCGTGCTTCGACAGAAATGAAGATGGGCTGCA
AGCCTCCCATTTACAAAAAGTGGCCGCAGACTGGAACGTTTGAACGGGGTTCAACGGTGT
AGCGACCCCCTCCCGCTTTGCAGTCTTCGACCACTGCCTGCCGTTCCTTCTTCCGAGTGC
AAAACATCACCGCAGATGCTGCCAAAGATGGCCTTCGGTGGCTTGAAACTTGACAAGCGG
CAGGGTCAAGGTTGGGGACTTGAATCTGTGGCGACCGACATTCAATCTCGCACACTGCGG
AGAATCCGGCGGCCAATATCAAAGCATGGAAAAGTCCAAAGGATACACACCTCGCATCTT
GGATACTCTGCGGCTACCTCGGCTGCCCAGGCTCCTGTACCGAAGCCGCAGTCGAGAACT
TTTCTCAGTCTGTGAACCGGCGGGAAAATCAAGCGGTTGTCGAAAACCTTTCTGAACGCT
TCGTGGGAGGTCTGAAGCCGTTCAACTTCGTCCTGTCTACAGTTTAGCAATGGCGTCTCT
TGTGACTTGCTTTTGTTCCTGTCGCCTGTGGTACTCTGGCGAAGTACATTGGTGGTGGCC
AGGAAGGGGTTTGGCCAATACCTCGTCTATGGGGGAGAAATACACGTTGTTCTGTAATGA
GTAACTCTGGTAATCTCTTCCATGGAATGTGACGGTCTGTTTGAGACTCTCGTCAAGAGG
AACGGTCGGATCGGAGCTGTTTCCATCAGTGTTATTTTTGCTAACTTGATCAAAAAGGTT
CGCAACGAAACAAAACAAGGAACCCGGAATCAGGTTGCCACTACCTCTCGGCTGCCATCG
CGGCAAAATTGCACAAGTCTACCAGGCGTCACAAGAGGTTGGCACCGGTGCTGCGTTCAA
AAGACGAAATCCTTCAGAATTTTACCTGCGTGAAGGTGACGAAGAAACGATTGACAAGAG
TCTAAGCAACGATATTTTGAGGGCTCTCTGTCGACTACCGATATGGGCGTGTGGCCAGCG
ACCTGTTTGTCACGAAGAGCATGGCTTGCTGGTCTGCCGGGTAGGCGGCTTAACGGACTC
ATAGGCTTGGAGCCATGTCTGCTAGCCCCCTGGGGCTGTCGAACGGCTGTATTTCTGCAA
AAGAAAAGCTGGCAGCATTTCTACTCCTTTATTTTTATGGAGGGTGTATTACCGCCTGAA
GGGCAACACAATTTCCTGGAAGTGGACCCTCTTGACCTTGCCAGGTGGCTTAGATTGGGT
GACCAGTGCAGGAGGCTTTCACTCCCCACGATATCGCCGTCGATCTTCACTTTAGGGGCA
CTTACAGCCGGGAACAGACAGCCCACGGCCACGAGAGCTTAAAGCGTGCCTCACTCCCGG
GTAGGTTTTTCGGGCAAAGATATGATACGTTCGTCTTCTAGGCTCTAGTTCCGTGAAAGC
ATTCGCCGCTTCTCTCCGCGGCATGCCTTGTGGTTTGTTTCTCTGTCGAGGTTTGTTCAA
CTCTTCTAGCTATTTTATCTTCCCGCGCCCAACCTTTGAAGATAAAATACTAGCCACGTC
AAGGCGTTTTGTCTGCCAGGCGCCCTTCAGGTTCTTACCTTCCATCTTAGCTAGCATGCT
GATCCACAAAGTTACACCGCTCACATATACATGTGCCTCGCCGTCCCTCCGACGCGCTTG
CTTGGGGGGCGCAACGCCACACCGACTGGCCCAAGTGTTCGAAACAGCAATCGCGTCTGT
TTGCGTGCAGACGAGGCCGGGCCGAGCAGCAGGCCGCCTCTCAACCCGGCCACCAGGCTA
GTGGTGCAGGCCAGTCTTGCGAGGGCGTATTGCTGCCTGAATAGAAGCCACGGCCATGAC
CTACGGTGTATCCAAGTCTCCGGTATCTCTATTCTCTGGGGCTGGACAAACGTTATTGGC
GACGAAACCGGTGTTTGAGGCGCTCTGCTAGGCACAAGAAACATTGTTCACGTCTTACGG
GTTCTCCGCCTCTTACAAACCCACGCTATATGCGCGGTTTGCACGCTGGTGGCGGCATCA
TATCTTATTCAAGACCAATGGAGGGTGTGAGTGGTGCCGTGTCCTTTGCTCTGTTGGCAG
CACTTTGTTGTGCATTTGCCCAGACCTGGTCTCGGTTCATGTGCAGCCCCTATTTTATGG
ACTCGATCACCTTCCTCGTATTGAAGAAGGAGGGTCTAGTAGGCTCGACTAAAGTTTGAG
GCCGTACGGAGTAACCTTGGCTTGGTCCCAGTCGCTGGAGAGTTTATTGCAAGGTTCCAC
CCGACACACCATCTTGTGTTCCTCTGCCTTTTCTTCCTTGGTCCCTGTTTTGGCATAACA
CCGTTTGGTCCGCTATTTGCTTCCACACACCCCAGAAATGCTTTTCCTTTTATCGTTTTC
CCTCCTATGTCTCGCAGACCACCAGGTTCAGTTCAAATGACTTCCCTCGTCGCCACATCA
CGGACATTATTTTTGCATGGGTCTAACTGACGGCGTGAATAGTGGAGTTTTCCGCGTCAA
TGTTTCGGCCTCCACGATTGCAGCATTCAAACTACGCGAGGGCGGCGCGATGTTTTACCA
GCGCATGGCGCGGGTAGCTCATTATCTCGCCTGGCCCTTTCCCTTTTTTTTTTTTTTTTT
TTTTTTTTTTTGCATGAGAGCCGCAGCCGACAGTGCCGCACATCCACGCAGTGTACGAAT
GCTTTGAGGAACAAATAAAAGGATCGCCAAAGAAACGGCCGCTCTTTTGCAGTGCTATGA
GTGGCGTGTCCATTCGTTGCTCGTACAGCAGAGAGCATAAGTTGAAAAAACAGCACCAAA
CATCCGGTTTGCCATGGGTGGTTGCACAACATTTTACCAAGCTTGGCCGGCGCTCCAAAG
AAGAGAATTGCCCCCGTCACACTCTCTTTGCGTCTTCTCTATGACTCTTGGTGCTCAGGT
ATTGTGGTACAAGGACCTGCGCTTCTTCGGGCAACCCAGACAATGAGAGCGAGATGGAAC
CTTGACAGAAAAACCCGAGGACATGGACTTGGGATTCAAAATGGCAGAAGCGGCTTCGGC
CCCGCCAGGGTGTTGCCGTCATTTTGGTGCCTTTTGGGGGTGCTTAACCTTGAACGGGCA
AGGAAAACGAAAAGAAAGGGGCGTCGTCCAAAAAAGAAACGAAAAAGTCCCCAGAAAGAT
TCATTCACCGAAGAATGGAGACGCTTTCCAGGGTCCCCATCTATCGGTCAGGCATGCGCA
ATTTCTCCTATCACATCATTATTTCCCGGTTTCTTGGTTCAGCGAAGCCAGCAAGGGTTT
GGTGCGGTAGAACAAAATCTTGTTCTGGTTTCTGCAAACACATTTCCATTGCAGATTTTA
CATGGCACATCCATGTCAACGAAGGGGCGTTGGCCCCCCCGAAGAAAAACGTGGGCGGGG
GCTAGTCGCCGGACTAGAACGACATTTTGTTCTGGCGGCTTGAGGCAAAATGTCTTTAAG
TTGGAACAGTCCGCCAAAGGTGAGCATCGCCGTTGTTTACCCCCTGAACACCGTAGTCCT
AATACACTTTCCTCTCCGCGTTTTTTGTTTTCTCCCACACACTTTGCACGGCCGCACTCG
CTGTGCATTTTGTGTCGTTTAACCCACTAACGATCTCTATCTAGCATGATGGCAGCAAAA
CCTGACGACAGTTAGAGATTGGCGTCTGATCCAGCAGAAAATACTGCCCGAAGCATACAC
ATCACATCAGATCGGCCCAAATCCCGATGTTACATGTGGGGACGAAATGCGTTTTTTAAA
ACTGTTTTCTACTACAAGTACGCTACTCCTCCTTGTTTTACTCGTACGACGTACGCCTGG
ACAAAATGGAGACCGGCCGGCAAAAGACAGAACACGAGAAGCAAGACATTCATCTCACCA
TCAAATTATCGACGGCGCTACTCGTATCCTCACCGGTTGAACATTGCCCTGCAAAGCAAC
GTCGTGGGCGCAACGCTGCACCTCGGGAAGGCCTGCAGTGGTAGATCCTTGCTGTTTCTC
TTCTTCTTTGAACTGCAGCATCGTCTTCTATCTGATAGCTTCGCATTGACGGCCAGGGTA
AACATCCTACGACGAAATTCGAGATTCCCCATGCCAGCATTTCCGGCGATTCCAGTGCGA
CGACGACTGGCGAGGACCAGCATCTTTTGATGGGCCGACCCTGGACTCTTCTGGTTCCGC
CCCTGGCGCCACGCCAAAAAGCCTGAAACTTGGCCTGCGGGACGAGATGCGGCACTAGGT
CCTCCGCAAGCGAACACACTAGCCCGTCCAGGGTAGGCACGAAGACGCAAACGGCAAGAC
GCCATGAACGGAATAAACACGACACGCGTGCTCCATATGGAGGATGTCTCTTCCAGCGGG
CCAAATCAGGTTCTGCGAGTTGCAGAATACATCCTTTTCCAAGGACGGTGAGAGCTACTC
GCCCGTCTCGTGACGCCTCAGAGAACGGGGATACCCTGGCAAACAGAACAGCGAGAAATC
ATCGACTGAAATTCAGGAGAGGATTTTCCATGTTTAGACAGACCGCATGTCGCCAACCGG
CCGCATTTGCACACACGATCAGCAAAAATGTGGCATTTGTTCGTCTTGTTGGAACCTAAA
GCCAGCAACCGCAGTCTTGGCTGAACGACGGCGCAAGTATGGGCCGCCTCCTTGTTTCGG
GCGCTTCCAGACCGTCGGGATCTGGCGGTGTTTTCCCGCCTCTCTCACTGGTCTTTTGTT
TCCTCTGTTTCTCGCGCAGGACCTGACCAGCATGCACGAGCTCCTTTCCCCTTTTGTCTT
TTTTTTACACCATCCCCCTCCCTCTGCTCCTCGACGGTTCTTGTCGAATGCTTGAGAACC
CGAACACTGACGGCCATGGATCACGGACAGCCAGCCACGCGTATCCCTACGCTATGGTCG
AGCGAGGGGCACATCTTTCAAGCCCCCAGAAAGACAGAAACTGACTGACAATCGTGCCCA
TTTACGGAGCACGAACATCCATCTCTTTTTCGCCCCCACTGCATGGGGCCGGCCATGAAC
AACCGCGCTTTCACGTAACTTTTCTCCGTGTTCAAGGGCGGCAGATTTCCGCCACTTCTC
TGCTAAACACGACGCGGCCAATTCGACCACCGCGAAGATCCTCCATCACCCAGTACCAAG
AATGGAATACATGCATCTGTTGTTATTTTTTTTTCAAGTGCAAATCTGCAAGCGGACAAG
AGGACGTTCAGCTCACGCGGCGGGCCCATCCTATCTCACACCCTCGGCGTCATGCTCGAA
TGATACTGCTCCACGTCAACAGAATCCACCTTGTTCGGTCGTCCCAAAGGTCGAACTTGA
CCTCCTCGTGCAGCGTTCATGATGTCGCACTTCCCTGATTTCTGCTACTTTCCTGCCCTA
TTTGTCCTGTCTCCATCTACCATATCCATCCACCTGCATGCAAAGTGCGTCTTCTACTCC
GTATTTTTTTTTTTTTCATTTCCGCTATTAACGACGCCCCATCCTGGACCGGCTTATTGC
TAGTTAGCTTTGGTTTTCCTGTTGTTTTTGACCATTTGTCCACATGCTGGCTGGTCTTTG
TTGTCTTCCTTCATTCTCCGCCACGTCGTGCGGCACGCCCTTCGTCCATCCGCAGGTGCA
TGTCGTTGACAGTTCCTCACGAAACGCGAACAGGGCCAAGCGCAGACACCAGCACAGCCA
ATGATGGCAATAAATAAGAGCAACAACAAACAAAGGCATTGCAATGACGCATACACAAAA
CAAGCTCCTGGCTGGACACGAACTGGCCTGCTGGCCTTCTGATTTCGGCCACCCGCTAGC
CACGCAAGAGCTGCGAGGGAAGATGCAAATACGGCCGAAACTCGAGATTTGCACAGCACG
GCTCGACAAACCTGGTACTTGAATTTGTACTTTGCATTTTGTTCATCCAAGCATGCCAAG
GCCAGGAAAACCCGGAAATTCTCGAGAAAGCCATGGTGACCTGCTCTGTTTGGCTATATC
AACGGTTTTATGCAGCCACATTCAGAATCCCCGCCGCATCCTTGCCTTCCTGGAGAGGGG
TGGACTATGGCTGGCGGCCTGCCATGTGAAGCAAAATTATGCGAGAGAATGCGGTTAGGC
CAGCCGACCGGCCAGAATTAAGATGAAAAGGTCAAGTTGTTCGGGCACCGTGCACACAGA
GCCAGGCTGAGGCGACAGTTAAATCCGACAGTCTGGGTGTGCCAGAATTCAGTTCACTCT
CAGCACACCGCGACCTGTCCGGCTGACTGGGAATATCCGCTTCGGTCAAGAGAGGCCACG
ACATATTACTTCATACGAAGAACTTACACACAATGAGCATGATAGATGCCTTTTCTTGCC
TCTGCTCCCACGCGTGTGCTTTGAGTCAACCACGCGCAACCAGCCCATATACAATTCTAC
AAGTACAGGCGTGTTGTCTTCCTCGCACAGGGGCATCGAGACCCAAGAAAAGGCAGTGGG
TCCGCCGAGAGGGCACGGGAACATGCACATCACCCCTTTCTCCACGCATGCCTTCCTTTT
TTTCTTCCACGGGCAAACTTTCGGTATTCTAGCGTGGCCCGGGTTCTGTACGTGGTACGG
AGCTTACGCCCCTTTCACTTCTCCCTATGCCTTTATCCTTCTTTTGTTCTTCTGCCGACC
TTCTCGGGGGTGTCGTAATTTTAACTTCCCGCTGGGGGCCATTCGAGCAAGGGTGGCTAA
CCGCAAATCAGGGCAGGGGCAAAGGCTCTGGGCTTACGAGTCAACTGTTCCGACTGTGAA
ATGGGATTTGTTCTCATAATGCGACAATGCGTGGTTGAAACAAGCCAAAGCAAAACATTA
GTGTCGAACAAGACAACAGCCCCCAGTCAACTCCCCTGGTCAGCCCCGTCCACTGCCTCG
GGACCGCCGACTGCAAATGCAAACATCTTACTTGTACAACCGTAATCTAACACAGCACGA
CGTATTACGACGCAGCACAAGTGCGAATACGGTGAGCATTTGATCGCATTTGCATCTCAC
TTAGCAACACCGTCTACGAAGCTCAAGACGGCGTTGCTGGGCAGGGTATGCACAATATGT
CTCTGGGAAGCGAAGATGCACAGAGGCGCACAAGCACGACATGGAGGCATGCATTTCATG
ATGTTTTTGTGCTTATGCACACAAAGATAAGCATGGGGATATTCTGTTTTCTCATCGACA
ATCGACAATCTCGGACCTTTTTGTGAATGGGCATCGGTCGGATCTGTGTCGCAACATGTG
ACCACGATGATGGCCGTGAATGTACCTGTAGAAGTACGGTGCCTTCGACGACGCACGAAG
GCGGCATGTACAACGGACCCAAGCAGCTTCTACCAGCACAGGCATCTCTTGCATTTTCCC
TATGTCTCAATAGCCATACATGGAGATGCAACAGCACTTTCGGTTCTCTTGGCTCTAGAA
ATCACTTCCAATTTGAGCTGCATGGGGCCGAAATTTAGGTTGGTTCCCGTCCACCCCCTA
TTTTCCGGTTTTTTTATGTTTTACATAACAGCAAATGCTTCTTTTCGTCTTTTATTTTAC
CCATTTCTTCTCCCCTTTCACACCATCTCCTTTTCCCAGTTAATTCTTTGTTTTTTCAGT
TGCTTCTTACTCCGGTTGGAGGTACTACTTTATATCATCCACACCGTATGCTCACCAAAC
GCCACATACGATACCCTCCTGGAAGCAATCTCCCAGGGGAGAGGCGTGTGCATACGACGT
ACGACGGTAGTTGTCCTCACATTAGTCTTGCTCGATCATCCTCGTACAGCCAGCGGAATA
CAAGGCATTCTCTGCCTATTATGACGCGCCAGCTTGGCAAGAACCGCTGTCTCAGGCGGC
TAGGAGGAACGTCTTACTCCGTTTTCGCCTGCTTTGGTTCCGTCTCGCCCCTCCCTCTCT
ATTTCTTCTCTCACATCCACTTCCATGTTTCTAATCTGATCGCGTATATTGACCATGTCG
ACGCCCTTGGCTCGTCCTTGATTTTTTTTCTTCTTTTTCCTCTTCCTTCCTTCTGCTCCG
GCCTACACCTGAAAGAGACAAAGCCCCGGCCTGGCCCGCCCGCCCAGTTCACTTTGGTAG
GAACCAGACCCAGTCTACCAGTCTATGAAGTAATTACCAGTCTAGCCGTCTGGCCGTCGA
GCAGTTCCAGAAGCTCCAGCAGTTCCAGCAGTTCCAGCAGTCATCCACAAGAAAAATCCT
AACGGCGGGCAGCGGTACAATAATATCAAACGATTATTCTGTGACTAGCCCTAACCTAGT
TTTCATGCAAACTACGGCTTACTACGAGTAAGTCTACTTCCTCTCCCTCATCGATATGCG
GCACCCACCTGGCTATATGCGGCCCTCGCCTCTACCCTTTCTGCATCCTGCCTCTGCTCC
ACATGCAGCAAGTCGTATCCCCATACAGGAAATTTTTTGCGCGGGCGGAAAGATGATCAA
GAAGGATGGATGAGTGAACTGGCCAGGGGGCGAGGGAAAACAAAGGTCAGGACAAGGGGG
GGGAATTAGGGAAAAAAAGGAAGTAAGTGCCATGGAAAACTGAAATTGCATGCATGATGG
GACACCCGCCTATGACATACAGCGGATGCAACTGTCCCCGCGTCTTGGGAAACAATTCCA
GCATGCACTGTACAGTCAGTACCCAGCCCTGTGGGTGTCTAGGACTGAGTGGTGGTCGGC
ATAGGGGCAGCCACAGTCTTTCCTCGCCGTGACTTTTGTTTTTGAAATCTTCGGGTCCCT
ACAAGTGCACAAGCACCATCCTATTCCAGAAATCAGTTCACTTGCGTTGGCTTCAACTCG
AGTCGGCAGTGTAATGTCTTGGCCCTCGTCACTTGTCACCTTTTTTTTGTTTTTGAATTT
TGAGTCTCCAGCTTTCGTTTTCGTCCAAGTTGGCACTTGGCTTGATTTGATATGATTCGA
TTTGATTTTGCTCGCTTCCCTCTTTTGCCCATCAACCTACGAAACGAGGCGTCCTTGATG
TGCAAGACACCCCTCTCACATCCCAGTCTTTCAGCTGTTTCTCCAACTGACCTACCGAGA
GACTTTGTGTTGCGTCGTGCCATAGGACGGTTTCCACGGAAGGTCTGAGAAGTGCGGAAA
GCATGACGAAAAGGAGGGGTCCCTCTCCGGAGGACCTATCCCTTTCTAACCTCACAGGCA
TCAACAACAAACGTTCAGTCCCCCGCCCGCAGCCTACGAGTGCGGGTACACCTTACCACC
ATCCCGCCCGAACTCGGTCGAAGAGTCTCCCAACCCTCCGTTTGCCCACCATTTTTATCA
AGCCTACCCACCAATGGATAAATTCGGAGCACGAACTCGCGGACATGGCAACACACACAC
ACACACACGCACACGCTCACGAACAACACGGCGGGAGGGGTGGGATGTTTTTGTTCTCTG
CATGTTTCGGGTCACAGGAGGGGGGGCATGCTGTCGACCCGGCGGACTGTTTGGTTCTAA
CCCACCCCCAAAGCCAACACGTCGGGAAACAAGAAGCAAATCCTCACCCCTGAGAACCCG
GCGGGGCGACGCGAGACAACGCAGGGCAAGGCGAAAGGGACAGGACGCTCCGGTCGGGGC
GGTGGGATGGGCAGCACGCCTACCCCCGTGCTTTCCGTCCAATCCCTCCACACCCTTTTT
ACTGGACGCGCACACACGAGCGCCACGCACACCACGCACACGTTTTTATAATTTCTTTTT
TTGCGTTGTGTCTTTCCCCACTACCGAGCACTACAAAGAACGAGAACGTGTTGCAGGACA
TGACAGACAGAGTCCCCGAAAAAGATCTTTACGGTCTGGTGTGGGAAGCTGGGAGGCGAA
TAACCACAGTGGTGGGTTACGTTCGGGGAGGAAACAAGACGAAACGAGCAAAAGCATATC
ACCGGAACAGAAAAAAAAAACGGGCGTGCGGCGATTTTTTGGTCTTGCTTTTCCTTGTAA
CGGGAGGAAGAATAAGCGTCTACCGCTTCCATGTTCGTCTTTGCTTACTCGCCGAGCTTG
CTAAATTTTGTCTGGCGAGCAACCGCTTCTTGGATCGGCATCACTTTCTTTTTCTTTTTC
TTCTTCCTCCCCATACTCTTGCGTCCTCTCTCGCCTCATTTCTCCTTCTTCTCTCTCTTG
CAGGCCCCATAACTGCATGATCCTTGGCCCTGGTCCTTGGCCGCTTTCCTTCCCACTCCT
CCCGTCGGACCAGTTCATACCCACTTCTCGCGTCTTATTTTGACAATTGCTTTCTTTTTT
CTCAGGTCTGGTGCTATCGTTTTCCTGCTTCCGGCCCGGTAGGAAGGTCTCCTGACAAGG
AATAGAATAAGTACTTGTGTGACTGCAAGGTTTCTTGCAAATATGTTCAGAGGACAGCAC
AGGAAACAGACAGGCGTGTCATCGGTCGAGCCAGAAAGTTACATTCGGAGGACGAAAAGA
GGGAAACGACGAGTTGTTTCTGGTCGGTCACCCATGGCCTTCCAAGTCCCGCTGAACGAA
CCCGAGGAGCTCTTTTTGCTGTAAAATTCCCACAGAGGCAACCCGGTGGCGGTCAAGCTA
GGTACCCCCCTCTTATCATTTTCGGTCTCTTTGACCCTCTCCCTTTTTTTCTAAGAACCT
TCTATTTCTTACTCTCGGGACGTCTGCCCGCTTTTTCGTTCCAACCATATTTTGTTTCAT
AATAAGAACAACCCACACACACCCCTTCTCCGACTCACTTCCCCTTCCTACTTCTCCTGG
TGTCTTCCCTTTCTATCGTTGCCGTAGCATTCTCTTTTGGAATGCCGAGCTTCTCCCAGG
TCTTCCTGTCTTCCTGCCCTCCATTACCCTTTCCTACCTGCTGCTCCTGCACTGCCCCCT
GGGCTGTCCCGCCTGATTGGAACAGAGTACGAACAAGGACGTGTCCCGTTTTGGAGAAAA
GGGTCAGAACAGCGACGCAATGTGTTGTATTCCTGATTATCCTGTTCCGTGGTTGGGGTA
TAATGCCAATTCCGTAAAATCTGCTATTGTCCTCCCTCTTATCTCGTAATGGGGGAGCAA
AGGCACCCTCGATGGCACCCTCTACTCCAAATATATGAGCTCGGGTAGATTAATGAGTGG
CCATCTTTCTCCGTTAGATGACTTTCCATCACGGTAGGAGTATTGACTACATTGGTTTTA
TGGTTTCTACGTTTTTTGGTATTTTTGTTTTATTATAATCAGGTGTGTTTTAGCTTTTTT
GATTTTTTTTGTCCTTCTTTTATTTTAATTTTAATTTTATCATTGTCGTCATGTTTCTAG
TTCTACTCTGATACCTTTTGAAGAAATGTATATATACACACATATATATAATGGTTTATT
ATTGACCTCCGTATCCCATTCCTCTATTATTTTTCAAAAGAGCGAGATGTAAAATTAGAA
ATGAATACACAGTAGAATGAACGGAAACACCTGCTGAGTACAACTGATAAAACGAAAACG
AAAAAGAATTACAGATAGACCTCTCTAAATGCTATGAGGAGAACGCGAAGAACGAAAAAT
GTGAAAAGAATAAAAACAAAACAAAGAAAACCGAAACATCCCTGTCTAATGATCTCATAA
AGTAGTAAAGACGTGCTGGGGAAACCCGATCCGAGGAACAAGATAAACGACCTACATCTT
CATCGAGAAGGCACGCAAAAAAAATCAGGGAACAAATACACTCCTGGATTCCCAACCCTC
ACCAAATTAACACCATGTAAACACTGGGTTCTTGCTCTTCACTGGCTCCAGGCGCTCTAC
GATCACGCGCCGGCGGTTGTTCTCCATGCCCTCGGCCGCCGCGTAGCCCAGGTCGCCCTC
GACGTCCTCGTCGCCGGCCCGGTCGTCGTAAAAGTAGTTGTCGAGCGACGCCGCGCGGTG
GTGGCGGGGCGGCTGGTGCGGCAGGAAGTAGGACGATGACATGGAGTTGCTGCCGCTACC
GCCCGCCGCCACGCCGTGCCGCTCGCCATACAGCTGCTGCGCAATGGTGTTGCTATTCCG
CCGCGAGGCCGCTGTGGTGTAGCTGTAGCGGCGCTGGTGCTGTGGTACCTTTTGCCGCTG
TGCGGAGGCACTGGCACTGGCCGATGGCGTGGCGCGCCGGCCGCCGCCTCGGGTGTTGGG
CGACTCGGCCGAAAGCAGCTGCGAGGACGCAGGCGATGTCGCCGGGGGAGAGCTGGGGTT
CTTCTTGGTCGATGACTCCCCGGCGGCGCCTTCGCTGGACTCGTCCTCCTCGGCAACCAG
CTCTTTTGTCAGTTCGAAGCGGCCCGGGTTGGGAAGCGGCGACGTGGCGTTGATGAGCAG
ATCCTCCGAGTCGTTGGTGCCATCCAAGTTGTCAAAGTAGGAGCCGTTCGCGTTGGTGCT
GGTCGCTGTGGCAGTCGTGGGCTTCTTCCCGCTGCTGTGGCCGCCACCACCGCTGCCCTC
ACCGTTGCCATCGACGCCTCCTATGGCGCCAATGTCCATCTCCTCCTCCATGGCGCGGGC
TAGCTCGAACTCGTTGCGGCGGCGGATCTCAGAACTAGTGGCGCGCATGGGCACGGCGAT
CGGCACCTCCACGAGGTCGTCCCAGACGCAGACCTTGGCGCGCCGGGTCAGCTCGAGGGG
CCCGTGGTCGGGCGTCTTGAGCGTCTCAACAACGTTCCAGGCTTGGCCCTTCATGACGGC
TATCTGGCGCGCGAACATGCGCTCCTGGAAATCGGGGTCCATCTGGAAGATGCGGCGCAG
GGCTAGCTGGGTCTGCGACCACCAAGCCGGTGACGTCAGCAACGGCAGGAAGTGGTCGCG
TGTCTTTTGCGAGAAGGGACGGCCGATCAAGTCCACGGGCAGGAAAAGCCAGCCAAAGGG
AAAACTGCGCCAGGCATCCGGGTGCTTCCACGGCCACGACAGAGAGTTGTCAATGGCGCC
AATGTGGATGTTGGGCTGCGGCGCGCTGCTCGCGGGTGGTGTAGAGGCATCCATGGGCTT
CTGTGCGCGGTAGGGCGCACGGGCACGGTTGCCACGAGCAGGTCGTTCGGAGAGGTCGAC
GGGGCGTGGGCCTTCGGTGCCGGGACTCGGGCCGGGGCTACCGTTGGCGCTGCCGCTGGC
ACCGTCCATGTTGAGGTGCATGGGCTCGGACGTGATGGAGACCTCTTGGCTGGGCCAGTC
GACCTTGATCATCCAGTTGTCGAGGCCGCGGTCGGTGTTGCGCATAATGTAGTCGAGGAT
GACGAGCTTCTCGAGTTCTTCGCGGAACGACTGCTTTAGTGTCTCGGTCCACATAAAGTT
GTCAGGGCCAGGTGTTGACGCAGCGCTCGCATCCTCGTTCTCATCGTAGTCGCTGTAGTT
GCCCGCTTCGTCGCCTAGGTCACCGCCGCTGCCGCCAGAGCTTCTGCTTCTCCGGTTCGA
TCCATTAGGTGTTTTGGAGGCGAGCCTAGAGCCTGGCCGGCAGTTGTCAGCCCACCTTCC
AGTGCGGCTGTTGCGGTGGCGATCGCTTGTGCGGAAGCCGGAGAGGTATTGGTCCGGCCA
GGGGTTTTCGCGGAGGAAGATGTTGGCGTCTTTGAAGCCCTTGAGGAAGACCTGGAAGCT
GCCGGGTTTGGCCGGCAGCGGTTTCCGGTTGCGCGAGTGCGAGTAGCGGTCCCAGAAGGG
GTAGTGGAAGGACTTGGACGAAAGGTAGACGACATCGGTATAGGGGACCATGTAGGTGCG
TAGCTGGGAGTCGAGGACGTAGGCGGCGGCCTCGCTGACGTAGGAAAGATTGGGAATGAG
GCTGGTCACAAAACAAAAACGTTAGTAAAAGACATGGACGGGGTAAAATACGCTTGAACA
CAATGAAGCCAAACGCACCAGGCTCTTCCAAAACAGCATGGGAACAGGTTGCGGTGAATC
CACTTGTTCCACTTGGGGTTGCCGGCGGCGTACGGCTCCTCGTCCTTGGGCTTGAAGACG
CCGACCACCTTGCCCTCCGGGTTGCGCGCAAAGTAGCTGCCGGAGCTGCCCTGTGTGATC
ATGCGCGGGTGCGTGCCCTCGCGGATGGCCGTCCGCACGCTGTCGACAATGGTCTCAAAC
TCGGCCTCAGTAATGACGGAGGATGGCACGTTGATCGCGTCGGGGGCGCCGGCTGCCGTC
CGCGCCAGAGTCTCGGCTGTCGCCGGCCGCACGCCTTCGGGCGCTTGGAACACGGAGTAG
TGGATCTCGAGGCGGCCCTCGTCCTCTTGGCCGCGCTTCTTTTGGTGGCGCTTGAACTTG
TTGGCAATCTCGTCGGCCCAGCGCTCGAGGCGCGCGTTGATGGCCTTGAGGTCAACACCC
GAGTTGGCGCGTCGCCGGCGGTAGTTGTTCTGCTGGTAGGATGCTCGCCGGCCGTGGCCG
CCGGTGCTCATGCCACCAACGGGCTTTGGCTGTTGGCTGCTGCCACCGGTAATGGATGCA
TAGCGGGGATTCGTTTCCGTTGCTCCGGAAAGGGCGGCAGCCGCGGCGGACGATTGCAGC
GAGGCGAGGCCGGCCGCACCGGCGCCCTCATCGTCGTCGGAGTCGTCGGAGAAACGGTCG
GCCTGGGCAAGGCGTTCGTAGCCCGTGGTAGCTGGGCGTGGCCGAGGCATTGTGGAGAGT
CGTGGACGGACCGTGGGGCGTCCCGACTGGATATATTTCGTTTCCGTACGGCGTGGCTCA
CCGGCTCATCGTTGGAGGAGAGGGATATCGTGTTCGAAATTCGGGTGCGCGGTCGAAAGG
GGGGGATTGTCGAGTGGGAGCTGATTTGTAACAGAGCTTGCCCTGCAAGACGTGGTAGTC
GTGTAGGAGGAGCGAGGTAGCCGGAGGAAGCTAACGGAGTGGGTAGAAAAAGAAACGAAA
AAAAAGAAAAGAAAAGGGGTCGTAGATGATATCGTCAGGGGGCAAGGATAGAGAGAGATG
GGCAGACGCGAGCGCAATTGAATGCGCTCTAGATGCTTGGGATGGCAAAAATCAGGAGGG
AATGGATGCTGGAGAGCGGGCCGCTGCAGAGGAGCGTCGAAAATGCCCCGTGTCGTGAGG
ACAGACGTTCCTGGTTCTTGGTGAGCGGCTTGCGATTTTCGCCTCTTGTTTTGTGTTTCG
TTCTGTCGTCACAGATTTTGGAGATTTGGGAAGGAAGGCGCGAGCGTGAGCGTGTGAGCA
TGAGAGCTTCCTTCCAATGGGCGTGTGCGTCCTGACCACTGATTGGCTTGCGGGCCTGTT
ATGGCCTGGCCTGGACTTTCCCTTTGTTGGCGCCTTCTTGCCTTACTGAGCCCGCAGGCA
CCCGGCGTTCCGCTGGGAACACGCTGTAAATTACTGCCCCGTTGCCTATTTGGGCAGGAA
CTGGGTCCGAGATTTTAGGGGCCGAGGCCCGCTTTTCCTCTGCTCAGGGGGCTCTGCTCT
TGCCGTTCTCCTTGCGTTGGTGGCCGTTTTGACGATCAACTGTATTATCTCTTTTGATTG
TTGTGGTATGAATTCAGGAGTCTAGGACAAATAAAGTGACAAATGTTGCCAATGATTCCT
AGATGTACCATTTCCGCATATTCCGCTTTGTCAATAGTATATTGACAAGAGGTTCTGGCT
GTTGAAGAACCCAACGTGCTGTGAGAGCGACGCGCTCTTTGGCAAATCGGAAAGGCGTGA
CAGGGTAAGAACACGCTGGCACGGTCGCCCTTGCCGGTTATGGTTCTAGATCTTGGGCCG
TGCTGGGCGCTGAGCACTGTCATTGCGCACTGTCTTTGTGTCAACATCTAACGTCAAGCA
GTCAACTAATCACATTATGCCATGTTTTTCGCCCTATCCTTCGTTTGTTGTTATGTTATT
TTGAGCATCGTGGTGAGCATCGTGGAGACTCTGCATTAGAGGCATGTCGTCGTTTTTGAA
ATAAAGAAGTAAAAGGAAGAAAACAACGAAAACATGAGAGAGGGCATATACGCATAATCC
ATTCCAAGATGCATGTTTTATTGCCAAAGGAACCAAAGGCGCACTCCTCCCTTCCAACTA
GACGGCCATGTCCTCTTCGTGCCGCAGCCCCGCGTACTCAGTCCCCTGGTTGGCCGTGCT
CAGTCGCGCACACAGACTCAACAGCACGACGGTCTCCGTCGCGGCGTAGTGATTGAGCGC
GTCGAGCAGGACCTGCAGGTTGCGGCCAAACAGGTGCTCGTACTTGGCCAAGCGGTCGAC
AAGGCTGCGCATTTCTTCGTCGGTTGGCGCGGCGTCGGCAGCAGACGTCGCATTGTTGGC
GGTGGTTGTACTGCTATTCGGGTCGCCAGACGGCCGGGCCCCTTGCACACCCTGCTGGAA
CGTCTTCCACTGCTCGGTGGTGGCGTCCTTGGGCTGAGCTGCGGCGCTGGCAAGGTCGGG
GTCGATCCGGTCCATGGTGCGTGTGAGGAAGCTGGCGAAGCTGACGAACGAGAAGCAGGT
CTGCATGAGTTTTGCGTGGATCTGTTTTGTTAGCGGGGGAGTGAAGAAAGAGAGAGAGGG
GTGAGAAAAGGGGGACACAGACCTTAAGCAGTTTGCTGTTGGTCAACATGCACTCCTTGA
GGCACGTGTCGAGAAAGTCGACGTGGTCCTGCATCAGCTCGTCAACGGTCCGGCTCGGGA
GGGGCACAGGTGCGGCGGCGTCCGCGGGATTCTCGCTCGTGGCCGGGTTGTTGGTGGTGG
TCGTCGCTGCTGCCGCCGCTGCCGTGGTGGCCTCCTGCGTCTGCAGCCGCGACATGAGCG
CCTGCCAATTGGGCTCAATCACTTCGGCTGTGCAAAAGTACAACAGCTGCTGCACAAAGA
CCAGCATGCGCGCCCGCAGCGTAAACAGCCGTCGCTTCCAGACGGCCACTTCCTTGGACA
TGGACCGGTGGAACCAGGGGAGGTCACGCATGTGGCTCTGCCATGTCGTCGTCAGCTGCG
ACTCGAGGTGGTGAAGCGAAAGCAGGAACCGGAACAGCGCCTGATACCGCCAGATGGTCT
TGCGGCTGATGACCAGCGACACGGGGAAGGGCATGGCGTAGTCAAGCTGCAGTGACGCGT
AGCCGTCGGCGTCGCCGCTACCACTGCTGCTGCTGCCGCCCGCCGTGCTGGCGCCGTCGT
TACCGCCGCCAGTAAGCATCGACGGCTGCAGCACTTCGCCCTGCTCAATGCCCGTGATGT
TGACGACGCGCTGCAGCGCCTGCACGAGCGTCGTGTCGTTCATCTCGACTTTAACGTCCT
CCTTGAACGGATCCAGCGACACCGTGCTGCCGGGCTGCCGAAGCACCAGATCCAGCAGCG
ACTGCAGCTTGCTCGTGTTCACGGCCTTGATGTTGCGCTTGCGCAGCTCGGCGTGGCTGA
GCTCCAAAAAATAGGAGAAGTAGTCGGACGGGTCCAGGAAAAAGTAGTGCTTGAGTGACC
GCAGCCGCGCGGGCAGTGCGTGTGTGGTAAGCAGCAACTGCATCAGCGACGCATTGGCGT
GCGCGTACGCCGTGTTAATATTGTCGAGAAACCGGCTGTCGTCAAACGACGTCGGCACGT
CCATGACCTTCTTGCTGATGTCGACACCGCCGCACTCGCGCACAACGTTGAGGTACTTCC
CAGCCAGCAGCACCTTGTCCTTGACGCCGGCTAGCTGCGGCGGCACGTCCTTATCCCGCA
GTGTGTAGCGTCGGTCCCAGTACTCGTCCGTGTAGTCGACCTTGAGCAGCTCGCGGCGGA
TGCTTTTTTGTTCTTTGACCAAAAACTCGGCGTGGGGGTCGCTGATGCCGCCGTGGTGCA
GCCACTCGTTGAGCATCACCATGTAGGGCCGGCTGGCGTCCCGCAGCAGCGCGGTCAGCA
GCGCCCTCGCCGCCGGGTCGCCCGACATGGCCTCGAGCCGCTTCGTGATCATCTCCAGCA
CCGCGCCGCCCTTGCAAATCTTCTTGCTGGCTGCGTTGCCAGGCACCAGTTCACCGCCCT
CGCGCAGGCGGTCGATGATCTTGTCGTAATCGTCAACGCCGTCATCGCTCGACTCGTCTG
TCTCGTCATCGTCGTCTAATAGGGCATTTTTCTTGAGGAGCTCGTGCGCCAGCGCATACA
ACTGCAGCATCATCTGGCTGGTCGGCAGCATATGGATGTTGAGCACGTGCAGCGTAAAGG
CGTCGTCTGTGAGGAACTGCGTCTCGAGTTGCGCGATCAGCACCAGATAGTCCTGCAGGA
ACTTACGTACCGATGCGCACAGTGCATGGTTGACAAGCCCAAAGGGTTCACGGCTTTGAA
CGTCGACAAACGCCTCCAGCGCCGCATAGTGGGTTGCCGTCCGCAGCATTGAAGCCGTGA
GATCCTGCAGACTAGGATCGAGGCCCGGTAGAATGCGCCAGGTCGGTCCTGTGAGCCGGT
CGCGCTCTTCGTTTGGATCGTAGCCCTTGGCAAAGCGGATATACTGGCCCTCGCAGCCCA
TGAATACGCACAAAAGGTCCTCCATAATGACGGCCTCCTGCGCCTCGAGAGACAGGCCCC
CAAGCGCCGCTGGCTGCAATGCTGGCGGTACCTGTGAAGAGAGGGGAGGTATTGAAACGC
GCGATGCAAGTGGTGCTGTTGTGTGGGGCAGCAGGGTCACCTCGGGCTTCCAGGGCACGG
CCGGTGCTGCTGATGCTGGTACTTCCCGTGCTCGCGTGTCGACTACATTTTTGGATGTTG
GCTTGTCCCTTGATGCTGACGTCGAGGTTGCTGCCCGTGACGGGACCTGCCTTTCGGGGC
TGCGGACTCGTGTCACATATGTGTCTCGTGTCGTGACGACCGTCCGTTCGGTGCGCCGCT
CTTCGGAGATGTTCGTTCTGCCGCCCGTGGGCGTTCCCCCTCTTGCTGCCCGATTTGCCG
CGGCCTCGGCACCCAACCCAGACGCGCCCGGTGGCCCACCAGCACCTGCTGCTCGACTGC
TTGGCCGTGGGTTGCCCGAGGCCGTCCGCTTATGGGATGTGCTGTTATATGTGTGTTGTT
GTTGCTGCTGGTGTTGGTGCGGCGGCGGTGGTGGGGGCCCCTCACGGTACCGCGCGTCAG
ACCGTTCGTTACCCTGAAAGCTGTCGTGAAGGCCGGGGATCTGCTGGTTTTGTCCGTACG
CCGCGTTGTTGATATTGGCTGCCGCTGCCGAAGATTGGCTCATGCGGGGCCTGTTGCCCG
CCCCGCCACCATTAACGGCCGCGCCGTTGCTGTTGCTGCTGTGCGCCCGATTGGCGCTGG
ACGACATAGTCGATGGAATCGGGGCCTGGTAATGCTCCGCATGCGGTTGTAGGTGGTCGT
CTAAAGAGTGAGTCCGAATAAAAACGTTTCAAATGAAGGCGGCGAAGTGTCGAGAATAAA
ATTATATAAAAATGGGTGTGGTAAAACTTCAGGACGGAAGGAGGGTACCTTCGAGTCGCG
GTGCGGTTCAAAGAGGAAAGCGCGTTTTGCGAATTAAACACTTGCCCACCAAATCGTCCC
AGTTCCTGACCCTCGCGCGACAAGAAATACACTAGTCTACTTTTAGACATATGACCCACT
TTTAGCTGCCCGCCCCAAACGGCAATACTGGAGCTTGGTGGCCAGCCGCCGCCTTCCCAG
AAGCTGGCGTAGGCGGTCTGCTTGCCTGGACACCTCATAGGCGGCGAAGCTTTCCCAATC
TGTTTCGTCTCGCATCGCATCGACACAACAACCAAATCCACCATCACCGCCGACGAACAG
CTTCCCTGCCCGCCGCATCTTGACGACCGAGCATTGACGACATTCACATCAGCATCATAC
TCCTCATTGCCATTCTAGGGCCCTGCGTTCGCTCCACCATCCGCCAAGATGTTTATGTCA
CGATCTGAATACGGTGCGTCTCCATCGCCATCAGCCTTGCCGCGACCTTGTGCTGTCTAT
CCTCACCCATCCTCTTTCCAGTGTTGCTGACCTTTGTCTCTTCTTCCTTCTAGACCGGGG
TATCAAGTACGTACTACGATGACGACCCATCAACCGCGACCTCGACCTCACTCACCCCTT
CCCCCCCGCCTCCCAAACAGACACCTCTCCTCCGATCACTAACCGTTGTCCCTTCCTTCT
CTTCAGCACCTTCTCTCCCGAAGGCCGTCTCTTCCAGGTCGAATACTCGCTCGAGGCCAT
CAAGCTGGGCAGCACAGCCATCGGCGTCGCCACGTCCGAGGGCGTCGTCCTCGGCGTCGA
GAAGCGCGTCACGTCGACGCTCATGGAGGTCAGCTCCGTTGAGAAGATTGTCGAGATCGA
CAGCCACATTGGCTGCGCCATGTCGGGCCTGCAGGCCGACGCCCGCAGCATGGTCGAGCA
TGCCCGCGTCGAGTGCCAGAGCCACGCCTTCAACTACGCCGAGCCGCTGAGCGTCGAGAG
CTGCACGCAGGCCATTTGTGATTTGGCCCTGCGCTTTGGCGAGTCCGCCGACGGCGAGGA
CAGCATCATGAGCCGGCCCTTTGGTGTGGCCCTACTGATTGCGGGCTATGACTCGTCCGT
GGGCCCCGACGGCAACGAGGGCGGCCCGGCGCTGTACCACGCCGAGCCCAGCGGCACGTT
CTACCGCTACGACGCCAAGGCCATCGGCTCTGGCTCGGAGGGTGCTCAGGCCGAGCTGCA
GAACCAGTACCACAAAGTTCGTTGTCCTTTCCTGTTATGATTTGAGCAGTTGGACCTGTC
GTACTAACCTACTCCTTTTCAGTCTCTTACCCTCGAGGACGCCGAGACGCTGGTGCTCAA
GACGTTGAAGCAGGTCATGGAGGAGAAGCTCGACGAGAAGAACGTGCAGCTGGCCAGCGT
CACAAAAGAAAAGGGCTTCCGGTTATACACGGACGAGGAGATGGCCGCCGTGGTCGAGAG
ACTACCGGCAAACTAAAGACATGACGCTGGGGGAACGGTGGTGAGCGGCGCTGGCGGCGC
TGGAGCTACCCAGTGGAATGGATTTGTAACGAATACAGCTAGTAGAAACTCATCAAAAGT
CAGGCATAACTGCAATTTGCTGTTAATGTGATATGTGTATTATTAGGCAGTATGCCTTTC
AGCATGCATCCAGGTCGTCCAATAGAAACACGGATTGGCTCGACGGGGCCCCAAAAGTAA
TTACATCACCTATCATTTTTGTTTTCCAAGTTCCTAGGTACCAGGCCCTAACCCTCTCGC
ATGTAATAAACAGATCCCGAAATATCGTCCTGACCCAGTTCCAAATAAGATCCTTCAAAT
ACACCAAAATAGCTGAAGAAATAAAACAAAACGAAGAGAATCAAATCGATCAGAGATAAA
TCAAGACTCTTAAGAGCCTTTGAGCAATCACCGTGACGTGATATCAGTTACCGACATGAA
AACTTAGTCGTGATCACTTAACTCCAACCTTTCAAGGTCTGCCTCCACACTGAGTAGACC
GATGGCGTAGTGCGGGCGCTCGGAAGAAGACAGCACCAAACGCTCCTCCACCTCTTCGAG
TTCCCGAACGCGGTCAATGAGCCGTCTCGGCCGGTTCCAGATGGATGGCGGGGCCTCCTC
CAGGTCCGGCGGTGATTCGTACGGTGGGCCACGGTTCATGTTGGCGGCCTTGACCCAGCC
GGCCTCGCAGCCGTTTGCAATCTGCCGAGCAGATTGCCATCCAGTCAGCCGGGCAACATT
GTGCATCCTCTTGACTGTCCAATGCCTTTGGGCGGTGTCTTGGTACTGCAGGGAAAAATT
GTTTATAAATATTAAAACGAAATTGACACGAATAAGGTCGATACATACCTGAACAGCAGC
AACAAACAGTGGGAATGAGCTTTCGATAGAAACGCATCCGAGAAGTGTGCTGACGCTGGA
CATGGTACCCATGTCCTCGCCTCCAATACCGGCCACAATGCGGCCGATTTGGATAGCGAA
AGGGGCGGTTTGCTGTGCGGCCATGCCCGCAGCGACCATGGCGATGGGGGGCATAGTAGG
ATAGCAGCGATGGAGAACAATCAACCCCATGTAATAGTTCATCCAAATGCCGGCGATGCT
GTAGGTACGGTATTTGAGAGCCGGGCCGAATGGGCTGCTCACGGGAGTGTCAAATTCGGG
GCCGAGCGGCTCAAAGTCTGGGCCAAGTTGTGACCGGAATACTTCGAATGTTTGGCGAAT
TGCCTCCCATTCGCGCATGGCAGCGGCTGTGCTCGCTTCAAGGTCGACGTCTTCGTGGCT
GTCACTCTGCGGCGAAACTTCACGCGGAGGACTGAAGCCTTTGGGAATCGTGATGTGCCC
TGTGGACGGCATCATTCCCACGAACCCGGGAGGTGATTGGCCCTGACCACCACTGGGCAT
GTCAGGCCTCTTCATTTTGCGTTTCCGGGTCTGGTCTTTGGAAGAGAAGCTGCATAGTCG
GCCGAGGAGGAGCATGAGGTGATCGTATGTGCCATAGCTGTTTGGTTAGCCGACTGAGAG
AACCGCATTTGTCTTCCATTGAGGAGATATGACTTACATGGCATCGATTTTGCCAATTGG
GGCACGCGGAGTGCACTGTGTCCAGCACGCGTATTCCATCCTGTGAGATACCCGTTAGTA
AAGTGATGTTGGTCGATAGTAAGAAACAAGATTAGATCTTACAAGAGAGGTGTACCGCCT
AGAATGCTCTGATACACATCCATCTTGCAATACCACCAAAACACATCTGCAATGAGCTCA
TAGGTTTCGATGTCCTTCTCGGTGTAATGCTGAGGAGCAGTCCAGGAATGCGGTGCTGTT
GACGACATGGAACCCGACGTAGCAGAGTCGTCGTATGCGACTGGCCGCCCGGAGAGTTGG
GCGACAAGAGCGGAATCGACCTGATCGATGTCTCGCTCGGCAACGATCGAGTTTGCGTAT
TCTTCGTCGCCGGTCTCTGTCCTGAAGTTCTGTAGGTATTGACGTTGCTCCCGCTTCAGA
GCAATGATTTTCTTCGTCATGTTTCTGATCGGGATCTCTCGAAGAATCGCACGGGCACCC
CACAGATGCTTGCACCACTTGTCATGGTCCGAGTTCCATACTTCATAGAACCCGAGGAGC
ATCGTGGCAGCCAAAGTCGCCGGTTGCACGCGGCGTGAAGGGCTTCCGCAGTTGCGAGCA
ATTCTCCGCAAACTCAGGTGGTAGTGCTTCATCGAGGCCGTATGCGGTGCACCTTGGAGT
CTCGCCATCTGGAGGCTACCAAGAGCAAGCATCGCTTGAAGCAATGCGGGATGGTTGAGC
GCAATGATAGGGAAAGTGTCTACAAAGGTTAGTGACCATGCACTTTTGTGGCCGAAGCAC
AAAATAATGGGGGTGAAGTAAACTTACAGGTCCAGATGTGTTGCCGAGATCGGGGTACGG
GTTGGCCTTGGAAGATTGGTGTTGGATCGACGGGGCGGCGCTCAAAGAGAGACATGCTCG
GGCCTGTAACGTTGACAAAGTACCAGAAGACGGAAGCGGTTTGGGCGTCATTGAGAGGCG
AGTTGATAGAAGATGGAACATACGTTGCCAGCACGTTGGCGTCCGCAAAGTTCGAAAACG
TCCGCATCTGGGTACCAAAGGCGTCGATTGGGCGATTCTGCAGGCGTTTTGCAACAATGA
CACCGAGGTCGTTGGATTCCAAGTGTTGCGCCTCGTCATTGGAGTCCTCTTCTTCATCAT
CGGATGCGGCCATGGATGCTTCATCATCAGGATACCAGTATGCATTCTCTTCATCAAACA
CATATCTGGTCGGCTCCCCTGCCTCGTTGACAAATGTCTGAACATGTTGCTGGGCGGCTG
GAATCGCGGCGGCATTCGCAAGGGCTTCTCCACTGGGCCATTGTGCTGGGTCAATGGGAA
TATGTGCCGTAGGTCCTTCGGCAGTGGTCGGGATGGCCTCATAGCTCACGGGCGACACCA
AGTTCGGCTGGTTGTAGCTGTTGAGGCCCGCAGTGTCCGGAAGTGGTTGCTGCCAGGTCT
GCGGGAAACCTGCTGGGTTCATGTGCGGGTTTGGTTGATTCTGTGGTATGTAGGGCATCT
GGTGTGGATGTAATTGTACCGGCTGGCCTTGGTGGTAGAGTTGTTCGGGATGGACAGGAA
GTCCCTGTAAAGATATTTGCGGTTGGTGCATGTGATGTTGAAGATGATGCGGGACGCCGC
CCGCTGATATGTCGGCCATCATCGGCGGCCTTGGGGCGATGAACGGGAGAGGTGCCTGGG
CCTGCGGTGCCATGTGCCGTGCCGAGCCGGCCATCTGCGCGTTGATGAGCATACCATGAG
GCGGAGCGTTTTGAAAGATAATGTTGCCCATATGGTTGGTCTGAAAGGTGCCCATGGGGT
CCTTGAAAACGACGCGCTGATTGTACCCATCGCACTGCCTCTTCGATTTGATGCAGTTGT
TGCATCTGGGTTTCGTCTCGTCGCACTTGATACGTCTCCGTCGACATGCTTTGTATTGTT
AGCGAAAGAAAATAAGGAAAGAAAAAAAAAACGACAATAGTGAAGTGCTGATCATGAGTT
CATGATAATGCTATACGTACTCAAACAGCCTGTTTTTGTTCGTTTCTTCACAACTGGTTT
CTTGCCCGATGCAGTCTGAGATGACTCTTGGCCATCTGCAACCGACGCGCGGCGCGTGTC
CGATGACCCGGGTTGCAAATCTTCTGATTCCATCTTGTTGAGAGGTCTGAAAAGGTAAGT
CAACAGTCACTCGAGACAAAAGCACCGTCCACAGCCGAAATTTGCGGCTGTTTTCTATTT
TAGAAAACTCAGTCGAGGACTCGTTCGCACACTGTAATGACTGTAGGATGGTGGGATGAA
GTATGGCCAGGGGCGAGAATGAATCGAAAACAAAACCCAAATGGTATTAGAAAGGAGAAG
ACGGGGAACCCCAAGGAACGCGTCGAATTCGTCACCCCGCAAGGGTCGGAGGTCGTATAG
AAGAAACAACGAGGGGGTAGGTGGTTGGTGAAGATTTGAGAAAGTAGGAAAGTCAAAACG
ACGGTTGGTTGGAGCCCGACTTGACCAAACCAGAGGTACGAGTCAACCTTGGACTGTGCA
CGTACTGTGCACTTGAGCAGCAGCCTCCGACGCAAGCCTCCTGCCTGTCGATTTCACTCT
CCCTTCTGCAGTGCGCTCTTGCAGTGAGACAGTGGACAGGGCTCAGGAAATCAACCGGCC
GGAACAATGCAACAGGCAGGTCTTCGCGCCTGTGGGTAACCGTCAGTGCAGATATGGAGA
AGGGCCGCCGGTGTGTGAAGAAAGAGAGACGGAGAGACTGGAGAGACTGAGAGGAGAGGT
CCAGTTCGTTCGGCGTAGATGGAAGAGGGAGACAAGCGTGAGACAGAGCAGGGCGGCTCT
GCACAGCAACGGATGTGATATGGGTCGTTCTCTTCTGTTGGGTGCTCGACCTTTGGATCC
GCGGTTGCAAGTGTGAGATTTGATCTGCTGCAGAATCCTGGTCGAAAGCTGGTCATCGCA
GGTCACTTGCAGGTCACTTGCAGGGCTCTCTGCAGGCGCTCTTGCAGGTCATCTGGGGGG
GGTCTTGTAAGATGCAGATTCGGTGCTCTGACAGCTTTTTTTCTTTCTTTTCTTCGCGGT
AACCAGAGCACCCGCGGACGAGAAAGCCACCTTGGCACAGAAATGAAATCACAGCCCGAA
AAGTAAAAATAACACACAGAGTATGGCGAGTGAGACACTTCTTGTGTAGCGGTAGCCTGT
GGTGCTGGACCAAGCACACTCGGTCGGTTGCACACACAAGGCACCCTGCCAGTCTCTAAC
GAGCAAGCAGGCCGAGGAAGCGAGATGCGGCGAGCGTGACAGATGAGGTGGCCTGTCGGC
CAGGAAGAGACCAGATGCCAGAACCTTCTCGGAGAGACAAGGTACGGGTGTCTATCGACT
ACAGCAAAATGGGCCCGGTCAGACGGGGCCGGCTTCGAAAAATGAAGTCGAACGAGGCGA
TGGCTGGTAGATCTGTGGGATATCGAGATGTCGATCAGTCTGTTGGTTGGCTAAGGGAAT
GTTGCTCTACGAGAACAACATCTTGTATCCAGGCGTTTGGTGGCGACAAAAATGTTGGAG
ACCGCTCGGCGGTGCGAAAAAAAGTGAAGACCGGTCCGAGGAGCTTTGAGAAGATAACAG
ACATAAGAAAGTTGAAGTAGATAGATGGGACGGTGGTGAGAGAAAGACTGAGCACAAGAA
AGAAGAGGGGCCCGTGAGACGGCAGAATAAGTGGGGGCTCCCAGGAAGCAAAAGTTTGCC
CTCCGTCGAGGCTGCAACCCAACAAAGCAGACGAAGGCAGACGTGAAAGCAAGCAGGTGG
AGAAAGCACCGAGGGGCCAGGCGGGCCAGAAATGTCGGGGAAAATCACAGGTGACAGGCC
AGCAAACACCAAAGCAGGCGATGTGATGCAATGTGGTTCTGTGGTATTTTGGTGACTTTT
GGTGTTGTGCAGCTCTCGTCGGCGAGATATTCGGGTTTGCAGCTGGCCCAGTAAGGAGAC
AAGAGGACGAGAGGTGGGAGACGGGGCGATTGAAAACTAATCGAGATGGAGCTAAACCCT
ACGTTGCCAACCCGTTGGTGCAATGTGCTGCGTATAAGTTACTCCGTACGCCGTCGAGAA
CAGAGATGGCGGGGCCTAATGCACTTGAGGGCGCCGAAGAAGGGCCATTGCCTACGAGCA
AGAGATTGGCCGAGCTGTCCGGGGATGCGTGTATTCGTAGCCGAATCCAGCACGGAGTAT
GTGTTTAGAGAGGCAATGAGTGGCTGGATGCCGGCGGCTGGTGGATGTACTGGTAGATAC
AGGACCGGGGGACGGGCACGAGCAGCCGTTGTCCTACGTGAGGGGGGGGGGAGGGGGGGG
GTGGCAGGGTGAGAGATAAAGGGGAAAGGGGAAGGGGGAAAGGGACAGTGGGAAGGGCCA
CGAAAGGCAGAAGCTGACCAAAAAAGACGAGAAGAGAACGACACGAAAAAAAGCAGCGAG
GCTTGCGTCGCCTGGAGACAAAGGGGGTGGGCAGACGAGAACGACAGGAAGCCTGCGGGC
GGCGGAGAGTGATAATAACTCCGAGAGACAGGGCAGAGTGGGGGCGGCCGGGACCAGGGG
TCTTTGCGACGGAGGAAGACGAAGAGACGAAGAGACGAACAGACGAAGAAGAGGGTGTTT
GGGCGAGAAAGAAAAAGGTGTGAAAAGGAGAAGCAGAACAAAAGGGTGATGATGATGCTG
CAGAAGCTCCAAAACGGGCAAGCACACTAGGCAGCCAATTGGATCCGATCGAAGGAAGGC
GCCATGGGCCACTCGAGCAGACAAAGGCAAGGAAGGCGTGCATCGTGGGGATCCACAGCA
CCGGCATTTGCGATCGACCGCCACCAACTCCGTTAAATTTAGTATGTAGCCGCATCGAAT
CGGGAAGGAAACACAGAGGGCTCGTTGGTGCGCGTTTTTCTTGTGCTTGTGGCATATACG
ATAGGGGGAGTAGGGATGAAATCAACGTTGCAAATGAACAGCCGTAAGTACAATGTAATT
GCCTGGTGCCTGTATTTCCAGTATTTCTGTTACTTTGTTCACCAACGGGTCCGGAAGGCC
CAGGGAAACGTTGGGTGAACTGCAACTGCACACCCAGACCAGCGGAGGTTAGTGGGCAGA
TTTTTGGCCGCTGGGTCTGGTCTGGGCGGCGGGCCAGAACTCTGGGCAATTCCCCCAGAG
CATGGCCGCCAGTGAGGGGTTTAAGACCTGTCCAGCCAATCCTGTGGGGAAGAAGTTGAT
GAACTTCCGCACGATGCTCCCCAACGTTGAGTTAATCTGCTACTGGTGGCAAACGTCAAG
GTTTTCGTTTCTTTTTACACTGACAGCAGATGGGTCGAGTCGAGGAGTCGCGGATCGAGG
TCAAGGTCAATGTTTGAGCGGAGCCGGCTGAATGATGAACCTGCGGGAGGTGTACCGTTG
AAGAGTCGAAAGAAAAAGGAAGAAAAGATATCGATTGAGAGAAGAGAAGATGATCAGAGA
ACGATTAATACAAGAAATGGAATAACAATGCCCGCGAAGGTTTGGTAGATTATCACGGGG
TTGCCGTGTGTACAAAAAAAGACAAGAGGATATGGCAAGGGGTGTTTGACCAGCTCGAAT
ATTTCATACTCTTCGTACATCCGTACACTCGTACCTCCGTCCATCGCATACGAATAGAAA
ATGGGGACGATAAAAAGAAGAAGACGAACAAGAGCCCCCACTGGGCTTGTCCTACGAATG
ACCGAGGGAAGGAGATCGAGCAGTGCGTACGCTGTGCAACTTGAGACCCAGGGCGAAAAT
GGACGCTGGGAGGACGTGGAAGAGAATGGAAATAAAGGAGGCAGCAAGGCGTTGGAGGGT
CTCCAAGGGGGGAAGAAAGAAGAAGAGACGAAAACATCTTATGCAAGCCTTAAGCAGGCA
AGATGCAAGAGCCTGTAAGCCAAGAGAGCTGCTGCCAGAGCTTCGCGCGCAAACGAACGA
GAGACTGGACCCATAGCCCGGGCTCACGTCGTGTAGCAGGCGCCGCTTGCATTTTGCTGT
CTTTCTCTCTCTTGCTCTTTCCCTTTTCTTTCATTACGCCTCTTTTAACTGTCACACCGA
GGAGATAGTGGGAAGAAGAGCAAACATGGACGGTGCTTTGGAGAGACTGGCAAGGCAAGA
ACGACGGAGCAGTGTGGCAAACACGCGGACGAGAAGGGAAAAAAGAGAACGTACAGGGAA
GGAAAAGAGAGAGAATATGGTCAGAAATGGAAAGAGAAGGGGAAGAGGATGGACCAGAAA
TAAGAAAGGGAAGGAGCGACCAAGACAAGTCGTACGAAGGGAGTTCTCCCAGCACAAGGA
CGTGTGCACCTCTGCGTCGTCTGCTGCACGACTCGACACAGCGCCACGAAACTGTGACCG
TCTGTCATGCCAATTCGTGCAAGGCCAGGTAGGGGGTGTTGTTTTCATTGTCGTGTTTTG
ATCGTTATCGCTCCGCGTTCCCCCATCGCACATATTTGTTCCACTTCTTACCGTCCTCAT
GTTGCTGCGGATAGCCAAACTGGGCAGTTCCTTTTTCATAGGGCGAAGGTAAATGGGAGG
CGACGAAGACTGATACTCCGTGCTTCGTAATCTGGTCGGGAAAGAAGGAGGGCAACCCGA
CCGTTGGCAGCTAACGTTGCCGGGTGGTTGGTTCGTCCTGAAGTCTAGATGTGCTGTGTC
CCAACGCCGTATGCACTGCAGCTGCCTACGCTTTATCGTGCTGTACTTGCTTTGTACGTG
CTCGATTTGTTTTATTGTGAGCCTGTCGTCTTGAACGCCTCATTGCTAATTTGTGCCACG
AAGGAATGGGAAACCCTTGTTATCACGGCAAAACTTGTACTAGAAACCAAGTTGCTGAAA
AATACAGATCCGCATAGAGAGTAGACAAGGCGAAATTAGCCTTTCGTGATGTCAACATAG
TTCGGTTCCTTCCCGATGCCGTTGTCGGTGATTTCTAACCATCCTCTGTCAGCAGCTTCC
AGCACCTTTCCTTTCAGAGCGTCCGGTAGCACGTCAACCCGCCAGCGAAAGCTCCCCCGA
TACGACAGAACTGTCGAAGAAAATGGCGGGGTGATTTTGCACATTTATTTTGGCTGCTGG
GCGAACCAAGCAAGCGCAAGTTGTCCGTTATTGGAGAGTGGCAAAGAACGTCCTGTTGGT
AATAGTTGGCAAAGTGGGGAATGCAATCGCCGAACATCATTGACCTCGGGCCATAGCTTC
CAGGAGCGAGCGTTTCCATAAAACGAAGCTCGAGCTCTATGAGTATTGGCGTTTCGATTT
TGGACTTTGAGCATAAAATCATTACAGCTTATCCTCCAGTTGAACTCGTCTTTCACGCCC
CATTACGCTTACCAACCGCTGTCAAAATGGCTGAACATGTCGAGCGCTTCAACCCGGACA
AGGCGCTGCCGATCATCACCTACGGCCTGCCCTACGAAGATGCTATTGCGCAGCACCTGA
CGACAACGCTGGAACGTACGCGGCCCTATCTGCTGGTCTCCGGGTCGCTGAGTCGCGACA
CCGATGTCGTGGACCGCCTGACCAAGCGCCTGCGAGCAGCCGGCGTCGAGGTGGCCGCCG
TCTGCAAGGGCATCCGCTCGCATACGCTCTTCGCGGACCTCCTACCGATCTTGGCCGAGA
TGCGCTCCACCAAAGCCGACTCGATCGTGGTCGTGGGCGGCGGCAGCCTCGTCGACGGCG
CCAAGGTCCTGTCGTATGCGCTGGCCAACGGCGTCGACTCACACGAGACCTTTGAGAAGC
TGGCCGAGAACAGCAGTTTAGATGGAAGCGGCGGCAAACACGTCAAGAACTCGGAGATGC
CCTACATGTGCGCGACGACCACGCTCTCGGCCGGCGAGTACAGCTCGTTTGGCGGCGCCA
CCAATGAGCGCACGCACCACAAGCAGCTGTTCTACGACCCGTCGCCCAACGCGGGCCACC
GCGTCATTGTCGTCGACCCGCGGCTGACGCTGACAGCGCCGCCCAGCGTGTGGCTGTCTA
CGGGCATGCGCGCCGTGGACCACTGCATCGAGACGGTGTGCGCCAAGGAGCCAAAGCCCG
AGGCGACCGCCGCCGCGCTGCAGGGCATCCGGCAGCTGGTCCCCGCGCTGCTGCGCAGCA
AAAAGGACGCCAACGACCTGGACGCGCGTCTCCAGGCGCAGCTCGGCGCCGGCCAGAGCA
TGAAGGGCGTCGTCGTGTACGGCGTGAATCTGGGCGCGTCCCATGGCATCGGCCACCAGT
TGGGACCGCAAGGTGTTCCTCACGCCGGTAAGTGCCCCTTCTTTTGTTTCCTTTAAAAGT
CGTGCCATCCTCAACGTGCTAACTCTTTAGAAACAACTTGTGTTCTGCTGCCGGCCGTCC
TCAAGTACAACGCGCACGTCAACAAGGACCAACAGAACCTCGTCCTGGATACGCTCTGGG
ATGAGCCCATTGTGGCCGAGGCACTGGTGAAGCAGGGCAAGCTGGACCGCAAGAACGCCG
ACCTGGGCGACGCCCTCGACGCCATCATCCGAGCGCTCGACCTGCCGCGGACGCTGTCGC
ATTACGGCATTGGCCGCGACAAGCTCGAGAGCATCGCGACTCTGAGTTTGTCGGACTGGA
TGTGCAAGACAAATCCAGTGCCGCTGGAGAAGACGGAGCAGATTATCGAGATCTTGGAGC
AGTGTTTAGGAGAGTAGGCGAGGCCGATATGGAACAGACAGAATAAATCAGTGATGTGAT
GATTCCATATTGCAAGCATTGTAATAAAAGAGAAAAACATGAATGAAGAAACAGATAATT
ATGAATGTTGACGTTTCTGTAGAAAATAAGCCCTTGTCAGCGTTGTAGTTTAGGCGGGTG
CTTATCGACAAGACTGGCTAGAGCGGTGATTGGTTGTGCTGGCTCAACGATCCATAGTTT
TTTATTTTTTTTATCGCTTATCGGCCACCCAGAAAGTTTCCTTCACCACCTCTCTGCTAC
TTGTTTTTCTTTGGCAGTCGACACTCTTCAGGCACAGCATACGGTGCGCAACCGTTGACC
GAACCTTTTCTTCCCGTCTCCCCGACAGACCCCCAGACCCTCTCTCAAAATGTTCGCTGT
TCCAGGCTGGACGGTTTCGGCCGACAAGCTCAAGGCCGAGACCCTCAACAAGCCGGCGCC
GCAACAATCTGGCGTCAAGGGCCACTCGACCAAGGGCACTGGTGCCAATGCGACGGCGCT
CTTCGCCGAGCCCGCCGCCAAGAAGCGGAAGCGGGAGAAGGTCGCCAAAGCAGAGGGCGC
CAATGGGCCCCAAATCACGGGCAAAAACCTCGCCGAGATGTGGGAGCGCGTGATCGAGAA
GAAGGAGCCGTTGCAGCGCACAGAGGGCGGCGCCCCGCCGGCCAAGAAGTCGAGACGGAA
CAAGAAGGACAAGGCGGACCCCGAGACGGAGGCGGCGGCGGTTGAGCAGAAGACGCCCAA
CGAGTCGAGGAAGCCTGCCGCCGCACAGCAGTCTGCTGGACTGACCCCGACCCCGACCAA
GGCCCCCAAGACGAAGGAAACGCCCGCCAAATACAACGTAAAGCCTGTGCAGAAGGCCGA
GGCCAAGGCTGCCGAGGTCGAGCCGGTCGCGCACACGCCAAAGTCCGAGAAGAAGGACAA
ACCCGAAACGAGCGAAAAGAAAGACAATAAGGAGAAGAAAGACAAGAAGAAGGGCCAGGA
CGTCCAGATGGAGGATATCCAAGCCAAGCCAAAGCCAAAAGAGCAGACTCCCAGCAAGAA
GCAAAAGGCAGACAAGCCCAAGGTCGACAAGCCGGTCGCTTCTCCTGCTGCTGCTGTTGC
TGAATTACCTACCCCGGCCGCTGCCACGGTCGGCACACTCGCTCCCGCCGGCCCCAAGCT
CACGCCCCTGCAGGCGTCCATGCGCGCCAAGCTCGTGTCTGCCCGCTTCCGCCACCTCAA
CGAGACCCTCTACACGAACCCCTCCGCCGAGGCCCTGCGCCTGTTTGGCGAGTCGCCCGA
CATGTTCCACGCCTACCACGAGGGCTTCCGGCAGCAGGTCTCTGTCTGGCCCGAGAACCC
CGTCGACGGTTATGTTGCTGAGGTCCGCCGCCGTGCAGGCAAGGGTGCAGCAGGCGGCAA
GTCTGGCGGCGGCCGTGGCCGCGGCGGCCGTGGTGGTCGTGGCGGTCGTGGCGGCTTTGG
CGGCCACCCCTACCGTGACCCTACAGATACCCTGCCGCGCACCCGCGGCCACTGCCGCCT
TGCCGACATTGGCTGCGGCGATGCCCGCCTGGCCGCTTCGCTGGCACCTGACGCCGAGGC
GCTGCGCATCGAGGTGCTGAGCTTCGACCTGCACGCGGATCCCAACAACCCGTTCATCAC
CGCGGCTGCCGACGCCTCGGACCTGCCGCTGGATGCCGGATCCGTCGACGTCACCGTGTT
CTGCCTGGCGCTTATGGGCACCAACTGGCTGTCGTTTGTCGAGGAGGCCTACCGCGTGCT
GCGGTGGAAGGGCGAGCTGTGGGTGGCCGAGATCAAGAGCCGCTTTGCCGGCGGCGCCGA
GATGCGCGCGCGCCTCAAGCAAAAGCAGCAGGCGAGCCAAAAGGGCCCCGTATCGCACAG
CGTGGGCTTCCGGCGAAAGAACGGCATTAAGGGTGGCAAGAAGGCCGGCCAGGAGGACGA
TGACCCGGATGTCGTTGCCGCCGCCATTACCGAGATTGACGGCGCAGATGAGGGCGGCAG
CACCGGTGCCACGGATGTATCTGCGTTTGTGCAGGCGCTGCGCCGGCGCGGTTTTGTCCT
GGACGAGAATGCTGCCCCCGGCGAGGACGAGCCGATCAAGTCGACGGGTGGTAAGCCGCC
CGCCGTGGACCTGAGCAACAAGATGTTTGTCAAATTGCGCTTCATCAAGGCGGCGCCGCC
AACCATTGGTAAGGAGGAGGTCATGCAGTCACTCAACGGCGGCCGGGGCGCTGACGCTGG
AGCCAAGAAGTCGTCGGTGTTCGATGACGATACCAACGACCGGAACGTGGACCCCATGGC
CGACCCGGCACTAGAGGCCAAGATTCTCAAGCCATGTGTGTACAAGTTGCGGTAGTGTGT
GGGTAGGAGGTTAAACAACCCGATTTCTGTTCATTTATGGCGTTTTTAGGGGCATTTCGT
TACAGGTCGAAACATATAGCTGCAGAAATACTCTGGTCTATAAAATAAGGTAGATTCATA
ATATCAAGAAGCACCGTATCGATAAATCAACATGGTCATAAATCAAAAACCTTCATTGCG
AGAAGAGAAAGGAAATGATTACACCCTTAAACCAGTACCAGCAATTATATGCCCAGTCCG
TCCTGTTAAAATAGTCGATATGGAGTAAAGTCAAAACATGAACCTTGATAAAGAAAACAA
ACCAGTAAACCCAATCCCAGACGATACAGCAATAACCCGTCGATTCAATATAATCACTAT
GCACACCCTTGTAGCTGTTTCTTGGTTGTCTTTCCCGTCCCCACGGTACATTTTACTGCC
GTCGTTTATACAACCGCTCTTCTATCACTCGTCAATGGCGACTCTAGGCCTAGCTCTGGA
ACAGCAGACTGGCCGCATATTCCACGTTTCCGCCCGTAGCCTGTAGTGACTGCACGGCAG
CTTCCCGCGGGAATCCCAACGCCATAAGTTGCTGGACATCCTCTTCCGGGAACGAGGTAC
CACCTGCTGCAGGTGGTTGTGGCGGTCGGGCAGCGGCTGGTGCCGGTGCTGCAGGAAGTG
GTTGTTGCCGAGTCTGGGGTTGAGATGGAGCTGGAGCGGTAGCCTGTGTCGGTGCCGGTG
CTGGTACTGCGCTCTCGCCTTCCTCACCCTCTGGTCCTGACACGACACCCGAGCGCTGGC
CGATCGTCGTTCCACTGGGGCCAGGAAGGGTCGGCTCCTCCGCCAGTGCCTCCTCCGAGT
CCTTGGGAATGTCCGCCTCGCCGAGGAATGGGATCTCGACGCCCTGGATGATCAGGCGGT
CCTTGGCAAGGTCGATAGATGCCTGGTAGCGCTTCAGCATGTCCAGGCCGACAAGCAGGT
CGACCGACTTGCCCTCCATGACTGTAAAACTGCACGGCAAGAAGAGGCTACCGATCTTGA
TCTGTGCCGAGTGCACGCGGCCGATGATGGTAGCCGTGCCGACACCGCGCGCCACACCCG
CAAAGCGCTTGTCCACAAGCCGCATGATGCCACAGGCCTCGGCGCAACTCGGGGACATGA
TGGTCGCCTGGGCGCCCGAATCCACCAAGGCCTTCACCTTGTAACCGTTCACCTCCACGT
CAACATACAGCATGTGCACACGGCCGAACACTAAAGAAAAAATGTTAGCAAGCGGATCCA
CGGCAAGGGTGAGTAAGGGTTGTGACAAGGCGACCTACCTTCTGGGTTGTGCTCCATGGC
ATTCTGGAGGTTCTCCATCACGCGCTCTTGCCGGATGATCTCCTCGATGCGCGACTGTGC
CTCAATATCGAACGGGTCTGCGTTCAGCTGCGCGATTTGCCGTTGCCGGTCCTGACGCTC
GCGGCGCTCCCGGTCGTAGTTGTTGTTGAAGAACTGGGCAAACAGCTGCGGGTCGTCAAT
CACCGACGCCAGCTGCGGCTGCTGCCGTACGGCCTCCTCCCGCAGGCGTGGGTCGCCCAG
GATCTGTAGCCGAATCACCTCCGGGTCCGGCTCACCGGGTTGCCGCTGTCGAGCGCCTGC
TGCTGCTGCTCCACCACCGCCACCTCTTGCTCCTGCTCCTGGTGCCGCGGCCGCCGCACC
GCCGGCCTGCTGTGGCGCTCTTGCAACAGAGCTGCCGCCCGTATTTCTCGGCTCGCGGAT
GTGCATGGCGATCATATCGCCGTTGGTAACATGGAGCGCCTCGAGGGTCTGGGTGCTGTC
GGTGATGAGGTTGCCATCGTGGTACAGGTGCTGCGCGCTTGGGGGGATCGTGGTCTCGGC
TTCGATGGAGCTCTGGAGCGTCTCGATGGTCATTTCTGGGTACACCTCGAGCGACAGGAG
ATCGGGCTCCTCGCTCTGTGGCCTCGAAACGGTCACGGTGATTTGCCTAGACGTTGGCAC
ATTTGTCAGCACGCGACACGAGACAGAGGGGACCAGTGGAAGGTGAAGCACAGTTTTGTG
GGCTTGGGGGCCAGAAAGAGGGCGGGCATCTTACATTTTGGGCAAGCTGGTGCACAAAGC
GCAGCTCTATGTCTAGGTGAGGGATGGGGGTCGTTGTGGAAGCTTCTCGATGCCGACTGG
CAAGCTGAGGTTCGGTATGCGTTTTGCTTGGAAGTTGGATGGAGATTTGTCGAACGAAAA
TCGAGCGTCGATTCTAGAAATCAAGTCGGGAAACGAGAAATGGAGCTAAATAGGAAAGAA
ACAAGAAGTGAACAAGATCTCAGAATATGTATGAAGGAAAAGTGAAGTCTTAACGGGAGA
CGGGCGAAAGTGCAAGACGTGCTATGCGGAAGGGCGGCGATGGAGACAAACGGAAGCGTA
TGGAAACACAGCAAACGTCAATTGGCGGCGAGGCTTACAAGAGACATTTAGCAGCTTTCC
CACTGAGAGCGTGGTTTGGCCAGTTACCAACTACTGTTGGTCGCACTTGCCTGCGGGACG
ACGAATTGGCTCGCCTGCCTGGCACATCTCTGGCGGGCTCGGCGGGGAGCCTGTGGAGGG
GAGGGGTGCGCGTGGACCAGGCTGGTTGGCCAGGTCAGGGGCCTAGCCAACAGGGGTTGC
GGTGCCTTCCGCACGGAGAAGGCGGGGTCTAGACTTGCGCGCTGGGCAAGAGGCTGAACA
GTGAAAGGGTAGCCTCAGGGAAGGAGCAACCTGCAAACGAAAGACACACCAACAGCTGAC
AGTCTGTCTTTAATTGGCGATGCCAGGGATCTGCCTATCATGACAAGTTATCTTACTTCA
TTGCTCGAAGAAGATTTAAATGTGCTATTTTCGATTGAAATGACAGATGCGATTGACACT
TACGAGGCACACAACAAAAACGCCCCGTATTCTGGCACAGCAACTCAACAGCCCCTTACA
TCCGACCAAGGCAAGGCGATCAAGGAGCGAAAATCATGCCCCATAAGCTCACGGGGCCGG
TGAACCAGAGACCATGTTTCGTACTCTTTATCTTTAGTTCATTTGCGTAACTTCCGCGTT
CATGCTTGTTTCCTTTGTATCTCTTTTGCCGCCTCGATGCGTGGCCTCCTTGACGTGCAG
CAATGAGCGTTTGCCAGCAAAGCTGCCAGTGCCTGATTGGCAAGGCAAGAGCGATGTGGC
ATGCGTGGACTTTGCATCAGAATGAGTGAAAGGAAAACCAAGCAAGACAGGGAAGGAGTG
GCTGGGTGGGGCAGCACGCCAGCGCTCGCGCCTTCCTTTGCCGCTCCGCTCTTTCCGCCC
CTCCTAGCGCACAAATACGCTTTTTTTCTGCCCAACCATCTGAAAATCGAGTCACAAACC
GCCGTGCTATTTTGGAAAGCCATACGGTGTACGGAGTAGTGTGTGACTCGCTCCTTCCGC
TATTTGGTCTTTTCTTTCCTCACTGACCCGATCGAAGGTCGGAGACATTTCTACTTAACA
TCTCCGCTATCTACAATATACTTTTCACTCTTTTCTTCCACTCCAAACCTACAAAGTCAC
AAGCATCATTAATCGACTTCGCCGAACACATTTCATCCACACAACACATCAGCATCTGCG
ACCTACACATTGGATTATTTTGCCTCCGACCAGTCTACCCGACGCTGCGGCCATGTCCCG
CTCCCGACCGCCGTTTGCCACCTCTCTTCTCTCCATGTCGAGTTAACCGCCGACGCCATG
ATCGCTCTCCCTACCACTCTACCACTACCATTTCCGGACGCCGGCGGCCGACACGATGTC
TCGCCGCCGGCATCCGCGCGACCGCCCTCGCCCAAACTGGGCAATTTTGCTTCAATTTTC
GACGATTGGCCTGGCGGCTTCTCGTCCAAAACCGACCAACCTACTACCGTCGACTCGGGC
GATCCCGTGAAGTCTCTACAGGCTTCCGAACCCGCAGTCTCTTCCTCAGCTTCCAACGCA
GCATCCGACATCCCTCGCGGGTCGGCGTTTAACATGGGCTTTCTGAGCGGCCTCGACTTT
TCAACAATCGAGTCGCCGAGCGGAACCCCTGGGTCTCTCCTTCTCGACACCATCTCAGAA
GATGGCAGCGGTGAAGATGACGAAGCCAAGGCTGGCGGAGAAGACGGTAGCACGGCAGGC
ATTCTTCTTACCGGCCCAGAAGGCCTTTTCACGGCGAGCCTGGATGGTGTCGTTATCGCC
TCGCCGTCCACTTCGCCGCCCACATCCATTGCAGCGGCCACGACCAAGGCTGTTGCTGTC
GTGGCAGCCACGCCTGCACGGCCGATTTCCATCATGAAGTCTCCCAAGCGAACACCCGGA
CCCATCAGCACTCCTAGCAAGACGGGGTTCAATCAGGCCCTTGGCCATTACGATTTGCCC
TACCCGATGGGCTCGATTCCAACCTCGATGCTGCTCTCCTCGCCTCTGGCCGGATCGCCC
ATGCTCAACCATCCTGTCCAGCCTCTGTCCTGGTATACCAAACAGGAGAAGCTGGACTTG
CTTGAGATGAAGCTCAAGCCCGAATACAAACGGGACCGTGCGTTGAAGTTCCCCGGGGCT
GCAGCGTCGTCGCCGGATGCTTCCTCTATCCACGTTTTTGTGGATCTCTCCAATATTGTG
ATTGGATTTTACAACCGCATCCGAGCCGACCGTGGCATCCCCCAGGAGAAGAAAATGAAG
GCGCCACCGTTTTTCTTCGAGGGCTTCGCGCGCATCCTCGAGCGTAATCGGCCTGCCGCA
CGCCGCGTCACAGCGGGGTCTGCCCCTGACAGCAACAACCGGCTTAGTTGGCCGTTGTAC
ATGCGTCAGGCAGACGCCCTGAGTTACGAGATGAACATTCTCAGCCGTGTCGCCAAGTCG
ATCCCGTCACCGAAGCTGCGGCCATCGAACAAGTATTACAACGGCGGCCACAAGAAGAGC
ACGAGCCGCGGCAACAATGATGGACACAACATGTTCTCCGACATTTATTCATCCGACGAC
GGCTTCGGCCCCTCATCACCGCCCCCGCCCAGCTCATTTAAAATCGGCGAGCAGGGTGTC
GACGAAATCTTGCATCTCAAGATGTGCCACAGTTTCCTCGACCACGACCCTGGTACCATT
GTCCTGGCGACGGGTGATGCGGCCGAGGCCGAGTTCTCCGACGGCTTCCTCAAGCACGTC
GAACGTGCGCTGGGCCGCGGCTGGTGCGTCGAGCTGCTTTCCTGGAAGATGGGAATCTCG
AACGCCTGGCGCGAGCTGGAGCGGAAGCAGAAGGGAACCGGCCGGTTCCGTATCATCGAG
CTGGATAGGTACGCTGAGGATCTTCTCGACATGTCCATCGATTGAGCGCTTGTGGTTGTG
CTTCTCATTTGGATCACAATCTCACGCCCCTGTGGCATCGAGATGTCATGAATCTTTTTT
TCTTGCCATTTTACTTCGTTTATTTTTCTATCTCTGTTTTTGTCCCGCCGGCCGCAAGGT
TTGGTCTATTTATCGTTTTATCCCAGCAAAGCGCCATAACACCGTTCCTCTTCTGTTGCT
TCCGAAAGGACAACAAGGAAGGTAATGGTACGAGACCGGGATATCAGAGTGTTCGCCTCT
GCGTTGACGCTTTTAAATTCCCGACTCTCTTTTTATCTCTCTTGTTTCACCCGCCTTCTT
TCCAGATTCTGGATTTTCGGTGGTGAAGGAAGCGTAGGCCCATATTTACAGTGGCAATAC
TTCATGGCTGCATCTAGCTCGGGTTTCTTTTTATTGTTTACGTTTTATGTTTTAATGTTA
TTTTTGTTCTTTTCTTTTCAGTTTTGCTATCATTGCTGTCTCTTGCCTCGTTGTCTTTCC
AGCTTCCACCCTCTTTATGTTTCTACTTTGACATCTCCAGGCATTTTTTGGATCTTGGTC
TAGGGATTGTTTGCACGGGCGAAGCGCGTTGAGCATAAATACATGTGCTTTTGGGTACAC
TACGACCACTGCAGTTTTGGCTTCTGGTGTATTTTCAGATCACTTTTGCATTACGACCCG
TATTATGAAAATGACGACGATGATTCTTGTTCTTTTTACCTTCTGCTCTACTTTTTTGTT
TTGTTTTAAATATGATATTATGATTCTGAATTCGCACATCCACGCTCCCGTCTTTCTAAG
CTATGACCTTATATTTTCTTGGCTATAATTGAATTCCTGCCGTCTTGCTTCTCTCTCCAT
CTAAAAGAAGTCCTCTAGGGAATCCTCCATGGCCGCCTCGTCCGCCGCATCGCGCTCCCG
CTGCAGTCGCTCCGCCTGGTCGGCCTTGCGCGCCTGCTCGACAAACGCCAGGAACCACCG
CGCCGCCACCAGCTGCGTGTCATCGACGCTGTCAAACCGCTCCCACGCTTCGAGGGCCAT
GCGGCCAAACCGCTCGGCCTGGTTGAAGCTGCGCATGTCCAGGTGGATGGAGGCGACAAT
GTCGTACATCTCGGCATGCAGCGGCGTCACGCCCTCGGCCTCAGTCGTTTCTTGGAGCGT
CTCGGCGGTCAGCAAGGCCAAGTCGTACTCGCCACTGCGGCTGGCCTGGACCAATGTGGA
CTGTAACTTGCGCATGTCACGGCGGCGGTCCTCAGACAGGGTCATGGCGTCCGGGTCGGC
GCGGCAAAGTGAGCAGCTGCAATTGAAGTGCCAGTTGTTTTGGAGGAACGCGCGGCGTTC
GGTGCGAGACTCGGTCAATTGGGCGTCTAACAAGCGCGGCGACGTAAGTTAGCATCGTAA
AGTGTATGGCAATTTCGTTCGCCGGGTGTGATTACGTACAGCTAATGGTAACCTCCTCGC
CCGGCTGGATATCGCGGTACGCCACGACCTCGACAGAGAGGGTGCGGTGCGAGAAGCGGT
AGTAAGCACTGTGGATGTTAGAAGGAGCGCATTTCGCTGTCCGAGGTGAGCTGGACTTAC
TTCGGGTTGCAAGCATGGTTGATTCGCTAGTTCGAATGTCAGCAAGACTCTCGTTGTCAA
CTGTGTCAACTTATTGTCCAAGAACTTACCGACAGCTCTGGGTAAAGGCCCAGGTGCAGC
TGGTTCATCCCCAGTGCCAGACTGATCGTGTTGGTGCCCAGGATCGCGTCCACGACATCA
CCGCCCGTGCTCGTCGCCAGCGCATACACCCGCTCCTGGGTCGCAGCGGGCAGCTGCGAC
AGTCCCCGTCGGATCAGCCGCCGCCGGGGCAGCGGTGCCGCGTCCTCCAAAAACGCTTTG
CTCAACAGTATGGCCGGCAGGTCCAGCATGGCAATCTCGCCCTGCGCAATCTTGCGTGCC
GCCACGACACCGAGGCCCTTGCCGGGCGTGGGCTGGACCGTGTAAGCACCGTTGACAGGG
CCTGGAACAAATTCTCGCTGCCGCGACCCGCCGTAGTGCGGCCGGTCCTCGAGGGCGTCA
GCGCTGATCACATCGGCGGCAATTTCGGGCGCCGTGAGCAGGCTCAGGCCGTGCAGCCCC
CCCAGGACCGCGTCCGAGTACAGGCAGTACCGGATATCATAGCCCTTTCGTGGCGTGTCC
TCACTACCGCTAGCTTTGAGGCAGCGCACCGGGTGCGTCCAAGGGTAGCGCGGCGGGTTG
CGGTAGGGGCGGATGCGCTTGATATCGGTTTGCGGCGGCGGGCAGTGGTTGTAGACGGTG
CGCAAGAAGGGGTTGACGGCCTGAGACAGGCATGTGCCGGGGATGGTGGGATCCACGATG
CGGGCCTGCGTCGCTGGCGCTGCCTCAACGCAGGGCACCGCAACGAAGGGTGACGCGAGG
CCCAGCAGCAGTAGCAGACCTGTTGCCGACGTTTGTAGGTCGAACATGATGGGAAGCTGT
CAGAGAAGATGGTAGAGGACTGGAAGAACGCTTCGTGAGAGGAGAGAACTGCAGTGAGAC
AAGACCGATATGCTCGTCTTGCTACCTTTGTCCGCACGAGAAGGAAGATGGATGGAATCC
TGCGAGGCCACGACAGACACATCCATCCACTGGGAAGCACCGAGTGATAAAGTGTGGCAA
TAACACGCTGTCCAGAAATCCGGCAGTGGTCACTGCGGCCACCATTATGTCACATATCCT
AAGACAATATATTAAATTTATGCTTCTCCTTCTGCCACCCTACATTTGACGTGAATCTGG
GGAAACAAATGCAAAAGAGACAGATCGGAACGTGAGCGGCAGCAAAAAATATCCGGCGGG
TAAAGGAAGTGCGGTATATGTGGACTTTGATAAACTGGTGATTGGCATTAGCAATATTAA
GAGCCGGGATTTTTATGCATATAATTTTATATGTTTTTTTCTTTGCTTTCGTTACAATTG
AATTTTTTTTCTTTTTTAAAATAATAAGTAAATATTTGTAAATAGATAAATCGAATAAAC
CACAATTGAATTAACTTAAAGTCAACACATATTTATTTATCCTCACTTGAACCACACTCC
TCTAGCATATTGACTTCTCGAATACATCCACACGTTTTAAGCCTCACGTTTTAAGCCATT
ATATATATCTCAAGGCTTCTACTGTTGACATACGTTGGCTTGTCTTATGTCTTGTTAACC
ACCCTCCAGTGATGGGGTCATCTGTAGCTTCCCTGTCGCTGTATCACTTCCTAATTCGGC
TGATACCGGTGAGCTTATTTGCCTCCCAGAACTGCAACAACTTATTCTTACGCTTCGCTT
TCTCTTTTCTTGTTCGAATTTCTGTTCTTTTTCATCTTTTTGTTCGTTATGATCGAGGGC
CGCACAATTGATGCACGCAAATGGTATGTCCAGTTCTTAGCACTCTATCTGCCACTGTAA
TTCAGCCAAGGCAAACTACAGCAAGATACGACATCATGAGAAGACCGGAAAGAAAAAAAA
ATAAAAGCCACAAGAGTTGGGACAGCCTAGCCACTGGCCAACCTAACCCTGTTGTAGAAG
GAGGGGTCAAGGCAGACAATAGGTGAGAAAACGACTGCGAAACCAAGGGAATCAAGCTTA
AAGCTTAAGTAACGCGATCACCCCTCCAGTGGTGAGGCTGAAAAGGCTTGGCGAGGGCTG
AGGGACGAAAAGGATGAGAAACATGAAGACGGACAGAAGAAAAAGGGTAGCACTGCGCGC
GCACTTGCCGCTGGGTTCTAGACTGTCGTGGGCTGCAGCAAAGTATTGATTCCTGCTGCT
TTCTGTTACTTTTGGTCTTTGCGCGCTATTTTTATTGGCTTAGCTTTGCATCGTTGGGCA
ACGAGAGCGTGGCTTGACTCGAAACAGAAGGACGAAAAAGTGATAGAATGCAAGGCCGGG
GAGAACTAAAAGGACTCCAAAGTTGTACTCTTTTTTAGAAGGCTTGGCTCCTAGTTTGAA
AAGAAGTTGTCGTCTCTCTGTCACTCTTGCTCAAGCACTCTCATCTTTGACTTGAACACA
AACGGCCACACCTGTCGCGATGGTCTTTTTCTATTTTGGCCCGTCGGCCTCGTCGTGGGC
CACGGGAAACGACCAGTTCTCGGCCTGGTAGGTCAAGGCAAATGTCGGTTATCTAACGTT
GACCGGGTACTAATTGATCAGTCGGCAGCTACCACCGCCGATCCAGGCCGTCTGGGACTC
GCTCGGCGAGCACCTCCCAGACCGGTCACTGGGAGGCACGCGCATCGACTGGATGTCAAC
GGGTGTGGACGGGTCATACTGCTTGATGCTGAAGGACGGAAATGGTGAGTAGCCGCTGTA
AGAGAAGGAAGACTCACCTGGCTTGGTTGCTTTGCGCGACACTGACCCTCAAATCTCGCT
CCCAGTCCTCTCCAACCGCTCCGACTTTCTCCAGTCCATCTACATCGCCCGTCAGTCCCT
TCCCTATGCCGCCGTCGACCACGTTAGCTTCTCGCCTTACGGCGCGTACCTCATTCGCTT
CGACACCGGCCACGTGCTGTTGTCGCCCGAGACCTCCGGCCGCTTCTCCGATACTTTTAT
TGGTCTCGCTTCCGACTTTGTGCACTTTACGGGCCCCATGCGCAACACGCTCCAGCCGAC
ACAGCTTGAGTTCGTCTTCTGGGGCCCGTCCGATAGTGTCCTCATCAAAGCGTGCGGCGG
CGCACTCCGCTGGCAGGGCCTGCCGGACAGCCTCGTGACTGAGCTGCGCGCACTGACGGT
GGGCGTGGACATGCTGTCCGCGGGGTTTCAGCTGGGTAAGCGGACGACGCTGTGCCCGTG
GGACGGTGGGCTGTATTTCTTGGAGTTTGCGTCTTTCCTAGGCAACACGGCCAAGGCGTA
CCCGTACAGCCTGCGGCAGCACGGCCTGAGCGGCGACGCCATGCAGTACGTGGTGGTCAA
CCAGCGACCGCCCGAGCACTTGTTGGCGGTAGTTGGCCCTCCGCCCCAGATTCCACCGCT
ACCGACAACTTTGCCGATTCCGCCTCCGCCGCCGCCACCACCAACACCGCCGGCATCGGC
ACCACCAGGGGCTCCTCCAGGGGCTCCTCCAGGCGCACCTCCTGGAGCCGTCCCGGTACT
GCCACCCCGGCCGGCGTCGCATGTGCAACCTCAGACACGGGCACCGCCGACTCCGACCCC
GACTCCATACATACCGGGCGCGTCGCCACCACCCGGATCGACTCCGACCCCGATTCCCTA
CATCCCGACCACATTTCCTGTTGCGCCAGAGACACCTGTACGGACGCCAGCTTCTCCACC
TCCCCTGCCCTCCATCCTGCGCCCCGAAGAACAGGAACCGCCCAAGTCGGTAGACGAGGA
ACGCATCGATGCCATTGTGCACACTCTGGCCATGCCCGACGACATCCGTTCGGTCGCCGT
GGAGCTGTGGGAGATTTGTACGCTGGGCGTCGAAGAACCCAAGTACCTGACGGCCAGCCA
GGCACTGCAGCTGTTTGCAGTGTCGGAGCTCAGCAGCGAGGACATTGACATGATTTGGGA
CAAGTCGGACCTGGACCACAACGGGCTGCTGGACCGCGATGAATTCTTGCAGGCGATCTA
CCTGGTGGCCATACAGCAGTACTTGCGGGGAATCAATGACCAGTACGGGCTCAAGGCGCG
CATCGAGGTGGCGGCCACGGGTGAGACCTCCCGGGATGTACCCCGTGACACGCCGACCCA
GCCATCACTTCGCGGTACGGTCAAGGACATTTTCAAGCTGTTTGTCGATACAGGCTCGCA
GATCGGGCAGGTGTACTCGCAGAGCATCCAGGCGGCGCAGGCACAGCAAAAACAACAGCA
GCTGCTGGCGGAACAGCAGCTGGCGGCGATACAGGCCGAGTACGCGGCGCAATCCGAGGC
GTCGTCGCAGCAGCAAGTGCTCGAGGCGCTGCAGGCGATGCAGATTAATGCGCAGTCGTC
TATGTCGGCGAGTCAGAACGCGGCCAAGATGTCGCAGTTTGGTACCATGGGAGGGGGCTT
CGGTGGTGGCGGAGATGGTGGGAGTGGTGGTGGCGACGACGACGCCAACAAAGACTCCAA
GAGCGGCATGGCCAAGCAGCTGCGCGAGTCCCTCCTCAGCTCCATCGTCACGGAGAGCCC
CAACGTGCGCTGGGACGATGTCGCCGGGCTGGCGCCCGCCAAGGAAGAGCTGCAGGAGGC
CGTCGTGTTCCCGCTGCGCTTCCCGCACATGTTCCAAGGCAAGCGCAAGCCGCGCCGGGC
GATCTTGCTGTACGGCCCTCCCGGAACTGGAAAGTCGTACCTGGCCAAGGCCGTGGCCAC
CGAGGTCGAGTACACGCTGTTTAGCATTAGTGCGACAGACCTGACCTCCAAGTGGTTCGG
CGAGAGCGAGAGCCTGGTGCGCCAGCTGTTTGAGCTTGCGCGCGAGAAGAAGCCGTCGGT
GATTTTCATTGACGAGATTGACGCGCTGTGCAACAACCGAGAGTCTGGTGGCGGCGGTGG
GGGTAGTGGTGACGATGCGACCACCGCCCGCCTCAAGACCGAGTTCCTGGTCCAGATGGA
CGGCGTCGGCCACGGCAACAATGAGGGCGTTGTTTTGCTGGCCGCCACGAACCTGCCCTG
GTCCCTCGATCCGGCCATCCGCCGTCGCTTCCAGAAGCGCATCCACATCCCGCTGCCCGA
CGCCGACGCCCGTGTCCAGCTGTTCCGCGTCCATGGCGGCGAGGAGTGGACGGGCGTTGT
GGGCGAGGCCGGCGGGCCCCGCGAGGCTGCTGTGGGTGCCGAGCTGGCCCGCCGCACCGA
TGGCTGCTCGGGCAGCGACATCGCCAACGCTGTGCAGGACGCACTGATGTTACCGGTCAA
GCGCGTGCGCGGCGCGCAGTACTTCCGGCGCGATGGTGTCAGCAGCGACTGGTGGGTGCC
GTGCGAGGCGGGCGACGCGGGCGCGTACGCCATGACTTGGAAGAACGTCCCGCAGGGCAA
GGCGCGGGCACCGCCGCTGACCGTCGAGGATTTCTTTGCGGCGGTGGCTAAGGTGAGGCC
GTCAGTAGGTGCTAACGAGATCCAAAGAGTGCTTGAATTCACGACTCAATTTGGGCAGGA
AGGTGCGTAGGGGGAAAGGGGGATAACATGTACAGGGAAGGAGCGGATGGCATTTTACGG
AAGGAGCGTGGCATATTATTTGTTAGGCAGGTACGATCTAAGCACGATTCAAGCACATAC
ATCAATACATATTCATTCAAAGCAGGAACGATGGACCAGTATTCTTCACGTGTACTCATC
TCATTACTGTGGATAGAGGGAAACAACTCGAAATAGGTATATAACGCAACTCATCCACCT
CGACAAAACAAAAATAGGGGTAGGTCAATAAGAGATGATACGAGACGAAAAAGACTAACA
GAACGCGCAGGTTACGTTAAACAGACTACTTTTTTTTTCAACTACCTCCATTTGCCAGCG
ACCTCCATACTTTCCGCCACCATAGCTCGCTTAACCCTGCTTGGGGATCTCGGTCGTGGT
CGCAACAGCCTCGCCCTCGGACGAGTCGCGCGCGGCCGGCGCAGTCTTGGGGCGGTGTTT
GAGGTCGGCCAGGCCGTAGTAGACGAGCGAGATGATACCGAGGACGGCGGACAAGACGGA
AAAGGCCATGGCGACTTCGCCGCGGGGGGTCCAGCCGTCGGGGATGTCGGCGGGCTGGAC
GTTCTGGCCGGTGAGGTCGGTGTAGTCCTGGGTGTTGGCGGCGGCGTTACCGACGGTGGG
GATGGCGGCGGCAGCACAGGCGGCATAGTGGTCCTCGGGGATCTGGACGTGGGTGGGGAT
GAGCTCAGGAGCCTCGACAAAAGTGAGGGCGAGACCGGAGGCCATGTGCCAGTCAATGTG
ACAGTGGAAGGCCCAGACACCCGGGTTGTCGGCAACGAAGCGCATGACGACAAAGCCCTG
GGGCGGCAGGACAATGACGTCGCGACGCATGGGGATGGCCGGGAATGCCGTGTGGTTGTC
CGGGTCGTAGCCGATCGGGTCGCCGTCCAGGTACGAGTTGAAGTCCGGGCCCAGGGGCGG
CTCGCGCTGGATGACTTGGAAGTTGTGGCCGTGCAAGTGGAAGGGGTGGGAGCCGGAGTC
GCCGTTGTTGAGGACGACCTCGACGACCTGGTTGTGCTCGAGGACAATAGGGTGGCTGTA
CTCGCCGTACACAATCTCCTCAGTGCGCAGATCGCCGGCCGACAGCGCGGTGTACAGCGA
GGGCACCTTGGGTGCGGTGTAGGTGATGTTGTTGAGCTCGGCGTAGTTGTAGCCGGTCAT
AAGGTTGACCATGTACACCGTCACATTGACCTGGATGTCCGGCTCGGGCAGCAGGGCCAT
GCCGTCGGTGGGCACGAGCGTGAAGTCGTCAAAGGGAATGAGGTCGTCGCTGGTGGCGGC
GGTGACGACGGCCGGCTCGAGCGGCGCGTCGGCGCTGAGCACGAGCCAGTTGGTGTTGTT
GAGCTGCAAGGTGCTGGGGATGGTGTCCATCAGGTCCTGGTCGGCCACGGTGACGATCTT
GTAGTTGACATCGGTCGAGTTGGCCGTGGTCAGCAGCACGCTGTAGCGCTGGGCAATGTG
GATGTACAGCATGCTGGCCTCTTGGGGCTCGGTGTACACGCCGTCGACCTCGACAATGGT
AAAGTTGTGACCCTCAATGTAAAAGTACTGCGCAATGAAGTTGCCCGTGTTGATGATGCG
CAGCAGGTATGTCGTGTTGGGCTTGACGGCGAACGTCTGGTTCTGGCCGTCGTTCAAAAG
GAACGAGTCCGGGATGGGCTCGGCACCGCTGGGGTTGTACAACGACATAAACTCGGTGCT
CAGGTCCTCCATCATGTCGTGGTACCAGTCGGACACGGTGATGGAAAACTCCTCCTCATA
ATCGTCGATGAACGGAGCGTCGGCGTCGTGCACGAGCAGCGCCTGGCGGTAGCCGTCAGG
GTAGCAGTAGTCTGTATGGCAGTGGTACCAGTAGGTGCCGGTCTGGTCAATGGTGAAGTT
ATAGGTGAAGCTAGAGCCGGGCGGGATGGGGCACTGGGTGAACATGGACGCGCCGTCCAT
GTTGTTCGTGCCGTTCTGGAACATGCCGTGCCAGTGAATGGACGTGCTCTTGTCACCGAG
GCCGTTGTACATGTTGACAATCAAACGATCGCCCTTGGTGACATTGATGATGGGCAGTGG
CCACTCGCCGTTGATGCCGATGACCTTGCGGTCGGCCAGGCCATCGGGGTTGGCCGAGAC
CCACGAGACGTTGAAATCGAAGTTGACCGTCTCGGCGACGGCGCCGGCGGCCAGGGCCAG
CAGGCCGGCGACGAACGCGCGGACCATTGTGAGGGGAGGGGGAGAGGACCAAAGAAGAAA
AAGAATCACGCACGAGTGCGTTTTTGGGTGGTGAACTTGGTCAAACTTGTGTCAACCTCG
ATGAGGATGGGGACGGGTACACAAGAGAGGGATGGGGGAAGGAGGGAGGAGGAAGGAGAA
AGAAGATGAGACAAGAGAGGAAGGGAAAGAGAGAGAAAAATAGAGAAGGGGAATAATAAA
AAGGGAGGTGGAAAAGAAAAAGAGAAAAAAAGATGAAAAGGACGATCAGAAGAGGAACGG
GGCAGCAGCTGGAGGGGGTTCGGGGTGGGCAGAAGAGAAGAACCCAGAGACAGGACGCCC
AGGTAGAACAGCCGCTTGCAAACTCGACACTGGGAAAGGTAATGCCGCGGAGGCGGCAAG
GGAAAGATGAGATGACAAGGAGGATAGAGACAAAAAAAAACGAAGAAGAACGACTCCGAA
AATGGATCTCGAGGTGAACTAGATTTTCTCCTTTCTCTTGGGTTTTTTTTTGTTCTTGTC
TTCGTGGCAGGCCCGTCTCGGGATGTCGACGGATCAGATAAAACACGACAGGGGGTGAGA
ACAAGACAGGAAAGAAGACGAGAAAAGGCAGGGAACAGAAGAACAATCAAAATCAAAATC
AAAATGAGAACCCAGGAAAGGAGAAAAGAGAAGAAGCAAGCTCCAGAGAGCTATCCCGCG
CTCGAGCTAAGAGGGTGGTGTCGTTCTGTTGTCGGGTGTTAGTCCAAAGACGAAGCTAGA
GAGCGGAACCGGAAGGCAGAGTTCAGGTGGACTTCTGTTTCTCTCTTTTGGTTTTATTTT
CTGACCTCGTTTCGTTTCACTGTTCATCGGAACACCCACGCCCGCCGCTTGCCTCGGAAA
ATCTGATAATATTGTCTCTTTTTTTCGTGTCGAGTTAAGCCTTTCGAAATGGTGTTGGGT
CCTGGAGGGAAGAAGAGACAAGCAAAAGAGGTTAGGCCAGACGAAAAGCTACTAGCCTAA
AAGGGACGACAGGGGCTCTGGCTTTGAGGGTGGGTCGTGCAGGGTGCAAGTCGAAGTGGA
GAAATGGTGAGGGACAGGGACACGAGCTCGACTGGAGACGGAGCACAGAGTGCAGAGTTC
TGAGTTCAAAGGGAGTTCAGAGCCCGCGCTACTCCGTACGAGTACGAGGTAATTATGAGT
TAACCTGCAAAGAGCACCGACACTGACCTCTTGCCTGCCGTTGTGCTTGCACTCCATCCG
CGACCATCTATGGCTTGTTCCCTTAGCCTTGCGTCCGGTGAACGCCACACGACAAAGTGG
AGGAAAGGAAACGGCAAACTGGCGAGAGGATGAGAGATAACCAGAAAAAAGAGACGGAAA
GAGGAAAGGGAAGGTGGGAGGACAGAATACGAACGCCCTTGTGGACAGACAGAATACAAC
TACGGCGCCCAAGTGCAACGCCGGGTCACCATCACCGCTATCAGATGTTGCTGCATTGGC
TTCCGTGATTGATAAACGGGCTCCTAAAATGCCCCTAAACGAGTGCCAGCGCCGAAAATA
CGACGTAGAAGAGAAGCACTTCGCAAAGGGCGGCCGAATTGTGCCGTCTGGGCCGGGTTG
TCAGGGTGTCATGTTTCTACCATCTTGGGCTCTTTCTGTTCTTGTTTGTTTTCTTTCTCC
AGCTATATCCTCTCGTATCCTCTTTTGGTCTGATTGTTTCTCCTCGTGGACCGCTACGGA
GACAATTGCAGTGCGTAAGTGACTATTGGTTATTCTGTGGGATGTGGGGTGAAAGAGATG
ATTGTTCTGTTCAAGTATGTATGCAAGTACGACGTACACAGCACAAAAAGCAACTTTTTT
CGACTTCGTAAAACACGTCGTGGCAATCTCTCTGGGGCCACTGTTATCCCGCCGTATGGG
CGCTTCCCATATGGACTATTGATATTGGGGAGGGGGCACATGGCACCCCGCGGCCAGTGA
GAGGCAACAACAAGCGAGGGGAACGCCGATCGGAGGTGGGGATGGCCAGCGGCATGGTCA
TGGCATGGCGACAGCATGGCCGCTCTGCCGCTGTGACTCGTGTTCAGCGGTGCTTGTACT
TACTTTGTAATTTCAACAGGGCAGGCATACAGCAGGGGACTGTGCACAACGAACGGACGG
CTCGTTCGTCAAAGATGGGAAAATAGCTGGGATCCGGGAAATGGGGAAATAGGAAAGGGC
ACGAAACACTTCAAAGGGTTTTGAATACCTCGTAGAGGCAGAATGAAGACAAAGACAAGA
ACTAGTGACCCAGAAATCGGACTTGCTTGCCATATTGTCTTCACACGATGTTCCAACAAG
CCATGTGCGATGGAAGAAAAGACGTGGAATAATGGTTCAGCTCGGACAAAGTTACAACAA
AATACAATGCACTCGTTCTGTACGGAGTAGGGCATAGAGTGATACGTCGTAATTACAGAC
AACGATGCTATTAGCCATCGGTCTAGCTCTATGGCTTGTTTGCCATTATTTTATGGTCTG
CTAGGGCGGCAAAAAAGAGGGCGAAGGATCTGGCAATGATATCCGATAAAAAACGCGGAA
TCATTGACCGCTGTGGAACACACGGCGATCGACACTTGTCCCGGGTCTCAGTGGTATGCG
TCGGCATCAAGATAGTGTGAAAATCTTTCACCTTTCAAAACTCTCTTTAAAAACGAGGCA
GCTAACAGGCCATGGCAAATAATTACGTAGAAGCCAAAGCAGTCATATGGGGGTGACGAG
GTTAGCGGGATGTGGTCACACTTGCACAAGTAGGTCAAAGACTTCATGCAGAAAGTTGTG
CAGAAAACAGAAAAGCACGAAAAAAGCAAGAGAAAAAGGAACAAGGCAAGGTAGCAAGTT
TGGGGGGAAACCCGGGTAGACGCACATGATGCGAATGGAATCAAAACCCCACGGCCGAAG
CGGTCGCGGCAGAAACAGCCGAAGCCAAGGTGACTGGAGATGCAAGCGGAGGACTAAAAA
AGAAGAAACTCCAACGCCTTTGTTGCCCGAAGTCGGTGGGGGTGGAGAGGTGAAAATCGA
CCAAGAAGACTAAGAAAAGACCAAGGAACGGCCAAGGAGAGGGCCAAGAAAACCTTAAAG
CCAAAATGGCGAAGGGCAACAGCTCGAAGAAGCATTCGCTGTACGTAAATCGGTGGGCTG
GGCGACGAGAAAGGGCACAAAAAACACAGAAAGCAGGCCAGAACGGCCAGAACCACTCCA
CTTTTCCACGGCAGATGAAGTACTCGCGCGTTCGCACTGGGATTTTCGGTTAGAGATTCG
AGCGGTGGTCTGCCCTGCAACAGCCGAATGGTAGCATGGAAAGAATGTCTGGCGACAAAA
TGCCACAGCAAACCATTGAACTGGAGAGAAAGCCGGGCGTTGTTGGAAGCTTGAAGCTTG
GGCTGCCAAGACGGCCAGTTATCAATCTGTGCCCAAGGAGCGAGAATCAAAATCAAAATC
AAAATTAAAGATCAAAAGATCAAAAGATCAAAAGATCAAAAGATCAAAAGATCAAAAGAT
TAAAAGATTAAAAGATCAAAAGTTGAACGCTAGGTGACAAGGATGCGAAACAAGAAAAGA
CAGAAGAGATAGAGAAGAAGATGCGGGAATCAAAGACCCTTGAAGACGACACAAAACAAA
GCAGGCAGGGCGAGACAATAGAAAACGGCCGGAGGGAGCCAAATCTCCGCAGCACGGGTC
TCGACCATGGTAAAGCATGCAAATATCGCATGTTCTTTTTTCTGTCTTTTCTTTCGACTG
TGCAATTCTGGTTTGGCAATATTGCTTGTCGTTTTCTGTGTCGTAATTACTCCGAATATC
TGATGTTGCATGCCACCCTGGTGTGCTCCTTCCTCCGCTCCGCGCGCTTTGCACCTCCCT
CTTGATTATTTACAGCGGATCAGATAACTTTAATGCGTGCGTGCTCGGCACCGGGCGGGC
GCGCGCCTTGCCCAAATGACGAGACAAAACCGTAAAAGCGGGGCCACCGTATTAGTCTAG
GCTCCCTCCATCGTGGCAGGACATACAACACGGCGAAAAACACTATGAAAAGTAGAAACA
CCAAAAAAACCAAGCTTCACCAGCTTTTTGTCTTCACTGTGCAGCACCGCCAGCGGGTCA
TGTTCTCATTTGTTTTCGTCTCCTATATCATTTTCGCTTTCTCTAGCTGGTTTGAGAAGG
TGCATGTTCCTGCCCCAACAGACGCCCTAGCTTTCAACCGCAGCCAACTGTCACTCCTTT
TTTTTATCAGACGATCAGATAAAATTTTCACGACCTCCCAACCGTGCGCAATGTACCAGA
AACGCGCAGAATCGTGCCCAAGCAGCCTGACTACGGCTCACTGCCCCACGCTACGGACAT
CCACAGCCGCTGGGACGAAACGACGAACCTGTTCAGAGTCTAGTGCAGCAAGCCACCAAA
TTGCGAGGAACTAGAACGAGGTAGGATACAAAAATACACGAAAGGAACAAGAAGATCAAA
GAGAAGAAAAGGAAACATATTTGTAAGGTATGAGAGATGAATGCCTTGAACATCTACGAA
CGCCTGCCCTTTCACCTCGCACATACTCGCACATACCCGTATGCACATGTGCCTCGGACA
GCCGGCCACGAGCCACCCGGCGTCACTGCAGACAATCGATCCGGGGGTGCCAGGAGACGG
GGAGTCGGGGAGACGGATCGCCAGGCACATCGAATCACGGCGGGCAAGGAAGTGCGTCGT
AGGTAAGACCAGAGTAAACACAGCTACTGTAAACCCATATGAACATGACCATTGTGCTTT
TATTCGTCTCGCCAAGTATCAACAAGAACTGTGCATCGCGCCACGGAGGGTGCCACCAGC
CGATGCACACAACCCCTGCCGAGTCTCTGCTGGTCTGTTCTCCTAGCAGGTTCTAACGAG
AACGTAGTCCGTGATCACAGGTGCACATGCACATCGGGGAGTGTGATGTCTTTTTAGGAC
ATCGTTTGGTTTGGCTTCTTTTGTCGTCTTTCTTTGGCGAGCCTGCATGCTGCTAGCTGG
TAAGTGGAGAAACGAACCAGCATACGGAGTAATTAACACTTGCGGAAGAAGAAAAAAGAC
CAAGCTTTTCTCTGGCCGGCATTCTGGTCAACACAATGGGCAAAAAAGAAGATTTTCGAC
CTGCTGTCAGAACCTTTTTTGACCTATTCTGGAGACTGGCCTCTGGCCTACCCACTCTCC
TCTCTTCCGCTGTGCGGCATTTCCACCAGGGGTCGTTTTCCTGTTTTCCTTTACTGTTAG
GCTTCTGCTTTGTCTTGGCTCCAATCCACAGGCCCATCCAGGCCAGGCAGACACTGGAGA
AGTAGGGATGTAGGGCCCCAAAAAAAAGGTTTGATCGGGGTGGCCTCTCCAAGGCCTTGG
CAGCCACTGAACCCGGGCAAAACTGCCGCCAAGACAAGAGAGCAGCACATGGAGCTACGT
TCCTTCCTTCCATACGACGACAGCACACGACTTGGGTTTTTTACTCCGCCCTAGCCAGGT
GTTGCAACTACCACCAGCAGGTAAGGGGGTCAGCAAGCTTCAGAACAAGCGTACGACATA
GTGGGTTTTCTATTGCCGGAGCAAGTCGTTGCGCAGTGGGCTCTGGGCAACCGCTCGCAA
ACTGTTGCGATTCTAGGCCGGTCTGGCGGATTTTCTTATTTTTGTTCTCTGAGCAAGGAG
AGAGAGGGGGAACGGCGGGATGGTGGGAGGGGTCTTGTCGTATTGCGCTGCCCAAGCTTT
TTGTGTTCCCGATGCCGACTTTGCTTGGCAGGTGCTTGTCTGTGTCGTCTGAAAGCAAGA
GACAGAGAACAAAAGACAGTAGAAGAATAAGAAAACACACAAGAAAACAAAACCAAACAA
GTTAATCTCTTTGTTGCAGCCGTAGAAACTGGACATGCAATTTTACGACGACGGCCATAT
TATGGTCAAGCCACAAGAATTTTCTTCGTCTAACTCGGCACCTTCTTGTTTTATGTGGTG
TACTATTCTTTCTTCTTCTTCAACCCGCGGCATTTATGCCTCAAAACCAAGGATCAGGGC
AAGGAAAATAGGGCGGTTGGAGAGAAAAGGGAAAAGGGGAAAGGGAAAAAGGGCCAAAAA
ACCGCACTAGAAAATTGAGCGGATGCGTCCCGACAATCAGATGGTGCGCAGATGGAAATG
GTTGAGATAATCTCTCCACTCCACCCCCTCTTCCCAAAAAGTTGAATGTCTTTCCTCCCC
TCTCCGTATCTGCAGAGGGCCGCTGCCGTACTTGCGACAGCCAGGTCTAGCCTTCAGGAC
GAGCTCCCAAGCTTTCCCTACTGCAAGGCTCTGCAGGGCATCGCGCTATGGACCAGGACC
AATCTTCGTCACATCAAACTTATTGGCCTCTGCAAACTGGGATTGGTACCGGTAGTGCGG
ACTTTGTGCGGGATGTTGCTTGTTTTTGCCAGCGCAAACACCGGAGTGTCATGTTTTTTG
CCTCGCTTGTTTCCCTCGCTCGTGCGAATACGACGACATCGAACACACCTCGTGCTTAGC
TTCTTGTGTGCGTTGCAACCAGGTGGGGGGGGGGGGGGGGGGGACGTTACGGAAGAACCT
TACATTTTCCCTTTGACGGGCCCCCTTTTACCCGCGGGTGGCGGGACACGTACGGGTTAT
GNNNNNNNNNNCCACCCACCCCAGCCGACCGCGCCCCGCGAGTGGGGTGTGGGGTGGCGG
GCGGCGGCGGGGCGGGGGGCGCCCCCCCCCCCCCCCCACGGTCAGGAAGAACCTTTCCTT
GTCCCTGTCTCTGGCCCCCTTTTTCCAGCGGCTGTCGGCTCACGTACGAGTTCTGGTTCC
TTCTGCCGATTTCATGACAATGGTGCTGCACGGGGGGAAGGCAGAGATAAAAAAGCGTCG
AACCAGAGTCAAGAAGTGGGGAGGGGACAGACCGCAAGTCATTATCAATCAGTAGCCCCT
CGATTTCCCAATGCCGAGGCCGCTTCGTTCAGCGGCAGGAGCAGAAGCTAAGTGCTACCG
TGCAGTGCACCGTGCACGTTTCTTTTCTCTCGCCCGTCGACTGTCGTAGTCCACTACCCT
ACCTCATCAAGAAGCTTACAAAGAAGAGGCCCTATTACAGAGTAGGACTATGTGAGATAA
TCAGCGGGACATCGTGAGAGAAAAATCTGACAACGAAAGACGGAGCAAGATTGGTAAAAA
TAAAAGGTAGAAAACCAGGGTACTAAAGAAGAAAAATATTGTTGGTTCCAAACTGGGACG
ACAGGCCTGCAATCTCCCCAAGGTGCAGTAGTTTGTCCGCAGGGCGAGAAATAAAAACGT
GAAAAAGAAAAAAAAAGAAAAACAAGAAAAAGAGAGGTGCGCCTAACAAAACCTTGCGAT
GGCTGCAGACAACCACGCAAGATGCTGCCCTTTCGAGGCTCGCGTCTCTTTTCCTTCCCT
TTCCCCCCCTTTTTTTCTTTTCTTTTTCTTGTTCTTCTCTTAATTATTCCTTTTCTCGTT
TCTATCTTCGTTTTCCTCTTTCGTCCATCCAGCTTCCTTTTTACCGCTGCCCTACGCTGT
ATCCACCTACCCTGTTCTTTCGACTCGTTTTATCTGATCTCGCCCTCAGTTAGTGGGGGA
CCTTTTGTGCCCTTGTTCTATCTGCCTTGCTTTGCCACCAGATTATCTTTCATCTCTCCA
GGGGCTGCTTTTGCCGCGACAACGAACCTTGAACAACATTGGGTTCTGACAAGTGGTCTC
TAGCCACCTACGGACTACCATAGTGCGAGCATTGCGTCCAAGTACGTCCAAGGTCAGTAC
AGAATGGAAAGACGGCGCCCCATGCAGTTCGCCCCGCGACAATTTCAACGAGAAAAAGAG
CTTCCCAGACTTCGACGGTGTGAAGGAGGGGGTGCATATGTGTAATGTGCAAAATAGAAA
GTACCCGCGCGTGCAATCATGGCAGCCACGCGGACGGCAGAAGCTGGACAGATGGGGCAG
CTGGGTCGATGCTCTGCATTCTTTGCAGCTCGCTATTCGCTGGGGCAGAGTGGCCCCGAT
GGCCCCTCTTTGAAGCTAACAAGAGATAAATTCGAAAAAATATAAGCTGCAGGAAAATGG
TCTACCAGAAGTCGACAAACTAACGAAACGAAACAACAGAAAACGATAAATTAAAATCAG
ACAGATTGATAAATCGATAAAATACATAAAATAACTGATCAACATCCGTGAGATAAAACA
CAAAGCAACACAGAAACAAGAAAAACAGAAAGTGAAAGAAGCTGGTTAAATTTACGGAAC
CCAATGGCTTGTCACTTAGTGCAGAATTAAGCGTTTTCTTCTTCCTTCCCTCTTCCTGTC
CAGTGGGGGGACAGTGATCGTTCTCGGTAGTCATGTCTCCCATATCTGCAAGTGCCATCT
GATTATCCTGAAGCTCACTCTTCTATTTTAACTTCTTGCCTTTTTTCTTCTCTCTGCCCC
CATTAACCTCGGTCACAGCTTGTCCTTTTCTTCTCCTATGAGTGTCACTCGTATATTTTC
TTTCTTGACGGTTCACGCGCCTGTATCTTTCCCTTTTTCTTTCCCAACGATCTAGACACC
CCCGGTCCCTTCGTCGTCCGGTATTCACAGCAAGAAGCTCACCAGCTTTTGCCGTTTTGC
CTTTTGTGTAAGCTAACAACCACCTCTCTTTCCTTGTCTCTGCTTCGTTCCCGTTGTTCT
TTCTTCCCCTGGCATCATTGTTTTGGTTCAACGCATCTACCTCGTCCTCACGCCATCCTT
GGTCACCTCTCCCCCGAAGGCGGAGACAGGGGTCTAGTCTTTCTGCTTTGATCGTATTTT
CAAGACGAGAAAAAAATAGAAAAATCAAAAAGAAAACAAAAAAGGAACGGAACAAGGCCG
TCACTTGCCTTCATCTCCCGCACTCGTGTCGGCTCAGACGCCCCTTCCCCGTCTTCTTGT
CGTCTCGTGTCGTCCCTTGCCCGTCGCCGAGTTATCTCTTCTTCCTGGCATCTTCCATCT
CTACACCCACCCCCCCTTTGGCACTACCCACCCGGCCGGACCCTGTTGCTCTGTGCAGTT
CCTCCTGTCTACGGAGCACGGCTGCTCTTCTCTGGTCTGTTTCTGCACGCTGTCAGCCAC
TGGCGTCGAGCACTGCTGCCCTTACCCTGCTTCTTCGACTATCCCCTCGTTCCCGTCCCT
GTCTCTCCCCATCCTAGCTTGCATCTCGTCTCTTTTCTTTTCTTTCCACATCTTGTATTT
CCTTTCCCTTTTTCTTCTTTTTCTTCCTCCCTTTTTTCTTTCATTTCCCCTTTCACCTTT
CCCATATCCTCCTCCTCCTTTTTCCTCCGCCCCCCTTCCTTTTGAGGAACATCCTTTGCT
CACTGCTTTTGCATCACCAGAAAGCAGTCTCGGTCTTCACCCAAAGACCCAAACAAACCA
ACACACCAGACGTTTCGGAAGAGGATTGCCACAAGCAGTCCCCTTTCACCGCAAAACAGA
CCGGCACCATGGGTAAAAACGTCTTCGCCGTCCAGGTGTTCTTCATCGTCTTCCGCGAAT
GCCTCGAGGCCGTCATCGTCGTCTCGGTGCTGTTCTCGTTCCTGAAGCAGGTCCTCGGCG
GGCCGGACCAGGACCCTCTCGTATACAAAAAAATGGTGCGGCAGGTCTGGTACGGTGCAG
CGTCCGGTATCTTCATCTGTCTCATCATCGGCGGCGCCTTCATCGGCGTCTTTTACGGCC
TCGGCCGCGACATCTGGGCCAACACCGAGGACCTCTGGGAGGGCATTTTCTATCTGATTG
CGACGATCATCATCACCATCATGGGCCTTGCCCTACTCCGCGTCAACAAGATGCGCGAGA
AGTGGCGGGTCAAGATCGCCCAGGCCCTGATTACGCGCCACACCATCAAGGAGAACGGCG
CCGGTCAGTGGCTGCGCGAGTGGGGCCGCCGCAACGTCATGTTCATCCTACCGTTCATCA
CCACCATGCGTGAGGGTGTCGAGGCCGTTGTGTTCGTCGGCGGCGTCTCGCTCAGTCTTC
CGGCCACGGCCTTCCCCATCCCCGTCATCACGGGCATCTTGGCCGCCCTCATCATCGGCT
ACCTGTTGTACCGCGGCGGCAACTACATGACCATCCAGGTGTTCCTCATCTTCTCGACGA
GTGTTCTCTACCTGATTGCCGCCGGCATGTTCTCGCGCGCCGTCTGGAGTCTGCAGTACT
ACGTCTTTGCCAAGCGCGTCGGCTCTGATGTCGCCGAGGCCGGCGACGGCCCCGGCTCCT
ACGACATTTCCGAGACCGTCTGGCACGTCAACTGCTGCAACGCCGAGACCGACAACGGTT
GGGACGTCTTCAATGCACTGCTGGGCTGGGAGAACACAGGCACCTACGGCTCTATTATCT
CCTACAACATCTACTGGCTCTTCATTATCGTGTCGGTCGGCTTTCTCCTGTACGAGGAGC
GCACCGGCTGGCTGCCGTTTGCCCGTCCCACGCTCCACTTCCTCAGCGGCGTGCCGGGCT
TCAAGGGCTGGGCGCGCAAGCGGATTGCCGCCCACGAGCTGGATGCCGACGAGGTCGTCA
ATCAGGTCCAGGCCGAGCACCTGGTCGTTGCCAACTAAGCAGGTCGTCCTGCTGTTTTTT
TACGGCAAATACCACCTGGGCAGCACAATTTCTGCGATAGCCTCTAGGACGTGAAAACGT
ACCTTTGGCCTATTTTGTGAGTTGGCCATGGATCGAGAGGGCCCCCTTCTGGGACTCTCG
CGTCGGCCAAGACACCTGCACCAGGCACCCGCCCCTTGACCTCTACCCTTCAAACACCAC
TCGAATCTCCCTTGCTGCCGTCTTCCTTTCTTACAGTCACACGGTCACAATGGTGTTCTT
GTGAGGTCAGGATGAGACGTGGCAGGTCATCCAAACCCGCCCTTGTGCTTGCACATATTT
TCTCTATCTCCCTTTGTCTCCCACCCTCTCATGGCCTGTCACCTCAACAGGTCGGATCCT
TCTTCGTAAGGACCTCTACTCTGATTTTCCAATATCCCGTTTCTCACATTTCTATTGTTT
TCTCCCGTGATTGGGAACTGCTTTTCATCGTTTGTCGCGGATAAGTAGTAGGTGGTGGTG
GAAGGAAAAAAAGAAAAAGTTAATACCACTTTGTCGTTACGCTTTTGTTTGCTTTTGTTC
CAAAGAAAACAGAACACACGCGGATACTCTTATAGTTTCTCTAGCTGATTTCAATTTGGA
TAGTGTAATTAGAACACCAAGAACGAACATTCTGTTCCTTGTCGATGCGAGTGATCAGAT
CGTGACTTGTCGTGTTGATGTCGTCGGGCGAACACTGTTGGCCGAACTATCGACATTCTG
CTCGTAGCCTCGAGAAACCAACGACATGGACCAAGATAGAAAGATGGAGAAAATGCTTCT
GTCATGGATGACGCTCCTCCTGTCGTGGGTTGATTGCTGGAGAATGGCGGTCTTGTTGGC
GACGGCGATGCTGGCATTGTTTACTTTGTACGGAGTAAATTACTCTGTGGTGTTTCTTGG
GATGTATCACGTGCATATGAAGCACGTGACTAGACAATCGCAATTTCCTGTCAACCCGTA
TCCCTGGTTGACACCCGCCGCAATCTGCGTTGGCCCTTCTTCCCGCTTGATCCTGCCCAG
CGCTCTGTTTCTTGGCACAACGGCACATCTCTTTAAAGTGCCCGCCCGCTGCATGGCGGG
ACGATGCGATGGGAAGGTCGCTTGATAGAGGGCTCTTTCAATGACGAAATTGCTTTTTGT
GCTCTTTCCTTTCCATTGTTTTTCGTGAACTCGTGTTGGTCGACCTTCGGTCTCTCCTTC
CTCCCTTTGCTGACTTTCCGCCCGTATCGCCCTTTGTTCTTTCCTCTTGAAGTGCTGCGT
ACTCCGTACTTGCGCAATTACGGCATTTCTGTGTTTTTTTTTGGGTTTCTTTTTTTATTT
CTCGTGTTCATTTCTTTGCCCAACTTTACCGTTGCGACTCGTCATACCCTCTGCTGCTGC
GCCTCACTGGTCCAATCTCATTCGTTCTCACTCGTCTTTGTGTCGCTCTGGCATTGTTCA
CGCTCTTTGCATTTCGTCCGCGGGCGGATTCTGGGCTCCTCTTCGTCCAGAACGTTTTGA
CAGCAGTGATGACTCCGGGCTGCTAGTCAATAGCGCGCGCAGGAACAAGGTACCGCTCTA
ACAGCGTTGGCTGTCACTTCGCGTGTTGGCTGTTACGCGCTACCAGCTGTGTCCAAAAAT
AGGGGGTTGCGCCTTCCCCTTTCCAGGTCCGCGCTGCCCCTTGTTGTGAAGACCTGCAGA
ACCACAGACAGTCGTGAAAATCTATCGGAGCTAGTCCCAAACAGGTATAAACTACGACAC
CGACCCTTGCAGCGACGTACGTATGTCCCTCCATTTCCCACCATTTCGTCCGTTTCTCTC
CCCTCCGTCGCTCTCGCAAAACAGGATGTCCCGCCACTGGGCGAGACAGGTTCTCCGGCG
GTTGTGGCCCCGTAACGTCCTGCTCAATTTGCCCACTTCCCTGCTTTTTTGCCTGTGTTC
CGCTGGAATGGGCGTGGATGGTCCAGTTCCTGGCGTGAGCGTTCTGTCGTTCCTTCCTGT
TGTTGCCGCCCTATCCAGGTCCCGCCTCCCTCCCCTTTCTTGATTTTGGCGTGGTGCCTG
CGAGCCTGCCTTCCCGTTTGGCTGGCCGATGGCTCCTTCTGTTCTGGAATCATGGTACAC
CCACCCACGGCGAGAGCACTATGATGCTGCATCTGACGCTGTGCCGGTTCGCTCTTTCCT
ATCCAATACTTTTCGATAGCTGCTCCATCTTTTGTTCTCGCCCTCTCCGTCCCCTCTATT
GTCGCTTGCCCCCTCTGCCCATTCAGCACCCCAGGGCCCCCCAGCCAGTCAACGTTAGTT
CGAAAACACGCCGCCCTTTCTTCATTCCCCCGGTCTTTTCGCTTTCGAAACAGGACCTTT
TATCGTCTTTATCCTCTCGTTCTCCATTTCTTTCGTCGCGAAACCCCCTATTCTCTCTCT
TTTTCTTCTCGTTTTTCTCTTTTACAACCTCAACCCTCGTTGCGCGCGACTTCCATCCGC
GTCCTTTCGCTCGTTTGATCCAACTTCCTCGTCCGTTTCGTTTTCGACATTTCCCCCGAA
TTCCGGCTGAGATCCCATTGCTCCAAATCGACAAAGCCAACAGGCAGTCAGCGCCAAGAC
AAAACTCCAAGAAACCCCCAAGAGCCCAAGAAACACCAAGAATCGTCCAAGAGACATACC
AAGAGGCGCGATCCATTGCAAGACGGCCTGGCCCTTTCTTCGCCCTCCCGACCCGAAACG
GCTTTTCGACTCTCTTTCTTTAGTTCTGGCGATGCCAAGCACAGCAGTCAAGACGACACC
GACAACGATCTAGACCTCGACGACTATCAATCGTCGAATACGAAGAACGAATAAGACCTA
CCATTCCCGACTCCAGCCGCCAGCTTCACGATGGCTCCCTCGCTCGTTAAATCCCTCCTC
GTCGCGGCGGCCTGCGCATCCACGGCCACGGCCCAGATTGATGTCGACCTCACCTCGTCA
TGTGTGTATCCCGTCCCTATCCTCTGTAGACGTGGCCGCCCTTCTTCCCAGGCTTCCTTC
CCCATCGCCTTGCCTCACGATCTTGCAAAAAGCATCATGAGCGACATTTTGGACATCCTA
CGACGTTCCAGCCCTCTGCAGCACGTGTGAACGCGTCATCTTTTTTTTTTGCAAGCTGCA
TGTTATTGGGTGGGATCCACATGTCAATGTCAATGCTCATGGGCTGGCCTTGGCACGCTG
GCATGGATTTGGGCATGGGCGATTAGGAAGGGCTTGGCAAATCGTATTCCGATCGCATCG
TGAACGTGCTGATGGCTAACCACTAATTTCAACCACAGCTTCGGTAAAGAACGCCATGGC
AACAATTGCGTACAACCTCCTGTCCTACTACAAGGGAAACCAGTCTGGTACGTTGTTCTG
TTGTTGTCAAATATTCCTTTTTTCATATCGCTTTGTTTTCCCCTTCCATCTTTGCAATCT
CTTTCAACCATGCTTTCACATCCCCAACGGCTAATGGCTGACCATCCCCCAGGCATGACG
CCCGGTATTCTCCCCGGTCCTCCGCCAAATGGTGACTACTACTGGTGGGAGGGCGGCGCA
ATGTGGGGTACCATGGTCGATTACTGGCTCTACACCGGCGACACGTCGTACAACCCGACT
ACCGAATACTCCCTGGTCTTCCAGGCCGGCTCGCCGGGTAACAGCTACGAGCCGGCCAAC
TGGACGGCGTCCTTGGGTAACGACGATCAGGGTTTCTGGGGCATGTCCGCCATGCTGGCG
GCCGAGACCAACTTTGAGAACCCGCCGTCGACGGACCCTCAGTGGCTCGCTCTGGCCCAG
GCCGTCTTTAACACCCAAGCCGCCCGCTGGGACACGCAGTACTGCAACGGTGGTCTGCGC
TGGCAGATCCCCCTGTCCAACAACGGTTATGACTACAAGAACAGTATCGCCAACGGCATC
TTCTTCAACCTCGGCGCCCGCCTGGCCCGCTACACCGGCAACGACTCATACGCCCAGTGG
GCTGAGACGGCCTATAATTGGACGGCCGACGTTGGCTACATTGACGCCGCGTACAACATC
TACGACGGTGCCCACGTCGAGGAAAACTGCACGGATATCAACAAGGCGCAGTTCTCGTAC
GTGGCCGCGGCGTTCATCCAGGGCGCTGGCTTCATGTACAACTACGTAAGTTTCCTCCAC
CTCCCCGCGCGCCCTAAACCCCCAAAACCCCACTAACCAACCGACTACAGACCAACGGAT
CCGCTCTCTGGGAGCAGCGCCTTACGAGCTTGACGAACCGCTCTCTCGAAGTGTTCTTCC
CCAATGGCATCGCCGTGGAGCTCGCCTGCGAGCTGACCAGCTCGATCCAGTGCACGGCCG
ATATGCTTTCGTACAAGTGCTACCTGCACCGCTGGCTGGCCCAGGTCACGCAGGTCGCCC
CCTTCATCAAGAACACCATCCTGCCTGTCCTCAAGACGTCGGCCGAGGCGGCCATGAAGA
ACTGCAACGCCGACGGTACCTGCGGCTTCCGCTGGACGACGGACTCGTACGACGGCGACA
CGGGCGCTGGTCAGGAGATGAACGCCCTGGGTGCCCTCATGAGTGTCATGATCACCCTCG
AGACCGTCACCCCCGCCCTGACTAACACCACGGGCGGTACGAGTGTGGGTAACGCGGCAG
CTGGTGTTGGCTCGACAGTTTCGGCCACCAATTACGCCGCCATCACGGCGGGCGACCGTG
CCGGCGCTTCGATCCTTACCATCATTGTCGTTTCTGGCATTGTGTCCATGCTTGCCTGGA
TGAGCACCGGCGAGGGCGAGGGCTTCCGCCTCGGCCTGTTTGGCAAGGGCAAGGGCATGA
TGTAAAGAGTTGTTGTCTCTCATCAATGACCTACTTTTGCTCCCATTTTTGTGTATACCA
TTTTCTTCTATTTTACCTCTTGTTCTCTTTTCATTTGTTTTTGAATCACGGCCGATGTGC
GCAACGCACAAAGCCCCTAGACGACAGGAAACGTCTCTTGAGGGGTGGACCTGCCATTCC
GAGTGGTTGGCCCTCCTCTCGCTCTGCTAATTCATCATGCACTCTTTTGAAACTGCTGGT
CCCTTTCCGAGGCCCCAGCGGCGTCGAAGGCAGTTGGCGTTTGGGATAGAGCACATTCAC
TTTTCTTTGATAACTTGTCATCTCCTTTTTCTTTTTGTCTGTTTTCTGTCTATATTTTGT
GTGATAGAAGAAAGACCATCTACTACCGCTGTGTTAATGTTATTTTTTATTTCCCAATAT
TTTATTTCCCCCAATATGGTTTCTATTTTTTTTTTGGTCAGACTACTCCTATCTCATCTG
CCGTCTTTGACTCAAGTTTGACCTACAGTAGGTGTCAATAACCACGCACTTTCTGGATCT
TGGATTACCATCTACGTTTCGTTTATATGTGCAGAGGCACTACCATAATGCATAACTGTT
TTTCTAACAATGGTGTTATTGAACATCAATATCAAGACATATCAACATAAAATAGGAGAC
CTAACTAACCAAAGATACTATGCTATAGTTACAAAACGATCTTACCGACTTAGGCCGGCC
CCACATCCTGGGCCACCTCGCGGCGAATCTGGATGCCGGGCCCCGTCGGCAGCACCCACC
CGATGGCCTGGGCCTCGGCGGTCGACGGCCGGTTCGCCTCAATGGATGTTATGGTGCCCT
GGCGCAGGCCTAGGTACGCGTCCCGGTCAATAGCCAGTGGGTCGGCCGGGTTCAGGGACG
GCATCGGCGGCGCAATCGCGGGCGCGGCCAGCGCGGCCGACGGTAGTTTGGGTTTGCGAG
GATCACCGGCACTGCTGCTTCGCCCTTGTTCTCGGTCCTTCCTTTCGATCGCACCGGCAC
CGATGCTGCCACTCGTGCCGGCCACGCCGATGCCCGCATTGACGGCCGTGCTGACGCTAT
CCGCAACCGCCGCTGCCATGCGCCGCAGGTGGCTGTAGCTGTAGGAGCGCGGCGGTGAGG
GCGGCGGGAGCGATGGTGAGGGCGAATGGGCGCGGGTCGGTGCGGCCGACGACGGCGCAG
ACCGACCGCCGAGGACCTTCTTCGTCTTTATCTCATTGCCACTATTGCTGCTCTGGTTGC
TGCTGACGCTGCTGGTGTGATTGGCATCATCTTCGTCATCGGACAAGAAAAATGTGGCGC
CATACTTGTTTCGTTGGTGGGAGTCTGTTGCCGTAAATTTGGGTGTGCTGGCCAGCCCGT
TCAGGCGCATCGCTCGAGCAGCCTGCCCCAGTGTCTCGATGCTGCTGCTGTCCCGAACGT
TGGGGCCGACGGCGCGGCTGTCAGCAGTACCCCGCGGGGAGGCCAGTTCCGAGACCAACT
CATGCAAAGAACAGTGCGATGGCGTTGTGGGGAGTGAAGGCTGCTTGGGGGCGAGGATAT
TGGACGCTGTCGTAGTTGTTGTGGTGGTGGTTGTCGTTGGAGAGGCAGCGGCGGCAACCG
CCAAAGCGATGGCCTTCTTCTCCAGGTCGTTTTCGTTTTCGTTGTCGTGGCGGTAGTGGT
AGTGCTGCGACTGGTAGTAGTCACGGCCGGCCCACTGCATGTACCGGTCCAGGTCGCTGT
CGCTGTCCATATCGCTGCCACTACTGGAGGTACGTGGGCGCCGGTTGCGAGCCGTGCGGA
GTGTGTTCCGGTTCCGGTTCCTGTTGAGGCTGCGGCCGCGGCTGCGATTACGACTGTGGC
CGTGGAAACCACTGTCGCTATCACTGCCACTGAACGAAGATGTGCTGCGCAGGTGGCTCG
TTGTTGTGAAGCTCAAGCCGATCTTGTCGGTGGTGGTGGATGTCTCGGCGGCAACAGTCT
GCGGCTGCTCACTCGGGTGGGACTGGCGGTAAAAGTGGTTGTAGTACGAGGCGGGCCGCG
GCGGTCGGGGTGGGATGACCATGGTGCGGCTGCCGCGGCGGACCATGCCTTCCGGGTCGG
TATCAGCGTCGTGGTTGGTGGGCTTGCTGTTGTCCCGCGTGACAACCGACTTGAGGTGGT
ACCCGTCGTGACTAAAGGCGTGATCGAGGTCGTGGCCGAAGCCGGTGAAGCCGCCGAGGC
TGTTGGCGTACGCATTGAGGTACGCGGACTGGCGGTGGTGGCTCGAGGAGTGCTGGAGGT
TGGGGTTGGGGTTGTTCCCACGGGTGGTGTTGCTGTGGTTGTTTCCGTGGTTGTTGTAGT
GATGGCGCAACGGCCCCGGCAACAAGTGGAAGAACACGGGCCGCAGCGTCGGCAGCGACG
AGCACACAATGGCGCAACACAACTCGCCAATCGACCAGCATGCGGCCGCCACGTTGGCGT
ACGTGTCGTCGCCGTTCAAATTCAAAAAGGTAATGCGGATCACCGAGATCGTGCACGTGA
AAAAGCCCAGGCCAAAGATGCCAATCAGCGACAGCCGCTGCGACCGCGGCAGGTTGAGGC
GCCACAGTACGGGGATCGGCAGCGCAAAAATCAAAATGTCCGTGGCAATGTTGCCGGCGG
CATTGACGTACCACTGGGGCAAGTCGGGCACGCAGCGCGCGTCTGTGACGGACTTGTCCC
AGAAGCCGCGGATGGGCCGGCAGGCGAGCACCGACACCAACACGAGGGCAGTGCTCCAGA
GGCCGATGAGCACGAGCGCCACGAGCGTGATCTTGCGCATCTTGACGGCAAAGACGCGCA
GATACTGCAAGAGGATGGCTGTCTTGACGGTGCCGAGGCAGGCATAATAAAAGACAATGG
ACAGATAAAAGTACATGTTGTACGTGGTGACCTGTTCGGCGGACAGTGTCCACATGTGGC
GGCCGAGGCCCTGGGTGGTCATGAGCAGCATGGTGGCGCCGTCGACGGCAGCCAGAACAA
GGGCGGCGAGCATGGTCCAGTCGTCGGCACCAACGGCGCGGCCGCTGAGGTAGTGGCGAG
TGTAGAGGCGCAAGAGGACGACGGCGGTGGTAAAGGGCAGGATAAACGAGATGACGCCGA
TGATGACGCCGCGTCGGCTGTCAGTCGCGCGGTAGCCGGGATGGCGATCAGGGTGGTCTC
CATGGCCGGAACGAGAGGAGGTGGAGGTCGGTGTGGATGTGTCACTGGTAGATGTAGCGG
AGGCCAGCTCGGTTGTCAGTGTCGTCAACGTGGCGAGTGTCGATGCCACGACGGACGCTG
CCGTGCTCGCGATGGACATTTTAACGGGAGGGGATGTGGATGTTCGAGTGATGACCAGAA
AATCAGAGCATCACAAATGTGTTCGGCGGTTCACATCGTGGTCAGGTGGCACTCGGTATC
GATGCTATCTTCGTTATCCTCATCATCAATGATTCACTTTTTGTTGGTATACAAGTATTT
TGTCGATGTGTGTGGTGATGGTAGGCATCACGGACCAAGACGATTTCGAAGAAAGAGAAG
CTGTAGAGTTACCAGGGAATAAATGATGGAGGTTTTCCGTCTTTCGTTTTCTCTGTTCCT
TTCCTCTCCCCCCTCCACTTCATTCACCCTCCATCCCCTCGCTCCTCTCGCTTCCATCCA
AGATGGACAAGCGGGATATCCATTAAGAGAATATATTAACAGTAGGGAAGGGGGAATAGA
GAAAGAGGCAGAAGCGAGTTCACCTTGAAACGAGTGTCCCTTTTCTCTTGCCCTTGGCAG
TTGGCAGGAAACCACTTTACGCGGACACGGCAGAGGAAAGCGGAGGTCGTTGAAGAACAT
CAATGTCTTTCTCTCACTGCGCTGCCGCTCACGCATCTGCTCCGCCCTCTTCGTCTGTTT
TATATTGCCGGTCTCGCTATTATCCCAAACCCAGATAAATGGTATGCCCACCCTCTTTTC
TGTCCAGCTTGGACACATTCGCATCCAGAGTTGAGGAGAGCGAAAGTCCAAGAACGTAGG
CAGCCTTATGTGATATATCATAGTGAGGCGTTAATATCGTGGCCGCCTCCTTGGTGACGC
ACATCTGTGGATTTTTCCACCTCTGCATCTCTTTGACAGTCGCTCTGGTCGCCATTTACT
TAACCTGGAACCAACAGCGCCGCTCGACACGAACGGGATCATGAGGATCAGATCAGAAGC
TGCAGATATCGATCGATCATCCTTCCTTTGTACTGATTTATGTTTTGTCCCCTTTCTCTC
TCACCATCCTCTATTCGTTGCTTGCATTGACATTCAAACGAGGAACATGAAAGATCTACT
TAGGAAAGGGTCAACGGAAGCGATAGAACGAAAGTAATTACCTTTCTTATCGACTTCTCG
TTTATGCTCTCCCATTTTCTTGCCTCCGTTTTTCGTCTCCTTCAATTTAGCCGAGAAGGT
GATGAACAAATCAAGGAGCCACACTGTCCCTTTTTGCAGCACATTTTTTACGACAGCCGC
ACTATAAACGGGCCGAGGGGAAGACAAAAAGAATTAATTGAAAAAAATAAGAGAACAGAA
AGAGGGCCAGAACGGAAGCCGTAAGCGGTATATGCCATTAACCGCCTGTTGGTATTCGTA
ATGGAATAACCAGGTTTCTGTCGTCATTTTTTCCTCCCCCATTTAAAATTCCGATCTTCT
TGAGAACGGCATTAGACTGTCCACTGTCGAGTAAAATCCCTGAGCAAAGCACATGGAACA
ATCAACGAAGTAGAGGCCATCTCCCCAATCAACTGACCCAAGCCACTGCACAAGCGCCGG
GCCAGGTCGCTTCCGGGCCTTGCCTTGCTGTATCGCCCTGTCTCGGCGACACCACTTGCC
GAGCTCTAGCTCCAAATGGCGAGCAGGGCAAGCTGGGCGTATGTCATAAGATCAAGACGA
AAATAAAATAAATAAATAAAAATAGAGAAAAGAAAAGAAGAAAAGAAAAGAAGAAAAGAG
AAGAAGAGAAGAAAAAAGAGAAGAGAAAATGCGGTCACTGCGATATTGTAATTCGTACAT
TCTCTTTTGTCAGAGCTCTTCTTTCCCTGTGTCAGTCCATCATGTCACAAAATAACACGG
ACCACGAGCGTCATAGATCCTTATCTTTCGCCGGCATACGAGTACATAAACATACGATCG
CCCAAAAGAAGAGTGTAAAAATCACACTGGATGACAAAGAGGACAAAATGGGAGAAGAGC
GCCCTCCGCTCACAATACACCGTATCCCTACTTTCTCGTAAAATGAAAGGAGAATACGAC
GTCACGACCCGTGCAACAAATGCATTAGAAGAGAGCGAGGGCTCTTTGTGACTGCACACG
ATGCACATTCGAACAAGCATGCATGTCGCTTCCCAGTCAAGCTTTCCCGGTCGGGTCTGG
CCCGTGGGGTACGAAGCAGACCAGTGCCGGGGTGCAGGATGTGCGGCGCGCGCGTCGTCG
TTGGCTGTCCCGGGTCTGGCCCAATCGTTGGTCTTGGCGTTATCTTTGAACGACGAGGGA
AATGGTGTGGTCATGTTGCTTTCTATGGTCAACAAGTGTAGAAATGGATGGCTGCTTTTC
GTCTTTTCCCTTTTCGACCTTTGCCCAATTCACATTCTCCTATTCTACTTTGCCCCATCG
ATCACCTCGTGCCTCGTGCCTAGTCTCCTTCTTGTTCTAGCAAGCTTCCCTGTCCTCGCC
GCCGCCAGTCCCAAACGGTGGCTCTCTTACGTAGGCCCATGGCGCACGAGGACCGTCTCT
CTGGCCGCAAAGCTAGTGGCTGTTGTGCTACTTCCTGCGTTTCCACAGACAAAGGCGATG
CCGAAAAAAGCGGATGGGAAATGACCAGTGACGAGTGCAAGAGACGGTGAGAAACAGGAT
GTCTGTCCAAGGGTGCAGTCGTTCGCCGCTCCCCATAAAACCTGGGGTACATGACGGGGG
TCGGTCAGGCCCCAGAATAAATACTAAATAAAGAGTGCGCCAGCGACGCCGTTGAAGTCT
TGGCATCGGGAGTTCCGCTCCCAGGTTCCATCGCCAAGACAAAGCTTAAGTTTGTTGTTC
TGGATTCGACTCGACCCGACTTGCACTTTGTTTTGTTTGACAATTCTTTTATTTTATTTT
GTTCTTGACTTTTCCACCGTCGGCCACCACCAGCCCATGGCCGATGACACCCCCCGCGAC
GGCTTCTTGGCCATCCAAGAGGACGAGTACGACGACGACCCGCCGCCGTCGTACAACAAC
ATTGGACCCGGGCCCGTGGCGTTTCGGGACTGTATCGGGAACAGGCACGCAAGTCAGGGA
AATCACGGTCCTATCCACGGCCATCATAGTCGATTAGTCGTCCGCGACACACAGCGGCGA
CGCTCCTTTGGCATCGGCGGTGCAGGCAATATTCGTCCGTTCACTCTCTATTTCTTTTTT
TCTTCTTTTCTTCTTTTTTTCTCCCATTCTTTTCATTATGAGTGCTAACCAGGCAGGCAC
AACAAAAGAGTCCGGAGTCGTCGTCTTCTCGCCTTCGGCACTGCTGACGTCGGTACCACC
AGCGGCCAGCATATCGCTTCTCCAGCCGACAGGGGCAGCACCGACAGCAACAAGAACGAC
TACTGCGGGGATGACGACAACGAACGAGCCCAATCGACAAACACAGAACGAAGGCGACCG
GCGGGGAAGCGCTTCAGGGGCAAATGATTTACGGGACCGACTGGTGGACGGCGTCAAAAC
CATCCTCTCAAACGTTGGACACGCCGTAGGCGGCGGCCACGACAATGCGTGAGGATGCCA
AAGGCTGGAGGAAATAAAGGAACAGACTCACACGAGTCTGTCGGATAATAAGGCAGGAAG
GAAATGCATTATAAGAAATCAAGCGCCTAGTTCATGATGCAATATTGAGAATGGGACAAA
GAAGCACAAAGCACGAGAGGATGCGTATGAGTATGACACGATATTTATTTACTGTCCAAG
CACCTTTTTATGTCTGTACAATTTTGCTATTCCACCACACGCCCTCCCCTCTACTTACAA
ATCCGGCCAGTCCCAGACCGTCCGCTCCGCGTTCCGCCGCGTCACCGTTACCTCGTCACC
CACGGCAATCCGCACAATGTCTTCCTCCTCCTCATCCGAGTTATCCTCTCCATCGTCGCT
CCCCCGCTGGTCCAAAAAGGCATACCGCCCAAACACGGGTGAGTACTTCGTGCCCGGGTC
CACCCGTCGGTCCTTGGCCAGCCGTCCCAGGAGCTCACCTAGTTCGCCCGCCGCCCGCAT
GCCCGTTTTGTAGTCCACATTGAGCGACGTGCAGCGTGCGCAGTTGCTGGTGAGGAGGAG
GCGGACGGGTGTGGTCGAGCCCGAAGGGGTCGACGGGGTGTCACCCGCCTCGGACGGCGA
GCTAGCGCGAGAGGGCACGAGTGAGGGTACGTCCGACGCTGACGTTGACACCGCCACCGT
TTTTGGCCTCACGGTCAACTCCCCCCAGTAGTCCTCGGCCCACTCCTCCTCACCATCGCC
GTCCACCACAATGTTGGGCCGGAACTTGTACATGGGCACGTCCGCACCCGCCGACATGCG
CGCCCGCACGTTGCGCAGCGACGACTCTGCCGTGACCAGGAACGGCGCGCAGTCGGAGAA
CGTAAGCCACGGTTCATCATTTTCGGGTGGTACTTTTGCCCTCAGACCGACGGCTGCCAG
CAGAGCACACCACGCGCTGATAATGTAGGACAGGAGGAGCGCTGGCCATGATTGCGGTGC
TGTTGTCTTTGCTACCGTTGCCGACGTCGTCGGCTTCCGACTCTTCATGGTCACCCCCGT
CTTCAGCGTCTCTCCCAGCACCTTGCGCTGCCCGTCGCCAATGTACACCAGCACCACGTC
GAACCCGAAACACGCACTGAACCACGCGTCGTACCGGTCGCCCATCCGGTACCCGCGTGC
GGGGCTGCCGTGCAGGTCGACGTCGAGCGGTTTGAGAGAGTTGATCGAAGGGTCCAGCGG
GATGCGTAGAGGTGGGTGTTGGATGGGCGACATGATGATGCGGTTCTTTTCGGCGCCCGC
GCGGTCGACGGGGTCGTTGTCGGGTTTTGACTCGGGTGGGTGGTAGTGAACGATGACGGC
GTCGGCGACTTCGTCGTTGGCAATCTCCTGCGAAAACAGCGCACATTCCGAAAATGACGA
CAGCTGCATCTTCTGTAGCGCGCCCGTCTTGCTCCGCTTAGTCGTCAACAGCATGAACCG
CCGGTCGTACCGGATCCCCTGCGCGCCGAGCACCGCCGTCGGCAGCGCGATGCCGCGGAG
CGCCTTGACGGGGTAGACGTAGATCTGGACAAAAGGTTAGCGGAGCTGCGATATCATTCC
GAGATGCAGAGATGCTTCGTGGTGACTTACTCCTGTGACCTTCATGGTTGTATATGGAGT
AGATAGTTGCGTTTGGAGATGTCCGTTGGTCCGAGTGAAGTTGAAGGCTGGTAGGATTGG
TTTGGATGGCTTGGTTTCGATGCTGATAGTGTTGCGATACAAAAACTGGCGAAGCAAAGG
ATATAAATACGTTGCGGCGTCGTCTATTCTCGATACTGATGCGCTCTTATTGATGAAAAG
TGAGGCGTTCGGTCACTTGAAGATGATCTCGACGAACAATGTAGGAGCGACACTCAAAAC
GGCGATCTTCACATTCCTGTGCGCCGGAATCGGTGGCGCGAAAAATAATGAGATGTAAGG
CCAGTGCAATGTGGTGCGGCCAAGAGGTGAGGAATGAGGGGAAGACCAAATTCGGTCGAA
AAAGAAAGAAGAAAATCGCCCGAGGAAAGGCGACGTATTTCCGTGCAAATGAAGCACATT
GGAGATGCCGAAATGCCAAGCACTCCAGCACGATGTGGTGAGGGGGACGGACCTTGGTCG
CATTTTTAGTACGTCGTTGTCGTCAAAAGAAGGGCGCACTCCGATAGGACTTTGACACCG
ACCCTAGGGTACCGCTGGTGGGAGACGACTGGGATTTGCACTTTCGAGATACTCGTGCAC
GCCCCACTTTAATAGGACCTCGACCGCTATTGATAGCTTCAACACGCAACGAGAACTTTC
AGCTTCTGTTGAGATCATTTCAAATTCAAAAAAATAACCAAAAGTAGCACATACGTTGAG
ATAATCGTTTTTCATTGAGCAGATAAAAATTAGAATGTACTTGTATACAGCAAGAGTTAT
TCTCCCACTCCAACCAATAGAGCATTAGACGATCATCGCTGCCCGTTCCTCCCTTTCATT
TTTTTGTACGAGGAGGATACAAAAGGGGAAATACCAAGATGCCCAGCACCCTGTGTAAAC
CCTTTCAAATAAAGCAGATGCAAACAGAGCGGTATAGCCTCGAGAGGTAGTCCAAGTCAA
AAGCGCAGAGAACACAGAACACCGCCCAAAAAGTAGACCAGAAAAAAACAAGACGCAAGA
AAAGAAAAAAAGGCAAACCGATGCTGGCCATGAGGACATGAATAAAAAAGACAGGTTAGA
CAAAGGAAAATATTCGTGAGTTGTTGATGTTGTCGTTGTTGAGTTTTTGTGACGTTTTTT
TGCTGTTTTTGTAGTTATCGCTCCCCTTACAAGAGGACAAAGGCCACCGTGAGTGCCACG
AGCGACAGGTACCACTCCTTGCTCATCAGCGACACCTGGTCAAACGTGGGCGCGCCCGCC
GCCGTCACAATCGTGTCAGGGACGCTGTTGCTGATGCTTGCATACGGCGACGACGACGTG
ATGGACGGGCGGACGTGCTTGGCCGTCGTGCTGATGGCGGGCACGGTGTAGTTGCTGTAG
GGGCCGTTGTGGTTGTTGTTCTGGACGACGGCGGATGACGAAGTGATGGTCGACAGCGTG
GTGGCGGCTGTAGAGAGGGGCACAACTGTGATTAGTATTTCTTCCGTAGTAGTAGAGTTG
TAGTTGATGCTGATGGAGGATGGCGACGGTGAAGATGGTGTAGATTGTGCGGGTGGCGGC
GGTGCGGGTGCAGAGGCGGGTGTGGATACAGGTGCTGAAGAGGGCGAGGAAGAGGCAGCT
GGGACGTCGTCCGAGGCAGTGTCGCAGCTGGAAGAGGAAGAGGGCGAAGAGAGTGAAGAG
GTTGCGTTGAGGGAGGAAGAAGTTGTGAGCGAGTACGAGAAGGAGGTTGAGTTGAGGAAA
GACGCGGCGGAAGAGAGAGACGAGGCACTGCTCGCGATGGAAGTGGGAGAGGAAGGAGGG
GAAGAAGGCGCGGATGGTGATGAGGCAGCTGAAGAGCTGGGTGCGGGTGCGGATGTAGGA
GAAGAGCTGGCGGTTGCAGATGATTCGGGGACGGCATTGTTAGTGTGGCCACCACCGTTG
CTTCCACTGCCCTTGCCGGCTCCAACGCCGGAGTCAGAGCTAGAAACGGACGGAGTACTA
CTGGTAGCGGGAGTGCTGCTGCTGAGGATCGGGGAGCTACTAGGTTCGATGTATTCGCTG
CTGGATAGGGAGGAGCAAGACGAGGAGTCTTCCGAGGAAGAGGAGGCAGAAGGATAGGAG
ACAGAGATGGGGCTCGGCAGAGAGATGGGCGGGATGGATGTAGACACGGAGATGGGGCTC
GGCAGAGAGACGGGCGGGATGGATGTAGACACGGAGATGGGGCTCGGTAGGGAGACGGGC
GGGATGGAGGATGCGGATGCCTGGGCCGAGTGCAGGGTTACAGTGCTGGAGGCGTGGATG
GTGCTGGTGGTCAAGCTGTTGGTGCATTGACCATTTAGGTTAGTCTCACCTCCGCTGCAG
GAAACAGTCTCGACGACCTCCACCGTGGACGTCACCACGGTGAACGCGCTGCTGCTGCTG
TCCGTGCAGCTGCAGTCAATCTTCGAGATGAACACGGTCGTGTCGGCGGTTGACGTCGAC
AGCGCGGCGTGCAAGGCTGATCCCGACACAGGAGCCGTGCCGGACACGGTGATCGACGAG
CCGCCGGTCGGCGACGAGACGGTTGGGTTGCCCACTGGCGTGCTGTGGCTGGGGCTGCTG
GCTGGAATGCTGGCGCTCGCGCCGCTGGTGGTGGTGGTGGCAGGAGTCGTGGCAGTGGTC
GGGGCCGTTGTGGAGGCACCAACGCTACTACCGCCGCTTGTGGTCGAGCCGCTTCCACTG
CTGATCTCGTACAGGTTGTAGAGGAACTGGAATGTGGAGCTGTCTTCACCGCCACACGTC
TGGGCCTGGTTGGGTGAAGAGCAAGCAAAATCACAGGACGAGGCATCGTACGTCTGTGAA
ATGGTAGGCTTCGTGTTGGAGCACGCGCAGAACCTTGGAGGGTTAGGTTGGGTGTTGAGG
GAGGAGAGGGGAGGCCAAACCCAGGAGAGAGAAGGTCAGAGTAAGAGAGGAGGAAAGATG
AACTCACTGTTGGGTCACGCCATAGTAGGTGTAGCCACCGCCAGAGCAAGTGGTCTTGCA
AGTATCTGGGCTGTTGTCAACAGCAGAAGTCACAGATGTGAAGGTCGAGCTGACGGAGAC
GCAGCCAAGGTAATCATCAGCGAGGACACCACGAGGGATGGCCAGGAGGGCGGTGGCAGT
CGCCACCTTGAGAAGAGAGCGGAAAGAGAAGGCCATTGCAGGGTATCAAGCGTTGTCTTG
TGCGTGTTGCTCGTGAGTAGGAGTATAGATGTTGACGGTGATGAGTAAGAGTGTCGTGTT
GGTATAAGGCGAGCTGACAAGTAAGGAACGCGGAACGACAAGGCGTAGTGAATGTAACGG
CGAGGATGGATTGCGGAAAGAAAGTCGTTGCAGTTGAAGTGGTGTCGTTAAAGAATGCGC
GTGGTATCAAAGGAGAGAATGGGGAGGGAAAAGGTAGAAAGAAAAAAGTGATGGAGATGT
GAGTATGAGGATGATGAGGAATTCTGGATTCGGCAGATGGTGATGGCAGGACGGGGTATT
ATATTGGAAACCGGATGCCATCCAAACTGGGAATCAGGCAAGGAGTGAACAAGCAGAATC
ACATACAATAAAGACCAAACGATCAAAAGAAAAAGGAGAAAGAAAAAAAAGAAGAAGGGA
AGAAAGGGGGAGAGGGATGAAGGAGATGAGGGAGGCCTTGGAATCTATATGAATTATGGC
ATCGCCTCTCAAGACTGGAGATGCCGCGTTCCTGAGCAAAATTCATTAAACCTTTGACCT
GCCACCCCTTAAACGGCTGCATTTCTGAGCCTCTTGGTCGGCTGCTGTAAAGTACACACT
GCGTCTTTTGCATCGCAGCCGATCCATTTCTGTCTCTTCAACCTCTTTCTTTTTCGCCTT
TTCCGTCTCTCGAAACTAGATCCTCAGGAACAGGTAGGGGGTGTGGGGGGCGTAGGGGGG
TGTGCAGAAGAACCATGAGCATCACCAGCGCGTGCTCTGGGTCCCTCGTGTGATGTCTCT
TCTGGCAGAGACACGGAGAAAAAGACACACCTAGGCGAGCGTTGACCGATATAACGCGGC
AGGACAGTAGTCTGCTGGTGTTCTACGCGAACAAGGCCATTGACAGCGAACCACTAGTTC
GTTCTCTGCAGAGCGCAGGGGGCCACGATGAAGAATGCAAGAAATCCCGGCCGTCGCCAC
ACCATCGCTGGATGGGGCATAGGGAGAGTCAAAGGACCATAAGGGACAGCATCTCGTTGG
CCAGACCGATCGACGCCCGGGGAAGGCAGAGACACACAAAAAGCAAAGATGAGAGACAGA
AACGGACGGGAAACGAGAGAGAAGAGCAGCGAGGAGTGCCTGCAGCCACCGAACTGTTGC
GAAAATATGGAGATCCGCCCATCAGGGACCTGTAGAGCACCCAACGCACCCAACGCACCC
AAAGAGCCTCTACTTCCCCTGGGCGTTCCTGGACTAAGCCGTTTTGGTCTGTCCCCAGGG
GCTGGCTGCGTGCCATGCGCAGAGTGCGAATTGGGTGCATCTTGCCTCCTTTTCTTTGGA
GGCTTGAGACATCTGCATTCCGCAGCGACGGTAGTGTGCTGTTTTGTGTACGCAGAGGCT
GGAAAAGGCAGAGATCGGAGAGGCGCGGTCGCCAGCGAACGCAAAGCAGCAAGGGGCTGG
AGGGAGGCAAAGAGCCCCCAAGACCCGCCCAGCCTGTGCTAGTGGGCAGACGGTGCGAGG
CTCTGGAATTCGGCCTGGCCCATCGTGCAACGCGAGAGGCGAGCAGTTTTGTCCACTCAT
GGCTATGCTTGTTGTATGGTCGTCTGTGTTCTGGAGTCCTTCTCTTTGGTCGATGGACCT
GAGACCTGTCAGTTCGGTGCGTGGCGCATTCCTGTTGCGCATTTCCAGATTGGGAGGGAT
GCGACAAGAATGGAACAGAGAATCAATAACCCGAGGCCGAGGCAGATCGATGCCCGCGCC
GGCGACGTCGAAGGCCAGACTCTCGTTCTTGCAGTGTTGTTCGTCATGTCGTTTTTTCCT
CGGCTGCTGTCGGTGCCACCCCAATCCTCGCCGAGTTTGACCTTGGGGCCGGTATGCTTC
TCAACGGCTGCCTTCCTTTCGCTTCACAGTGGCTTGTTTTTGGCATCCTATTCCTTCTCA
CCCGGCAGCTTTGGAACGCAGCAACTGCCAGAGAACTGTCAAAACCATCCAGGAATGCCT
TCCTTTCGCTTCTCTCCCTCACCCAAGTGCCGGCATCTGGCGTCAAGGGGCCTTCCCGAC
AATCGTTGTTTTGGCGACATGATCGGAATTGAGGCAGACATGCACAAAAAGCTAAAGGGT
GGCAGCATGAAACGGGCTGTCGGGCAGCTGTCGGCGTAGCAGAGCGAAAGGCTGAAAGAG
GAGAGAAAAGGGGGGCGAGTCACGATGCTCTCGAATCGCTGTGTGGTGATGGAGAACAAA
TTACCTAAAACGGACGTAAAAGTGGCCAGGCGGGACGCAACTGCCTGAAGGGGAAAGTAG
ATGCGGGAAAGAACGTCCCAAGAGCGCCAGAGCGACCAGGATGCGCCAACGCGGGCCCGC
GCCCGCCCCCAAAGCCGCCGCCCCCGCAGGTCCAGCGCGACCAGGCCTAACCGCTACGCC
AAAACGAGACAAAAACTTGGCCAAACACGCCGCGACCGCACCTGCACAGTACCTATCATC
ACTATCACCAACGACTAAAAGGCCCTGGACCTTCCGAAGAATCCTCTCCAGGCCCCTCCG
AGTCGGCACTCGTTCGGATATTTCGCCGTTAGTCATCAGGCCGCGGTTCGGAACTAAGCC
CGAAGAGCACCTTCCGTTTACACCACATAAAGGACGTCAAGCAGCACCTTCCCGCTCAAA
CTATTTGGGTTTTGCGGATTTTGCATCTCGGAACTCGTTGCTTGAACTTCAGTGCTCTCC
AAACTCTTCACTCTGCACTATGTCTAGACATCTCTGCCGTCGCCTGGGCGGCCAGCTCCT
ACGCCAGACCCCCGCTGCGGCGCGTCGCGCCTACTCTACCCCTGCCGCGACCACGTTCGA
TTGGCAAGATCCCCTCTCGTCCAAGAGTCTCCTCACAGAAGATGAGAGAGCGATTTCAGA
GACGGCTGAGCGTTACTGCCAGGAGCAGCTGCTGCCTCGCCTAGAAGGTACGTTTTTTTG
TGATTTTGTGATTGCAGTCAAGGGAGGGGCGAAATTCTTCAGCTTGTCCTGGGCAAAAAA
GCCCTCCCTGGATTAATCTCCCCTATCTCCCTCACCTCACCTCTCTCCCTGAGAGTCCTG
TAGCCTACAGCTGGCCGCTCTCAGCATTCCGTACTGTTTTATTGTGCTGGGCTGCCATTA
ATTCTTGTTTTTGAGGACTGTCGTCTCCCTGCTGAAGCTCCCTGTTTGCCAACATTTCTT
GGACCTTTGGCAGCTTTTATTTTTTATGAGCAATTTACAGCGCAATCATAGGCAGTCGCA
AGCATGCTGCCAGGAACGTACATCCAGCTAACAATGCGTCTCGCCCTGTGTAGAGGCCTA
TCGCAATGAGCACTACGACAAGACCCAGCTGGAAGAGATGGGCCAGCTGGGCCTGCTCGG
TGCCACCATCAAGGGATACGGCTGCGCCGGCGTCTCGACCGTGGCCGGTGGCCTCATTAC
CAAGGCCGTCGAGCGTGTCGACTCGGGCTACCGCTCGGGCATGAGCGTGCAGTCCAGCTT
GGTGATGGGCGGCATCAATGAGTTTGGCAACGAAGAGCAGAAGGAGCGCTTCCTGCCGGG
CATGGCCCAGGGCAAGATTTTGGGTGCCTTTGGCCTGACCGAGCCCAACCACGGCAGCGA
TCCTGGCTCGCTCGAGACCGTCGCCGTCGAGCACCCAACCAAGAAGGGCTACTACAACCT
GAGCGGGTCCAAGACCTGGATCACCAACAGCCCGATTGCCGATGTGCTGCTGATCTGGGC
CAAGGTGGCGGATCCCTCCAAGGGTCTGGCCAAGGACGGCACCCCCAAGAAGGTCATCCG
CGGGTTTTTGGTCGAGCGCAAGGACGCACCGCCCGGTGCGCTCGAGACGCCCTCCATCAA
GAACAAGCTGGGCCTACGCGCCAGCATCACGGGCATGATCCATCTCGACAACTGCCCCGT
GCCCGCCGAGAACATGCTGCCGTATGCCGAGGGCCTGCGCGGGCCCTTTGGCTGCCTCAA
CCAAGCCCGGTACGGCATCTCCATGGGCGTGCTGGGCGCGCTCGAGGACTGCATCAGCCG
CGCGCGCACGTACTCGCTCGAGCGCAAGCAGTTCCGCGGCAACCCACTCGCGCGGTACCA
GCTGATCCAGAAGAAGCTGGCCGACGCTGCCACGGACGCCGCGTTTGGCACGCTGGCCGC
CATCCAGGTCGGCCGCATCAAGGATGCCGGCGGCGACGCGGCCGTTGGGCTGCCCGACAT
GATTAGCATGATCAAGCGCCAGAACTGTGACAAGGCGCTGCAGGGCGCGCGCACGCTGCA
GGAGATCTTTGGCGGCAACGCGGTGAGCGACGAGTACGGCATTGGCCGGCACGTGGCCAA
CCTGTTCGTGGCACAGACGTACGAGGGCCAGAGCGACATCCACAGCCTGATCATTGGCCG
TGCGATCACGGGCGTGCAGGCCTTTGCATAGGCAAGGACTCGAAAACAAAAAAGAAAAAA
GGAGGAAAGACCCGGTGATGTTTTGAAAACATATTAGTCGAGCCATCTATTCCAGCCATT
AATTACCCATATGTATAAGCCAAATCACTCTGCGTGGGTTCCAGATCCTTTGTTTTTTGA
GAACTTTTTTTTTTGAAGTTCACATTTTGTAGTAGGCAATGTGATCCGATGTTTATTCTT
ATCCGGCAAGTTGGGTCGCACAATGATACACACGCATACGGAGTACGGGCTATACACACA
CGCCCTGTTTCTGAGTATCCAGATCTGTGTAGGCGCTCTCCAAGGCTGGCCGGCTTGTCT
TGTACGAGCTGATAACCATGAGCACACATAGGATACCCGGCAGTACGTTGTACCAGTCTC
AAATCTAAAATGAAGAATGAGGAAAATAAACCAATCGAAAGATCAGGGCAACCAGAAGGC
CGAACTAAAACACTCAAAAGAGCAAACAAAGGCGCTTGCCCTGTGAATGACATAGTCTGT
GAATGCACGCGAGATTGTGATTCAGATCGTTGGACCCCTTCCGGTCTTAAACATGATCCT
GTCTCTCATCGCCTACCCCTATGTGACGTGCCAAACTAACCCTCCTTTCATCTCTCGTGC
CAAAACAAAGAGAGAGACAGGCGAGAAACGGACCATGCACAGGTCGTGCTCAGTAATCGA
GGCGATAGTCCTCTCTTGGGCACACATCACAAGAGGTAGGTGAGATATGGGCATGAAGCA
TCGGGCGACAAGCACCCCGTGCATATGCTGTATGCACATAGCCCAGAATGGGTTTGGGTC
AATTTGTATTTGTAACAATATGAAAAGTGACACTCATGTGAAGTGGCGGCCTTTTGCCAG
TCATTCGTGCCCTTCCCAAAAGTGCTGTTTTTACGCTCGGTTTGTCAGGAAGTGTCAGGT
CATTCACACCTATTTCGCGGAAATTCAAGCCACACTTGCACCCAAAGTGCAGCTTCAACG
CTTACATAATCTATTGTGGCTGTGCAAATTTGCCATTATGGGCCTTTTTTTTTGCCGCCA
GGCAGGACCGAAGCCTCTAGACGCCCTTACGCCCAGCATCGATAGAAGACGGCGGGCTAG
CTTAGTGCCTAACGACAGCTGATTGGTCCAACGATCGGGCGGCGGCTCGCTCAGGCGACA
AAGAGAGGAGGGTGGAGGCAGAATATCGCAGGGCGGTGGAAGGCAGAATGAGGCACAGGC
GAAGAAAGGAAGGTGACCCGCACTGGGCACTGGGCGGCGGGTCGCTCTTTCCCTCTTTTC
CCCTCCATTCCCACCAACAAACACCGTCATTTTGCACTGCTTCGGGGGCAACCGCCCCCC
TCTGTAGCAGCCAAGGCCCTCTTTTTCTTCCTTATCCTCTCCCCTAGAAAAAACCATCCC
TCCTTTTTTTCTCCTCTCGCCGCTTCTAAAACCAAATCTCTCCCTTCTTCCCTTCCCTTT
TCTTCTGCATTCAAACCAACCTCACAAATCGGTAAGTTTTGTTGATCCTCGCGCAGCCTC
GCATCACAATCCCCATTTGCCCTCTGCACACAACCCTGTGCTCCTTTTCTTTTCCTTTCC
TTGTTTTATATTTATTTCGCATTACTACTCCCATCGCCCCGTTGCCAACCGCGACCAAGC
GCCGACTTTCGCCACGTTTCTCCCAGCTTCCATACTGACCATATATAACTTTCAGAACAC
CCCTTTCGTTTGACGACACCCATATCTACCACCGTCATACCGACAACTCGATCATAACAT
CACCTCCTTCGGTCTCTTACGAGCGCGTCGATTCCTCTTCACGATCCTGAGAAGCGACGC
AAGGCTGCTACTCACGCTGCCGCCCTCTTTCCCTCTTTTCCGACTCAATCACATCACATC
CTCACAATGGCTTTGAAGCGCATTAACAAGGAACTCACGGATCTCGGCCGGTACGTTCTC
TTTCTTTCCTCTCCTTCTTCCGTCCCGGATTTCCCTTCCGTGTCCCTCCGTCTTCCCTTC
GTTCGACCCTCGTGTCACTCCCGGTCAGCATTCGCTTTCGCCCTTCTCCCCACCCCGGGT
AGCCCGAAAATAAGGCTTCCAAGGTGGGGCTGAGTCGTGCGCGGGGCTTTTTGTCTGCTC
ACCTGCCCATTCACCTTCCGTCATCATCACCATTCCTCCGCTGCAAGCTCCACAGAAGTG
TTTGATGTGGACAGCCTTGTGCCGTCCATGATCGTCGATATGTTTGTGCCTCGCACGGGT
CACCATCTCAGCAATATGACTTAATTCGGGGCTGGGTCGGGGTGTCTCGCGACACCTTTT
TTTTTTGCCTCGAAAACACAGCAACTAACAATGCATTAGCGATCCGCCCTCGTCCTGCTC
GGCTGGCCCGGTCGGCGAAGATCTGGTATGTGGACTTGTCTACCGCACCCCTTTTTCGCT
CTTGCATCACGTTACTTTCGCCTCTTGCCAAATGCCATTGCCAGCGGACTCGTCCCGGCC
TAAGGTTACGAGGAAGGGTGAAGCAGACGGGGTGCCAAGAGCGTCTGTTCAAAAGAAGTC
CCTTTGCTAACAAATTCGCAGTTCCACTGGCAAGCAACAATTATGGGCCCGGTAAGTTGG
ATGGTACCCTCTGGTCAACGGCCGTTCATCTGCAAGTGTCCTTCTTTGCGCGTGGTCAGG
TAGGATCGTCCGTCCTCGTTTCGCCATGTCATATTGTCTATTGAGGTCATATGGCTTTTC
CCGATCTGGTGCAGCACACGGCTGCCGAGATCGTGGCATACGTGATGACGGACGAGCCTA
CTCGTGCCATCGCCTTCGATAGTCTCTTGCAAGACAACGATCCCGCCCTGACAACCGACA
GCCTCACATGGCGTCAGAATGAATCATAATACTAACAAATTTCCAACAGAGTGACTCTCC
GTACTCCGGCGGCGTGTTCTTCCTCGCCATCCACTTCCCCACAGACTACCCTTTCAAGCC
TCCCAAGGTCAACTTCACAACTCGCATCTACCACCCGAACATCAACTCCAACGGTAGCAT
CTGCTTGGACATTCTGCGTGACCAGTGGAGCCCGGCGTTGACGATCTCGAAAGGTAGGCA
AGACCAACTTATTCCATCTACTTGCTTTTCTAGATACAGAGTACTAATCCACAATACAGT
GCTGCTATCCATCTGCTCCATGCTGACGGACCCGAACCCGGACGACCCACTTGTGCCCGA
GATTGCTCACGTGTACAAGACCGACCGGGCCAAGTACGAGGCGACTGCGCGCGAATGGAC
CCGTAAATACGCCATCTAGACGCAGATACCGTTCCCATCCGTTTCTTGGACGACCCGCAA
CACCAACGCCGAGCAAGACCGCCGGGCATATCGGAGCATACACATCACAATAAGCGACGC
GAGTAGGGTAGAGCCAGAGCGACAGCGAGTGCACTATTTTCCCGTTTCGTGTGATGTGTT
TTTTTCGTTCCGTTATCTGAGGTCGCCGCACACTTCATCATGCCAGTGTAGTGGATGTTG
TTATTTTCTGCATCGGCATCACGCGATGGGGTGGGCACAGGAAGAGCGAAGGGTACCACG
ACTAGGAGGAGGTTAGAGAACGGATATCTGAGGAAAGACGATGGACAGACGACGATACCA
TGAATGCACAACGCAACGCTTCACCATTTACTTACATTTCATAAATACTACTACTCCCTT
ATTGCATTACCACCGCAGTTAGCATTCATTCACACACCTTCACCTCCCAAATTCATTTCA
TGTTTCTGTGCACCGGGTTGCTTTTGTTCTTTACTATTGAGTTTTTTTTTATTCGGGATT
GCATTCGCTGCTCAAGGGGCTCTGCTTTTACCACTGCTCTAGTTCTTTTTCTCCGTGTTT
CTTTCCTTTTGCTTCAAAGATCGGCTGCACCTTGCTGCTTCGTGATAGACAATATCTTAA
ATAAAGCAATGTAGAGAATTGGAGAGATAAAGGCTGAACACTGTGTACAGTGACAGTATT
AGGAGCTTTCAATTTCACACAGGCCGAGGGTTGTATTGTCAATCCAAATTACATAGATGC
AAACTACGACTTCCTCACCACAGCAGACCTACTTTTGTGCCCACCGTGGTGACAAGTGTA
AGGCATACAGTTGCAGTCGTCTACAGTTGATAGACAACGAACGTAAATTGTTCTCAAATT
TTTGTCCGTGAATTTACTTGCCGACCTTATCGACTTCTACCCCCACGATTGTTATTTCTC
CCTTTGTTTCTGACCCAGCTGCTATGGCTACTCACCGGTGCATACTGTCCTGTTTCTTTG
TTTCTGTTCACGCTTTTGTTTGCCTCCTGAAATTTTATCTTATTTCATAATGAATGGGCT
CATTATCCCTAAAAATAGGAATACTCAGCAAGCGAAGTGAACTCTCTTCTCCAGGGCAAA
ATAGTGTCTACCCTAGAGTGTGCCCTTGTCGGTTCACCGTCGTTGAAACATCAAACCTCA
TGATAACCCATTTGTCGACCTCCCCTAATTTAATCATCGCCAATTTTCTGCACAATACAA
CGTACAGGGCACGTTCGAGATATCGTTCGCGCAGTGGTCCGCCATACCCAATGTCCTATT
GTTACCTCCAACGGCAAGTGTACCCCCAGCCTCAAATTTCCCAGAGATGCAAACTGTCGC
AAACGGCAACACTCCAACAGAATCGCTATGTGGCATATTTCACGAAACGAACATGCGTAT
GCCCATGTTTATGAGAAAGGGGTCAAGACAAGATAAGGGGATGCGAATGTTTCTGTAGGT
GGCTCGCGGCAAAGAGATAAAAAGAAAAAGGGGAGGAAAACGCAGTCGTACGTCCTTTTT
GTCTCTTCCAGTTTCTATGTTTAGAGATCGACTTCCGGGGTGCGTCTTGGAAAGAGGGAA
AGAGCCGAGAGCGGGCTACAGAGAGGGCAAGTCCAGGAGAGTTTTTGATAAAACAGAATA
TGCAGGCAGTGATGTATCCTACACAATTGTATGGAGGGCATACACGTACTGCGGACAAGT
ACTCGTATCTTTTGGAACACAGAGTATGACCACTATGTATTTTACCGATGAGATATCAAA
AAGAGTCAGATATGTATTTCCAAAAACCCACATAAAAATGAACAAAAAAGGCGGCAGAGA
AGTGCCGGGGAGATGCAAAGGTAAGCGGTCGACGGCCAATGAGTGGTCGAGAGATGGGCA
AGAATTTTTGATTCTATGGTTCTCGCCGGCTGCGTGGCGTCTGTGGAGCGAAAATCTCCC
TTCATCTGTGCCCTTCAGCATGAACAGCTGCAGGGATCGTGGGGGATAGGTGCCAATAGT
TGACCGTTGATGTTGATGACGTTTTGGGAGAAAAGATCGTGGGCATTTTGCAGGCCATTT
TAAATACTCCACTTTTCCCGCAGAAGCCCTGGTCGACCGCTAAAACCAGCACCCGCCCGC
CAAACCACCACCGTCCCTACCACCACCCATTTTGGCCAGGGCCCGCCTCCCCCCAAATCT
CCCGCCCTTCGATGTCGCAGAAGGCCCCTGACGAAACGACCTGCGACGCTTCGAGTGGGT
CCCGTCATCCAATGAGATGGTGTCTTTCCCCTTTCCACAGCAAAAGAAGACGTTCTTGGA
CGGCCGCCACTCGGTCTTGCCCTCCCACACATTGATAACGTCCACACTCTTCACACATCG
TGGCCTTCAAACGGCTTCACAAGCCGCTTCACATTGTCAAAATGGCGCCATTACCCACCT
CTGCGACCGGGTGCGCGCCAATCCTGTCCGTGAGCGTCTGTCTCTTGTCTTCGTCTTCTG
TTGTTTTCATTGCCTCCCAAACACTTTTGAATACCGCTTTGTTTTCCTTTCCTTTTGTCA
AATCCCAGTGCCATGGTCAAACGTTCCTGTTAACCTCGTCCTGGGCCGCGATGCTCTTAA
ACGGGCTCACGTCAGAGGTGGGTGACGCGTACTGCTGGCGTTTGAATGATTCTGACTGTA
CGACGTACGGAGAACAAATACCTGCTATTTGCAAATGTGGGCGCTTTGCTTGCTTCTCCA
GCTTCTCCGTTCGCTCCTTCCTTGCTCCACTTGATCATAGCCTTTTGCCCAACTGGTCTC
TTACAAGCCTGAAACCTCGTACACAAGTTTACTCGTCTCTCATAGAGGCCACGAAAGACG
CGCTTCAAGTTTCGATATCTCCCCAGTTGCGCTTTTCTTTCTGTCAAAGTCTAGATATCC
ATTTGTTCAAACGCTGTACGATGTACTACGACGTGCGTTGTACTCACTCTGAGATCTCTG
CCCAATATCCTCGGACGGGTGTGACGCACTTTGTCCCTCTCCCCGAGTCTTGCATACATG
ATACGACCCACCCACCGAACTACCCATGGAGCCGCCCCAGGCCCAATTCGGCCGTGTTTG
TTTCGTCCTCAACGTCCGTGACAACAGCTTTGAAGTGGTGTAAGATACTTGCAAGATGCC
GCGTACTGTGTGTCTTACAAAGTAGTACCAATGCTCCTTCCCCCTTTTCGTGATTGCCTT
TCGTGGCCGTCGCACTTTCCTGTGTTTTTTGCAGTTCTCGATTCCCTTCTACAAATTGCG
TTGCATTCATTCGCCAAACAGGAAACCTCACTCGGTCCCTCCTTCCCACCCCGGCAAACA
CTGCCCATATTTACAGGCCTTCAAGACTGCCCTGGCACCAAATATATGCAGGAGCCCCTT
AAACAAAGCACAACTTACCTGTCATTTGTAGCGTTCGCTCCTTCCCTGCTACCACTGTGA
CATGGCCACCTTCCCTCCGGTGTGGCCCTTCCTGCCTTTTGTTTCTCACGATGCAAAATA
GTCGTCGTCGCCTCCTGGCACCTCCCCTTTTGTCAAAACCCTGTGTCACGCGCCCCCTTT
TTTCTCACCACCTTGCCTTCACTACAGGATTCGCAAGCAAACAAAAATAGAATCCAACTC
ATCCTGTTTAGCATGTGCCTAGGCTTGTATCTTTGTGGTTTGTTTACTTTGCTTTGTACA
GGCCCGCTCTGTTATTCCGGAGACACCATCTCTCCAGCTTTCAATACAATACTATTTTCA
CTTTTATTCTGTCTCTTTTCTCACCAGTCAGTATTGTTCTCCAGTCCCTACGGAGCAATC
CACCCTTTTCAGACTCCTGCGGCTCTTGTTCTGTGTTCTGGCCCACGCCGCCCCATTATT
CGTACCACGATACCGTTACGTCCTGTCGGGGCTTAAGACAAGATACCCACAACCAAAGCA
TCTTCAACCCCAGTCGCAAAACCGCAAAACCGCAAAGCCAAAACAACGATACAACGGCGA
CGTATTCCGTTTTTCTTTGCCCTTGTCGCCCCAACAGTCTCAGTCAAACTGTGACCAGGC
CCTGGCCAGCCCTCCTCACACCTTTTTCACACACAGACTCACCCAATCCCAGCTCACAAT
CCCAGCAGCCGCCGGGTGCAGGCATTGTCTCGAGGTATGATCTACGACAAAATCACCTTA
TGTTTCTGAAGCACCAGACTCTTGGCGTCCCTCATAACACTACCCCCCATCCACCCTTTC
CCTTCTTTTCCTTCTGTTCTTCTCCTACCCTTCCTTTTCTTCCTCCTCCTGCTGTCTTTC
TTCTTTCTTGTCCCTCTCCTTTCTATTTTTCCTTTCTGCACGCACCCACGCCGAAGCCAG
TCTTTTCTCCATCGCCCCCTCTTCACTTCTTTCCTTCCCTTTTTTTTTTCTCTTTCTTAC
CCTTTTTTTGTTATCATCGCCATTCTCGATTTTCGTCTGCGTTGGTCTCCGTTCTCCCTT
CATCTTCGAGAGACAGGGACAGTTGTTCGCCATCGTCGTTTGTTGTCTATCGCTGACTCT
TACGTTCTCCTCGGCGCCACTTCTTCTCCCCCCTCGCAGACTCGAAATTCGATCTTTTTT
AATCGATCGATTGTATATACACTTCCGCAGGCCGATTACTCTCCTTTCCGAACAGTCGAT
CTTCTTCAGCAGGCTCTGAACAGCATTTCATTTTCAATTTTCGTTCCCACGACGACTCGA
CACGTTCGCAACAATATTGCTAACTAATAACACGCCCTTCTCCCCAAGCGGAACCTGACT
GTCGTGGACTACTTGGGGTTTTGCCAGGAAGGGGACGCACCGCTTAGCAGAACAACCATC
GCGTTCATTTGACGAGGACTCGGATTTTAACTCGCGACAATGTCGGGCTACAACGATTAC
GACGGTGGCTACCGGGAGAAGCAGTCAGAGCGTTCACGATGGACGCCATTAACACGGATG
CTTCTGTCGGGTGAGATGACGCAGGAGAAGCAGAAGGAACTGACAAACCGCGAGAAGTTC
GACCGTTGGATGATCAACGAGGGTTACCGTCGATTGTATGTCTGCTCCTCGATCGTGCTT
TTCGTTTTTTTTTCTTGTCTGTCCTGTGAATGAGGAACAATGAATACTGACCAGACCACC
TATAGCTTTGTCTTTGTCTTCATGCTGCTTCACGGCATGGTGTTCGCTTTTGGTTTCGTC
AACTATGCACGGAAAGACAGCCTGCAAATTGCCCGCGACACATTTGGTCCGACATACATG
ATTGCTCGTGCTGCCGCGCTAGTTCTGCATTTCGACGTCGCCATGATTCTCTTCCCCGTC
TGCCGTACCTTCATCTCGCTTGCCCGCCAGACACCGCTGAACGGCATCATCCAATTCGAC
AAGAACATCACGTTCCACATCACCACGGCTTGGTCGATTGTCTTCTTCTCTTGGGTCCAT
ACGATTGCCCACTGGAACAACTTCGCTCAGATCGCTGCCAAGAACAACCTCGGTTTCTAT
GGTTGGCTGCTCGCTAACTTTGTGTCCGGGCCTGGCTGGACTGGCTACGTGATGCTAATT
GCCCTCATGGGCATCGTTCTCACGTCGGTTGAGAAGCCGCGCCGTGCCAACTACGAGCGG
TTCTGGTACACACACCACATGTTCGTCATCTTCTTTTTCTTCTGGTCAATTCACGGCGCC
TTCTGCATGATTCAGCCCGACTTTGCGCCGTTCTGTATCTCGATCGGCACGCAGGCCGTC
GGTGTGTTTTGGCAGTACTGGATGTACGGTGGCTTCGTCTACCTGTCGGAGCGTGTTGCT
CGTGAGCTTCGCGGCCGTCACAAGACGTACATCTCCAAGGTCGTCCAGCACCCCAGCAAT
GTGTGCGAGATCCAGATCAAGAAGGAGCACACCAAGACCCGCGCCGGCCAGTACATCTTC
TTCAGCTGCCCGGCTGTGTCGATCTGGCAGTACCACCCTTTCACGCTGACCAGCGCGCCC
GAGGAGGACTACATTTCCATCCACATGCGTGTTGTCGGTGATTTTACTCGTGAGGTGGCC
AAGGCTCTGGGCTGCGAGTTTGACCGCAAGGACAAGGATGCGTCCAAGGTAGTTGGTGTC
AATGGCGACAACAATGAGGTTGACCCGGCCCTGCGGCGTGTTCTACCTCGTGTCTACGTG
GACGGTCCCTTTGGCTCGGCATCCGAGGACGTTTTCAAATACGAGGTGTCGGTGCTGGTC
GGTGCCGGTATTGGTGTCACACCCTTTGCATCGATTCTCAAGTCGATCTGGTACCGCATG
AACTACCCGCAGTCGAAGACGCGTCTGTCCAAGGTGTACTTTGTCTGGATTTGCCGTGAC
TTTGGATCGTTCGAGTGGTTCCGGTCGCTGTTGCTGGCCATTGAAGCGCAGGACGTGGAC
AACCGCATCGAGATTCACACGTACCTGACGGCCAAGATCAAGATCGACGATGCCACCAAT
ATCATGATCAACGACGCCAACGCTGACAAGGACGCCATCACCGGCCTTCGCGCCCCGACC
AACTTCGGTCGCCCCAACTGGGACATGATCTTCCGGGGTATTCGCAAGCTGCACACGCCT
GCCGAGGCTGGTGTGTTCTTCTGTGGCCCCAAGGGTCTCGGCAGCACGCTGCACATTTTC
TGCAACAAGTACAGCGAGCCTGGGTAAGTTCACCCCAATCTCCATACAATATTGTTCCAT
CTCAAACAGGAACTTTACTAACTTCTGTGTTTCTAGCTTCTCATTCGTCTGGGGCAAGGA
GAATTTCTAGACGATGCAGTTTTGGAGACTTTCCGTTGCAGCCTCTTCTCCTTTCTTTTC
TATTGTTCTAGACTTTCTTTTCTTGGATTCCCCCATCACGTTCACTCCCCTTACTTTCCT
CTCCTCTTCTGTCTATAGTGCGCCATTTATTTTTCTCTTCTTCATCAGCGCGCCGGGCGC
AAAGAAAGACGTTTTATTTGCAACTTTGTTTGTGTGCCACCTTGTTCATAGTTGTTCGAT
TTTTTTGTTTTTTTTTTCTCTTCTTTTCTTATACACATATACATATACTGGGAACAGGCG
GGGGATGGATCTTGTGGGGAGACAGTGGAAGAAGATGCATCGGGGCACAAGAGGCAGGCG
AAGAGAAGATCATGTAAGGGAAGCCAGCTTTCTTTCATATTCTCACGGTCATGGTCGAGG
ATGCTCTGCCGATACAATGCAGGCAGCCGATAGGACGATCGTGCCACTTCGCTCCCTGCA
ATGCTTGGAAACGAGGAAGACAAATATGCTAGGTCTTGGGTTGTTGGCGAGAACGGCAGT
CGCGTTACATTACACACAGCCTTCGACACCAAGTTACAGTTAACTTTTGAAAAATAAAAA
CTCTCAAAGATTTTAATACACAGCAACGGCAATGGCGTTCTCTTCGATTTCGGTGTTCTC
GGACCAGTGTGAACAGTCTCGATAGTTTTGCCTTTGCCCTTAAGCACCGGCCCCTTGGCC
TAATGGTAAGGCGTTGCTTTCCGGTGGCAAAGATTCTGGGTTCGAGTCCCAGGGGGGTCG
TTTTTTGTCCTTTTCGTTTTCGTCATTGTCTTTTACATTGTCATGGACAGTCCTTTCTGA
CATTCATCTTTTTGCTATGCATTATTTATTCTTTACGACCAACAACACAGGTGGCATTTT
GGTGCCGCTTCTATTTTTTTCAAAGCGTGGGGGACTAAACTACTATGTGGTAGGCAAGAT
ATGCACCAAAAGAGCCGCCCACATGTTAGCACCATTTAAACGCCAAGCGAACCTTCTCTG
GCCTGTGATCGAGCGACCAGCAGGTCCAACACTAAGCCTAAAAACCTCGTTTTGATTCGC
CAATTTTCAACTTCCTTCCTTTAACCACACTCCTTCCCATGCACATACCGCCATGTCCGC
CGACTTTTGGGCCGGCTACATCAGTGGCGCGGCCGGTATCTTGATTGGCAACCCGCTCGA
CCTCGTCAAGGTCCGTCTTCAGGCGGGGGGCGATGCCCGCCTCGGGCCAGTGGGGGGCGC
TGCCGGCTCAGGTTCGGCCACCACCACGGTACGGCCCTCCCTTTTTCAGCGCACCGCCGC
TCTGGCCACGGGAGCCGCCGCGCCCGTTCTCGGCTATGGCGCCCTAAATGCGCTGCTCTT
TGTGTCGTACCGGGAGGCCGAGACGTTTCTAACAGGGACATCCTCCTCGTCAGGAGGAGA
GTTGCCCTCATCACCACCGCCGCAGACGACCGCCGCCACCTCATGGGTCGCCGGCGCCGT
GGCCGGCCTAGCCACATGGATCGTCAGCGCACCGACCGAGCTGATCAAGTGCCGGGCACA
GCTAGCTTTGGCGGCCCCGTCGCACGACCAGACACCAGCCAAGTCCCCCTCTTCGTGGTC
GATTGCCCGCCAGGTGTGGCGGGCCGAGGGCTTGCGGGGCTTCTTTCTCGGCGGTACCGT
GACAGCGCTGCGGGACAGCATCGGCTACGGCTTTTACTTTTGGTCGTACCTGCTAGCCAC
GGATGCGTGGCGGCGGTACGAACAGCAGGGGCGAGATCTAGATCTGGCTTCCTCAACCTC
GACCTCCCCCTCGGCTGCCGCGACATTGATGTGCGGCGGTCTTGCGGGTGTCGTCACCTG
GGCCAGCGTGTTCCCGCTAGATGTGATCAAGACGCGCGTGCAGGCCCAGGCGCTTCTGCC
AGTGTCGCCGTTGTCGACGTCAGCAGCCAATGCACCTCTCCTTGGCTCTGCTGCTTCTTC
TCCGCCTCCTCCGCGCCGTCTTTCTACACTCGAAATCACCCGGCTCGCCTACTGCGAGGG
CGGCCTCTCTGTCTTCTTTCGGGGCCTTGGCATATGCAGCGCGCGTGCGTTTGTCGTCAA
TGCCGTGCAATGGGCGGTCTACGAATGGATCATGCGGGAGCTGGGAGCGAAGGTACACTG
ATAGATGAAGAATGGGAATAGAGGTGAAAGTTTTCTACTTTTTTACTGTATATGTTGGTT
CAAGAAATGGTATATAGGGTGAACTGGATAGACAGACGAACGGCTAAAATCATAGATGTA
TAAATGAAATTTTAGATATCTGCCTCGTTTCTTTTGGTTTGAGTTGGATCAAATAACTGT
CAATTGGTTACATTTTTTTTCCAATAATATTTTTATCTTAGCATTCGAAGTTAAACAGTC
GAAAATAAACGCAATAAACAAGCAAACAATCCGTATTTATGAGAATAGTGCACGAGAAAT
ACAGCGAAAAAAAAGAATAAAGCAGACAAAATTAAGATCGAGGAGAAAATGAGATGCGAG
CAAAAAGCAAAAAAAAGAAATCAAATGCGAGTTTTCTCTCTCGCCGGGAATTGAACCCGG
GTCCCGGGCGTGACAAGCCCGTATACTGACCACTATACTACAAGAGATGTTGCGTTCTGA
TTTGTTGATGACTGATCGCCGAAAGTTTAGTCTAAGAGGGCAGGTGCACTATGACAAAGC
GAGAACAGATAAAACACGGGGTAGAGGAAAAGAAAAGTGATAATACAGCAAAGTAGAAGA
TACAAAAGAAAATAAGATCAAAATCAAGACGCGAAGTTTGATGTGAGTTGAAATCTGATA
GCATGTGTGCGTATGCAATGAACGCTACAGGCATCACTGTAACTGACGCGCTGAGCTCAC
AATTTTAGTGGGATTTGGACCTCAACATCAACATTCACTGTCTATCTGCACCTTCTCATT
GCATAAGTCGAAACAGCCACCACTTCATTGTCCACCACAATGCAGTGAAGCTTGTTTGAC
GCATTATTCAACTCATTTTCTAATGGCAACAACCACCTTGGCGGCCCGTGCGCCCGCGCA
GCCTACGGCCATCCTGCGCGGCCACCGCGCCCAGGTCCATGCCGCCGTGTTCATGCGGCT
CGACCGGACGACCAAGTCCGGCGCATCCATGACTGCCGACACCCGCCTTGCCACCGGCGA
CAGCGACGGCTACGTCGCGCTCTGGGACCTGGCCATCGTGCGGGCCCGCGGCGTCTGGCG
TGCCCACCAGAACAGCATCCTGGGCATCGCCGCTTGGGACGACGACGGCCAAGTCGTGAC
GCACGGCCGGGACCACCGGCTGGTGGTGTGGCAGGTGGGCGTCGCAGACGAGGCACGGTT
GAGCACCGTCCTGCCGCTGGACCAAGAGTCGTCCTCTGCGTCTTCTTCCGCATCATCCTC
CTCCCACCCCCAGCCGTGGATGGTGCACGTGCTCGACGTCAACACGATGAACTTTTGCGC
GTTTGCATGGTGCGGTCTGGTGGGCAGCGTGGCGGCGGTGACGGAATGGATGGCCGTGAC
TGCGACTGCGACCACGTCGACAGACACACAGCTGGCGACAACGGCCGCACCGCCATCGCC
GACAGAGCGGCTGGTGGCCGTGCCCAACACGCTGACGCTCGAGGCGGCCGACATCTACCA
CCTGCCGTCGCAGCGCCGCATCAACACAGTCCGCCTCGGCACGAAAGAGGGCATGATTAT
GGCCCTGTCGCTTTTCTATGGCCCTGCCACCGAGCCGACGGACGAAAGTCAACGAACACT
GGTTCTTATTGCTGCCTTTGAGAATGGCGTCGCGGTTGTCGCGGTTCTCCGCCAGGGCGC
CGACGGGCCGGCCGACATTGTCTACCGCGCGCAGCCGCACAGCCAGCCCATCCTGTCACT
GGATGTCGCCCCGGACCGCTCGTATTTCCTGACATCAGCCGCCGACGCCGTGCTGGCAAA
GCATCCGATCCGTGTGCCGGTGGCAAAGCAGGCCGCTGCTGCGCATGCTCCTGCGCGGCC
AAAAGCTCCTCCTGCACCAACGTCCCCACCATCCACAGCTAAGCCAGTCTCTCTGCTCTC
GGCTGCCCTCGCCAAGGAAGCGGCCTCATCTATCTCCTCGTCCTCGAGCGTACCACCCGC
CAAAGGAGCCGCGACACCGTTGGCACCTGTCGAGGTCGAGACACAACCTCTTACGGTAAT
CAACACAAAGCACGCCGGCCAGCAGGGGCTGCGCATCCGCGACGACGGCCGACTTTTTGC
CACAGCCGGGTGGGATGCACGGGTGCGCGTGTACGCGGCGCAGACGATGAAGGAGGTGGC
CGTGCTCAAGTGGCACCAGACGGGGTGCTTTACCGTGGCGTTTGCACCAGTCGCTCGTGA
GGGCGAGGGAAACGAGGACGACAAGGCGGTAGTCCCGCCTGCCGTTAGTTCGACGACAGC
CAACACGAACACTACTTTGGCTTCGCGAATTACCGCCCGGCGAGATGTCAGTGTCAAGGA
ACGCCGTCTACGGCATGCCGTCACGGCCCACTGGCTGGCGGCCGGCAGCAAAGACGGCAA
GGTTAGTCTGTGGGACATATTTTAGACAGAGGGACAAGACAATGCAAAAAAAATAGAAAA
TAAATAGTAATGCTTCAATTTGTCTAAGTTTCTATCGAGTAATGCAAACGGCGCAAAAGC
ATGTCGTCCCTTTCATGCTCTGGCCAGGGGGTATCATAAATGCGTGCCTCGTCATGGTGT
CGTTCTGTCCTCCCTTGTCACCTCACAACTCCTTGTAAAAGTGCTGCTTGAACTTGCGGC
CTGCCCGGTCGGCCGCCCGGTGCATGAACTGCGAGCCCAGGATCTCGATGACCAGTTTGG
GTATGTCCTCAGAGTGTGCCGTTGTTGGCTCATCCTTCGTACCCTCCGTCACCCCGCTTT
CGTTGTCCTCCACCGGAATCTCGATGCGGAAAAACGACCCCTCTTTGGGCACCATCTTGA
CCTCGTTGGCCGGCGTCACAACCTCAAACACAAACCGCGTGTCCCGCACCACTATGCCCC
GCGTGCCCACCCGGCCCACGCACGCACTGCGCGTCACCTCCACGAGGGCACCGTGGAAGT
CGGCTGCCGTCAGCTTGGCCGCCGCGCCCGCACCGCCAGCCCGCAGCTCCTGCGGGCCCA
GCACCTCGCGGATGTAGCCAAGCCACAGCCGGTGGAGGGGGATGAATGTTGCGTAAGACA
GCTTCTGTTTCGGCTGGGCTTGTTTTTGGCTGTCCACCTCTGGTTTTTCGATCGCCCGTC
TCTGCCGCGATGAAAGAGGTTTCGGTTTCAGAGCACGCGCCCGGTGCTGGCGCTGTTCTT
GTTTGATGCGGCGGGCCCGGCGGCGGGCATCGCGGCCGTTGTGGCCCGACGCGCCGGCCG
CGGCGAGCTCAGCGGCCGTGTTGGCTGCCGCCGCCGCTGCAAGGGATGCCGCGGCGGAGG
TTGTCGTCGTAGAGGATGCGCCATTTCCGTCGCCCACGCGCTCTTCGCGGCCGGGGGACG
TCGGCCGTAGGAACTGCTCGCGATGCTGGATCTTCTCGGTAAAGATCTGGCTGGCCGTGT
CGGGCGAGTGTGCACGCTCCAGCAGCTGCTGCAGGGCGCCGCGTGCAGGTGTCGCCATGG
CTTTGTGCGGGAGGGGGGGGGGTGTCGTATGGGCTGGTTGGGTCGAGAAAAGTGTAGATG
TACAATGTGCAGATGCAAAACGCAAATGTGCTGTCACAGTGCAACGAGGCTGCGCCTGTG
ATGAGATTTGCGCTGGCCCGATTTGCGCTTCGATCGAGATTTAGTGGGGAAAATCTCACC
CTTTTTTTGCTGCACCTTGATCCTGCTGGCGGCTCTATTTTTACAGAAGGATCGGCCCCC
TGTGCGCACTTTACAGCGTGTTGGCTCGCCATTTTGCACGTGAGAGTCCACTGCTCGTCT
AATACTCCGTAATTATATCTGAAGTTCTTACGTCGTATCGGTTGTCTGAGCACATGCAGA
TTTCTGTCGTAAAAGTGCCAACTGCAATCCAATCGAACTTTTTGCATAACAAAGACATTT
TGCACTCCAATCATGCAGTTGTAGCCTCGCCAACACCCTCGCGGTCTGCGTTCCTTTCGG
AACTTTTCTTCGTAGCGGTACTTTTGCGCTACTGTGCGGAAGAGACACCAGGGTGCCTGT
AAATACAAGAAGACTGCCTGTAATTACGGAGGTAAACCGGGGCCTGAAGGCTACTGTCGG
CTCCAAGCCTCGGCAGTAGCGCGTCGTCTCCTCTTTCCCCTTTCCTCTTTTTTCTTGCCT
CTTTCCCCTTTGCTCTTTCCTTGTTTGGCCCTGTTAGCTCCCTAACAACAACGCTGGTCA
TAGGCCAATTCCACCACCTGACCACCAGAGACCCTCCACAATCCACAGTCAACTCCGCGT
CCATCTCCACATCTTGTCTTTCTCTCCATGCCCGCTGCCAGCTCCACCTCCACTCCTCCA
TCTCCTCATCCTTCTCGCCCCCCATAGACTCCTGTGGGCTGCACGGATTCTTGATTTTTG
CACCTTGCATCCTGCACCTGCACCTTGCACCTGGAACCTGGTATTGACGACTGTGATGGT
CGTCTGTGGACGGTAATCTCTTTATTTCGTCTTGTTTTCCTTTCTCGTCTTCATCCCTTT
CCTCACCTCATCACGTTTCGTCGATCTCGCCCGTCCTCTTCGTCACCCTCATCGTCCTCA
CTATTTTTTTCTCTTCTTTTTCTTCTTTTATTCTTTTATTCTTTTATTCTTTTGTTCTTT
TGTTCTTTTTGTTCTGTGCTCACCCCCCACCCCCATCATGGCCGAACCCGACGACGACCC
CTCGCGCGACGAGGCACCCGACATCAAGATCCTGGGTGACACCATCTCTTTCCAGCCCAG
CGGCGTCGAGCTGCCTACGCGCACCGCCCGCGACAAGGACGACACCCGCGAGGAGGCCCT
TATGAAGCCCATGCACAGCTTCCGCGCCGAACCTCTGCAGTTCCTGCGCCAGGTGTCGCT
CTACGTCTCGGGCACCGGCTGGCGCGCCTACGACAACGTCATCGGCCAACCCATCTTTTA
TGCAGGCTTCTCCGACAACATGAAGACCGCCGTCCTGTCCGCCCCGCTGCTGCGCCGCCG
CATCGCCGAGATGGCCGAGCTCGAGGTCGCGCGCGAAGACCGCGCCGGCTGGCTGCCCGC
GCCCGACGCCCCCGACTACGAGCAGAAACGCACGCGCCGCCGCGCCCAGATCGCCTCGTG
GCTCGCCGAGCTCGCCGACCAGTGGACCGACCGCATGATCTGCAAGTTTGAGAGCAAAGC
CTTTATCCGCGGCGCCTACTACTTTGTCACCCAGCTCCTGACGCGCGCCTACCACCAGGG
CATCCACGTCGCCAGTGAGGATGTGGTCATGCTTCGCAAGGTCGCCGAGCGCGCCCAGCA
CGCCAAGCAGAGCATTGTCTTCCTGCCGTGCCACCGCTCACACGTCGACTATGTCGGCCT
GCAGCTGATTTGCTACCGCCTCGGCATCGCTACTCCCGTTGTCGTGGCCGGCGACAACCT
CAACTTCCCGCTGGTCGGCAGCTTTTTGCAGCACGCCGGCGCCATGTACATCCGCCGCTC
ATTTGGCGACGACATGCTGTACACGACGCTCGTGCAGTCGTACATTGACACCATGCTGCA
GGGCGGCTTCAACCTCGAGTGCTTTATCGAGGGCGGCCGCTCTCGCACGGGCAAGCTGCT
GTCGCCCAAGTTTGGCATCCTGGGTTTTATCTTGGACAGTCTGCTGTCTGGCCGCGTCGA
GGACACCATCATCATCCCTGTCAGCACGCAGTACGACAAGGTCATCGAGACCGAGGGCTA
CGTCACTGAGCTGCTGGGCACGCCGAAAAAGGCCGAGAACCTGTCCGATTTCCTGACAGG
CGGCTCGTCCGTGCTGTCGCTAAAGCTCGGCCGCGTCGACGTGCGCTTCCACGAGCCTTG
GAGCCTGCGTAGCTTTATCGACGAGCAGCTCGTTCGCCTCACAGGCCAGCCGTCGGCGCC
ACGGCCGCCGCCCACCAGCCCCCAGGGCGGCCGCCGTTCCTCGCGCACAAAGACAAAACC
GGACGCAAAGGCCGACATTGAGGCAGACGCGACCGCCGGTGCACCACCACCCAACCCCTC
CGCCCCGCCCATGGACGCGGCTGTGCGCCAGAAGCTGCTGCGCACGCTCGGCTACAAGGT
GCTGGCCGACATCAACGACGTGTCCGTAGTCATGCCGACCGCCCTCATCGGCACCGTGCT
GCTGACCCTCCGCGGCCGCGGCGTCGGCCAGTCGGAGCTGATCCGCCGCGTGCAGTGGCT
GACCACGCGCATCCGCACCAAGGGCGGCCGCGTTGCCCATTTCCACTCGGCGTCGCTGCC
CGACATTATCGACCGCGCCCTCGAGGTGCTCGGCAAGGACCTGGTAGGCGTCATTGGCGG
TCTCGCTGAGCCTGTCTACTATGCCGTCGACCGCTTCCAGCTGTCCTTTTACCGCAACAT
GACCATCCATCTCTTCATCTCCGAGGCCCTCGTCAGCGCCGCCATGTACACGCGTATCAA
GCAAGGCGGCGGACCCTCCAACCAGGACATTTCGTACGAGGCCTTGTACGACCAGGTCTT
GTTCCTGTCGACACTCTTCCGCGGCGAGTTTATTTTTGCCAGCGAGGGCTTGGAAGCGAA
CCTCGACCGTACGCTGCGCGGGCTCGAGGCCGACGGCATGCTGCACCTGGAGCGCGGGCC
CAGCGGTGCGGACGGCGTGCCCGGCAAGATCGTCAAGGTCGGCCTCTCAGACCTTGAGCG
CACAGCCGGCCGCGAGAGCTTTGATTTTTACTGTTTCCTCATCTGGCCCTTTATCGAAGC
AAGCTGGCTCGCCGCCGTGTCCCTCATGGGCCTCACGCCGCCCGGTGACGTCAAGGACGA
GATCTGGATCGAGGTCTCGAAAGCGCAAAACAGTGCGCAGTTTGTACGTCCAAGTATCCC
CTAGTAATTCCCTACGTCTACACCATACTGACCTTCCAGCTCGGCAAAACGTTGTACCAC
CAGGGTGACCTCTCCTACTTTGAGGCCGTCAACAAGGAGACGCTCAAAAACGCCTACCAG
CGCTTCCAGGAAGAAGGCATTGTCCGTGTTGTGCGGTCCAAGGACGACCCCAAAGCCGTT
CAGCCGCGTTTGCAGTTGGACCCGGAATGGCGCACACCGCGGGACCCGGCCACCGGCGAG
CTGCGGCCCGAGGGCCGGCTCTGGGCGTTTACCGACAAGATTGCTGCCAGCCGCCGTGAG
GGCAAGAACCGTCGCGACGGTGCTACGGTCAGCACGCGCGTGCTGGCCCTCGCGGACCGC
GTGGGCGCGCGGCTCTTTGACGAGGCCATTAAGGCCGGGGGTGCCAGCCCAGGCGGTGCC
AGCCAAGGCGGTGCCAAGAACGACAGCAAAGCCAACGACAGCGGCAGCGAAAGCGACGGG
ACCGGCAAGAGAAAGGGCCGGCGGCGGCGGACACTCGACCGGCAGAAGCCACCACCGGCG
CGGATATAGAAGAGAAAGGGAGAAAGAAGAGAAAAAGCGGCTACCGTCCGAGTGCCGCCT
TTTTATGTATCATCATTCGGCCACTGTAGCTTTTACTTCGTAATATATAAATACGTTAGA
TAACAATCAATAATTAATACCAAGTGCTAAAATACGTAAACATGATGAAGTCAACGCTTG
CAGCTTAAAAAACATGCTCAATGCTCTCGAAAGTCAACGTTGCTAACCATCAGATCCGCG
GCTTCTTTGTTGTGCATTGTGTGTTGTGTTTGGTTCTTCTCCATGCAACTCATCGCGACT
TTGTTGCTCGTAAATTCTCCGCAGACGTAAATGCAAATGCTAGTTTCCGTATGCTCGCTT
GCTGTGGTTTTGGTTCCAGACAATCCCCATCCCTGTCACGATCCGCACCCCTACTGCCCC
TCCGTCGGTTCAATGATGATGTTGTCAATCAGCCGCACCAGCGGACCGCCGCTGTGGCCA
AGGTCCTCGCCGGGCTGCGGTTCCTCCACGGGAAGCATGCGCACCGCACCACTCAGGATG
GCACCCCGCGCCTGGTCGATGCGCTGCTCCGCCGCCAACTCCTCCATCGTGTCTGCCTCG
GACAGCGACAGGTAGTCAATCTCAAAAAGGGCCCGCTCGTGGGGCGGCAGCCGTTTTTGC
GCCGCTAGCGTCTCGTCGGCCACACGGTGGGCCGCCGCCAAGATCTGATCGTGGGTGAGA
GTCGCGTCCTTCGAGGCTGCCGCCTCGGCCGCCAGTAGCGACCGCCGCAGTACATTGGCC
ACAGCCCGCCGCCGCGTGCCCAGGTACACATTGCGCGAGCTCAGCGCCAACCCATCGGGC
GGCTCCCGCACCGTCGGGCCCACCACCAGCGTCAGCGGGATGGAAAAGTCGAGCACCATG
CGGCGCAGCACGACTGTCTGCTGGACGTCCTTTTGCCCAAAGTAGGCAGTTTCGGGCTGC
ACAATGTGGAACAGCTTCATGCACACAGTGGCCACGCCGCGGAAAAACGTCGGCCGGCTG
GCGCCCTCAAGCAGTGTACCCACGGGCGTGATCGTGACAAAGCTGCCGGGGCCGTCGACG
GCCTGGCTGGGTGGGCCGGACGGGTACATTTCGGCCGTCGTGGGGGCGAACACCGTCTCG
ATCTTCCCCGCCCCTTGCAAAGTGGCCTGCAGTGCCGCCAAGGCCTTGCCGTCCGCCTCC
CAGGTGCGAGGGTAGCTGCCCAGGTCCTCGTGGATGCCAAACTGGGTCGGGTTGACGTAG
ATGGTGACGACGACGGCGTCGTTGTCGCGGGCGGCCGCGCGGACCAGATCCAGGTGGCCC
TCGTGCAGGGCGCCCATGGTGGGCACGAGACCAATGGTGCGGCCGGCCAGCAGCTGCTGC
CGGCGCCAGACTCGGAGACCAGCCACGGTGCGGAAGACGCGGATGGACGTGCCGGGGATG
GTGTCCCGGCCGTCTTCGGCAGGGTCTGCTGCTGCCACAGGCGTCGGGGCCGGGGCTGCT
GTCTGTGGGGCACTAGCGGCCGTACCGCGGAGAGGTGTGGAGTGGAATTGACGCGTTTTG
GTCGCCGTCGTCTTGGTTGGTGCCGTTGCCAGCCCTCGTGCGGCTGTCGCCCGTGCTGCC
ACGCGGCATCTCACAGCACACGCTGCCGCAGACTTCACCGCCGGCGCGCCCCTCGTCGCT
GCCCTCGCCGCTGTGGTCACGCCGCTGCGGAACATTGTTTCAAACTTGCGTTGGCTTGGT
AAAAATGAGTTTGAAAGTGAGATGGACGTGAGAGAGTTTTGTGTGCGTGTGTTGTGCAAG
GTCACAGCTACCTCGGGGGGCTTTTGGTCTCGCCCTTTTCTTCTCACGCAGTCCCGGGTT
CTGCTCGTGATTTCAATTGAAGTTGTGTTATGGATAAGAAGAGTCACTGCCGAGGCAAAA
AAAGAAGGAGAGAGCGGGGAGGCCACCCGAGGATAAAATTTTCTCCCAGCAAATGAAGCC
GAAAATTGAACATTCTGAATCTTACAGCGTAGATGTCGGACGTCTTGGAAGAGGTACTTG
CCAGATACGGACTAGTGCATATTGCTTAGTAATATTATCTTCTGTCACGTGTGCTCCATA
CAACAATATTGACAAGGCAGCTAGTACCCCGGACTCACTTGCCCTACTACACTCGCTACC
CAAGGCACGAAACGGTGCACTAACAAGAGGTCTTAAACGACATGTCGTGTTTGTTTTGGA
GGGATCCTCCAGTCAAACGGGAATGAAAGCGACAAGTGTAGCAAGAACCGCGCAATGGGG
GCACAGTGGTCCTCAGCTTCTTGCAAAACAATAATGGTAATAATAATAACATGATCATAG
GCACCTTTGGAAAGGCCAACATGGATGTCCCTGTTTGCCGGCCAGTTTGTTTGCACCGTT
GGCTGTCGGGGAAAAGTCTCAACGTAGATGGCCTTCGGTATGGACACGTATATACTGTAC
GCTAAAACAAGCTGAACAGCCAAAGAGGCATAGAAAATGTAGAGAGCTGATGAGAAATAA
AATAGGTAAATATAATATGCAATTTGTGTTTTCTTTTCCGTTTACATTTTCTTTTTGTGT
TGTCAGACAGTTCGACAATACAAGGGCGTGCACAGTCGAGCGCTCAATCCGACAATAACT
GTGACCCCCGCCGAGTGTAAGGTACGGGAAGGTCGCAGGCAAATTGGGCGTAGCAACCTT
GCACTTCGGGGGACACTGGGCTGCTCTAGTGTCTCTAGTGTCTCTATTTAGTGCTTGTGC
GTGTTGTCTGTATTTGGTGCTTGTTACTTTTTTTTTTCCTTTTCCATCTCGTCTTCCGTC
GTTTTGTTTGGTATTTCTGCTGTACCTTCTTATCGATACGTCTTTTTCTTTTTCTTTTTC
TTCACTTTCCTTCGTTCTTTCCTCGCCCTGTTTCTTGGATGCCGTCCCAATAGCAATGCT
TGCGGCGCGATGGTCATACACCAAGAAGATTACGCATGGCGTAATAATGCCCGTTGGGGT
CTGTGAGAGCCAGTTAAATATGACAACAGAACAAAGTTGCAACGCAGCGAATGAGAACGG
CGAGGTTGCCAACTCATTGGCGGGGAAAAAACTGCCATTTTACCTTTTTTTTTCTTTTCA
TATTTCTTTTTCTTCTTTTTCTTCTCACCATATGCATGGACCACAAGGCTTTTGAGTATT
TTGCCGAATACCTGGCCGAGGGAACCGCACATCTAACCAACCGCGGCACTGCTGTATTTC
TAGACTTTCACCACCACACCAGGTGAGCAGTTTCTTTCAGGCGTACGGCGTAAAACCGCC
GCGCTATTCAACAGTGTCCTCCTACGGTGTGTCCCTCAAGCCTCTCTTCGTTTCCGCAAC
CTCCACCTCAGCTTTTTATATCCGTCATGAATTCACCCCCCTCGTCAAGTGCCTTCCAGA
CGTACCGCTTTACCCACCATAAGTGCACATCCCCTTCTTATTCAGAGCTTACTTGACAAG
AGGGAAGTGACCATTTCAACATCACTATCTGGTAATTCTAGGGAGTGAGCCTAGCACAAG
TGTGGTTAGAATTGATTTGTTCCGAACCTTCAGACGCTGCACTCCGTGTGACGTACTTTG
CCAGTATCGCCACTTGGGTAGTGAATGAGACCAGTCAGGTAGAGAATAAATATAGAAAGT
AGCGTTTGAGAGAGTTTGGAATGGAAAATGGGAGTAAGAAGTGCAAAATGCAAACTATGG
AGGTGAGAAAAGGTGAAGTCAAGACAATAATAATTTTAAAAGGATATATTCTTTTACGGA
AACGGGGTCCACAGTAGTTTTGAAGTCCTCAGCTTTTGTTTTAAGGTCCTCAGCTTTTGT
TTTTAAGGTCCTCAGCTTTTGGTCCTCAGAAAGCTGAGGACCTTGAAACTACTGTGTACC
CCATTTCCGTAAATATGAGGTAGACTCGAAGCTTTACTCGTACTTCTACTTTATCTCTCA
GACTTTGACCTTCAAATTCTTGTACGTGTACTTCTTGTTAAACAAGGTGACAGCTGAATT
TGTGCCAAGCCATCAATCCGGCATTTGGGCTCGAGTTTGTGCCAAATCACTGAACTCGCC
AGAAGAGCACTAAACAAAGACTTGACGGGGGCCACTCTGTTGTATCACAGTTGCCGTTCA
ACATCTCTCTCTCTCATGCTTTGCTGTGTTTTGCCTCTCTCTCTCTTGCTTTGCTGTGTT
TTTCCTCGACATAAGAAGACATGCTTCCCCATCTTGTGAGCCTCTTATTTTTTATTTCTC
TCTCTCTCTCTCTCTCTCTCCTGTCTCTTGCCCCTCGACCATATCCTACATTCATCTTCT
CTCCTTCTACCTTGCGGCTCCTTTAGACAGCTACCGTGCTGCCGCCCTTTTTTCACCTCC
CTGACCAGCCCGTCATTATCTGCCTTTCGAGCTCGTTCTCTTCCTCTGCTTCCTTTACTT
TAATTCAGACCTTTCGTCTTTCTACGCCACTTCTCTCGTCTCCATGGCTGGCGCACCCGA
AAACGTTGACACCATGGTGTTGCAAGTGGGTGAATGGGCCGATGAGCAGCTGGACCAGCA
TGTGCAGGAGCAGACTGTACGTCTTTGATTTTGATTTTCGGAATATTTTAACCCTTTTTC
CTCCATTGTCCTTGTTTACCCGTGTCTAACCATGTCTAGGTGCCAGAGCCCGCTGATGCC
CCGACCAGAACGCCTGAGGAGATTGCTGCCGATGCCCGCGCCATGACGGCCCGCATCGAG
CAGCAGCAGCAGGAGAGGAGTGGCCGACTGTGGTGAAGAGTGGAAGTGAGCTTTCGAGCT
GGAATGCCAGGGCCAAGGCCAGAAAAGAACCGTCTCCGAGCTCTAAGAATTGTAGCTTGA
CGCATCTACGTTCCTTTTGGAATTTCACCAAGGCGACATGCCCTCGAGTGGTCTCAGTGT
CCCTTTGTCTTGTGGATTTTAGGGATCATTTATATTTCTTATAAATTTATAAATTTTTAT
TTAATTTTTCGGGGAACTCTGGGGTCGGTTTGGTCGTATTTTGGCCTGTATTCGTGTCTT
TTTTATGTCTTGTTTTTGCAGTTGTTCCACGCCCCCCTTTTTCTTTATCCCTGTCTCTTC
CCTGCCTTTTATCATCCTCCCTTCTCTCACCCGATTCCTTCCACACCCTCCTTTTCACAC
CAACGATCATTTCCTCCAGCTGGGCGTGGCACGGGTACTCCTTCCCAGTGTGCTTCTATC
ATCTACTGAGACGCCGCCCGAGGGGCACCTCACCCCGAGCCTCCATACAAAAAGTACCTC
TTCCCTTCTCTGGTCGACGCTTGGCTCCGGTACATGGACGTGTGGCCACGCCCAATCCAC
AACGCTAATCCCAAATAGGCACGCAACCACCAAAATGAACACTTCCGTTGCATTTGCTGA
AGCAGCACCAGTACCAGCAACCGCCAGCAGGCCACGCAGCAGCACCAGCAGGCCCAGCAG
CCAGCAGCAGAAGCAGCAGTAGCACCGCCAGTAGCAGTAACAGCACCGCCAACAGGCTAT
GTTATAGCAGCAACAGCACCGCCAGTAGGCTATAGTAGTAACAGTACCAACAAGCAACGT
CGCCGCGCTCCGTCTTCTTCGGGAGACGACGCCTCCACATCCTCCTCTCTCGGCCGAAGC
TTTTCGTCAGTATTCGGACGGCTATACACACATCAATCAGCAGGTCTCCACCACCTCCAT
CCAAACGCCCTTCTGACACTCTGTCTCCTCAACTCCCCCACAAACCCCTCGGCCCCCTAA
AAAAATAAAAAGGACTTGTCTCGCATGCAAAAGGCCATGTGACCTCCCCGCAACTGCACT
TGAGCCTCCCCTATTAATTTCTCCCCGGAAGGCGAATAACAAAACAGACCCGGCCCATGC
AACGGCCGTTGTTCCGTATTTGGGAACTGGAACCGTGGCCTCGCTCCGGCAGTGCACTCT
AGCAGTGCCAGTATGCGTACGTACGGCGTACTTTGTTGTCGGTCGTCCCTAGGCCTGCCC
GTTCGCTGCCGCGTTTTGTCTTCTGTCTAGTCACAAGGCAGGCATGCTTTCTGCGATGAC
GTGGGTCGCAAAAGCTCTGTGTACTTGCACATTTCTGTCGTGGGCCTGCTGTCTGCCGTG
TCCACGTCTGCTGTCGACCGTTGACTTAGTTGTTTTTTTGTTTTATATTTCTTTTTTATT
CTCTTCTCTAGCTGTGTTGTCCGTTGAGGCTCGACGGATAAAGGTCGCTCATCGTCGCAG
GTGACAAATATACACAAAACACAACACGCAAACAACAAACGGAACAAAACAAACATATTG
TGTGTTTGTTGCCGTTGCCTCGCACTGGAGGGTACTTGTACTTTGTATCGGGGTACATAA
AATACCCAACGCCTCGTCAGACTAAAAGAACGAGTCGCGGATATTTCCGCATCCGGTTTA
ACGCGCCGATTTCTCACTTTAAACGACCTAGAGAGTAGGGTCCCAGCCTGCCAGTATATA
TATTTAAAAAAAAAAAAAAGGCTAAGGGAGGGTATAGTGGGAAGGTTCCGCGCTTATTGT
TTCCTGTCGTTATTTTATCTTTTACCTTTCCTATTATTATTTAGGCAAATAAGGCACTGG
TCTATCTCGGGACAAGAGAACAAGAAGACAAGGGGGTGGGCGGCGGCCAGGGGGTGTATC
GCTAACAACGTGCTGTTAAATAGGTGTAAGTGTGAGTGGGGTTTTAATGGGTTTTAGTGG
TGCCGTGCGGGTTTTACAAGGAGAGAAGGAGCGAAGGGGTGTGTGGTTTGGGGTTTTCAA
TTTTCCAACAAGTCACGGAATGGGCAAAAAAAATGCAAAATGCATGGTGTCGCGTTGGTG
GTCTGTCGGTGGTGGTGGTGTCGGTAGTGACTTCCCCAACTCCAAGCTCATGAGCTGCAG
TTACAAACACTACATTTTGATTCGTTGCACACCCTGTTGCTACCCCAAAAATGCCCATTC
TTGGCCCGATTTAAAGATCGCGAAAAGCAACGCAAGTTACAGGACAAATGCACTGTCTAC
TAGCAATTTCATTAGGAGGTCAAGTTTGTCATATCGTCCCCTACCGCGCTCTCCATCTTT
TCTTCAAAGTTAGTCTCAGCACATGCTCTTGTACCTTTATCTTTCTTTTTTTGCTGTCGT
CTTTGATTTTTCTGTCATTTTATTTTCTTTCACGGAAAACATTCCGCACAACTAGCTCTG
AAACACTGTTCTTTTCTTCTTTTTCTTTTGGCCTTCTCTGTCCCTTTCCTTCAAGCCCCG
ATACACGATTTATTGTTATTCGTCTAAAAAATATTATCATAAAGCTAGACGGAAGCATGT
TAAGATGCGGTAAACCCAGTTCTTACCAAAATAAGACAGACCTGATTTAACATTCTGCAG
TCGCCTTTTCTTTCAACAAACGTTCGTCGTATATCATACGACGTATGACGACATACTTGT
ACTTGGAGTTTGTCAATTTCAGTAATGGGTTTAAGTCAACTCCCGACAGAGAAGCGGGAG
CTAGCGTTTAGAGCGGCGGCAACGGCAACTAGCGGCTCAAGGCGACGCTCTTATCGAACG
TACAGGGCACTAATACATCAAAAAGAAGTGAAGGCACTATCGAACGTCCGAAGCCGAGGA
AAAAGCGTAATTTCTGTTTTGATCTACTTTTACCGTCTTCTATCCCTTTATTCGACACGT
TTTGTTGTTTTCATATACCTTCTTTGCTTATTTTCACCTCACGGAGACTATTTTCATCTT
ATCTCGCTTACGGCATACACCTACTCCCCCACTCTCGGTTTAATTTCAAAACATGCTCTC
GATCAAGTCAACCCTTAGCTCTTTCCTCTTATTGTATCTTTCTTTGATCGAAGTACGACC
TAGAGTGCGACTCCCAGTAAGACCGTAAAATTGTGGTCTATTCTCCCCCAGTGTATTTAG
GCTGGACCCGATGGTTCGGTACGCACCCCCTGCTTTCTCCATTCGCAAAAACCAAACAAC
CTGTGGAACTGTGGGACTGTGTGGCGATCGTTTTGTGCCACCGGTGGGCCAGCCATGTGT
CCACATTAATTAACACAGCATGGCCACAACGCCCGGCTGTCAATTGCAGGGTTCAACAAC
ATGGGTCCATATGGATAATGGCAGTACAAAGCGTCTATCTGTACAACGTGCCATCCACCG
CTTGTCTCAAATCATCGCAGGCTACCCGGAAACTTAACAGAACATCGAATGTAAAAGATG
TACAAGCATAACTAATTCGGACTTTTAAATATGAGATCGTATTTTTGTCGAAGTAGTTGC
GAGTGAGACAGTGTATGAACCGTAAAGGTTATTCACCGCACCATGGTTGGGACATATATC
GCAACTCGGCCTGGAGACGGCAGCTGGGGTGAGACAAAATAACTTTGCGGCGCTCATGAT
TTATTCTAGGATCGGGTATGTGGGTCAGATATACAGTTTGTCCCGAGTTTGGTTATCCAG
TCCCTGAGGGACCAGAAAAATAGTGTAGACTACCGACGTTCACGTGTCCAAACAAGGGCT
ATTGTCATGACATGCAGGAAATACTTGTCCGCCCTGTTTTCGGAGCGTGGACAACCTGTG
TTGAGACAGTAATCACACCAAGGTCGAAAGAACAAAAAAAACTAAAACCCCTAGAAGAAA
GACCCCGAAGTACGTTGTACAAGCGCCAACTAACGTGAGGGCCATGCAAGTGCCCACAGA
TTGTGGACTATCACGCATGCCTCACCGTAGATCTATCTTCATTGGGTTTTCTCTTCCCTT
GTTATCGCATAGTTAGTCAACTTCTTTCCCAAATCGAATCTACTCTATTATTTCATCTTT
TGATTGCTCATCGCATCTCAGTGCCTTCACGGAGTCTCATGAACCGTTATGCTTTCGCCT
TTGTTTTCATCACCCTGTCCGCCGTCTAGTATCACGAACTATCCGCGGTGCGCGCCAACG
CGCAACATCAGTGCTTTTGAAAGGAAAGAAGTCAAAGAAGTCTATTTGCACACAATTATC
GGATATATGAGGTATAACTCAGTCACACAAGAGGCCCATCAACTATCCATGTTCTAATTC
GTCAGCCCACCTTTCCCTTTCGGACCCAGCGTTGCGCCTGCGAATATGAGCCGGCGGCTA
TTGAAGTTATGCTACGAGGTTTTTGGGTAGTTTCGTCAGCGTTCGATTTAAGCCGTCAGC
CCCGTCAGCCAGAACTGGCAGCGACTGTTTGCCGCCGGATCGCGTATTGTGGCGAAGCCT
GCACTCGTAATGTCCACCGTGTTGGCCTCGGTCCCATACAATGCCGGAAGAACGGTTGTT
GCTGGGGTGTTTGATGACGTGAACAGGGTGCCGGAGGCAAAGTCGGTAATCCATGCCTGC
ATCGTCTGCGCGACCGTAAGGTCCACGGGAATGCCCAGGGTGTCGGTTGCCTCCCCGTTC
CAGAAGGTGTACGACGTGTCCTGCGCGTGAATGCCCGGGAATAGGCTGAACTGGTAGTCG
TGTGTCGTGTTGCCGTACGCGAGTCCCGTGCCAAAGGCAAAGCAGTCGATAAGGCCCTCA
CCAATGGCCAGGGTGACGCGTTGGGTCTGGGACGTGTAGGGCAGTGTCGTGCCCGAGAAG
TCCGCGGGATATATGTCCGTGACAAACTGCGTGATTTTGGTGGCGGGCACCGACGGCAGG
AAACCCGCCAGGTAGGCCGCGAAGCCGGTATCGTCGGTGATGCGCGGGTCGGTGAAGATC
AAGCCCTCGGCGAGGTTGTGTGCGACCAGGACCTGGACGGCGTGGTCTACCTTGCCTTCG
ACGAGCAGGTTGCCGGGGTAGTCAGGAATGTAGGTGCCGTCGATGCTGGGGCCTGTTCAC
GTTAGCACATGTCATATTAGGTTTGCATCTTCAGCGACTTCTGACCTACCAAATACCGTG
GAAGCAAACGGCCCGGCGGCAATCATGGCTGCGTTGACACCCTGCAGCTGGTCAGTGGAG
AGCTGCCGTACTGTGGCAATCGACGTCGCGTTGGCCGTGGTCAGGAGCTGCTCGAAGATC
TGTGCCAACAAGGCCGCGTCCTGCGCCGGCTTGATGGCGGGACTCTGGACGATGGCGCGC
TTAAAAGGCAAGGAGCCGTCGACGCCACCATAAGCCGAGAGATGGGACACGATACTGCCG
GCGCCGGCCGACTCGCCGATCACAGTGATGGCAGCCGGGTCGCCGCCAAATGCGCGGATG
TTATGGACCACCCAGTCCATGGCGAGACGCTGGTCATACAAGCCCGCATTGGGCGTGATG
TCGTTACTGTTGTCACCCGCTGGGCGTGGCGGGAAGCCGAACAGGCCACTGATTCGTTAG
CAGGGACGTGTGTAGGGGTACTGTGTATAGGCAGGGAGATACTCGAAGGCCACTTTTTCA
GCCTCTGGGACAACTTACAGGCGGTAATTGATCGCGACATAGACAATTCCCTGCTTGCCA
CCATCGAGGCTCTGCGAGACCAACGTCGCAGGATTCTCCTCGTCCTTGGATCCCTGAATG
TAGCCACCGCCATGGATCCAAAGTAGGACTGGGGCCAGTTTGGTCGCCCGGGCATCAAAG
ACGGTTTTGGGCACCACCACGTCGAGCAGCAGGCAGTCTTCGGACTGGTCGGTCGGCGTC
GGCGCCACGACGGGGACGGGCGTGATGCCTGCCTCGGCGATGGTCTGCACGACCAGCGGG
ATGGAGAACTCGAACCATGGCGACCCCGCCTGGGCGCAGACGCGGGGGTTGGTGCCGGTG
TTGACGGTGCGGTTGATGGCCGTGAGCGGCTGCGGCGCTCGGAAGCGGAGGTTGCCCACG
GGCGGCTTAGCGTAAGGGATGTTTTTGAAGCTGTAGGTGCCTCCGTTGCTGGTGTTGAGG
ATGGCCTGCGTCACGGAGGTGCCGAGGTCGACGATCGGCAGGGCCGTTGACGGTGCACAG
GGGGGCGATGCTGAAGCGAGAGCCGCCAAGCACACAAGGAGGCCACCGATCATCATAACA
GATTGTTCAGAGAAGAGGAAGGGGAAACGCGATGCACGATGGTGTAACAAATGACCAGTA
TGTTTGTTGTGATAGATTTCGGAGATTTTCTTGCCTTTCCATTTGTCCCAAAACCAGTCG
CTGGATGAGAGTTGCGCTCTTATACATAGCCAAGCAGAGGCATAGATAATCAAACGCAAC
CGTGTTGATGCTCACCTTTGAGGCAGTCAACGAACATTTTGGGCTGCAGCATTTCGTTTG
GAGGCAAAGCTATTGCGTTTTGCTTTTTCCAGACGGCCCAGCGGATCCATTTCTGCGGTT
AATGATGGTGGTCCGTACGATCCTGGCTCGGCGCGAAAGAAATTCATGGGCTTTACCACA
TTTCGGACTACGCCGAGGTGTTGTACTTGTATGTCAATCTCCGTGAGATACGACGACACT
GAGACAAGATTGGACAGTACACCATGTTTGGACGCAATGGTAGTGGAGCATGCAGATATA
TCGCTTGCTATTAATATGTTCTGAGGAAGAGAGAGCCTCGATACATGGCTGTGTCAAAAT
GCCTCCTACGTCTTGGAAGATAAGTATGGCCATCGTGGGCTTCTCGAACACTTCCCGGAA
TTCTTTGCCGAAAACCATTTCCACATTGCAGCCTGTCCAGTTCACCATGAATAGGATGCG
ATTGGCCAGTCAGCGCAACGGCCCGTACTCCGTGGGGGGGGGGGCACAGGGGGGAGGCAC
GTCCGTGCGTGAGGGGAAACAGTTTCTGAGAACTGTTGCGGAGTGCTCGCAGACCGGTGG
CAGGGTTTCGCGAGGCTCGCCCGCCTCTTTTTCAGGGGCAACTGTTCCCGGCATTTCATA
TCGGCAAAGAACAACAACGTTCTTCAAGAAGATCGCTCTTTCAGCTGGATGCAACATGGA
CATTAAAGAGTGGTATTGGTACTCCGTAAGGATTCTCCAGCTTGATACAACGTCGACCCC
ACACTTAAAGGACTACAAAGGCATGGCACCAGTTTGGATGAGAATAATCACCACAAATGC
TGATGAGCATGTGAGAAGCAGCGACAGTCACAAACATCGTTCTGCAGCGCCTGCAAGAGT
CATCTTCTTCCGGATTTCCTGCACAGGAAAGGACGCTGCTATCACCATTCCATGATAGCT
TGTCTGACATTCAAACTACTGACGAGACAATATTCCAAAAGCTGACTAGCTCTTTGGAGA
GGCGTTTTTCATTGATCAACCAGTTCGGCCAACGTTACGAAATGAAAATTAAAAACATGA
AATTAACCATTGACGAACCATGGTACGGGAGTGTCTCCCCTTGGTAACAAGGGGTCTTAC
AAGAGTCCGAGGGTCAAGGGTAGCGTGAAAGCAGGAAGCAAGTTGATCCGAAATATTATG
ATTGATTGAATGTGGCGAAGTATGTCGTAAGGCAAAGAAAATTTCTAATAATACACATAG
ACTCTATGAACTACGCGGGACGGAAGCGTAGTCATCAGAGTCCCCTGTCGACAAGTCCTG
CTTGTGTATCTTGACGGTGTCTGGGCTTCCCGAACTCCCCGGAATCTTTCTTGACTGTGA
TACTAGCTCCTCCTCGTCGCTCTTGACACTCGGTTCGCGATAGAATGTGAGAGACCCCTT
GCTGGGGCCAGGCAACGCCTGCCCTGGTCGGTCGTCCATGGCGTATCGCTGGTACCCAGC
ACGAGAGTTTCTTGTGTTTCTCGCCACCGATGTTGTCCCCGTGTCACCGGAAGCGTACTG
CGAGGTCATTCCAGCCCGCTTGAGCAGGCGCTGGAACAACGCCTTGAGACACGGCAAGCA
GGCTGCAATGAGGCCCAGCTGCTCTTCCAGGTTGGCGCACAGCGCGATATGCAGCCCGGC
CACCTGCCCGTGGTCGCTGCCGCTGCTGTCGAACGTTTGTAAGATGACCGTCTTCGCTAT
GGACGCACCCGATGCCAGCAGGCCCAGGCCCATTAGCAGGCCGATCAGGATGCGCTCTTT
GCGTGACTGACGCATGCGCAGCAAGAACGTCAGCGGCGTCAGCGACAGCACGACGTCGGT
GACAATGGTGATGACGGAGGTGACGGATAGGCTGATGCGGAACGCGTCTGCACCCCAGCA
TTTGGGCGGGTTTGTCGGCGACGGCGTCTCCCAGAGGGCGCTCAGCGGGATGCAGCGGGT
AGTCTGCATGATGGTGACGTAGATGGCAACGACGACCTGCACGCCAATCATGGTAAACAA
GAACTGCCGCCAGGGGCGCGACATAAGCAGGCGGAGGAGCATGAGTGTGACGCTGATCTT
GATGAGCGGGACCGACAGCGCCGACATGACCTCAGACACGACGCTCAGCGGACTGCGAGC
CACCACCTCCGTCAGGGGCACGTCCGCCACGCCGCTCAGGAAGATGCCGTTGGCGGCCAT
GACGGATATGAGATCTGTTGCTGCAAGAACCTATGGAGGGGGAGGAGCGGTAAAGAGGGC
CCAAGTTAGCTACGTCTTGGTGTCTTGCTAGGGCAACGTTTGTTGTAGTCTAAAAAAAAG
AAACCATACCGCTGCCACAATAATCACCATGTCGTCGACCTGTAAACCTACAGCCGACTT
AGCTCGAATGTGCAAGCGGCACACCAGCAGCGTCGTTGAGATGGCGAACAGCACAATGAT
GAGGCCAAAGAAGGTCCGGATGATGTTAAGGAGAGGGTCGGTGATGACGACAACGGGGAT
GGTGGCGTCCGCCGCCATGGTGACTCGATGGAAATGGGATTGCAGTAGTTGATGTCAAGT
GAGATAACTCGTGCAAAACATTTGGCGTGTTCAATCGTCGTGCTCTGAGCATGTTGAGGG
AGTTGATTTTTTTTTTTGCTTCGCATGGCGAGGCTGTCTCATGGCCTTTATGTATTCTCG
ATATACTCCGTACAGAGTCGTGCGTCTCAGCTATGCCCGTTTGATCTACGTGCCCTCCAT
TTTCCCAGGCTGATTTTCCCTCCTCGTTTTTTTCCTTTCTAAAACGAGGGGGGTTGTCTT
GGAACACCCACCACCAAATGTGTTTCCAAGAGAGAATTTTAAAGGAGATAGACAGTGAAG
AAAATGAATACTCCGTACGCTCAAGACAGTTCACATATTGAGGGGAAGCCACACGCGTAC
GGACCTCTACGCTAAGACACTTTTCAAAGTTCAAAGCGAACAACATCACATTTGACTCGA
CAGAACGGGGGGTGGGGCACGCCTATCCCCGCAAACTAGCTGACGAGATGTGCTAGGGTG
CAGGCCGTGCGTCACAAATATGCTTTCTTGTTCGTACTCCGTAGTTCATCCTATCCTGAT
GGTGCGGGGACCGGTAAAGAAAGAAAGCTGGTAAGCTGAGAAAAAGAAGAAGAAAGCAGA
AGACAAAAACAGAGTGTGGAATCAACCCCTGTCTGGCACAGGCCTCGTTTACAGCAGGCA
GTGTCTCATTTCCAAACCTAAACTGAGAAGAGTTGCAAATGCACTCCATTCCTTCTCCTT
TGGGCAGGACGACAGAGCTGGCTCCCCCTCAATTTGAACCCACCACTTCCATGAAAACAG
AGCAATGCAGGAGGCTAGCCCAGAAATGGCTAGAGAGGTGTCTGACCACAACCACGACAC
GGACATGGGTTGCAAATGGAAGGGTGGTATTCCGTGGATTTGTGTTCGCACTGGGATAGT
CGTGCATGTTCCGTTCATGGGGAAGAAGGCGCAATGCCTCAATGCTCCTCTCCGAGAAAC
AAGACAACAAAGTTTAACTCTATTCAAGAAGAGGGTCTTGGACAGGAGAACCCTAGCTTC
TGAGACAGTTCAGGGCTCCCATAGAGTTCTCCTAGCTTCTGAGACAGTTCAGGGCTCCCA
CAGAGTTCTCCTAGTTAAATTACCGTGTGGTGTTACCGAGTGAGGCTCTTGACGACTCGT
AAATAAACAGTGGTTGTGGCTGGTGGGTTTGGGATGCGGTTATCATTGTATTACTTTGTA
TTTTCAATTTGTGCGTAGGACCGGAATATGTGTACATGAAAACAATAATGTCTAAGGACC
ATCGTTGGGACCGAGAAGAATAATGGTGAGGCCAAAGAACGTCTTGGCGATGCTGACTTG
ACGAAAAGGAAAATGGGCTACGGCTTGCAAACTAATTAGCGAAAAAGGTGGTGTGCCAGG
GCCGTGCGCCGCTAAACGGTTTGCTCTTGTGTCCGAGTTCGTTCCTGTCTTGGTGGTGCG
GGGACCGGTAACAGAATGAGAGCTGAGAAAGGAAAGGGGAGAATAATTTTTATTATTATT
TTCTTGGTTTTACTTACCCCACCCCGACTTCGTTGAGCCTCGAGCCCTCTCTGTCTCACT
GGCCCGCAAGGACACGGACGCTCTGCTGTGAATCTAGGCACAGCTCGCATATGCACGCCG
CTGTTCTTGGATGTGATACGGAGTATGTGGCGAGAATGGGGAGTTCATGGCGACTGGCGG
CTGGGCAAGACGGTGAGTTTGTGCTGCAACGGAGTGTGCTGTGTGTCGTACCTAGTATTA
CTCCGTAATACTCAGTATCTTACTACCAAATGAGGCCACCAACTGCAAACAACATAGGGA
AATGCAGCTACAGTAGACTAGCGGAGAGTGGCTCGTGTCTGACCACAACCACAAAACAGA
CATGAAGTGTGTCGATGATACGGACGAAGTAAAGCCTGTATTTTACCGTGTCACATTATC
CGCGCTGGTAACCACTGTGCATGTATGCGGAAAGCAGGGCAGAATTCCATGGCTTCCCTT
TTTTCAACCTTTGCGCGTCGAGACGACCCACGGACTTAGTCGACTTGCAGATCTCTGTTG
CTACTGTGTCCGTTGTGTTCATAGCGTAATATGTAGTACTGCATAAAAGGCACGCGGACT
TTATGGTCCTCCCAAAAAAAAAAAAAAAAAAAAAAAAAAAAGGTTGGCAAAGAGATATCA
CAAGAACCGAACAACCGAGCCCAACTCAATCCACAAAGAAGGCTGCATCCGTGAGCAGTA
TGTGGTTTTCTGAGGACACTAAACTTTCTCGTAAAGCATAACGCACAGTTGAAACTTTTG
GCCAAACTACCGTGTCTTATTGCCGTGCTGAGGCTCATCGCGGTTCCTGATTAAAACAGC
GACGGTGCTTACGGGACGCGGTTGCGGTTATAAGTGCATCATCGCCTAGTCTTTCTAATT
TTGGTCAAAGAGGCTGGAGCCTTCTTCCACGTTTATATCAATGTCGACACCTTTCCTACT
CAAACAACCCGAGTACTGTATGAGAAGTGGAGGATATATTTTATCAGAGGGCTGGCTTCT
TTGTGGGTGATATGGTCATCTGGGTTGCCGGGGCGTTTGAGGCCGAGGACCTCTTCACAC
TTTTACAATATATCCTATATCGCGGTAATGGAAAACGGTAACAGCACAAGCCTTCGAAAA
CTTCGGGACTCCTATCCACGAACATGGGCCTGTATCTGTATATAAGCAGTCGAGTATCTT
GACAATCAAATCAAGGGAGTGATGGGCCACACGATCTCGTCTATCTTTGTGTTAAGTTTG
CTTTCCTTTCTTCTTTTTTTGGCCTTCTGACATCCACAATGAAGTCGGTAGCACCGTACC
TTTTTGGTATCGCTGTTGCATTTACCACTGCCACTGCAGCAACAAGCAGCTACTGGTACA
CCAATGTTCACCACAACGGCATCAGCCCGACCATCGCCAATGGCCAGAACTGGACGGTGT
TCCGCAACGTCCGGGACTATGGCGCCCGGGGCGACGGCACCACCGACGACACCGCCGCCA
TCCAAAAGGCGATCGACAGCGGCGATCGGAGCGGCACGCGGGCCAGTGGTGCGGCCTTTG
GCATGACGGGCCAGCCGGCGGTCGTCTTCTTCCCACCCGGGACCTATTCTGTCAAAAGCA
CCATCACCAACCGCGTGGGTACGGTGCTCATGGGCGATCCCACGGATCGTCCGACCATCC
AGGCGGCAGCTGCGTTCCAGGGCTCGTACCTGCTTGTAGGCCACGACCCGCGCTACGCCG
GCCTTGTGGCCTTTTACAGCAGCGTTAAGAACCTTGTTCTGGACACAAACCTCGTCGCAC
CCTCACGGGCCATTACGCTCCTAGAATGGGGCGTGAGCCAGGCCAGCCAGCTGTCTAACA
TCGTGTTCAAGATGCCGGTCGGGAGCCCTGGGCATACGGGCCTCGCAACGCCCGGCCAGT
GTACGCAGCTTCTATACAACGACCTGCAGTTTGTGGGTGGCGGCGTGGGCATGCGGCTGT
CAGTAACGCAGGTGCATCTCAAGAATATCCACTTTCAAGGTGAGTCTCCGGCCATGGATG
AGTTGGAAAGAAAAGAAAAAAAGCCAACCGACAGATGTTATCACCGGGATCAATATTACC
AGTGCTGTGCACATTACAGCACAGGCCCTCCAGTTTCAGGGCTGTTCCGTCGGCATCGAC
ACCACGAGCGGCGGTAACGGGCTGCTGAATCTGATCGACTCGGTCGCGTCCAATACGACA
ACCCTTGTACATGCACCCACGACCACGACTGCCCAAAACTCGCTCGTTCTCGAGAACGTC
GTTGTCGACTCGTCAGTGCCAGCGGTATGCCACTCCCGTCTCCCTTTCCAGACTTATAAC
GAGTAAACCGATCTGATACGTCGTATGACTAGACAATCAAAATCGGACAAGCCACAGCCC
TGACGGGCTCTGTCCAGCTAGGCACGGCGTGGATTCGGGGGAATGTCTACACGGCGGCCA
CGGGTGCATCTAAACAGCAACCGACGCACCTCACCACCGGCCAGAAAATCCCCGTCTCGC
GCCCAAGTGCCCTTGTCGATGCCACCTCTGGAAATTATCACACCGTCGTCCAGCCCACGT
ACGCCGAGTACAACCTGTCGCAGGTCGTCAACGTGAAGGACGTGACGGCCCATCCCGTCC
AAGGCGATGGCGTGGCAGACGACGCAGCCAGCATCCAAGCCATACTCAACGACTCCGTCG
GCAAAATCGTATACTTCCCCTACGGCATTTACCTCCTGGGCGATACTGTGGTTGTGCCAC
CCGGCAGCCGGCTCGTCGGCGAGGCCTTTACGCAGCTCAGCGCGACGGGACCTAAATTCA
AAGATGCACGGAACCCAAAACCCATGCTCCAAATCGGCCGTCCGGGCGACATTGGCGTCG
CACAGTTGCACGATTTTGTGTTTACCGTCAACGATGTACTTCCTGGTGTAGTCCTCGTCG
AGGTGAACATGGCGGGGGCGCAGCCAGGCGACGTGGGTTTTTTCTTTTGCAACTTCCGCA
TCGCCGGAGCGAAGGGGTCCAAAGTGTGGAACCACTGCAGTGAGGCATCTTCATGCAACG
CGGCGCGGCTGTCGGCCCACCTGACGGCGACGTCGTCGTCGTACTGGGAAAATACATGGG
CGTGGAGCGCCGACTTGGACGTGGACGGCGGCAGCGGCAGCGTTCTGGCGAGCCCGGGTG
GTGGGTTTCTCATCGAGGCCCAGCAAGGCACGTGGATGCTGGGTCTGGGGTCTGGTAAGC
ACAAAGACTTGATCGCATCACCACACCAAGGCTAGCAGGACCAAAGGTTCGTAACCATCG
ACTAACACTGTCGCAGAGCACCACGACTTGTACCAGGTCAACATCAACAACGCCCAGAAC
GTCTTCATTGGCCTAATGGAAGCTGAAACGTCGCATTGGCAAGGGAATGGCACAACGTAC
TACCCCCCCGCACCATGGACGGATTCCCTCTTGCCAGGCGACCCTGACTTTTCGTGGTGC
GCACCCAAAGACGCTCAGGTATGACAGCCCTCCGTTCACATAAACCGCAAATGACTTGAG
TTTGTGCGTTATCGCTGACAACGCGCACAGTGCCGCATGGGACTCTACCAGATTGTCCGC
AACTCAACGGGCGTCAACCTCTACAGCCAGGGCTGGTGGACGTTTGTCATGGGCCCCGCA
CGCACATTTTGCTCAACGGACTGCCAGGACAACGGCGCCATCTACGAGGGCAACAGCAAG
CTGTTTGTGTACGGCCTTGAGACAATCAATGTTAAGAACCTTGTACTGCGCCAATCGTCC
TCAGCCAGTGTTGGCACGTCCGCTTTGTCGCCCGTCGTGGTGCATGCCGACAGCCGTGGC
GCCATCCACGATGTGTTTAACACGGCCATTGTTGCTGCGTTTCTCGAGCAAAGTGTGTAG
CGACTAGTGGAAGAGAGAAGCAAGTCGAGATGGATATGACTGCGCGAGTATCAGACTTTG
TTTAGAGTGGAGACCAAAAAAAAAGAGCCCTCGCTATTTTACATATGCTGTGCGAATCGT
GAAACTAAAAAAGACAGGAACAGAAACTGGAAACATGGAATAATGATGTCCATGAATTCG
GCCAAAGTTACCCGTAGACATATGTCCTTGCCTGCCCATACTAGACGAGGCGTTGCCTAC
GACATATGCCATCATCAAGGACTGGGGTGTGCTGTTTTGCGGTGTTTATCCTTTAGCTGG
ACACCGGAAACTGGACAAAGTCGTCGAACGAATGTGCCCCAGTCCATAGTGACGAGTCCC
TTGACGTCGTGAAGTGTCCCAACCTGCAGAGAACAGTTCGCCCTGTTTTTTAGAGTGCGT
CCGGTTTTAGGAGCGTGAAGCCTAAGAACGAGAAGAAAGTTGAAAGCCAAAAAGGTTGAA
AATAAAGCCAAACAAAATCCAAAAGGGTCAAATGATAGATAAAGAGACCCCCTGAGGTAC
AAGTACGTTGCACGTGTGCCGGCAGACGCGCCATGCTAGTACATACCCACAAGTTTGTGC
AGCACGCAAGGTTCCGCTGTAATACTACCTAACGCTGCACCAGTCCCTCGGAGAGCCGGT
GTCATCCCACAACCAATCTTAGTGCAGGACGTCCTTGCATGTTTGCTTGCTTCATGTTCT
TTGTTTTAATCTTACAGTCTCCGTACCTCTCCTGCGCCCGTCGAGTGGCCGAGCGGTGCA
CGTACGGATCCCCACACTACGGTTGGCAACCTCTCACCGCCTTCCTTCAAGATCAGCCTT
GTCGTATGCTGTCGTTCTGCCACATAATATCTGAGCCCTTTGGTGTGCGAGCCTCACAAC
TCCACTGGAGAAGGTATGCGACGCGGCCTTTCCTTTACTCTGGTCATCGACTGGCACCTT
CCTGACCGACATATACTGCCAGCAATTCTCCACTCTTTCTGCCTGGCGTGTCCCCCTTCT
GTTCGCCTTCGTTTTCCCCGTTCGCCTTCTTCACGCCTTCTTACGTCTCCACATGATTCT
GTAGCTCGTTCCTGAGTTCCTGACTCAAAGCGGTGAGCGTCCGTGTCGGGTCTGTCTCCA
CTCCATCACTTACATAATTGTCCAAGGTCGGGAGGTGGCCATCTCTTAACACAGTCCCCC
TACCCTCACACCCGTTTTTGTTTAGAATCTATTTTGTCTCTTACCCTCAAGGCGACCCCA
TTGCGACAGATTTCTCTCTGTACCCGCGTAGTGTGTGTCGTGTGTCTGTCCCACCCCGTC
TCTCCGTACGTCGTCTTTTTTGGCCCACTCCACCTTTCTCTCGCCTCGCCTCACTCTGCC
TCTGTCTCATTTTCTGTAGCCTTGACGCTTTCTTCTTCTAGCGACTCGACTCGAAAGGGA
GGATGTGACTGTGCAGAAAATGGAGGACAGGTACTCCCACCTTCCAGCGCGGCCAGGTTT
TTCAAGGGAAATGTCTCCTTTAACGGTCATCAACCGAGTTTCCCTTTTCGTCCGCTGTCT
CCCTCTCGCCATATAACTGTAGGCCTCCCCGGTCCGAGATCTATCTTCTCGTGTCTCTCC
TCGTCCCCCCTTTCCCCTTTTTTACTCGACTTTAGCTGCTTTACACAGCAGACATTCTGT
CTCTTGCTTCTTCTTGACCTTCTCACCTGCCTTCTCCCATCTTCGGAGCTTACTCTTTTA
TACCGCCTCACCGTCACAAGTCACGCTCATTCACTTCTCTGCTCCGCCACACACGCTTTC
ACCTTTGCTATCCTTACATCTTCTCCCACGATCCTTAATAGACCAAAACGAACACGATGT
CTGCGGCCCCAAATGACGATGACTCCCTGCTGCTGCAGGTCGGCGGCTGGGCCGAACAGC
AACAAACCCAACAGGTACATCCTTTACCACTCCATTCTGTGTCACAACTTCTTTCTCCTT
CCCCTGGAACAACCTTTTTTTTAAACAAAGCCAGATGCCAAAGCAGTACACCAATGACCC
GGCCGAAACGCCTGTCGATACGCCGCCCAGAACGCCCGAAGAGATTGCAGCCGCCGCACG
CGCCTTTACGGCCGACATGGAGCAGTTGCAGAGAGAGCGTCAACAAAACAACAACATAGG
GCCATGGTGACAGAAGGGGCGGTGGAGAAAACGGGCCGAGCGTCTAGGGGAAGACACTCC
TCGCACATTCAACAGGATGACGCTGTGCTCGCATTCTCTTTCCTCTTTCTCTCCGGAGCG
GTTTGCCCTCGATCTGGGTGACTCCCGATTGTCGGGCTCCTATCCCAGTGCCCCTGCCGC
CCTCTCCTCTCCGTTACCGTCTGCCTTATCCTTTTCTCTGTCTCCTTATTCGACTCCACC
TGCCTCGCCTGCGCTCCCCTCTCTGCCTTGTCCCGTCCGTTCTCTTCATCATGGCCTCAA
GCCACATTTTTTGACCCCAAAACGCCCCAAATCGACAGCCTCCTCCAGCCTATTGCGACC
CCAAACCCACTTTGTCCCTTTGTCTTTTCTCCAACAAGAAAAAAAACCCCAAGTTCAAGA
TGCAGTTCCAACCACACTATTTCATTTGTCCTTGATCTTGCCTTTCACACACCGTGCATT
CTTCGTCCCGATTTGGACACAGGGAGGAAAAACGCCAACCGCAGACCGTGTGCATTATCC
TCACCCAAAATACCACTTGTGGGATTCGTCAAGTCGCTCACGCCTTTTTCTCCCTATACT
TCTCTGGTACTTCATCACGACGTCTTTTTCCCTTCTTTCTTTTCTTTGGATTTTCGCATC
GCTGTCTTATGTCTTATTCGTTCCCTTTTGCTGGACATCTTTCCTACTCTTTCATTGTTC
CTTTTTCCCTTTTTAATGTTTATTTTCAAGGACGCCAAGAGCGCAAATGACGTATGAGTG
TACGATACCTGGAGCGAAAACCCCTCCCAACAACAACAACAACAACAACGCAACTAAATG
AAGTCATATTGATAATTCAAAAAAAAAATTTCAAAAACAAATCAGCTATTTATCGTTTAA
TGAAGTCTACGTAAAGATCACGTACCCTTTTCCCGAGTCTCGTCATTTTCTTTTTTTGCC
GTCTCTCGTCGCACACCCAGCCTCCGTTGTCTTACCTTCCCCTACAGTGTAAGACAATGA
AGACGGCAAGTCGACCGGGATGAGGGGCCGAATACAAAGAAAGAATGGAAAGGGGATGAC
GCTCGATTCATAAAAGATGCAATTGGTGATACCACCACTAGAAGAGAGGCATAGGCAGAA
AGTGGCAAGATTGCCGATGGTGAGCCACGAGAAGAAAATATGGAACGAAAAAAAGAAAAG
GGACGTGCAAATGACCGTGCAAAAACAAAGAAAAAAATTGAGGCAGGTAAACTTGTGCTA
CTAAATGATAGGCTACGAACGAAAACGAATAAAAAAAATAGAAGAATATGAAAGAACGAT
CACAGGCTTGGGCCTCGGACCTTTTGTACAACATCAAGTTGATGGGTCGGCTAGACGTGA
CACACATGGCACAAGAAGAAACCCCCCTACAGCGGTAGGACCGACGTAATTAGGAAAAGA
GGTAGGCTGAATGAAACGGCAAGCTTGGGAGATGAGAAATTTTTATTGAATTTAAACCTC
CGACATGAAGACGAGAAGACGGGCGTCATATTAAAGTTTAAAATGGTACGGCAGCTAGCG
GTTCGAGGCGAGACGCTAATTTTCCGAATACGGCACTTACACCTGGAAAGAGACAAAGGC
ACGACCGGAAATGATCGACAAGTATTGCCGCTTGACAACCGGCGAAGAACCTCAATACCA
GGTTGTGTAGGACGAATTGAATGGGGCCACGGGGATAGAAACACAGGAAAACTTGGAGGA
TAAGAAGAGAGATAATGTTAACGGCACAGTGTAATTACGACGCAGCCAAAAATGACAACG
TGATACGACGACAAAGGCGGGCATCCATGGGCAACTATGGGCGTGACATATGTCCTATCT
AGCATATCACCCTCTAGCAGCGTTGGCAGAACTTCCGTGTTTCTGAAGAACTCTTGGAAA
TAATAGTAATTTTTTATCATTGTGAAATTTTCTTATCATTCGAGATAGCGAAATCCCAAG
TCCCCCCTTCCCATTCACGTCACACCGCGACTGCTTCTCCCACATAGCATAAATCGAGAG
TCTAAGTTGTGGAACGCATAATTGACTATGCAGCAATGTTTGGATTTTATATGGATTTGA
TGATATCCTTTTGAAAATGCAGCACTTCCTTTTCCTATTGCATCTTGAGATCTCGCATCT
TCAAGTGTGTTTTTTTCGGGTCTGTACCTCCTTATCTCTTTACAAGCTTCCTTTCTAGCA
TGCTTTAACTCCCTCATTTTAATAATAATACACAATATTAATTTCCCTCTGAGTTCTTGT
CTCCTCGTTCCCTTCGATCACGGATCATCTGCAGCTTCGTATTTTTTTCCGACCTTTTTC
TCGAATGTGTCATACACTGTCAACGCCTCTCTCCCTCTCTACTTCTCCCCGGCTCTCCCG
CTGTACTTGTCTTCGTTTAGGTCCTTTCGTCAAAAGACAATAATAAGCGTGCAAAACGTC
CACAAGAGAGAAAAAGAAGAAGAATATGTGTCGTACATATTAGCAAGTTTGTTCCTCGCT
TAAACCTTCCAACATACCTGCCCCCCTTTCCAATCTGTAAAGCCAATGCAAACATCCGCC
AACGATCCAACAGACCCATTTCATTCCGAGTAGCAGACCCGACAGTTTGGTATCCAATCA
ATTTCCCTGGTTGGCAAATTGCAAACACGAGGCGCTGTAGAACACGGCATACAGAGGACT
GCTTGCTCGGGGAGTTTCGGGGTGACGAGCACACCGCAATTTAGTTAGTTAGTCCATGGA
CCCTGCAGCCAAAGTTTAACCCGCATAAGGATCGAAAAGCGTTTGTCCTGTCTTGGTGCT
TTGTGATAATAGTAGGCGTATTTCCCGCCAACAATTGGCAAAGGCATGGCCACGGCACGA
CACCTGTAGCTACGTGGGGGGGAAACAAGGTGAGACAGAGTAGGAGGCTTGGGGGGAAAG
AAGAACGCGTGCTTGACGTGCACTCCGTACTTCGTACAACCTCTATTCGTGAGCCTCATG
CTGTGTACCCCTCCCAACCCACTTCTACACCTTCGGCAAAACTTGACTGAAAGACAAAGG
TCAACGAACTTTTAACCAAAGTTATATAAGTTCTCGCATTGCTCATGTTGGACACAAAGA
CATTGCAAATACTAATTTGATGAGTGCCATACCGCAAATATGCTTTATACTTGCCTATTG
ATATTCCCTCTCATTTCTGCATACCCCATATCTTACACTGCATCTTTAATGGGATCTTAC
ACACCCTCTACTATGTCCACGCTCTTAGCTCTCTCTCTACACAACTATGGACGGTCTCGC
CAACATTGGTACTACCACGCTTTCCGCCATCACATATTCTAGCGTGATTTACGTTGGCCA
TTGTATTACCGTATTGTCTCGGGCGTCCGTCTTCAGCCATATCACCAGCGTGCTAACCGG
GATCCACCTTACCACGGTGCATGCCACCGAGTACTACCCGCCATTATTATCCATACATTG
CCAGTCTTGTATTTGAAAAGAAGAAAAGAAAAATAAAGCCCAGCAGGTAGCATAATTGGA
GGAAGATGGGTATTCGGTCGAAAAAAATTGTTTGACAGCTGTAGGCTCACATACACGTAT
CTTTGTCTTCATAAAAGACCGAATCTCCCACGTAGTCGATTAACGCTTTCTGATTTTCCT
ATCCCTCTTTTTCATTATATTTGTTGCCCTAGATATTTACCCTCCGCGTCGTCCACTCTC
TACCCTTAACTGCTACTTTGCACATCGTTTATCATCGCTTCCTTTACTTGAAGCTACTTT
TTGTCTCTAGTCCTAAGCAACCTAATTTGAAACCTTCCGCATCTGCCGGGACTGCTCTCT
TTTTCTCATTATTTTCTCTTATTTTTTTTTGAAAAAAAAAAAACGCGAATTGAAAATGAA
CCAGCCCTCCACAATGTCCGTGGGTGCTGCCGAAAACATGGACGCCTTGGTGCTGAATGC
CGGCGGATGGGCCGATGAACACCACTTGATGCAGCCCGTTCGTGCCTTTTCTTTCGCCTG
CTTTCTTTTATTTTTTATTAAAACAGTTTCCCTTTCAGTCATGCCTTTTCCTTATCTTTA
TTTTTACCACATAACTTCCTTTTGAATTCGTTTTTTGTCGCCTCTAACTCATTCCATTCC
CCATCTAGGGTAACCGACCTCGAAACCTTGATAACCCTCCCCGGACGCTAGAGGAGATTG
CAGCGGATGCACGCGCCACGACAGCTTTGATCGAAGAGATGCAGCAGACGAGGGACAAGA
ACAATGGCTAGTGATGAGGGAAGTGGACGGAAGTGCAAGTGCTGTGGCTTTTTTTGCCTT
CACCGCCTGTCTCCAGCGTCGTATTGTGTCAAGCACCAACAATGATTCTTTGCTTTTTTA
TTTTCTTTTCTGCTTGGCTTCCCAACCTGTCGGGCCGTTACTGCACTTTGTGACATTTGG
CTTATCCCCCCTCTCTCAGGACGCAAGTCCTCTTTCATCCTGTGATCTAGAGGCTCACTC
TGTTTTCGTTCTTGATTTGTTCTAAATAAAACCTAATAATAACAAAAGTCCACCATGTTG
TTACGTTGTTAACAAACGGCAAGTCTCAATTATCGTCGTTAGCTGCCCGTATCCCTTAAA
GACTTTATTTTAAGATATTGCGGGCATTTGACAGGAAGCATTCGTCCACTCCTCTGGACT
AGGCACGACCCAACAGTTCGGCACCCCCTGCATGCCTTTAGAGAATAATACGGGTCAGAG
TGGGGCTTTTTCGACGCGATGTTGCGATGTTCCCGGAGCAGTGGCGGAAGGAGGGGCTCC
TGCCAGGCTTCCCGTGCATATCTGCTCATGGCTGCATGAGCCCTTGCCTGGATGCGGCCT
TGGTTTTGTCTTGCTTTGTGTCTTGTGATAACAGGTTACCAAAAAAGGGAAGTCGTATTT
GGTTGTGCGTGCTCTTGCCTTTGATTTTCCTATGAGGAGGGGCTTGAAGGTATTAAACAC
CTGTGGAACGGCTCGTGTCTACGGGTACACCCTTTTTTTGTGCTTTGCTCCGATGTGACT
GCGAGGGGCAGTTGTGTGGCGTAAAAGTACATGTACATGCAAAGACTGAGGCACACGAGC
TTGTGTCAACTGGGAGCTTTGAAAAATACTTTATGTATGGGATAACAGATACACGTCCAA
GCATGCGGGAGCACACTTGATTGTCTCACTCGGACAATAGATGAAAGCTGTTGTTCTGGC
CAGAGACACAGCAATTATGTGCCACGTAATATACCGGCGCTTGTTACAGTGCACGAAGTA
TCTCAAGCTGTTCGACTCCATATATATACATTTACAAAATGTCTTTTCGGCCCAAACGCT
CATGGCAACCTTTGGGCCTGTCTTCTGCAGCGACTGTAATAGTATCTCAAGATCCATTGC
ATACAACGCCCGAAACGAAACTGTGCAAGTTGCATTATTTTACCGTGCCATCGCGTTTGT
GACAGTATCGTTTTGTCTGTGACGGCACTAGTATGTAAAATTATTTATTCTTGAAGCATG
CGAAAGAATAGAAGTCGACGTTGGTCCACATCTCTGTTCTTTTGTGCGGTTTTGAAATTG
CAAGTTTTATCATCCTCGTCAATTGCGTGGATTCCACCGGAAGTTGATTTGCTCACCCAC
CATAACACACGGTAGTAAAATCAATGGCAGGCAGACGCCCCATTGAAACGTCCTTCGTTG
TGTCCCTGCATGCATGTTATTCGGGATGTGCCATTTTATTTTCTGTCGTAAGTCTTGAAG
GATGTCAAGGTGCAGAGGGCCACTTACGAGTCGGATAGGTTTGCGGCGGGGTACATACAG
AGGCTCGTTTCGCCCCCGTTTTTGAAAGCCATACAGTCCTCCGTCTGCTAATCTGCATTT
ATCGACCCTCAAGCTTTAGGTGAAATTTCCAGTCAATCCTTTTATTTGATTCCTTAATCC
TGGCTATTTTCGTTTACACAATAAGATAAAATGTTCATCTCGTGATATGCTTCTGTAGTT
TAGGATCAAAAAGAAAAGTTAAATAGAGTAGAACAGACTTATACACCAGCCTCCGTACTT
ATAGTTCGTAGCAAAAAGATGATCTGAAGAGCGCCTAACGAGCGTTGCGCATAAAAACAC
GCTACGCAATACCTGGGCGTCTTTAATATGTTGTAATACTCGCTACTCGGCCGTGCCCCG
GTCCACCACTTAGTATTTCACTGCACGTGCTATCAGTTTATACGCACAACCTCCATTTTT
TTACCTCCTTTTAAACAGAGCTGCATTATGTCGACCTGCAGGTGGAGGATGACGAAAATA
TTCAGAGACCAGTGACGACAAATTCGGAGACGAAGTGACGCACTGACACATCATGGTTAT
TTTTGTTTGTAAATGTGCATGTTAATATGCATGTTAGGTTTAATTGGACAAACAAAACCA
AGGGGCAGGGTTCAGTACGCGGTACATAAAGCCCGAATGATGACTAGGCAGGCAATAACC
GACTTATCCGAGTTGCAACCGAGACATTGGGCCAGTTCCAGCTATGTATGCATATTTTGC
CCTTACTATCCACCTTTGCCTCTGTCCTATGGCAAACGGATGATGTTCACGACATTGTCT
CCGTTTTCTCTACGCACACCGACTAACCTAATTGAATCCCCGTCAAAACGATGCGGGATG
AAATTGTGCAAGAGAAACTGCTCGTGCCATTCCCTTTATCTCTCCTTGATTTGTTGCTCC
TTGCTACGATGTCTATTCGGCTGAAAATATTGATATTCAAAATCTCCTCTCCTCGTTGAG
TTCTTTCATCCTTTCTCTTCTCTTGTCACAGAACTATCATTTTCCCTCTTGCCCCACTCT
CTAGCTGTTGTTGTGTATAACAGACCTGCTGCGACCAGTCCTCCTACCCATTGTACCTGC
CACCTGAAATCTGTTCCTTTAAATCACAGTTAAAGCTTTCTACTGTATCAACGTTTCTAC
CGCTTGGTATCTGGAAATCCAACATCGTCACAAAATACTGTTCTCACTTTGCTACTGTCG
AATACACGCCTTCACCATGGCGGCGCCTCCCGATAACATTGACGCTGTGTTGCTTCATGT
TGGCAAATGGGCCAGGCCTCAGAACTCAATCCAAGCCGCAAGTCCCTTCTTTCTTACATG
GTCTTTCCCCCAGTGTTTATTGTTTCATCTTCTCCTATGTCATCCTCTATTTTAACCCAA
TTCTTCGCAACTAGGACCAAAAACCTCCGTTCACATACAATCCTCCTAGAACACCAGAAC
AGATCGCGATCGATGCACGCGCTATGACGGATATGGTCGAAAATATGCAGCGGGAGAGAG
AGGACCAGCTCATGGGGTGAGAGGGAAAGGCAGCGAGGCGTGTAGGCGTATTTCTACTTT
CTTATTTTTTTTTTTGCTTTATTCAAAAATTGCGCCCTTCTTTCTCATTTAGAGTTGTTT
ATTCACAAGAAGAACTGTCTAAAACAAGCCAGTGAAATTTGGTCTTAACCTGTTCCAAAA
TAAGATTGAGTCGAAAGCGAAGGCCTTGCGAAAGGTAACAGAACAAGATAAAAACGAGCA
ATGAATTAACCTCTACAACCTTCGACATGATGGTAATTTGCCATCCCACTTCTTGCTTCA
TATCGCCCCTCTTTGCACGCTCTACACCGTTATACTGTCTGTATGTATTCCTTTCAGCGT
TGCTGGCTCTTTTCCCACCCGTTTCTTTCAGACGTTTTTTTTTTTTTTGCAGCGTGGCGT
TTAAGATGGACAGACCGCCGCTTCAGCTCTATGGCGACAAGAATGTCAGTACCATAGACT
GGAAGCTGAATACACAATATGGCCGAATCAGTCCTTGGCTGTGATCACAGACTAGGGTGG
GGGGGGTGCTCGGGAGACGCTGGCGATGTTCTAGTGATATAATGGCGCCTTTAGTGGGAT
GAAGCTGCGGTGATATAAAAATGTGTGAAAAAAAGACGCAGCAAAAGGGGATAGAAGGAA
CGAAACGAGAGCCGGGGCATGGTTGCAAATGCAGGGAGATGTGATAAACATATGGTCAAT
AGCAAATAAGGGAGGGCAACAGCTCGCTGCCAGCCGCTCCTCGCCTCTCATTTCGAGAAA
ACGGCATATTGTGGTATGTAATTTATGTCGTACTCGTGCCCGCCCCCACTGTTTAGGAAC
TCGTCGACCTGCATCTTCCCACCAATGACGTAGGTGCGAGTCTACGAGTTCGTAAACAGT
GGGGGCGGGCACGAGTAGTCAGTTTTTCAAACATTTAGCACGCTAATCCCGGGGCGAAGA
CGGGAGCTAATCGTGCTACGCTTTTACTTTTCGGTGGTCGTACATTACCAAAGACCATGT
CGTCTTACAAGGCGCAAATGCAAAAGTAACAAAAAAAATATATGCCAATCAGCCAGCCAC
TCTACTAGTCCACATTGAGGTGTCTCACGACAGGCGATGGGACGGCATTTTGCAATAAGG
CGCCGGCAGGCACCAAGGGGAGAGGGCTGGCTCTCGTTGACGCGCGGGCTGCTAGTCTGT
ACGATGGTTGCTGGCAAATCACATAACACGGCCGAAAAAAGTGGGAAGTGGTCAAGGGTG
ACAGTCGAGGGGGGAAAATATCGCATCGAGGGCAGACTCGTAAATGGTTGAAACGGAGAC
AAAATGGATTCAGGTTTGATTCACTTCCTCCGTGTGATTCGAGTAAACGACACAGACAGC
CGACTCGTTCTTATTATTCACAAATTCGAATCGCACGTCATTCTTTTTTATTAACAAAAA
AACGACCAATTTTTTTCATATGGACTTGATCCCTACTTCCCTCATCAAAAAGCCTAATGC
TATCACGTTGCATATTGTGGTCTGTTTTTTTTGGTACACGAGAAAGTGTAGAGGTATATA
TTGGTAGAGTTGAGTTGGTTCTAAGTTGCGTGGCAGTGGAAACGCCGTTCCACGCCGCTC
GGGGGTAGGATCTCCTTTTGAAGTCCTCCCCCTTTGTATAAAAAAAAATACCCCCTTTTT
TGCTCCCTGAAAATCAAATTCAAAACCAGATGTGGGTAATAGTACAGAAAAGCAAAAAAA
AGGCCATACGCCAAAAAGATCTCGAAATATCAAGAGAAAACGCCGCAGATTTCCCCCTCC
CTTAGATCCGTGCAGGGTCCATGATCGGTAAGACAACAAAAGAAAGAAAAAATAATCATG
AAAAAGAAATAAGGGGAAGAGGTAACCCCCGTTTCTTCACGCCAAGAAAAAAGAGCAAGC
CGGTGCCCAAAAAATAAGAAGAAATAAAAAGAGAGCCAAAACAAATGTGGCTCAAAAATA
AAACGATATCGTTTTGAACTCGCCGGCCAGCCCCCTTTTTTCACGCGTCCCGTGCCCGCC
CCAAAAGAACGCCGCAGAAATTCAAACGCTGCGCAGAAAATGGACAGATGGAAAAAAAAA
AGATCAAAAAGGAAAGGATGTTAGAGAAGTTATTCGGCGACCGGCGCAGCGGCCTCCTCG
ACGTGGCCGGCACCGCCGCCAAGGAGCTCAAGCACCTTGTTGACGACGGCGCTCGGGTAG
CCGCGGTGCAGCATCTCCGAGACAACGCCTTGGGCCTTGTCGCGCTCCTCGACAGCGAGG
AAAGCGCGGGTCATGGCCTCGTACGTGCTCGGCTCGCGGCGTTCGCGGCCCACAGACGAG
TAGATCGAGACAGCCTTGGAAATGTCCTTCTCAGCGGCCCAGCCGTGGATCAGCGTGTTG
GCAATGTAGGGCGTGAGGTCGATGCGGCGCTCGCGCATCATGGCTAGGATGGGCTCCGTG
TCGGCGACCTGGTGGTTGGCGACCATGGCCTCGAACAGCGCCTGGAACAGGCAGGCGTTT
GCGGAAACTGACCTGTCCTTCATGACCGAGTCGAAGATACGGCGGGCACCCTCCATGTCA
TGCATGTTGCAGCCGCGAGCGTGGATGAGCGACGCGTAGTGTACGGCATCAGGTGTCTGC
CCAGAGGCGCGAATGCGGTCCAGGACCGCTTCGGCCGCCGTCATGTTCACAGGCTCGAGC
GTGGCGTGGGTGTCAACGAGCAGCTTGTACGTGTGCGAAGTCGGGGCGATGCCGCGGGCG
AGCATGCGCTCGTAGTAAGAAAGCACCTTGGCCTTGTCACGCTTGGTCGTCAGGAAGAAC
TGCATCATGCTGTTGTACGGGGCGGGGCGGGCCTTGTAGTTGGGCATCGCCTCCATCTCG
TCAAACAGCTCCTCGGCAAACTTGTCGTCCGACACACGGCACAGGGCGTTGACAATTGTG
CCGTACGTGACCGATGTGGGCTTGATGGACAGGGCGCGCATCTCCGCGAAATAGAACAGG
CAGTCGTCGATGCGGCGGGCCTTGCCGAGCTTCCCGATCAGGGCGTTGTACAGGAACGAG
CTGGGCTCAACGCCCTCAGCCTTGGCGCGGTGGAAGATCTTGACCGCCTCCGAGGCTTCG
TCGAACGTCTTGGTGGACTCCTTGAGCGTCGTGATGTACAGACCGAAGGTGTTGGCAGAC
GGCGCCGAGCCAAAGCTCAGGAGCTCCTGGTGGTACTGCTCAGCGAGGGTGCGGTTGCCG
ACAGACAGGCTGGCGCCAATCATGGCATCGAGGATCGAAGACCATCCGTAGCGGACAATA
GCGTACTGCGGCAGAAGGGGCACATCGGTACGGGCCATCGCGAGGATGTTGTGGCACAGG
TCCATCTTGTTCTCGCGGGACGCAGCCGAGATCAGCTTGGCGTAGGTGATGTACCGAGGG
TGGCGGCCAGCACGACGCATGTTGCGGAACCGGTTGAGCGCCTCGTTGAGCTTGGGACCC
TTGCGGCCGTGAGCACCCTCCAGGTCGTCCGAAATCAGGGACGAGCCCTTGAAGTCAGTG
TTGTGCGCGTACGGGTCGAAGTTGTTGGTCTCATCGAAACTGGAAGCCGTGGGCGTAGAC
GGGAACGGGGATGAAACGAAAGACGAAGCAGGCGGCACAAAGGACGCGGCCGAAGAGGCA
TCCTCACGGGGATCCGTCACACCACGCGCCTGCATAAAACGGCTGATGAAAGCGACACCC
TCCTCGATCTCGTCGGCGATGGTAGCGTGGGTCCGGGCCTCACCCGACTGGCGGATGCGG
TCGAACATGATCTCAGACTCGGTCAAGGCCTCAGCGACCTGGCCCGAACCGATCATGGCG
ACGGAGTACATAGCGGTAGGCTCGATGAAGGACGAAGACACCTCGACAAGAGGGTTGCGC
AAAATATGCCAGTACTTGGAGGCGGTGGCGACATCACCAGACCGGATATGCAGAGCCAGA
AGGGCGGTCGTAGGGTCGGTCATGCTAGACAGCGCAGATGGGAAGGCGTTGGTCAGAGCG
TCGAAAGCGGCAACAGCCAGAGCCTTCTGGCCATTGTCGGCAGCCGCGGTTGCGATCTCG
CCCAGAGCCTGCGCCTGCATAGCCTTGTCGACGTTCTGCGCCCACTCCAGGGCGGTGACG
TAGTTGCCACGGCTGGTGAAGCCCTGGACAAAGCCACCGTTGACAAGAGCGTCCTTCATG
TCGGAAGCGCGGACACCGTACTGCTCGTTGATCTTCTGGAAGAACTTGAGAGCGCCAGGC
AGCTTGTCGCAGGTGATGTAGGCGTTGATGACAGCGGCATATACCTGGGTGTCGAGACGG
TCGAGCAGGCTAGGCTCGCCAGCGTCGTTGGTAATGGCCAGGTTGCGGTACTCCTCGTAG
CACTCCACGGCGCTGATCAGATCACCGGCATTAGCAAACGCGGTGATCATGGCCGGGAAG
GTGGCGGCGAACGGAGCGATCTTGCTGGTTTCCATGTGGCCGAAGAGCTGAAGCATGTCG
GACAGGCGACCGGACTGGGCGCAGGCCGAGATCAGCTGGTGGTAGGTCTCAGACGAGTAG
GCGGCCTTCTGCACGGCAACGGAGTTCTCGAACAGCTTGATAGCATAGTCGAGGCGGTCC
TCCTCCGCAGCGATAGCGTGCTCCAGCTCGTGGGACGCAAACATGAACTTGCCAGGCTCG
TCCATGCCACCGTAGCGCAGGCGCTTCTCCTCGAGCGACGTCTTCTTCGCGGCCAGCTCA
AGCGAGCGCGACGCAAGAAGCCCAACGAGGATGTTGAACGTGTCGCTGTCTGGCAGGACC
TTGCGGCGGATCATGTCAGTGTAGACGTCCAGGGCCTTGGAGATGACCTCCATGCGGTCG
ATAGGCAGGTGGATCGCGGCCATCAACAGTGCATTGTACGCGCTGGCAATGGGCTGGACA
CCGGCGACCAGCATGGCCTCAAACACTGCCGGGATCTCGGCATAGCGGCCGGACTCGGAC
AGCGTCGTGAGGTGGTCCGCGTACGTCTGCGACTGCTTGTCGACGATGGGTGACGCCGAG
CGGGCAATGCTGACAGGCGAGCGCGACCGAGACACGGGAACAGAGCGAGACACAACAACT
TCGCCAGCGGCAGCCAGCGAAGTGAAAACAACCTTGCCATCTTCCAGGGCCTCAAGGTGC
TTCCGTGCCTCAATCTCCTTCTCGAGGGCGGCGTCGATGTGGGCGAGAGCCGCCTCTTCT
GCCGCAGAGTGGTGATCCGAGGCGGTCTCCTCCACAGCAACAGCCTCTATCGCGGCGGCG
GCGTCCGCACCGGCTGTGACATCCTGCTCTGCAACGTGCTCGCTAGCAAAGAGGTCTCCC
TCTTCAGCCGGCGCAGCAACAACCTCTGCTGCGGCCTCCTCGGCAGCCGCGGCATCAACA
TCAACATCGGCCTGGGCGACCTTGCCGGACGACTCGTCGTTGTCGGCGAGCACCGACGCG
GCCGTCGGCTTCCACTCGATGCGGTTCTGGAACTGGAACTGCACCCACTCCTTGTCGGCC
TCGTCCTGCGCCTGCAGGTCCTGCAGGTGCTCAAAGTAGTCGTCTAGGCCGCCATGGTTG
AGGCTGGGCTGCTTGTGGTCGGAGCCGCTGGCCTGGGCGTGGAAGGCGCTCTGGAGCTGG
AGCGCTTGGATGCGGCCGAATCGATTGCTGTTCCGCCGAGCAAACGACGGCCGGTTCTGG
GGGTTTAGAACATGGGGGTGTGTGGCGGCGACGACGGACTGGGCGTAGCCGTGTGTGAAA
GACTTTGCGAATCCTTGACGGATAAAGGTCTGGTAGAGCGAGGAATAGATGGTGGGCATT
TAGGAGAAGCCAGGAGGCGAGGGGTACTTTGGGGGAGAGGAGGTGTTAGTAGAGGGGCAC
ACACAAATAATGGGAAGTCGGTGAGAGGTGGGATGATGCGGTAAGCAACTTTGGCGACTC
GCGATGTTTTGTTTTTTATTTTAAGACTCACATGAAGGGAAAGAAGAATGCGCAAATGCA
GGTTCATTTGACAGCAAAGCAGCCGCCAAATAAACGCGCCTTGAATTAAAAGGGGTGTGA
ATGGGTAGATGAATTGGAAAGTCGGAAAGCGAAGCAATGCAAGAGCGAGAATGAGAATGA
GAGAGAGTAGACAATTATAAAAATGACAAGAGGAAAAGCGAGAGGAAAGATTCAGAGGGG
ACGTCGGTGACTGAGTTGAGTGAACGAGAGAAATTGGGATAGCGGCTTTTTCCCGGGCCA
GCTTATTTTTTCCCGTCTATCTGGGGGAAAGGAGCGACTCAGCAGGGAAAGAGAAGGCGG
GAGAAATTGCAGGAAGAAAAATTCCAGGGGTGGGTCCCGCCGCGTGCCTTTGTGGAAAAT
ACTGGGGGTGGGTATTCGACCAGGGTTTGGCCTCTTCAGGCGGCGCAGGAAGGTCGAGAA
GCTTGAAAGCACAGGTTGCTCTTTCCTCTTCTTGGAAAGAACTCGTGCCACAACACACAG
AGGGAAGGCGCAAACTAGGGCAGCTGAAGTCAAATGTCGGCGTTGAATTTAAGAGACAAT
GGGAGGATACAGAAAATACAGAAAGAGCGAGCGAGCAATTCGAATTCAGGCACTCGCGCC
TTCCTGGCATATATGAAGGCCTGGCAAAGAGTCATCAAGGAAGGAGCCACCTAAACCACA
ATGCCGGAGAAGCACGCGTCACAGCCTGCCCCGAAAACAAAGCAGTGCTCCAACGGACAC
GAAAAGAATAGGAACCTAAGGAAAACATCCCGCGCAGCGTCTCCATTAAAGGAGGAGACC
TACAGAAACATGACGCACCACCACTGCGATTGTGTCTGCCTGGGGACAAAAGGTGAACAG
AAAGTGTGCGTGTGTCTGCATTTTGCAAGGGTAGCCTCCCAGCGCAGCGGGCGGAAGGCT
CGGAGGCAAAGAAGGAAGGCACAGAAGGCGCGGAAAGAGCACAAGAAACCCACAACTTCA
GGCAATAGCGAAGAGAAACCGGAGCCACCACACGGCTGGAACCAGGATTCGAGATTGCCC
CTTCTGGAAAGAGCGAAAACAACCGCTGCACGTGAGTATTGTCCGCTAGCAAAGGGTCGA
GGGGCGATCCAGGGGACACCACGCCGACTCCTAGCGGTGTGTCGTTTTCGTTCGCGCTGG
GAGGCGGCGGCGGCGATGTGCTGGGCGCTCCGACAGGGGGCCCGAAGGTGGACTAAAATC
TCTAAAATTGGCGATTGTCGTGTGGCCAAACGAAGCCAGTGGGTTGCCCTTTGTGCTAGG
AGGATGTTAGTGTGCGAAAGAAAAGAAAGCAACGAAAAGAAACAGAATCCTGTCAAAGAT
ACTTGCACGCTGATTGGCCGATATTGCCTTAGCTTGTCTGTCGCCCACTCTTTTTCTGGC
AGGCGCCAATGGCAACGCCAGAAATGATGGAAGAAGTCGGAATGCAAGATGCACGTCCCG
GGCTGTTGCATTGCCCCTTCCCCACGTTCCCAGGCATGAATGTGCGATCCCTTGCTTTTG
CAGCGCACGGCGGACGGTGCAATGCTCCGCGTCTTACTTCCACATAAGGCCCGAAGCTCG
GACTTTTCAAGCCTCTCGCCCGAGCTCCGTGTATTCGAAGCTCCTTGAAAAGTCTGACCT
AGATTGGTGAGTGACCGGTTCGGTATATCTGATAACGGAGAACTCTAGACCCCGAACAAA
CAGAGGTGCAAAATCCGTGTCCACGTATGCGTCTACTCCAGATGCAAGCATGACCATTGT
TTGCCATGTTTGTTGAAGCAGTCGCCAAGAAACAAGACAACCGACGTTGACAACGAGAGC
TAGGCTTTCAACGATTGGCGGGTCGATATGTCCGCCATGTATGAAGTATTGGAGGTTGAC
TTGTACATGTCATCTTGGGTAGCGAGAACTTTACATTCCTCTAGATGACAGATGCTCAGC
TGAAAAAAGACGATATATTGGTAATGGGCTTTTTCCCCTTTTCTGTCTTTAAAAGAAATT
TACTGTTAACTCTTTATTTTTTTTGACAATTATTTGATAGAAAAGTTCAACGTAGTATTT
TTTTAACAAAACGTGTGTATCAATTTCTATGAGAACAACAATAACTACATGGAATGCTGA
GAGGCGTCCCTTGAATGTGTTTGTCTTACTCGACTTGTTTTCAAGTACATTTTGTGATTG
AAAATGCAAGCATCAAACCAGCAATTCCCTCCTTTGTCCGTGCTCGAGATTATCGAGGTC
ACTTCCATCTGATAACTCGTTTGTCCCTCTCATGTGCCAATGACCATGCAAGTCATTTGA
CACACGGAACATTGAGCCCGTCTTCCGGCCGGTAGTTTCCCCACGAAAATGCGCCGCCGC
CTGCCCTGCCAAGACGGCCTTTCGTGACAGACCGTCTTACCCAGCAGCATCTGTGTGCCG
CCAGGTCTATGAGGACGAGAGATGGAGGCTTAATTGCTGAACAACTCAACTTTTCGTCAT
AGACTAAACTAGGGATCACAGTCGCGAAGTACCCCGGCACCCTCCCGCTTCTTTCCTCTG
GGCATATCCGACGGTTCGTCACAAACTTTGGGCGCGACGATCCCCGACCCCGACAATTGC
CAGCAGCGAGACTCGGGAGGACAGGGAGGAAAGACCCGATTCATGTACCCCACGATCTCG
GCGGCGGTGGCAAAGACAACCGATCACAGTTAATTGCGAAACGTAACTCAACTCGAAGCT
TTATGAATTAACCTGCTTAAAACCTGCTTCATAGCCCTGTCTGTGAGAGACGACACAGAA
CGTGTCACGTGAACACGCGACACTCACAACTCGGTTAGCAACGGTCAACGAGTCGAGTTA
GTCTTTTGAACGGCCTCGTTCGTTGGTTTGCTGGGCGAATTAGACAAAAAATCACAAAAA
ATTGTGCCTGTCCTGTGACGCCACCCATTGATACAAAGTACAACTATGGAACAAAGGTAC
CTTGATCAAAGGCTATGACTGAACCTTCCACAACAGGTCTAAATCTTGTATTACATAATC
ACGCCAATCGAGACCTCAATGCGCTGCTTCAGCGGGGGCCGAGCGCCCAATGGCCCACTG
GCGCATTTCCCCTCCCCGCCTGCACAAGCTTCCCAAGCTGGATAGCTTCATTGCCAGCTC
CTCTTCCCGCCCCCTTCGTCTGAACTCTTCGGCGGTGAAGACAGTTTGCTTGCTCAGTGA
ACCAATTCACATTTGCTCCAAATAACAGCAACATTTTATTCGCCCTGAAGAAACAATGTC
GGCGGGCCCGACAGACACGACCGCCGTCTCGGCGCCGGGCAAGGTGCTACTGGCCGGCGG
CTACCTGGTGCTGGACCGCGCATACACCGGCCTGGTGTTTGGCTTGAGCGCGCGCATCAA
CGTTATTGCCCAGGCGATCAAGACGAGCCCCGGTGTGCAGCTGAACGAGATTGTCGTCGA
CAGCCCGCAGTTCCTCGAGGCACAGTGGACGTACGGGTACCACCTGGCCGACCGGGATGG
CGGAATCCAGGTCACGCAGCTCCGGACGTAAGTCGGCATGGCCCCGGTGGCAGAGGAGAA
TGTTGACAATAGCGTACATACTGACCAACAGCGGCACGGCATTACACTCAAACCCCTTTG
TCGAGACGACGCTGTCGTACGGCCTCACCTACGTCTCTCGCCTGACCGGGCTCAGCCCTT
CGGACACCATCACCTCGTGCCGCCTCACCATTCTCGCCGACAACGACTACTACTCGCAGC
CCAACCAGACCTCCACCTCCACAGCATCGTCCACAAATACCCGCTTTGCGCGCTTTCCCA
CGACGCTGTCGGGCGCCAACAAGACCGGCCTGGGCTCGTCGGCGGCGCTCGTCACATCGC
TGACCGCAGCCATCCTCAGCCACTACCTGCCCCTCAAACTCTTCGACCTGGCAACCGATG
CTGGCCGCGAGACGCTCCACAACCTAGCCCAGGCTGCCCACTGCGCCGCCCAGGGCAAGG
TCGGCTCCGGCTTTGACGTCGCCGCTGCCGTCTACGGCTCCTGCACCTACCGCCGCTTCT
CGCCGTCGGTGCTCGCGGGCATTCCCGAGCCAGGCAAGCCCGGGTTCGGCGCCGCCCTGC
AGGCCGTCATCGCCAGCAAGAAAGGTGAGACCCAAAGTGGGTCTGTTGTCGGATGGGACA
CGGAGATCGCCAAGGGCAGCGTCGCCCTCCCGGCCGGCATGGCCTTGCGCATGTGCGACG
TCGACTGCGGCTCGCAGACGGTGAGCATGGTCAAGAAGGTGCTGGCCTGGCGCAGCGGTG
CCCCGGAGGCGTCCAAGGCGCTGTGGGACACGCTGCAGGCGCGCAACGAGGCGCTCGCCA
CGGCGCTGCGCGACGGCAAAACTGACGATGACACGATCCCGGCGCTGCTGCGGTCGATCC
GCGAGCTGGTACGGACCATGGGCACGGAGAGCGGCGTGCCCATTGAGCCCGAGAGCCAGA
CGGCGCTGCTGGACGCGGTAAACGAAGTGGAGGGTGTCTTCGGCGGTGTGGTGCCCGGTG
CCGGCGGCTTCGACGCGGTGTCTCTGCTGGTGCGGGACGATGCAGCGACCGAGAGCCGTC
TGGAGGCGTTTTTGGAGAAGTGGAGCAAGGAGTCGGGCGGCCGTGTGCGCCTGCTGGGTG
TCAAGGGCGCCATGGAGGGCGTGCGGAGGGAAGACAAGGGCATCTACGACGGGTGGCTGC
AGGCACTCTAATAGCTGTGCGGGTCGTGGAAGACATGTGATCGCGTGGCTATGTTGGTTT
ACAATGTACCCTCGAGGGATAAACACAAACAAAAATGGAAAATTTATGAACCCCGCATTT
ATCAAGGAAAGCCGTAAGATGAAATATGAACTTTTGTAAAGAAGGAAAACAGAAAAGAAG
GTGATTAGCACCCAACATCCCTCAGATAGTTGGATACTCGAGGGTATCTTGCCAGCCTCA
CGGGGAGTATAGCCTCATCAGTGATTGGTTCAGTTCCCTCTACTGGCGATCATCTCATCA
ACAAACATAATGCTTGTGAAGATCATCTGAAAGGGGGGGGAATGTGTAAGTCGTGAAATA
ATTTAGTTTTTTATTTATTTGTGTTGTACAGCCTCGCGACAAGGCAAGAACGCCGTGAAC
AATTGGTGTGAGTCTTAACAAAGTGAGCGTGGGGAGGCTTAGCACCAATACACAGCTGGT
AGTCACTATGAATCATAGTTGCACTGCGCTGCTGGCATTCCTCAGGCCTATTTCTTTTTG
AACCGCGGCGCTGTTAGTTCGTCGTCCACTGCGGGATGATTAGTGCCCAAAAGACTGCTT
ATCAAACCGCAAAACCGCAAACCGCCACCCAAAGTGTTTTTTAATCGATAACGATGGCGG
GGCAAATTTTTTTTATAAAGCAAACCTTCCTACTAATTCGGTCGACTTCTTCCCATTTTC
ATCACCAGATCCGCATCGCACAACAGAACTATACACATACCAGCACGATCAGCGGTGCAC
TTGAGAGCCAACAGCCTCTTCGTTTTCACCCCAAAACCCACCACCTAGCGATCTATCAAC
ATCAGAGTCGAAAAACAACCGTCACGATGTCGACCATGGATCTGGACGACTCTGTCCAGG
TCGGCAACGTCCCCAAGACAATCGCCACGTAAGTTGCCCAAGAGAACGAGACAAAGAGAG
ACCGGGTAGGTGTTCGCATAATACTAACTGTGTAGAATTCTTTGTTACAACTGTGGTACC
CCCATCGACGGCACCACCGCGGCCGGCGCCATCTGCCATGAGTGCATCAAGCTCACCGTC
GATATTTCCAAGAACATCCCCCGCGAGGCCAACATCCAGTTCTGCCGCGACTGCAACCGC
TGGATGGTCCCGCCCACCCAATGGGTGTCGGCCGAGCCCGAGTCACGCGAGATGCTGGCC
ATGTGCCTTAAGCGCCTGCGCGGCATCAACAAGGTGCGCGTCGTCGATGCCCGCTTCATC
TGGACCGAGCCCAACTCGCGCCGTGTGCGCGTCGAGATTACCGTACAGGACGCCATCGCC
GACGGCGTGCTGCTCAACCAGAGCTTCGAGGTCATTTACGTCGTCAGCACGCACCAGTGC
CCCGACTGTGCCAAGTCCTACACCCACAACGTGTGGCGCGCCACCGTTCAGGTCCGGCAA
AAAGTCACGCACAAGCGTACGTTCCTATTCCTCGAGCAGCTCATGCTCAAGCACGGCGCG
CACCGCGAAGCGCTCAACATCTCCGAGGCCAAAGAGGGTCTCGACTTTTTCTTTGCACAC
CGCAACCAGGCCGTCAAGTTTGTCGACTTTTTGAAATCCGTCGTCCCCATCCACATGACA
TACTCGCCCGAGCTCGTTTCCGAGGACATCCACTCCGGCACGCGCTCCATGAAGTTTGCT
TATTCGATTGAGATTGTGCCCATCTGCAAGGACGACTTGGTGGCGCTGCCGCTCAACCTG
GCCAAGAAGATTGGTGGCATCAGCCCAATTGCGCTGTGCCACCGCATCGGCACGGCCGTT
AACCTGCTCGACCCCACCACGCTGCAGACGGCCGAGATCTCGGCGCCCGTCTACTGGCGC
GAAAAGTTCCCCATCGCACCCCTGGCCGACGTCAAGGAGCTCGTTGAGTTTGTCGTGCTC
GACATTGAGCCCACGGGCCCCCGCAAGGGCCGCTGGTTGCCGGCCGAGGCCACCGTGGCG
CGCGCGTCCGATCTGGGCAGCAACGACACGACCTACTTTACGCGGACGCACCTGGGCGGC
CTGCTGAAGCCCGGCGACTCGGCCATGGGCTACCTGTTGCAGGGCAGCAACTTCAACAAC
CCGCAATACGCCGAGATTGAAAAGTCGCACGCGTACAGCGCCACCGTGCCCGAGGTGGTG
CTGGTCAAGAAGCACTACCCGAACCGCCGCAAGAACAAGCACCGCAACTGGAAGCTCAAG
CGCATGGCCAAGCAGGAGAGCGAGCTGCTGCCCAAGAAGGCCGACCAGGCCCGCATGGAG
AACGAGTACGAGATGTTCTTGCAGGACGTCGAGGAGGACGAGGAGCTGCGCGCCGCGCTT
GCTCTGTACAAGAACCCCAGCCAAAAGGCCGCTGTGGCCGCCGAGCGGAGGAAAAAGTTG
GAGGAGTCCGGCACCATGGATGTGGAGGAGGGCGAGGACGAGGAGGAGGAAGAGGAAGAG
AACGACGATGGACCCAAGGTCGACCTGGACGAGTTGCTGGACGATCTCGACGATCTGGAC
ATCAACGACGACGGCGAGGCGGAGTGAGTCGCAAGACTGCCCGTACTCTCAGTTTCGTTT
ATGGTTGCACCTCATTCATCTGTCCTCTTTCTTCCTTTTCTGCTTTTTTCAGTACCCTGC
ATCATGGCATCTGGTTTTTAACGATTTTACCTCTGGCGTTGGAAAAGTGCATTATTTTCT
CGGTTCTATGATAGTATCATTCAATTGGATTTTTTTAAACAGTGAACATTTAAACTATTG
AACGTGAAGATGTTGTACTTTCCTTGCTTTTAAAAAAAAAAAATTTTTAATTTTTTTTTG
TTAAGCCAACAGATAAATCACAAAAAAATAGGATGGAAAATGTAATGAAAATAAATCAGA
ATGCTATTCAAATATGCCATAAAAATACTCCGTTTTGTTCTCTGCAAGTCTAGCCCCGTA
CCGTCTACTTAGAAAATCTTGCTCAACAGCCTCTGTACATGCTCCGACTGCTCTCCCTCG
TCGGCTCTTGCCACCATCTTCTTCTGCTTGAACGAGCGCACGCCCTTTTGTGATGCAGCT
GGCGCCGCCTTTGCTGGCGCTGTCGCTGTTGGCACGTCCTCTGCCGGCACTGTCGCCCTG
GTCGCCTTGACAGCCGCCTTGGCCTCCATACCGTCCAGCATCTTGGCCCGCTCCACGTTC
TGCAGGAACGCCTTGTTCTCGCGCGACGTCTGCTCCAGCTCGGCACGCATGCGGCCGGCC
CGCTCCGCGTTTTCGGTGGCGATCTGTTCCGTCAGGTGGTGCCACTTGAAGCCGCGCAGG
TACACGAGTGTCCACAGGTCATCGCGGTAGTAGGTTCCCTTCTTGCCGCCAATCGTCTGC
GCATTGAGCAGGTCCACGGCGCGCTGGGCGTCGGCCTTGTTGACGAACTCGACCCAGCCG
TCGACAAAGGAGCGCTTCTTGTTGCCGCCGCCGCGGACACGGCGGGTGTGGGACAGAGGG
TCTTCGGGCGACAGGAAAATACGATTGATGGTACCGTAGGGACTGAGCAGGGAGCGTAGC
TTGGTGGGTTTCATGAACGGCGGAATGCGGGAGAGGTAGACAACGCCGGAGCGGCGGACG
GCCTTTTCGGAGGCGACGAGGTTCTTCTTGGTAAGGGGCTTGTTGACGCCGGGCAGCTCG
ATGCGGCGGGTGTCGCCGTCGTTGACAGAAGAGTCTTCTGGCAGTTTGTTGATCTTCTTG
TCTTTCCGTGGTGTGTCGTCGTCCTCTTCGCCTTCTTCGGCCTCTTCCTCTTCGTCTCGT
CTGGCCCGTTTTGTGTCCTTGCCCTTCTTCTTTATCCGGGCCGGCTCCTTTTCTGTTGTG
ACCTTTTCGCTCTCGGCCACCTCCTCATCTTCATCGAGGTGGAACCGGTCGTCGACATCG
ATCTCAGCATCGTCGTCACTGCTCACATCGTCGTCCTCGTCGTCCTCCAGCCTCCTCCGC
TTTGTGCCACGGCCGCCCTTTTGCACGCCCTCGGCCTCGGAGTCGTAGTGGTCCTCCTCC
TCATCGCTGTCGCCAGCGTCAAGAAACGTATTTCTCTTGTCTGCAACCATTGTGTCGGTG
GTGTGTGGTAAGAATGGTCGGCGGAATGAGATGTTGTTAGCGACGTTTGATGCTTGTTTC
CTGCAGACGTCTTTTTTTCTGCCGCTGTTCCAGTAAAAAAAGTTAAAATTCTGCCGGTCT
TCAACGGGCTTCACCTGAAAAATGCGCTACACCGCCCTGCGCTTCAGCGTCCTCGGGATA
TTTTGGCGGACCCACTCAGCTCTGATCGTATCTTATCAGCTGGAATAGGAAGCTGGGCGC
GGCGCCTGATTCGGAGCTTTGTTAGTGGAGGGGCAAATGGTCAATTGCTGCTGAAGATCG
TGGGGCGAGATCCACGACGAAGGTTATCACATCTCCAACTCTCAACTGTACTCCCCTTTC
TTTCTCCTCTCTGACTCTTTTACGATCTTATCGAAATTTAATCTTTTAAGTCTACAAACA
CACATTGTCCTACTTCGTTACGACCCATACCACCACCAGCCATCATGTCTGTCGAGGTCA
TCACCACCATCTCGCCGACGACGAACGAGCCAATCGTCACGCGCAACGGCATCTCGCAGG
CCGACCTCGCGCTGCTGCCGGAGACGGCCGCCAAGGCGTTCAAGACATGGCGCACAACCA
AGCTGAGTGACCGCCAGATCATTGTGCGCAAGGCGCTCGATGCGCTCGCCGGCCGCACGG
ACGAGCTGGCCCGCGAGCTCACCGAGCAGATGGGCCGGCCGATTGCGTACACGGGCAAGG
AGATCTCGACGGCCATCAAGCGCGCCGAGTTCTTGTTGAAGGCGAGCGACGAAGCACTGA
AAGACACGCCGGGCGAGGCGGAAAAAGGCTTTGAGCGGTTCATCCGCAAGGCGCCCGTGG
GTCCGGTACTGGTCATCTTTGCATGGAATGTGAGTTTGGGTCCTTTTGTCCTTTTTGGCC
TTCCCTCTGCCTTCCTTCTGCCTTCCTTTCTATTCTTCCGCTTTTTCCTGTTTCTCGTAC
CCGCGCCATGCGCAAAGCGGGTTAGGCATGTTCCAAGGACCGTCAGCTCCGGGTTTTGTC
CTCTTGCCGTTTCGTTTCTTTTCTCTACAAGCCAGACATGCGCAGGTGTGCCCGCTTTTG
CCACTTTTTCTCGTTTGCTGTCTTTCCCATGTGGTTCCTCGAGATACCGGCGTGCTACCG
GTTGCCGTTCATTGCCGCTCATGGTAATTTACGTCGTCTTGACCTTTCTCCTTTTGCCAT
GCCGTTGTTTTTTCCACTTACCTTCTACGCGTCCTCGACCGACTTCATACTCTACCCACA
ACGGCGTGCCCTGGCAATTTCTACACATTGCCTACATGCTTCCTTCGCTTCGACTTTTCG
CTAACGATACGTTTTTTTTGCTCTTGGCAACAGTACCCGTACCTGATTCTCATGAACACG
CTTATCCCGGCACTGCTGGCGGGCAACACCGTTATCCTCAAGCCGTCGCCCCAGACACCC
ACAGTCGTCGAGCAGGTCGCCAAAGCGTTTGACGAGGCGGGCCTGCCCGCAGGCGTCCTG
CAGTACTTTCACAGCGGCTCGCCGACGGTGATCGAGTCCATTGTACGTAGTCCGCTCGTG
GCCCACGTGTGCTTCACGGGCTCTGTGGCGGGCGGCTTGGCCGTGCAGAAGGCGGCGGCC
GACCGTATTGTTAATGTCGGCCTTGAGCTTGGCGGCAAGGACCCGGCATACGTGCGCGAA
GACGTGGACGTCGCGTGGGCGGCCGAGCAGATTGTCGACGGCTGCGTGTTCAACTCGGGC
CAGAGCTGCTGCGCGGTCGAGCGCGTGTACGTGCATGCGAGCATCCACGACGCCTTTGTA
GAGGCCGTGCAGGGCGTGCTGCGCGGTTACCGCCTGGGCGACCCGCTGGACCCAAAGACG
CACGTCGGCGCGGTGGTGTCAAAGCGGTCCAAGGCGGCCATTGAGGAGCAGGTGAAGGAT
GCGCTGAGCAAGGGCGCCAAGGACGCGACACCGACGGACAACGAGACCTTTACGAGTGTG
CCGGCGGCGGGCAACTTTGTGGCGCCGACGCTGCTGACAGGTGTGACGCACGACATGGCT
GTCATGAACGAAGAGACGTTTGGCCCGCTGATCCCAGTGATGGCGGTGCAGGACGACGCG
GAGGCGCTGCGGCTGATGAACGACAGCGAGTTCGGGTTGACGGCGAGTGTGTGGACCAAG
GACCGGGCGGCGGCGACGGCGCTGGTGGACGAGATCGAGGCGGGCACGGTGTTTGTCAAC
CGGTGCGACTACCCGAGTCCGGACTTGGCGTGGACGGGGTGGAAGAACTCTGGCCGTGGG
TACACGCTGAGCCAGTTTGGCTTTGACCAGTTTGTGAAGCTCAAGAGCTACCACCTGGCA
GACGGTCCGGCGTAGATGGGGATGTGCAAGTGGGAATGCAGCATGGTAGACAGATATTTG
AATCAAACACATGAATGGACACACGAACCAGGATGCGAGCGCGAACTAATACGCGAATGG
CAAGTCCTTCGTGATGAGATGAACGAAAAAGCAAAGAAAGGTAAGGATGGACGAAGGGAA
TAAACACTGGAAAAGTAGGCAGGCTCTGGAATCTTGCCGGAGATTTTTTTTACCTTGCAC
GGTTTCAATCTCGGTGCCGTAGCACTGTGCAGGGGGGCTGCTGGCTTTATTGGCACTGCG
TCCCTGTGTTCCTTTGTTGACGTAAAGAATGCAACGCATATGAGAGTACGTGGCGACGGA
CGCGGTCCACGGGACAGGCAAGGGATAGGGCCACTGGGCGAGGACGTGAAGACCCTTTGG
GCTTCCGTCTGGGACGAAAATAGTATGAAGAATAAAATAAAATGAAGTAAAACAATATCG
AGGCTGTATCTGGAAAAGTAAATAAATTGGTGGGCAGGTAGGTATGGTGAACAAATAGAG
CGAGGGCCGTGACAAGACGTGAAGAAAGTGGCAACACCGCAAGGGAGGAATGAGGTAAAT
AGAAGCAGAGTCGGGGCAAACAGCGCGACGACCGCACCTCTCTCGTTGAATTGGTGGCGA
TGCTATGGATTGCTCGCGTGTGCTGTGGGGGGCAATGCGTGAGAACGTGAATGAGAAATG
AATGAGAACGAGAGGTGACGAGAAATTCAGGCAAGACCGTGAAGTCGATTTTTGGTTCTG
TTTTCTCCCGTTGCAGCTCTTCACAGTCGCGCCTGCCTTCGGTACCTGACGATCTTGTCC
TCCTTTCGACCAACAGACGCGACACACGCCGTGGCGAGGAATGCTCGGGAATAAGAGGTA
AAAGGAGTGAGAAGAGTAAAAGGAGAGGGTTCGCAAAGGGTGAGAGGGCGTTCTCTCGTT
CACACGTACTTTTCTTCTTGTTCTTGCTGTCCCTTGATGCAGGAGGAATGTGCCTGTGGT
CGTGGAAATGAGTGCCATTTTTAGTGGCCGACCCCGCTGTGGTCCTTCTGTTCCTGGACT
TGTGCCTGTTCCTGCCCGTTAGGTGCGCTAAGGCAGTGTTGGCGCCGCCTTTGGGGAAGG
GAGGAAAGCGCAACCAACGCACGCGTTGTTCTTTCCCTTTACTTTCCACACACACGAACG
CAGTTGGACTATGAGTAAAATAAAATACCAGAACTTTGCTGGACGGACAAACCTATCCCT
GTACCTCTCTCCTTGTTCCCTGTTGCATGCCTCACGTTGCCACTCACCATGTCGCTATCT
CTACCTCGCGCGCATCCCATTGTCCCACTATTGGTCGCATTGTCCACTGCCACAGCCTTG
CCCAAATCTGGCCCCCAACTGACTTATTGACTCTGTCGACTTTTCTTCCTGCATTCCAGC
TGCAGTGGTAGCGAGGCCCAAGACAGGCGGAGTCTTGTGCTTCTTGCTTACCTTCGCTTG
CCTTGCCTCTCTCCGCTATTTTGTCGCCTACCTTTCATCTTCCCTCGTTGTTCGACTCCC
TCGTTCATTAGACGACCCTATCTAGGCTGTGAGGCTCTTCATATCATGCACAATCCAGAC
GGCATCAAGGGTCTTTGGAGTCACTGGAGTCACTAAAGTTACTTCGACTCGGTCGACCAC
GGTCATTGGGGCCACTTGGGCCACTAGGGCCACCAAACTTCCCGGGGGCCGATCGCAGTG
GGCAACGAAATGTCCAACGGCCAACATTCTTACGCAGATTCTTTCAAGAAACTGCTCGCA
ACTCACGCTCCAGCGTCTAGTGCAGGGCTACCGGTTGTCGGTCGTCGCGGTGACTCCGCT
GCTCGCGTGCAGTCGCGTTTGAAGTAGGAGGAGACGCACAGAATAAAGGTGAGAGGAGAC
AAGGAGAGCATGGGGGCATGGAGAGTAAACGGCACAAAGAAGGTATGGGTCGACGGCAAG
AAGAATTTAGCATGGCAGAGGCCCACTGATGCATGAAATGCACGAATTGCTCGAAAAGGG
AATCATTTTCTACATGTTTGCCGCTGAAACGAGTGTTTTCTGCCCTTTTGCTGACGTTCT
GCCATTTGCATTCATTTCTGGTGGCCCTGGGCAGAACGAAAACGCCCTTGCTGTTTGGCG
TTGTTTGTCGTTGTTGTCGTTGTATGTCGTATTTTCACCAGATGTGGCCCCAATTCTCAC
CACTTACATCGTCCCCTGTGTGCCTTTGCTTTCCCTTCATGCCTTTTCGTGCCCTGCCTC
CTCCCTTTCAATCCCAACGACCAATGTTTTGGTCTCTTCTTTGGTTCCTCTTTTATCCTC
TTTTGTCCTCGTTCGTCCTTGTTCGTCCCCGTTCTCCTCTTTTTGTCTTGGTTGTCCGCT
CTCTCTTTTATTGTCTCGCCCCTGACGAGAATCTGGGCAACACAAATTAACTAGGTGGAG
ACCCCCAAGAGGCCCCAAGTCCCACGTTGTTTTCACCAGCGCGAGGCTCCCTGTCTTGGC
TCCCTTTGGGCGTCCGGCTGGCTTCCAATCCTCGCCCAACGCAGTTTAGCCCTATTTGCA
TGAACCTCCCTTTTTGGGGGTAGAATAACAAGATCGAATTCCAGAGAGAGAGACAAGGCG
ACATACGAAAGGAGGAGGCAAGAAAAAGAGAAGAACGCTTTTTTGATTGTCACCAGGTGG
GCTTGCGAGGGAAACGAAAAGAAGAACACGAAGAATGCTCGAATTCTCTTGCTCGCGGTG
GCCTGTGAATAAAAAGGACGACAGTCTCTTATTCTCCAACTCACTCTCGTATCATTCTGC
TCTCAGTCTGTTTTCACTTTTGACTGTCGACATCATTCTTAATTCGTGTTCTGCAGCATC
TCTCTCGTGTTGCAAACCATCAAACGCATCTTCTTCTTTCTTCTGCTATTTTTCATTCTG
CGCATTTTCTCTGCATTGCCTCGTTCCATTTTGCCTTTCAGACTTACTTTCAGCTTCGTT
CTTTCAGCTTCGTTCTTTCACTGCTTCCCTCATTTACAGCATCTCCTTACGGCATGACAC
ATCGTTAAAAAGCAACTTCTTTCACCAAATTCTCGGTCTTCTTTGTCAAGGCCATCCACT
CCTTTATTCAAACGAAACGAAACAGGCGACCGACATCAACGACGAAACGTGCTTTTCGAA
CACCATACCACGTTTCCTTTCTCCTCTCGCCTTTCTCTCGCTCAGAAAAGAAGTCTGCCC
TCGGCTGTTCCGACTTTCTTTCACCTTTTAACTCGAAAATTTTCATCTTCATGTTGTAAC
TGCACAGCATCGAACCCCGTCACTCGTTTTGCTTCGTCATTAATATCAGCATCTTCAGCC
CTGATCTCGTTTCTGATTTCGCCTTCATTTTTCGCCAAAAAGTTCAGTCGCTCGTTAATT
TTGATTTCCAACGATACACCACACATTGCCGCAACATAGACCATCGCATCGTACATAGCA
TCGCTTATCGCCATACACCATTTCCGTTACAACCACTCGACCACCGCCAAAATGACAAAC
GTCCAGGTCTACAGCGCCTTCAAGAGCTACGTCTCGCGCTTGCACGACGTTCTCAGCATG
CGCCGCAACAAGAAGACCAAGCCTCGCTTGGTGATTGTGCGTAGTAATCCGCATTGCAAC
ACTCACCTTTCCCCACTGCCGAGACCGTGACATTGCTGACACCAAACCCGCCATCTAGTC
CGCTCCTTTCGACTTCAAGAAGGAAGACAGCATGTGCATCCTACCGGGCATTTCTGGCGA
GGAGTGAGTACATTTCCGTCGACGATGTCACCTCACCGGCAACCTTGTCTTACTAACACC
ACCCTCTTCCTAGACTCTACATGCTTCGTGAAAAGGCCGCCGCTAGCATCGTCGGCTCGG
CCCTCACGAACCCCTATGAGACCTACTCCGACTCGGCCACCCTCGCCCCGTCGTCGGTCC
ACGATCTACACCTCGGCCCCGGCACCCTCAACCGTAGTACCAGTAGCTTTGACAAGGCCT
CGTTACACCGCCACCATAACCACAACTTGGCCAAGTCCATGACGGCGCCCCTGGCCATGC
CGTCAGCGCCCATGCTGGTGGTTTCGCCGACGCCGACGTCGAGCCGCTCGGCCACCCCGT
CGCCCACGTCGCCGACGCACCACAACAACCAGCACTACAATCACCATCAGCACACCTGCT
GCCGTCGCTGCAAGAGCGCGGCCGCCAAGGAGGCTGGCCAGCAGCGCTTCGGCGGCGGTG
TGTCCTTTTACCCGCCAATTGTGCTGGCGTCGACGGAGCCGTACGCGCCCACGGGCCTGT
CATTTCCGTCGTCGTCGTCCTCGGCCTCGTCCATCTCGTCGCGGGAGTAACTCCCGGCGT
CGACTTGGTCCCCGACAGTGCACCTCCTTGCATCTTGGTAAAAGAGCTGTCTGGAGAGAC
TTGTTTTATTCTTTTCCTATGTCATTTTTTTCCTTTGTCATTGTTTCCTTTGCCATTTTT
TCTTATTTCCTTTGTCAACGGCATGATACCAAAGCCTTTAGCGACGCGATGCTTTTTGTT
TTCTGGTCTTTACTTCTTCCTCACTGGCGCCAAAAGAGACGAAAAACGGATATGGGCATG
AAGTTTTATGTACGGAAGTCCTTTTCTTGCTGATCCCCTTCTCTTTTTTTCCCCTTGTTT
TTTGTCACAATTTTTTATTCACTTTTGTTTAGTACCACCGGTTTATGATGGATTTTAAGG
AGCCTCTAGACATCTAGACAAATTGGCTGCTTTTGTAAATAGCGTTTACGGATTGGCCAT
GGCACAACCCAAAAATACAGCTTCGACTGTATTTGACGATAAAAGTCACTTAATATATTT
CTTTCATGTTCACACTTTGTTTTTACCCTTTTGCCAAGCGCCTCCCAACTTACACTCGGT
TTAGAGTTAAGACTGGGCCCGGCATTAAATGAATCAGCCCCAACGTCCTCCTGCCAGCGT
GCGGAGAAGACCCAAACACCCCGGCCACTCCCCCCAAAATCACCCTCAACGGCGTTGCAG
CGGGTCTTCGCCGGCAACAAACACCCGTTCCCCCAGGCCATGACCTCCCCTTTACAGAAT
TTTCCCGTATTTTCTCACTGTCCGATCTGCATCGGCCAGGCCACCCCAGATGTTGGATCG
CCTCGGGAAAGCTGCACAGGAAGCGGAGCCTTTCTTCACAACAAATCCAATCGCCTTGCA
AGCCGACCCGACATACCTTGTCGTCCTTGAGACCCCGGCTTCTCGTCAATGTGGAGAATG
TCGTACAACTACGGGGTATGGAGTGCCGTGACAGCTTCTTTTGACCAGCCTGCCTTTTTT
GGTCCTCTTCTTTTTCGTCCTGTCTTGTCGTGTAGTGGCATGGTCTGATTATGGTCAACC
ACACATGCGATGATCCATGGGCTAAGGTGCCCCGTGGGGATATTTTCCTGTTGGGACCCC
GGTAAACATATGAGGGTAGCATGAACTACAAGTGATGGCCATTCGTATGCGAGCAGGATT
TGATCGCCGAGTATAAGGTCGGTGATGCAGTCGCGAGCCACGTTTTGTGCCTTCTGTTCT
CGGTTCTCTTGTCTTTCCTGTTCTTTTTTTCTTTTCTTTTCTTTTCTCTTTCTTTCTCCT
TACCTCTATATTCCCATACTCGGTCACGTCTGAATCTTGGCAACCTTACGAGGCACAACT
TCTTATCTCCTTATTCCAGACGTGCCCGTCAACCTCACCACCAAAATGACGAACGCCGAC
AGCACTGTCGAGCTCGGCATGGTCAAGGCCATCGAGGCCGGCGATGTCTCGGCGGTCCAC
GTTACGAACGACGCAGCGGACGATGTCGACCTCAAGGCGCCGCCGCTGGCTACGGTGCCC
CGGCCCGACAGCATCGCCAACATGTCCGACGAGGAGCTGCGCCGCCTCAGCGTCAAGATG
ACCCGCAAGATGGACCTCGTCATCATGCCAATCATGGGTATTTTGTACATTCTCAACTAC
GTCGACCGCTCCGCCCTCGCGGCCGCCAAGGTATATGGCATCATGGACGACCTTGGCATG
ACGACGCAGCAGTTCGCCACGGCCATCTCGATCCTGTTCGTCGGCTACCTGCCCTTCCAA
ATCCCGTCCAACCTAATCATGACACGCATCACGCGACCTGGTCTGTACATTTGCAGTGCC
GCCGCCATCTGGGGCGCCGTCAGTGCGTGCACGGCCGCTGCCCACTCTTACACGGGCCTG
CTGATCATCCGCGTGTTCCTGGGTGTGACCGAGGCTGTCTTCTTTCCGGGCGTGCTGTAT
TTCCTGAGTGCCTGGTACGACCGCTCGCAGCTGGGCAAGCGCCTGGCCGCGCTGTTCATG
TTCCAGATGCTTGGCAGCGCCTTTGGCGGCTTCGTGGCGGCGGCGTGCCTGACGCTGGAT
GGGCGCTACGGCATTGCCGGCTGGCGCTGGCTGTTTATCGTCGAGGGGACCGTGACGGTC
GGATGCGGCATTCTGTTTGCGCTGATCATGCCCGAGTTCCCGCACAATGCGCGGCGCCTG
CTGACGCCTGTGGAGAGGGACTTTGCCGTCTGGCGGCTGGAGATGGAGGCGGGCGCGGGC
GAGGCGCACGAGGAGGCGACGGTGTGGCAGGGCTTCAAGCTGGCAATGACGGACCCCAAG
ATCTGGGCGCTCGTGTGGTGCGGCGGCATGGGCCAAGCTATGGGCACGATTGTCAACTTT
TTCCCGTAAGTGCACCGCGACGTGACTATATACTACTTTTCATTGAGTACTAACCGATCA
GGACTATCGTCTCGACCCTGGGCTACAGCAGCCTCATCACGCTCCTCCTCACAGCGCCCC
CCTACGTCCTCGCCGCCATCGTCTTCTACATCATCTCGTATATTAGCGACCGCAAGAATG
TCATGTACATTATCATCGTCAGCTGCCTCGGCGTCGCCGTCGTCGCGTACATCATTGCCT
TGTCGACGCTCAACACGGGTGCTCGCTACTTCGCCATGATGCTGATGCCCTCCGTTTGCT
CCGGCCCCCAGATCATGCTCTACAAGACCCTGCACCTACATATGGCCCGTCCCTTCCCCA
AGCGCGCTGCCGGCGTTGCCATGATCAACGCCATCGGCGGCCTCTCCAACGTCTGGGGCA
GCTACCTGTACTACGACGGCCCACACTTTTACGCCGCTTTCGGTACGCTTCTGGCCTGCA
CGTTTGCTTTTTTCATCACGATCACGCTGTACCTGGTGCATGTGCGCCGCCTGAACACCT
TGTTGGGTAGCTCGCCCGAGGACCAGCGCAAGGCCATGAAGAGTGGTGTCACGCAGCAGC
AGGTCGACATGGGTTGGCGGTATGTGGGATACTAGGAAGGACAGTGGAGAGAAGTATGAG
AAGAAACGGGGGACATGTGGGAGCCTGAATCCAAAGTACGACACACGACGTATCTTACCA
AGGCTGTATTTTTCTCACTCGTATTCTACATACAAATTTAAGTGAGCAGAGATAAATTCA
AACGTATTCGCTCTAACCAGTGAACCCGGGCATGCTTATATTGAAAATGAAGCCAATCAC
AAAATTCACCAGGGAGACGCAACTGGCGATCCACACAAATTTCTGTGCATAGTCAATGTA
CTTTGGTTGCGACCCATGGCATCACCACGTTGTCCGCCTTTCCTCGATGCATGCACTATT
CCCACTTCCTGCCTTTTCGGGTGTGTAGGCCGCTGGTCTGGCCCTGTGCGGAGTAGGGGG
CCGCCATCAAGCCCATTGTGCACGCTAACATGTGCTCACGTGTCGTTAAACAGGGCCCAA
CAAGACGCTAAGGCGGCCGTTCTTTAGCTCCTGCCAGGGGACGCAGCAGCCCAAAAGACA
CCAAACATTTCTGCAGAGGCCCACGACTTCTACCGTGTATTACTGTAACCGCTGTATCTC
CGGGGTTTGGCAGGGTGGTTGACAGGGTGCGCCTGTGGGGGAAGGAGCGACCCCAGGAAA
ATGGTGGAGCAACTGGGAGAAAGGTTTGCTCCTTCCCTTGGGTGTTTTTCTCTTTTGTTT
TTCGTGCCTTCCCATTTTTGCCCTTCCTTTTTTTTGAGCTCTTTCTCTTGGCCCGTTTTT
ATTCCTACTTCGCTTCTTCCCCCGTCGCTTCGTTTCCCGACAGGTCTCTTCAGAGATAAC
GGGGACGCGAGGTTATCATCTTCCACTCTGCGGTCCCGCTCAGATCGCCAATTGTACCGA
CAGGACACCACCATAGCCGAGTGAGCTCTGTTCGGACCGGGCGACATAGGTTCCGGAACA
ACCAGATCCACTCATGCACCAATACCAGTCACCGCGCCCCAGCGGCGGCAGCGGCAGCGG
AGGCGGCTGGTTCTCGCCGTTGACACCCTCGGCGCGCTCGGCTCGCTCGAGAGAAGGCTG
TCTGACTTGCAAGTAAGTTGTTCCCTTACCTCACAAAAATCACAAAGCTCCCTACCCGAT
CGGCAGTTCATGCTCCTTGACGATGTCCCACTTTCACCCTCAGTTGACAGCTGACACGCC
CGTTCTAGGCGACGCAAGGTCAAGTGCGATGAGCAGCGGCCGCGCTGCTCGCACTGCGAG
CGGCTGAACATGGAATGCAAGTGGCGGCCGCTTGTGGCATCATCGGGCAATGGTAGCGGT
AATGGCAACAGCTCGTCTTCACACTATGTGAGCAACGGCCACGGCCACGGCCACGGCCAC
GGCATGCAGCAGCAGCTGCAGCTGCCAGACCGGCCCATATCGGCCTTCATGTCCACCCTC
GAGCGGCCGTCCTACGATGGAGGTGCTGTCGCTGTCGGTGACGTGACAGCTGGCCAGGTC
TCAACCCAGAATGGATCCGCCTCCAGTCACGAGCGGAGCCTCTCCACCTCGGTGACCGCG
TCGACGACGGCATCCTCGCCGCGTCTGCTCATGACGGGCAGCACGGCAGCGGGCCAGGGC
AGTAACATCATGCTTGCTCAACAACAACAGCAGCAGCAGCAGCATCAACAACAACAGACA
TCACAACCGCCACAACCGACCCATGCCGTCAACCAGGTCTTTGACTTTGCGAGCTTTATG
TGGGATGCAGACGACGTATGGCAGGATGTGCGGCACCAGATGGGCGTGGGCGGTCTTGTC
GCCGACATGGGAGGCGTGCCAGGGTTGACAGGGTCGACACTCAACAACGGCACGGGCAAT
GGCACGACCAACGACACCAACGGAACCAATGGCAACCTCTTGCAACACCAACACAGCGCA
GCCGATATTCACATGAACGAGTCGACACATGGCGGGCTGTCACTGTCACCCCAGACGGCC
GAGGCGCCGGCCGCCGAAAACTACCGGCTGATGGACTACTTCATCCACGCCGTCACGCCA
CCGATCCTGGCCGAAGTGGAGACGCAAAAGAAGTGGTTGGTGATGCGCCGCGTGCTGGTG
GGGCGAGCGAGCGCGTCGTCCATGGTGCGCTGGGCCATTCTGGCCTTTTCCAACCTTATG
CTGGTGCAGCGCGAGGGTGCGTGGCTGGCGAGTCGGCAGAACCACTACGAGAACGCGCTG
GCGGAAGTGTTGGCCGCAATCGACATGGCGGCAACAGCGGCCGTGCTGCTGGACGGTGGC
CAGCGGCGGGATGACACGAACGGGACTGGCAGTGGAGCTGGAGCCGTCACTAGCAGCGGC
GGTAATGGCGAGAATGGTCCAGAGACAGCAGGAACGACGTCCTCTACAACAACGATGACA
TTAGCGACGGCCGGCAACGGCAACACGACCGAAACAAGCGCATCGACAAACGGCCACGCA
GCGGTCAACGTCAGCTATGCAGCAGCGGGCGTCACGGCACCCAACGACGGCATCAACAAC
CAAACCGGAAACAACAAATCACATGGCCGATTCCTAACGGGCAGCGTCCAGGCACGTGCC
CCGGCTGCACAGCCTGTGCTGTCCCTGTCGCGGTCCAGCACCCACCGCGAGAACCTTCTG
GCGACACTCTTCTTCCTGAGCTACGTCGATATCCTCGAGGGCCGTATTGACGCCGCACAC
GCCAACCTCAAACGTGCACACGACATCCTGAAGAGTAGCGAAAAGGGCGGCTCGTTCAGT
GCCGTCGAGCGGCAATTCCTGCTGTGGCTGCGGCTACTCGATGCCCGCGCTGTGTCAGCG
GGTGGTGAAGGCCTGTTCTTGTCCACCGACGACGAACGGCTTCTCGTTGAGACACCACCA
GCGGGCGCCTTGGAGGCCGAGCTGGGCCTGATGGACGGCGATGGAAGTGGAGGTGCCAAT
GGCGGACCGGTCGGCACCATGGGCAGCACAAACGGAAGCATCGCCACGCCGACGGGCATC
GATCCACCGCACGACGATATTGAAGACGTGCTGTTCCAGATCCTGTACCAGCCCGGCATC
CTCTTCTTCCAGAAGGTGCAGAGCTTCATGGGCCGCATCTCGCGCATCGACCCGTGGCAC
CGGTCCCGCGGCACGGTCGAGGACGAAATCGACGTCATGAACATTGGTGCCGCCATTGCC
AAGGACCTGCGCACGCTCTACGACAACCGGCCGATGCTGATGGACTACGCCGTAGCGGGC
AAGCTGACGGCGGCGCACGTGTCGGCGCACCTAGCATTTGCGGTGACGCGGTCCTTCCGC
ACGTACCTGTGCAACTACTACGCTAGCAAGGTGCACCTGCACCGCGTGGCCTACAAAACG
CTGCCCCTCACGCAAGAGGCGACAGAGGCGCTGGCGCAGATCCGGCACCTGGCTCGTTTA
TTAGTCGAAGCGCTGGACGCCGAGGATGCGCTGCCGGCCAACATGCTGTGGCCGTTGCTG
ATGCTGGGTTCGGAGGAACCGGACCCGGTGGAGCGGGCGTGGATCCACACGCAGATCATG
CGGATGCAGACGGTGGCAGGCAACTCCAAGATCACAGCACAAGTGCTGGCGGAGCTGCAG
GCGCGGCAAGATGCGGCGCAGGCGCGGGTGGATATTCGGTCGGTCATGCACGCCATCTTC
AATTCATGTTTTGCTATCGTGTGATCTAGGAGAAGAACCAAAGAAGAAAAAATTACAAAA
AGCGCCAAGACTACTTGAACAAATGCTTGTTGACGGGCGTCAATGGCGGCTGCCCGGTCA
GGACGTTGCGCACATTCTCCATGGATAGGCGCTCGAAGCCAATGTTGGTCTCGAGCGCGC
CGCCGGCCGTGTGGCAGGTCAGCGTGGCCTGCCGCGACGCCACCAGGCGCGGGTCCACGT
TGGGCTCGTCTTCGAACACGTCCAGGCCGACGGCCGCCAGCTGGCCCGACGCCAGCGCGT
CAGCCACGGCACCTGCGTCCACGAGCCCACCCCGCGCAATGTTGACGAGGCGCGCGCCCT
TCTTCATCTGCGCAATCCGCGTCGCATTAATCAACTTGCCGCCGCTGCCGGGTGCGGCCA
CAACGACACAGTCGGCCGATGCCAGCATGGCCTCGAGGGTCGGGTGGCTCTTGGCGCCGC
CCGCGGCGGCTTCCTGCTCGGCCGTCTTGGGGAACGGGTCGTAGTACTCGATGCTCATGC
CAAAGGCGCTGGCGGCCTTGCTGGCGATGCGCTGGCCAATGTTGCCGAGGCCGACAATGC
CCAGGACGTGGCCCTGCGGGTTGCGCGCGGTGTGCGGCACGTTGTGGTGGGCGTCCAAAA
AAGTGGCGGTGTCGCCGGCGCGCGCGGCCATGTTGGACCACTGCATGTTGCGGAAGACGG
AGATGATGTGGTAGAGGGCCATGTCGGCAACGGCCTCGGATGACGCGGAGGCGCCGTTGC
AGTATAGGATGCCCGCGGCGGCCAACAAATCAACATCGGCCCAGTCATAGCCGGCGCCCG
CGGACGCAAACACCTTGAGGGAATCGGGCAGGAGCGGGATCAGCTCGCTGTCCCAGCGGC
CCATCTCGCCACCGGTAGACCAGAACGGCCGCATGATGGCGGCGAAATCGCCCCATTTAT
GCGTGCGCAGGGCCTCGAGGAAGGCCGGGCGCTGGCGGTCGGCCAAAGGCGGGTTGATGA
TGGTGAACTGCTCGGCGAGACTGGTGTAGAGCTCGACGTTGTGGCGGACGGGGTCGCCAA
GGTGGAGGATGACAGGTTTAGACATGGTGGAGGGATGACGAGAGGGGTATACAGGGGTGG
TCGAGAAAGGACAGAGGTAGGATGGAGAAAGGAAGAGCTTGAGATAGGATAGACAATGGC
ACAACCACAAAACACGGACACGCAAAAGAATGGGCAGGCGAATTGGAGTAGACACGCGCA
GTTTAAGGGTTATGCTTTGCCGCGTCTTTGGTCGCGAGGTCGCAAGGTCGCAAAAAGGTC
AAAGAGGTTACATGTGCGGAGACGGAGGAAGAGAAGGATCAGATGGGTCAATGTGGATAA
CGGAGCTCGAGCGATGCTTGCGATGCTAGCTTCTAGACTGAGAGACGAAGTGTTGCATGC
GGAGAATGTGTGCGGTGGTCGGCCGCCGACGCAGGTCGGATGCGCTAGTCCGAATAAGGG
GATCACAACGGGGTATCGTGCCGGTACCGGGCCCCACCCGTCCCCGCCAAGCGTGTAAGT
GCTCGGCCGTTCATTGTCCACTGGACCCACTCCATCTGCCGACCCTTGTTTGTCCGCCTT
CATCCTTCTCGTGCTTCCCTCACGCGTCGGTGCCCACCTCATCCAGCCAGGGAATCGACT
CTTGGGCGCCCCGCCGGCCCACGGCCACTGCAGCAGCGCGATTGGCCCAGGCCACGGCGG
TTGCGACGGTCTGCCCCTGGACGAGGCCCAGCGCGTAGGCGCCGATGAACGTGTCGCCGG
CAGCGGTCGTGTCGACGACCGTCGTCTTGACGGCGGGAACCAGTCCTGACGTAGAAGTGG
ACGCGTGGAAGACCCCTGCACCACCTAGAGTGATGACCACGTGCTCGACGCCCAGTGCCA
AAAAGTGGCCGGCCACGCGAGCGAGCTCGTTGTCCCTCGTTTCGGGCGACAAGTCGAGCG
TGGTCCCACTCAGAACCGACGCCTCGGTCTCGTTGACGACAAGTTGGGTGATGCAGGAAT
AGGCGACGGCGGGCAGCTGTTCTGCGGGCGCGGCGTTGAGCAGCACGGGCACGCCCTGGC
GGCGAGCGGTTTGCAGAATCTGGAGAACGGCCGGCAGCGGGATCTCAAGTTGAAGTAGCA
GTAACGAAGGAAGAACGCCGCCGGGTGTGGGCAATGACGTCGCATACTCGTCCGAGGTGA
GACTGGCATTCGCCTCCGCCGACAACAGGATACGGTTCTCACCACCCGCGGCCTCGTCGA
CGAGAATCACTGCGACACCCGTGCTCTGGCCGGCACGGACGGCGACACCGGACGTGTCGA
TGCCGACAGCATTGAGCGCCGAAGTCATCTTCTGCCCGTATACGTCGTCACCAACGGCGC
CGACCATGTAGACAGATGCCGCCCCTTGTGACGGGGTCGTTGATCGGCGGCCCAACTTGG
CACAGGCGACGGCCTGGTTGGCACCTTTCCCGCCCAGCCCGGTACGGAAACCGTTGGCGG
CCATAGTCTCGCCGGCAGCGGGCATGCGCGGGGTGTAGGTGACGAGGTCGGCGTTGAGCG
AACCGATGACCATGATGGAGGGTTGGGATGGGGGGTTCTGCCGAAGGTTGTGCGGGGAGG
AGCCGACGGGCATGCTCTTGACGGTTGGAGAAGCCATGGCGAGGGAAAGTGGGTTTGTCT
GGAAATGGGTGGATAGTCGGGCTGGTGGATGGCGTTTTCGGGGGCACAGGGGACCCTTCG
TGTCCTGTGATTCTCTGAATTATGCCAGTTTCTACGGGTAAGCTGCGCTCAACTTTATCT
ACGGGGTGTCATGTTGTCGTGAAGAAAGCCATGTGCCCATCGTGTGTGGCGAATTCTAGT
CTTGCTCGTCACGATGGGATCACTTGTTAAAGAAACAAAAAGAGAGCCGACGACAAAAAA
AAGCAAACAAAACAATACAAAATAACATAAATCTACGTGAAGTCATGTCATGGTGTGAGT
GGACCCACCCGATCGGATGTGGTGAATTTGGCATAGTGCGGTTCTCACAGCAGCTGCGCC
CGCAGTGAAGTGCATCGATTTCACCAGCGTTTAGCGTAGCCGATCAACCAACACGACCTC
GAGGTCGATGTGCGGAAACAACAGACCGCGTACAGCATCGTCTTCCTGTCCTGCTAGACT
ATGCGACCGCGGAGAGATGGCCTGGATCGGTTGATTCGAGGCCGACAGCTCTTCCGCTAG
GTGACGTGATGCGTGTGGAGGGGGAGACAGAGTCAAAGACAAGAAAAGAAGAAAAAAGGA
ATGGGCTTGGCCGGTCCAGGCCTGGTCCGATGTAGGCTGAGCTTCAGGACGCGATAGGAA
CAAAATATCCTAACTCTGTACGTTCCTTTACTTCCTGCCAGAACACAATAGTCAACCAAA
ACAGTCAGACGTCGCATCGCAGTTTTCTCAAACATCTTGCTGCTTCTTCTTATCCTATTC
TCTCACACAACCACCGTTCACTGCCCACCCTCCGCCCTCTCAATAACCACCCTCACACAC
ACAATGGGCTCACTCACCGCCAGCAAGGCCTTCCCGCCGGGTATCCACGTGCCCAGCCTG
ACGTGGTTCCGCGACACGGACGCGCAGGAGATCGACTGGGACGTGCAGCGCACGCACTTT
CAGTTTCTGGCGTCGTCGGGCCTGCACGGTGTCGTGATTGCCGGCACCAACGGCGAAGCG
GTCACGCTGTCGGCCGACGAGAAGACGCAGCTGGTCAAGGAGGCGCGGGCGGCAGCCGCC
GCTGCTGGCTCCGACCTCGTCATCACGGTTGGCTGTGGCGGCCAGAGCACGCACCAGGTG
ATTGCGGAAACAAAAGTGGCGCACGCGGCCGGCGCTGACTTTGCGCTCGTGCTGGTGCCG
AGCTACTTTCACTTTGCCATGAACGAGGACGCCATTCTGGCGTTCTTTGAGGAGCTGGCC
ACGGCTTCGCCCCTGCCCGTCCTCATCTACAACTTCCCGGGTGTCGTCGCCGGCCTCGAC
GTCAACTCGGACATGCTCGCCCGCCTTGGCCAGCACCGCAACATTGTTGGCGTCAAGCTG
ACGTGCGGTGGCATCGCCAAAGTGGCGCGCGTGCGCGCGCAGTTTGCACCCGAGACGTTT
TGCGCGCTCGCCGGCCAGAGCGACTGGCTGCTGCCAGCGCTGGCCGTTGGCAGCACGGGC
ACCATTACCGGTGTGGCCAACCTGTATCCCCGCGTGTGTGTACAGATCTATGAGGCGTAC
AAGGCCGGTGATGTTGCCACCGCCGAGGCCGCGCAACTCAAGCTGGCTGAGATGGAGTGG
GGCTTTGGCAAGGGCGGCATCAATGGCACCAAGTGGGTGGTGGCGTCGCTGCGCGGCTAC
CCGCTGGCGAGCTGCCACTGCCGCCGGCCGTACCCGCAGTTCAGCGACAGCAAGAAGCAG
CAGTGGATCACGGGTGTCGTGGGCCCTCTGGCCGCCGAGGAGGCCAAGTTGACCGCGGCT
GCGAAGTCGAAGTAAAGAAGGAGGCAGGCAGATAGAAAGAGAGATACGACATAGATCTGA
TAGAACAAATAGAGACCATTCACAAAATACTGAGAGTGCGTGTGATAACTGTGTGCATGT
GTAAAGTGTCATTATTTCTATAGGATGTGTTTCTCGATGTCTTCGTCGTGTCTATCCGTC
TATAATCATAGTGTTCTTCATATAGTGTCTTTATAGTCTAGATGTCACCGTGTCACCACC
CATCACCCCTTGAAAACGCCCTTCATGGGCCGTCCCGCCAAGAAGCTGCGCAGATTCTCT
GCAATCAAGTCCGTGCAACCATCTGGCCTTCCACCAGCGGCATGCGGTGAGATCAAAAGG
TTTGGCGTCGTCCACAACCGGCTGTCCGCCGGAAGCGGCTCCGTCTTGAACACGTCCAAC
GCGGCACCACCCAGCTTCCCAGCGTCCAGCGCGTCTGCCAGAGCGTCCTCATCGACCGAG
ATGCCGCGGCCGACGTTGACCACCCAGGCGTGAGATGGCAGGAGTGCTAGTCTCTCTGCG
TTCAGAGCATCACGCGTGGCCTCCGACCCCGGTAGGATCATCACCAGCGCGTCCGTCTCG
GGCAGCAGCCGCGGCAGCTCTTTGTCACTCAGGATCTCAACACCCGCGCGCACACCCGGA
CGCCGCGCCACGCCGCGTACCTGGGCACCAAACGCCTGGAGCAGCGGCGTCAGCTTGGCC
GCGATGCCGCCGAAGCCCCAGACCAGAACGCGTGCACCCCGCAGAGAACGAAACTCGCCG
GGTCGCGGGTACGGTCCGCCCAACCGCTTCGGCCATATTTTTTGGAGCTGGAAGTCCCTC
GCCTCGTAAAACCGCCGCGCGCCGTCCAGCAGCAGTCCCACGGTATGCTCCGCCACGGTG
TCGTCGTGGATGCCCGCGCCGACGGTGATGGTCACCCGCGTCGTGTCGAACCCGGCCTCG
AGCACGTCGTTGGGCCCCGCCGCCAGTGCCTGCACCCACTGCAGCTGGTGCAGACGGGCG
GCGGCGTCGGCAAGGTTGGCGCGCGTATTGATCCATGTGACCATAATGTCGGCGTCGAGG
ACGTCGTCCGGGAAGGGTACGGTGACATCGTAGGGGCAGAGCTCGACGGCGAAGCCGCGG
AGGCTGTCAATGTCGAGCTCGAGGGAGGTCGGGTAGAGGAGCTTCATCGTTGGTGTGGGT
GGTGTTGAGGGTGGTCGAAGACGGAGGCTGGGATGCGTGAGAACTTGGTGTGCTGGGGCA
ACGTCCGTGATCACGACTGACAAACTGGTCTCGCTCGATTGGGGTATGCAGTTCGCCGTT
CTCTCGGTACCCGGGTCGCTGGTTCCAGGGTTCTCCAGAGTTGGCATGTGGTTCCTCCGG
CTTAAGACCCCACGACGGCTTTGTTATCCTTTTTTTTTCTTTTTCCTCTTATTTTCCCAC
GGAAACCGGCTCCAACCCCGACAAAGACCCCCCTACCCCAAACCCCAACCCCGACCTTCG
TCGGCTGCCCATGCCCCAGTCTCGTCGGAAGGGCTAGTCCGAAGCGCGCGTTAGTCTCGT
GTTAGTGGTTGTTGTGCCTGTCAAAGACTGTCAAAACCTGTGCCCAACGGTGAGATTCGC
CCCGTCTTGACCCAGATTCCTTTTTTTTGGTCGGGTTTGGCATGTATGGCAGGCTCCTGG
CAACACTTGGCTCCCGGCAGGACGCCCTGTGGCCGTGCTTTGCCGCGTTTCCACGGCTCT
TCGCCATTTCCCCATCCTCGGTCTGCGGCTGTCCACTACCCCAGATTTCTGGGACTCTTG
CACGCTTCCTGCAGTGAACCTTGCGGCGCTGTATCCAGCAATGTGACAATTGACAGCCGC
TGGACGGTCCACTTAATGTGTGCTCGCAGTATTTTTGCAGTTGTTTCTTTTTTTCCCATT
CCCTGTATCCTATCACATTGTCAGTAGTTCTCACACCATGTTATGATACCCGACTGTCTT
CTCTTGTCTCTTGTTATTTTGTTTTCTTTTTCTTTTCTTTCAACCTCCTATTATATATAA
GATCCTCGCGATCGTCCCGCCCCGGCTTCCTGGGTCCCCTTTCTACAGCCTTTCAGCATT
CGGTTGATCTTTTCTTTCTTTCCTTTCTTTTCTTCTGTTCCTCAAACTGCCTCTCCTGCC
TGGAGACACGTCAACATGACGACCGCCTACCAGTACGCCATTGGCGTCGCCCTCTTTGCC
TCCATCGGCACCTTTTTGTTTGTACGTTGCCGGCGCTCTCTACTCATCAAGCCTTTCTTA
CCACTAACGCTCCTTTCTTCCAGGGCTTCGACACAGGCATTGCCACGACGACCATCTCCC
ATGCCAGCTGGAAAGACTACATGGGCCACCCGGGCACCGGCCTGACCGGCGCCGTGGTCT
CCGTCTTTATTGCCGGCGAGGCCGTCGGCTCCATCACCCAGTTTATTCTGGGCGACCGCC
TCGGTCGTCTTGGCTTCTTGAAGTTTTTGTGTGTCATAGTCACCATTGGCGCCGCCATCC
AGACCGGCGCCGTCAACATGGGCATGTTCCTGGCCGGCCGGGCCATTGCCGGTGTCGGTA
TCGGCGGTCTCGTCGCCAGTGTGCCCCTGTACCTTGTCGAAATCTCGGCCCCCTCCTACC
GCGGCTTCATTGGTAGCATCTCCGGTTGCGGCATGACCTTTGGTATCATGGTCTCCAACT
GGGTCGGCTTCGCCTGCGCTCATGCGCCCTACGGCAGCCTGCAGTGGCGCCTGCCGCTGG
GCCTCCAGATCCCCTGGGGCGTGCTGCTGTTTATCGGCCTGTCCACCTTTATGCCCGACT
CGCCGCGCATGCTAATCCGCAAGGGCAAGATCGACGCTGCGCGCCGCGAGTTTATCAAGA
TCCGCAAGGACCTACAGACAGACCACGAAGTGGCCGACGAGTTCGGCCTGATGCAGGGCC
AGATTGAGTACGAGATGACACGCGAGGTCAAGTCGTACAAGCAGGTCTTTACCCTGTACC
GCCACCGGGCGTTGGTGTATGTGTACTCCTTCTATCTTTTCATAATGGACAACCGCTAAA
AACAAACAGTGCCATCTCCATCCAGATCATGACCAGTCTGACGGGAGTCAACGTGATCCA
GTATTACCAGAGTATGTCTCATCCCACAGATCCAAATATCCTCTCTCTTCCACACTAACA
GAATAGCCACCCTCTACACCAACCTTGGTATGGGCCCCATGACCATCTTGGCTTTGGCTG
GTGTCTACGGCACCGTTTCTTTCCTCTGCAACTGCATCACCACCTTTTGGCTCATCGACC
AATGGGGCCGCCGCAAGATGCTGCTCACCGGCATGATCGGCATTGTCTTGGTCGAAATTT
ACACGGCTGAGATGCAGCGCGGCTTCGCCACGGGCGACAACCGTGTTGGTCAAGGTTTTG
CAATTCTAGGCATCTTTTTGTTCGCCGTCTTTTACTACTCCTTCTTGGGCAGCACCGTCT
GGATCTACCCGCCCGAGATTCTGCCCCTCGAGCTGCGCAACAAGGTCGTCGCCATCGCTA
CCGCCTCCCACTTTATCGTCAACATCGGTATCACCGAGGCCGGTCCCACCGCCTTTAAGA
ACATTGCCGAGAATTACTATTACGTGTTTGTCGGCTGCACCATCATTTTTACCGTCATTG
GCTACCTTTTCTATCCGTATGTCCTCCACTGTACCCTACTCTATTTAAAATAACCACCAT
TAACACTCCTAGGGAAACACGCAAGAAGACACTTGAGGAGATCGCCGGTGCGTTCGGCGA
CCAGGTCGTCACCGTGGTGGAGGACAAGACGGGTGGTATCACTGCCGGCCAGGTCGAGGC
TGTCGAGGAGGTGTAAGAGTTGCACTGTGTTGAAGATGGCAAAGGAGTAGATACCCGGAG
AACGGAGCGTAGAATTCTGAGAGGCTGTCTTGTGTCTAATCTCATATAAATATACGGCCG
GTCGGTGTGTCCTATTTACTTATCATAGAAGTAATTGGCTTCCTCGTGCTATGCTTGATT
CATTACGACTCGTGTAACTTCTCACAGGGTTTCGGTGCCATTTCCACAGTGAGAAAATCG
AATGCCTCGAAGCAATTTCCATTTTGTTATGGCAACTACCAAGAACTGGAAACCAGATTC
ATACAAAAAGTTATGAAATATAACGCGCGAAAGTGGCAAGATATATTGTACAAAGTTGTG
ATGAATTCAAGAAAATATATATAAGTCTATGGTTTTGCTCTTCAGCTCTATCATTCCTTC
TCTACCAGCTTTTAACCAAGGATCTCGTCTCTGTGACCTGTTAGTGTTCGTCCAAACTGG
GGCTGCTGCTGAGGTCAACTCACGTATAGGTGTCCTCTGGCATGCGGATGCCGTCGTTGA
TCGACACGCCCATCAAGCGCCCACCGTCCACCGTCAGCAGTGCGCAGTTCATGTATGCGC
CGCCCGGGCTGGACAGCAAGAGGACGGGCGCCACCATCTCCTCGGGCCGGCCGGGCCGTC
CAGACGTGCACCGCTTAGCGGCGCGCTCGGCCTGGTGGTTGATGTCGTACGAGTGCTTGC
CGGCGGTGGTGCCCGTCATCTCGGAGGGAAATATGCCGGGGCAAATGGTGTTGACACGGA
TGTTCATCCTATATTGTTAGTGGTGACCATGAAAACGATGGGTGGAGGAGGGACTCACGG
GTGAAGACGGCCGGCGAGGAGTTTGGCGAGGTGGACGGCTGTCTTGTCAGCACTAGGTTG
TATTCGGTCAGATACACTTGGAGACTTACTGGCTGCCTTCGACACACTGTAGGTCAGGGA
GCCCATGCTGCGCTGGTTGGCGAGGGCGGCCAGCGAGGCAATGACGCAGACGTTGGGCGA
GGCAGACTTGCGCAGCAACGGGATGAAGTTGACGGTCAGGAAATAGACGCCCATGACGTT
GACTTTGATGTGTTAATAAATCTTGCTTTTCATCTACAGAACAAGACGAGGGTGCTCACT
CTGGTTGCTCCGTTCAAAGTCCTCTCTGTATCGAATTAGCGATATGGCCTGTGTATCGAT
CGTCATGCTAAAGCTTCGTGGACTTACTCGTTCAGACCGTTCATCAGCAGGTTTTGTACC
TGGTCGGCTACAGCACAAAAAGGACACTGTCAGCATATATTAGTCCCTCGAAGAATGCAA
GTCTGCCGCCTCTGCCTACCATTGTTGTGGTCTGTCGCCGTGACACGCCACGGGCTATTG
ACGCCCGCATTGTTGATCAGGGTGTCGATCTATGTCTGTCAGTCTCGCAGTCTATATCTG
TTCGGGATACCGGCTGAGCGTACATGGGACTCCTTGGCCTGGACGGCTGCGACAATGGCC
TTGCAGCCCTCTTCTGTCTGGACATCGCCTTGGATACTACACACATGAGACATCAGCTAT
CAGTCCTGCTGGGGGCGTATCTGGGGCCACCTACGTGTGAATGTCACCGCCAATCTGCGC
GGCCGCCGTGTCCAGCACCTCCTGCCGCCGTCCCGAGATGTAGACTCGCGCACCGTTGAT
GGCAAAGCCCTCCGCAATGGCCTTGCCCAGACCGGAGCCGCCGCCCGTGATCACGATGAC
CTTGCCCTTGACGGCAAAGAGGTCCTCGATCTTGAAGGAGATTTGTTGTTCTGCCATTGT
GAATGTGAATGTGGATGTGAATGTAGATGTGGGTGTGGTTGAGATCGTTGCCTTCGTCGT
CGATTGCAGTTGAGAGGTCGTAGGTCGGGTGAAGAGGATTCACAGGAAGCGTTTGGCAGG
CACAGAGGCACTTCAGTTCGGACAAGGTCCCGGGTCTCCCAAGGTCTTCTTACGTAGTGC
TTGTGTCGTCTCCAACGTGCAGTCCCACAGTCCCACTGTTTTTGCTCGCAATTCTGACTC
TCTATCGGTCCAACTGTGCACTGACAACGTCGCCTTTACAGTTTTTGCAGGCCCATGACC
CCGTGAGTCTATGAGGGGCTCCCCCGTCGGTTAACCTACCCCAACACGCAGCATGGTACT
GCTTTTCGCACACTTTCCCCCCGGGGTGCGGAGGCGGGCTCGGCGGGCCTCTCTGTTGGC
GTACCCGAGCGGAGACAGACTTCCGCCGCTGCTTTAGTGCAACCGATCGGTTTTCTCCGC
ACGCTACCACACTTTCTTGGTTTTCTTGGGGGTGGAGCGCGGAGCAGGAAGGAGGGGAAG
AAAGAAAGAATGTGTTCGGCCTCGTGTGTCTCGTGGGGAATTACGGCGGGCCTTGTCATG
GGGCAGGTGAGAAACGGAAAATGGAACGAAAATATCGGCGTTCCGGGTCGTGCAGTGTGG
CCACCATGTGACGACACTCCCCCAGGGTGGTGCGATCACCGGCGCTCGTTCGCGTAGGAA
AAGCCGACGTCAATGGTCAACATCGGAGCCTCTGGACGTGCTGACTCTGTTTACCGAGTA
TACAAAAAACACACAATATCCCAAAAAGGCGTCCTAACAGGCGGTCCACACCAGATACCC
GATAATCTGCTTCCCTCTATCATTCCTTTACCTTTCCTCTTCTACAGCAAGCGCGCTTGT
TGTTCTCTTGTGTCTTCATCACGCTCGCACACACACTCTCCTCCCCTCTCCTCCCATCCC
AACACATCCCACAGCCCGCCATGGCGCAAAGTACACCCATTCTGGAGGGCCCCAAGGTCA
TCGCCCTCACCGACGAGGAGCGCGACAGTGGCGTCATGAGCGACACCAAGCTGTACGACG
CCATCGAGGCCTTCTTCACCGACGGCCTCGTCGTCGTCGAGAACGCCATCGACGTCGCCA
TCATCGACAAGCTCAACACACGCATGCTGCAGGACACTGAGCGTCTGCTAGCCGGCCAAG
GCCACGTCCACTTCAAGTAAGTTTTGTCTTCGCTCCTTTTGCCTTCGCTTCGTTCGTAAT
CTCTCGCTAACGATCAGCCACCTCAACACCAACGCCGGCACCAAGGGCGCCGCCGTCGGC
GGCAACCTCTCGCAGGTCCCGCCCATCGAGAAGGAGTACCTCTACCCCGAAGTCTACGCT
AACAAGCACGGCGCCCGCATCGTCTCCAACATCCTGGGGCCCAAGCCCGAGGTGCACTTC
ATCCGCTCCAACACCCTGCTCGCCACCGACGAGCGCCAGATGGTGCACTCCGACATCCGC
TTCGAGCACCCGGAGCATCCCTTTGCCATTGCCTTCAACACGTGCCTCGTCGACGTCGGC
CCGGAAAACGGCTCAACCGAGCTGTGGCTCGGCACGCAAAACACCAACATCAGCGACCAC
CGCGAGCTCGGCGAGCCCATGATCGCATCCGAGAAGCTCGACGCCCGCCGCGCCGTGCGC
CCGCCCATCTACCCGCGCCTCAAGAAGGGCTCGATCGTGCTGCGCGACCTACGCCTGTGG
CACGCGGGCATGCCGAACCCCACAAACAATGTGCGCATTATGCTGGCGATTGTATACTAT
GCGGCGTGGTACAAGAACGGCGTGGAGACGCCGCTGCCGGAGTCGCTGAAGCCGACCGTC
GCCAAGCTGGAGGCGTACGCCAACATCAAGATCGCCACCAAGTGGGTGCCGGACGAGGGC
TACGACTACCTCGCCATCAAGTTTAGCAACAACTTTAGCTCCACGCTGACGCCGTGGGTC
TGGGACAAGATCAAGAACGTCAAGACCGTCAAGGGCTACTAGGCTGATAACGAGGTCAAG
TATGGGAAACCCAGTGTAATATTCGGATAGAAAAATGCAACATGACGTTTATGATCGAAC
ATTGTGTGCTGAACTACCTTTTCGTCGTACACAAGCAAGTCCCTGCAGAACAAAAGAAAG
CAATAGCTTCCTAATATCACACGGTGACATGGCCCTGCGGTGGCCAGATCAGGAAAACGA
GGTTAAAGAAAAGCTCTCCTGCCATCCCTCCACTGCCGCCTTTTTGACAAATGGATGGAG
CTTCCCTTGGTCCATTATCGTGTTGCTATCTGAAAAAAAAATGAAAAAAAACTCTGTTTA
TCCAGGCCATGCGCAGGTCCCCCGCGCTAGTCTTGTTGTTGTATCACTAGATGTAGTCGG
CGGTTTCTTGACATCAAACGGCAATGGCTGTGGGGTCCTTGTGTATATATTGTGTGCTTC
AGGGAATTCCGCACAGTCGAGAGAAGCCCTGGGGGTTATTGCACTCATAAGACTCCACAC
TTGTTTAGAGTGTGCAATGCATCTGTCGAGAGTTCATGTTCTTGCCCGCCGTTCATTTCG
CGCGCCACATGGCTTAGGCCTTATCCGCTGCCAGAGCGGTATGCGTTTCGATATTGAATT
CTGTCAACGTTGTGTGCAAATTAAGTGTCTGTAAAACATCCCGGAAACAGCTCAAGGTGG
GCAGAAAAATACAAGTGAAGAAAGTAAGCATCCAGAACCGGTACTGGCAAAGCACACGGC
TCGGGAGTTCATCTTGGGGGTGGGGCTTTCTGCTGTTGGCGTGTCGTGTAGATTCGCTGG
CCTTTCGTAGCCTTCCAAAATGAGAGAACCTAGAGTTCAGATACAGGATCCTCAGAGGTC
ATGAAGGCACAAACAGCGCAAGAAGACGTGTGTCTCGCGGGCGTATGGCTGTCCCATTCT
GGACTCTGCCACAAAAGCCACTGGGCAAGCCAATCGTGAGCCTGGATGTAAATGAAAGAT
GCCACTTTGGAAAGCAGAGGAACGAACGGTTTTATTTCTTTCTATCCTTTTCGCCTTTAT
CAATGGGTAAATATCGATTTTCCTTCGGCAGTATGGCTCCTGACATCGGGATATTAATCG
ATATTAAATCGTGAAAGAGAACGATTGCTGAAAAAATTTCCGAGCGCACGGCCTCTTAAA
CAGGGGCGGATGGTAAGCTGCGCTGTGTTGCAATGGTTGCAGTGAGTGGTCGGGGAGGAG
TCTGTGAGAAAGTCAGAAAGAGAAAGGGATAGCAAAATGGACGGGTCATGGGTCATGGCG
GACGGAAGGCCAGGCAAAGACGTTGTCTTCACGACAACATCGTAAATCGCCAATTAGGCG
AAATGGAAACGAAACAGCAATCTCTCGTTCTTTGTTTGGTCAGAATTTTGCAAGTGGCAC
TTGCCTCATAGCTTGCCTCGAGTGCGTCAACAAGGCTTTTCTCAGTGGTTTGTTGCATTT
TGCCCTGTAAGTTGTTCAAAGGAGGTACCCGAAGCAGCTTGTTTTGTTTTGTTTGCCGGT
TTTGTCGTACCCGAGTCAAGTAAATGGTCTGTCAGCCAGACTCTGGTTTCTCTGCGGCTG
TTGACATGTCCGGTACAACGAGGAGTCTATCAAAGAAGTTCTTGAAGCTTCGGAAGGGCT
TGGCACCCAGACTCCTTGTGTTGGATCGCCCGCATCTCCGGCTGGACATGTCGATCAAAC
GGCACCGGAAGCCAAGAACGGTCGATGTTGCGGTCCTCACGCCGTTGGCTGCTTTTGAAC
GTTCCACGGGTCATGTGAGAAAAAAAATCGAAATGTTCGAAAGGTTCGAAATGTTCGATC
TTACAAAGAACAATTCGAGAAGAACCAGAAACTAGACCTTCTCCGCTGGACCCAGGCATT
GTGCCGCCCAACAAGACGTTCCAGGCAAAATATGCAAACGCACCGGCACGAGACCACAAC
GAAATCAGCCAAAGGGGAATCAATCCAGAGCCAGAGCCTGCACCAGAAGCATACGCGGAT
AGAAGTTGCGAGCTCTGGCCAAAGGCGACTGGAAACAACGCAGTAGGCGCCCGCCCCAAT
ATGGGGGACACATGAGGGGTCGAACGTCTGTCGTATCTGATTGCCTTTGCGTCGCGCAGG
CCCTCGAATGAATGGAACGCCTCGGAGAATTAATTCGGCTTCTCGTTCGTTTGTTCCAAG
GAGCGTGCCCACCCATTCACGCCTAACCTTGCCTTGTTCATTCTCGACCCTGCCCGGATG
CCTCCGTCGAAACTTGGGGGCGGTTTCGAAACGCTGGAAACGGGTGGCCGTCAAAAGCAA
GAAGAGACGGGGACGCAGGAGGCCTACAGAATTTGTCAGTCAGGAATTTCTACAGTATGG
TGCATGGAATAAAGGGAGTCAGACGGACGATAAGACGATTTTTTGTCGATGCAGCCTGCA
CGATCCACGGATCGAGACGGCCACGACAACAATGCTTCAGGTTCGATTTGGTCGCTCTGC
AGTCTTTGAGCAAAATTCGATCTCTCGAGTTAAAACTGCCGTTACCAAGTCCCAACGATA
CGAGCTGTAGCAGTTAAGAGGAAATCCAGCAACTTCTGTCAGGGCACAATTGGAGTGATG
CGGGTATGGGGAGCTCTCTGACACCAGCCACTCGACACGGGGCGGACGTGCCAGTTTCCA
GGCCCTGGTGGCCAGACCTGGCTCGGCAGGCCTGGCCACCCAAGTCGAGGACCCCTGTAT
CCAGATGGGGGTGGGCTGCCCCATCTGCCACGGCCCCTGCCTCACTGCAACCCAAACAAC
CTTACCCACGAATAGGGCACCCATTCAGAGCGAAGAGAGCCTCGGGAGCTTGCCAACCCT
GCTCTTCCGTTCTCCACCGCGCCGCGACATGGCCTCTGGGTCGTTTTTCGAGGACCTCTG
ATCGCCACGGCTGCTCGGATGTTCCGGGGCCTCTTGGCTGGAGGTGGTTTGTTGACAGAT
GTCTGTGTGGGCGCTGTTCTGTGTGCTGTACTTTTTGTATTTGGCATCCTGTATGTAGGA
GGAGAAATAAAGTTTAGTGTGCAGATGCGCGATGGGAAGGGTGACAGAGGGGAAAAAGAA
GAGTCGCGCAAAACGCCAGGAGCACGTCCTGGGAAAGTCAGGAAGCAGCAGCAACAGCAC
TCGGGATCTACCTTCCCCGTGCGGGCACATTCTCACTTTCCCTTTTATCAACATGTGCGA
GGATTCGTGCATATTCGTGCGAGGCTTCCCGCGCGCAAGGCAGGCCCGTGTCGAATGTAC
CTTCCTTCCCTGGCGCTTTCCATTGCCGTCGACCTCAGCAGCGACGCCGATGGCTCCTTC
CACATCTTGTCACCCTTTGTCATCTCCCCATCTGCTCCTTCCGTTTGTATAATCTTGTAT
TTCGTCCCGGGGGGAGCTGCGATCCTCCGCTTGCAACACACCTTCTCACCTTATCCATTC
AACGTATTGGGGAATGTCGTGGTCCCTTCCAAACGAGCGACCGTCTCAGCAGAACCATCT
CACAAAGAACCTCGCAAGATCTCACCAGCATCTTCTCATCGTCTTCTCTTAACTCTCTTC
CCTTGTGCCCAACCCACTCCCCGTGAAACCCCTCCCCCACCCCCTGATGCTGGCAGTCTC
TTGTGGCTGCACAACCATCTGCAGCTGCGGTGCAATCTACGGCCTCGTTTACTTGCTCGA
AGTTTAAGACACCACGGCTCCCAGACCAGCCTATTGGTGACAGAACACGCGAGTGCAAAG
CACCTCGGCAGCCACGCAAGACGGGGGCACAAAAGCGAGAAACGAGAACTGCTGAATTTC
CTGGGCACGCGGTCCTTCCCCCGGTGGACACAGCGCACGCCGTGAGATTTCAAACGATCA
AACAGACGCATGCAATTCAAACATCCCACACACTCGGCGCACACCAGATATAACGTCCAG
GCCAATATCCGCATCTTTACGTCTTGTCTCTGCCTCCAGACTGGCACCAGGCGCCGGTGT
TGTCCTCCCCTGGTGGGCAGTGCCGGAAGATATCCGAGAAAAGTTGATTCGTGGTGACAA
TGGGTACGTTCCAATTTTTTTTTGTTTTTGTCGCCCCGTCCCTCGGATTATTGTTTCTCG
TTTACTTTGTTCCATCGTACTCTGCTTCTGATTTTCTTCTTTACCTCCTTCTCTACGTTC
CCCATCCATTCCGCCCAAGTCGTTGCATGCTCGTAATCTTGCTGCTGCGCTGGCCTGCCA
CACCCCCCTTAGTACCACCGGTCTTTAATAGCCTGCATACTCGGCAGCATGTTTCCACAT
CTGTTCCCTTACCAGCTGCTTTGATTGCTTTCCTCTCGATCTATCGTCTGTCTCTCGTCC
TTGCTTCCTTTTACCCCATACTTTTCGATCCCTTTAATATCTCATTGCCTTCACCTTCCA
CTCACCCGCCTGTCTTTGCCTTTCTCGTCCCGTCTCTACATCTGGACCACGCCCCCTTGT
CACCCGCTGCCCACCTTTTTCCCCAGTCTTACCCTGTCGACGCAATTTGCTCACTACAGA
TGCCCAGGTCGCCTTGTCCACGACCCCAGATACATCGACTTGAACGGTTGCACCAGCTTA
GAAACGCTCTTCAGAGGGGACACGGCAAGCGGAAGACATCAGGAACTCACGACAGGTTGC
CACAAACACCACACGACGACACGTTCATTTATCATCCATCACCCGCGGCAGCTTCACCGA
GTCGTCACCAATCGAAACTGATATCCAGCGTGTGCAAGCCACAACGCCAACACATGTAAC
TTCGGACTCTTGGCGTACACAACGCCAAAGGAAAAGTCTCAGCTCGCAACAACCTGATGA
AAGACGCAGCAACGCCGCGACGCAGCAAAACAACAAGGCAGAAATCAAGTACGCCGAATA
CGCGCTGGACTTGGCCCGGGAAGCTGCAGCTGTCTGTGCCATCGCTTTCTTTGGCGGATC
ATCGATTCAGAACACTCTGTGTGCGCTCTCTTTTCACACAAAGCCAAGCCGACACCTGCT
CTTATGAGCCTCTGGCGTTTCCTGCACCTTTGTTCTCCCTTCTACAGCTAAAACAAGCAC
GGTGAAGTGGCCGTGGTGGCTGGATTTGATACGATCGCAGACCTTCGTCACTGTTTCTTT
CCCCGGCCTCGTGCCCACCTACAGTGGTGCGGCGAGCGCAACGAGGACCAGCATCAGCAT
GAGCTTGAGCACATGCCCCAGGGCGACAGATCAACGTCGCACCCCATCTTCCCCACCGCT
TCCGATCAAGCTCGCAAACACTTCATCACAACCATCATTTCTACCGACTCCAGCCTCACT
TCCCCCGCACCCTACATCGACATCAGCATTTCAGCATCCGTCGCGTGAAAGCCGACCTCC
ACTCCTGGTCGACTACTCGGTGCCTCGATCGCAAGCGTATCCGGACAACGAAAATGTGGC
ACGGTACACTCCAGTCAACCCAGGCAATGACTTTGATTATCCGCAGTGGAAACGCTCGCA
TCACAGCACGCTATCATCAACTGGCGGAAGCTTCCCAACGACACTACCACCACCACCGAC
ATTACCCTTGCCATCCATCGCATCGTCCACTCCGATGCTATCACTAACTCCACAGTTGCC
GCCTCTTCCACTGCCACCGCCGATATCCCAGAGCGCGGCAAATCTGCGGCGACTCAGCTC
CTCCCAGCAGCCCATGGGAAGTCGCCCTCCCACTTCAAGCAGCAACATGGGCATGTCTCC
CATTAGAGGAGGGGGCGGGGGGACAGGACGCATGACATTCTCCCCCATTCGAAGAAACAG
CAACAACGACCCAGCATCCAGCCGTCCACTGACATCGCACACTCGCAAGAGCAGCCAATC
GAGTATTCAGAACAGCAGCAGCGCCCTGCAGGGACGCAGAGGAAGTGGAGGTCCCAAGTC
CAAAGCGATCGTGGTAAATGAGGAAGCCGCTTCGAGCCACACGCTGTCACCAGCCGTATT
GAAAATGACTCCCTCGCCTTCCGCCTCTGGACCAGCAACAGCAGTTGCGGCAATGTCTGC
GGCCGCGCCAGTACCGGTAAAGTCAAGACGAGTCCGGACAGGGTGCTTGACATGTCGAGA
ACGGCATCTGAAATGCGACGAAAACACGCCAGACTGTCTAAATTGCCGCAAAGGAAATCG
AGAATGCAAGCGCGGTCTGCGGTTGAACTTTATCGACATTCAAACTAAGCCCATACCTTT
TGTCCCGCCAGTAACTGAGTGGAATAGTAGGTCAATGCTTTACCACCAAATCACCAACAG
AGCCTAAAGATGTTAACATGCCAACAGTTTCCTTCTGTGACGAGTCTCGTCAAATTGCTT
CAGAGTATGCAGGTGGCCTTGGTCGTTATCCTCGAGTCAAAGGCGCAACTTCAACACCAC
CACCAAGCTTACCCATCAAGACGACTTCCACTGTTAAAAGACGGTGTCCGCCCGCCGCGG
TTGAGAAGCCGGACAACAACAACAGCAGCTACAATGCTTCAACACTTCTCTCGTCGGCAT
CATTCTACCCAACAGCCACGCAGACATCACAGAGCCTTCCAAACGATACCAAAATCAACG
CGAGAGGCCGCAACACCTCGGGCTTTCCATCCAACGTTGGCCATAGCCAAATGGCAACTA
CGGTCAACAACGACGCGTACAGCTCATATGCTCCCAAAGACGAGGCAAGAGAAAAGAAGC
ATGCCTACCAAGGCAGTGATGCTTCGAGCATAGCTTCATCAATGGTGCCACAAGGAATTG
GCGGTCCGTCCTCCGTTGCCTCCTTCCAAGCCGAAGTAGGAAATAGCCCCGAGGATGAGA
ATCCAAGGACTACAGGCAGGCACGGAGGTGGAATCGGCAATGCCGGTCATCTCAATGACA
CAATGCCGGAAGGTTTACCCACGCCACCGTCAGAGAAAATGGGCATGCTCAGAGGAAGTG
GAGGAGCTGGTGGTGGCGGCGGCGGTGGGGCAGCTGCGGCTGGCTCTGGTCACGGTGCGG
CCGGTGGGTTCGAGGATACCTACAACATCAGCGGAACGACCAGCAACAACGGAGAGAGGG
AGTATCTCAACTCCCCGGACGAGGTCTTGTTCATGCAAGTCTTTGTCGAGGAGGTCGGCG
TGTGGATGGACTCGCTAGACCGGGACAAACACTTCAGCCGCATCATCCCATTTGTCGCCC
TCAAGTCACCCATGATGCTCAATGCCTTCCTAGCCTGCGGCGTCAAGCACCTTACACTTG
TCAACGAAGCGTACAAAGATGACAAGGCCTTGTTTTATTACGACACGGCAACCACACAGC
TTCTCCGGAGTCTACAAAATCCGGATCGGGACATTGTCGAGTGTGCTACCACCGCCGTGG
TGCTCAATGTCTACGAGATCATGAGTGAGAAACCGAACGAACGGATGAGCCATATCGCAG
GCGCCCGTGCACTGATTCGTGAATGCGGATGGGATGCTCGCAGCAAAGGCATCGGCGCTG
CTTGCTTCTGGCTAAATATTGGCATGGAGGTGTTGAGCTGCCTCGCATTCAACTGGCCGA
CGGCATGGGATCCAGATCAATGGGGACTCGATACATCGTTTGCGACGAATCTCGGCGACA
GCAATGAAGCGAGCAAAAGTCAGGATCGCCGCAACAGCCAAAAACAAGACAAGAAAATGG
GACGTGGGGGGCAAGAGGACAGTGCGGCCAGCAGTCGGAAATCACAACAAGATGCCGAAG
CGTCCACGTCAAAATTAGAGCCCACCACAACCGCCGTGGCCATGTCCGCAATGTCCAGCA
GCGGCGACGAAGAAATGTGGGTGCACCGCATCTTTTACATCGTGGCCAAAATTGCCAACT
TTCGTGCCGGTGTTGCTCCCTTCCCCCAAGAGCCTTCGCCGATCGATCACCAAGTCCACA
TGCAGAATCGATTCGAGGAGTGGAAGCGGCTTAAACAATTGTGCGCCATCTGGAATAGTG
ATTGCCCTCGGTCGATGCGGCCGTTTAGTTACCTTTTCCCGTCACAAAGTCCGTCACCGG
CCTCAATCTTTCCGAACATTTGGTAAGGGTACCCATCTCCCATCTTTGACAACATAAATG
TTGGGTTAAATTAAGTCTAACAATCTTATCTCAGGCTCATCAAACGCACTGCCGTCATTG
GCCGCCTCTTTTACCACACAGCCATGGTCTTGTTGCATCAGGTTAACCCGGACGAGCCCA
CGGTTTCCGTCGAAAATCAAGACGCCCAGCGCCATCATGCCCATCAGGTATGTGGGATCG
TGGCCCACACCAAAGACCGAGGCGTGGCCAGCGTGGCCATCCGAAGCCTAGCCATATCCG
CACATGTGCTCCGAGACCCTCGCGAACAGGACGAAGTGTACATGCTCCTCAAAAAAATTA
CAGCGGAGACCGGTTGGCGCATTGGCAGGATCTATGCCGAGCTCCAACAGGTATGGGGCC
GTGAAATCAAAGACTCGACGGGCCATCCTCTTCAAACCATGACAACTTCAGCCGTATCCT
CCTCGCCATCAACACTTCTTCCACCGCCGACGGACTTGCCACAACCGGCAAACATGTTCG
CGCACGGCTTCGGGCAGCCCGGCCTGGGCCCTGGATCGGCCAGTAGCCTTGGACAATCAC
TCCAAAAAGTTGACTTCCATACCTCGACCAGTCCGATGCCGTCCTCTTCTAGTGGCGGGA
GGCGGTCCCTCCCTGTATGGCCTGTGGCCAATACCTCAACGCTGTTCAATGTCCATCATC
GCCATATGCACGGTATGGCGACTGCAAACACAAACACGACAGTCTCATCATCGGCTCAGT
CACCATCAGTTACAAGCGCGCCCATGCCGTTCCGGCCACCACACATGATGAACCCGCTTA
TGCACGCCGATTTCAGTCTTCCCGATCACCCATACAAGGCATTCTATAAGCCACCCAACG
ACTCGGCACACTTTAACTCGCAATCATTTTAATATGTGCGTCCTCTTTTTTATCGTTGCG
TTTTTTTTTGTTTTTTTTTTCTATTTTTTTCGACTTTATTTTCTTTATGTTTTCTTTATT
TTCAAAACTTCTCCCACATTATTGTTTTCAAGGTTACCAAGTCGACCAGCCTTGAAAATA
CTATTATTTGTTTATTCAATAATCTACTTTTACCACCTTTTGATACAGCCGATCTAGAGA
CATGGGATTTACACTGATAGATATGACACTACAAGCATGACCAATTTGTAAGGATACTTT
GGCCGCCACTGATGGCGGAGACATAGATTTTAGGATTTTCCGGGCTAGTTCTTTTTATTG
GGAGGCACTTTGATGATTCTTTTTTGGTTGTTTTCGATTGTTTAGATGTTTTGTTTGATC
TTTTGCTTTCAGTTCTGTCTTTCGATCCCATCTTGTCACGACCGAATTTGGGTACGGGCA
CCAGTGAAGGGCTGCTTTGCATTGAACAGAGGGACAAATGGGTTCCCCAATTATTTTCAG
AATACCCTCATTTTTGTTTTCTTATTTTTTATATTTCACTGTATTTCCGGACAACAATTT
GTTTTGTTTCGTAAAATCTTCATTTAAATTCATAGATGTTGTTGTAGCCCTTCCTAAGAG
CACTCTAACCAGCGAAATCCCGGCCGTATATCATTCTATGATATGGACATTTGTGAGTCC
CCTGACCGCAAAACTCCGGTCGTAACGTCGTTATGTCTGTGTATTTGAAAGAAAAAAACC
TGTCTCTATGTGGCCCTTGACATCAGAAAAAGTTCTCGTCTCGTCTATGATGGTCCATGT
TGCTGAGAATTTCCACATTTTTTATCCCTTGAAGAGGAGCTAATGCAGGGCAGGCGCCTC
TTCGCGTCCCTATTAAAGGGAGGACCTCTAATTCGTAGCAGCCAAGGGTTTCCCTGAAAG
CCATATAAAATGGGAAATCTAAGCAGACGTCTTGGGTGGCACGACGATGCCGTAGTGGGC
GTATGGGAACGACTCAAGCGTGGGCAGGTACTGGGACCAGCCGTCCTCGACCTCACCCGG
AGGGGTCGCCGCACCAGCCTCGCCTGCCTCGCCAGTCGTGCCAGCAAGCACCTCAGGCTC
ACGGCCAGCGTATTCGACCTTGAGGTCGGGGTGAGGAGCCCAGACAACACGCATGCCAGC
GCGGCGGCCAGCCTCGACACCGGGGACACTGTCCTCGAAGACCAGGCATTCCTCGGGGGT
GATGGGCGGTTCACCGGGCGCGAGGGTCTCGTTGATGGTCTTGAGCGCGAGCAGGTAGAT
GTCCGGAAGCGGCTTGCCGCGACCAGCGCCAATGCGTGGGTCGTCACCGAGGACGCGGCG
GGGCGATTCGAAGACGGAGAACAGGTCTGTCAGGTGGTTCGTCTTGAGGTGGAAGTTGAC
GGTCTGGGACGAGGTGGCCAGGGCAATGTGAACACGGTGGCCGGCGGTGGTGCCGTTGCC
GTTGGTGCTGACGCTCTCCTTGGTGGCGTCCTTGGTCTCCCAGTAGCGGGTGCTGTCGAG
GGTGGACAGCAGCTCCTCGACGCCCGCAAGGGCCGTGGCGCTGGGGAAGTTCTTGACCTG
CTCCGCCGCGTTTTCCTTCTGGAACTGCTCAAGCGGAATAGGGAGCTGGGCCCAGGCCAA
GAAAATCTTGTTGGACTCGGTCATGGGACGTCCCTGGAGCTTCGCCTTGATCGACCAAGG
CATCTTAGGCCGGTCGTAGCGAGCGAGGATCGTGTTGATGCAGCGCGAGTAAATGTCCTC
GGTGTCCAGCAGGAGGCCGTCCATGTCAAACAGGCACGCCCGGACAGGGGGGAAGCTGGA
GGAGTGTCAGAGATGTGGCGATCAGGTCAAAATGTCATGATACACGATGTGCGACTTACT
CGGTCTTGGGCGCCATTGTTCGTGGTGTTTGTTGGAGTTCTTCGAAGTTGTTGGTGGTTG
AAGGCAGGAGTCTACTGCGTTGAGAGGAGTGGGTGAAGAGCTTGAGAAGAAAAAAATAGA
AGGAAGAAATTTTTCTGGATCAAAATCTTCTGAATGGGTATTTATATGTAAACAACAGGA
GAGAGGAGAGGGAAGGAAGTGACGGTGAGCAGTGCCAGGCCAAGATTTCGAGGCCAGTGA
CAAGACAATGTGAATGGGTGTTTGCGATTCTATTCAAGGGATTGTCAGATATTCCAGATT
GAGGACTGAGAAGACGAAGAGGCCAAACTGGACCTGAATAGAGTCATTGTTGACGCGAAA
ATGGGACGCCGCTAGGCCTTGCCCCTTTGAAAATCTTAAGTGGGGCCGCGTTTTTCCTTT
TTCTGTTGTTTCAGCGGGCGGAAGGTGCTGCGATAGGCAAATGGCAGGAACAAAGGCCGC
ACTGAGGGGCAGGACCGCAGGCAGGGGAGCTCTTTCCTCGGAAGCTAGCTGTGTTAGCGT
CTTGCCAGCACGACGAATGTCGTAGCTCACTCTTCATTGACCCCGCCATCAGATGCTCGT
CAAATAACAACCAAAGAACAATCAACATGCAATCAACTTGTTCTCTACTCCATCTCACAA
ACCACGCATAGCGAGACATACCTACAGACGCACGCACGCACGTCCATACACACACATAAA
CCGCACCCTGGTCTCGACTGTCCCCCCTGAAAGGCAGCTAGCGACCGTATTTTCCCGTCC
ATTTCACCGTCCCCCTTCCTTCTCTTCCCCACCTGCCACTTTCACATGCCGGGCCCGATA
AAATCAAAGGTGGCAGAGGGCCAGTCGTCGGATGTGGATGGCAAGAAAGGCCAGAATAAC
GAGACGAAGGAGCCAGTTGATGCGGTAGAGGCAAGCGGCAATGAAGCCGAAGACACGCCG
GAAGACAACGACGACGACTTCGAGGTCATTGACAGATTCCCGCCCGACCAAGAAGCAGTA
CGTATTTGGTGTAGTTGTCTTGTACCCATACCGGTCTTGGACCATTGATGGGTTACGTTT
CGTCAATGCTAACCTTTCTCTCCTCTACCACAGTCACTTCTCGCAGAGGCCAACGCACAC
AAGAAAGACGCCAATGAATTGTTCAGACGCAATGAGACCGATGGTGCCCTCACAGCCTAC
GAAACGGCCGCCTCGGTCCTGCCTTCCTATCTGTACTACGACCTTGCCGTGCTGAGGTCG
AACATGGCCGCGTGCTACATTAAACTGGGCGATTGGAAAGAGGCCAACCGCCGTGCGACC
GAGGCCCTCGAAGCCCTCGACAAGGAGGTCAAGCGGATCGAGAAGGAGAAGGCGAACCCG
AAAAAAGAAGAGCCGACCAATGGAAGTGCAGTTGCCGACGACGACGAAAGCGCCGAGGAG
GAGATCATCAGCGAAGGCGCGAAAAATGCGGCACGGCCACCACCGCCTCCGAAAGAGCCG
ACCCCGCCCCCGGTGCCTGTCGGGCCTACAGACCAGGAGATCCGCCGCCTTCGCTCCAAG
ATTCTTTTGCGCCGTGGCAGGGCACGCTCTGAACTCGGCGGCTGGGCCAATCTGTCGGGT
GCCGAGGAGGACTACAAGACGCTGTCTGCAATGCCGAAGGGCACACTGAGCGGTGCGGAT
CTGCAGCTTGTTAAGAAACAGCTAAAGGACCTGCCGTCGCGGACAAACGAGGCTAAAGAA
GCGGAGATGGGTGATATGATGGGTAAGCTGAAGGATGTGAGTTACTCTGGATCGCTCCGG
ACCATGCACATAATTTTCAAAGTACTAACGAACAGCTTGGTAATGGAATCCTCCGGCCGT
TTGGCATTAGCACCGACAACTTCCAGATGGTCAAGGATGAGCAGACGGGTGGCTACAGCA
TGAACTTTCGACAGAATCCGGGGTCGTGAACGCCGTGGAGAGGTCGTACAGAGGGGGCCG
GGGAACAGCATCATTATGACATCGGTACGCAAGGAAGGAAACAAGATTAACAAAGTAAAT
GGGCATCGGACAAACACTAGCAGAGCACCGGCATAGACACATTGGGATAGCATGACACCG
GAGTAACTCCATAATAGAGCATCAGTATTTCAGGTAGACACACGAACAGTCACAGTTTTG
ACCTTTCAACACGATCTAATGTGTTTGAAGCGATGGGCATGAGACTGAGTCTAATTTCGC
TTACTTACTGTTGTACGAATGGATGACGTACCTGTTGATCAGTAGGTGCCATTTGTTGAC
AGCCCGCTGTGGCTTCAACGCGAATCATGCCTCCATCCTTGCTACTCACAGATCGGACCC
TGCGCTAAATGCAATGTGCAGCCAACGCAATGTAGATCTGTGCCTTCCAGGTCGGTATTC
CGTGCCTTCCGTTGGACATCGACAACAACAGCCGTTAACGGGGTAGGTGTGTTGGAAACT
GAATCTTCGTATCACGCTCGAGACGCCTACAGCGACGCCGTTCTTCAGGGCTGGGCCGCA
CCTTCCCGTATTGGGGAAACGAGGACGGCTACTGCGGTTACCCCAGCGGTGTCCGGACAC
GCCCAGACAAAACAGCGCCAAAAGAGGATTAGAGAGGAAAGCACGACCCTACCCGAGCCT
GCCCTCTCCGCTCCTGCACATCCCGCGCCGCAACGGGCCAGCCTAAAATTTGGAACCCCC
ATCCATCCCCATTCCTCCACACCGTCTTTGCCCTGTTCATCCCCTTTGGCCTCATTTCTC
CCTCTTTCTCTCTCATCTCTTCACTCACACCCTTTTGCCGCTCGCCTCTTCCCCTTCCAC
ACCTTCCCTCGACCGTTCTCTCGGGTCTTCTTTTTGTTTCGGTCTGGCCTACGGTCTAAA
CCGCTTGGCAACATCACTTGACAGTCGAACGGGAAATCCATTCGCCATTCGACATTCGAG
AGCCTTTCTTTCTAGCTCGCCCGGTTCTTCAGCCTCCTCGCATTTTGTTTCTTCTTTTTC
GCCCATTCAGCCCTACGGATACGAACCAATCGCCTCAGACCCACGGCGGGCCACAGATTA
CGGAGAACAGTAATAAGAGAGCTGCAATACGGATAGCCGAGCAGTCGAGTGCATAGCCAA
CGGGCTGGCCAGAAAAAAAAGAAACAAAAGAGGAAACCGGTGACAAAAACCGGGAAGCAA
GCGACCAGAGCCAAGCAAGGGCTTCTGGACCAGCGAGCAAGCCTCGTCCGACGCCGTTTT
CCCCTCCCCATCCCCTTTCTTCTCATTGTTTCCTTCTTTGGGGGTATCTTCTGAAGAAAT
AGAAAATAGATCACGCCTTCGTCGTTTGACGTTCTGCTGCATAATTCGGAAATCCCCTCT
GTTTTGGAGCCCCCTCTTCCCCTCGTCAGCCCCTTTCCCCTGACTGCACCCCTCCCCCAT
GACCCGCATCTCGCTCGTTTTCCCGATTCGGGCACAGTAGCCTGAACCTGCGGCTGTGGG
CGTGTCTCTGCTCTCTCCTACATCTCATCGCATCTTTCCGGCCGCTTGGCTCATACCCAC
ACACGGACACAGACAGTGATAGCCACGCACTCCGTCCCTCGCACACACTGCACTTCGCAC
CCACTCAGACGCACCTGCCCATCTTCACACCCCCCCCTTTCCTCGCGCCTCCAACACACA
CCCCCCTTCTTCTTCGCGCCCAATCTGCTTAATCGATCCTGACCTATTGACTCCTCTGTT
GCTCGTTTTCTTTTTTGGTCGTTCTTTCAGCTGGGCCACCCATGCAAAAGTTCGCATCGA
TCAGCTTGCGACCCCGGAAGTATTCAAGCACCTTGGATCACAAGCAAGACCTTGACGAAG
AAGAAAGTCAACGGGAAAAAGTGGGGGGAGGTGTATCAAACCCATTCTCCTTGGCTCCTC
AGGATCCTTCTTTGCCTTGCGGTTCGTGACCTCGATATGCAGAGATGGGCGCCACGGGCC
GTGTCCGGCTGCCCGATGCGCCTGCACCTGGCATGTTCCAGGTGATCTCGCTCGGTGACA
GCAGCAGCAACAACAACAGCAACAGCAACCAGATCCGCGAATACAAACGCCGCCGGCCCC
ACAAAAAGACACGGTCGGGCTGCTTGGGCTGCAAGCAGAGGCGAGTTAAAGTACGTTCAT
AACCAGAATGTCTTTTTTTCTTTTGTCTATCGTTCTGTCGTAACCCTTTCCCTGTTTTCC
TCTCCACCCCATCTCTTTCCCCCACTGTGTCACTGGTCTGTGCATCCCACGCTTGACGCA
GCATGGCCCGTGTTAACATACCTTTCCCTACATAGTGTGACCAGGCTATGCCAATCTGTC
TACGATGTAGACGAAACCAGCGAGAATGTGTGTATGAAGGTGCCGAGGGCGCAACCACCT
CTGCATCTCGTCCAAAAGGCCGGCAAGCAGACGACGGCCAGGATGAAGCCTCCTCGGTTG
CCAAAGTCAATAGGCTCTCTGCCATTCGTTCAGAGGCAAGACGGGTGCCGCCTTCACAAG
GCGCCGGCAACTATGCCGAGGGATCGGCACACACCGGCTACAACAGATACCAGACGTCTG
GTAACACTCTAGTGCCATCTGCGACCACCACTCCACTGGTCCCGCCGCCCCGGCTTGTGC
GGGTCCAGCCGTTCCAAGTCACTGGCCAAGAGCTTGGAACGCCCTCGAACGAGCTCTTGT
ACCACTTCGAGGTGACCGGTACCTCCCTCTTTGGGATGCCGAACTTTATGGGTCCCATCC
TCCCCCTAGCGCTGCAGTTCCCGCATCTTCGTGGCACCGTCCTCGCCTCAGCCGCTGCAC
ACCTTACCCACAAGGCGCCTGGGTTCAGAGGGTACCATATCGCCAAGCACTACCAGCAGA
GCATTGCACTACAAACCTACCAGACGGCGTTATCAACGCCGTTTGTCGTGCAGGGCCAGC
TCGGCGTCGACGTGTTGCTCATGACCGCCATGCTCATGAACATGCTGTCGTTTGTCATGC
CCTTGGACGAGAGCGAGTCTCACATCGTCTGGGACGGCAGCATGCCCGGCCCACCACCGC
CGTGTGCCGACCCGGATCCGAACCCGCGCCGGTCGTGGGTCTTTAGCCCGCACCCCAACC
GCCTCGGCTGGTTGGCATTGCAGATGGGTCTGACGCCGCTGCTCATTGCTACAGCACCGT
GGCGCGAAAAGAGCCGGCTGCGTCTGCTGTTTGCCAACTCGGATGACGAGCAGCGTACCC
TCTCGGGCACGTGGCAAAGCCTCCGTCGTGTTCCACAGCCGTGGCTTGATCTATTTGGCC
TGAACCGCGATTCCACACCACGCCCGAACTACCGCGGCAGCGGCGTTACCACCCCGGCCC
CGACTCCAACCCCGACCCCGACAAACCCGCCTAGCCAGTCAGGCGAGGACACGGAAATGG
ACACGGACGCAAAATCGCACATCAAAACGCCGCGGTCGGGGCGGTCGACGCCTGGAGTCA
GTGGCAGCGGGCCCGGCACCCCCGCCAGCACCACCAGCACAAACACCACAACGACCACAG
CGTCCACGACATCGTCTGCGGTTGAGAGCACCATGAGAGAGGCTGACCGGTTATACCGCG
CGCCGCTGCGGGTCGTCGCCGAGCTGCGGCACATGCCGCCCAACGACCGCAACATGCTGC
[truncated: 40,617,913 more chars]
