# Supplementary material for: Comparative Genomic Data Provide New Insight on the Evolution of Pathogenicity in Sporothrix Species
Source: Front Microbiol. 2020 Sep 30;11:565439. doi: 10.3389/fmicb.2020.565439 (PMC7561385; doi:10.3389/fmicb.2020.565439)
Supplement: Supplementary file 4 [file Data_Sheet_4.ZIP › CBS 937.72 scaffolds.fasta]

>NODE_1_length_722311_cov_120.889292
GTATTAGTACTAAAAAACCCCTATTAGTATTAGTATAGGCCTTTACTACTACTACAGTAC
TAATTTCGCAACCCTGAGTACAGCCCACCCGTTGTTCTTCACGACTTGGTACCCTATCGC
GCGCTATCGCCAATTGGGCGTATGGCGGAAAGCCTTACGTTGCTTCGTGCCATTCCGCGA
AGCAGCTACGTCGTGTTTGCTGTTGCTTCAAAGCGGGAGTTGTGTCAGGAGGAGTTTATC
TGGCGCAACCGTTCTTTGCTTGGCGTGTCGATGTCCTGCCGGACGCACCGCCAATCGGTG
CATGTGCGGAAAATGTGACAGGCGACGTATTTGTCGCTGGTTGTTCTCCTTTCTCTTTTC
TCTTTGCTTCTTGTGCGGTGAGCGCAGGGTTGCAGTCGTGTCGCGATTGAACGAACCTTG
CGTCTGGCCTCTTTAGTTTGGGCTTCTCGACTTCTCTTGCCGGTTCTATCTCCGCACCCC
TATCGAGCAATCTTGCGGGTCGCGGTTTCCTATTTGCGCCTTCGTCATGGTTGTGCCTGT
TCGCACTTTCTGTGGCCCTCTTATCGATTCTTTTTCATTCCTACAATTGCCCCTCGTTCC
TTCCCTTCTCTGCTGATGTATTGCGCACTCGTGAACTCTGGATGTTTTCTCTTCTCGTCA
GCGCCTTCCCTTCCATTTCTTCCCTTTCGATTTTCGCTAATCTTTTCGCACCCGTTTCAC
CTGATCAAATAATCATACACCCCCCCTTCCCCCGTCGCTCCTTCTCGCCCTGCCTTTTCG
TACATTTGCTCTTGCATCCCCTTCATAATAGTCACCATCGCGCCTTCTCTCAGCGAGTGG
TCTTTCCTCCTCCACCCCGCCCGAACCGGTGAGCTTTGTTGACGGCAAAAGAGGGACCAC
CGCCACATCCAACGCGACTGACATCCTCGCACTCACTCTCTTACCTCCCCTTTTGTACTT
GCACGATCTTCGCCGTCTGCACCTTTCTTCACCGAGATCTGTACTCCGTGCAGCTATTGT
TCGCATTCATTCTGTTCGCCTTACTGTCGCTGCCACACCTCCCACACCCCCGTCCACTGC
TCCCACACGTCCCTTTTCTGCTGGGACTCTCTCATCGGTCAGAAGCAAAGAGCTGCCGCC
AACCTCCTGTCGCCGGACCGCTCAGCAAGCAGCCTCGATGATTCTTTGCTGTTGACGTTG
GTCCGTTGCTCTCTCACTCTGACTTCCGCTCGTCGCCTTTCGATCCCAGCTGCTCAGCAA
AAATATACGCAGCAGTCCGCCTCTGGACCCGCTAGCGTGCATCGTCAACGGTGCAGTGCC
TTCGCCGTTGCTCTTCGGCCTGCGTCGACGACTGGGCGTCTCGCGCACGATCGCCTCCAC
GGATTGGTGCACGTATCTCGTGACCCGTACAGCGACACGCCGACCGGTCTGGCCGCGCAG
TCGAGGCCTCTCTCACCGGGAGCTGCACAGTGGGTCGCGAAACACAGTGACGTTGTGTCG
TGGAAGCAGCCCGGCCAACGACCTTGCTGCTGTTCGTTGCCTTCCTTACTCGCGACGTCG
GCGACTCGAGACCGGGACAAATAACACTCATTCAACAACCACAGAGATCCTGGCACCACA
GACGCCATCCATCGCCTTGGAAGCCATCGGTACCGCTTAATTTACGTTAAAGCGGCTTCG
TATCGGCTGGGTTCGACGCTTCCCATAATCAAGGCCGCATTGTGCCAATTTTCTTTTTCT
TTTTTTTCGGCAACCCGGCCGCAGTTTCTGCACCAGGTTTCTTGACCGTCTTCCAATTTT
CCCAGTAACCCGGCTCCAGTCCCCGCGGCCTCAGACTTGTGGGATTGCCACCCTCTCCTG
CCTCAGAACAAGCCCCCTTTTGATACTGCATACAGATTCCACTCATCCATTGCCCCCCCA
CTTACTCCCCCATTTGACTTACACACACCTCTCCCTTCTCTCTGCACTCATCCAAGGGGC
TGCCTTCATTTCCAGCAACGTCAAGTTGGGCATTCCGACCGGGGCGGAACGTGAGACGGC
TCGAGCTCTAGTCTGCTCTCGACAAGGGTATCACGAGGCCCAAAGTCGACGTTGCAGCTA
CTGCGGACAGGTCTGGATTGATCACGTTGCGCCTTTGTTTCCTTTGCTTCTGTCCTCTTA
GTTCATCTCACCTCGGTTTTGCAACATATTCCTTTGTCCCTTGTATTTTCAACATCTCTA
TCAACATTCCGTTCTCGTCGGCTTACAACCCGCCTCCCTTCCGTTACGATCTCCCATCGG
TCTTGATTACCGATGGGACTAGTTTGAAGAACTCCACGTCATTGCGTTCATTGATAACCG
ATACCCCCCCCCCTTCCCTTTTGTATTGCCGTCCTGTTGTGCTACGCGCCAGGCAACACT
GGTTGTGCATTCTCCTACACCCTTTTGTTTGCTCTCTGCCTCCTCGTCTTGGCTCTTTCT
ATTTTCTCTGCTTCTTGTTGCGGTTGAACGTCTCAGCTCTCGTTCTGAGGTTCTCCACTG
CTTGCCATTCCACGAAATATATCAATCAACACCCAATTCCTTCACACCCTTCCGGAGTCC
AATGCCACTATGGTAAGTGAATGATGCTCACACTCTGTCTCCTTTGTCTCCTGTTCAAGT
TCTTTTTAGATGCAATCCCCTAGAAGATATAAGTCGTAACCATTCCCATCACACCGGCAC
TCGACCTATCTTACCTTTAAGACACCCTCTTCAAGACACCCTCTTCAAGGCTCAACAACA
CCATATTCAGCCGTAGCCTCTCATTCCCACTCTGCTACGCACATCCTTCCCAATATATTA
TGCCTCTTCCCCCCCTCCTCTTCAAACATATTTTGCATACCACCCACCCCTTCGTCTCTA
AGCACGCTCCGTCCTATCATTAGCTCTTGCTTCCTTGCTGCATCCTTCACTCCATATACG
TTCACTGTCACCTGCGCCCTCGAGCTCACATATCCATCCCGACTAAAGTCAGTCAATATT
GACAATCTCAAATCGCAGGACGGCATATCGACACTCAAGAGGCGACGGCCTCACTCTTTC
GGCGACGATTCTTACAACTCTTTAAGCCACTCGGAACTTACATATCCTGCCTCAGTTACA
CTGTTGACGGAACAACAACGGCACATCATCAACCAGGCGGCTTCTATCATTGGGGTCCCT
CCGCAAGAGCTGCTATGTTTTAGCCCCATACAGTACAACTCATATATCCTCGAGCGGGCA
GGGCGCATTCTTGGCACGTCCGCCGAGACACTGATAGAGACCGCCTACACTTCACGGTCG
CATCAGAAACGGGCACGCCACAGCGCTGACATATCTTTTCTAAATATGTCTCCCAAATAC
CGGTTTTCTCATCCTGGCCGCGGCCTGGAGAAAGCTCCTCTTTCTCAGAACCTGATAGCT
CAGGGACAGGCTGAGCCAGAACGGCGGTCATTCTTTTCTCTCCCCTTGACAGATGGTGGT
TCTTTTCTTGGATCAACGGCGTCCGGTGTCGCGGATTGCCTGGTTAGTCTATCGTCGTGC
CAGCCATCGACAAGTCAAGAGACCCCTATAGGTGCGTTTTGTTTTTCCAGCTTGTCATCT
TTACAGCCCTTATTACTGTATTGGTGTCTTTCTAAATTAACTGCTTAGAATACGAAGCTG
TTATTACCACGGTCTCAAGTGCACCTTCAGTTCTCCCTGAATCGAGACAATACGTTGAAA
ACGGATCTTATGCAGGAGACAGCAGAGCAAGCGAACTGGGCCAAGCCAACTTGGCTTTCA
ACGATGGCTTCCATCCACAGCCTGGAAATTGGCTGTCGGACGACAACTCGCAAACTTCAC
AATTCATGCAAAGCTACCCTGCCATGCAGCCAACGCTCACAACCGCAGCAGATCCTGTGG
AAGACTCGCGGCTTGCGAAGACACAGCCAAATACTCATTTTGAGACCATGTATTACCCGA
ACGGGCAACTACCGCCAAATAGCTACTCAAAACCGGAAGCCAATAATGTGGCACCATTGA
GTTCCATCCCGCCGACTACACTCTCTGCTTCAATGACCCATGCTCCAGCACCTCAGATTC
AAGACTATCTTGGGGAAGTGCCTGCTAGCAATCACTTCCCTCCGAGACCGCTCACAGTCA
CGGCGGAGACACAGTATACGATGCCGTCGCCTATTTTGGTACCTGCAGTAGTACCGTTTG
ATGTGTCCAGCATCACCCCTGAGCAACAAGCACCTCTGGCAGTACCCCTGCCTTCGACCT
CGACAACGATTGGTATGCCGCAATCAATTGAAGTTGTGCCATATCCGATTAATGCAGCAC
CGCACTACGCAACTCCCATGCTGAATACTGTCATCAAGCATCACAGTCACCGCCGTGACA
GCAGCCATGTTGCAACTACACCCTGTATGACAGAATCTACCTTCGATATGCCGATCCAAC
GACACGCAAGACCACCAGCCTCTAGACGCGGGCCATTTAAGGACCAGACCGAACGCCAGA
AAACTGCACAGACGAGAAAGGATGGTTGTTGCATACGGTGCCGTATGCAACGTATTAGGG
TAAATATTTGCTTTTTTATATTTTTTTTGTTTTCCCCATCAACGTTTGCAAGCTAACAGT
ATCGTAAAGTGTAATGCCGAAGAAGGCAATCCAAAGGGAGTGTGTCTTGGCTGCAAGAAC
TCGCTGGGTCGTACGTGGCGCTTGCCTTGTCTGCGACTGAAGGTCACTGATGTGATCCTT
TCCAAAACGACACAGGTAAAAGGCCACGAGTGGACACTTCGCTGGAAAGAGAATACGGTT
CTGGACGATGTTGGCCACTGGGCCTCGTCTGAGGTGAGGATTCTTCGCATCTCAGAAGGC
TACACGAATGAGTTCGTCGAACTTCGGGTACGCAAGTTTGTTCCGCAAGACGGCGATAGT
CTCGAGCGCTCCTGGGTGACACCCGGAGGGGAGACACGGTCGGTGCAGATTCCACCATAT
GCTGTCATCGAGCCCGAAGCTATAGCACCACAGTATAGCGCCTACATCAAGAGAGGTTTG
GTTGCATGTTGCAGCAAAGTGCTAGCGGACCATAAGGACTCGGTGCTTTGGCCGACCTAC
TGGATCGCGGTCAAGCTGACTCATGCAAAGAATCACTTGTCGGAAGACGAGAACAAGCTT
CTCGCCAAGACGCTGGAGTTGTGGATGACAGTACGCTTAACAACACGATCCTTCGAAATT
GTCGGCGAAGAAACTCTTGACATGCCAACGAACATCCTCGACGAGACAAGTCCGTCTCAT
GGAAAGATCCCGATTCCGCCCGTCATGGGAGCCCAGCTCGACTCGGCCCTTATCCATGAA
ATTCAACACAGTTTGAGACACGACGTTCTCGGCGCCCTTCAAGATATGTTTCACAACAAC
AAGACTAATACTTGGTTTACAACATACCTGGTTACATTCATCTTGTTGCACAACGCCTCC
CTCGTCATTAAGCACGATTCGAGCTATGCGAGGAAGCACGGGCTGAAGGTTCGTTCCCAC
CACGCACCTGATAGGGACAGACAAGGGGTATCATACAGGAAACTAACTACGGACCGAAAT
CGAAACAGAGGCGCTTCGCACGCGAGGACAAGGTTAAGCAGTACTACACGGGTAAGGACA
ATCGGCGTCACTATCTCCATTCGTTTCTCAGGACGACAGAGGACTAATCGATATCAGGAG
CCATCACACTTCTTGCATACTTCCACTACTGCAACAAAGGTGCCTTTCCGTTTACCGAGA
CCGCTCGTGAACAAGACATCCGCAACCTTGCCAACCTCGACCCAAATGCCTTGGGTATAG
TGCGGAATACCCGGATGTATGCCATCGATCAGAGTGAGTGGTATTATTAATCAACGCTGC
AACTAGATGACGGTGCTTCCTGGAGAAGCAATGCTAACAAATATGACAGAAGCAAAGTGG
CAGGCGGTCCTGGACACAAACGACTACGAAAACGAATTCTACTTTATCAGCCAACTCTAC
GAAGTCAACTGGCAGCCCAGGACCATGGTCATCTAAGAAGGGAGACGGCCGGGGCCGAAA
CCACAACGAGCCCGCTTTTCCGCCTATTACCCCGCGCTCGCTTCTCGTTTTCTTTCTCGG
GACATTTATCAGCATCTTGTCCCCCCGTTTCCCGCCAGACGACGAAGCACGCTGTTTGAG
AAGAAAGAAGAGTCAACACGTTCAAATGAGACTACGTAGCTCGTTGTAACAGGCTGGCAC
AACACATGCATACATCCTTCCAGAACGAGATGTATGGCGCATGCCCAGAGTGCAACGTCT
ATTTTGCCTCTCTCCTACGGGCGTATTACAACATTACAATGTTGGAGGTCAAAGCTGACA
GCAGGAGGGACTTGTAACACACAGAGGAATCAGGTGGCCTAACTGCCGAATAACATGGGC
TGCCCTATGGGAGATTATTCAGGCAGTCTAGTCTCTATTGTGTGGATCCTACTGAAGAGG
GCAAGGCCACGTCAAACCGACTCCGCGGGCTAGCAGCGTTACACTGACAGGTGGAACCAA
GGACAGGCCCTTCGGGTCTTTAGGTGTCTCCGTAGCAGGCGACGTTGCTCTGCTCACTGG
GCAAGAATGCACCTTACCGGCTGCAGCATGTTGAAGGGAAGGCGATGACCATCTTGTACG
TATATCGAATCCATTGCTCTACACAAATCCGGCTCTTTGAAGAAGGGCTTCTCGCCTTTC
CTCATCAAGTCCCAAACAAATGTCCATTTTCAGATCCTTACCACAGCTCAGTTCGAGACT
AATGGCATTGAGTCTCATCATTACCACCCGTTGTTGGGCTTCCATTGGCTTAGACACCCC
GGGATTCATGAAATGAGTTAATGTTGTTACGAATACGAGACTGGGAAGCCCATTTGTGTG
CGATACAGCTTCGCAGGTTATTAAGTTGTACAACGTATGGGAGCAAGCTACGTCGACGAT
CACCATATAACGCCCATTGTACGTCCCATGCAGAAGGACGCTGATATTTATGTCAGATAT
TTGTGATTCTTGTCCAAAGTCCTTGTCAATAATGAGCACAATGATTCGGGCTAGGTCGTT
CGCGGACAGTCTCCGGCGAAGGGTGCATCTGTAGCATGGCGGCATAACCCCAATGCATCG
AATGTACGTCGTATTGTCGCTGTTATTGAACACACCTTTTAGCCAGGGGCTCATGGCAAG
GGTATTGTTATGGTTACCGAGTACGACATACGAGAGCAAATATGGGCGTACGCAATTATT
GCCTGCTACTGAATGATAGCCCAAGCTGTGTACAGATATGGAGTACGCGTACATCCCGAC
GAGGGCATCTTACGTTCCACGTGAGAACAAGACCAGTGTTTCGTTTCAAGTCGAATACTA
ATAGCCAATATGAAGCTGAGTGCGGCGTAGGGGCGCGTTGCAAGGTACTTAAAATGCTTC
GACCCAGACCGTCGTACTTGCAGACGATATGCCAGGCGTTGAGTTGTGTGACACACACGG
CATGCGATACGGCGGCTCTGTACACCGCGTTACACTTTCCTGCGTGAGAAAGACTTCAGG
AATATTTTCGCTCACCGACATGGCCGCTCTTGGCCACCTTTCTCCCCCCTCTTCTTCAGC
TGTCGCAGCGTGGGATAGCGCCTTCCCAGAGCCAAGAACATCGCTTTTGTGTGTGTGCTC
TTCTCACAACCCTTGTTCATTTGCTCCTTCCTTTCTTTTTCGCACACCGTTCTTTCTTTT
TCATGGAACCTGTCGTCCGCTCTTTCCACATCTTGAATTAGACACTCAAAGTCCGTTTCT
GCATCCTTGCTCTCCGAGGTCCATATTCCACCACCGTCCCTGCCACAGGTATATCGTTCC
TTCTTTTCTCTCATCATTTTTTTCCTGCAAGTACTCTGTCCAAAACGAAACACTGCAGGC
AACATAGGAAACATGCGTAAGGTGTATTCCTTACTGGGTATTACTGCCTGCAATGCGGAC
GTTGTGCGGAGTCTCGTGCCTTCGCTGGTTCCCTTTTTAGAACGCGGAGTTTATTTGCAA
GGAAAGAAGGCGCGACCCGCCTTTATGTCAGTCCTTGCAGCACCACACCACCACGACCTC
CCACCTCCCGCTCCGGCGATTTTATTTTTCTCGGAACTCCAACGTTCAGACAACAACTTT
CGGGTCGCACATCGAACATTGTACGTTCGATTTGTCGCCTCTTTTACATCAATCATTTCT
TGTTGTCACGTTTCCACCTAAAACGCCCCTTGAAGCCCCCCCTCACGCCTCACGCCCCAT
CCCTTTTTCGACATCGGCCGTTCTCTCAGCACGGCCACTCCCACGCCTTGCTTAACCTAT
TCAGGCTGGTCGACAAGCTTGTCAGCTAGGCTTTAGCCTGGCACGCGAGTTTCTTCGGTA
CGAAGTCGACACTAAGCCCATGCCAGCCACCAGCTCCCTGTCAATGGTCTCACACTCACA
TGGCCAGGCCGACGATGACAGACAAGGAACGTCGGGGTACGACGAGGTACGACGAATAGG
AGGTCGATCATGGTCATGGGCGTTCGCCTGCATATGCACGTACGACATGCACGCTGCTCA
AAAAGAACACTCACCTCCACGGCGTTGTGGATAACAAAACTGTTCACAATGGCCCACATA
CAACAACCCTCAATCCTCCGAAACGAAGACAATGCGAGGCCTTGCACAAAAGAAAAAAGT
GGGGAGACCTGCCCTGTCGCTGCATGCATGAGCAGCACCAAAACGCTCAGGATCGCTCAA
TAGTTTACGTTTCCTTCCGCTGGAGAGTCGATGTTGCGTCGTGCTTGTCTGCTTCGTCAC
ATCGAGCTCGACAAAGAGCTGGACAGCGTGCGTGCCTGGAGAAGCAAAGGATTATCGGCG
CTGGGCGGCAATGGGGAAAACAATCTGCCAGTTGTAGAGTGTGTCGTACGCCGTACGTCG
TACGTCGTACTCTTGCTCCATACAAAAAGGTGGGTATGCATGTGAGCTGCACCCCCGCCC
ATTCCCGGCCGACTTGCACGCCAGTCCCGGCCAGGTCCTCGTGGCGCACACAACATGGCG
TCCGGCCTTGTTGCCAATGTCGACGGCAAAGGTCAGATCCATTGCAGTCGGCTCTGATCT
CGGCACACATGAAACAAAGACAAAGACAGGACGATATACGACATATTTGGAGTCGAACAG
TGTCTGTTCCTTGCCAAGGGCTCTTGGCTACAGAATGGTCTGGCCCGGGCTAGATGTTCG
CCAGACCAGTACATCGTACACCACTGTCGGCCAGCTCCACTCCAATTCCCCTCACCCATC
TCGAAACCCCTGTTCTTGATCATCCGGCTTTCCATCAGCTGTCTGTTAGACTTCCCAGCA
CGAAGCGCAAATCATGACCATGCTCGCATGCCGGAGAAAGCCAAAACCTTCGGTGGCACA
GACGTGATGCGGCTCGGTCCACTACCACTTTTTGTGGATGAGAGCAGGAGAGGAGGTGCT
TGGCATTCGGAAGGACAGACAGCACGAGAGGGGAAACAGGAGAGGGGAAGACCCTACGCC
CCGGCACTATTTTCAGGTCCCGGGCTAACAATGCTTGAAAACAACAAAACAACAAGACGA
CAGGACGAGATGTCGCCGTATGAAGTGGCTCCACGACGAGTCCGCTCTTCGGGTCAAGCA
TGTCCCTGTTACCCGCGGTACTCGTCTCATGCCTTGGCATCGTTCTACGCCTCCAAAATG
TCAAAGGATCCCAACTGCGTTACACGGGCTGAACAGGGCTTGCCTAGCCTTTTTCTATGA
CTTTCTATTATTTATTTTCGATATGCCCATGCTTTCATTTCTCACCGTCCCCATCATTGT
CCCTTTCCCCATGAACTTGCACTCTTATCCCCAAATGGTTTTCAGCTGCACACATTTTCT
TTTTTCTGCTCTAGCCCATAGCCTCCGCTCGGCGCAGAACATGTTGTCTATTGTTTCTGA
CGCGACCCTGCTCGACCATCCCTATGTCGTACACCATCCTTGTCTTACCTGCCATGCCGC
CAAGACGTCTCCGGCATCGTCTCCGTTGACTTGAGTGCAGGTTTGAATTCACTGACACAT
GGACACCTCCCCCCCTCCCTCTTTTCTAGACTATTAGTCGTCGAATGATACCCTCTTCCC
TCGAAGCGGACTCGTTAAAGTCCAATTGTCAGACAGGTTTGTATCCTGTCCGGGACTAGC
TCGTCTGAACAAACATCACCACCAGCGAACATCACCAACCATGTCTTTTGGGCCAAAATA
ATAATTATTGTGGCATTCCTTGGTCTTGTTTTATTTCCAGGGGTCAATTTTCATATTTGC
AGACGTCGGCCCTGCTACTTTTTCTTCATCTCTAGACTTCGTCTGAGACAACACAGAGTA
TCCAAGAACACCGCAACACCGCAGTAACGCATGCAGGTAGACCCGACGGCTTCCACTGCG
TTCGGGAGAAAGATCGGTCATATTTGACCATCTTTCTGTCCCGTGTTTCCCCCCTTTTGG
TACCTCTTCCCACAAAGTCTTTCCCGCTTTCCGCCCCGACGCGATAGGAGCGTCAGCGGC
ACCAAACACGGCACCAAGAGCAAAGACGACGTCTCTTGCGGAAATACACAAAGCGAAGCA
CAGCTCGCGTACCACACAACCCCAAACAATACATGCAGGGTGCTCAGCACAAAAGCGGGA
AGTCTATATACTTCTTACTCTACGACACCTCACCAACGCACGACAACGGCCTCTTGTGAT
TGTGGCAACTGCAGTGCGTCAAGTTCCTGCAGTGCCTTGCAGCTTCTGCAGCCAAAACCC
AATTTCCCTTCCCGTGTTTGGCCGTCTGTCACTCTCTTACATTCGCTTTGTCCTTCTCAA
CCGGCCACTTCGCCCTTCCCCTCCACCGCGGACTCGCAGCTACACACCCGCTCACCGATT
ACCCTCACTTGCTTGTGCTGTGGCGCCTACGCGGTGAAGAGAACCGGTTACCGTCCCAAA
AGACTGGCCAACAACTGGGTGACGTACCATGGTGACAGAGGCTTTATTTTTCTCTTCATT
ATTTTGCTGCCCATGCAGCCACCGCCGAAAGCTCCGCCTTCTTGTTTCCTACCTTGCACC
ATATGTCAAGCACCACGGCCGTGTCCCAACACATAGAGCTGCAGTCTATCGCACAGACAA
AGACGGATGACACCGAGCCTGTTTCCATTCTTTTCTGCCCATCTCGTCCCCACCGCAAGA
CTCTTTTCCTATAATTTTGCCGGACTCTTAGGAGTAGACATCTGCTGCTTTTTTGTGACC
CTACTCCTCCTTGTTCCTGCTATCTGCCACTCTTCGTCACAATTCTGATTCTTCTTCCTA
CGAACGGTCGTTTAATGGTGGTGGGTCACCAAGCAAGTAGTGTTTTGAACAACCGACGTC
TCGTTGCATCAAAGGCACACTTTGTGCATCGTCGCGCAGCATCATCTACTTTCTTTATCG
ACGCCCAGCAGCAAAACAAGCGGCTGTGCTGGGTGCCCGGTGATTTCCTTCAGTCTTTAC
AGCGACAAACAACGAGTAATCCTATCTCTTCCGGCATCGGCGGCCCCAGCAATTGGCCTT
CATCAAGCTCCCGTTTCAGGTCGTCGTCAATTGTGTTGCGAAAGGCCGGCTTGGAGGCCT
GTCCCATCTAGCGCAGAAAAGCTGGCCGTTGCCGCCAAGCCTCTCCTTACCAAGCTCTCT
TCTACTGTGATAGCACTCATCACACCATCTCGACCCAGTTCTACACGGTGTTGTGGTTAC
ACAAAGAAAAAGGAAATACAAACAAAGCGGAGAAGCAAAGGTTCGTTCGTTCTGACCGTG
GTCGGCCACAACAGTACGCACTCGACCATCACGCTCCCGGTCACAGCACTAAGTTCCACA
GACTAAGAAGCATGTCTGTTCTCGCCTGCACCTCCTTACAGACACCTCGTTCCGTGCACG
AGTTCCACCACCATCAAGTCGACACCCACCCACACCCACATATCGGTGCCCTTCACATCC
GTTGTCTCTCGGCGAGCCACTAGCCGAGTTTTTCGTTCCCAAAAATACACATCCAGGCAC
AGGTACATGTACGCCGCACGGCCGTCGTATTGAGAGGGCCTGCAACTTTCTCGGTTAGCT
CTCACGCCCTCGGATCCGCCGTCTCCAACGTGCGGCGTACGGCCGACGGCGTCCTACTTA
CGTCTTTCTTGTGCATACCGGTGACGACGGGTGTATTATTCACGCGCTCGTACCGGTACT
TGACTGCAACGTTGTGTACTTGCTATAGATGCATGTTCTGTGTACACATATACTGTAACG
TGCGCATGTGCTTGACAAATATGTACATATGCCGGTACTGATCCGTATGTATCTTCTTTC
ATTTTCCTATGCCTGCTTCCACTGGTGTCATTGTTTCCTCTGTTTGATTTTTTTTTTTTT
TTTGGTTTCTTACGCCTTTGTATTTCTTTTTTCTATTCTTACCTTTCCTCTCATATTTCG
ACCCCTTTGCACTTGCTCCATCTTTGTTTACTTCTGCCGTCTCACACCCTCCTATTCTCT
CATTTACACGGTCGCTGCTACCCGCCATCGATGCAGTGGCCCATTATTTGTTGTCCCGGC
TGCTGTGTCTCGTTTACACAGCGCCCATCACTCATTCATCATCCGATCCGTACTTTGATT
GAGGTGGTACCATTTTCAATCCTTGTTGTCATGTTTTGGTTGCTATTTCCCGGCGCTGTT
CCCACCACTTTGTCGAAAAAGGGAAATTGGTGGCCTGCATTTTGATATTTTGTCGCTTGC
TCCTTCCCTGCCATCCGCGACTGCCTCTGTTACACGAGCTGCCTCCAAAATTGTGGGTGA
CGAGAATTGAGAAACAGGGCAGGAGCGATGGATGGCATGAGCAGACCATAAAAACAATCG
AGGAAGGAAGCTCAGCTCGAAGGGAAAGAGCGAGAGAATGGAAAAGGAGTATATGAGGCC
CGTTTCTCCCTTTCTGAGATTTGTTTTCTTTTTTCCACCTTCGTTGTTTTTCGTTTTCAT
CGTCCAAGTTTCTGACTTCAAGTAGCAATCCGCACCCAATCTCAAAGCACAACCACCAAA
TTGTCTTGCTTTCGCTCACGTTCGCACGCCCTTCCCTTCATGACACGCATTCCCTTCTCT
CGAGCCATATAGTCACATCCTCTAAGCGCTCCCTCCTCACCACGTCTTCTGCCCGTAATA
CTTCCAACTCTCGTTTGGTCTTTCCTGCTTGCCACACATCAGCAAGTAATCGGTTGATAC
CAAGATAGCTCATCGTTGCCATCATTGTATCTACTTCGTTTTTATGCCCTTCAAGCAACA
AGTCGTCTTTTATTCGGTTCAGTTCGTCTCCTAAATCTCGTTTTCCAAATCCCACGGACT
CATCCATTGTTCATGTCAGGGGCAAATTGGTATCCTGACCATATCTCGTCGACAGATTTC
GCATCCACACGCCACCATGCCAGCCCTGGGCACCGGTCCCGTCGTTGGAGCCACACATGT
ACTTGTCGTGCCTAATCTTGCCGGAGCTAGCGCTACCACCCAGCAGGCTGACGGTCTCTC
TATGCCCACAGGCTTCCCTTCGAAGCTCGATACCAAGCTTGCCTGGGTCGGCAGCGATTT
CAAAGACCCGGAGACCTACATATACCAGCTCACCGAAGCCGATCTGGCTGAGATATGCCA
GGCCATCGCCTACTTCAAGGGTAAATCAACTCATTCGCACTATCACTCAAAGTCGCGTTG
CTGTAGGATTTATCACCTAACCGTTACTACGATATGATATAGATCTCGGGCTTGACGGCG
AGAATGTTTCTCGCAGCACGTTCCCGCTTCCTCAGCTGGGTGCCAAGCTGGATGAACTCA
GCTTGGAGGTGCACGAAGGTCGTGGCTTCTGTCTTGTCCGTGGTGTCAACCCGGCCGACT
TCTCGGTCGAGGATTTGACTCTTGCCTACCTCGGTGTTCAGAGCTACATCGCCGATCAGC
GTGCCCATCAGGACAACAGAGGGAACATGTTGGGTGCGTATCTCTGTTCTCGTGCAATTC
TTCTTCTAACCCTCTACCCCCGCTGACTAACACGATCAGTCCACATCATTGCGGACAAGT
CGTCGAAGACGAGCACGGAACACCACCGACATTCTAACAAGTCGATTGTAAGTATCTTTT
GCACATGGTGGGCATGCGAAAGCACACCGATCGTCTATGTGGCCATGTGTTAACCTGTGA
TCTATTCGCCCATAGACCTTCCATACCGAAGAGACGGGCGATGTTGTTAGCTGGTTGACA
CGCAACACTGCCTCGTCTGGCGGACGCTGTATCATTTCGTCGGCGCATACAGTCTACAAT
GCCCTCGCTGCTGGTCGCCCTGATTTGCTTCGTCTTCTTGCACGGGCGGACTGGCCTTTT
GTATTGTGAGCGAGCACACCTCCTCTTTTTTCTTCTTTTCTTCTTTTCCTCTTTTCCTCT
TTTCTTCTTTTCTTCTTTTCTTCTTTTCTTCTTTTCTTCTTTTCTTCTTTTCTTCTTTTC
TTCTTTTCTTCTTTTCTTCCTTTCTTCCTTTCTTCCTTTCTTCCTTTCTTCCTTTCTTCC
TTCCTCTCTTCCCTTTCATATATTCCCGTTCTTTGCCTTTGGCGACTAACGCATACGTGC
CATGTTCCCAGTCCCCACTTCCAATGCAGGCCCATTATTTTCAACAACGGCGCCAAGGTT
ATAATGAATTTTGGGCGGACGCCACTCCTCGGAAACAACATCCATCCCCGCCCGGCACGC
TTCCCAAGAGTCACGGCTCGGCAAATCGAGGCCCTTGAAGCTATTGAAGCCATCGCACGG
GCTGCTCAGCTGGAGATCTGTACCCAAGCTGGCGACATGCACTTCATCAACAACCTTGCT
GTCTTGCACCGCCGCGAAAGCTTTAAGAATGGAGCTGGGGTAATGGAGAAGCGGCATCTC
GTGCGCATGCGCCTCCGCAGCTCGCAGCACGGCTGGGCGCTCCCCAAGGAGCTTCAGAGT
GATTGGAATACAAGCTTTGACGAGGATCACCCGCGTGTCTGGCACATCGAGCCAATGCCC
GAGTCTTTCTTCCCGCTGCGCAAGTACCCGAACTAAGTTTTGCATGCCACAGCGAATGCA
GAGCTACCAAAACGGGGCAAGCAAATGGTCGGTTGAAGGCCACACACGAAATATGCTTAC
ACAGGAGGACTACGGAACAAAAGGAGTGACCGCAATGTCGAGGCAGTAAAAATTGATACG
GGCGGGTGTAACGATATGATATTCCTAGCAAAAACCAGCGAACCAGGGGGACTCGGGCAC
AGCGCCACACAGTATAGTACTCTTGAGCAGCATGATGCAGTCCTGGCTGCAGGTTTGCTT
CAAAACGCCTTTAATGAACCCTATAAGAGCATTCTTCTTCTTATCCTGGCTTTCGTTTGC
GCCTGGTATTGTTCTTGTGTGTCTAGGTGAAGCCATAAAGCGTGATAAAGCTGCATTGTA
ATTCCTTGGCACTCGAGACGGGAGCTGACATCCGTTGATTGGACGGCACATGTGATATCC
ACAGTCCGGATTTGTCACATCCGTGGCGCTGGGCCGGTACACGGCGTCTGTTCCCCATTG
CGGAGGGGCACGTCCATTGTCGGCCTGGGTGGTGGTGGTGGTATCAATGTTGCACTGGGA
CTATGTGCGTTGTTCTCCTCTTGGCAAGCGAGGACGAAGCAAACGCATCAACATCAGAAC
CATTTCATGCCACTTCGTACAGCACAACATCCATCTCTGTAGGCGAGAAGAGTGTTATGA
AGCTTATAAATATCTGTGATTATTTTTTTCGTCATTATTATTTTATTATTATTAGACAAA
ATATGAACAAATAAAAGTCAAGCAAGTGCCACGAAATTGCTTTTTTATCTTTGTTCAAAA
ATGCAGAGCACTGACCGCTTCCCTGATAATTGACGATGTGATTCAGTGCCGCAGACCGTG
CACATGCATGCATTGCACATCTTTTGCCTCTTACACTCGCCTGCAGTCCTTTAGCAACAC
GTCTCTACATTTCCTTTCCTCGTCTCTTCTGGCCTCGCCTCTGTACCCCCACTCCTTGCC
TTGTGGGCGCACCGTCACAATGATATTGTGTGCAAACGAACCAGTCTACACCGCTACTCG
TGGTGGGAGATGGAGATAGCAAACGAATTCGATGCGCAGAACCGTGCGCGGCCCAATAGA
ACCGTGGAATGCGGCGCATGCTTCTTGGGCCCGGGCTGACAAAAAGCACCGAGCAGCGAC
GACTCTGGAAACGCGGCGGCTTGATAGACATACCATCATCCACGGACTCGGCATGTTTTT
CATTTCATCTCGTTTTTTTTTTGTTTGCCTGCCATCACGAACCCACTTGCCGAGACAGCG
CAACGCGCCCGGGCCATGGTCGGCAAGGACCGTGGTTGGTTGGATGCATCGTCGCGTCTG
CACTTCGTGCCCTCCTGCTCTCCTTTGTCTGTTCCCTCCTTGCCTCTGCATTGCATGGCT
GCATGCATATGCATTTGCATTTTGCAGTTTCCAGTTTGTATTATTTGTTTTCGTATGGCC
CCCCGCATGCGAAAGAGTGTCCTCGTCACGGCGTCGATATCGTTCCGTTCTCGTCACATT
CTCGTTTCGCGTCTCTCCTTTGTCTTTCGCGTCACACATCCGTCACTCGCCTCGTTACCG
GCATCCCCCTCTTTTTCATTTTGACGTTTCTCGGCACTTCTCTCGTACCACACCGACTCG
CCCGTTTCATGCTTGTTTCGCAGGATGTACAGGATATACCTTTTGTCGCAGGACGAAAAG
AGAGGGTAGAGTTTGTGACAACGCAACTATAAATGACGAGCAATGGTTTTCATGGCTCGG
ATGGGACAGCATAAGGGGAAAAGATGAGGCAAGGAAAGGCGAGCTCGGAGTAGAAGAAAG
GGTACACAGAGCAGGCCAAACGAGGCCTGGCTTGTGAGGCCATTCACTTGAACACCAAAA
ATTTCCATCTCAACAAGCAGGACTGCTTCACGGGCTCGTGCAGATGTCCGAAGTTTCTAT
ATCTGAAGGTCGACGGCGCAATTGACCGCATCCCTCCCCGAAGAGTCGCGGACTGCCGCC
GTGTTCTGGGGACTTGGCGCCCTCCTTGTGCAACAGCCAACGATTGTTGTTCACAAGCTT
TGTTTTCCAACTGGTAGCAACTGCAGCCGGAAAAAGATGGAACACGGCATATCAAGGCGG
CGAAAGGATGTCCCTTCGAGCCTTGACCGTCGCCTCATCTCACGCTGTTGCCTCATGTTA
GTTGTGTTTCCTCATGGGTTCGAGCACGATCGATCACCTGCTGACCACATACTCAGACAC
AGTTGCCAGGCGCTGGTATGATATACCACTGATGGCCGACTTCCTCCTTTGTGGTGGCAC
TTGCCACGCGACTGTGGTCGACTCAACAACAATATACGGCGTCTGAGCCCGTCCCATGGA
TGTCAAAGTCGGGTCGTCCATCATGTTCCTCATGTGGGCTTGGGCGAAGTCTCGGAGAGC
ACACACCTGCGATTGCAGCTCCTTCCTTGTTCTCTCGCTCGCTGGAACGGCCAGAGCAGT
ATGCCCACCCAACTCAAGTGCAGCACTCCTTCCTTTTGCCAGACGGCTGGAGGGACCAAA
GACGACGGGCAAGGACAGCACGGTGGTCGTGATCTTGGACAATAGCAGTTGCCGGGCACT
GCCACGCGCAACATCGACGGGCTATCACCACTTGGCACCTGCCCTCTCTGCGAATGTGGC
CATGTCGCTCCTTCCTCCGCTTCTGCTTTTGTTTTCGAATTGAACGATGTCTTCATCGCT
GCCCAACCGGTGGTCGCGACTTGGCAACCGTGTCTGGCTGCTGTCGTTCTTTCCTTCCTC
TTCTTCTTGTCTTGCCAGGTTTTCGATCGTACGATGCTTTGGTCGTTCCTTCCTCTGCGA
ACCCAATCGCCACCACATGACAGCACCGCCAAAGCAATACCCGGCCCCAGAAGGAAGGTG
CGTCGTCTCCCTGCCCATCTCTGCCTAGAATCCTCCAATACACCTCTGCTGGAGAAATAT
TCGCCAGCCGCTGTTCATCTTGTCTTGATCAGGGAACCGATGGTCGGGCTCCACTCGTAG
CACAGGGGCCAAAAGACACGGCGGGCAGAAAAATGAACGAACGGAGCAAAGAAGGCTGGC
TGGCAGGCAAGCTGGCAAGAACAGCAAAAAGAGGCAGGAACGAGCCCTTGTGGACCATGT
CAAGGAAGCTACGACGTGAGATAAAAAACGCTATGGAGTCAGGATTACATCGAATGTCGT
TCAACGTCAAGAACCGAGAGCGGGGCCTCATGTCGATCTTCAAGGGGAAAGAACCTCTGT
GCCTGCTTGCCCCCTTTTCGGGGCATTGCACATCACTTTCCCGTTTCCCTCTTTCGCCTG
CTCTTGCTTGTTGCGCAAGTTCTCCATGTCGCATGGCGTTGGCGCGGCGTGGCATTGAGG
CATTGTAAATATTCCCTGCTCTCCATTTCCCCCGTTGCCGTTTGCACTATTTCCTCTTTC
CGTTGGACCTCTTTTCTGGTCTTCTCACGGCCTTCTTCCTTTGTCCCTTTCCCCCCTTCC
CAGCCTCCGATCTCCCCTGATGCCTGTCTAGCCTTTTTAGCATGCCTCCATGGCTTTTGG
AATCGTTGTCGTCGCCCGCTGTCAATCAAACTGGGAATTGCGACGTGCGGCAGAATGCGA
CAGTATGACATACTTCGTAAGATACTACTGACAGGATAGTTTCTTACAATGTATCTCACT
TGCCGGCGCAAGTTGCGGAGCATCTCACCGCAGACAGGTCCGCCAGTCTCTTTCGACATG
TTGTCTCGTCGATTCCTAGCACAACGGCGCGCCTTCTCTCCTCTCCCGCTCTTTGCCGGA
TGAGCCTTCTGCTGGCTCTAAACTGGGCCCGGCTGGACGTACTCCGTACTCCGTACACTG
TCTTCCAGTGGAAACAATGACGGAAGAAACAAGAATACGACATACAAGCAAGGTTTCTCG
ACGTGGCTTGACCCGCCTTGTCAAATCCGCCTTTTGTCTATCATCCCCTCTTCTCGACGA
CTTTCCACATGTCAAAAACCAAGTGAACGTCTTGAGGTCGCACATCACAATCCCTCTTCC
CCAGACGGAGACGTTTGTCCTTTTCTCCGCACTTTGTCGCTACACTCCTATCGTACTGGC
TTTTTATGACGCAGTTGTCCGGCGCTTTTCTCAAAGAGGGAATTACGCGACTGTCTGCAG
AAACTGACCGATGGATTTGACATGTGCCCTGAACAGCTCCAGCGTCGTTTGTCCTGAAAG
TGAGGTCACACGAGACTCGGGGATGGTAGTGTAATACTGCTCTGTACGAATATTTGGTGT
TTTCCTGCTAGTGCAGGCGTAGCGCTGGGAGTGCAGGAGCCCGTTTGATGGTTGATATGG
GGTAGCGCAGTAGGGGAAGACGAAGGATACAAAAATGAGGAACACATGGTGTGAACGGAG
ACGATGACAGCAGCAAACATGTGCAATCATGTGGCCGTGTTTGTCTTGCTTTGTTCTGGC
TACAGAAAGGTCAAAATCACAAGAATGTTTGGGTCTTGATGTCGTTTATGCACAAGCCAC
GATACACGAGAATGCCACCGTTTTGTTGGCGTCTGGCCTGCACAAGTCTTTTACTTCATG
TGAATCTGTCCCTGGATTTACCTCCGTACCTGTTCCTGTTTAAGCGAGACAGACGATCGT
TGTTTCGCTACGGAAACTCTTCTTTGCCAGTGGCAAAAGATGGAACCTCCCCAGGGGAGC
CCAGAAGACCAAGACCCAGAAGACCAAGACCCAGAAGACCAAGACCCAGAAGACCAAGAG
GCCGTTCTCGCCCAGCGTCATGCCAGGGAGGCAGCAAGGGAAGAAGCCAGAAAGTGGACT
AACGACATGATTCTGTGGGGATGTCGAGGGCGACGGAAAGTGTGATACTTGGGCCAAGAG
ACAAGTCGGCAGCTCCATACGTTGAAATTAATGTACGGACATCAGTCAGTCAGTGACAGT
CTCGACTGAGGTCCATGTTGAGCTTTTCCACACTCGATGGGCGATTGTCCTCGCCCGTTG
CAAGGTCCCTATTCAGTATCCAGACACATTGTGCGCCGCGATGGATGCCGATCGTCTCGG
CCAGCGAGACAAACTTGACGTCCAAAAACTGTGCCTGGTCCATTCGTTAGACACTGACAC
TGGACGTTGGAAGATGGGTCGGACGTCGGACCCCGACTGGCGTAGGAATTTGTCGACTTT
GAACCGAAGTAAAGGTTGACAGCGGCACGACACGCAACGGCCACCTCGTGGTAGCATTGA
CCGCCCTGCTGTTCGGGCACGAGGTAGTGATACATCTTAACGGGGCTACTATTGGCAGTA
GAGTTGGGTCCACGCGATACATCGTCTCGGTTTCTTCTTACCGGGAAGACGGGAGACATT
TTGCATACGTACATGCACGAACGTGGCTGGGAAAAGGTCCTTTGCCAGACTTTCATACCG
TCTGTTGCCGCGCCGTCAAGTTTGATCGGCAGCGAATACCAGGCCCAGCAGCGGTGTGGT
CTCCGGCGCGTTTCTCGGTGACATCCTGCCTTCCCATTTTTTCTCTTTCCCTCTCATGCC
TTTGCTCTCCCGAATAATCGGTACCGAGTGAAATCCGTACTGGGTCGACACGTCATTCTC
CTTTTGAACCTCTCTTTGTACCGCTGTTTCTGACCGACGACGTGCTCTGTGATCCGCACA
TATCCAATAAGATACGAGTGTGTAGGGCAACCCCGGAAACACACGATCCTGATACACGTC
TGAAGCGAGCGACGGCGAAACAAAGAGACGCCGGCCGTTTCGTCCGACTAGTCCACAAAC
CTGGGAACAAGTCTGATACGTGCATCTCGTATGGCGACGTGATATCGTCGAACCTCGATG
CCCGCAAGTCTGGTTTCGAGAAACGGTTGCTATTTTCATACTCGATGTGTTTTGTGTAGA
TGGATACCTCCACCACCCACTTTGTGTACGACGGACACTGGACCAATGGTTATGGTATGC
CGCTGTACGCCACCCTCTTTCTTGAACATATCCCGTGCATCCCCGCTGCAGAAGCGTGGC
ACAGTCGACCGGGGACACGCGGCTCCAGCGGTGTGCATGGGATACGATGCCCGTTGCAGG
TAAGATACGATGTACGATTTTGATGTACAAGGAACGTACGGTGCGGAGGTGGTAACTGTT
GTTATGCGCGCATGCGCTGCACTTTTTCGTCTTGCAACATCTTGGACATCTCGGACATCT
CGGACAGTTTGGGTCAGCGATAGCAGTCGACACGCAACTGGGCGATCAATAAGTACGAAC
TATAAACTGCCAGATAACCACCAGCTTGCCCATGGATGTCTTGATGACGCAAGAAGTACT
GGGTACGACACTGCGATTTTGCAAAGATCGCCCTTTCAGAGACATACAGAATAAGACGTG
TTTGTCGTGTTGGGGGGTCAATTCGTGAAGAGACAAGGAACCCAGAAGGTATCGAGCCGA
TACGTTACAATACTTGCCTTCGTGAACTCCTCCGTGTCTTACATCGTAGACTCGCAAAAT
ATCCGCCTCCACTACGAGCGTACCGCTGTCATGTCGTCGAGTTATCGCTTGCGGACGAGA
CGGACGAGATGGGTATCTCGCTGCAGTTGCCGTTTCGGGGGTTACAGTACCATGCAATGC
CATAAGCCCAGCCCGCCAACCCGCGCCGGCCGATGTTGCCTTCGCACCCCCTGCTCTCTG
TTGCGTTCCCCGTTTTGCCCCTGCCTCTTGCACTCGACGGTCCGATTCCTCGTCGTCCAG
GGTTGTTCGGGGGTCTCCCAAAGAGAGAGAGAGAGAGAGAGAGGCGAGAAGAGGCAAGTG
GCAATTCCCTGTTCGCATGCACCTCCCAAAAGCAAAAGGCAGAGAGGAGGAGATGCTGCA
TCTGTTCGAAATGGTTTATGATGTAGGATGGTGTAGGATGGCTTGGTTTGGGGAGACCAT
TACGCCTGGGCAGCGCTGATGGACAGTGAGCAGCAATCTTGAAGGCATAAACAGTAAATA
AGACGCCTTTTCAGATTGGACACCACAGATTTGTTCGCACAGATCTGTTCCCACAGATAA
TTTATTCGTTGCAGTCTGCAGAAAACAGCGTCTTGGGACGGCTCAATACTGGTCCTAGCT
AGGCAGGGGAGGCCAGCAAGCCAGGGGTTTCTCCCAGCCGACAGTTGCCAATGTCGTATG
TCGTACTGGACTCGCTGGGGTTCACTTGTGGTTCGGAGATGGAAGCTCAACAGCGTTAGC
TTGCGCTGCAAGACAATGGAGCCCTACGACAACCCCCTGCAGATTTCCGAGTCTTGGGAG
TCTTGGGAATCTTGTCCCCCTGTCTTGTATTCTTTGCGGAACACGATTTTGCGTTCTTAC
ATTGTCTTGGCCTTGACTTCACGTCTTGGCCTTGTCTTTTCGCTCCCTTTCGGTTCCGCT
GTGGACGTGAGGCTGGACGGGAGGGTTTTGTTTTGTCCTCTTTCTGAACAGCACTCCGTG
GAGAGCCAGCAGCAAAACAACAAGAATACCCAGTATTGGCCAGGGCGAGACCGTCTTGGC
AAACCAACAAAAATCCATTGTGCGCATGGCAGTGGCAGGGTTCTATCCGCCCCCTATCGG
AAGCAATCGAGGACACCTTGCAAAGCGACCGATGCGACCGATGCAAACCTCCAAGCCTCC
AGGCGTCGCGTCGCTTGTAAGTCTGGTTCTTTGCTGCCTGGTCGAATTACTGTCGTCTGG
TTGCATTTACCGTATCTTGGTCCAAAGCAACCTGTTCGGTCGACCCTCGTCTGTTTGTCT
CGTATTCAAGAAAAAGTTTTGACGTCCTTCCGCCTGATACAGCAGCTCACGGTCCTCTGC
GTTGATCGTTGATCGGTGATCGTGATAGCCTTACGAGGATTGTCTGTTGGGAACGTCCGA
GATGTAATCGTACGACTAGTAAATGCTGTTCCGAAATACATTCGAGATCGAGCGCTCCGT
TCAGCACGTTTCTGCAAGTGACCGGTTTCGTCGTTTTCTGAACCTTCTGTGTTTGCCGTC
TTTGTTCTTTTCAACTGATCGGCCTGCTGCTACCGTTTTCATCGTCTCGTCCTCTTTGTC
CCCTTTTGTCCTCCAGCAGTTTTGTACGTCTGAAAACATGTTGGCACGGAGCGAATGCTA
AGGCCCTGGGAGACACTCCTGGTGTGTTTATGGGAAGACTCTTTCATTTCTCTCACCAAT
CCACAAGAATCCTTTCCCGTTTGATTTTTCGACTCCTTCATTTCTGTATAAATTGAGCCG
AAGGTCCTCATAACAGCCGAGCAAACTTATATGTAAACTTGTTTTGTTAGCGAGCATTGG
GCATCGACGACCATGCCGTAATTACGCCGCAGAAATAGGGTGGCTCGCTGTTCACCACAA
ACTTCGTGACAGGTGAGTCGATGTCAGGCACGGTCAGGTCATTCCTCGGTTTGACAACGA
CACCGAGAAAACGTGGAAAAAGTGCTTTTGTCCATGTTTGTGCAAGCTCAGAGAGCGGGC
CGCTGTCTGAAACACGCTACGCACGCGGAATAAAGAGCATCGCGCGCTGGGCGTTGCGGG
CGCTGTCATATTAGTGGGCATTGTGGGCTTCCGCTGCTCTTTCCTTGTTTGCTTGAGCCT
GTTGTTTTTCTGTCCTCCCCAGCCCAATGTGGGACCTGCCCTTTTAGGGTGTTATCTTTC
TCTCGACCTTCCTGAAACTTTGGTGGCGCTCGCTGCTTTGGTGCATTCTGTCCTCGCAAT
TGCACCTTCCTTAAAGTCGTTCTGCGCCGGTCGACATGATTCGGTGAGCCGTTTGTTGAG
TTTCGATTGTGTATCGCCTCATTCAAGGTTTCACGTTGCTGTTTCTACTTCTCATTGTTT
GCTATATGTACATATTTTCTCCTGGTCCATTATCGCCAGACATTTTTTCCACGTCTTCAG
AGCAGGAACACATTTATTGTTATATTTCACAGCACCATCTAATTTCTCTGGGCGTGCGCA
CAAAGCCTAGCTATCGTCCGTGCCCTTTTTGGGCAGGTTGCATGCAGATTGCAGATTGCA
GAGTTTTTCTGTATTTTCTCATTTTCACACTCTCCGCGGAAGCGCAACCGGCCCAAAACC
AGAGACACAGAGGTTGCGAGGCAAATAAACAATGTGGTAGCGTCAGGCAAAAACGACGGC
AGAGTGCAACGTTGATGAGAACAGAGGTACTTCGTACAGAGGGCGGGAGAAGGAAGGAAG
GCGCCCATGGCGATCGTTCCAGCACTGTCCATACTGGCAGGTGCGCGATAAAATCCCTGT
CTCTAGAGGTCATGGATGCTGGACGCGTCCTCGCCGGTCGGCATGGTCGCTCTTTCCTCT
TTCTCTTTGCGAATGTTGTTTCGCGTACGGAGCAGTTGCTGACGTATTCCGTACTGTATC
CTACATATATGCAACGTCCCGGGAAAGAAGGCGCGGCCCCTGAAAATAGATTGAAAGAAA
TAACGAACAGAAGGATCACAATATCACAATGTCATAATATCCTGACAACCAGATGCCCAT
CTGCCAAGACTCTATCGCCACCTTCCATTAGTCTTTCTAGAACGGTCGCCTGCGTCGAGC
CGTCAAGTTGCAAGCGAAATGAACAGCTGCCCCATATGTGGGCACGAGCGATGGGGAGTC
TGAGAGCACCTGCAGCTCAGCAGGTCAAATCTCCCTTTTCCAACTGCCGCCCGCATGGCC
AGTCGATGCCATTTGTCCATTGCCGGCAGTCCCTTGTCAGGTAATACAGACTTTTGTCGA
GGCCAACTTGGCTGCTGTATTGTTACCATTTCTTTGCCCGTTGCCCTCTTGTCTCCTTGA
CAGTGCATTGCCGATCACCATTGGTCCCTCTGATCCTTTCACCACTGTGTTCCTTCGTCT
CGTTGTCTGCCGCCTGTTGCCGTCTGCTTGCCGTCCGCTCCCATATCTTGGACAGGAGTG
GGTGGGGGTCCAGCAAGGTGAAACCAGCCTGTACTTGGTTGACGGCGTCACAATGTGCGA
TGCTACGACATACGCATACGAGATAGACTCACTAGAGTACGTCGTATCTGAGTATGAAAT
ACCTCACAGCCTGACGTCGCATTGCTACCGAACAAATTACGAACGTCCGTTTTTAGTCGC
CCTAGGACATGTCAACGTCGCGACACCAATTGACACCAATTGACACCAATTGACACCAAT
TGACACCAACTGACGCCAAATTGACACGATTTGGGAAATGATTTCCACTTTGCCTTGGCC
AAACCGTCTGTGGGAAAATGTTGTTCGGCCAAGTTTGTCTTTTCCTCCCCTGTTGTACTC
GATCACAGGTATCGACCAATGCGTGTCAGCCTGCATAAAACACCAGCCGATGTCTCCCCA
TCCCCTTTTTTGTATTTCCCGCGGAAGAGGCCGTCTCTCGCGCGGTGTTTGTCTCTTATC
GCTCGTCCCCTAACCTGCACTCTGCTGATGAAGCCTCCGGGGGGTTTGGCTGACAGACAA
CTGGTCGCCATCAATCTCCATAAAACCAGTGAGCAAATGCGGAGCGACGCGGCGAGATGT
TTGCTTGCCGGAAAAAAAAAATCAAGCAAAATCGTGTTAAAAACAGCAGGTACTCAGCAC
GGGACACAAAAGAATCAAAACGCCGTACCTTGCGCTAAATTCTCACAGGCACGACATCAA
AGAGAACAGGGGGTGGAGACTCGGAAAGAAAAGACAGCACGAAGAGGGTCGAGAGCGCTC
AGGGTCGAGTCTATCACACTTGTGCCCATGGGGCAGCGGCTGTGACCAGCCAATTATGCG
CCCGAATTGGTTCTCAACCGTGCACCGCGCACCAATAAAATACAGAGTAAAAGACATCAC
AAACTCTGCCGCAAAAGGAGGCATGACCATGCAGTCTTTTCCTTTTTCTTTTTCCTTTTT
CCTTTTCTTTTTTCTATTTCCGTTTCTTTTTCCGTCTTCGTTTTCTTTTTCTGTTTCCTT
TTTCTTCTTGTCTTTATCCCATCAGCCTCTCGTCATATCTTCGCCCGACGATACCCTGGC
AACGTCATCTCAGTGGCTGGCATGCGAGGGTGCTGCCGCCCTCCTTGTAACGGCTCGTCG
TCCACAACCCCCCCGACGCTCAGGGAAGCGGCTGTCAGAACTACCAGTCACGTTGTTTAA
ACAGGGGTCCGAAGAGCCAGGTCAAAGAGAGCATTACCAATGGAAACAGACCTGGACGCC
ATTGTAGTCCCATTGCACAGCAGACGCAGATATGCTCTCCAGGGGGTGTTCGTAAGAGCC
ATTGAAAAGTGTTGCGTCACACTGTATCAGCCAATTTAAAAGGCAAACCGCCAACGTGTG
TACTTTGTACTTTTATCGTTGGAGAAAAAACGACGTTGCCAAGAAGGGCCCAGGTCACCG
CCATGAACCGGCAACCAGGGGTCAACCTTGCATGAAATAGAGGACGCGGGACGCGAGGGA
CGTTCAACCACGAGGGGGAAAAACAGAAGAACAGAAAAGGGGCCATTCGTTTTTGTCAAC
GGTTGTCAACGTTTGCCCGGGCAGGGGGTGCTACGATGTAGCAAAATACACCCAGGTCTG
TATATTATAAATACGTCGTACGACGTATCGCAAGATCGCCAGCCACCTTTCATGCGCCAT
CGAGCCGAAAAGGAAAAGAAACCAGGGTGCAGAGTACTCTGTTCATGAGGTGCGTGTCCT
GTGGCATAGGAGGTGTATGCCGTCGGTTGCTACGCGCGTTTCTTTTTCTTTTCTTTTCTT
TTTCTCTTTTTCTCTCTCTCTATCTTGGGCTCTGCTTCACTTTTTCTCTTTCTTCATCTG
TCTTAAAGCCCGTGCTCTTGCAGGGCGACAACCGTTCCGCGAGTCTGCTGGACTTCGGGA
CCTGCGGTGCAACGCTATGCAGCCTTTTAGCTCTGTCGCCTTTTGTGAGGATACCCCAGG
ATCCATAGTAAGATTCATATACAAAATAGCAGTGGTATGCGGTTTTCCAAGCAGGAATCA
AATACACGTGCACCGTGCAATTTGTAGACCGGGGGGGAATACGATGAACAGTAAACGATG
GCATTAATTATTATTATTTTTTTAAATAAAAAAAAATAAAAAATCACATCCCACACCGAC
ACTTTCCAAAGAATCATACGGACAAGGAAATTCGCTTAGCCGCAGGAGCTGAATCTCAAA
ACCAAATTAACAAACCAGCTTTTTCGTTGAGACGAGAATGAAAAGTCTGGGGAAAAGAGG
ATACCGTGATGCGGAGAAGAGGGGGATTGGCGCCGGCGAAATGAACTGTCACAAGCAAAA
AATAGTGTAAACAGAGCAAAAGAGTTGCCGACGGAGCTCAAAGAGACTGGCGGAAGCGAC
CGAGACCGTATGCCCGGGGACGGATTGCACGCCCGCTGCAGAGCACGTTGTATTGGAAAA
GCACATGCAAGACGCAATGAACCGACGACACCTCGACTAACCATGTCAACCCCCGCTCCT
TGTCCCAAATCCCAAGACGTTGGGCCCGCGACTTGGAAAGAAATCATGGGGAAGTGACAA
AAAAAGAGGGCCATCCCGTTGCCGCCGTCTATTTTCCCCGTTTAAGATGCCTTTTGTTTG
CATTGCATGGCAGGTGAAAGGCGGGGAAGAAGACACCATCGACGACAATGGCGAGTTTCT
TCCGCTTCTAGTTTTTGAGATGGTTGTTTTCAAGACGCACCTCGGTCTGAGTAGTACTTC
GTATGAATTTTGTAGGCTCTTTGAGGAACACAGCGGGGCGCGACTCTCCATGCTGTGCTT
GTCTTCCCTTCGTCACGACATCCTTCTTTGTTTTCGTTGATGCACACCAATTCGGAGGAT
TCTCGAGAAAGGATGCACGGCCACAGGCACATGTGCACGAGCATGAGTGAGCACAGACGT
ACAGAGCAATACGTATGCGCATAAATTGCGTGTGTGTGTGTGTGTGTGTGTGTGTCACCT
CCCCTCCAACAGTCGTTGTGCACGTACATCTTGTGTTAAAAAACCGGGAAACATTTCGCA
AGAGACACAAAACAGCCGACTCAAACATCGACCCCCATAAGTGGGAGGACCGGGTAGGTG
GACGGGAGGTGGACAATGCGCTGTAAACTGCCGGGTCGATCCCGCGTAGATGATGTGCCA
ATGAGAATGTCTCTCAATTTTGAGCCTTTGCTGACACTCTTGTCTCTCCTCACCCTTTCG
TTGTCTCCATCCGTCGTCATTTCGCTTGTCAATTCCCCTTCCTGGCGCTCCTTGTTTGCT
CGTTTATCGACCATCGTTATGGCGCAACGGATTGTGTCTCAGGGGACTTCTCCAGATTTT
TGAGAGTGGCTTTCTTACGTTGGTATGTCCATATGTGTGCCGCCTCTGCCGGACTGTCTG
AGAATAAAAGTCACTGTACGATGTAGTGTACTGAAATCCAAAGAGTGGCCATTGGGAATG
CCGGAACCACTGTGCAGGGTGAGACAACGCGGCAAGGAGGCATTTGGGGCCGTTTTCCAT
GGCTGGGCCAATCCAGAGGGGGCTGGTATGACATAGTGGAGTACACTTAGCAGGACTTGA
CTTTTCGACTGAGACCTTGATAACTTTATCATCGACCTTGCTATTTGTAAGGCGCCACAA
AACAGCAGTGGGCGACAGTGGACGGCAGCGGACGGGAAGGGTCTTGTGCAGAGGCCGAAT
AGTAAGACATGCAAGAGGACATCCAGAGACTCGAGTCTTCAAACTTCACCGGCACGTCGT
TTCTGATGTCTCTCCAGCGGAAGGCCCCTTGCGCCAGAACAACGCCAGAGCAGCAGAATG
CGCACCAGAACGGGTAAAATCTTGCGCCAGAGAGCCCCGCCAACTGTCAAGAGACCCAGA
AGTCTAACTTGCGACGACGGCGTTTTGACAAGCTCGCGACTGCGACTGTGTCTCCGCCTG
GGTGTCGATCGCTGGGTCTCCAATCCAAAGGGTTTCCTGTCATTCTGTCAACACAACCGG
GCCACTGTTGTCACGTAGCACGTCGGTGTATCTTTCTCAGTACACTCATTTTGTTGTTGT
CGTTGTCGGCTTTATCTTAAGGTTAGTCAGGGGAGTGAACGCAGTCTCTTGTGGACAAGT
GAATATGTCGTTCTTGTGCCCGACGCCAGTATCACAAGCAAATAGGATGATGGCTCGCCT
GATCTTCTTTTGGGCCGGCTCGACACCAACTTGATATCCGCATAAAAGTCGAAAAAAGCT
CCAGTGTGTACTAGGACTATCGACAAAAGGGGTAAGGAACAGACGTTCAAAATCGACCGG
GCGATAGACGGAAAGGCGGGCCCACAGACGGAATGACAAGGATGCAACAAGTCAAAAAGA
GTTTCTTGGACGTATGCTGTAAAGGGTTCTGAAAGTTGGGAAAACGGGCACCAACGCCCC
CAGCCTCTTGCACTCTTTCGTATCTTTCGAATGTCTTCGATGCCAGGATGTCTTCTCTGC
GGCTCTTGCCTTTTCTTTTTGTCTGACTCTCGGTATTTTTTTAACCCCTGTGAGTCGACC
CACTTCCAACATCCAAACAGAGAAGGAGGCCCTGGCCCACTCCCACCTTGCACGTGCACC
CCTGCTTCTTCCATCTTTCTGTGCTTCTTCTGCACCTTCTTCGCGTTCTCCCGCACCGCG
CTGCATCGCTGCCTCGCTCCTGCTGTTCTGCGCCGCCACCTTCCATTCTAACTGGTCGAG
GCCCTAAAATCGACACCCTGGCGCGCAGCGAGGCTTACAGTGCTGCTGCCCCAATCAACG
TGTTGAGCAGCGTTTTCCACATGCTGTTCTCACAAACTGGAGGCAATATAGGCTTGTCAA
GCTACAAGCAAGGAGGAAACCTGGCCACCTATTCGATGGAATAATCTGTCTTTCTTGTGG
GTGAGGGAGTAATGGGCTGTTGAGCTGAGCAGCGTATCATTGTTAACTGGCAGGAGCGAT
ATTTCGCCACCTGCCTCTTGCCTTTCGCTGCTTGATTTTGCCAGTTAATAGTTGCCTCTT
TCCAAATGTACTCCCAGGCTCGCGGTCGCCTGCTCACCTACCCCTTTTTGACTTTCTTTT
CCACTGCGACTCTTCTCTCACGCAGCGTCGCCTCCAGACTCTATCACCAGGCTCCGATGC
AGCCACTCACAGCTATGATCGGCATCCACAGCTCTCTTCTCTTATTTTCGAGCATTCCTT
TGCGCCTATCCGACCTATGAACTGTTCCAGCCGCCTTGCTGTTTGTCAACACGTCCACCG
ACAGAAAAAGTGACGGGATCCCATTCTCCTCTCGACATCGCTGGCTGTGGCTGCGACAAA
AAATTAGCACCAGGGGCTTGGGACACTAAACTAACACTTGCTCCGGTGCTAGCGAGAGAG
CACTAACGTTAATACGGAGTAATTATGTTCACGGAGACCATTCGCGCCAACAAGTCCAGA
CAGCAGTTTTCTCTTGGCCATTTTAGCACTACAGGGCAAAATAGACACCAAAAAGGGCAA
AACTCTTTGCATGTCTTCTCTCGCTTCGACGAGGCAAGACCTGCCTCTTTCTTGGTTTGT
TTTTGTCGAGTATCTTGTGGTTACATCTCTTGCATATCGAGGTTGGGACGCTCAGAGTTG
CCGACTTGGACCGCTTGCAACTGCTCATTGTTTGGCCATGTCTGCTGCGGATCTATCAAC
TTGTGTCTCCGAGTACCTCTTGCGGGCGAGAGGCAAGGGAGTACAAAGCACACGACACGA
AATACAAAACACAGCACAATGCCGTGCTCTGGGTACCGGATTTGAGCGCAAACAGGTTGC
CAGCCCTTTGTCCCTTGGAAAGCCGCCCCATCACTGTTGGTGGCCACTGTCTCGACCACA
GGGATACACCGTCAACAAAGTATCTGGCCCGGGGTAAGGTATGGATCACTGCCGTCAGGA
CCAAAAGTAGCAAAAGTGAGGAGACGCGAGTGACAAAATGATGGACACTGAAGCTAGAGA
ACCCACACAGAGTGTGATCTGGGACGGGGCAAGCGAACCGACAGGGGTCAGAAGAAGACC
CATCCAGAAAGAGGGGAGGAGGGGGGTGAGGGAAGAGGATGAGGCGATCTCTTATTTTCT
TCACTTTTTCTATTTATTTCTCATATTTTTTTTTGGCTCCTCATCCTGGCGAGGAGTGTC
CCCCATTTATTAACACAGTGCCTTTCTTCGATACAAACACACTTTCCCATTGTTCCCCTT
CCGGTGCCCTCAGTGTCCCTTCTCACACACCCAGTCCCACCCCCAGTCCCCTTTACTCGT
TCGCGAAGCATACAAATGATTCTGGTCCGCCACCACCACGTCCGCTTGCACTCCCGTTTC
TATTCTTCCTCGTTTGTCCCTCGTCGATTTTTATTTAGTTTATCATTCAAAAATTATTAA
GACGTGTATCGTGTCGCGCCTTGGTCTTCTTTTCTTTCTTGTTCTTATCTTTATACCATC
TTAATACTTTTTTCTTTTTTTTTTTTTTTGTCTACGACTACTCGTTCTCGAGATTGCGTC
TCATCAACCTCAGCATTTCCTCTTTCGGCGTCAAGGACAACCTTTCATAGCATCTGAAGC
AACAGGCACATCAAAAATTGCAACCGACCGGCCACCAAATCCATCACAAATCTAGAATAC
AATGGCAAGGACGGCTTAACCGCAAACGAAATCAACGATTACCCGCCATTTCCTCGACGA
CAACCAGCTCGGATGACATTGTCTGTGTAACGCTTACTTTTTCCTTGGCCGCCACACCGT
CCTTTCCTTGGTTCCTCCTGCACCTGCACCCGAGTGACAGCTTCGAGCAACAGTCAGTTG
CGGACGCAAGCTTTTCCCATCGTACCACCGTGTACACCGTCTCGCCAATCCCTCTTCACT
GACGGGCTGCCACGTTTATTTCTGTTCGCCTTTTTCTCTTTCTGACGGCCTCTTCTCATC
TTTGGACGGAGAAAACCGGTCTGCAAGAGTACAAGAATCATCATTCGGGGAGATCCTACA
GCGACAAACAAAAAAATATATGCCGCTTCTTGACGCGGTGTTAAACAGCCTGACTCTTTT
TTATTCACAATCTCTTAGACCAGGACAGCCTGGGAGAACAATACGACAAACTGGTGATAT
CCTCCGGAGAAAGTGATTGAAGCGAAGGACTGCAAATCCCAGCTTCTTCCTCCACCCCAG
CGCAAACACCGAAACAATACACTTTCGGATTCGCAGCTAGACAAATCGCCCACCATGTCT
TGCATCGCGCCTTTTTTGCCGGCGCTGAACTACAACGACTCTAAAGGCTGTAAGTATGGG
GTGGGGAGTGTAAATAGTTCGAAGACGGGGGGGCTTTGACAGAGGATCGAAAGACTAACG
CCAACTCCAGTCATCGAGGGCCGGATATGTTCGAACTTGACCGGCACCACATGCTGTCTT
CCGTGCCCGCTCACGGACTGGGTTTACCCGGACAGCTTCGTCACTCTCGGCATCGCCGCT
GGCTGGATCGCCGTCGTCAGTACAATCTGCTGTGTCGCTCTGCTATTGTCGTGGGCCCTT
TTACCCGTCGACAAGACGCACCGACACTACCTCAGTATCTGCTTGACCTTTAGCGTCACC
CTTCTCAGTCTCGGTTTCGTCATCCCGCTCGCCGCCCGCCCGGAACAATGCGCCGACGCT
ATTACGCCAAACGGCATGCACTCTAGCAGCGTCTGCGGTGCATCTGGCGCGCTCCTTATT
CTCGGCGGCTGGTCAGCCATCATGTGGATTTTCTTGCGCTCGCTGTCCCTGCACCTGCAG
ATCTGTTGGCAAGTTGTCGTCGGCCGCAGCTTCATGTGGTTGTCGCATGTCACCGGCTGG
GGCATCCCGATCCTCGGTACCGCCCTGGCCCTTGTCTTCAGTGGCGTCTCCTTCCGCTTC
GGTACTACCTGCCACATCAACCACGAAAACTGCTTGGCGGATTTGTGGATTCCGCTGCTC
GTCTTTGCCGGCTTGTCTATTGTTGTGCAGCTGGTCACATTTGGCTACTGCATCAAGGTC
TACCTGGCCTCGCTTAGCGACAACACCGCGTCGACCGAGAACTCGGGCCTGCCTTCGTAC
AACAACAGCATCCGTACTATGACGCCCCGACAGGCCTACCGCCGTGTTCGTCGTGTCATC
CAGCTCCAGTGGCGCGGTATCGCCATCGTGCTCATTATCGTGATCGATGTCATCTTCTTC
AGCGTTGTTTTCGTGTTCCAGGACAACACCGTGGCCGCCGTCAGTGCCGACCCAGCAAAG
GCTACCACCTGGCTGATTTGCCTCGTCACCCACGATGGCGATAAGAACATGTGCCTTGAC
TACGCTTCCGCCTTTACCGTCAGCGAAGCTACCGTCGGTGCCGTTCTCGTCCTACTTGCA
GTGAGTCTTGGCCTTGTGAAATATTCAGACGGAAGCGGTGTATGTTTTTTTTTAAAAAAA
TAACCCACTAACAATCCTAGATGAACGGCCTCTGGCTCGTGTTCCTTCTCGGCCGCCTCT
CCATGGCCCACGGCTGGGTAGACTTGCTCACCCCCGCGTCCCGGCGCAACGCGAAGCGCG
AGTTCGTTTCCGCCGATGCGCGGCTCGACGACCTCAAAAAAGACACACGTTCGTACGAGA
TGCTCTCACGAGATGCCTCATCCTCAGCGGTGGAGACAGGCAGCGGCGGCCATGGTGGTG
TGGATGCCGCCATGGCCATGTCTGCCGGCAACAAGGACAACGACGTAGTAACCAGCTTTT
CATCACCAACAGGCCTCGCGTCACGATCAGCCATGTCGCCGTCGATGGCGGGCAACCGGG
GCCCCGCGGCTGGTCACTCGTCGATGTCCCCCGGATCGACTCATGAGTCGTCGCGTATCG
CGTCGCCAACGCCGGCCCTCATGGACCTGAACGCAGCAGCGGGTCTCGGCCTCAGCAACG
GCGGCGGCAGCAAACGCGGCAGCAACGGTGGCGACACCATCGGCAAAGGCTACAACGGTA
GCATCGACCAGCATGGTCGCTATGGCAGCTACAGCAGCAACGCAACCGCCACCGGAACTG
GCGGTGCCACGAACGGCACTCCCAGTGGGCGCCGTACACCCGATTACTTTGGCCAGACTG
CGCGCTACAATGCGCCCGCACGGTCCTTCTCCAACCCGCGCCCACCCACCGCCAACTCCA
TCAACGGACCCAGTGGGCCAGGCTCCTTTGGCAGCCCTGCCACCAGCACTCGGACGTGGG
ATGCCAGCCAGACGTATGCGCGGGCAACGTCACCACCGACGTCCCCGTTGGCAGCCGGCG
GCCGTTCAGAGCCCATTCGGAGCCACAGCCGTTTTAGCAGCCGCGGTGAGAGCCGGGGTG
GCGACGATTTCGATATAGAGAACCGGCATCCTCTGGGCATGAACCGGATATGAGCAGCAC
ACAATGCAGCCTTTTCTCTCAGCTGTGTAGCCATCGGCCACCACGCCGGCTTTTGTTTTC
ATAATTTGGCCCGGCACTCTATAAAAGCCCCATTACTTCGACATCTATGTCCCGTTACGT
CGCCAGAGAATATGGCCGATATACGACCATATATCACCATGGCGCCCTGATGGTCATGTA
ACCCTTATTTTGACTCAAGCCGCCATTATATAATTGGCAAGCTATCACAGAACCACACAC
CTGTAGCACATTTAAGAGTGCATTGATTACAGGAAAGGGATGTACCCTAATCCGTGTTAT
AAACCAGCCAACTACCTATTGCATTATCTACTTTTTTGTTTCATATGTTTTTACGTTCTC
CTTACTCATACCCCATTCTCTTTTCTTACCTTCTTTTTTTTATTGCTTTCAGCGAACTTC
TTTCTTGTTTATGTTACTATCTTTCCCAACCTTTTCCGCTGTCCTCACGGGCGTGTGGTG
AACCTGTACTTTCTTTGTCTCTATACTCTTGTATATATGGGAAACAAAAAGGTCTTTTCT
TGGAAAGGAGAGTTGCGGGGTCTAGTACTAAAAAGAGGAATATTTCCTCGGCCGGGCCAT
GCACAACACCAGTGACGCGACTATGCGAAGATATTTCGGGGCGTCTTGTTTTTCTTTCCA
ATTATCATTTTAACGAGGGAAGGACATAATGGGATAGAGACGACTGGGCGGAAAGATAAA
CGGACTATAGTCGTGTGTAATAGAAACCATGGTCCTTTATTCCTTCGTATTTATATGTTC
ACAGATAAAAACTAGAAAAGCAAAATATCAGTCAAAACACAACACTTTTAAGCATATGTT
GGCGACCAGTTATGAGTCGGTGGAAAGGTGGTCAGCAACACGTCATATGGTCGCGTGCCA
TGGACCGCTTCTTTGGAAGTGCCGGCGCGCTTCGACGGTACTTTTGCGTTGGCAGTGTAC
CGCATAATACTCCAAAAGCCGAGCGACCTAGAAGCCACAGGCGCAGCCACGGCCTGAGTG
TCATGTCAGAGAGGCTTCGGGTGTCCGGGGGGATTGGGCGTTCCTTATCCAGGAATTGTC
CTGCGAATCGTCGCTTCCTTACCTGGTCCGAACAGGTAAATCCATTGAGGTCTTTCAATT
CTCGCAGATTATGCAGAGGGATAAATGTACGAAGTAGTAGGCAAAGCCATGGCTAGACCC
CGGTTGTGGCGTCTGTCTCGATCTAACAGGAAAGATTGTTCGGTCGCATTCTACGTCTTA
AAGGGCCGTGGAGTGTACAGATGAGCGTTTAAAAGGGCGAGGCGGACATATTGAGTAGAA
ACGGACATAAAGCTCATATCAAATGGAAAAGGAAAGGAAAAGGAATACGTGACAAAATGG
TGACACCAGAAGATACCACAGCCAGGCAGGCCATGTGAAGGACCATAGGCTGGGAAGTCT
TTGCCAACGAAGCGCCCACGCAAGCCGCCGCGAAACACGAGCGGCCACAGAGGCCACGGG
TTGGTCCAGATCTACGAGACGTAAAATCGCACGAAGAAAAGCGCAAAGAAAATGGACTGC
AAACGTCGAAAGGCACAACAGAGCGCAGCCAGTCGCAGAGGACAGAGGCCAATCGACCCG
TCAAATTGATCCGGCGGCGCATTCGGCAGAGTGTGCGGCGGGTTCGAGAATGTGACAAAA
AAGAAAAAGAGAGCAGACAAGCCAAGGACAGGCCAAAATCTTAGGCTGCCCTGCGGTCAG
ATTTGGGGCTCCGAAGCTTCCGCTCGCTGCAGCTTGGAAACCAGCGATCGCGTATGCCGA
CCAGGCCGAAACACCGCCTCGACGGCTCTTACACATGCTCACCTGCCCATATTTGACCGC
GATGTCTCTCCCTTCAAACTCTGAGACTGTTTTTCATCCAACGCGCACTTGTTTCATTCC
ACATTCACATTACTCAGTGCTCTCTACGTTGCGACTTGCCATGGCGTAGCAGAGCTGGCT
GTGAAATAGAAACACGTATTGAAACGTCGAAACGTCAAAACGTCGAAGCGTCGCAAAAGT
CGAAACGTCGAAACACAATAACCTTGTTGTCGCGAGCATCTCCAGCCTCGCCTTCAGCCT
CTCCCTCGTCGTCTCTTGTGTCGCCTCAATTCTTGCATCGACTGGGTTATATCGACGACC
TGTTCGCACCTTCCGCTCCGGTCCAATTGCGCCTGCCTCGCCTTGCGCGTCCGCGCCGAC
TCGTTCCTCGTCTTATTAAGCCCCCACTTCCATTTTGTAGACTCTCCACCCTCACAACCG
CCCGCCATGTTGGCAAGGTTCCAGTCCAACACGGCCCGTATGTTCCTCATCCTGGCCATC
CTCGTCGCCGGAGGCTTCCTCCACTACCTGTGGAAGAACGAGGCCGCTCTCTCCGCGCCC
TGGATCCCCGATGCCGGCGCCCGCCTGTTCGCCCAGCGGCCCCTCGGCGCCCCGCACGCC
GACTCCTACATCAATCGCTACAAGCTGCCATTGCGCACCCGCGGCCGCAACATTGTCGAT
GCCGCGGGCCGCCGCTTCAAGCTGGCGTCCGTCAACTGGTACGGCGCCAGCGACGAGCAT
TACATCCCGGGCGGGCTGGACGTGCAGCACCGCGACAGCATTGCCCAGACGATCCGGTCG
CTCGGCTTCAACTCGGTGCGCCTGCCGTACGCCGACGAGGTGGTGATGCGCAATCGCGAG
ATCAAGGTGCCGCCGCACCACGTCGCCGCCAACCCGGACCTCGCAGGCCTCCCGCCACTG
GACGTCTTCGAAGCCGTCGTGACCGCCCTGACCGACGCCGGGATTGCCGTCATTGTCAAC
AACCACATTACGAGCGCCACCTGGTGCTGCGGCGCCGACCCGTGCGACGCCGGCTGGGCC
AACGACCACCTGCCGGCCGCGCTGTGCCGCGTGCGCCAGACTGAGAACGACTGGATCGCG
CACTGGGAGACGCTGATGGCGCGCTTCGTCGACAACCCCTATGTCGTCGGCGTCGACCTG
CGCAACGAGGTCCGCGGCCTCTGGGGCACCATGAGCTGGGACCGCTGGGCCACGGCCGCC
GAGCGCTGCGGCAACCGGCTGCTGCGGCTCAACCCGGACTGGCTCGTGGTCGTCGGCGGC
ACCGAGTCGGGCAACGACCTGTCCGGCGTCACCCGCCGCCCTGTGTGCCTCGACCTGGAC
CACCGCGTCGTCTACTCCGCCCACGTCTACGCCTGGTCCGGCTGGGGCAGCCGTGCCGGC
CGCTACGCGCAGCGCGGCTACGCCTCCTTTGTCGCGTCCATGCGCCGCAACTGGGCGTAC
CTGGTCGAGGGCAACCTCGACCCCGTCTGGGTCGGCGAGTTTGGCGCGCCCCACAAGCCG
TCCGTCGGCGACGCCAACTACTGGCAGAACCTGCTGCGCTTCCTCAAGTCTGTGGATGCC
GACTTTGGCTACTGGGCCATCAACCCGCGCAAGCCCGCCGCCAATGCCTCGGAGACGTAC
AGCTTGGTCGAGGACGACTGGGTCACCCCTGTACTCGACTACCGCATGCGCGACATGGCC
GAGCTGATGCAGCTGCAGACGACGGACGAGCTGTAGGGAGAGGCGGGGAAGGGTGGTCGA
TTCTTTGGATGGAGCCGTTTTTGGATTGCTTTCGACCTTGGCCTCTCATATACCGTGGTC
TGTTCCGACGGGCGTCTTTTATTGTTTATGGTTTCTTCTGGGTGTGCCATCTCTCTTTTC
ATGATACCAGGCACGGATCGTTTGTCATTCTCGTCATTTTCGCCATTTTTGTCATTTTCT
TTTCTTTTTGTTTAAAAATAATTATTTACAATCTGCCTCCAAGGTACATCATACTCGTAT
GCAAAACCGACCCCATTCCCCGACTTCTGCCGATGCTACAGTAGGTGCCTGCTTTCTCAA
CCGCTTTCCGGCTCGAAGGCCTGGGACGGCCGCATTGCCGCCCAACATATGGCTGAAAGA
CAATTTGACTGGCTGACCACCCGTCTGGTGAATGCAGGAAGGCACGTCCCGTGTCTACAG
CGCATTGGCCAGTATTACAGGCTCGGGTGAGTAAGTGCATTGGACAACAACACAGTGAGA
GAGCAAGGCAGGAAGGAGCACACATAGTGGCGCCTGAGAAGGGAAGGAGGGCGCATGCCG
CCTGCATCTCGTCCCAAAGACAAAATAATACATTGTGCTGCATCAATATGTTACGAGAGG
TCCTCACATCGGCTCTGGCCGCCAGAGGTGCATATGACAGGTGTCGTTAAACTATCACTT
CTCATATTGCCCGACACACCCACCAGGCGTCAATTCAGTGCAAGCGCTGTACGCCGTAAT
TATTATGTAGGGACCAAGGACCGGAGCGCCAAAAGTATTAGACCACCAAAAGTACTCCGT
GTGGGACTCCACAATATCTGCCTTTCGCTCCTTACTGCTGAGCCAACGTTACAGAGGCTA
TATCTGACCTGTCGCCTACCAAAATAGGCGACGAAAAAAGGCAGGAACAATTGCATTCAG
CACCTCGTTCTTTCCTCCCCAGACCATTGTAATGGCCAGGATGCAATCACGTCGCACAAC
ATACATCTGCCTGTGATTCACTATCGCCAACTTTTCTATCCGCTTATCTTTTCTCAACTC
GCACCAACCAACAGTCACTCGCAGCCTTGTGTCCACATGTCGCCACCAACAGATAGGTAG
CCATTCAAAAACCCCAAACGAAACCTTTATCAGTCACTATCGGCCACCCAGTTACGCCCC
CGCGTTCTCCCGAATCGTCGCATCTTTGCCCCAACATCTAAAAACGAAACGACCTCTCCG
TTTTTCATTATCTTTTTTCCTTTCACGGCCCCCTCACGGCGTGTGCACGCAGCGTGCTAT
ATTTACTCATCTGGGTCTGGGGTAAGGAGAAAGAACGGACAGCTGCCACCTACGACATTC
AACAGACACGGCTGGGTATATATGGGCCTCTCGCTCCACAGCGAACAAAATCCCCGTGCT
TTTATTCCGGCGGCCCAGTCTAGTCATCCGGTCCGGTCCTCTCGCACGCACACTGCATCC
ACAAAATACTGGTGACTGTTTCGGTTTGCGCCCTGTCGCCTTCCCACGCGCAAGCGCTGT
CCTCATGCTCGGTCACTCGTGCCAACCTCGATGAGCATCCCGACGACAACTTCTCTGCTA
CTGCTACCGCCTCCAATGCTGCAACGTCGACAACCCGACCTCCCGTTCGTCGTTGTTCCT
TGATCGGCTCGCTCGCACAAACGCCCGTTTCTCGATCGCCCGATCCCGGGCCCTCTTGCA
AGGCAGCCCATTCCACCCACCCCACGATCGTCCCGCCTCACACGTTTCTCTTACTGCGAG
CTCCCAACTCTCGAGAGGGTGCGCGCGACGCCCTGGCCCATCTCAATGGCCGACCATCCG
CCAGCTTTGCTTCCACTCGACAACAGCCCCCCGCCGTTTCAGTTGGTCGTCGCCCCGGCA
TCTCCAGCGGCCGATATCGCCGTCCCCGGAGATCCTGTGGACGATCCGCCAAGCACCACA
AATACGTCCAACAGTCTGACGTCCACACCTTCCACTGTCCCGTATGTCGTAGCCTTACAG
TCATGGAACTATCGGACCCGGTACTCTTCCCAGGATGTGCGCAGCGTTTGGGTGAAGCCA
GTGACCGGCTACCAGAGCATCGAGAGACGAGTATGTACATGTACCGCCAACCTCCACTCT
CCGGCGATCCGCCACATCTCGAGCTAACAGATGTGTGTAGTTTGGTCCCAAGGCACGAAA
ACGGATATATGCACGCCTACACGGCCAAATTACCGACGGTGACCAAGCTTATAGTTTCCA
AGACCAAGTGTATGACAGCGACGGCGACGGCCAGTACAGCACGGAGCATAATGGGAACAA
CAACAACACCGAGAATCCCAACGGGGGAGCCACGGGCACAGGCTACGATAGCGACGGCGA
AACCCCTGGCCATCACGCCAACGCCAACCACGGCGAAGCTCTGGAAGACGACGACGCAGA
GGACGCCGAACATGTACATACACACGATCACAGCATGCAGGACGATGCACCGTCCGATGA
GGATCCTCCACCCACCGGCGACGCGGAAGCATTGGAGACTGCTTTCACCTCTCTGAATGG
CGGTCCTCTCAACGCGGCCAGCGAACCAGGACCACCAGTCCCTCCTGTACAGCCCGGCAT
ACCGAGTGCTCAGCCAAGCTTCCCACCCGCTCCGAATGTGTCCCGCGCACGCATGAACTT
AACGGCCCTTTCGCAGCGGTACAATGTGAGCCAACCGTGATGCATCTAAGGTGGCAGGCG
TCAGGCGTCAGATGTCAGGCGTCCGGCGCCAGCCTGTCCATGGTAGATTTTCTTACATGC
TAACGTCCTGCTTGTATCTAGCTCTACTTTGCCGTATACCAGGCCGAGATCCACGTCTTT
CGCCCACAGCCAGCGCCGGAGATCCTCCATGGTCCTTTGCTTGTTCTCAAGCCTCCGCCA
ACGGCAGCGGGTCGCCAACTGGGCGGGCACATGAGCCACGACTTCCCTCACCAGGCAAAC
CATATCAAGATTGGTGATTTCGGTGGTATGGAGATTGTCGTGCTTGCATACGACGATGGC
GATGTCGTCGCCTATTACACGCATCACATTGTGGCCTATGTCGAAAACGCCCCAAAACAT
CGACACCGGGGTCCGCAGCGGGGCAGAAGGGTACCAAAGCCGTTCTTCCGCGAGACCGTC
GGAGCTACCGCCTGGGGCCTGGCCATTCACTCGCAGTCCCGCCTGATTGCCGTGAGCTCC
AACCTGAGGGAAGTGAACGTGTTTGCGTTTGCCATCCAGCCTCCAAGGCCGGACGATCCT
TTGCAACACAAAACCCTGCCCCTAGTTGTGCCCAGTGATGACCTGTCGCCGACCACGTAC
GCAGGGGCCACCGCACTGGAGCTCGAGTCGATGCTTCGCCAACGCGATCGGTATTGGCGC
ATTTTGCTGCCCATTGGGGCGTCGGGCCATAATATTCCAAGTATTGATTTCATCAGCGAC
CATGCGGGCATCGCTGAAAAGGTCGCCGCAGTGGATATCCTTGGCAACATTTTCATCATG
GACATCTGGAAGGTCGGGAGCCGGCCGCTCAAGATTGGCTCGCCCCACAGGACTGGGTAA
GTGTTTCTTCTTGTCGATCTCTGTCTTTTCTTATCACCACACACTCTACTAGGGTTGTAA
CGCACGCATGTACTGACAGGCAACCGCATCAACAGCATGAACATTGGGTGGGGTGTCATG
GTCATCCCCATGAACATGTTTCTTCCCACGAACCGAATGCCCGCGCCAGCTGACCGACGC
ATGCTGAACCGATGCCTCTTCCCCAACATTGACGGCACATTTTACTTCTCGTACCTGAAC
GATCCTGCGCGGAAGAAGCCGAAGTACACACCTACTGCAATTGACACGTCGGAGCTCGAT
ACGGAATCCGATAGCGATACAAGCATGAGAGAGGATGTCAATGATACGCAAATGTACGGG
AGCGGCTACGAAACCGAAGATTCCAGCGATGATGATGAAGAATACGGACACGACGATGGC
CACCGTGAGCAGGACGACGACGCCGACATGGACTACGGCAGGGAAGACAGATACAGCGAC
GACTCCCATATGGAAGACTCAGCATCCTATACACATGGGCGAACCGGGAGCAGCGATAGC
AATCCGTTTGCCTTTGATCCCGCCACGATGTCGAGACACTGGGATGTTTTGTTGAAACGC
AACCACGGGCCCGTCGTGCCCGATATGTTGGACCTGAAGAAGGACGCCAGATCGCCTTTC
CTCCTCGGCATGATTATATGCCCGAGCATTGGCGTGACGTGGAGCAGCAATAACCTGCAG
TCCCTCATCGGCACCCTCAAGAACGCCCGTTGGCGCTTGGCCCACACGGTTGAAGAGAAC
CTCCATGAGTTCCAGGTGCCTCCATCCAAAGAGGCCATGGACATGGCGCAGCGGTTCTTT
CTCATCCGGACATACTCGCAGACCGTCGAGCTGCTCCGGACCGACCGCACGGAGACGCCC
TTTTACATACAAAACGTCATGAAGCCGCCATCACGACTGCCCTTTATCCTTTGGGACATG
GCACACGACTTTTTCCGCTGCAGCCTGCTGCACTGCATCCCCGAGATCAATCTGGTGCTG
GTCGGCAACATGTTTGGTCGCGTGGTGCTGATCCGCCCGCTGAAAAACCAGCGGGCCGGT
GCACCGTCGGCCCACGTCAACACGCCCGACTACGCCTTCCGCGTCGAATGGACGCTGCCG
CTGGCCCGCGACGAACAACAAAAGCTGCGCCCGCCGTGCTGCCTGCTCGGCATGGCTGTG
TCGGCTGTGCCCGAGCCTGGCTCTGGTCGATTCGGCGTCACAAACACGCGCACGTCGTCG
GGCCGGACACAACGGTCTAGGCGCTGGCGGCTTATCCTGCACTACATGGACCACTCCATT
TTCCAATACTACATTGAGGAGACCAAGCCGGGTGTCGAAAAGCTGAAAGTGCGTCCTTGT
TAGCCTACGGCCGATGAGAGAGGAGGATGTGTTGATTGTTTTTTTTTTTTTTTTTGTTAT
TTTTGGTTCCATGCCTCACTTCGTCTTTTCCACTATTATTATTGCCCGTGCTCGTTGATT
CTTCTAGATGGAACATTTGCACAACCGGCGTTTACAGAGTTTTTGTATGGGGTGTGGGGG
AGTTGTTCTTCTTTTTTGAGCTGTTTTTTTGCGTTCTGCGTATCGATACCTTGGGTCATT
AAAATTGGGAGCATTACAGGCGGCGAAACAAATTGGCTACTCGTAGTTTCCATTGCTATT
TTTTTTCTATCTAGGAACAATATATTCCAAATCGGCGAAATCATCTCAGTCAGACGGTGT
ACACGGCCAACTAATGCCAAGCACGATCTTGTGGAACCGATACCGACAAGGCCTCATCGC
ATCCTCTTCGGCCGGCGCTCCGTGGGCGTGTTCGTGTTGGAGCCATGCCGCTTGGACCCA
GCCATGGGCGGCGGCGGGACCAGCGACGGCGCCCCCAGTTTCTCCTCTTGCTCTGCCGCC
ACGTTCATCATTGCCAAAATTTCGTCGAGCCTGCGCATGTACGGCTCCCGGTAGCCGTTG
ACCTGGATGCGACGTCGGATGCGCTTGAGCTGGCTGCGCAGGTGCGTCTGGTCGTGCAAA
GGGGCCAGGACGTCCAGCAGGAAGAATTTCAAGCCCTTTTCGTCTGACGGTGACGGCGAC
GGCGACGACGAAATCGAACCGTCCGAGTTTCCGACCAGCCGCTGGTACAGGTTGCGGTCG
TCTTGGGTGGCGCCTGCATGGGCGTCGTGGTTGTGGACGAAGACGAGGGCGTGGAGGATC
CAGACGAGGGCCCGTCCGGCGCTGCGGCGAGCCCAAGGTTCGGGAGGATGTGGCAGCTGG
CGCTGCAGAAGGAGGTGGATCTGGTGGACGGCATGCTCGACGTGCTGGGCGGCCCAGGCG
ACCGTGACGCTGCCGTTGCCTTGATCACGAAGGGAAGGCGGGTGAGGCGGTGCTGGCGCG
GATGCGGACGTTGCAGCGGTGACCGTGATGATGGGCGTGGCAGCTGTTGCTGCGGTGCGC
CTCGTCCGAGGGTCGGGTGGTGGCATCAGCCGTCGAGACTGCTGCTGCTGCTGCTGCTGC
TGTTGGTTCTGTGTCGACAAGCGAACGGCTAGCAAGGCTTCGAGAACAGCCTCCACGCGC
TGCTGGATCTTGCGGAACGGGTCGCGTGCCTTGTCGCTGGGTGCGAGAAGCTTGAGAAAC
ATGGCAAAGAACTCGTCGTTGGAAACGAGAAGACGCAACACAGTCCGCTGCAAATCGCCC
CGCTCGACAAGGTCACGAAGGACCTGGGCCTGCTGGTCTTTTGCTCCGCGGTGCCGCTGC
GGCCGTCTGCGTGGCTCTTTTTGGCGCTGTATACGAGCACCGGCGTCAGTTTCGCCTGCA
TGGTCGCTGCTACGCGGGCCCCTTTCACCACTGCCCACCTTGGCAGCCCCCTTTCCCTTA
TCCTTGCCGGGTGTGCCCTCCTCGTCGTCGTCCATACGATCGCCATCGTCGCCATCGTCG
TCATCGTCATCATCGTCGTCACTCGAGCCTCTGTCTTGCTCCTCGTCGTTGTCCTCTCGT
CTCTCGGGGCCCCACAACAGACGCTCCAGCTCCGACTGGCTTTGGTCAAAGATCTCGGGA
GCATATGCGTCCACACTCTCGTCGTCCTGCACACCGTCCAATCCGGCCAAGATCTCACGC
GCCTCCCGCACCCGGTGCCGATTCAGGCGCCCCGTCGAGCCCGTCACAGGCGGCCGGCCC
GCACCACAGTGCAGCGTGTTGGCCAGAATGTCAATGTGGAAGGCCGCAATCTTGGCATAG
GCATCCTGGCCACCGGCGCCCATCGCGTGCGGGAACGCCGTGGTGCCGTCCAGCACGAGC
GGCTCGTCCGGGTGGTGGTCGTGCAGCGTCTGCTTGGCAATCTGGTCCATGAGCCACACG
AGGTGGCGGCAGGGCGTGCTGGCGGTGCCTGTGCAGTTGCAGCTGGGGCGAGGGATGCGG
CTGGTCGGCGAGCCGATGCGGATGGTGCGGGGCACGACCTCCTGGAGCTGGAAGGCATAC
ACGTCTGGGTCGTTGCTGATGCCGCACCACTCGATGACCATGGGCGGTGTTTCTTCGGGA
GCCGGTGCGCGAAACAGCTCGCGGACGAGCTCTTGGGTCTCGTCGTCGAGGCTGTCGATG
TTGTAGGAGAGGTCAGTCAGTGGCGAGCGGACGGGGCCATCGTCTTCGTCGTCGTCTTCT
TCTTCTTCCTCGTCTTCGTCTTCTTCCCCATCGTCTTCTTGGTCTTCTTCCTCTTCTTCG
TCAACGTTGTCGTCCTCATCACCATCACTATCATCCTCACGTCTTTCGGTGTCGCGTCGA
CCTTGCCCCTTTTCTTCGTCGGAGCGGCGTCGAAAGGGATCACGCGACATGGATGGCGCA
TCCCCCATGGGGCCCCCAGGCGTGCTTCCGGAAGCACTACCTTCATCATGTCCGTGTGAT
CGAGTAACGGGAGTCATGCCAGGTCTGCTCAGCGACAGTTTGCTGAATCGGCCAGTGGGT
GGATGCATTGGGGTTCTGGAGTGTGAGATGAAGCGAAGTAGGTACGAAGCCTCCCAGACG
CTGTTGATGGTCTCGATCCGGTAACTATATGGTCGGTACCAAAGGACGATATATGCCTTG
TTTTGCCCCCCCTTTTGCTGTTCTCGTCTTTCAGCCTCACCGGTCGACCTCATTAACATT
GTCCTATGTCAAGGCGACCACACACTGCCAGGATATGCACGTTATAAGCCCTCGATGCAT
GTCTTCATCTCCACATTCTAACATTGCCTTTGTCAAAAGAACTCTTCTTGCCTCATCCAA
CGGGCTTCGCCTCAAGGAAGGAAGCTAGCTAGCCCGAGGATTGTAATTCGTCGTTGTCAT
AATGCAACAGAATGCTCCTTACCACTTGTGGCCCCAGTTCGTTGTTGGTGGGAGTGGACG
AAAGGAGGCATTGTGGGCCATCATGGATTCAAGTCGAGGAGGAGCCGTGGGAGGGACCCG
AGAACGCGGCCGCATCCTCTTCCTTCTGACGGGTGTGTGTGGAGAGCGAAAGAGAGCGAG
AGGGAGAGGGAAAAAACGTTGCTCCGGGGCTGTCATATTGCACACCCCTCTGCTACCCAA
ATGTGCACGTTGACAAAGAGATGGGGGCCGCCCCCGAATGACCAAGCTTGTAATCCAAGA
ACAGCCGCAAAACTCAACAAGTCAAGGGGGTGTGTGGCCCAATCTTTACACCGCTACCCG
ATACGGCGCGTCTGCATGCGAGACGGCGGAGAGGGAGCGCAAGGCGGCACTAACTATGGG
AAGGGGGCCAACAGGACGACGGCCAAAAGGACGCAACGATGCAAGTGTGCATTCCACTGT
CGTATGCCTCTTTGCATCCACCCGAGATGTGCTTACGTCGGCTGCGTCCTGGATCGTCCG
TCGTGTGCCCTACGACGTATACGTCTCTGTACGTCCGTCTTTGTGTGTCGGGAAGTTCTC
AAGCACGTGTCCGGAGAGACGTCGTCTGCAAACGACGATGATGCCGAGGTGGGCGTTGGC
TGACGGAAATCCTTTAGGATGTACGACTGATGAGTGTCTTGCGCTCTGGTAGGCGCAGAT
GCCACGGCTGCCCATCGCCGAGAGTCTACAGAACGCCTTGCAGGATGGACAAAGACGTGG
TGGCCGCCCAAGATGTGGCCAGAACAGCCACAAGCGAGAGGCGCGGCCTCCAGAGGCGCG
GTCTAGCTGCCAGCGTCTGTCGCATCGACAGGCTGGAATGTGGGGACTGACGAAGAAAAG
AAAAATGACGATACTGCGGTGCTGGTCTGCCAGTTGCACCGTCTCTCACGATGTGGTCGT
GTGGTCGTGTGGTTGCGGTGGTTCGGATGCTTTTGTTCGGATGCTTTTGTTTGGATGGCG
TGGGTTAGAGTCGACGTCGGCGGCTAACAGACGTCATGGGTGCCCTTCATTGGCCAATGG
CTGCCATTGGCCAGATGTTTCGCTGCGGGCAGGGGTGGAGTCAACAAAGGCAAGGAACGG
TGCAGTATTACGACTTTCGACCACAAAGTGCGCCTTCCCATAGCAGTTCCTTCCTTGGAA
GTATCCCGTCTATTTCCCCTTGCTCTTCATCCCTAGACAGAAAACCATGCAAGAGCGAAC
AGCGTATGAAAGAACAACTGACGAAGCAGCCTTTCTCCTTTTTCTACGGAGTACAGCCGT
GTCTGCCTCTTCTCCCTCGGGAACGCTAAAGCAGCGCCCGTCCAATGGCGATCCGACGCC
CTCCTCCACCTCGCCAGGGCTGTTGCGGCGGTTCGTCTCTGCGACCCGTTTTGGCGACCA
AGCTTAGCTATCAGCCATCAGCCAACTTGTCGAATGCCTGGCATTCGCTGCCGGGCTTCC
TTACGCCTGCGACGTCGTCGGAAGACTTGCACATGCATCCACGTTATATTTTGCTCGGCT
AACTCGCTGGCTGGGGTACTGGCTGGTTGTCTGGGCCCCAAGGACGTCGCAATATGCCGC
ATGCATAACCATCGCCCATGATCCGCGATCGTTTGGCGCCAGGCTCGGCATGATGGATTG
CCCGGTGGGAAAGAGACCGTCAAGCGGGGACCAAAAGAATCAGCTCTGCATGTTGCAGTA
CGCTGGTGTGTTGGTGTCTGGTTGCATGCGCAGTCGGGACCAGATTCATCCTCGTCTCTC
ATTCATGGTTTGCCACAGGACGGACAAGTCAAGTGATGAGTGCCCGGACGAGGCCCAAGA
AGAGAAGGCCATTCTAGGAGCGCAGAGCAGAGTCGGACGGCAAGGAAACCAACAGGCTGG
TCGTCCATCTGGGCCGCTTTGTTCTTGCTATTCTCCTTTCCCCTATCTCTCGCCGAACCA
CAAGACGCCCAAGGATAGCTCTCTATGGCACCTTTTCAAATACGACTGTGGCCGCCACAA
CAGGCCGCTGCAGAACAAAGCAGCCCGATGGATGAAAGGGTGAGCTGGATGACAGCGGCA
CACTCGCTTCTACGCTCATGGTAAGGAGGATTTTCAGCCAAATAAATTATGCATTTGAAC
GAGATGAAAGCAATACTCCAACGAGAAATAAAAGCACAGAAGAGAAACGAGGCCGGCCGT
AGAGACACAACAAAACAAAGCAAAATAAAAAATACCCCCAAAAATGATATGAGCCACATA
GCGCCCGTGTTCGTCTCGCTCATCCCTTTGCGCCCCTCTCATCCTCTCATCTTCCCTCTC
TTCTCTCCACCTCTCCAGTCTCGGCTGCTGCAAATCCGCTTGATATCGACTCGTAGTATA
ATGCACAGCAAATGGATGCAAAACGCGCTTCCTATGTAGCCCTTTTTGCCCCCTTGTCGG
CCGGATACCCAGTCATTGGTGGCAGGCAGTAATGGCCGTTTCGAACACCGATGCTTTGTG
GACGATGATGAAATCCAGCGTGTAACAAAGAATGCACACCAGAGAACCAATGGACCAGAT
CACAGCGACGACACACCATGACGCCAAAGCGCAAACAACCAAGCCATAAGAATAAGCGGA
AGAAAAACAAAACAGTAGAAAAGAACAGAAAAAGATCGTCATAACTCGTCAATCAGATGA
GATGGGCGCCGTATCCAGAGCGGTCGCCGCTTCTTGTCCGCTGTAGGCATGCAAGGGTCG
GTGTATATGCGCATTGGTCTGTTTTTCGTTTCGTTCCACTACTGAATACTCGAGATCTTC
CGTGCGGCCGAGGCCATGGCTGTTGCTGTCGCGGTGCTGCCTCCGCTGGCGACGCGGCTG
CTAGTCTTACGAATACCAGTCGGCTGAGCGCCAGGCATCCGCTTTGTGCTGGCATGGCTT
CCACTGCGGTCCGAGCCACGGACCTTGGCCAGTACGCCCGATGCCGAGGTCGAGCGTTGC
TCGCGGCCCTGCACCTCCTGAATGGACTTCACGCGACTGATTGATGAGCCGATGTTCTCC
GTGTCAAAGGACGCGTCGTTCTCGTGAATCGCGGTGGTCGTTGTCGTCGTCATGGTCGTA
GACGTCGCAGTGACAGTGTTGCGACTGCTATGGCTGGTAGACCGTGACCTCGCGTGGCGG
CTGGCGTCGGGGGAAGACGACGCAGCGGCGTTCGCCTTGCGGTGCATACGCATGCGCAGG
TGGATCTCTTCTTCCGAGTCGGTGCTCCGGCTGCCCCGGCTGTCCCGGCTGGACTGGTCG
TCTCCATTGTTCTCCTGCAGAATAGCAAACAGCTCGGCTTCGTCGCCTAGGGTGACGGCA
GCGGCATCCTCTTCTTCGACAGTGCCGGTCGCTGTGCTGGAGCTGCCCGTCTTGCTGCGC
GAGTAGGGGTGATGACGGTCGGCGCGGGCGCTCTTGCGCGGCTGACCAGGGGTTGGTGCC
GGCAGGTAGTCCTCCTGTGCGACATTGGTGCGCTCCCGGTCCACCTCGCTGAGGGGTGTC
CGGCCCGAGGCCGACCGGTTCGGCGGTGTGGACGTCGACTGGGAGCGGCCGAGCGTGGCC
TTCTGCATCGCGCGAATGGGCGTACTAGGCAAATTGTTGGAGTTGGCGGAGGCAGCGGCC
TGTGCCGCAGCAAATTCGCGGCGCAGTCTGCGCTCCACACGTTCTTCAACCCACCACTCA
CGGAACGCACCCTGGTTCAGGTGCAGCCAGTGCTGCTGGGGACCGACGACCATGCCGGGC
CGCATGAAGCGCATAAAAGAAATGATCTCGTTGGCGGTGAACCCGTAGCGGTAGATCAGG
TAAGCGCCAATGAGGCAGCCTGTCCGTCCAAGGCCCGCCTTGCAGTGCACTGCAATGTTC
TTCTTGCGGACCGTGATCATCTCGTGCGCGAGGCGAATGAACTTGCGCACCGTCGACATT
GGTGGGCACGTGCCGTCGTCGAAGATCATGTCGAGGTGCTGGATCCCGAGAGCCTCAAAG
TACGAGGGCGAGTACAGCTGCGAGTTGAGGCGCACAACAAGACCAACGTTGCGCTCGGAG
AAGTGGCGCAGCACATTCTTGAACGGCTGCGGCAGAGTCGGGTGGGCGTCCACGGCGTCA
AGTGTCCGCGGCAACGAGGCATACAACTCCGATTCCTCCGTGATGCGGGCCACGGGGGTG
TGCTGGGGAGAGGCAAAGGCCAGGAAGTGGGGAGTGACCCAGTTGAAGTCGCCATGCTCG
ACACGCTCAAACTGCTCGTACTCGGCCAGGTCAAAATTGTCCAACACACAGCAGCCCTCC
TCCTTTGCCTTCCACACACCGTAAACTACATCCTGCACCGTGATACCGTAGTCGGCCTGG
CTGTAGCCCGCGTCGCGGAAAGGCATCAATGGGGGGTCGACCTGGGCAAGCGGCGCAAGC
GCCAGATGTGGTGGCCACGACTGGATAAGCACCATGTAGCAAGCGAGCAAGCAAGCAGCG
TTGGCGCGGCCTAGGAAGGAGGACAGACAGTTAGCATTGGCAAGAGTGAACTGGACAACG
TGCGCCTCTGCACAGCGACACAAAAAGAACTGCGGGTCTGTGGTCTGTTCACGCACTTCT
TGGGTCCGCGCGGCTCCAGAAAACGACTGGACGCTGTTGGGTCTCGGTGGCGGCTAGGAT
CTCGTGGAAGTGCAGGGCAAAGCGGTACAGGTGACCAACGTGCAGCGGGCCAAAGTCGTG
GTGAAAGGCGTTGTACAGGAGCGAGTCGTCGACGGTGAAGTAGTAGGGTTCGGGCTTGGG
TGCGGCCGATGAGGCAGCGTCAGGCGCGTGAACCCGTGATCGCTTGCTGGGCGACTTGGG
GGCGGAGGCGCTGTAGGGGAAGAGCGTATCGGCGTCGGGCGGACTCAGGTACGAGCCAAG
GTACAGGCGATCTACAGCGATGCAGTTAGAAGCCGTGAGAACAACAAGACAACCAAACAA
GCGTCTTCACGCCAGATCGTGACAGAGAGTCTCACCAGGAAGGTACTCGATCACCTGCCC
CATGTTAGGGTTCTTCGCCGAGGGCGCCATCGCAGAACAAAGAAAGAGAGGGGAAAAGAT
GGTCGCGTGCGGCAGATCCGGCAATGTTGAGGCGAAAGCGACAATCTATCGATGTTGAGA
AGGAGAACCGGGCAGGACGGCGGCAAGAGGTTGCCAGCGACGGTGAGATATCAATGCGAT
GCAGAATATAATGCGTGCGTGCGAGACGACAGAAGGTGAAGGAGAGAGGAACAGTGAAGG
AGCAAAGAGGAGGAGGAGGAGGGAAGAAGAGGAGAGGAAGAATGAATAAAAGGAAAGGCC
GTGAATAATAAACAGAGAAAGAAAGACGAACGGAAAAGATTGCGATTCTGGACGACCCTG
GAGATTATGTTATTGTTTCGCTGCACCAGGTGGGGAAAAGAGAAAGGGTACAGGCAAAGA
GAGGGAGAGTCGTTGTCGTCAAGTCTGCATTCTTGGGGTGTATTTGGTGGCCGCAGACTT
TAACTCCTGTTATTGTGGTTGCGTTGTGAACGACAAAGTGTTGTTTCTTGTTGTTATTTT
GTTGTGGTGTTGCATTGCGGAGCATCGGTCTTGCCACTGCATGCAAGTGGACTCGCTGGA
CTCCGGCCGACGGTGCGTGCCTGCCTCCTGGAATCTAAGCTATCTCCAGCTGTCAGGTGT
GTCTCCGTTGCTCTTTCCGCCGTCTTTTGGTCGTTGTGGAGCCTTGTTATTATGCTTGTA
AGGAGCGGCGTAGCAGTCTGGCTTGTGGTAGCCCTGGCCGCTGTAGCAAAATAAACAACA
CAACAAGCATTTTCAGCCAATCAAATGCGCTGTTGGTTGTCAAGCCACAGCAAGGCCGCC
AGCCTGGGCCTCCACAGTTGCGTCGCCAGGACAACGCCCGTCCCATAGCCCACCAGCCAG
GGCCCTTGTCGCATAATCGCGCTCCTTACAGTGGACGAAAAAAGACACCAGGTAAAATTA
GGTAATGCACGGTGCTTTCTGTGCGACAAAACCGACCCGCTGACATGCCCGTCAAGCATG
CGACAGTACTCCTCCGTATGTAAATGTGCTTTGGAGGGGTCAGCTCTGTAGAGTTGCACG
CCGCAACACCTTGATGTCTGTCGCACTGCGAAGTACTCAACCTCGTTTGATCTACACCAC
CCAACCTCTCTGCAATCATGGCCGTTGATCCAGACTTTCCGTGCTCATTGTACGTCTACG
TTCCCAGAATGCAAAGGAAGAAGCAAAAACGGCGCATGGACTAACGTGCTCGTCCTACCA
GAGTCATCGACATCCCCTTTCCGACGGCCCGCCTTGCCACCGTCGCCCTGCAGGCTCTCT
CCGTCGACAAGGAGCTCTCCCCATCCGTGCGCCGGTCGTTTGCCGTGCAGAACGCCTTCG
ACGCCGGCAGCGACAGCGATAATGCCGCCGACGCCGCCGACGCCAAGACGATCCTCCGCA
CGACCTACGAAGCCTCGACGAACCGCATGCTGCGCGTGTCGGTCAATGCGTTTCTAGACA
GTGTCGGTCTGGTTGTGGAAGTGATGGGCGCGTTGGATGAGGACGTTCTGGAGGCTGAGG
CTGCGACATGAGAAACGACGCGACCGAGATGAAATGGAAAACAAAAAAGGAGGGCGCCTG
CAAGGTATCGTATCACCAGCTGGCAAGGTCCGACGCATAGCGGTGCCAACATACTGCCGT
CTTCCGATACAGGCCGTTTTCTTGCCAGACACCTGGTCGTGTGCTCCCTAGCTTGTCAAG
AAGACAAAAAACGAGGGCCAAGATGGGCAAGTCCAGCTGGGGGAGGCAGCGCCGTGTGCT
TGTGGATCAGGCAAAATGGCTTTGCACTGCTCACCCCTCTGCGTCATGCGTTCCAGGCGT
AGGACTTGATCCTTCCTGCATAAAAATTGCCGGCGCCGGTTACAAAATATCTCACGGGAG
GTCAATGGAAAAGAGGCACGATTTAGTCCAAGGCTCTGGTGGTGTCGTGGCCAAAAGGAC
ATGAGAGGGCTGGATCGTCATTTAAGAGGTGGCAGCAGCGAACGAGGTCAGTGAACGAGT
TCCAACAATGAACAATACGCGTGTGAATAAAACCAAATGCCAGGAAGGGCCCGTGTGAGA
TTCTTGGAATGTGGGGATATAGATGTGGCTCTGGGGTCGAGCCTAGATGTTATACTTTGC
CACCATGAATTGCATGCGACTGACAAGTTATTGTGATTGTCACTACCGCAGCCTTGCTTC
TCTATTTAACCACTTGACACTGTATCAGAGAGCGCCTCAGCCTCGTAAATATATTTGGTA
GATTTTCTTCTCGTCACTTATTAATTTTCAACATGTTCAAGATACATTTTTACTCTTGGG
GTATATATTTCCACAGTCATTATAAGAGTAAATGATCAGAAAATAAGTGCCTTATCAAGC
TATCCAAAACAGTTGTTCAGGCAGATATTATGGCTGTGAAGCAGAATAAAAATAAATAAG
AAACACTGAAGAGTAAAGTGAAAACATTTGGGGGAATCATTTTTGGATCACAAAATAATA
AGGTCCAAAGCAAACACACATCCGCTAAAATGACTGTCCGATCGTTATCCAAAAAGCAAC
GGCTAAAACCAGAGCTTTTGCAACAGAACAGATATTTGGAGAACAGAAAATAGGCAACAG
GCTTATTCCTTGGTAATGTCCTTGCTGATGGACTCCGGCCGCACCTCAGCATCCTGAGCG
TTGCGGGCCTCAATGTTGGCAACCGCGCTCTGGAGGGCACTGGTAAGGTCAACGTGGAAC
AGCGGACGGTTGAGACCGTGCACGGTGACACCCTTAAACTTGGGCGACTTGGTCTTCGGG
TCGTCGTCAACCGAGTCGCTGTTGTTGGCTTCCTCAATGTCCAGAGCCGGGCCCGGCTTG
CCGCTGCTGCCAGGGGCAGTGCCAACCAGCACCCCGGCTGCCTCGCGCTCAGCCTGGGCG
GCGGCCGAGTCACGGCCTCCAATCTCGGCAACACTGAAAATAGCCTTCCAGCGCTTGTTC
GGCGCGTCCTGGATATCCGTTGGGTAGCCAAAGCCAGCCGACACGAGAGCGCGCTTGGCC
CACCGGTTGCTGATGGAAGCAATGTGCCAGTCAACAACATTGGGCGCCGCGTAGCGGTCG
AGCTGGTTGCGGACGTCAATCAGGGTCTGCACGGAGGTAATGTCAAGATAGTTCACAGAA
GAAAAGTCCAGAATGACAGCCTTCAACGTGGGTTTGTTCTCGTCTTCGCCAGTGGCCTCG
GCAAGAGTCAGAGTTCCCGCCTTGATGCGCTTGAGCTGACTGCGAGTCGGGCCAGGGTCG
TTCCAAGGACGATCGCCTGGCCGCGGGTACGAAGTCAGGTTGGTGCGACGAGTATTCTTA
AAGATATAATCCACCAGGTTCTCCAGCGTGTGCGCGGCGTTGGGGTAAGTGAAGCCCTCT
GCGAAGCGGTAGATGAAGACGCCGGGGTAGGGAGTTTCCAGGTTAACGTTGGGGTTGGAG
CCATCACTGTGGTCGAGTGGCAAGAAGACGCTACGGGCAGACAGCTCGTTTTCGAGACCG
CCGATGCTGCCGTATGGGCCGACGACTTGGTTGTGGTGTTTGCCAATGACCTGGTCTCCG
AGAACGGAGTGGACCTCGACACGGCCGAGGAGTTTGCCTTTCGATCTGAGGATGCGGAAA
AGAAGCATCGCTGCGGAGATGGAGATGGTGCTGTAGATACCGTTCTCAATGCTGGAGAAG
ACTGTGACGAGCACACCGACAAAGAAAATGACCACCTCGAAGGGGCTGACACGCCAGAAC
TGGTAGACGGTGTTGGGTGGGGTGATCAGATCACCGACGGCGTGAATGATGACGGCCGAC
AGAGATGCGTTGGGGATGTCGTAGAAAACGGGGGGTAGTGCGTAGATGGCGAGGAGGACG
ACGAGGCCAGTTATCACACCAGCCAAGGGTGTGCGCACACCTGCTTTCGACTTGATAGCA
GTCCGGCTGAAAGAGCCCGTTGCAGGGTAAGCACCCAGGAAGGGGCCAAGAACGTTAGTG
ACGCCAATGGCCACCATCTCTTGCGAAGGGTTAATGGTGTAGTTGTTGACACGACCGAAC
GACTTGGAGATGGCAACGTGCTCCATGAGAAGGACAATGACAGTAACTGGGAGGTAGCTA
ACGAAGCCCTTGATGATGGTCGTGTTTATCTCGGGGGCGGCGGCATTCTGGAAGCCACGC
GGAACGTTCTGCAGGATCTTGAAAAGGGGCTTCGTGCGCCGGTGACGGTTGACCAGCCAG
CTAATCATGGTGTACAGGAGAATGACAAAGGCCGTGCGCAGAGTAGAAAGGAAGAAGAAG
ATGCGCTGCTTGCGAGGGTAGCGCTTGGCGCTGACGCTACAAGCGATGCGAATGAGGTAG
AGCAGGAGCAGAGCAGTCAGACCCATCGCAGCATCGATCTTGGTACTCGGCAGGTGCTTG
AGACTGTTGACAATGACCTGGTACGTTGGGGCACGGGTGTTGAAGCCACTCTCGCCCAGC
ATGGAGGGCACCTGGCCAGCAGCAATACTGAGGGCAGAGCCCGTCATGTAGGCGGACAGC
GCAGTCAGAGAAATCAAATCCACGATCCAACCGAAGCGAATGAGACCGATAAACAAAACG
ATAGCACCTGCGATGACAGATAAAGCGGACGCAATAACGTGAGGGGGAACGTCAGGAAGC
TCCTTCCCGACGTCGAGAACGATGCCGCCAACAAGCTGCGACATCACGGCCACGGGCTAT
ATTTTTAGAGGCATTAGCAATTGACCATCAAGGGGGTGCGGCGAAACTCAGTCCATGTGC
AAATGGGTCTATAAACGTAGTTTGGGGGAACTTACACCAATGGTGATGTCCTTGGATGTA
GCGAAGAACCAGTAGATAATGACGCCCATAAAAGACGAGTACAGGCCAAATTGGGGTTCG
AGATTCGCCAGCGTAGCGTACGACATGCCCTGGGGAACGACGACCGCGCCGACAGTGATA
CCTGTACGAAACCAGTCAGAAATAAGCTGCAATATTCGAAAGTGGCGTGCAATGCTACAC
GAAGAACAGAAAGCACCCAGTAACGTACCGGCAACCAGATCACCAATCAGCCACTGCGTG
TTGTAGCGGGTAATCCATTGCAGAAAGGGGAAAAGCGAGACGAGGTAATCGACCGTTTCC
TTGCCTGTGGGAGCCAGGCCTCTGAAGGCGTCGATAGTGTGAGGCGGCTCTTCGACCCAT
GTATCGTCAGACGAGAAGACAGACTCGCCACGAGTAACTTCGTCCTGGTAGGCGATGGGC
CGCTCGACTCGGATACCGAAGCCCTTGGCCAGAGCGTGGCCGAGCTTGGTGGCCTTTGGT
CCAGGCATGTTGATGGTGGTGGTGCCGGGTGGTGTTGGTGGAACGAAGAGAAAGGTTCTG
TTACCTTGACTCTCACGACTTTCGGATGAAAGACAGCAAAAGTAGAAACAGAAACCCAAA
AGAGGCGTGGAGGATGAAGACAAAGGAGACTCGGAAGGAAGATCGCTTTTAAGGTTGCAG
GGGAGGATGAGTATATATATACAAAAACGCGGCGATGTTTTTTTTCTTGTGACTAGATCC
AACAACTAGACACGAGAGCAAAACCAAAAGAAAGCTGGAGACGAGGACCAAGGAATAATG
TGATTAAGATCCAGCTCCACGGTAGACCAGGTGTGTCGAGTGGGGGTGGGTTGGGAGAAG
GACAAGAAGAAGGAAAATAAGAGTATGTACGGGTGTCTGTCGAATGAGAGGGAGGGGGTG
TGTATTGCCTGTGAGCTCGTTCTCCAGCTGGGCGCGGGATGCAGGCAGGGGAGAGGGGTG
GGAAACAGTCAGAAGGCAATCCGGTGCCCAGACAGACAAGGTCCAACAGCTGCTCCGCAG
AAGTGAATGCTTCTTCTCGAAGAAGTCAAACTCCAAAACTAAAATCTGTGAGGCTTCAGA
GCAACCGAGTCGAAGTCGTGGGGAGATGACGCAAGAGGCCGGCCCTGAACAACAAGACGG
TGTCAGATGTGCAACTTGCCCAAAAAAACCCCTTTCTCTCACGTAGAGAGTCGTAGAGGG
ATACACCCTCTGCGAAGCTAAGAATCCGTCAAAGACGCCGTGAAGACTGCAAGAACAACA
CAAATATTTTATTTTTTCGGTGTCGAGAAAAGCAAGCGGCAAGCTCGTCACACGGTAATG
CCGATGGTAAAGTATGGCGTTCGCTAGATGGCGACGAAAGACAGGGATAGCAGGCCAACG
GGAGAGATTCTCGATCAAGGAGATTAGGTTCGTCGTCAGTTCAGGCCAATATCACCAAAG
GGGATGTCGTGCGTCGAAGGTCTGGGGAGAACGAGAGGGTGTAGCTCGCTTTTGGTATGT
GTTCCAAGCGCAGTGACATAACACAAGTGTGGACAAGAGATAGAGATGCTGCTGTCCAAC
AACCGCGACAGTACACGTAGGTGAGAGAGAGGTCGGCGAATAAACCAAGAAGGAAAACGA
ACGAAACCTGGAATGGAGGGTGGGTGCGCAAGGGCAGAGGCTGTGGCTTGAAAAGGACGA
TGATGAAAGACAGCAATAGAATGATGGAAGAGCGCCCAGGCCCAAGACAGTTAAGGTGGC
CCTTCAAAAGGAAAGAATGTGCCAGGGTATGGCGCAAGGGTAAGGGGACGGAAAACGAAG
AGAAGTCGAACTTTGAGGACAGGAGAACAGAAACGCAGAAGGACGAAAGAAAGAGGAACA
ATCCACGGACGTGTCAAAAGAAAGGGAAAGCAAAAGGGACGCAAGGCGAAAAGGATGGCA
AGGAACCAGAGGGCAGGTACGACTGACGACGCGCAGCGAGGACGGGAAAGAGCAACATTG
AAGCTTTCCTTCCCATGCTGTAAGCCGAAAGTGGAAACCTTTTCGGTTAGCTCGCATTGC
GCCATCGTGTAAGTGCTCTTGACAAAGCCAATGCCGCCCATTTTGGGCGTGGAGGGGCGA
GGGCTGGCTGACGAAGACAAGTACTTGTGGATAGCGGGTACCTAAAAGTCCGCAATTTTA
GCGCCAGTTTTGGAGGATGCCCCGTATCCTACGTCAAATGCTACTTTGTGTGAACGGCGC
AGAAGGGTTTTCACTTTTCTTTGGGGCAGTTCTGCGTGGCTCTTTCCATTTCCTGTTATC
GAATCTTATTTGCGGCGTGTAACCCATACCGACGTGCTGTGCCAATCGCTCTTTCCCAGC
GAATACTCGAGCAGCCACTGTTGGCCCAAGATGTAAGAAACTCTTCCAATTCCTTTCTTT
ACAGCTTTCCATTTGTTCTACGTCTTCTAGCTCCTCTCGTTCCGCATTTTGCCTTTGACT
CGTACGCCCAACGAGCGACCCGTCCTGCGGCAAGCTCCGCCCTCGAGATGCACCCGCGTG
ATAGCCACGCGCAAGTGCTTTCACGTCACGTACACTTCCCAAATCGCCGCTAACATCAGC
TTGTCCCAGGGTCTTAGATGGACGACGGTCGGTGTGAGGACATCTCGCCTGTCAGGAGCA
GCAGCACGTAATCAGCCCAGCTGTCATTCACCAGATCAATAAATACCAGTTGGAGCTTAT
TTCGTTAACCAGCTTGTCTTGGCTTGGAGCACGCGTGCATAGCTCCGAAAAAATTGCTTG
GCAGCGCAGAACCGCCGGTTACGCAGCCCTCGTTGCAGCACACGTACCATCACGTCGTCC
TACGACGTATCTTACTTGTATATCACGAAGCCCCGAGCAAGTCCAATCACTGGGAACCAA
ACTGTGACCACGTCCCGTGCCGTATTACGGCGTCGCCAGTCTAGCTGGATTCAACAAACT
CGGCTCCGCCAATCTAATCTTGGACGTCTCGTCGGAATTTTTGGCATCGTTGTGCTCCTT
GTTTTCGTTGCGTACGCCTCTGTGGGACCGTCAAGTATTGCTTGGCTAACCTAATCTCTG
CCGGAGCTTCGACCCCCATTCCTCTCCATTCCTCCCCCAGACGGACCGACGCTGACTTTC
CGCAGCAGGGCACGGTCTCAAGCCAGCACGAGATGGCACTTCTGAGTACTGAATTACCTG
AAATGGCCAGGCCCATAGTTCTAGGCAATCAGTTGTTCTAGTCTCCCTTTCACGGGTATT
ATTCTTGGACGCACAGTCCGAGAGTAGTTGAACCTATGGGAAGAGCACAAACCCAGCTTC
TGTCTCCTGGACGCGTTCAAAACCGACAGGACAGGACATTTGACGCCAGAAATGGCAATG
CAACGGCGGCTGTAACCCATATCGTCCCTCGCCATTATCAGCTGGCCTTTTGTCACGGCG
GCTGCCCTGCCTCACCCACCCTTGTTTCCTTTCGTAAAAGTAACTTGACAAAAAGTAAAA
AGGCAAACAAAATGAAATGCCAGGGCGCGTTTCCCACGCACGCTCCACGCATCCTGCACT
GCATCCTGCACGCCCTCCCCCCAGGAACATCGACATGAGCGACCGGGGGTTAATATAGCC
AATCACAGAGCTCCATTGCGTCTTGCGCCATCGATGGATACAGTGACACCATCGAACACA
TGTGGGTCGCCGTACATAAACAGCAGCCAAAAGTTGCCCTGAGGGACATGCGAAGCTGGC
TTGGGTGGCTGCTATTTGATTTATCGATCTCGTTGTTTTCAATTTGTTTAAGCTTTTCCT
TTCGTTCTTACCCGTACGGAGGACATTCCGTTTCCTCTGAAGCTTTGCTTGTGGTTGCAG
CCCTGCGATTTTATAGGCTGGCTTGTGACCGCAATTATATGCAGTTTCCTGTTTGGGACA
CCTCCCGACAGCAATCAAGTGAAGGTGCAAGGAAAGGAAACGGCAATGAGGTTGAAGCGT
CACAAAAAAGTAATAAAATAAAATAAAAAGGCAGTGATAGCGAAAGAAAGAAGAACATTC
CTGTCTCTATTTGGTAAGATACAGTAATCTGGCTGTTCTTGGCGGTGCGACTCGTCTCGT
GCCATCCCCACGACTTACGAAGGCAGAACCGCTCACATTCTTTTTAACATTTGCGTCCAC
GTAAACGAATCTCCACACCCTACTCCGAAAAGTCCAACTATCCATCGCATGGTCCTATCA
CGCCCGAAAAGCACAAAAACGTAACATTGGAGATGATGCCAAGGCTTTCCAATACAAACA
TCATCGTAGTCTTCCAGACCAGCCAAGTGCGCCTCGCGATGCTTATTATGCGGAGTGTTC
TCGTGTATGCTAATTTAGAGGTCTCCGTACATGTACACAGCATCTCTGCTTGTCCGTCTT
ACACACAATACGTCGGAGATAGCATCATGTTGGCAAAAGGGCTTGTCGTCCTAGCGCCCG
CAATGTCGAAAAGACGTGATGATCCGGGTCTCTGTTCCTGGTCCTACTTCGTAGCCTCGC
AGTCTAGATGACCGCTAGGGCTATTCTAAGTCGGGATAAAAGAAGCGGAGGACCAACTTT
GTCGAGTATTCACAGCGTCGATCGCGTGCCCTGTCACTCGGCCTTTGTCTTCCGGGGTGA
CAATCGTCTTTGATAGGGTTTTGTTTTCATTTATCCCAAGCGACTGCTTTCCGCCTTTTC
TGCGCTTCTTTTCTTTTTCTTCGGCAACTCCTCTCGCTGAACCCGAGTACCCACACGTCT
AGGCTTCCCCCGGTCCTCTGATGTGTGATATGTGGCCTGCCTCGTAAGATGCAACCCAAG
GAAACTGAGCACACGACAAGATAAGATGGACAGAGACACGCAGCGGCACATGATGATTTA
TGAAAATAAAATTGTGCCAACAACACCAACAGTTGCCTCGCTAAAGACAAAGCTGCCTTG
GAGTCAATAAAGAAACGCCACATTACGTTACCCAAAATGAGATGCTCGAGTGCTCATATG
TTCCTGCCTTCTCCCTTGCCTGCACATGCCCCTACTCCCACTGTCTGAGCTTCCTCAAAG
CCATATACGGACGACTTATGTAAATAAAAGCTGCAAAAAAGGAAAGTAATAACCAGCACT
TAATATTACTACCGCCCGCCCACCTCCACTCGACTGTGTCTCCTTATGCTGTTACTGTTC
TGTTTTACGCATCATTTACGCAACTCGTTACTTGGATCGAGAGCATGGACCACATACACA
TAGGCACACCCCTCCCCTCCGTTGCGGGTTTGGTTTGCCTTCCCTCGTTTATCCACCCAC
GTTGGCATGAGCCATTTCCCGGGGAGTGCGACGGGAGGGATTTCTTTTTGCACACTCGCT
TTTCCTCGTGTACCACAATACATTTTGTGTTTTCTCTTTCGCTGGATTCACATCCGGGAA
GCTGAAAAACATATCCACCCTGGGTAACGGGAGGGTCAAGGGCTGTGGGGGGGGATCCTG
CAGACGGAGTACTCCGTTCAATCTTGTGTCTGAGGAGAATTGTGGCACAAAAAAATACCA
GGGTTACGTACGACGACTACGGAGTACGGAGTACTCTGGTTGTCTCCTCTTTTCCTTCTT
TTCTGCTTCTAGAATAAACATTTACGTTATTGGAAAGCCATTCCCACCCACACAAATGGG
AAGGGCATGCCCCCCGGTGGCTTTCTTCCACATCTCAAGTCCTATCATCATGCATGTTGA
TCCAGATACACCTCTGTGGCGCGTTTCCGTGACACGAAGAAACCATGGGTAAGATGGGGG
GTCCAAGGAACGATGCAGCGGTATGGGCGAGGAGAACCAGAAAATGAAGTAAAGCTGAGA
AAAGGAATATTCAAAATAAGGGAAAGAACACATCCCAGGAGGTACCAAACTGTATTCCGT
GGGGGTGGTAAAGTATCAAACATGTTCCTTTTTGAGGGAGTTGAGATGCTTGGTCGCCAC
AAATTCGTGGGACGGCTGTCTAAATAGGCCCAGGTCTGTAGCATGACCTGCACGGTAGAT
GGTCCTGCGGAAGGTGGGATAGGGGAGACGACGGCAGACGGCTTCGACCGGCCAGGCCGC
TGCAGCGCTACTGCAGGCTATATCTCACCATCCCATGACTGATCTCGCGGACATCTCCTT
GGTTTGTGGTTCCCAGCCCACTCTTCAAGTCTGACGGGTGCGTTGTGCCATGTGTAATGC
CATGTGTTAAGCCATGTGTTCCTGGCGTGCTACCGGAATTCCAACACTGCGTCGTATATC
GGTCTGACAAGCACGGCGTTACAAGCTAGCCGCCGGAACGAAGCCAAATCTGGGGACATC
GGGGATACCGGATCAAGCCAACAAAGCCAGGCATGGTATACCTACACCCACGATGTGCAA
ATCAAGTTCTTGAGCAGTTTTGTCCGGAGACAACCAGGTTCCCAGCTTGTCGTTGTTGTT
ATGTCCAGATATACCCAGCATTGCAAGGAAGTAGGAGACCCATGCCCATCTCTACCAGCA
TCGCTCTGCATCTGCACCTGTGTCTGTTAGATTTTATTAGGCAGCACGCATTCATGGTTT
CCACTTTTTGTCAGCTCCACGCGTCTTGTGCTTGAACACTGTTTCATTTTCCATTGTGAC
AACATCCGGTATGTGCTACTTGACAGAAAGGATATGCCGCCCATAGAAAAACATGATCGA
GCATCCAAAGCCATGGAATAAAAAATGTGGCCCGAACCATCGACGAATGACACTGCAGCA
GCGTCAAAGAGAGTATCTCAAACAAAACTTGAATCATGCTGCACCATCCCGAGAAGAACA
ATAGAAACAGAAAAAAAGAACGGAATGACGACCCGTGGCACCACGGCCGGCACCAGGGCT
CATCTGCCGCTTCTCCTGGTTCCATCGCCGACTCCATCCCGACCACCACACGCCCGTGTT
GATGTGTCTCGCCAGTCATCCAAGCAATACCCCGAGAGGGTGTCGCTCTGAAAGACAAGG
TATATCTATACGCCCCGCAAAGCTAATGAAAGCGGGCAAATCGGCGTTTGGCTGTGGTAG
TCGCGTGACAAGGAGATACCCAAAGATGTCTCCGAGACAAACAACAACCATACACACGTC
CAAGACAGCCAATGCGTATAAAGCTCGAGACACGAACACAGCGTTTGGCGAGTCTAGAAA
CCGTGGACTTTGATGGTCTTCTCGTCAAGGCCGAGGCCGGTCGACTTGTCGATCAGGAAG
TCGCGAATCTTGCTGCGCTGGTCGCCCTGGAGCTGGATCACCTCGCCCATGCCCTTGGAC
TCGGCCGCGGAGATAATGGTTCCATTGCAAGCGAACTCCTTCTTGATGACCTTGAGGATC
TTCTTGTGGTCAAACTTGGGAGGAATACCCTGCACCGTGGTCAAGGTCTTGCGTCCATTT
CGCTCTGTGATTCGATCAACGTGTTAGTCATCAGTGTATCGAATGGAAAGGATCGGGAGG
CAAGTGTCATGTGGCATAGCATCGGAGTACATGTAGCACGCGCTCGTGCAAATGCGGGGA
TGGGGAGGGAGGGGTGCAAAGTTCAAAAACATACGTTGGATTCGGATATGGAGGTATTCC
TGTTGCTTGGCCTGCGATTGTCCGGTATCTTCGTCGGCGTCGGCGAAGGGGTCTGAAGGG
AGGCTTATTGTTAGTATGTTTGGCGTCGCTGTTTAAGTAGGAAAATCGACGCTGCTCGGC
GATGCCCACATTCAAGGGCGAAAAGAAATACGCACCATTGATCTTGAGATTTTCGATTGA
CATCAACTCGACTTTTTCGGCGTAACTCGTGGGAACGGGGTTTTGTTAAGGTGCGCGGGT
GCTGGTGGACGCAAGGCACGTTAGCAAAATGGGAGGTCGTCGGCAGAAGTAGTAGGCAAA
GTGAGAGTGCCTAGAGACGTCCCTGAGGGGCTCAAAACACCACAAACAGCAAAGAAGCTA
TTGGATATGCCAAAGCTGGAGCATCACGAAAGACTTACATAGATCAAACTAGTGACGTGA
TCGGATCTGGGCTGGCTGATATCGCTGGTTCGGTGCTGGGATAGTCGATGTTTGGAGTGG
TGGTTTGTTATGATTGAGTAAGAAGACAGGATAGAGGCGCTTTTATGAGGGAGAGGGAGA
GAGAAAAAGGGAAAGAGGCAAGTGAGGGAAAGAAGCGGGGAACGAAATGGGAGGAAAGAA
CGAAAGAGTGGCGGGGCACGCGATAGCGATAAAACGGGCCAATCACCGGTGCTGGCTGCG
ATCCACAATGGCAAAATGCAACAAAGCCACAAGCAAAAAAGCGAATTCGCACCAGCTGCG
TTTTACAGGGCATTGGCTTGTGCACCAAAGGTTGAAGAAGCGCACACCGACGGCTGATGA
CTCAGCATTATACGGACAACTATTCGTCCAGCGGCTGCCAAACCTGCAGAATAAAGCCCT
CTTCTTCGCAGTTCCGTGCTATTCGCCGGTAGTCGGTTGTGCGACTTCAACGGGGAGTCC
GATATGCGGACGATAACGCACAGGTCTTGGCAGCTGCATGAGGGACGAAGGCTGACGGAC
GAGACAGAAGACAGAGCTGAACGATGAATATACGACAGTGTCGGTGTGCAGCCGGACTAC
GTGACGCATAAAAGCATAAACAAGGGCTATCTGCATAATGGTAACTGGCTCGTTCCTTCC
ACAGCCCGCGCCGTTGCCCATTGTAGCATTCGTGCCGTAGCTACGCCTATTTGTACCAGC
GGGGGCAACCCTCCACAGGGCAGGCGCACCTGACAGAAGTTGAGGAAGGGGCTGCGGGGA
GAACCGCTGCCTGCCAGCGCTACACTAGACTCAGGGCCAACGCTAAACACTTTGTGTCAA
CGCGGTGCCATCGCGAAAAAAACGCGACTTCGTGCTCACCAATTCGGCCTACTTCGTGGT
AACAGAACCTCAGCCTTCTGTTTCTACGATATCCCCTGCACACGCGAGCAGCAGACCCAC
GCGCCATGCTGCGACATCGTTGTGTTGGTAGCGACTTCTCTTTTTGCTTCTACTGTTCTT
CAACCTCACCAAAAACATCTGTTTACTCCACGTCATCCCCGGATTTCCAACGTCATCGTC
GTAGTCCACTTGGCTGCAACAATGCCGAGCCCGGCCAAAGACGGCACTTCGGCGGTGCCT
ACCCTGTTGCCACCGTCATCGCTGTACCCGCCACCGTCGTCGCCCAGCGGCCCTCGGACG
CTTAGAAAGCTCCAGTCGGCGCACAACCTTGGGGCCAAGGCCAACGGCAACAGCCTGCCG
TCGATGATCTCGCAGCAGCGTTTGCTCCAGCAGCAGCAACTGCACCATCACCACCAGCAA
CAGGCACAGCAACAGCTGCAGTCGATACAGGTGCTGCAGCAGCGCTCGTCGTCGCCTGTC
CGTCGCAATATTAGCAACATTAGCAACACGGCGACGCTCGGGACTGGTTCAGCCGGCAAC
AGCATCGCCACCCTCAACAGCAACAACAACAACAGCCGGCCACTACAGCGCGGACGCGCC
AACAGCGACGCCACGAACATCCATCAGATCAGCGCGGCCGCCAATGCCAACGCGAGCCGG
CGGCCGCTGCTCGGCCGGTCACCGGCGCTTGACGCACTATCAATCGACCGTCTAGTCCGT
GACGGGCCACCAGACGGTGATGTGGTTGGCGCGCTCAACAACCTGCGGTGGAAGATTTTA
GAGACGGGAATTAAGAGCGACGGTGATGGCATGGTATGTGGCAAGGTCTTTGACTTGTTT
TATTTATGTTTCTGTTCCAAAACTAACCAGACAGTCCTCTGCACGCATCTACGTCTGGCT
GATCCTTCTCGACTGCCCGGTGCTGGAGACCGACGCGTACCTCTCCCTCGTCCACCGTGG
CGCGTCACCGGCCTACTCCAAAATCCGCAACGACACCTTCCGCACACTCACGACCGACCC
GCTGTTCCGCCGCCGCGTCAGCGAGGCCAGTCTCATCCGGCTGCTCAACGCCATTGCCTG
GAAGCTGCAAGATGTGCGCGAAGAGAAGGTTCTTAAGCATCCACCTATGGCGCCAGTGCC
AACAAGTCGCCAGTCGCTACCCAACCCACAGCCACAACAGCAGCAACAGCAGCAGCAGCA
GCAAACGTACGATGGCACCTTGTCTGGCGGCAAGGGTGTCCTCGGCATGCTCAACAACGC
CGCGGCCGACGGCTCGGCATCAGCCAACACGTCGCCCGCCGCCAAGAATCGCGCACGCGC
GCTCACACTCACTACCGAGGGCTCAGAGACTAGCGTCTCGGCCGATCCGGGGACCTATGT
GCAGGGCATGAACGTGCTGGCGGCACCGTTCCTCTATGCCGCGCGCAGCGAGGCCGAAGC
ATTTGTCGCCTTCCACCACCTTCTGACAAAAGAGTGCCCCGGCTACATCCGCGGGGCCAT
GGATGGCGTGCACAAGGGCCTTGCCCTTGTCGACAAGGTACTTGCCATTGTCGACTCCAA
GCTCAGCCTTTACCTGTTGTCGAAAAACCTGTCGGCCGAGATTTACGCGTTTCCGTCGGT
GCTGACGCTCTGCGCCTGTACGCCGCCACTGCCCGAAGTCCTGCGGCTGTGGGACTTTCT
GTTTGCATACGGGCCACACCTCAACATCGTGTGCATTGTTGCGCAGCTTATGATGATTCG
CAACCAGATCTTGACGAGTCCAAGGTGCGTCCCTGCCCTCTCTTTTTTGGATATGATGTG
GTCAGTCCACTAACCGTACAGCCCCAACAAACTCCTCCGATCGTTCCCGGCGCTGCAGGC
CGACTCGATCAAGCGTGTCACCCTCACCATCATCCGGAAGCTCCCTGCAGACGTATACGC
CGAGATTGTCAACCACGCGTTATGAAGTGTCACCAAGAAATGTGTATGATTTGAAGAACA
ACAGGAGTGCGCTGTACATGCTTATGCTTGAACAATACGTGACGACAAAGTATGTCATTT
GTGATAGCAAGGTCAGCCACAGCCTTGCTCAACTTGTTGCTTGAGTTAAGCGGCGCGGCG
TGGCCCATATTACCGGCCGAGGATGCTGCTTCACCCTCTGATACTCACCTATTTGTCAGG
ATGCCCCGCGAGACCATGGACTTTCCAGGTCAACCCACAAGGTGCAGTATGCTGTTGCTA
TGGCTGCAGCCATCAAGGCATCAAAACAGCAGAAGGCGGGCGGGTGAGAGGGTCGATCCC
TGTCGGCGTTGCCTCAAGCTCTTGCAAGGCAGCGGGATGCTTCTCCCATTTAGCCGCGAA
CGCACACCTGTTGTAGGCCAAAAGCAGGCCGCGGTTTGCTCGGTGTTGAGCCACAGCGGG
TAGCGGGCGGGCAGCATCTTTATTTGCCGGTTAAGTAATCGGGACATCGGGCAGAAACAA
TTGCCTGGGAGGCTGAGCATGTCTTTAGGTGGAACGAAAAAAAAAAAAAAAAAAAAAAAA
AAAAAAAAAAAACGCGGCGAAGAAGGAGTGAGACGATACAACGGATACACAGCAGTTAGC
AAACGACATCATGACATTATGACCATTTATTTTAACCGGTCCACCCCATCCAGACCATGA
CCATGTTTACTTGCCAAGCTTTTCTTATTGTCATTCGAGAAAGCTTGCTTTTCTTCTCAC
TTTTCGAAGAGGCGGCCTTCGAGCAGTCGCTGATGCAGCGATATCGTGTGCTTTTCAAAC
CACCCCAGCCTCTAGGGCTTCATGCTCGACTCGGCAACACTTCCATCTCGTGATCGTGAG
CTTGTCGTATTTTACCTTGATTTGTATGGCACGCCGGACGGATTATGTTCCTGCAGATAT
GAAGGGCGACACCCCATCAGGCGGGATTGGGGTCGTTAGCCATGAGGTAGGAGGCTATGA
ATAGAAAAAAACAGAATGCCAATGAATTGTTCAATTCGAAGACTATTTAAAAAAAAAACA
TGTCTAAAAAATAGAGAATAAAACGGACCAGAAAAAAAGTGAGCTTAGAATGTATTAGAC
GATCTTCGATCTTTAACATCCATACTCGAATGTTGCTCGAAGGGGCGCAAGAGGGGGGGG
GGGAGGGCAGAATACTACCCAAACAAGAACGAGGAAAAATATAAACGTCACAGCTAATCT
ATTTTACCTCTCAAATTGCCATGTGTTATCCAGCCGCCCACATAGCTTCCACTCTTATGA
TACTGCTGTCCGGTTCTATTATTCTATGCCTTTCCTGGAACTACACGTACGTTTTATAGC
TTGCCGTGAATCACCCAGTCTTGTCACCCAGTCTTGTCACCCAGTCTTGTCAGTGTTTTC
AATATCCATTATCTGTCGTTTTTTTCGGCAGCCAGCACGTTATCTTCCTTGAATCTCCCC
TGACCTGTTTAAACAACGGGTTGTCCCATGCTTCCCGTATGCCATGTTTCCATTTTCCCG
TTGCGTTGTTTTCCCCAAGCCATTATATAATCGTTTGGTGCCCATGTACTACCGCTTTTT
GAGTTGCGAGCGATTTAGACTTTGAACTTTATTCGCTTTCAACGTCACTTTTGTTTTCTT
TTGTCGAACATCACCGTCACTCGCTATCCAACGCTCGCTTATTCCTTTTGTTGAAAACAC
GTCGCTCGTTTTGTTTATCATTCATTACAATTGCTTCGGTCTACACGAATATACACTGCC
TTCTTTTGATTTACCAAGATCACATCCACACCAACATCACAATAGATATCACCGTCCGCC
ATCCACCCGCCACATCGCAATCGATCCAGCATACCAACACACCCGTATCGTTATCAAAGG
GGTGATCCCAGACTGAAATGGACTCGCCGCTCGCCCTCATTATTGCGATTGTCGCATTGC
TGAGCACTGTTTCCATCGCAGAACAGGAACCGCCGTCACATCGGCTACCTCAACAAAGCC
CGCCACGATTGGCTCCATACCCACAAAAGCCGGTCCGGTCCATCTGCGAGCAAACATACG
GCCCCGGGTCAGTCGCCTGTGGCGATGCTACAGCGGCCATGTGCTACAACCCGAGCATGG
GACAGGTAGAGTTGAAAGACCAATTGTCCTCGCCTGGTTTTTGACGGTTGTTATGATACT
AATGGATCCGGTAGTCCTGTTGTGCAGACAATGGCTTCTGTGACCGCGGCAAATACTGTG
CTCCAGTTCCCGGGTACTGCTGTCTTGATGTAAGTCTCTGGTGGAACGGCCACGGCTTTT
TCTTGTCTCTGCGTCTCCGTGTACTAACGTCACCAGACCGAAGACCTTCACGCATGTGCC
AAAAACGCGGGCTTCGAGTTACCAGCACCACTCCTGTTGCGCGCCTCCAACGCATCGCCA
GCAACGGCGTCGGCCGATAACAGCAGCAGTGGGGGGGCACCGTACATACAAGTGTCAGCC
GTGGCACGCCAGGAGCAGTGGACACTGGTGTGGATGAGCTTGGGCATCTGTATTGTGGGC
GTGATCATGACGACCTTTTGAGGTGAGGTGATGTAGAAAGAGGCGGGGAGAGAGAGAGAA
TAGAAGAACGCAAGCTTTTTACACCTATTTACCTAATGTAATACACACATATTATCGCCA
ACTCTAAATCATCATCTCTTTTTTATGATCACACATACCATCTCCTGATGCAGGTTCGTT
GAGGTTCCTTGCCCACTCGTTGAGAAGGTGAATCCTTCTTTCGTTGTTCGGTGACCAAGG
AAAGCCGATGCAATGATGCTAAGTGAAAACCCGGGGCAGACGACTGGTCGAGGAAATATA
GAAAGTAAATGTGCATGTATGTGAATGCTCCTATATGTCAGGAGACGACGCCGTGTTTCC
CAAAATATGCAAAATATATAAAACGCCAAAATGTGCGACGTAAAAACAAAAATCAAAGCC
GTAAATGCGTGACAAACCCAAAATGTGAAAGAAAGAAGGAGAAATAAAAAAATAGGTGTA
AAAATGCCAACTTGCTTTTGGTCAGCTTGGCGTGAACTTTTATTTATCATGGCATAATTG
GGCGAGAATGGGAAGAGAAAAGGAAGAGATAAAACGCGGTCAGATGGAAAGCATAGACTC
GGAAGATCAAGACAACATCAACAATAGCCAGCTTAGTAGGCAGGGCAGCCGTCTTCGGCC
TGGCGGAAGGCGTTGGAGAAGAACTCCTGCATCGCCGAGTAGTGGAACAGGATGCCGCCC
AGTACGGCCAGATGCCACAGGTTGTGGCTGCCGCCAATGTAGTCAAACATGCCCGGCCGC
CACCGCTCCGGCACCTTGCTCGCATACACCAGCGCGCCCGTGAGGTACACCAACAGCGAC
TTGGTAATGGGTAGGTAAAACTCCCACACGAACGACATGCCGCGCGTCGTCATGATCTGC
ACCATCGGCACAAAGCCCGTCGTGGCCAGACCAACATAAAACGCCACGCGGGCCCAGGCC
ATGTCGGCGCGGTTGAAGAACGGGTGCCACGGCAGCACCACGCCGCCAATGCCCAGCAAG
GCTGTCATGGAAATGTACACCCACCGGCTAAACGGCTCGCAGTAAAAGGCCGTGTACTCG
GTCGTCATGATGGATGCCGCCACAAGCAGAGAGATGCCCGTGTAGTCGACACACGCCAGC
GATGAGATCAGGTCGGCGTCCGCAATCGAGTTCATCGTGTGCCAGATGGTGCTGCAGACC
AGGCACTGGCACGCCGCGAAGAAGAAGACGGCGGCAATGAACACGTCTGTTTTGGTGCTG
AGGTGGAAATTGACGCTCGTCGGGTAAAAGTACAGTGCAATCGACAGCACCACCACGATG
CCCAGGCCGTGCGACCAGATGTTGACCAGTTCGTTGGACAGGCGGAACATGGACCGGAAG
CATGCCGCCTTGGTCTCGCTGAAGCGGTAGCCGCGGACAATGTGCGGGTTGATGCGCCAC
GGCACCGGCAGCTCCTCGTAGCTCAGCAGGCCGTTCTTCCGCGAGTTCGCAATCGCACGC
TGGATGTGCTCCTCGAGCGTCTCGGCCGCCTTCTTGGCACGCTCAAAGCTCTCGTCCACC
ACCTCGCGAGCACGTTCTATGCCTTCGTCCATCACCCGGCGGCTCTCGCCCATGAAAATT
CCCGCTGCGTCTGTGGCGTGCGAGATGCTCCGCTCGCGGAACTTGTGGGCATGGTTCTCA
AAGTCCGACAGCATGTCGTCGAGCAGCTCAATGCTGACCCGCGCCTTTTCGTTGAGTGAC
TCGGCCGCCACCAGGGCTTCCTGGTAGCGCGCCTCGATGGTCTCGACCATGATCTGCAGA
CGCCGCCGGCCGGCGCCAATGACCTCTTCGGATGCTTGCGAGCACCGCGTACGCACAGCC
TGCAGTGTGGCGTACGCCCGGGCAATGCTCGAGTCGATGGAGACCTCGCCATAGCTCTCG
AGGCTTTCCAGCCGCCGCTCCAGTTCGGTCAAGAACAAGTCAAACTTGAGCAGCAGGCTC
TCCTCGCTATCGATGATGTGGTTGGCCAGCGACTTTCGCCGGGGCCGGCTGAACGACGAC
CGCTGCCGCCGCCGCACGGGCGCCGCATCGGCCGTGACCTGCTCGGTTCCTGTTGTCTTT
GCGTCATTAGCTCCCTCGGCGGGACCACGGCCGCTTGCCGTGGCGTTGCACGACATCTTG
GAGGCTGCAAAGTCCATCTTGTCGTACGAGAAACACAAATACTTGCTCGCTCGCAAAATG
CCTATTAAATGTCGGGGCAGGGTCGCCTGCTAAGATGAGGAGCGAAGGGGAGTGAAGGGG
GGTGAAGGGAAGAAGAGGGGTGTTGTTTTGCCGACCCAATTCTAGGTTGGTAAGCGGCGA
CAAGCCTCTCTGTCTCTCCGGCGATCCCCGGGGTCTTCTGATGCGTCTCAGAAGGGCTCC
GCGTCGTTGCCGGTGTGTGTCTGTCGTTGTCCGATATAGAGAGAAATAAAAAAAGCGCAG
ATTCTGTTGGAGCAGAGCAATTGGCTTGAAAGGAGGTTAAACCGCCTCGTTCTCGGGTCG
TATCAATCGAGAGGGAACGAGGGTTCAAATGGCATGTCGCATTCCCCTGGTTAAATGACT
CGTTGGGCTGGTAGTCATGGGAGAGGAGAGAGGCTAGGAAGCATGCCGGTCCGCATTCAC
TCGCAGGTTTGTTAGAGTTGGCAGATATGCTGGTTACAGGAGAAGAGGCGGGAATTTCGT
GTTTGTGTGCCGGAAGTTTGGCGGCCTCGGCGGGATGTGATGGGCATTAAACAGGAGTTG
GCAAGAGAGGAGATGGGGGCGGTCGCTTGTCTCAAAAGGGAAATTGCCAGTGCAGCCCCA
AACCTTGCTTGGGCCAATTGTTGTTGGGGTTCCCAACCGCCTGAAGCGACACGGCATTGT
TACAGGCCCAGCGGTGGCCAAACGGGTTCTTGTTCTAGTGCCTTCAGCGTTCCGTTGAGA
GACAAAGTCCGCCCTGTTTCCATTGCATGCTGCAGGTGTTAGTGCCTTGGCTTGTGATAT
TTACCAGCCACATATTATGTAATATAATTCAGCCACAACGGCTTCCTTTCCAGCTGGTCC
TACCAAAAACACGGCACATCGAATTTGGTGATTTCGACAGCTAAAGCTCCACTTCGGACA
ACCTCGCTTTCGTCTTCCTTTCTTTCAACAAACCGGCCATCACTTTTCTCCGCATTAATC
CTGCCAGTGGCACGCGACGACTTCTCCAAGAATGCACACAAACGAAATTGTCACAGACGA
GGGCCTCGTCGCCCTCCTCGAGGCTTCAGCGCAGGCTCGCAAGCAGGCACTCGAGCTCAT
CGACAAGGCCTCCAAGAGCGCTTCGGCCGACCCGGGCACGCTGGCACCGCTGCTGGAGCG
TGCGGCTGAGATTTCACGCGGTCAGAAACTGCTTGTCGCCAATATTGCCCAATTGCGAAG
CCTCCACCGGGCCGCTTATTTTTCGGCACGCGAGACCAAGCTGCAAACGGCCGAGGCGCG
CCAGGAGGTCGACCGGCTGCACCTGCAGCTGCAGAACCTGTACTATGAGCAGCGTCATCT
CCAGGGCGAGATAGCTGCGTGCGAGAACTACGAGTACGTCAGGCCCATTCGTCCCTTTTT
GTCTCTCTCCCACTCTCTGGAGTCCCTGAACTGACCACCGCCAAGCCACTCATACCTGCA
CCTGCCCATGATCCCCGTGGAGGAATTCCTCGAGCTACACCCCGAGCATGTCGGTGCCGA
CGAGGAAACGTTGATGACGGCGCGGATTGGCTACGAGAAGCAGGAGCGCGAGGCCTTGGA
GCGGCAGAAGAACGAGCTTCTTAAGAAGAAACTCAAGTTGATCGCTGAGAACAAGAAGCG
CAAGGACGACTTGGCCAATCTGGATAAGGATTTGGAGAAATTTATTGACGTGAGTTGTTT
TCTCTGGGCATATTCTCTTGATTGTTCTTGCGTTCCTGACCGAGGTACGACAGGCTGCGA
AACCGATCCAGAATCTCTTCGACAAAGTCGTTTGAGAAAGAAGCGCCGGCCGCATTTTCA
AGCACATATCACAAAAGCGACAGGTCAAGCATTACCAGTGCAACTTTTACGGCCCACACA
CGAACAACCGGTTCCCCCACTGCCTATCTCCCGAGAACGACACCATATTCTACTCCAGCG
ACTGTTCACTGGATGATATACGCCTTTCCGCATCTACACGATTTCTTTGTCGTGTCTTAG
ATGTAGTCTCCGACGGCCGATAAGCCCGATTGTGGTAAGAGGCCACGCGATTTGAAGCAC
ACGATATGCCTGGTCCGCCAATCAACGACACGTACTTCGTGCCTCGCATCTGATTAGCCT
TCCTGGAGCATGCCGAGGATTTAGCAGACACACGAAATCCGTCGAAAACGTGGTGTTTGG
CATGCGACACAACTGGATGGCCTGATAGAAGGCAACAGTAGCCGGAATGGGCCCCCGATG
AATGGTATTTCGCGAGGCATCACTGAGCAAGCGCACCCAACTAGACGGCCCGGCCTTGAC
GGCCGCGACGACAATCAGCTACGGCGGCCACACCTAGCCACTGACTAGACAGGGTGGTAA
GGGGCGCGTCCTGCAGTTTGGGCGATGCAGACGGAGCTTAAAACGGAGAGCCGGGAGAAT
TTGTGACCTGCATGTGGAAGAATATTGAACCTCCGTCTTACGAGGAGAAACTGGTCCTTT
GGCTAAAGCCTCCGAGGACAGCAGTCGACGATGTGAAACGACGGGCCGTGAATATGTACA
CATATCCTACCTCAACAAGACACAATATCGACTCTCATATTTACGATGTATGGACATTGA
TCCGACTCTGCTTGCAATGTGACCCCTGTTTGTGTCATGAAAATGGGCGGGTGGTGTTCT
CAGATGGATCATGTTTCCCATACCACTCGGGCTTCTATTCCCTTATTAGAATATAGATCC
CGTCCAGTTTGTCGTTTGAGAATATTTACAATCGTAACGGCATAGCGAGATGCGGCTGCC
TGGAACGGGGCCGCGTACGGTCGTATGTTTTGCCCGAGAATCGCAAGTCCGAACAACGGA
ATCGGCCTTTTCTGCTATGCTCCAGGACACGCGGCGATGCCGGGCACCATGGATATTTTT
GTTCGGAACAACGATGCTGAGGCAATTCGGAGTGTCGCAGATAAGTTGTATTCCTGTTGT
CCTAACCTACGGCAGGCCAAGGTTCTCACGACATCAGCCACACTCATTACGACACAGCAC
ATCAGAATACAGTTGTAAACAAAGAAAAGAAGATTAAAATACCAACGCGAAATACGATGA
TGCTAGAAAGGAGGTTATTGATGGAGACAGTAACGAATGAACCTAGCTAGGGCTGCTAAG
ATTGGATGCAGTTTGGTGGCGTCCCCAAAACGGAAACAAAAGCCAAGACTGTGAGGTACG
ACCTTTGTGTTCGTGATGAAATAATATCGTTAGAAACGAGTAGATCAATGGCTATCATTA
CATCATTGTGCACTGGGAAACGATGATGGAGAATGATGTCCTTTCCTCAAGTCGAGGTGG
AAAGATTATTCGTGTCGCAATTTCTTTCTTTTTCCCTTCTTAAATAAAAAAGATTACTTT
CATGCCAGGGAACAGTGAGCACTTTATTATCTCGTACTACGATGCTCTGATGTCTACCTC
TAGGATGTCAATGGAACTACTTCCGGCGTATTGACCGAACCCACGGCTAAGTATTGGGTG
TGCCACGACACATCTGCAGAACCTGATGCATTCGAACAAATTATGGAACACGTCTACTTG
TATTACCTGTTAAACCAAGATGCAACACACGGACAAGAGAAACCTGGTCAATGAAAGCAC
CCTTTGAAGCACAGGCCGATAGACGGTTCAACAAGTCAAGACAAGGAGCGGTTGTAAACA
GCCAAACAGCAAGGTCGTGCACCGGGCGGGCCCTCTCTCTGTGACGTGATGTTTGATAAA
GTAATATTGATACACGTCAATGGCACGACGTGCAATGGCACAAATTATCAATCCTGCCAT
ACCACTCTGCGGCCCGTTGCTAAAGGATATTGAGAGTTGGCAAAGAGACTTGTGTACGGA
GCACGGAGCACTCCATACGTTGTGTGGGAAAACTCCAAGGGGTTAAACCGGTCTTGTTTT
AGTGTCGGGCAACCCCCTATTGCGAGCTGATTTCTTGTTGACGGCGATCGCTTCCAAGTC
TCGTACCATTTTGTCTTCTGGGCCGGGCCCATCAGGCTCGCCCTTTTTCCCTTTGTCCCT
TTTCTGGCATTTGACGTTGGGAGGGGAAGGGAGGGGCGGGGGGGGGGGGGGGGGGACAAA
TACGAAAACTTGGCGATTCATTCCGACTGTGCTCCCGCAGCGCAACAACAAGCATCTTCC
GTATTTTGTTAACAAGCGGCTCCGTTTCGCCTGTCGCCCGATTGCAAAGAAACCATTATA
ATATGTATCTCCAGACGGAACACGACAGACGTTGTCGGGATCGGTTAGTCGGCCCTCTCC
CTCTTTGGATTATTTGGGTATTACCCGAAGTGTCTGTAAGTGGATGTGTCTTTTGAACTC
TGCATTTTGTAGCAAGACGACCAGAGACCTAGAGACGGTGTTTCGGTTTAGTAGTCGAGC
CTAACATTTTCTACATCATAGGGCCAAAGTGAGGGTTGCACTGTCATCAAAATGAAAGGA
GGAAGCGCCAAGGAGACCGTCCTTCTGGCAGGTCTACCTGGAATGGTAGCTTGAATTTGC
ATCTTTTGCTGCTTGTGAGGGAGCGATCAGCGGTGACAAAAAACTCTCCTTTCGTACTTT
GCAGAACAGGGGCCTGTCTGTACACCGACGAGGAGAAGCGAAAGTACAGGAAAAGAACGT
CGGAAGAGGGAATTCTCCTTGTAAAAAGGGATCTTCTAAAGGAGATCTCCCAGAGGAGAC
TTTGTGGAGAATTTGCTGTACGACATACGACATACAAAATTAAGAACAAAAAAAAAGCAA
ATATTCGTGGCCTCGCTTAATATGCTAGGGTGTTCAGCAGCCTCCAGCATTCTCTGTTTT
TGTGGAATATTCACTACCCCTGGCAAAATGACTGAGACCGCCTCTGGAAAACAGTAGCCC
CAGCAGCCCAGGTACGGCAGTATGGAGCGGAAGGTGCTTTCCCCTAACCAAGCTTGCACA
AAGCCCCTGCCGTTTTCATTACGCCGTACGATGTACTCCGACCAGTCAAGCCTTCCATTT
CCTCACTTTAGGACGGGATAGCTTCACCACGTAATGCAGGAAGGAGCTCGAATAGTACAT
CGTAACGTCGAGAAAGGAAGCCAAGATCTGGTGAAAAATGAAAATAAAAAACACATAGGA
AATAAGTGAAGGCGCAAGATGATACATGAGCTTCCAGCCGTAGCTCTGCTCTCAACTTTA
CCCGGCAGAGCCAGCCATACGAAAGCACGGCGGGGGGGGGGGGGGGGAACGAAGAACCTG
CCATTTTACAGTTGTAGAGTACTTCGTATTGCTCTGCCATAGTCGACTGTTTATACATGG
CGAAGAAAAGGAGTTGGACCGTAACAAAACGAATTATTGGCGGACTGTCCAATTACAAGG
CGGACTAATGGACGGCATTTGTTCTTGGCAGAGCCCAGAACGAAACGGAAAGAGCGTGCT
TTCCCTGTCACCTAGTCCAAGACGTGAATTTGACTAGAGTTTGCACCAGCAGACCGTTCA
GTGAAATGGTAGAATGGGGCCAAGACAGTCGAGTTAGTGTCGTATAGGCGAAGAGCCAAA
CCCGGAAGGAAGCAGTAGGTGCAAAGCATCTGCTGCGTTGCCTTGATGGAGGGACCCCCA
GTTGGCAGCACAATGGATCAAATAGGGGATGGAAAGAGCAGATGCCATCTAGGAACACTA
ACTTTGCATTTGAGCCCGTCGTAGCACGCGGTGTCACCACGCACTCGAATAGACTCGAAT
AGAGAGGCCACCTGGCCCCGCGGAGCACCCATGGCGTCACAGGACCGAAACAAGACAGAA
TATTCTCGACATTGGCCACATGGGATGGTCTGTACGATGCAACCGAGAGGAGTGGGTGCT
GTCTATGTGGGATTTTCGCCGAAAGCTTGAATCGCATCTTTTTTTTTTAAATTAAAATTT
GCCATGACCACTTATCGCCATGCAGATTGGGCGCATGGACAAACGTATGGGTGAGCTGGC
TCGTTGGCTCTGAATCTTCCCACAACCCTGTCCGGTGCGCAGAGTGATGAACAGGATCAT
CGTTCATCGTGGCACGCCCATCGGCACCCCAGCCACAGCTCGGAATCAATACGTCGTATG
GGATCATACATCACCGTGCGAATGACACTTGTCTTCCCTTCCTGCCTTATTGTCCTCTTC
TTTCGGTTGTTTGCCCAGCCCGTCCTGTCTTTTGGATGCGCTCCCCCCCGTCTCACCCGT
GGAGCTTCTAAGCACGTTTATTTGCGGACGCCGTTTAGCACGAGGCACATCTTGGCAGTC
GGCGGGAGGGTTAAATCCGACTAACTTTGGATTGGATTGGCCCCCGGCATTTTTGAGTGG
GATAGGTGCTTGACGATGGAGCCATTTCTACGCGCTTGCCCTCGCCCACGCCATACCCTG
CCTGACAGGGCCAGCGCCCCCAAACGTGTGGTTTAGGGAGCAAGAGCTTTTCAATCTGGT
CTAGACCATCCAATTAAAGTGCTGAGCAAACCTTGGCAAGGCCTGCATGCATGCTGGCGG
TCTAAGGAGAATGTAGTTAAGGGCAGACGAATGCGTTGTTCGTGATGGTGACGGGGTGTG
TTGTACACGACCGGAAATGACAAGCATGGAAGCAAATACTGTGAGCTTCATAATACTTGC
ATTTTCGTCCTCAAACTGAGAAGAGAACGAAAAGGGAAAAATTAAACAAGAAGATGTAGA
TTGCTGCATGCGGCACAGCAAGGCTAACAAAACAGGGGTTTGCTCAATTGCCAAGGCAAG
GCTACTGCTGCGCGCAGCCCGCCGAATTAGAATAACCTCATCTGGGTCCTACTTCATTTT
TTGGGGTCGAACGCGGTAAGCGATCATCAAAAGAGGGTCTGCACGAACCGGTTCTTTTGG
CAGGGAAGGGAAAGGAAATAAGAAAGGGTAAATAAAATGCACATCATGTGCCGGTTGGCC
ATCAAGAAGCCCACGTTCACATGCTGGCGAGCCGTTTTAGTGCCAGTATCGAAACGCATG
TCTCCGTTTGCCCTCAAAAGCAAACGGAGACGCGTTCATTACGGAGGAAAGGCACCTCGA
CTTGGCATCATAGCACGTCGCTGATAGACACGGTTACGGCGACCATACTTTCGACGCCTG
CCCGTCGACAACCTGTCCACCCAGGGTGCTGCCGTTTATCATCCTGTTTCTTCCCCGGCC
AGCAACCTCCATGGCAGCGTCATTGGCAGGGCACGGATGAGTTGCAGCATCCATTCTGGC
GGCCAGTATTTTGTATGGGATCGTTTCTTCGTTTCTTATTCTTGCAAACCAGTCTCCCGG
CTTGAAGACAGTCGTGAGGATGCAGGCGGTGCAGTGTGCGACGGGCAGGTGCCACCGCAG
AAGATAGACCATCAGATGTGAGGCCATATGTTCTGGGACGGCGTCCATCGTACTCGACGA
TGCGACACGGCGCTATGCTTTGAGACTGCCCTGTAAGGTTTTGCGAAATAGAGTCAACGG
AAAGGAGCGAGGCGGTCACTCTATCATACGCACAGCCGGTGCACATGGCCTGCCTGTGCT
CGTAGGAAGTACCGTGGTTCGTGAAAGATGGTGTCGATTGAGTGCATTCTTGATTGATAG
GCTCTGGGATACCGACGACGAAGGAGCAAAGCATCACAGGATTCTCTTTCTACACTGGCT
TAGCGTCGCCGGCAATAAATCGGAACTGGACAACGGAGTAGAGTAGAATCAAGGAGGGAA
AGAGCAAGTGGCTGCGCCGAAGTGACACTGACAAGAAGGCAAGCACCGTCGCGTTTGTGT
GGGGCCAAGCTCACGATGGACCGACGTACGACGAGGTGCTCCGTACTCCTGCAACGGCGC
CACGGTACGAAGTAAAAGAAAGAAAACGATAGAAGGGGGGGGGGTCTCGAGATGGATTGC
CCTGCAGATTGCGACCGGCGTGGCTGCAAACCCTTTCTTGAGGCAACCCCAGCAGACCAT
CCAAGGACTAGGTGACATGTGCAGGTTTTGTCACAAAGGACGACGGCTGTCCACTAGCAA
GCCGCGAATGCGCGTCGTGGGCCTGTTTAGGGCATTGTGTCGTTTATATCGTTTGTATCA
TTTTGTGTCGTTCACCCGCCAATGTGTACTACCTCCCCCATTGTTACACTTTTTCCAGAC
AAAAGGAAGCCGCCCTGTTTCGTTCAGGTCATTAGGTCGAGGCCTCCTTCTCAAAACGGC
CATAGTCTAGTCGTGAATATGTCCAAATTGGAAGGGACCTTTGGCTCGTTGCTAGTGTGG
CGTGGACTGGAGCAAGCTTGACGTGCGTGTGGCTCCTGGCCGCTGGCTCCAAATCCCACC
GCCTCGGTAGTCGCCTTCGCGTTGACACCCTGTCTTGGAACCTGCTCCGAACATTGGCGA
GCTTTCGACCGGCGACGAAGGTGCTGCCTCGTCCCTTCCCTCAACTGATATCAGAGTTTG
AATGCCTACTTTGTCTGTACACATTAGCAAGTAGCATTCAACGTCCGCTTGCCCTTCCAT
AGAAGTTTGTCCTAAACTTGGGCTACGATACGATACTTTACTTGCTCTCCGACCTAGGAT
GGCCCTCCGTCCAGCCACTTCCCCCTAATGACATTGCTGGATTGGGTCCAGCCCACAAGC
AAAACGCCTCCATTCTAATGAGTACGAGACATGCGGAGTATGTGGGAAGGGGCAACTCGA
ACGGTACCGTAAGTCGGCGTACCTGACTAGTGGGGTACTTCTTGCCTCAATGATTTTGTG
CTGTTGTCTTTGTGGGGCCAACGTATTTACTACATGCCCAAATGGCACGACAAGAAAAGA
CGAATTCGAAGCTTTGTTTGAGATAAAAACACTCGTCTTGCTACGTCGTACATTCTGTTG
CATGTTCTACCTGTCTGCCTGCTACCTAAAGCGGTGGTGATATGTCGCACAGGCAGAGAG
GCACTGAGGGCAAATTAGAGAAAGAGCGCAGGTAGAAGAAAACGAGAACGTAAGGCAAGA
GTGGCAAGCGAAACTGAAAAACAACGGCGCTAGCGCCTTCGATCTTCGCCCAAAAAGTAC
GCCATGGACTGGACTTGGCCTGGCTTCCAATCGTCGTCATATTCCCTGTCCTCGTATGAA
ACTGGGCTGGCGGCCCGTGTTAGTCGTTCTGGTGCCATCGAGCAAGAGTCCCAGACCGTG
TTCTGTCTCCGTCTTCTTGTTTGCTCGCAACGTGGGCTGTCACAGTCCGTTTTGCTAATT
TGTGTTCCTTGCCTGTCGTACGCCGTATACATGTCCCTTGTGTATCGGTCGCTCTTTCCC
TACATGCTTTTCTTCCCTTGTATCGAAATGCTTGGCCCTTCAGGCCCTTCGAAATTACCC
TGCACTCGTCTATCATGGCCATTCACGCCCCCAGTTTGCCTTCTTTTTTAAGGGCTCCTC
CGTTTTCCTTTCTAAGTAGTCTCTCTTGGCCATCCTCTACGACGTACGGAGTGTTGCACT
TTTCTCCTGTGCCATCCCTTGCGATGCTGCTGGGCCCGTGGTCCGTATTGGGGCTGGGGG
GCATACTTCGTCTTCCTTAATTAAGACTCTTCAGCTGTTCAACATCGTGTCTCTTGTCCT
CCTTAGACCAGCAGAGAAGTCTCCTGTTAAACATACCCTCTAACATTCATTCGCCTGTCC
CCTTTCCTCGAAGTCTTGCTCCTTCCCTTTCTTTATGTTTCAATACCCCCTCCTCCCCGT
TTCTTCCTCTTTGCTTCTTTCCTTCTTGGCCATATAGTATCTCCCCTAATTTATTCTTTT
TCCCTTTCACCTTCTTATTTTTTCTATTCTGCCTTCGTCCTTACTTTAGCCTCCGTGCAC
TTCTCTTTGTTGTCCCCCCTGCCTCCTTTTTGTTGTTGTTGCTGCTCCCCTCTCTCAACC
TGCTACTCTCTCCACTTTGGAACTCGGGCTCCTTCCTTGTTTGTTTGCCGACTCGGTCGC
AGCTTCCTCTGCAACCACAAAACGCAACTTCCAAAGTGGTTGTCGTTGCTCCTCGTGCAC
AATTCTCTTTTGCTTCTCTCAGAAGCACTAAGACGCAGGAGGAACATAATAACGCCTCTT
TGCCAGCACCGCACAACCTTCAGTCGATTTCGTCTCTACCTCTGCCCGAGAGCCTGCTCG
CCCTTCTCCCACCTACTGAACACCTAATACACGCCGCCGACTTCTTCATACCGGGACCTA
CAACCTGTTCTCCTGACGAGACACACCCTCATCGAGCGTGTTTGTGTGTGGCCGCAGCCT
CCTATTTATTTCTTGATTTCGTCCCTAAGAACCGCCTATTGCGACTTTATCCTTACTTGT
TCCTACTCTTTCTGCCTCTCTAGACCTCCGAGTTATGTCTCTTTTTACCTGGTGCGCCCG
GCGGTCGGGCGGCCTCGCCATGATCTGGCTCGGCATCCTCAGCTACTGGGTTATATCACG
AGAGTCGGCGGCTTCACGATATGGCTACCATGCCCAACCAGATGACAGCTTAAGTGCTCC
GCGCTACTCGCCCAACGGCGCCGGCGTCTGGACCGTCATCTTCTCATGGTACTGCCTTTT
AATTCACGTCATGGTCTTTACATTCCCCCTACGCGCCTGCTGGGCCATCTGGGACCTCAC
GACTTCGCTCCGCAAGTCGACTCGCAACAGGCCACTCAAGGACTTCAAGCTTGGCCACCG
CCGCCGGAGCTCATCCACATCTCTGTCCAGTTCCGTGACGCTCACCTCGTCGCTCGCTTC
GTCGAGCGCCAACAGCGATGCTGGTGATGCCGATACCGAATTCACTACCGACTCCGAAGC
CGAACAAGGTCGTGTTATCCACGCGATCATCATTCCCAACTACAAGGAAGAAATGGACAC
GCTCCGCGAAACGCTCGATGTTCTAGCATCACACCCGATGGCACGCAGCAGCTACGATGT
ACGTTATGTGGAACTCTACCATACCCTATTTCTCCCAGGCGTATATTGAAAGACAATGGA
CCGCTAACAATCGCCCTTCCAGGTGTATCTTGCCATGGAACAGCGTGAGAACAATGCTGA
CGTCAAGGCCATGTCCCTCATCGCCGAGTTTGTTAAGAAGTTTCGCAGCATTGACTTCAC
TCTGCATCCTGACGATCTACCCAATGACTGCCCTGGCAAGGGAAGCAATGTGAACTGGGC
AGCACGCAAGCTTAGCGAGAGATATCTGCTAGCTTGCCGAAAGGACGTTATTATCACCGG
CATTGATGGTAAGTCACGCTCTTTCCCTCTGTTGAGCATCAGGACTGTGAGCTAACCATG
GCCTCTTTTTTCGCCCTTCCTACAGCTGACAGTCACTTGTCGTCCAATTTCTTTGCCCTG
GTCACCAAGATGCATCTGACTTTTCCGGAAACGGCTTCCACGACCCTTTATGCTGCTCCT
ATCGTCTTCGACCGCAATGCTCACAGCGTTCCTGCCATTGTCCGTGTCGCCGACATTCTG
TGGTGTGCCGCCGGTCTTTCGGGTCTGTACCGCGGGTCGACCATTGCCCCTCCCACGTCC
GTCTACTCGCTTCCTCTTCAGCTGGTTGACCGTGTTGGCGGCTGGGACTGTGACTCCGAA
GCGATTGGCGAAGACCTGCACATGTACATCAAGTGTTTCTTTGCATTGAACGGCAACCTG
ACCGTGCGGACCGTTATTAGCCCTATCAGCCAGACGAACGTCACGGCCGGTGGTTACGGA
AAGGGTGTGAGCGGTCTTGTTCTGGACATGCGTGCTCGCTATAAGCAAGCTCTGCGCCAT
ATGTGGGGTGCGCTCGATACTGGCTTCGCTCTCCGCAAGATGGTCGAGCTCTGGCGGAAT
CGCAAGCAAACGTCGCGCGCTTTCCGGCCCCTACATGCCTCTCTGAACGACTCGACCGAC
ACCTACGTTCGCGATGTGCAACTCGATACCTTTACCGACAGCGCCAGCTCAGACCACACC
GTTGACAACGGATTCTTCTCTGATATTACATGCGAACCCGCCAAGGGACCCAACTATTTC
CGTCTGGTCGCTCTGTTCCACCGACTTTTTGAAGCCCATTTTCTTCCTGTTCAGATGACC
ATCCTTGTTATCGCATCGACTCTGTACATGTGGGTGACCGACGGTGCCGACGACATCCAC
GGCGTCAACTGGATCTTTGAGATTTGCAAGTATCTTCGCACGCTCGGCTTTATGGAGATC
GCGTTCTACCTCTTCATGTACGAAAACTTCCATAAGATTGCTGTCACTGCTCGCGAAAAG
GAGATGACCGATGCCGGCCTCGCTAAGGGCATGAACTTTTCGTATCGCACCATGAGGAAG
AACTTTATCGACTACGTTATGGTCCCATTTGTCGCTCCCCTGTACGGCGCAATCCCTTGT
GCCCAGGCGCAAATATGCCATTTCTGGACAGTGGATCTGGTGTACACCGTCAGCAAAAAG
GCCACCCGTCAACGGGCAAAGTCGGCATCCGCCGAAGCCATGGCATGAGACTTGACGAGA
GACGTGCCTAGAGCAAGCCTTTTCCTTTTTTCGAACGTTTTGTTTCGTTTTGGCCCTTTT
TTGCCCTACGACCTTTTAATCACAATTTATTGTTTTCGCTATCTATATACCACCCACTTT
CTGCTTTCGATCTCGGGAGACGAAGCCCGGGGCCTGTCGCTCTTGACCTGCAAACAGCAC
CTACGAACATTTACCATCAAAGCTCGAACAGAGTCCCGCCATCACCTCTATATTCGTTTC
CTGAATGAGTGTTGGCCTCCTTTTCCTTCTCACGTCCTACCACATCGTGTACATAGACGG
TATAACGTGGGATTATGATGAATGTCACAGCTTGTGCAATTGGCACGTAGAATTATGGGC
TTGTACTTTTTTTGACCCGGCTCACTTTTTTTTCCCCCTTTCTTTTTCTTTACCCTATAA
TTTTGTTTTCATCCCCTTTCTGGTTCGACCAGGGCCTATGGAGTTCTTGGAGCACATCAC
GGGCCGGATATGGGCCAGTATACACTCGCTACCTTTGAGATATGATATCATTCTCATTTT
TGACTGGTTGGAAAGACATATCATGGACGGGCACCAAATGCTACGGTGTCGATTGGGTGG
CGCAAGAGGGAATAAACACCCCCCAATAATACCTAATAAGACGCATGTAAATAAAGAATC
AACTCGTTATGATATCCATAGGTATCGTTTCTTAAAATGCTCTGTGAGAAACTATGAGAA
GATGAGAGGACAAAAACGTTTGTACACGGCAAAGGAGACGAGCGACCTTCCTTGTCACAC
TTATCGATAAAGGTGTTTTTCAAAGTTTGGTCACCGCCTTTTATTGGCGGTGCTACTAAG
AATATTTCCAGGGGCAAGAAGCTGCTAGCAGCGAAAACTCAAAAGGTAAAAGTGGACCCC
GCTCTTTGATGTCTCTACATCGTAGGTGTCTTTAGGCTGCTCGGCCAATCACGCCGGGCA
AAACACCCCCCACCACTTGGTACTCCAATACGCGGTGAGCTTGAAGCCTTGCGGAAACAG
CGGATTCTGCCATAGGTCGCCTGTAAACATGCAAGGCAACGGGCATGTCTGACAGGCTGC
GGTCGCTGTTTTTATTTAGTTCTTTTTTTTTTCTGCCAGACGAAAAGACTTTCCTGGGCC
AACCAGAAGGCTCCAGGACCCACTTAATTTTTTTTTCTGGCCTGCCGTCGCCTCGTTACC
AGAAGAAAAAAAAAAAGATTTACAGGTTTTTCTGGCGCTCCAGCTCTTGTTCTTTTTGAC
CTCTTCTCTTCTTTGTCTCTTTCCTTCCTCTGTTTTGCATCTTGATGATCTTTTCATATT
TCGCATTTGCATTCATTCTCTACCCGCACAGAGCTGTCTAGACTTCTACCATCCGTTCTT
TTGCAGTCTCCATCGTCAATTTTTCACCCTTCGCAACCACACCCACACCTCACAATGTCT
CAGCAGGGCGTGTTCGGCCTCGAGGTGCCGCCTGGCGGCGTCCTGATCCCGGTCGGCCTG
GACCTCCCGGCTACGGTACGTTTTTGTTCTTTGCTGCTCTTTGCTGCAATGGCTGGCAAT
GGCAGCTTGCGGCCGTTGCGGCCGTTGTTGTCGTTGTTGTCGTTCAAGCTACGATTGGGT
TTTTGTTTAACAGGGTCCGCCTTTGCCATCTTGTGTCCAATCACTAACATTGCATCTCTT
CGCAGATTCACATCTCCATGGCTGCCCTGGACCCCACGGCCGAGGCCGAGGCCGACGACA
AGGGCAATATTCCTTCTACGGGTCGCTCGACCCTGCGCATTGTGCGCCGCCCCGTTGACT
TCTTCAACGAGGACTCCGACTCCGACGACGATGAGGACGATGAGTACCTCCGTAGCATTC
TTGCTGGCAGCGATGACGACGAGAGCGACGACGAGCCCAACGGTGGCCCCAGCGACCCGT
CCAAGGCGCGCCGCAAGCAGGAGCTCCGCGCTCTTCTGGCCGCTGCCGAGGCCGAAGATG
ACGATGATGAGGACGAGGATGATGAGGAGGACGAGGACGCCGAGATGGCCGATGCTTCTG
CTGTCATCAACGGTGCTTCCAAGAAGAAGAGCAAGGCCAACAAGGCTGCCGCTTCTGGCA
AGGGCAAGGAGCCTGCCACTGAGGCGGATGACGAGGAGGATGAGGACGAGGAGGATGACG
AAGACGAGGACGACGACGAGGACGACGACGAGGATGACCTGGTCCTTGAGGACTTTGTTG
TCTGCACCCTGGACACCGACAAGACGTACCAGCAGCCGCTTGAGCTGACCATTGATGCCG
GCGAGACTGTCTTCTTCACTGTCTCTGGTAGCCACGCCGTCCACCTGACCGGCAACTACT
TTGTCGAGGACGACGAGGAGGACAGCGATGATGAGGATTCGGACGACGACGACTACGACC
TGCCTCCCGATGTTGACCTGGAGGAGCTGGACAGCGACGAGAATGACGAGCTCGATGAGC
TCGACGAGATCGCCGGCCGCATCGAGGAGATCGACTCGGACGAGGAGGTCCCCCAGCTGA
CCGAGGCCAAGAAGGGCAAGGGCAAGAAGCGCCCCGCTGAGGATGCCGAGCCCAGCCTCG
ACGACCTGATTGCCAAGTCGGGCGCCGACGAGGCCAAGCCGAGCAAGAAGCAGGCCAAGA
AGCTCAAGAACAACGACGGCGACGCCGTCGCTGCCCAGGAGGAGAAGGACAAGAAGCGTG
TCCAGTTTGCCAAGACCCTTGAGCAGGGCCCCACCGGCTCGACCGTCAAGGAGGCCGCTT
CCAAGAAGGACGCTGCCAAGGACGCTGCCGCTAAGGACGCTGCGAAAGACGGCAACAAGG
GCAGGCTTGGCGTCAAGGTTGTCCAGGGTGTCACCATTGACGACCGCAAGATCGGCTCGG
GCCGTGTCGTCAAGAACGGCGACCGTGTCGGCATGCGCTACATTGGCAAGCTCGAGAACG
GCAAGGTTTTCGACTCCAATAAGAAGGGTGCTCCGTTTTCCTTCCGCGTCGGCAAGGGCG
AGGTCATCCGCGGCTGGGACATTGGCATTGCCGGCATGTCGATTGGCGGCGAGCGTCGCC
TGACCATCCCCCCTTCGCTAGCCTACGGCTCCAAGAAGCTCGACGGCATCCCCGCGAACA
GCACTCTCATCTTTGATGTGAAGCTGCTCGAGATCAAGTAAACTCAAACGCGCCGAAAAC
ACAAAAGAAAACCACTTTCTGAAATTAAACAAAAATACAAAAAAATTGCGGAGCGGCATG
AGGAGACTACGACAAGTACGACAAGGAAGTGGACAACTGAAAGAATGACGGGGTAAGCAA
CGACAAACATCTAGGCGCCCCTGTACTATAATTGCATATGCCTGCCTTGTCCGTTCGGTG
TCCTTACCTGGGTTCTTGTGCTTCATTGCTTGTTTCTTTCTCACTGTTTGCAGTGTGATT
TGTTTACTAGGATCCATTGGTCATGTTTTCCCTATGGTTTTAAAATTGGGTTGTTATTTC
TTCAGTCTTTGCTGTTGCCCTTTTATGCGTCTGGCCAATGTGCCGTTTCCATAGACGTTG
TTTGTTGTATTACAAACCTATTTATATTTTCATATGTCGTTCTCCTTTGCTGTTTATATA
ATATTGCTTCACCACCGTTTTGTGTCTCGCTTTATGTGCTTAGTATCTTATGTAAAATCT
GATTGAAACGCATTGTAGTGCTTACTTTGACGTCTGCCAAAGCCTTAAACTGTGACCTGC
TATGCTATTCCGTGATAATGGTGTGATATGGTGGCTCGCTCTTTCCGTGGCCGGTGATAC
TGAGCCGTGGCAAGACAAATATCTGCATAAGCAGGAAGTTGCAACCCGCAGTGCTGTGAC
CTCGTCTCTATGTGTTCGTCGCAGTTTCCCTGCCATGGTTTGCTTGTTTTGATTCCGCTG
TTGCCCCCTTTTCGGCCACATACTGTGCTTGTCTCCTGATCCTGGCCTTGTTCATCTACA
CTTTGGCAGATTGTCGAGCACCGAGCCGCGACCTCGGCTTCGTGGCCACTCTTGCGATTG
TCTTTTGTATCTTTCTCCGTTATCGTTTTGTTGCCTACATATATTTGTTTATTGCAAGTC
AAATCGCTTCTAGTCGTGCTCGACGAAAGCTCTGTTACGCAGAACCGTCATCGCTCCTAC
AATAAAAACCCAGATTCGCCATCCCCTATCATCGCGCGTCATGGACTCTAAGAAAGACGA
GGCCTCTCGCCAGAATCGGACTGTCTCCGGAAACGCAGCAAACGGGAAGAAGTTTGGGCA
CTTGCTCGCATTCGCTCGTGCCCCCGCGGCCATCTTCCGAGACCCAACCTGCAAGAAGCG
CTCTGTATCAAGCCCCGTCGCCGTTCTGCCCGGGCCCGCGGCCAAGGGTAGCTACTACAT
GAAATACTACCAGTGCAACAACTCGTTTGTGATTGCCAAGCCCACGGCTCTCGACTTGCA
AATGGCCAGCCCTCCGCCGTCGTCCGAGTCAACTGCGACGCCGACTAGCGGCAGCCAAAC
GCCGCCTTCAAACAATGATGCGTCTGACACGCAGCCATCGACACATGGATCGCCACAACT
CAAATCGGTCAACATCAAGAAAGACGAGCCCATGGTAGACGTTGATATTGATTGCAAGAG
CATCTTTCCGACGCCGACTCTTTCGACTGTCAATGTCGACCTAGACCTCAAATTGACGCC
TCCCGTCCAGGATCCCGTCAAACCGGTCGTGGTAGAAAAAGATCCATTTGTCTCGGTATT
ATCTCCGCCTCGAGATGCAGCCCTTTCAGGAGTTCGTCCTGGGGACTGTCGTCTGAACAA
TGGGCCAAACGAGTCAACCGTACTTAGCACCATACCTGACAAACCGACCGTTCCGGAGAG
GCCCTCGGTGATAACTGTCGAGCTGGCTGCTGCAGCCAAAATATTTCTTGAGATATACTA
CAATGATCTCCTCCGTGGGCCGACACCCCGGGCGCTACGGGCTTACCATGTAGAGACCCA
GCTCGTCAACGCAAGACATCTGACCTCGGGGGGGCGGCAAGGCTACCTCGAAGCATTTTA
TCGAGCAGAATCCTTCCACTTGAGGGAAAACCGCGTACTCAAAGCAAGGAGCACTCGGTC
TCTCCTCTTTGACGAAGGCAACGGACCCTCTAGTTTTCATGCGTCGGCGTGCGCAGCCGA
CTTTGAGATGCTCAAGATCCTTGGCAAAGGAAGCTTCGGCACCGTCCGGCTTGTCCGTGA
AAAGCCGACTCCGTTCGACAATCCCGTGGCGGCGAAGGAAAAGCGTAAGCAGGTATACGC
GATGAAAGTCATCCGCAAGTCCGAGATGATTCGTTCGGGGCAGGAAGGCCATGTACGGGC
CGAACGCGACTTTTTGGTCTCGTCCGAAGGATCAAACTGGTGAGTATATTGTCTCTGTTG
TCCAAGAATGAGCGCTTCTAACAAATTTAAGGGCTGTACCACTGGTCGCAAGTTTCCAGG
ATGTCGCGAACTTGTATCTCGTCATGGAGTACATGCCTGGCGGCGATTTCCTCGGTCTTC
TTATCCGAGAAAACATTCTCGACGAAGCAGTTACCCGATTTTACATTGCAGAGATGATTC
TTTGCGTTGAAGAAGCACACGCGCTGCAGTACATACACCGAGACATCAAACCCGACAATT
TCCTGATCAGCGCATCAGGTCACCTGAAGATCTCAGATTTTGGTCTGGCCTTTGACGGCC
ATTGGAGTCATGACTCTAAATACTACAGCAGCACACGATACTCGCTTCTTCAGAACCTTG
GCATTTATGTACCGGGCGATGAGCAAGACCGGAAGAAAGATGAGAGTGTCGGAAAGCCCG
GGACGATGGTATGCAGCAGCAGCATGCTGTCAAGCTTGGAGAAACACCAGCGACCTCCAG
ACGTCGACAACAAAGAGCCGATTCTACAGTGGCGGAACAGATGCGGCAACCACTACTCGG
CCACGAGCGTCGTCGGCACAAGTCAATACATGGCACCGGAAGTTGTCAGGGGAGAAGCCT
ACGATGGCCGCTGTGACTAGTGGAGCATCGGTGTGATCTTCTACGAGTGTCTTTACGGCC
GCACGCCGTTTCTCTCTGATGAGGGCAGGAACGAGACAAAGAAGAACATTACTGTGAGTT
CTTTCCTGGTCGCAAAAAGGAGCACCAGAAGGCAAACAATTCTGACAATCTATTTAGAAC
CACGAAACTTCGTTTTCCATCCCGTCTTGGCCACCAGTATCACGACGATGCCGGCAACTT
CTGACTGCCATAGTGACCGACAAGTCTCAACGTCTTTGTTCGAAACGGTACCAGCTCAAG
GATACAGCGATCTCTGAGCTGGAGCGGCTCGACTCCCGAGACACCTCCACTGTCATGATG
GACAATGGCAGCACGGCCAGCCGAGATGGTTTCGGACTCGCGGCCGGACGCAGCATAGCT
CGGCAATATGTGTTTCCCTACGATGCCGAGGATATCAAAGCACACAAGTTCTTCAAGGGA
CTGCCATGGGAAAGGCTGTACGTGATGCCACCCCCATTCGTACCCAAGATACGGACGGAA
GACGACACACAATACTTTGATGATAGTTTCAACTCCGACACCGATGACAGCTCCGACTCT
GCGTCAGAGACAGATATGAACGAAGCCGGACGCGCTCCCCCTCCTCCCCAAAAGGACGAT
GAAGTCATGGAAAAGGATTATGCAGCAAACAATAAGAAGGAAATGGCAGACAGCATCGAT
GAGGCGCTGCAAGGCTTCGACACGAACATTCAAATGAGGGCCCTCACCTGGGTTGCTACT
CCGTTTGACTCGTCCCGGCTCAAGGCCATTGAAGCAGAGATCGGCCAGCTGGTCGCATTG
GGCCTTCCTACGAGCGATGGCGAGGCGCTTATTCGATTTGTGGAAAAGTTTGGAAAGAAG
GAGCGAAAACGCCCCCGTGACCGGCTTCTGCGAAATGCCAAAACAAAGAAGATGTCGATG
GAGCTACGCAAGCGAAACGCGTTTCTGGGATACACTTGGCGGAGAATGAACCCGCACGTT
ACAACGTTGGCTAACTATGACCGAAATGCGGAGGCCAGTCTCGCAGTGATACGGTCGTCA
CACCGTGGATGCTTCTGAGTAGATTGGGAAATGTGACTGGAATAGAGCATACAAATAATT
ATTATTAGTTTTGCGGTATTGATTAAAATGACTAAATGAAAAAGACCATTATAAAGATGT
GCCATACGCTTGGAAATCCTGGAAGAAAAATGTGCCTGCCACGTTTATTTGTCTTGCGTA
GGCGAGGATGAGGCGGGTGCAGCAGGAGCGGAAGCAGCAGCAGAAGCAGCGGCCTTGGCA
TTGCAAATCTCCCAGTGAAAGTCCTTGATGTAGCGGATCTCGGAGCCGAAAAAGAGCAGG
GCAATCAGTCCGTCGACGACGCCCGTGGCAAGGCCCAGGCTGGCCAGCAGGGTGAGCAGG
AAGGCGACAAAATTGCGAGGGCTAAACCAGACGGCGACGTAGCAGCCAATGGTGACGGCG
ACGGAGACGACAAAATGCACGCTGCGCCAGTACCGCTGCTTGAGCTCCCGCCGCAGGTAC
CGCTCGGTCTCGGCCAGGATGCTGTCGTAGGTGGCGTGGTGGGGGACGGCCGGGACGCCG
GGGGTGTCTGGTTCGGCTGTTGCCGTTGCCGTTGCCGTGGCCGTGGCAGTGGCCGGCTCA
CGCACAAGGGTCACGGCGACGGCATAGTGGTCGCTGACGGAGCAGCCGAGGGTGGGGTGG
GGCTCGACCATGGCGACGCGGGCCGTCTTGGTGCGCCAGACGGGGCTTGCGGCGGCAGAC
AACGACGCGCCCGGGTGGCACGGCGCGGCGTAAAAGACGTAGTCGAGGCGCTTCGCAGCA
GGGTCGGGCGTGTCGAGAGGGACGACAAACTCGCTGTCCAAGTCATCGTCAGCCGCTGGT
TTCGCCTGCTGCTGTTGCTGTTGGCGTTGGTGCCGTCGCTGGTAGCTCTTGTGCAGGCGT
TTTTGCTTGTCCTTGGGCCAGCGCCAGGTGTTGAGGACGTTGTCGGAGGCGGTACCGTTC
TCGGCGAGGTTGAAGGCGGCCGTGGGGATGGTCTGCTGGCCGTGAGGCGAGAGCTGGCGC
TGCCGGGCCTGCTCGAGCGGGTTGTACGAGTTGCCGAGTGCCGCGTTCGGGTGCAGGTCG
CGCCACGCGTCGTGGAGGACAAAGCTGTTTGCGGTCGAGGTCGAGGTCGGGGTCGAGAAC
ACCGGCGAGGCCGCGTTCGCGCCCAGATACAGCGACTGGTACTGCAGCGAGTCGGGTGTC
ATGTTGAAGTCGCCCATGGACAGCACCAGCCGTCCCCGCTCCGCCGCCGCCCGGATGCGC
TTGCCGGCCTCCCAGGTCTGCGCGACCTGGTGCAGCAGGTACGAGTCGTCGGGCCGGCCG
CCCTCGTACGGTGCGTGCGTGTGCGTGACGAGCACTTCGACGGTCGTGCTGTCGTCCACG
CGGATGGTCGCGCTCGCCAGGCCCTTGCCGACAAACCAGTCGCCACGCCAAAAGGCGGTG
GGGCGGCCGTTCAGAGAGTACGGCGTCATGCTCGTCTGGGTGATGGGCCAGCGCGAGAGC
ACGGCGAGACCGGCACCCCAGACGCCGCCGTAAAAGAACTTGGCATAGGGCAGGGCATGG
CGGGTGAGGTTGTGGATGGCCTCGAAGTCTTCGTGGCACCAGCACTCTTGGAGGGCAACA
ATGGAGAGCGGCGTGGTCGGAGGTGATGATGGCGACGATAAAGACGATGATGATGTCAGT
GGTGGTGGTATCGAAGATGGCTCGGCCAGGACGGCAAGACGACGGCCAATCTCGGCGAGA
CGCTCGGTGCGGAGTGCCGATATGTACTTGAGGCCCCAGCAGTTGAGCGTGAGGGCGCTG
ATTTCCAGGGGCTCAGCCATAGTGGGCGTGGAGGTGGTGCCAGGGTACGTCGAATTCAGG
TAGAGTGGGGAGGATGGCGAGTCGGCGTATTACGAGGTCGGTCGTAGTTGGCGTGTTGGA
GAAGAGGTGCGTGTGTAGACTTGGCGTCGTGATGAATGGTGTCGTGTATTAGAGTCGCAC
ATTTTCCGGCGTGTCCGGTGGAAGGGCGGCAGTGAGGCCCAAAATGAGAAAGTGAATAGG
GGACGACGTCGTGACGAGGCTACAGACACAGTAATAACGGCAGAGTATGGCGCTAGTGGA
CCACCTAAAGTTTGACCAGGCGCCTAGATGCACTGTTGCATTAGCGGTCTACAGGGGACG
GCGGCAGAGGTCAACTCGCAGGTGAAATCGGCGACAAAACGTCTGGAAAATATACCCATA
GGCCGATTCCAATTGCCTAGTACATGAGTATTGACGATGGCTCTCTTCATAATGATCGAC
TCAGTGCAAAAGTAATCATGAGCGATACGTCACATTACCAAGGCCAAGGGAGGAGGGACG
TTCATGTTCGCCTCGATGCCTGGTCAGACGAAGGGAATAGAGAGGGAAGGGTAAGGAAAG
AAAATAGTAAGAAAATAGGAGACGGCGAAAACAGAAGAAAGAGGAATATAGGAATGCACG
AGAGTAAGAATTTAGGGGCACAAGAAAAAAAGCGGCGAGGAGAGGACGGAGGACGAGGAG
CAAAAGAGGACCTTACATCTGGACCATGGGCCCAACCCGTGCAAGCGGCCGGACCTGTCC
AATAATCGTAAGTGTACACACGTTCGCAGAAATACAACAGACATACATTAAACTTGGTGT
TGATTTCGTGGACATCATTGGGCCAAGACCACCCGAAAAGGTTGAGATAAGTCGTGACCG
CAGCCTTGCGCGAAGATGTCGCAGAGAGGCTGGACCCACTCGACTCTCCCACGTGATTAT
CCCAGCTACTTGCCGTTTACGGCAATCCCGTCTAAAAATTCAGCCTTGCTCTTACCTCCG
CTAGTGATAGGTACCAAACAGCATTGGAAAATCCATAAAATTCTCATTCTCAGTGGCCAA
CGTCAACCCCTAACAAGAAACAAACGTCACATCAGCGGCAAAGAACCGCAAAACGGCACA
GCATGTCGACGGCACCCAAGTCCAAGCGGCGAAAATCCGAGCAGAAGTCTAAGCATGTCT
ACAAGATCGGCAACGGCTTCATTGACCTGGACTTTTTCCTCAATGGCCCTTCGAAAAAGG
ATGCCGACGACGAGGCCATAGAAGGGGCAGAGTCTGCAACAGAACCAGCTGCGGAGGCGT
CTTCTAGGTCTACACCAGAGAAGACCACACCTGATGATGACACGGCACCAGAGGCACAAC
CAGGATCCGATGCGGATGCCGCCGCTCCGGCCTCCGGAAACCGCAAGAGGCGGCGAGGCA
AGCAACCCGGCAGCGGCAGTAGTCATTGGCGCGACGACTACATCACGGGCGACCCGTCCC
TGTTTGCCACGCGGAAAGCCCTGCCCATCTGGGACAGCCGCAACGCCATCCGGCAGTCCC
TGAGCACGAGCGACGTGCTCGTCCTCGTCGGTGAGACAGGCTCCGGCAAGAGTACGCAAG
TGCCCCAGTACCTATGCACTGAACCCTGGTGCACGGGTCTTGTGGCCATCACACAGCCGC
GTCGAGTGGCCGCGACGACGCTGGCCAACCGCGTGTCGCGCGAGATGGGCACGCCACTCA
CGGCCATCGATGCGAACGACCCCAATGCACGAGGCCGCGTAGGGTACTCGGTGCGGTTCG
ACCACAAGGTGCCCAAGGGCACCAAGGTCAAGTTCCTGACGGAGGGTATGCTTCTGCAAG
AGATGGTGCGGGACCCGGCGCTGCGGCAGTACAGTGCGATCGTGGTGGACGAGGTGCACG
AGCGGAGCGTGGACGCGGACCTGTTGCTGGGCTTTCTGAGGCAAATACTGCAGTCGTCTG
CCAAGGGCCGAACAGCGGCCAAAGACGACGACAGTTCAGCGAGTGCCCTTGAAAAACGGC
AACAACGTGACAGCAAACACCCTCTCAAAGTGGTGGTCATGAGTGCCACGGCCGACGTGG
ACAAGATCCACTCCTTCTTCACCGCGGATGCATTTTCGGCTGTTGCACCACCAACAGCCC
GTCCGCAAAACACCAAAATCGATGTCTTGCATATCCCTGGACGCCAATTCCCCGTGGAGA
TCATCCACACGCCCGAACCCGTCGAGGACATCCTGGAGGCCCTGGTCAAGACCGTGTTCC
AGATCCATGTCCAAGAGCCGCTGCCCGGCGACATCCTCGCGTTCCTGTCCGGCCAGGAAG
AAATCGATGCCGCCAAGCGCCTCATCGACGAACGAGCGGCCAACCTTGCGTCCAACGTGC
CCCATGTCGAGGCCTGCCCTCTCTACGGCCAGCTGTCCATCGAGGCTCAGAACAAAGCCT
TCCAACCGGCCAGCCGCCCCTTTACGCGCAAGGTCGTGCTCGCCACCAACATCGCCGAGA
CGTCCGTTACGGTACCCGGCGTACGATATGTCGTCGACAACGGCAAGGCCAAGGTCAAAA
TGTTTCGCGCGCGTCTGGGCCTCGAGTCGCTGCTGGCCAAACCCATTGCCAAGTCATCCG
CCATCCAGCGCGCCGGTCGTGCCGGTCGTGAGGGCCCGGGCAAGTGTTACCGACTGTACA
CAGAGCAATCGTACAGTCAGGAGCTGGCGCCCGTCGAGCTGCCCGAGATCCTGCGCATCG
ACATTCTGGGCGCCGTTCTAACAATGAAGGCGCGCGGCATCGACAACACGTTCACGTTTC
CGCTCATGGACGAGCCGGACCACGACCTGATGGAGCGATCGCTGATTCAGCTGCGCCGGC
TGGGCGCTCTGGCCGATGACGTGAGCATCACCGAGGACGGCCGGACCATGGCGCTGCTGC
CCGTGTCGGCGGCGTTTGGGCGCGTGCTCCTCGACGCTGCCGCCGCGGGCTGCCTGCTCG
AGGCCATTGACATTGTGGCGTGCCTGACGGCGGGCGACGACATCTTCCTGCGGCTGCAGT
CGGAGCAGGACCGCGACGACGTCGACGAGTTCCGCAAGGAGCTGTTCCGGCGCGAGGGCG
ACCTGCTGACGTACCTGACGACCATGCAGCGGCTCGTCACGGTACGCACCAACCTGTGGA
AGCCGTGGTGCCAGCAGCGCCGCATCAACCTGCGCAACATGCGCCAGGCGCTCAACATTC
GCCGCCAGCTGCGCGGCATCTGCGTCCGGCAAAAGATGCTCGCCGCCGACGACGTGGCCG
AGGCCAACGAAGCGCTGTCGTCGTCGTCGTCGTCCGAAGACGGCTTTGTGCCCCTTTCCC
CGGACCGCACAGACGCACTGCTGCGCTGTTTCCTGAGCGGGTTTGTCCTCAAGACGGCCA
TGCTGGCGCCCGATGGCAGCTATGTGACGACCGAGGGCAAGCACGTGGTCGCCATCCACC
CGTCGAGTGTGCTGCACGGCCGCAAGACGGAGGCCATCATGTACCTGGAGCAGGTCTTTA
CGACCAAGAACTATGCGCGCAAGGTGAGCGCCGTGCAGGGCGACTGGATTGTCGAGGCAC
TGCGGGCGCAGCAGATTTGAAACGTCGTGCTTCTCCAGGCAGCTGTACGCCGGTCTCGAA
CCGGTTGTCGTACATTGTGTATACTATTTTTATTTTATTTTATTTTTCTTTCTATTTTTA
ATTCATGATCTAGACAATATATACCCTATGCAGCTTACAGTGTGCGCCTGTCCCTTGCCG
CGTCCCTTTCTCCTATGCCGTCTCCTTTCCGCTTGGGTCCTCGCCGTCGTCCGCACGGTG
CTTTCGTATTGCCACCATCAGCTCGTACAGCTGGCCGACTTGTTGATCTAGCACGTATTT
GTTAATGTTCATTGCACGATGCATATGCGCATTGTCAGGGAGATGTGCCAGGGAGATTTG
CCAGGCAGAACAACTCACCATTCATCTTGGCCACTTTGACCGGGTCCAGCTTCTCGCCCA
CCCATGAATCGCCCTCGATTTTCTGCGCATACAGCTGCCACTCGGTCAAGAAGCCAATCT
ACAGACTGTCAGTATTGGGCATAACAAATAAAACATAAGACTCACCCCTCACCGGACCTA
CCAGATGCTGCGGGTTGTCCACTTTGCGGTGCGCGCGGAACTCGGCCTTGATGTACTCGT
CGCCCAGCGTGCGCATCTCGTGGGGAAGGTGCTTGCGGTGCGCCCGCAGCAGCCGCCGGT
ACAGCGGAATGGGCGGCAGCAGCGCCATGGGCGCTGGCCGCAGACTGCCCGACTTGGGAC
CCGCCGCAGCGGAGGCGAGGAGGCGGAGTGACGGGCGCATGGCGAGGGCGACGAAGGGAA
CAGAAGAGGAGACAAGGCGACAAAGGGAAAGAAAAGGAAAGTCAATAGGCACTCTGTGCA
GTGCGCGCGTCCGCCTGCCGAGGTTGAGATGCTGTTGTGTGAAAAACCAGTGATTTCGGA
AGGGTGGATTCATACAGTATAAATACTGTTCTATACTGTACGTCATCAAAGACACTGCTG
TGGGCCATTTGGGCTTTGGACTACACAGTACAGTCGTCGACATCACCACACGTCCTTTGC
ATTCAAGCAGGTCACATAATAGTTTGCCTTAAAGTTACGATTTGTTGTTTTTATTTTCTA
TTTATTTATTTTCAAGTCTGTTTCCCTCATAGCAAGTCCAATCCTCCTCGAAACCCAACG
CCATAGAAAACATACAACTATCAAAAGCACAATCTCATTGGATTATCCTCATCAGCATAG
TAACAGCAAAAGAAAGGTACAGAAATAAAAACAAAGTTGAGAAAGGGAGGCCCGTGAGTC
GAGTGACGGACTGTAAATCTCTTGAGCAAAAAAAGAATGCCCGTCTTCGGGACGGCTTAT
TTTTAACGGTTGTGTGTCTGTATACAAAACTAAGAACAGAGATATGTACATGCCGGCGTT
GTGTTTGCCGACAAAGAAGAGGGGGTATCAAACCCGGAAGAGGGTCGGGTGTGTGCTAAA
CGCAGAAAGGACCGTCCACCTTCACAGCTCGCGGTAGTCACTCGGGCGGACGCGCTTCGG
CTTGTTGAAGTGGCGTGTCGGGTTGACGGGCTTCCTGAAGTAGGCTTCGTCCTCGGTGCC
GCCATTGTTGCTGATGGCCATGTTCCCACTGCCGTTGCCCAACTGCATGCTGGCTTGGTT
AGGTCCATTGCCATTCATGCCCATGCCCATGCCGTTGCCGTTGCCGTTGTTATTGTTGTT
GTAGTTGTTGATACCCTGGCCTTGGCCCTGGCCCTGGTTCTGGTAGTTGTTGTAACGGTT
ATTGTAGCCACCATTGCTATAACCGCCACGGTTGCCGTTATTCCAGCCCTGGTTATGCTG
ATAGCCGCTACCCCGATTGTAACCGCCGCCGCCGTTGTTGTAGCCACCGCCATACCCGTT
CATCATGTTCATACCGTTCATCCCGTTCATCCCGTTCATGCCCATCATTGGGTTCATCAT
GTTCATGTTGCCCATGTTTCCCATGTTGCCGCCCATGCCGTAGTTCATCATCGGCATTCC
GCCAAACGGCATCATGCCCATGTTGCCCATGGCCATGTTGTTCATGTTCATGCCCGGCAT
ACCGTTCATTCCGTTCATTCCCATGCCCATCGCGCCCATGTCGCCCATGCCATTCATGAA
GTTGCCCATCATCTGCGTGTTGTGTTGTGGTTGTTGCTCTTGTTGCTGCTGCTGTTGCAT
GGCCTTGGGCGCTTTGGGAACCTTGGGGTTCAGGGCTTCCTCCTCGGCTGGTCGCTTCTT
GCTGTTGACTGCACCGGCCGTTGCCTCGGTTGAGTCGCCGTCTGCCAGGGTGACGTCGGC
CGTTTGTGGCGTGGACGCTGATGCTGCAGCCGCGGTTGGCGATTTGCTGCCTGCTTTCTC
GGCAACCGCGGTGGATACGCCTTCAGGTTGTAGTGGTGTCGTTGCTTTTGTTGTTGCTGT
AGCTGTCGACTCTGTCGCTGCGCCCGCGTCCTTTTTGGGGTCCTCCCCGGCCGTCGCCTT
TTTTTGGCTGGCGTCCTTATCCTTCTGGTAGGCTTGGATCCTTTGCTCGGCCTCTTCGTC
TGCCTTGAGGTCGTCGATCAGAACACCCTCTGACTGGCACCCGGGGCAGACGAAGTCGCT
CTCAATCAGCGCATTGGTAATGCAGTCGTTGCAGTACGTCGTCTCACAGCAAGGCGTCTT
CATTGGGTCTATAAACATCTTCTTGTCGATCGGGCACTCCAGCCCCCGATCCTGCAACTC
CTTGTCGCCGAGCGCCGCCACCTCCTGCGCCGCTGCGCCCGACTTCGTCTTGGCCTGGAA
CTTCTCCCACGACGCCTTGTCGGGTTCGGCAATCACAAAGTCACCGTCCGCATTGACCAT
GATGCCCGACGGCGCCTTGGTGTCGTCGTCCGCGGCCTGCGCCAGCACGGCCGCCTTGTC
CACCGTCTTGAGGAACGACCGTGGGATGCCTGTTGTCCGCTTGACACGTGGCCGGTTGTC
GAACTCGGGGTTGTCATTGGTCGGGCATAGCTGGATCCAGTGGCCCTTTTCGCCGCACCG
GTAGCATATGTAGCCATTTGGTGGGTCATGATCGGGCACATTGGCCGGCCGCCGGCTGCC
TGGCTTGAATATGGGTGTTTGACTGTGATGTGTTAGCAGATTCTCAAGGTTTTTCACATT
TGTTCAAAAAATAAGGGGAAAAAGAAATAAAAAGAAAAAAAAGGATTGGAACATACTGTG
ACATCTCCTCCTGCTGTGCGTTCCACTGCTCCGACTGTGCCGCAAACATGGCCGCCAGCT
TCTCGTCTTCTGTCATGGCCTTGTTCATCTGCTCAATCGCATTCGACGTGTTATTGGCCG
CGGCCTTGGCCGTCTGCTCGCGCCGGGACGCATTCTTTGCGTTCACAGGCATCTTGCCTG
ACACATAGCGAGCTGCTCGGCCAGCGCCCGGTTTCATCGGCGGTAACCGCCGTGCAACAA
CGGTCGTCGACCGCGGGATAATGGTTGTGTCATCGTCGTATTCTGTCACTGTTAGCCTTC
TGTTTTCTGTCCACGCGTAGTCGTGTGAACAAATCTCACTTACCTTCTTTTCCATCTTCG
GTATATATCGCCAGGTCAAAGTCGGTGCCATCACCGAGGCCGCTCTTGATGATAATGTCA
CGTTTCAGCTCGAACACCGAGATGCCCGTGCCGTCAAACTCCACTCGTGTTGGCTCTTTC
TGAGACTTGAACTTGAAGTACACGGAGGAAGACATTGTGATGGTTGATGTAGTCTCGAAC
TTTGTCGATAATGGGTGGCTGTTGTAGTGTGTCGTGTCAGGTCTGCTGTATGCGGTCTAC
GCAGGCAGTCCTGCTTCGTCGGGTAGATGAAGTAACCAAAGAACAAGAAAGTTGTGTAGT
GAAATGGAAGAGGCAACCTGATTGTGATGATAACTATTGTGTCCTCCTGTTTAACTTTTT
TTGTTCGTCCAGCTTTTCTGTCGTGATTTTGTTCTTTCTTTCCTTTTCCTATCTTGTCCA
GGAATTCGCAAGCCTTTTCCTTTTCTTTGCTTTAGCAGGCAAAAAGGTTCATGGAATGGT
TAAATCAATTTTTTGATGATACTCATGCGTGAAGAAAAAAAAAAGAGAAACGGAGAGAAA
ATAAACGAGTGAAAGAGCAAAAACACAAAAACGACAAGAATAGTACAAAGGCTCCTGGCT
TCTAGTAAACGCAGCCAAAAGAGACAAGTCTTTCTGCAGACAAGAGAAACAACAAGCAGG
GGAGAAAACAGGGAACCAACAGAAAAACAAGCACAAAGGAAGAGAGCGACAGCAAAGAAG
TCGAAACACAACTGACTTTCCCTCCACCGAAGCCGGTCTTTATGGTTCTCTTGTTCTTCC
TCTGCTATTGTCTTCTTTCGTACAAACACGCTTTGTCTTGTCTCCCACGCAAAGCACACC
CTCTTTCTGAACTTGTTCGTTAGCAACCGACCACCTCGTTCTTGCGAGGGCACGGGGGCC
CGTGCAAATCTTGCTCGCTCGGTGTATCGATAGAATCTCTCGGGGAAGATGGCGAAGGCC
GCGTTCGGTCCTCTCAACGACGCAGCTGGTGCCGATGCAATGCTGTACGCTTCGCGGGTC
GTCGAGTCGTTGAACAGGGAGAAGAAAGTCGAAAACAAAGGGCGTAGAGTGATGTGGACA
GGGGGAAAGTACAGAAGAAAGGATCGTGATGGGAAACGAGAACACCGACGAAGATAAACG
AAATGGACGCGATGGACGCGGTGTTGTGACGATGGATTACGAATGGAAAGGGAAGAGAAA
TGAGAGCACGGAAGGGCGAAGAAGAGAAATGTAAGGAGCACTAAATGGAAAGGGATTTCG
GAGGCAGGGTGGCAAGGTCTTACTGGTGGGGAGGAACGGCAGGCACTTCAAAAGCTGGGC
CGACAGGTACTCATTACGAAGTAAAACCCACTAGTCCAGTTTCGGATACGTCACGTGAAC
CTTATTAAGTCAGAGAAAGACCGGCATTCTCTGTCCTTCCATTTCTTTTCCTTCCCCGCA
TCACGTGCAGTTTGAAGTCATGGATGCAACCAACAGCACCATCCAGTGCCTGCCTACCTG
CCTGGGCCTAGCGGAGTGAGTTGATTGGCTAGGCTAAAGACTCGGACTTTGGACAGGTCA
CACCACCAACGGCTGGCTCGGGACAGAACAAAAACGCCGTACGACCGCTGTCTTTAGCAA
GGAGTTAGGGGCGTGGGATACGCTGACACTGAGTGGTTCGACAACTTTCTCGGCCTAAGC
TGTGATCGAAAGTGGTCGTGTGGTCTGCACCTTCCGCCCACACATCGCCCGCCTGTTTTC
GCATTGTTCCTGTCGTCATCACCTGCCAGACGTGCCCTGCCTTTCCCCTCATTTGTCTCT
TGCCTTCCTCTTTTTCTCTCTGTTCTTCTCCTTCTACATCGCATCGCCAGATTCTCTGTG
CACCTAATTAAATGACCAGTTTCCAACGACGAGTCGCTCTGTAAAGGCCGGCAATTTGAA
CGGGTCTACCGATTCTCCACCAACTGACAATTCCACTTTTCCCTCCGTGTCGTTTTCTCC
CCCAAATATTTTTTCACTAATAATCGCGACCCTCTTCTTTCCTCACCTCATTTTCAATTG
CCTTACTCACCCTCTCATGGCATTCGACTGAGCGATACCCAAGTCCCACGCAAGGCTCAC
AGCCGGTTGCAATTGTGTTTTCTCTTCTCCCGCACACTTTCTTGCACATCGCAGCGGGAT
ATTTCATACTGGCTGTCCACCGTTTGGATCGCTGAGCCTCTGTTTTTTCAAGCTCCCAAG
GTCCAGAACTACAGTACGCGTGCACACGGCATACAACTGAACATCCGCCGTCTCTATTCC
CTCACAACGTCTCTAATCTTCGATCCTCTGTTTTTCCCGCCTCTCCCGCATCGACATCTC
GTCTCTTTCGTCGCCCAACTCCTCGACCCGCCAATATGGTTCTTACGCACACGACCAACC
ACACCTACTCCCACCCCTTCCCGACGGTGACGCTGGCCTTCTTTCTCCGATACTGCTCTC
CGCAGCTCAACCCGTTTGCCCAGCATGTCCTCAGCACCGACACCATCTCTAGCCAGGTCG
ATCCGGAGACCGGCCGGCTTCACACCACCCGCATCCACTTGAAAAAGTCGCGCCTGCCCA
AGGCCGTCCTCAAGCTGCTCCCCACAAGCATCACAGGTGGCATGGCTGACAAGGCCTCGT
ACATTCTGGAGACGAGCGTGGTGGACATGCGGCAGGGCTGGATGCGTACCGAAAGCCGCA
ACCTCAACTTTACTGGTGTTCTGTCTGTGGTGGAGAAGCAGCTGTATGTCAGTGCGCCTC
CTGAGCAAGTGTCGCATGCACCGCCCGCTCCTGCCCTGTCGCAGGACCAGCAGCTCCTCG
CCGCCAACTCCACCACCGGCGTCGAGACCACGGTCGTCTTCAAGTCGCGGCTGGGCGAGC
GCATCCGCGAGCGAATCGAGCAGGGCCAGCAACGGTACCAGCAGCAGATTGAAGGCTTCA
AGCAGAAGCGCCAGCAGAGCGACGCGGAGCCGACTGGCTGGTTCGGCTCCGGGTGGATTA
GCGGCCTGGGCACGAAGGGCATTCAGCGCAGCATCGAGAAAATTGCCTCGACGAAGACAC
AGGACCAGCTGGGCAAAAGCCGCGAGGGCATGAGCATCATCCTTGAACGCCTGCGGCAGA
CCGGCATCATTGGAGTGCTTGAGCTCCGGCGCCGGGCCATGGAGGGCAAACTGGATGCCA
TTGAGGCTGTTTGAACACCACCCTTCACGGGCTCTACCCACAAAAGCATAGCGCAAACCG
AATAATCGGTTGCGCTTAACGATTACGATATACGACCTCGGTTGCTCCGCGTTGTTGTAC
GACGAAGAATTGGCGGAAGCATTTTCATTGCAAAGGAGGCACCCCGGACACGGCAACCTG
TACTATGACCATCTCCATTTTGTTCCATTTTCTTATGTTTTGCATTTTGCATCTTTCTAT
TTCCTTTTGCGCACCCGCTCATTTTTCCTATGTACGATATGTTGTACTGGTGTTTTTATT
TTTCTATGTTCTATGTCATGTTGCCTCGTTTATGTCTTTCAAAAAGCGGTTGCAAGCTCA
AATCGGCCGCAAGTCTTGGTGGGCCTCAAAATTGCAAAAACGGGATGTAAGGTTTTTGTA
AAAATGTGGGCAAGCACGGCGTTCCGATATCTCAATTGTATTAGGAGTCATTTGTATGGA
GGAGTTGGAAATCGGACAAAAACATTCTGACCGAACAATGCTGAAGTTGTCCGTGAAAAG
AGTCTCATCGCATTATCAATTCTTTGATATCCACACGTCTATAAACCACCCCCTTTAGTG
AATCAATCAACAAATCGAAGTAATTTCTTATGATTATTTGATTGGATTTTGTGACGCTAC
CTACAAATATGGGACCCAATATAAAATATCTACAACGTAGTCTACTCTTCATCACTCGGC
TCTAGCTATATACGTAGATGTCCATTCTAAAGTCTTGTCTTGAGCCAACTACATCAAGAA
GGCTGCGATCCCAGCTGGCAGCACAAGGAGGGTGGCCCAAGTAGCGAGTGACATCCCGGG
ACCAGACCCAGCGTTTGTCTTCGCCCCTCCAGTGTCGTTTTTGGAGGTTGTGCCGTTCTC
CACTGTGGCATATCCCTGGGGCGCGTTGCCGTTGCCAAGGGAGCCGGTGGGCTGCGTGAC
ATTCTTGTCCGTGGTAAAGCCAACGGTTGACGATAGGCTGGGAATGCGGCCCAGCAAAAA
CTCAAGGTGGCGGTAGGCGACACTGGGCGCATATTGGGGTACCATGTGGCCAGACAGCGA
AACTGCGGCGTAGGTAAGGCCGCGCTCCGAGTGGATGGTTCCCATGACGCCGCTACCCGC
AATGGAGCTCAAGGAAGGGTCGTCATGGAAAGGGACATACAAAGGCTCTGTGGGCGGCGA
CTGGAACCCAAGCTGGCCACCCCAAGTCATGTTTTGAATTGTCAAAAGCGTGCCATTAGC
GATGAGGACGAAATCCAGGGCACCATGGCCAATGATGACGTTCTTGGTGGCATCAATGAC
GTTGGGCAGAGCGTGGATACTGGATGGCACGGAGTTGTCATTGCCACCGACAAACACATT
TTTTTCTGAGCACTCGCTCCAGTTCACGTTTTCAGGAGCATGGATGGCTTTTTTGACATC
GTCCCGTTCAAAGTAAAGGCTGGCCCCTGCAGGCAGGTACTCCACGGTTCCAGGGACTGC
ACCGTTAGTATGGTCATTGGCAATCATCCTACGAGAACAAACGGCCCGGCATAAACTCAC
AGCCAAGTACGTCCCACGGCAGAGGACAGGTCGTTGCAACTTGATAGATGTCCCAACACG
GGTTGACAGTTAACGCGGCATAGATAATGTCGTCGTAAATGAGTGCACAGTCGGGCTTCG
TGGTTCCATTAGCCTCTTGGCCCGCGATGACAGTTGGCTGTTGGCCGACCGGCGGGTAGA
CCAGGTACTTGTTGAGATAGTCGGTGTAGCCGCAGGCGGCATCGCGGGAGTGAATGTCAG
CGACGAAACTGTCGTTAAAGGGGAAGAGGCCCGCCCAGTAGTCCACAAAGGAGACCGCGG
GAAGGGGTTCTTGGATATCATTGTGGCCGATGACAGGATCGTAGATGAGGACGCCTGAGA
TGTTGTAGTACGTGGTGTCGTTTGCATCGACCATAGCACTGGCAATGTATGGGCAGTACA
TTCCACTGAGTAGTGTTAGCACGATGCTTCATCATAAAGATATGTGGTTTTGTACGTACG
CGTAGGACTCTCCTGTGACGTAGACTTTGTAGCCCTGAAGAGAGAAAGTGGTTACGAAGT
TCTTCCAGAACCCGAGGAACTGGGCGGCCACATCTTCCTCACTGGTTGCTGTGACATTAC
CAACAGAAAAACCGGTGCCGACAGGCTGCTCAATATAGACTACGTGGGACAGCTTGTTCC
AAGCCCAGTTGTTCTTGACTGGTAGATATGTTCCACTTTGCCAGGTAAACGGGCCATTTT
CCTGGAGTAGTCCTTCGAGAGAGGAGCATCCGGGCTTTGGTACACCATTGTGTCAGCCTT
TTAGGAACATCGACATTGTTGTAAGATGACAATGGCAGACGAAGGGAGACTCACTCCTCC
ATTCAGCCAGATCACGATTTCCTTTGATGCGGCCGGGTTTGTTGAAGGGAAGAACCAAAA
GAAGAGCTGGTTTGGGTCGTTCGGGTCGCTGGACAGAGGGAGAGATCCGGCGTAGGATTC
ACCAACGTCGAAATTCACATCCGGGATACCGGTTCCGTTGACAGAGAAGCCTATGAAAAA
AGTTAGAAAATCATGTTTGAAAAGCAATAATACTACTCTTAGTAATAATAGTAATGGACG
TCGACAATAAAGGGTGCGTACTCGAAGTATTGGAGTTCAAAAATTGGGCTTTGGATACCC
GCTTCTCAGTAACATCTTCAGCTTTGCCCTCCCGGAAGGTGCTGTGCTGAGATGACCGTT
CGTAAAAGGCGCTCAAAAGACCATCCGACTTGCCGGCGTGGCGGAGACTACGGCCGGCTG
AGGCCACAGAGGCAATGGCAGCCGTCAGCAGCAGCTGCTGCCAGACCTGGTTGCGAAGCC
AACGCATGACGTCGGCCTTGGCGCAATTCCTTCTCGTTAAGAAGCCGTTTGGTGGCAAGG
GATTTTCGTTGTGCCGCAAAAGCACGAATGGAAAAGAAGGGAAGGATTTAGGATGTAAGA
CGGGATACGGCGGTGTTTATAGGCAAGGCGGGTGGAATCTGGGGAAGATGGATTGGGAGA
ACGAGAAGTAGATAGCAGCCAGAGTCCGGCCGTCGTCGTAGTACAACTTTTGGGTTATAC
GAGCGTGTAAGTGCTGTGTATTTCGTCTCGTCCGTCTTGACGGTCTCCTATTTGTCTGGC
TTGCGTAAACAGCCTGGCTTTTCTGAGGTCGTGTTTCACGGTGAGAGCAGCCGATAGGGT
GTAAACTAATGTAAGTGCGGCTTATGTGGAGATGGGTCTCGAACTGTCCAGTAGCCTTGT
CTCTGCTTCAATGCGGCACTTAAAGGACGGGTGATTGGGAGGTTTCCGCAGGACGGGCAC
GAGGGGTGATGTAGATAGTGAGGGGGTGAGGAGGAAGAAAGGCGAACCGAGAAAAGCAAG
GAAGATATATATTAGTTGGCAAGGGCGAAGCAAAGGCAATCGTAGACGAAGCGGAAAGAG
CAACGACACAATCGCACATGTGGAAAGAGCGAATATAGATAGCAAGAAAAACAGAGGAAG
CACCAAGGCGGCACGCACGATAGGAATTCGTAGCTTTCGTATTTTGGAAGGTCGTTCATA
GGACCTGCCAAATTCGGTGTGCGATCTGTTGTAGGCCCCGGGGAAGCAACGACCAACAGG
TGGTCTGTGATGGAGCGTCCGCCTAGTCGAGAAAGTACAGTTGCACTGCCGAAGGCCACT
GATGCTTGTTGGTCGAGTAATTACTGTGCATCCCGTAATTACAAGGAGAGAATTTCTCCG
TTGTCTACGGAGTACATCGTACTGTGATCGTCTTCTCTCTGCCTAGGTCAAAGCCTGGCC
AGGAGCCAGGCTACGCCCGACGATCTGGAGCTGCCGCTTTAGGAAACCGGAGGGTCTTCT
TGCATGACCGGCAACGAGCCCAGCGAATCGTTATGTACAGGCTGCGGTAGGAGCGAATGG
GAAAGAGGAGTGTACCAAAATGTGGAGAGCGCAAATAGAAGAATCCCAGGAGGCACCCGC
CCAAGGTCGCTTTAAAGTTTGCCTCGGAAGGCACGATCAAGATAGAATCGGGCGCTAAAT
GACCCCCCAAACGGTCAAAAGGGCAGTCGCTTGGACAGGATCGTCGCGCCTTCCTCTTTG
TCCAGTCCGGACAAAAAGTACGACCTTAACAAGGGTGGACAAGACGGCAGGTGGCACCAA
CCCATCTTGGAAGCTGCGTGTGGCAGAAGAACAAGGTCGATCCAGCGTAGGCGCGACCAA
AGCGAATGGTATTTTGACACCACCTCCCAAAGACAGGTTTCTTGCAGTAAGGCAGAAGAG
AGAGCAGAGATTCCGTCAATGCACCACAGTCCGTAGATATAATGCTTAAGCGACGTTCGG
CTGCTTCTCGTTCAGAAGACAGATTGCATTGAGGAGTTGCAACTAACGAACAGTAGCTAC
TCCGAAGGTACATTAACATCAAGGAGACGGCAGCACATTGATTATTTGGTGCTTTTCAAT
ATGTCCATTTCAGAATCCGTATTAAAAAACCAGGTCATACAAGATGCAAAGAAATAGCGC
AGGGAAGAGAAGGACATACAGCGGAGAGCACAGGACTCGACGCGAGCCGGCAGAGAGCAG
ACGCAGGCTCAAAGGCCCCATAAGCAGGACACGGAACCTGTTTGCCGTGGAACAGAGCAC
ACCCATGGTCGAGTGATCTCGAGTACCAGACGAACAAAGACTGTCTTGGTCACCGTCCTC
CATTATCTGCCCGTCGGCCCCTCCGATCCACCCTGACGGCCGAGAAAACAATGCGATCTG
GCGAAATTCTACGGATCCTGTGTCGTGTTCTTGGCGTCTTTCCAAGTTTCACAAATGGTT
GCGACGTAACACTGCGTCTTGCCGCAGACGCGCCGCTAGCCGGTCGTCGTGCATTGTGAA
CAGTGTGATATCGGATCCGTGATTCTTTATCGTCGGATTACTGGGTACTTAGGAAGGTGT
ACTTGCAATCGTTGCATGATCAGGTGGAAGACCTCTGCCTGGAAAGTATTTTCCTTGTCT
AGGATGCCTTGAAAACCCGTGGAAATCAATATCGTTTTGTCTATCCTGTCGTAGTCTGTA
TTCCAATATGCTGTCCCTTTTTCTAATGAATTCAATAAATTCCTAATGTTTGTCGAATAC
CGTTTGTTTGTTTGTTTCCGGCTTCGTCATCATAAAAGTACAGAGTGCTTTCTTGCACTG
CCGCCATTATTTCTTGCCCTTTGTTCTCTGAGACGTCGCCTTGTCCGCGGCCGCCTGCGC
TTCTTCTTCCGCGAGAATGGCCTCAACGTCCCGCTCGCGCTGCCAGACACGAACCGCCTC
CATGACGCGCGTCAATGTGTCGCCGCCGTCCATGACGTCCGGCAAGTTGTGCACGTCCAG
GCCGCACCGATGGTCAGTCACACGGTCCTGGCTGTAGTTGTAGGTGCGTATTTTGTCCGA
CCGCGTCACCTGGGATTTGGCCAGCACGGCGTCCCGCAGGCGTCGCGCCTCGGCCTCGCG
CTCGTCGCGCCGCTTCTCGGCAATGCGCGCCCGCAAGATCTTCCAGGCGGCGTCGCGGTT
CGCGTGCTGCGACCGCGAGTCCTGCATGGACACGACCGTCCCCGTGGGCACGTGCGTCAG
ACGAATGGCCGACTCTGTCTTGTTGACGTGCTGCCCGCCGGCGCCGCGCGCGCGCATCGT
CTCGGTGCGCACATCGGCCGGTGAAATGTAAAACAGGCTTTCGGGATCGTCGTAGTTGTT
TTGGCTATCGGTGTCGGGCATGTCGGGAAACGACGGGAGGACCCAGACGGCAGCGGCGCT
GGTGTGTGTGCGGCCTTTGCTCTCGGTGGCCGGGACCCGCTGCACGCGGTGGATGCCCGC
CTCACCGCGGAACATGTCGTAGGCGCCGGAATCTTGGATTTCGAGGACGGCTTCCTGAAG
CGCGGCCTCGCCGTCCGAGCCCGTGTCGCCAGTCGCGTCCTGCGTCTCGTACTTGACGAC
GCGCGCCCGCAGGCCGTGGCGCGAGCAGTAGCTTTGGTACATGCGGAACAGCGAGTCCGT
AAAGAACCGGCCCTCCAGACCGCCGGGTCCCGGCCGCATCTCGAGCAGGCAGGGCATGTC
GCCAAAGGGGTGTTTCGGTGCCAGGGAGGCGGACAGAGCCTGGGCCAGCTCGTCGAGCCG
GGTCTCGGTGGCCTCAAGCTCGTCGCGCGCCAGCTGCCGCAGCTCTGCGTCCTCGTCGTG
GGCACCCACCATGCCGCGCAGCTCGTCAGCCGCACGCTGGGCCTCCTCCCACTCGGCCAG
GGCATTGGCAACGCTTTGGGTCTCGCCAACGCGCTTGGCGGTCTTGGTGTCAAACTCGGT
CTCGAGGGAGCGCTTGAGCTGGGCGTGTTCGGTGGTGATGCGCTTGGCGCGCTCAAGGAG
AACAGGGGGAACCGCACCGGCGGTGGCTGCAAAGGACATACATCAGTCGAGGCGTACCAC
TAAAGAGCGAAGAGTCAATGGCCTCTGGGAGCTGAGAACGCACCGTTGCTGGCAAAACGG
CGGCCGAATTGATTTAACGTTCGGCGCGTGAGCACCGACCGGGCACAGCTCCTGCAAACC
CACGGGGCGGCGAACATGGCGGCTGCATGAGAACGTGACGTCGGGCTAGCGGATTCGAGT
TGAAATGTGATTGGGGAAGGGAGTGCTGTCGGCTGAGAGCCTCGTCTGTCGTTTGTTGTG
GAGGTGGTTGAAGCATGCTTTCTGCTTGGAGCTTTTTTTTTACGACTTGGCTAGCTTTGG
CTTGGCGGTGCTTTCCCAAAACGGCAATCCTTCCCCATAAGTTGGGATAGCCGTTTTACA
GTTGTTTGTACCCGCAGTTCGTTGCATGTGCGACACGTGACGACCCGTGTAGCCACACTC
CATCACCTCTCGCAAGACTCACGGTCGGGCGCAAGCTTCTGAATTTTTAAGAAAGTAGAG
GTCGGGCTGTACGAATCAAGGTGTAGGTTTACACCACTTTGTCTCATTGTTTGGTGATGG
CGCTGTCAAAGGGTTCCTGAATTGGGACCTTGGCATTAATCATACAAACGACCGCCAGTT
CGCGCCTTCCTCCACTTCGCTACAAAGCCATTAGCGAATGGCAAGCGTGACCCATTCGTG
CCTTCCTAACATAGCTCTTGCACCACTTTGGCGCCTCCGCTCTCGGGAGGAAGGCGCAAT
GGAACGGCAGATGGAGCGAACGAGACGTGCGTGGGGTAGTAACAAGGTAATAGGGGAGAT
AGCAGTGCCTCGCACGTAAGGATGACCAAACAATAAAAAGGTGAGTATCTGCTGTTTGGA
GGCCGCCGCGGAGAGATTGTCAAGGTCCAAGTCAATCAAGTTCTCTATCGACCGAGCTCG
CCATCGCACTACCAGCATCTTCTCACGCTCTACCCGTCCGTACTTGAACTTGACGTCCCT
TTTTTGTTTTGGCTCTCCATCATCACATCCGCAACCACTCCCCAAAACCATAACAACCAC
CACATCGTCATCATCATGCCGCGCGAGACCGCGTCCGTCTTCCCGGCTCCGTCGGATGTC
TTCCAGCGGTTCTCCAGCCGCCGCAGCGTTGTGCACAGCACCAGGGGCATGGTCGCTTGC
ACGCAGCCGTTGGCGTCCAAGTGCGGCATTGATGTCCTGGAAGCCGGCGGCAACGCAGCC
GACGCGGCCGTGGCCGTGGCGGCGGGCCTCAACCTGACGGAGCCGTGCTCGACGGGCATT
GGCGGCGACATGTTTTGTCTGTACTACGACGCCAAGACGGGCAAAGTGTCGGCTCTGAAC
GGATCCGGACGGGCAGGCAACCAGTTTACGCTCGAGCGCATCCGGTCGAGTCTAGGCCTG
CCGGCCGAGGCAGCCAGGGGCGACAAAATTCCGCTGACGAGCGTGCACGCCGTGACGGTG
CCCGGTGCGGCGGCCGGCTGGGTAGACACGGTCAAGCTGTTTGGCAGTGGAAAGCTGAGC
ATGGAGCAGGTGCTGGCACCGGCCATCAAGCTCGGCGAGGAGGGCTACCCCGTCTCCGAA
CTGACGGCGACGTTCTGGCAAAGGTCCGAGGCCGGCCTGCGCGAGGCATCGCCCAACTTC
GCCGAGTGGTTAAAGAAGGACCCGGCCGCCAAGCCCGACGGCTACCGCGCACCGCGCGCT
GGCGAGATCATGCGCAACCCGACGCTCGCCCAGACGTTCCGTACGCTCGCGACCGAGGGG
AAGGAAGGATTCTACACGGGACGCATCGCTGAGGCTATTGTCGAGGTCGTGCAAGCGCGC
GGCGGCCACCTGGACGCGTCCGATCTGAAGCACCATCTGGAGACCGGGTCGGAGCGAGTG
GAGCCCATTTCGCTCAAGTACGGCGACAAGGAGACGGGTGTCGAGGTCTGGGAGCACCCG
CCCAACGGCCAGGGCATCGTTGCGCTGATGGCACTCGGCATCATCCAGGAGCTGCAGTCT
AAGGGTGTCGTTCCCAAGTTCGGCCCCGAAGACTACAACACAGCGCCGTACCTGCACGCC
ATTATTGAGTCGCTGCGCATCGCATTCGCCGATGCCAACTGGTTCGTCACTGACCCCAAC
GAGGTGGACGTGCCTGTGTCGGGCTTGCTGGCGCCCGAGTATCTGGCCGAGCGCGCCAAG
CTGTTCCTGCCGACAGAGGCCGCCCCATCACACAAGCTGGAGCACGGCACGCCCGGTGGC
GCGCCGTTCCGCTCGCCGGCCTGGACGAGCAGTGACACAGTGTACTTTGCGGCGGCCGAC
GCCGACGGCAACGCCATCTCCTTTATTAACTCCAACTTTGGCGGCTTCGGCACGAGCATC
GTGCCCAAGGGCTGCGGCTTCTCGCTGCAGAACCGCGGCGCCAACTTCAGCCTGGATCCC
CGCCACCCCAATGTGATCGCCCCGCGCAAGCGCCCTTACCACACGATCATCCCCGGCCTG
GTAACGAACCAATCCGACAACTCGCTGTTCTCTGTATTTGGCGTCATGGGCGGCTTCATG
CAGCCGCAGGGCCATGTGCAGACGCTGCTCGGCCAGCTGGCGGGCGGCGCGAACCCGCAG
CAGGCGCTGGATGCCCCGCGCATCTGCATCGGGTCGGGCATGCCGGACGAGGGCGACGTG
TTTGCGCCGGTCGTGTCGGTTGAGGAGACCATGCCGGAGGAGACCATTGCCGGACTGCGG
GCGCTGGGCCACGACGTGCGCGTCGTTAAAGACAAGGCCCGGGCGCTCTTTGGTCGCGGC
CAGATCATCCGCTACACCAAGGACCCGGTCGAAGACATTACCGTGTGGTCAGCCGGCAGT
GACCCGCGTGGCGACGGTGGAGCATATCCGTTGTAAATAGAAGCGACCAGATCGGCGTAT
CTCACAAGTTTACACAAAGCACACACACATACATATATAAGTATATAGACATAAATATCG
AGAGATGGGTATTTTGTATCTTTTTACAATTTTTCTCGTAGAATGCTTCGTAGTTACTCG
TAGCCTATCTTCGCAGTTTACAGTCCCTCATACCGTCAGCATTCAGCATGTGTAACCACT
GCCTACTCTTTGGGCGCCGCAGCGTCGCCCTCGCTCGCCGCCACCAGCACCTTCTTTTCT
TCAAAGATCTTGGCCAGCTCGCCGCTCTGGTGCATCGACACCAGAATGTCGCAGCCGCCC
ACAAACTCCTTGTCCACGTACAGCTGCGGGATCGTCGGCCAGTCCGAGTACTCCTTGATG
CCTGCCCGCAGGTCTGCGTCCTCCAGCACGTTGAAGGCCGCAAACTTGTCCGGGTCGACG
CCCTGCAGGCCCAGAATCTGGATCGCCGCGCGCGAGAAGCCGCACTGCGGCAGCTCGGGC
GTGCCCTTCATGAAGAGGACGACCGGCGCCGACGTGACGGCATGGTCAATGGCCGCGCGG
GTGGCGTCCGACAGGAACCGGCGCTGGACGGCGGCACGGAGGGGGGCGGACGCTGCGGGA
GCCAACGTGGTCGTCTGTGGTCGCCGGGCCGCCGTCGAGAACTTGGAGGCGAACGATGTG
GCCGATGCGAAAGGCGCGACGCAGGAGCCGGAGGCGGCCGCGGCAAGGGCCGTAGGCCGA
GCAGCCGGGCGCACGAGCTGCTACAAGCATGTCAGAACTGGATGGGGGAAGAATGGGATC
GTGCTGAGACGGCAAAGGCTTACCCGTGTTACAGAACGTGAGAGCATTGTGTGTGTCGTG
TAGGTATACTCGAAAACGTGAAGTCGCAAAGCTAGAAGCGCAAAGGTGACAAGTTCGATT
TGTAACAGAAGTTGGTGGATTTTTTATCGTTGCTCGCGATGCCGACGGCTGATTGCTAAA
CAAGACCTGGCAGACGATTGGCGGACGGCGGTTGCTGCACTAGATGATGTAATAGGGCGA
AAATGCGGGATCCGGGGTGGCGCCACTGTGTGCCCTGGGAGAGCCACTTGCCCCTGAAGC
TATCGCCCAACAGCGCGCAGCTCGCTAACTTTCAGCGTTTCACAGGGTGAGGAGAAACAG
GTGGTATCTTGCCCCGTAATACGTTGGCATCTTAACATGCTCAAACAAATACTTTTATAT
TCCAACAGTTACCTCGCTTTGTACTGCTTTTTTTGTACGTTTTAAAAGTCAAATGCTATA
CTATCACACAGTCCCACACACGCCCCTTCTATTCCTTGCCAAAGACGTCCGCTCCTACGT
CCACTTTGCCAACGCTCCAGATCTCGCGCTCGTCCTCGACCTCGTCGTCAAACAGGCCAA
GACCGCCAGCGCCGCCCTCGGCCTCACGACGCTCACGGGCCTGGGCGGCCAGGCGCATCG
TCACACGCTTGAAGTAGTCGCCCATCACACGCTTGGTCTGGGCGGGTATGTCGGCCGCCG
CAGGGCTGGCAAGGTACTTGTCAAACACCTTGCTCTCCTCGTCGATCACGTCAAAGAGCG
CCATAAACGCTGCCTCGGCCGAGAGCTTGACGGGGATCACGAGATCGCGCACCGACGCAA
ACACGGGCGGTGCGAGCAGCGGCAAGTGCGGGCGCACCATATCCGGGTGCACGCGGGCCA
GTGTCCGCACAAGCACCAGCGTCAGACGACGAGTGTCCGCCGGGACGCCCGGCGGGATGT
TCTTGGCCAGCGTCTCAAAGACCTCTTTTGTGTCCTCGAATGTCTTGGCCTGCGGGCTGA
GTAGGTACTTGCCCGTCGCGAGAATAAAGTTGTCGGCAATGAAGAGCTGTAGACAAGTTA
GCAAGAGGTCATTTTGTGAATGATGTTTGTGGAGAAAAGAGGGAAGCAGGGGAAGGCGTA
CATCTTTGTTCGTCATCCCCTGAGCAAGCTGCGCCGGAAGGTCCTCTGCTAGGGGACTCT
CAAGCAGCACAGCTGGTGACTCCAGCAGGACCGCGTTGAGCGCAAGTGCCGAGGCGTGCG
TGGCATGCGGTGGCACCACACGGTTCTTGAGGAGGCCGATGGCCACCTCTTGAGGCACGT
TCTTGACCAGTGCGCCCAGAAGCTTCGCGTTCGTAATGATCATCGTGTCGTCGTGCACGT
CCGCGTCCATATCGATCAGACCCAGCACGGCCGCTCGCGACGGCTCGCCCATGTTGCCGC
CCGCCTTGCTAATCACCTCAAACAGCGCCTTGAGCATCGCGTTCTTGACGCCCACGTCCG
TCGTCTTGGAGCCCGTCACCAGCTCCGCAATCAGCGGGTCGACACGCGGTGTGTACTTGA
TCAGCGTGCCCAGGGCCTTGGCCGCCCGCGACCGCAGCAGCTCGCTCGACGGATCCGCCA
GCGCCTTGGTGAACGTACGCTGGAGCTGCGGCAGGAACGGCTTGAGTGCCGTCGGCATCT
TCTCCAGCAGGTTGTTGAGCGTCAGCAAAATCGCGCACTTGACGTCCGTCGAGCGCTCCG
TGACGACGCGAATCAAAGGACCCGTGATTTGCGTCACAAATGGCTTCAGCGACGCCTCGC
TCGTCCGGTCCACAATGTCCGAGATGGCCAGCGCCGCCGTCGTCCGCTGCTCGGCCGTGC
CGTTCATCAAGCCCTGCAGGAAGATGGGCAGGATTGCATTGATACCCTTGGGCAGCTCAA
AGCCCGGCAGGTTGGAGCCGGCCACACCCACTTGCAGCAGCGTTTGGCGGGTCGAGCCCA
CCAGCCCCTCCATGTCCTCCTTGCGTAGCTTCTTGGTGAACTCGGACAGTGCGCTCCACG
CCGACTTGACAACCTCCTTGTCCCGGTCGTCAAACGAGATGAGCAGAGCACGCAACAGGT
CGGCGCTGTAGCGCGAGTAGTCGACATCGGCCTGTGCGAAGAAGACCGCCATGTGGCGCG
CCGTTGCGGCCCGCTTGCGATGGTCTTCGTGGCGCAGCAGCTGCAGCAGCACGTTCATCA
CTGTGTTGAGGCCGTCGTGCTCGTCGATCGACAGGATCACAGTGTCGAAAGACGAATCCA
GATCCTCGCGCAGATCCTCCTCGTCGCAGTTGATGATGTTGTCCATCAGAGAGTTGATGA
TGTGCGGCATGCGGCGGTTCATCGCGCCGCTCGCCACCCGCGACAGCGACGCAAGCGCCT
TGGCGTTGAATGCCGAGATGGGCGGCGCAATCAGCGTCGGGATCAGGCTCGGCAGGATAA
TGTTGGACCGTGTCGTCTCCGTCAGCAGCGTCAGGAGCGCAGCCAGCGCATTGTCGGCCT
CCTCCTCTTCCTGGAGCAGATGCAGCAGACTGGGCAGCACCTGGTCCACTGCGCGCTTGC
CGATGACCTGCTGCAGCGAGTCAAACGCCTCAGCAGCGGCCTCGCGCACTTCCTCATCCG
AGTCAGTAAGCGCAGACTGCACAATGGAGATGAGCGCCGTCTCGTGGTCCTCGAGCGAGT
CCGGCGATGCCGACGTAATGAGCTCCTTGAGCGCCAGGCAGATACCCTGCTTGGCATCCG
AGTCGGTCGAGGTCTTGAGGCCCTCGCCCAGCGTCGGCAGCAGCGTCTGGAGAATGTTGT
CGCCGGCCTTGCGGATCAGCTCGCCCAAAGCATTGCTGGCAATGACCTTGTGCTCCATGT
TGGCGCTACCCAGACGGCGGATAATAAGCTGCGTAAGCGTCGGAACCAGCTCCTTGAGTG
TTCTCGGGCTGGACACGAGCGCCTTCCAGACACTGATGGCCGCCGAGCGCACGGCGCCCG
AGGTATCGCAGCGGCAGATGTACAGCGACGACAGGATCTTGTCGCGCTTCTCTTCGCCGA
GTACCTCGCGCAGCGTTGCACCCGCCTCGCGGACAGCGTCCTCCTCCATCTCGTCCTCCT
CCACTTCTTGCTTCGAGCTGATGCCAGAAAGGTTGAAGAGGAGGTCGCCCACAAGCTCCA
CAGAGCTGAGACGAATGCGCCAGCTGTTGTCCGCCAGGCCGCGCTCCAGCTCGGGCAGCA
GAAGGTCGACAGCACGCGTGGCAAAGTTCTTGACGAGCAGGCGACCGGCGCGCAGGGCCG
TCTCGCGGATCGAGTCGACGTCGTCGGCCAGGCCCGCCAGGATTGGCGGAATGATCTTGC
CCAGGTAGGCCGCGAAGCTGTTGCCAAAGCAGACGGGCAAGAAGATGAAGAGCGACATGA
AGCCCTCGCGGACGGACGCCTTGGATGATTCGACGTTCTGGAGAATGGTGGGCAGCGTCT
CCTCCAGACGAGTAGTACCAAGACCCGCAAGAACCTCGGAGAGGGCCTGAGCAGAGCCGA
GACGGTCGCCGGCGCCCGTGTCGGACTTGAGGGTCTGCATAAGACCAGGTATAAGCTCGG
GCAGTGCATCCTCGCCGAGCTTCTCTACCAACGAACCGAGAGCGCGAGAGGCCGTGGCAC
GCGTGGTCGGCACAGGGTCGACCACGGCCACCTTCAGACCAGCGACGAGGACCGGCAGAT
GGGCAACCAGGTCCTTCTTGTCCGTAAGGTGGGCCAGACTGCCAATGACCTGCGAGGCCT
TCCGCTTCGTGTTGGACCGGTCGCCGAGACCGCGCTGCAGGATGCGGCTGATGAGCGCCA
GAGACGGCGCGTCCAGGTAATGCACGAACTTGATCTTGATGAGCGCGTCAAGGGCGTCAT
CGGTGTACTTCGTCGGGTCACTGAGGGCCTTGAGGAGGATGTCCACGAGGCTGCGCACCT
CGGGGTTGTTGATGACCTCGCCGAAGCGCTTCAAACTCTTGTTGGCGGCGGCGCGCACCT
CCTTATGGCTGTCGTTGAGCACTGCTGTGAGAGGTGGGATGATGTCGGGCAGGCTCTGGG
CGAGCTGTTGCGGGTCCAGGTAAGCCATGGCACCGAGAAGGTCGCAGGCACCCTTCTTAC
TTCGCCATTGCGAGTCGTCGAGACCGTCGAGCAGTGTTGGCAGGATCTTCTTGACACCAA
AGGAACTGAGCTTGGCGAAGCACGCCTTGGCGGCAGAAAGAGACGCATCGCGGACATTGA
CGTTGCTGTCACCGAAACCGGCAAGCAGCTGGGGCACGATCTGGATGACGTACGGCTCAA
AGAGGCGGCCGAGGATGGTTGAAAGAAGCTCGTACGCGAGAAGGGCCGATTCTCTCTGGT
TCGCCTCCTTCTTGTTCTCACTGGCCCCCCTCAGCGTGATCAGAATGCGGTAGTCTTTCA
GAGATCCGATACCGCGGCCGAGCACCAAACCGGCGAGACCGTAGGCAGCACCACGCTGAG
AGGCATAGCTCTTAGAGGTCATCAGCGTGTCCATCACCTCGTTAAAGTACTTGGATGACT
TGTCTCCGCTGGTCTGGACCAGCGGCGGCAAGCACTCTGCAATGGCGTACTGGACCGTCT
CGGAAGGCGTGCTCAGCGTCGCCAGCAGGCGTTCGATAACGACGGGGATCTTGGCATCGC
CGGGCTTGAGATGGCGAGCGAGCGCACCATACATGATGATGACGGCCTCGTTGACGCGGT
CGGCGGCGTCCGAGTTCTTGTCAGGAGCGGCCAGGGTCTTCTCAAATGTCTGCATAAGCT
TGGCCACAATGGGCTTACCGTGAACCTCAATGGCACGGATCGCTGCATCCAGCATCTCTT
GCCGGACGGTGCCGTTCTGGTCACCGAGAGGGCCTTGTTCGATCAAGAAGTGGAGGAACG
GCTCAACCTCACCCTTGTCCAGGTTCGGTGACAGCTCCTTAAACGCAGCTGCAATGCCGT
GCCGTGCCTCCCAGGGATCAGACAGGTCCATTTTCCTGGGCATGCCAAACTCATCCAGCT
GGGCCACACGAGGCTTGGCCAGCTCGGTGTACGACGACCGCAGCTGCGATGTGATTTTGT
CGAAGATCGCGGGTGACTTGAGAACGACAATGGACTCGGCAAGCGCACGAGCAGCGGCGC
GGCGAAGCTGTGCATCCTTGCTCTGCAAGTAAGGCAGCGTTCTCTCCGGCAGGTCTTCCG
ACACTTTGAATTCGCTCTCCTCCCAGATCTCGCGGCCGAGGTCAACATTCTCCTCAACGT
CGTCATGGCACACGAGCCAAATCTCCTCCGACGTCGAGAGCTCGCTCATGTCAACCTCAG
CGCTAATGGACTGCAGGACCGTCGACCGGACGCTTGCTTGGGGGACGATGACACCCTGGG
ACAGGATGTTGATCTCCTCCTTGGATATATTCGGAGCCACGCAGCGGACCATGTCGGCAA
AGCAGTCCTTGATAATCTTGTAGTTTTGGCTGTAGTTTTGCATCGAGGAAATGAGAACAG
AAAGCAGGTCAGAGCGCGGGATGGCCTCGTCAGCGCACACGTCGGTGTGGAAGGAGAGCA
CCTCAATGGCCAGAACCAGTTGAGCATCACGGTCCTCAGCCTCGGGGGCAAAGCCGCCCT
TGTTAAGGATCAACAGAAGGAGTGGGAGGAAGTAGATGAGAGACACGGTATCGAACGGAC
GCTGTTCGCCAGTGGAGCGCAGGCGGTACAGGATGCGGGTAATCAGGTCGGGTAGCGGCT
CCTCAAGCAGGTTTTCCGGGAGCGACGACACATCGTGTGCCCGAAGTGTAGCCACACCAA
TGAATGGGCGCATGGCACCGAGACGGTTGGAAACACAATCGGACAGGGTGATGAATGCCA
TGGGTGCCACGTCGCCGGTGATCAAGCAAGCACCAGCTTCAATAGCGTCTAGAAGAGCCT
TGACAGCAGGGCCCATCCACTGCGTAGCATTGGTCGGTGGGCCGGTGGCGAGACTGCGAA
TGACACCAATGCCACGGAGGAGACGTGCCTCGAGCAGGCCAACCTTCTCGCGGATCTCGG
CTTCCTTCTTGAGTTGGGCGTTGACCTTGGCCGTCTCTTCGGCCGTGAGCTTCTTTTGCT
GGCCCTTCTTGGAGGCCAGCTGCGCACGAAGCTCCTCCTCCCACTTGAGCACATCATAGT
CCTTGCTGTTCTTGCTGGGCAGGTTGCTCGTCGTCTTGGCCAGGACATCGATAAAGGTGG
TGCCCGGTGGAGTCCGGAAGATAGCGGCGTCTACAGGACCAATGGCCCACAGTTCGTCGA
CGGCTAGGTCGTGCTGGATCAGCTCGACAATGCGAGGCGCCATCTGTTCTGGGGCCACGA
AGACGAGCTCGGCTGCAGCTTCGTAGGCAGCGGTTTTAATCCCATCAGACGTCTGTGTCA
GCTGCGTGCGCTCAGAAATCTCTTCTAGGAGCAGCTTCTCTTGGTGCCGAGCAAGACTAC
CAGGGTCCACCTCAGCGCGCAGGCAGAGCTCGATCCAGCTGCTCCCAGGGATAAGCACGG
GGCGGGCGAGAACAACCAGACCGCACATCTGCTGCTCGATCGCGTTCTTTTCGGGTTCGG
CTCCGGTCGCTCGGACAAAATCAGAGGCTCTGCGGCAAATTGCGCCGAGGACGGAAAGAA
GTAACTCGTTTTGCGACTTGGAGAGAATCGAAGCGCTCTCCTTGTCGCCGTTAGCGAGAG
TCTCCAGCCAGTGCCATAGGCCCGCAATCACGGACTTCGAGACACGGCTGGGATTCTGGA
AGTAGAGGTCAGAGAGCGCGCTGCTAGCCTCTTTGCGCAAGAATGGACCACCGTTTGTAG
AGGTGGCCGCATAAATATAGGCCTCTGCCCATGCGATGCTGATATCGGACTCTTCGTCGT
TGCCCAGAGCCGGGAAAGAAGCAACAAGAGCACGGTACAGCCACCGGATGTCGTCGTCGG
TCGCGAGTTTCGTGTATATTCTGGGGCCAAGGAGGAAAGATGGCTTCGGATGGAGCACGA
GGCACTGCTTCTCAAGCGAGAACTTCTTGGATAGGGTGGAGAGAGGTGTAGACGAGGTGT
CCTTGAATAAAAAGGGCGCAATGGCACAAACCACAAGGCCGCCTGCCACAAGGCCATTTT
GCGAAGCGGCAGAAGGGTTCGCAACGACTTCCGAGTATGCATCGAGTAGTGGAGGGAAAA
TTGACTCGGCAAACTTCACAACATGGGCGGGCAGTCCCTCGGATGCCGTGTGGAAGCCAT
ACAGAGTCTCACCCGCGGCAATGATCCAAAGGCGGCGCGCAGGCGCCTTCTTGTCGGCAA
GACCCTTGACGTAAGCATCCACAACCGCCTTAGGCACCCCAGCCGAGCCTTTCAGGAGGA
TCTTGGTGTTCTGTGAGAGAGACGTCGTCTCGGCCGTCAGAGCAGTCTCATTGCCCTCTT
TGGATGCCGCGGCGGCAATGCCCGTGGCGACCTTGCCAGCCGTGGCCTCGGACTTTGGGA
GCGCTTCCAGGATTTGCGAGTGGATGGTGCGGTGTTCGGGAGAAGTGAGCTTGCCGGTTT
GCAGCGGCGTGAGGGTCTCATCCACCACGCGAGCGACAACATCAAGATCTGTGCATCGGG
TGGAAAGAGCGCGGAATGCTGTCAGGGCGCCGTTGCGCACCGCCTCCTTGCTCGACTTGA
CATTGGACAACAGTGGCTTCGCCAGGTGCTCCTCCAGAATCTTCGACAAGTCGTAGGTCT
TAGGCAGAGATTCCACAAGTGGTGTGATAAGGTCGTCGAGAACAATTTCTGGCGCACGTA
GCAGGCCCTTCTTGATCGCAGGTACAATTAGGGTCTCCAGATCCTGGACAGTCACAAAGC
TCTGGAAGAAGTCGTGCAGGCCAGCAGCCACGTTGCTCGATAGCTGTGTCTTGGAGCTCG
TAATCTCGCGCGTAAAAAATTCAAAGTACTGTGGCTTTGCCGTCTCAAATATGGCCTTTG
CTTTGGCGTTCCGGGCGGACACGCCAGCGATAACGCCAAGGAACACCGAGTTGCGCGCAG
TCGGCTGGGTTCCCTTCGCAGCCAGTACATTGACGGACTCGAGAATAGCTTTCTCACGTG
TGCTGTCCAAAGATACGAGCTTGCGGAAGCCTCGCCGGGCCACCACGAGGGCGGAATGGG
CGACGCTCGGTCGTGCGGGTGGTCGCGTGCACTTTTCAACGGCACTCGCCTGAGCAACCA
GGATGTCGTTTCCGACCTTGTCCCACAGCTCTGTACCAGCCAGCTGCTGCATAAGAATGC
TGCACCATTCTATGAGCGTGAAAGTGCTTCCCGTGGACGTGTTCAGCTTCGATGCCTCTG
CGCGAATGGCGGCCACAAGGGGCGCCAGAAGCTGCCCGTTCTTCTTGTCGCAGATCGAGA
TCAGGCACTTTTGCACGGCACGTCTCGATGGCCGGTCTTCGTACGAGGCATGGGTCCAGA
AGAGAACAGGAAGAAGCTTGGCAATACCTGCTGGCTCGAGGTCTAAATACGGGACATGGT
CCTGGTCAGTATACTCGATACACTCGTACAGGTCACGCGCCAGGATCTGAACAGCAGCAC
CCCAGACAAAACTCACCGCCATTGGTGATCTTGTCGTCAATGGTCCGTAGCTGTGCAATA
CGGATCGACGTAGACGAGGTTGCCAGAGCCACTCTCGTCGAGACTGGGTCGAGGGCCGCG
GCGCTGGACCCGTTGGTCAAGGTCGGTTCGGTCATGTTGCGGAGTGTGCCAGGGACGCTG
CTGGCATTGTTCCCTGGCAGCGTGGGTGTAACAGAAGCAGGAGAAACGGATTTGGCTTGG
CTAGCCCCTGTTCGTGGCGGCAGACCCTCGTTTCTCGCGTTTGTGCAGAATGGTCGACTT
GTGTGTCGTTTTGAGGAGAGCGTGTCTGTGCCTTTTTAGCTCGTTGTGAAGCTCGCCCAA
GGAAAGACCACTGGCGCAGTTTCCATTTTGCTCTTCTGTACTTGGCTGATTACATAAATT
ATCCTACAATGGCAGGTGCTATGGCAAGGCCCTGGAGTTTTGCTGCTGACGGTGGCGGGG
CACTAAAAAGTGGTAGGCACGGCCGGCCAAGTGAGTCAACAGGGAACCGCTTTTGGCGGA
CGGCCGGCAACACACATGGAAGCCGCGAGGCGGGGTGTGCGCTGAACATGGAAGGCGGTC
AGGCTGTTCTGCCGACTTTGCACCGCAAACAAGCGCGGGGCGATGTCAATGGCAGGTTGT
GTTCGGCCAGAAATGGTGGGTAACAAACAATACGTCAGTAGCAGTTGCCAATTCTCTTTT
TTTAGAGATGTCTGCACTTGCCTTTCAGACAAACACAACGTGTGGCCACTTCTGCATCCA
GCACTACAACTTTTTCTTCATAATATCTTGCTTCGACCTTCAGTCCCGTCAGTTCTCGCG
GCCGTTACCCTTTTAGACCACCACTTCGTCTTTCTTTGATTTCTGACCCTGGTCGATACC
ATTACACTTCTGTACCCTCATTGTTTCCACCACCGCTCGTTTTCCTCACTCCTCTCCCGC
CGCGTTCCATTTTGAGAGCTCGCTGAGAGCTACAAAATGGCCGGCAACAAAAAGAAAAAG
AAGCCCGCGGCCAGCGCTGCGAGAGGCTTTGCCACAACTTCGATTGCCTCAAAACCGAGA
GCAGATCCAGCTGAGGGCGCCGATGCTACGTCCACTCCGCAAACTGCTGCAAAGGGCAAA
GACGGCACACAGGCACCCGCAACATCCCAGAACTCAAACTTGACGACTGCCGATAGTGCA
TCACCTGGGCCCGGAAAAGCTACAGCGGCACACGCCTTGAGCCCCGAGGAGTTTGAGAAG
CAGTTAGAAGAGTCGGAGCTCCAACTCCTTGTCGACAAATATGCGAAAAAGGTTCGACGC
GATGCTGCGCGCCAGTTTACACGCTTGGAGACCGACCGCCGAATACTACGAGGCCAGGCT
GAATCTGTCAATTCCAAAAAGTGGATTCCTCAGGAGCTGATGGACCAGATTCTTCATCTG
ATTCAGTCGGAAAGCCGATTTGCGGCTTCGAACGTCGGCGCAGAAGTCTTGCCGAGCGGG
AAGTTGCCCTCTGAAGAGGATCTGACGATCAAGTTGTGGACGCTCGAACAAGCGCTTGAG
TTAGCTGGCTTTCCGGATGACAAAGTGCAGGCAGTCCTCAAATACGTCCTGGACATCGCC
ACTCAAATCGGCCCTGGCCCCAAAGATTCAATTTGGGGTCTGGAAGAGGCCTTGGAGTGC
CTGGCCCGGGAAAGCTCTCCAGACGAGCTTCCTGACTATACTAAGCAGGGAGCATTGGGC
AAGAAGGGACAAACTGGTGAGTTTTTTTCACCTTCTGTTCTTTTTTTCTCTTACTTCCCT
TGCAGCATATGTTTTGACGATATTTTAGATACATCAGATACCCCTCTTGCCTCGGGAGCA
ACGACACCAAGTCTTCTAGAAGCCGATATTGGTCCAAAGAAGAAAGGTAAACCCAGTTCT
GTCAGTCGGTCACCAAAAGGAAGCTCTTCAAAACAGTCTATCATCACCTTCGAGGACGAC
ATCGAACCCGAAGAGCTTGGCCCGGCGTATCTCGATACCAAGGCTCGGCTCTTTTCCCTG
CAACGACCTTTACAGGTAGCCACGCAAAAGGGCCGACCCAACAACAAACCGGCGCCCATA
GTGGTTCTATCCGAAGCAGACAAGCTGGAAACTGCGAAGCTGCTCGGAAAGCTCGAACGG
ATCGAGAACGACATTCTCTTTGACAGGAAACTCGCAGAAATGCAGTGGCGGTCCAAGAAG
ATTATTCTCGAACGCGAGTTCTCAGAAGCCACAAAGAAGGCAGCGGAGGAGAAGCGTGCT
AAAGCCAAGGCTAAGGAGGAGGCGGCGGCAGCTCTTGGGCACGATTCGTCAGATACCTCA
GATTCATCCTCCGATGAATCTGAAGACGAAGTGAGCAAGGAGGCAAAGCGAGTCGCGGCT
GAGATTCTCGCAGAGGACGACAGCGACGACGATGCAATCGCAGATCTATTTGCGAGCTTG
CCAGTGAGCGAAGTCGACCCCAATACGGGCAAGACTAACACCGTGGTGAACGGTTCGGAT
GGTTCAAAAGTCATCATCCGCGATTTCGGAAAATGGACGGGTGTAAGCCCGGTGCGTGCC
TTAGAAGAGGCCTGCCGTGCGAGAGATTCGTCCGTTCGTATTTCTTATCAACTTGTTTCC
GACATTTCATTTGCCAACCGGCACATGGTGTCGATCGCCTGGACGAAGCCGCAAGAGATC
CCACAGCTGGCTCCGTTATCAGACATTGAAGTCGGCATGGTGAATACGCGATTCGTATTC
AAAATGGTCAAGGTGGCCACCCCTGACGCCATGCAGTCCGAAGCTTTCATTGCCACTGCA
GCTCTGTTCTTCATTTTCGGAGCGTCGACGAAGGAGGAAAAGGTGGCTTTGCGACTTCCT
CCTGCATGGCGGGATCTTTGGTCCGAGTTCGCTGAGGCCAAGAAAAGCCAGGCTGACTCA
CTTGACCGCGCGGCCATAAAGAAGCTACGTGACCTTGTCTGTCTGAGACGAGACCAGGAA
CTAGAGGACGGTGTTGTCCTCCAAGGTGCCTTCCGCGGTCGTGCTGCAGGTCGAAGTGCG
GCAGATTCTGGAGAAGACTCAGGCATTGAACGAGGCGGCCCGACTGTTTATGGCCCAGAG
TACTATCAGCGGATCTGGCAGGAGAAATCCAGTACGCCAAAGTACCAAGCCATGCTACAG
TCTCGGATGCAGTTACCCATGTGGGCGTTCCGCGATCGTGTTCTCGAGGCTGTTGACAGG
GAGCAGGTGGTGATTGTTTGCGGTGAGACGGGCTGTGGAAAAAGTACACAGGTCCCGTCG
TTTCTCCTTGAGCACCAGCTGGCGCAGGGAAAGCAATGCAAAATCTACTGCACCGAGCCA
CGCCGCATTTCTGCTATCTCATTAGCACGGCGTGTGAGTGAGGAACTTGGCGAAGGCCGA
AATGACCTGGGCACACCGCGGTCTCTTGTTGGCTTTTCGATCCGACTCGAGGCCAACACA
TCGAAGGAAACACGACTAGTCTTTGCCACGACTGGTATTGTCATGCGAATGCTGGAGGGC
TCGAACGACTTGCGCGAGATCACCCATCTCGTCCTAGATGAGGTACACGAGCGGTCTATT
GACAGCGACTTCCTGTTGATTGTGCTGAAGAAGCTCCTGACGCGGCGGAAAGATCTCAAG
GTGGTACTCATGTCGGCCACTGTGGATGCTGAGCGCTTCTCCAAGTACCTCGGCGGAGCG
CCGGTCCTGAATGTCCCCGGACGCACGTTCCCTGTACAGGTCCAATACTTGGAAGACGCC
GTCGAGGCCACTGGGTACTCGCATGACCAACGCGTACAGGAGAAGAACATTGATCTCGAT
GACGATCTCGCCGACGAAATCGTCGAGACATCCTCCAAACCAGATCTTCTCAAGTCACTC
AAAAATTACTCCAACCGCACTCGCAACACACTTGCCCAGATGGACGAATACCAGATTCAA
TTCGAGCTCATCGTACAGCTCATTTCCCAAATCGCGACCAGTCAGCAGTACATCAAGTAT
AGCCAAGCTATTCTGGTCTTCTTACCTGGTATCGCTGAAATTAGAACACTCAACGACCTG
CTTCTAGGCGATAAGTTATTTGCGGAAAACTGGCTCATCTACCCGCTCCACTCGACAATT
GCAACCGAAGAGCAAGAAGCGGCCTTCCTGGTGCCCCCTCCTGGGTACCGGAAGATTGTC
CTGGCAACTAACATTGCCGAAACAGGCATCACAATTCCTGATGTGACTTGCGTGATCGAT
ACAGGGAAGCACCGCGAGATGCGTTTCGACGAGCGGCGGCAACTGTCGCGGCTGATCGAC
ACCTTTATCTCGCGAGCCAACGCAAAACAGCGTCGTGGTCGAGCTGGTCGTGTGCAAGAA
GGTCTTTGCTTCCACCTCTTCACCAAGTACCGACATGACCAGATTCTCAGCGACCAGCAG
ACACCTGAGATGCTGCGCCTGTCCTTACAGGATCTTGCCATCCGCGTGAAGATGTGCAAG
ATCGGTGCCATCCAGGAAACCCTCGGCCAGGCACTCGATCCGCCCTCGGAAAAGAACATC
CGCCGCGCCATCGACGCTTTAGTTGATGTGCGTGCCCTGACAGCATCCGAGGAACTCACA
CCGCTTGGTGTCCAGCTGGCTCGCCTTCCACTCGATGTGTTCTTGGGCAAGCTGGTCTTG
ATGGGCACGGTATTCAAGTGTTTGGACATGGCAATCACTGTAGCAGCGATCCTGTCGTCC
AAGTCACCCTTCACAGCACCGTTTGGCCAGCGCGCACAGGCCGATACCGTCCGTCTGGGC
TTCCGCCGTGGCGACTCGGATCTGCTGACTGTTTACAATGCATACTTGGCGTGGAAGCGC
GTGTGTCAGTCGGCCGTCAGCGCGGCAGGCGGCGGCGAGTTCCAGTTCTGCAAGAAGAAC
TTCCTCAGTATCCAGACGCTCACGAATATCGAGGATCTCAAGGGCCAGCTGCTCGTGTCA
CTTGTCGACTCCGGGTTCTTGCCCCTCACATACGACGAGCGGCGCAACCTCAACAAGCTC
CGTTACTCATCGAGCGGACGCGGCGGGCGGCGGCGACAGCAAGCTTTCTTTGAGCTTCCG
CAGCGTGTCAATATCAACAGTGACGTGGACATCATCTCGCAGTCGGTGATTGCATGGAGC
TTCTATCCGCGTCTACTAGTGCGTGATGCGCCGGGCGGCAGCAACGGACTGCGCAACATT
GGCAACAACCAGGCAATCCGGCTACATCCGTCGAGCGTTAATCGGGGCCACAATGAGCTG
CGATGGTTGTCGTACTACAATATTATGCAGAGCAAGTCGCTGTACAATGCTCACGAAACG
ACGGCCGTCGAGGCGTTCCCGATTGCGCTACTCTGCGGAGACATACGGTGTGATGTGAGT
AGACCTACACCTCTTTTTGATTACACTTTTCACACCAGCATTGCTAACAGTCCAGATGTT
CTCCGGTGTGCTCATCCTCGATGGCAACCGAGCACGCTTTGCAGTCCCAGATTGGAAGAC
GTTGCTGGTGATCAAGGTGCTGCGGTCGCGCCTGCGCGATATGCTGTCGCGGTCGTTTAA
GGCGCCGGGCAAGCAACCGTCGGAGCAGCACCAAAAGTGGTTCGATGTGTGGCAGCGCAT
TTTCACGCAAGATTTTGGGTCGGACAACAGCACTGCAAGCACTGCAATGGCCTCGGCCTC
GGCCTCCGTAGTCGTCAACAACAACGGCATCGGCAACAGCCACAGCTGAGCAGTCTAGGA
CACCCGGTGGGCGAACACCGGAGCCTCATGCGCCACCTCTGTGCCCAGGCCTGTGCATCG
CGTCACCGACCTAGGCCCCAGAATTGACCATCTCCATTCATTTACGATACGAAGTAATGA
GTACGACGCAAGGCGTGGATAGATTGGGACAAAGGAGCATTTGAATGGATATTCAACAAA
TTCGAGCATTTGGAGGACGGAGGAAGGGGTCCGAATGACGTATGCCATTGTATCCAGAAA
CCTCACTCGCGTCTTCGAATAGAAAGCTTTCAACATTTTCTTTTGACAAAAAAAGAAAGA
AAGAAAAAACCATGCCTTCTTGGACTCTCTTGGGCCTTTTAATTAATAACGGGGCTTGTT
CATTGCGATGAGCCCAAATAATGCAGCGTAAATGAAAAGGTGCTCTTCCCCAGACTCTAA
ACAGAAATGGCGGCATTGAACGCAGCCACGCTGGCTCTGGCTATATGACGACTTCGATAT
TACCACCATGCTTTGCTTCTCTGCCGTATTTTCGGCGCTTCTAAGCATAATCCTGTCTTC
TCCCAATCTATGCCGAGATTGTAGATTGCAAGCTTAATGAATATGAAGACTGGGCAATGT
ATATCCGTATCGCTCCCGTGCCCCAAAGAAATCAGAAAATACTGGTCTGCCGAGTTCAAC
TTGTGCCTTCCATGTCGCTAAAGATCGCAGGGAGATCTCGAACGAGTCTGCGGAAGGCTT
GCGACCAGCATCGCACATAAGCAGCCCTCGCTTGGCACGTCTCTGCTCTGGTCTCTGCCG
GCATCTGGGCACTATCAGCTTTTTCAGTGATAGATTGCTGCTGGCCACCGCCGCGCAAAT
GGCTCCTCATTCTTCTTCCCCAGGTCAATCTGCGAATGTGGGGGAGCCACCCGTAACGGC
GATAGACGGATCGTTCGGCTCCAGCGTCGGGCCTGTTGCCGACGAGAATGGACCAGCGTC
CAAGATATTGCTCTCTATCTCATGCACGTCCGTCTGGGGAAAAAGCCTGGTTTGAGCAAT
GCATAGAGGGGTGTCAAGATGTGAGGGCTGTCGCTTGCCGGCCGACAATATATAAAAAGA
CACTCGTCTCGCCTCCGTCAGTAGAGTGCCAAATGTAAGTGGCTTGCGTGGAACACAACT
TAGTTTGCGACCAAGCACAGCATCACAGACTCTACACAATCGATTTTCTGATTTCCGTTA
TTGTCGTTGGCATACTTCATCATGAAGTTCTCAACGGTCACGGCCCTTGCGTTTGGCGTC
GGTGTCCAAGCACACTGCATCTTCCAGGTAAAGCCTGACCTCGCCTCAAGCCCCATAAGT
GCTCTCCTTGTTTAACAGCCCCCTCCCGTACAGCAAGTATCGGTCAACAGCAAATCGTCC
GGCCAGCTCGTCGCGCTGCGCGCACCCAACAACAACAACCCCGTGCAGGATGTCACCAGC
AACAGCATGATCTGCGGCCAGCCCGGGTCGACCTCGCAGACGGTCGTGGACGTCGCGCCC
GGCGACAAGGTCGGTGCCTACTGGCAGCATGTCATCGGCGGCGCGCAGTCGCCCAACGAC
AAGGACAACCCGATTGCGCACTCGCACAAGGGGCCCATCATGGCCTACCTGGCCAAGGTC
GACAACGCGGCGTCCGCGTCGCAGTCCGGCCTCAAGTGGTTCAAGATCGCCGAAGACAGC
TTCGACACTAGCAGCAAGCAGTGGGGCGTCGACCACATGCTGTCCAACAACGGCTGGTCG
TACTTTACGATGCCGTCGTGCATCGCCCCGGGCGAGTACCTGCTGCGCGTGGAGATTCTG
GCGCTGCACTCGGCCAAGACGACAGGGGCCGCGCAGTTCTACCAGTCGTGTGCGCAAATT
CGCGTGTCCGGTTCAGGGACGTTTGCACCGGCGGCCTCTGACCTGGTGTCGTTCCCGGGC
GCGTACAAGGCCGAGGACCCGGGCATCCACATCAACATCTATGGACCGAAGGGCCAACCG
GACATGGGTGGAAAGCCGTACACGGCACCGGGGCCGAAGGTGATCCAGTGCTAGAGGGTG
GTTGAATATGTGTACGAAAACGGACTGAATATCGATATCGTGTAGGACAATGTGTGGACA
CATGACGTCTGGCACATCCTGTTTTTGTTAGCATTTTGCCAAGCATGTTTAAGCAGAGCT
TCGTTCTACCGCGTTCTGTGCATGTTCTTCCCCATGCTTCTCCCGAAACTTGTCTTAAGA
TCTTTTGCCTTCCGGGTCGTCTGGATGTTCTCTGTGCTCAACCCCATGTCATGCCGTGCC
TACTTCGCCCGCTCCGGGCCTGTCCTTCGGCTCAATCCACAGTCGTTTGTTCCTTTTCTT
TTTTGTTTTCCTGGCGGGGCAGAGGTAGTCTTGGCTTCAGAGCTCCAAACGAAGTGCGTC
GTGCTGTGCACAATGGCCGCCAAGGATCCCTACCGGGCTTGGCCGGTTCTAGCAGCGGAC
CATCCGTCGTTGTGGTGTGATAGGTCAATCCATGGGGTGAATGGTTGTAATATTTTGTGT
CTAGTGTGGCCTGAGTGTTTTCGCTCAAGAGGCCTGTCTTGGGGATTGCCTGGCCTTGCT
TAAATTGAACTCGCGCTTCGCGCCTTCTCGCTGTCGCGTTTTGGACGTAGTGGGACCTAA
TACGGAGTCCACCAAAATGGTTCCTTCCATTATTATTATTTTTTCCTATTTTTTTTAGAA
AAAAAAAAGTAAAAAAACTTGGGCTCCGGTTGGTGCTTTCCTCTTTTGGAGTTTTGTTTC
ATTTTGTCTTTCTTTACTCCGTACAACGGCCAAGTTGCTTTCCTTGCCTCAGTGATACGC
TCCGGATGGAGAATCGGTCCTGGCTCTTATATTGTCTCCGGGCTACAAGTGAAGTTCGTA
GGTCAGACAAGCCGGAGCTTCGTATAGCGGTCGTTTGCGTCTCCGACGTAGAATGTGTGC
TTCCTCAGATTGATGGAAACTTCAAAAAAAGTGGGGAGCGATCGGAGGAGCCGGCAATGT
CAACACTCACCGTTGACAAAAAGGGAAGGGCCATACGGCATGCGATGTTCGTGGCGACGA
CGAAATAAAATGGCAGGTGCGATGGTACAAAAGTCAAAAGTACGCCCGGCGCAAACCAGG
AACACGTGGATCGTTTTGGACGGTGAGCAGGTAAAAGGACAGGAGAAGAGAAAGGAACCA
AGTTGAGAATGGCTGGCCAGGTCCAGTCCACGCAAATGCCAACGCCATGCACATCAAAAG
CCGCACCACGTATTACAGGCCAAGTCGCCATCGGCACTCGTCGACTCGTCTACGACGCAA
GTGGTCGCCGTTAAGATTGTGGTAAATTCGCCGGGTTGATACGAGCAAGCTGGTAGGCAA
AGTGTGGTCTCGGCCCGTTCTGTCTCCTCAGTGCGCTCTATGTTCTTCCTCAGAAACCGG
CTACGATCTATTGGCTGGCTGGCGGGCTGGGTAGGTACTTCGTACGCCAGTACGGTTCTT
TACAAGGCCCCACTTGCGGTGCTTGCTGGGGTGTTTATTCCCACGCTCTGGGGCCTCTGT
ACGCTATGCTGGATTCACCTCTTGTCAGCCATCGCTGCAATCGCACTTCATCCATATTCC
GTCGCCTTACCTGATTATTACCCACTAATACGGAGTACTTCGTGCAGCTTGGGCTCGTGT
TCCTGCGGGAAAGCTCGGGGTCGGGTGCCACCCTCAATGCAAAACTGATCAGTGTTGTGG
GTGGGGCTTTGCGCCCCGTAATCTCTGCAGCAAAAGCCCGCAAGGAGCCCCCCAAGAAAG
CCGCAGTATTACGATCCACGATGTATCTTTGGCACTTTGCAGAGGTGCTATTGCGTCGTA
TTTCTCCAAGTATGACAGCTCTGTCCCAGTAGCGAACGCACTACGCTGCGGCTCGCTCAG
TCCGGTCACCATTGCTGCACACTGAGTAAGGTACAAGCGGCATTTCAAGCCATACCGCAT
GACGCCAGCCAAGAAGCGCCTGGTCGCAAGTATCACACACTCAACCTCAGGACCGCAGTC
GTCGTTCATCTACTATGTAATTACACAGCACTCCTAGATATTCTTTGAGATGCTTTGCTC
CGTGCCTCACCGTATAGCCACTTTAGGTACAGAGCCGTCTCATTTCCTTCCTTTCCAACG
CCTATCTTCTCTTACCAATCGATAGTCCATAGGGAAGGCTCGAGGGCAAATAGCACATGA
GCTTTCCCGTACTTCCAATGGACAGTGTCGCTGTTAATACCTAGGAGGACAGGCGCAGCA
CAGTATCTTACATCGTACAGCAGGTGCGACCGAATGCTGTGACCGGCTGCATCGCCCTGG
ATTGAACCGATCTTCATCATTGTCCACATTGTGCTTTTTCTCAGGCTCAGCAGCGTTGTC
TCTCGTCACAGATCGAAGCTGGTCTGCGCTCGAAAGTGAGCGCAATCATTTGATCCATGT
GACATACTGCTCCGTCCGCGGTATATCCACTGGGGGTCAACTTAGTCAGCGCTGCGAGAC
ATTTCGAGGCTGCTCCGCGCAGGGAACACAACCGACATTAGACGAGATACCCCATCGCCT
AGATGAGAATGCCGCACGGAGTAGCAATGTGCTCCGTATTACTGCGGGACATGCGAAATG
GCTAGTAAAGTTCTGTAGCGAAGAGACCTGTTGACGTGCGCTGTCTCCATCGTGCTGCTG
AGTGGTGTGGAAATGGAAAAGAGAGAAAGGGCACGAGCGATCCTTGCCAGAGCCGGCCAA
TGGAGCAGGAGGGAAATTCGCGCAGCCGGCCTGCCAAACGTCCTTAGCCCTGCCGTCTTC
CGTCCTCGACTGCTACCACGACAGGGCCTGCACGTCTAACAGCTTCTTTTCCTGGCTTGG
TCTGGTCAACTGGTGAGAGCATTGTGAGCCCTTGGTGGCTGGCACGGTGTCCACCGCAAA
GCGAAAAGCCGCGTCCGTGCCGCGTCCTGGGTTGTGCTTCCTAGTTTTGACGAGGGCCCA
GAAACAAGCAGAACGAAGTAATTAGCATGCAAGTGCCAGTCAGAGCTGTGACTGCCAACC
GCGCGCCGCACCTGCTGCCCGCACCATCGAGAATCGCAACGATCAGGAGCACAAAATGGA
ACAACTTGAGGGAGGAGCAAGCGGACAAATCCACCCAGCAATGCCCAAGCGGCCAGTGAG
CTGCTGAGCGACATCTAAACAACCCGAAACCAGAAAGGCACTAATTCCACGCGCACACAC
CACCGCGGCAGCTCTTGTATCTTACACTCACCCTCCACTCCAAAACATGCCTATGACAAG
TGCGACTCGCTGTGCTGTGACTCGCGCCTTTCGCCTGCTTCGTTCTTGGTTCCAGGGGCC
CGTGTGTTGCCCTGTTTCCGTTTCTTTCCAGCCTTCCTACCGTGCCTTTGCTCCTCCAAT
CTCCACTTTTTTCGGCTCTTCGCTGTAATCTGTTCTCATGTTGACATAAACAAAGCTCAA
AGCTCGCTCGCCACTCTCGCATCGCCCGTCCCAAAAAGGTACGAAAGAAACCATCAATTC
ATCTGTTGCATCGGACCGAGACGATTAATTCAAGGTACAATTGCTTCCTACATCGCACCT
TCTCCGTATTCGCGCGTCCTTTTATCGTCCTAGTATTTTGCTGTCAAGCGACGGCAAGAA
AGAAAAGGACAGGCCCAAAAGAGAGAAATAAACAACACAAATAAACCGGGGCGCCAGAAG
CTAAGCTTTTTCGCCGCCTCCGGAACTCGCGGCGATAACCAAAAAAATTGCGAAAAAAAA
AAAAAATAACAAAGCACCCACCCAAAAACAAAGAAAAAAGACTCGCTACGATTTTTTTGC
TTACCTGCCGGCCTACCTGGGCGGAAAAAAAGACGCATCAAAATAACGTCACGCTACCCC
CAAACCGCCCCAAGCTGCCCCCAAAACCACCCTACCCTACTGGCCGCTCTTTCCTCCCAT
TCGCACCTTCAGAATTCCTCCTTCTTTCCTTCCCTTTTTTCTTCTTTCCTTCTTCGTCCT
TTTGCTTCGTTTTTATTCTTCTCCCCATCCTTTCATCGTCTCTTCCGCCCACCACTAACG
CTCCGCCCTCCCCCCTTCTCCAGACTTTTTGTCACCACACAACACAATCGCAATGGCCGC
CATCCGTTCCATCACGCTCGCTGCGCGCGAGGAGGCTATCGCCCACATTGCCAAGCGTTC
CAACTGGGCCTCCCGCGAGGCTGGTGTCATTGTCGTGTTCGCCATCGTCTTCGTCGTCGG
TGTCGGTCTGATCGGTCTGTGGATCCACAAGCTGCTGACCGCCCGCAAGGCCGCGAAGGC
TTCCCAGAAGTAAGCTGTCCCGCGAGGGCGGCGAAAGGGGAGAAGGAGACGGGAGGACAA
CCGATTGGAGGAGCGACGAGGGAGAGACAATGAGCAGTCCGTCGTTGTCTCGGCGGCGGG
CTACAGGTACAGGAGGGAGGATGTCGTCACTCGAGGACGAGGGTGAAACGGACGTGTGTT
GCGTGGCCTCCTAATACTGGACGAGGCGTCGGAAGCTGTCTGTGCCTCGTTTCGAGCACG
GAGAGCTGCGCGCTCTCTCTACGCTCTGTTCGTTTACAAAGGAGCTTCCGGCCACAAAAC
GACGCGCTTTCTTTCTCTTTTTATTCATCATCACGCCTTTCATTCGGACATTTTGCGACA
ACCTCGAGAATCAATCGACAAACGAACCAAAAAAAAAGAACTTCGATTGCCCGCGAATCC
ATCAATGTTGTTCAATTCCCAGCCTGGTCGGAATATGCACTGGGTTGTCGCGATGTAAAG
CAACACGCTCGGCATTGTCCCGTGTCGGCAATCATCCGGCAAAGCAAACCCATCTTGCAC
TGCTCCCGGCCATGCTTGGCGAAGGAGCGAATCACCCGAAATCGCAGAAAGGAGATGACA
CAAGGAGCACCAGGCCGTCGTCTTTTCTATGCACACCTCTGCGCAATTCCACTTTTCTCA
ACGGCATTGCACAGAGGCGTGTCAGCAAAAATACCTCTACTTCAGCATCTTAGCTTCGGC
TCTTTTTTCGCTACACAACACAGGACGCTCGACGATCCATATAGGCCATTGACCTCCGCT
TGTTGGATAGAGTCGCATGAAGACAGCTGGTTATTTTTGATGTATACCTTTTCTTTGTGT
ATTCCCTATTTTTGTTTCTGCTGATATCACTGTAGAACGCATTTGACATTTTTTGCCTAC
TCTTTCGCTTCTTGCGCTTCTTTCGCATGTACATTTGTGACTTCATCTGTGCGTGAGATT
TACTGTTTTCAATTCGCAGAACATATCACATCAACGCATCAACCGCTGCTAGATCACCAG
CCACCTCGTCCACTTCTGAGATCAACAAAGCATCTGAACAATCCTCACGAAACGGTCATG
CGATCGAGATGGATAAGACCTTGCTTGGGCTATTGTTGCGATTCGTCAGTTCGGTCAGTC
AACGCCTGCAGAGTATCAAGGGCATGAAGAGGAGACATGGGAATGGGAATCAAGACAAAT
CGCAAAAAACGCACCGGAATATACTGCCGCAGGCGCACACCAGCCTCTTTGAAGACGGCG
GCTGTCTCGGCGTCCATACTGTAGCCCTGGCTGTAAACCACCTCGCCGATGCCGACCTGC
ACGATCTTGATGCTACAAGTCAGACACGGGCAGGTATCACAGTACAGGATCGTATTGGCA
AGCGACGCTGTCGGGATGCGCTCGCGCCCAGCTTCGAGCAGCGCATTCTCTTCGGCGTGC
AGACACAGGCACGTCGCCAACCCGACACCCGCTCCCAAGCCGCCGTTGCACCGCCCGCAA
CCACCCTCGCCGCAGTTGCGCAAGCCGCGCGGCGTGCCGTTGTAGCCGGTGCTCACCACG
CGCTTCTCGCGCACCAGCACACAACCCACGCGCCGCTTCATGCAGTTGCTCCGCTGCGCG
GCGAGCGAGGCCAGCGACATAAAGTAGCGGTCCCACGACGGCCGCAGCAGCTGCTCGACG
CCTTCCACGTCCAGCCCAGCCTTGTCGAGGGCCTCAAACAGCGGCTCTGTCGACAGCGTC
TTCTCCTCGAGCCCACCGTTGGCAAAGCGCATCGCCGCCCGCGCCATGATAGGCAGCAGG
GGCGCGTACGCCTTGGGCCCGCCGCCGTACAGCTGGAAGTCGGACTCGGTGACGAACGTC
TCGAGGTTGATCGGCTCCTGGCTCTTCGTTCGCCGCTGGGCCCGCCGCCACCGCACCGCA
ACAGGTGCGTCCACGCTGATCAGCAGGAAAAAGGGGCGCCGGCTGAAGATGTCCAGGACG
GGCTCACTCGCCACGTCGGTGGTCACCCAGCGCTCCCGCCAACGCAGCGTGACAAAGTCG
AGAAGTTCGTCGGCCGTGGCAAAAGTCGTCTGCGAGCCAGCTGCCGAAGGTGGCGCCACC
ACTTCCTTGCCCGCATCACCGTCGACCTTCGCCCGGATGCTCAGCCGCGTAAAGCCATGG
CGCTCAACCAGGTACTGTGCAACCGTCGTCTTGCCTGCACATATGCCTAAGCGGTGATAA
TGTACAGTCAGCCAAGAAATCGACATCAAAACATATGATCAGCCACAGAATAGAGTCGCT
ATGCATACTTCCACAGATTCCAATCAACATTATCGGGCGATGGCTAGCAAGACAGACGCA
CGTAATTTGTTTGTCGAATAGCTGCAGAGCGTCTCGTTCCCGTCAAACCAGATTGCAGTA
CGTCGTATAAAAGCTGTGAAACACACAAAATCCTTCCACATATCGGCCGGGCGTCCCCCG
TGTTCAAATTGCTCCACCAGACAAAGTGCGACTTTGACAACCAAAAACGCGAACGCGGTG
GGTTTCGCTGCTAAATTACGGCGATCCACGCGTTTCCCGCGAACCACGCGACGGATTGTG
GCTCCAATAGCGCCCCAGCTGTTGCGCCGTCCGGCCCTGGCTGCAAGGGCCGTGAAAAGG
CTGAGCAGAAGTTAAAAATTGTGAGAAAGAATGAAAAGGATGTGAGAGCCTCGCTTTGAG
CCAGGCACATGACTAAGGCAATCGACTTTAGACGAAAGAAAGGGAACAGCAGCCCACACG
GGACACTTGGTCTGGTGACTTAAGTACTCTGTTATTCCTTCCTTCCTCTTTTCTCACGCC
AGCTCGCACCTGCCTTGTCTACGAGTCCGTACAACCATGCCCTGTAATACGTCTTGCGCT
GGGCTCCTTCCTGTTCACATGTTGCTTCTTATACTGGCGCTGTTGCCTCCTGGCTTCTGC
CTTCGCGCATCGGGTCAGCAGGTCCAGTATGAGCCTGGCCAGTCCCCAAGCTCTTGCCCG
TGTGACGCAATGATAGCTGATTAGCGAGCAACCTAGCAACTAACTGTCTCAGACAGGCCT
AGGCGGGCTTCTACTGTAGGGCGATATGGCGAGCTGTGCCGTTATTATTACCCCGCCTCG
AGCCCGCCCCTAACACCTTTTCACTGTAGCTTTCCGTAATTACGTCGCAACTGCGTCGTA
TGTCATCCGGCCAAGTCATACACCAAACTGACGATTTCCAGGCCTAGTTCCGTCGTTCCA
GGCGCCTTCTGTCGTGTCGTCCTTCATGCCTCGTAGCTTGTCCTCTACTTTCCTCTTGTG
ACTAATTCAAATACCATTCACATCAACTACGATCTTTCCTCAGACAACCTACAACTGTAG
GCACAAACGACGCACATCGCAATCCGGGCCTTTGCGAACGACGAACTGCTCGAACCTAGC
ATTTGCGACCCTTTAAGCTGAGCTATAACCCACCGACTACCGACCGCCATCGATACATCC
GCATCGTAGCCAAGAACAGCTGGCATAACACAACTCGTTGAGAAGACCACCAGATAGAAC
AAAACCAAACAAGGGGGGGAGGAGATACAGCACGCTTACGCACATCGAGAAGGAGAGAGA
GACGGGCACGCCTGCAACCGCAAACATGGCCGGTCTCCAGTTTGCGACGTTCAACTCGCT
CGTCGAGATGCCGTTCTACTCGGCCCTATTTGCGTCCAAGCTCGACCATGACAAGCTTGA
CGACTCTGCGCGCGCCGTCTTGGGCCTGTACGAGCCGCGCGGCGAGAAAGACCCGAGCAT
CAGCTCTCAGATGCAGATTCAAGGCGGGGCCTTGACAAATAACCAGTACGTACGACGACC
GCGTGGCCACTTTCGACAAGTCATCATGATACAGCGCTGCGCGTTTGAAGATAAAGCTGC
TAACCAGTATGTGTAGAGCGCCATCGGGCATGATCCGCGCAGAGGGCATTATCAAGAACT
TCAACACGATAGAGGACTTCAAGCAGGCAGACAAGGCTGCCATGATGCATACGGCGGCCC
GCCAGGTAAGTTGAGCCTGGCTCCTCAACATTCACACGCGCCACAAAAGACTAACCATGT
GCTGTACAGATCTGGGATGCGATCAAAGACGGAAGCATCTACGAAGTTCCCTCTCTTCTC
TCCTCCTTCAACATCATTTCGTTCGCCGACCTTAAAAAGTATCGCTTTACCTACTGGTTC
GCATTCCCAGCCCTCCACTCCGACCCTCAGTGGAAGCGAACGGGCGACGTTGGTCAGCTC
GGGAAGAAGGAGACCCTCCAGCTCGTGGACAAGGTCGGCACATGGCGCTATGCTACGGAC
GGCCGGCAGCACGGTTTCTTCCTCGCCAAGCGGGTGCCTATTAGCAACTACGGCAGCGGC
AGCGGTGATGTCGGTGATGGTGAGAGCGAGAGCAAGGGCGAGAGCGGAGACGGTGAAGAT
GGTGGTGGCAGCATCCGCTCGCGCGATTCTGCGACATTCTTGGGCCCGGACGAGATCGAG
CTCGGGTTTCGGTGGGAAATTGGGTCCCTGCGGGACGGCGAAACGGGCTTTTTTAATGAC
GTTCCTGAAAAAGACCAGTACATCTCGTTTGTGGACCCATCAACGTACCCCGAAAACCCT
TCATGGCCGCTGCGTAACCTTCTCGTCCTGGTTCGACAGCGGTACCATCTGCGGAAGGCG
CAAATCCTTTGCTACCGCGACACACAGGCACGACGCGACGAACCGCGCAGCATCGTTCTG
CCGGTGGAACTCGACGGCAACATCGAGCAGATGCAGACGTCAGAGATGCCCAAGGTGACT
GGCTGGGAGCGAAATGCGAATGGCAAACTGCAGGCCCGCTTGGCGAACCTGGCCGACTAC
ATGGACCCTGCGCGGCTTGCTGACCAGGCCGTCGATCTGAACCTCAAGCTGATGAAGTGG
CGCATCTCACCCAATCTGGACCTCGACAGCATGAAGAACATGTCGTGCCTGCTTCTCGGT
GCAGGCACCCTAGGCAGCTATGTTTCGCGCAACCTGATGGGCTGGGGCGTGCGGCGCATC
ACATTTGTGGACTACGGCTCCGTCTCGTTTTCCAATCCGGTGCGCCAGCCGCTCTTTGAA
TTCAAGGACTGTCTCCAGGGTGGCGCACCGAAAGCAACACGTGCGGCCGCGGCACTGGAG
TTGATCTATCCCGGTGTCGAGGCCGAGGGCCATGTTCTCTCGGTCCCGATGCTTGGCCAC
CCAGTCATGGACGAGGCGAAGACACGCGCCGATTATGAGAAACTCGAGGAACTCGTTGAC
AGCCATGATGCCATCTTTCTTCTTATGGACACGCGCGAGTCCCGGTGGCTGCCCACGATC
ATGGGCAAGGCCAAGGGCAAGATTGTGCTGAACGCAGCACTCGGCTTCGACACATATGTG
GTAATGCGCCACGGCGCTACGCCACACGATGGTTCGGAGGATACTCTGGGCTGCTACTTC
TGCAACGACGTCGTCGCTCCCGCCGATGTAAGCTTATTTTCCCCTTAGTTTTGTCTCCCA
ACCCTCTTCTCAAACGTTAACACCTCTTCCCCTCAGTCCGTCAAAGATCAGACGCTGGAT
CAGCAGTGTACCGTGACACGGCCAGGCGTGGCAGCCATCGCTTCGGCTCTGCTTGTCGAA
CTGTTCGCGAGCATCATACAGCATCCGTCAAGGCACCACGCTGGCGCGCCCAAAACCTCA
AAGCGCGCCAGCGAGGCGCCAGTCTACGAGCGCGACCCCGAAGACCACCCGCTAGGCATT
GTTCCCCACCAGATCCGCGGCTTCCTTGCCAACTTCCAGAATGTGCTCATCCACGGCAAG
TCGTACGCGCAGTGCAGCGCCTGCAGCCGGCCGATCCTCGATGCCTACCGCAAAGAGGGG
TGGGACTTTGTCAAGAAGGCGCTCGGCGACCGAGAATACGTGACAGAGCTGTCGGGCCTG
GCCGAGATCCAGCGCCAGGCTGAGGCCATGGCCGAGGCACTCGACCTGAGTGACGATGAT
TTGGAGGACGACGATGGAGAGGCTGTTATGCTGTAAATGTTACAAAGACCTTGGTCTACG
TCTATTTGTCGGAAGTGGCGTTTTCTGTAATGATATGTGGCGCGTTTTTATTTTATTCTA
TTTTGTGTTCCGTCACACAATTTTCTGGTTACATTTGTCTTCGATTTTCTATACACAGAA
TTACGGAATTTCATTATTGACTGAAAGAGCGTATTCTCACTTTGGAACTCTCCGCTGAAA
ACCCTGGGCCTCTTGGCTCACGCTTTGAGACGCAATCCTTTAAAAAGATGACAGCTTTTT
GCTGTATATTCAGGACCGTTCTATCAAGTCATATCAAGGAATGCTTCGAAATCATCGATA
GTCATGAGGGCAGTCGCGATGCAAATGACAACGCTGTGTGTGGGGCAAAGTCTTACCTGC
CTGGCAAGGAAGTTGCACGCGCATTTATCCCCACTTTTTACACACGGCGTCTTGTTCGCA
CTTTCCCCGTGTTAATAATGCGCCCCAGAAATCCGAGCTCCGTATCCTTCAGCACGCTGT
ATTACAGGGGCACTTGTCCCTTTCCCCACAAAATATCCAACTTCGATTGATCTGTTCTCT
AACCTCACTTCACGCCTTGTCGTCCAGTTCGAAAGCAATCCTTTCGTTATCTGTCAGCTC
GAGCCAAGATTTCGCCGGCCATCTTCTTTTATTGCGCCCTTGGCTCGCTCGCTGCATTTC
GAGGTCCAGAATTTCGATCTTTATCCTCTTTGGTCGTGTGGAACGGACACGAGCGATTCT
TTTGTCCACCATCGTGAACCTGACCCTTTCCCTCCTCATTGCTCGGCACACGACAGCAGT
CACGCCGGATCACGCGGCCACGGTATATTCGAACCTAGGGGAATGAAAAACAACAAAGGA
AGCCAGCCTTGCATTGTCTAGGAAGCACCGGATCAACCAGGAGCTATTTTGGGTATTTCG
GTGTGACAGGTGTACAGCACATCGGCACTGCACAATGGCGCTCCGCTCGCGCTGGTCGGC
AATGGCCGGCCGCCTGGTCGAGTTTGGATCCTACCGGGCTGTCTCCGTGCACGACTATAC
CAACGTCCTCGTACCCCTCGAAGAGGCCCACGACTATAGCCACGCCGCCCGCACGGGGCG
CCGGTCCGAGTACGAAGCGCCCCCAGGCGAGGACGATGGCCATGGCGTTGATGACGAGGA
CGAAGACGTTGAGAGCGGCAGCCGAACCGACCTTGACAACGGCGAGCGGCGAAAGCATGC
TGGCAAGTCTCGGAGTGGCGGCGCGGCCGACGACGAGGAGGACGATGAGGACGACAATGA
GGCATCCGCGGCATCTGGTATGCTGCCGATGCGGGCCTGCGAATACAGCATTGAAGGCCT
ACGGCGGGAGGTACGGAAAAGCCCCGACGGCGGCAAAGAAGGGCGACAGCGATGGACAGA
CTACGAATGTACGTTCCCTTTTGCGTTTTCGTGGGAACATGCATGATGCTCCATCTCCTG
CCCGCCCCCCACCCCCGTCTGCTAACGGAGAATGCAGTAAAATCGAAGCTCATCAATAAA
GCTATCCAAGACATCGGCATGGGCCGATACAACTGGCAGCTCTTCTTCTTGTGTGGCTTC
GGCTGGTTCGCAGACAAGTAAGTCACGGACGGCCGTGTCCTTTGATCCTAAAGTGTGAAT
ATACTGACATGTTGGTTTTCTTTTTTTTGCAGCTTATGGATGCAAGTACGTATATGGTAT
CCCGATAATTTAGGCCTGGCACGGTTGTTTTCTAATCAAACCCTAGGGCGTCTCCTTAAT
TCTCCCTTCGTTATCAGCCGAGTTTGGTATCGCCGAGAAGACCGTTCGTTACACCACGAG
CGCGCTTTTCCTCGGTCTTTGCTTCGGTAGCTTTTTCTGGGGCATCGGCTCCGATGTCAT
GGGTCGCCGGCTCGCGTTCAACTGCACTCTTCTGATCACCAGCATCTTTGGCACGCTGGC
CGGCTATGCCTCTTCATGGGGCATGGTGTGCTTCCTCGCTGCTGCCCTTGGCTTCGGCGT
CGGCGGCAACTTGCCCGTTGATGGTGCTCTCTTTCTCGAGTTCCTGCCAGACGCCTCTAG
CTCACTTCTTACGCTTCTCTCTGTCTGGTGGCCCGTGGGCCAGCTGTGCTCCTCGCTCCT
GGCGTGGCTGCTGATTGCAGACAGCAACTCAGAAGGCTCTCCCGACGTCACGAGGTGGCG
AGGGTTTATTAAGACAATTGGCGTCATAACATTCGTTATGTTTGTCATCCGCTTTTTCGT
CTTCCGCCTATTCGAGTCTCCAAAGTATCTACTTTCACGGGGCTATCAGAGCGAAGCCAT
CGCCGTCATCCACGGCCTAGCGCACCGCAACGGCACCAAGACGTGGCTCACGGAGGAAAT
CCTGGGAGCCGTGGCCGAGGATAGCGAAGGCGGCCCCTTTCCCGCAGCTGCGGATGCGAG
AAACAGCTTTGTTGGCTACGATGCTACCAACAACGATGACGATGACGATGAAGCGGGTCT
ATTCGACCACGGGCGTCAGAGCAGCGTAGCTCGTGCGCCGCACGACCGCAAGCCTCAGAC
GGGCTCCGTTATTCGTGACCGCCTTAATGCCTTCTCAGGCGACCGACTGCGGCCTCTGTT
CCGCACGCGCCAGCTTGGGATGGCCACGGCGATTATCTGGTTCGTATGGGCTACGATCGG
CATGGGCTATCCGTTGTTCAACGCTTTTCTGCCACAGTATCTCTCCCATGGCGGGGCCGC
ATCGCCCTCTGTGTCTGCGCTATTGGCATTGAGAGACGAAGGTGCTGGTGCTGTTGCCGA
TACGCCCACAAGCGTGACCTACCGCAACTACGCCATCACTAGCATCGTGGGTGTTCCTGG
CAGCCTTCTTGCCGCCTACACGGTCGACAATCCTTCGCCTTTCCTCGGCCGTCGTGGTAC
GCTGGCTGGATCGACACTGATCTCTGCCATTTTCTTGTTCTTCTTTGTCACATTCGGCCG
TTCGCCCGGTTCGCAGCTGTTCTTCTCGTGTGTTGAGGCGTTCTCCCAAAACATTATGTA
CGGCGTCCTCTACGCCTTCACACCCGAGATCTTCCCGGCTCCCGTCCGAGGCGCCGGCAC
GGGCGTGGCCTCGTTCCTCAACCGTATCACCGGCCTAGTCGCTCCCGTGATCGCAGCGAC
GTTGCCGGGCGATGGCGCGACAGGGCCCATCTACCTGTCGGCCGTGCTCATTTTGTCCGC
GTTTTTCGGTATGATTATGATACCCATCGAGACACGTGGCCGCCAGAGGCTGTAGAGCCC
TTGTTTTGGGCGTGTCTGCTTGAAAGGCTTTGATTTTATCGTCTCTTGTTTAAGTTGCAT
AATAGAAGAGAAGCGTCATGTAGGATTTTTTTTTGATACGACACACAAGCATTTGGAGAG
GTCTTTAGAAATGTCCTTATTTGGCATTAAAGCTATCTGTTATTACTTTTTTTTTTATCC
ACTATTTCTCACGGATACGCTTTTCTTATGGCTTCTTCACCCGGACTGCTGTGCCTCCTC
CATACGACATGGCTACGCACAGCGGCGGAAGAACGGGAAAAACCACGCATCGAAACGGAT
GAGGTACAAATTGGGTTTTATATTGCCTTTTGAGACTGCGCCACGCGTTAAATAAGCCAA
CAGGGAAAACCGACCTCCTTAAAAAAAGCCAATAGCATCGAGACGCTTCCCCGGTCCGGT
ATACTTCCTTGGCAAAATCCACAGTCACATTGAGACTACGAGGATGGTAGATCCGGGCTG
TAGCCCATCGATCCGATCAAAATTGTCCAGTACATACGTTTAAGACCAAAATGGGACACG
TACAGTAACTCGCCAACAGCAACTACCCTCTGGTCAGACTCCAAACGGGCCGTGACGTGG
CTAAAAACAGATTCGTTGCCACCAGCCAGACACCACGGAAATGCCCTGGTACAGACGGGC
TGTGAAGCCAAAGCCTGGGAGAACCCCGTCTCGGAACAAAAGGGGGATGAATCCATGGAA
GACGGCGGGCCGCTGCTCAACAAGGAAGCTGGATTTTTTTTATGTATCCCGGCTCGCGGG
TTCGGTGTCGATCTACTTGCTATATGCTCTTCACGTGTTGCTATATTTGGCACCGTGAAC
GTTTCCTACTGCTCCTTGATGGGCTTGAAGAACTGGAAACGGCGACGATGGAAGAGATGA
ACACATTTACAGGGGTGCTGCATATGACGCCGAGATCGTATTGAGCCGTTGAAATGAGCC
GGCTGGATAGGCCAGCGAAGACTGGTAATACCATCCTGCCAGGTGCACGCACGCTTTATG
TGGAAAATAGAAAAGAAAGAGGAGCCATGAGACAAAAACGAAGATGCCATTGAATCGGAA
CCATTTTAAGTACGACTGGTGTACACGGTAAACGATCGTTTGAATCGAGGACGGCTATTG
ACGGTTCTCCAATTCCTGGTATTTTGTTCTTTCCATCTGTCTCATTAATGAATGTCTGTT
GGCATCCTGTGCCTCTTATAGGCCATTTTAACGACTTAATATGTAGACATGATAGGCGCG
TCTTGCGTTGTGTCTAATTTTGTATTTATTTTCACTGCTATCGAGCGCCGAGGATGAGGT
GGGAATTAATATCATTAATATCAGGAGAGATCTCGATTTTGCCGTGAATCCCTCTCCCAC
CTCCGCCCTCTCTCCAATTTGACTTGTGTATTTGTTTCCATTTTCCTCATTTCTACACTC
ACTGACGTGATATTCTTGACAAAGTCGAACAACGTTTTTGCTACTGTCGGGGTTGATACT
TCCAAGCGTCACAACACCATAGCATCCGACGATTTAAAAAGCCCGGCCAGGCGACCGCAC
CCCAGTCCCAGTGCCGCATGCCTGCATGATATAACAGACTCAAGTTAAGGAGTAAACCAC
CGAAAAAAGGTAACGCAAGACGTCTATAACCCTATTTCGGGACGGAAACATGGAATCTTA
CCAGGGGAATCAGGGCAGAATCAACCGAAGTCCGTCACCTTCCTCATTGAGAACCCAATC
CAACGGCCGCGATTAATTGAAGTTGAAAGGAAAACAAAAAAGGAAAGGAAGCAAAGCCAC
CAAAAGACAAAGAAGAGAATACAATAAGAAACGTGCCCAAAAAGGCATAAAATTAGTGCC
GTTTTATGTACACTTGACCGGGATCGTCAAGAAAACGACGATCACATCTCGTACTAAGCG
AAGGCACCTCGACATAACATCACCAGCATTCCAGTTGCTCCCCGGCTCAATTTTGTGTTT
TCTTCTTTGTTCTTTGCGACGAATACGACATCTGGTGAGTTAATTTAAAAACGAGAGTAA
GAAAAAAGGCAAAAGAAGCAATCACATAAGAAGGCACGCCGAGGAAAGAGCGACTGATGA
AAATAGATATCGCAACTGCGTTTCTATAACAGTGTCGCACCTTCCCTTTCACTTGACATT
CATTTGTCCGGTGGCAACACTCAGACACGTGCAAACTTGCTTAGATACCCTCACTAACGC
TACAGCCCTCTTTAAGGAGAGAGATAAGAGTTACATATCGTCGTTTCCAAGTATCATCAT
CTCATCGCCAACACCCACTCATATTCTAACGGCCATCACAAACGGAAAGCATGAAGTGGT
CCAGCTCGCTGTCGGCCCTTTTGGCCAGCACGGCCGCTTTTGTCTCAGCAAGCCCTGTCG
TTTCTCGTGAATTGAAGCTCTACAACCTCAAGATTGTCGCGTATGTTTTCCCATCGTCTC
CGCCCGCTTTATTTGTGTATATAGCTCCATGTCGCTGACAAGACAGACCCCTCGCATCCA
ACCTCAACGGCCGCTACCTGTCTATCAACCCTGACGGCAGTGTGGGCATTTACTCTAACC
ACCCTGTCGCCACGGGCCCGATCCCGCCGAGCGCGCCTGTGCCCCCTTCGGCGTCGACGT
CCGCTGAGAGCGGCAAAGTCCAGCCGCCGCCGGCGGCCAAGTTCTACGTCACCCAGTCCG
GCCCCACGGGATCTGCGGCGGCCAGCTACTACGAGCTGCACACCTACCCCATTGGCATCG
TCGACCATGCGCTGGGCCTTAACGGCTCTGCGACGGCCGGTCTCCGCCACCTCGTCGACG
TGGTCAACCCTGGGGCGGCCGGTGCCGGCACGGGCGGGGACAATGCGCCCGACTGGAAGT
CGTTTAAGCTGGATAACTTTGATGCGACCGCGAGCGGCGATGGCAACGGGGCCGAAGGCC
GTGCCGAGATTGACATCGCCAAGCGGATCCCACCGCCTCTGCCACTCAACGGTTTCTCGT
ACGGCGACTCCAACCACGGAAAGTGGTTGGTGTTCCCGCGAGGCAACAACACCTTTGTCG
TGGCGTGGTATGACGGTAAGGGTTTTTTTTTTTTTTTTTTTTTTTTTTTTTTTTTTTTAT
TTCTTGGACTGCTTTTATATCCCTCTTTACTGTCTTCCGATCTGGTGTTATTTGATAGCT
TGTCCTAACAACGTCCCCAGGCACATCGATCATTACTCAAAACTACCGTTCTGTTGATAT
AGTCTACGAGCCGACCACAGCGTAAAACCTTGCCGAGCAGTCACTTCAGAAGGACAGTAC
GCCGGTAGATGCGTGGGAGAGCACAGACCGTTTATGGCAAATTCTCGTGAGGTGGTTGAA
AAGGAGACGAGAGAAACCGCGAGACGTGGCAGACCATGTCAGGTCTACGGGATCGAACCG
CCCGAGTTATATTCCTGATGTGCTGTGATGAAAGCACATTTTATACTTGACGGTACGATG
CTCAATTCAATTCTAATTCAAGTTTCTTTTAATTCTCTTTCACGCCCATACCGTGCACTG
GCAGGCATCGTATAAATATCCTGCCATCCTGCTATAACAACACTAGTCGTACGATGGGAA
AGCGGAATAATCTGAAACCTGATTTTTATACTTTTTTTGTATCTGTCTCTTGGTGTTTTT
TAAGTGTCTTATCAACATAACATAGACGGACATATGTATATGCTCGTCATCCCCCTCTTT
CTATGGCCCTTTTTCGTCTCCTTGTCAGCCGGCACGTATGTATCGCCGTCTAAACTCCAC
CGACATAGGCCATTTGCAGTTTCACTTTCTTTCTTTTTCAGCTTCCGAAAATCGGGTAGA
ACACCAAGTCACTCCCACACACTGCGTCATTCCTCCAAAATGAACACTCGCCAACCATGG
AAGTAGACAGTCAAAAAGAGAAAATTGGAACAAGGTACCCAATTTCGATACAATACAGAC
ACAAGAAAAAAAAAACATAAACAACATGACAAGTATGCACTATGCACTATGCACTATGCA
AGATGAGAAGCGCCGAAAAGAAGACACGCAGAAGCCAAAGTACAGCGGCCTTAAAACGAC
ATCTCCTTCTTGATCTCGGCAATGGCACGGCCGGGGTTCAGGCCCTTGGGGCATGTTCGC
GTGCAGTTGAGGATGGTGTGGCAGCGGTACAGGCTCATCGAGTTCTCAAAGGCCTGCTTG
CGCTCGGCCTTCTTCTCGTCACGGGAGTCGGCCAGCCAGCGGTAGGACTGCAGCAGGACA
GCGGGGCCGAGGTACTCCTCCGAGTTCCACCAGTAGGACGGGCAGGACGTAGAGCAGCAG
AAGCACAGAATGCACTCGTAGAGGCCGTCGAGCTTCTTGCGGTCCTCCTTGCTCTGGCGG
TATTCGCGACCCTACAAAGAGACGAGTTAGTCTTGGCTCTTGGTTTCGCTTCACCGTTTC
GCCCTCATTCCCAACACACCCGTCAAACTCACATCAGGCGCGGGAGTGTCTCTCTGCAGA
TACGGCTTGATCGACTTGTACTGCTTGTACAGCTGAGTCAGGTCAGGAACAAGGTCCTTG
ACGACGTAGGAGTGCGGCAGCGGGTAAATCTTGGCCTCGGACGTGTCGGTGGGAATGCGG
CCTGAATTGTTAGCGAGAAGGAGCATGCCAACAGGAAAAAAGTCTTAAGAAAAAAAAAAA
AAAACACAAAAAGCAAGACCCGTGGAGGGCGACCTACAAAGACAGGCCAGGGTGTTCACG
CCGTTGATGTTCATGGCGCAGCTGCCGCAAATGCCCTCACGGCACGAGCGACGGAAGGTG
AGCGTCGGGTCCTGCTCGTTCTTGATGCGGATCAGCGCGTCCAGCATCATGGGGCCCGTC
TTGTTCAGGTCCAGCGTGAAGGTGTCCATGCGCGGCTTCTCCGACGGCGTGTCGGGGCTC
CAGCGGTAGATCTGGAAGCTCTTGAGCCGTGGTGCGGCCTGGGCGGGCGCGTCCGACGTC
GTGGCCATGGAGCGGCGCACAGATTGTGAGGGAGAGGAGGGCGAGGCGGCAGTCGAGCTG
GCAAAAGCAGCAGCCATTGGCCGGGCGGCCATCGACGGACGCGACGAGGCCGACGCCAGC
AGGCGCATTGTGGAGGAGCGGAGAGCGGCCATTGCGGCGGTGATGAGGCGAGGTCGGATG
GAGACGAATGGGAGAGAGAGAGAGGATGAATGCCGAGTCAACAGTCTCGACGATTGGCAC
GTTCTCGAGGGCGACCGGTTGAAAACCAGCTGCTCAATCAAACGACAAAAAAAATAAAAA
ATAAGGGAAATTGACGGACGTAGGTCGCCGGAAAGGATGCAGTGCGCGATCACGAGGGTG
CGTGATGGACAATGCGTGTGTCTGACGATGCTGAGATCAAGATCGGAACACCAGAAAGAA
AAGCAGTGAGAGTTGTGGTAGCTTGTAGTAGAGGTAGTGGTGGAGGTTGTGTGTGCGGCC
GGAGTTTTTGCCTGCAGTTTCCCTCTGCCCCCCCGTTCATGACGATGGAAATTCGGGACA
CCTCGGCTAGTGAAGCCAGCGCACTGTGGTGGTGCTGGAAATGGGCGCTGTGGCCAATAA
GAGCAGTCATATTGTCATTGGCCCCGTTACCCCAAGGGACGATTCGGAGGCATGCTGACT
GGGCAGGAGCTTATGGGTCTTCACGTGCTAGCCGTGGAGGCGTCAGGAGCCGTGGGGAGT
TAGGGGTGAAAGGAAAAGGCACATGCTTACTGTGTGGAGAAGGTGCGAAGTGGGAATTGC
GACTGTGTACTTGCGCATTCGTAGTGATTGCTTGTGCAGAGAAGGTACCGATAAAGGCGC
TAGCAGAGTACATGCACTCGCACTAATAGTACGACGGAAATGTACCCTCGAAAGCGCGTC
GGTCTAATGACATAGCGTCGGCCGCTCTAATCTGGTAGCGAGTAGCGAGCCAGGAACGAC
ACTGCAAAATAGTATCGCCAAGTATTTTTTTTGCTGCAATCTGCCGCGTTGCTTTCCTGC
GCGCAACAGCCCTGTGTCGCATCCCACCTACACCGACGTACCTAGTGCCATGAAAAGCGC
GTCCTGGTCCGCAAGCAACACGGTCGACATACCACACCTCTCCGACTCCATCGTTTCGCG
TCCGACTCCTCCACGCCGGCGGCCCTTTGAGCCTCAAAGGGCTGCCATCATCGTCCGTGC
AATTGGCCCGACGCCAGCCGTGCGCAAGCCGTCTGTTTAGCCCACCTGTCGTTGGCTCTC
ATCACATACACCGGACGCCTGAGCATGGCCGTCCGATCTGCGCGAGCGGTCATGTCTGCT
TCCTGGCCCTGCGTACGACAATGTAAGGAGATACGATATATGCTGCTCGTTGAGATGCAA
AAAACGGCCATGTGTCAATATATATTATGCGCTCGCCATGACTGACAAGCGGCGCAACGG
CAGTACCATCATTAGCATCCATAGGTGCACGACGGCAAGACGCGCCCCTTTTCGCATCGT
CTGGCCGGCATTACTCGGCATGCACCACCTCCTCTTCGTACTCCTCCCCTCCGATCATGT
CGCCAGCTGCTCCGAAGCGGCCGTCTCCGGCAAACGCTGGCCATGGCCGGGTACCAGCCG
CGTCGGCGCGCAGGAGCATCTTCTCCTACGGCGTCGCTGCGTCCTACATTGCCAAAGACC
GCCCCTTTGACCCCAACACCCACGTCTTCCACTTCAACCCCTACAACCGCCTCCAGCAGA
ACACTTCGACACAAAAGAAGAAGCCGTCGCAGCGACCCGAGAGTGGCCAAGATGCCTTTT
TCGTGAGCCGCGTCGGCGACTCAGGCACAGTAGCGCTGGCAGTAGCCGATGGCGTCGGCG
GCTGGATGGACTCGGGCGTCGACCCGGCCGACTTTTCCCACGGCCTCACCGAGTACATGG
CTGCGGCCGCCTACGAGCACGGCAAGCCGTTGGGCCAGGGCCGGACACAGCAGTCCAAGG
CCACCGAACAAGCGGCGGCATCCGCACCCACACTGTCTGCCCGCCGTCTCATGGAAATCG
GCTACCAGGCGGTGCGCCATGACCGTGCCATCCAAGCCGGCGGCTCCACCGCTGTCGTTG
GCCTGCTCTCGCCCGACGGCGAGCTGGAGGTCGCCAACCTCGGCGACAGCGGCTACATCC
ACCTGCGCCTCAATGCCGTCCACGCCTGCTCGGAGCCGCAGACCCACGCGTTCAACACGC
CCTACCAGCTCAGCATGATCCCGCCCAACATCCTGGCGCGCATGGCCGCCTTCGGCGGCG
CTCAGCTCAGCGACGAGCCGCGCGACGCCGAGGTCACGCGCCACGACCTCCGCCACGGCG
ATGTGCTCGTCTTTGCGTCCGACGGCGTCTGGGACAACCTCTTCAACCAGGACATTCTGC
TGCTCGTGAGCCGCGCCATGACGATGACGGGCGCGTGGCAGGCCACCACCAAAGACGCAG
GCGCCGCCGTGGCTGTGGCGCCGCCGGCCGCGCTCAAGCGGTTGACCGACCCGGACACCT
CCGCGGAGAGCAACGGCAGCAACGTCATCACCCTCCAGAGCCTGATTGCTACGCAGATCA
CGGGCGCGGCCAAGGCGGCGAGCGTCAACACCAAGCTTGACGGGCCCTTTGCCAAGGAGG
TCAAGCGCTACTACCCGCATGAGACGTGGCACGGAGGTAAGGTCGACGACATTTGCGTCG
TTGTGGCCATCGTCTCAGAAGAGCCAGCTGCTGCTGCTGCTTCTGCTGGCGGCAACGACG
GTGACGTGCCGATCAAGAGCAAACTCTAGAGCCAGACGGCGTCCCACGAGCAACTCTTTT
CTTGACGTCCACATATGGCTTATAGACTTGGCATTTCTTCTTTTCTTCTCGTTTCTTTTT
ACTATTGTTCAGCGCACATTTGGAAAATGGGAGGCATGATGCCTTCGTTCTCTTGCATAT
CGCTTGGCATATTCACGGCGTCCATGGCATTTTGTCCATCCTACGTTATTTGTCCTAATT
TATATTCGTGGTTTCATTCGTTCTCTTTCTTTTCGCATATAGACCTATACGAAAGTCGAC
TTTTTCCCGGGAACGGACTTGGACGGCGGAGAGGCATTTTTTTGTACATATATGAACCTT
ATACAGGAGAGGACTGGGGCTTAAAAATACGTGACACGCGCACAGCATCGATTTTATGAC
GTTCTTGGGGTTCATTGTCCTTCATTTTCCTACTACTCCGGTTTCCATAATGTTTTTGCG
TCACGAATACAAGACACAACGCAATACACGCACGAGAACACGCCAACATAGACGGCACCC
ATCATGCGAACATGCCAGCATGCACGTTGATTCTGATCCCCGATGCTGATGCCTCTGGAC
GGTTGACAGTCTGTGGGACAGCGGGCGGTGGCCGACGGATGCATATGCGCGTCCCGTCTG
TGGCATCTAGGGTATCGTGTACAAATTATGAAAGCTGGGTTTGCGTGGCCATGCGTGGTC
CCGTAAGCATGATCCTGTAGGTGCCATCTTGTGCATCTTTTGTACGCCTTGCCAATCTAA
AAGGCCCTCGGTCGTTGCCCTGTCAATTTGCTTCAGATAGATTGCCCGACAGTGCATCGT
AGCACAGCGGTGGGGTGTACTCTAGAACGCTAGTTTCTTTGTTTTCGGGTCCTTGAGAAA
GAGATGTGTCTCGTGCTTCTACGACGCATATGTAGGAAATTTTGTGGAGGCTTTGCAACC
GGCCTCGAGGGGAAACCGACGAACCACACAGCAAGCTAAAACCAATATACTGAATGACAA
AAACAGTGGAGTGCAGATGCCCGTCCATAGGCCAAACGGGTCCTGACATGGAGGCGCATT
CAAGACACTTGCTGAACACGGGAACATCGGAGAAGGTCGAACGCGCAATGAGAAACAGAC
GTCTCAAACGAGCCGAGAACGACGCGATAAAATGGGAGACAGAGAGAAACAGACAGACCA
TTGGGGCAATAAAAAAGTTTCAAGTACCGATACGCATGTCAGGCTCCGTGTTCAACTCAC
CAAATTCAATCAATCTACTCAAGTCTCAGCTGTATGGTTTGTGTATATTTGCAAAGAAAA
ATCCTATTAGGTCGGGGTAAGAAGGTTCATGTGAAACCCCTAAATGAAAATATAAAAATC
CGGTCATTCATCTTTTCCAAGTCATCTTTGAAAAGAGTAAATCCGCGACATAAATGAGAT
AACCCTGAGTAAAATAAAATAAGAAAGGTAGACAAAACAAAGAAACAAAAAAACCGGTCA
GTCTTTCGTTGCTTAGTTGAAGTACAGCAGGGCAGCAATGGTGACCAGGACGAAGGCCAG
GGGCGACTTGGCCTGGGGGCTGTTGTTGGTGTTGGCAGGGACGGTGGTGGCCGAGGTGGT
AGCCTTGGTGCCAGTGGTCGACGCTGCAATTGGTTAGCACGGGATTCAGGCCACTCTACT
ACAATATCACTGTGACGGTGATGGACACGCGGTCGTCGGAACTCACTCTTAGTGGCAGTC
GTGGTCGAGTTGGAGGCGCCCGTCGTGGTCAGGTGGGTGGTCTGGGACGACGTGGAAGAC
GACGTCGACGAAGACGAGGACGACGAGGTGGAGCTGGAAGACGAGGCGGCAGACGAGGAC
GAGACAGCAGCAGACGAGCTGGAGCTAGAAGCAGACGTGGACGAAGCAGTCGAAGCGCTG
GCCGACGCAGAGCCGGTGCCCGTCAGCTGGAACAGCTTGCTGTAGTTGACGCCAGTGGAG
TCGGAGATCTCGAAGGCGTAGTTGCCCGTAACAAGGTCAGTCGGGACAGTCCAGGTGAAG
CTTTTGCTCGAGTCGTTGGCTGCGATGTTGTCAGCATGCGATTTTGGTCCTCTAAGGAAG
CAATACAAGAGTTCTGGGCAAACATACAGTCAATGACCTCGACCTTCTTCAGGTCCGAAG
CGCTGCCGGTAGCCAGAGTAATGGTAACAGGGCCTGTAGCATTGGTCCAAGTCAGGGTGA
AGGGCGAGCCGGGGGTGACATCGAAACCAGAGTTCGTGAACGCCGGGACGGCGCTGACGG
TGGCGGCCAGGGCGGCGAACGTGGAGGCAACGAAGAACTTCATTTTGAATTTGCCGCGTG
GTGAGAAGTAGCGAATGTGGTGAAGAAGTGTACGCGGTAAAATATTAAGCGGCGAGTCTG
GTGTGTCGTCGAAATAAAAGGCGCAACGATTGTAATAGTAGTTGAACGAGAGACAAGAAC
GTTTTGGATTCTGTTGGCCACGAGGAACCGATGTTAGAAAAATGCACCAAGAGCAAAGGA
AATGTAAGCCGGCTAGGTGGATGAGCGGGTGTGTATAAAGTGTGAGGGCAAGCAGAGAGA
ATAAAAACAAAAAAGGATATATAGTATGTGCTGCGAGAATACGATGACAGACGTATGAGC
CACGGCTGGAATGCAGGACCGAAAAAGGGACGGACGCGCAACGAGCGTAGCCAGGCAGAC
CAGGCTGGGCCGAGCAGGAAGTACTTGTTTGTGATTTGTTTTCTCTCTTGCGTTTTCTTT
CCAATCTGAGACAAGCATACGCCTTGGATGCAACAGGCAAAACGACAAGAAAAGAGAATC
CGGGATTCCCGCAGGGGCTCGAGGCTGAATGGCAGAGGGCTTGGAGGCTGAAGGGAGATG
ATGCGTGCGAGACAAAAAGAAGAAAACAACAGGGGAGGTATTGGCCGGGGGCGGTTAGAG
CAACAGGAGGGATAGGTGCGAGCGTCGCGGAGCAGCGCACAGAACAACACTTACAAGAAT
GAAGACGTGAAGTCGTGAACGATTGTGAAAGTGACGATGCAGAAGAGGAAGGGAAGAAAA
TGAAGGAAGACGGGAAGGAGTGAGGAAAGAGCTAGGTATTAAATCAAACTAGGAGCAATG
CGGTATTCCAGAAAGAGCGAAGGAGCTTTATTGATGTGACTAGGAAGAGTTTTCTTGGCA
ATGAAGGCGGCTCATGGGGGGAAAAGGCGCGAGCTTGACAGGGCGTGAGGTGTGGTGTGA
AGGAGCTTTGGTGTCGTGGAGTCGCGGAGATGGGACAGGGACAACCCATGTCCGCTCTTT
CGTGGGCCTTGGCTGGCCGCTTGTAATGGGGCCGAATAAAATGAGAAATACAAAGGAGAA
AAAATAAATACCATACGTGTAAAGGGTAGCAGGGACCCAGATTGGGGGTGTGCTCGCTGG
CGACAAGTAACAGCGGTACCCGCCAACGCCAAAGTACTCCGAGCACACTGGAGCATGGCT
TCCATTGGACGCCTGGACGCGCAATGCTTTTCCGGATGTGATGCACTGCATCAGATTACG
TCGGCATGTCACTGAATCCTGCGCGGGCTTGTAGGTTGGTCGCGACTTCCTGGTTTTGTG
CCATTGGTACGTCGCAGCAAGGTTTCTGTCAGCTGTGGGTTGCACCTGCTTGATGCTGTC
GCAATTCTGCTACGTCAGCGTGGGCGGGCAGGATCGAAAAAGCAAAAGCCAAGGCAAGAG
CACAAAAGTTGGCCAGGAAAGGCCATTACGACCGAGAATGTGTGTAAAAAACGACAGTAC
GCCCGAACGTCGTGCCAGCAGCTGTTTGGCAAGAGCGCTTGGTGATGGTGTGGCTCCTGC
AGTGTGACACGCCGGTCATATTCCAGGTCATATTCCAGAGAAAGTGCAAAGTGACACTTC
ACTCGCGCGACTTTCGTTCCCAATACAACTGCATCCGCACCAACTTTACGATCTGCACTG
GAAACAGTGCCTGGACTGGTCCAGTAAACAAACCTTTTTAGCACGCTGCAGAGCAACAGG
GACCAGCAGCATGTGGTAACGACATGTGGGTGCTGCAGCGCAAATCTGCACACATCAGTG
GCTCGGTCAGCGACACCGTTCCTGGATGCACCCGCCTAGTGCCGAGCAGCAAAAAGGACC
GGCGCGCCTGTCTTGACAGGCGAATGGTTTGCAAAGAAAGGGGTTCAGAGACAGAAAACA
CGCGAAGCAGGGCCTAGAAGCGACGAGCAGAAACCGTAAAGTCTCAACTCTCAGACAAAG
ACGACAAAAGGCATGCTGTCGAATGGTCCAGATTCCAGGCCCCTACGGTGCCCGAATTGC
TCCACCTCTTCTCCAGCACTTACTCCGTACTTGTAGCCCAGCATCTGTCGACGACGGGGC
AAGACGAGTGCTGAACATCGAATCTCACCCATAGTAATTACATCGCGCGTTCACTATCGC
CGCCCATCTCCATCTCGGTGGAGCTCTGCATCCTTCCCAATCGCCCTGTGTATTGCCGAC
TCACGAGTGTGCATTGTCCTACGGCGCACAAGAAGCTGGCATCCTGCGCGGGAAGAGCGC
ACGGGGATGGAAACATCTCACTGCCAGCTGTTCCACAAGACCGCCAAGACTGTCAGGCCA
CGCCTAGGCGGTGCTCGCGATGGTCGCGATCGAAAGTCAACAACCGCACAAAAGACGACC
AGGGTTGATTGTGGGTTCCCATCTTTGACAGAACTTGGCATCAAATCCTACCGATCTTGC
CAAGAGCCCCGGCAAGCAGTTCAATTGCAAATGGAGTTGCTCGTTTTTTTCTGAGTGTGT
GAGCAAGCAATTGATGGCGTGTTCTGGCGTCTCCTTTTTCCTCTGTCTGTTGATAAAATA
ACACACCCCGGTCCAACTCCACTGGTTGGGCCCCAAACCAGCTTAGCCCCAAAGAATGAG
TGACTGTGGAAAGCAGTTTGGCAAGTGCAGCCTGGCAGCATTCCCCTTGCTGCTAAGCCA
CGTCTTGGTGGCAACTCCCGCCGGGCCTGTCAAACGCCAGAAGCAACCATCAGAGCCAAC
ACGTCCAACGATGCTTCACTTCACGGAAACAATTTCTACTTCGAGGTCATGTGCCTCTAT
CCATAGCGGAAAAGAGTGCAAATGGAAAATTGCAGCGTTCGACAATAGTGGAGGGCGACA
AAGACAAATGTTAGGATGGACGTCGAGGTGAAAAAATAACGGTCAATTTCGCTTGGCCCT
TTGTGAAGACTGAGAACGCGTATTGACTACAGCATAGGTCCTCGTTGCATCGCCAACTAC
TAGGGCATGCTTCCCCTTCCCGTATTGCCCACGCCGCATACCGCTTAGGCAATATTTTCT
CCATGAACCAAGCGACACAGATACAAGACGGGCACACCAGAAAAGACGAGAGACAGAAAA
TCAAGTAACGCAGACACGAAAGGTTCAACCTGCGGCAAGCGGGATACCCAGCCGTGCCGC
ACACTGCTCATCTATCCTATATTGTCTGGGCAGGTTTCCTTGCCCACTGAAACGCATAGC
GGCCGCTTTTATTCCTCCTTTCTTCTTTCGAGATCCTACTCCAGGGCAAACCTTGTCATG
GGCGAAAGATTAAAGCCGTCCGAGCAACCGCTCGCTATATCGCTACAAAATGACGTTGTC
AAAACGTGCGCCAAGACAACCCCCAAATATCCATTGCAACAGTAAACAAGGCCCGGCCAG
TGTAGCCAGACCTTGTAGCTTGTGCTCTGTTTCTTTGGCGAGGGAAGTGCCAAATGCGAC
GCCACGTTTTGGGACTCATCTTTCAATGGCTGTTTAGCACTCGCTACTGGACACCCATGC
ACTCTTTGGAAGAACGAGTGACGCTCCTGTTTAATGAGCTCAGGCCGGACGGGAATAGTG
ACATGGCGCCACAAATCAGACGACAAGCTGCGTGCCTTGTTTTTACATTCGCACTCCTCC
GTCCATGCGCTGTGCCCTCATTTCAAAGGTCCAACGCGACACACATTCCAGACCTTGCTG
GGCAAACCCCGATGATGTAAAAAAAGGGTAAAAATAGCCGTTTAAATACGGTTGAGAATC
TACAGAGTATGGAATCATACTCTTGGCATAACAGAGCATTTTTTTGGCAAGTCTTGGCAG
TCGCTAGCCACTTTGTGGAAGTGGAAGTGGTGATGGTGGTGATGGTGTGACTGAGGTCTA
CAGAAATGTAAAGTACGCAACACCGCCACACCGTCGCTTTTTCCACGCGTCCGCCATGGC
ACTGGTCACATTGCCGCCACATCCGATCACGAAGTATCACCAACGAGCCAAGTTAGGAAA
TATCAGGCAGCCAGCTTGAAATATGCAGCCGCCTAGTCGGGCACAGCAAGTGTCGATAGA
GGCTTCGCACGTATACCTCTGCGTCATACATTGCAGGATATTTACGTCCTCTCCCAAGCC
TTACGTTCCTCTTTGGGCGGCTGGGCTTTGGTGATGCAAACCTCTTCTGAATCCCAACCT
CGTAGCCTTTCGTCTGGTTCTCGTGGAAGTCACCTGGTCTAGCAATTTGGACTGATGCAA
GATCTCGTAAAAGTCGGTTCCTTGGCGGCATCATGATGGTTTCTGGATACGAAATGGGTA
CGATCTCGCTGCTTGTTTTCAGCTCGTTTATCGTTTTCATTTTCATTTTCAACTATCTTC
TTTCTTTATTTTACTTTACTTCATTTTCTATTTCTAACGGCCCGTCGTCCGTCACACCCA
CTTTGAGCAATTTCGGACCGTCTCTGAATATTTTGCTTCAACGGGTTCGAACAGTAAAGG
CACGGTGGTCCTGAATACGTAGACAAAGTGCTGTCGAAAGTACCGGTTGACTTGAATTGG
CATTCCCTTGCACCATATGTAACCGCTGCTTCACATTACCCACCAGCCAAACATGCATTG
TGTCAAGAGTCATAGGAATGGTGGACAAAGGTCGACAGTGCAAAAGGAAAGGCAAAAAAA
GCCCCGAACAAGAATAAACGCCGGCTGACGGCCGCTGAGGATCGGCGCAATGCCGTGTCT
GAAAAAAGTACTCCGTCGCCCATCATGTTTCAAGTCGTCGAAAGATGAGGTCTAGGCTCT
ATGCACAAAATTAAAGTTCTTATCCCCTTGCTCGGAATAGACTCATCCGTAGGTGATGGG
GGTGACTATGTTTTCGAGAAGTCGCCGCGCATGGTCACCATTCGTCCTCGTTTGTCTTGT
TGCATATATATTGTCAACTGCAAGCATCAAGCCCACGGAAATGATGGTATTGTTTATTTA
CGCATGTATGCATGTCTAGTCGCCATCTATCAAGAAAACTATATACGCAAGCGCGTTTTG
TCGGTGCTGGGTGTCCAGCTGCGAAAGAGATACATAACATGACAATGAACCCGAAACAAA
ACGGCTCCCACGAAACACCCAAGCGGAAGGGCACATTGAAATAACACGCCGCACACAGGG
GACGCATTACCGTGCGCACGGCGTTTTCGAAATGGGATACACGGAGACAAGCCTGGCCTA
ATTTGGAGCCGACGGACCTCATCTGCCCGGCAACGTGCCGAACTGCATTTCCAGGGAAAT
ATGAATCCGGCAATTTCTGTCGCATAAACAGGGCGGCAATCGTCGATGAGATATTATGGG
CCGGTCAACCTCGTCATTTCACCAGTGGGCATCACGAGAGGAGGCGGTGCAGGAGCCTCC
GGGAAGACCGGATGTGACAAAGCCCGAAGGGATCGCATGCTCTCCTACCTTGGGCGGGTT
TGGCTGGACGGGAGACATGCTCGTTTACAGCACACACTGCACCACACCCCGCCGCACACC
ACCTGCCTCCTCTCGCAGCTCGTTGACGGTGGCACCAGCCTCGCGCATGCGCTTGACAAA
GTCGTCCAGCGAGCCGCCGACGCCAAAGTAGAGCTGCTTGGCGCCGATGACGGCTGTGGC
AGTGGCCGGAGCGGACACCGAGCCGCCGTCCCGGCGCAGGATCGACAAGAGCGTCACGGC
AAACGTTTCGAGGGCGAACGGCGAGTAGATTGTCTCGGCGCCGAGGACCAGCGTATGGGC
AGCCGGCCTTTCAGTCGCTGAGGTGTCATACAGCAGGTCGACAAACTCGGCGGACCAGCC
GCCCGACAGGAATGAGAGCGTAATGCCGGCCGCGGTCACATAGGTACAAAAGGCGTCCTT
GACCTCGTCGGTCAGTTCCAGCTCGCCGTTGTCATCGTCACCGTCCTCCTCGACTATCAA
TGCCTGCTGAAGGAGGGGACTGGCGTGCTGCTGCTGGAGAGCCCATGCAAGGATGAAGTT
GGGTAGTGTGACCAGGTACAGGACGCTAGGGTTGTAATCGGCAACAGTGATAGACAGTGG
GTGGCGCCTCTGTGCCTTGTCGTTAGAGACGTATGTTGCGCATGCCCAGTGGAAGAGGGC
TAAGGATGGCAGTGCCGTGCCGCAGCCGAGCTCATCGCGATGTTAGCAGAGGCATTGAGG
GAGCAAGCGGCCAAATCAATCCAAAAAGAAAAAGACACGGGGGGTCGGACATACCTCGAT
GACATGAGCGGGCCCGTCCTTTAACAGAACGGCACTGGCAACGTCGGATGGCGTCGGCGT
GGACGACGAATCGGCTGTCGTTGGTGGTTGTTGGAGCAGCACCTTGACCAGGTCGACACT
GCTCTCCCAGCTCTTGAAGCCGCCCTCGTAGATGCCCGTCTTGACATCGTGGGTTCCAAG
GCCGGGCGCAAGCTCGCCACTACCGTTTGTGTTGTTGTCACCGTCCTCCTCGTCTTCCTC
CGCCATCAACTGAACCTTGACGTCCCACAGCTCGCGTCGCGGAAGTCGTATCCGGAACGG
CGCCTCTCGCGGGGCTGTACTGCCGCTACCTTTGGCGGTATCAGTGTCCACGTGGCTGTC
TAATGCCACGTCCAGAAGACTGTAGGCAATCTTGGACGGCAGCCTGGAGAGCATCTCCTT
CAGGTCGTGGCGTTGTGGAGGCAGCTGTGGCTTGCCCTGGACAGGGAAGGCACTGGCAGC
TGGTGTCGGTGTGACTGTTGCATCCTGAGCCTGTACACCGGGGTCTTGGACGGTGCTGGA
GGTACCGTCGTCCTCGATGTCATCCCCGGAAAAGGAAAATGAAAAGGAAGCCATGGACGC
GTGGCAATGGCGGTTTGATTTGTCAGGCCGTCTGTTCGTTTCTTTATTCTTGTTCCTCTT
TCTTCGGAGGCTATGCTCTCTACGAATAACTGGTTCCTCGTCCGTCACACCACGGCGGAT
GCCAGTAGACGCATGTGTTGTGTAAGATCTTTATCAAGATGCGGCCCCTCTTCGTCGGTC
GAGTTGTGCAGACAGCCGTGCACAAGTGCTGTTTCGATTATTGTCCTACAGATGGCGAGT
GTCCGAACTTGGATAGACAGCGTCGTATGCTAGACCGCTTTCCAATCGTTGTTTCCCCAA
TTGGAAATTATTGTCTCTCGTTTCTTTCTGACTGTACTCCGTACTTTCCTTTTTGTTGCT
TTCCTTTAACGTGCATGTCGTCCTTCGTTCCTTCAACGTTGTCCGGCACAACCTACTTTT
TTTGTGGATACCTACTGAACACAACGCCACTTTCCTGTGAACATGCCGTCACCGCCTTCC
TTTTTCAGCGTATTTGTTTGAACCGGCACGACTCTCCGCAGCTATCCACACAATCCCTTG
CACAAGCTGCACCTTCCCTCAACAGAGCTTCAGTAACCAGCTACGCTCGTAATTACTGTA
CGTTAGCTCTTGTGCCCCCTTTTCCATTGGCCGCTTCGGTTTCCTCTTGTGATGCGCCTT
TCAACTATTTTCAAGATGCAGCCTTCTCGGCTCGTGGTTGGACAATTTACGACACCGCGA
CAGCCTTATTTATTAGCAATGTTTCTCTGTCTTCCTTTTGGCTCTTCCTTCTCCACCGAC
TGCTTCCTTTCGTCCTCCACATAGGGTGGGCGCGTCTTGTCCCCATTCTTCTGCTTTTCT
TGTTCGTTGCGTCTTGTCATATTTTCCATGATTCCATCATAATTTCATGGTCTCTTCCTG
TTTTCGTCATGTTGGCACCCGGCTCGATGCCCGCCACCATTTTGTCCACCGGGCCTGCCA
GCACCTCGGCTGCAATCTCGTTGTGTGCTGTCAACTCGTGTTTCTCTTATGCTTCTCTTC
TTCTTCTCGTGTTCGATTCCCCTCGTTGCTCTATCCCAACGGCCATTGTTGATGTGCTCC
GGTCCCCTGCAGCTGGGTCCACGGCTCACTTATGCTTCGTTACACGAATCTCACTGCCAC
AGGTCCTCTACTTTTGTCCATCGAGAAAGCCGTTTCTCACCAAATCGACGTTTGCCGTTT
CCCGTGTCCCGTTTAGCTGGCCATTCCTACGGTCCACGTCCATGTGTTCCAGATTGTCCA
TCTCACCATCTCGGTCACACGGCGTCCTTGTCTACCATCGTCCTCGCGTCTCGACCGACT
GCCTCGCTGTCACCGGGCCTAGCTCGACGTATGCTGACCGATCCGCATGCACATGTTCCC
CGCACTGAGACAAACCTTGCTTGCACCTCTCCTATCTTGCTCCCAGTCTTTTTTTGTTTT
CTGTTCTCTCCGTTTCCCATTCTCCAGCGGCTAGCACACGGCGTGCACGATGCGACCATT
GAACTGACACACGTTGTCATTCATGGGCTTCCCTCCATGCTTCTTTCTACCCCAGTCCCT
TGCACGCGACCTGCCAACACCGTTAGCCCTTGTTTTATGACAAGCGCATCCGTAAATTGA
CCAACGAGGTCGTGAGGCTTATCCTCCTCCCCTGATGCTCTACAGGTCGCCACCGCTTCC
ATCTTCCTTCTGTTGTGGGGCACTTCCATTTCCGGCGTCGTTTGGATTAGCTTGAAAGCG
GACGGACGACCGCATGTCTTACACCATAACGATGGTATTTTATATGTTATATTAATTTTT
TCTTTCTTTCTTTTTCTTTGCTCCGCAAAGGCCGGGGACCTGTTTTCAGTGCGAGCGTGG
GTCTAGCCCATCCTCCCCAAAACCAGTTGACAGGATGATGACCGAGGCGTCCCATTCTGG
TTATTGATTGACTTTGTGTCTTTATCTGTCGGACGCCAGAGCCGATAATAGACCACTCAA
TTAGCTGTGACGACGGAGAAATACCAACAGAGATGGAGACACTGCGGGACATGTGTCTGT
TGGCACCCGTGCGTTTGCTGTTTATTTTGATGGATGCATATGCGCCGACCCTCCGCCGGA
CGGATCATTATTCGGCCTTATAAGTTCTCCGATTACCTCGTCTTTCCTTGTTCTTATCCG
GCACTCTAATTTTATTCGGATGTATATCTTCATCCACATCCTTGCCTGTATCGTTTTCTA
GCAGGCGTGCTTTGTCAATCTACCGTCACAAGACAGCGTGTGATTTCCCTCTGATTCTCA
GTTTCCGTTCACTTGTCGTGGTTCAAATTGCAGTTAGCTTGACAACCTCTTTCCTTCATC
TCAACTTTTACAGAGAGTAGGAAGCGTTTGATAAACTCTCTTTGTTTCATTTTACCTACT
TGTCCTTCGGAACGGCTTGGTTTCACTGACTTCGATACCTCCATACCCACAAGATGGCCG
ACAATGGTGGTGGTCATACAACTCGCGTACCCCTTGACGCCAGCCGCATCAACGACGTCA
TGCATACGCCCGCATATACTGTCAAAGAAGAGCCTCTCGGCACGGCACGGCATCTCCGAA
TTGTCGGTATCGGCGCCGGGGCTAGTGGGATCAACATGATCCGCACATTGCGGCTGAAGC
TGGGAAAAAACTACGAGCACGTCGTCTACGAAAAGAACACGGACGTGGGCGGCACCTGGC
TCGAAAATCGCTACCCAGGATGCCGTTGCGACATCCCTAGCCACAACTACCAATTCTCGT
GGCGACCAAACCGGGAGTGGTCCAACTTTTTCTCGCCGGCCGAAGAGATCAACGCGTACC
TGTGCCGCATCTGCGAGGACGAGGGCATGCGGGGCAGCGTGATTAAGACGGAGCACGAAG
TGCAGAGTGCGCACTGGGACGAAGCTCAGGGTCGGTGGTTGCTAACCATTGCCAACCTGC
TTACGGGCGAGCATTTCAGCGACTATGCCGATTTCTTGATTGACGCATCCGGGATCTTGA
AGTGAGTACCGACCCGCGACCATGCTTGTCCTGGGCAATAGTAACAGTCCAGCAACTGGA
AATGGCCGGATATTGAAGGGCTGCACGATTTCGAGGGTGACGTTGTCCACAGTGCCCGCT
GGCCAGCCGAGTTTGACTACAAGGATAAGACGGTGGCCGTTATAGGCAACGGCTCGTCTG
GCGTCCAGATCGTGCCGGCCATCCACGCCGATGTCAAGAAACTCGTGCACATTGTTCGGA
CACCAACATGGATCATCCCGCCGCGAGTGCAAATATTCAATATGGGGCCGGCCGCCGAGG
TCATGAGCGCGATCGAGCTGGACGACGAAGAAAACTTTTCGCCCGAGCAGATTTCGCGGT
TCCAATCCGACCCGGCCTTGTACCGCACGTTTGTCAAGACCATTGAGAAGGAAACCAACA
ACTCGTTTCCCATAGTGTGTAGCCCTTCTAGCAAAGCTTGGTTTCTTTGGCTGCTTCTTC
TTGCTGACCGAAAAGCTCCTCAAAGATAGTCCGACGCAGGCATTTGCTGCCGGGCACGTG
CGCCAGTATATGACTGCCATGCTGGGTGGCGACGAGCGGCTTTGCAAGGCTCTGATCCCC
GATTATGCGCTCGGCTGCCGACGCATGACACCGGCACCGCATTATCTGCAGACACTGACC
CAACCGAACGTCCAGGTCGTCACAGATGGCATCCGCCGGGTCCTTCCGCGCGGTCTGGAG
CTGGATAACGGCGATGTTGTCGACGTCGATGCGATTGTCTGTGCCACGGGATTCGACGTG
TCGTTTTGCCCCCGGTTCCCACTCGTCGGTCGTAACGGCAACCTGCAGGATCTTTGGCAG
GCAAGCACACCCCAGGCTTACATGTCCTGTGCCGTGCCCGGGCTGCCCAACTATTTCAGT
ACGTTTCGTGTCTCTGTATGTCCCATGTTTGAGAATCCCCCACTGACGTTCAAACCAGCG
TTCCTGGGCCCCAATGCCCCCATTGGCCATGGTAGTGTCTTCACTCTGGCCGAGCACATT
GCCACATACATCGCTGGTGTTATTCGCAAGTGCCAGACCGAGGGCATCAAAGCCATTGCC
CCCTCCCAAGCCGCCGTCGACGACTACAGCGAGCACATCCGCGCCTTTATGCCGCGCACA
GCCTGGTCCTCGTCCTGTCGCTCGTGGTTCAAGGGCAGCAGCGGCGGCCAGCGCCAGGGT
GAAGACGAGAACGGTCCGGTCACAGCTCTACACCCGGGTAGCCGTATCCATTTTTTCCAT
ATGCTCGAGACGTTCCGCGGCGAGGACTACGAATACGTGTATGACGCCGACGACAGTCGT
GACGGAGCTGCCGTATCGAGTCGCAACCGCTTCCGGTACCTCGGCAATGGGTTTTCGACC
AAAGAACTGGACGAGGACGCGGATCCGACCTGGTATCTGGATGACATTGCCCTGACAGCG
GCGACGTCGGACAGCAGTGCCAGTCCCCAGACAGGAGAACGGGTCAAAGCGCTGCTATAA
GCGTACGTGTGGCACGTTGCAAAGTACAATTGGCGGAAGGGTGATGAGTATTATGAAAAC
ATGAAAAAGATGAAGAAGTCGCTACGATGGTTACGATAAACGATGAACATACAATGCAAT
GACACAAGAGCTATCTACAAAAATCAAAACCATGGCGTGCATTTTACTTTTGAAACCTAG
AGTCGGAGGTCGGACCTGCTACTGAAGCTGCCTTTTCACCAAAAAGACCCCATTCCGTGA
CCGTATCCTCACGCTCATCCTTCATCCTTGGACGTCGTACTGGCAGCGAATTATGGCCGT
AAATGCAAGCCTAAACGGCCACGTCATGATGGCTGTACAGCGAGACCGCCTTGGGCAGGT
CAGGTAACACGGCAAAATAAATAACAGGCCAAGATCTATCGGAACAAGGTGCATGTTTGC
CATGTTGCTTGACCTTTTGGCCTGGTCTGTTTAACACACTCTAACATCGTAGTCAGAACG
GAAAGTCAACAAGGCTCACAAAACAACTGGTAGTCTGATACAGTCACGTGATCCATACGC
GCCACATCATACCAGCCACACTTCCGAAACTATCGAAGGGAGCAGCTGTACGGAGTATTA
GGTGCAGCCTGTAGCGCCAACGCGCGCCAAAGGCCGAAAAAGTCTAAAGGAGGTGCGTCG
CGATTCAATCCCAGAGATCCTCTCCAGCGGCAGCCAGCGACGAAGACACGAGCACCACCA
CGCGCGGGCATTCATCCACCCATTGACGACAACGAATATTCCCACGACGACTGGCAGCTC
CTCGTCGCTCCATCGGTCGCGCATAACGATTGACCCGTGTCGTTGCCTTTCGCTTTTTGC
ATTGCATCCGCGACGCGAATGATCTTCGACCAGACAACATCGTATCGACAGGTCGTTCAC
ATCGACTCTTCGGCGTAGCACTCCCACACCGACGGGCGAAACTAGCACAATGGCTGCAGA
CCCAAGCCATAACGTGCACCCGGACTTGGTATGCTGTGACAGCGATGGGACAGTGTTGGC
CCTACAAGTCAGAAGCAACACAGCTAACGTTTTCTTTTCTTCCACGCGCAGCTCCCGCAC
ATCCACCTCATCAGCGCGTACCGCTACCCCCTGGTGCCGCGCTTTGGCATCCCCGAAGTG
ACCGAGTGGCTGCTCAACTCGCCACGTATCGCCCGCGACGGGGCGCCCTTTTTCTGGACG
TTTCTCGACACGCCGCAGGATGGCTCCATCATCTTGACGTGGCAGCCGCTGCAGCGCATG
GGCACGGAGTTTGCGTCTGACGGCTACGTCTGGCCGCGCGGCGAGACGTTCTACCAGCAT
GAGATCCGCGACGGTCTGATTCTGGAGGTGTTCCACCAGCCCATGGGCTACCGCCCGGGC
GAGGAGTACGCCACCCACTCGCGGCGGCGCTTTCGCCTCATGCCGCCCAAGGTGCCCAAC
CCCAACGCGCCGCAGGTCGACCCCAGCCTGTGGCTCGTCCACTACGGCCCCGTCGACGAG
CGCGAGCCGACGCCCGTCAAGAAGATCCGGCTTGACGCGCGGCTGCGCGCCATGATGGAC
CACCGCCAAAACCTGCAGCGCGCCGGCCAGATCACGCGCAAGGAGTTTATGCTGTCGGAC
CGCGTCAACTGGCCGCAGATCCCGCTGCCGCGCGATGCCCGCGTGCCGCCCAGCTACGCG
ACCGCCGGTGTGCCCCAGCAGATGGCGTACCCGCCGAATGCAGGTGCCGTCGGCGGCGGC
AGCCTCGCGCCGCCGCCTCCAGCAAAGCGCGCACGGCACTCGGCCGCCAATGCAGCGGCG
GCGGCCGCCGCCGCAGCCGGTGGTGGACCGGGCGGCCACGGGCCCTCGCCCATGGACGCG
GCCATTTACGACGACGAGGAGGAGTACACGCGCGGCGACATGTTTGATGTCATCACCCCG
CGTGACGTCAGCCTCGACCGCTACAAGCAGAACCACGAGTGGATGGAGGAGGTCATCTCG
TCGCCGTACCGCATCAGCCAGATCGGGTACGCAGACCTGGGCCTCGGTCTCAAGGGCGAG
CTGGCGCCGATCACAGAAGGCATCTTCGAGGGCCAGGCCTTTGACGCGTCGCAACGCGTG
CCCAAGAACCCGTACGTGGGCCGCCTGGATGCCGGCCTGGCCGCCGAGTTCCGCAAGCGG
GTCGAGGACAAGATTTCGGCAACGAACGACGAGATTGCCGAGATGAAGGCGCAGCACGAG
AAGCTGGTCGCCAGCCTGCGCACCAACTCGGCCATGAAGAAGGCCGAGCACGATTTGCGT
TTTGCGGCCGAGGAGACGGGGCCCGAGATCTGGCGCGTGGAGGGCCGTCTGCACGGCGAC
GACGACGCGGCGGCCGGCAATGGGGCGAGCGGCGGCGGCGATGCGTCTGGCGACGGTCAC
TGGAGCCACCAGAAGCACCAGAAGACAGCCGAGGAGGTCGTGTCGCAGGTGGAGAGCACA
CTGGGCCGCAAGGTCGTTGCGTCGGGCGCGGTGGTGCGCGTGCAGGACGGTGGCTATCGG
GAACCGTCGCCTGAGCCCGAACCGGAGCCCGAGCCGGAGCCGGTGCCTGAGGTGCCTCTG
ATCAGTGCCCCTGACGGCACGGGGCTGACGGCACCGGGCAGCGTGTCTCTTTCACAGCAT
CCGTCGCCCGCCGGTTCGCAGCTTAGTGGGATTCTGATTGGCGACGCCGACATGGATATG
GGCGACACGGCGGCTGGCATGCTAGACCAGATGGAGTCGGTGTTCTCCCCGGCATCGACG
CCTGTCAACTTCCCGACACCGACAGCGGCGGGGCAAGCACCAGCTGCACAGCCGCCGGCT
TCCGGCCTGTCCAACATGGCCACGCCGACGGGCGCTGCCGGTCCTACGGCGTCGACAGCT
ACCGGTGCTGCTGGCTCCGGCGCAGGCGCACCGACGCAAGCAGGTGGCCCGTCCCAGCCT
GGTGCGGGCCCTACGGCCGGCGGTGGTGCCGACGACTGGGTCGTGGTGCCACCCCCTGGT
GGCGATGTACCTCCTCCTGCAGGCGCCTCTGGTGCGGCACCCAACGCGACGACAGCGGCG
GCCGGCACAACAGCAGTACCGCCGTCAACATCCGCGGTGCCTGCACAGCCAGCCAAGTCG
CCCCTGGCAGCATCGGGTGGCGGCAGCAAGCCCGAGTCGGCTGTGCCCACGCCGGGTGCC
GGTGCTGTCGTCGACAGCGACTTTGGCTCACTTGCCGACATGTCGACGGGCGGCGACCCG
CTGGCAAGCATCGACGACGGCCTGGACCTGAACATGGACATGGACGACTCGGCCTTTGGC
GACGCCTTCCACGGCAGCGGGGACAACTAGATCTAGTCTCGCGCGGGTTTGCGGCATGAC
AAGTGGACTACGGCGATACTAGGGAAGAGGATTGTTTACTTTTTTGCTTTTCTGTGTGAT
TTGGCGTCCGAGAGATTCAGACTTTCTTTTTTTACTTCATTGTTTGTTTAGTCGCTTGAA
CTTTTGTTATGACGCGTTTTTGTAGGGGAAATTATCAGTGCTCATGGGGAGCAACCTTTT
TTTGTCGACGTTTCTTAATTTATATCAATGTACTCATATTCTCCAACACCGTCCTGTATT
TTAGGTCTCCTGCACGTTTATCCCAACATTGTCCCTGGGCAACTCGTCTTGTCTTCACCC
CGACATGAGATGGATGCAATGTAACTCCATTGACCGCCGAAAAGGATGCGGACGACTTTT
GCTCCAAGGAATATGCATAAAAGCAGAGGGCGACTGCCAATGCACATCTCGTGCGACTCA
CAGCGAAAGCTCACAACAAGTGACAGAAGCATGGCAGCATACATCGTACGCGCAACACGC
ACCGTCGAGTCCGGCATTCACAATTCGCTGGTTTCTGTCAGGAGACGCAGTGTGATGCGC
GTTTCAGCCAAGATGCAGCGTGTCAGAGCCGCAGCATGGACCCTCGAGGCAGGAGGCGGC
CGTACCCGCTTTTAGTGGCTTTTCACTAACAGCGTGCCTTCCCCATATGACCCTATGACA
GACGACGCCCTATTTCGAAGTCCTTGGAAGGATGCCGTCCTCTCTACTCACTTGTGTAAG
AATTACCGAGTACGTAACTCCGTACAGGGTCAAGAGTCAAGACAGAATAAAGCTTCGGTT
AGCGTTGTCCAGGGCCTGTTGCTTCTGAGCTTAACCAGGCCCCTTGTTGCTTCTCCAGCG
GTCGAGACCCTTTGACAGCAGGGGATGCATTTTGTTTTCTTTTTTCGCCTTCTCGTTCGT
TCATTATGCCCTGTCTGTCTTCGCCCTTTCTCGCTTCTTTTCTCTTCCGAACGAGACCCT
TGCCAGCCTTGACGTCGGCTCGCCGTCGTCCCAGGAGCTCGGGGGAACAGTTGGGTCCAA
TGTCACGCTGACGCTGGCGCTGGCGAGAGGCTTTCTCTGTCTTCCTGAAGATTCAGCCCT
CAACACTTTTTATCCATCACCGTGATCTCTCTTGTTATAGCCACACCTTGCTCGCCCTTT
TTCATTCGTTTGGTCAATCAGGACGCGTCATGCAGATGTGCATCCGCAGCCACGACTTGC
CAGTCCAAGGAAGGCACCGTGATGTGCAGTCCAGACGGCTAAGAATAGGACATCAAGCAG
CCCATGCCCAGTACGATGTGAACGCGGTTCATGCGCTGAGAGCCTGAGTGAGCAAAACAG
ATGCGCCAGGTGCACTCCGCAGTTCGATGCGTGCTGGGTCGTTTCAGGCTCGGGTCACAG
ATTGCCAAGACATGTTTTGTTATGCCCTGCAGTTTAGAGCTTCTTTTTCTAAGTCGCCTT
GTCTTTCTTACCGTTTCTTGTCGTCTCTTTTTCACCCCACTCCCAAACCACCCCATCATG
AGACGCACCCGCTTCTCACGATGTACGCCTGCAGTGACTGACTCTGCCGAGGAGTGACCT
CGAGAAGCCCCTTGTTTCCGCTGCTCCACATGTACCCTTTTACTGTTTGTCGTAATTGGC
CTGACTTTCGTCTCATCGCTCTCTTTTCCTTTTGTTTCCTTGACCATCTTTTGCCTCAGA
CTCCAAGTGTCGCAAATCATCAACGCTCTCGACTTGATCCGTTTACTAACGTCCACACCC
CTTGGTCATACACTGTCGTGGCGAACCTGTCATCTGGGCTTTCGTAGTTGGGTTCTCGAC
CCTTTACTGACTGCCGCTGGGTGCCGACCAACCCTTCTTGATGCCTGTAGACTGCGCATT
CTAGAGTCAACCACATTCTCCCTGCAAAACCCTGCTCGTTCCATGCGGCAGTCTGTCAAC
CCGGGAACCCCATGGCCGGCTCATTCGGAGGCTGCACGTTTCTGTCTTCTGCCTGTCTTC
TCGTGACATTACCTGTCATACATTCTGCCTTTTGTCTCTGCCTTTTCTCTTCTTCCTGAT
TTTTCTTCGTTTCCGTTTCTTCCCTTTTTTTTCTCTCTCTTTTTTCCTTTCTCTCATTTC
ATCCAGCTCTGGCCTGTAGTTTCGTGACTGTTCTTTTGTTTGTCGGCGACAACAATTCCC
TTCGTTTCGCTTCTCTTCTTCATCTTCACTTCTTTTCTCGCCTTTCTTTATCACCAACCT
CTGCAGTGCAGGCTTTTTCCCTAGGTTGATCCTATTTTATTCTATACAATACGTTTTAAC
TCGATCATTTGATCTGATCACTTCTTTTGTTTGACCTTTTTCGTGCTTTCTTTTATCGAG
TCGACCCCGGCGGTTGTTTACATTCTATATCCCATCATTTCTTTACTCGATACTCACCCC
AACTTGTCTACACAAAAAAACAGCCACAATGCATTTCTCTGCAACGGCTTTGACGACGGT
GCTCCTGGCCGCCTCGGTCATGGCCAACGGCAACAACCAGCAGCAAAACAACAACCAACA
GAACAACAACAACAACAACAACAACAATAACAATAACAACAGCAAGGGCATCGCCAATGC
CGCCACCGCCAACATCAACACTCTCAAGGCCAATCTGGCCAAGGGCGCCAAAGGCGGCAA
GGGCACCAACAGCTTCAACAATACCGGCGGCGGCGCCACCGCGGTCACCGCCAACGCGGC
CACTGCGGGTGGTGGTGGCCTTACCAACAACGCGGCGGCGGCGTCGGTCAACTTGGCTGG
AAACGGCGGCGGCCTCAAGCCCCTGCCGGGTCTGCAGACGTCTCTTCCGGCGGGCAGCTC
GCTGAAGCCTCTGCCGAACCTGGCCGGTGCAACGGCAGCGACCGCGACAGCCGCAGCAGT
AGCTGCCACCGGTGCGGCCAACGCCAACACGGCTACTCTCAAGCCTCTTGGCGGTACGGC
GGCGGTCGCGTCGGGTCCGCTGAAGCCGCTGGGCAGCGCGTCCGTCTCAGCGCTTCTCCA
GTCGGTGCAGACGGCAGCTGCGGCGACTGCCACTGCTGCTGCCGCTGCTGGTTCGACTGG
TGCCGGCGTCAAATTCATTAGCGGCGCCAACGCCAACGCGGCCACGACGGCGGCCGCCGT
CGCTGCCACTGGTGTCGCCCCTCCTGCTATCGGCACGGCTGCGGGTGCTGCGCTGACGCC
CCTTAGCTCGACTGCCGCCGCCGCTGCGGTTGTTGCTGCTTCTGTGACCCCCGCTGCGGC
TGTGGGCTCGTCGTCCACAGGCTCGTCGGCCGGTTCGGCTGCTGGTGTTGCTGCCGTTGG
CGCCGCTGCCGGAGCCGCTGCCGGTGCTGCCGGTGCTGCTGGTGCCGGTGCCGTTGCGGC
CGCGGACACCGAAACACTCAAGCCCCTGCCCGGTACGATTGTCACCAGCGACGCCTCGCT
CGACCCTCTGCCGACCGAGACGACGACGGAGAACAACGCGGGCGGTGCGACGCAGACGAC
GACCTCCTCGACTGGCGTCGCCGGCGAGACCGGCGCGGCCGGCAGCGGCGTGTCGACCAT
GGTGATGACGACCAACGGAGAGACAATCACAATGACGATGACGGGCTCGATGACCAAGGC
GACGGCCAAGACGACGGCCACGGCGACGGGCCAGGGCAGCAGCAGCAGCAGCGGCACCGT
GTCCACGAGTGGTGCGGCACCGGCCGCGGCGCTGATGATGGCTGGGTCGGCCGGGTCGGT
AGTCGTGGCACTGGGTGCGGCCGTTGTAGGCCTGGCGGTGATGCTGATGTAAGGAGTTGA
TTGCGCGGACTGTCGTTGGTGTTTGTTAGTACTTTTCGTGTTCCTGTGTTCCCGGGTGGT
TAAAATCGTAGATAGAGCTTGTGGTCTATCTTTATCTCGGGCCTTGTTCTGCATTGCTTT
TCGTTACTCTCACGCTCGTCACTCTCGTCACGTTATATTCATAGGTAGACATATGTGATT
TCCAAAAAAGGGTTATTTGATTTTTGAAAAAAGTGTTATGGATCCAAGAAAACATATTGT
TGAATGGGGCCAACGAGACTCTGACGAGCTCGCGGCAATAGAATGTAAAACGATTTGGAT
CGGGGTACGGTGCAAGATGCAGTGGCAATATATTCCAATTGCCGTGACGTATACTTGCAA
ACCCCCGTTCTCCGGGGCCGCTACAAACGTCCTAGGCGGCTTCGAACAGTCCGTCCACAG
CTTAGAACAGCTTGTGCTCGAGGGTCATGTCCGACTCGGGCTCGAGACCGATGCAGGCGC
GGAAGATGTTGGTCAGAGCGGCGCGCTGCTTGGCCAGGGCGTTGACGACGGGGGTACCGG
GCGGGGTCAGGGGCGCCTTCAGCATGTAGCTGAGCACGCTGAGCACGGAGTGGAAGCTCT
TGTACTCGGCGGCGCCGTTGGCGCGCCACTGGATGCGGGTCATCATCTCGCCAATGAGCA
CCAGGTCAATGATGAGGGGTGAGGCCAGCAGCGAGTCCTCGCAGACGTTGAACAGGCTGA
TGGTCTGGTGGCCGCCCAGGAAGATCTCGGCGTAGTACTCGTCGAGGGCGCGCTTGTTGT
CGCCGACGGCGGGCATGTACTTGATCACCACCGTGTGGTCGGGCTTCTCGCCGGGCTTGT
ACAGCACGGTGTTGGCCTCCACCATGTCGTCGACCACGTTGGACTTGGAGATCTCCTTGG
ACCGGAACTGGCGCTGCGAGCTCAGGTTCTTGCCGTCGTTGTTGCCCAGGTGGTTGTAGC
TGGCAATCGACGTCAGGCGGATACCGGCGTTGATCAGGAAATCGACGAGGGCCGACTTCA
TCTTGGTCTGGCCGGACTTGAAGTCGTCGCCACCAATGAAAGCGTTGTGGCGCTCGGCCA
GGTCAATGGCACCCGGAACAAACGTGTTCTGGGGCGAGCCGTTGATGAAGGGCGCGTTCT
CGAGGATCGACGCGACGGCGAACACCGTCGAGGGCGCAACCTCCTCGTGGCCGGCCTTGA
TGGCCGCCAGCAGGTTGTCGGCGGTGTCGTTGACGCCGGCAATGATGTCGGCGAAGCGCT
CGGTGTTGGCCGTCCAAAGCACAATGACCTTGTCCAGGTTGTTGGCGGCCTTGAACTCGC
GGATGTCGGCACGCAGCTTCTCGACGTGGGCCCACTCGGCCTTGGAGCCGGGGAGGACGT
TGTCGGCGCGGTCCTCCTGGTTGGCGGCAATGAAATCCGGGTAGTAGATGCTGGGCAGAG
GCACCATGGCAGCCATCTCCTTGTGGACCAGCTGCTTGAGCGTGGGCTCGAGGACGGCGG
CACGGTCCATGGACTGGGCCAGGTTCAGGCTGCTAATGTCCCAGCCGCCAATGACGAGGT
CGTTGGGGTGGACCATGGGCAGCACGTCGTGGAACGGGATGTTGACGTCGCGGTTGGTGG
CGGCGTCCGTGCCCAGCTTGAGGGTCGAGCCCATGACAATGGAGCCGTAGTAGTTGGCGG
CACGGGGGCCCTCGCGGGTGTCCCAGGTCAGGCCACGGCGGTTGGCAATGATGCCGGCGG
TGACGGTCGAGCCGTTGTTGCCGCCCCAGCCGACCAGCATGACGCCGGTCTTGGGGACGG
CGCGCTCGGTCTTGAAGTCGTAGAGCGTCTCCTTGGGCGTGGCCGTGAAGCGGCCGTCAG
CACCCGTGGTGACGGAGGTCGTGCGGTACGTGTACTTGGACTCAATGGTGCTGTCCGTGT
ACGTCACGTTGGGCGAGCTGACGGTGAAAAGGTTGCCGGCGGCGGCGGCAGTCTGGCCGT
TGCGGCCGTTGGTCGGTCCATCCCCGTTGCTGGAGGAGTCGATTTCAGCGTGGGGAGCCA
TTTTTGAAATGAGACTTGACGGGATTGGAGATGTTGGTGGGCGGTTGCTTGCTTGATGAT
GGGAATGGATTTGAGGGTTGCGGAAAACAGCAGATGGGAAGACGTGCAAAAAAGAGGTGT
TGACTGTTTAGACAAGTGCCTCTTTATTGAGTCTGGATTGAGTCCGCTGAACTACCCGGG
GACGCAGTGCAACGGCCTCCAGCAAAGGGGTGATGGACCCTGTTGAGGAAAGCGTTAGTA
ACATGATCAGGACGTCATGAGACAAAAGAAAAAAAAAAATGGGAAGGAGAGACTACGATT
GCCTGTGGCCAGCATACTCAGACAGAAGGAGCAGCCCGTCATAGCAGTCATGGGGCCAGT
CTACTAAAAGCAGAGCAAGAGGAAAGAGGGAAGGAACGACCGGCGTCACCAAAATCGCCA
ACAGCAAAGACAGAGAGAGGCACGTACGAGTTGAGGAGATTAGAAAACGTTTTGGCGGTA
TTTGGCGATCGCGACCCTGGAGAGCGCGATCATCCAACTTAAAAAACGGTTTTGTTTATT
GAAAACGGGGAGGGCCGTGGCCGCGTCGTAAAGACTGAAGCAATGGTGAGAGTGAAGAAG
TTGGAATGCAAAAGCAGAGTGGCTGAGCGATCAAAGTAGTTTGGGAACTGACGATACGTT
AAAGAAAGAGAAGGAACGATCGTGAGAGGTATACGATAGGGGATGAACAATATATATGTG
CGAGCCAGCCGGGTCCCTGTTTGGTGGCCTGGCCTCTAGTTCGTCCCTTAGTCGTTCCTA
CTGTATGGAGACAACGGAGTACGCAGCCCATGGGGTCGTCAGCCTGACTACGGGCGAAAA
GGGGAAAGCACGGAAAAAATGGCATGTGGTGGAGACCGAGGGGCACGGCGGTGAACAGTA
TCTGACTGGGGCGATAACGGCGGGTGGAGGGGCACAAAGTGGGCGGCCGCACCTGCTTAT
CGTGGTGGGCCGGAAGGCCTCGGAGGGGGCAACGTGTATGTGTGTGTTGAGCTACGGAAA
CTGCGAGCGAGCCAGACATCAACAACGGCGCGCGGTCTCGCTAGCGACTCGCTAGCGAGA
AACAAACTGATATGCACGCTACTGCAGCCGAAAAGTAGGGCGACGTGCAGCACTGGCCAG
TCGCAGTCTCGTTTTTGGACTTGTTTTGTTCCGCTCCTTGGTCCCGGAGCGAGAATTGGG
GCACATCACGGAGGCTTCGTGGGAGTGGGACAGATGCTCCTTTGCTCTTTCCTTCGCGTT
CTTATCAGGACACATCTAGGCCGATAGCCCCTTCTTGCACACAAGACGTCAAATATTGGT
TCTTACCTCCATTTGTACATCGCAGATGAGTCTGTGTCGTATCGGCATGAGTGATAAGGG
AAGTCGCATGCCCATTCTCGTCGATACGACGATCTTTGTGTATGTTGTGGCTGGTTTGTC
AAGATTTTCATCTAATTTCCATGGCCTAGTCTACACTATACCTGCAGACTTGCGTCTCGT
GCCCTTGGCCTTTTGATTCCACAAAAAAGTACTCTGAGAAGCGAGGATTGACACTGTCTG
CTAAATTAGCAAATTAGCGTTCCAGGTTGCCCATCTTTCTCACTCGCAGAGGTGAGGGAT
ACGTGCTTGTCGTTTGTGCTCCTTCCTTCTGTGGTCTGTCACTGTTGGTTCTTTCCTTTT
CGTACGATGTAGTGTTGTGGCTACTCAGTGTGGCCCGGTTGCCCGACTGCCCTTCCTGCA
GATTGTCTGCATCCTACCTGTTTAGGAAATCCGGGCGGCACAGGTCGTTCGAGGAAAGAG
CGGCTGTTTCTCCGAGCACGTCAGGCAATGCCATGCCCGACCGACCGATCGGCTACAGTT
TTTAATTCTGCTGCCTGTCCCGCCCGCTCCTGCCTCCAACCTCTTGCGACCGAGGCCACC
TTTGCAGGGCAAAACTGGCATATGAACACATCCCCCCATTATCATCTTGACATTGTCCCC
TATTTTCCCCCTTCCCCCCGTTCTGATACCCACACAAAACGTTGTCAACAGTCCCACCCT
CCCACGATATTCCCACCGTCCCCGTTGGAATGACCCCCACTGTACGAACGTACTCCGTAT
GTTGTACTTGTGCCGGGCAAAACAGGCTGGGAACCTTGTCGCCCGCCATCCGATGCAGCA
GTTGCACGAAGACCCACAGCCCATTGTGCTGGCTTGAGAGGAGTATCAGACGGAGTACGG
AGTTATTTGTCCTCGACGTATCCTTGATCTTATCCCCCGCCGCCGGCCAATGTGCAATTT
CAACGGGCGGGTCTCGGCCCGGTGGTTAGCAAATCTGCTCCGTGCGAATATTCGACTGGT
GGCCGGTGTGGATGTGGTTGGCTGTTTTGGATTTTCTTACTTATTTTAATGTTGATTCTG
ATGTACCTCCTGACAAATCTTTACGTTTTTTATGGGAACGTAAATGGGGCGTGGCTGGGA
ACAGACCGGCCAACAGATGACCGACCCTCGGCTTGGGTGTTTGACATTCTGCGGGAAACG
GCGTTCTTCAGACGCGCCCTTTTTTTCTCGGAGCATGAAAGAGCTCTGCGTACTGTGTCC
TCGGGCTTGGGCGTCCTTCCAATCGAGCAGACTCTCAGCACTTGCTCGATTTTTGCTCCA
AAGGACAACACTGTTGCGAAGGTGTATGACTTGTCGAGTTGGATCGTGTGCTCTCTAAAG
GCTACCGTGTCCTGGCCTGTTGAGCCTTCTTGAGCAAATCCCAACTGCTCCTTTCTAACT
CGACATATATGCGTTTGAGTATCTCGCCATAACGACCCCCTCCAGTACCCACCAAGCCGG
CGTACATCACAGTTCCGCACGTCAGGCAGACAGTTGCCGCCATCTGTAGTAAACAGGCAT
CCACTGAATCTCTCGGCTCCATACTCGATGGGGATGCTGACGATCCCACATGATGAACAC
CAAACAGGATCGCCTGTGCTCGGGGTCGCAGGGCCAAGAAATCGATGTGCGATGTGGCTG
GCGGCCCTTGATACGATCAACGGTGTTGCAATGTTTTGTGGGAAGCAGCCTTGTACTGGA
AATGACCACCCATTGCCGATGGCTGGGATCGATGGCTGGGGTGGATGGCCTGAGCTGGAC
GTGCTCCCGATCCTCACTTTGCCATCGGTGTCCACGTACGATTCGTGATCTCGCGGTGGC
TATCTGGGGGGAGGTTGGTATTCGACAGCTCGACAGCGTCTGCTGGCGGGTTCTACCATC
CGTCCGAGCGCTCTCGTCTCTCTCCGATGCGTCAATTGCTGAGCGGCCGTGGCGTTCATG
CCAGTTCCCGGTTTCTTTCCGCAAATGGCATTAACCTGTGTTGCTGGCAAATGTGCACAG
CATCCTTGCCTGGAGACTTTCCAATAATTATGTGCCTGTGCAAATCATGTACCACGACAA
CGTTGAGCCACGATTTCTTTGGCCGACTGCATTGCATTGTCCTCCTATCTGCACAACTCC
GCAGGTGTGGCATCTCGGTATTCAATTGCCTATGCAGTCTTAGGAGCCCTCCGATGGCCT
CAAAGTAGGACGGTCCCGGTGACAGAGCAGTCCTTCGTCGGCCGTCTCGCCGTGATTGGT
GTGGGACGTGGGACTCTTGCTGCCAGCTGCTCTTTCGCTTCCCTGCCATCTAATGGATGA
CACCTTCGCACTACCTTGTTGTAGATATGCTTCAAAAAGAGCTGATAGAATGGAGATTTG
GCCACAGCCTGCCAAAGCCTACCACAGTCCCTCGGTGGCCCAGTCCAGCGGTCACCTTGC
GTATTGTTTTGGCCGTTCCAAAAGACACTCGTCTTTATTCATGGCCGGCAAACGACGAAT
CTTCACTACCTGGAGAAGAAGTCAGTCGCCGTCACGGATGGTTCATCCTGGACGATTTCC
ATCCAATGGAAATACGCAATGTCATCATACGCTGGCCATCCTCGATGGATCGGAAGAAAT
ATTGTAACGGCCTTGACAATACGCATTTTCTCGTATTCGGCCGAGAAGGGCGGTCTTCAA
ACTGATCATGCCACCGTACGACACACTTGTGGTTCGATATAGCACTGCTGGCTCTGCATC
GTACGACCATCACGCTCTTGTACTCTCATTCAAGCGTGTCGTGCGATAGTAGACGAGACT
TTCGTGCGTCGTCTAGCTCCAAGAGTGGATGATCCATGGCGGCAGCCCAAGATCGTCACG
GAGGCTTTCCGGTCTGAGTCCGAGTCTGACCCGTGAAGTCCTTCCGGCGTATGCCGGGCC
TCAACCCGCCTTGCCCGGATGGCCACAGTACGTGGCTCAGTGGCAGGCCAGGCATAGGAC
CTGCTTCGCACGTGCTTGCGCTTGCTATGCGCTGCGAGAGCCCACTCTGGCGACCATATG
TTTTCTCTAAAAAGCGAGCGCTGTTTATAGTTCATGGTTAGTATTCAATATACCACCTTA
CCGGCTCTGTTTTCGCTTGTTGATATAGCCTACCGAATATGAGATATATGAGGGACATGG
CTGCACGAGTCGGATGGAACAATATGAAAACGTCGACGGGAAAGGTCGAGAAAAAGGCTG
ACAACAGAGTTCATGCATGTCCATGCAGGTCATTGTGTCAAAAAGAAAAGTAAAAGACAA
GAAACCCACGGGCCGCGGGGCTATGGGGCGAGCGGGAGACGGAAGGATGATCAAGATTTC
GACAACGTGTTTGATCACCGCATCACGACAGGCCGCAGAAGTCGCAATGCTACCCTCTTT
GTCCTGTTCTCTTTTGGGTTGCCGTTTCTTTGGCTTCTTCCTTCCGTTGCTTTGTTGTAT
GTTTTTTTTTTTCTTTTCTTTTTCGTGTCTTTACCCCCTCCCGTTTTTATTTATTTATTA
TTTATTATTATTTTTTATAAATAAAAAGTTATAAGTTGGGTATTCGCACCAACGTGTTTC
ATTCCGGTAAATAAAGTATCATTTGCTCATTTAGATCCGACTTGTCTACAAAAGCCTGCG
CATTATCCAACATACTACTTTTTCTTCACCACGCCGTGCTACAAACTGACCAACATCGTC
ATCAAAAGGTTTCTTACTTCATACGTCTGTTATTGAATCCGAGATTTACCGGCATTCATC
ATCCCCACCGTTCCGCAGTCTTTCATCAACGACATTTCAGGTTCCGCCGTGCCCCTGGAC
TAGGAGAGCTCGGCACTCGCGGATTGTTTATTTGTGCTCCGCACTCCGTAGTGATGCCGT
GCTCAGGATGAGACTGGTTGCTAGGAGAAAGACTGTCAGCCGTATGGGGCAAAACGTAAC
CACGATGGGTGACTTGGCGATGATCACCATTTCGAAAGGGGAGAAGACATGGCGTTTGGA
CCACTTTGCACCATTTACGGTTAAGATCCCATTAAAACCCCTGCCAGTCCAAAGAACCAT
GACGGAAGATGAGCAAACGACGATAAGATGAGAAGCCCATTGACAAAACACTGGGGGGAC
GTGACTAGGCACGATGTGTCGAACATGAGAAATGGCAGCGGCAAACGGGAAGGGACGAAG
GGGAGAGGAGCGTTGTGTCATGAAGCAGAAATGATGTTCATTTCGGGAAATTCGCCCCCT
CACGAAAGTCGACCTCGAGGTGCATGGTCAGCATGAAAATCTGGACTAGACGGGCGCCCA
CCGATGGCACTATTTTGACGAGTGCTTGATCTCTCTGCTGGTGAAATTGGGCCCTGCCGA
TCTGCCGTGTTTCAGGGTTGAATCGAGACGAAAGGTATGGAGTTTGTGAGTCGTGGTATG
AAATAAACGCGGTCGCAGATATGGAGCAGCGGGATACTGAGCGTGCAAAGGGAGGCCAGA
GTCGGGGCCAAATCACCACGAAATGACGAGACAGAAAATGCCCTTTGCGAGGCGCAAGGG
ACGGAAAGTGACGATTTCGCGATTCTTCAGCCGCCGGTCGTTTATTGGATGCGAGTGGTT
GTCGGACGAACGCTCACAAGATGCATGGCATTCCACTCGATTTCACAATATCGCAATCGG
GTTTCATCTGTCGCGGCGCCACGTATCGTGGTCGTTTCGCGGCCGTGTCGGAAATGACAT
CAGATTGCGCCCTGGGAAAGCCAGCCAGTCGGTTCGCACCGTTCTGTTTACATTACCGCC
CGCCATATCTGCGACATCCTGTTTGTCGTACGTTGCACGGAAATGCTCGTAACATTCCAA
GTCTCATTAAACGGAACATTTAAGTCCACCAACTTGGCGGCCCGGCGACTCGACGTATCA
TGAAGCAGAACGCGAGAGTGGCCACCAGAAGGCGTTGCAGTCGTTGTCGCATCTGGTTGG
ACCAATCTCGCACGTTCTCCTACTCTCACTGGCTTTTCCGTATCTTCATTTCAATCGCCG
ACTACCAGCACCATCCGGGAATTGCGTCGTCAATCGTCGTCAATCCTCCGGCGCACCGTC
GTTTTTTCGTTGCACCATCGAGCTGCAAGCACTTCCGGTCTACACTCTGGTCTGGCCTGG
TTGCACCCTATTTCGACGCAGTTTGGTGTGGTAATTACAGCGAACCAAGCGGGAAAAGGA
TGGGACGTAGACAGGGAACATGGGAGAGGGAGGAAAATGGTGGTGGGAGGGGACGAGACT
CGTGCGGTGGGAAGAAGGGTCCGCAGGAGGGACGGCGCATGACATCTCGCACAGTAATGC
GACGTGCTCTGATTTGGAGTGCAACGCAACGGTGGTATGGCGGCTCGATGATTTGTGCGC
GAGTCGGTTAGCTGACCCCAAAAACAATTATGGGCGCTGTTCACCCTGAGAACGACCAGC
TTCTGATAGGAACGGAAGAAAACAAGTCACTGGAACCACCGCTATCTGAGTTTGTTTTCA
TTGTTGTCTCGATTGGCGCCGGCCACGAAACAGCAGGAGGCGTACAAGAAACAATGGCCC
GAACCCGACCCGGAGCAGGGCAATGAAGGAGAACACCTAGATTCAAATGGTAAAAGAATA
CCATGTCATGGGGCAATGTCGAGAAACAAAAAATCGAATCAAAGAGAAGGAGACGACAAT
CGACGTCAACAAACAGCATGCAATGAGATGACTTACTTTTGTATTTGTGCCAAGGTAAGA
TACGATGTATCTTAATCTGTAATTCTCCGTAGTGGTACGACTTACCATATGTGGCTTTCT
CTGTCGACGTCGACGTCGACGTCGCCCTCAATGTTGTTGTCCGCATCCTTCCAGGCCCAG
TATGCAAAATACTCGCAGATTGGAGAGTGGAAAAGCCCTGGCAAGCCCTGGCCTGTTGCC
GGGGGTATCAGCCACTAGATACGAGCGGCGTCAGGGGTAATTAAACTGGCGACCATCAGG
TGGCTTACCATTTTGTGGAGAAGGGGGGAAAGAGCCTTGTCCACTACCACACCACCTTCC
CTCAGCTGCACCCTGGCGCCGGTTGACTTCCCAGTACAGAAGGAAAGAGCGCCAGACTGG
GCGGGTGGATGCCGCATTTTACGATTTGCGATATTTGCACGGAGCAATACGGATTTGACG
AAGGTCTACGTCGTATCTCATCATAGGAGCCAAGTTGCCAAGGTAAGATACCAATATTAA
GCGGGCATTGGGACAGTTCTCGATACCAATGAGCCATTCAAACTACGCTTTTGCCCTGTG
CACTCGACCAGAACCGTGGCTCGGCGACGGAGCAAAAGGGAATTACCTGTGCGACAGGGT
CGCTCCGAGGGAGAGCGAGAGACGAGAGAACTGATAGATGGCGTTTGCTGTGACCGTATC
CGTGTCTATTGCCGTGGTATGCGGCGTGCGGTGTTGTGGGTAATATGGAGCATGGCATCA
TGCTGGCGATAACAACAAAGGACAAGAGCAGGGGCAGACAACTCCTCAGCGCAGGGGTCG
AAGGAGATCACATTGGCCATGACTGGAATGGGGAAGGAGCGATTTCCTGAAGCGACATGA
AGGGTCCTGAAGAGGAAAGAGCGGCGGTAAAGATATGGAGAGCTGAAAGGAATAAGGGAA
GGCAAGAGCAGATACCAGATGTATGGGAAAGTGAGCACTATGCCACAGCACACAAACGGA
GTACGAATTAGAGGACCCTCTTTCTCTCTCGTGGTGTGGAGGCTCGAACCTACGACGTAA
TCTTATTTATTTTTGTTCGACTGGTGGCCGTCCGCCGTGCGGTCTCGAAAAAAATGACCG
AAAGCTCTTGAATCTCCGGTATTTCCTGGATTCAAGCCTTGAGGCTGTCTGGACCGCCCG
CTTGCCTTCAACTGGTCTAGTCATGCAAGATATGCAGGAACGAAGATTAAGCTGTTGTGG
CGGCGGTAGTCAACGACAACGTTAAATACGAGTAGGACACACAAAACCAATCAAAACGGC
CACCGGCGTAGCCGCTTCGCGGTGCATAGTAGATAGGAACAAACAGGGCGCCAGAATAGC
CAGAAGGACCAGAAGGTCGCATGGAAAAGGCGATGCCGAAGTGGTGTGGGAGGTGACAGG
TGTTTCGTTTTCGTCTAGGGCTTCCCACGAATCTTGATACCCAGTATTACCGTTGCGGTG
AGCTCTGATGAAAGTACCGGTCGTGCCGTGGATATTGCAATGAATCGTTTAGTTTTCTAC
GACGTCGTCGTTACACTTGCGATATCTGGTCACAGTCGCTCTTTCCCTACGACATAAGAT
GCATCACCATTGCACTTTCCCCCACGGTGGCCCCTGCTCCATCTACTGAGTGGTCATAGC
AATCGCCCACTGGCGTGCTCTACTCCGTAGTCGAGATTCTAATCCTGTCCATGCCTCAAA
TTTTGCCTGTTTCTTTTCATTACGCTACGCCTTTCGACTCCACGCACTCCGACGGCTCCA
GTTTTGGCCGGATTCTCATTAGAGACTTGTGTTCTTGGACAAGACCGCTGCAGCAAGACA
CAGACCACTGAGGTCACCTCATAGGCAAGGGCGTCTTGTGATCGCCTGCACATTTCGGCC
GTTTCCCTCCTTGTTTGCCCCCTTTTTATTTTGCGCATGCCAGTGGCCGGTCTTGGGGCT
AGAAATGAGCACAGACAAAGACAACAGTGCAGTCGAACGTTGTACTTTGTCTGAATCGAG
TTAGGACACTGGAGCAAAAACGAAGAGTCGGAACAAGCAAAGAGGAAAAAGTAAGAGGGA
CAGGAAAAACGAAGTGAAAGTAACCTTTGAGAGGGCGGCATGAACTCTGATAATAATACA
GGTTGTATAGCAGTGCGGCAACTCGACTTACACCTCACTGCCCTCACCCGTGAGCTCTCT
TTTCGAAACGGCGACCCTTTGTCAACGCATCGTGATCGCCAGCTGCCCAAGCAAGACGGA
AGCCGGAAGCCGGCATACGGAAGAAAGAGAAGAAGAGAGGCCCCAGAAAACAGAGCAAGA
AATGAAACCAAACGGCATCAGACAGTCTTCTGCCTTTTCCTAGGCAACCCGTCGGCCTGA
CACTGTCCGGAACGGAGCCTTCTTCACCACACTTTAGGCTCGTTTGAGGTTGCATTTCAC
CGGCTGCAAGCGAACATCAATGGACGTTTCTCATTTCCTTTCTTTTTGAGACTCACTTCT
GGTGTGTTCAATACCTGACCTCCCTTTGCCTTTCAATCAATTTCTTTCAACTGGTTTGGC
CCTCGAAAGCCGCCTTTCTCAATATCTCGTTGCATACCTCACATCGCCATCTGAGAATAG
ACCCGCTAAAACGGGTCTCCCTCCCTTTCGAACATCCCGTTCTGCACTCGTATTCAGTGC
ACCGCCATTTTTTAACACCTCCCTGTGATCCTCACGTCCTCTGCACGTCTTCAACACGTC
TCACGTACTCACCCACGCTGCCTCTCACAGCCTTATGTGGCTCACTTGGCCTCGTTTCGC
CTCACACTCTCTTTCCACTTATCCATTCCTCGCTGCATCCGTGCTCGTGCATCGCGTCCG
TGCCATCCCTCTTACTTTCTTGCCCCTATTGCTGCTGCTTAACAAGGGTGAGAGGGTTCC
TCTTCAGTACTACGGAGTATTTCTCTGTTATTTTCTTTTTCTTTTACTTGGCCTGCACCG
TCTCTTTTCTCTAATACCCCCCCCCCCCCTGCTCCCTCTCACCTATTTGCTCTCTTTTAT
CAAAGAAGAGCCCCATCTGTTCGATACAACCTTGACCTGACCACCTTTTGATCCTCGCAT
CCTCCGCTTTTGACCCCCCCCCTCCGTTTTCGACACACGAAACGCAACACCAAAGCAACA
ATTAGCCAGGGTCCTCGTTTCCCCGTCTTTCTTGGGCTTCTCTCTGCTTTTGCTGGCCTC
CAGATGCGACACCGTATTAGACAACCTCAAACTTGGCTCTCCTCTTTCTTGACCGTCTTT
CCTCCAAATTCACTCGGCCTCTCGCTTTCAAAACACACTCGTTTCTTCCAACCCTGCAAC
TTGACCCCTGTTCACCTTGTTTTCCATCTGCTCTGTTGCTTTGCTTGTTTTCCTACCTGC
CTCGCACTGTTTCTGGGCATCTTCCACCCCTTGTCCTTCTTACAACCAGTAATTCTTGTC
ATCTCGCATTTGTTTTCTCTTTTCTCTCTCAAACAACTCTCTTTATCACTGTTCCAAATT
CGGCTACTGGTCGTCTTTCATCGACAGCAAACACACCACGCCTCGACTTGACTTGAACAA
CGCCATTGTTGGGAGGAACATTGGGATCAAAGGAAGCAGCACCAAGGACAAAAGGCAACG
AACTGCGCCGTGCGTCAAACCAACAGACAATCAACAAGGACATTCGAAGCAGTCGACGAC
ACTGCATATACATATATACATATGAGCTCCTGGCGAACGCAATTGGCCATCGAGGACTAG
AATACCCCTGGAGGGAATTCAGCATTCGATATCGTCACCACCGACAACAACCACAAAAAC
AACAGCAACGATAACATCACACCACTCCTCACAACACACACAGTATGGACCGGCCAGCAA
GCTTCTTGCCGACCATCAAGTGCTCATCATGCAGCCAGGAAATTGAGATTTCTATGATGG
GCGAGCACATTTGCGGCAAAGCAGCAGAAGAGAGTGCCGCACCGGCGCCACCAGCCAACT
TTGACCAGTTCATGTCATATAGCAGCAAGAACGACAGCAGCAATAGCAACTATGGCTACA
GCAGCCGCGACCAGGACCGGCCAAACCGTCTGCCGCCACAAGTCGACACATCGGCAGCGA
GTGAGTTCTCTTTCTCGCAAGCTTTCCTCCTATACACAGCTAACAGACTTGTAGACCGCA
GTTACTACCGCGCAGGACAGCTCACACCCGTCAGCAATTCCAGCGGCTCCCAAAGCGTCT
CGCCCAAGACGCCTGTCGGCATGATAATAGGTAGCCTGAGGACGGGCGGTCTTGGCGGTG
GTCGTGGCAATGATCGCAACGTGAACGATCGCAACGACCGCAACGCAGGCAGCAACGACT
ACTTTGAGCCCAAAATTGCGGGTGAGTTCGACTCACCGTCTGCATATGGCTCGTCAACCC
AACCTCGTCGACCCGGTGGCTACGGGGGCCTTGACGACGATGCTTATCCACCACCATCCA
GCAGCCCCAAGCGCCAGCCTTCGACCAACCTGCTGCAGCGCATGAACACAATAGCCCCAG
GGCCCTTTGATGTTGACAACAGTGGCCTCGGTCGCAAACCCACCAACGCCCGCAACGCCT
TTCCGCGAGCGGCCAACAACTCGGACTACAGCCGGGGGAACATGGAGGGCCGCAACCTGA
CGCTCGACGACGACGACTTCCAGCCACCCGCATTCAACCGCGCCGGCACATTCCCACGTC
TGAGCGAGAGCGCTGACCTGCCCTCGCGCACACCGTCGGCACCAGGTCCTCGCCCGGAGC
GGCGGCGGCAAGCAAACAACGATGGCTATGGCAATATGGGCGGCGACATGAGCCAAAACG
ACAATAGCAACAGCAACAACTCGTTTGAGAGCAGTAGCCTGCCGTCTGACCGCATGCGCC
GGCCATTCATGGGTCCCGACACGTCCCGTGCACCACCGCCACGCACCAGCCTGCTGCGGC
CGCGTACGTCGGGCCGTGACGGCTCTTTAACGGACTCCAGCACTCCCACTATTCCGAAAA
TCAACCTCGCCTCCGAGTTTGGCATTGGTAACCCGTACCATTCGGCGTCGGACTCCATGT
CGTCCACTGTATCGAGCGTAGTGAGTCGACCTGGTGGGAATCTCGCGTTGTCGTCCTCGC
AATCGTCGTTCTCATCGGCATCGTCCGTTTCCACTTCCTCGTCGTCCAACTCGCCAAACA
GAAATGGCACCAACAATTATTACAACAACAACACCGCCAACAGCAACAGCCGTGACCGGG
CCCGCGAGGTGCCTCGCGAACCGCCACGGAAGCCGAGCAATGCGTCTAACTTGGCCGACT
TCGACAGCCTGATGAATGACCTGCAAGCGTTGAACCCATCTGAGGATCGTCGCGATGAGC
GTCGTGACGAACGCCCTACACGAGATGAGCGTGGCCGTAACGGCAGCTACGGCGGATTTG
GCGCCTCGACCACCTCTCCCTCATCCAACAGCCGCACATTTCCTGACCGCCGGCCACAAT
CGCGCGGCCGCAATGCGATGCAGGACGACACGGATAGCGGTTACGGTAGCAATGGAAACG
GAAACCTGCGCCGGGATCCCAGCCGTGCACGTGATCGGTCCATAGGTGCCATGTCTCGTA
ACGGAAACGGCAGCACCCGGTCTCGCGGGATAGACGCGAACAACATGGCCCCGCCCATGC
CTACCATACCCACGATCCCCGTCGTGCCGACCATACCCTCCCGCGGCAACTGCAAGGCCT
GTGGCGACCCCATCACCGGCAAGTCCGTGTCGAGCGCCGACGGCCGCCTCACTGGCCGCT
ACCACAAGGCTTGTTTTGTGTGCACCACCTGCAGCGAGCCCTTCTCGTCTGCCACCTTTT
ACGTGCACGACGACCAGCCCTACTGCGAGCGCCACTACCACGTTGTCAACGGAAGCCTGT
GCGGCAGCTGCGGCAACGGCATTGAAGGCTCATACCTGGCGGACGAGGCCGACAGCAAAT
TCCACCCGACATGCTTTGTGTGTGCCGACTGCCGCGTGCCTCTGGAGGACGGCTACTTTG
AGGTAGCGGGCGCTGTGTACTGCGAACGGGACGCCTGGAAGCGGGTGCAGCAGACGTGGC
TGTCGCAGGCGCCGTTGACGCCGGCTTCGTCTGTCTCATCTACCTCGTCTCGGGGCGGCG
GCATGGGTAATAGCCTTGCGGTTCCGCGTGGTAACGGTCTGCCCTCCGGCCCCGGCGTCT
CCCGTCGTCCGTCTGTCGGTCTGCCGAACCCTAACGCTCTCGGCTCCGCTGCACGACCGT
TTGGTCTGCCCAGCGGCAACCGTCTGGGCCCACGCCCGCGCATGGAGAAGCGCATGACGC
GGCTGGGCATGATGTGATGACTTTGATCTCTTGCCTTTTTTTTGGTCTTTTAATTACTTC
TTCTCGATGACTGCTTTGTTATCTGTTTTAATACCGTCACGTTCCTTCTTCCGTTCTTTT
ACCTTTTGACGACACGACCTAATCCTACCTCTCACACTCTCTCTCTTTTCTCTCATGACT
TTCTTTAGCTCTTTTTTTTCTTTTTCTATTCCTGTCTTCTTTTTCAAATATACCCCGGCC
AGATCGGCAACCCGGTTGAGGAGTTTTTAGTTTTTTTTCAGCTTGTGTCGTTTTACTTAT
ACTCTTTTTTATTATTCCTTTTTGTTATTCTTCTTCTATTCAGCTTTTTGGGTGGACTGG
GGACGGGCGAGGGCTTCTGTGAAGGCAACCTGTGCCCAAGGACATGATGTTCGATGTGAT
TATAGCTTAAAGGGGGCCAGCGTACGGGGCCAGAAATGACCTTATAGGACGCAAGGCTTA
AGGCAATACCACATTATCGGAAGAGAACCCCGAAAAGGATCTTTTCTGTAGTTATATATG
AATATACTGCTCAATATGCCTTGGGAGAACCCTACGTGTTTTTCAGATAATAAAAACATC
GCGGAGCCGAGCCGTATTGTAAGACAAAGAAGTGCGAGCGATCACCACAACAAGTCGTCC
TTACCAAAGGAGACAGGTAATAACAAAATCCTATGTCGTACGTCGTAGGTAATATATGAT
TAAGACGGTGTATGGTTACTGCTCCGTGACCGTGTCCGATGCTTTTGCACTAAGAACCAA
GGCAGTGCCGATCAACGTCCCGCCGTACCGCCAGTGCACAGAGAGCCGCTCCCCCGCAGT
GCGGAGTTGCGTTGACCGCAAAGGTCGACCTCGGCTTGGAAAGGTGCTTCAAACAGATTG
GCGGAGACTTTCGCTACGTTGTAATTACACAGTCCGGAGTATGAATGTGAGAACGAGCAG
AGTGGGGGGAAAGAGGGAAGAGGGAAGAGGAGGGCACACGACATGACAAAACGCACGGAA
AAAGAACCAGATTGAGCGACAGCAAGGGCCAATTTTGCCAATTGTTTTCGAACAACGGCT
GCATCGACCCAGAAGCCTCTTCCATGACGCCATGAGTCAACCGAAAAGGTGGGAACCGAA
CGGTACTTATGGCTTTCAGGTACCATGCCCCATCGGCCGCGCCCCGTGGTTCACCAGCAG
TTACACCGCCCGAGAGAAACGCCGTATTAGGTTTACTTTGTTCGTTTATGAAAAGAGGCA
AAGGTCCGCCGAATGTCTTGAGATACTTGGTGGCAGGGAACGGAAAAAGGAGACAAGATA
CAGAGCTTGTTGGGGGCTCCTGCCCGGAAAGACAAAAAGGTCATGGGCAGAGAACTGGGG
GTTGCGCCTTTCCCGAATGGGAAAACAGCAAATCCGGGGGGTTGCTCTTTTTGAATCCAC
CGCACCGAGCTAGCGAGCTCAAGTGCGGGGATTGGGAGGGACGGAATCAACGGCAGACAC
TTGCCTGCCCCAGTTCAATTGGCAGCTCTAGTTTAAGAAGGGGGGTGATGATGACAGGTA
CGACGAGTATCATCTGTTTTGTTGTAGTCCGTCGACGTCGTACTGTGGTCGTGCTTGTCA
TCTTGCGTTCGGCTAGCGAGACGACTCGGGGAGAGTCACGTCAGCCTTCCCGTCTCCCGG
TGCGTCGTTCCTGCCAACTGGAACGGCGTGTGGAAGCGGCAACAGTAGGTAGCTAAACAG
GGAAGGAAGGGTAGAGGACAAACGAAAGAAAGAAAAGAAACAACGCCGGGCAACACAAGG
GCAATAGCGTTGTATTTGCTCGCACTTGCCCCGACACTTTTTGTCCTTCCTGTCTGGGCA
TTTTCTGGGCATTCCCCCCATCCCTCCCCTCTTCGTCGCCTCTCCCCGTCTCAACATGGA
AAGGTACCAAATACGCCATCGCACCAGCCTCGGCTCGCTTGCTTCTTGTTTGGGACCCAG
TTCCAGTACCTGATCGCATTGCTCCTCTGTCCCGCACACAACTCCAGGGATGAGGTAGCG
CGTCTTGTGGGCATGCTCGATGGCCGAAGGATGCTCTCTCTTACCCCATATATTACTCGA
GGTACGCCTTGCCGTGACCGGCCGTTGACCGTGTTCGTCCCGATTGTCGATTCACATCTG
CACAGACGAATACTGTGCTGCCTTGTCCAGTGAAACTTTGTCCCTAAATACTCGACGGCG
TTCTGCGAGGCGGCGACATCCACGATATTTAACCAGACGTCCGTCACTTGACACCACAAA
CGTGACACCATGACGATCGTGTCACGGCACACGGCGCCGATACCGCACTGCTCGCTGCAG
CAGTGGATTTTCGGCTCGTCCCAGGAGCCCCTGCCGGACAAGCGGCTCCTGATCGATGCC
GACCGCCCCGACACTCACTTTCTCTCCAGGTCTGACTACCGCCTGCTGAGCAAGCGCATC
GCCCTTGGTCTGCAGGATGCCGGCTTGGAGGCCGGCGACCGGATGCTGCTTTTCTCAAGC
AATGACGTCTATTTCCCGCCCATCTTCGTGGGCACCCTCATGGCAGGCGGTATCTTCAGC
GGCGCCAACCCGTCCTATGTCGCGCGCGAGCTGGCCTACCAGCTGCGAGACTCGGGTGCC
AAGTTCGTAATCACCGCCGCCAACAGCCTGGCCACTACTCTCGAAGCCGCCGACGCGGTC
GGCCTGCCGCACGACCGCATATACGTGCTCGACGCGGTCCCGGATGCGCCTTCTGGTGTG
GTCTCGACCGAAAACCCACCCAAGCAGCCACTGCCCGATGGTGGCGCCAGCGGTGTGCGG
CACTGGCTCGATCTGTTGCAGGGGAACCACCGGCGGGCGCTGACCTGGGACTGGGTCGAG
CCCGCGGACCCTACCACAACCACATGCGCTCTCAACTACAGCAGTGGCACGACGGGTATG
CCCAAGGGCGTCGAGATCAGCCACCATTCCTACGTGGCCAACTGCGAAGGCGTTGTCTGT
GTCGGCCGCGACGACCCGGACATTGTCGCCGCGCGCCAGCGCACGGTTTGCCTGTGCTTG
TTGCCCATGTACCACGCATATGGGCAGACGTACTTTATCGCCATCATGGCCCACATGGAG
ATCCTCACGTACATAATGGCCAAATTTGACTTTATCAAGTTCCTCGACCACATCCAAAAG
TTCCGCATCACGACCTTGTCGCTTGTGCCGCCCATTGCCGTGGCCTTGTCGAAGCACCCC
ATCGTCAAGAAGTACGATCTGAGCAGTGTCGAGGCTGTCTCCAGTGGTGCCGCGCCACTG
GCCGCCGAATCTGTTGCGGCCCTCCGGAAGCTGTGGCCCAACGCCGACGTGCCCGTTCGC
CAGGGCTGGGGCATGACCGAGGTCACGTGCACGTGTATGACATGGAACGCCGATACCGAA
GCCGGGGACGGTTCAGTTGGCGAGCTCGGAGCCAACTACGCGGCGCGGCTGGTGGAGGTC
GACGAAGGAGGTGGCACTGGGCCCCCCAAGTACATCACCGAGGCCAACAAACCGGGCGAG
CTCTGGGTGACCGGCCCGACACTGCTGCGAGGCTACTGGCGCAACCCCAAGGCCACCAAG
GAAACCATCCATGTTGACGCCGACGGCACCCGCTGGCTCAAGACGGGCGATATTGCCTAT
GTCAACCGCTACGCCACCGGCGCTGGCTTCTACGTCGTTGACCGCCGCAAGGAGCTCATC
AAGGTAAAGGGCAACCAGGTCGCGCCGGCTGAGCTCGAAGCCGTGCTGATCGAGCGGCCG
GACGTCGCCGATGCCGCCGTGATAGGTGTCGCAGTCGACGGCGAGGAGCGGCCGCGGGCC
TATGTCGTGCGCGCACCCGGCTCAAAAGCAAGCAGCGAAGACATTGCGAAGTGGATGGCG
GCACGGGTGGCCCCGTTCAAGCGGCTGACTGGCGGCGTGGTGTTTGTTGATGAGATTCCC
AAGAACCCGGTGAGTTTGCTCCTTGACATTTGCCCTTGTCCGCGCATACGTGCACAACCG
TTAACAAAAGCAGTCGGGCAAAATCCTCAGAAAAGTCCTTCGGGATCAGGCGAGCAAGGA
GAGGTCGTCGAAGCTGTAGAAGTCGGTCAATGACAATGCATAGTTGTGAATGGAGCGCCA
GTTTGTCTCACTGTGATCTTTTGTTTGATATATGCGACGAACAAGACTAAGAGAGAGAAA
GCGTGACGAGATGGGCATTGCACAGAGGTCGAGAGGTCGTGCTTGGGATTGGAAGCGTAG
ACGGCGGATTTGAACCGGGTCCGTAGGAAGCAGTTTGTAAGCACGACAGTGCATCTCAGC
CCCTCTCCATCTCTCAATCCCACTTTCCTGGACAGGGACCTACACGTAGTTGCCTCATGC
TCGGATGGTCTTACCCGATTTGCCAACGTAACGCAAGCCACCGTCGTCTTTCCAATTTTT
GTTGGAAGGTGCCAGGTCGTAGTTCCGTTCGTTGTTGACCTTGAGACAGAAGGAGCTTTT
GCGGAGTCCTTTGCTGTAAGACGCAGCTACTCATTCGCTGGATTCGGCAAGCCGAAATTG
TCAGGCCACAGCGGTCTTGCCTGAGCAGTTGAGCACTGCGACTCCACCAATTAAAAAGAC
GCGTCAAACCACTCGAGGACACTTTGCACGCCATTTGGAGCTATTTCGATCGTCCTTCCA
CTTTCACCGTCGACACATCAACAACTCACTCGTCGCTTTTCGACTTCTTTTCTTGCCCTC
TTTTCGACGATGCCGACCCTCGACCTCCCATGATTTCTCCGCCCTGCCGAAACAACACTG
TTTTATCATCACCTCCAAACCCCCAAACCTGTCGCCATGTCCGGCCTTCTCTCTCTCGTC
GGCTGGAGCTTCTTGCCCAACGTTTGTTTGCCTGTCTACCGTTTTGTTTCCACTCAGGCT
CTCCAGGCCCTCGAGACACATAGACGCATCTAACACATGTTCGTACACGTCTAGTTTGTC
ACCGGTTGGACACAGTCCATCTACTACTCCCTCACCATCCGCGCCGGTGACCCGCGACCC
ATGCCCGGCACCCCTCGATTTGCCGAGCACCGCCGTCGCATCCACATCCTCGTCGTCGCC
CTCTATCTGGCGTACACCATATACGAGGCCGACTACGAACTGCGCCGCGCCGGCTCCTTC
TACCGCGACATCGGCGTGCCCCTCACCGCCACCGACCGCGAGATCAAGTCGCGTTTCCGC
CGTCTCGCCGCCCTGCACCATCCCGACAAAGCCGGCTCGGCGGGCGCCGACGAGGCCACC
GTCAACGCGTACTTTGTCCACCTCAAGACCGCCGCCGACACGCTGCTCGACCCCGCCCGC
CGCTTTGCCTACGACCGCTTCGGCCCCACGTCCGTCGCCTGGGCCACCAACAACAGCAAC
AATGGCCAGAACCGCTGCTCCACCATCTACGACTTTGTCGCCATGGGCGTGCGCACCCTC
GCGCCCTACTACACCGTGGCCGCCGCCGCGCTGTACGGGCTGGGCCTGCTTGGCTACCTG
ACGTGGGGCCGCTATGAGCGCTGGCTGGTCTTGACGAGCGTCTTGGTCTTTGAGCTGCAC
ACCATCTCGCGTCCCTACCACCCGCGGGTCCTGACCGACGTGCTCAACCCTCTGTTAGCC
GTGCTGGTGCCGCAGCACGGGCCCTACTTGCCCTTCCAGGCCATCCAACTCGCCCGCAAG
CTCAGTTTGACCATGTATATTGCCTTTTCGCAGATCGGACCGCTCTTGGGCGCCGACACG
CGCAGCGGCCAGGTTGTGACCGCCGACAGCGAAGCCAACTCGAACGGGGGTGCCCGGGGC
GCCGCCGACCCGGCCCTGCTGGCTGCGCTGGACCGCCTCGAGAGCACAAGCCGGTCTCTG
GACCAAGACGCCACGCGGCTGCTGGAGATGGAGATGGCGCCGTTTGTGGGCCAGGACGAG
GTCCTGAGCAATGTGCGTGGGAAGATCAAGGAATGGCTGGTACAGAACACTATCCGGGCG
GATCCCATGGTGCGTGACGCTGTCGGCCGGTCGTTGCAGAAACGGCGGACAGACGCACCA
GCAGGCGCACGCGGAACAAGGTAGACAGCAAGCTGTTGGCCCTTGGTGTGCCCCGTCTGG
CTATGTTTTCTTAGACAATGTATCATCCCCGTTTTGAGATAACCCCGCGCATACAATAGA
TTTGAAATTTCAATGACGTTTTTGTTACAAAGATGACAGAAGCACCGGATCCATCGAAAA
ATGCGAGAAACAATAATAACGCCCTGCTCTCAAACGAGATCATGCCCTCGCCATACCTGG
TTACCCACACTACCTTGCGGTGACATCTAATCGTACTTTGACTGCCTCGACAACATCATC
TGCGCAAGCTTGCACTCTTCGGCGAAGATGGCCTTCTTGAATGTCCAAGTCACACTGTTA
GCTGCGAACGCTCGGGACTGCACGAAAGGCACACGTTGGAAGAATAACCTTTTCGTTATC
CCTCATCTCCTTGGTGGCCTCGGTTGCCGCCGCATCGAGCTCCTTCTTGGCCTTGGCGAG
AATCTGGTCCATTTCTTCGTCATCCTCGTTCTCGCTCGTCATGGCTTGCAACACGTCCGT
CGCCTCGTGGTGCGCCTGGTCCCACTCGGCCCAGAGCGTCCTGAGGTCACTCTCCAAGGC
CGCGGCGGCGGCGCGGACCGTTGTAATGCGGTCGACAATCCGCTCGTCCGTTTCCATGGG
CCCTCCACCGCCGACGTCACCGCTTCCCTTGTTCTCACGCGTCTGCACTTTGACCGTCCA
GGACGCCGCCGGCCGGCTAAAGTGCGCCGCCTTGCCCGCCACAGTCGCCAGGAACGCTTC
CTCCCGCTGCGCCATGCGGTCGAGCTCCGCCTCGAGCTCGTCCTGGGCCTTGGTCATGCG
CTTGGTGGCGTCCGCGTGGAGCTCCTCGGCCCGGCTCGAGTAGCTTTCTGCACAGAAGGT
GAGGTTAGGATGGACCATCTCTTTTTCAACTGCCTGGTCGTAGACACTCACCCTGCAGAC
CTGTGAGATCGGCCCGGTCCATTTCCACCACAGGCGGCGATCGCGATGCCGTCCGAATCA
TTTGCGCGGCCGGCGTGATGACGGTACGCGACGAAGAGAACGAGGACGCTGATGCCGGCT
CGACATAGTGAAAGGCATGGTTTCCGCTGCCGACGGCATGACTGCTAGTAGTCGCTCTAG
CGACTTGGCCAGCCGACCGGCTCTGGCTCTGAATGGACTCAAAAAATGCACCAGTCGGGT
CGATGGGCACTTTGTGGTGTGTCGGCGGCGGTGTCAAATCGAGGTCGAGGCCCGATAAAG
CACGCGCACTGCTTCCACCTCCCTTCCCACTCTGCTCCTTGCCGTCTTGCAGTACCGTTT
GCAGGCGCTGCTCAAAGATCTCTGACCAGTCAGCCATCATGAACCTGTGGGGAGTTGAAT
TGAAGAAAAAGAAAAAAAGATGGTCACTCATCAAAACCTCTAGGGGTTGACCGAATGACA
AAAGCAGGTGAGGTTGGTGGCCAAGGAGCCCGACACTGCATAACATATTCAGGGGTGAGG
AATCAGACACAATCCGCTCATTGTAATTCGAAATGTCAGCAATCGGAAGGAGCGATGTGC
GCGCCATCGCGAAGAGAGTAGGAGCCACCCCAACCTCCTTCTCAATGCAGTCAGGGGTGA
ATGATGGCGAGCAGTTCACTTTCAGGGAAGGAGCGATGGTGGTTTCGTTCTTGAAGCTTC
GTAAGCAGTGGAAACAAAAATGTGGTCTTGGGATATATAATAGAGTCATCAAAATAGCTA
TTGCAAACATATACAAAATTTTGGCCGCACCATGGGGCGTGTAGGAGACACGCACAAGAC
CGAGCAAGCGACGGTCGCTTTTTGATCTCTGTCTCGGCACAACACCCATAAAGGAGCCTG
TAAAGATATAAACCTCTGCAACGAGAGGCCATAGCCGTACGTAATATAATACAAACGAAA
AGGGGCAAATCAGTTGGACAGGGAAAGGAGGACAGGGTGGAAGTCTCACAGGCTAGGCCC
TCACTTCTTGTTCTGCCGTGGAGGAAGCTCAGGCGCGCCAAAGGCAGAAGGCGACCAAGT
CTCGCCCAGATCAAGGTGCCGGCTCTTGGATGACTTTTCCGACTTGGCCGACTTGTCTCG
CTTGGTGAGCTTATCCGTATCCTTGTCCTTGCCTTTGTCTTTGTCTCTCTCTCTCTCTTT
GTCCTTGTGATGGTGAAAGATTTTATGATGTTCGTGTTCGTAAAGGTCGCCGTCCTGCTC
ACGGCCACGCTCCCGCCCTTTCTCGCGATCTTTCACTTCGCGCTCCCGGACAGGTTCGCC
GTCCTTTTTGAACTCATTGTCGCGGGGGTCCAACGCAAGCCCGCCGACATGCTCGGGGCT
GGCTGTCCGGGGTTTGCGGTTGATGATACCGCTGAGGAACTTGCGTGCTTGTTTGCCGTT
GCGCAGGATCTTGATTGACCCGCCGATGTCGTATTGTTCTTTGCCATTGTTATTGCCACT
GCTGCTGCTCGTCTGGCCATCCTTGTGGTCACGCCCCCAGTTGTCGTCTACCTCGCTGCC
CGAGGATCCAGGTGGTGCCAAGCCGCCACTGCGGCTGCTAATGTGGCCGCTGTAGCTGCT
GGCACTGACGGCCTCGGCGTTCTCCATCCACGTTGCGCTGTTGCCATAGGAGAGATTCAC
GGTGTCTGCTAAGCTAGCCTGTTCTATTGACTCGGCGTGTGTTTCTTCCGGCATGGGATG
TGAGCTCTCCGTATCCGTTGCTTGACGAAGCACCACCGTGCGCGTAAAACATTCGTCCGA
CAACGCCTGGAGGTCCACACAGACACGGTTGAATTCCAAGAGGTCGCCGTCGTACACGTG
CGTGGGAGCGGACAGCGGGTGCGCATCCATCCACATCTTCACTAGAGCAGCGATGTAATG
CGCCTGGTCGATCAGATAGGGGAGACTTGGGAAGCCCTCGCGAGCTGCAGGAGACAGCCG
TCCCATAATGGCGATGGGTGTCGAGTAAGAGGCCGGCAATATCGGAGCCGCGTTCAGTTT
CTCCGCGGGAATGGAGCAGACAGCATCGATAAAGTCCTTGACCGACTGTCTCTGCCCGGC
CAAGAAACGGTTCATGGGTTCCATCCAGGTCTCCTTCTTGCCAATCGTCGACAGGTTGGC
AAGTGCCTGCAATCCCTTGGCAATGAGGGTGAGAGTCCGCTGCGCCCGAGGGCGGGGATG
ATCGCGCAGCAGGCCAAACAGCTTGGGGTTCAGAATCGCCGGGCAGATAAAGCGGAGGAA
GAGGAAGCCGGAGACACTCGTGTAGGCGACAGTACGCAAAAAATCCCCGTACCGGTCCTC
AGCAACGGCTCGGATGTATTTCAAGACGTGGCGCAATTCCGATGGGAATCGCGCGGCCGA
AGCTGTGATACACTCCCATATTTCATAGGTGAATCCCATCAGTAGGTCCCAGTGCTTGTG
AATGTCTTCATGGTTGGACACCTTGCTGGGGTCCACTTCGCAGTCGGGATTGACCTCGTT
TATCTCAAAAATCTTCTCGGACAAGATCTCTTCGAGATACTCCTTGCCAAGGCGGCGCAT
GTGGAACTCCAGTGCCTGTGTCAGCAGAGAGTTGCCACGGAAAAGCAAATTGGCTTCGCC
CTGAAGCGAGCGGCCCATGTCACGAACAATCTGTTCTCGGTCGCTCGAGGACTCCATAGA
CTCGTTGGACCGGAGACGTCGACTGAAACGCATTTTCTTCATCGTCTTCTGGTTCCCTAT
GCCGTCGATTTCGTCCTCGACTAGAGCCATGAGCCAGTCCGCCGCTGTACCGGAAACTTG
GAAGATGTTCAAGAATATCTCAGAGAGCCGCCGCAGGCTGCCCGGCATGACCTGCGCAAT
CTGCACGGTAAGACCCGAGCTGAACTTTTGCAACATGTCCAAGACAGGTTTGTATTCTTT
AACGGGGAGCACGGCCAGCTCTTCGTGGTGGACTTTGATCAGCATCGTGCCAACGGTCTG
CTGCCTGTCGTCAATGACTGGACGCCATTGCTCATGATCTTTGCCCCTACCGATGTCGGC
CAACGAAATGTCGACGGCGCCGTAATTGTATTCGAATAGATTTCCCGACTTTGGCAGGCC
CAACGATGCCTGGAGCTGATGGGTGAAGCTGTCGAGACTTCCGTCCACCCGCTTGAGAAC
GACAGACAGATACGGAAGCGTAGAGGGCAGGTCGCCGAATTCGCAGTCCTCTCGCCAAAA
AGGGTTCTTTGTGTCTGACTTGATGGTTGTTCGAGCTCGTACCTCGCCATCAAGAATCAC
CTCAGCCAAGTAGTTTCCAATCAGCTGCTCGGGATCATTGCTCTTTGTTAACCTGCTATG
TTGCCGTTCATGGATGCGCTCCTGTGGTGGCACAGAAACCGGGCTGCCGTCGGGGAGTGT
GCGGGGCTTGATTTTAGCCTCTGTGACGCGCAAGTTCAAGGTCTTCTCGAGGCGGAACAG
CTGCCGGTGCCGTATATGAACAGGCTCCTCGGGTGACCCATTCGCACCAGGTTCCACGAA
CTTCTCTTCGGAGGTTGGTGGTGCCGAATCGTCCTTGGCGGCTTCCTCCTGATCGGCCTG
CATGTCCGTTATCGAAGACACTTGGTTGTCTTTGGCGGGATCCAATACGTAGACATCAGG
GACGGCAAATGCTCGCAATAAGACAAACCACACCTCAAAAGCAACTCGTGAATCGAGGGC
GATGTAGACAGGACGGAAAATAGACAGGTGCGTTGATGTTGGTGCGTAGATGGGGAAAAT
GGCTATGCAATAGTCGTCGTCGAGCACCGACTTGTCCAACTGTTGGATAGCGCAGCGACT
GAGCTGAGCGAGCTCAATAACTGATAAAATTGTGACGTCGTTTTCCGTCATAAGCTTAAA
TTCGCCATTCCCCTGCAGTATGCAGGAGACACGGCGCCACGATGTCTGCATAGACCTGAG
GTCGCGCGTGGAAGGGCGCTTCACAATGGCGCGTGGTGATGTAGCGACGCCCTTGTCCCA
CAGCATGACCTTGCCGACCTTGATGATAGCTCCTTCCTTGACCTTCGCCACCGACGGCCG
GCGTTTACCAGAATCAAGGGTGGATGAGCTCGCGCTACGGCTACTTGACGGCTTGGAAGT
GGCCGCAGGGGCGGCCACGACACCGGGGCTCAGACGTAACTGCTGCCAGCAGAGGAGGGC
GGCGAGCCATAGGTCGAATTCAGTGGCCACAAGAGGCCGAAAGACGATCTCTGTTGTCGC
CTGAGCATTGGAGAGCTCCAAGCACTGGCCGTCTTTGTCGGGCCGGACCGCGGGTACAAC
ACGGCAGCCGCGAAGGTCGGCCACCAATGCAACATGAAACGGGCCATGATCACCGGCGTC
AAACATGAGGCTGCCCTTCTCTTCTTCAATATACGACATACCTTGGTGCCACGACTCCTC
TCCCTGGTCCCGGTATTCAATTTCACCGCGCATCCTTCCACAAAGATTTTTCATGAGCAT
GAGAACCTTGTTGGCATTGTCGGTCGGGATTGGCAATGGCAAGGAATCGACGGATGGTGG
CGGTGAGATGAGGGGCGAGGTCGGGCGAGACGTGGATCTCTTTATGAGCCGCCTGCTGGA
GGACTTCTTGTCTCTTGACGAAGTGACCGAGGGAGCGGAGGACGCGAAACCGGTTCCGCC
GATAGAGGAGACGCTGGCCGCGGACGAGGACGCTGTGATGCCGCCAACGAGAGATGGCGT
CGGTGTGGCCTGGGTATCGGAGGATCTGGTGGCGGCGATTATGGGATAGTTGAGCAGCGA
TTCAAGCGGGGGGCCTTGCAGCGAGGACGTCGAGCGAAAGGTGCTGTCGGCCGTGCCCGA
TGAAGAGAACGAGCCAACCCTATTCCTACTCTCGGGAGAGGCGCTGGAGACAAGGGGTTC
GCGAAATAAAGAAACACCATCCATAGTGTGCGTCCGAGGACGCAAAACGGTGGGTCGGGA
AGGAGGACTGGACTCGGAAATGGTTCCGTCAAAGGGGCTGGCCATGCTGTCACTGAAAAC
AACACCCTGTCGGCGACTGGTTGCGCTACCATGGTGGGACAGAGCTCTTGGTGAGCCCTG
TGCCGACATGGATCCAAATACGCGTGGTGGTAGGGGAGGTGCTGTGGACGAAGAGATGCC
GGAATAGGCGTTGGCCGCATCCAACAGCTCTTGTGTGACGATTGTGTTGTGGTCGAGGGG
TTCAGGTGTGACAGCTCGAATCGTAGGCTGCATGGCGGGCACCGAGGCAGGGTGTGTTGT
GTCGTTTGGTGTGGTGGAGGTGTTGGTATTGATAGCAGCTGTCTGGGAGGAGACGGACGG
CAGCGGAAACGAGGCGCCCTCGCTCATGCGTGCAGGTGTTAAAGGCGACTCCGGCAATGA
AGGAAGATGAGGAGCACGAGACGACGTCTGTGATATCTGCGATCCTTGAGACACATGCGG
TACTGTCCCGTGGTCGAGCCGGGGAGAGGCAAACTGTGGGGTCGGAGAGGTGTGGTGTTC
AGGCAAGCTCACGGGCCGATCCCTTTCACGGTCTCGGTCACGATCCCGATCCCGGTCACG
GCCGAATGAGGACCGCTCTTCCATTGCGGGCGGTCGCGTTCTTTAGGATTTGTGGTAGAT
CGAGTTACTGTTAGCAATGCGTCTGCATTGCGCAGGAAAGAGTAGCGCTGCAAGAGGCCA
GGCGATGTGTCGAGGAAGCTAATACTTGGTGGTCGGAGGCTCCCTGTCGATCACCTTTGA
ACGTTGCGGTCCATTTGGTTGAAGACATCAATGGCCGACTATGAGGCGCGGCAAGCTGGC
CTGGTGCTCCGCCAGCGAGTAACGCAATGTGAAAATTTGAAGACTGCGCGCAATTGTCAA
CCGCAGCCGCTCACGCCCGGGACTTTTTTCTTTTTCAACCCGAATTCTTTGTGGCAGGTC
AAGGATGTCAGATAGGGCACCTGATGTTGGTCCAGAGCAGCGTGCGGTGAGGGGCGGAAA
GGGACAGCCGCACGGATGTTGTCGATATGCGCAATAAATGAGGCCGGAAATGACAGAAGA
AGAAAGGAACGCAAATATGATCGGGCACCAAGGGGAATAGCGAGATGGCGCGACGGAAGA
GGAATGAAAGACACGGAAGACAATCAAAGCCAGGGAGAAGGAAAGACAAAGTGGCGGCCG
CGGGGAAAGCTGCTTTGTGTGGGTATGGACGACAACTGAGGAGTCTGAGAGGAGTTTAGA
GGCTCCACCGGCAAGGTCTGAGGTGTCCGGAGACTAGTGCGAAGAGCACAAGCTAGGTAA
GATACAATAAATGGGGCACCACGTATCGTATGTTGTTGCTTAAGTCGTCGCGGTGGTACT
TCGTTAATACCTAACCAAATTACAGGCAAATAATTCCGCGGTTGCCGGTGCGTTGAAAGA
TAGGATCATGCCTATTCCAAGTGCGGTATCAGCGGAATTGCAGGAGGTGAAGAGTGCGAC
GACCTATGAATATGGTCGAGAGGGGGGGCGAGCGGAATAGCAAAGCGAAGCAAACGCCAG
AGGACGTTGCGGTGGCGATGATGTAGATGATCTCCAAGACGGCGCTGGACTCGACAAAGA
TACAGGTCACCTGGACTTTGTGGGCGAGGGAGGGCTTGGGGTCGTATAACGGCGCTGCGC
CGCGGCGCTCTTGGTGGGTTACAGCGTGGGATGGAGTCGTTCTGCGCCGTGTTGTCAAGA
CGATGTTGCAAAGGGGAATGTTGACGATAGAAGAGTAAGAATCAGGGGAAGACGTAGAAA
TGCACTACGACCAGGATATCGGACGTGGCGAGGAAAGCGCAGTGGGCGAACTTCAGACGC
GGAGCATCGTCTGTTCTAAAACAGGCATGCAGGAACTGGACACGGGGAAGGAACAACCAG
CCGAAATAGAGGGACAGGTGCAGGGAAGGTGCAATAGGCCAAAGCGGTGGATTAAAGAAG
GAGGTCGCATTCCGTCACATCTCGTCCCTACTTTGTATGTCTTCACTCCCGTTCTACTAG
CCATCTCAGCCGCCGACACTGACGACACAACAATGTCACGGTCACAATCAAGCGACGAGA
AAACGTGCCATGTTTCAATTTGCAGTACAGCGCAACACATGGAAGCATGCTCACCAACAT
CTGAACCGACCGACGTCCCTCCACAGTAAAGAAATCAAAGTACCGGGGGCGCCCCGGTTC
CGTTCTTCCATTTCTTCTGTCCCCTGCCTGTCTTTTATTCCGCATTTTGGCTCCAACTCA
CAAGTCCTCCGCTTTCTGTGGCCGTACGCATACGTTGGCCAAGTACCACGGCATCCGTCA
CTTGCTAGCTATTTACTCTCCTCGAAACGGAAGCACTCACACAGAACCACAACAATCCGA
GCTCGATTGTGGAGAAACGGCCAGGGCCCGTGGTCAGGGACGGACGGCCTGGCGATCGGC
AACACTTATTCTGTAATGGGCGTGGTCCTTTTGGTGCAGCGAAGCCACAAAGCACACTAC
TCCTCTTTTACACAGACAGCTGCTGGTCTTGCTTCTCCACCCTATCGTATCTCACGCAAA
AGTTGCAATGTGCAGGGGCTTGACGAGAAGGGAAAAAAAGGACCATGACAGGTGGCCCTT
CTGGTCTGGCCCTAGGCCTGGTCGGGCCTGGGCTGTCTTTCTATCCTGGTCAACCATTCC
CCAACGTGTACGATGTAATTACGGTGCATGTCTGTCTGAATAGAGCGCCGCATTTTGGGA
GAGCAGAGACTTTTGTTGTTGGAAACCGTTACGGAGATGCGGGCAGGATTTCTTAGGCGG
TTTGGAGAGGAGAAAGGACAAAGGGAGGGCTAAGAAGTGTAAGGGAGAAGAACAATGAAG
GAACACCTTGAGAATAATGAAAAACAGCAGAAGAGACAGCCGCTAGTAAGGACGGGGCCA
ACAGCCAACCGTCGCCACGAGGATAACAGACAATACGGAGGGCGATGAATTACATGCACT
CTTGCGAAGCCAGCAGACACTGTCGAATCCACCCAGAAGTCATAGCACCAACGCAAAGCA
GCAATAGACCAAGGTGACCCTAGCTCTTTCTGTCTGAAGTCGACGGGTAGGAGATATTAT
GGCACCGTGCGTCGTAGGGAGGGTTGGCAAAGCATCCCCCAAGGCCCTTCTCGGGTTTAC
CAAGAACGAACTGGATTCTACTAATCGCCTTCTACGGCATACACTATTTAGGCCGGACAG
ATTCGACCGGACAGATCACACCCACTCGGTCGTCATTGTGCTGATAAAGTGCTACCGCTT
GACATACCAAGCTTTGGCACGGGGATCGCAGGGATGCTTGGTGTCACACAGCGGTGCATC
ACCTATGGGGTGCGGAGTGCTGCTCCATGGATGACGAGCAAAGATGGGACGGCATGGAAT
GGGCGCTAGACAGGCCTGGCCAGACAAGGAAGTCAAGTGCGAGCGGACGAGGCGACCGAA
GAAGAACGAAACATTCAAACGGTCGGCGAGTGGCAATGAAAACGAAAGTAAGACACAGAT
AGTGGCACAAGGGCTGAATGGCTACCTGGATTTGCATCTTCCTCCGTGTGAATCAAGATC
ATGATAATAATACTCTTTCGCAACCCCACCATTCCCAAGGTGGCGATGCCGAAGAGAAAC
ATCTGGTTAGATACGACATTAAGGAGCAGCTCGCCCGTAAACAGCGGTGTTCTCCGGCCA
AAACAAGCAGTGAGGGCCGCTAGGGGCGGCTGGTATTAACCCAGGGAGGCCAGGAGGTCA
GACCAGGCCATGTGCTATGAGCCGCTTGCCATTTGCAGACGTGATTTATATGCAGGAACC
AGGCACCGGCTAATTCCAGACCTGGATGGGAGACCATCGCACCGCTTTGACTTCCCCAAA
GTGCACGTCGTAAAAACACGATCGTTTGGGGTGGCGGTGGACTGCTCTCTACTTCGTATT
AAAATGTAGCCAATCGCAGACGTCACGTAGCCAACTTACCATCCACAGGTTGACCACGCT
GTAGTGTTTACAACCCCCACAACCGCTGTTCTGATGCGCAAGTAGTGCAAATCGTCAGGA
CTACTTCGTAGACGGTTAAATTTTGGCAGGAGACCTGCCAGCCTGCTAAGCAGCCTCCCA
AGAGGAAGTAGGGTGAAACACGGCCGCCGACGTCCGCTGCACTTTGTGAAAGATGAAAGT
GACCTAGACCCAAAATTGCGTGTCGTGCAGGTAATTCCGGACAAATGTCGCGGGCATAGC
TTCTGCGATCAACGGCAATCAATATGAGGAAATAAAAATGCAGGTTAAGCTGGGGTGGAG
ATTATTTTGGAGACAGCCGTCGGGAGAGACTTAACAGTACACAGTACAATAATGTCTCAT
TAACACTGTTTGCTACTGTCTTATGTAAGGCTGTGAGTGTGGCGCGTGCGTTGTGCGCCA
CAATAATATTTTCGTCCCTTCCACTCCCCCTCTTTTTTCTTTGGGGCTGCCGGAACGCAC
AAACTTTTATTAGGTCGGAAAAATTAGATACTGTGTGCAAAAAAAACCCTCTGTGTCGAG
CATCAGCAAGCTTCTTTTACACTCCCGCCAAATCGACACTTCACGACCATCACACCACAC
CCAACGACAACGACTCCAGCCGAGTAACAACCGCCAAGATGGTCAACATTCCGAGTAAGT
AGTTGAAACGGCAATCCAAAACACACGAGAAGAAAGAAGGACAGAAGGACAGAAGGACAG
AAGGACAGAAGGACAGAAGGACAGAATATACTGCCAGCAAGCTGTCGCCGAACCCGCCGA
TACCTGTCGAATCGCATAGGAAACCAGAAAATCCGCCATGTCGAGTTTTTCTCGGACCAC
GATGCAGCGGACGGATGGCGGCGACGGCGACGGCAGTGCCTATTGACAGTGGTGGCGAAG
GGAAGGAGGGGATCAGAACTCCGTGGACGATGTAGCCATGGCAATGTTGGAAGATTTGAT
TGCTAACTATGTTTTGTGTATAGAGACGAGAAAGACCTACTGTGCGTTCACATTCCCCAT
TCGAACACCGACGACCGAATACGGACTCCCACCGTACCCTCCCTCCTCCTCGACAACAAA
CTGTTTATCGAACGAGAGTTTTAATATTAACCTGTGATTTTCTTGTACAGGCAAGGGCAA
GGAGTGCCGCAAGCACACCCAGCGTACGTATATAACGTTTTCCCGGACGAAAGACACGCA
TCTCATCCGGCATAAGGAGGACACCGACGGCGCACGCCATCGGAGGACAGTTGGGCGGCG
GGGACCTGAAGCGTCGGAGGAAGGGCTTCCACTGTTCTGAACCGTCAGGTCAAACCGACT
ATTCAGACATATGGACGACGATGGAACCAACTCCACAGAGTCCACCGAGTCTTACCGAGA
GCCGGATGGGAAGGGGTGCAAGTCGACGGCAGACAACGGCATAGCGCCAGAGGGCTAACA
TGGAACAGACAAGGTCACGCAGTACAAGACGGGCAAGGCCAGCCTGTTCGCGCAGGGTAA
GCGCCGTTACGACCGTAAGCAGTCCGGTTACGGTGGTCAGACGAAGCAGATTTTCCACAA
GAAGGCAAAGACAACCAAGAAGATCGTGCTGCGTCTCGAGTGCACATCATGCAAGTCCAA
GAAGCAGCTGCCGCTGAAGCGCACCAAGCACTTCGAGCTCGGGTACGTTCATACTCTTTG
CCCCACTCGTTTGGGGAAGCGCTTCGCTAACAAATATTTCCAGTGGTGACAAAAAGACGA
AGGGTGCCGCTCTGGTGTTCTAAACGGATCGCCTGCTGCCAACCTTTCTTGTTCTTTTTG
CATTTGTCTCGCTTCATTCACGCCTTTTTGCTTTTGTCCTGTCCTCTTTCATCTCACGCC
CGCCCTCTCTCCTGCGCGCCACAACATTGCGTGCGCGCTGAGGAGATTATTGACAGTGGT
AGAATGACCTTTCTTCCTGCTTGTCACGCTCTCTCTCCGCTTGCTCGCTTCTCCGACCCC
ATAAACCCGCCCAGAACCGACCAAGTATCACGAACCCTAGCCAATGACCCGTCATGGTTA
AACGCATTTCGGCGGGGGGCCGCGCAAACAAATCGAACGGGGTTTCTCACGACGCTCTTT
CTTTTCTGTTTTCTTGCTATTGCACTCTTGCAATGGGGATGGGCATCACTGGTGTTCTTT
CGTTTTTTACAGGAGTACCCTTGGGGCCACGGACATAGCCAAGCACTAAAAACACAGACA
TCAAAATTTTGTATGGGACGGGGTCGCGAGGATTTGGGATTTCGTGTCTTTTCTTCCTAT
TACAATTGTTTTATTCTTTTGTAATGCAGATGGGCTACGAAACACAAAAAATAACCAAAA
AATAACGAAGACAGAAATAAAAACAAAATAAAAACACTTGAAAATTTACGTGCGTTTCTG
AGAGTGACGGTCTGATTTTTTTTTTTTTTTTTTTTTTTTTTTTTTTTTTTTTTTTTTTTT
TTTTTTTTTTTTTTTTTTTTTTTTTTTTTTTTCTTATTTATATTTCTTTGACTCAACTCG
CACCGTGTCTATCGGTCATAACTCTTTAGATTCTCGGTCGATCTGTCTATTCCACCTCGG
GGGTGTACGGTTCGGGGAAATAACTCGCATCTACCACATTGGTAGTGCGGCCCTGGCTTC
AGAAGCCCTGCCCGACCATGACGCTCCGGCCTCCGCCGTACCACAGGGCACCCGTCCGCG
CATCGAGCCCGCGCTCCTGCCCGACCACCCACTCACCCACCAGCCGGCGGTGCGGGGGCG
GCAGGTCGGGTTTCCGGTAGCCGCTCACCCCCGCCGTCTCGCTGTCCGTCTCCGACAGCT
CCCACACCTTATCCCATACCTCCTTCTCCAGCCACGCATTGATCTCGTCGAGCGTGTCCA
CCCACGCCTGGCGCGCCTCCGGCGTGGCGTGGTCTTCCTGTCCAATGAACCGCCCCAGTG
TAATATGCGCGCTGGGCACAACGTACCGCGATGCCACCTCGACCCCCGTGGCCTGGGCGC
GGTCAAACAGGTCGCGCCGCAGGTGGTGGTATGTGTAGGCATCGCCAGCGGCATCGCCAA
CGCCGTCAGCAGCGGCGTTCTGCTCTGGTGGGACAGGCGCCGGCGAGGCCCTGGGTTCGC
CGGCAGCCGGGACAAAAGACAGCGCCACGGCGGACAGGTCGTACGAGATCATGGGCTTGA
CGAGGCGCGCGCGGTGCGCGTAGGGGTAGTTGACGATCGAAGCAATGCCCGACTCCTCGG
TGAGGCTGCCGTCGTCCGCCGTCGCCTGCGTCATGGACTTGGCCATTTTGTCGACGACGG
CAAACGCCTCCGCGGGCGTCTTGGAGTGGGTGATCTCGAGGGCGGTCATGTGCTGGCGGT
TCATGGGCATGAGCCACAGCGCGCGAGGGGCGGCCTTTTGGAGGAGGCTCTGCACATGGG
CAGCGAGCTGCAGGACGTGCTCTGGAGGGCGGGCCCAGAACACGAGGCCATGGCGCGGGT
CGGCAAAGGAGGGATCAATGCTGGGGTTTTCGATGCGGACGAGGAACGGGTCGACCAGGA
CCTCTGTAAAGGCCGGATCCAGAAATTTTGCGCGCTGCTGCTGGTTGCGCAGCGTGCGGT
GCGTCTGGTAGAGTTCCTGGATCTTGGCCGGGTCGTTGTTGCAGGCGTTGATGAGGGCTT
GGTAGGGGTTTTCGCCGGGTTGGATGACGATGCCCGATAAGTCCTCGAGCTGGTTTCGTG
AGTCAGTTGAAACAAGAGCGGCCATTGTGAGCAGGTTCAAGTCGGCGGTATGGCTCTTGG
AGGGAAGCTGCTATCATGTAATCATAAATCTCGTCGCGGGGTAAGGGCTGTCGTCGTCGT
TCACGACGGGAAGGAGCAATTGTCACTATGGTTATCAGCTCCGTGAGCAGAGCCACCGTT
CATAGCATCTTGAATTCGCGACCGTATGAGTACTTGTATATTTATTTTATCCAATTCATT
ATTTCTCCGTCTTCTTACTTTTTTTTTTTATACATGTCACTTCGTGTCGTGTCACACCCA
AGAAAAAAAGAGAAAAAAAGAGAAAAAAAGAGCGATACACATACTAGGGCCATGGCGCGC
ACGGCAGGAGGTACCCGCTTGCTGATCTTTCTCCGGAGTGGTATCGGACTTGGACGGAGA
GTTGAGGAAGGTGCAAAGCGTGACGACTGGGTCCTGGTCAATGGCCCTAGAATGCGAGAC
AACGTGCAAGAGCTCGCTGAGTTAGGCAGCTCCGCAGTCGCTTTTGCACGTGTCCAGTCC
CACCGTTTGGCTTCGTTTTAACGGTGAATTCTCGCGGCTTCACAGCGTTTGTCTTCTGCT
GATCTGATCTCACAGTCCGTCTTACACAAGAACAAATGCTTCAAAAGCATCAACAAATGC
AAAGTAGGAAACATCGATGTGAGAAACGATCCCGGTGTTTAAACAAACGGATTCGCGGCG
TCCACGTCAACCGGACGATCGCACTACTGAACGCGGCTTTCTTCATCAAAGACCCCGTCT
TATGAACCTCTTCGGCCAGGAATAAGAGTCATACCGCCGACGCTTCTTATTGGCTTTACC
CGTATCGGGGATACAATCTGGGGTACTTTTCCCCGTAAGTGCATGTAACATGCCCCAAGC
CACACCGGTGTCGGCATCGAGGAGACAGAAAATAAGTTTTTATTTTGTCATCAAGCACCT
GGCCTTATACTGCAAAGCATTCAATAGCCTTGCCTGCTCTTGATCGCTCAGTGCCATTTA
TGGTCAAGCCTCGCGCCCTTCCGTGATCCTTTTGATCTTCCCTGGCGTAATGTCCTTCGT
AAGCGTGAATCGCACTCATGGCTCGCAGATCGCCATAGTCGTATCGCCGACGGCGCCGGC
CACGCACCTCGTCGCGCCTCGTCATCGACTTAGGCATCATCGGTTTAGGTAGCTTCAGCC
GAGCGGGAACCGGTGCGGTGATGGCAACAGTAGCAGACATGACCTGCAGACGGGGACTGC
TGCCTGGCACCACGTGGGGAGGTTGCAACAACGACTCGTCCACGTTCCTATGCTTATTTA
TCTTCCTCACGCCACAGCTGATGCAAAGCAGCCCAACGAACGTGAGGACGACGACGGCGA
TGCACAGAAAGAAAAGGAGAAAGAGGACGGATATTTCGTTGGGATGCGTATTCGACGTAA
CAATGACGACGTTGTCATGGATGTCAAGTCGGTGAGATAATGGGCCGATGCCTCCCCGCA
TCATCATAAGTGAGTCGGTGAAGATGATCCCCAACACGTTCGAATGCACGTCAGCAGCCA
TACGTAGCCAGCGACGCGTATGTATTTGCCTGGAGTCGATTCTGCTCATTGTCAGTAGGC
ATCGTCGAAAACGGCACAAGCAAGAGTTCTCTAGGGGCTCACATGGAAAGGCATGTCGCC
TTCAATCTATCGTGTTTATGGGGAGTCGCAGAGCTGCATGCAGCATGTCGTGTGGCCGGA
GAGGACAGCAGCTTCGTCTTCAAGTCAGTGTCTGAGAGTTTCTTTCTCCCAAAAGCACAC
GGTCGAACCCCTTCTATCCGTTCCGGCAATCCATTCTGCCTGTCAAACAAGACGTGATGC
AGGGGCTCCCTCTTGCTGTCTCGACGGTCATCCTTCTTTCAATTCGATTGTTCTTTAAAC
CAGGTTGAAGTTGTTTCACTCCGGTAGATTGAATCATCGCGAGTGAATACAGGACTACGA
CAATTCTTCTTATGTTTAGAATAGGGGCCTCGTTCCTAATAAGGTGACCACATCGTTAGG
AATGAGCGACGATCATTCTTGCCTTTTTCCTCCCATCCTCTCTCCCATATGTAAACTTTT
CCTCCATTACTACGTCTGACATTGGTGCAATCTTAGGTTTTTTTCTCCCCTAAAAAAACA
ACAGTAAGAACACAATTCTGTAAAAAAAAAAAAAAAAAAAAAAAACAAAAAAAAAAACAA
TAATAATAATCAAAAGTAGCACACGTAGAAGAGAATGACTATTTTGTTTAAAAATAACGT
CCTGATCAAAAATGTAGTTGAGTATTTGAGGGTAGGAGCGAGCCTCGGTAATTGCCTAAA
ACGGAGTTCTTTCCCAAGTAAGTGATTCTACATTGGGCTACCACCGGTTGGTGCTTTTTC
CGTGGCACCGGCGTTTCCCGCCTAATCATTTCAAAGCGGGACGCAAACAACGCAGCCAAT
ACGTAGGACATCTGGATATGTCGAATTGATCGACGACGACATAATCACCGCCTGCAACTC
GCATTGTTGGCAGATTGAACGACATTGGGGACGAAACAGGCTACTTTCCTGACACATTTG
ACAGAGGCTAATCTCGAAAGAACGGACGAAACGAGGCGGCACAAAAAAAGACGATACGAA
ACACGCCTTTGGGACGTAAACCAATTGAGAAATCCAGCAGCCTGGGTGCCGCAGCCGGGA
CGGCTAATACGCGCGACGTCATCTGCGTCTTTCCACCATCCTCCACAACATATTGTTTCC
ATGCCTGACCGGCTCGACGTCGCGGCGCTGCGGCTGGCCGTGCCCGCGGAGCCGCTGACG
GCCGCCGCATTCGCGCCGTTTGGCGACGTTATTGAGAACCCGCGCCCCGACGTGCATCCG
TCGCAGTTTGCAAAAGCGTTCGGGTCCTCCGGCTCCGGCCACCTGCACCATCCCGTGTCC
GCCAACCAGGGCTCTGCCATCAAGTACCAGCGCGTCTCGGGGCTCGCCGACCGCTATGCC
TCGGGCAAGGCGCCGAGCGGTATGCCATCCGAGCCCCTGGCCAGCATGTTTGTCTGCGGG
GCCCGTACACTGCTGGAGGGCGGCCGGTTTCCCGTGACCATTTTGGAGCGCCACCCCTAC
ACAACCCAGACCTTCGTGCCGCTGTCGCTGCTCTCGGCCGCTGAGACCCGCTACCTGGTG
ATTGTGGCGCCTACGTTGCAGGATGCGACCCGCAACAACCCGCCGGACGTCCGCGGCCTG
CGTGCCTTTGTGGCCCGCGGCGACCAGGCCGTCACCTACGGCGCCGCGACATGGCACGCG
CCCATGGCCGCGCTGGGCGCCGCCGGCACGTCGCTGCCTTTTTTCGTCTTCCAATTTGCC
AACGGTGTGGGGCCCGAGGACTGCCAAGAGGTGGTGCTGGACAGCGGCGCGGCTTATGCC
GAGGGAGAGAGCTCAGTTGTCGTGCGTGTCCCGTCAGCAGTTGCAGCATCGTCTCCCTCC
TCGCCATCATCTTCACCCGGTCTCTGGTCGAAACTATGAGTTGCCTCTCCCCTTCCACCC
ATAGACGAGGAACGGGCTGATATTGGCTCCTATTTCCGGAGGGGGATGTCTTTCCCGGTT
CCCGTTTCGCCGTGTGCTTTCTATTTGCTTCAACACCTATTCTGTTTTTGGGTATCAAAT
GGGTACCGAGCTTTTGCTACACTGGGATTGAGCGAAAACACAAATTCTATGCAGAATACA
GGATAGAGCACCCTGGTATGTCAGGGTCCTCGCCCCCTTTTGCAGGCCGAGTCACATAGC
CTTCACACCATGGGTTGCTCTGGTATATTTATGTTTATATTGCCTTCCCAGCAACATTGG
AAGCGTTTTCCAGAATGGAGCAGGCCTGGAAAATAGAAAAACTACTAGGGCCGGACTGAA
TTCGCACTGAAAGCATAAATGCTGCATGGCAGGAGTCGAATGATAGCTTTCGTCAACCCT
TGCTTCTGCTCGATTCTTGACTCTGTGCTTCCGTTTCCTATTAGAAATTAAATTTCAAAC
AGGGTGATAAGTGTTCTGACAGCCTATGTACGCAAAAAGGTCATGAAATGGGGTAAGAAT
AGCCACAAGAAGAATTTGCGGTGGATTAGGACGAAGGATGTTCCTGGAAAAGCCATCTGA
GGGAAAATACAGGGTTGTGCTTCTCCTCGGACTGTTTAAATTAAGAAGCTCTACGGCAGA
TGGGCACGAATGTAAGATCCGGGGACACGAAGATGGGTCGTACCAGGATAGCTTATTTCG
ACAGCAGGAGGCCAATCTTGGTCCATTATCTTGGATTTGATCTGTCGACCAACAGATATC
ATCCAGTGTCTAACAATCAAAAAGCACGAAGAAGACTAGTGAAGGTACATTTTAGTGATT
ATTCTGTTTATTTTGATACGTATATTTCGGCCTCCCCCAACTCTAAGCACGACGTGCGTT
TATTGGCCGGGGGTGGAGAGGACGCGGTCATGTAAATACACAAGGAAAGCCTAAATTGAT
ACTTCACGCCTTCCACATTCTCTTCGCTAGCACGTTTCTCTCCGAAAACCATGCTCCTGA
TGAACGGCATTGCGTATGACGCTGTGTGGGAGGTAGAGGAAGACGAGAACAAGTGGGATA
TACACGCAAACCACACGGTCAGTGACCAGACGGAGACGGGGCCACAATGATGATGACGAC
GACAGCAGCGATGAAAATATGGCCAAAATGGACATAAATTATGTCCACGCACACGGGACG
GGGATATGGTATACTCTTGTGACAGAACGAAAGAGAGCGTGGCTATGAGTTCAAACTCCG
CTGCAACGTCCCGAGTCCGATGAGATACTGAGGAAAATAAAAAGAATAAATACGTGCGTT
TGTGCGAGGGAGAGAAAATGCCGCAAAAGTGGGAAAGTAGGAGCCGTGCACGCTGTATAA
ACATGCGAGGCAGTCTTTAGCTACGGACTTGGCATTTGCTTGCATATGCGGATTGATATA
AACACAAAGTGGTAGTTGCAAGTTGATTCAAACATGTTGGATAATGGATGGCCTGTTCGA
CCGACGAGCGAGCGTTGGAACAGGAGACGGAAACGGCAAGGGGTGTGAACCCTGCACGAA
TCTGTGGTCCGAAAAGGAAAGGAGCGATACAATCTTGCGAGAGAAGCGCGAGGTTAAACT
TCTCATGAGGAAGGCACGGATTGTCTGCTTGGGACTTCCTTCCCTCGCAGATATTTTTGG
CAGGAAGGGCGCTTCTCTTCCAAAAGGAAGGTATGCTTGGTACCAGTTGCTTCCTGGGGT
CGCGTTTGCGACCTTGGAATATCTTCTCTTTTCCCCCTATTTCTCAAACCTCACTTTGTT
TTTGTTTCCTCTATGAGGCCAGCTTCGCATAGCCAAAGAGCACATATCCAATTGTCGACT
TTGCAAAATGGGCAAGTGGATTCTTACTATCAAAAAGCTCGGTACCATCAACCTCGACGT
TTGTTGCTAGAGAAATACCCTGCCTTTCTTTTTACCCATGTCCTCCCATATCGTCTCTAT
TTTCCTGACACTTAGATAGGCCCGATCACCTATAGCTCGATTCAACCAAGTTTTAATCGT
CCTATCCGTTTCGATACAGCCCGCCGGAGATTTCGCAGCCTCAACTCTTTTGCCCGGATG
GACGGGCCTGGCGGACTGGACTTCCTCGAGGAATCTTCCTGCAGGTGCATATCAATGATA
CTAAGACAGCGCCGCCTTGGTCTCTTTCATTTCTGGGTCTCTTGCGTCCAGATGTGCGAA
TGGGCGAGTACGACGACGTTGCCGAGGTCATAATTCTACTGGCATGGCTTTGCCTCGACG
GTGGGCAGCAGTCAAAACAGCGTCCAATTGTCCAGTCCAGCTTCAGTGTCTCTTGTGCAA
GTAAAGTTTTTCCCTCGTCTGGCCCGAAAACCCGGTGGACAACAGCGTCCAACCTCAGCT
ACGTTTTAGCTGAGCTGGAACTGGCTTGAGCCGACCAGATTCCCGCAGAAATACCTACCG
AGTCCCGTTTATGAGCATATACACAACACGGCTCAGGAACCGAAGATAGTAGAAGCGAAA
ACAAGATTCTTGGACGGTTATCACACGGCTACCAGGACGACAAGGTAGAAACAACTAATA
TAGGCACAATACCTGCAAACCTCGTCCATCGACTGAGACTTAATGACTTGCTATGAAGAA
AATTGCTGACTATTTGGAGAATAGCTTGTTGACTCTCCTGAAATTTTCGAAGGATGAGGA
ACAGAACGCGACGCCCACGGATGACCCTGTCAGGTACCCGAAATAGGCTTCCCCCAAGAA
AGAGAAAAAATAAAATGCTGTATACACAAATCACACCCAAGTGGTTATCCAGAGGCGTGT
TGAGATCTGGCCGCGATACGCCCCCTTCACCATCCACCGACTTTCCTTCTTTCTTCACGC
CCCCACCATCGTTGCATGGTTTATTCTGCACCTCGTTGTCGGGTGTACGCGATGGCACAT
TATCTTCACACTGCGAGTATCGACTATGCATTTGCATTCTGACTCTCGATCGCTGTCACA
CGCCCGAATCGCAAAGACGGCAGCCGGGGTATTAAAAGACCACTCTCGGCAAAACTGAAC
TAGGATGTTCCTTGTTTGCGACGTGCCTTGTCCGTTCCTCAATACTAGGGGAACACAAGC
ACTGATACACCAGCTATATCAACGTCGTTCGTGGCGGGCTCCTCATAAGACCAAGAGTCC
TGCTTACAGCAAGTGCTAAAAAAATCTCTGCCGATGCAGGTGTGTATGCTCATATCCCCA
TCGGACTTTTTCTGCGCTTTGTTTCCCACACACCCGTCGGTTGTCGCTACACCCCGTCCC
ATGCGTGTACATAATGTATGCCGCACAGCCCAACAGCCGTGTGGTCTTTGTTATACGCGT
GTGTATGTATCTATCACGCCCACGTGTTCTGCCTCATCAACCATCTTTTGCTACCTCCTC
TGTTTCGTTTCACTTTACTCTATTTGCCACCACTTTGAGTCTCGTTCACTGGCCCTTCTT
TTCGTCTTATGTTTTCGATATGAGGCAGCCTATTTCTGAACGGAACTGGGCATATTTTCC
CTGGCGGTAGCTTTGGTTCCTGGTAACCGCATCTTCATAGCCTGAATCCGGGCCAATCTA
GGATCCGCATGAGCCAGCCGGCTCTCAACATCACTGCCCAAAAATTATCTACTTTGATTT
CTCCCAAATACTACTACTCCTACCAAGGTTATGCAAGTGCATCAAGATGTTAGGACGGCT
TATCATACTGAACGGCACGGCGTAAGGTGCATTTTTATTTTTATTTTCTTAAAAGATAAA
GAAAAAAAAAAGAAACGAAACGAAACAACACGCGAGAAAATAAACAAGACCGGCATCATA
CCCGCATCTTATCATTATTTCATGTTTATTTCGTCTCCGGCACCTCAAACAACCCATCTT
CTTTGGCCTGTCCCATCTACCCGTCATCAAGCCTCTTTCGTCTATTCTTCACCTCCACCA
GCCTTCTCCCTTTCAGCCACCAGGCATGCACTATATTGCTTTCTTCCCTAGGCATATTTT
TCTTGGCTCGCAGAAAGTGTGTCCTGGCTCGGCGGGATCTAGGATGGGGGAATGCCAACG
GATATTGATATTGACCTTCGATATGGTAAACACATTGCTCTTTCCACGCATTGGTACCTC
GTTGCCAATCTTTTGCTTTCTCCTGTCCATCTCTTTTCCCGATTTCCTAGGTTCATACTA
TTTAGGGCCATTGTGGAAATATTGCTCAGAAATTCTTCGTCCCTTATTAACCCCATTACC
CATAAAACCAACATCGCCCCTTGCTTTTCATTCTGTTTCTTTCTTTTGTCTCCTTGCTCT
CTTACATGTCCAGGTAAATATTGAAGCTGGTGATATCTGCGTCCGTCACCTGTGTTGTTT
CTCTATCCCCGAAACTTTCACCCAAGTCATTCGTTTAAGACAACAAACTGAGAGAAGAAA
CACCGACAACCTACAAGCTCTTCTCACATCACCCACAACATGGTTGCACAAATGAAGACG
CTGCTGGCCGTGGCGGCCACGCTTCTGTTCTTGACGACCGGCGCTCTGGCCGACTGCTCA
AGTTACGGAGTTGACTACGCAAATGGCGGCGCCTACTATATCGACGGTTCATCCAACCAG
TACTTTAGCTTTATCACCATTTTCCAAGGCTGTAACAAGGAAAGCATCAGCCCGATCCTG
GTCGACACAGACAACAACCAGTACGCCTGCTCGGCAATCAGCACTTCGCCCGCCGGCACG
CAACAGACGTCGACATGGTAAGGCCTGCGCATTCACCGTGAGCATCTTGACATTGGAAGA
CCCAGTGGCGCCTTGGCTAACAAAAATTCAGCGGCATCCCATTCTCGGCCATGAAGTCCG
GCACTTGGAAAATCATCGTGTCCGGTGACCAGATTGCCGTTCAACGCACCATTACATTGA
CCGTTGGCGTGCCTCAGACGTCGACTGTGATTGTAAGTTACTAATCGAGTTGCGTGAAAT
TCCGTGGCTTGGATATGTAAACTCACAGTCTCCTACAGGCTACACCGACGATTGTCCTTG
GCATCACGACGACACCGCGTGCAAAGAGTGAGTTTTCATGAGAGGTTTCGTTCTGCTATT
TCCTATTTGGAATACTAAACACCAAACTACAGCCATTGTCAACACGGTCGGCCAGACCCA
GACGCTCATTCTCGTTCCCCAGACTGTCACCGCCAATTGCAACAACAACGGCGTCACACA
GACTGTCACGAACTACCCGGCCGGCCGCACGCAGACCGTCACGACTACCATCACCCGGAC
GGCTACCAATGGCGTCACGACGAGCCAGTACCAGACGACCGTGACCACCGCTGCCTCGTG
CCACTACCCATCAAGTATGTTTATACCGCCTTCTTTTCGTTCCTACTTCCGAGTGCATAC
TGACCCCTCCAGACAAGCGCGATGTGAACAGCATGCAATCGGTCAAGGCTACGACTATCA
CCATCACCGAGACGACCCGCACCGTTACGCAGACGCGCGTGTCGACTGCCCCTGCGGCTA
CCACAACCGAGGTCGTTTTCCGGACCGTCACGGCTACGGTCACACCGTCCCCGTCGACGG
TCTGCGCCAACGGCGGCAACGGCAGGCCAGGCCCGACCGTCACAGTCACCCGCGGCGGCA
ACGGCGGCGGCGTTGCCACTCAGACCGACATTGTGTACCAGACGACAAGGGTGCCAGGCA
CTGTCTGGGTTGGGTACGTCTCGTGTTTTCTGCCTTCCTTTCATTTCACATCTCATCATG
CATCTCAAACTCTAGCTAACAATTTTGCAGTCAAACACAGTACAGCACCATTTCCAACGG
TCCCAGCGCGACGGCTTGCTGGAGAGCCGGCGGTTGGTACGGCGCCTAAACAGGGCCCGG
AAAGGTATTGGAGGTGGGGGTTATGAAAACGGTATCCTTGTCGTCTTTTTTTCCCTTCTT
TTACGAGAACACCTACTATTGCTAGTTTCTTTTCTGTTCCCTTTGTCGACGTATCCAGAG
CCGTATATATATCCAGTGGAACTTGGGGAGTCCAAAAGAATATTTGTTGGCGGGTGGGTG
CTTGGTGGCTTTTCGGATAAAAGCAGTAATTCAAATAAATGTATCACGGCCAATCTTGAT
AAATATTTAAAAGGCTTGCCTGTAATGATTATGCCCCTGAGAACGACGATGTAGATTCGA
CTGTAGAAAATGTGACCTATGGTTGAATGAAAGGTCGTAAAAGAACTAAAAAACGGCAAT
GGCCGCAGAGGAGAGAAAAGATTTAGGAAAAGGTAGTGCAAATGAGAAGAGACAAAATGA
TAAAGCCAAAGCAAAGACCAAAATCGGATGTCAACCAGAACGCCGGCGTTGAAGACCGTT
CACAAGATCAGAGAGTGATATAAAAAAAAAGAAAAAAAAGAGAAGCGATATGGAAACCGG
AGAGGAGAGTACAGAGAATGGTATGATGAAAGGGGTTTTATAGACTTTTTGTAAGTATTC
CGTTCTTTTTGTCGTGTCTTACATTTTTTTTGTATAATTCCTCGGTCCTATATGAAATTT
TTGGTTCATTTCTTTATGTTAAGAGATTGGTATCGGCCACTCTTGCACTCTTTTACTCCT
TGGTCGACCAGGGAAGGGGGTAGGTCCCGACCCAGTCGGCAACCTCGCTGCGCAGCTGCA
GGATCTCGGGCACACCGTCGCCGTTGCCCAGGTGGTCTAGGAACACCCGCAGACGGCCCG
CACCCTTCACGCCCTTCTCCTCGGCCTCCTTGCGGGCCGCCTTGTCCACCCGCACCGCAA
TCGTCACGGCGCGGTCGACAATGTCGGCCACCCGTGCAAAGTCGTGCTCGCTGAAGCCGC
GCGTCGTCATGGCGGGCGTGCCCATGCGCAGACCGCCGGGTGTCAGTGCCGAGCGGTCGC
CCGGCACGGTGTTCTTGTTGGCAGCGACACCGACCAGCTCCAGTACGCGCTCGACGCGGC
CACCGTCAATGCCCTGCGGCTTGAGGTCGGCCAGAACCAGGTGGTTGTCGGTGCCGCCCG
AGACGAGTGAGTAGCCGAGGCCGCCCTTGTCCTTGGGTTCACCAAGGCGCTTAGCCAGCG
CTTGGGCGTTGACGAGCACCTGCTCCTGGTAGGCACGGAATTCGGGGGTCTGGGCCTGCT
TGAGGGCGACAGCGAGAGCGGCAATGGTGTGGTTGTGGGGGCCGCCCTGGTGGCCGGGGA
AGACGGACGCGTTGATGGGGTTCTCGAGGTTGTAAAGCTCCTCCTCTTTGGTCTTGGCAT
TGACACGGCGCACACCGCGACGGAAGAAGATCATGGCTCCGCGGGGGCCGCGGAGTGACT
TGTGTGAGGTGGTGGTGACGATGTCGGCGTAGGCGAAGGGGCTCGGGATGGACTTGGCGG
CGATCATGCCGGACAGATGGGCAACATCGGCGAGCAGATAGGCATTGATCTTGTCGCAGA
CCTCACGCATGCGCTTGTAGTCGATGAAGCGGCTGTAGGCGCTGGCACCAGCAACAATGA
TCTTGGGCCGGTAGATGAGGGCCATCTCCTCCATCTTGTCATAGTCGATGTAGCCGGTGG
ACTCGTCGAGGCGGTAGGGGAGGGTCTCAAAGTATTTCGAGATGAAGGAGATCTTCTTGG
TCGGCGTCTGGTATCCGTGTGACAGGTGGCCGCCGTGGGGGAGGTCGAGGCCCATGAGGC
GGTCGTGGGTCTCCATGAGGGCAGAGTAGACGTAGAGGTTTGCGGGAGCACCGGAGAGAG
CTGCGACTATGTTAGTCTGACGCCCGAGAACATATCATCGCTTCGTACATAAAAGTCCAA
CCTACCCTGTACGTTGACGCCCCAATCCTTATCGGAGAGACCAAATGTCTCAAGCGCGCG
TTGTTGGCACAGCCGCTCGGACTGGTCAATAAACTCGTTGCCGCCGTAGTACCGAGCTCC
GGGGTAGCCTTCGGAGTACTTGTCTGCTGTCCGTTAGCTTATCTCCTGTGCATAGCGCTG
TTTCGTGACGTCGCGAGTTCATTTTCCAAGGACAAGAGCCAACGCACTCTGCATGGGGCT
GCCTAAGGCGTCCAAAACGGCCTGGGACGTGAAGTTCTCGGATGGGATCAGGTTGATGAA
CTGCTTCTGGCGTAATTTCTCCTGGAGGGCTGTTAGAATACAACCGTTTGTATCGGCCGA
GAAGGGGTCGACGTAAAGGGACCGGGACGGCATCACGCACCTTCTCGATAATCTCGTACA
TGGTCGGGTCGGCTTGTTGCAGGTGTGCTGCCAGAATCTGCAAATCATGTTAGCTATTTG
GTCTAGCATTCATCGTGTCGTATGTTAAAATGCTACGCACCTTTTGCTGGCCTTCCTCGT
TGTGTGTCGATACCGTCCGGGTCCGTGTCCACGAGGCGGCAACCGGGGAAGCTGCGGCTG
TCCATGGCCGGGTGGCCCGGGCAGCACGGGCGGTACTCCGGAAGAGATGAAGAGACATGG
CGGCGGAGTAGTGAGCTGGGCCGCGATTGTTGTCTTGTCCGGAAGAGAGGACGCGGAGGA
ACGGACTCGACGGCAAACCTCAATTCGAGCTTCAATCTATGCTGGCGGTTCTTTTTGCTA
TGCTGTGGAGATCCTGGTTTCACAAGTTCCAGAAACCAGAGACGTCGTTGACGTGGAACT
GGCGAGGTGGTGAGAAGAGAGAGAGAGAGAAAAAGAAAGCAGAAGAGTGATCCGACACTT
GAGCCGGCTTGCGTGACGATTAGGTGCCGCGCATGATATATCTGGGTTTTACTTGGACTA
GCTCCGAGCGGGGAAGGTACCCTGCGTTACGGATTGGCAGATAACACAGGCAGAAGAAAC
CGTTGTGACGGGCATACACTACGACATACTAATGCAGAAGGTATTACGACGTACTGTAAG
TAGACAGGTACAGGCGGAAGGCGCCTGCGAGCGGCTCGTGTCAATTCTGTCGTAGGTGTC
AAAGAGGAAGGAGCCAGCGTCCTATCGGAAGCCCCAATCTAGAGCCATGAAAGGCGCCCA
TGACGCTGGGCAGTGACGGTGAGGTCACCTCCTCTTTTTCCTTTCCTCTGCAGCCGGAAC
ATAGGACCTGCACCTGAAGGACCCGAATGCGCTTTACAGCGGTCTTCTGGGATGGCATGT
GGCGCTATTCTGGTGCTAGATGCCATAAAAATGGCCTTTTCTAGTAATTTTAGTGGCTGG
CCCCGCTGTGGAACAGGCCTGTGGACTGCAAGCCATTCTTGCTTATTTCGGCAATTTTGC
CTGCTTCGGATTTTCCATTTGAAGACTGGGGCTGCCCCAGAAGGAAGGAGAGATACACGT
GACCGGAGCTCGGACTGCGGGATACAAATTTTTCTGAGCCAGCCGAGGAAATTTTGACAA
CTTTCCCCTTTTTCTTCTCTTTTCTCCCTAACAACTAAACTTGGGAGTGATGAGTCTGCT
TCGTTTAAACGCCAGAGCGTTTCCACACGGGGGCAACCTCGTGCCTGGGAGCATGCTGAA
ATGTCTTGGCACTTTCACCACCTTCGACAGGAACAATTTGAAGCTTCTGACCCAACGTAA
AGTTGTGACTCTTCCATCACTCTTAGTTTTCTCTCTTGATCTTGGTCTACTTGACACATG
TGCTACGTCTACCTTTCTGTCTCTGTTGATGAGCATCTCGGCGAGCGCCGTTATGGTCGC
TTCTTTGTTGGCTGTCGCCTTAAGCTCTTGTCATTGTCGAAATTACGTTGGCGATGATGT
TTCCATCAGGCCCTTCTTGAAAAAGAGGCACCTCAGACCGGTCTGACCTCTTGACGTTTT
CTAGTAATAGCTCGTACATGATGGACCACGTGCCGTATGGTAACGCATTGCAAAGGACAC
ACATCGTTTTGTTTTCAATTGTTTTTATTCGTTCAGACTATTTTTGTATCTGTTACTGGT
TGCTATGTTCCTTGCCTGTTCTACTTTGAACATTATGAACACACAGCGCAGGAGGACGAC
CGAAGAGGGCCCAAACACCAGATGAAAATAGCAGTCTCCGAAAGCAAAATCCGCCTGTAC
CTTTACCTGCGCTCCCGTCAAAGCGGAAAGCCCCAGATGAGAAAGGCCACGGCGGCATGC
GAAGCTGGATTAGGACACCACGAAGGGAGAGAAAAGATGCCATCAAAACAGAGACAAAGA
AGACGCGAGATGAAAGAAGAAAAGCAGGCTTCGACATAAAAAGAGATACGAGTGCAGAAT
GCAGAGACGGCAGAAAAGAACCGGCGGCGTGCAGGGGCCAGAAGCATAACAACAGAAAAA
AAGATGATGAAATGTCCTTTTTTTATTTTTTGATGGTCCGCCCAAAGGGGTGTGTTGTTT
TGTTGTAGATCCGGAAAACTCCATTGTTTTTGTTTTCGCAAAAAAGATGCAGCCCTCTCG
CTGTCCGGTCCCGATGCCGCCGTCGCTGCTGGTGCCGCCTCATCCTCATTGTTTCCAGGC
AGCTGCAGCCAACCGCCGCTACCCTCGACGCCGTCTTTCACGCGCACTCCGTTTTCGTTT
TCGTATTCACATTCGCACCGCTTTACTCCTCGTCCTCGCCCAGAATCGCCTGCCGCTTGG
CGGTCTGTCTCTCCAGCTTCCGCTCGCGTGCGGCCTTGGTCTTGGCACGCTTGGCGTCCA
TCTCGTCCTTCAGCTGCTTCTCGCGGGCCTGCTCAGCCTTGGCGCGGTGAATCTGAAGAG
GAAGTTAGTTCATGCTCGTGTATAAAGCACCGTATGCTTATACATGTTTTTCGGATACGG
TCGTCACGTACGTGCTCGACAAGCGCGCGCTTGTGCTTGAAGGTGTTACCCTTGGCCAGG
TGGTACAGCTCGTGGTACAGGTGCTTGTCGATCTTGCCCGAGGCGCGGTACTTGACTAGT
AACCGGCGGAGGACACGGAGACGGCGCATCCAAAGGACCTGCCTATGGGGTTGTTAGAAG
GCGCAATCCCCAAAAATATGCGGAAAAGTACTTGGAGACTGCACTCCAACTGTCGGGGAC
AAAATACGTACTCAGGCATACGGGCATCGGCGGTACCCTTCCGCTTACCGAAGCCACGGT
GACGGCCGATGCGGCGGGCCAGGTTCAGCTCACGGGCACGCGACCGCGAGTGCATGGTCG
CGGGCTTGCGGATGATCAGGCCATCGGAGACCAGCTTGCGAATGGTCATGCGAGAGTTGG
CGTTGGAAATCTCCGAGACCTCGTTGGGGTCCAGCCAGATCTTGTTCTTACCACAGCCCA
GGACGGACGAGGCAAGACGCTTCTGAGTACGCAGGTTGACCCTGACAAAAATAACTCGTT
AGTCAATGTTGCTAACATCAACGAATATGATCAATGAGCAATTCGACGATCGATGATGCA
TGCAAATGGTGGGCGAGCGGTTCGGTAGAGCGAGTACGGTTTCTCTTATAGATGTCGTGT
CTGTCTCTTATCGGCCTGTTGTCCATGTTGTTCGATTGTTTGCCGATTCAGTTCTCCTTT
CGATAAAGATAAATTTCGAGCACTTCGTCTGTTTTTCCGTGGACGCCGTCGTTGAGATGG
TGGTCATACTGTTCCCCGCAAATACTGTTGCCTCATCGCCCGATGCCCCAGCAATGCATC
CCCCATCATCTCCCTTCGTTATCTCGCCGCCGTCCGGACATCAAAGTCGCCGATTCGCCG
GTCCGCTGTCGAGGCCATCACGGAGCCATAGCCATCAAATGCATCATCGCCATCGAATTG
TTCTGTTCTGCTAAGGGTAATAAGCAAAACTCACATCTTGAATACTGTTCGGAGGTGGTC
GTGCGGTTGTCGATGTCAGATGAGGTTGCTGAAGTTGAAAGAAAGAGGTTGAAAAAAAAC
CACACACAAAGCGAAAAAACCTATCTCAGGAAAAAAATCGGAAAAGAGAGAGGGGGTGCG
CTATGGTGGTAGGCCACACTAAATCCGGTTTGAGAGCACATTTCGTGTGCCGTTTGTGTG
GGCATAGACGGCGCTAGTATTAATTGGGCTAAAGGAAGGGCAACCCCAATCGCCCTATCG
CTGCACGTGATGCCGTACATTTGCAACTGTGCGAAAGCTTACTCCGCACGGTGCCCGCCC
TCAACAACGAGCTAACTCCACGGAAGCCAAGGTAACCTTGGAGGGGTAGCCGACTAACAA
CAGCGTCCAATCGATCTTTCCTTATTCGTCGGTTAGAGCACTTCGTCATTGCCTTTTTTT
TTCTTTGCTCGTGCAAACGTTCTGTCGCCGACCTCGCATCTCCCTCCTTTCTCCCTTTTG
CATCTCAACGACGACAAATTGAACAACACCCCCGACACCGTTCACCCTCCACACCCTCGC
ATTCCCTCGCACACACCCCAATCGAGACGCAATGGCCAGCCAAAGAATTGCCATCATCTC
GGTCTACGACAAGACTGGGCTGTTGGACCTGGCTAAGGGCCTTGTCAAGAACAATGTCCG
CATCCTGGCATCGGGCGGCACGTCGAAGATGATCCGCGAGTCGGGATTCCCCGTCGAGTG
AGTGCCGTGTTGTTGGTCAATTGCGGGGTTTGCGAGCTGCGAGCCGCGGCGTCTTTGCGC
AATGGTTTCAGTTGGGTTTAAGGTGGGCGTTTTGTTGCTACTATCCGCCGGACAACTCTA
CTAACAAATGTTTACGTCCCTTCTCTAGGGACATCTCGTCCATCACCAAAGCCCCCGAGA
TGCTCGCAGGCCGCGTCAAGACGCTGCACCCCGCCGTCCACGCCGGTATCCTGGCGCGTG
ACCTAGCCTCCGACGAGAAGGATCTGGCTGAGCAGAACATCGAAAAGGTCGACTACGTCA
TCTGCAACCTGTATCCCTTCAAGGACACCGTCTCCAAGATCAACGTGACCGTGCCCGAGG
CCGTCGAGGAGATTGACATTGGTGGCGTCACCCTCATCCGCGCGGCTGCCAAGAACCACT
CCCGTGTCACCATCCTCAGCGACCCCACCGACTACGCCGAGTTCATCAGCGAGCTCGAGG
CCGGCGAGGTGAAGGAGACCAGCCGCAAGCTGTACGCCCTCAAGGCGTTTGAGCACACTG
CCGACTACGACGCCGCCATCTCCGACTTCTTCCGCAAGCAGTACGCCGGCGACGGCTCCC
AGCACCTGGCCCTGCGCTACGGTGCCAACCCCCACCAGAAGCCCGCCGCTGCCTACGTCA
AGGAGGGCCGCCTGCCCTTCACTGTCTTGAGCGGCGCCCCCGGCTACATCAACCTGCTCG
ACGCCCTGAACGCCTGGCCCCTTGTCAAGGAGCTCAAGGAGGCTCTGGGTCTGCCAGCCG
CCGCATCCTTCAAGCACGTGTCGCCCGCCGGTGCTGCGATTGGCACACCCCTGAGCGCCG
ACGAGCGCAAGGTCTACATGGTCAACGACATTGCCGGCATCGAGACCTCGGCTCTGGCCC
AGGCCTATGCCCGTGCGCGCGGTGCTGACCGCATGAGCAGCTTCGGCGACATGATCGCGT
TGAGCGACACTGTCGACGTGGCCACCGCCTCCATCATCAGCAAGGAGGTGTCGGACGGCG
TGATTGCGCCCGGCTACGAGCCCGAGGCTCTGGCCATTCTGCAGAAGAAGAAGGGCGGCC
GCTACCTGGTGCTGCAGATCGACCCCGAGTACTCGCCTCCCGCCCGCGAGACCCGCACGG
TCTACGGTGTCACGCTGGCGCAGCACCGCAACGACGTCGTCATCTCGCCTAAGTCCTTCA
GCACCATCATCACACCCAAGGACGCCGGGGCCCTGCCCGAGTCGGCCTTGCGCGATCTGA
CGGTGGCCACCATCGCGCTCAAGTACACCCAGAGCAACTCGGTGTGCTACGCCGCGCGCG
GCCAGGTGGTCGGCCTCGGCGCCGGCCAGCAGTCGCGCATTCACTGCACACGCCTGGCCG
GCGACAAGGCCGACAACTGGTGGCTGCGCTTCCACCCGCGCGTGCTGGGCATCCAGTGGA
AGAAGGGCACCAAGCGTCCGGACAAGAGCAACGCAATTGACCTGTTGGTCAGCGGCCAGC
TGCCCAAGTCGGGCTCGGAGCGCGAGGCCTTTGAGGCCATCTTTGAGACCGTCCCGGCCG
CATTCACCGATTCCGAGCGCGAGGAGTGGCTGGCCACGCTGACGGACGTTGCTGTCTCCA
GTGATGCATTCGTATGTGTTCCTAGTCTTGTTGTTTTCCTCTGACCGTCGCCCAAGTCTG
TACCTTACTAACACCGTGGCAGTTCCCCTTTATCGACAACGTCTACCGCGCTGCTCGGTC
AGGAGTCAAGTACATTGCCGCGCCCGGCGGCAGCCAGAACGACCAACCCGTGTTCGACAC
GGCCGAGAAGCTGGGTATCACCTTTGTTGAGCAGAACATCCGCCTGTTCCATCACTAAAA
AAAGTTGTTGCAGCGAAGGTGCGAAACGCGAGTTGCAATGAATTGTTTTGCATTTAACAC
AACTGTACAAACCACAAAAATGATCTCATTAAAGGAGGAATTACTTCAACAGCTTCACCT
GATACCCAGAAAATACATGCTACGTTCACAAATTCATCGTATCAAGTACATTGTTAGTCA
TAGGAAAGTCGCATGCCAGACACACATGAGGCTAGGAAGCTATCCTAACGAGGCTCCGTT
CAGCTGCTTCTCAGTATTGCATCTCAGGTCAAATGAGCATACGCAGTTGTAACTGAATAG
CGTATGACGAGGAAAACCAAGCAGAACGAAGTCTTCACACACAAGTGACAAAGCAGATTG
GATTTGGCCGCTGCGTATTTAACAGAGTATTGGTTAGGAGAGTAGTAATGTCATGTGAGA
GATATAGAGCAATTTCATCTCATTGCCTACTTGTAAAGCTTTCAGATTGTATAAGACACA
AGTTTCTTTCGTTCTTCCTTTGCTTGTGAAGCTGTTTAAGACTTGTGCGTCGTAAAGCGC
TCATAGCACAGAGCTGTCATAGATCTGCCTCCTGGTGGAATGGCGGCTGCTCATTGGTAG
GAATATGACGTAAGCTTCCAAGTCGCGGAAGGAGGGATGGACCTTTGTTGTTGCCTTAAA
TAAGTAGAGAGCTCTCGACCTCCTTCCAGATAGACAGAATTGCAAGATCAAAGAATCAAA
CGTCCTTAGAAGCGAGTGCATTCGTCTGACGACGTGTAATTATGGATGTGTGTTGTCTTG
CTGCCGATTCCCCTCTTCCAATGACATCCTACTAACATCTCCGACGTCACAGGCCGTTAC
TGCCTACAGCCTCGCGTCGCTGGGCTGGCTCAGCGCCCAGGCGCTGCCTCTCATTGTGTG
GCCGTCGTTTGTTGTCTCGCTTGTGATTACGGACGGTCCGGTTCCAGGTAAGTCGCTTCT
ACTGCGCTCTATCTCTTTCCCTTTGCCTGCCCTCCCTTTCTGACGCCTTTCAGCCGTCGC
CGTCTACTTTGCGCGCGCGCTCGGCCTTGGCCAGCTGGCCCTTGCCCTGCAGACACTGGT
TCTCTCCGGCTTGCTCCCTCTACACGCTATAGACAGCGACCCCGGGTCTGCCTCACCCTA
CGCCTGGGCCGCCTTGTTTGTGACGACCCTCTACCACGGCGCGGCGGCCTTTTACAGCTA
CGGCTGCTACTACTACGACATCCACCCGAGAGTCACGGCCTTCTTGGTAGGCTGCACGGG
CAGCAGCAGCCTAGCGGCCATTGGGGTGTGGTGTCTGCTCTTTGGCGAAGGCAGCCGGAT
CAGCAAGCGGACGGGGGCAGACAAGCGGACGAGTGGGTTCCCCTTTACGAACAAGGAGGC
CGAGAAGCGCAAGGTGCGGTAGTGGCGAACAAGGGAAAGAGAAGGTCAGTAGGACAATAA
AGCAATAGGGAAAACAGGGCACACGTGTCTCTACTTTGCATGTTTACGCAGGTTCGAAAG
AAAGACCGGAAACAACTGCTTTGTATTTTGCACACCGTTGGATATGACCTTTTGTACCTT
CCCAAGTCTCTAGACCCAAGAAGAGCGTATCTACAAGAGTAAGCTTTGAAAAATATAACT
GAATAAGCAGAAACTCCTTAATAATACAATATGAATACCGCCATGACCAGGAAGAAGTGA
GTGCCTGAATACATGGAAGAAGCGAACGACAAAACGCAAAACGAAAGACAAAATACCGTC
GTAACTGATTCAAATGACGTGCACCGTGACCAGGGGGAGCATATGGTCTCTATGAACATC
GCCCAAACGTGGTGGATTACTAGTCACCATTCACAGCCAGCTCGTTCCGCAGTGACGACC
CGCCAGCCACCGAAAACGATGTCGTCTCTGCAAAGGAGTAGTCGTCACGCGTGGCATCGG
GGTCGAGCATGACACTCGGCACATCGTCGTCCTCATCGTCGTCGCCATCGCCGTCCCCGT
CGCCATCCCCGTCGCCATCCCCGTCGACATCATCGTTGTCATTGTCGTCGTCGGCGCCAG
AATCGTCATCGTCCTTGTCGCCATCGCCATCATTGTCGTCGTCGTCGGCATCACCACCGC
GAAGTAGGCCAGCTGCCTCCGCTGCAGCCTCCTCTTCTGCCTCCTTGGCGGCCTCTTCGG
CAGCGCGCTTCGCCTCCTCGATGGCGAGCGTGGCGAGCACCTTCTTGCGCCGCTCGTACC
AGTCTTTCTCGCTGAGGATAACTTGGTCGAGCAGCACCTGCTGCTCGAGCCAGGCGTTGT
GCGCGGCAGCCTCCCATGCGGCACACTCCTTGCGCAGCTCCTCGCTCTCGTCCTCGGCCC
ACTGCAGCTGCAGACGGCAGACGCCGTACAGCGCCTTGGGCGACAGCTCGAGCTCATGAG
CCGTGAAGCCTTGGTCTTTGCCGAGCGCCGTGGTCTCAGCACCCGTGTAGTGGCCCTGGT
CTTTGCCGAGCGCCGCGGTCTCAGCACCCGTGTAGTGGAACAGGTCGTTATATACGCTGC
TGTCGACCGAGTCATCGTGGCCATCCGCATGGGAGAGGGGCGTCTTGATAATGATCTTGA
GCTTGTTCGGACCGCCGGCCTTGCCGTTGGTTGTGGCGGCAGCCGGCGCTGCGGCGCTGC
CGTTGACGGCACTTCCGTTGGCACCACTGCCAGAGCGACCACCAAACGGCACTCTCCGCT
GTCCCGCCTCATAATACCGCATCAAGTCGATCTCGTGCGCCGTCCGCATGTGCTTATTAA
GGGCGTCCTGTCTTGCAAAGGCCAGGTCACATTCTGTGGAGGGTTAGAGGTGGGAGGGAA
CGTAGCAACGTGTGGGGAAACATGGAAATGGCCTACCTGGAAGTAGACAGACGTGCGGCT
TTTCACGCGTGTGGCTACGCAGATGTGCCTTAAGCGCGTACGCACTGGCGTGCGACTTTC
CCTTGCGCGGGCATCCGATCCACTCGCACGTGTATCGTCGCTGCTTGCCCTCGACATGTT
CGGCGTGCAAGTGCTCGACAAGCTTGTCCATATTGCCCAAGTCGCCTGTCTCGCAGCCGT
CCCATGCGCACACGGTCACCTGCGGCTCGTTCACGGCATTGAGCCCGGTCGTGGGATCAT
CGTCTACCGCACCGCGTCGGAGACCAAAGGACGAGGACGTCTGTGCTGATGGTTGGGCGA
TCTTTTTTGGCGGCGGCACGTCGCCGTCGGTGTCCTCGGACACGTCCGACATCGCGTCGA
GAAAGTCGTCAATGGCGCCGTTGCGTCCATGGTGTGCGGCACTCGCACCCGCAGCGTTGC
CATTGGCCGTGGTGCCGTTTGCTTTTCTAGCGATGCTGCTGCTCGCGTTATCGTTGGATG
TGTGCAGCACTGTCGCGTCTGGATCAGCCGCATCGGCCGTCTCCGCTTCAGCGTCGACCT
CAACGTCGGCGCCAGCGTCTCCTGTCGCCGGGTCTGCATCCGCTTCGGCCTCCACCTCGG
CCTCCGCCTCGCCACCAGCCTCTTGTTCAATCTCGATAGTGTCGTCATCGTCGTTCGCAT
CGGGTAACGCGCCCGATCGCGACGACTTACGCCGGATGGAGCGGGATTCCTTCCTGCTTT
TTGCCGCATCTGTCGGCTCGTCCTTCATCTCCTCGTCTTCGGGCTCAGCGTCGGCTGCAT
CACGGGCGGCCGATGGGCTGCCCGGTGATGTCGGCACGGCGGCTCCGTTTGCTGCCTTGA
GGCGCTTGGGTGGTTTGGAGACAACGTCGGTTGCGCTGTCGTCCTCGTAGTCGTGCATGG
GTGATTCGGCCGATGGCGACGACCTGCGTGATGAGTGACGTTTGCCCATTGTCGATGGGA
TGTGTGAGAATGGGTGTGAAGGGAGGTAAAAGGAGAAAAGGGAGAGAAAGTCGATGGGTT
ATGAGTGGTTGTCGGTCATTAATAAAGAGGATGTCGAGGCGATGTTGGAAATAGCGAGAA
AAAGGTCATGAGTTTTTGGATATCGCGATGGCGTTAAAGCCTCATCCGTCGCGTTGTGCG
GATGCAGTTCGTCAATATGTGGGATGGGTTTAGAAATGGGAATGACAATGAAAGGTATGA
AAATGTCGCGAGAGCCCTATCAGAGGCTGATTGTGGCCTGTTGGTTGCGGTGGCAGTCTC
AAAATTGAGAAAGGGCGAAAAAGAGCAGGGCGGCGATTGGGAGCTTGGCGCCATCAGCCC
GTCACAATGCAGCTTGTCACCTTCCTGCACGAGAAGGCGCGGCTTCGACCAGATCGCGCA
TTGCCATGTTCATCCGCCAGGGGTGTGAGATTAGTCAGAATCTGAACGTTTAAGGAGCTG
CCAGCTGGTGCCAGCTGCAAGTGGCTTTACACAAAATGAGCATGCCAGTTGGTGGTATCA
CTCCGTCATTACAGGGGCTTACACAGGGGATGACCACTGACGTCCAGGCCGTGCCCCTCC
CCCCACAATGGCGTTCATTGCGGCCTAGCGAGCCAGCGAAGCTTCCTAGCAACGAGAGGG
CCTAGCCATGCCTAAAAATATTTTTGAGTAAACACAGCAAATAAATACTGCCTGGCTCAT
TTCCCTTTGGAGCACAGTCTGCGTCCATAGTCCTGCATTTTCGGCTCTGTTTCTTTCCTA
TTTTAAATCAAAGGCGGAACGAAGTGGACATAGAGAACAATAGACTTCAGAAGCACTTAT
TTTACTCGAGACTCGACACATCCTGTCCCCCACCTCCCCACCCCTTACCACTCACAACGA
AACACCCACATCTACATTTACCACGATGGCGCCCAAGATCTTCTCCCTCGAAGGCAAGGG
CCTGAAGCTCGACACGGCGGCGGACATCGAGCCGCATATTGCGCCGCTGCAAGCCTTGGA
CGATGTTGAGGAGGTGCGGCTGCTGGGCAACACGCTGGGCGTGGGTGCGTGCCAGCGGCT
GGGCGAGGTGCTGGCGACCAAGAAGACGCTGACCACGGCGAACCTGGCGGACATTTTCAC
GGGCCGGCTGCTCAACGAGATCCCGGAGGCGCTGTCGTCGCTGCTGACGGCACTGCTCAA
CCTGCCGAAGCTGGGCACGATCAACCTCAACGACAACGCCTTTGGCCTCAACACGCAGGC
ACCCTTGGTGGCGTTCCTGGCATCGCACGTGCCGCTGCAGCACCTGTACCTCAACAACAA
CGGCCTGGGCCCGCACGCGGGCATCCTGATTGCCGACGCTCTGAGCGCGCTGCACGCCAA
GAAGGAGGAGGCGCGCAAGGCGGACCCCAAGACAGAGGTGCCGGACCTGGAGACGGTCAT
TTGCGGCCGCAACCGGCTGGAGAACGGCAGCATGACGGCGTGGGCCAAGGCGTTCCAGCT
GCACAGCAGCGTCAAGACGGTCAAGATGGTGCAGAACGGCATCCGCCAGGAGGGCATCAG
CCACCTGCTGAGCGCGGGCCTGCACCACGCGACGACCATCCGCGTGCTGGACCTGCAGGA
CAACACGTTTACGCTGATGGGCGCCAAGGCACTGGCCGGCGTGGTGCCCCGGTGGACGGA
GATTGAGGAGCTGGGCATCGGCGACTCGCTCCTGAGCGCCAAGGGCGGCGTGCTGCTGGC
GGGCGCGCTCAACAAGGGCCAGAACAAGAAGCTGCAGATCCTGCGGCTGCAGTACAATGA
CATCACGGCGACCGGGCTCAAGGCGCTGTCGGAAGCGGTCGGCAGCGGCGCGCTGCCGGT
GCTGCAGAAGCTCGAGGTCAACGGAAACAAGTTCTCCGAGGATGACGAGGCGGTGGTCGT
GCTGCAGGAGCTGTTCGAGGCACGCAAGGAGGAGCTCGGCGGCGACGTGGTGGATGAGGA
CGCATGGGGTCTGGACAGCCTGAGCGACCTGGAGGAATTGGACTCGGACGAAGAGGAGGA
GGAGGAGGAGGAAGAAGAAGAGGAGGAGGAGGCCAAGGGCACGACGGCCGAGGAGCGCGC
CGAGAAGCTGATCAAGGAGGCGGAGGAGGCACAGGAGGAGCCCGTGGTGCAGGTCAAGGA
CAAGGATGTGGACGCGCTTGCCGACAAGCTGAAGAAGACGGGCATTTAAGGGTTCGGGTC
CCTGGTGTTCCTCACTCACATCTCATCCGCTTTCTGCTCCCTACCCTCGACACCTCACGA
AGCATCACTCCCGCCTGTACATATTCCTCTTCCAGCCCTTCTTGCATCCCCGGTCATATC
CCTTGTCTTGCTAGATTTCCCTTGTTTGTCATCCACGTCCTTTTATGCCCCTTCCCATAC
CCCATCCCCTTGCATTTGTTCACAGCACGTTATACATTGAATGCAAAACGACCGTTCAAT
TTATATATCTATTTATTTCTATATTTCTATACTTCTCTGTCCACATTCACATGCCATGCA
CGCATCACGCAAGGGTCCTGCCACTTGCTGGCATAGCAAAGGCAGCGCTAAAGCGAGACA
ACGGCAGCCGGCGTCCAGCGGCTTCTAGGAACCAACCCGTCTCGCCACTGCCGGTAAGTC
ATGTGTCCCCTGGTAACGTTCCTCCTGAAGTATTATCTGTTTCCCGTCGGGCAACTACGA
TGGGTGTCACTGGTTACTCCCTGCGCGACGAGGCGTGGCCTGTTGTTTTTGGCCTCGGCG
GCTAGCCCATATTGGGCGTGTCACACCACTCTGCACCACTCTGCACCACTGAAAATATAG
TGCAGTGCGGCTCCCTGTAGCGCATCTGTAGGCTTTGGCACTAACAGGCTCAGCTCTTTC
CCCTTTGGGGCCAGGCCCATGTATCGGTCTAACCACATCACGGACGTCACAATACAAAGA
ACAGCCAAAGCCGATGACGCTGACTGTCGGACAGCCACCACCCACTACATTGTCCTTTTT
ATCCCTACGGAGATCGCCTGACAGCCTACCTCGCTTGCTTCTCGGGCGATCTCTTATTTA
AGAACGACGGAAAGCCAACTGCTCGGGAAGTAAGAACGGTGGTGGCCATATTTAACTAAC
AGCCGACCCTCGAAGCTCAATCCTGTTTTTGTGGCTTCCTTTTTATCTTTTAAATCGACA
TACAACCGACAACGTTTCTCTGTTACAGCTGTCTACCGTGCAGAACGCCTCTGCAACTTC
GATCGAACCAATTCTATTCTTCCTTCTCCCCCAAGCACCTGTATAGCATTCATCCAGCAA
ACCGCCACAATGCCCACCTCCGGCCGTTTCGGCTCGACCGAGACAATCATCAATTTTCTG
TTCGACATTACCTTTCTCTTCTTCGTCCTCCGCCTTTCGTTTGTCTATGCCGTGCTCTCG
GCCGCCGCGTCGGCCGCTGTGGCCTGCCTCGCCCATGCAGTCATTCTGCCGTTCGTGGCG
GCCCGCCAGCACGTCAGCGTGGATGCCCTCGTCCACAAGATCTTGGGCACGTCATCGACC
ACCAAAACGGCCCTTGTGGTTCTTGTGTCGGCCGCCCTCTTTTCCGTCGTCGCCCTCTGT
GGCCGCCTCGTGATGGGCTACGCCAAGATCCCCCAGCTGCGCGGCTTCCGCATCCCCATT
GGCGTCGTGGCCGCTGCCTACGTTGGCCTCGGCTGGCTCGCCGCGTCCGAGCTGGTGCCG
GCGTGCCGCGGAACGACGGCGACCACCGCTCCCAAAGTCCACGGCGTGGTCCCCGCCGAT
AACGCCCTGACGCTCACATCGTTCTGCCAGTCGACCCGCCTGCGCGTCGGCGGCGTTGCC
TCCAACACCAGTGTCAGCGCGTGCACCGTCGTCGGCCTTGTCTTTGTGGCCGCCGTCGTG
CTCGTGCCGTGGCTGTCCATGGTCCTGCTGGAACGGCCGAAGCGCCGGCACGGCCGCCAC
CGTCGTGCCTCTTCCAACATGGGCTGGCTGCGGGCCATGAGTCCCTCGCCAACCGCGACG
CCCGTCAACGAGAAGAAGAGTCTGTCGTCGCCACCCGGGCCGTCGGCGTCAACAGACGAA
TCGGAAGACCAGGCATCTTCAAAGAAAACGCGTACCACGAGGGTGACACGGAACTCCAAG
AAGCGGTACTCGCTTCGAAACACCTCGAACCGGCGGACGACATGATCGTGAGAGTTGTCC
TTTACGTACGGGTTGAAGCTATAGAGAGGGCCATTGTGACTTTCGTACAAAACGGCGATA
CGGCGTTTAGGTGGTGTAGGCATTGTACGAGATTATTTTATGATTTGCATCCACGTTTGT
ATTGTACGTTGAAAATCAACACAAGCGAGACCGTTCTATGCAATAATTCATCTTTCTGAC
TAGTACATCATGCATAATAATAATAATTTAAACGAAAACAATGAAAATGAAGTCATCCAA
AACCCCAGCTCCTCAAAACAATACGCATTATTTAACGGCATAAAGACGCAGTCAACACCT
CATTGTGCCATCATCCATCCCCAGGTCCAACTCGTTCCCATTGTCAGTTATTTCCACGAG
TTAAGCCCTGCCCACGGGTCGGCTGGAGCTTGCTGGGGCGGCGGCGCCTGCTGCTGGAAC
GACTGCTGGTATTGCTGCTGCTGCTGCTGCTGCGGCTGTTGTGGCTGCTGTTGTTGCTGC
TGCGAATAGTAGTCGGTCGGCTTGACATGATATGTCTGCTGCGGGCCCAATGGTGGCGGT
GCGCGGGGCGGCGGCGGCGGCACGAAACCAGCTGGCACAAAGCCGGACGGCGTGCTCGCG
TGTGTTGTCGGCGTCTGGCTGGCTGCTTGCTGATTGCCGTACGTGCTATATTGGTGGCTG
CCGGGTTGGCCAAACGTTGTTTGTGTCGGTGGCGGCGACGCCGGCCCCCGCAACGCGTTC
ATGTTGAAGCTGGTCATCGTCGGTGGAGGCGACGCGGGGCCAGGAATGCGGCCGAGTGCG
CTCGGGTTGTACGCCGCAGCCTGTTGGCCGAACTGGCTCGCATACGGGGATGGCATGGAC
GTCTGGTTGGGTGGTGGTGAGTTCGGGACTTGGTACTGTCCCGTGAAGTTTGTGGCCGGG
TACCGCGGCGCGTTGTTGTTTGACAAGTACAGCGGCATGGGCGTGGGCCGCCCAGACATA
CCGCCCGAAGACGAAGGCAGTGGCGGTGTCGATGATGCGCCGTTGGCTGGTGGCTGAGGC
TGCGATGAGGATGTAGTATCCACGGACATGCGCTCCATGAGCCCCCGTAGGCGTTCCCTT
TCCAGCTCGGCCTGCTGGCCCTTGTTGGCCGAGCGGTCCTGCTCGATTTGGTTGAGAAGT
TGTGCGCCCTCGGACCGACGGTTGTTCACAAACGTCTCCACGTTCTTCTCGAGGCTGTCA
ACCGTCTCTTTCATGTCCGCATACCACCGCTTGGCACCGTTCAAGCCCGCCTCCAGGTCG
AGGAACTCCTGGTATGCCCGCTTGTATTTGTTCACCACGGAAGCGCGCTGTCGCTGGACC
GACTCGTACTTGCTCTGCTCCGAGCGGACGCGCTTGTCCTGAAGGAGTGTGTTGAATACG
GCCGTCAGCTCCTTCATGAGCGCTGCCTGCTTGTGGCTGGCCTGGACAAGCCGGTTTTGG
TGTGTCCGGAACTTCTCCAGCTCCGACTTAAACAGCTGCGTCTCGTAGTTGGCAATTGAC
TTCTTGTTCAGAATCAATATCTGCGAGATATCGTCGTCGTGAATCTGTTTTGTTAGTACA
TGCCCGCATATTGACACCACGTAGCTATCTAGAGAGAACAAAAGCGTGGCGTACCTTGTC
TTTGAGGTCTTTCAGCACCTGGTTACGTTCCCGCTTGACAAGATTCAACTTTGACAGGAT
CTCATCCACTGTGTTGATCTGGTCTGGTACGCTGGGGTGGCTGTCCTCAAAGTCGGTGTC
TAGCAAGTTGCCTTCGCTGGGGCTCGTTGTCTGGCTGCTAGACTTGCCCCGTACCTTGGC
CAAAGCTCTTTGGAACAGAGCGTCGACCTCGCCATGCTGGGCCGCGGTCCGCATCTCGTC
GAATTCAGCACTGTTTTGGCGTAGCTTTGAGGCCAAAAGCCCATCACTGGTGCCTGCCTC
GTCCAGCGCGTCCCGGTAGTTTTTAATGTCCCCACGAAGTGTTGTCGTGAGCCGCGAGCT
GGGCTGCTGGGTCCACTCACTTTCGTACTTGGAGCGCATCTTCTCACAGACACTTTCCTC
CATGTCGAGCTGCTTGGCACTTTTGTCCAGGGTGGCAATGATGGCCTCTCTCTGATGACG
CAGGGGTTCGAAAATGGCCTCGGGGCTTTCGTGGTCGGCCACGTCAACACACCAGGTACG
GAAGTCTTCGTCAGGGAGCACCTCCTGGTCAAATCCGCCTTTGAGAACCTGGAGTGCTCC
TGGCAGGCGCAGATAATCAAGGCTGGCAGCCATCTCGCTGTTCGCAGTGTCGACCCGCTC
GGTTTCCGCACGGAGAATCTTGGCCTTTTCTTCATCGTACAGACTCGCCGACTCGGTCAC
GGCAAGTGGGATGATCTTAGCAAAAAGGTCGGGTCCAGTGATGCGCTGAATGTCCTGGCC
TGCGTACAGCTCGCTAACAGGTATTGGCTTGCAGGCAGGGAGCTTGGAAACGGGTGGGAG
ACTGGCTGCGTCAGGAACCGAGTCGTGGTAGATGAAGTCGTTGTCCTTGTTGAAGGCACG
CAGCTTCTCCTGGACCGTGGACAGGTGCCGTTTGGTGATGTCGACGAGCAGTGTACTGGT
GTCGGCCCCCAAGTTTGCGCTGGAAGGCAAGGTACTAGGGAAGCTGTTCGCCAGCTTAGC
TGCCTCCTTCCCGAGGGTCTCAGCGACTTGCAGCCGCGATACTGCGAGACCGTGGTTGTT
TGCATCGTCATCGGCAAGGCCCTGGAAGTACTGTGCCATTGAGCCCATGAGGCTCGCCTT
GATCTATAGAGGAAGAATGGTCAGCCTCGATTCTGTACCAACCGTAGGAAAACCGGCTCA
CGCAAAGCATACCTGAACAAAATAGAGCCAAACTTTTTCAAAAATGGCTCTATCGACGTT
GGCTTGGACACCCTCAGCTGCTTGGGCATACAATGAGCTGGCATGGCTCGCGAGCTTAGC
CAGCAGGCCGACCTTTTTCTGGTCGGCAATCTGCTTCTCGAGGAAGACCTCCTGGGCTTG
GGCAAGGGTAATCGAGATGAGCGTCTTAACGGTCTCCCGACTCAGATCAGCCGACGGAGC
ATGGAGAAAGTTTTCATTGATATACGTGAACATTCCAGCAGAGGCCTGAAAAGAGTGGTA
GGCAGTCTTGAGGCCGGACTCATCGGAGCGATTCTGGAGGGCGGCATTACAGGACAAGAC
GGCGGAGATATTGAAGATGATAGATGCCTTCTCGAACGCAAGCGAGAACTGCGACGTCGC
CTTGTGTGTAAACGCATCAAACCTATTCGTTGGCGGGGAATGTCAATATGACGGCGATTT
TTGGCTTACCAGGAGCCGGCGGAGCAGCTACTGTGAATCAATACGCACCATGTGAATGAG
ATCCGGATATGCTGTTCGTCAACAGGAAACCGAAGGTCAAGAAGCTCCAGCTGTCCATAG
TACCGGTAGAGCAAATCGCGCCCGGAGCTGCTATCCTTACCAGCACCGCGCATGTCCTGG
CGCAAACGGTTTAGGGTCGCACATTCTTCGGCATAGCGTTCTGGGTCGTCGCCATATGTG
TCACGGATATAGTTTTTGAGCGGCACAATCCAGTCGATCTCGTTGGTAGCCTTGAGAGGC
ACCGAGATCATAGGGGCTTGTACCATTGTGACGGTCGCAAGAGAGCGCTGGTTCGGGGCC
TATGTTATAGTTCAACAGCCCTTTTACCTGATCGATGCTCGTAACAGAGGAACCGAGAGT
GAGCCGCCGCGAAAGGGTCGGCCCGGAAGGCGTGCAACTGTCGTGTTGCTGTCTCGCCCG
ACGTCCGAGTCTGGAAATGGTGGGTAGAGATATTGATTCTCCGAGGCCGGTATATCGAAC
AGTGTTACGGAGCGGGTAGCAGATGCGCGATCGTCGGAGGTCGTAGCGAAACGTCGTCTT
GTCGCATATGTGTCGTATGCTGTCGGGGTGTCGAATTTGAAATGCGGAACTCCAGAAAGC
CCCTCTTCCTGACGTCGCCAACCGTTTAGGAAGTAAACGGACCGGCTGTATGTTGGCAAC
GGGAGCGATATGAGAGTTGAGAGATGCTCGTTCTGAGAAGAATACCGCGAACAGAATGAC
AAAAGATGTAAAATAGAGGCCAGAGTGAAACTGTGTTGTCGAGAGCTGGTACAATGAGGT
GACGAAGTGGTGGGAAATGCCTAGGACGTCAGTGGGCGGTGTCGGCGGGAGCTGTGCTGG
CAATATTGGGCGCAAATGGCACAGGGCGGCAAGGCTTGGTCGTATGTGGTGCTGTCGATA
GGGGCGCACCGCAAAGTGGAAGCTGAATCGACAAATATCTCAAAATGGAGAATAACAAGA
GACAAGAGATAATGAGGTTATTCAGGACAAGAGATGGGCAGTTGTGAATGATGGGCAATG
GTTAATTAGCCGCCCAGCATTTTCGCTAGGAAGGAGGTGCTGGTGGTGCCTTCCCAAAGC
CAGGCCGTTGGCTGGCCTTGAGGTGCCAGAGCACAGGCGCAAAGGAGGGGGAGGGGCGGA
CTGATAGGGGATGCTGGGAATGAATGGGGAAAGTGGGTTGCTTTGCTTCGGTGGATTGCC
CTAGGCCTGTGTCTGCCCGAAGGCCTTGTTCCGAGAACGGAAAGTGTGCCACCAGCGGGT
GCCTGCTGTATTCGTCAGATCAGATACCTGGTTGCGAATGCCTCTTGCTTTGTGCGTCGT
ATTAGTGCCTCGCGGCGGCTCAGTTCCACAGGCAAGAGCGGCCGTCGAGCGACCGAACGC
TCTTGGCATTTGAGCTTGCCGCTGGCTACTTGGGGCGGTATCTTAACGTGCATCATATCT
GCCCAAGGACGATGCGACGGCGTGACGACGGACAACATCTCGCCGGACGACTACTTGTTC
GATACTTTGAGGCATATGGTAAGGTACTTTGGCTGATCGCGTCTACCGCTAATAGTGACC
TCATCGAATCGGCGAGCCAGGACATTGGGCTCTCGAAAAATACTGGATGACACACTTCAG
ACCGCCCCAGTAAAGAACAGCTGCGAGGCAACAACTTTTGGCTAAAGCCGTTGACAATGT
CTACGTCAGATGCGCATACCAGCTAGCCTGGCCAGCACGCCAGGGTGGGCTGCAGCCGTC
CTGTCCATGGCACGGGAGTTGGGGGGCTAAGGCGGCCGTTTCTGCGACCCGCGATCTCGA
GCAGCGGCCGGGAAGCACCCGCCAAAAACCAACTCCGACTGCAGATGATGGAGGGCAGCG
ACGACAAACAAACGCAGAGACAGCAGCTTTTGTGCTCTGGTTCCACTCCCATCTGGAGGA
TTTTGGGCTGATGAGCGGGGGAAGGAGGAACATCTCTCCGCTCCGTTTTCTGCTCTTGTC
TATCGTAAAGAGTCGTGCCAGATGGATGTCACGTAACGACACGGACCTCGTCTATTATTG
CCTGTGACGAGACAGCAGCCAATTTGCAAAGCCCCCAAATTCAAAGACAAACAGACGTGG
TATCCAACGAGAGCGCCGGGGCTACTGAAAGCTTATGCAGGTGATGGCCGTTCACAGCAC
TTTTGTTGGCCGTTAAGCGCCTTTGATTGGACACGCGCAAAGTAACCCCGGCCCCCAAGA
CCCTTTCAGAAGCGACGTGCGGGCGCCATAAGCGCCGGAGGATCCAGTATGGACAGGACT
CGGACCAAGGTTGGGGGCCAAACCGTGCTTTCACCATAGTCCAGGGACTTCCTTTTTCTT
GGATTATTCGTTCTGCCAATGACTATTGTACAAAGTCAGCATGATATGAGGTTACGCTAC
ATTCTCGACACATGTAATTGATCTTCGGACGTAGATGTCGGGTAGATCGTGGCCTAAATT
GGCGTTCGAAAATGACAGTGTCACAAAGAAGTCCATAGACTTTGTTAAATTGGGTGATTA
CGCCATATCTTTGATACTCAGACCACACGTCACGAACGTGATGGGACGCAAAAATAAAAA
TAACCTGAAACTGCTTGCACAATGTAAAACTGGAAAAGAGAAGAAAACAATAAACAAATA
ACCTGGTGAAAACCAAGGCCAATCCAACAAAACCCACTATCTTCAGGGCCACACCCATTA
CCGGCCCTTCTCGATACGCTCCAGTCTGTACCGGTTGGCACGCACCTGGTCGTCGACGGT
GTCGCTCTGGAACATTGTGTTAGCTTGCCGAAAGCATCGTGAAGTAGAGAAACGCACTGG
TGAGAAGGACATACCTTGCCAGCAATTCTGTCAATGTGATCCAGATCCTCCGCGGCAAAC
TGGTTCATGGCCTTCGCCGTCATATTCAGCGTGCCAACAGCGCCCGACAGCAGGTCCATC
TTTTGATTGATGGCCTGCTCTTTCTGAATGTCCTCCTCGTCATCGTCCTCGAGGTTGAAC
TTGCTTGAAATGCCCGATTTGGTCTGGCCAAGGCGGCGGTTCTGGTCCGCCGTCCGCTCC
AACTGCTCAAAGCTTTGCTCGGCGTTGCGGTTGCTGAGGTATGCCAAGCGGCGCGTCTCC
TCGCGCTGCTCCCGCTCGCTGCGGTGCTCGTCAATGGCTGCCTGCGCCTGCTGTGCCGCA
CGCTGCTTGGACGTGAAGGGGTTGTTGACCTTGACGGCAAACATGCTGCGGTTGTAGTGC
TTCAGCTCCGCCGCGCGGTGCTCTGCAATCTTGTTGTGGTTGGCAGCCTCATCGAGGTTG
TTCTCAACATTGAGCAGCCGCTCGCGCTGGTTGTACATGCGCGCCATGGTCCCCCGTGCC
GTCTCGATGCTCTGGTTGGCAATCATGAGCGAGCGGTCGAGGCTCTGGTCCGTCTCGTTC
CGCAGGTACCGCGTCTCCTGGTTCATGCGCTTGACATCCTCGTCCTCCTGCTCCTCGGCC
GTCAGTTCGCGGTCGGCGCCGTAGCCGCCACTTTCCTCACCGCCGCCGGCACCATAGCCA
CCGCCATTGTCAGCGGGGTTGGGGTACTTGCTAGAGGTTTCCTGGCGGCGCTCGGCATAC
TTTTGTGGAGCGTCGCCAAACAGAGCCTGGCGGTTCGAGTCGTCAGCCTCGTCGTCGGCG
CCGCCCATGCCGCCGTAGCCACCTCGTCGGGCACTGAGTCGGGCCGCACCACCACCGCCA
TAACCGCCAGCACCTCCAGATCCCGGGCCATCGCTTTCAGCTGTGCTTCTGTATGTTGGG
GGGCGTCCAAGGGGGGGTCCGCCTCCATAGGACGAGTTGTCGTCATATTTGCTGCTGCCA
TAACCACCCGACGCACCATAGCCGCCGGCACTATAGCCGTTGCTCTTCTGGCTAGGTGCG
CTGTCTGCCGGCAGACCGCCGTAGGATCCGTTGTTCGCCGGAGGACCACCATACGATGCT
GGGCCGTTGGCCGGTGGCCCGCCGTAGCCTGCAGCCGAAGCGTAAGGGTTGGCGTTGGGG
CTCGGGCCGCCACGAGGCGGCGGCGGGGTAGCATTTGATCTAGGACCGGGCCCGCTCGGC
AGGCCACCACGTCCGCCCCGGACTGGCAGACCCATGCTTGCCTGCTGGCGCTGCAGAGAT
GACATTGGCGCGGCGTAAGGGTCAGCCTGTTGAGACTGCTGTGCGTACGGGTTGTCTTCC
TGCGTGTTGTTGCCGCCCTTCTTCCTGCTGAACAGACTGGACTTCTTGCTGTCCTCGTCG
TCTTTGGAAAACCCAAACCGAGGCATCGTGACGGGAGAGGAATGGGTTAAGGATGTCGAT
GTTTTATAGAGAAATCGTGTTCCGTTCGCCCAGAAGGGATCTCCGGGAGAATAATGCAAT
TGAGCGCTGTTATGTGAGAGATGCGGGACGCAATGCAGGCGGGAGAGTCGCAAAGCCGTG
TCGATGAGGGGGAAGAAAGACGGTGGATGGGAGAATAGCAATGCGTCTGACCTGCGTTTC
GCCACAGAAAAGGGTTTCGAAAGGGGACGGGAGGCATAGCAAGCGCTTTTAGGGGTATTA
CTTTAAGAGTGTTGTGGCTCTCCCCACTCCCATTCCACTAGGCAGTGTCGATTTCACAGC
CCCCGCACCACGTCCCAAAAACAAGCAATGCCCAACGGCGCTAGTTATAAAAATAGGGAA
GGAGGCCGCTAAAGTGTTGCCACAGGCGCATTATGTTACTGGACATAAGCCGTCATACTC
TTGTCTGTGGCGATGCTGGATCGCGGCTGCCTGCCTCGCTCGTCGTTTGACAATGTCCAG
CTGGTTGTTCTTTCCTAGTTTGGGGGGCTATCAGTACGAGGGAGGCAGATTGCTTTCAAA
TTTACGACTTTCAAAGCCCGGATTGGAAGGTGGAGCCCGATGACACGGATTGCTAATAAG
GCACTCGTCGCTTACCACGAACTGGGAGCACAGTCTGTGGCCTAAACTGGGTCAACGGGG
TCACGGCATTGGGGTCTTTAAAACGTGCGCTGGAGAAGTGGTGACTCCCGAAGCTGTCAG
GCCGACCCAGAACGTTTATGAGCTGGGTTGCTGGCTGGCCTCGTTCGTTCTTTCCCAGCA
TCGCCGATGCGTTGTTCTTTTTCTAGCCGCGCAGAGAATCGGGAAGGAGTCACACCCCAG
TGTAATGATTGGGGCTTCCGAATTGGGGAGTTGTCCAATGTGGAGGGGCATCATGCGCCA
ACCATTCAACGCCGTGGGCCGTCCTGGCACTAAAGTCTGGCTTCAATTGCTCATAACAAC
ATCTTGTCCTTCCTTCTTCTCTACCTTTCCACCACCCATTCCCTACCAGAGCCTCGTTTT
CAAAGCTGCCTTACAATGTTCACCCTTTGCTTGAGCAGTGCGTGAACCGGGAAACAGTTC
TACCTTTATATACATCCGCCCAGAGACCTCCGTCGAGCGCAGCCAGTGTCCTGACCACTT
CAGCCTCGCCAACATTCTCTCTCAGCCAAAATGCTGCCTCAAATACATACTGTCCAGCTC
TCAATCTCTTTGTTTTCTTTGCAGCAGCACATATTATTACCATTACCAAACTAAGCACGA
AACACTCTTCTTCTTCCGTCGTTATTGGGCGAGCGCACGCCGCCGTTTTCGGCCAACCGT
GATACGGAGGCCAGATGTCTGTTTTTACGTACGACCCGAACCCGCCTCGGGTATCATCCC
CATGGCTCCAAGCCGCCAATGTGGAGGTGCTGAGCTCTTCGAGCCGTGGTCACCTGGCCG
GACATGACGAGGTCCCGGGCGATGGGCCTGTCGCACACAGCTTGCTATCTGAATATGGGG
TATCAAGACTACCTCCTGAACCGCAAGAAGGGCCGGTCGAGTACAAGCTGCACCTGCTTC
TGCGTCCGCGGCGGTCATACAAGTTTATCCCCCCGGCTGGCTCTGCTGACTCGCCCAAAG
TCACTGCTGACCCCAAGTTTCTTCAAAAACGTCGCGTGGTTGGGTCGGCGACCGCAGGAC
AGACTCGGCAAAGTCGTTGCGAGCATCTGATGACACAGCTCCTTTGGCGGCTACGCCAGT
CCTCACCGTACCATGCCTCTGTTGCACAGCAGGACCCTGTTTTGCCGCTTCTACCCGAGG
ACTCAGCCATTGCAGAGATGCCTGTGACGCTTGGGAAGTTGGCGCCCGGCCTGGAGGAGT
CTAGAGGTGCTCTTTACGAAATTGGTGTAGCTGACGATGGTGCGCTTGTGGGCATTACAA
AAGACGAGCTGGACCAGAGTATTGCCACTTTGCGCTGGATGGCCGCTCACCTTGGTTGCG
TTTCACAGATCCTTCGCATTGTCGAAGTCGGCCAGTGCGAGTGGACCGAGGAAACGAAAC
CATCCGGGAATGGCACCGTAACACTCCGTGACCGGCTGTGGGTTGCGGAGGTGTTTGTCC
GACCACACATGAACTCGCAGGGGAACGGCAGTAATGGGGCCGAGGCAGGAACTAATATAG
CAAAATCTCACGGCGGTACTGTGAAAGATTTGTCCACTACCCTGGGATCTACGACGGCCG
ACCAATTGCGGGTGACCTTGACCGGGCCAACCGGGTCCGGGAAATCCACGTTACTTGGCA
CACTCTCGACGGGAGCGCTTGACGATGGGCACGGCAAGAGTCGTTTGAATTCGCTCAAGC
ACCGCCATGAAATGGCCTCCGGCCTCACCAGCACTGTCACTCAAGAGCTCGTTGGCTACA
GCGACGATGTGATTGTCAACTATGCCAACCCCAACATCGAGTCTTGGATCGGCATTCACG
ACTACACCAAGAACGGCCGCCTCGTTTTCATATCCGACTCGGCCGGCCACCCCCGCTTTC
GTAGAACGACGCTTCGTGGACTTATTGGGTGGTCACCGCACTGGACTTTTCTTTGCCTCA
GTACGAACCCCGACAATGCTGAGAGTGGTACTTCTGGGGATGGTGATACGGGAAGTGGCA
CATCAACACCACTGGAACCGGGTTCGGGAACGAGCACCGCCGCCCTTGCCAAAGCTCACC
TCGATTTCTGTGTTAAACTTGGCCTCCCATTAGCCATCATTTTGACAAAATCGGACCTGC
TGAACAAGGAGTCTCTGAAGCGCACGCTGGCTCCTATCTGGACTGCTATCAAAAACGCAG
GTCGCTTGCCGCAACTGTTACAGTCGAAGCACAAGGCGACGGAAAATGCACGCTCCGTTT
CTCCGATCGATGCCGCAGCCATCGAGCGTGTTCTGGCTCGCGTGCGCGAGTCACAGGACT
TTCGTGCGGTGGTTCCTGTGCTTTTGACGAGCTGTGTCAATGGAGATGGCATTGGGCTGA
TCCATGCCCTTCTCCAGTCCTTGCCGCTACCTCCTAAACCAACGTCACACGACTATATTG
GCAAGGCACTCAACCCGGAGCAGCCTGAAGCGCTCTTCCATATCGAGGACCGCTTCAAGA
GCCCTGTGTCTTACGCTACCGCCAGCCTTGCAGAGTCAAACGATTCGGGCCATGTACTTT
CCGGATACCTCCGTTTCGGCACGTTATCCGTTGGCGACCCTGTGGTAATCGGGCCCTTCC
CATCCGACGAGGATGGGACAGGATCTGGCCTGGACGATGACAGGACTACGTCCCCGAGCC
ACAACAGCCTGTCGTCCTCACACCCGTCATCGTCTGAACTGGCGCGTATCGCCGCCCGCA
ATGCCATTTCGGCGTCGGCTCTGAAGGGGGAGTGGCATGAAGCCCGCATTGAGACCATTC
GCAACCTCCGCCTCCCTGTCCAGACGCTGGCTGCCGATCAAGTCGGCACCATTGGCCTGG
TCATACTTTCGCCGACCCAAACCAAACAAGGCAGCCTTGCTGACGGCGGCGACGAAATAC
ATATGTCCATGGCTGCCCTCAAACCACGACGTGGTATGGTAGTTGCGGTGCCCAACAAAC
ACATGCTGAAGAGTGGACTTCAGCTCCAAGCAGCCAGTGGGCTCACGGCCTTTTTTTATG
ACGTCAATATTGGCCGTCTGAGTATTGGCACACCTGTCACCTTTTACGTGGCCAGTGTAC
GGGCCCAGGGTCGTGTGGCCAAGGTCTGGAGCTCCGCACCTGCCGATGACTTTGGCAAAA
TGGAAGCCACTGATGATGGCGTCTTTGACTCTTTTGAGCACGGCGAGGAGGACGAGAAAT
GGGGTGGCCCGGCCGCCTCACCGAATCATGGCTACAGCGTCCGCCTTGAGCTACTGTATG
GACGAGAATGGGTCGAGCTGGGGTCCCAGGTTGTTATTCTCGAAGGTGCTAGTAAAGAAG
GATCCGTACTGGATGGTTTTGTTGGAAAAGTGGTCGAAATTATGGATTGAGTGGAAATGT
GTTGAGTGTTTCACATACCTTGACGTTTTGCTTTTTTTTTGTATTTTCCATTTTGGACAT
ACTGTTTCCGCATTGTTTTGCAAACTTCTCCTTAGCCTTCTTATCATCAATTTTTGGCAT
ATATATACACTTGGCATTCGATTGCAACTCTCGCATTGCCAAACATGACGCTCCAGTTCA
AGCAAGAGAAGACAGTATCCATGTGTATCAATAGTACTTTTTACATTTGTGTCCTAAGAA
AACAATGTCATCCGAAAGTAAACGCCGTAACAATGATCGCTCTCTATTATCTGGCCGTCC
GGCAAGCCTCCTTCCCCTCCTACCAGCTGTTGTCGGTTATGCTCTCACGAGACCAAAAAA
CAGCGTCCACGTCAAGATGTAGCCCGCCAGCCCATTCACCAGTCCGCCTGTCCAGAACTC
GAATGGGCCACGGAAGAATGCACTTGTGTCGAGCGTGTTGACAGACTTGCCAGCCCTTCG
CAGCTCCAGCGATGCCGACATGACGCGGAAAACAAAGAAGAAGGCCGTCGTGATAAGCGA
AAACGCAATGTAGAAGAGGAAGCCGTTGTAGGACTCGAGGCCGAGGATGCCCGCGCCGAC
ACCGAAGAGCGAGGCCGTCAGAGACTGGACATTGATCAGGGTCTGTGTGTGTGCAGTTAG
TATCGGGTGCCCATCCATCACGTTCGTTCCCGCGTCTGCCTTTCCTCGTCGTTGCGTACC
CGAGAGTTGTGCAGAATCGACTCCTGGACCAGAGGCTGGATCTGGAAATCGCGTTCGGTC
GGCATCGTGAAATATGTTTCGTGCGATGCAGCTGTGTGTCGTGGCGGGGTTGGTTTGGGG
GACTGGGCGCGCGGCTTTGATGCTTTGATGACTTGTCGTCGTGCTCTTGATGCCCCTTTC
GTGGATCTGGACAGGCTACATTGGACATGCTCTGAGCTTCGGACCAACTCCACAGCAAAG
CCCAGTTTGCGCTGATCTCCGATTGGCCAGATCTAAAGCCTACCTTCCAGAGTCCGATTC
AGGACTAGCGCGCCTTCCTCATGGAGTTTGTTTTAATCGCTGGAAAATGCCAACAGGGGG
CGCTTGGCCTGTCATGTTAGCTCTTCAGGAGGCAGGCACGGTGATGGAGCTTGCGCTGAT
GAAAGAAGGCACATGGCAGAACTTTTCGTATGCTGGTGTGTGACGTTTTCGGCGACGGCG
TGCGCAGCACAGTGGGTCAACCCCTGTAAAACCTGTACAAACAAGGTCCTTCCTTTCTTG
TAGCTTCATTTTGGCGATGCACTTCATTTCCCACAAAAACAACGCGGCGGATGCGGTAAA
ATAGCAGGGAAATAGTAGAAAGTAATATTATTACTTCAGATCAAGGTGGGAAAGAGGTTG
CTGTGACACCAAAACAACGGAAAGTGCGACCAAAGTGTCTTTCCTTCCGGTCGGCTTCTA
TCTCTATCGCGCCTTCTCATTTATCCTTTGTCCACACAACACGCCGCATCGAAAGCAACC
ACTACGCTACTACGCACGCCGACGAACCCACATGCTTTCTTTTGACTACACCCTCACTTC
TCCTTCTTCTCCTCTTCTTGGTGCCTTTCGCAACACCACCTGCGACCTGCAATACCACCG
TACACCTCCCATCCAACGTCCCGCCTACGCCGTCACGACTTTCCTCGCCTCCGTTGCCGC
CTAGCCAGCCCGTCATATACCGCCGTCGTTACTTCCAACGCCCGTTTCGCCCTTTTCCCT
TTATTTTGTCTAACGACGCGCCAACTCTGCCTCGTTCTACGAATTCTCTGCATTCGGTCG
AGCCTTTTTGTCGCCACTTTGTCTCCTGCCGCCTACGCTACTAGCAAACGCCTCGGACTT
GGGACCGCGTGCCAGCTTTGCTGCTAGCAGATGATGCGCCCGCCATCCACAACCAGCTGA
CTCCATGGAGACTGTGGTGTTTGACCAGACGCCGCTCGCCGAGTACCTGAGAGGTACGAT
ACTCTTCTTCTACTTAATACAATGTCATGTTGCGTTCTCGTTTCGTCGCATATGCTTCGA
TACGCTGTAGATGTCGCGGAAAACGCCCATCTCAACCTTGACATGCCCCGGCAAATCGCA
CGTGCTAACCGAATACCTGTGGTTGTAGACGAGGGCGAAGGCGAACCCACCACATGGGTC
CCGGCCATCACCCGCTCATCGTCCACGGCGGACCTATCTGCCGGTGACGACGTCGATGCT
GACGATGCACCGGGCTCCCCGTTTCCTGTGACGCCTACGCCCGACCAGAGGCACCAGTCC
CAACAGCAACAGTCACGGCAGCGGATAGAGACCAAAGATGACAACCAGAATGTTGTACAC
ACTCCGCCGCCGAGCCCGCCCTCTCCTATATTTGCACCTGTCGGCCGGCCGATGGTTAGA
AAACGCTTTCGCAACAAGATCCCAAACCCGCTGCGTGTCGACGTTTATCGCAACACATCT
CTCTCTTCCTCCCTCAACAACCGCTACTCTGTATGTACCACGCATTATGACCCCAGCGAA
ATCCAGTTCCATATGCGTGTATGCTAATCGTTGTTCGCATTTATCTGCAGAGAGCCGTCG
CGTCAACAATCAGCCGTGTTGATAACGCACAGTTCATCGAAAAATTCCGATATACAATCA
TTACCTCACACCTCCTCGGCGCTGCCACTCTCGGCCAGCACCAACAGCCCACACGACCCG
GAAGCAGCAGCGGCGATTTCAGCGGCGATCCGGACAATAGGGCCACTCCGCCTGCGCAAG
ATAATCTCGATGTGCCGTTGCCAACCACGACCGGCATTGTAGTGGCCGTGACAAGCGCGT
TTGGCCTTTCGTGGGCGGTCCGTTGGGTGTACCTCGGCGGCATTCCGCACCTGACAAAAA
AGCGTTTTGTTTTTGGCTTGGTGTTTGTTGCTACAGCCGTGTTTGTTGGCCATGCATACA
TCCGCCAGCAGTGGCTGCGCTACGTCAGACAGTCGGCTCTGACAGAAGTTCGGTCCTTTG
TCGCAAAGTCGCACGACTTCGACAGCGCTGCCAGTGCGTCAATCGCGTTTATCAAGGAGG
TGGAGCTTGTTTCGCGGGGATACAGAATGTGAGTGTGTTTCGCGTGTTATCAGTCGGAAT
ACCACACCCCGACCTCCGCATTGCGATGGGCGGGCCGGCTTTGAAGGATTTTTGTTAACC
CACATTCCACAGAAGCGCACCATTACCGCCCATCAGCCGCATGGATGACAGAAGTCAGTC
GAGGCGTTGCATGCGCCTGCGCAAGGTGGTCCGCAGCGCCCTTGTCGATGCCTTGCCCAA
GTACATCCAGGCGGCCGAGGTCATGAAAGGCTTTGCGGAGCAAACGGAACTTGAAATGCA
CTACCACATTCATGACATCACTGATTTCGACATCTCTGATGCTATGCAAGGCTTTTCCGA
GGCCGAGTTTGATGATGCAGACTCAATTCGGACGCTGACCGTTTTGACCTCGCGGTTTCA
CACAATTCGCAAGCTATTTCTATGCGCTCTCCTTGCACTAGAGGCACGTGGCGACGAGTC
GGATTTCCTGCGCTGGACCACTGCTGTAGAGGGACTTCGCACATTGAACGGGGTGACGGA
TTCCGGGTACCATCGCATGCGCTCGATTCTCGGCGAGGCGGAGACGTTTCCGCACATCGC
CACACCGACGGCACCCTTGTCCCCGGGTCGTGAACGATGGCGCTCGCAGTTGGGTAAGCT
CAACTCGCTGTCGACGGGCATCCGGGGTCTGCAAGCGAAGCTGGCATTGCTTCGCGAGGA
GTCAGATCGCTCGCTCAATGAAGCCGATGACATCACACAGCTAGGGCCCAACTTGTTAGC
CCAGTATGATTCTATCGGGCAAGATTTGAAGCTGCTCACCCAGGCTTGGGAGGAAGGCAG
ATCGGCGCTGGCGTCGGGTATCGACCGTAACGAGAAGAGGCTCTCGTCACTCAGTGGTCT
CCTTTCCCCAACAGCGTCCCTCAGTGGTCTCACCACAGTCGGCGAGGACAGCATCGACAG
CGGCGGAGGAACAGCGGAAGATGCTCTGCGAGCGCTGACTGGCGGGTCACCCCTTGGCGG
TAGCACAGTTGGCGACCCGGACGAAGAGGTCGTGTTCGAGGCTGTGTCCTTGCCCCTCTC
CTCGCGGCGCCGAAGCATGCTCACTCGTGAAGAGCGCATCGCCAAGATGAAAGAAGACCG
TGAGAAGCGGGCCGAAGCACGCGAGCAGGCAGACGCCAACCGAGGCATGCTTCGTGAGCT
GGAGATGGTGATCAACTTACGACCGAAGGGTGGCCGCGGCAGCACCGGCCCAATGTCCCA
GACTGATTCGAACCGAAACTCACTATGATGATTGCTTTCATTTACGTTCTTCTAATTTTT
TTGTCTTTCTCCCTGTTGCATTCTGCAATGCGTTATCTTCTCTTCACTTGTTCATATTAT
GGCATTAGCACAGACTGTTTGCCGTTACCATTTGTCTCCATTATTACTACTGCATGGCGC
TTGGGATACATACTGTGCTCTCAACGGACCAAATCAGACAACATGTAAGACGGTTTTATC
TTTACTGACGATCTACCATCTTTGTACATTCACATCACCTTGTTTTGCATTTTACAACCG
GGAGTTTAAGAAACAGAAACATGCAACCATCATATACAAACGGGCCGCGGCCAGGTAGCA
ATATGTAATGACGAAACTTTGAAATACAATCCGTAACTGGTGTCCTCTTTGTTTCTATAT
TTTCATTTCCGCGTGTTGTCCTCTCCTTGATTTGAATCTGCTTATTTGGGTGAAGCTCGT
CTTATGCATCATCAGCCAATCACAGTTCACAGGCAGCCGTGCCTGTCCTAGCCGGAGACA
TCCATTCACGCTCAGCGTGCCTGGCGCCTGTCTTCACGTCTTCACGTGGGGCAAATTATG
CTTTAGTTGCCAACACAAAGCAGGAGCTGCCCCGCGCCAGGGCGGGTTCAATTAAACTGG
TTGACGCGTCGATTCCCTGGCCAAACGCGAAACAATTCAAGCAGGAGCGTGTCGTGTGCC
TTGGCTCGCTTTTCCTTTCCTCGTTGACGCGCCTTCCTTTCTTCTGTAGTCAATTTGTAT
CGTCACATTTCGTCTTTCCTCTTTCTTTGATCTCTCTCTCTCTTTTCCCTCTTCATTAAT
CTCCAATTTCTCACTTTTTCTACCTCTCATATCCACGCCCGACCTCAACGACTGCATCAG
ACGAATCGTGCATAGCCAGACCGCTCGACCGATTCAAATCGCCCTCTTCATCCCCGCGAT
TTCCCCTCCTCCTCACCCTCCTCAACATCCAACGCTTTTTCACATCTTCACTCTCCAAAA
CGCCACCATGTTAGAAGCAAGACTAGAGCAGGCGTCGATCCTGAAGAAGGTTTGTTTTGC
GTGTTTTGCTCGTTGCCTGCGAAATGATCGGATTCACTATTGGGTCCCGTCCCCCAAGGC
CCCTCCCTCAGCTACTGACCATCTTTCTTCTCGTGCAGGTGGTCGACGCCATCAAAGACC
TCGTGCAGGACTGCAACTTTGACTGCAATGACTCGGGCATGGCGCTGCAGGCCATGGACA
ACAGCCACGTGGCGCTGGTGTCCATGCTGCTCAAGGCGGAGGGTTTTGCGCCGTACCGGT
GCGACCGCAACGTCGCTCTCGGCGTCAACCTGACGTCCCTCACCAAGGTGCTGCGCGCGG
CACAGAACGAGGACATCCTCACGCTCAAGGCCGAGGATGCGCCCGACTCGCTCAACCTCG
TGTTTGAGAGCTCCGAGAACGACCGCATCAGCGAGTACGACCTCAAGCTCATGGACATTG
ACCAGGAGCACCTGGGCATCCCCGAGACCGAGTACGCGGCGACGATCACCATGCCCAGCG
CCGAGTTCCGCCGCATCTGCACGGACCTCATGGCCATGTCAGAGTCGGTGACGATCGAGG
CGACCAAGGACGGCATCAAGTTTGCGAGCAACGGCGACATTGGCAGCGGCAGTGTCACCC
TGCGCAGCCACACCAACGTGGAGAAGCCGGCCGAGAACATTGACATTGAGCTCAGCGACC
CCGTGTCGCTGACCTTTTCGCTCAAGTACCTGGTCAACTTCTGCAAAGCCGCCAGTCTGT
CGAGCCAGGTCAAGATCTGCCTCTCGAACGAGGTGCCTCTGCTGGTCGAGTACATCCTGA
CGGGCAGCAGCTACCTGCGGTTCTACCTGGCACCAAAGGTAACACGGCCTTTTTGTTCCC
CTACCCCTTCCACCTCTTGTCTTGGAACATGGTCTAACGTGCATAGATTGGCGACGACGA
GTAAACGACAGGGTGTAATACAACGAGAATGCGTGGGCACGACGAACGTGGAAAACATGG
GTTCGGTATACCCAGTGGGCAGGGAAGGACGTGATTTTGAGGACCGTGTAATTAAGTGCA
TGAATGGTGACTTAGACGACTATCTACGCTCTATTTTTTTTTCTTTTCTTTTTCTTTTTT
CTTGTTCTTTCTTTTGTGTACGATGCAACTGCTCCAAAAACATGTCTGAAGCTGTGCCAT
TTTTACATCTCGTCATTATGCCTTTTAACTTACGCTCCCACGGTGCTGACTAGTATAACT
GACTAATTCAGCAAAGAAAGGGAATCGAGGAATCCGCGTACATTCCTACATTTGAAGAGT
AATTCGAAAAGAACATGCCGAGCAGTTATGTTGTGTATAGTGTCCAATCCAAAGGTCGCT
TGACAAGCCCGACAGGCCAGAAAAAAATATCTGCGGAGATCGGCCTCGTCCGCGGGGTAG
GGCCATGGCAAGACCACAGCGCCTGTGGATTCGGTGTTTCCTAGTCAGGCAGGAGTAGCC
AGACTCTTCAAGCCTTCAAATCTTTTGCAGAGCCAAAAGGAAGGAGCCTGAAATCGAGAC
TTGGCCAGAAGAAGAAAGAGCATTACTACAACTACTGCGTCGGTAGTGGATCCTACCACT
ATTTTGCCTCTATTAGCTCCTCGTCGTCGTCTTCATGGCGACAATTCTTTCGTAATATGG
CTCGGACTCGGCGCCAGCGCCACGGACACTATCTCCTTTCTGGGAGATTCTCTTCTGCCC
TTGTTAGGTTTTCCCAATTTTGCGCGCCTTGTCTCGTGCCAGGGCAGCCCAACCGTTCGT
CACAAGTCAGGACAAACAGCCACAGACCCTGCATACTCGAGAAGGAGCGACTGTCGTTGA
CACTTCGTTTATTCTGCCTCTTACCTCTGCTCCTTCTGCTGCTCTGTCAGTTTATCGCGA
GACTCGGCCCTACGCTCCTTCCGTGTATTCCATTTACCACGGTGCCGACAACAGCCCCTC
TGAAGCGCTTTCTCAAATTTCTTCGGCGCGGGCGCCAAGCCAAAACGTTACTTGCGCCTT
CATCCACTTCTTTTCCCCAGGCGCCCTATTTTTGGTAATCTCCTTCCTCGACACATCCTC
CTTACTTATAATCCTGCACTGCGCTCTGCCCGATCCGTGAACGCCTGGCCCCCAATTCCC
GACCTGCGCCTCGTGTGATTTGTTTGCGCCGAACCCCTCAGTTGCGTCACCGTCCCACCG
GCCAGCCTTGCGCACGTACCTCAACACCGACGCCCTTTGACGCTTGCCGCGTAAGAGTCA
CCACGTCCAGGGCCTCTTTGTGCACCGTTCGCACCTCGCGTCCGCTCTCGTCTTCCTCTA
CTCTTCTCGGCCCGGCCAAAACTACAAGCGATGTCAACCGAGCCGCCCGTGCCCGAAACA
CGGGTCCTGGCCATTGCCAGCCATGTAAGAGGATCCCTGTCTCGCAAATTGGGTCGAATG
TCGATGTCCACCTGACTCAGCTCTAACTGTTGCTTCCTAGGTTGTGTCTGGGTAAGATCT
TGTCCATGTTCAGGGATAAGAAGCAGCCTGGTTATATTTCTTTTATTTTGTTCCAAGCCG
TACTGACCGAACGGTGCCTGCGCTCTTTAGTCATGTGGGCAACAAAATCGCCGTTTTTGC
TATGCAGTCTTTAGGGTGTGACGTTGCTGCGTTAAACACCGTCCAGTTCAGTCCGTCCTC
CCCTCTTCCTTGACGGCAAAAGGGACCGCGGCTCCCGCCAAGCCTCGACTCTTCCTAAGA
CTAACAACGCGGCGCTTCTGCCTCTGTGCAAACAGGCAACCACACAGGATACAAACAATG
GAGAGGAACACGCACATCAGCAGAGGAGATATGGGACATCTTTGAGGGATTGAAACAGTC
GTATCTGGACAACTTTGATATGATGCTGTCCGGGTACGTGCCAGGGGCCGCGGCGGTCCA
GGCCGTGGGCCGCATTGCCGAAGAACTGCGCAGCCGGAAGATGGCCAGCCCAGGCGACTT
TTTCTGGGTGCTCGACCCCGTCATGGGAGACAACGGCAAGCTGTACGTGGCCGACGACGT
TGCACCGGCGTACAAGAAGCTGCTCCACCATGCCGACCTGATCCTGCCCAACCAGTTCGA
AGCAGAGTAAGTCGACCGTGGGAAACGAAATAGTTTGGCTCTGTTTTTGGTTCTTCCTTC
TGGGCAAAGCGCTAATGCTGCAGCACAGGCTCTTGTCTGGTGTCAAGATCGAGAACATGG
AGACGCTGGGGCAGGCCATCCAGGTGCTCCACGAGCGGTTCCAGGTACCACACGTTGTTA
TCACGTCCGTGTCGCTGAGCCACCCGGACCACCCGCCCTCGTCGCTCTCCGTCATCGGCT
CGTCCCGCACGTCCACGGGCCAGGCACGCACGTTCAAGATTGTGTTCCCCAGTATCGACT
GCTACTTTAGCGGCACGGGGGATATGTTTGGCGCGCTCATGGTTGTGCGCATGCGCGAAG
CCGTGACGAACGCACCCGACGCCGCCGCTCTTTTGCAGCGCCGCGCCTGGTTGAGCGACG
ACAGCGTGGACGCCGTTGATCTGCCGCTGGCACGGGCCGCCGAGAAGGTGCTGGCCAGCA
TGCACGAGGTGCTCACGAAGACGTGCGACGGTCTGGAGGTGCAGATGCAGGCTGCGGAGG
CGACGCTCGACCGCCTCGGCGTGACAGGCGATGCGGAGCGCGCCAAGGCGCTGCACTTGC
TCAAGTCGGGTGCGGCCGAGCTGCGGCTGCCGCGCAACGTCAACTCGCTACGGTCGCCGA
CCGTGTCATTCCACGCCGTGAAGATGCAAGAGTAGAATGAGCAAGAGGGAGGGTGCAGAG
AGCGAGAGCATACATTAAACAGAACACGGAGTCTGCCTGGCTGCATCTTGGGCCGCATAT
TAGACACATTGGGGTGGCATGGGGCATTATCGTTTTCACGTTTCAGCTTTAGACAGCATA
ATCACTTTCAACAATAAAGACGGATCACAATCACAACGAAAATAAGTCAAGCTGGGTACA
AAATTCTTGTGTCATTTGTATGTATCTCGTTTAAATCTATGTATCATGACATGCGCAACG
GCTCCCTGCCAGCCGGCTTCATAATGGTCCCGGTTCACCCCGAGGGGAAAGCTACGAGCA
TGTCCTTGCCCGATTTGTGATTTCCTACGCCCCGTTTAAAAAAGAAAAGTAAAACTCCGA
AGCAAAGCACGACGGCGCCTTGCATACCCAGCGTGCATCCATTGGCGATATAGTTGGACC
GCATTTTTGCTTACGCAGTGCCCTGCGTAGGAGCCGGGACCGCCGCGGCCGCCGGGGCGG
CAGCGGCCGGAGCAGTCGCAGTAGGAGCAGCAGCGGCAGCAGCAGCAGCACCAAAGCCGC
CCGTGCTGCCAAAGCCGCCCGCACCCCGCACGCTCTCCTCCAGCTCCGCCACCTCGACGA
CGTCGGGCGTCACAATCCGCTCCAGCACCAGCTGCGCCACGCGGTCGCCCGCGGCCACGG
CAAAGTCCGTCTCGTTGTGGTTGAAGAGCAGCACGCGCACATGGCCTCGGTAGTCGGCGT
CAATCACGCCCGCACCTGTGTCAATAAAGTGCTTGGCGGCCAGCCCCGAGCGGGGCGCGA
TGCGGCCGTAGGTGCCGGCGGGGACCGCCATGGCAATGTCCGTGTCCACCAGCGCCTTGC
CGCGGGCGGGGACGACACAGGCGCGGGCCGCGTAGAGGTCGTAGCCCGCAGCAAAGGCGC
TGCCGCGGGTCGGCAGCTTGGCGTCGGCAGAGAGCTTCTGGATGGCGAGGGCGGGGACAG
GAGCCGGAGACGGAGCCGGGGCCGGAGCCAAAGCGGCGGCGAGCGCCTGAGGCTGTTCCG
TCTGCTGGGCCATGCTGTCGGTCTTGACACGCTTTGCGGGCGGGGAGGTGGGCGGGGAGT
TGGCAAGGAGGGGAACGACAGGCGATGACGGAGCGGCAGCGACAGGGGCGTCAGTGGTCA
TTCTTCGTAGACGAGGGCGGTGGTGGTGGCGGTGGGTGAGATGGGAGAGAGGTCGTGGGA
GATGTTGATGTTAAAGGGAGGACGGCACGACAAAGTTTGAGAGGAAAGAGCGTATGCAAA
GGAGTGGAAAGCTAGCAAAGCTATATTTTGAAGTCGCGCGAGGAAGGCGCAGGAAACATT
GAGCAAGGAAGGTGGTCCAAGTGAGGTTGCCGAAGCTGAGGCTAGGTGAACGACGCGTCG
CGAAGTCCAGCTGGACGCGTTAAGTGGATTTGGTGGCATGTGGGGCTATAAGGACAGGGA
GCCCCATTGGCCAATGGCGGAAAGAACGATTGACATTGAAGGACTCGAGGGAATACATGG
AGTTCGGATGTTCTAAACAGCGAGGCAGTTGTCGATATATGCTGATCTATAACCGACTTC
ACTTCATGTGAGTCAAGTAAAGGAAATCCTTACCATACTGCAATGCACGAATGCAAGGAG
GTTCCAGCCAGATCTCGGTCAATCTGCTCCGTATTTCGTGCACTCGTTTGCACCCAAAAC
TCAAGTCAAGGCACAGGCACTAAAGTATGAAACTAATTTTGTCTCGGGTTTATATAAAAG
TACGATTACGACGTATATGTGGATGTATAGTAGTGTCAAGACTCGAGCTCACCGTGTTGT
CGGTTTTGGTTAATAAGAGTCCCTGGCCAAGAAGCTTGGCGCCAGAGTCCACGTAGGCCT
GGGCCCAGCTACAAAGCTTAGGGCAGTTTGGTTACCCCATATTTAACTGCTGTTTCCTTC
AGTTCGAGCTGGGAGCTGCGTCATACATCATGAGACTCTCTGTGCTGTTCTTTTGCCATT
GTGCCACATCATTATTGACGCCATTAGGCCATCATCAAATGTCTGAAGCACGCCCTGGCC
GCCGTTTGTCGATGGCATCTAACAGGAAGTTTTGTAGAAAGAATGGGGCCACTATCCAGA
CGTATGGATAAGCAAGTCTGGGCGTCGTGGTCAGCTACGGCCGTCGAGACTCGGCCACCG
ATAGGTTTGTCCATGAAATTCGGTCGAAACTCGGAACGGCTTCTCGAACTGTTGCCACTC
AGAATGAGAAACACGACGGGGACGGTGGTGTGCTCCACACGCGACCAACGGCTTTCTTTC
TGCACCTTGGCGTACGTCCTCTGGAGCTCCTTGTAAACGAAGAAACCATCAAACGAGAGC
TGTATATCGGCTCACGGCCAATAAGCGGGGTAGACGAGATGCAACCGAGACATGCATGCC
AGTCCGTGCAGACGAAATGCAGAGAATATTACAGTATATGATGTCTTCATCAAGTGCTGC
CAGCCTCAGCGAAGCTCTCAAATACCCTTCACCACATCGCAAAGCACCATCCAATCCGAC
ATGATGGCACGACATCTTGTTCGTCCTTCGTCGGAAAGGAGGCGAGAAGTGAATGGTAGC
ACCTTATGCGTGGAAAACAAGGGAATGCTCTAGGCCGTTTGTCACTCTAGAAGCCAAGAT
GCTTTCCCGTTTCCCCTCCCTCGAGTACACGCGACCACCATTTTCTTTTCAGCATCGGAG
CTTCTCGACGCTCCTTAGCCCTTTGTTGTCCACTGGCCACCCTCCATCAGGAACTTTGAG
GCACACCTTTATACTTATGGCGTAGCTGATCTGGTCCCAATGGCCCTAATTGGTCGGTGA
GGTCATATGGTCTGCTGATCTGCACTATCAGAGAGGGGAGAGCAATCGGTATTCTCGCGG
ACAGTTCCTACCTGCGAACGTCCGCGTTTGCTAAGCCGTTGGAAGTACGTCGTCTAAGCT
AGCTCGCCATGATTGGCAAGCAGGCCAAATCAGGCGTCGTTCGCCTCTCGCCGGCTGTTG
TGCCACTTCGGTCCAAGACCAACAAGGGCCCTGTCCCAGATGTAGCTACTAACAAGCAAC
GAAGAAAACCATAATGAACAGCCCTTTCCTGTCTTTTGTCTCTGATACAAATAGAAGGAC
GACCCCTCGTTTTTTGACACCCGCCTCCCTCGCTCCCTCTTTACTATAATTCCCTCTCAG
GAACCTGTCTTTGCGTTGACATACGACCAATTCCATCAAAACATTATATCCTTTACATCA
TCTACATAAATCCCACAAACCACAAACCACAAACCACAAATCAATCCAGCCCATTACCCC
AATTATCATCATGGACTCTGCCGGGGGAAACGTCGCTCGACAGCAGCGGTCCGGTTCGAT
CGCCTCGGTCGGCTCCGGTGGCTCCATGGGCCGTCGTGTACGTCTGGTGCACCCTGCCAT
AAGGAAGCAACATAGCAAGACTAACACATTATAGAAGTCATCCAGCCTTTTCTCCTCCCT
GGAGCAGCAGAAGCGCTCCAACGATCCCGAGCAGATAGCCCGCCGGGCCAGCATGCACGA
CCAAAAGCCGTCGCCGGGCTTGATTGGCAAGTGGTGGAACAGCTATGTTCACGGAACGGG
GCAGAAGTAAACAAAGTTGGGGGTGCCTGGGTGTTTCGCCTAGCAAGCAAGACATGCATG
AGCAGGATGACAGGGTGTACTGTTACGGCCTTTGTTCTTTTTATTTTTTGTAGTTTTACA
TTTTGAGTTCAACATGGTATTTGTTTCTTCATGCAAGTCAATTAAAGTCTAGTCATGATC
AACTCCAGAAATAAAATAAACAAGAAAAAAGGCAAAGTCTAAACCCGTTGAATAAACCGA
GCACACGCAAGACCATACGAATAAATAAGTCTAGCTTCGCATCTACTACCCAAAATCGAT
GCAGAGGTCGCGCCATGGACTGGTGAAAAAAGGAAGAAATAGCGATACCCAAACAGAGCA
TATAGGCGTTAAATCATAAATCCCTTGGCATATAAGTTGGTCGCGCCCAGAATTTTAAAC
CTACCAAAATTACATGCCCCCTTCTCTTTATGTACTGAATAGTGCATGGGCCCCAAGGTT
GTGATGGAGAGGATACGAGTGTGACGTAAGGGCCGCGAGTGATATGCAGAATCACTACGC
TAACACGCGCGTGTAAACACAGGTACACACAACAGTGCATATACAGGTCGTTGGGAGGTT
AGGAAGAGGCAAGGCTTAGGCAGGCAATGCAACAGACAGAAAGGCGAGTTTGGTAGCTAA
GATGCGAACAGTGCATATGAAAAATGTTGATTGGCAAATGGCAAAATGGTAGAAGGAAAA
CAGAAACTCCCCTTTTTTCGTGTTCCTCCCGGCGCCCAATACCTGTTGTGTTTCATACCG
CAAAACCAAAGAGGATAAAGGCAAAATGGAGACAGTCTCAGTACGAATGAGTGACGAAGA
AATGCCCATCACCTTCAGCAAACGCGGCCAAGCAAATCACAAGCCAAGGAATTGAAAATG
GAGTAATAAAAACGGGTTGAATAAGAGGCAAGGAGATGATAATAAAAAGCAGAACACAAA
CCAGGTGAGATAGACAAACATGGAACTTTGACCATTCCGTCAGTCCAAAACGCCACCCGA
AAGGACAGGAGCAAAAAACAATAGCTGCAGTGTATTGGGAGCAGTGTCGTGAAGAGAGGA
GAGGTCAATACACGCGGTGATCGCCAGAATCGACGGCGACATTCACGCCGACTTTACGCA
CGGTGCTTCTCGCTCTCTATTTAGATGGTTAGCAGGTGTTCCAGGGGGAAAGGGTGTAGG
AAAGCGAAAAATCAACGTACCCAGACGAGAGTAGAGCATGTAAAGGGCCATGCGGTTGCA
CTCTTCGGTACCTGAGATGGTCACGAGGCGCTCGTTGCTGTTATCCTGAGGCTCGTTGAT
TTTGATCATGCTGCCCGAGATCTGGCGAATCTCGTTGATCTTCTGGCCGCCCTTGCCAAT
GATCGCACCGACCATGTCGTTAGGAATGAAAATCTGCTGCGTCAAGGGTGCGCCAGGCAT
GCCGGCAGCAGGGCCGGCCGGGCCGCCGCCGTGCATGGGCTGTCCGCCGTGGGGACCGTG
CGCCTGGTGGCCACCGTGGTGCGGTGCACCGTGGTGAGGCGGAACCTGAGCGCCATAACC
ACCCGCACCGCCCTGGGCGCCGTACATAGGCACCACCGGGCCGGGGCCGCCGTGGGCCGT
GGGGGCGCCGTACGGTGCGCCGTACGGCTGGGGAGGGATGTGCGACCGAGCATCCGGGCG
GCGACCGCCCGCATTGTTGTTGGTGTAGTTCTCCGGGCGGCCGTAGTTGCCAGTGGCAGC
CTGGGGCATGTAAGGGGCAACCTGCATGCCGCCAGGGACCAGGCCAACTGGCCCACCACC
ACGGGCAGCATAGGCAGAAGCAGCAGGGCCACCGAAGCGCTCGTTGAGCTGCTCCAACAA
AGTGCTACCCACGTAGTATGTCGCAATGTGGACAGCGTCCGCAACGCCCATAACAACAAG
CGAACGCTCCGACGAAAGCGGCAGGCAAGAATCTGAGGCGTTCAGCCGAGCACCAGAGGC
CTCCTGGATCTCCTTGATACGGGATCCGCCCTTGCCAATGATGGAACCTATCAGAATGTG
CGGGATCAAAAGACGCAGTGGGTACGTTTTTGAGTGAGCGTTTGACGGCTCGCCCAGCGG
CTCGTTGTTCAGAGTCCGGATGATGAGACCGAAGGCCTACACAGAAGAGTTAGTCAATGT
GAGTGCAATGCTAAAATGCCAAATTCCGAAAGACGGGACAAACCTTGGCAACAGCGTCGA
CGACGCCGCTCACTGTGAGGATGCGTTCAACGGCACCTTTCTGGTAGTCGCTGACCGTGC
ACTTCGCATTTGACATCTGGCGAATCTTGGACACGTTTTCACCACCCTTGCCAATAATCG
TAGCAGCTTCAGGGCTGGAGATAACGGCACGAATGTGGATCCAAGCAGTCTCGTCATGGG
CGTTCGCCGAGCCGCCCTGGGCCGGAGCAGAGTTGTTAGCAGTGCTCGAGGCAGATTTGC
CTTCGGCGCCGTCGGGAGTGCTCGCTGCATCCTGGTCGTCCTTGGCGCTGTCCTTCTTGT
CGCCGTTCGTCTTGCCATGGCCATTAGACTCGTGGGACGAGATGGGAACCGGGGGAATGG
ACGGGAGGCCGTTGCTTTCTTTAATTTCGCCCTCGTTACGGACCACCTTGTCCAGCGCAG
GGCGCTTGGCGTCGGGTTGGTCGCCGGTGCGGGACGGAGAAGACACCTCCTCGAGGGGGC
GCTTCGTCGACGTCGGGGGCGGAGAAGTCGACATTGTGAAGGACGTGTGGTTCGTGTGAA
GGAAAGTTGCTGAAAGCGTCGTAGTCGGGAAAAAATCACGTAGCAAAGAAAAGCTCAAAC
CTTTTGGCTCTTCTATCCGGAGTGACTTCTCTCGAGTCAAGAGAGAAAAAAGTTAAAATG
GTCAATTTTTTTTATTCGTGCCTATCTACACCTCGAAAGGTTTTCAGCAAGGAAAACTGT
GCAGGTGTAGTGGCGGATCGGGGCCAGGTAGGACACTCTTGGATCTGTCTGGGCAGTAAA
GGTGTGCAGGAAGCTGTGCAGGAGCTGTGCAGGCCGGGCGGTGTTCAAAAAAAGGACGGA
AATGAAGCAACAGTCGTGTGCGCGAGAGGCAAGGATGTGCTTGAAGATCAGTTGCTAGTT
GGGACCGAACGATGGGTGGACGTTGGAAGTTGAACGTTGGGCGGTGGGCGTGGTTGAACG
GATCGTCTGCAAATGAAGTGATCGGATGGGCAAAGCTCTCTCGTGGTGCGGGAGAGGTGC
AATGAGCAGAGGATAGAGAGTGAGAGTGAGATTGAGAGAGCTCAAGGAAGGCGACGATAG
AGAAGAGGATAGAGATGGACGAGGCGATGGGCTCGTGCGGTGACGGAAGTCGAGATATGC
TTGAAGAGAAGAGGCAAAAAAACGGGCAGCGGGAGCACCTGAAAGGACCTCGTTTTCTCA
AACCTGATGGGGAAGAAGGGCGAGAGCGCAGCAAACGGCTAGGGCAAACAAACCACCGGC
GCGTTTCCGTTTCGACACTTGACACTGCGAAAGCTAAGACGATCCTGAGAACAGGAACCC
CAGAGAATCTACGATCGAAAGAGGATCGCGGGATGTTCGTTGTTCGTCAGGCTCGGATGA
GGGTTGTGGGTATTGCTATGCGCAGGCGGATGGGCGACCGACAAAAGACCTACTTCTGCG
ACCGAAGATCGAAGGCGGGATGGCGAGGGGGAGAAGAAGATGGAACGGCTGAAAAAGAAG
ATGGAACAAAAGGGGATGAAGCTGAGAGGAACAAACGAAGCAGCAGATGTTCGAGGAATG
GTAATTAATGCTCCAGAGGGCAACTCTTAATGGGAAAGGCAGGAGGCCAGGCGTCAAAAA
CCCAAACAAGGGGGCGGAGGGAAATAAGAAAGAACGTAAAACAAGGGCACGGTGCTGATC
AGGAAAGGGCCACCGGGGTGGAAGGTATTTGACATGCAAGGGATGGCGGTGGGCAAAAGT
TGTGTGTAGTTGTCTCGAGACGAGATCTGGACCGGGAGGAAAGAGGCAAAAAGGGAGAGA
GAAGAAGGAGCGGGGAAGGGCAAAGGGCCTGTGCAGACGAAACTGTCTGCCCGGAAGATT
GGGCGGCGCACAGCGCACAAGCCCTGCCGCGCCAGTGTCAATTCGCCAGCTGGAGCTGGC
TCTCGGCCCTCGATGCATTCTCAGCCAATCAAGTCGGTGTGGTGGACCCGCTTTGCGGGC
ACAGTGCTATTCTATCCCATAAGTGTAGACATTAACAATATTCGCACTATGTACCTGCAT
TTGCCACCTATTTTACAGTGAATCCTTAGCAGATGGCGCCTACCCTGTAAGTACTACCTA
CGACGCGTTTCAACTTTGCTTCAGCAGGCGCGCTTTCGACAGCTAGCCAAAGCAAGAGCA
ATCCAAGCGCCGCGGGCATCGCACAACATACAGAGTACTCCGCATGTCGTTTAGAGGATG
ATTGGAACATTGCCGCAACGGTGTGCTCCATTGTGACGAAAGCTCCCCAAAATTCGCATA
AGGAACGCCGACAAGCTCAAAAATACATCAAGCATTACCGTTGCACCGTTAACGTGTCAC
GCCTGTCTAGGGTACTTCAACACTGCGTCGCACTGCTTCCCGTCGGGCAGTAAATATTGT
CTTTACCCTTTTGCATCCCCTAAGAGTCTGTGCAACGTGGGCCCGGCTGCTGTTCTTCCC
AACCCCGTGTTCTACCCGTCTCTGACATATCCTGCAGATCGTCAGGGTCGTCCTAGGCAA
ACACGCCTTAGAAGGAGGGCTCGGCGCCGCTGCATGACTGCAGGTCCCTCGGCCTCGTGA
TTTTCTTCACGAACCGTATCACATCCTTCATTGTCCGTGCACACAACTTGCGGACGAAGA
AAGGACAGATGGAGGAAACGCCACGACCTATCACGCAAGATGATTTGCATGCAACATACC
TCGAGCGGTCCATCCGGGAGCTCCAGCGTGCGGTCCAGGAGGAAGAGGGTGTCCTTGCCG
AGGTATGTCGACTTTTGTTGTCTTGATTTTGTGCCAGTCGCCGTTGCCATTTTCGTCGAT
ACTGACCTGCATTGTAGCTGCGGCGGAGCGTTGCGGGTGCTGCACCGCTGACTTCGGCCG
CAGCATCGCTCTCGATTATGACCTCAGCATACGATGCGGCGGCACGGTCAGACCCCTTCC
TGCCGTTTGCAGACTCAGTCTTGCCGGCCCTGTTAGCCATGCGTAAGACACATGGAGTCC
TGGCCGAGTCACAAACGTACCTCGGCGGCGAGGGGGCCAAGTCGTCTCCGGCCCTTGCCG
AAGCGCAGAAGCGGCTGGCATTGGACAAGGCGCGACTCGCTGACCAGCGTGCGCTGCAGA
CGGCCCTCGAAGAGCGCCTCGTCGCCCTCCGTAGTGGTGTCGAGGCACGGAGCACTATGA
CAGCAGAGGCGAAGCGGCAGGAGGCGCTGGAGAAACTACGCTCCAAAATCAACGCGTACG
ACCGCGATACCGCAGCGCTACTCAAATCGCTCAAGCAGTTTATCCAGGAGCGGCTAGGGC
CCATGCTCGCCGCCGAGGAGCTGGGCGGACCTGTCGTCGGTAGCATGGTAAACATCCAGA
CAGACGACCTTGCAGCCGGTTTTAGCTCGCAAGGGAAACTACGGAAACCACCGTCGGGCG
ACAAGGCCGGTAAGAACGGCAAGGCGCGTAACGAGGACCGGCGACAACGGCGCATTGACG
AGATCTGGGGTCCGAGGGGCGGTGTTGGTGACGGTGGCAGTGACGATGAGGGCGAGGGTG
CCGAAGAAGAGGACAGGAGCAACTGGGACGAGGCCACGGCGGCCGCGGCCGAGATGCAGG
AGCTCACCGAGGAGCTTCTGAATGCATCGGCGGATGCACGCGGCGACAGCTCGGCAGCCT
ATGTGACCATCCTTCGAGAGTCGGCCGCCGCGCGGTTCTTGGTTCGGTCCAAAGTGGCAC
AATTTCACCCGCGGGATGCCACGAAGCTGCGGTTGATTGATTTTGGGCGCGAGCTGGATG
ATTAACAAAAGCTGTTGCCAGTGTGTCGAATAGGGAAGATAGATGAAAGATACCCGCAAT
GATGCGTTGCACCTCCTGTCGATCCAAACAGCCCCATGTTTGTATGAACCAAACCGCGTT
TATTTGCAGGTTCAGGGACGGCCAGTCAATGCTCGCCCCCTTCTCGAAGGCCACCCGGAA
GACCGCAGATGACAGTTTATGTACAGGGGCTGTTTCATCGCCTGGCTCACGTCGATTCTG
CCGACATAGATGCTCCCGAAACCAGTCCATATGCCAGGCGATGTCAATACTGCAATGCAG
ATAGGCCAATAGCTGTGGGAAGGCAGTGAGGCTCTACAAACTTATCCAGGATGAACGAAA
TCTCCTTACCTCTGGATGGACTTAAAGAACGCAACTTCATAAAACGCAATTACTATTTAC
GCAATATATAATGTAAATTTACAGAAACCTCTCACATTCCTGCATAGATACAAGCACAGG
TGTACTAACGGTGCTTTGATATGATATGACGATGGCCTCTTTATGCTTGGATAGCCTTCC
GTCTCTATTATTTTTGTTATGGTGAGCCACCGCGTGACGTTTCCCGTGTTTGGATTATTG
ATATGGATTTTCTTAAATAACGATATAGGGAGTTACCTCGTTATATATATATATACTGCT
CATATTTACTTGTTTTATCGAACTATTTATACCCCCCCAAAAAAAGCGCAGAAGAGTTCT
TAAAGATATCATAAATTTATTGACATTTTCATACAATGCTGTTAAACTATGAACAGCAGG
TTATCAAGCAAGGTAAGTTGTATCTAGCCTATTTTCAAATTCACAAGATAACACGACACA
TTGATTTGAATGCTATTTTGATATCAACTAGAGCACGATAAAGCACGATACACCTCATAC
TAAAACGCTGAGTCCCCATCACCACACACAAAATCCGGCAGATCGTGTGCACGGGGCCTT
AATGAATGCCAAGCTCGAACCATTCTCGAGGCATTCCTTTGGTGTCGAGAGGAAAAAGAA
ATAACGAAATGAAACGTAGCTGACGAGGCACGCACGCCACCAAATAAAATAATTTCGCGA
AAGCCATGTCGACGTGATCTCGTACAGCATTAAAGTCGGATACTACGGAGTACTATCATC
TGTGTTCACCAATGGCCATCTTCTTCATTTCTCAGCCGCCTGGGCATATCTCAGAGACCA
CACTCGAGAAACAACCACGATGTCAACATAAAAAATACTGATTGTCCTTGACGAGAAATT
TTAGAAAGCAGCATATATAAGCGGGCCACGAAATCCTCGACCCGACGACAAAATACTCGA
CAAAATAGAAACCGTGGCAGTCGGACAGTTAATTACCTATTGGTTGCCACCACCAAGTCA
CCCATAGCGGCTTCGTGCTGACCGAAACGAATACTCCCAAAGATGTAACGTCGATTCGAA
GCCCTCGCCATACCTCTCTAGTTCGACGACATCGAGCATCTTTGTGAACCATGGGCCTGC
CTCGGCCAACCACACGACAACGTGTATTTGTCTATGACCACGGGCCACCAAAAAAAGACG
GCCAAAACTCAGCTACAGACGAAGGCGAGGGCTATGGTCATCGAACATGGCGCAAGAAGG
GCAAACACTGACCGGATATGTCCACTGCTGCAATGCCGAGAAAAGAGCGATATTGCGGAA
GACAAACGCAACAAAAACACAAGCACGACCTAGTAGACTTGAATCGGCATCAAGATCAGC
GATGCCGAAGTGGTGTACTCAGCAACCACGCATACACATTCTCACGACAAAGACGGTCAA
GCAACCCGACGACGCAAATAAACAAACGGCGGAGAAGAAACTCCACCGTGAGAAAACTCT
GTTCAGGCCGTTCTGGCGATCGACAGTCTTCTCACTTTGCAACGGACAGAAGACAAAGAT
CACGCAGACATTGGACCGGTATGCCAGTGTGTGTCACTCGACCTAGTCGTGCGAACTGTT
TTCATACTGTCGAAGCATGTCTGGGCAGATAACAGAGTCCTGGCACGTCCTATCTCATAG
TATGTCCTTGGAGCCGCACCGCCGACATGATCGATATTCGCGTTTTTTTCAGCGCCACAC
CGGAATTTTTTCTATATTGCACATCAACGTCGGGATTTGTCAACAACCGCATCGCGCGAA
GAACGGTCATCGAAATCAGGAAATAAAATATTGTGCGTAACTCGTCTCGATGATATGCCG
TTAGGTCTGACGGCCCGACTGCCACTGGACTTCAATTTCGTTCTACTCGACCCTATTCGC
TGTCGTGTTTGTTTTTCGTTGTTTTTCGTCTTTGTGTTTATCCATTACACATCGCTATGG
CTATGGCCTCCGCCAGCTGGACGATCCCAAGCTGGCGCCATTCCGTCGCGCTTTGCTGTA
CTCAGTCGAGCATCGCCGGACGTCGACTACGTAGCGCCAGAGTGCGTGCTTTGACTAGCT
TTTGGTCGTATGAAGGTGTGAATGACCGTTGGCACGCAATCCCGGTCACCTCCCGCCGAA
TGATCATTTAGTATGTCTGATCACTATGCGTCTGGTCGGCGTTTTGAGCTGCGATATTCG
GGCCTAACATATTGGCTTTGCATGCCACACGGTATGTGGCAAGCCGGCTTTGAAGGAGCT
TCGGCAATAGCCGTACGCATCGGGAAACAAGGTTGTCGCGAATGAAGTGCGTAGGGTGAA
TCTTGCAAAGAGGTGAGACACCGACAGGGAGAAGGAGAAGGGATGTTGATATGCCGTAGA
AAAAGTCTTGGTCCTTAGCGTGAAATGCAGTGCTGTGATGCAAGGACAGAGCAAAGGCAA
GTGCTCGAGTGTTATTGGGAGGGACGGAAAGAGGAGAAAAGGAGACAAGACACAGGGGGT
GCATCGCGCCTTCCGCTACTGCAAGGTACAGCGCAAAGAGAAAGAGAGAGAGTTTAAAAA
AAAAAAAAAAAAAAAAAAAAAAAAAAAAAAAAAAAAAAAAAAAAAAAAAAAAAGAGGGGG
GGATGGAAAAAGCGGTGAAATTGTAAAAAAAAAAGAGAGTAAACCAAAAAAAAAAAAAAA
NNNNNNNNNNTGGACGGAAATTTTTTAAAACGACAAAAGAAAAAGGGGGTGCAATGCGCC
TTACGCTAATTAAATATAACAAAAAAAAAAAAACAAAAAAACTTTAAAAAAAAAAAAAAA
AAAAAAAAAAAAAAAAAAAAAAAAAAAAAAGCAAATAACACGAGGGGAGGAGAGAAAGAG
CGAAGGAAGGAGAAACAAAATAGGGAAGTACCGCATGACGAACTTCTACCCCTCGTCAAC
AGTTATGCAATATGCCTCACTCAACATCTCACCACGACCACAATTTCTCGACGCAGCCGA
CAGACGCGCGCTTTTGGCGCCGTTTGCCGTTTGGTGAAGGCGGAATTGAAACTGCAGAGC
GTGGCAATGCTGACCCCTTTTCAAATTTGCAGGCGGAAGCGCACATCATCGTCCGAAATG
ACGACTTTCGATGTTGCAGCAAGAATCAAGGAAACCAGAAACAGCATGGGCAACGGAGTC
TGCATCGCCATCCGTGCGATCAGACGGCATCTCCCCAGAGGCACAGCGATGATGTAACCG
CGAACGGCCTTTGGGGCTCGGGCTCTTGCTCCCTCACCGTCGGGGTGAGACATGATGAAA
TGACGACGATCCTTATTCAGCCTGCATTCTTAGAGAACTGTTGCATGTCACCTGTCGTCC
GGCTGCGACTGACAGCTACTGCTAGCGACTGTCATCGACGGTCGCTAAATGACATCCGAC
GGATGGGCCTGTCAACGCCCACAGAAGCTTATCTGTCGAAACCGTGTAGGTCCAAGTTCG
TGCTTTAGCCGATGCGGAGCGCTGTTGACAAGGCTCCGCGGACCTGGGGGATCTGAGAGC
GGTCTGTCCATACCGGGGGATGATGTGCTTCCAAATAGAATTTGTGGGCCTGGATGTGAT
CGACGCGCCGACGCGGATCTCACCCAAGGGCGGCAAGAGGGGAGGCACGGAAAAGGAAAA
AAAGGAGAAACCACAAGAACAGACCCTTACACAAGACACAAAAAACGAAAAGCTAACATC
ATCAAGAAAAGAAAGGCAGAAGCAAGTAATTATTGCGTCAAGGCACATACCACCAGGAGA
CGCTTTCACGGAAATTCCAAATGCTCACGGCCTGCAATAAGGAATAAAAGGGGCATGAAA
ACAATGCTAAATGGAAACATACGTTGAACATACTGAGAGGTTCAACATAACTGCACAGCT
GGCAGCTGGCGGAGAACACCCCGAACCTCGATGCAACAATGAACCCAGCGCAGGAGGAAC
CCCTTACCAGGGCCTCAAGTTAATTGATCTTTGTCGGCCCACGCTGCTCTTTGAATTCCT
GAGCCTCGTTGGTGCATCATCGTCTCTCTGTGCGTGTCTGTGTATGTGGTTCCCTCTCTA
TCACCGGCCCCTGCTTTTCCCCCCCAATTTTCCTGTTCTTCTTCTCTAACTTTGCCCTCA
AGGGATACGATCTCGTCGCTCGCAATACTTCCACCAAGACAAAGAGACCGAGCAAGGTAG
CCTGGCACTGACACATAGCAAAGGGGGGATCATTGGTCGTCAAGGCCGTCCGGTTGGACG
TCCCTCGTCCGTTTCGTGGAATTCTCCGTCTGACCTTGGTCCATTCCACCACGAACCGCC
GATCCGTTTTTTACATCGCCGTTCCCCTGCAGAAGAAAAACAACTTGGAGGTAACGAAGG
AGACAACAACTACCACCATGGTATGAAACTAATGGTTGCCCCCGTCTATCAGAATACATC
GCCCATGTCCACTTTGATTCTAGGATTGTTTGGCTCGCACGCTTGTCGTCCGATGCACAT
CGTTTCTTTGTCTCTCGTGTTAGTGCTGTGAGATGTTTATACACATTCTCAGATATCCAG
CTGGAGAGTCGGCCATAACAAAACAGATGTGCGTTTTGAATTTAGAGCTGTGGTCTATGG
GGACCATGAAGTACGTCTTGATATCAAGCACGTTTTTTCGTCTCCCTACGGTACAACTTC
TCCCAGCTCAAGTGCAGCACTGATCCTTGTACCTTGCTGAGGGAGGGATCTTGTCTGAAC
GCCCAAGGCTTGCCCCATTACATCACACCATTTCCCGCATTTTATGCGTATGTGCTGCCT
GGCATGAAGGGTTGTCAAGATCCGTCAGCCGGAGTCCACTTAGAGAGCCGGTCGAGCGGC
CGCTTTATGCTGAGCTGAAATTACCAGCATGCCCGGGAAAGTCGAAACAAGGCATCGTTC
ACCTGGGTGTGGGAATGGGCCTCTCTCCACGCAGACTAGAAATGCCGGCTCGTTGACCCT
GACGGAACACGCTGTCCCACACGCCGGAGTTGGTGCTGTCTAAAAAAGGGGAAGTGGTGG
TTCTCATTCCTCGCGCACCTGGTTGCTACGCCGGATGAGATTTGCGGGATCTTGTGGGAT
ATGGGATTGTCGGTCTGTTTGATGACTGTAGCTCATGGCTTGTCTCCCGCAGCACGCCTT
GCACTGGTCCAGTCCTGTCTGCCGAGTATATAACAATGACTCCCTCGACTGGTGAATCCG
GATTCATTTTTCTTTTTCTCTCTCATCCTCATCAAACATTCACTCGTTCAAACAGCTTCT
TTACAGAACTATCACATTCGCTTCACTTCCATTCTCTACACCTCTTTTATACTACTTCTT
CATTTCCACCCATTCACAATGAAGTTCTCTACCATTGCTGGCATTGCCGCCTTCGCCTCG
GGCGTCTTCGCTGCTCCCCAGGTCAACGCCCGCGCGGTCGCTGTTGCACCGGTCGCCAAG
CGCGTTGACGTGTCTGGTGCCCTCGGTCAGTTGACCGGCAAGATTGGCGCCGTCATCAGC
GAGGCTGAGCACCTGACCGGCAAGGTCCAGACTTCCACCGCAGGTGATGTTAACCTGGTT
AGCGACCTGACCAGCGGCCTGGTCAACCTCAACGGCTCCCTCTCGGGCATCGTCGGTCTT
CTCAACGAACTTGGTCTTGGCGCTGCCGCCGCGTCGGCCGAGTCCACCGTCGCTTCGGCC
GAGGTCGTTGCCGGTGGTCTCCTGGGCGTTGTTCTTGGTGCCGTCGGCACTGTCCTGAAC
ACGGCTGGTGGCCTGCTGGGCATTGTGACCGGTGCCGCTGGCACTGTGACTGGTACCGTT
GGTGGTGTGACCGGCGGTGCTGGCGGTGTTGTCCCCGCGGCCTCCGGTGGCTCCTCTGGC
ACTGCTGCGGTTACCTCCGCTCTGGGTGGCCTGACCGACGCCAGCGCCCTGACCGGCCTC
CTCGGTGGCCTGCTCGTTGCTGTCGGCGACCTGCTGAGCAACCTGACCATCACCATCTCC
ACTGGCTCCCTGGGCGACCTGTCCCAGCTTACCAACCTGACTGGTGGCGCTGGCGGTCTG
GCAGGCGGCGTGACGGGTGCTGTTGACCCTGTCTCTGGCCTCTCCGACACTCTTGAGGGC
CTCGTTATTGCCGCGGTCAGCCTTCTCGGCAACCTCCTCGGTGGCCTGTAAATGGCTGCT
TTCTCCGCAAGTCATACTCTCGATTACGAAGGACAAACTTCCAATCGCCGCAACAAAATG
CGGACGGATTGGTGACGGGAGTTGTGGGTGATGGTAGGCGGATTTTATTGGATTACGCCA
AGGAGTTCCGCGCACAACTGGAAGGGTCATGGCGACGACTTTTGGAGCTTTCCATTAATT
CTTTAATATTTGCAGCATTTACTTCAGTTCATGCCCTAGCAACTTATACTTTTTTTTCTC
TCTTTCTTTAGCAAACTTTTCAATGAATTACTTTCTTTTGCTATTTTATGACCATTGATT
TGTTATTCTCATCTTATTAATTAAGGTTTATCTATTGCTTCAACCTGTGTGATGCCGGCA
CTGTTGTTTATTTGTTTCAACTTACCGTGGCGCCTAGATGAGGTCTTTCTGCACTGACCC
GTGAATAGCACCTGGTTGACAAACGGCGCACTTCTCCAGTGATGAGCCGCAGTTGCAGCT
CTGGTACTGCTCCAGACCGACTCCAGCGAGCAGACTTGCATGAACCCATCGGGGCTGGGG
TGGGGGTTTGCTACCAATAACCTTGAGTACTACTGGCCTCGTCGAGAGTAATATGTTGTC
TGGAACGGAGTCGCCCTGTCGGCTCGCCAGGTATCGCATCTTATTCGCGGCTTGCTCGAG
ACGCGCTTGGATCGAGTCCCACCGGGGGTCTCTCCTCGGCCGTGCCGGCGCGTGCGCCTT
CTTGCCGATGCGGTTATGGACAGCAGCCCCGGCCTTGTTCATGTCAATGGTCTGAACACG
GCCCTTCTTGACCTCGACAATCTCCATCTGGGTGACCCGTTTGATCTCGACCATCTCGAC
CGCGACCGCCTCTTCGAGCTTGACAATCTCCTCGACGACATTCTCCGCCACCTTGGCCAC
TTCTTCATCTGTCTCGTCGCCCTCTTCCTCGTCGTCGTCGTCGTCACTCTCCTCAAAGAC
AGACACGTTGGGATAGGGCTCCTCCTCCTGGGTAGTCTCCCCCTCTTCAACGACGTCCTC
GTTGACCTCCTTGTCGCAGGCGTCGGGGTGCTCCACAATCTGTCGCTCAAAGTTGTTCAG
AATCACATCGGTCCAGATGCCGCGCATGTCGGCCAGCTCACCGTGCATTGCCTTGCGGAT
CTCCGCCGGCTTCGCCACGCGCCGCTCCTCTGGTGACAGCATCTGATCACGAAACTCGGA
AAGTGTCATTCGTGCGCAGCCCAGAGGGTTTTTACGCGGCTCCCAGCTGCCGAAACTGGA
GTCAGGTATGGAATTCAAACAAAAGGTGGGATACTGCAGCGATGCTGACGGTGCCGGAAA
CGTACCCTCAAGGCACATCGCCGTGAAGGCGATGATCTTCCTCCTGTAGGATACGGGGTC
CGTCTCGCAGCGAAGAGGGATGTGGCGAGTGTTGCGGCGTGATTGGGCCGACCGGATGAG
AGCGTCGGAAATGTCGAGGATGGCGCCGGATGTGGTGATGGGAGCGAATGAAGAGTCAGG
TGACGACGAGGACGAGGAGGATGAGGAAGGGGCGGGGGAGACGCAAGGAGAAGCTGTTGA
ATGGGAAGATGAGGAAGGAGACGAGCTGGTCTGCTCCCAAGGAAGGCAGTTCGGGACTTC
CTGAGGCGACATGGCGAACAAGGAAGGAGCGAATGGATATAGTTACCTGAACAATATTCG
CTTCCCGATGGTGATGGATCTCTCGACAAAATTTCTTCCTTCAACGACACAGAATTGCCA
AGGAGAGACAATTGCGTTTCCACCAGGGAAGCGCGTGCCCGGAGAAGAAAGAAAGGAAGA
AGAACAAAAACACACGGAAGAAAGTCGACGAAACAGAGGCAAGTACCTGGCTTTACAATC
GACAACGAAAGTGTCGAGAGAAACGCCAAAACATTCACAGACCACTGCACTGTCGATTTC
TTCTTGGATAGACGCTGGAGAGATGAAGAGGACCAGAGGATGGTCTGCCTGGTTGGACAG
GTTCGGCACCTTTATATGGCGGCGTCCGATGCTCTTGCATCGGTAATGTTCATGAACACA
GCACGTGGGACGATACTCCAAACAATCGCATATGACAAGTCTACCACGGCGAACTTTTTA
GGAAATCGCATGAACGACACCTATGCACTGTGTGGCAGTCATTGTGTCGACAACAATAGG
CGCTGTCTCCTTGGTACAACCCTTTGTTGACGAAATAGCCCCTTTTCACAAGTATCCATT
CGCAGAGAACACACAAAGACGTGAACAACCACCGTCTGCGATGAACAAACCACACGGGGA
AATGGAAGAAAAAGACATCGAATCAGAACGGAGAGCTCAAAAAATGAACAAATACAAATG
GCTTCGACTGTTCTGTTAAATTTTTTTTTTTTTAAAAAAAAACCGCCCAGCCACAAAAAG
AGGCTGACCTTGTCTGAATATCGAACAAAACTCAACCACAGACCGCTGTGAACATCTCAC
TTGAGATGTACAGTATTTACACTGACAAGGCCAGTTCATATGTGCCGGCGTGAACATAAG
GCACTCGAATATAATATAAAGATCCGCATCCGCCCCCTATCCTTTTCATTTTTCTTTTTC
TTTTGCGACTCGGCTTGAAGCTTCACATACAAATAACTAACCAACAACTATCTCAGTGAC
AGCGTTTATTTTCGCCCTGTCTGCAATCTTTTGTCTTTTATCCCTGAGAATTGTGAAGCA
ACTCTGACTTCACAATTTCTAGGGATTAAAAGTTACACCTGGATTTCTGGACGAGGAACT
CAAGACGCTGCCACTACAAACAACCACCCAAGGTAAGAATCCGTCATCATACTTGATCTT
CGATCATGTGTCAGGGCGTGGTCTACGTTTACTCTTGCCGGCATCGAGATGTCGGCCAGC
TCCACCTCTGCCACAAGGCACGTCACCCCACTAACTACTCCGGCTGCTGGCCGTCCATGG
TGTACCTTTTCACCGGCGCTGTGCCAAAGCGGCAGTGTGAGGATACCAAGACGGTGCGGC
AGTATCATGCCGAGCTATGCTGGACATGCCGCACAAACCTCTCGCACCCGCCGGCGGCCG
CTGTGCCGCCCTCTTTCTCTCGCGCATATAAACCTGAACCTATGATGCGGATGGAGACAC
CGAAGACTACAACCAGTAGCCCGGCTTATGCCACCACTTCTTCTACTCGCGGCCAACAAC
CAAGAGCTCCCACCCGGCCACCCCCTGTTGTCGTCTCCCGGTCGTCGCCTGCACTGCCGC
CTACCCTTGCACCCCGTGCTTCTCGGCCTTCCAACGCCGGCGGTCGTATGCGCATTTCTC
CTGCAGCCGCTCGTTCTGGAATGGTCATGACCTCCCCTGCCCCGTCTTCCCGCCCGCCGC
GAATTTCCCCTAGCTCATCTTCGAACCGCCTCCGAAAGTCCGGTGGCGACGTTCCTCTCC
CTTCTTCCAACTCTCGTTCTAAGATTTCTCACCCACGACCGGTCCCACTGGCCTCCACGC
TTCTCGAGCCTCCGGCCTTCACTCCGTCCCGCCCGGTTGGCTCGACTCACCCCTATGTTC
GTCGGCCGACGACCTCTACTGCGCCGCGCAAGACGATGCCCCTTTCTTCTTCGTCGCCGT
CCGCTCGCAGAGGTCCTCCTCCGGTCCGCAAGCAACATGGAGCGAACATTGCGACGCGGA
TGGCGGCTGCTTTGCGGGCGCCTAAGAGCACGGACTCGTTTGCTTGCGTGGACTCCCGTC
GGGTCGAGCGTGGCCAGGCTTGAGGCGCAAGTTCCAGGTAACCGACATAGGTTGACGTCC
CGTCCTTGTGTGCTTGTCATGCTTGTCCAGTTTGTTTTGTACGGTAAGTCCTGCAAAGTG
ACGTAGTGGCAAGTTGAGAACCGTATTTTGCGTTTCTGCCTTATGCTTTCCTGCACCGTA
GTCTGCGCACTCAACATGCTGGTTTCATGTTGTGAGGTTTCGTTCTTTCACATGTTTCTC
TGTCCTTTTCATTTCCTTGTGAAGTTTCTATTTGGTCTGTATTCGTACCAGTCACAACTA
TATAAAAGTGTGGAAAGCCGCCGTTCTAAAGGTCCAAACACAATAAAAACAATCAATAAA
ATAACACATGCCCATGTCTAAGTTCAAGCTTTTAAAAATTGTCATTTCCTGCTGGTGGGG
GAGTAATAATGTTATGTACCTTCTTTGGCAGACCAACGGCCTGCCGTGATGGAGGCAGGA
CCACTTGTAGTACTTCTTTCCCTAGTGTTGTGCGCCTGCTTCTGGACGCTTGCCTGGATG
ATGTCGGGGAGACCGTAAATGGTCGACCCAACACAACTAGCACTATGTCGTGGCCATAAG
CGACAAATAGCATTGCCTAGGGTATGTTTGTGGTAGATCGACGTCGTCGACTTCGCAAGG
TATAGTCGTATGATCGATGCAACTGTCCTTGCCATTTTGCGCATGCGGTGACGTTTTGGT
CGCCTGGATGTGCGTAGGTTTTTGACGTTGTGAATGGTGCGTATCGAGAGCTGGTCGTCG
TGGAGTCCTTGATACGCGTTCCGTCTCGTGTCGTAGCCTTGTCGCAAGGTGCTTACTGCG
CCTTGCCGTTCTTGCCGCTCTTGTCGTCTTTGGCCACAGCCTTGCTCGCCTGGAACTTGG
CAATCTCCTTCTGCACACTGCGCTCAACGCGGCCCTGCAGCTCCTGCCGATAGCCAAAGG
CAAACAGCAGCTCCAGCCACACAAACAACGGCGCCAGAAAGATGGCCTGGAACAGGTTGT
CCAGCAGCGCGGGCGACTGGCCCTCAAACGTCGCGTGGCCGATAAACTGCAAGATCCATG
CCGCTACGTGTGTAGCGGCCGCGTAGGTCGTGATGGTGTGGGCGTCAAAGTGGCTGAGGG
CGTAGTTGCCGGCGGCCGCGCCACCGAGGCAGAGAAGCGCGAGGGCCGTGCCGGCGACCG
GTTCTAACAAAACATAGAGAGCGCCCCAGGTGATGGCGGCGAGGGTGCCGAGGTTGAGGG
GCAGGTTCGGGACCGTCAGCCAGGACGGTAGGGGAATGAGTGTGGGGGAATTGGAGGCCT
GAGAGAGAGAGCGTGCCTGTGGTTAGGACCTGTATGCCAGCGGATGACGTATGACGTTCG
CCAAAGTGCTTACCATCCAGAAGCCAGTAAAGAGAATCAGTGGCACACAGACCATGTGGA
CGACGACGTTGATTTTGTTGTGATGGTAGGCGCCATACTGTTCCAGAAAAAGTGACGTTA
GTCGAGCTTTCTGGTCGAATGTTGAGCTACAAGCAACCGTAAAAGAGTGTTTTAGGCCGA
CTTACAAAGACAAGGTGCTTTTCCAGGTCGAGAGACATCGTGGGCAAGCGTATTGGGCCA
GAGCAGAGGTACAAGGAGGACGGGGGAACAGACAATCAAGTCTGGAAGTATGCGAGGCGT
CGATGGCGCGCAGGTGGTCGCAACGAGAGTGGCAGAGGAGCAAACGAAGAAGACAGGCCG
AGCTTCCTCTCTACGCCGCAGAATCCATCCGAGCCGGACAGCCGCAGCTCAAGACCAAAC
ACAGGCTCCAAAGGTCGAGTAGCGAGTAGGGCGATGGGATAAAAGTAGAGCGCGGTCAAC
CGGTGTTGAAGAACACGAAACGTCTAGCTTCCCCAAGAGGACGCCCCGTGCATCACGGCA
GAGCGGATTGACGAGTCAGAGGCGTTCCGGTAGATGAAGTGAGCGTCTTTGGCCCGATGT
GCTTGGCGTAGCTTTGCGTTTGTTCGAGTTCGTTGAGGAACGAGGCACAAACTTGGGCTG
CGAATTGCAGAGTGCCACGGGAAGGTGGAATGCGGATGTCGTTGCGGGATGCCGGAAGAT
GGGGTAGGAGGGTGTTGCGTGTGGAGTGATGGCAAGAGAATTGTTCGGCCGTGGCTTCCC
TGATGGGAAAGGTCCATAGCGGCCGCCTGATTGGCATTGGCGGTTGCTCTCCCTCACCTT
TAATTACCGCTGGGACGTTCATGTGCTTTCCAGCTGTCGGGCGCGGGCCACTGGGCGCTA
ATCAGATGGGAAGGTGTGGAGACAGGTCGAGACAGGCCGGACAGGGAAGCTGCGACTTGG
CTTGGCGTTAGGTACGAAATAGAAAGTACAGCAAGTTTCACGTGACACCACCGAACGCGT
TTTGCGAAAGGCCGTGACCAAGCCAATATGCTATCGATAACAACTGCTGGCAGAAAAACA
GGCAGCTTTGTGCAGAGCAGACGACGCACCAACGTCGAAGCATACCTTAAACGACGGTAA
AAGCCACGAAGAAGGCAAGAATTGCATTCTGAAGCTGAACCCGAGAGAACTATAACGGCC
CTGCACCTGCACTAAATTACGACCGACTCGCAGCGATTCATCAGGCCTGGTTGAGCTCGA
AGTGCCTCGATCTCGACAAACGTATCGACAACTTGGACGTCGCAGGGACTGCCCTCGAGT
GGAGCGGGCACGATGATTCATCCGTCGCGGATAGCGTATGTGGAGGACGCCGAGGAGGAG
GGCCGGCCAAGGGGCATTGACCTGGCGAGCATTCGTACGTGACCCCTGCCTGCTCCTGTC
TGACAATGGTCTCTTCAGTGTGCTAACATCTCTCTTATATTCTAGCCCTTGAACATGACT
ACGATATGCCAATGACGGCCTCGGGCATGCCGGCCGAGAAGGCGTCGGAGCTCCTCGCAC
AGCTGGCCCGAAAAAAGATCGCTGCGACGGTGTCTGTTCCCAAGGAGGACGCAAAAGTGC
GCGAGAAGCTTATCGAGATCGGCGAGCCCATTATCTACTTTGGTGAGACGAACCAGGAGC
GAAAAGCACGACTACGGGACGTGCTGGCAGGCATAATTGCCGACCGCAATGCGGCGGCCA
AGGCGGCAGCGGGCGGCGGCACGGGCGGCGACGACGTGGACATGGATGACGCCCTTGGCA
GTAGCGACTTGGACGACGAAGAGGACGAGGACGACGAGGACGGGCCCCAGGAATTCTACA
CATCTGGTGGGCCCGACCTGCTGCAGGCGCGCCTAGCCATGACGGCCTACTCCCTGCCCC
GCACGCGTCGGCAGGTGGCCTTGCAGCGTGCCGAGTCCGCCATCCCGCTGCGCACGCACG
TCAAGTTCCGCGACCGGATCAAGAGCAAGCTACGCGACTTTGAGCTGCAGGCCAGCCAGC
CGATTGGCGACCGCAACGTTAGCATGACGCGCATCTCGCCGAGCGGGCAGTACGTGGCGG
CCGGCAACTTTGGCGGCTCGCTGGGGCTGTACCGCGTGCCAGACCTGGAACACACGCGCA
GCCTGCGCGGCCACACGAGCAAGATCAGCGGCCTGTCGTGGTTCCCCGGTGCGACGCTGC
CCGAGTCCGGCGTGTCGGCAGCGGCGGTCAACCTGGCCTCGGGCGGCGCCGAGGGCCGCG
TGCACCTGTGGTCGCTGAACCAGGATACACCTGTCGCGACGCTGACGGGCCACGACCAGC
GCGTGTGCCGCGTCGAATTCCACCCGTCGGGCAAGTTCTTGGCGTCGGCGTCCGAGGATG
CTACGTGGCGCCTCTGGGATGTGCAGCGAGCGGGCGAGGAGGGAGCATCTGGTGGTGGTG
GTGGTGGCACTGGCGGCGGGCCAAGCAGCGCTCAAGTTTTACGCCAAGAGGGGCACTCGC
GTGGTGTGTACGCGGTCAGCTTCAACACCGACGGGTCGCTGATTGCGAGTGCGGGCCTGG
ACAGCATCGGCCGGATCTGGGACCTGCGGTCTGGCCGCACCGCCATGATCCTGGACGGGC
CCCTCGACGGCCATATCAAGCCCATCTATGGTCTGGACTGGGCCGCCGATGGCCACCGGC
TGCTGACTGCGTCGGCCGACGGCTGGATCAAGTGCTGGGACATTCGTAAGGTGCAGCGCA
CGGGCGGCATTGGCGCGCACACGAGCACCGTGTCTGACGTGCGGTGGTTCAAGGGGCTGG
ACGACGGCCTCTTGGGCACGCCGCCCGGTACGGACCCGGAGACGGGTGTGCAGCAGCCCA
AGGTATCTGGCACGTTCTTCGTGTCGGGCGGCTTCGACCAGAAGATCCAGATCTACTCGG
CCGACGACTGGGCGCTGGTACAGACGCTCAACGGGCACACGGGCCCAGTATCGAGTGTGG
ACGTCAGCCGCGACGGCATGTGGATTGTGAGCGGTGGCCACGACAAGACAGTCAAGCTGT
GGGGCCGCGATGACGGCTCGAGTCTTTACTCTAGTTGATGCCTTTGTAACCGACTGCTTG
GATAGATAAAAGAAGCCCAAATACGATACCCATGATACTATGTATTGTCTGCCTGTTACG
TGACAAGTGAGTCTAAAAATGTCACGAAAAATAACGTGGAATAGAACATTCGAAATTTAT
GAGAGGAGTTGATCGACCCCCTATAACTAACTTACTTGCTCCTGGTTCACCCTTTTTTTT
TTTTTTCGTTTCTTTTTACTGGGTCCTTGGCTCTTGCCGCGCCGCAATTAGAGCTGCCAG
CCGCTAGCGCCTGCTACTTACGAGCGGAATGTGCTCTCTGCACTGTATCTGACTCGCTGC
TTCCGTCCGAAAACGCCTGCTATGTTGCACCTAGCACTAAAGTGGACCCGCTGCATTTTT
CCTGGGGAATTTTCAAGGCTCCGCCTTTTCTTCCTCTGAAGGAAGTAAGCACCTTTTCGT
GTTGTTCGCTCTCCACTCGCTTTCGTCTCCTTTCTCCCTCTCTTTTTTCTCTCCCTCTCG
TCACCACATCATCATTTCGACAACTCCCAACCCCAATACAAACGATTTTTTTCTCGCTAA
ATTTCTCGCAAATGCCTAGTACACCGACTCCAAGCGTCAACTCTCCGTCTTTCTTCGCGT
GCCAGATGCGTGTGCCAAGTGCCCAGAACCTCCTTCGGAAACTGATTTCGGACGCACGTT
GCGACGCCGAGCGCCGCCGGGGCGATACCCCTTGATCAAGAGGGTTTTTTGCCATCTGCG
CGTTGTATAGGCGGAGTCCGTTTACGATACAGCACGGCCGGGCAGGGAACACCGCCCTGC
ATCGTGCCCGACACGCTCGAATACACCCCCACGAAAACACCCGCACTTCTGTTCAAACGC
AGCAATGGAGGCTGCACGCCCGGCGCTGACCACGGTCCGTGGCTTCCACGGCACGCCCGT
CACCTCTGGCGACGAAGATAGCGACTACGGCGCCGCTCGTCATAGCAACGGAAGCACACC
AAATGGCAGCGGAAATGGCGCGGGCAAGGGCTCACGGCGCGGTCGCAAGAAGCCGATGGG
CGTCCTCGATGACGTCGTGAGCGCCAACTGCAGCCCTGTGCTGCGGCCTTCTGGATCTGG
ATCGCCTGCCATGAGCGGCATTGCCAAGCTGCGCATGCAGCTGGAGCCGTTCAGCCTCGA
CAACTCGGCGGCGTCGTCGCGTGCCAGCTCGCCTGGCGGAAAAGGCCGCTCGCAGCTCCA
GCCTCTGGCACCCGTCACAACGGCGTCGGTGACTGTGGCCTCGTCCGCGGTGACAGCTGC
ACGCATCGCATCGCCGCTTTCGCCGACCAAGACTCGCACTTTACACAAGCACCAGACGAG
CCAGACGAGCCAGGCGAGCCTCACCGGCCATTCCGACTTCACGGTTAGGAATTACGACCA
ACGCCCAGACTCCTCGTCGTCGGCCAAGGCGACCAACTCCGACGCAAGCGGCGCGCAGAC
GGGCCAGAGCAGCCGTACCACGAGCCACGATGGCGTTTCGAGCAACACGAGCGGCGACGA
GACGGAGGCAGAGATTAGCGGCACGAGCTATGTGATTACGCTCAAGAACGATTTCATCAG
CGAGAGCGTCCGGGACGAGCATGCCATGCCGACGATGGATGCCAATACAGCCTCCACCAC
CGCTGCCGCTGTTGATAACGCTGAAGTGGAGGCGTCCGTCTTTGGTAGTGATCTTGAGCC
TGAGGACGTCCCGGCGACATTTGCCTCTACGAGCACGGCGACGGCTCGTGGTGGTCATGG
AACGCTAGATGGTGCCCATGTAGCTGACAGTGGGAAGCCCAAGAAGATGACGGCAGACGA
CTTTGAACCGCTACGCTGTCTCGGCAAGGGCTCGTACGGCACAGTGCTGTTGGTCAAGCA
GAACTCGACAGGTCGGCTGTATGCGCAGAAGCAATTCAAGAAGGCGTCCCTTGTTGTGCA
CAAGAAACTTGTGGAGCAGACGAAGACGGAGCGCCAGATTCTCGAGTCGGTCAACCGCCA
CCCGTTTGTCGTCAAACTGTTCTACGCATTTCAGGACCGCGAGAAGCTTTACCTCATCCT
CGAGTACGGCCAGGGCGGCGAGTTGTTTACGCATCTGAGCTCCGAGCGCATGTTTAGCGA
GTCGACGGCCGCCTTTTACATGGCCGAGATGGCCCTTGCCTTGTCACACCTCCACGACAC
GCTGGGTGTGGTGTACCGCGACTTGAAGCCGGAGAACTGCCTCCTGGATGCTGAGGGCCA
CCTGCTGCTGACGGATTTCGGCCTGTCCAAGGTGGCTCTCCCCGGCCCCCGCAGCCGGGC
GGGGTCGACGGCCACGGACGCCTCGGACGATGCGTGCTGCAATTCCATTCTGGGCACCGT
CGAGTACATGGCGCCGGAAGTGGTACAGGGCCAAAAGTACGGCCGCGCCGTCGACTGGTG
GTCCTTTGGCGCGCTGGGCTTTGACCTGATGACGGGCAACCCTCCGTTCCGGGGCCGCAA
TAACGCCAAGATTCAGGAGAACATTGTCAAGCAAAAGGTTGTGCTGCCGTATTTCCTGAG
CCCGGACGCCAAGGACCTGCTCACGCGGCTGCTGCGCAAAGAGCCCCGCAAGCGGCTCGG
GGCCAACATGCCCAAGGACCTAGACATTCTCAAGAAGCATCGTTTCTTCCGCAAGATCGA
CTGGGTGCGCCTGGCGGCCCGCGAGGTCGAGCCGCCCATCCAGCCGGTCATTACGGACCC
GGAGCTTGCTGAGAACTTTTCGACGGAGTTTACGGACCTGGCCCTGAGCCCCGTGACGTC
GCCGACAACGGGCCCCGGCGGACGCGACCCCGACCCCTACTTTAGCCCATATTCGGCGCG
CCCGCGTGGCCGGAGCATTACCGGCGGCGGACCCAGCGGCATGAGCTTCCGCGACGATCC
GTTTGGCGGATTCAGCTTTGTAGCGAGCTCAAGCCTTCTCAACGAGAGCGACTTCCCTTC
GTTTATGGAGTGAAGACCAAAGACAGGGGCGCCTGACTTGGTTACTTCTACGACATACAT
AGAATAGACTTTACAGCTCTAGAGGACGACAGAGACGGAAGATGAATACTAGACAGACGT
CTTTATGGCGAGGGTGGCGGTGGGCTATTTGTGTTGTTGTTTCTGTTTTCATTTTATATC
TTGTTATACGACGGTACTTTGGGGGGCTTTTGCTGCATTTTGTTAGAATACGCCATGGAG
CGTAGAGCTCGTCTCACAGACCAGAGCCCGCCCCCAATGTATCTACGGTTGTGTCGTACA
GCGACACGCAAGGAAACGTGTTGGGGGTCACCAACCAGCCAGCATAACCAGGAGTTTTGT
CGTTTAGGCCGTTGAATTTAGCTTTTTCTCTACTGTATATTCAGGGTGAAAGAAATGGTC
ATGATATTCTAGAAGGACAGGCCCACAGGTGGATTCATCTATTCTGGGAACGTCGTCGAT
TCCAAAGGATAGTCTGTCCGTAGTCTTTCAGTTTCACCAGTTGCGTACGACGTAGACTCT
GCCCAGCCGCTCGGGGAACATCTGTTTTCGACTTTTCGGGTTGGACAGTGGAGTACCCCC
AAACTTGCAATTTTTCGTTTGTAATCCCCCGACGCCTCCCAATTTTTCAAAGGATCAAGA
GCCGAAGGAGGCATCCCATGCAGGCCAAGTCATTACGCCCTAAGCCCCCAATCCCATTCT
GGACCACGTCCCGGACTCGGGTCCAGCCCAATCCCATGCACGGTTTCTCGCGATCCTTGG
TTCGGACAACGCCCAAGGTGCTGGTGCGACGGGATGCAATGCAAATACACCATGGACACG
TATGCCTCTGGGTGTATGTCGTACATTTTTTGCATTGCGAGCCGCCGTGGGCTGTACTCC
GTAGGTCGTTTGCAAAGGGCAACCTTTTGTGGTTGCATTTATGGATTTCGGTATTGGTCA
AGAGCGTTTCGCAATCCTTATTTTTATTTTTGGTGGCGAAATGGAAGCGGCTGAACTCCG
TATTGTCTCTCCTGAAACCAGTCCTCTCCCGCAACGTCGTACTTGGGCGCTTTGCATTTA
TTTTATTTTATTTATTTTTCTCGTGTGTTTTCGCGGTTTTTCGTTATTTTCGTTTTATTC
GTGGGATTGGTCCTGTCTCGCCGACTCGATGTGATTCGGAGACAAGATGCCCAGACTGGG
GGACCAATATGACCTCGTGACACTTCATCCTTTCTGACCGGCGCCGTTGCTTCGCCTCAT
CCGAAACCAAGAAATTCATCTAAAAACGCACTGGTGGCACACGCCGCACGGAGTATGGTC
TGTCATTTTCGTGCTAGTTTCTCGCTTTGGCGTCCGTCTGGCACAACTCGATTGCTCAAT
GGCGCTCGACGATCGTTCATCAGCCGTGCGGGCTCATGAGTCTGTCCGCACCGGGTCTCT
CCTCTCGTCCCTTCATGCTGCCTTCTGCCCATTGTCACCGGCGCGGGCCATCTATCCAGC
CTCCGTATTTGGGCGATCAGGAATGCCATCTCATCTTCCGTCTTGTTGTGGATCTCTGTC
GCTCGACTGCAACGTAGACGCCCGAAAATATCGTCATTTTGGATGTACACGATGTCTCTC
TTTTCCGTTGTCTTTTCTTTTGTCTTTCCCTTCTCTTGCAATCCTTCATATAGCCAGCCA
GGCCTTGCTCAAACAGCCAAGCCTCAAGCCTACGCCGAAGTCAATAAATGCAACCCCATC
TCACTCCTCTCCCACCGTCCCGCAGTTTCACGTAGGGCAAATGGGGAGCCTTTCCCGCTG
GCGGTCTAGCCAGTCGATAAACGAGATACGCTTATCTAGCGTATTGGCGCGTTGACACTG
CTAAAGTGTTGGCAGCGCGTCCTAGGGGGTGACAAGCACATTCCTCCTTTTCGTGACAGA
TTCGACGCAATGGCAGCCAGGGTCGCTCTTCCCTTGTAAGTCGACTTGCATTTTGAGGTA
CCTTACTCCGTATTGCGCTTAGACCCAAAAAGCCAACGGACGCCATTGGCGCCTTCTCCT
TTCTCTTTGTTTGCACAGTCGAGTAAACATTGTTAGGCCCGGCTTCCATCGTGCCTTCCG
TGTGTCTTTGTTTCCTCCTTCTTTTGGTTCATTCCAACCCCTTTTTCTTATCCTTCTTTC
GATCGTAGTTGCCTTTGTCAGGGAGGTCACCAAAAATAAAAACAAGACGTTTTCAGAAGG
AGACGCTCAAAGGGGCAGATCCATTTCTTTCTCGGACAACTCGTTATCAGGTCGTCACTC
TTTTGTTTACGCCATCGTTGTCGTGTTCCGTTCTCTGTCCCCCCTCCGCCCTCTCGTCCC
TCCCTCTTCTCATTCGTTCTCCTATTTTGTGTCTGTGATTGGGAATGTCCCGCACCACAT
ATCTGCGTTCCTGTGCAATGCGCCACGCCGTGCCGAAAACTGCAGATTTCATTTGTGTCG
TGGACAATCTCGTCATCCTGTCCGCTCTTTTCGCCTGCATTCCTCGTTGATGGAACGACG
CCATCCGGAGGCGAGGACGCGCGTTTTGATCAGCATCAGCCTTTCTTTTTCTGCTGCTGG
TGTTGCTCACGTTGCAGCATAATACCTTCTTGGCAGGCCAAGAGCACAACGCATGCCGTC
GAAAAAAAATCACGAATCCTGCCCCCTTGACTACTTCCTATGGTACAGGCTACGCAACAC
CGCCGTAGTCCTGTCTTTGTATCCTTCTCACCATCTCGCACGCAACTCAATCCATGGAAC
ATACCACGGATCTGCCCGCGACCTGTCAACACTTGCTCGGCCTAGTCGAGAAACATCCTC
ACTCCTCAGGACATCATCTTCAGCCAATTTACAATCTTCCTTTGCAATCCGGACCACCGA
GAAAAACCTAGAAATACGACAACACGAACCGCCGTAAGACCTCGGCACCTAGTACAATCT
CGTGCCTTGGCCGCAACGCCCGTCCGTAGCGCCTCGTTGCATCCTGCACATTCTATCCCA
CTCGCTAATCGCTAGACAAAAGACGGCCAGGAGAGCCGTGGCCCCGGCGACTGATCGGCT
TGGGTCTGGACCGGGTGTTTTTGTTTGTCCGTTTCCAAACAGACTTACGCACAGAGAAGC
CATCCTGACATACGGCATACCACTGCACACATAACGCGTGGTATCATTGTGCTCGGCTCC
TCTTGTTATCCCGTCGGGTACACAGACGCTGACCTGCACTGATTTGATGGCTAATTCACA
CTTCCCATCTGGTTGGTACATTGACCCTTGTCTTAACCCTTGTCTTGGCCCTTGTCCAGC
CTTTGTGGCTTCATTGATGTCTTGTTCTTTTCCGCTCACCTTGTCCCGTATCTTCCTGGC
CTTTATAACAACTCTTTGTCTCCCTCCTGTGATTCTACGGCAAGTTCTTTCATGCTGACC
ATTGTCAACCTACCAGCCGTCCCGGATATGTGATTTTGATTTGGCCATCTCTCAATCTCC
TTGTACGCCTAATGGGTAGTACGCCAAATCAACATCGGTCACTTTTGCCGTTTAATTAAC
TGTCCCTTCTTTCTCATTGCCGGTCGACAGTGAATTCTCCCTTCCTGCATGTTTATTTTC
CTCTCAATTTTACGACATACTACTCGGTTTCCCAGCTGTTCGATCTGTTTACTTTATATA
CACAGCATATGACCTTACAAAAGCGCACATATACACACAAACAGACATAAACACAAGCGA
CCCCACGAAACACAACCCAGACCTACAATCACGCAGACACAGTGTGCCGTGTTTCTCTCA
TCATTCCTTTGGTTCTTTTGGATCTCTTATCTCGCGCTTGCTACTGGAAGACGACTCCGT
GGTGCCAAAAGACAAACACATAATTTGTATTTAATCACGGCAACTCCTGGACAAATTTAT
CACGCGCAATTTTTACTTGGACGTGCCCCTCATCTTTACGTCCTTCACGCCCGTTCAAAC
TACCAAACTTCGTCAACAGAGTCACATACTCGTATACAGCAAAGACCAAAGATACACAGC
AAAACATACACAATGACAAGTCAGACACATTTAAGGCCTCACCCGGCATTGGTTGCGATT
CTTTGTAAGTGAAACCAAAAACATGACGTCGGCCACATTGGGTAAAATATGATAAAGACA
CAAAATCAAAACAGCAACCAAACTAACCATTACGTTTAGCCCTGGTCGCCGGTGCTCGAG
CAGTCACTACATACTGCCCTTCCGGGGCCACAAACGTCTGCTATGGCATTGGTATACCGG
AATCGACAGCCAGCAAGGGGACTGGTAACATCTACTTTAGCATCTCCGCGCCAACGTCAT
ACCAGTGGGTCGCCCTTGGCACAGGCACGATGATGTCCGGCTCCAACATGTTCGTCATGT
ACCAAGACGGCAAGGGCAACGTTACGATCTCGCCCCGCGCCGGCACATTTCACACACCGC
CGTCGCAGGACACGAGCAGCAATGCGGCAAAACTCACCCTGCTCGCCGGTAGCGGCGTGT
CTGGTAATAATATGACCGCCAACGTCATGTGCTCTAACTGTGAATCATGGGGCTCCAGTG
GACAGCTGTCCGTCACGAGTACCAATGCGCCATGGATAGGCGCCTGGCACGCTGGCAGCT
CTCTGGCCACAACGAACAAAAATGCTGCCCTCACCTTGCACGACAACACGGCCCAGTACA
AGTTGGACTTGACAAAGGCCACCATCAGCAGCGACAGCAACCCGTTTGTTTCTTCCAGCA
GCGGCGGAAGTGGTAGTGGTAGTGGCACCGGTACCGGTAGTGGCTCCGGTAGTGGCTCGG
GTAGCGGCTCGGGTAGCGGCTCGGGTAATGGCTCGGGCAGTGGGACGGGCAGTGGGACGG
GCAGTGGGACAGGCAGTGGAAACGGAGGCGGGAGCAGTGGTGGTGGCTCGTCCTCCAACA
ATGGCGCCACGGAGGTCTCGTCGTCGGCCCCTAGTGCCGCCATCTTGACTGCCCATGCTG
TCATCATGGCCCTGGTCATGGTCGTGCTCTATCCATTGGGTTCGGCACTCATGCCGCTCT
TGGGGAAGTGGTTGTTGCACGGCGCCTGGCAGGGTATTGCCTACCTTTTGATGTGGGCAG
GCTTTGCCCTGGGCATCATTGCTGCCCAGCAGAGAGGACTAGTGAGTTTTATGTCGTGAT
CTTTTCCATGCTGAAAAATGCGTACTGATTCTTTGCTGCTTTTCTAGTTGCACGTCAGCG
AAGCTCGCCCCCATACGGTTCTCGGGGCCGTTGTTGTTGCTACGATGGGATTCCAACCAC
TGCTGGGCTTGCTGCACCACCGCTACTTTACCAAGCACCAAGGCCGTGGCATGTTGGGCC
ACTTTCACATCTGGTTAGGCCGTATTCTTATGGTTATGGGCATCGTCAACGGCGGTTTAG
GTTTGCAGCTGGCGATGGCGTCCAGGTCAGTTATGATTGGCTACTCGGTGGCGGCCGGAG
TCATTTTTCTCGCGTATGTGGCTGCAAAGGCTATCGGCTCGTTCGTGTTGGCGCCTTCAC
GCGCCAAGAACCTCGACCGCGGTGTGCCTGTCTCTGGCAATGGCCAGCGCTACGAAGGAC
CCGGGCCGGATATGGTCTACCACCCGGACGGCGACTACCAGCAGCCGGCGCCGCATCAAC
AAAACAATCAGAGAAACAAGGGCCCAGCAGCCGTAAGGAATGAGAGCAGTGTCCAATACT
CCCAAACGAGCACTGTTGGCAACAACGGCACGTCTGTGTCGCCATCGCTGCCGCCCATGC
GTGCGCAACAGCCCAACGCACCTAGACAGTCAAATGAGGAGGGTAATGGCGGCTACCGTA
ACCGTATGAGGAGGGAGCAGCAAAGATATGCATGATAGTATCAGTGCAGACTGAAAGGCA
GGTGGCACAAGCCATGATTGGTAACTTGGGAACACGGCTGTGGACTAGGGATTGACGTGT
TGTATATATTTTGATGAGGTTCATGCACATTACACACAAAGGTGTTGGGATTATACTGAG
CGTCGGTTGAAGGTGCAAAAAAGGCTGTAGACGAAGTGTAGCGCATGGACGTGAGGCAAC
GTCGATGTCAATGCCTTGCAGGCAGGTTTTGAATAAAAACACCACGTGATACATCACGAG
CCAGGACAGGCGGAAAACTGCTGTTAGGACGTAACATAGCCGAATTGTGGGGCCAGCAAC
GCTCTAACGAGGGAATAAAATCAACAACCGCGCTGAGGGGCGCGGGCCCGATTTTCCTAG
CCATAATGAGGCTGGGGCCTCTCGCAGAAAGAGTGGCTTGCGTGCGGTGCCAGTTTTTTT
CACCACTCTGTCCCGGCCAGCCAGGCCCCAATTCCTGCTTTTCCCTAACGCCTTTTTTCC
CGCTCCCCCCATTCTCCTCCTTGGCCCCAAGGATCCCGAGCAAAGAATCAAATCTCATCA
CTACCTTTCACACTGCTTCGCTCTACCTCGACTTACCTCACCCCCCTCCCACACCCCCGA
CGACTCTTCTCGGCACCAAACCTGTCGAGTTTTTCTTTTCGCCTTTTTCGCATTCGTCTT
TTTAACTCTGCACATTCACCATGCTTCAGTCTCTGGCTCGCGTTGCGGTAAGTTTTTTTT
GCTTCTCTTTTTCTTGCCGGAGGTAAAAATCGCTCTTCTGTTTCGGGTCGCCGGTTGCCC
CCTCTTCGATTGCGCACCCACGACGACACAACCGACACGAAGACACAAACGATCGCGACG
ACATTGCATTTTGAGAATCGAGGAACCGAAATCGCGAATCGGATGGGATTCAACTTTGGA
CAGGGGAAAACGGAAGTGGTTGCGGCTTGGGACGATTTGGGGTTGATGATGCGGGCATCG
CTTTCTCCGAGCTTTCGAGCAAAGGGGCGAGTGCCCACGTTCTCGTTGCGATTGGCTATT
GAGCATACGTGCTCCCCCGGCAACTCATCGCGATCGTGGAAACGACATCAACGCCGTGAC
CTTCGAATATCTGCCACGGAACGGACAACAATGACAACAATTCGAGGAGAAACCGACCAT
CGAAATGCCTTCGGCCAAGCGACACGAAAACAACCGATGGGAACGACGGGAACGAGGGGA
GCGACGGAAGCAGCGAATCAAGGAGATGATGAGGCTGCAAACGTTGATTGGCATGCTTTC
CAGCAAGCCGAACTAGGAATATACATTCGTCACAGGGACGTTCATGCTGACGATATTCTT
TCCACAGCCCCGCCGGGCATTCGCTGCCGTTACGCGGACAGCGATGACGACCCAGATGCG
GACGTTCATCGTTCCCACCGTCTCTCGTCGTGGTAAGCATTCTCCCAGCTGAGCCACCGA
AGATGACAACACACGGTTCCCTAGTCTTGCTAACTTTATTTCCCCGCCCCAGCCGACTTT
GTCCAGGAGCTCTACCTGAAGGAGCTCAAGGCCTACAAGATTCCCGCCGTCAAGCCCGAG
GACGCCCAGGGCCAGGTCTCCACCTTCTCCCTGCCCTCCGCCCCGCGGTCGCCGGAGGAG
GCCGACCTCGCCAGCAGCCTGCAGGAGTACGAGTCGATGGCCGTTGAGGTCGAGGGCCAG
GAGGTCGCTGCTGATGGCGAGGCATCGGCTGCCCCCGTCGAGGACTGGCTCGTCGAGGAG
GAGGATGAAGATGACGCTCACCACTAAAGAAGCGTCTTTTCTTTTCTCCCTTGCCACCCC
TATAGTCAAGCCACATTCTCTCTGCTTGAGCCGAAACGAAGAGAAAGGGGTCGTTTCTGC
CTACTCCCTCTCTCCCCCACCTACCAACTCTCTACATTCTTTATGAGAGATAATCAACAA
AATACCAAACCCTTTCTTCATCGTCCGGCACATTCGAAGCAACCAAAAACTCTATAAAAA
CAGACAAAACGAAACCGAACCTAGGATACTCTTTTGATATTTTCAGGAACGGTTTGCGAG
GAGAAGGAGGAGAGGTATGAGGAACAAAAGAGGACTTGTGCATGCATTGGTGTTTTTTTG
TGGTGTGTGAATGAGAATGGCGGGCGGTTGGCATCTGACGCAGCACATTTGAAAACGAAA
AGACGCCGTGAAGAATAATCATAAAAGTCATAGCGCCGAAGGATACGCCCCCGTGTACAA
ATTTTATTATCATTTTTACCTTTACACTTTGCTACATTTGCCAGTTGCTTGATGATTCTA
TGCCGACAGTAATTTTGTCAAGAAACGCAACGATTGCTATTCATGTATAACATTTGAAGT
TTTGTTTTTGTTTCATACGCAATCAGTGCCTGTCTCGTTGCGCTCTGCTCGTCCCAGGAA
AATTCATTGGCTTTATCGGTACCCCGGTATAGTCTGGGACTGTGTACCTGCTCGTCTTCG
CATCTGGGAGATCAAGAAACTACTTGACCGTCATCAACACCGTTCGTGGACGGGAACGAT
GGTGAATGGGAGTATTATATAAATACACTCGAGAGGATATTATCTTGTCGGTATTAAGAA
TTCACGGGTCTGACTACAGACTCCCAAGGCGTCTCATCAAGTTGACAGTGATCAGTTTAT
ACATTAGTATGTCCCTGTCGGTATTATTTCTTAACCAACCATATTCCCTATCTTTCCTCT
CCATATCCCTATCACCATTATCGTCCTTTCTATTTTGCATGATCCGCAATACATGACCTC
TCCCAACACCACCCGAAGGACAGGTACTTCATAGCAGACGCTATCTCGACACGAAACAAG
TAGGAATTGCACCGAAGACGAGACGAAAGACAAGGCCAAGCAGAGGACAGATCAAGTAGA
CGGTAATGTGTGCGAGGGGAAAACGAGGACAGTGACGAATCGGAAACAGAAATAAGCAGG
AAGACCAAAGGCAACCACAAATAAATTATTGTCGATAAATTATGATCCTAGCCTCCCAAG
CCTAGCTCCCACAAAAACGCCATTGGACCGCCAACCCGGGCCGGTTTTGCATTTGGATTT
TTTCAAAAAATCAAGATTTGTTTCGTCTTCCACCTCTGAAGAGGCCCCCCTTTGTGTGTA
TAATGCACAGTGCTGCACGTACATGGATTGAGGAAAGTAAAGACACATGTACAGTAAAAA
GTGAAAACGTAGAAAATGTCCGCCCATCCCCATCCGTAAATGCAATACCGAAAATACAAG
TCGAGTTAAAGATCGTGTAGGGATCATAGAGTGGTTATTGGAAAAAGAGACAGAAATGGC
CATGCAAAATGTCGTCATATTGAAAAAAGAGAAAAAAGGTAAGGGGCAACATATGGATGC
CGGGTTATTATTTTCGACAAAAGATTTTTATCTTTTTTTGGACGGATTTTCGAGGGTCGG
TGATTCGGAGGCTGATAGATATTAGGCGGCAGGAAAAGGTGGCGATACCCAAAAAAAGCA
GAATGAACACATTAGTGAGGGCGGGTTTCAGAGAGCATAGACGGTGCAACGCAGTATAGA
TATAGACTGGTCTGATAGGTTGCAAGATATGACTACATGTCAAAGTGAGCATCCCCAAAC
ATGTGTTCGTCGTTTGTTGCTGTCCGAACGATGCCGCTCATGCGGTTAGCATTTCTCGGA
TCGATATCGTTGATATCGTCCCACTCGTCGTCCTTGTGACCACCGTGTGAATTGTGGTAC
GAGTTGCCAGCATCGTGCATGTCATCGTCAAAATCGTCATTGTTGTACGACGAGCGGCCC
CTCATGTTGTCTTCTAGAGCGCTCTCATCCACAAACGTGAAACCCTGGAAGTTCGCCTGC
ATCGACGGCGACAGTGGGGTGGATGTCGCGATACCACGGGCCAGAGCAGCGGCGCGCTCG
TTAAGAGAGCCGCTCTTGTCCATGGCGTCGGTAAAGATGGGATCAAAGTAGGACACATCC
GTGTCCGACTTCAATTTCGGCTTGAAAGGCGGTGTGATCAGCTTCTTCGACAGTGCGTCC
CAGTCGATGTCCCGGAAGAAGGGGTGCTCCATCAACTCGGCGGCATCTTTGGTGGCACCA
AGACGGTGCTTTGGGTTGCGGTTCAGCAAGCCCTTGACGAAGCTCCGGCCCTCTGCCGAG
AGGGTGTCCTTCGGGAACCGGACTTTGCCAAAAGCAATGTTCTTGTACATTTGCTGCGTG
TCCTCGGCATAGAAGGGGCTCCAGCCACAACACATCTCGAACACGAGCACACCCAGCGAC
CAGAAATCGACCATCTTCGTGTAGCCGGCCTCATCCAGCAGGACTTCCGGGGCAAGGTAC
TCGGTCGTTCCGCAGAAGGTGTTGGTGGTGTCGTTCTTGGTCAGGTTGGCCTTTGACAGG
CCGAAGTCGCACAGGGCGATGTGGCCATTGGCGTCCAGCAGAATGTTCTCCGGCTTCAGA
TCGCGGTAAACAATGTTGTTGTTATGCAGATGCTCGATTGCCAAGATCAGCTCCGCAATG
TAGAATTTAGCACGGCCCTCCTCGAAACGGCCCTCCTTCTGCAAGTGCCAGAAGAGCTCG
CCGCCGGACATGTAGTCGGTGACCAGGTACAGGTCAGATGGCGTCTGGAACGAGAACTTG
AGACCGACGATAAATGGCGAGTCCGACGTTGCAGTACGAACAAGAATGTTCCGCTCACCG
ACGGTGTGGGCAACCTCCTTCTTCTGCACAATCTTCTTTTTGGAGAGTACCTTCATCGCA
TAGATCCGGTGGGTGTCCTTCTTGCGCACTTGATACACTTGACCAAAAGTGCCCTTGCCA
ATCAAACGGAGGATCTGGAAGTCGTCCGGTCCGTAGTGTTTGCGCTCGGTCCGCTGGTAG
AAAGCTTCGACGTACACTTCGCCGGTGGGTGTGTTTTCGGCAACGGTATCAGCGTGGCCG
CGTAGAGGGAACCAGCCGCGGACAGGACCTTCCTTCTCCGAGCTGTTCGCCTGGAAGTTG
ACGTGGCCCAGGAATTCCTCGCCAGATTGTGCATGGTCGTAAACGGAGATATCAACCAGC
ATGTTGGAGTCGACCACATCACTAGAACAGATTGTAAGTATGTATAGTAAAACGAAAGAA
GCCGAAATAGAAGAAAAGATGGAAAGCACATACAAAACGGCTTCTGCGTCCCATTTGGGG
TTTGTGAGTGACCGTCGCACAGTACGGTTTCGGAAAGCGCCATAGTCTGTGATGCTTGTG
TTGCTGCTCTGCCGGCTCCGCATAGGAATCGCCATGGGGCGGCCACTATCGCTTGCTTGG
CGCTGGATGGGGATGCTACTAATCGCCACACCGGGGAGCACCGCGTCGTCGTCGTCGTCG
GGGGAGCGGGGGCCGCCAGAAATCAGCTCGCTGCGTTGGAACACAGCAACAACATATGGG
TCGCGTGTCCGTCGCAGACCCCGTGCCTCAGCGATCTTAATTGTGAGCTTGCCCTTCGGT
GTGGGTGCTTGGGCACCTTGCGAGGTCGGAGTAACCGAGGCGGCACGGCTCCGGCTGCTA
TCGTCACCGTCTCGGCTCATGATCGTTCTTGTACTCTCGTTGACAGTCATGGGCGCCGTG
GTGGCTTGAGGCTCAGTAGCGTGGGACTGAGCAGCAGATAACGACCGTGTCGGTGTAGAT
TGGCCACTCTTCAAACGTGTCATTGTTAGCTTCTTCAGTTGGCTCACAGACGCGGAACGT
GAGTCAGCAGCGGCGGCAACGGCAGCAGCAGGCGCAGAGGCGTCGGCCGCTGGCGATCCA
ACACGAGCTGGAGTATCCGGCACCGCGGAGGCACGCGGACCGCCTGGGGTCACAGAGGGA
GGGCGAGTAGACGCGGGGGTATTGGAGGAGGTGGAGGTGGAGGACGGAGTAGCAAGGGAA
GGGATAGAAGGGATAGAAAAGTGGCGAGCAAGCACGCTCGAGGGTGTGACAACGCCGGTC
AAAGGCGTGGTAGACGACGAAAACTCCTGCCCGCCGTGCGCCTCCAGCACATCCGAAACG
CTTTTCTTGTGGCTACGGAAAGTCCACGGGACGTCCCACGGATTGGAAATAGTGCTGCCA
GCAGCACCCGGCGCCGCGGCGCCGTTTTTGGTAGAGACTGCGTCATTGCCTTCCTTTGCT
ACTCCTGCCGCTCCTCCCCCGCTACCACCGCTTCCAGTCCCGACTGCGCCTCGTATGGAC
GCCGGCGGTGTCGGATATGGGTGCAGCGACGATGGTGCGGCCGCCGCTAGGTTTTCTGAA
GGCAGAAACTCGTCTCCGGTGGGCGCCGTTTGTTCTCGTGGCGGCGGATTTGGCAATGGT
TCAGGATAAGGTTCGTCAAGTTGCCAACTTTCGCTGTTACTCATACTCTGGCTCTTTCCA
AGTCCGATTTTCGATTGTCGCTGTGGCATGGCGTTGTCGGGCAATGAAGAGGATGTCTCG
GTATTGGGTGAGTAGTTGGCGTCGGCGATCTTGGAAGGTGATGGTTGTGGCCGAGACTCA
GAGGGTGCTGCCGTCACTATTGAAATTGTAATCGAATCTTCTGGCTGTGGAATATCTGTC
GTCGGCGATGGTGGTCGTTGCGGATGTGCTTGTGACAGCGTCATGTTCGGCAAGACATGT
TCGGCGGTTTTCGGCGCAGAGGCAGATGCAGGAGTGGAGGTAGACTTGGAGGTGGTTGCA
GGAATTGCAGAATTGGCAGTGCTTGTGGTGGCAGTGCTGGGGGTGTTGGAGGAGGCAGAG
GAAGGTCTCGAGGGTAGAGTGAAGTTGCCTGAGAGCAGGCGTTTAAAAGATGCAGGACGA
ACCTGGTTGAAGTAACTCATGATGCCTGGCAGACGTTTGTCGTGGAGGTCCGGCTGCGGT
GTAGCCACACCGGAACGGGGGGTGTCTGAGCCGATCTGATCCGTGCCATCGTCGTCGGCC
GCGGCAGACCTGCTGGATTCGTCAATTCCATTCGCTGGAGTCATATTGGGCAACAGGTAC
AGGTCGGAAAGTGCAAAAAGAGAGGAAAGGGACGGGGCAGAGAAACGGGTGATAAAAAGA
ACTAGGGGAATATTAAGGGACAAGAATGAAAAGGAGAAGGAAAAGAAAAGAAGTCAAAAA
AACAATAGGATAGGCACACAGCAGCGCGTGCCTATATAGTAGTCATCGAAGATGCTCGTC
CGTTGAAGATAAGATTCGTGTGGCGTTGGAGGAAGGGAGGAGAACGATGTCGAGGTCAAA
GTGGTGGACACCGAACAGAAAATGATGACGAGAGGTGAAAAATATCGAGCAAGGCCAGAA
ACACCCCAGGATGCAAAGAATGGGCAGAATGGACCAGAACAAGTTGAGCAACAGAAAATA
GGGAAGAGGAGGCAGGCCGGGAACGCAACGACGTGAAATAATAGGAGGGAAAAAAACGGG
AATACAAAATGAAAAATAACTCGGTTGGGAAGGAGTGGCCGAGTCAAGGAGGGGCAAAAA
ACGGCGACCAAAATGACGACTAAGAATTGGGTGGGCTTTGGGCGGAAAGTACGCGCAGAC
AATGGAAGGCGCAAAGGTCAGATACAAGGTTCGGGGTGTAATTTGCACGCTTGGGGAGGT
AGCTCTTTTCCTTCTTCGGCTCGACCATCGTGGCGGCCGCTAACAAAGGAAAGAACAGCG
CCCAGGCAAACCAAAAGGTCCAATACGGGCAGCGTATATTACAGCATTAGTGTGCTGCGT
CTGCCCCTTGGGCGGGAATCGCGATTTGCTCAGACAAGGGATTTTTAGCGGTAATCGAAA
AAATGTCCGCTTGGGATCTGGGCTGAGCCTAGTGGAGCACCCCGAAGTGCAAAGCAGAAG
TGATTGGGGAGTGAACGACGGATGCTGTAATCACAGCAGGTGGCCACTGGCGTGAGGAGT
AAGGTTCCCACTGAAAAGACGCAAGTGGGCCTTGGCTCGTAGAGCTACTAGGAGGAGGGG
TGTTTTGCGAACGACGGACTGTCTATGACGCGAAGCGACAACGGAGCGGAGAGGCACAGT
CAACGTTTGTGTGCGAGTCAAGGAAATGAGGAAGAGCAAGAGCAAAACAATGGGTGCCGA
AAATGCAGTCAAATGGGGAACGAACATGGGCCTCAAAAACAGGACTTGGAGAGAGCAGCG
ACTTGGAAAGAGCAGAGACCTGGTGAAGCTGTACTCCTGCGCCTGCATCTCGACGCCTCC
CTTCGGCCCTGACTCTCTGACGGGGTTCTTTCGCTTCTCCCTGTGGCTTGGTGCTTCCAT
CTCTGTCTGGGCCGGCTGTCCCAGATGTTTTGCTCTGCTGGGTTTCCCGGGTTTCCAGCC
CCCGTCCTTGTCGCTTTGTGTCCCCTTGCTCCTCCCTGCCTGGAATAGACGGCGAGAAAT
GGCTTGACTGGGTCTCGCATCGTATCCACGAACTGCCTGACGCATCGTCATGTTGGAAGC
CACCGGCCGTGCTGCTGAGAGTGGACAACCAGCCCAATCCAGTCAGCCCATTCCGAAAGC
CCGCTTTTCCCACCAACCTGTCAAACCTGGCACAGGCCATGTGGCCGGATCCATGGGATG
GAGGTGGATTATCACGGACCCAAAACCTGGCTGAAAGAAGGCGGTATTACTGCACTGGCT
AAAATGTAGTACAAGGCAAAATGCTCGAGACAAAAGGCAGGGGTGCGCAACGACTTGTGG
CTCTTCACATGGGGCGACATGACATGCGACGGCACTTAACTCGCCCGCGACCCACAAAAA
AGCGAGTCCCGCAAAATCTCCAACTTTCGCAATCCAATTGGCAATCATACCAATAGTCTA
ATACGCAGTGGCGTGTTGAGCAACCAAAAGAAAGAAAAAAGAAAGAAAAAAAACTCGAAC
AGCAGAAATGTCAAATGACAGCTCGGCAAAACGTCCGGCAATGGATCTCAGCACCTTGCT
TTTAGAGAGGAGAAATTTGAGCAACTTCTTCCTCCAGTGCCTCACTCACTGTAGTAAGGA
CTGAATCTGCAAAGTAGCTAATGCCCCAGCTGGCTCAGTCAGCTAGCCAAGGTCAGGTCG
GCGAATTTGATAAGCAGCGTGGGCGCTACGGTAGCTGACTTCCACCACGACTGGCCTGGC
CCAGAAAAGGCCAGGCCCAGGCCAGCCCGCCAATGGCAGAGCCACTCCCGTCACTTCTTA
GAAAGAACGGCAACCAATCCCGAACGCCGCCACTGGCCGTCACTTCTCTCCCTCTTCCAA
TGTTGCAGATGGAGCGGGCCGTATTCCCTCTTGTCTGAATTTTTGTGTCCCCTTCTGGCC
TTGGTGACGAGTCTGGAAAACACGGTCCATGTCCAGCCCGATGTAGCCGGTCGCGCATAG
GCAACCGATCTGACCGCTCTGCTTAAACTAAGCAAGGCATTGAGGAACTCAGAACGGCAT
GCTGACGCCAAAAGATGACTCACGAAAGACGAAAGACGACAAATCGAAAACCGAAAAAAA
GAAAAGAAACGGGAGAGGCACAGCATAAGCACATGGCCACAGCTTGCAGGAGGTAACAAG
ATATAACCACGGCTCACATGATTTAAGATGCAAAGGCAAATACAAGTCATGCTGAGCCAT
TTGGTGACTGTGACATGAACCACAAAAACAGACATCGGATAACGCAATGCTGGTATAGGC
GGCTGCAGTACCGTGCGGCTGCACTGGCTCACTCGACCGCAGACGCACACGCCCCGCGAC
ACGAACAAAAACGAAGGTTTGCATATAATGTAGATGGGTCCTGTCTCTGATCTCAAGGGC
GGGTGCTTTTGGGTTTCTCGTGTTCCGTGGCAACGGGGTAGACGTTCAGGGGGGTAGCAA
AATAACGGGGCAATACGAAGAACGGGAACGACGAGGCGAGGGGTCCCAAACGACAAAAAA
AGAGAGAGATAAAGAGAGAAATCCTTACCTTGACGACATCACGGCCTGGGTGGCCCGTCT
CAGCAGATCGTGGCTGTGGTTATGGATGCCATGTGGGCCATGGGGCACGCTGTGGACGTT
GCTTTGGACAACGCCGTGTTCTGCGCCGTGGGCGCCAACGGTAGCACCCGTCATTTTGAG
GCAGCTGGGGCGAAAGGATAGCAAAAACGTTCCGTCTTCTCTCCAGCCGTTCAGCTTGTG
TGGCCGCCGGCCTCTGCCTTGCTGATGTGTTTTGGATGCTCGTAAAATGGCCGGGACTTG
TTTCGTCTGATGTCTCTTTTCTCGGGCGGCCTGACCCGGGGTTTTGGGTTCTGATCCGAC
AATCGAGAGTGTCTCGATCTGAGGCTGGAGTCTCGTAGTGCCGCCTTCGAGAAGGCTGTT
GGCTTGGTGCTGATGTCGATCAAACCGAACGGAGCCAAGGGCGTGGTCGAACCCAGGACA
AGGCGAGATTCTTATTGACTCGGGTCGTCAATCTTTGGTTCAGGTTCTTGCCTCCAGGTT
GAAGTTTGAGGATTGCGCGGCGTAGTTTGTCGTCGTCGTCGTCGTCGTCGTCGTCGTCGT
CGTCGTCGTCGTCGTTGTCAGTCGTTTCGCCGCGGGTGAGAAAGATAAGTGGTAGCCGGT
ATTCAAGCAGAGTAGCAGGGGAATAAAAATAGACAGAGGTAAGTAACAAAGAACGAAGCA
AGGGAACGAAGGAGGGGTCAACAAAGATAAGAAGAGGGAAGAGGACGTCAGACGGGTTTG
TTTGGCTTTGCGTTACTGCAGCAGGGCTGGGAAGGTGCTTTGGAAGAGAATGGCGACAGT
TGTATGCGTTCTTGCTCCTGCTGCTTTGGGCTACAACGCGCTCCGCGAAACAAGAGGCGA
AAAGTCGTTGCGGGGCAGTTGGCAACTGCCAAAAACAACCATATCCTGCTTGCCACAAGC
CTGATAGTATTACAGACCATATTACTCCGTATCCTACGTGGTATTATTGCCTGTGCGCTG
GCAGTTTGCGCCTGGCCGACTGCACGCCCAAGCATCGCCCACGGCCCTGGAAGCAGACGT
AACGTTGACCAACCCGCTGATGTTTCTGGGGGATGCACTTCGCCTCCCTATGCAGATGAA
AGACAGGCTCGGCGGGGTGCACCCGACCTGCTCCTTCCCCTCCTCCTCCCACTCGCCACT
TCTCCAAGTGTTGCATCGTCGAGGTGGGGGTATCGATATACAGTGACTGCCTCACTTTGT
CTTGCGGCCCATGGTCAAACTTGCCGGGCACTTTCTTCCTTTGGCGATGGGGCCCCAGGC
CGTCTCGCAACGCACTTTCCATTTTTGGTTTTACGATATCCCGGCCGGTTCTCCCAAGAG
AAGGCACGGCCGTGCAGGAAGGAGCGACACACATAGCAAGGACATAGGCACTCTTCCGGG
CCAGATCTGTTACTGAAAACCTGTAGAAGCCATTCCGATATTTGTGTCATTTCTAATCCT
TTCCTCCTAATTATGCCGTCTTGAGTGGTCTTTGGGTTGAAAAGGCTGTACGGGAACCAG
TTTGGTGCTAAACGTGGCAGCCGCGCTTGGGTTCATTGATATCCCGCTATTTTCGCTGCC
GAACTTGCCATGTCTTAGCGTCGTGTTAGTGCTACGGTCTAGACCGTTAGGGGGGTTTTA
AACAGTGGAGGATATCGAACTGGGATTGATGGAAAGCTTCCAGAGTCAAGATGGGAGCTT
TATGTACAGATGTAAGACATATGATGAGGCCGAAATTCGGCGGTCTATCGCACGGAAAAT
CCGTCGCCGATGTAGACGGTTTATCATCGAGCAAGAACGGGCAAACTGAGAGCCCCTTCA
ACAAGTCACATGCAGAAAATGCTCCTGTCAAATGGTTGCGTCTCGTCCAGTCCCGTTGGT
CGCTCTTTCCGGCAGCACGGCGCGGTATGGCACGCGTGGACCGCGGCCTGCAAAGAGCCG
TGGTCACATATCTGGGTTTTCTCCCACTCCTCCTTGCTTCCTTACTTTGCAACAAGCTCC
ATGTGTCGGTGCTCGATCTCTGCTACTTTGGGGCTATTTATGGATCTTGTTCTCCTGCTC
GGGAGATTTTCACGTTCTCTGTTTCGGGCCGCAATTTGACAAGGCCAGAGACCAGAATCG
AATCTTGTTTGCGAGAAAAAGACGTAATTAGAGGCTGACGCGCGTGTGGATAAATATGCC
TCTGCATCGCAAACCACAGAAATAGGGTTACTTTCCTTCCTCCTAAAGCCGCATTCGTTC
CGCGCACATGTCGCGGCCCAATAACCTGGCCGTCCTCCAATGTGGTTGTCTGTGTGTTCG
TGGGTGGCATGAGCGATGGTGGTACCGGCTTCCCTCCCTCTTGCTCCTTCCCCGTCATAC
ACACCACCTTTCGGGACTCCTTCCCTCCACTTCCCTCCAGCCTCATCCTCTTTTCATTTT
CAACAGTCGCTCCTTCTTTATAATCACGCAAGCCGAATAGCAAGTATTACCTATATTTGC
CGCATGCAAAACGGTGACGTTTGGGGCGTCGTGATTCTCACTGGAAGGAAGAGGCACATT
GTCGAAAATGTGTCCCGGTATTTTCCATATTTTGATGTGGTCATGCACGTCACATTTGCC
CGTGAATATCCTGTTTTGTTTGTATACTGGGTATCCAGTAAATAAACTAGCCAGATAAGT
TCTACTCTCTTTGTTTCTTTCTTGTTGGTCTCTAGTCTTTTGCATGTGTAACCGCCGGCC
CCCATCCAGTTTATTTTTGCTGTCTGCGTGCACGGCTTCTCAGCAAGAAATAAGAACACA
CGCAAGAGAATACGGATTTCGATATCAAAATACGCGCGGGTCGCTCGTTTCCTTTGTATT
TAGGTAGTGAATAGTGAACAACCACTCTCATTAGAAAAAAAGCAAAAAGTTAATGTTGCT
GTGTAGTGAATGCGTGCTTGTCCGGCTAAAGAATTTCGCCTTCTCTGCCTCTCCTCCTCA
CTCTATTTAGTCTGCTTCTTCGTCTAGGCGGCCGCCGACTGGCCACACTCTCTTTGGGCA
CGCCGGTACCAGATCATCATCTCCGCATAGTCGGCAGGCGTCATCACCTGGTGACGCAGG
TGGTTGCGGACTGCCCGCAGGCGCAGGTCGGACATGTAGGTTCGGGCAAGGTACCGCATA
AAGGGCTCGCCGGTGTCCCGCATGTTGTCCATGCCCAGGTCGGCGCGCGTCTGGTAGAGC
CAAGTCAAGCACGCTTTGCGTCGGGTCACATATTGTTTCTTCTGTCGCTTTTCAATTTCG
AGCTGCTTCTGGCGCGCCAACCACTTCTGCCGCCGCCTCTCCGCCGAGGCAGTCCACTTG
GCACGCCAGGAACCGATGGTAACAATCTGGGTGTGATGGACGTCGGACGCTGATGTGCTA
GTCTCGGACGTGCTACTGCAGGGATCCGCCTGGACCTTGCCAGGTCTAGCGAGGCCGACG
TATTTCTTTTGGTCCATCTTGGAGCTAATGTTGGGCATGATTTCGCAGTTGTGAGCTGGT
AATGTAGTCTTGGGGCGCGTGGCGATGCTGTTGGTCTTCACCGGGTGAATAACTGTTCGC
TGATTTCTCAAGGCAGGCTGGACTCGTTATTGTGGAGGTGAAAAGAACCAGCTTGACAGC
TTTATACCTTTACAGAGGTAGGGGGCTGTTCCCAAGACAACAGTGACAAGGTGTCGGCGT
TTGTTGACGAAAGGTCATGGTTGCTTCCTTTTATGGTATAACCAGACCAATGCGACTCAC
CAGCAAAAAAAAGTAAGAAAACAACCTGTAGACCTAGGATTATTTGCAACGCGATGGCAT
CATTTCGGTAGAGGCAGAATCTCCCCGCCGTCATCACATAATTGCGAAACTACTAAGTAG
AGCTCTTTCGGCCGGTTGTTTGCACGACTTCGTAATTGGAGTGCCGCGTTTTCGCATCGT
ACATCAAGCATTTCGAACGGAAAATATTGTATGCTACGAACATAAAAGAATAATGAGAAA
AGTGAGAAAAATGAGATCATGCTTCGTCAAAATACAGGCCATCCGTGAGTCCATAATCCC
TAGGAATATTCCTTCTTAACCGATCACCGATCACTTCTTCTCAATCAGCGCCCGCAGGCT
TTCCTCTGCGCCCTCGGGAAACGGCCGGCTGTAGATCTTTTGCAGGGGCCGCACCGTAGT
CAGAGGGTCACCATAGTCGGCTACACAGGTCAGTACATATTATATTAGGAGAAAAACTGC
GGATGGGAGGACAGATCGTACATGCGTTGAAGCCTTGATCGGTGAGCCGTTGCTTGTACG
CTTCAACCTCCTCGCGGTGCTTGGGGGTGTTCCACGTGGCCAAGGGTTTTGCCGTGCCGT
CGGCCGGATCGGCCTGTGCTGTTCCTGGCGCAGGAGAAGAGGCAGGCTGCGCGCCGGTCA
TGGTGACGTCCTGGTCCATTGCCCTTGACGTTGGAGCGGGCGGCAAAGAGGCCGGTGTGA
TGAATGTGGCTTGATGAATCGGGACTCCTGCGTCTTTGGCTGTTGCACGTCAGTGACATG
GGTCCTTCTGTTTTGCAGTATCCACCAGTATTACAACGTACCCGGTTACGAAATAGTTCT
GCCGTTGGTTGATTATCTGGTTTAGTTGTCACTTGTGCTGTGACGTCGTGCTGAGAGACT
TGTCTGCCTTCGGTATGTTATCCTCTGTACGACATGAGGAACCGGGGGCTTAAGAAGTGG
GGCCATTGTAGTCAGCTTGGCTGGCCAATCGGACACATCACACCAATTGAATAGGAAGGG
AAGGAAGGCGCCTTCCTAGCTTGCGGACGGCACAGGTGCTTGCCATGCCGCTAAAAATAT
CAAGACAGGCCACTGAAAATGGGAAATTTAAACCTTCCAATAAACTTCGCTCCCTCCATC
GAATCGAACATGGCCATGACGAACGATCGAGACCAGCGACATTGAAATTGGAATACAACC
ACACTCACGCTGTGGCGTACGGGCACGATACTCTTTCTGCCCTGTGGCCCGATTCACCCC
GCACCTGACGATGGCTAAGAATATAGGCGTCTCCAGTGCCTGGGACGACGACTGGGAAGC
CCAAGCCGACAAGGCCGCGGCCGACGAGAATGTGCAGCAGGCGAAGAAACTCGCAATACA
GAGCCGTGCCGGTGGTCCATCAAGGGGCGCGGCGGCTGCGTCGGGCGAAGGAACGGCCGA
AATGACCCGCGCTGAGCGGTTGGCGAAGCACGAGGAGGAAAATCGGCGGCTGTGGAACTC
GGCGTACGTATTGTTTACTTTGTGTTTTGCAGCGGAGATCACAAGAAGTTACTATGTGCT
AACCGTCTAGCGACAACCCGGAGGAGTTTCACTTTTTGTCGGCCGGCGCTGCGCCCGGTG
GCGGTGCCCTGCTTTCCGGCGGCAGCAACAACAGCGGAACCAGCGCGCCCACAATCCTGT
CTTCGGCCTCGGCATTTCGGCCGCAGATGACGGTCCTGAGCCGAAAACCGGGTCCCCGGG
TCATTCGCCGGCGCGACCCTGTGACAGGCCTCGAAGAGCTGACGATTCGAGACGACGCAG
CCGAGGCCGAGGCCGAAGCCGCTGCGGCGGCCCAACGCAACAAAGAAACGCCGGAGCAGA
TACGGCAGCGGCAGCAGCGCGAGAGAGAGGAAAAGCAGCGGAAGTACGACGAGGCGCGTG
CCAAGATCTTTGGCGAGCCGCTCCCGCCAAGCAGCAATAAGGATAGCAGCAAGGACAGCA
GCAAGGACAGCAGTACCACCACAACAAACAACAACACATCTACCCCAGGGTCTCTGGCAT
CATCGCGGCAAGCTTCGCCCGTGCCACGGTCGTCTGGAGGCAACAACGGTGGTATCCATA
CACCGCCGCACCCACAACAAGCTGGTGGATACCGAGGCAGAGGCCGTGGCCGGGGCCAAG
GCGGTGCCCACCGCGGAGACCGATCAGGCGACGGTTTCGGCCGGGGCCAACACCAGCAGC
ACGACAACAGCTTGAATAAGCGGCAACCACAGCAACAACCACAGCAGCAGCAGCAGCAGC
AGCAACAGCAGCAGCAATATCAGCACCAAGTCGGCCAGTACTACCAAAACGGCGCACCTT
TGGCGCAAAGCACAGCACCCTTATATTCTTCACCGTCGGCAACACCGCCTGCAACACGAG
AGCTCTACGATCCGAACTACTCTCCAAAACCACAGAGCCAGAGGCGTCTGGGCGGTCAGG
GCCACCACCAACATACAGGAGGCACGGGCAGTGGCAGCGGCAGCGATGTGACGGGCTCGC
CGTTCCCGAGCCGGACAGGTACGCCGCGCGAGGAAGAGTTTGTGGTCCGCGCACCACGAG
GTCCCGATGGCAGCGGCCGTGGCGGCTTTGGATTTGCGCGGCGAGGCGGTCTACAGAGCG
ATTGAACACAGCACCTACGCACAGCGACGGGGTTCCAAAATAAACAATAAAACCGTAATG
CAGGATCTCAATTTTGGGTATCATATCCTCTCTTTTTTTTTTGCGTCCGCCTCTGGCCAG
ATCGTGTATACCAAAACAGAAACAGAAAACGCCCAGTTATGCATGCGAACTCAGGATGAC
AAAAAAATCACAAAAAGACACCGTTAAGCCATCACTCATTTCATATTCGACTACCACCCA
CCACCAATCTTGCCAGCCAGCTGGACGACGTGCTCCGTGGTATCGCCGCCCTTTTTCTTG
CTGTTGGGGGCGGTCGACTTGCCGACGTCGCTGACCACCTCACGATACGTGGTGTAGGCG
AGCTTGGCTTGATCGATGCCTGTGATCTGGGCCCAGTGCGCCAGCACCGAGCGCACATAT
GAGGGGCTAATGCCGTCGACCAGGTCGTTGGCTGCGAAGGCATCATCGACCTCTTGGGCG
TTGCCCTCGTCATCGTCGTCTGAAAAATACGCCTCGTCAATCTCGGCTAGCCATGCCTTT
TGCTCCAGCGGGCCAGGCTTCGGGGCGGGCTCGCTGCTGTCCACCCCGGTGGAGAGGCCC
TGTGCCTGCCGCTTCCGCGCCACAACGACGTCGTCGTCCACCTTGATCTGTCCGCCGCCG
TTGGTGCAACCGCCAGGGCAGGCCATGACCTCGACGTACGCGAAATCCAGCCCAGCTCCC
GCACCGCTCGCACCACCGCGGCGTGCGCTGCCAACCGGGCGGCCGCCGGGCAGCCGCGAG
GGGCGTGCGGGCCGCAGCCGGCGCACCAGGTTTTGGATGTTGCGGAACCCGTAGTAACGG
GCCGCCTTGAACAGCGGCGGTGCGCCGGTTGTGGGGTCGGCACCGGCTGCGGTGATCGAG
TACTCGACGACGTCGACATTGCGGCCGCGGGTCGTCTGCAGCGTCGCGCCCGGGTTCTGG
GCGAGCACCGACTGCAGGATAAAGTGGAGGTTGCCGCCCGAACTGCCTGCTGCCGTCTTC
GGGTGGCCGCGCTTCTGGGGTGTAGGCGAAGACGGGGAAGAGAGGGGGAAGAGGAACCGG
TCAAGGACAGGGTCCGGGAAGGGGATTCGGCTGCTGCCGCTCCCGCTGTTGTTGTCGTCC
ACCAGCGGGCTCGTTTTTGGTAGACTAAAGAAATCAATGCCGCGCGATTCAGCCAGCATC
AGCACCTCTTTGCTCGTAATCACACAGTCCACGTCGCGAATGCCCTTGGCCCCCTTGTGG
CTCGCACTCTCGTCCCATGCGCCGTCCATGAGCTCTTCGCGGCTTGCCTCCAGTTTCTTG
TCAAAGCACGGCATGACGGCAACGTGCCAGATGCGTTCGGCCGGGATGCCCAGCGTGCGG
CTCAGCGTCGTCTTGAGCAGCGTGCCCGTCAGTGCCTGCGGCGACTTGACCTTGGAGAGG
TGGCCGAGCACGTGCGGATGTGTCTTTTCCGCGTAGCAGACCCAGCCGGGACACGACGCC
GTCAGCAGCGGGCGGGCCGCGCCTCCTGTGGCGGCGCCGGTGCCACCAGCGCTCTGCTGC
GCCAGCACCTCGTCGGCACCCAGGACAAGCGTGGCGTCCCGCGCCGCATTCGTGTCCACC
ACCCATGTGAAGCCGTTGTGGTACGCACCACCCGACCGCAGTCCGCCGGGCCCAGACAGC
AGGTGCTCCAGCATGTAACCCGCCTGCTCTTCGGTCACGCCGGGCCCGCAGGTGGCTGCC
AGGTTGGCGCGTGTCTGCGGAGAGACGCTGGCGACGTAGAGGAGGGGCGCCCCCGCCGGG
TCGTCGAGGCCTTGGGCGGCAGGCGGCGATGACGAGGAGGAGGAAGAGGTGATTTTCAGG
CCCGGCGCGGCATCCAGGGCGCGCAGCACTTCGGCGTGGCTCTGCAGGCTGACGAGGACG
GCCTCGGCGGACGTGACGCAGCCCGAGCAGGCGAGGCAGTCGGTCAGCGAGATCTGGGCG
GGCCCGGCGGCGGCGCCGTTGGTTGGGCCATCGTCGCGAAAGACCTCGTGTTCGAGCGAC
GCCGACGCGGGCTGCGGCTCCGGAACGGTGGGAAGGGTCTCGACGGGTTTGATGCAGGCA
ACGCCGGGTGTGATAAAGTCGTTGAGATCGTCGGCGGAGAGGATTGCACTCATTGTGCCG
GTGGGGTGAGGAGAGGAGGAAGAGAGGGAGACAAGTAAAGCATAGGCCGCTTCTCGGTCT
CACGTTGAGGATGTTCCAATGTGGCGATGATGGAAAGGCGGATGTGACTCTAAATTACGT
CACGATGCAATTCGAGAGAGAAATGCGAGACGCGGAATCAAGCGACGACTGGCCCAGCAC
ATGCTCGAAAGGAGTGGTCGAGGATGAACAAAGGATCCAGATGCTCTTACAGTAGCTGCT
GTAGACCGAAGAAGAGGTTATCTGGGTATGTAGTCGAATGGGGTGCAAATCGCAGGGCCT
GCTTTGAAATCGAACGGGCCGCAAGAAGAAAAGGTTTAGTGACTGTTCCCCTGTTTTTTG
GTAGGAGGGGGTGTCGGGGGCAGCGAGATCGGCTCCTTCTTTTGTGGGCAGCCTGTGTGG
CGGATTCGGTTTTAGTATGCTTGGACAGTCGCCCCTTCTTGTCGCTGGTCAATTACCTGA
ACGCTGACTGGCTGGAGGTGGTTGGCGGAATACAGCCACTAGCGCATGGCAGTTGCCTTT
CGTACGTCGTAATACTGGTCACAGTTGCTGTTTTCGGACAATCTCACAAATCGCCCAATA
CTTATAACAAAGTCGCTCCTACTTGCAATTGTTTGTATTTTCAGCTCCTTCCTATGATCT
CCCATATGCATTAATACAGTAAAGAATCCCGGTAAGATACATAAATATGGAACACCCGAA
GCAAATGGCACACCACTGAGGGTGCATCAGAGCAACTTCAAAATGCAGAAATATTTTGAC
CGACGCTCGAGGACGATGCAACCCCGAATGAAATATTAAAATAAAAGTGAAAAAAGATGA
GAAAACAAAGTGGTACATGAGAAATAGAAGATGAAAAGAGAAAGACAATAAACACAATGG
TATGTAGAAGCCACACGTCTAATCGTGGCGGAATGTGCACTTGTCGCCCTTGGCACACTT
GCCGCTGGCCCAGAAGACACAGGCCTTGGTGCCGATGAGCGCCCGGTTGATGCCGCGCAG
GTGGTTGGGCACATTGGAATCGCTGTCGCGGTCCCGCTTGGCATACGGACCGCTGTTGGC
GTTGGACTCCGTGTTGCCGCCGCTGCCACTACCGCTGTCGTTGCCGCCGTCGCTGTCGTT
GTAATGGAAATTCCGTCTGCGGCCAGTGGCACCGCGGAGGCCGCGCGAACGCTTGTAGCT
GTCACCACCGCTTTGGTCCGCCTGGGACTCATCGCGGTGGCCATTTCCGGCACCGCCCTG
GTCCTGCTGTTGGCCACCGGAGGCCCACTGTGCAAGAGAAAGCAAGTACGCCTGGTTCGC
GTCGGCCGATCCAGCAGCCGGCTGTGCGCTTCCCGCACCGGCCCCGGCCCCGGCCCCGGC
CCCGGCGCCGCCCATCATCGAGGCCAGCAGTGCTTGCAGCTGTGCATCGTTCTGCGGGTC
GGCACCTGTCGGTGGAGCGGCGGAGCCACCGCCCAGCGTCGCCAACAGCGCCTGGAGTTG
AGCATTCGGGTCGCCTTCGCCTGCGCCGCCTGGGGGTGCTTGCTGCTGTTGCTGCTGCTG
CTGCTGCTGGTAGTATGCGTTCATGTACTGCGCATAGGCGTTGGCATCTGCCGGCTGTGC
CGCCGCCGGCTGCTGTTGTTGAGCGTAGTAGGCGGCCCATGCAGCGGCGGCATCCTGCTG
CTGGCCAGCGGTTGTGGCAGCAGCCTGCGGTTGTTGTGTCTGTTGCGGTGGCGGCTGAAC
GGCAAGGCGGCTCTGGGCTTCGGCTGCCTCAGCCTGCGTCCGTTCTCGCTGCTTTTCGCG
GTTGTAGCCCGTCCACCACTCTTTGATGCGCTCCGGGTCGGCAATGTACGCGGGCGGCTC
GGTGGCCGGAAAGGCCTTGCCTTGGAGCTGCAAGAAAATGCTCTCCAGTGCCAGCACGGC
CTTTTGAACGGCCGGGTCCGAGTAGTCTTGCCAGCGGTGCACCTTGGAAGCAGATGACAG
GTCAAGCGTCGGCCGCCAGTTTCTGACAGCACCGGACGTGAGGAGACGGACGACGTCGCC
GCCCCGAGCACCCGTAAATGAGGTAATTGTGCCAGCCGACTTGGCACTGCCGACAGACTG
AGGCTGCTGTGGCTGTTGCCGCTGCTGCTGGTGCTGCTGCGGGTTCCTGGCGCTCTCCAG
CCGCTGGATTGCGTTCCACACAGCCCAATTGGCACCATACTGGCGCTCCTCCGTCCAGCG
AACCTGCACCTCTTGCAGAGCCTTGGACTCGGAGGCCGGGAACGCAATCCCGTTGGCAGT
ATGGCCATTGCTAGCCAGCTCAGCGTGAGCGGCCGACGGTGACTTGGGCGTGGGCGGGAT
GTCGGAGGGGTCGGTGTAGATGGCCATGAGGACCGTGTTCTCGCGGTCGGCCATGGCCTT
GCGCTCGGACGAGTCGACAGGCAACTGGCCACCGCGCGTGACATACGTCTTGGCGGCCTT
GTCGGCCGGCAGCGACGAAAAGCTGAGGGGCGATGCCTCAAACCACGGACGGTACGGCAG
CTCGTCATCGTCCTCGTCGTCGAGGTTCATGCCGTCACCGCCGCCGTTGGCATCGTCGTC
GTCCTCGGCACCGCCCCTCATCAGGCGGCGCTTCAGGGCCAGGCCTTCAGACCGGTCGTC
GCCGGCGTCACGGAGCAGGTACTTAGCTCTGCCCTCGTCTTCGCCCTCGTCTTTGGTGAA
GATGCGGACCTGCGTCAGGTCGGTGCCTGTCCGCCACGTCACGCGCAGCTTGCGACGGCT
CTCCTTGCGCAGGCGCTTAGCCTTTTGCTCAGGCGTCTCGCTGGCCGACGCGCTTTCGCT
CGACGAGGAGTCCGGCGTGGGAGCCGCGGGCGACGCGCTCTTAATTTTGGGCTTGGAGAT
CTCGTCGAGAAGCAGGCCCAGCTTAGACGATCCTGACGACGGCTGTTCGGCTTTGGCTGC
GGCGGCGGCTTTCTTAGCGCGGGATGCGGCGGCCGCCGCCGCTATGGTACTGGCAGAACT
GTTGGCGGCAGTGGAAGACGTTGTTACCGTCTTGCTGGCAGCACCGGTTGGCGTGGGCGC
ATCGGCATCGCGCTTCGACGGAGAGCCACCCAGCGACGACTTTGCTGCATCCTTGTTGGA
CACGTCGGCCTTGCTGTCCGCTGCAGTGGATGATGATGCATCTGCCTTTGCGCCGGCCGG
CTTCGTAGTAGTAGCCGGCCGTATCTTGCCAGGCAACAGCGCTGTGCCGGGCCTTGGCTT
CGCAGCCGCGGGCGTCGTCGATGCCGCGCCTGAGGCCGGGGCGGCTTTGGCAACGGCTTG
CGGTGCGCCTGAGGCGGAGTTGGTGGCTGCTGACTTCTTTGCGGGGCGTGCATCTGCCGG
CTCGTCCTCACGCGGGCGTTTTGACAACGACGAATCAGATACGACTCTAGAAGGCCCAGT
CTTGGACGTCGATGACGTCTGTTTCGTGGCTGTCTTGGACGGGGCATCGTCTGAAACAAC
GATGGTGTCGTTCGCCAATGTTGTCGTACTCGCAGCAGTCGTGGCCGAGGCTGGCTTGGC
GTGGATGGTTTTGGAGACAATTTCACCGACCAAGTCCTTGACCTCGGCGTCACCCTTGGT
CATGAAGCGCTTTTGGATCTTGTCAAACTTGAGGCGCTGGTTCAGCATCTCGTCGGTGAC
TGTCGTGAACTGTGACATGAAGCGCAGCAACGTCTTGGCTAGCTTGCCGTTAAAGTCAGA
GGCATTGACGCAGTCGCGCAGGGCCGACACAAGGTTGGCGACGAGCGGGCCGTTGCCGCC
CAGGTTCTCCAGCACCTGGTCGTGGCCCTTTTCGTCCGCAGCGTCGACGGCACGGTACAA
AATCTCCTGTTTTGACGCAAGGATCTTTTTGACTTGGTCCACCGTCTCGTTCTTGCTGCC
GCTTTCTTCGGCCTTCTTGAGGCGCTCCTTGGTCTCCTTGATGCCGTCGTAGATGCCCTT
GATAAAGTCGCCAAAGTTCTTGACGGCACGCTTGATAGTGGTGGGCGCGTTGTCGGCGAC
ATGGACGAAGCCAATGGCGTCCCAAGCAGCCGCATCGGCCGGGTCAGTGGGCCGGGTTGC
GCTGCGAATTTCCTCTTCCTCATCGGATTCGGACTCCTCGTTGCTGCCGGGCGACTCCAT
AGCTGCCGGGCGGCCTTGAGCAGCCGACTTGGTGGGCTTCTTGGGCGTGTCGCCGAGCGA
GGCAAACTTGTACACCTTGGGCGGCAAGACTTTTCCTTGGTTCTTGAGCTGACTGCGCAG
CTCGAGCACCAGCGCCTCCTTCTTCTCGGACGGCTGGGAGCTCACGAGGCGGTCATACTC
GGCAATGGTCTCGCAGGGCAGCGGGCCCTTGCGGCCGGGGAAGTGCTTTGTGCCCAGGTC
CTTGGACGGATCCGGCAGCACAGCCGGCTCGGTCGTGCTCAGTGGGGGCTCAATATGTAC
TACGTTGCCCAGGAACAAGAATGGCACGCCCGGGAAGAGCTGCTTACGCTCCTGGGTATC
CGCAGCGCGGACAATGTGCGTAATCTCTTTGGGAAGGACATCGGACAGCTGCGGCTTTTT
ATATACGACCTTTGCAGGCTTAACACGTGATGCAGCGGCAGCGGCACCTGGTATTGTCGG
CACAGGTACCGGCGTGGCAGGTGGAATGGTGGGCACCGGGATGGCGGATGTGCTTTGCAC
GGGGGTGGACGACTGAGCCTTTCCCACGGTTTTGGCGGCGGCTACAGGTTTGGCAGACTG
GGGGTAAGTCGGAGGCTGAATAGGCGAGACGATCGGAGGCGGGATTCTGGTCTGGGCTTG
TTGCATGTGCTGTTGCTGTTGGATGCGTAGTTGCTGCTGCTGCATCTGCATCTGCTGGAA
TTGCCGCTGTTGCTCGAGCTGTTGTTGTTGCTGTTGCTGCTGCTGCTGCTGCTGCTGGGA
GTGTTTTGCATGTTGTGCCGGTTGATATTGCTGGACACGAAGCTGCTGAGCTTGTTGCGA
AGGTGATTGCCGGGTCTGCTGCGCCTGCTGTTGCTGTTGTTGTATAAACTGCTGCTGCTG
TTGCTGTTGGTCCTGCCACGCCTGCTCGCCTGTCAGCTGCTGGTATGGTACCTGACCCGG
TTGCTGTTGCTGCTGCTGGTGTTGCGCCCAGCCGTTCGCTCCTGCCTCCACAGGTGCTTG
TTGGGGCGCCTGCTGGGGCAGGTGCGATGGCGGCGACTGCTGCTGCTGTTGCGGGTCAAG
GTACATTTGTTGCTGATACAAATGTTCTGGCTGCGCCTGCTGTTGAGCAGCAGGTTGCGC
TTGCTGCGCCTGCTGCGATGCTGCCTTCGTCTTCGCTGCCTTGGTGGCCTTGGGTTTGGT
GACTTTTGAGGCTTTTGGCGCTGTCGTTGCTGCCGGTTTTGTCGCCTTCGCTGCCGTGGC
AGGCGGGGCCGGTGATGGGGTGGCTTGTTGTTGTATTGGTGGCTGCTGCTGCTGGATCGG
CTGCGGAACAGGCGTCATGGTCTGGGTGAATTGAAGGTGGTGGTGTTGTGGCTGCTGTTG
CTGCAGCTGGGCCTGACCCGGCCAGTTCTGAGCCGGGCTCTGGTAGCCGCTACCGGGTGC
GGGAGAGTTGGTGCCATGTGGGTGGCCAATCGTGTCGGGGGTGAGGGTGGCTTGTCGGGG
CGGCGCGGGTGACACGCTCGGTCGAGGTACGGCGTTCGGTGCTGTCGGTACGGGTGGAGA
TGTAGCGTAGGGGTATCTGTTCACGTCAACCGGGAGCTGCTGCTGTTGTTGCTGCTGGCG
TTGATTTTGGAGCGCCGCCTGCTGCTGGCGGAGTAGCTCTTGTTGTTGCTGCTGCTGCCA
CTGCTCGTTGCTGATCTGGCCGGATAGGAAGGTAGGCATGCTGCCCATGGCCTCGGCAGG
GACAGCAAAGCCCTGGGCAGTATCAAACGACACCGGTGTGTGGCCAACGAAGCCATGATT
GGAGGAAGGATCAAACGCATGCTGCTGCTGCTGCTGCTGCTGCGGTTGTTGCGGGTGTTG
GATGGTAAAGCCTGGTGTGGACCACTGTTGCTGCGTCGGCTGCTGATGGTGCTGCGAGTG
CTGCTGGGCACCGACGAGATTGGTATAGTCGCTTGGTAGCTGTTGGAAAGCATGATGTGG
ATCGCGACCAAAGGTCTGAGGCACATTGCCGTCGGGCCCGGCACCAGATGGGTCCGGCAC
CGAAGACCACGTCTCCATAGGGTGGTGCTGCAGGGCGTTCATATCTAAGAAGTCATTGAG
GTCGTCCCCAGCGGGCGGCAGGCCATAGCCGGTGCCATCATCATAGTCCATTAGCCAACC
AGTGTGGTTGCCCTGCTGGGCCATGGTCGCCTTCGGTGGCTTTGAGCCGTTAAACTTTGG
TCTTTGGTGCTTGTTATCACCAGGACGTTGGACAATTATGTTATTCCACCTCTGCACAGA
TTTCTCAGTGCTTGTGGGCTCGTGTCGAACCTACGCGCTTTGCGCGCGCGGTGTCGTCTT
AATTAATATTGATATCCTTTCCTACTCTTGCGCGTCGATTTGTTATCTTGTTTTGTCAAT
TCCAGAATATGGTTTGGAAAGGGAGGCGGGAGGTTGGTCGACGGCGACGGGACGAGCTTT
GCGCGAGCTTTGTCGGGTCACGTGTGCAATTTGGGAGGTGTTCTGTCGCGAAAAGTTGAG
CACTGGAAACGCGACTGGTTTGGGTTGAAGGAATGAAAAGAGACCGGGCCGATCGGCGCT
AGTCCAAAGGCGGGCAAGGAAACGTCAGGTTGGAGCCAGGCACCTGCAGGAGCGTGCTGT
GGAGAAAGTTTGATTAGCGGCAGGGAACGTTTTGGCTGGCGGCTTTTCTGGTTGGTGCAG
GGCAAGAGCGCTGGAAAGCCCACTGGGCCAGTGGAGGGCGGGAAAGTAAGTGAAAAGAAG
ACAAGAAAAGATATCTCAACAGCACGCAGAGAGCAAAAGCGACGCAGCTGGACAATCGCA
TCAGACGAAGACAGACAGACAGGCAGACAGGCAGACAGGGATAGACAACGAAATCCGTAA
AGAGCCATTCTGCCAGTTAGACTGATGTCGTTGACCTTTGCTAGTTGGCCGGATTCGGAT
TTGGGTGGTGTAGAACACCCAAAACGAAACGCCCGAACAGCCAAAGGGAGGAATAGACGA
AAATGCCAAAAGGAACAGCAAGGTCAAAGGCAGACTGGGAAGGAGAAGGCTGCTGCTACT
GCTGCCACCTGTAATAGCAGCAAGGACAAGGCTGAGAAGACGAAAAGGGACAAGGCAATG
CCTGACAAGGAACACGGGAGCCGCCTCGCAGCAGCCAAGCGCCAGACGCCGCGTCTGTTC
CTCGACTGTCCCCTTCTTCGTCAGCCCACTTTTGCGGCCGTTCGTCCGCCCTCCCGTCAT
TCTCACCGTTCGGCAGCCTTGCCCTCGCCCCTTCTCCCCCGCCTGTCTGCCTTTGCTTGA
ACTCAGTCTTGCTCTCTTGCACCGCAAAATGTGCAGGCGTGTCCGATAACAAGCCAGTCG
TTTCTTGGGACGCAACTGGGGGCGGCTCCAAGTCCAGGTCGGCCCGCCGATTGCGGTGCG
CCGTTCTGCCCCTTCCCTCCCCCGCGTCTGTTCCAGTGTCGTGCCGGTGCTTGCCATCGA
CTTTGGCTGCACCAAAATGGCACAAATTGAGACACAGAAGTTGAGCCAAAACGGTTGCAG
TTGATGGCCAGCTCAGCTGCACCAGAACTGGCGCCTGCACGCTGTTTGTCGCCTTGCCTG
ACCACTCTGCTCGTCTGTCCCTGCTGCGTCTGTAGCTTCTCGTTTCTGATCTTTCTGCTC
TCTGTTTTATTTAGAGGCACTTTTCTGCTTTCCCTCAATCTCCCCCTTTTCTCCCCTTGC
TCTTTGTCTTTGAGGGAAGGGCGCTGTTACTTTCGGCCTGAGAAGACAACGACGAAATCA
AACGGGGTTTAAGTGCCCATTCGACCATCAAGCCTTTTCTGCTTAAAGTCATCTTCATCT
GTGAATTGAAACCCGCGTTTTTGCTTGCCTGGTGTGTTGTTTACCGTTTCCTCTATTTGG
TGTGTGTTCGACTCTCGCCCTCTCTCCATATTGCCTTGCTTCCCAATTAATCCAGCCAGA
AGCCTGAGGATAGAAGACAAAAGGGGAAGATGGACGAGACAAACGGGAGACGTACAATGG
CAAACTTCGGGAGAAACTGGGGAGAGGATGGGTTGCAAAGACATAAAAGGAAAGGGCATT
TTGACAGGTGGTGCGTGGGGGTAAAGGGTCTTGGGGAACTAATTGGCACTAATAGTGCGT
TGGCACATACCCTGAAGGAAATAAAGAGGACTAGACACCTGTTATCTAGTGGCGCGCGGC
TCGCCTTAGGTCACAAGGATTTGGGCGTTATTAGGCGTTATTAGGCGTTAGGCGGCTTAG
GGGGGGGAGACTCGTGTGGGCGCTGAAGAGCCAGCAAAACGCGTCGGAAACAAAGGCTAG
GGGGCTCTGTTTCCGCACGGAAAATCGCTGTTTCGATCCTTCAGTGGTCCTCTCTCTGGG
GCTTCAACCACGCTCTGCCTCGGGTTTGAACTTGGACCTCTTGTTTTGCTACGCAAGAGA
ATGAACGAATTTTATCGCCCCATGTTCGAATGGAAAGCAAGTAGAGCAAGAACAAAAGTA
TAAGCGAGAAAGTAATAGAAAACAAAAAACAAATACCACCAAACCCCGTCACCCGCGATG
CAGGGGGGAGCTGGATTGGGCGAAGAGAGAGGCCAAAAAAGGAGGCGATCAATCAGGAGT
GTGTTGCCGGGCGCGCGCGCATTACAAGAGCAAAATATCGATAACAGAATTGATGGAAAC
GATATAAACAGTGCGCTGGTTATAGCCGATGATAGCGATGGTGCCGACGATAGAATTGTC
GATGCTTGTCGTGATGCGGGCACTGGAAAGGATGGATGCAGTCGATGCAGGTTGTGGAAG
AGGAAGAGAAGAGGAAGAGTTCTGGAGAGTCGAAGAGAGGGAGTGAGTGGCACAAGCGAG
TTGGGTGAGGAAGGCGCTGTGGGGATTTATTGGAGGAGGGCAAAAGAGACTCATGCATGC
GGTAGTCGCCATTGGCCAGGTTCCAGGCCCATGTCCGTTTCGGGGCTAAGTGTGCTAGCG
CATGTGTTGCCAGTATTGTAGCCGCAATCATAGCGTACGTACGACCTACGAAGTATTTAG
GGTATGTTGCAAAATACAACTCAAGGAACGAAGAGTGCACAAATCTCCATGCCAGCAGGT
CAGAAGAGAACTACTTGGAACACTGCTATTTAAGAGACCAGAGCCAGGCCAAATATTAAG
TTGTTGTCGTTTGACATTTTTGACAAAATAAAAAGGTAGGTAACTAAATAATCTGGACTA
TGACATGAGAGCAGAAGAGAAACGGAAGACAAGAACTGAACGAGGAACAAATAGAAATGC
GAATGAGGCCGGTTTAAACGGGACGAGAATCAAACAAAAGCCCAAAAAATAAAGACCAAA
GACCCCATCAAGGACTCTTCTATTATCTTTAAACCCCCTTCCTCTCGTTCATTTGTTGGG
TATTATTTTCGACGAAATGAAAAGTGTGGCGTGAAGAAACACGGTGGAAATCGATGAGAG
ATAAAATAAAGACGCCGGATGAACAGACCCAAAATAAAGAGGCTCGCTCGCGCTCTTTTC
GCACTCATACACCGCGGAACATGCGCACAATCAAGAACCAACAGGCACCGAGAAATTTGA
AGGCCGACAGCGCCGCAACCGAGTACAGAATGGCCGCCATGTAGATCGTGGCGCGGGCCT
CCTCGTCCGACGAACCCGGCACAATCTTCTCGAGACCAGCCGTGCTCAGGACCAGTGCCG
CCAGCGCAAAGTTGGAGATGATCCAGACGACAACAACGACCGTGCGCACACCACGGTAGT
AGTCCTGCTGCTTCTCGTCGAGTTGCGCGGCCGTGGGCGTCGACTTGACCTTGACCTCCT
TGCGGCCGAAGACGTGCAACTCGCGCTCGTACTGGGCGTTCAAGTCACCCTCGTCGGGCA
GGTCCGTCTTACCCTGACCGTCCTTGGTGCTGACGGAGGGTAGAGCCTCGGCCTTGTCGT
CACCTTTGGTGCCCCACGAAATATCATGGGTATTGCAGAAGGCGTAAACGTTAAGAATAT
TGGTGAAGGTGGGCGTCAGCATGAGGTACTGGATGAGCGAGGTAAACATGTGCCATGGAT
CGAACATGAGCAGCGATGCAATCAGCCAGATACCGTAGGTGGACATTACGGACAGAATCA
GCGTAATGAAGACCTTGTTCTGGAACAGCATCGTAATTGTGAACCCAGCATTAATATCGG
TCTGGATGGCCTTGACGGAGATGAAAATGGCAGCAAACAACAGGTAGATGTAGATGACGG
CCCAGAAGATGGACATGACCAGGTAGTATGGACCGGAACCGGCAGGACGGTTGCCCATGG
ACAGCGTGAAACTGATAATGAGCGAGACTCCGTACAGCCACTCAAAGACAACGCCTAGGA
TTTTGCCAACGGTGCCCAGCAGGTCATCCGATGACAAGCTGGACGTCAGAATCTTGAAGA
CGAGGAAGAAGTTGCCTATGGCAAACCAAGCGAAAATCATGTTGATGGTGTTAAACACAA
ACTCGATGAAGAACATGAGCTTGCGAAGGATGGAATGGTCGGAGCGGAAGAACTGATAGA
AGTGGACAATGGCGTAAATTGCAGCGAAGAAGGAACCGTTCAGCCAACGACGACGCTGCA
GGATCAGCTCGGAGATGCCGTCGGGCACATCGGTCTCGCCCGTGGCCGACTTCACGTACT
GCAGGATCCAGTGGCAGTTGCGCTTAGTGACGAGCTCGAAGCACAGGATACGATCCTCGG
CAAGGTACATGTTGGCTGTGAAGATACCGGCGCCGGCACCGTGTAACTTCTCACCGGCAA
AGTACTTCTCGAGCGGACCCTGGCCGTTCTTGTCGTTTTGAAGAGCAACGTAACGGTAAG
CAGAGAAGGCACCGGGCAACACAGAAATGAACCCGAACGCAGACTCGAGTGGCTTGTCCA
GAATGTTGCTCATCTTGTACTCAAAATTCTGCGCTGCGACGAGGGGGTTGACCAGGTACT
TGCCACCAGGTCCCAACATGGCCTTGATCTCTCCACAGGCGCCGGCGCACATGGGCTCGA
GGTCAAAGGCCTTCCACAGGTGGTATATGGAGTTGCCACCGGGACGGGTACCGGCATCGA
TGAGGACACAGACGTTGGGGTCGAGGACACGACCGAAAGCCTGGAAGAACCAACGGTGCG
AGTTGATCTTCTTCTGATTCTTTTCCTTGAGACAGAAGAGCATCTGCACGGGCTGCTGTT
TGGGGACCAGCTGGACGATGTCATTCTTGATGCGCATGCCGATCTGCGTGGTGTATTCAT
AGATATGGGCCGTCACGTCTTTGCCGTTGACCTGTTGCTTCGCAATACCCTCTTGGTAGA
CGCCCATACCGGCGAGCAGGGCGCGGGTACGCGGGTTGATCTTGGCACGACCGTCGCTGA
CGACGCAGACGACAATCTTCTTCCAGGCATCCTTGCCCCAGGTCTTACTCTCATTGCGCT
TGCACATGTACTCGACATTCTTGAGCACACCGACCATGGTACGAGCGAACAGAATCTCGT
CTTCGTTGTACATGGTGATAACAATAAAAAGCTCGGTCTGTCTGGGCTTGCTGAAAAGGC
GCTGGCGCAGGGTAAAGTTCTCTTCGTAAAAGGTCGACGGATCGCAGGTGGCAGCCGTGT
AGCGCATGTGGGTGAACTCGTCGCGCTCACCGTGGGGGACCTGGTTCAGGAGGAGTGGCG
GAACGGGACAATCGAGGACCAGGTTGCCGCGGTACAGAAGCACCTGCTTGACCGTCTTCC
ATCGCTTGATGCCGCCGCCACCCATGCCTCCTTGTTGTTGCTGCCGTTGTTGCATTTGAT
CTTGTTGTTGTTGCTGCACCATGGGGTCTTCGTAGCCGCCGCCGACGTTGCTGGCCGCAT
AGGAATCCTGTTGGTGCAGGAGCGGTCGGCCGTCGTTGTCGAATCCCTGTTCGTACCCTG
GTTCGTAGCCGCCGGCACCGTGTCCATCGTGCTGAGCCGGCTCGTACGGCTGGTTGTAGT
AAGCATCGTGATGCTGTTCGGGGTTAATACCGTATTCGCTGCCGCCGTGGAAGTCGCCAG
CGCCGTGGTGTGGCTGATCAAAGTTCGAAGTCGAGCCCAGGTTATCGATCGAGTGCTGTG
GCGCGAAGCAAGTTAGTATACGGAAGATCAGAAAAGCCAATGACGCCGTCTCTTAATGGC
ATTCAACCTACCGCTGGGTGCATATCTAATGAGTCGCCGGGACTGAAGCGGCCCATCGAC
GGGACACTTTGGACGTCGAGGCTCTGGCCCATGGGATGGCGGCCGTGCGGGTTGTCATCC
AGCTGGTAGCCATGCTGGAGGGGGTTGCCCGGCGAGGGCGTACGATGGCTCCGGGGATCC
ATCTGGTGGTCGTAGTAACCGTCGTCTATAGTTGGAAGCAAAAGAAAAATGATGAGTATG
TGACGCTCTCACAGAAAGGTCGGCCAGCTTCCCGAGACGTGGCCCAAGGAGAAACTAAAC
AAGTGGAGGGAGAAGGGGCGCGAAGAGAATATGATAACAGGCGAAAATGGAAGAAGACGA
AAGAGCGCAAGGAGGGAGAGAGGCAACCGGTGCCGTAGAGCGTCCAGATGCTGTTTGTTC
TCTGTCCTCTGTTCTCGAATATCTGTTTCTGACGTTCACTTTATCCGGCGAACTATCCAA
TATGCTGTGTGCAACAACTCTTTGTTGCTGTATGCGGCGGAGTAGGGAGGTTCAAGGGCC
GGATGAAAAGACCAAGTGATATCGGCCAGCCACAATGTTGGGAAAGAGGAAGACAGCAAA
AAGCCGAAAAGTAAAACGGGGAGGGGGAAGAAGGGGTAAAGGACAGGAAACACAAGAGAA
GGGAGGGCCAGAGATAATAAGATTATGCCAGTCTGTCGGGCGGCGACGATCACCGGGACG
GGCAAGCAGGGGAAGCACAAGCAGTGGCAGGATGGCATGAATATCAGAGAAACATACCTA
TTCGATTGTAGGCCATGGTTCACAGTCTTGCAAACCAAGGGGGGGTGTTGCGGTGCAGTA
CTCCGTATACGATACGGATATAGCGGTGGTACTTGGAGTCGTTGCTATACTTCGTAGTTG
AAAGGGGGGGTGGTCAAGACGTCGCGTCGCAGCTGCTGGTCACGGGAGGGAGCGGAGGAG
GGAAAGTCGAAGAAGCAGTTGAATAGAAAAAGAAGAAAAAAGTGAGGGAGGGAACGGAAG
ACGGAGTACGGAGGATGCGATCGCAACCACAGACAAGTATGGCAGTGCTGGTTCTTTGCC
TCCACTCAGCTGGGGGGTGGCACAGGAGACTTGGTCAGGACGAGGACGGTTGGAATGTGT
TTCGTGTTGGAAATTCTCGAGGGTGGCCCTGGGGTGCCCCCTTGGCGGCTCCGTGCTTGG
CAAAAGTGCTAGGTTGGCTCCACGCTGGATTTTGATGGGTCCCTAGTAGCCCCTTATTTT
TGGTGTTGTTTGATTGCGTCGCTACAAGCCGCCTGGTATACGGAGTAGACACCGTTTATC
AACGTCTCGCCCAAATGCCGTTTTAAGTCGTCTTGGTGCGACTTGAGGTTATTGATGTAT
TTTTTCCCCTTTTCAGTTTTTAGTTTGGGGCGGTAATTATTGCCTGGCGTCTCCTGGCGT
ATCTTTTAATATCATTTTGCCTCTGGCTGGTGCCGTTTTCTGTCGAACTTTCTCCTTCCC
GAGCTTCAACTTGCTGTTTTCGGGGTCCTCCTGTACCCACTTGGCGTGCCTCCTGCTGGG
GCGAGGGCAACGGCCAACAATCAACAACAGGAGTTTCTTCTCACGCCGGTACCTAAGAGG
GCTCACAGAGAGCGTGAGGCTTGCTGACCTGTTTTATGGCGAAGTTGCTCAGCGCTGTAG
GGGTTGTAAGATCTGTAAGCAACTGTGGAAACGGTAGGAAGAGCGGAGGACGTGGCCCTT
CTTCGTAGGCGAGACGATGCGAGAAACACAAGCAAAAAGGGTGCGATTTGGCGGAAACGC
GCAGGTCTGAACGGACGTGTTTCACGATTATGGGATTGTTGGTGCTGCAGGAGACGGCGG
AAACGCAGTGGAGGGGGTGACAGGGGTGGGTAGTAGCCAGGTTCCGTCGCGGGTTGCAGG
GAGTGCTATGGAGTACAAGAAAAGGATGAGATTCAGAAGAAGAGGAAGAAGAACTTAAGG
GGAGAATCTTCAACAGAAGGTGGTTCGACGCAAAAGGGAGGATAAGGGTAGAAACTAAGG
AAGGCACAACAAAGAGAAAGCAACGAATCCGGGGGAAGGAGCCACCTTGTCACGACACAA
ATAAACGAGGGAGGAGCGTCCGAGTGAGGAATTTTGCCTTGTGGAATTCTTGAACAACTC
TTCTATGCCCTTTCTTGACTGGACGTCTGATACTCGGGATGCTGAGCCTCCCTTCAGTAG
GTGTGCAGAATATGCCTTGGCGACGGAGCAGTCTGCAGGAGATTCAGCAAACTACGTTTT
GGTTTCAACGCTGTAGGAGAGTACGGAGGGCATGTCACTGGCTTGGGAGGCTTCTGCTTT
TTTGCTTCTGCAGCGCAACGCTGTCACCAGTATGCGACAGGGCGGGAAGGTGCAAGACAA
GTGCTTGCCTCAACAAAGAAGCGCAAGACACAATTGCGGGAAACTGCGCGCCGGGAGAAG
GAAGGCACGGGTGGGGCCTGGGAAACCGGCCTGGACTAAAAATGAAATCAGTAAAATGTT
TCAAATTTAGGGGCGGCGGGAGTTGGTTGCAGCAAGACTCTGTTTGTTTGCCCTGAGTGA
CGTAGTCGCTAACGACAATGGCGCAGGTACAACATACATACATACATGCATGCACACATA
CGGAGCACATACAAACATGCAGAATAGACGAAACACCCGTGGCAAGGCGCAAAGCGCAAC
GCCCAAGCGGCTGCTACTGACGATCCGTGCCTACCTCCACCCTACCGTTCATTGTTTGTT
GCTTGACACGTCCTTGCCCGTTACTTTACATTTTGACATGAACCAGTCAGATATGGTAAC
TGGCAAGAGGACCCTGAACTAACTGCCTACAAGAAAGAAATGGCGCCACTTTTCCCCAGT
CAAATTGGCAGTTGCGACGGATTAAACTCGGACGCCCTTGCGCATTTTGTGACCCATGCG
CTGCAGATCACCTACATTATTCCCAGTGACCGGAAATGGGGAGCGACGACTGGTAGGCAT
TGGTGGCCGAACCTGGCCAGGAACCAGGGGCTTGCACAGAGGGAAAACTAGAAATACGAT
GTAAGTGTACTTACATACTCCGTATATCTTACGACGCATCTTTACATACGTTGCAGGTGG
CAGGCCATCGTGAGACTTTTGTTTGTTCGATTTTGCCCGCGAAACTTTGGCTTGGAACTG
GACTGCAGGATTTTTAGCGCAAGCCACAGGCAGTTTGGAAACAGCGAGGCAGCTGCCAGT
TGTCAGACGAAGAAGGTTAACGGTGGCGCAAGTCAGGCACGCAAAAGGAAGGCATTGTGG
CGCGTGTTATATTTAGCACACGAAATCGCCACCAGCAAAATGCCAACAGCCGCCAAAGAG
GCCGCCTTCACAACCAATAGCGTAGTCTCTCCATTTGCGCTTCAGATCACGAGGCCGGCT
CCGTACTACGGCGAGGCAAATAGACAAATACCATAGAACGGTTACAGGCGTCTTCCTGCA
CTGCTCCCAGCCTAGTTCGACTTTTACGTGCGTTCGCCCTCCAGCCAATAAACGCACGCT
GGCATGGCAAAAGCAGGGAATATGCCTTGGGTTGCCTTCCAGTGGACGGTCGATCGATTT
ACAAGCCCATACGTCTGTTGCGATTGGTTCACGGAGAACTGCCATCTCTGGCTCGTATCA
TGCTTTTCTGCTCTCACTGGTGCTCTTCGTATGATGCCGATCGAGCAAGCTTAACTCGGT
GAACGCGTCCGCTCCTGGTTTGTGGCTCGATCTGGTGCCATTCGTTCTTGGCCTGTGCCT
TCTTCGGAACAGCCAAGCCTTCTCTGTAATACAGTCGTAGTCCCATAAAATGAACTATCG
TGGAGATGAATGCGGTTGCCTGAAAGACGCTACGTCATCAGCGAGGCTTGTGCAGGTTCC
CCCCTGTGTTCACCGGTCGTACTTGCTATCGTTATTCCAAGCTCCAGGCTGTGTTCCGGC
CAGGTATGAGCTCGTTTACACTTGCTTGTCCGTCCTACGCAAAGCCTCTCAACTGCCCAA
GCCTCCATCTATCTACGTGAAACAACGGGGAAGGTAGCAGCGGGCTGTTTGCCGACGGTC
GCGGTACACTAACAGGCGAGCCTATTCCGATGGCTGTATTCTACGAATGCGAGTAAGAAG
TAGTGTGACCCAGCCACCTATATTAGCGAGATGACATCAGGAACAGTCAGGAAGTAGTTG
CAAAGTGCTGGTTGTCCCTGAAGCTGCCGCGAACGTGAAGAAATAATAGTCAGGTTTGAA
AATAGTAATCTTTTTTTTTTAAAAAAAAAGGGTTCACGAAATGAGCGTAAGCAATCGTCA
GAAGAACAATTCAAAAAGTCAACGATAGCGACATACTCAAACAACCATCCTTTAGCAACT
CCTCGTTTCGATCAAGGGACCTCCGGGTTATGAGCCCGGCGCGCTTCCGCTGCGCCAAGT
TGCTCTTGTTGATTGTGGTGTTGAGTTCCCGGGCCCATCTTTTTGGTACATATACTGGAG
ACACACGCAAATCCATAATAGATCCTGGCACCATTACATAACTGCTACAGAAAGTACCAC
TCCAGAAGATTAGCTCAGTCCCTTCAAATGTTGATCTTTTCAAAACAAGCAGAAAATTGG
TGTCAACTATTTTGTGTCACGTGATCAAATGGGAGTGTGATAGAAAGAGATCGGCCATTC
TGTCCGTGAGATGACCAACAACATCTCGGTGTATATTAAGCTTATGTCGTAGGGCAGCCC
TATCTCCAGTACCGTCTGGCTTCCTGGATAACAGCTTGTCGTTGTGTCGTTGTGATAATT
CTTTTGTGTAAGCTAATAAATGGGTTGCTTCGATATGTATAAGGTTTTTTTTTTTAAAAA
AAAAAAGAAAAAAAAAAATTATTTACGAGCAGATTTGTAAGACGATAAAGCACAAGAAAA
GGGAACAGTAATAAAAAAAGATAACAAAGAAAACACATACACATCCAGGCGACGTCCTGT
CCTTTTGTCGAGCAGCAGTGTAGTCATGTAGTCATGGATCCCAAACAAGCATAGCTCCGC
GATCGGTGCATGCTAAAGGGGAAAATGGACATACGAGAAAAAAAGCGACTAAAATCGAGC
AATTGGCACTGGCCGAGTCACACTCAAGGTCTGCAAACGCCGACCCAAAGCGCGGGTTTT
TTTGGTAGCCATGCAATAGCGGACACGGGCGTCAACCGACAACGTCTTGCAAACGACCCA
TTCGAGTCAATTAGACGACAGCAGCTGGCCAGCAGCACCGGCTGTCCCTCCCTTGGAGCA
CCGACGTTCTCTCCTCGTCCGATCCAGGACGACAGCTCGCCATCTACGACATACAACTTC
GAGCTTTGCTCCGACACCCTCCTACCGTTTCGACGACCCCCTCAACCCTCACCATGGCCA
CCGAATCGTTTGTGATCCGCACGCCGGCGTCGTCGGCCAACATTGGCCCTGGCTTCGACG
TCATCGGCCTCGCGCTCTCCCTCTACCTCGAGCTGCACGTCACCATTGACCGCTCCAAGA
CGCCGTCCACGGCGCCGCTCAACTGCCGCATCACGTACGAGGGTGACGGCGAGGGATCGG
TGCCCCTGGACCCGGACGCGAACCTGGTCACCCGCGTCGCGCTCTACGTGCTCCGCTGCC
ACAGCCAGCGCAGCTTCCCGGCGGAGACGCACGTGCACATCAAGAATCCGATCCCACTGG
GCCGCGGGCTGGGCTCGTCGGGTGCGGCCGTGGTGGCGGGCGTGATGCTCGGCAAGGAGG
TGGGCGGCCTGCACGACCTGACGCCGGCACGGCTGTTTGACTTCTGTCTGATGATTGAGC
GGCACCCGGACAACGTGGGCGCGGCGCTGTTTGGCGGGTTTGTGGGCACGTACCTGAACC
CGCTGAAGCCGGAGGACGTCGCACGCACGGAGATTCCGCTGAGCGAGGTGCTGCCTGCGC
CGGCAGGCGGCGTGGACACGGGCGACCAGCCACCGGCGCCGCCGCTGGGGATCGGCCACC
ACATCAAGTTCCCATGGTCGCCGACAATCAAGGCGGTGGCGATCATCCCCGATTTCGAGG
TGGCCACGGCCAAGGCGCGAGAGGCGCTGCCGGCGGAGTATCCCCGTGCGGATGTGGTAA
GTTCACAGAAGGGGCGAGCCAATTGGGCTGGCAAGGAAGACGAAGAAAAGGCGAGCGGAG
CGAGGAAAAGAAAAATAGAAAACGAGAAGACGAAGCTGACCGTGGTTCGACAGACCTTCA
ACCTCCAGCGGATAGCACTGCTGCCCGTGGCGCTGGGCCAGTCGCCGCCCGACCCGAACT
TGATCTACCTGGCCATGCAGGACAAGCTGCACCAGCCGTATCGGCAGACGCTGATCCCCG
GTCTCACCGAGATTGTCGAGTCGATGACGCCGAGCACGCAGCCCGGCCTGCTGGGCGTGT
GCTTGTCGGGTGCGGGCCCGACGATCCTAGCGCTGGCGACGGACCACTTTGACGAGATTG
CGGAGGAGATCATTGGGCGGTTTAAGAAGCATGGCATCCAGTGTAACTGGCAATTGCTGG
AGCCGGCAGAGGGCACACTGGTGACGCGGTAAATGTGAATGTGTAGCAAAGCCTCTCGAC
CAGTTGTGCGTCGTTGGACCTATACGTAGACTGTTTCGGTCTGATACCCGAGAGATTAGA
ATAGAGGGCGAGATAGAAATGCAGAAAATAATAACAACATCTAACGTCATACGTCCGAGC
AGACGAGATTCGATTCGTGGAAACACATCAGTGTGAACCTGTCAATGGGATGAGTCGTTG
GGTGAACGAGATTGTTCCGCAGTTAACGCCCGTAACCACAACTTACCTGACCAGTAATAT
GCGTCTTCCTTCTTTTGATACGACGTCGTCCAGAATAAGGAGAGTATATGGAGTACTGCG
CTTATGTCAACCATTTTTTACTACGTCGGCCTTACTGTCGTATCAGGTACCTTCCTGCCT
CATGGTATAACTCGGACAGAAACCCCGAGAGAGAATACGCGGCTCTCATAGTCCTGTATT
AGCGGACCAGTATCAAAGAGTCTAGGTCGACTTATGCTCACGCCATGCCCATCTTACAAA
AGTTGTGTCTCCATGATAAAGTACGTTGAATTCCGTAACCACTGAGCGGCGCCGGCTCTC
ATATACGGGGTATGAAAGAGTCTGTAAAGTGTGGCCGAGGGTACATCCGACCGGTCAGAA
GTGACAGTACAACCGTGTGAAAACCTTGAGCTACGCTCCATTACTATTCGTCGGCCATGA
TTAATGTGACCTTCTATGCATATTCTGTGCCGATTTCATCTTTCACAAAACATCTTGCCA
AATTAAGCCGTGTGTCCAGCCTGTCGAGGCATTTCATGTATAATTTTTGCGTTTACTCCG
ATTCCTTTCTTACTCCCTCACTGAAAGCTGTTGTTCTGTCTCGACGTAATTCCTCCTTTT
ATCAAGATGGTCCCATCCTCGAGGTACATGCATGTTATCAGATCGAAGATCGCCGCCCAT
TTCGGACGCACAGGAGCTATGCTGGTTAAACATTAAACTAAGTCAAATATCAGGCTTCAA
CAAAATCCATGACAAGCATATCGGCTAATCCAAGAAGTTGTGCTTGACAACTCTTTAGAT
GGGAACTCTTTACTCGCGCTTCGTTATTCATTTATTTATTTATAGAAGAAGGAAGCCGTC
AACGGTGGACAGATGTTGTTGGTTGCCCCAATCGGCACCGTGCTTTGGCCGTATGAATCC
TCCCGATGCGATATAGGAGGGAGGTTTTCATAACAAGATCCTCCTCGATATTACTCGACA
TATGCTTACGAGGCAGTCGTCCCTGCCGTTTCAATAGCACTTCTACAATTCTCATCTTTG
GTTATCATGTGACACGTGTCAGGACAAGCACGGAAAGGGAGGAGCAAACCGATGCCAATC
AACAATGCCATCCTGTCCTCCTTCCCCCGGGGTTCTAGACGACTTGAAAATTGATGCGTC
TGGAAGCATCCGATTTGGAAGGCACAGCCTTGTAGGCGCAGCCCGTCCAAGGGAACCGGC
AAGTGATGGTTGCCGCCGTTTAACCTGAAAATTGGCCTCTCCATTGGTCGGCACTCGCCG
TCACCGTGCTAAAACAACCGGCCACTATCAGTGGTCATCGTGCCACTTGTGCCCGTTAGT
GGCACCACTAGTCACTTTCAGTGCTCTGTCGTGCCACTTCCCCCAAAAATGTGTTAAGTC
GAGGACTCGAGGGAAAAAGACTTGTGACCAAACCCGGGTAGATCCCGTCCTTTGTTGTTG
CATTTGCGACCGGGAATACGGCTTTTGGAGGTAGCCAGCCCTGCGAATCACTGCCAATTC
CATAGACAGCATTACTTTGTTCTCGCGCCACGTCCATTAGCTAGGCCGTTCTTCACCGGG
TGACAGACCTACACTCTGAGCTCTCCTACTTTTCCCTAGTCATCTCACGTTTATTATCCA
GAATGGCATGATGGAGGAGACAGAGACTTCCGAAGCATCCTTATCCAATTGAATATTGCC
CATTTCACGCCGTTTCCTTCTGTTTCCCCCGTCACTGGCATTCCCGAGATTTGTCAACCG
GTTCCATCTGAACAAGCACGTCGTAATAATGTGGACTCGCCCTGACTGGTTCCCCGAAAA
CGAGAAGTCAATGGGCCAGATGGACGCTTGGGCATGGGACTAGACTCGCAGCCTGGCCAC
GACGATGGTGTTCAAAGGGAAAGGATTGCATTTGTTTGGCGATTTAGTGTTTGCCCTTGT
ACTGTGTCTCTGTACTACCCTCAAATATAAAGACATCTCGGTCATCCTCCTTGCTTCCTC
CATGCTTTTATTTTGCTTCTCTTAGTTGCATCATCTACCCTCGATCAGATCGTTTCACCC
TCTCAACACTCAACACTCTTCGTTTAATTAACACATCGTTACTCAGTGTTTTACAACACG
CTATTATTTTGGTAACACCAACTACTACCTCCTCCACCTTAGCCATGTCTCCCATCATCG
CCCGAGCTGCTATCCGCAATGCTGCCGCCACCGGCCGCCGCCAGTTTTCCGTGGTGCGGT
CGCTGCGCAGTTTCGCTCGGTCTTTTGAGCCCCATGTCTTCCAGCGCTTGCCCGTCGCCG
GTGACGCCCAGGCTCCCGACTATGGTCGTCTGGTCAAGCGGAGCGGCAAGACCATTGCTA
TGTACGCCCATCCCAGGTGCCCCATGATATCAAAAGAACCAAACCCCATACTTGATTCCT
ACTAACACCTCACTCTAGCTACTTCCCCCTCGCCTTTACCATCCTGGGCTGGCCGATGAT
CGCCAAGACGGGCCTCGACGGCCATGTACACTAAACAGCCGTCCACGATATTTTGGGAAT
CGTCATAGAGGAGCACATTTTGTATATATAGTTTTGGAAAGCTGGCGTCTTGTCGTTTTA
TAAACGGTGTTTTTATTTTCCTCGAGTACCCTTCGAAGCGGCACACGTGCCATTTAGAGG
CATCGTGATCTTCCTGGCATTTATTTGTTCTTCGAAATACACACATCAAACTCGAAAATT
TATGACGGCTATGAGCTTCGGGGACAAAAGTAAAATATGAAATGTGACAGCTGTGGACAA
AAATGTCGGATTCTTAACCGTGCTCGAGTTCCCAGGAACCGATCGCAAAAATACGGCCCC
AGCTCCCTCGATCGTTCGATTTCAACTCTCAAACCGCCTTGTAAGCAGTCGCCAGTTTCA
TTCCTATTTTACGCCCTCTCCAGTCCGTTTACTGGATTACTTCTGGCGCAATACTATTAG
ACTTTTGATGCCAATTCCTGCTCAGCACTTTTCCATCTACACGTGCCCGGTGATTATTGA
AATATTGTTATCTCCTTACAACCCAGGATTATCCCCAGCATATAATAAGCGACAAAGAAT
CCGTCCACCCGCCGTCCTGGCTGCTGATATCACACCGGCCGCCGGTGTAAGCCGATGGAA
AGAGCCCCGTAGCGACGCCACAAATAACCGCGCCACACTTCGCTCTCTGGGGAAGTTTGA
GAACAAAGACTAGCCCGTGCTCCTTCCTCGACAAAACATTGAACTAGTCTAAATGCGGAC
TAGCGCAAGGCACGCCCCTTGGTGTGCTGTCCTGGCGCGTCCGTGTCTGCATGTAATTTT
GGAGAGGCCAAGGAGAGACAGAGCTCTCCTTTTGCGAGACAGCAACGACATCCGAACGAC
GATACATCTCTTCACGACGACCAACTGCCGAACAAGCGACATAGCTACGTCTTGAAACAG
CGGAAGCGAAAGGAAGCCCGTTTATGTTTTGTCGGCTATTCATACTGCTGCGGCCGGCGT
ATTTACTTTTCGCATTCTCCTGACGACGTTCTCCAGTACAGCAAGACAATGCCCCGTGGC
CGTCACGGCTAACTGGCGCTCTTATCGACCTATCATCTCGACTTTCTTGACGACATTGAC
GGTATCAACGACGACCCAGGCCGGCGTACCCTGCCCTCGGACAGCCAGAGGAGCGGACGC
GCCGAGCTAGTCGCCTCTTCAGCATCCAGCGCTCCCTCCATCGGCAACACCCGTCGCCCG
TTCTGTCCTCCCCTTGCCCTCACCCCTCGATACAAACACATACACAACCGCAAACATGGC
GGAAAGTCTTCACAACATCCCGATGGTCATTGACAATGGCTCAGGGACCATCCGCGCAGG
CTTTGCGGGCGAAGACCTGCCCAAGTGCTACTTCCCCTCGTTTGTCGGCCGTCCCAAGCA
CCTGCGCGTGCTCGCCGGCGCCCTCGAGGGTGACTGGTTTGTCGGCCCGCGTGCTGCCAC
TGAGCTGCGCGGCCTCCTCAAGATCAACTACCCGCTCGAGCACGGCATCGTCACGGACTG
GGACGACATGGAGAAGATTTGGGCGTACATCTACGACGAGGGCCTCAAAGTGCTGAGCGA
GGAGCACCCCGTGCTGCTGACGGAGCCGCCACTCAACCCGCGCAGCAACCGCGACACGGC
CGCGCAGATTTTGTTTGAGACGTTCAACGTGCCGGCGCTCTACACGTCGATCCAGGCGGT
GCTGTCGCTGTACGCGAGCGGCCGGACGACGGGCATTGTGCTGGACGCGGGCGACGGCGT
GAGCCACGCGGTGCCCGTCTACGAGGGCTTCGCCATTACCAACTCGATCCAGCGCATCGA
CGTGGCGGGCCGCGATGTGACCGAGTACCTGCAGACGCTGCTGCGGAAGACGGGGTACGT
GTTCCACACGAGCGCGGAGAAGGAGGTGGTGCGGCACATCAAGGAGGCGACGAGCTACAT
TGCCGTGGACCCCAAGAAGGAAGAGAAGGACTACATGACGACCAAGTCGGACCCCAAAAA
GACGGCCGAGTTTGTGCTGCCCGACGGCAACAAGCTCAAGGTCGGCCCCGAGCGGTTCCG
CGCGCCCGAGATCCTGTTCGACCCCGAGATTATCGGCCTCGAGTACCCGGGCGTGCACCA
GATGGTTGTGGATGCCATCGTGCGGACGGACCTCGACCTGCGCAAGTCGTTGTATGCCAA
CATTGTGCTGTCGGGCGGTACGACCTTGACCAAGGGCTTCGGTGACCGGTTGCTGCACGA
AATCCGCAAGATTGCGGTCAAGGACATGCGGATCAAGATCTTCGCGCCGCCAGAGCGCAA
ATACACTACGTGGATTGGCGGCAGCATCCTGGCCGGTCTGAGCACGTTCCGGAAGGTAAG
CCAGGGTTTACGGGAGGGACAGTCGTGAGGTTGCCGTGCATGACTTTGTTGCTAACAAAA
ACACAGATGTGGGTCAGCATTGACGACTGGCACGAGAACCCCGACATCATTCACACAAAA
TTCACGTGATGCGGTAAATGCAGAGAGGACAAGTCTCTCGAGGCAGCCAACAGAGAGGGC
AAGATGGCGGAGGCGGCGCCTCACATAGGACACAGCACACAAGCCAGACGGGGAGACAAC
GTAACGAGGGCAGTCGCCGGACCAATGAATCCACGACGATGGACAGGCACACACTGTCTC
TTGCGTCCTCGACATTTTTCAACACATACCGACTCACACATACGCAAATTCACAAACTCA
CACATATACATGTATTATGTACAATACGCTCACCACCCGAGGAGAGCGGATATGGCCTAT
TAGGAAACGATAGCAGGAATAGATCACCGGCCGATAGTAAACCGATGGCGACAAGACGGG
GGGCGGGGGAGGCCAGGACAGGCAAGAAAGAAGGGCGCACTGAAATGATACCCTTTTTCG
TTGTATACAAACAGAGAGGCACTCAAATTTTAAAAGATTTTACGTGTTTACAGGCAAAAC
GAGCCACAGAGATGAAGGCGATGCACCGTTGCATGTGTATTGTAGGTAGTGCAAAAGAGA
ACTCGCTTTTTTTGTAAATTAAAAATGAGAAAATCAAATCGGGTATCTTTGCTTTTGTGG
CTTCTTCGACTTCGATCCAGTAATTTTCCAGCGAGAATAAAAGGCTATGTAAATGCGATG
CTATTATTACATGAAAAACGAAACAGGAGAACGCCGGTCCGCTCAGTTGTGGTATAATCC
GCAAAAATGACTAAAACAAATGAGAAATAAAGAAACTCCGCAATGCTTCTCGTCCATGAT
ATGGCTTTTGTAAATCCAAATGAAAAACTTTTCCGTTCCGTAGGTTGAAAAGTGGGATGA
AAATTAAAAAAAGAGCGGTCGCTTGTTGATGATTGGGTCGTGAGAAAGTGGTCGTTGCAA
GTCGGGATCATGACAGAAGGAGAATGGCAGAAAAAGAATAGAGAAAAAGAGACAAGCTGC
CAGAGCCGCTCAAACCTCCATTCTCATCCTCTTTTAACGGTGCATGCGGCCCCAGAAGCC
GCTGCGCCGGCCCTCTTCGCTGCTCGTCGTGCTCGCGCCCGAGACGGAACTGGCGTCGCT
GCCCTTGCGAACGACGTGGCCGTGGTCATGGCCATGGCCGTGGACACCCATGCGGATGCT
GTTGGCAATGCGGTCGGCGGTCGACAGGAGGGGACCGGACGAGGTGGTGCCCGAAGCCTT
CTTGTTGTGGGACGACGAGGACGACTTGGACGAGTAAAAGTTGCCGGCGCCACCGCGGCC
GACGTAGCCGCCGGTGCTTTGCGACTTGGCGGCCGCGGCCGAGGCGTAAATGTACTCGTC
GTCCAGGGACGTAACAGGGCGCATGGAGGCCGGGTAGGCGTTGCCGGCGCCGCCACGGCC
AGCGTAGAAGCGAGCAGATGTGTGCGTGGCAGACGAGCCGGAAGACACCTTGGTCAGCGG
CGTGGGGATGCCGGCAGCAGGCGTGACGGTGGTGGGAGCGCGGAAGGTGTTGCCCAGGCC
ACCGCGGCCAGAGTGTGTGTAGGCATTTGCCTGCACGGTGGGATGCGGTTCGGTGATGGT
GAAGGGCATCGTGAGGCTGCGGGTGTAATCACTTGTGGGTGAAGGGACGGCGATATTCAG
TGTCGACAAGGATGTGAAGTTCGTGATGCCAATGTTTGATATTCTCTAGATTGTCATATT
CTTGCTGTATACTATGCATGTGTATGCCATTCGAGAGAGATGAAGAGTGAAGGAGAGGAG
CGAGTGACAGCAGGAAATATATGAATATAGGAGGCCATGATGCTTAAGAGCTTTTCTCCT
CATCCGGGCAGATCGATATTGACGAGGGGGAGAGCAGAGCAAAAAGAGTCAGACGTCCAC
CTGAGGGGCGTGTAAGTAACAACCCATTATTATTATTAGCTGAGAAACAGCCAGAATGGC
GTTGCATGGTGTGTCTGGGCTTTTGTCTGGGGAAGTCAACAGAAGGGAGAAAGGGGGTGT
AAGAATTGGTGGCCCCCTGACGAACGCCTCTAGATGACAACATTACGGGCAGGTCAAACA
CAATTGCGCGAGGAGGGAAGGCGCGAGGGCTGGGAGAACGGCGACCGAGCTTGCGCAACG
TAGCAGGAGTAACGGCAGGCAGAGGGGCGTAAAAAAAAAACCTTGCTGCGAAAGAGCAAT
CGATGGGGTAATAGCAAGGTAAGAATGACCCAGAAGGTAAAAATTTTCAAGGCCGCCTGG
CTTGGCTACAGGTCACAGGCAGGAGAGGCGAAACTTACACGCCCCTAGGATGGAAGCTGC
GGCTTTGCAAATGGGTGGAGGGAGGCTCCTTCCAGCGAATGGGCCGAGAGGTGGCATCCG
CGTGATGGGGTTTTAGGCGCTGAGGCCTGTGCAGGACTGCCCGCTTCAGGGTGCTTCAGC
GCGTTTCCAGCGCGTTTCTGGGGGGCGTGCGGTCACTGTTGGCATTTTGCGTGATCACGT
TGCACAATAGGTAAATGGCATCCCTCTTCCAGAGTGGCCATTGGCATACCGTTACGAAAT
GGCGGCCGGCTTAGTGCATCACGAGGCCCCGCCCCAGAGGTCATTTTGGTCGTTGTTCTT
TCCCCCCTGGGCCGTTTTTGGGTTTCTCGTACCTAATTTTTAGTCATGGAATGCCGGTAC
GTACCTTCCCCTCTCAGACACGAGAGACATGCGAGACAACCACACAAAGTTCGCAGCATC
TTGTCGAAGCAACAACGATCGTGGTCCAGATGCCACTTGCTCATTGGCGTCGGCCCGCCT
CATCGCCAGAGGCTGCATGCCGGACCTCATTTGAAGCTCAAACTACGCAAGGTCAATTGA
ATTTCCCGCCAACTGTGGACGGTCCGCAACACGATGATGCCAGCGGCTGCCAGTCTTGTG
TGCCACGTTTTGCTGTTGTGTTTGCTGAGGCAGATCACCTGGGCCACGACAACCGGCCTT
CGCGCAGTAAAATGCAAAATAAAACATCGTGAACAATACATTTTACACCTTTTACCAGGG
GCCGAGACAGCAAGCGCCAAAGTAGAAGTTTTCTCCTTCTTCCATTTTGACACCACACGC
CCTCGTTGCTTTGTGGTTCCTCTCGGTCCACTTTTGAATGGTCCAAATGACCCATTTTCA
GGGAGATGAGGGGAGGTGACGAGTTCACAGAGGAAAAAGAAAATTCTGAACGAGACAAGA
GTCTTCATACGATGTGGAGAGCACAGAAAATACACGCAACATCCACACGCAACGCTCGAA
TGGAATTGCATATCCATTACACGAATGGTCCTCGCACAATACATTTACGATTGGGAAATA
TCACAGGTTCTCAGAGAGAGAAGAGTCGCCTTCGTGTGAGCTAGCAGGTGTATGTCGTAA
GCGGCTAGGAGCGGTATTGAGCAAGTGAAAAGCACACTGACAAAATCATTGCTGAATTGA
GTAGTGGCGCTCTGCGGCTGACCTTTTGGAAGTCACGTTCACCTAAAATTTGCAAGGTCA
GGCTGGCAGGCGCGGACACTCGAGAGAGAGAGCGAAACAACCAGGAAAGAGCGAACAGCA
ACCAATATCATGGAGTCACGGGGTCACGGAGGCCAGCGTTGACAGCCACAACGACGGCTA
TCGGCGACTGCCTTTCGCCCCTTTTATTCCAGCGACCAAATGCCAGCCATGGCCTAGGCC
GCAGTGTAGACTCGGTCCTGGAGCAAAACCTGCACACGAATACTGTTTTCCTTTCTTTTT
TTTTCTTGTTTTCTTTACGGGTCCTCACACAGTGAACTGCTCTAAGCGAGCCTGTATTGG
TGGACCGGCTGCTCGCTCCCATCCGCATTTTCAATGAGAACTGTGGAGAGTGGAGAGCCG
CTGTCTCATACAATGCGACTACGGCGTTGTGAAGTGAAGTGAAGGGCAAAGTTTGAAAGT
ACTGCAGAAGTAGAAGATGACGAGAACTGTTTTTGATTTTTATGTCACCCACAGAGTGCG
ACGACTGCGAATATCTGTCGTCACAAGGGGGGTGGGCAAAAAGTGACAGAATTTGCATTG
ACTTCGTCGATGTGGAGAGGTCCATTCCGTGCAAAGTGGATATTTCACACCATAATCCAT
AGTAGAGATCGCGAGTCTTGAATAACCATTTACAGCGTCAAAGACATCCGAAGGAATTTC
ATGTGCGTCAAGCTGTTCTTTTTTTCTTTCTTTCTTTTTTCTCTCTCTCTTTTTTTTTTT
TTTTTTTTTTTTTTTTTTTTTTTGACTTGAGAATCCAAGCCACGCCAAATACAAAAATAA
CCACATATTTATGTTTACAGGAAGTCAATTAGCGTATTCTATCCACCGCAGCATTGACTC
TAAAGGGCTTGCAATATGACGTGGTCCTCAAAGCATCGACACTGTTGTTTTCCATCGCAT
ACACGGATAGAAATGACCACGTTTGGCGTGGCGCGAGGACGGCGAATACTGCACGTTTGA
CCGAAACTGGACTATGAATACGGAGGTGGGTAAAGTATGGTATTACAAGATGGCTAGCCA
TATACCGCGCTGTCGGTGATGTAAAAGCAAAATGAGAAAAAACAAAAACACGAAATATGA
AATATGAAAACCATATGCTGTCTCCTTCTCGACACCTAGCTATCCTCCTCTTTATTTTAT
CTGCATCAACAATGCTGGGGAGGCTTTGTTGTCGCTCCATCCAGCAACCCAGTTTTGCGA
TCTTGCGATCTTTCTTCACAAATGTCGTAATCATCATAAAAAGTATGAATCATGTCAGCT
GTGTTGTAAACAACAGCCGAGAAGCAAAAGTAAATGCAGAACACGCGCCCCTCATCTATC
CTTGTTTCATCGTCCTGATAATTCCTTCTCTTGCTCTTTCGTGTTCTCAACATTTCGTCG
CTATTGTCCCCCCTACTTTCTATCTGTGCGTGTGCTCTTCCGTGTAGATGAGGCGATGTT
AGTTGTTTGTTTGCGACACCTTCATGTCGCTGAGAAGAGAATGCTACAATGTTTCCTGTT
TAAAACGTCTCGGACTCTTGAGAGGCAATTGTGCCGAAAGTGTCTGGATACGAGTGTTAG
TTTTATTTGTTCATACGAAGTTCATACGAGCCGATGGTCATTTTTCAGTCGAAACTCTTT
AAAACTCACTTCTCTTCTGTCTGCGTGGGTCGCTTCCAGGCTCCTCATCGTTGTAGCTAC
GCGTGCTCCGTTCACTCTTCGGAGTCATCGCCCGGGGACCACTGGGACGCCGCGTCGGCG
CTGTCAGCGCACCGCTCAAGTTGCGGTTCTCGAACCGAGGGCTGCCCGTGTAGCTCGTCG
GGACGTGTGTGGCTGTTCCGTATCCGCTCTCCACGCTGTGGTACGGAAGAGGGCTCGTCT
TGGGTGCCTTGGTTAGGCGCGCCGGGCGAGGTGGCGTCTGTTGCTCCCTCTGGGCATCTA
GCGGTTCCTTGGGAGGCCGAGGCGGGCCGGCTGGCGGTTGCGAGCCTTGGGTAGCCCCGC
CTTCCCAGTACTGCTGCTGCTGCTGTGTACCTTGCGCGGCCGTGTTGCTGACCGACGCAT
CACTGTACCGGTTGGTGTTCTGACCTGGGAACCGGTTCAGAGATGTCGCGGAACCGGCCC
ATTCGGCCGACCGAGGGCTCGTCGGTGAGTCAAAGTCAGCTGCTTGTGACTCCAGGGCAG
CTTTGAAGGGTTGACCTGACCGCGGCTGAGGATGCTGGAGGTTGAGGGAGTCGCGATGCG
CCCGGTACTTTGGATCCTCGGGTGTCATGTACGACTTGGGATTCGGAGGGAGAATTTCCG
TGCTGTCGGGGGGCAGGTGATAACCGTGGATGTCGTCGTCGAACTGGGGTTGTTGGTATA
CCTGCCCTCCCTGGTGGGCGTGCTGGTGAGATTGCTCAGGCTGCGTCTGATCGAGGTAGT
TGCCGCCATGGTTGACGTCGGTCTCAGAGAAGCCCGAGTGCAGCTTGTCTCCTGGCGTGG
GCTCATAACCGTCGTACGCCACGAGATCGGAGCCCGACCGAGACATTCCACTATGGAAGC
CGAGCTCGTCGTTGTCCTTCTTGGAGTCGCGGCTGCTCCGAAACACGCGCCCGACACTAG
AAGTTGTCGTTTCCGACCACCGCGAGATCTTGGGGAGCCAGCTGGACGAACTGCTTGACT
TGTGCTTCTTGGCCTTTTCGGTCCGGGGCGTGTTGTCATTGCTCTGCGGCGCCTGCTGCA
TATGCAGTCGGGGTTCAGAGTGTTGCTGCTGGTATTGCTGCTGCTGGATGTCTTGTGATT
GCCTAGGCGGCGTTGCGAGTAGGGCTGTGCTCATCTGGGGAATCGAGGCTGGGCTGCCAA
ACCGCACGTTGCCAGATGCTCCCCCAGCAGCTACGTTGACGGCTGCTCCATGTCCAGGTG
CGCTGCAAGGTTCCTGGTCGTATTCCGGCTCGTCTTCGTTGCCCTCTGGCACAGTGCTGA
TCCGATTGTCGGAGAACTTGCGGGCCGACTGAATGAGGCCGCCCCGCGAGTTGACGGATA
GGAGGCCGGACTGGCTGGCGTGACTGGTTGTGGATGTGCTGGCCTGGCCCTCGGGTTCAT
AACCACGGTCGTGTTCATAGGCCAATTGGGGATCCATCATGCCTTCGTAGGGTGACGGTC
CGTGGCCACTGGCACTGCCGTTCACACTCATGCCGCCGGGTCCAACACCGCCTGCTGACT
GAGCTTTGAGAACGTCGACTTGGTTCAGCAGCTGGTTAAGCATGTCCTCAATTCTTGTCA
AGTCGTTGTTTCCCTTAGCATTCAGTGACTTGAGAGCACGGCGGAAGATGTTCTGGCGCT
TTCCTGGCAGGTCCTCCGTCTCGACCTGCGAAATGCTGGCATGTAGAGACCGGTTGCCAC
TGCCCGGGAATGGCCGGGGTCCGCCAAGGTGCGTACGAACCGTCTTCTCGGTTCCGTCGA
GGATCTCGGTAATGATCGCATCCTCACTGTCGGCGAGTTTCTTGGAGAACTCGTTGTTGA
TGCCTTTCTCGTGCATTGTGAGCATAGTGCGGACGTTCTCGAATGAGGTGCGCATTTCCG
CAGCCGCGCGCACGAGAGTCACCAAAATCTCCGTATCGCGTGCGCTCCGCTGTGCGTCCC
GGACCATCAGATGCTGCATCAGAGCAACGATATCCTTATTCTCGATGCGTTCGATACCGG
CACCGGTAGCGGGATCGTATAGTGGTGTCGCCATGCCCTGCGACAACCCGCTGAAGTGTC
TAGTTTGGTTCGTCGTGTAGAACGGGTCCTCCTCTGCAGCGCCGAACACAGCAGGGGCAT
CTGTGTAGTCGATACCCTTGCCCTTAGAGACATTGGCCAAGTCGGGCGACTTTCCAGGGC
CCTGGGAGATATAGCCCTCGTCAAACCGGGCGCCGAGCGGGCTTCTGGTCGCATAATCCG
GCCCGGCTGTCCCATAGGTGGTAGCGGCAGCGGCAGCGGCGGCAGCTGCAGCTGCAGCAG
CTCCCGCGGCAGGGTTGGGAATGGATTTCTTGATGAGGCTCTCGTTCACAATGGGGCTTG
TGCCTTCGTAGGGGTTCGTGATCAGGGTGTCCCGCTTGCGTTCGTCAGACGAACGCTGCC
ATTCCTCGTCCCGCTCCTGGCTAGTTTGCCGACTGTGTTGAGACGCGCCAAGCATGTGGT
CCGCAGCGGCAGCACCCATGATTGCAGCGGCAGCGGGGCCGGCGAGATTCATAGCGTGTG
ACGTCGCTTCGTCGTGGCGCTCCTGTGTGGGCGTCCGATCGCCGGTGCGCCATGCATCCT
GCTCCTTTTCGTCAGGGACATGGCCATGCACAACGGAAGGGTTCGTCTCCCTGTCTTCAT
CTTCCGAGTAGCCGCCGTAGCCAATCTCCGGAATGGGGTTGCTGAGATCCGGAATACCGC
TAGCTCCCATGCGCGGCACATCATGCTCGTATTGGTCGTACTCGTCAACGCGGTCGGTAC
TGTGGGTGGGTGTATTGGCTGGACGGAGTCCGTCCATGGTCCGCTCCTTGAATGACTTGT
TCCGCTGGACACCTGCAGGAACCCACTCGCTCTCAGCTGGTACGCCGTGGCTTCCGCTTG
TTTCGTGAACCTCACGCTCACCGTGAGGCTGGTATGGGTTCTGGTTCCGGTCACGAGCTG
CACGGATGGCCAAACCCACGGCACCAGCAGTAATGGCAGCCGCTTCGGAGGCAGTAGGCG
AAGCGCGCCGCACTTTGCGCCCATATTGGTCAATTTCGTACTCGCCCGAAAACTCGGAGG
GATTTGTTCTGCTTGTCGTTGGAGATGCAGTAGCGATCTCGCGCGTCTCGTGCAGATCCT
CAGCTTCACGAAGACCAGCGTCTCGACCAGCATCTCCCTCACGTAGAGTTTGACCGTGGC
TCTCCACCGACCGATTCTTGGGTGTCGTCTGTCCATGCGAGCGCTCTTCCTCCAGCGTGT
CCATGGAGCCACGGGTGCCAGAGACAGGTGCATAGGCACCATCTGCGCTGGAACCCGTTG
TCACTGCGGATCCATCAAGCATGGAGCCATCGACTAATGATGCAACGGCCGACTCAATGC
CAATTGGTGTATGAGTGATATCGGGGTTGGCAGCAATACCGTCCACAGCACGGAAATTGT
TTTGGTCGCCGTCGTCCGTAACGTCGGTCAACTGTGTCGGGGCCGGGCGGTAGTCGACAT
CGGAGCTCCGGACACTGACGTCATCGTGGTCAAACTCACGGCTCATGACATTGCTAGGAA
TGGAGTTGAGCGAGGCGGCCGATTTGCGCTCGATCCGCGGAGATTTTCCTGGGGACGACG
TAGTAGTTGTTGTCACGCCACTGTCACGGTAGCCCTGCACCTCGCTCGTGCCGCCCTCCG
TGTAGCCGGAGACGCTCGGGATGGGACTGAGACCGCGATGCTCAGGCTGATAGGGCACAT
ATTTGAGGGGCGCTGGAACAATCTGGTGGCCATAGGCATCGTAGGTCTGACCGGCGTAGT
CCGGCATACCGTCATAATCATCAACGAATTCGTCTTCGACAGCTTGCTGCAAGTACTGGT
CGGGATATTGGTGCTCGCGATCGATTACGGCATCGTCCTCGTCGTCCTCATCAATTCCTC
GCTCTTTCATATTCGAGTGGTTGGCACCACGACCGACAGCCTTGCGAGGTAATGCCCGGA
GATCGCCATGCGAGATATTGGCATGCTGTGTGCCAAGACCCTGAAGACTGCTCGACGAGG
TTGTGTACTGAGGTGGTAAGGAACCCAGTGGCTCATCGCCAGAAAGTGTGCCTCTGGCGG
AAACCTCTTGGACGGGAGGAATTTGTCGTTCGTCTTCTGCCGAAAGGGGGCGATCCGACT
CTGCTGAGAGAATGGACGTGCGAGTCATGTCTGAGTTGATTTCACTCATTAGAGGCATCG
GAGGCTGTAAGAAGCCAGCATCCGGATCGAGGTGTTGCAAGTGGCCGGCATTGAGGCCAC
CGTCGCTTGGTGGCATTGGTGCCTCCTGCAGACCGCGTTGACCATGAGTCTGGTCTTCAA
AGGAACGACTGGCTGCACTATGAGCTCCTGTAAGGTACAGATCTGGTGGTCCTTGGTGCT
GTTGTAGCTGAACGGGAGGGGGGCCCTGTCCTCTATCAACATCAATACCCTGCGCTTCGG
CTCGGCGGCGGCGACGTTGATCCCGTGCAGTGGTAGGCGACCCGCTGTGGTCCGCCATGG
CTGCTTTTGCTAAGCCGCCCAGCGCCGCACCTGCTGCTGCTGCTATGGCGGCATCCCGGA
CCTTGTCTGTGCTGTGTTTTGGCGTATCACCGAGGTCACGGTTCGTGGGACCAGCCTCGT
GACCCGAATCGGATGCGTAGTCCATTGCAGGAGATGGACTGTCGACAAGAGCATGCCTTC
CTTCACGGTCGCGAATTTCTCTTCCTTTGTCTCGCGGGGTGTGCGAGGCAGACCCATGGC
GGTCGCTGGCGCCGGACCGGCTGCGATCGTTCGTAGCATACTCGTCCCGCGAGACGCTTG
TGCCGGTCGATGTGGTGGAATTGCGACGGTCCCGATGGCTGTGCTCTCGTCGTAGGGCGT
TCAGTTCCGGCAGGATAAGACGGCGGATGGCGTCTTCAACAGTCTCCAAGAGCTTGGGAT
TGTTGATGGACGAAGCTTTGGAAGCGCCTGAGCGAACCGAGTATTGGTCATAGGAACGAT
GGCTGGGTGAGAGAGCAGACGACATGACGCTCGATTCCGGTCCCGCCGACACGGCCGACT
CGTTGTGGTGACGATGACGGCTGGAACGTCTCTGCGAGGGGGATCCGGCATCCTCGCGCT
CCGCAACATTGAGGCTACTGGTCCGACTGCGGCTTGAACGATGTTTGCGACCAGAACGAT
CCTTTTCACGGTCACCGTCTCGTTCACGGTCTCTGTCACGGGACGAGCCCGACTTGGACA
CGACGATGCGGTCGGGATCGTCACCCCGGCTTCGGCTTGAAACACGGTGCCGTTCAAGCG
CCGCCGCTCCAGCAGCACCCGCAGCCGTGGCCGCAGCAGCTAGTGCAATGTCGCGAGCGG
GACTGTTACTGCGCGGAGATTTAGAGCCGTCTAAGAAGCTGTCTGCCGGAATAGCGGAGA
TCTCCGACACGGTACCAGGTAGATAGGATGCCGAGCCGCGGCTGCTGGCGGCAGCGGGGA
TCAACGGGCTTGTGGGGCGCCGCGGCCGTTGCCGTTGTTGGCTGGCACTAGCAGCACCAG
CGCTGCCACTACCGCCGTGGTCAATTTCCACAGTAATTGGGTTTCGAGAAACGTTGGATT
CTTCAGTCGCCGACGCATACGAGTGGATGCTTCGACTGTCCTCGCCATCGCCGCCGCTGC
TAAGGGCACTGATGGCACTGCCACCAGCCGCCTCGTGGTCTCGGGCGGCGGTGGACGAGC
CCTTTTGTGGCGTTGACGACCGGCGGGAGAGGGAGGCCTTGCGAGGATGGGAGGAGGAGG
ATTTGGGTTTGGAGATCATGATGCGTTCGTCTTTACGACTACCGGAAGGCTTGAGTCGTA
CACGCACACTTGGTCGGCGACTACCAGGGCTCTCGGAACGCCCTGGGCTTTTGCCGCCCT
CAAAGTATTCGATGAGCAGGGATGTCTGTGAGCGGTTGGCGCTGTGGCCGCGAGTTTTGA
TCGTCACGGGGGTGCCGTCCTCGGGGAGAGAGTAGGACGACTTCTCGTCACCAGGCCGGG
ACACATCAGTCGCGGTCGCGGTAGCCTCTTCCGTGGGAGCGGTTATGATGGATTCGGATT
CGGTCGGGGCGGGAAGGGGAATAGCAGCCTTTTTCTTCTTGGAGTCACCACCCATGGTGG
TCTCGGGCAGGGAGAGTCAGGTCGAATGTCGCTTCCGATGCGAATCAATGGGATTGGTGG
AGGGTGCCTCTGGGGGGCGCTCTGTATCTTTGAAATGGCCACGAGAGCCTTACCTCTCCA
AACTCCCAATGCCAGATAGGGAGCCTGATTCGAGGAGGAAGGACGGTGCCACAGGTGGAA
GAGGGCCACAAGGATGTCGACGAACGGAGAGAATGGCGGGAAATATTAGGGGCGAGAATT
AAGGTAGAAGACTTCGACGAGCAGCCTTTAGCAAGACATGGGGTGCATGGGTGAATTAAT
ACGACCGAAATCGACCAAAGGAAGAAAGGACCAGTACAGTGACAAGACTTGCGGCGAAAG
AGAGAGTTAGCAAAGACAAACATGACAAAAGCGAAAGAAAACAACTGCGCCATGTAGGAG
AACAAGCCCACAATGCGCGTGCTCTCTCTCCGTCTCTCAAACAGCAATAAACACAACTCA
CAGGCCAATAAGATGTGGAAGACTCCTGATCAGAGCCGCAGGTTGTGACTTGGTTGGTGA
TATGCAGCCCAAGAAGCCAATGGATGAGCTGCTACAAGGAAACGAGGAGACAACCGATCA
CCAGTGGACAGACGCAGGAGACGGTTGCCCTGGCGAAGCTGGCGGCGAAGGGGAGAAAAG
TTGAGAGGCTGGAAAGCTGGAACGAGTATGCAGGAGAGGAAGAGCCTGGCGCATAGAGAG
AGGGCCGGCGTGCAGCGAGCTGCGGGTAGAGTCGTATCGCTGTCTTCGTCGCTGTGGAGG
CGAGTTTGGGCGACAAGAGAAAGAAAAGGCAACGGAAAAGCAGAGATGCGGGTGGGTTGG
ATGGACAAGTGCAGCAAACACATGCAACTTGCTGGGAGCATCTGCAGGTTTGTTTGGGCC
TCTGTATTAGTGGATCAGGCACAAAATGGGCGGAAACGGGGTGCCCAGGGAGGCCGATTG
TTCGATACGTCGCAGGGGCGAGGAGGAAGGGAGAAGAGGGAGAAGCAAAAACGCAAGATG
ATGCGACAGGAAAAGGAAAAAAAGAGAGAGGGAGGGAGACAACGAGAGAGGCAGGATCTG
TGAAGAGGATTGGGGACACGGATGGGCACAAACGGAAAGTAAGAATGTAAGGAAGGAGCG
CCTGGTGCTTTCAAGTTCCTACCTGTATCGGCCCTGTATGATTTTTGGCCCAGTCGAGCC
CGTTTTTGCTCTTGCCCTTTTTCGCAGTCTTTGATGCGCTGGCGTTGCTGCGGTCGCCCA
GCCAATGGCAAGCGAGAGGCGGGCGATCTGAGGGGTGGGCCTCGTGCAGGGAAAGACAAG
CGACAAGGGTGGGAAGACGGAAGGCGCGAGGAAGCAATTTGTTTGGCAGGCTCGATGGAC
GGCGCAATGCGAGGTTCTTACCTGCAGTAGCTGTTTGATTGGCTTGCCTTGATGCCTTTT
TCGTTGAGGCTGGACACGCAAACAGAAGCTGCGATGCAGACAATTGCAGCATGGAAGAAA
GGAAAGGAAGGAGCTTCAAAAAAAGGAAGGAACGATCTGATACCGGATGGAAACTGAGGA
ATGTGGTAATGCTTGTGAAGGCGTGGGGGAGAGACAGCTCGCTGGAACGCAGCTAGGAAA
CGGAAGCTACGACCCTGGAAAGATGAGCCGACTGTTTCTCGGTGTGACAGGTTTTACGGA
TTTGCAAGGCAGAATATTGGGAATTGGAGTACCCAAATAAAACGGTCCAATGCCCACTTT
TTTCTCGGAAAAGGGGAGAGCGATATTGATGTTGCTCACCGTATTCTCAAAAGATGTGCT
GTTCCCTTTATTGGATTTCCCCCAACGTTTCGAACGTCGCAAATGTCAAATACGATGTAA
ACAAGCCAGCAGCGTCTTGAATAGGACGGTTTGTTGACATTGGCGCCAGGAGAGGAAGCC
AGACCAAGCTGAAGACTAGCGTCAGGGAAGGAGCGAGAGGGGCTTCCCGTTTTCCCAAGA
GGTTTGCTGTCCGCTGGTAGCACTAAACGTGAAAGGGGCTAGTGCATCCACAAAGCAAAG
CGAAAAAAGACCATCTTTGGTCACAGTCGCAGTTCCGACGGTTGCCCCTTGTAACGGGTG
GAGATAAAGACAAGCTCCTCACAAATCGGTGATTCATACGAAGTAGGCAACGAAGCTCAG
CAAGAACTCGTCTGTGGAGGTGGCATGGCCGTTTGTTTCGGTCGCTCACCTTGTCTCGTC
GCCCTGTTTCGTTGACCTTATGTCATGACAGTTGCGAGCTCTTTCCTCATGCGCGTCTCC
TCGTCGCGTCCCAGCCCCCCTTATTAGGAAAGAACGCAACAGCTTTCCTTCCCGTAATTA
CTGATTTATTCAAACGCCATACGACGTACTCCGTATAGCTCGATCCGAATAGATTGTTTT
CTGTCCTTTGCCGCACGGGATATTCATTTACTCGAACCGTCCCTTGGTTGAAATGAGCCA
CCCCATTGTAGCCGTCTGGCTTTCGTATCCAGCCTCTTGCTATTTTGTTTCGGGACTTGC
CCGGTTGCTCCTCGTGTATCTCGTCCTTTCGTTTGCACACCTTTACGAAATACATCCGTT
TCATTTACACCTATTTTGGGTCGTCAATTTCCCGGAAAGCTGTCCCATCCCGCCTCGTTT
CCGTTAATGAACGACAAAAGGAACAAATGCACTAGGCGAGATAACTCGCGAATGCGGATA
CACTTCTCCCGCCGTCGCTTGTCATTCCCGTGCCATGTGCGCCAGATGAACATCAAATGC
TGTCCATTAGAATCAATCAAGCATTGGGAATTGAGGAGGCTGGACTTATATAAGGTCAAT
TGCAGACCACGGTCCGCAGGAATGTATCTTGTCCTCCCCGAAAAAAATAAAGCAAGTCGT
CGTATGCTGTGGCACCACAAAAGATGCTCGTACAGAGTACGCAAGATGTAACCACTCTTA
TTTTGGATTATTGAGTGCGTTGTAACTTACTATCATACCTTTTGTCTTATTGCGGACTTT
TGTGCCCTGTGTCTCTTTTGTCCCGATATGTCCTTCTCTTATCGTTAGGCTGAGTTCACG
ACAGGTATTACTTCTTCTTCTTCTTCTTCTCCTCCTCCTCCTTCTTCATTTTTTTCGGCT
TTTTTTGTTGGCTTGCTTACTTACTTGTACGACGGGACAGTGTGAAGCATATATGGTTTC
GTAAATAAAATTTTAAAAATCCTGCTACACAAACGACATTGGCACACTGGACGTCGTAAG
TGCGAGATTTGTGCATGTCCGCGCCCATGCCTTAGCTGCCTTTACAGCCCATCCCAAAGT
ACTTCTGATTCCTTCCCGCATTTCCCGCATTCCTCGGATGACAGACTTGGCGATCGTTTT
AAGTTTGCCACATCTCTTTTTACACGTGTGTGTGGAGAATGGCGATGAACTGTGAGGAAT
GTAAGTAGGAGGCTACAACTGAGCGGGATGCATCATGTCACTTTTAAAGATAGGAAAACG
TGGCCACAGCCTTTGAGTTAAACAAATACAAAAACGATCTTGATTATTCATTTAAAAACG
AACTCGAGACGTAAATTACCAAGATTGGGACCAAAATATAACTTGAGCGATGCAAGCAAT
TCGTGTACCTGCTCGTGTGAACTGACTTCTTTTAAGATGTCCGCTTTTGTCCAGTTTCGA
TATATAGAATGAAATTCGACGCGCCATTTGTCAAAAGCCCTTATTCTTTACAATCTGAAG
CTCTCATTCTTGAGAGCAACACCGCGAGTCCTTCTTTGAGATGGTTGGCGGTTTGAGCCT
CAACAGCCTGATGGTCGTCAACATCCTTATCAGAAGCAGACGATTTTGCGAGCTATAGTG
CGGTGGGATCACCCTGCCTCGATGACTTTATGTACACGGTGATGGCGCATTAGTTGCAGA
GCCAAGCTAGCTACCAGAATAGTGAGCAGACAGCTTACACATGTGTGGGTAGCCGAGGTA
TAATAAGTAGGATTTTGCTGCCAGACTTGATTCCCTGCTTACAACATAAATGTTGCCGAA
CTGGAAACGGGCCTCGGAACGGGTCGAAGCTCAAAGTTTCACTTTCACTACCGGTGTACA
TCTCGACACATTGAGAGGATGACCTCGCGGAAGTGGCTCTGGCGTGTGACACGGCCTTAC
GCTTGATCGAGAGGACACTTGTAGTATCGTTGCTGAACTTGACCAACATCTCGCCAGTAC
CGTCGTGATGTGGAAGTTGAAAGCCAGAAGTAAAATAAAAAAATTGTTGACAGAGGAAAA
ACGTATAAAATAAAACTAGCAACACGGCAGGCAGGAATATCGGCACCTATTACTTCTTCT
GGTGCCGATCTTCCACATGTCAAATCGAAGCACAGGCAAACATTGTCGACGTCGTCAAGC
ACGGATTATAGCTTATGAGGCTGTAAGGTAGAGTTTTCACAACGTGCACTTTTCAAATTT
GTTTGCTCAAACTATACTGCGACTGTGACCAGGCAGCAAAAAGCTCGATGGCGTATCTTG
GTGTCGAGTGATGGTATATGAAAGCTCCTGAACCTCGTTCTAATGCCTCGAAACGGGGCT
GTAAAGAAATGGATCCGACTACATGGGTCTTGCCATGCTTCAGCGGAATGGTATGCTCTT
TGGGGGGCCCCACCCCCGCGGTTTTGCAAAATGTTTACGATGTATGAAAGTTTACGAAGA
CGTGGAATGTGACTGCAAATTGTCTTGTATTTACAATGCAATGTTATTCAATGACCTGAG
ACACGCTGCTACAGATCATATTATGCTCTTTATCGCTACAATAAAGTTATAATCAAGGTC
ACCTTGCTTGACTTAATCCACGCGGCTTGAGATTTACCTTTTTGGAAGCAGAGCATGTCA
GGTATTTGCGTGGATAGATTCGATATGTGCATAACATGGCGGTCGAAGCAGACCAAGGTT
GCGTCTGTAAGCGACCAGCTCTATCTAGAGCATAACGACTTTCCACGAAGACATTGAATG
GCAATGTGACTCTCCATGACGAAGCTTGTGCTTAAGAGACACTTCATTGTCGTCCTTTAT
CGATGTCATGGTGCAGCAATATCTACTGCCATTTTGTGTGTCCCAGTTGACCTCAAAGTG
TTCACCAGTTTGATATTCACTTACAAGCACCGTTACAGCACTAGGCCGAGAAGGGTCAGG
ATAGGCCTGTCCAGTGGGGCACGACGGTTGCGTTAATGCTATTGCGGACCCACGCCTAAG
GAATATGATATCACGCGATGGAGAAAGGAATATGATATCACGCGATGGAGATAGAGGGGC
TCTGCGAGCGTGAGCGGCATGGCAGCATGAACGGCGTGCACAGCGATTTGACTGCGCAAG
ACGGTGAACAACGGCGTGAAAAGTAACATGCGATGCGTTGTAGTTGGAGAGTTGGGAGAT
GGCCGTCAAAGTGAGTCAATCAACAAACCGCTTAACTATATATTCCTGTAAACGTGATCT
GGTTGTCGTCACAGCGGAGGCACACCTTGAGCATTGCCTTGTACTCGAGTCCATCATACA
CTCCACTCGAAGGACGAATGAGCAACGGGCTCTTCGCCAGTTTCGTTCCTCTTTCGATCG
CATCCTCACTTGTCTGTTGCCTCTCATTTCTGCTCCAATAACCATTCTGTCGCTCACCAG
ACAACTTCAGTTGTCGTCACTTATTACGCAGTTACGTGGCCGGACTTGACCGGATCCTGG
TGGTCTGCTCATCACAAGTAGTGTTCTGACAGAGATCCAAGGCTCGCCTGCGTAGATCCC
GGTTCTTCTACTGCGTAATAATTACTATTCGCTATGTGTTGGCAAAGCGTGCCACTGCCA
ACGGCACTTTGCTCAAACACAAAATCACTCCAAAGCCGCAACTACCCCGCCCATCCCCTC
CCTTCCTCACACACGGCGTACCTTCCCTCCTCATGGTGCACGTCTGGTGACTTCCCTCGC
TTCGCTTTCTGATAAGGCACCTCGACCACACTTGCCTCGATAAGCACTGCCTGCCTAGCA
GAATGCACAACGATTGCCCCACACTGCGCTTCTGTCCACACTGTTATGCTCTCTAACATT
CACGTCTCCGCCCGCCATTGCCTCTAGTTACTCTATCGCTCTTTCCCTCTGTCCCCAGCT
CCTTCCCTTGCTCTACTTCATTCTTCAGTCCTCGCATCTTCTCTTTCGTCGCCAACAGTT
GACGATTTCACAGCTTTTCTGTCTTCGGTCGTTCTGTTTTATCGAACAACAACTACAGGT
CGTCAACTGCACGACGCATCGCATCCCGCGCTTCCCGGTGCCATCTGCACGATTCGTCCT
TATCGGCTGTATCTCATAGCCTCGCCACAGACATATCGCTTTTGCTTTGTACAGGCTTTC
GCATCAACTTCGATTGTGACGTTACCATCTGCAACTGAACATACACCGAACGCTTCTCGG
ACAACAATTTCAACGACAATCTTCTATCTTGCGAACATATCTGCCTGCCGGGCCGTCCAT
ACGTCGCTATGGCCATGTCTCCGGAGCTCGACAACGGAACTGCCGGGTACGAGAGCAGTA
TGTTTTCCAACCTTCTTATTTTGGTTGTTTGTCGTTTGTCTTCTGTCTCTTTGCTTGCCA
CGTCTAACATGGAGTAGTCCTCGTCAGTCTCCGGCCCAGCAAGAAATCGGCCGGCAGTAC
CGGCTTCATCAACCGTGAGATCCGCCTCACCACCGACAAACCCACGTTTAAGGTCGGCCG
GGCCTCCAAGACCGTCAGCAAGGGACTTCTTCCCGCCTCCGACAACGCCTTTTTTGATAG
TCCCGTTATTTCTCGGACGCACGCCGAAATCACGGGCAACTTTAACGACGGCGTATGTCC
GAATCCATATGACGATCCCATATCCGCGCATCTCACTAACCTTTTTTTTCGCTCCTGTAG
TCAGTGAGCGTGACAGATTTGGGCTCTCTCCATGGCACATTCGTGAATGGAAAGCCCACC
AAGAAGACTGCATGGGCCCTAAAGCAAGACGACGTTGTTAGCTTCGGAATCCACTTGTCT
CGTGGCTTGGACGTCTTCTACCCGACGTCGTGCGCAGTCACTTATGTCAGCACACTGAAC
AAGTGCGTTATACGTTTTCTCATATTGCCAGTCGTTTAGTATATCACCGTTTCTTTTGTC
ATAATACTTGCTAACATACCACCCCAGGCCTGCCGAGAGGGCTCGTTCCTATTGTGCGCC
CGACTCTGACTGTGATTCTGACTGCAGCGTCAGTGACGGCGAATGTGACTCTGCTAGTGT
TTGCAGTCACGCTGGGCCCAAGGCCATTCCCACGGACAGCACCAAGTCGAAGATTGCGAC
TTATGAGATCGAGGACAGCGAGACATCATCCAACGGGGACGCTATTAGCGTGGAGGATGT
CACAGGATACACAGAGGTGGAAATCCTGCCGCCTCTGGATAAATTCGTGAGCGAGGACCG
CGGCGAGACGGATGATGTTCATGCAGACGACGACGAGGTGGGTGATGACTATGGCGAGGT
GAACGGAGACGACGATGTATACGATGCCGTCGAGGGGTCCGAACGAGAAGAGGTGGAGGA
GGACGACGAGGAAGAAGTCGAAGTGGAAGAGTATGAGTTTGAGTGTGATGAATATGAGGA
AGACGACGACAGCGAAGATGTTGAGCTCCCTGACGACATGGAGGGCAGCTATCTCACAGA
GCAACTCCAAGGCTACGCCAAGGACACCAACAAGTACAGTCCGCCATCGCCACTTTTCGA
CAGAGAGCCCACCCCGAGCAACAACGACTCGATACCGGTCCTTGGGCTGTACACGCCGCC
GCCAATTTCAGCTGAGGAAGTGGCCACCCTGTCCCATGTCGTTGAGGACGAGCTCATAGA
CGAGCAGGAACCCATCGAAGCGGACATCACCAATTACGAGAACGCTGATGGCGATCCTGT
CGATGACGGTAGGTCGCTTCTCCTCAACGACACGCGTCCACGCTCTGTGTCGGCCAAATT
CGATATCTCGTCGCTTCTCAACCCATCGCCACCGACGTCGTCGCCCGCAAAGGTCCCAAC
CGATGCCATCCCGGCCACCCAGGCTCCTGGCGCTCTACCTGCTGTCTACCAAAACATGCC
CGCCGTGCACGAAACGGCTGAATCCGACGAGGCGTTCTATACCGAAATCAGCAAAGATGC
CCGTACGAGGGTTAACATGGTCATTGATTCCCTTCAACGGATGTCGCCGTCTCCGGTTCT
GCAGCCGACTGATTCCAACACCACGCCGCTCGCGGCTCCTGGCGGCGGGGACAATGTTGA
AGACATGGATCTGACTAACACAACCACGTTTTCGTCGTACAAGAAGCTGGTAGCAAACAA
AAAGCGTAAGGCGGGAGAGATGCTCGCTAGCACCTCGGGCATTTCGGCAGCTACTGTTTC
TGCTGCAGCCCCCCCGGCAACTGGGGCCCCATCCGCAAAACGGCTTGCAACAGCCGCCGC
TGTGGCCGCCAAAAAGAAGAGCAAGGGGCGGGGATGGGCGGTGGCTGAGAAGATTGGCAT
CGCCGCGCTCGGAGGTGCTGTTGTGCTTGGCTCGCTCATTTACACGGCCCCTTCTTTCTG
ATGCGCATCTTTTTCCGCGGGCAAGATTGCCAGTAATCGGCAATTCGTTCTCTCCTCGTT
CTCTCTTCGTCTCATTCTCGTCGTATTAATTGTCGTTTTCCTCGGATGGGTTTTCTGTTT
TCTGTTTCTGTTTCTGTTTTTTTTTTTTTTTTTTTTTTTGCTTTTTTTTGGCTTTTTTTT
TCTGTCTCCCAGGTCACCAAGGATTCCCCGGCGTTATTTTGACACATCGACCATAATGCC
AAACTGCAACGACCGGAGTTTGTAAAGTTATGTTGACATTTTTCTTCTGATGTTATTGTC
TTTTCTTTTCTTTCCTTTTTCTCTTCTTTTTCTCTTCGTTTTTCTTCGTTTTTCTTCTTT
TTTCTTCTTTTTTCTTCTTTTTTCTTCATTTTTTCTTCTGCTTCTTTTTCTCGGAATGTT
ACCCGTTTGTCAAGGGTGTGCTGTTTTGTTGTATGCTACTGTTACTTTCCGGAAGACACT
GCGTGGACAGAGATGGAACACCAGGTACCGATACGTCGACCACTACAAATTCAACAATAA
ACCAATAGTCTATATAAGGCTGTATATACTTGGCTTGTCTCCATGTGCGTTTCCAGTTAC
CACCTGCTGTTTATTGCCGTGCTTCTATTTACGTTCCTGGCATCCATTCACGCCAAATTC
GATATTTTATCCAGCTTCGTGTTTTCACTTTGATCAGTTCTCGATACCTGCTCTTGCCAG
ATTTTGCCTCGTCCAATCAACTAATAAAGTGCATCGATCTAGAGAATTGCAGGTAATCAC
AGGACAACTACCGATGGCCGCGCTCTTAGAAGGGATGGAGCTGCATGACGGCTCCTTGTC
TCGTCACCAGCACTGTCATCATCCGCGTCTGTCCGTCATATGCTAGTTGTTCTGGGGATC
TCACAGGAAAATAGTAGTTGGTGAAAGACATCCTATCGGATATGTCCGTGTGATGTGAAG
AAAAGAAACGAGTTGCCCGGCGTCGGGTGAGATTTGGAGTCGCACAGAGTAGAGTGTGTG
ACGAGGATATGCAACGCCTCGTGTTTTATCGTTGAATTTTCTTCGTCCTTTGTTTCTTTT
TTTCCCTTCACGCTGCCATCCCCCCTGTCTCATTCCTCTTTTTGGTCTTCCATTCTTCTG
TTGCCCTTTCATCCATCGCACCATATTTCTATCACATCAACATTCCTTCGTATCGGGCCA
GCTGTGCAGCAGCGCCTTGAAAATCTAGCCATTCTGACCGCCATCCGCGCCCATGTCGTA
CGACTGGACCCCGAAGAATGTGGCTGCCGCCGTGGCGGGGGAATCTCGAGTCGATCAAAA
TGGAAAATGTCGTATGCTCCACACCTGCACGCTCTCTGCGAATGTGCACACCTGTGAGCA
GGTAAGCATCCTTCGGTTCCCTGTCGCACAGAACAACCAACTAGTGATAGTCTGTACGTC
GTACTCGGTGACAGGCTTGCGGCCATGCAGTATTGCGTCGTTTTGTTCTATCCCCCCAAG
ATGCTGCCTCGCCCATACCGCGAGCTCACAATCGTTGCAAAGAACCCTGGTCCATGTCCC
TGCACGCAGGCTGCCTAATGCTGCCTCTAGAGTGTGCGGAGAGGCGATATTACGCCACGT
AGGAAGGGGGTTGGAAGGGAGGTATGTGTTTCTTTAGCGTTGTATTCTTCTCAGATTCCA
CTTGCTGTCCTACTTTTTTACCTTTTATTTAGGTTACCCCCCCCCCCGATTCAGAAGAGA
CACCCTACAAGCACGATCCGCACGATTCGAGTCGCCTCGGCACGGCAATGCTGTTTGCTT
TACAGTCAGAGATGAGCAATGCGGCAATGCGGCTCGGTGCAGAACGTAGCAACAAGGTGT
ATAATGAAAGGGCAGAAGACCTGTATAGGTTTTCCTAGCGACCATGTACCATTGCTCTCA
TCCGATATAGTTCGGACTCGAAGCATTCTCTGTAGGACAAATGTGGCCTGGAGGGAAGAA
GACGCCGTAAAGGATAGTGAAGCGTGTTTGCTACTTGGCAGATGACCGACGCCGCACGTT
GTACGATGTTATAGGTGACCGATGCGGTTCCGAATCACCGGCCAGCTTTCGTATCGAATG
CCGCCACGGGCTACTGGCTCCAGATCTTCCTGACCAACGAAGGAGCTCTACCCTGGGCCT
GCCCATTTGCTTTCACGGTCGTATGAGAGAGGTAGTGTGCGTGACTTGTTTGAAACGGCC
ACTATGAGGGCTGTTTTGCTTCCCCGACCACAGACAGGGCGGTAGTTTCTGCATATCTAG
CTCAGACCAGTATTATTTTACTGTTAGTTGTTTTTAAAAATCACCATTCGTATACACTTT
TCGAAACGGTACTAAAGACGCCTGCTTCGTGTTCTGAGGTTGAGGAACTCCACTAACTCC
TCACTGCATCTTTATGTCACAGCAACTTAGTCAACAGGATCATTCCCTACTTAATCGGCC
TGGCCAGACATTACAAAAACTCTGCTGCCAAAAGCCTGGCCATACTCTACATATTGTTAA
TATAACAGCCAGATCCAAGCTCCTGACAACTGCATCGACAGCTATATCGTTTTAGAGTCG
GGTGTCGCATTCAACACTTGGCCTTCCTGGCGGCTTTTTTGCAGCCTCCATCATGGCCGG
GCCTTACTACACGGACGAGTTTGTCTACGGATGGCCACAAAAATATTGCGGCTGTTCACA
GATCATCGAGTCGTGCTCCTACTGCTGCGGCAGCTTCACTGCGTGGGTAGATCTTGCTCC
CTGCATCGAATACATCATACGATGCCGAGACGGCTAACACGTCCCAGCTGCTCGTCCTGC
ACGTACTGCTATGGCCGGGCCTACATTGAAGTCCCCTGCCCTCACAGCCGCGCACCACGC
CGTGACGCCACAACCGTACCGGCGCCCTCGTCCTCGCCACCCACATCATCGTCGCCGTCG
TCGCCGTCGCCGCCGCCACGGGCCTCGGCTGTCGCTCGCTACCAGCACAACCAAGGCGTA
GCCCAGCTGTCGGTTCGCGGCGTGTCGTTTGATGCGGGTTTTGCGGACAGCGTGGACATC
CGGCGCGGAGGCAATGGGAGCCACAGCAGTGGCAGCAGTGGAAGCCATGGAGGCAGACAT
TCCGGCCGCCGTGACCCTGACCACGGATTGCCGCCATCGCCGTCGTCTTCCACTGCTTCT
TCTGCCTCGTCGTCGCCGCCACCGTCCTCGCCATCGTCACCACATCGGAGGCCTCGCTTT
GGCCGGAACAAGAAGGGCTCGCGTGGAGAGGGCCAAGACAGTGGTTCAAAGAATGGCCGT
GGAAAACAGGGAGGGTAGAGTCTGAGGGAGCCCAGGATATGATGGACCTCACCGGATGTA
GCGTGGCAAACATTGGATGTCATTATAATCAGCAATATACGAGCCCATGAGCTTTACGAT
ATACCAATATACGTTACTACGGCTCCATTCCCGAGGATCTGGCTCGATCTGACTCGATCT
GGGACCGAGTTGCCGAAGTTTTGATCCCAATCGACGTTGGATCGGAACGTCTGCCATGTT
GATCTGCCTTCCAGCGTGCCGATGTATGTGATTTGTGACAGAATTACAGAAAGCGCTTTC
TGTTCACCCCCAAAACGGCGAATATTGTGACGGAAACCTACCATGGGTGACGGATCCAAC
AGCATATGGTTTGCAGGAGACACAAACGATATCCGATCTGCAGTGACGCCGGCGGGTTGC
CACATGCGTAGTGTTTCGCATTGTGGGCACAGCCTTTACTACTATCGCCCATCAGTCTAC
TGCGTGCATTTTCGTCCGGCACGAACTATTGGAGACGAAACGAAGCAGGGCCGAGGAGCA
CGCGCAGCCCGCAGTCTATTCCATTTTCGTTGCAGACGAGGCGCAGGGATGCATACGAAA
CGAGAACTCCCTCGGATGGCGACGACACAACGTAGTGGTTACAGATGTAGTCAGATCCCT
GCAGTGTGGACACTAACGAATCATACGATGGAATGCAATACATCTGTAAAACCAAATAAT
ACGAAATATTAACAAGTCGATATAAACACGTCGAATTGCACAGTGTTGTGTAAGTGGTCA
CGTGCACATAGATAATGACTAAGCCGTTTTGACCTGCTCCACATTTTCCATGCCCGCCGC
CTCCACTTGGTAAAGCTCCCCAGCCTTGGGAACAGTGACGTTGCTCTCACCTTGCCGGCA
TCGACAACGCGCTGCCGACCGCCACGCTCGACCGAGACCGCCACCATGTCTGTCATTTTG
TGCACAGGTACGTTGTAGATGTGTCCCTGTCGCCGTGTTGCTCGTCCTCGGGCATCTGTC
TCTTTGCTGACGCGCTCCTCGCCCCGTTGCGTCCGCCTCTCCAGCCGGCTATGACCACAC
CATCCGCTTCTGGGAGGCCCTCTCAGGCATCTGCTCCCGCACGATCCAGCACCCGGACTC
GCAGGTGAACCGGCTCTGCATCTCGCCCGACAAGCGCCTCCTCGCCGTGGCCGGGCACCA
CGCCGTCAAGGTCTTTGACATCAAGTCGACGAACCCCAACCCGCTGCTCGTCTTCGAGGG
CCACACGGGCAACGTCACGGGCGTTGCGTTCCACTGCGAGAGCAAGTGGATGGTGACGAG
CTCCGAGGACGGCACGGTCAAGATCTGGGACACGCGCACGGCCGCGATCCAGCGCAGCTA
CAGCCACGGCGCGCCGGTCAACGACGTCGTCATCCACCCCAACCAGGGCGAGATCATCTC
GTGCGACCGCAGCGGCAGCGTGCGCGTGTGGGACCTGTCGGAGAACAACTGCACGCACGA
GCTGATCCCGGACGGCGACGTGCCCATGGCCTGCATCACGATGGGCATGGAGGGCTACCT
GCTGTGCGCGGCCAACAACACGGGCAACGTCTTCATGTGGCAGCTGCTGCCCACCTACGA
GCGCACCAAGCCCGTGCCCATCACGCAGTTCCGCGCCCACAGCGACTACATCACGCGCAT
CCTGCTGTCGCCCGACGGCAAGCGCCTCGCCACCTGCAGCGCCGACCACACGGCCAAGAT
CTGGGAGGTCGACACGCGGCCCCCCGGCCCCGACGAGGAGCCCAAGCCGCTCGTGCTCAA
CGCCACGCTCAACCAGCACCAGCGCTGGGTGTGGGACTGCGCCTTCAGCGCCGACTCGGC
CTACCTCGTGACCGCCTCGTCCGACCACTACGCCCGCCTCTGGGAGCTGCACAGCCAGCA
GGTCATCCGCCAGTACAACGGCCACCACCGCGGCGCCGTCTGCGTCGCCCTCAACGACTA
CTCGGACACCCGGTGAAAAGGTGGAAGGACTTTGTCCGTTCCTTTTTTCCTTTCACGACA
GAATGACGACAACAACACGTACGCGTATGGCATCTCGTACATCTCGTCCCCTTACTCCAC
AGCTTTTTGATACCCATGACCGCGATGGTGTGCTGCGCAGGCAGCTTGCCCATGCCTCGA
AGAAGAAAGGCCGCGTCGAGGTGAGGAAGGGCGGTGTTTGCAGAAGCGGATTGGTTGGCT
TGGGATACAAATTTGGGCACACAAAACGAGCCTTGCACAGGCGGCAATACGACGGCGAAT
TCGGCCAGTTCGCAATATATACTTGCAGATGTGTGCTACGCCTCAGCATTTTAGAGAGGA
TGCCACAAAACGGCACACTCCAGAGGTTGGGTGGCCAACGTGTATACTTGTCCGCTGAAT
GATGACAATGGGTCGCCGGGGTAAATGGCCCACCAGATTATATAGAGAACCGGTATGGCA
CGAGCAGAGACAATGAGAGAACACGAGACAATGAACATTATGTAAATATGTATATACCGT
TTCAACCGTATTGGTATTCGTTTGGTCAAAAGGACGCTTGCTTCTATTGTGGACAGAATG
AAGGCAGAAAATAAAGAAGATTGGCATGAGCAGCATGAGCGGCATGACGGTCGTGGTGAC
AACAAAGAGAGGAGCTCCGAGCTCACCAACCGTCGCCCCAGCCGTCGGCGTCGTCGTCGT
CTTTTGGCGCCAGGTTGATCTTTTTGGTCGCCGGCTTCGCGGCGGGTTTCGCTGCCGGTT
TGGTAGCCGGTTTTGCTGCGGGCCGTGACGCCGACGGCACCCGACTCGACGCGGCCGAAC
CCGTTCCGGCCCCGGTCTTGGACAGGCCCTTGGGAAGTGCCTTGCCGCCGCCGGCGATGC
TGCTGCTCTTCTTCTTCTTCGCCTCCTGCGCCGCCAGCCAGCCCGCAAAGTCGGGCTCTG
CATCGTCGTCGCCAAACGGCTGCACGCCGCCGGTGCCGCTGGCGGTTCGGCTCGATGCGA
CGGCTGTCGTTTTGATCGTCTTCTTTGCCGCGAAAGGATCCGCATTCTCGTCGCCATTGT
CGCCGTCATCGTTGCCCCACGCATCGCCCCCGTCGTCGCCAAAGCCGTCGTCCATTTCAC
CCCATGCATCGTCCGCGGCGGCTGCTGCTGCATCGGCGTCGTCGGCCCCATCCGCAAAGT
ACGAGTCGCCGCCTCCCACATGCGAGGAGGACGACTGCCGCGACAGGGGTTGCGAGGTCG
ACGGCGAGCGCACGGCCTGGCGGTGCAGCGTCGAGGCCGACGCGGTGCTGTGCATGGTCG
GTCGGCCGGGCTGGGCCGTGCTAGACGGTGTTGGCGTGGACGCCGAAGCGCCGCTGCCCG
ACTCCATCTCGCCGGCCGCGGCGGATATCTTGTTGGTAAACGAGGAAATGGCCCAGCCGG
CCCAGGAGCTGCTGGACCCGGAATGTGCGTCGGGCTGCGGCGTGCTCATGCGCGCGGCGC
CGTTGGCGTTGGCGTCGCCGCCCGCTGTGGCCGAGGACGGCGGCAGGGCCGAGTCGGGCA
TCGCCGCGGCGGTTTTGCGAATGCGCTCCATGAAAATGTCCATGGTCTTGCTGGCCTGGT
CGCGCACCAGCTTCTCCTTGTCGAGCAGCACGGCACAAATGGCGGGCAGGATGCGGCCGG
CGATGTCGTCGGGCGAAAAGTGCTCGGCCGTCGCGGCGAGCGCCAGCAGGGCGGCGCTGC
GCGCGTGGACAAAGGGATCGCGCAGCGAGCGCGAGAAGGCGGCAATGAGCACCTTGTTGC
GCGACGAGGTGCCCAGGTTCTTGGCAATCTTGCCGAGGCAGATGGTGGTGTTGGTGCGGA
TGCCCGGCTGCTCGTCGTTGGCCGTCTTGGCCAGGTAGCGCAGCAGCTCGCCGTTGATGG
TGCGGTCGGACAGCTTGGGCACGAAGACGAGGACGGACTTGAGCGTCTGCTCGCGCACAA
TGGGGGCCAGGTCGGTGAAGCCGCCGACGATCTGGGGGAAGATCTTGTCGTTGACGATGC
GCTGTGTGAAGCGGTCGATCATGAGCGGCAGGTTGTCGAGCAGGCAGACGCGGATGCCGC
GGTCGGGGTTGGCAAAGAGGCGGAGGACGACGGGCGTGACCTTGGTCTCGAAGTCGTCGT
TGGACAGCTTTGTGCCGATCTTCATGACGATGCCAAAGGCCTTGGGGCCGCCGCCGCCAA
ACTCGACGGACTTGAGCAGCTCGGGCAGCACCTTCATCTTGAAAAAGTCCTCGGGGAAGT
CGTCTGTCAGCTCGTCCAGGTCGCTGGTGGGGTTAGCAAGGACCACGAATGAGGGACGTA
GACACATCATGTTGACCTACTCCAAGAAGCGCTCTCGTTCCTCCTCCGTCTTGACGCCGA
GGTTCTCAATGCCGTCCGTCAGCTTGATCAACGGCGAGTCGAAGAAGGCGCCGTGGCGCT
GGCCCATTTCGAGGAAGTTGGCGACGCTGATGCGGGCCTTGGGGTTGGCATTCACAAGGC
GCTTGTAGCCGGTCTGCATGGTGGGCGGCACGTTCTTCGTCTGACCGGCCTGGTCGCTGC
TGGCAAAGTCGCCGTTGAAGACCTCGTAGATAAGCACTCCATAGTCGAAGGAGTCGACGG
CCCAGTGGCTGCTGCGCTTGATGGCGTCCCAGCCGTTGCGGGCCAGCTCGGGCGGGGTGT
AGCGGGCGGCATCGGGGACGAGGCTGCCGTAGTTGTAGATGATGGCGTCGTCGTCCTTGA
CGTTGCTGAGGACGTCGAAGCCGCCGAGCTTCCACTCGCCGCTCTCGGATGTGAAGATGG
AGGCGACCTTGAGGCTGCCGTGGACGGACGAGGCGTCGCCGTTGATGAATTTGATTGTGC
GCTGGCAGTCGAGTCAGACAGGGGAGACAACAAAAGACAAAACGAGACAAAACCAAGACA
ACGTCAACAAGAAAAGAACAGCCGACAGAGCCTCAACATACAGCAACGTTGGCCAACCCC
CACTTCAGCGTCTCCGGGCTCAGGCTCTTGCGCTTCACGTGCCACCGCAGGGGCACCAGG
CGCTCGGTCGCAATGTAGATGTACGTGTCTGTCTCGACGGTGTCGAGCACCTTGATGACG
CCGGGGTGTCGCAGGGTGCGCAGCTTCTTGAGGGCGTTGCGTGCGAGCGGGAGGCGCGCT
TTGTTTGCGGTGATGTCGAAGGAGAAGATGCTGCAGTTGGATCCGTCTTCCTGGTGGCGG
GAGGTGTTAGAGGGGGGTTCAGCGCGGGCACGGACGAGGACAAGCAGACGTCAATGCGTC
CAGTAAAGAAGAAAGACGGGCAGGGCAGCATCAGCAGTGTCACGCACTCGTCGGTTTCCG
TTGTACAGTGTCCAGATCGAAGGGTCGAGGTCGACACGATCGCCAAAGGAATAGGGAAAG
GGAGGCCCCTTGGCGATGGCCGACGCGACGGCCGACTTGAGGAAGTCCATCGGGGCGGGG
CACGCGTCGCGGATCGGGGTGCGACGGCGGCGCGGGCAGCAGGGGGGAGGGTGAGGTCGG
AGGTCTGGTGTCGTGGGTGGTTGGCGGAAGGAAAACGAGGCTGGCGGATCCTCGCAAAAT
ATATCCAACAATACGGAGTATAAGGGGCCTATATTCTTGTACCGTGGATAGGTCAATCGC
AGCTCCCTGAATGGGGCCACCCCTCCTGCCGCTTTGGCGCGACGTGTTTAATTGCTGGAC
GTGGAAGCTGCCACCGTTGTCTCAGGAAGGCTCGGGCGCCTCGCCTGCTGCAGTGGTGCT
CCGGCGCATCGTTGTTCCAAGCCGGCCTGCGTTTTACTGGATGGCGCCTACCTGACGTCT
ACCTGTCGCTCTTGCCCCCTCTTTCTCGGCAGGAAACAGAAGGCTGAGCGGGAGCAGATG
GGGGAAGGAACCCAAGGAGCGCACCACCTGGTGGCACCGACTAGCGCTGCAAAGAACAGA
ATAAGTGGGCCGTGGTTGCGGTGTGGGATGTCGCTCTTTCCCTGGGAGCCAGCCTGGGCA
GCCTGTACGCCGGGACCTGCTGTACAACGACAACGCCGTCCCCACGACCTGCCCCAAGGC
TGGCTTGGCTGGCTTCGCGCAACCGCTGAAATTCGCAAAACAACCCACACCCCCTTGTCG
TCTCTACCCGCCGTGCTGTTTCGCAGCGTCTGGTCTATCAACGGTCCGCAAATGTGCGTG
TGCTTCGTCGTCTGTCATCTGGCTCACGGCCGGCCTCGCCTCTTTCCTGCGCTCGCCCAC
GCCCTCACAGCGCGGGCCTCTCATCGTCCGCCCTCGTCGCACGTCGTCGCCTATCGTCTC
CTCTCCTTGTCTCTCATTTTCTCATCGTTGATTTGCCGCCGCGCGAGAGAGGGCCGGACA
ACGCAGGGCACGCAAGCAAGGCTTCCTGCACAGCACCGCGCAGCCCTTCTCACAACCACA
GCAACGGCGCGCGCCCTGTCGGACGGCTTGTGTCGTCGTCGCCGGCGCTCCTGAGAGCCT
GCTCAGACCTGCGCGACGACCGCGCAGCTGTCTGCGCCTCGGGCCCCGACTCTGTGCTCC
ATGCTTCTGTCCAGGCCGCGGCGCACAGGTGAGCGGCTGCGGTGACATCGCCTGCTGGCG
TTGCGGCTGAGGTCTTGTCCCCGAACCGCCGTGAACGGCACTTCGCCGCCCGGGCCTGGT
ATGTGTTCTATATTCATAATCTTTCCCGTCTTCGCCGTTTTTATTTTGTGCGTGGGTGGC
TCGCTTTCATCTACCTCTCACACCGTTTCTCTATATTTCCCTCCGCTTCTCACACACATT
TCTGCTCGCTCTCAAACCCCCTCCCCATTCCTGCTTGCTTAACTCCCCAACCTCCAGCCT
CCCCCCTCTTTCGTCCCACACTTTAGTTGTTTACCCTCGTTTCTTTTGTCATTTTTATTT
CCTCATGTCCTTCATTTCCTCCACCCCCGTCTATGATGACTATTGGTAAAAGGTCAGACA
GCCTCATGGCGGTCTTTCTGGTTTACTTGGCATCTCGCCTCAGCTTTCGCAGGTGTCCCT
GTGTCTCGCAACTTGGCCGCAGGCTATACAGTCTGCGGCTGAGCGGCTGCCCCTGTTTTT
ATTGCACTTTCCATCCCGCCTCGCCTCAGCTCAATGGCCGGCTCGTGGCAAACAGGGGAC
GCTGTCACAGAACCCTTATACAGACGCTTTTGTTGTCTGGTCCTCTGCGGCCAGGCAACT
GCCGCGTCTCTTGGGCTGCCACTATTTTGGAGCCCCAGCTGCTCCTTTTCGCACAGATAC
TTGCCTCGTTATAGGGGCTTGTTTCTAATCTGTGCGGATGCTTAGCGCCGGGGCCAAAGG
CCATGGCAGACAGTTGGCTGTGCAAGGAGGGTTGACAGGATGCTGTCCTGCTTCCCGCTG
AGCCTGTCTATATACGGGACGGGCGCCTGTGGAGGTCGAGATGACATGCGTAACCGCTTG
GCCGCGCTGCATGATGACCATTATAAGAAACTGAAAAGACCTGAGACGGAACCCTAACCC
TTTGCCTTCTTCTCCTTGTCCCGTCCTTTTATATACTGCCAGTTGTTGCATCTTCGTGGC
TTCGCATTCATTTGCCATGCTGTCCTGTCTTCATACGACTAATCACGCATACTCGTTTCT
AGCTCCCCAGTACAGGCTCACACCGCATCACTGCATCACACGAGGTTAGAACCTTGCCAG
ATCTTTATTCTTTCTCAATGTCCTTCGTCGCTCTACAACCGTGCCGACAAAAGAGATGCG
AGACGCATCGTTACCAGACCCGTCGGCGCCACCACGCCGTAGTGGCTATGATGTCAACGG
GAGGCTATTCAGCGACCCTCTCAGCAGCAGGGACGGCATTATGAACAGCATCCTGCAAGG
CACAGCACATGACAGTACGTTACCGCGGCTGCGCGGATCCTCTGATGGTCTGCCGTCCGA
TGGTCCGTCCTCCAGGGCTGGCATCACCTCAGTGGAGCATGACCCAGTGTCGCCACCCGC
AGAGCCATGCCATTTCCCCGGGTGCTCGGCGCTGGCGTGGATGTCGACGCCGTTCTGTAT
CGAACATCTGGCACGGATACGTCCAAAGGCGCAAAATGGCACGAGCGCGCCGACAACACG
AGCAGGCGCAACGGTAACGACGGCGGCAGCAAAAGCAACAACTGCAGCAACTGAAGCAAT
AGCAACGGCTGCAACAACTGCAACACCAACACATAAATCAGGCGGTACTCTGCCGCGTGT
CTCGGGACATCCGACACCGCAGGCCCCACAACCAGCTGCGGCGGTGGCTTCCACATCTGC
CTTCCCGCTGCCGACGTCCGATACTCCATACCTGCCCAGAAAGGCCGTGCTCTCACCTGA
ACTGTCGACAACTTACATGAGGCGTAAGACAGCCCCAGGCAGTGGTTCCCGTCCAGCGTC
TGTAGCGAGGCCGCCTTTTCCACCCCGCGTAGGACAGCACGCACCTACCAATGGCGCACC
GGTTACACCCGCGCCCAGCGCCAACGGCGAGAGTCTGGGAGGCTCATCCGTATTTTTGTA
CACCGCTTCACGGCAAAATAGGACGGCGGACCATCGCCATGGCGGACTTGATGAAAACAG
CATCAAAACCAACGACGACAGCAACGCAAACGGCGACAATACTATTTTGACGCCATCAGA
AAGCCCCCCCGAATTACGGACCTTGCACCATGCGAAGAAGCGACCTCGGTCCGATGCTGA
GAATGGAGCCCAACGAGCGCAAACAAATGAGGCGCCGACACCGAGGGTGCCTGCAGAAGA
GGACAAAGGCGTGGGAACGCATGCCACAAAAGGGCGGAATGGAGTGAATGGCGAAGCGTT
TCCGCCGACCACGCACGCCAGCAACAACCAAGACTCTCAAGCGGGCGCTTCTTCCTCAAA
TATAGTCGGCAGCTCTCATCCACAAACAAAGACACCTGCAACACAGACTCCTCCAATACA
TCATTTACCAGCAGGCCCGGATCGCGATGCAGACGACGCCGCTGCAGAACCATCAGCATC
CACATCGAACCGGTTGGGACTACGGCTGTCCTTGCAGCGCCGGATCCAGGAACGAGACAA
GGCGCGGGCAAGCAACGCTGCCCATGCGGCAATGACGTTCTCCCTAGACACATACATCTA
CAGCCAGGGCGAGGACGTGGCGCCCCTGCCGCCACCGCCTGAAGTCGTGACGTCCAGAGA
ACGACTTGCGGCCGCATCGGCGGCTGCAGCCGCACCTCTACCCATGGTCTACTCGTCTTT
TTCGTCGTCTACGGCCCCGTCTGCTAGAACGGCCCCCGATTTTGTCTATGCCCACATTGA
CCCGCGGGTGCATTGGACCCGCGCGCGGCCCAAGGACTGGCACGACGCCAAGCAAAAAGA
AATTGCGGCACGGGGCGGGCGCAAGGCCAACTTTGGAAAGGCTGTGCAGCGTTCTGCCGC
CGCCCGCCGTCGTGCTGTAGCTGCAGCCGCAGCAGTCGCGGCAGCGGCAGCGGCTCCGGC
ATCGGCATCGGCGGTATCATCCGAGACGACAGAATCTCCAACGGAAGAGCGGTCGACAAG
TGCCACAGATGGACATATGAACATGTATATGAACATGGTGACAGATACGGGGTCAGGTTC
GGCCGCCAACAGCACGACCCGTGGATCAAAACAAAAAGCGCCAACCAAATTCGCCCCAAC
AGGTGCCGCACCACCTCTGCAGGTCCCTTCGGTCTGGACGGGCGAGCTGCCCATAGAGGT
GACGAGCAACAAACCATGGATGGCACTATTGCGCAGGTTGGCGCAGGACGAGGAGGCCGG
GCCGGTGAAGCCAAGGCCGAGCGGTCGGAGCAAGGGGCGGCCATGAGTTGATGGATCACG
GGCCTTAGTCGGGACTATATTATGGTAACGGGCGGAGAAAGTATGGGTCATCATGGTCGG
GTAGCATTTATTGCATGGGAATGGGATTTGTTGTTACAGGGGTACATGTTCACATCTTGG
GCGCAACAAGGGAATACCAGAGTGCGCGGCGTTTTATGTTCTTTCTTCTTTATCTCTCTC
ATTTCTTAGCTGTTTATTTTCTTTCTCATTCAAGTATTCATGTTCCTATATCCAATAGTT
GAACCGTTTGAGCATTGTACGATTCATAAACACACACGTCATTCACACCACTCCTCTTTG
TGAACGTTTTACAACGATGTAGAATAACGGGCACGTACATAGGCAACGCCATTATTACAC
CGCAATATCACGGGCTGAACGCTAAGCACTATCAAAGAACCGACCGAACTATAAATCATA
CACAACCCGGAAATTTTCAAGTCAGCATATTCAAACTCATAAACCGCAGGGCATTTCTTT
TTCAAGCGTCATGAGGCGTCGGTTGAAGCAGGGAGATTGGCTTTGCTGTTAATTCATTTA
CCCGCTACGGGAACAGCCTCTGTTGGTCGTATATAGACTGGCAAGATATAATTTGCAGGG
CCAGAGACCGGGCGGGCAACACGTTGGAACCTCAAGTTGATTACGAGTCACGCGCAGTTA
ACTGTTGCATCAATTTATAGAAACATCCCGACCCGTCAGACGAGGACCGTAATCTAAACT
GGGCGCCAAAGCACTCCCGTCACAGCATCACGATAAGAAGTTTGTACCTCGGAAACGTAG
TCAAGAAACCCTTTTTGGATGTTGTGCCCTTCACTCCTGTCTATATTGTATGTCCCCCCC
ATCTGGTCATTTGCTTCTCATTATAAGTAAGACAAAAGCGTATAAGAGTGAGGACATCCT
TTTTGATATCACGACTCTTTCCATTCAGTGTCACTCTCGTGAACTCTTTACAAATTCCAC
TCGCCTGCCCATCTTGTCTACTTTATCCGTTTCCAGCACCAGTTACAACATGTTGCTGCC
TACCCTTGCCGTCGTCATGGCGGCCGCTGCTCAGGCATCCGGCTTCCGAATCCCGAAAAA
CCAGCCGGATGGCGTCTACGCAGTGACGGTCGACGCCGACGGCACCGAAGAGCATGTCCG
CATCGGCGACAGTGGCCAGGTGCCGGCCGCCAGCATCAAAGAAACCCATGAAGCCCATGC
TGCGACGCTGCGTGAGCCCAGCCGAATCCAATGCTTCAACCAGCACATGGTGCTGAACGC
CGCCGACACGGACGCCGCCAACAACGCCCTCGACGCCCAGTGCGGCCGCTCTCTCGGCGT
TGTCGGCACCAAGAGCATCTACTCCAAGAGCCGCTGCGTCGTGGCCTACTACTGCAACTG
GAATGCCAACAGCTGCGATGCGCCCACGCGGCAGCTCTTTTCCGGCCGCATCACAGACCG
GTGCGGCCGCTACATTCCCGGCACCGCCACGTTCGACGACCAGCAGCAGACGCTCTTTGC
GTATGGCTACCGGGATATTTGCCAGCCAGAGAGCGGCGATGACTTTTGCGGCTATTAGTT
GTGGAACATGAGGTAGCGTAGGACTGCAAATTTTGACTTTTACGTCATACAAACTCCACA
GGTTGTGGAAGCACAAAAAAGCACGTCTCACAAACAGGCAAAGTGGACGTGGTGCTGCAA
AAATGCAATGAAGAACCATCTGTAGTACTTTATATAATAATGCCAAACAAGGTTAGCCAA
GGATGTCTTTATGGGGCGAGATACGATGTTTATTTTTTGATCTAGTAAGAAAGTAGAAAA
AGTCCATTTTGCATATTCCATTTACATGAGAACAGATGGAGCAAAGATGTTCAAACTAGG
CAAACCCCATCACGGGTATACGTTTTCTTTTTCCTCCCAAAGGATGCATTGTATTTGAAC
TTTGACTTCGTTCATGGCCGTCATTCCACAATCACCGCTGCGACAGCATGTTCAGCGCAC
TGCCCGCCATGATAAAGCCGGCCTGGTCCTTGCTCACGGTGTGCTTCACCGGCACCAGAA
ACTCGTCGCCCGACGACGCCTTGGTCACCTTGAGCTGCACGTCGCCCTGGCCGCGCGCCT
GCAGCATGTCGTAGAGGCCGACCGTCGCCACCAGGTCGCCCGCCTCGATGCGGTCGTAGT
CGGCCTCGTCGGCAAACGTCAGCGGCACGACGCCCTGCTTCTTGAGGTTCGTCTCGTGGA
TGCGCGCAAAGGACTTGGTCACCACAATGCGCGCGCCCAGGTAGCGCGGCTGCAGTGCCG
CGTGCTCGCGCGCGCTGCCCTCGCCGTAGTTGTGCTCGGCGACGACGAGCCACGGCTGGC
CGCGCTCGCGCCACCGCTGCGCCAGCTCGGGGATCGTCGACTTGGTGCCGTCCAGGTCGT
AGGCCGCGTTGACCTCGCCCGTCGCCGCGTTGACGGCCGTGTTGAGAGTGTTGGCGCTGA
TGTTGGGCAGGTGGCCCTTGTACTTGAGCCAGGGCCCCGCCGCCGAGATCGTGTCCGTCG
TGCACTTGCCTTGCACCTTGACCAGCACGCGCAGGCCCTCGAGGTCCCGGTCCGGGAACG
GCTCAAACGGCTCCAGAATGGCCAAGCGCTCCGATGTCTTGGCGATGGCCACCTCCACCG
ACGCATCGGGCTTCTGCACCAGCGCCGCAAACGCCGCGCGGCCCTCGTCGAACGGCTTGG
GCGGGCCCTCGAGGCCATGCGGGGCCGGGAAGCGGAACTCGCCGCCGTCGGGCGTCGGGA
TGGCGTCTGTCAGCGGGTTGAACGTCGTCGAGCCGGCAAACGCCAGCGCCGTGACAATCT
CGGGCGACGCAAGGAAGTTCATCGTCTCCAGGTTGCCGTCGTTGCGGCCGCGGAAGTTGC
GGTTGTACGACGTGAAGATGGCGTTCGAGGTGCCCTTCTCGACACCGTCGCGGCGCTTCC
ACTGGCCAATGCAGGGCCCGCACGCGTTGGACAGCAGCACGCCGCCCGCGTTGTCGATGG
TCTCCAGGGTGCCGTCGCGCTCGAGCGTCGCCCGGATCTGCTCGCTGCCGGGTGTCACGT
AAAAGTCCGACGCCGGCTGCAGGCCCGCCGACGCCGCCGCCTTGAGCAAGCTCTCGACAC
GCGTCATGTCCTCGTACGAGCTGTTGGTGCAGCTGCCAATCAGGCCAGCCGACAGCTTCT
GCGGCCACGCCTCTTGCTCGACCGTCTGGCGGAACTCGGACAGCGGGATCGACAGATCGG
GCGTGAAGGGGCCGTTGATGTGCGGCTCGAGCTCCGACAGGTTGATCTCGATCAGCTCGT
CGTACTCGGCGCCCTCGTCGGCAGAGAACGCGAACACGGCGTTCTTGTCGTCGGCCGCCG
ACGCCTGCGTGCCGCGGAACTGCTGGAACCGCGCAGCGTCCTGTGCGGCCTGGTCCCGCC
GCGTCGACACGAGGTAGCGCGCCGACGCCTCGGTGTAGGGGAACACGGACGTCGTGGCAC
CGACCTCGGCGCCCATGTTGGCCATCGTGGCCATGCCCGTGCAGCTCAGCGTCTGCACGC
CAGGTCCTCCGTACTCGATAATAAATCCGGTGCCACCACGCACCGTCAGGCGGCCCGCTA
GGTGCAGGATGACGTCCTTGGGCGACACCCAGCCGCTGAGCTGGCCCGTCAGGCGCACGC
CCAGGATGCGGGGGGCTTTGAGCTCCCAGGGGGCGCCAACCAGCGCCTCAACGGCGTCGG
CACCGCCCACGCCAATGGCCACCGTGCAGAGGCCGCCGGCGTTGGGCGTGTGGCTGTCGG
TGCCGAGCATCATGAGACCGGGGACGGCGTAGTTCTCGAGCACGGTCTGGTGGATGATGC
CGGCGCCGGGCGGCCAAAAGTCGATGCCGTACTTGCGCGCCGCCGACTCGAGGAACGCAA
ACACCTCGCCGTTGGTGCCGATGCCGGCCTCCAGGTCGACGTCGGCACCCTTCTCGCCGA
CTATCAGATGGTCGCAGTGGATGCTGGCGGGGATGGCCGTCTGCGGCAGGTTGCAGGCCA
TGAACTGCAGCAGTGCCATCTGTGCAGAGGCGTCCTGCATGTTGACGCGGTCGGGCTTGA
GCTGCAGGTTGGCGGTGCCGCGAATGGAGCGGCCATTGTTCGTGTCCGTGAGCAGGTTCG
TCTCGACATCGTCCAGGTGGCTGTACAGGATCTTCTCGGCGAGCGTCAGCCGGCGGTCGG
CGCCCAGCACACGCCGCATAGTGGCATACTTGTTGTAGAGACGCTCGTAGACGGGGGGGA
GGGGAGCGGCATCATCGACGGTCGAGAAGAGGCGACGGGCGGCCGAGGGCAGGGCGCGGC
GCAGTGGCTGCTGCTGGAGCTGGAGCTGACGAAAGAGAAAAACAAAATTGAGGTCAGCCA
AGACGTAGAACAAAAGAGGAAGGTCGTTTGCGCTGCGGGGGACGAATGGCGACGCTTACC
CTGGCCAGTGCGCCCGAACGGCTAGCAAGCGCAATGGGCCCCATGGCGGCTCTGTCAGTC
TCTCAGTCGGGTCCTCTTGGTCGGCTGCAAAGGAAGAGGTGACAAAAGGACTGGTCGTGA
TCGCGGGGAAGGATTGTGATGAAGTGTGGGACGCTGTTTACGGTTCAATTGTCCAGATCA
AATTTGTGGGGGAGGAGCGACCCGTCTAACGAAAACGCCAGGGACGAAAAAAAAAAAAAA
AAAAATAGTGTGCAACTAACAAGGAAGGCACCATGACCCGCCGGCCATCGGACCCGACAG
CGGGCAAACACGCAGTGGGGTAAAATGGCAGGTGCGATGGTGTAAGTGTCAGCCAATCAG
CGGCTAGTCAATTCAAAAGCAGCTGCACAGTATTCTGACGCTGCGTTGACTTGCACATGA
ATAGACAGCACAGGGGGAAAGCCTTCGGAAACGTATGGTGTAGCGTACAGGGTTGAAGTT
CGAAAGAGAATGTAATATTCATCCCCGTAGTCAGTTAAAGGCAGCCGGCAAGGCTGGCTC
CAGGCGTGGCCATCGCAGATCGCGGTTGTGGCGAAAGACCGACTATAATGAGTGCCACTC
TTTAGACCTGATGGGCGAATATGTCGACATAAATATGGGTTGAACTGTAAGAAACATAAA
GCAACATGCCTTAGTCTTGTATCTCATTCCGTGATACATAACCGTGGCTATGTCTATGGA
GACATGCTAGCATTGATACATCCCGCCAAACGCCGTAATCACAATCCTTCAAAAAATAGC
ACGCAAGTAACTTGAGACAATCAAGAGACATCACACTCATCTCCTCTATGCAAGCTTCTG
TCGTTTGGCGTCCACGCCTGCCGCACCAGCAGAACCCGCAGCAACAATAGTCCCCCCGTT
CACGGGCACGTTGCTTGGCACATCCGCAAGAGGCGGTCGAGACGCGCCCGTGATAGAGTC
CATCGGCGGGCCGCGTTTCATGGGCGGGGGCCGGAACTGGTTCCGGTTCGCGAGGGGGCT
CGCTGCGCTAGGCGGTGCTCCGATGCGCCGGATCGGCTCCATGCCCGGGTGATTTACGCC
GCTGCGGGTGGTCATGCCACCCGGTGCTCCTGCGACGGTTGGCATGTTGGACGCGGAAGC
AGAAGAGCTGGCAGAGGCCGACGCGACATTGGCTGCTGCGTTGCTTGATGGCGGCAACGC
GACGCTACCAGTTGGGCGGTTGAGGCGCGGGATCGGCTTGGACGAGTTGTGGTCGATCCC
AGGCGTTTTGCGGATCGAGGGACTCTCGGCCTTGGGGTTGAATAGGAAGTCACCTTGGAT
CTTCGGGGCCACCACGGAAAGGGATTCCCCATCGACGGCCTTGGCGACAGCACGGGCCGA
CAGCCAGGGGGTATCTTCGACCTCACCTGCACCGCCAGCCGCACCATTCTTACCATTGCC
GCCGTTGCTATTCGCTGAAAGCGGCACCGGCTTGATGTTGTGGTTGCTGTTGTGGTTGCT
GTTGTTATTGCTGCTGTTATTGTTGTTCCCGTTATTAGTGTTGCCGTTGCTGCCAAAGCC
CTGTGGCCGCTGGCCTTGCTGAGGCGGCCGGTTGGCCTGCTGGTTGTTGGCACCCGGCTG
GTATGGTCTTTGCCCAAACCCGTTGCCGTTGCCGTTGCCGTTGCCATTGCCATTGCCGTT
TCCGATGGGCCTGGCGTTCATTGGTGTCGGCGTTTGCGGTGCCCCTGGAGGCCCGCCCGC
CCTGGCTGGTCTCTGCTCGTTGTTGTAGTTGCCGTTCTGCTGCGGGACAACCTGTCGCAG
CGGACTCGTGCTCCTCGAGCCCACGCTCTGCTGAGGCGGGGGAAGCGCGGGCACAGAGGA
TTCGCGGACGACAAACTCATCGGGGTGGCCTTCGTCGGATACACAAAAGTCGGCCTCGTC
AAAGTCGCCGAGCAAGTCATCGTCAAACATGTCCGCCGCAAAATCGGACGCGTCCGCCAG
GACAGACGTCTCCGACTTGACGGTTGCGGCGACCGCTGGCGGAAGCCGCGCTGCTGTTGC
TGCCGCTGTAGGCACAGCCTTTGCGCCGGCCGTGGTCGTATCGTCTTCCGACTTGACGAC
GTAGTCGGCGTGCCGGTGCAGGCCCTGCTCGGCAAACGTGCGCTTGTTCACCGGCACGGC
CTTCATCTTGGACACACGCTCCACATACTTCTTGTCGTAAATGCAGTTGCCCAGGACGTT
GCCGAAACTGCGCAGGGCCCGTTTGAGGGCGTCGGTGGTGCCCTCCTTCTTGGCCTTTTC
GAAGGCGGCGGCTTTGCCTTTGCAGTTCTCAATGTGGCCATAACCAATGTCTTCGTGGTA
CGTGCCGTCGCGAAGCGTCACGCGGACAATGACCGACAGCCCGACGGAGATCTTGAATGT
CTGCGGGTGCTCGTCGACGAAATCGATTTGGATGTTCTGAATGGACGAGGACCAGCCGTT
GAAGCCAAAGACCTCGTTGGCGAGCGTGATGACTTTCTCCGCGGCAATGTAGTGGACTTT
CTGGCCCGAGGGACCGGAGCGTGCGGACAGGTACTCGGGGCCGAGTTGTTTCTCAAGACG
GCTCTGGAGGGTAGCAATTTCCTGGGCGGTGTACTCGGACAGCCGCTGCGCGGGCTGTTG
CTGCTGCTGCTGCTGCTGCTGCTGCTGCTGGTTTTGTTGATTCATGTCGCCGAAGCCCTG
CTGGGGTTGTATGTTTTGGAAGGGGTTGGAGATGTGCTGGTGCTGGTCTCCCGGGCTGCG
TAGACGTCAGTACGAGGCACATCGTGTTCGTAAGTGACAGAAAGCGGGATTGACCTACTT
TGGCATCTTCGATACCGATCCCGAGGATGAGTTTGGGAGGCCAAACAAAAGTCACAGTTG
ACCGACACTATGTCAACAAATCTGTTGACGGCAGACGCGTCTCGATGGCGTCAGCTAGGC
ACCACGTCGTGATATGAATACTGGTATGTAAAGCCCAGGTATCAGATGCAAACATACCAC
TGAAAATTTCCGGCAAACTGTTTCCCGGCCGTCTTTCGGGATGCGTGATACGTGATGCGG
ACGGGGTTGGTCGAACGGCGTGGATGTGGATTTGCGTCAGTTGGCGCCCGCTGTGCGTCG
ATGCGTATTACCAAACGACAGCAGGCGCGACGTGCTGAAGACGCGACTTGTGGACGGTGT
TGCCAAACTGACTCGTGGTCACGTGTTGGAGGAGCACAGCGGACCACAGCGCTGGAATTG
GGGCGTTGCCTATGCTACCGCCAAACCCGACCGCCAGGGTTGACACGCTGAGACCCTCGG
GGCTGACAGACCCGACAGGGCCCTGTAAGACATCGGCTGTAGCGGACGCGGCCACTAACG
AATACGACATACCATTGCCCACACACAGAGCAAACATAGAACACCCCGCTACCGAATATA
TACGGATGCACATATAAGACAAAGCATCACGTATATTCCCAGATCTCTTGTCCTCTGTCG
GAGAATTTAAATGGAACATGATGGCGCACAGGTATGCTTCTTTCACTGTCTTCCCACCGT
ATTTCTTGTCTTGTCTCGGTCGCATGTGCGCCAACCATGGGCTATGAACCCGTGGGTGGA
CGGACAGCGAATAAAATAGGAATGATGGGGGCCTTCAAACAAAAAAGGCACATCTTTTTG
AAACGACATCATGAAAAAGACGGGGAAAACCAGCGGACGGGTCGCTGCTATTTTTGCACG
CGACACACATTCAAAGGCTTGGCAGGGGAGCGGCGGAAGCTGAAAGGAAGGCGGAAAGAA
GAAATCGAAGCGTTCAAAGGACGAACATGTACTTCGGTGATCGCCACATTCGAGAATCCC
CGAGCACAGAACACGTAAGGTTTGCTGGAGCATGGTGAAGCCGTAGATCAGGGGTAGAGC
CGAACCAGAAAACAGAATGGGCTGTGTGGAACACATCAACTGAGGCAACGTACCGCGTAT
CTCATAAAAGAGAAAGGGGCTGCTCACATGGACGAACAGACACGTCCTCAGATGACAAGC
TACAAAGACCGTGGTGCTACGATATGAAACTGTGCGTATATTGTTGGATTGATTGTCTGA
ACCATCATGTGATATAAACACGACAAAAACGCCATCCAAAAACGTGCGGGGTGAAGAGAT
GAACATTGAAGCACGGCGTGAGAGCACCCCGACCCGAAAGACCTGATCCTCCCTACTGTA
TATTTCCCGACATGGAAACACAGAGCACATAGTATGAAGAGAAAGCACAGAAAACATGAA
AGAGTAGTAGCAACAGCAACAAGTTTCATTTCCATAAAAAAAGGACAAGAGCCAAGAGCA
CGGCGATGCCGGTAGGAGGAATGTGGTCATGGGCCGAAGCAGCAGGGTTTGCGCGACGAG
TCCATGAAGACAAACGACAACGAAGTGCAAGGACAAAAGGAGAAAGAGGGTGAATAACAA
CAAGATAAAAACGCCGCCTAAATATGGATGGTTCCCTGTGTTCCCCGAATTCTATTGAAC
GCTGGCCGTTATTAACACCGGTGTCATGAGGGTCGAAGCAACTAAGAACATGAAGGCGAA
AAGCAAAACATTAAAAAAAGACGATAAGATGTCAAATGACAAATGACAAAGGCAATATAC
CAGATAGAGGGGTTCGTGGGAAGGCTGGTGGGAAGGTTAAAATAAGGCCTGGGAAAATAT
GCAAAAGAACAATAAAACGTCGTAAAGGGTCGTTAAAAGTCAGTCGTGCCGGACAGGCGT
CGAGCACGGCCCAGCTCTACAGCACGTAGTGGCATGCCTTGCTCCTACCAGGGACCGACA
CGGACGGGCGAGCCAAAGGTGCCGCTCATCAGCTGGTTGCGGATGGAGTTGGGGTCGTTG
GTGCCACCTGTTGCGCCCATCCAGCCGACGTGCGTGGAGAGCGCGCTCATGGCGGCCTCG
AGACGGCCGCCGGCCTGCTGGTTGTGTTTGGACAGGATCTGGTCCCAGTGCTCCGACATA
AGCAGCGACGTGAATCCGCCGCCGCCGCGCTTGGACGCCTCCTGGATGACGACGGCCCAG
GCGCGGGCAATCTCGTCGTAGGCACCCTCCTTGTGCTGGCGGTAGGTTGGGCTGTCCCAG
TCGGGCAGCTGGTGGACGATCTTGGTAGCGCCGTCCAAAAACTCAAGCGAGGCGGATGTC
TGTGACTCGACGGGGGGTAGGAACTGGCGGGTGTATTCGGAGATGGCTTCGACGATGGCG
ATCAGCGGCTGCTTGACGCGATAGTAGTTGTAGTCGGCGCTGGAGTGGCCGTACGGCATG
GCGGAGCGGAGGCGGTCCTGGTACTCGCCGAGGAGCCGCAGCGTGGACGCGGGTGTGGGA
CGCGGTGCGTTGTCGGCGACCTGCTGCGAGATATCCGGGTGGTGGTCGCAGATGGTCTGG
AGGATGGTGCGGAGCTGCGAGGCATCGAGGGCTTCGAGCAGGCGAGGCAGCGGCAGGGGA
CGGCCCGAAATGTCGGCAGCGCGGGCTTTCTTGACAGGGCGGGAGAGCTGGCGGTTGGCG
ATGGCGGGCGAGCTCATGGGCGAAACGGACATTTCATCACTGCCGTCATCGTCGGCTTTC
CGTTTCTTGGAGGCGGCCATGGCTGGGAAGGGAGACACTGGGCTGTTAGCACGACAGTAG
AGGAGAGGCCAAACAAGACTGGCAAACATACTAGACCGGGAGGGAGATTGTCTTGGAGAC
TCGTGCTGATGGGGGAAGAGAGCCGGCTGTGCTGGTAGCAAGACATTCATTTTCCAAGAA
AAGAAGCAATCGGATGGAAACAAAGGCCTGTATCACAAGAGCACGCGGCGAAGGATGGCG
ATTCCGAGGACGCCGTCCTTTCCAGACTTGCAGAAGGCAGCAGCAGATGCAGAAGCAGAC
GCCGCCGATGAAAGGGCTGCAGTATCTCTAGGCCGGGCAAGATGTCGGTCAGGCAGGCGG
TGGCCGTTGTTGGAAGTGGTGATGGTTCGGAGGTCGTTCAAAACCGGAGCCGCAGGATGA
ACGAATACGGCGACGACTCGGACGGGGCGGCGACGTCCAACGAGCGGCGAACACGTCGAT
ACGAGAGGGATGGCGAGGGCGCACGCAAAGGATGTCGACAAGAGAGAGAGAGAGAGATTG
GGTGGAGAGAGCTGAAAAGCAAGAAGAGGGGAGAGATTAGAAAATGAGGAGGAAAGGGGG
AAAGAGATGGCCTAGGAGTGTGCGTGCTAGCAATGAAAGGTCGAGGCGAGGAAGAGGGAA
AAGAGGAGACGGGAAAAAAAGAGGAAAGAGAAACAGAGGCGAGTCGCTTTGGCCAGCCAG
GATTAGTTAGGTTGGGCTGGGCAAGGAATTATTGCGTGGCAGAAGGGTGGGTGGGTTGTG
TGCTGTGTGCTGGGGCACGGGACGAGGATAGCGTGTCTTTGGAGGCAGCCGTGGACGGCT
ACTGGCTGATGTCCACGCCCTAGCCTGTATTGCATCCCCCCCGGTGGGCTCTGGGCAGCT
GGCACTGGGCCGTAATAAGACAAAGACCCCCGGCGGAGCAGCTATTGCTGCCAACCATGC
GCACGGCCAGCTGGTGGTGTGGGGCAGCACCAACGTTACGGGCATTTATTGCTGGATCAG
TGGCTGGCCAGGCCTGGCCATGGTGGACTGGATCACCTAACCTTCCCGCCCAGCGCATGT
TCAGTGAAGTGCTGGGCGGTCTCCACAGCGGACACTTGGCCCGGAGCCGCTTACAAGTCC
CTCCTATTTCATGACGTGAATACTCGCTAGCGGCCACCAGAAGAATATGAATACGGGACT
GTTGGGAATAGCTCAGTTACTGTCTCCCTGTCTCCCTACATACGGAGTTTTGCGACGCCG
GAGAACAAACACGGCCGCCCGTCACCTGCAGGCAGCAAATCAAACAAGCCCGCCCAAAAA
CACACCCCGGGCGCCTTGGAACAGTCCCGGCAGGGACGAGGTCAATGTGCTTGCGCTGTC
TGCTTGCTTGTTCGTGTGCTCGGATGGGCCTTCGTGCATGTATTCTTAGGCGACTCCCTT
GACATGGGCCAGACTATCCAGGATTAGCTCGTCAATATGGTGTGTGGATGGTTGGTGTCA
AGGTGTCTCAAGGGGCCATGCTTTACCCTAAGCCAACCATTTCTGGACCCCGGCCGGCCA
GACACGGACGGAGAGAGCCAGAGAGTCATGAGGGTGCTGGTCGTCGGGGAAAACGAACCC
CACGCCGAGGTTTGTCTTGAGTATGCAATAGTATTCCTCCGAACGTAATGAAAATCAGCG
CCCATCTCCTCTCAGTCAGCACTGGAAACTGCGGGTGTGCGTCAAGTAGGGAGAACAGTC
CGAGGGAGGGCAGTGGCCATCAACGCAAAGGAGCGCTTACAGCGCGTACAGTGACAACTT
TAGTCGCTCGCCCCTTCTTTCAGCCTCTTCCTCTTACAGGCCCAGTTACAGGCTTACTTA
CGGGCTTACAGAGCCTAAAGCCGGCCAACAGACGGCTGTTATTAGAACATTAGAGGCTTG
GTTGGCGGAACAAAAGACAAGCGGCTGGGGTTCTAAAATCCCGCGGATATTGACAAAGGA
AGATAAACGACGGTAAGCGCCGTGAAATAATCCTGAGCCTAATCTAGCTGCCAACCACAG
GTGGAATACGACATAATGCTCCGCAATACTTCGAAGATACAGAGCGGTTTAAAAAAGTGG
ACCCAAGTCTCCTTTGTTTACGGGAATCACCGCCTGGAAGAAAGGGCACATATGCTACGT
ATAGGCAGGTGTGAAAATGGCAGAAATGGGAACGAGGCACGTGAACAGGCGGTTCACTGA
ATGTAGACAAAAATGAGGTGACGATAATATAAACATAGAGGACGAATGTTTCAAGCAAGA
AGCAATCCAAGAATAAACCGTAATTATGTCGCATTCAGCAAATTTCTGAAGGGACCCAGC
ATGTGCAATTACAGCGCCTGTTCTGGGACTTGCCCACCAAAAGGCACTAGCAAATGCCCC
AAAGCTTATCGTTATCGCTGCACTGATAATTTTTCGATAAGAAAAAAAGTCAAGTCGAAA
AAAGAGGCGGTGTCTGGACGACACGGCAGAACGTTTGTCTCTCTTCGCCAACGTCCAACT
GCATTGGATATTGGATAGACAACTGCCCATCGTTGTCCTCCCCGGCTAGAAATATGGCGA
CCGATATTGAGACAAAGGCAGCGGCCGCTGCGCCAACCGAAGCACCCTCCTCTCCCGCCT
CGCCGTCGGCCCAGAAAAAGCGGAAAGCCGCCAACGACGACGTCCCCGAAATCGAGGTCG
ACCTCTCGCTCCCCGAGCCGCCCTCCAAGCGGGCGAAGCGTGCGCTGAAAAAGGGCAAGG
TCCTCCCGGCCAAGCCCAGATCCGACGACGAGGGCGACGACGATACAATCCCGGCCAAGG
GCGGAAAGGCCGGCGACAAGGACGACAACAAAAAGGCCGAGCGCTCCCAATTTGGCATCT
GGATCGGCAACCTGCCCTTTACCGTCACGCGGCCGCAGCTGTTCCAGTGGTTCATCGACT
GCTCCGGCGGCGCCATTACCGAGGCCGACATCACCCGCGTGAACCTGCCCCTGGGCAAGC
GCCAGCCGCACCAGCAGCGCCCCCACAACGTCAGCGCCGACAGCAGCGGCAGCGTTCCAC
CGCCCAACAAGGGCTTCGCCTACGTCGATTTCCTGACGTACGAGGCCCAGGTGGCCGCGA
CGGCGCTGTCCGAGACGGAGCTGGATGGCCGTCGCGTGCTGATCAAGGACAGCAAGTCGT
TTGAGGGCCGTCCGGCCAAGGAGCGTGACGGTGCCGGTGCTGCTGGTGCTACTGGTGCTG
GTGCAACGGCCGGTGCCGCTGGTGGCGAGGCTGGCAAGAACGGCGCCGACGCAGCGGCGG
CCGGGCCCGCGGCCGGCATGACCAGCAGCAAGATCTTCGTCGGCAACCTGGGCTTCGATA
CCACCGAGGAGGATCTCCGCCGCCACTTTACGCCCTGCGGCCCCGTCGCCTGGGTCAAGG
TCGCCACATTCCCGGACAACACAGAAAAGTGCCGTGGCTACGGCTGGGTGCAGTTTGGCG
GCAAGACGGACGACGGCCAGAACATCACGCCCGAGGCCGCGTCCAAGGCGGCCGCAGCGG
CCGTCACAGGCTTTGCCAGGATCACCGAGACAGTCGACACCGAAGAGGACTTTGCCGCCG
AAGCGGCTGCCGCTGCCGGGGCCAACGACGAGGAGGACGGCGGGGGTGACATGGCCGACA
CCAACGAAACATCCAAGCCCGCACCACGCACACGACAGCGGAAATGGTGGGTCAACCAGC
TCAAGGGCCGTCCGCTCAAGATCCAGTTTGCCGAGGATGATGCCGTGCGCTACAAGAAGC
GCTTCCGCAAGGGCGGCCGGCCACAAGGTGACGATGGCGAGGGCCGTGGCGGCAACAAGG
GCCGCGAGCCGAGAGAAAGACGGCCACGTCCCGACAGCCAACAGCACAAGCATCAGGACC
CGACTGTCGCCTACCGGACGGGCGCTATTACGGCATCCCTCGGCAAAAAGACGATGCTAG
AGTAGACTTCTTGGGGTCCTTTCCTATCCATGTGATGTGCGCCGTATCTCATTGGCAGTT
TTCTTGTTCGCTTACTTTATTTTTGGGTTCTTACGCATTGTATGGCTAGAGCGGTATTTT
CTTCTTCTTTTAACCTATATGACACATGTATAATTTACTAGCTTATGGTTGCTGGGGCGA
GGTTGCTTTGTCTGCTGTCTCGATACATGGCGTGTTACTTTCATGTGATCGATGCTTCTA
CAAACCTGTCTCGTCCACATGATTAATATGTGCCAGTCAAAAAGTGAGACATAATATGTC
GGTTGGGTCAGACACACATGAAATGATATATTCATGTTAACTGAGCAGAAACATCCTATG
CAAATTTCAAGTGCATGTCACGAGAAACATTAAGAGTGTAATGGTATCGAAAGCAAAAAG
TCCATTGTTTCAATCTGTTAAACTTTACATAGACAAACGCAATGCACAAATTCAAATAAA
ATACATTCATGGACAAATGCATAACATCAGGACGTCGTACAATAGAGTCAGCCCATCCAG
GCTCCGGCAACGGTCCGATACAGCAATACATCACGAAACAGGGTGTCAAGGGCAAAATCA
AAAACAGGAGAAAACCAAAGAGAAGCACAACGAAAACAAATGAGACCAGAATGAAAAGAA
ATCAGACAATGTCAAACACAACCAACATTAAATCCAATCCCAGATAAAACAAATTAAACA
GCAATGGGTTGCGCCAGGCATAGCTTGTTCGACTGCCATGAACCTGTGTCATCAAAAAAA
GGCCTACTTGCGGGCCTTCGTGTCCTCGCCCACCAGAGACTCCTCGTCAGAGGCATCAAG
AATGTCGTACTCCTCGTCCGTCAGGAAGCCGTCGTCCGAGTTGTCGACAGTCCAGTCCTC
TTCGTCCTCAAAGTTGACGTCACGTGCCTCCTTGGCGGGGGTCAGGTCATCAAATTCATG
GATGCTGTCAACGGGAGACTCGGTCTCCAGCTTGGGGAAGATCATCTGGCTCTCGCTAGT
GGCCTCCGATTTCTCGTCAGCCTTCTGGTCGGCCTTCTCCTCGGCCTTCTCCTCAGCCTT
CTCTGTCTTCTCGACGGTCTTCTCGGCGGAATTAGCATTGGGCTCAACGTCCTCCTTGGC
GCGCACGTTAATGTCACACCACAGACGATCACCGAACTTGATACCGCCCTTCGTAGTCAG
GCGCCAGTACGAGATGATCCGGCCGAGGCGCGAGGGAGAACGCAGCAGAATCGTAAAGGG
GGCTTCCTCGCCAGGAGCCAGGGCCTTGTAGCAAATGGTCGACTCGGACGACGACACAAG
CTCCTGGATGCCGGCCGGGCTGTTCGGGTCGACGTGGCCCATGTAGTCACCCCCGACAAA
GGTGACGCAGCAGCCTGCCGGCCAGGCAACGCTTCCCGTGTTGCGCAGGGTCCACGTCTG
CTCAAAGGTCTGGTTGGGGGCGAACAACGTGCCGTCCGAAACAGTCTCGCTCTTGAACGT
GGCGCCGAGGTTGCCGACCAACTTCGCTTCAGGTTCGCCCTGGACGCTCTTCTCCTCTTT
CGCTTCCTCCTTCTTAACCTCCTCCTTGGCCACAGGGTCAGCAGGGGTGGCGGGGGTGTT
GGCAGGCACCGCACTCGGCTCCATGTCCAAAACCGTCTGCACCTTGTTGGCGCTCAGGCT
GCTCGTCTCTGCAGCAGGGGCGCCGACAGGTCTGTTGGCGGGGGAGGTGAACATCTTGAT
GCGGCGGTCGCCCATAGTGGGCATACGACGACCGTTGTCGTGCTCGCCGGTAGTCGTCAC
CGAAACGTGGCGGACGGGCGTTCGGAACTTGATGAGGGGGTGCGTCTTGTTATGAGGGTT
GCTGGGGCTGGCCTCGCAGGTGGCGCAGAAGTCCTTGTTGTCACACACGGCACACTTGTA
GCGGTTGCCACGGATTGGGGTGTACAACAGGCCGTTGGAAGCACAATGGGGACCATCGCA
GAAGATGCCAGTGTGGATGACCAGGTCGTCATCCTTAATCGTGACAACCTCAGGAAGAGG
CTCATAAATAGGGATGAAGCGGTGGTCGGGGTGAATGAAACCAGCGTTCAAGACACAGTC
GGAGCAGTAGTCCCAGTCGGGGCAGTCGCTGCACTTGTGGCGAACACCCACGATAAACGC
CCCACAGCCATCGCACACAGCGTTGTGGCGGTAGCCACGGCCGGCAGATAAGCGGCGAGT
CACGTTCAAGCCGAACTCGGTGCCCTTGACAGCGGGTTGGAAGGCGTGCTTGGGATGGTG
GCCATGGTCGTTCTTCACGAAGCAGGCCTTGCACAAATCAAAGTCGAAGCACTCGGCACA
ATGCAGGAACTCAAACTCGGGCAGCTCACGGATGCAGTTGTTGCAGGTGCGGATCTGGTA
CTTGCGGAAGGCCTTCGAGCGAGCGGCATCATCCGTGGTCGCGGTAGTGGGCTTGGCGGC
CGTAGCAGCACTAACCACCGCAGGTACCTTCTCTGTAGGCTTGACGGGAGCCTTATCCGC
AACCTTCTCCGACGTGGTGGCAGATGAGGCAGGCTTCGCCTTTGGCGAGATGCGCTCAGT
CGTGCTGTTCACAATCAAGTTGTTCTGAATGTTGCGACGGATCAACCAGTGTTCCGGGTT
GTAGCATGTGATGCCCAGCTCGATGCACGTCTCGCAAAGATCAAAATCGCCGCCCTCGCA
GGTGGAGCAGTGGTAGTGGGCGTCCGGAATCTTGCGCTCGCAAGAGTTGCAGCACACAGT
AAAGGCGGCACGCGGGGCCGTCACTGTGGCGTAGGTAGCAACAGGGGGCGTGGCCGTTGT
GGCAAGGTTAGCCGTGGGAGAGACAATGGTCGCGCTCGAGTTGTTGTGGGCCCAGGATAC
CGGGTAGTCGCGCGTGTACTTGGCGACCGGGATGGGTTTGGGCTTCGGGGCCTCATTCGA
GGTAGCAGGCGCCGGCGGTGCTGCAAGGGGGTTGACAGGAGTTCTGGCAGGGAAGGTGAA
CGTCGAGAACGGATCGTGGTAGTAACCAGACTGGGGCGGGATCGGTCCAGGTTGCGTGCC
ACTGGTGTTCGAGTTGAGGTTCATCTGTGCAATAGATGCTTCCACGATATCCAAGTTGCG
GTCGGCCAGATTCTGACAGTTCTGGTGGTTCTGGGCCATGCTCCGCATGGTGGCCTGGTA
ATGCTCGTCCAGTTCCTTCTCCCATTCAGTCTCAGTCTGGCCGTCGGGGAAGTGACCAGG
AATGTCGGGGTACGCGTCGATGCACCGCTGAACAACATCGGCAGTGAGCTCGTGGGGCTT
CTCCTTAAACTCTGTCAGAGCTGCGAAAGCGCTCTTGAGTGAGGCCTTTGAGGAGCTGGC
GATTGGAATAGCGGAGGCCGCGGCAGATGCCGCAGCAGGTGCCGCAGTGGAGGCTGTGGC
GGAGGCCGTGGCGAAAGCCAGCGCAGAGTCCAACGACGTCGAGGCTTCTGCTGACGGGGC
GGCCGGAGTTGGGGCCGGGCCAGAGGGAGTGGCAGCGGGTGTAGACGATGCGTTCGGCGC
TGCTTCCAGGATATCCTCGATGGTGACGGGGCGAGGACCCGTCGATTTGGCCGCGCCTTC
AGCCTCATTTTGCTCGGGAGTTGCGCTCCCAGCCTCGAGATAGACAGCACGCAGCTTAAG
CTTCTGCTTGGCCTTCGCTGCCCGGAGTAGCTGCCGGTACGCAGCCGGGTTTGTGCTTAC
GAGAGGGATGTTCTTGCCGGCCGAGTCCGAGAATCGTTCAAAGTGGCATGGCGTAAGATC
GGGAACAGCAAGGAACTCGCGAAGCTAGAGATGGGGCACCAGAGTCAGCGATCAGAAACA
TCAGAAGCTGCAACATACTTCGAGTATGAGAAAGCCTACCTTCTGTTCTAGGGCCGGTAG
GCCGTCTGCAAGAACTCCATAGGGGATCTTGGTCTTCTTGTGAGCCTTGACGTCGTCTCC
CACCGCAATTTTAACAGCGATGGGCGTGTCAGGTTGGATTGGCGTAGATGGCGGCATTAT
CGATGCCTTGTGTTTCGTAAATAGTATATATTTGCCGATGATGTAAAAACGCAGGGTATG
AGCCTAATGAAGATGGCAACGGCGCAAGTCGTGTTCTAGCACCACCAGAATTAGTATTTA
CGGCCAACTCGGAGATAACACACGACGATGTAGTTGGAAACCCCGTGTGCGCAAGGCAAA
ATGAGGCAATGAGGCTTCAGCCGGTGATAATGCTCCCAGCTAAACAGGAGAAGTATAGAG
CCAAAGGTCACAACAACTTGACAAATTGTTGTATCAGGACGTGATGGAGACATCTTAGAC
TTTTACTTCAAGTATGCCAAACAAGCACTCAGCCATCGACCTGTCCAAAGCTCTCACGCC
CGTTGGAACGATGAAAAAGGACAGTGATAACAAGGGTAATAGTGAGGGTAGAGATCCAAG
GCCGCATAGCACCGCGATGAGATGTGTTGACAGTGTTGCAATGGGGTCATCAGACTTACA
TGTGCGAGGCAGGTTGTTCGTGCACTTGCGTGGTGCGATAAGCTCGTTGCCTGGACAGGG
CTGCAGACAAACGTCGATGAGAACAAAAAGAATACAAATGCGAGATGGACAACAGAGTTT
GCAATGTCAAATAGAAGATGGATGAAGCGACGAGGAGACGGGATCCTGTCGATATTAAAG
AGGGGAGGGAAAGAGGAAAGAAAGCGAAGGAGGAGTCAGTTGGAGGGAAGGTGCGACGGC
TCTGGTTTTGTCGGTGAAGATAGTGCGTTGGCCTGAATAGCAGGGCCAACTCCCGCCAAA
AGGGAAGGGGCCGACGGCGGAACGAAGGCTCCAGGAAAGTGTAGGAGGTGGGAGGCAAAG
AGCGTGGGTGTCCCCCAGCAGGGGCCGTTTTAGAGAAGATACAGGAAGGCGTCATGACTA
TTGGTCAGCGAAGGCGCTGGAAGTGGGGCAAAAGAGAGGAGTCGCCTTAAAGCCGCGCCC
CCCAGGCAGTCAGATAACACGAATCGGGGGTGGTGTCTACGCAATAGGTGGGCAGGCTTG
CAAAAGACGAGCACCACATGGACAGTGAACGAGTACGGCAAGGCGAGTGAAGAGGCAGAG
GCCCGCAGCAAACCTGGGACCGTGAAACTGAGGACCGCGAGAACGTACGCATGAGGGCGA
CGTGTGGGTCCCACCTACCCGCCCAGCCTTTTGCGAGAGAAAGGGAATGGCGGTGGGGCG
GGGGATGGAGGCCACCCAATTAACACAATGTAAGCAGAGGGAAGGTGCAAAGGGAGGGCA
GGAGCGAAGGGAAGGAGCGAAACACGGCCGTCAGTGCCACTTTCCCACGGGGCTATTTTG
TGCCTTGTTTGACACCTGTAGGTCTACCGAAGGTCCTTTCGTACCTTCCGTATTCTCTCA
CGGGCAGTTTGATCTTGTCCCAAGAAACTGCGCTCCGACGTGGTCGGTCCAGCATAGCTT
GATAGAGGCCACCGATGGCCTCGGTGAATACGCGAGGAAGGCCCTGGAGCGATAGCATTC
AATTCAGGCAGGCGATGGCGTATTTAGTGGATACAGGTGTGAATAAGAGCACATGCCCAG
AAGGGAAGTGGGGCGACAGGCGGGGGCCATAGTCTAAACCCGTCACAGCCCTCGTGCCTC
TATCGCTTGTCTACGGCGTGATGCCTCGCAGCTGTGGTCCATGTCGGCCACGCGTTGGGG
TCATTCACGCAGCGGTATAAATACAGAGTACGAAGCATCTTTACAAGAGGCTTACACTGC
CACGAAACAGAGCGCGAGGCCTGGCGGCATGTTTGCGTAGGCTCTGCAGAGGCAGGTATG
CTGTACCACACGAGCGAAAACAAGGAAAGAGCGGCCGGGCAAAGGTCAAAGGAACTATGT
GGTAGAGTTCAAGGAAAGGGCGACGGAAAGTCAGCGGGAGGCTGGAAGGTGATCCAGTGG
CCCCCTGAGCTTGGGTTTCTTTTCTTTCTTTAACAAATACAAAACACCCGCCACTACGGC
AGCAATAGTTGAGCTGCTCCGGCAAGACGCCGCTGGACTGCTAAGATCCTAACGGTCTTT
CGTTCTCAATGCCCTTGCCAACTCGAGCGGTTTCCTTTGTTATCGTTGGCCACGCCCCAG
CTTGATGGAGCTGACAAAGCCCCCAGCTCGATCTTCTCAAGCTCCTGGCCCAAGGTTACC
CGAGAGCTCCGTTGCCCAGTGCCAAGGCACCGCAGGCTCCAAAAAGGACTGCGTCACGCG
TGGCAAACGGCAAAGGGAGCATAGGACAAATACAAATGGTGATACGGCATTTCATATGAG
ATCACCATGAGGCGTTTTCGGGACAAAGGTGACAAAACGACGTGGTCGCTCTGACGGTGA
AAGGCGGTTGCGAGCTGACGACGTCACGCATGGAACATGGCTCATGTGTAACGCCTGGCC
CGGTCGTTTTTGCGTCCCTTGCTCCGTGATGCGAGTCGGAAATGCATGACACGAAGAGTA
TTTGTGAGAGGGAACTTTCGCCGGGAGCATACGGTCGAGGAGATTGAAGACGACCTGCAA
TACAAAAACTACCGCTCTCTACGGCATCGGGTATCTTACGTCACCACGAGCAAGACGCCC
AACAGTGCACATGTACTACAAAGAACCGTCTCGGATACAGAAGTAAGCTTGACTCGAGCT
GGATGCAGTGTCGTTGGCCCCTCGCCTATGTTGTCTGTTCCGCCCCTCTTTGCTGCAGCA
TTAGCGTGGGCAGGCAACTCGAAGATTGGAGTTTTGAAAGTGGCCAGTGGTCCATTCCTG
ACAGCCTGGCGTCGAGGCCGCACCTAAGTATCTTATTTTTTAAGCTGTTCTGGTTCTCAT
TGCCTCTCTTCTCCGCTATGACCAGCAATCAAAACGTAAGATATATGGAGGCGTCACGCT
GACCAGCGAACAAAAGGCAACCCATGACAAGAGCAGCAAGTGCCCATTAAGCCGTCATAC
TGAGAAGGCATTGGCTGAAGCTCGTCATGCAGGACAAGTGGGGTCTTTGCCATGCAGACA
AAAGAAAGCTGGTGGTCGGCATAGGACACGACCATAATACCGACAATCGCTTCGTTTCTG
CTATTAATTTACATTGGACAATATAATAACCAAGACAGCTTCGACGGTTGCCTGACTCGG
CCAGCTGGGCCTGGACCTGTCTGGGGGGCGGGAGGCAACAAACAAATGGGAACGGCCAGA
AGCACGAGAACAAGAGAAACGAGAGCACACTGATGGGATTCAGAAGAGGTGGCAGAACAA
AGTGTGTCATTGCCTAGCACGTCGAGTCCCCAATGCAGGTTGTGCCCCGATGGAGAATGA
GGGGGTTGGACAGGCTGCCGGGATAGGACGTAGACGCCGCCACCCGTGTTTTGGTGGCCC
CCTGCGTGTCTCAACACGTCACAATCCTTCGGAAAGCAGGACATAGAAGAAGGCGAATTA
AGCAGCATGCTGGATGGTCGACTCGAGCAACATCGGCAAGCAATGGCAAGACACAGAAAA
TTGCAGATCAATCTTGCCTCAGTTGATCGTGACGAATGGGAGGGAGAATCACCGAGTTGC
CCTAGGATGCGGCTACCTGTCCGCCCCTTGGCCAATTGTCAAGACACAAACATGGCAGAC
AATTGGATTAGGCATTAGTCGACCACGAAAAGAAAATAGGAACGAGGCTTTCTGCCGCCT
CGCGTCGCCTTGCCAAACTGTTGAGCCTCATCGTCCCTGCACCAGAATCTTCCCCCTCTA
ATGCACCGCCCAACCAGACCAACCAGTCGGGGCCGAGCTCTTCTAATGAGTCCCGTCTAT
CATACTTGCGTTTTTTTTTGGTGTGTGTCTTCCTTTTACCCTTCTTTTTACCAGAAACTC
GGTCTCGTTCCGAAACATAATTCTCCGATGAACACATGGGTCGGCCGTAAAACAAGTAAG
ACAACGGCAATTTGGACAAAAAATCAAACCGAAACTGTGCGTCGAGAATCCCAAAACTCT
GTACACGGCAGCTCGCAGGAGGCTGATATCGGTTTTCGTTTGCTGCCCGATATGAAAAGG
ATCGGGAGGAGAGAAGCAATGTTGGGCCTAGACATGCGTATATATTGCGGCAATACGGAG
TACAACATATGAAATCAAGGAAACATACGACAAAAGAATAATACAAATAAAAACAACGGC
AGCCATTGTTCCTGGCAACAAATAATAAAACCAAAGGTATACATATAGATTACACAACGA
TCATGTTCGTCTAGATCGCCATCGTTGAACGTCATGTACTCTGCTACCGGTCCCAAGAGC
CGTCGAGAAGGTTCTTCAGAGTCTGCGTCAACGCCGCCTGGTCATACCGCTCCATGGCTT
TCTTAGACGCCACAGCGGCACCTTCTCCGGCATCCTGATTCTCTTGGCTTGCCTGGGACC
GAACAGCGAGACACTGGATCCCAAGATGGCCAAGAGCTTCCTTGTTGACCTCTGGTGCGG
CACCGCTGCTTGAACTGCCCATGTGCGGCGCCGTATCCAGATAGACCAAATGCGTCACGT
ATCGATGGCACTCGCTGTCCTGCACGGGACTGAAGTCTGACTGGCTCTGTTTGCACGCCG
CAACAATCGCACGCACAAAGTCGACAGCCGTCATGGCCTGGTTTCGCGGTCCGGTCTCAC
GGTCGAGTCTGCTGTTGAGGATGAGTACCTTCTTCCGAGGCGGCTCGCTGCTGTTATGTG
CAATTGCTGCTCCAACACCCCGGAGCACAAGACTAGGGATGATGCTGGTGTACAGGCTGC
CGATGCTGTAAATGATGGCCTCGGCCTTCTGCAGTGCCGCAAGGGCTTTCGGGTTGGCCT
GTGGCCGAATCTCGTGTCCGTAGGGGTTGATGTACCAAATGCGAGCAATGCGCGAGGGCA
GATCCTCTTCGTCCTCTTTGCTAAAGGTAATTTGTGGTTGCCGGAGCACCGGCAATGATC
CAGGCAACGTTGCGTCTTCAAAATCAACGGCCGTGCTAGCACGTTTCCGGGCTTTCAGGC
CAGAGCGGAAAACGGGTCCAGGCCCGGAAGGAACACTGCTGTCCTCTGGGCCCGCATCAA
CTTCTCCGCCGCCACCACCTGTGCCGGTCATGGTGAGCGGCGCTCCGTCTGGCAAAGCTG
TGGGCAGCGATGGGTGGCTGATGTTTACCTGCCCTGCAATCGTCGTCCCATCAACAAGGC
CGGCCGAAATGTGGTGCGTAAAGTTGGAGTTGATCGCCGGCAGTACTGCAACATGGTCCG
GGATACCGCAAAGCAGGGATAGGAGGAAGATGCCGGCTTCAAAAGAGCCCGAAAATAGAC
GAGCTCCCGTTAAAAACAGGTTGCCAACACTGGCGCCGGCAAAGTTGAACACGGACGTCG
AGGGCCGGGCCCGCTTCACAATCTCGAGGTTGAGCGTATTGAGGACGGCGCGGATCAGCT
CACGCGTCGCACTGGGAACAAATGTCCACAGCAGGTGACGGGCCTCGACGAGGTCAAGCC
ACTCAGTGCGCGCCTGGTTGGGGTCCGATGCACAAAGCCGGTGCTCAAACAGCGCCCGGA
GCGCCCCCCTCTCGTTACCTTCGTCATCGCTAGAAGGGATGAGGCGTACAAGGCGGCCTA
CGTTGACATGTTAGCTTAAGATGCAATCCTTTTTGAATGTCCTGCAAGGCATGGCCACCG
TAATGAATAGAGTGGTCGACGTACTTCGCACATCGCCCACGCCTGCCGTGCGCAATGTTA
GCAGGTCTTCGTCAATCAGCGTGGGGGTTTAAGTGGACACATCTGCAGACCACGTACTCG
GGCCTCCAAAGAAACGAATTAGTTCAGAGGAGCTGCCGCCGTTGTCTGAGATTGGGATGA
TATAGGTAAGCGAACACGGAGGCTTGTTCTTGTTGTCCGTCGAGAGGTGCTTGGCCACCG
CTTGGAACGCGTCCACGAGTGAGTTCGCTGCCGTCCCCCCGGAGAAGACACAGACACCGT
TTGCCACAGGGTCAGTCGCTGTAGCATCTCCGCTCCGGACGAAAGCCGCAGCTGGTGCCA
TGGCCTGCAAGGGTGATGACGAGCCCGGAGACGCAGTCAGGCCGGCCGACGTCGCAAGGA
TTGCAGCGGGCCGGATGGGGGTCCCAGTTCCGTCGTCCATTGCGGTGCAGGGAGTGAATG
CGAGGGTCAAATGAGGTAAACAGAAACGAGTGTCGTCGCCTCTTAAGAAGCGAAGAGAAA
ACAAAAAGGCAAGAGCCACCGCCCCCCTTTATATTGTTTTCCCGTCGGTCACAATTGGAA
AGACCTCGATCTTTAGAGATACACGTTACAAGAAAGAGCTACCAAGCTTACAAGAGGCGA
GGCTCTGGTGGATGATAGCGGGCCTAGCGGGGCTCTTGCCAAAAGGCCCCCCTCTCGTAT
AAAGCCTCCTTCTCCATCCCCAAGCTACAAAATAAGCTCGAAACCAGCAAACACTTGTCA
TTAGCTTGCACTCTTCCGCCTTACACGGCTCGCCAACAGCCTTGCATGGTGAATGTCGAA
TATGGACATCTGACAGGCCAGGAAATTGGAATTCGCTGCGCCTCGGTGCCCAGTGTGGAT
TTTCACGCGAAATGGACCCATGTTTGACTTTGAGATTCGCAAGTTGCGAAATCTGTCGCC
GAGGCTTTGCCGTGGTTTTGCAATCGTGTCCAGTTCAGAGTACTTTTGGTGTGTTTCCAC
TGTCTTGATAATCCAGAGTCGTGTGCTTCGAGATGTTGACATCTGCACTAATTTATTTAG
CGTCTGAGTCACGCGAGTAGTTGCAAACGCCTGACATTGAGTACACGTCGTCGTCTTCCA
GGATGTGTGCTATTTTTGGGGAAGGGAAATGAAACACGAAATGTATAATTAGTTTTTATT
TTTGTAAATTTAATAGTTTACTGGAAACATTTTATTATTTTATGTTCTTCTTTATCGTCA
ATCAAGGGAAATAATTCGAAAATAAATAAATAAATAAAATAAAATAAAATGCAGTACATT
TCCTTATTATCAATACTACATATCATTGACTTCCAAGACAACGGACTAACACAAAGGTAC
AATTATAAGCACGTGGACAAGTGTCACCTTCTGTCAAAATATATGGGCACAGTAGTCACT
ATCTAACTACCTCGGATTGCCATAACACCATACATGCAGGCGGCTTGATCATTACTTCAA
CACTGCACGCTGCAAAAGAGCTACGTATAATTTGAAATCGATTGACAGGCTGAAGAATAT
GAATTACTCAAATATGAAATTAGAGCGCAATGGAAGAGGCCGCAACGAAATGCAAGCCGC
CGAAGTATGACAGTGGTATGGTATACATGATACAATGCTTTACCGGATCAAACCCCTGTA
TAGGGACGAGGTACGGAACAGGAGGAGGTACTAATAGACGGAGAGGGGGTGAAACGGAAC
GGGATCGGGAACGAATAGTATTGACAGCATTACTGCGGATAGTACATCATGCCGGGTTGC
CCTCCATAGTAATATCCGTCAGTGGATGCTGGCGTGACCATGGGGCCCATACCGGGCATG
TACCCGCCTTGCGGCGCCGGTGCTTGGGTGTATCCCGGGTATGTTGGTACCGAGGGCACC
TGGGATGCGTCAACATAGTACACCATGCCATTCACCTCCTGTGCAACCATGTTGCGAGGG
CCAGCACTCGCTCCGCCAGATGCGTCAACTTGACCCGGCTGGCCATAAGCGGACACGGGA
CCCTGTGGCGTGCCACCAGGGACGAAACCTGGAACGTTGGCTGCAGAGGCCATAGTTGAC
GTGTACGTTGAAGGCGTGGCGTAGTAGTACCCTTGCTGCTGCGCAGGCTGCATGACATAA
CCACCTGGAGCGCCGGGATAATACGCTGGCCCACCCGGCGTACCTATGTTGTTATTCTGC
GGGTAGGACATCTGTTGCTGGCCCGGAAGGTTCGGCTGGAAAGGAGCAGCATGAATGGCC
CGTTCGGGAATTTGTGACAAAGGCGTGCCGGTGGTGTGGGATTGGTATGATGGATGCCGC
GAGTGCGATTCGGCAGGCGGATAGCCAGACGGCAGTGAAATAGGAACCTGCTGGTGGAAA
GCCATAGAGTACGGCTGCTGTGCTGAAGGCTGCATGGCTCCAAGCGCCGCCGGGGATTCG
ATATTTTCGACTGAAACAGCTTTCTGCGGTCGGGGCTGGTGCATAGGCAAACTGAGACTT
GGTCGGGTTTCTTGGAACGTCGGCTTCTGAGGTAGAGGATGGTGCTGGGGTGGTGGGACG
CTACTAAGCGAAGAGGTCTCTGAGGGTTGGTGAGACTGGGAGGGCTGGGAGGGCTGTGAC
GGCTGTGATTGCTGCGACGTCCGAGATGGTTCGGATGATTGTGTCGGCTGAGGAGGCTGA
GGACGCTGAGATGGTTGTGTTTCCTCAGACGCTTGGGCCGGTTGAGCAGGCTGTGATTGC
TCGGGCTTCTGAGAACTGGGCTGCAAAGGTGCAGGCGAAAGCCCTTGCGACGGTTGCTGG
TTAGGCTGTTGGTTGAAAGCTGGTGGCGCCGGCACGGGGACATATGGAGGCTGTTGCTGT
GGATAGGAGGGCATGGGAATGGGGGCAAGCCCCATTCCAGGAACGATCATGGGCCCAGGC
ACAGCTGCAGCGGGTATGCCCACCGGCATACCAACAGGTTGAATGGGGGGTCCAGCGGCA
GGCGGTAGACGCACGACCGGACGGGCAGTGTTTTCCATCGCCATTGGTGGACGGGATATG
ACTGAGCCGGCTGGCGATATAATGAAGTCCCTCCCGGTGTCTTGGGCAATAGACGAACGA
CGACTAAGAGCGACACTGGGGGAATACATGCTGCCGTTGTAATAGCTTCCACCAAAAACG
CTTGTGCGGCGCGAGAAACCCGACACGGAGCCCATAACAGACTTATTGCGGCCACCGCGG
GTGCGCTGCTGATTCGGTCGTAATGCGCGGGGAATGAAAATAAACGACCGATCTACGGCT
GGGAAGATTTGCCGTTTTGGATGGCCTGGCAAATCGATAACAACAGCCTTGTCTCGCCGC
AGCGGGGGCCGGTGGTCTGGCAGCTTGGTGTATTGCATGGCCTTGAACTTTTCGAAAAAA
GCGGGCTCCGTCATAGGCGGGAAGAAAACGCGGACCGTCACGATACCCAGTGGCTTCTCT
ACCGACATGGACCTGTTGATGGGTGTGGAGCTCGGCGGACATGTCGGAATGACGGTCACG
GGCGGAGGGACGCGTGTGCCACCAAATTGGCTGCCGCCGTATTGGCTTCCGGCATACTGG
CTCCCAGCGTACTGACTCCCAGCAAACTGGCTTTCGGCATACTGACTCCCGGCATACTGG
CTGGCCGCGTACTGGTTGGCAGCGTCATAGTTCTGGCGGCGGGGGATCGATAGACGTGAT
GCATTCGGTTGCGTGACCGCTTCATGCATGTCGTGAGTCCACGGCTGGCTGGCAATGGGA
TCGGCCTGATTGTGGAATTGATTACTGGGTTGAGAGTTAGCGATATATGTGACCAAGATG
AGAAAATTAAAGAGAAACGCTACAAAAGGTGACATACTGCATAGGGGAGAACGATCCACC
AAAGCCGCCACGGCGACCGCCTCGTCCGGGCCTACCGAACGGTCTGAAGCCATTGGCAGC
AGGGCCGGCACCGCGATGATCGTGCATAAAGAAGGCACCCCGGTTCGGCACAAATGAAGG
GTCTTCGTCTCTCCGCTGTTTGTAGAGGTCGTGTTCCCGACGCTGTCGATCGTAGGCCGT
CTCCCGCCGAGGCGGTGGAACTGACGACGACGAAACAATGGCAGGCTGGGGCTGTCTGGC
GGGCGGTGCCGTAGATTGTGGCTGGCTTGAAGGTGCGGATGTCGAGGGCGGTTTTGCAGC
TGCATTCGCAGGGCTGTCTGCCGCGTTGGCCGGTGTCCGCGGTGCGGATCCTCCGGTTGC
CCCGGTGCCACGCGCATTTCCTTGTCCTCCGCCTGTGCGAGAAACTGGTTGTTTATCAGG
TACTGGAACAGTGGGTGAAGCATCGTCCACATTGCTGGTATCACTATCGTGCACTGCGTC
TTGCTCATCGCTGGCGATAGAGCCTTCTGTCAGCGAGTCGTCATTGACCAACTCCACTGC
GCTGTTGACGCCGGCCTCGCTGGCGTCTTCCTCTCCTGCACGCCGGCGGCGGCCCACGGG
CCGTATTCGATGAGATACATTGCGGTTTTGTGTCGGATTGGGAGAGGGCGTGGCGGGAGC
AGCAGCCATTCTGTGCCTTGAGAGATCTGCCTGTAGCGGTAGTCGTCTCGCCCGTATATG
CGCGGCCGAAAGCTGTGTTCGCGAAAAGTAGAAATAATGGCGATATCTGCTAACGGTGTG
AGAATGTATCGGTGTCAGGGGGTAAACCGTATTTGCGAGAGAGGATGTCGGGGGCGGAAG
ACACGGAGTCGTGTGAGAAGCGATGGAACTCGGAAGAAGCGTGCTAACTTCAGTGTGCTT
AGGAAGCAGCGTGGAGAGGATGTCGAATCGGTTGTTGTTGGATGAGGAAGGACGTGTCGA
GACCTGCTGATATCGGGTTCGGTACGGCAGGAACTGGAACTGTTGAGAGTAGTAGGGCGC
TCAAGTGAAGACAAAAGGCAAGGGCGACGGCCGACGTAATATGACGGAAAGATCGAAGGA
ACGGCGGGACGGAGTCCGGCTGGAGGACGAAAGTGACGATGACGACAGATCACCATACGG
CAGGTGCGATGGTGATGAAGTCAATGGCGTCGGATAGACTGCGATAGAAAACGGATCCCC
GGAGCATCAGGTGGCAAGCAAGGAAGGAGCGTTCGAATCGTAGCCAGCAGTGATGTTGTG
GCTTGACTGGTCGGACAGGCTGTTGTTTCGATTTATGCTGAGCAGATATTTGGGGATGGG
CTTTAAGCCAATGCCGCCAGACGATACAAAACAACAACGAAAGAGGAGAAATGGCACTAG
AGGGGGCGAAAGTGTTTAACGGTTAAGTTGACTTGCCGTTGGTGCGTAACAAGCTAGTTC
TAGGAGCTGGAAAGTGCGGAGGACGACGTTAAAGATTATCTATTGCAGCAGAAAGCAAAT
GTGCTGCAAAATAATAAGGACAAAAACAACGGCAATTCTGTGCTCCAAAGGCAAGGGCAC
GATTACGATGGCACAGGAAGGCACAGCCAGGACGAAGCACAGGAGGAAATCGAGAGTTGC
ATTGGGAAAATTAGGGAAGGAATGCGGCAGGGCCTGCAGGTGCTGCTTGACGTGAGTCTG
CTGGCAGGGGGGTGCTCAGTGGAGTTGTCGCGCAGCGCGGAGTGGCGCTTTCCTATTTTA
ATATCTGACAGCCAGTCCAGCGCCAGTTGTTTTCTGAGACGTTCCTTCCAACGGCAGAAA
ACCACAACGCCAAGTGTGCTATGGCTCCGGATTTCGGCAGCGGTCGGTGGTGAAGAGGAA
GACAGCAAGAGCGATGCAGTGCATCACTACGGCGGCAAAGCACATATGGGAACCACGACT
GGAGACATCGACAGCAGTGACGAAACTAATGGAGCAAGGGCGATGGGCTATGCATAGAGC
AGTGGAAGCTGTATGCCAGACGCGACGTTTGTGACAAGGCAGCAACGCATGTTTACTCCT
CTCTGCTCTGTGATTGGAAACCGATACCATTGGAGACGGAGAATGACTGGTCGTTGCAGG
TTTTGCGAAAACAAGACCTCTTGGGCAATTGGGGCAGTGGTCTTTTCTCGCTTGCATTTC
CACAGTCTTCTGTTCTTCCTGCCGTGCAACTTGACATGTATGGATGCGTGGCTGGACTGC
TGGAATACAGAAAGAGCAGTGGAAATATCTCGTTTGCTCCTGCCGCAGCTAGACTGTTGG
CTATCACAAAGCGCAAAAAACGGCAGGCGTTGACTCCAGTCAACAAACCGTATCTAATCA
TTCTAATGTGGGCCCCTTTGCTATGATGTAGTGGTTGCAGCTTCCTGTTTCCTCCCCCAC
CGTCCTTGCTTTCTCCATCCCAAAGCCCGCTTCTGATGAGGGACGTTTTTCCTAACGCCA
GCTTTCCAGTGCTCGCATTTGCGAATTCTGTAAGATACGTGGGATTCAACGCCGAGCACA
TATGCACGGCCATTTTTGCCAGGGCCTTATCCTCCTACAACCGGCATTTGAGCTACATCT
GAAAGCACCGGCACCGGCATCAGCATATGAACACAAAATGCGTGACATTACACGATCTCT
CTGCTGGCTGCAGCTTCCCTGTGTCCTACCGCTAGCGAGGAAGAGCGCACCTTCCATTTT
CACACCGAGGCCTTGGCAAAAGGAAGGTGCAGCCGCATTCACGATGAGCCACTTGCATCG
TAGCATCCGGCACATAGCACTTGCAAAAGCATCGCAGACCTGCATTTTCCGAAACAAAAA
ATAGAATAACAATTCACCCAAAACAGGGCTACCAAAAAGTAGGGGTGAAAACCTGCGAGG
GAGCCATTCAGCTCGACGCCACTACGAATGAACGTACGATGATCGCTGCAGCTCAGGCAG
GGGACGACCAATAGCAGAAACATGTGCATCGGATATGCACAGGGAAGGTGCGAAGGTGCT
GCGTGACGAGTCATGACGACATCACCTGCCACAAACAGAGACAGTTTCTCGGTTAGGAAA
GAACAGGTTTCTCATCACCTCGTGAACTACGTGGCAGTGGTGTGCTCTGCTGTAACAGAC
CCGTGGCTGCCCTGCGCACATTTTCTGCTGCTCTTCCTGATGCCATAAAAGAAAACAAGT
CCCCAGTCGAATGGCCATTTTCACCTCCCCCTCTTTTCTACTCAAGCTCTCCCTGTCTTC
TCGTCAACCCTCTGCTCAGACCTCTGTCTTCATCTTGACGCTGGAATAAATCTTTAAACC
TTGATCACCTGCGCAATACGTCAAACTTCGGTCAGTCCCCCTAATTATTTTCCTCGACAC
CAGCTTGGTCTCTACAGCATCGTCCATCATGCAGGCTGCTTTCAAAGTCCAGCAAGAACT
GAAGGCCAGCCGCGGCCTTGAGCGGATCGTGGCCACGATCAACAAGAACCACGCGCACAA
TGGCCTGAAGTCTTACGTTGAGGCCATGCGGAAGTTTGACTTCAAGCCCACGACGCCTGG
[truncated: 34,141,968 more chars]
