# Supplementary material for: Comparative Genomic Data Provide New Insight on the Evolution of Pathogenicity in Sporothrix Species
Source: Front Microbiol. 2020 Sep 30;11:565439. doi: 10.3389/fmicb.2020.565439 (PMC7561385; doi:10.3389/fmicb.2020.565439)
Supplement: Supplementary file 5 [file Data_Sheet_5.ZIP › CBS 118129 scaffolds.fasta]

>NODE_1_length_1320851_cov_80.640322
GACGCCGCCGCCGACGCCGCCGCGGCCGCCCGCATCGCCGAGCGCGCGCAAAACGACGCC
GGAACGGGCGCGTCCACCAAGGACCTGCCGCCGCTCGACTGGAATACGTTTTTCGCGCTC
CGCAAGACCCGCCGGCGCATCCAGCTGGCCTTTAGCGTGGCGGGCGGACTGACCGGCGGG
CTGGTCGGCGGTTTGTTTCTGGGCTCGGGCGTCGCCGAGCCGATGCTGAGCACCATCCCT
CTGGACCCTTTCCTCACACTCGGGCTGATGACGTTTGGCTTTGCGGCGCTCGGCTGGCTC
GCCGGCCCGAGCATCGGCAACGTTGTTTTCTACGCGTGGAAGCGGCAGTACAAGGTGCAG
ATGACCTTGAAGGAGACGCAATTTTTCGCGCGCATCAAGCGCAACCGCGTCGACCCGACG
GCGTCGTCGGCCGGCAACCCGGTGCCCGACTTTTACGGCGAGAAGATTTCGAGCGTGGCC
GGCTACCGGCAGTGGCTCAAGGACCAGCGGGCCTTTAACAAGAAGCGGACGACTTTTGTG
TAGGGGCGGTCTGGAAGAAAAGCTAAAGAAAACAGAAGGAGGAACAACGTGGATCAATGG
ACAATGTACTTCACAGAACGAATAAATCCAACTCTTATGATTATGATTTTGTGCTATTGT
GCGTGGTGTCTAGTTATTGTATTCAAATAAAGCCTCCTGCCTACACAAACGGCATTGTAG
AGTCGACTTGGCGCTTCCATGCGAGCAGTCCACCCTCGACATCACCAACAAACCGTGTTC
CCGCTTTCGTCCTGTCCAGCCCCAGCGTCTTGAGCTGTCGCGTGACAACTTGTGAGTCGT
TTCCCACTCGGCAGACCAGGTAGATTGGCGCTGTATCGTCAGCAATTCCTTCAGGAAGCC
ATGATGGTAAGCTTTCCTCCTCCTTTGCAGGCTTCTGCGTCTGCGAAAACGGAATGTTGA
TGGCCCCTGGTATAGAGCCCATGTTGTAAAACTCTTTCTCCCTGACATCCAACAGCCAGT
GCCTCCGCCCTTCGTCTTTCTGTTGTCCGTGCACCCTTTGATAGTCCTCCACCGACACTC
GTTCGTCCGGCTGGAGAATGTGTTGCGTCACGGCCGTGCTTCCGCCGCAGAACTGCACAT
AGTCTGGCCAGCCATGTCCAGTACTGTCCACATCTCCCAACGACTTTAACTTTTTGAGCG
GCGCATCCTCTGAACAGGCAAAGCAGTCGTTCCGCCGTCCTTTGAGTCGTACTGTCCGGA
ACGTCGGCGCCACCAAGCCGCCAGCACCGCCAGCAGAGAAAAGCGTGAGTGTCGAAGGAG
GCGCCGCTGCTGGCGGGTCACTAACTAGGACGCGGATCGCCTCCAGGGCCTGCAGAACGC
CCATCACACCCACGACCGGCCCCAGCACGCCGCCTTCGGCACACGACGTCTGGCTCGCCG
CTGGTGGTGGTTTCGGGAACACGCAGCGGTAGCAGGGGCCTTTGTCGGGAGGCCAGTTGA
GCACCGTCAGCTGTCCGTCGGTCCGCAGAGCCGCCGCCGACACCAGCGGGATGCCCGCCC
GCACACACGCGTCCGAGATCAAATAACGGATCGCGGGGTGGTCGGTGCAGTCCAGGACCA
ACGTTACGTCCTTTTGGTCCTCGCTCCGCTCGTTTCTTTCCTCGTTTCTGTCCTCGCTTC
GCTCGCTGTCTCCGAGGATGCGTCCCACGTTCTCCGTCGAAAGATGTTCCCGATGGACAG
TGTACTTGACACTCGGATTCCGCGCTCGCATCGCAGCCACAAGACTGTCGACCTTGTACT
GCCCGACTCTCGCGGTCGTGTGTGCCACCTGGCGGTGCAGATTCGACGTCTCGACCGTGT
CGCCGTCGACGAGCACAAGGTGGCCCACGCCCGCGCCGGCCAAGTACAGCGACGCAGGAC
AGCCGAGGCCGCCCGCGCCAATGATCACGACTTTCGAGTTTTTGAGTCGCAGCTGGCCCT
GCACGCCGACGCCCGGCAGAATCAGCTGGCGCGCATAGCGGTCGTACTCGTCGGCCTGGA
GTGGCCAGGGCCAGTCTGGTGTTGTGTTCTGTGAGGAGTTTTGTCGCCGTTGATCGTCAT
TTTCCTGTTCTTCAGCCTCCACCTTTGCCAGCTGTTCGCGGAGAGACTGCAGCTCGGCCT
CGGCCGCTGCTATGCGTCGCCGTAAGTCGGCGGACATGGTGGGGTGTGGGATGGAAGGAG
AAATAAATTAAAATAATAAGGAAGGTGTTAAGAACAAAAAAGTAATCAAGGCGATCATAA
GAGTGATCTTAAGTCCTATGAAACGGCAGAATGGTACATGGTCAAGGCTGGTAATGTTGA
TACCGTTTGGCGGCAACGGCGATCGCTGCAATTAAAAAAAAAAAATACAGAGCTATTGAC
AGCTTTGTAGCTTTACTGCCACTCGATTGCGAGCGCAGCGAGGACACAAAAAAAAAGTTG
ACATAAAAGCAAAAAAGAACGATGGGAGTGAGATTTGAACTCACGCGACCGAAGCCATAT
GATATTTAGTACCCTTTTGGGGCAATTCTAATCATACCCATTAACCACTCTGGCATCCCA
CCTATTGTTCGTGAAAGCTTTTGCTCTTAATTTAATTATATAGTTAGTATCCACACAGAG
CACACTGTCGCAATCACAAGGAAAGAACAGAGCACACTGTCGCAATCAAGGAAATTGCTC
CCTCTGCGGGAGCACAAACACCAACCAAAAGCTGTAGAGTGTCTGGAAAGTGGATAAATG
ATACGTAATACAAGGGACAAGGATTGGCCACCAAAATTGGTGGGAGATTGATGTCTTATT
GATTGCTATTCTATGTTACAAATTTCCTTTTTCTCAAATTGAGGAAGGACACTTTTGTTA
GCTTGTTTTAACCCACTATCCCGTCACGTGCTCCAGAAGAGCAACCGTCAAGTAGGGAAG
GTGGGATGTCAAGGTGGTCTAATGGTCGTAAATTTTTTGCTAATCATACCCATTAGACCA
CTCTGGCATCCCACCTTGTTGTTCGTTGGAGAATTATGGCCTAGTTTAGGTTTATACGCC
CCGCACCAGTTGCACGGGCGGCCGGTACATCCACTGCCCGGATCCTAATATTTACACCCT
TTAAATGAATTTGTGTACCTCCCCTTTTGTTACCGTTAAGCTTAATTAGAAAGGAGTTAG
TTACGTGTATACCCTTCTATAACGGTGATTTCCTGCTGAGAAGATAGCCTTTGCCAGCAC
AGGCCTCCGGGGCCATTAATGTTTTTGCCCGTTTTGTTTGTATGACTCCGACTTAGAGAG
CAGTGTGAGGTTTTACACGTCTACAACTGTGGAGATTCTGTCTAAACATATCACTCTACA
TCTTACCGGCATGAGAGGCAGAATGCCATGCCCTGCATCCCGGCCAACTCCCGAGGGCCT
TTCAACATGTGACCAGACACAGCCTCTTAATGCAGCACAGTTGACTGAACACCTGCGCAC
AGTTCACGGCATGGGCAAGGTGGCACAGCTTCTCACGATTGGCGCCGGCGACGTTCAAAT
TCTGCAAAAGAAACGGACAAGTAAAGAAGTAAAAAAGGAGCCAGCCTCGAAAAACGTAAA
GATACCGCCGAAGGCGAGAATACTGCCGCTACGACAGACATTGCAACAGTAGCCGAAGAG
AGATAGAGAGAGAGCCGATGAGGATGAAGCTGCCCCCAACGAGCAAGTTCGACTTGACTC
TTCATAAGTATTATAAGTGTTTTAAATGCTGTAAGTGCTGTAAGTGCTGTAGGTGCTGTA
AGTGCTGTAAGTGCTGTAAGTGCTGTAAGTGCTGTAAGTGCTGTAAGTGCTGTAAGTGCT
GTAAGTGCTGTAAGTGCTGTAAGTGCTGTAAGTGCTGTAAGTGCTGTAAGTGCTGTAAGT
ACTGTAAGTAAAAGTCGAAAAGACAACGGTTTGTCGCTAATTACACAGAGGCAGTGGATG
TACCGGCCGCCTTGCACGTGCGCTTTTTCGTTTTTCTCTTCTTTTTGCTCTTGTTCTTAG
CTCTCCCCACCAAAACCTTATCTTATCGCAATCACACACAAAAAAGTTGGCGATAACCAG
ACTCGCAACGGTCAACTCTCAACCACACCAACATCGACATCGTCAACAATCATGGTGAGT
ACATCCCTCGACTCCATCTTTTTGCTACGCATGCTGACCTTTAGGCCCCCGTCGCACCAA
AGATGAGCCACCGGGCCAAGGCCCTCGCCCGCATCGCCGACCCAACTTTGCCGCGCAAAG
TCCACCGCGAAGACAACACCGTGACCGACGCCTTTCTACACTCCAAGCGCGACAAGCAGA
TTATCAAAAAGGCCAGCTTTCGCGCGCAGGTCCTGGACAAGGCCGGCCCTCAGAAGAAGG
CCCTGAAACGACGCCGCCCCTCGAAAAAGCTGGTGGCCACGCTCGAGTCGCTGGCCGATG
CACTTCCCGATCTCCCCTCCTCCAAAGCCGACGACGCCGAGTACGACGAGTGGGACGGCA
TCAAGAAGCGGCGGCGCCAGCAGTCTTTAAAGACACGCCCTGGCTCGCTCAAACGCAAGG
AAAAGGTCGTGCAGGCCGAGATGCTGCGCTTTGGCCAGAACCTGGCGCAGCTGACCGCCG
TCAAAGAAGAGACGGTCCAGAAGGAGGCACAGGAGGAGGTGGCAATGGAAGTCGAGAAGA
AGGGCGACGAAAAGTCAGAGTCTGCTCCTGCCCCTGACACACGACAGTCGACGGCCAACC
GTTTCGCGCTTCTGCGCAACTACATCTCCATGACCATGGAGCAGAACCCGGCATTCGTGA
AGCCGGAGTAAGGAGGAGAGTCTTTTTTGATTTTTTGCTTGGGTGATTTTACGTTTCTAT
ATTGTCTTGGCGCAAGGAGTTTGGTGTTCAAAAATCTGGATGGAAATATTTTCCGAATAG
TTTACGTTTTATGATACAATACAATTTTTTTTTAAGATAACTGAGTCGAGACTGTATTTG
GTTGTGATGTAGTAACATTATCGTAAATTTGTTTTGCAATTTATTCTTGTTGAAACGGTT
ATTTCTGTATTTTGTAATTTGTAATTCGATGTTCGTTTTAAATTTTGATATTAAATAATA
TTTCGCAAAACCGATAGTTAATTTTCTTCTAAACAACACATTTTTTTCACGAATATAATA
AATTTGACAAAAGATAAAGTAAATAGATGAAAGAATGTTCTAATGTCAAATACTAGTTAA
CAGATCAATATGGCTGTCTTGATAGGCTGCGTTGACATGACTTGCGTTGGAATATTAAGT
GTTGGCATATCATGTGTTGACGAAATCAGTGTTGGGGTGCGGATGTTGGTTGGTGATGGT
TGGTGATGCAAATGCTCTGCTCTATTGAGGCAGCGTAGCATAACAACTACCAAGCATGTT
GGGTTTGCATACGTACTAGTCTAAATGATTGCAAGTCATAGTCACAGTCATAGACGCAAT
CACTGTCGTAGTATGAAGTTAGATGTAGATGACTTTTGTTCTATTAAAGACAAGTATCAA
GAAGATCGTATATGAAGAAATGAAATACCATTTTGTCCTTTTTTAGAAAAATCAAACAAC
TGCGCATCCGAAACACCAATCCAAAACGCCTAGCAGAAAAGAAAAATAATAAATGGATAT
AAAAACAATCGCACCCGCAAATATGAATCTCAAATGTCAAACATGGCTATCGTCTCGTCG
TGGTCCTCCTCGTGAAATAGGAAGAGGTTGTCCTGGCGGACAACCTCCTAGTCAATCCTC
GGCACCTCCTTCTTGGCAAAAGGCGACGCGCTGCGGCGGCGCTCGCCCTCGCGGCGCAGG
TTCTCAATGATGCGCAGCATCTCCTGGCGGCCGCCCTGGGCGTCGATCATCTTGCCGCCC
AGGCTCATGGAGACCTTTTCGCGGGCGTGGGCATTGAGGAGGCGCTTCACCAACAAGAAC
CGCATGAGGACGCACACGTAGACGCCGCAGTCGATGGAGTTGCCCTGCTGCGGGGTGTCG
TCAATGTTGCGGAACCTCAAAGGCTGGTTGAGGACGACGGCGAGGCGGGAGGTGACGCTG
CGGGCGGCGATCAGGTTGTTTGCGCCCATGGAGTCGTAGTGGAAGGCGACGCCGTCGGTG
ATGGAGATGAGTAGCAAAGACCAGTGGGAGCCCTCGTTGCCCTGGCGGTTGCGGGGGTCG
GCCGCGTCGGAAATCGGAATAAAGACGTGGGTGACATCCTTAAAGTTGGGCAGCGCCTGG
CGGGCGACCTCGCGGTTTGCGCTGGCCAGGAGCATGAGGAAGGACGCTCTCAACAGGACG
ATGCGGGCCTGCGGGTACTTTGGCAGGACCTCGTGCTCGAGGTACTCCTGCCAAAAGGTG
ATGTTGTTGTCGGTGAGCCAGTCACTTCTCAGGACGTGCACGTCTTCGTTTGTGAGCGTG
ACGCCATGGTAGGACAGATAGGGCTTGGACATCTGCTCGCGGGTAGGGGGGACGGTCAGT
GAGTTGTTGGAGGATGAGGTAGAGCTTGAGCTTGAGCTTGAGCTTGCGTTTGAACTTGAA
CGTGAATGTGAACGTGAAGAGGAAGATGTAGATGTGCTGGGGGCTGGTGAAGATGTGCTG
CGTGAGGACGCCCGCGACGACCGCGACGACTGCGACGTCTTGGCCAGCGACGCCTTGACG
TTGGCCCGCGTCAGCTTCTTGTAGAGCGACGCCGCCGTGTCCTGTTCCCACTCGGGATCC
AGCAGCTGCGCGTAGTCGTACTCCTCGGACGTGTGGCCCCGCGTAAACTCGCAGGTGACA
CCCGGGATCTTGGGCACAAAGTCCTCGAATCTTTTAGAGAGCTTGCCCTTGTTGCGGCCC
GTCTTGGGCGCTGGATGCTCCTCCTTCCAGGCGCCAAACGCCGCCTCGCCCAGGTACTGG
CCCGTCTTCTTGCTCCAGGGGACCGTGTGCACTAGCAGGTGGTCGTCCGCCTGAAGCGAG
TCGAGGACGTGCGGGTGGAGGCGCAGAGCGTCTTCGGACATCCGAGAAGTTGAGTTGACG
TCCTGGGCCAGCGTGGACATGCAGAAAGACTCGGTCGGCGGGACCAGGCCCTTCTTGTTG
GACAGGTCCTGGCCCGGGAACATGGCCTGGAACTTTTCCATTACACGCACCTCGTCCTCG
AGGTTGCGCTCATAAGCCACGTCCGCAACGTCCAGGTCTTCCGACAGGTAGTAGTCGACA
AAAGGAACCTGGGCCTCGACGGTGTCGACATCGCGGCTCACGGTGCTCCCAGAAAGATGA
GGGAAGGAGGTGGGCGCGCCTACAGTACCGTACTCTGAAGAGGGAGGAATCGTCTTGCCG
GGTGCGGCGACATACGCCTTTGCAGTGGTCCAGTTGAACATGTGCGGCTGGTCATGGCTG
AGAGTCGGCAGAGACGAAGACGAGACAGGCTTGCTGGGGCTGATCCAGATGGCATGCACA
ACCACGTCTCTTGCGGCGTCGACCAGCTGTGCCAGCTTCTCGGGTTCGATGTTGGGGCCA
CAGTCCGAGCCAGAGTCTGAGTCGGAGGGGTCAGAGGAGACTGAAGAGTTTGAGACGGAG
ACCCACGAGTTTGAACGGGACTTTTTTGTTGGAGTGACGTCCTTAACGCCCTCCTTGTCG
TCCTCGTCCTCATCCTCGACCACAACAACTCTGCGCTGTCTGCGGCGTTTGCGGCAAGAG
ACGACGACCGGCTCGTCGTCAGAGTCGGAAGAGGAAGAGCTCTCTGAAGTATCGTTGTCC
AGCGTGTCAGAGGAGTCCGACATTGGCGTGTGAGGAGCAGACTCGTCGTCTGCGTCTGCG
TCTGCGTCGTAGTCGGTTTCGGTGGACTGGAGAATGTCCAGGTTGATAGCCAGGCTGGTG
TCCTCGTCCACGTTGGTGTTGTCGTCTTCTTCGACTGGGAGCTGAGGGAAAGGCTCGAGA
GACTCTGGCAGAGGCAGAGGCTCAAACGACTCGGGAAGAGTGCGCGGCCGCGACGGGGGC
AGGACAAAAGGCTGGTCCAGACCATAGGTCGCGTTGAGCTCTTCAAAGTTGTCCATGATG
AAGTTGCGGAACTCGGGGTCGACGCTGTCGCCCCGGTTGAAGTTGACTGGATGCTCCATC
TTGGGATCCATTTTGAAGAAGAGGAAGAAGATGGTGATATAAAATCAAGGAGAAGGGTGG
AAAAGAGGAAAAAGAGGAAAAAGAGGAAAAAATCCGGAAAAATCAGAAATCAGAAATCAG
AAATGAGAAATCAGAAAAACAGCAAGACAGAAAACAGAAGAAGAGGTATCTGTGATCTGA
CGAGAGGAGAGAGAGAGTTCTTTGAGCTGTCCAAGAAGATATATCTTGATGAGATCAAAG
GTAGAAGCTGAGAGTTTCACAAGCTGTAGATTGTGAAGAGCTGAGAGCTTGCGAGATATC
AAATTTTGAAGATTTTGAAGATTTTGACAATGTGAAAATCTGGAAAATCTCCAAAATTTG
AAGCTGTGAACTGGTGTGCAGTGGTGTGAACGAGGAAAGAAGAGAAAAGAGGAAACGCCC
AAACTCCAGAAAATCGACAGATATTTATACCTCAAGGTCTGAAGGGAGAAGGCAAAAAGA
TAGAAAAAGACGAAAGCAAATGACTGAGATGGCAGTATATGACGAAGCTCAAGTTGAGCT
CAGTTAAGCTCGCGTTCAAGGTCAAGTACAAGAGTACAAGAAGGTCTGCTGACGATGCTG
ACTCGACAATAGTAAAAAACCGTAAAACCGGCTGCTAACTTACAGAGTCTCCTGGGCCTA
AATGTCGTGCTAAGCGTTGCCGAAAGGGCATCGTCTTGTGTGTATGTGTAGACGAGAAGA
GAAGATAGCACTGTGTGATGTATCTGTGACGGATGACTGACGGAGGAAGTCGTCGTCGTC
GAGAGAAACACGTAGACCAGAGGAGAGTCGATGGGAGACGGAGAAGGGATGAAGGTTGTA
AGCGCTGAATGTTGTCGGTGTCGGGTTGTCGTCGGATTGTCGTTGATGTCGTCAATGTCG
AGGTACAATGGAGGCCGTTGGAAGTCGTGGAAGTCGGAAAAGATCGTGAGATCTAGTGTC
GTCGATTAGTGTGCGTTCGCAGTCTTTTGCAGTCTCTTGCAGTTCGCGCACAAAAATAGT
TTCGAGCTTTGTCGTAAAGTCGTCGTTCTTTCGTTGCGTTTCGCTTAGGGTCCAGTCGAT
CGTCTCTCGTCTCTTGTTGTTCGTGGTCGGTCGTGTGTCGTTGGTCTTTTTCGTGTGGTC
GGTTCTCTCTTAATCTGGGGAAAGAAAAAAAGAAGAGAAGAAAAGAGCAGGTGCAGCAGA
TGACGACACAGAAAAAAAGAGAAGGAGGGGACCGACGGGAAAATCGAGGAAACGGGAAAG
AGACTGAGAGACGAGAGCGAAAGCGGAAAGGTGGGAAGACGAGGCGAGTGGCACGGAAAG
AGCGAGTCTGGACGGTTGACTAGTAGGCTGCCAAAATGGCAAGGACTCAAGTCTTGGTCT
GGTTCTCTGGCGCGTGTTACGTCGTTGCAGGCGGCGTAGTCACAGGCGAGAAATGTTCGC
CAAGGTAGCGAAAAGCGAATAGCGACCAGCGAAAATGGAAAATGGAAAATAGGGCGGTGT
CTGGGTGTCTGAGTCTGCGCCCCAAAATGCGAATGCACGAAAGAGGGGCAGTCGAGCAGA
GAAAGGGCGAATCGGCACGGCGAACAGAGACTGGAGTGTTTCGTTTCGCGTAGTCAGTGC
CTTTTTGGCGGTGTTTTTGGTGGGTTTTGGGGGTTTAGCGCGAAGGCTGCCGATTTTGTG
GCTGAAGTGGTCTTGGTGAGCCTTGGCCAGCCTAGAGGAAATTCGAGATGTGGCTTGGCT
GCAAGCTGCAAGCTCAAGCTGCACTGCACGCTGATTTCAGGGTCAGTCGACGGTGAAAAT
TGGGGAAGCGGATAAAAGGTTGCGTACCTGTTGTATGAATGGGATCGATGAAATATTGGA
TGAAAATGAGAGTTGAGAAGAGAGTGAGATGGCTTTGGTCGCCAAGAGTTGCGTTTTGCT
GCGTGGAAGACGAGAATCAACGAAAGGTCGAGTTGAAGAGGATGAAGAGGAAGAAGGAGG
GAAAAAAAGAAGGGACGGGGGACGAGAGAAAAAAATTCCTGGGGTTATAGCCAAACTAGC
TCCTGGGAGAAAGCTATTCTTGTGCAAAAGCTATTGAGCTTGATGACTTATTGCTCCCTA
CGTGAGCCGTTCAAAAATGAGGCCAGACCAGGCCAACGTAATAGTGATAGTTAACAGTGA
ACTATACACTGTAGGCCTGTGAAGTGGTGGCCTACACCGCCACACACCGCCACAACCCAC
CCCCACAGGCCTTTATATAAGATAAATTTAGGCCAATTTCTCTAACCTTCGCTAAAGGTC
AAAAGAACTTAACTTTAACCACCATTAACCAAAGAATCCTACCACTAAGTTAACTAATAA
ATTACTATTTTATTACGTATTTATTATTTAAATTTATTATTTATTATTTAAGTAATATTT
AATTAAAGGAAAACAGTATCGTTTTTAATTAAAGGCTCCACCGGGGAGTACATAATAAAA
ATAATACCGTTTATTTTTTAATTTTTTAATCATTAATAAGTTTTACCTCTTCGAAGATTA
TTACGTTATTTAAATTAAACCGGCGTAAATTAACTCGAAATAAGTTACACCGAGTTATAA
CTTTTATAAAACTTAACGTTATTTTTGTCGAAATCTTTTATAAATTATTCGACTGTTTTA
TTAGTCGTAAACGACGTTTCGATTAATATTTTATTAATGTCGATTTATTCGTTTAAAATC
GTTTAAAAGTATACTTTTCGTGTAAACTATTTTTAGGTGGTTGTTTAAAACTTTTTTACC
TTTAAAAGATTAGTCTATTAATCGTTTACTTTTTTTTTATATTTTTTTATTTTATTTTAT
AATTTTTATTTTTATTTTAAAATTATTATTAAAATTATCTTTTTCATTAACGTTAACCCC
CCTTACGTTGTCGATTAAACTTTATATACTTTTATTAAGTCTTTACTTTATTAAAGTTAC
ATTTTTAATTTACTTTTTATTATACTTAACTAGTTTTTATCGAGCTACCGTTAAGTATCT
TTAGTTTAGTCGAGTTCTCGTTAAACTTTCGTAAAATTTTTTTAGTTACTTTAAAATAAC
TTACGTTACTTTAAGTTGTCCCGAGACGAGCTAAAGTCCTTTAAACTATATACTCCTTTG
TTTATTTCGACAAGGTTAATTATTTTTTAGTTTGTTTACTATACTAAACGACGATTAAAC
TTTAACCTCGTTTAATAACTTTATAGTCACCGCTATTTTTAATTAGTTAAACAATTTTTA
CATTAACTTATCCCTTATTTTGTAAACAATAAGTTTAAACGACGAAACTATTATTAAAGT
TACTTTAATTAACTTTAACGATACTTTTAAGTCTTTAGTTAAATTTAAGTTATCTCTTAT
TATAAATAAACTTATAAATATAAGAACCTTTTTAAGTAATTTTAAAGAAAAGTACGACGA
TTACTTAGAGGGTATCGAGACCGTTATTTTGGTATACCTTTAACATTTAATTAAGGTACA
AAAGAAAATAAAACGGTATTTTTTAAAAAAAGGACTTTAAAGAAAAATTAAACGTTAATA
TAAGAACATTAAAAATAACGTGTTTAAAGATTAAAATAGCTTGTCTAAAGCTTTTTTAAA
GAAGTTTAACGAGAGTACTTATTTAATTAATAAATTATTAAACGAGATTAGTATATTTTA
ACGTTACTTTAGCGAAAATATTTTTTGTTACATACGCCGTATAAATAAACTTCACCGTAA
AATCAACGGTACTTAACCGAATACTTTTTTATATTACTTTATTTTTAAAAGTTTAAAAGA
TAAAAAGAACGATACGATTATTAAAAAGAAAACGCGGTAAATTTTATTATTTAAAGACTT
AATAACTAAGTAAAGTTTAAACTTAAACGACAATTATACTTATTTAAACTTTAAAGACGT
TATTTTATTTACCGTCCATACGTTTAGTATAAATATAAATACCGAAAAAAATAAAGTTAC
CCGTAAACTAAACCGTTTAAACTTTTTAAACGAACGTAATACTTAAAATCTCTTTTAAAC
TTTTATTTATTACATTATAACGGCTATACCTTAAAGTTTTACTCGCTCAACTTATTAAAA
AGTTCGTATACTTTAATACGATACACCTAAAAGTAAATATTACGCCTTTCTCGTAATAAT
TAGTTATTTTAAAAAAACTAATATTATCACTTATTACTCTTACGGATAAACCGGACACGG
TAACCGTAACTATCTTAATCGACGTACTATATATCCGAGAGAAAAAAGTATAAAATACTT
TAACTATAGTAAAGTTAAACACTATATCGTTAAGTGTACTTAACCGCGTAATAAAGCCAA
GATTAACCAAAGTTTCCATTATATTAAGTTAAGTTATATTATTAAACTTAAGATTAAAGC
CGTCTTTTTTACGAGAAATAATAACGTAATTAATTTTATTAAAACTAAAAAATATAAAAA
GTAAATATATACTTTAATTAAAGAACGAGAGTTTATATTAGACGTTATCTTTTATAAACT
AAACGAGGTTTAAGTAATAACGGCTCTTATTATCTTTAAACGTTTTTTTAAAAAAAATAT
TTTACATAAACTAATTAACTTTATTAGTCGTATAGTTAAACTAACTTATATAACTAAACT
ACACTTTATCGAAGCGTTTAAATAAACTAAAAAAGTTATACCTTTAATTAATACTCTTTT
TTCACTTAAACGAGTTAAACGTTAATAAAAGTTACTTAAGTTATATATACCGAATACTCC
GTTAACCTAAGTCCCCATAAACCTAATCCACTTTTAAAATAACCCTTGAGTCCGTTAAAC
TATCGAGATTCTTTAATCTTTTTTTAAAAAAAAAAGTTTTTATATAAATAAGTAAATATA
GGGTATTTTAAAAATAAGCCTAAACTATTAGCTTTAAACTATTTTAAACGTTTTAGCCCG
AGCGATAATATAACTTAACGTACTCGATCTCTTTAATATAAACGTACTTATTTACAAAAA
AGTTAACCGACTTAATTAACTAAGTATCCCTCGCTTATAGAAAAAAATAATAAAGTTAAT
AAACGCGATTAAAGTAATCTTTAAAGTTAATAAAACTAAACTTACAGCTAACTAATTAAA
CGTAAAAAACGTCGTGCTAATTAGTTTAAATAAAAAACGAATCGTAAAGCACTTTAACTT
TATTTAAAATACAAATAACTTACAATTTTACTTAACTAAAAACGTATCGTTCCTTAAAAA
CAAAAACGGCTCTCCGTCAATACGTTTTGTTTATACTTTAATTAATAACGTTTTCACTAA
ACGCGTTATACTTAACAACGGATTTACCGTTACGATCGTCTCACCTAAAATAACCCGACG
GGCTAAACTCTAATTGTTAACCATCCCCTTTAACTTCTTAATCGTATTAACTAACGACGC
GAAGTACCCCGTTTTTAACTATTATATCGTTAACCTTTTAATCGGCGGTGTTAAATATAT
AATCTAAACTTATATATTAAAGATAACTTAAACTTTTAATATTTTTATTTTAAAAGATTA
ATACGAACGTATATAAATAAAATACGACTAAACCACTCACTAGTTAACAGTTTACGGTAT
AAACGACTTTAAGTTAATTATACTAACTTACATACGTATTAAGGTACACCGTATTAAAAA
ACCGGCTTTAGCTAAACCTTTTATTTAAATAAACGATTAACTTAAATGAAGATATAACGA
CGATAAATATTAATTCGACGTTATTAACGACGTTTCTTTAAAAGTTTATAGCTTTTTTTA
AAAACTAAACGAAAAAAAGTTTATTACTCGTTAATAATCTTTTTAACCGACTTTACTACT
CTTCGTGATACGTTATATTACGTTAACGTTAAAGGTAAAAAAGTATAGTTAATTAAGTTA
TTTACGTTTAAATTAATATAAATATAATCGTTTAAATAACGAGTAATATATAAACGATAT
TAAGTATTTTCACTTAACTTAATATAAAATATTTTACTTAACTTTAATTTAAACTTTAAT
ATTATAAATATTTTTTTTTACGAAATTAATACTTTAAAATATAATAACTTTAAAGACCGA
CGCCTTCGTGTTAACTTTAATAATAACCTTGTTTTCGTCGATAAACGCTTTATCGTTTGA
TAAATAAACGAAAAAGATTAGTAGATTATAAATAATTAGTTTAACTTATTAAGGATTAAG
TTAAGTAACGTCGTTTTAATTAACGCTCAACGAACTAATACTCGATATTTTTTTTATATT
TACCGAGATTACTTCGTTTTTTTTTTCGTTAAAATATAACTTACGAATTTAGTGTAATAT
AAAGTTAAACTAAAACTTAAGGCTTAACCTTAAAAAATAAAATAATACCGTTACCGTTAA
AACGTTATTAAGTTTATTAATAAGTTTCTCTCACTAATAAAAAAGTTTAATTATATTACA
CGTAAAATGTTTAAGTGAATATCTCCCTTACTTTTCTAAAAAAAACTTAACGAGTCTTTT
AAAATAATACATAACTTTCGTAACATTAACTTTAATACCATTATTACGTAATATCTAACT
TACTCGATAAAACAAAATAAAAATTACTTAATACTCGGTCGTCTTTTAATTTTTTTAAAT
ATAAACGTATATAATAAGTTTTAAAGAATCCTTATAACGTACGGTTACGAAAAGTATATA
ACTTTCCTCGTTCCTCATAACATATACTTTTACCGTGTTTATTTTTAAAGTATAGCTAAA
TTACCTACGACTTACGCTAAGTTTAAAGATATATATTTTAAGGTTATACTATTTTTGTTT
AAGTTACTTACCGTCGAAACTATCTTAGGTTAAAATTATAAAACGAGCGATATACTCGGT
TTATTCGTAGACGATTATAGTATAAACGGTAAAAACTTTAACTTTTACTTTATTTAGTTA
AAAGATAAATATTTCTTACGCGTCGTTTTCGAACCTATATATCTTTTAAAAAAAAAGTTT
AAGTTCTTTAAGTTTAATATTATTAATGTCGAGATACATTACTTTAATAGTAAAATAAAA
CTAACTACTTATTACCGCGAAACGTTTCGACGTTTTATTAATAAGTAAACTAAGTATTCA
CTTAAGAACTTTAACGAGGTATAAAGTGTAAGCTAAAAAGTATTTTAATTAAAGAAATAT
ATACTTAATTTCTTATTTCACTTATTAGTAATTAAGTAAGCTTTCTTTAAAAAAATATTT
TAATTAACCTCGTTTAAACGTTAGTTAATCTAAAAGAAATAAGTGGAGCGTTTTAAACTA
TGTTAAAGACCAAAGTAGTTAAAAAACGTAAAGTCCATTTACCGCGCTATCGATTAAAAC
GTTTTTTATAAATTTATCTTGAATAAATAAACTTACATTATAGTAAATATTAACGGGATT
AACATCGGTGGTATCTTTTAATAACTTAAAGATACTCCCTTAAAAACTAAAACTACAAAC
AAAAATATAAGTAAAGTTAAAATTATTTTTTTTCTTTTATTTCCGTTTACGGATATTAAA
ACACAATATACTAATCTTAAACGTAAAGTATTAACTTTTATTAAAGCTATTAATATCGTG
AAATAATATTTATTTTAATCTCTGTATCTAATTAAGGTCTACACTAATCACCAATTTATC
GTACAAACTATAACTAAACGGGGAAAAGTTTATAAAAAGATCGAACGGTAAATAAAATTT
TTCGATAACTTTAATTTATAATTTATTCATCGACCAAACATAACTTAATTAATTAAAGTC
ACTAACGGATTATTTAAACTACCTTTTAAATTTTAAAGTTTAAACATTAACCTTAAAAAT
AACTCCTTTAATCTTATCCTATTTATAACGCCGAGTATCTACTATATTTTTACTCCCCCA
CCCGAGGTCAAACAAGCTTAATTAAAAAGACATAATAATTTAAAAAAACAAAAATAAAGT
AAACGCCGTATAATCGAGCGCCTTAGTTTAATTAAATTATAACTGTTACCGTATTTAACG
GAGCTTAAACAAAATAAACTTAACTTTAAAAAAAACGACGATATAAATAAGTTCGTCGCT
TTAATAGTTAAAGTAAACTACGCGTTATTTAATAAAGTATAAACTAAATACACTAATATC
GTTAAGGTCTTTAAAAAGAGAGCTAAATATACTATTATTAAGTTTATCCCGAACATAATT
AAACGTAATCGCTTACGTCAAACTATAGCCTACCGTTTATTTAACCACGCTTTTTAAAAA
ATAAAAAAGTATAACGGTAACTAGTTTAAGTATATCCTAAAATCAAAAGTATATAAAACC
ATCAGCTAAGCTTATAATAGCTATAGTCACTTTTCTTATATTATAACTTTAACTTAGTTA
CGCGAAAAGTTTTAATAGCTAAGTTAAATTAAAAATATAGTCGAATATTACGCTAAGTGT
CCCGTTTATTAATAAATTAGTAACCGTTTATAGAAAACTAACCCTCGCAAAATTACATCC
TTAAAACTAATGTCATTCATCGTCCAAAACTTTACTAAACCATTTAAGATCGTTAAACGC
AAAAGTAAACTATATATCTTAATTATCGTAAATTACTTTTTAAAATTCGTGTAAGTTATT
TTTACGAAAAACTATAAAGTTTAAAATATTATAAAAACATAAATACGAGTGTTAACTTAT
ATCGTTAGTTAACTTAACTTTATATACTTTAACAATAACTTACACTTTACGAACGAGATT
ATTACTAAAATATTTTATATTTATAAAATTAAAGTTAAATTTACTTTTGTTAAATAACCC
CGCGTAAATAAATTAACGGAGGTAATAGTTAAACTAATTAAAAAATAAATATAAAAATAA
ATCTTATTTAAGTTCTCCAAATAAAAAAAAATAAACTAGTCGGTGGTATTTAGTCGATTT
ATTATTAACCTTAATAAACGTAAACTCGATATTTTCGACCGTAAAACTTTTACTAAAGTA
TTCTTTAGTTTTAACCTTACTATTAATAAATTAAACCGTTACTTTAAACAAGTCGTAATT
AACGACGACCTCAAATTAAATAAAAGAAAACGTTTTTTCCTCAACGAGAGACAAAATAAG
TTATAAGCTTAACTTACTCGGCTATATTTTAAAGTAATTATCACTTATTTTTAAAACTTT
AAAATTAATTTAACTCTTTTAATACTTAAGGTATAAGTATAAAAAAAAGTTTGGCGAAAA
CTTAGTATAAGTTTAAAATAAAATAACTTTATAATGATTATACGCGTAACTTTACTTATC
TTTTATTAAATTTATAATATTATTACGGAAAGTAAAAAACGTAAAGTATATATATTTAAT
TTAAAACTATATATATTTTATGAACAAAGTTTATTAGTCTTATACCGAGAAAAAAACGAG
TATTAGTATAACGAAGACTTTTTTAATATTTTCCGTTAATGAAAATAAAGTGTCCCTTTA
TTCGACTTAGTCGAATTTTTCTTTTACGTTATTTATCGTTTATTTTATTTATTTCGTTTA
TTTTTTTATTTTATTTAAAGTGAATAAAGTTTACTTAATTAATGTAACGTTAATTAAGTT
TTAAAAAATATTTATTTTTATTCGTATTTTACTTTTACCTACTACGAGTAAACGTTTATT
TTTTTTTATTTATTATTTAACGCGTAAACGTCTAGCTTTATATATTATAATATTTTATAC
GAAATATCTATTATCTTATAATTTAGTTTATATCGGCGTTCGTTATTATTTTCAATTTTA
ATAAATTATGGTGGGATTATAAAGCCGGTAACCGAAAGGTCACTATAATCTCCCTTCCCC
GTTACTAGTAGCCTACACCGCCACACACCGCCACAACCCACCCCCACAAACCTTTGTATA
AAATAAATTTAAGCTAATTTCTTTAACCTTCGCTAAAGGTCAAAAGAACTTAACTTTAAC
CACCATCAACCAAAGAATCCTACCACCAAGTCAACCAATAGATTACCATTCCATTACGCA
TTCATTATTCAGATCTATTGTCCATCATTTAAGTGGTGTTTAGTTAAGGGAGGACAGCAT
CGCCTCCAAAAGGTTGTCTTCTCACTACTACGTGCACAACTTTATTGAAGCGGATTTGTA
AAGGAAAATATGATACACGGACTCTTTTGAATCGCAAAAATTGTTCTTGATGATGATAAT
ATCAAATATTATGATCCATTGTCCTTTGATGCTCGTGAATGGGAGCTCACTTATCGATAA
GATACGGGCATTGAGCACTGCGGGGAGACCCTGGAGCCCTTGGAATTTGGTAGTGCATGC
CCTACGTAATGAGGCATTAGCGTGGCAGAGTGGGTTCCCATAGTGGGGTCAGCATGGGCA
CAATGCGGAGACCTCTCTATTGTTGGCATTGTTGGCCTCCAGAGGCCTCGACTGCGCCCA
TTGAATGGCGTGTCTACATCGAACGAGGCGCAAGAAGGTCGTCACCACAGGAGTACTTTT
ATGCGAGAGCAAAGTCACAAACACGTTCGTCTTCACATTGAATCTAGACCGTCCCACTTT
TCGATAACTCTATTGTACTTTGTCTTCAACCTTGTTCTGCACCGAACCCATGTTTTGTTT
CATCCTCCTTTTGTCCTCTTCCATCGTCCATTTTCGTCTCTTCTTCCATCCGTCCACTCC
ACAATCCATCTCCTTTTTGTTTCGTTTCGTCCTCTCTCTGGAGTCAATCTGGCTGCCTTC
TCCTCCTGTATTCCCCTTGTAGTGCCGCACGGCTTGCCTAAACACACTATGTACCAACTG
ACTTCTCATACGCTCACTCACGGCCACCAAGCTATAATAAATGTGACGAATAGCAGGCGC
AGAACGGTGAAAAATCAAACGACGCCAGGCAATAATTTCAACGGAAAACGCACAGAAAAA
ACAGTGAAAAACAGAGAGAAATATGAATATTGTGCGAGGACAGATTGCAGAAATCAGAGA
AATCAGAGGGGAAAGCCACTAACACGCACAGCGAGAAACAAAGTATAGTGTGAATAGCAA
AAACATAAGAAATTAACAGTAAATGCACGGCTGGCTGAAGAGACAATCCTAAATATGAAA
AGAAAGCAACAGTGATGAAAATGCAGGACACAATGCTCACAACAAAACATTAAAAATAAA
AAAGGAAAATTGAAAAAAAAAAAAAACACAGAAAAAGAAACCACATAGAAGTAGAGACAG
AAGTAGAAACCAGGGAACGCCCAGACATACCGCCTTACACAACCTCGCTCTGCAGCAGCC
GCATCTGCGACCCGGCGTTGTCGGCGAGAATGTTTTGAATCACCGGCACCAGGTTGACTC
GCTCGAGACGGCTGGCCAGCAGGTGGACATCGCGCTGGGCGGACGCAAAGGCGGCGAGCG
ACTGCTGGCGGCTGTTCTCAAAGGCGTGGGCCAGAGCACTCCTCTCCGCGGCATGGAGCG
TGGTGAGGCGCGCGAGGACGGCGCCGCCGCGTTGGCGGTACTCGTCGGCGACGTCGTCAA
TGGCGGCTTCCTTGGATTTGAGGTGGCGGAGGATGGTCTAGGTGTTGTTAGTGGTGACTT
GAATCTGATTGCAGAGGGGAAGAGAACATACCTTGCACACGTAGCCCATGATTTGGCCCG
TCTCTTTGTAGGGGTCGGTCTCGTCGAGCCAAATGTCCCTGGCTGAAGCAGATGCGGACG
CCGACGCCGAGGCGGGCTGGTCCGACTGGTGGTGGTTGTAGTTGCTGGAGCTGCTAGCAG
AAAGCAGCCGCATCATCTCACGTGCAATGCCATCAGAGTCTGTGACATTGACATAGGCAT
TGGGCATGGCCTGGCTGTGACGAAGGTGGGCAAGGCCATCAAGCTGGTCCCTCGAAAAGT
GAGGCGGCTGGTATGCCTGGGCCTGATGGGTCTGATGGGTCTGCTGGACTTGAGGCGCCT
GTTGAGCAAAGTGATGCGAGAACTGTTGGGCAAACTGTGGATTGTTTTGTGCCTGAGTGC
GGCGGTCCTGCTGCACGCCGTGCTTGCCCTTTACCGGCTTGGGTGGCTTGGCTGCCTGAG
GAGGTGGCTGCACCGGTGCGGTGCTCTGCAGAAGCTTGGCCGTAAAGTGCGTCTGTGTCT
GCTGTGGCTCGTCCTCGTCCATGCTCTCGACGAAAGGATCGTGGGGAACAGCTTTCTTCT
GCATCGCCTTGCGGGCCTTGGTCTCGGCGGGAGCCTGCTGGGCGTGGCTCTTTTCAGACT
GAACCTCCTGAGGCCTCTGCTTCTTTTCCTTTTGGTGATGAGCAGAAGTAGAAGCAGGCG
ATCTCTCGCGCTTGTGGGATGCTGGCTTGTCAACAAGCTGCCTGCCGCGGACAATGGTCT
CTTCTTCTTCGACCACCATCTCCTCCTTGACCTTGGTGACCATCTTGGTGGACAGTTTCT
TTGCATTCTTGGCGACTGGGCCCGTCTTCTTCTCAGGCACAGTCATGGGAGCCGGCACAT
CGGACGACTTGGACGAGTGCTTGGCGGCAGACTCTGGAACAAGCGTCTGGGCCAAGGGAG
TAGTAAAGGAAGTCATGCCCGTGTCGGGAACATATGCAGCATCCGACAACTCGTCTTCTT
CTTCTTCCTCCTCTTCCTCCTCCTCATCGCTGCTGGGTCCGTCCGAGCTGATGAGGATGG
GAACACGCTCGCCACGAGGACGTAGCTTCTTGGTAATGCTCTCAACAGGGAGGGCAGGGA
GCTCTATGTCATCTGGGATGCGGAACTCATCTTCGGCGTCGTCCATCTTCTCCACTTTGA
CAGGAGGAGCAGGGGCAGAAGCAGGTGGACGAGAGACTGTCTTCTTCTTGGTCTCACGAG
GCTTGGCGGGCTCTTTGGGCTTCACAGGCTCTTTGGGCTTGGCCGGTTCTTTGGGTTTGG
TGGCCCTCTTTGCAGGAGCCTTCTTGGCAGCCTTGGGGGCAGGAGGAGGTTTGGCGGTGG
CTGCTGGAGCCTCCTTCTCAACAGCCTTGGGCTGCACCTTGTTTGTTTTTGCCTCATTTT
CGGACTGCAGAGGCGTGGAGATGGGGTCGAGGAACGACCGCTTGGCAACTCTCTTTTGGT
TCTTGACGGGCCCCTTCTTGGCCGAGGGCATGAGTCCGCCATTGACACCGACGGGAGCAG
GAACAGGGCTGGACGGCTTGGGAGCAGCAGCGGGCGATGTGCTCACCAGGACGGCCTTCT
TGTCAAACTCGACCACGGCAGGCCGGTGCGTCGACTTGGGCGACATGGGCAGCTCGTACG
GGTCGCCATTGTCCGTCTCCAGCTCAGGGAACATGGGGTTCTACAATGTTAGGCGAAGCA
GATAGAATGGTACGGAGGAAAAGAGTACTCACCGTCTTGTGTGGCCCTGACGGGCCAGAA
GGTCTGCCACGCTGGGACTCGTTTTGAGACGCCCCCTTCATGGACTTGCTCATCTTGGTG
TTCTTCTTGGGGCGGGCCTCGACGGGCGACGACAGGTAAATGTCAGTCGAGGGATGGGCC
TCGAGCGGCTTTTTGGCCTTGTTCGGGCGGGCCTTGGTCGACTTGGTGGCAGACACAGTT
TTAGACGCAGACACAGGCTTCTTGCGGGACGAACCCTCACCGTTGTCCTTGGCCTTGGCC
TTGGGATCGAGCTGCAGATCACTGAGCTGCTCACCGTCTGCGCCAATGTCGATGCCGTAA
ATGTCTGGAAGCACTGGCATGTCTGCAATGTCGGGCAGAAGGGTGTCTGCCCACATGACA
TCGGTCATGTACTGGAGGTCCTCGTCGGTGATGGACATCTTGGATCTGCGGACGTGAAAG
TAAAGCGTGTGAGTGGTGTAAGTGAGGGATAAGTGGGGCTTTGTCGAGATGGACTGTGTT
GTCCACAAAGATCAATCACGACAAGACACAAACTGGTCGCAAAATGGATGCAAAGAAGAA
AAATAGAAGTTTGAGAATGGAGATTGGCGAGAAAGGGGAAAATTCCAAGAAAAAGGGGGG
ATCGATCATTTTCCTGCGTGTAAGGAAGGAGCGCATGTGCTTGTCATGTGTTGAGGAAAG
AGCGACACCAATTCGTGTTTACATGGAAGGCGCAAACTGGTGATGTCGCTCTTTCCCATT
TCATCTTCAGGCAAACAGCTAATATGGAAAATATTATCACACATAAATTGGCATGTGAAA
GCTCACAGGAATAGCAGTTCATGTCATTTATAATCAATTTGAGCAATCACTTCCACCCCA
GCGTCTCTGCTTCCGCCGACAGCATCCACGCATCCTCTGTTTCCGCCCATTCCTCGGCAG
CCTTGACCGTCTCGGCAATCTGGTCTTCAGTGATGCCCGCATTCAGCCAGTTCTGGTAGA
ACTGGCCGCCAGGCGTCAAGAGTCCCTTTGTCCGCCAAGCCATTCTTGCCCGCTGTTCTC
GTCCCGAAAACACTCGAGCGCCTGCACCGACCAGTACTTTCCCGCCGTCGGCATCGAAAC
CAGCCGCGCGGAAGAGCGCGGGCGTCACAGCACCCGAGTTGTCGTACCCCTCCGGCGCAT
TTTGGAGTAGGACACGCCGCTGGTAGGGCACCCAGAGTCGGTCGATCGCCAGCCCGCGGG
GGTAGAAATGGGTGTCGCAGCCGTCGCGCGAGCCGAGGACGCCGCCCGGTTTGAGCACCC
GGCGCATCTCGACGACGGCCTGGCGGGGCAGGTCGGGCGGGGGCAAGTGGCCCAGAACTT
GGGAGCAGTAGACAACGTCAAATGTGTTGTCAGGAAAGGGGAGGCCCTTCAGGACGTCGG
CTTGCAAAAAGGAGACGGTGCGATCCCCTGGCTTGCCGACTGTGCCGTCGTCGGGGTGGA
GAGGGATGTTGTTGTCGGTGGCGACCTCGCGGGCTTTTGCTAGAACCTCGGGAGCGATAT
CGATTCCGACAACAGCTCCTTCCGAGGCATACTTGAGAAAGCCAGTAGTGATTGTCCCCG
GACCGCATCCAACATCGAGGACATAGTCGGTGGGCTTGATGTAGGGCACCAGGAAACCGG
CGTCAGCATCAGCACGGCGACGAAGATGCGTGGCGAGCGTGTGCTCTGTGTAGCCGTGCG
TGTACTTGACTTCTTGGGCCATTTTGGTGAGGGTGACGTTTGTTGTTATGAGTGTCTGAG
AAGATGTAATGTTAGAGATGCCTCAGTCCTTTCTCCAAGATGAGGCACCAACTTGATATT
TATGCTTCTTAACGAGAACATGTCCTTCCACTCTCACTCGTCTGTCTTCAACTCCGACAG
CTCTGACAAGCAAATCGGTAGCTCGGATGGTGCCATTTGGCTGCAGCTAAAGCCGGACAG
CTCTTGTAGCTCAGGTACGAGACAGCTGCCGTTTGCCCCTACGTCACTCGGAGTTAGAGC
CAAATCCCACGCCCGCACCGGCTGGCTCCACCATTTAGGACTTGGCAGTCCCGCGTTTGG
CAATTTCTAGGACTTACACGGCATATGGAATATCAGTTGTAGGACTGCATTTTTGTCCAC
GATGATAAATGGAATTATCTCCCAGACGCGTATCTCGTGTGGTAAATTCTCGTATTTTGC
CATGACGCGTTTCACATTGACGAATGATTTGCTTTCTATTTTTATCATTTTTCTTATCCG
ACTTCCAGTATGTGATGGTTGCACCGATCTTACAAGACGGTGTTGAGGAAGTCATGACAT
ACGCATGTAGGACACCCATCTTGTTATGGGCTAACCATATTTTATTGAGAGTAAAAAGTA
TGACGAAAATATCCGGAGAGCATTCTAATAAAGGAGAAAACGATAAGAGAAAAAACACAC
TCGCCCCTGAGACTCTAGGACTCTTCCTCCTCTGGCTTACTTCCGGTCGACACGGTTGGC
AATCACATTGTCGAACCAGTCGTAAATCAGCCCGTTGACATGGTCCATCGCTCCCACATG
GCAGTGGTTCTGGGCTGCATCAGCCGCCGTCAGCCAGTTGTAGCTCGCCAGGCCGGGGCG
AAGAGCATCGCGGACTTTCTCGGGTTGGCCAGGGAAGAAGATATCCTCGGACGGCGCGCC
GATCCACACGGGGCACGTCACTTGCTGTGCCAGGCCTCCGGCGAGCGTCATGGGCTCTGT
CTTGCGCAGAAACTCGCTGACGGTCGATACGTCAAAGCTCCAGACGCCCTGCTGCAGGCT
CCAGACGGTCTCGGTATCGGCCAGCCCAGAGGCCAGGTAGGCATCCACTTCGGCGTCAAA
GGCCGAGTAGTTGCCGGCGTCCCACAAGTCCTTGACAGGGCCCTGTAGGGTGTTGTAGTA
GGGCTCAAAGACGCTGTACAGGCCGTCGACGGCAAAGACGGCCGCCAGGCGATGCTCGAA
TGCGGCCGCCCTCAAAGCCAGAAAGCCGCCCATGGAGTAGCCAAACAGGCCGAGCTTGCT
GCCGTCGACTTCGGGGCGGGCACCCGACAACAAATAGTCGACAACGGGCGTCACGACTGA
CTCCCACTCAGTGATGAAGCCCAAGTTCTGCTCACGGCGGACAGTCGGCTGGCCGGGTCC
TTCATACGTAATCACATTGTAGCCGCGAGCGAGAGCATCAAAGCCGGTGGCGTGCAGCAT
CTCTTCCTGGGCGCCATCGTAGCCGTTGCCCAGGATCACGGTGGGCCGCGGGTTCGTGGC
GTTGGCGCCCTCGGCACGGTAGTAGATGCACGGGATGGAAAAGTTGCCGCTTGCCGCCTT
CAAAGTGATGCGTTCGCCAGGGATGGGCAGCAGGGCAATGGCACTGTTGAAAGCTGCCGT
CTGGTTGGCCCAGAACGTGGTGAGACGAGGATCAGAGGCGTTGCCGTGCAGATAAAAGTC
GGCCGACCGGAAATAGGTCGAGGCCCGGAAGAAAGCATTGCGGGCCGTCACCGGGTCCAG
AGTGGTATTGATGGCCTGGGCTTGGGCGTAAACATGGTTGGCGAGCTTGTTAAAGGCACC
AGAGAAACTCTCGAGGTCACCAGGGACAATACCACCTGCAGCCTGCAAGACTTCACCAGT
ATCAGCGCCGAAAGAGCGGGACAGACTGGCTGTGCGGAGAAGCTCATAAGAGAAGGAGCT
GTCGCTGCTCAAGGGAAGTTGGGTTGAGTTGGCCGTCGAGTTCGTGGACGACGTGCTGGG
AATGGCTGCAGAGGATGCTGTGGCTGCCAAGTATGCCAGCAGGATACTCTTGATCATCTT
GGAGTTGATCATTGTGAAAATGAGTTGTGAAGTTTAGGTGAAGAATGGATTTATCAAAAC
AAGTCAAGGAATGTGATGTTGTTGTTAAAAGATGTGTCTGTGGTGGAGCTGGTAGAAAAG
ATGTGTGATGAGGATGATGAGACAAGAAGAACAACAAGACTCGACATGAGGGAGACGACC
ATATTTATATCCATCCTGGGCACCCATCATGTCGGTGTCTTCGACTTGATCTTGTAGAAT
CTCGCCCTTTCTGACCTGAATAGGAAATGGCCTGTTAGAAACATAGCCATGGGTAGTCCT
CTCTCGATATATCGGAGAATAAACAAGGCTGACGACCGGCAGAGCAGCAATAAGCTTTCT
TGGTCTTTCTTCCCGTCGATCTTTGAACAACACTGCCATGACCGTTCACCTCAACGGCCC
GACCGAATATTGGAATAAGCTTTCCAGATCCACCAGACGTCTGGCATGGTCCGAGTGTCT
TCCTAAAGAGGGAATGCCGGGCAAGGGATGGAGTTTTCGAGAAGGCGATGAAGGCATTTC
CTGGAAGGCAGAATTAGTCCATCACTCGATTGCCCTGAAGTGGGGCAGTTCTCACTTACA
AAAGTTGATTAAAAGAAACCTGTGGTCACATTTTGCTGGAAGACTTTTGTCTCTTCCTTT
TCTTCTCGTTTTCGTTGTCGTACGCGCCGGTCAATGGAGGTCGAGATGCTGACAGTTGGT
GGAAGAACACAAAAACAGGCTCAGCTGTGGGAGTACAAAAGTGCAGGTGCGATGGGAGAG
AGAGACCCACCTTTGAGAGACTTGGTCCGAGCGTCTTCCCATTTAGGCAAGAGCTTCAAG
CAGCTCCAAACAGCTGCAGGTCTTGCCTTGTAGGGCAGGCGCAACACGAACACCAGAACC
CGTGAGCATCTCGAAGTGAGGAGGGGAAAATGAGGCAGGCACGACTAGTCGAATCTCCCA
AACATCTCAATGCACCTTTTCGTTCTCGCATATCAGCAACAATGCCTCAACACGAGATTG
TCTGAATGCGAAAACGACGTCCAATGACCGGCACTCCCCCCTCGATCTCCACATCACACT
TGCACTTGGACAGCTGCCATGGCTTCTCCCCAACCGTGCCGCAATTGCGCGGTTGGCAGA
ATCAGTGTGAGTTCCCCATTTACTTCGATAGGAAGGCTTTGATAGCTCACAATGTGCCTG
GCTGACCTCCCATCTAGTGTGACTTTGTGAAGCCCGTTTGCACACCCTGCAAACAGTCTG
GACGGCCATGCACGGGTGCTGGCCGGGCACTGGTGTTCAAGATGACGACCATAGGTGCCG
ACCAACAGCCGACTACGACTACAAGCACATCTACAACCAGTTATCCTGCAACCCCCTCCA
TCACACAATCGGCAGCTGCCTCTTCTCTCGACACAATTGCCGAGCAGGAACGCCATATTG
GCTTCTTCTGGAACGCCTACCTGCCCAACGGCGAGCCATTTCCCGACGAGGCCGGCCGAT
ACACTACATGCGGCTGGACACGAGTTGCACGAGAGATATGCCAGAGTGCTGTGGGAGAAG
GCAGTAGAAATGATACGACTGGCGTTGTCCGCCTTGCCATTGTGGCCAACAGTCTGTGCA
TGCTCGGCAGTCAACACCGCGAGCCCAAGATGGTCGAAGACGGCCACCAAGTCTACGGGA
CAGCGCTGCAACAAATGCGGACAGCACTCCAACAATTTGAGTCAAGAGAAGACAGAAAGC
TGGCCCTTCTCATTGCCTCGCGCCTTTTGACCATGTTTACACTTCTTTTCGGACGAGATG
TGACGGAACGCGGGCCACCTACGACAGCACAAGGACAAGCCTGGGTCGGACTCAATGCTG
GCGAGATGGCATTGCTGCTGTCTAGCCGGCCGGAAGCGTACCAAATAGGTGCTGCACATC
AGGTCTTTGTCGACACACGGCTCCACCTCTTCCTTCCATATCTCATCTCCAAGTCGAGAA
CGACACTCAGTCGGCCGAACTGGATGACAGCGCCGTGGGAAGTCATCCCAAAGACACCGC
TCGACCGCCTCATCGACCTCATCGGGCAGATTCCAGCTCTCGCCGAGGACCTCACTGCCA
TCAACAACAATGAGACACTCTCGGACGATGACAAGAAGACGGCCAAGCGTGGATTGCGGC
CTCGGTACAGCGCTTTTGTCGCAGAAATGGAAGGCTGGTTCGACAGTGTCGTGGCAGAAC
TCGGAATCGAGGACCTGCTTGTCAGCAGAAAGTCAAAGAAGAGAAAGAGAGGGGCAGAAA
CATCGTCCGTCCTTGACCTGGCCAAAGCACACACGATCGTGCTTTTCTGGGCGACATGTC
TGCTGTTTCGTGGTGGTCTTTTGCAAGTCCTAAACAAGCCGGGCGACATCCGCCCGCAGT
TTGTCAACCTGCCCGCCATCCGCTACAACATGCTCAAGGTCATGGCCAACGTTTTCTTTT
CGCCGGGCGCAAAGCTGACCGCCAGCTGGTACAGCATCAACATTGCCCTATTCCCGTTGC
GCATTGTCATAAGCACGATTGGGAGGGTCGAAGATGGAGACAACGATGTCTCCCCCCTCT
CACCCGCCGAGGTCGAGCTGATGACGGGCATCTCCAACGAATGCAAAGCCCGCGGCGTCG
TCAGCTTCTTGAACAGCATGGGCCAGTACATGTCAGAGGCCGACGCAAAGGACGAGTGAT
CTCACGACAAAACAGAATAACTGTGTCTGTCAGTTCACCCACAAGCTCACGAATGAGAGC
TCTTCCATTGGCGAATTATCGTCACTTCATGGAGTCTTTGCATCTTTCTCTACAGAAGAT
AAAATGAGACGAGCCTGTGCATATGACCTTGGCCGCAGGATATCCACATAAGCTTCGAAT
TGATATTTCCGACCATATCCCGGCAACAGTTCATGAGACAGACCGACAGAAAACAGAAAG
TCAAAATTTTGATGGCCATCGCGGTTTGCTATGCCGAAAGCGGCAACGACCTCGATGCAA
CAGCGCCGATGGCGTGATTGACTAGCGACGCACACCATTAAAACCCCAGCTTTTTGGGCG
GTTTTTGGTCGCCCAAAATGTGGTCTCTGCCGCCCTGGACCGTCCTGGGCCGCATTGCAA
AACCGCTCGTGGACCCTCTTTTTTCCTTTTCGGTTCACTGTCAGTCGCATCCTGTTATCC
CATTGGCCGCCTTTTCTGGCGTCTTTGGCGTGGGATGGACGGACGGCCGGTCGTCGGTGC
CTCGACTGGCTCGACTGCCTCCACTCAATGCGCTCCCCAAGATGTTGTCATTTTATTACC
TTCTCACGGTTTTTATTGCTCACACCCGGCGCTCGACAGAAAACCCACCCGAGAATTGGG
ATGGCTGGTGCTTTTGGGGGAGTCTCTTGGTGAAGAAAGACTTTTATGAGAGAGCAGTGC
TGTCCAAGCGATTGACTTGGCGCGAGGAACAAAGGAAAATTAAATAAAAGAAGCGGAAAA
AATAGAGGGGAAAAAAAAAGACGACGACGAGCAATTGACTCGAAGGATCCTAGAAAAAGA
GGACCCCCAAAGGCGGTCTCGTCGGTCTCGTCTCGTCACGTCTTGTCGACCTGCAGGGTC
TGGGTCTGGGCGTGGGGAGAGCTCTCTTTTTGTCAGTCATTCTGGCAGAATTTTCCCGTC
TTTTTCTTTCCTGCGCGAAGCTCGCGTCTCTTTTGTCTTTTTCTCCTCTTTCCCCCCGTC
CGTTGTTGCATCCTGTCATACATCTCACATCTTACGTCTTACGTCGCTTTCTCTTTTTGT
CGACCAGCTCGGTTCTGATTATCTTTTGCTGGAAGACCAAGCGTCTCTTTCTTTCTCACC
TGCACACCTCCAGCTTTATTTTCTTTTGCGTTGTGCGGCTCGCGCCCTGTGTGTTTTCTT
TGATACCCTTTCCCCCAGAATCCTCCCTTCTCCCTCCTCCCGTCTCCCGTCCCCCTTGCT
TTACTTTTAAAGAGACGGGTCCGGTTTATTTGCGGCTGTTTACTTACTCTGTTTCTCTGG
TTTTTTTCTTTCTCTCTTCAGCCTTATTGGCCTTCCATGCCCTTACACTACACATTCACC
ATGTCGAAAATCTACGAGATCGACCCCGAAGCCGACACGCTCGTCGTTGTGCGCCCGCTG
GCCGAGTCCTTTGCGCCGTGGCCCGAGAACGACAGCAACGGCCCTGTTACCCCGAAAAAC
GGTCTTGCCAACGGCCACGGCCCGGCGGATGTGCGCATCAAGGTGTCGTCCAAGCACCTG
AGCCTCGCCTCGCCGCGCTTCCGCGACATTCTTGCGCAAAAGGCGGCGGCTGCAACTATT
GTTAATGGCAATGGCGCCAATGGCGTGAACGGCAAGCTGTCGCCCAACGGTACGACGACG
CCGCCCGCCAGCCCCAACTCGCTGTGGCGCAAGCAGGTCGCGGCCTCGACGTCGCCGACG
GCGGACGAGTCGGACGGCCGCATCCACATTGTGCTCGACGGCCTGGACGCGGACGCCACG
ACGACGGTCCTCAACATTGTGCACGGCCGCGGCGGCAAGGACCGCGTGCCCAAGACTGTG
TCCCTCGAGGCGCTGGCGCGCATTGCCGTCGTCGTCGACAAGCTCAAGCTGCAGGATGCT
GTCGAGATTTACGCCGACCGCTGGGTCGACGAGCTGTACCGCAAGGGCGTGCCGTCGCAA
AAGGACAGCCGTCGCGATCTGGTGCTTTGGATCTACATTGCGTATGTCTTTGAGCGCGAC
CAGATTTTCCGCGAGGCCACCAAGATTGCCGCCACGCAGCTCACGGGCCCGCTGCCCAAC
CTGCCGAACCTGCCGCTGCGCGCCAAGATAGCGCACGACATTGACCTGCAGCGCCAGGAG
GTGATTGCGCAGGCGCTCGACATTCTGGAGGGTGCCGTCGACAAGCTCGTGCAGGGCGGT
CTGGATGCGGACGAGGAGATCACGGCCGAGGGCGAGGTCACCAACTCGGACACGTTCTTG
CTGGGCGCCCTGCTGCGCACGCTGCACCGCAACAAGATCTTTTGGCCCCGCCCGGCGGCC
CCCTACAAGGGTGTCTCCATCGCCGCCATCAGCCGCGCCGCGCACGACGTGCAGACCCAG
GTCTGGCGCACGGCGTTCCGGATCGGCGACGCGACGCGCAACAACCGCACCAACAACCAG
CTGCTGCTGACGCCGCAGCTCGACAACCTGCGGGCCAACGTGGCCGGGCTGGCGCTGAAA
AGCGACCTCGGCTACAACCTATATTAGTGGGCGAGACAATGAGGAGGGTGGGGACGTTGA
TGACACTGAAGGAATCCGGGTCATCGTCACCGCCCACCGAGAGCGGGAGCGAGCATTCGA
AGGCTCTGAGCCCGGGCAGGAGGTGAACAACGAGACTGAGAACGAGGCTAAGAACGAGAT
TGAGTGGGATGAGGGCGGTGCAGAGTCAGTCACTGAACTGGCGACAGACGATGGGGTTGA
CGTTAACGAGGATGATGCGCACGAATTGGACGACGACGACGTGTCTACAGAATCTGATAA
TGAGGTGACGCTGGTCGACGATGGCAGTTTTGCATTCCGGCAGTCGCGGCCGTCGTTTGC
GGCCGAGACCTTGTCGTTTGAAAAGTCACGGGAGCCGTTGGAGGAGGAAGGTGACGAGGA
GGAGCTAGTCTTTCCTGGAGAGGCACCGGACGTGGTCGAGGTCGAGAGGGAGTCTTCGAT
GGAGACGAAGCTGGACGATGCTCTGGCAGTCGTTCCAGCCGAACATCGACTCGTGGTGCT
CGACACAAAACTCGACACGCCCCTCGACCGTGCGCTGGTGTCGCTGAGCCTGTGCGCCAG
TCTGGCGGTGATGGACTGGGGGCCGCACCTACTCAAACTCAACCTCCAACCTGGGTCTTG
GTCGACGGTGCACCGGGCTCGGTGGGCGGCGGTGCTCCTCCTGCTGGTATGGATACCGGC
TGTACATTAGGATGAGGGAATGGGTCGAAGAGGAGGACTGTGGAGGACGACGAAAAGCAC
CGACACTCACTTTTTGGAAACCATTTCTTTTGTCAAAACTTTGTTCTTTTTGGATATTTG
TTTTGTTTGCTTTTGGAAAAGCTTGCTTTTTTGTTTTGGATATTTCTCTTTTTGATTTGT
TTCTCTTTTGGATATTCCCTGTTCATTTTTACTAGTCATATTTGCTTTTGCTTTTGCTTT
ACCTTGCTTTTTCTTGCATTTGAATAACTCACCGTTCTTCAACAAAATCAAAACTTCTCC
TTTGTCAATTAAACATCGTCCGTTGCCTGTTGTTGTTTGCTGTGACCTCGCTCCAAACAA
GCTTCTCACTGCTTGCAGGTACCGGCACAATGCGTTCCTACTCGTTCCCGATAAGCGACT
GTTCCCCACATCATCGACAAGGGAACACACGGCAGGCAATTCTGTGCTGTTCACCGTGAC
CAGCCGTGCCCCTCTTCTCTACCATGAAATTGATTTTGAGGTCTCTTCTTTCTCAGGTCG
AATGGTTAATTGAAAGTGCACTGTTTTTATTGACAACGAAGCTTGTTGGGAGGAGGTATG
TCGTGTTAGAACGGAAACTTGGCAGGGGAACAATCAATGCACAACAGCCGTGAAAGTGGT
CGATGAAGCTTGATCAGCTCGATACGTCGTCGTAATATGCTTCTTCGAGTTTACTCTTCA
GTCAAGTATTGCCATCCCGACTTGCTTCCATTTATCATTCATTTTTTTCTCCGTGTTGCC
AAGAATCAGAAGCTTTCCATGCAGTTTGAGCTTGTGTAAACTTTTTCCCATCTGCACTCG
AAGTCCACCATTGACACTAGCTTTTTGCTAGAGCTACTCATTCAGAGCCTCATCCACAAA
AGCAGGAACCTGACACCCGCCGTCCCCGACGGGAGGAGCAATCCGACGGGGGCTAATCGG
TAAGGCTTGAGTGAGACAGACAATAGACGACAGACAAAAAGGAGGGAAAAGACAGGGAAA
AGAATAAAAACTCTATACCACGGAGGTACGTGAAAAAAGAAGAAAATTGAGAAAGAAACA
GAAATACGGGACGATAAAATAAAATGCTCACTTCTTGTTTTCTGTTTTCCCACTTCTCTC
TCGGCCGTTACTTTCTCCTCCGAGATGGATGTATTAATAATGCAGGCTCTGAAGATCGGG
ATAGCCGTTGATAACAAGGCAAGGCGCGCACAAACCACAAAAAAGAGGGGAAGGCTGTTC
CCGACAACAACTGCCAGAATCACTGCCAGACAAAACTGCCAAACTAAGAACTGTTCCACC
CTTTCTACTTGGCTTGCCTTGCCTTGGCTGCGCATACGACGTACATATTCTGCGCCCTTG
GGTCTGGGCACAGAACGAGATGGAAAGAGAAAAAGACAAACGAAAGAAAAGCTTGTGCAA
TTGCTGACATTTCAATCAAAAGGCGCGTTTCCATTTCTCATGATTTTGCATTGTCCTCGT
CAGTCTTACCTTGGCAGCGCTTTGCATTGTAAGTCTGACGTTGCAAGTTATCTGATAATT
CTCATGTCGCATGTCGCACATTGTATGCTCCGACTCTTTAGTAAAAATCTGCTTATCAAG
CAGTTGGTGCAAAGAGAAGTGTGTGAAACGGCATCTGCTCTTGCGCTTTTCACTGCGGAC
AAGGTCCGAATGGGGAAAGATTTCGCAATCGATGGTGTAAATGGGGGAAGTCACTCCCCC
ACCATGTTCTTACACGAGCGCAAACATACAGGCGGACGGTGCTCTTGCCGGCACGGTTCC
GAACCCGTATTTTCTTGTTCTCTCGGTCGCGCCTGCCTCTGCTCTAGACGACAAGGGAAA
CATCCCATATGCCGCTCGATGGCGCCTTCCCACTTCTCTACACCCACTTTGACGTTTGAG
CTAGTTCAATGACGGAATTTCGAGGTACCTGGGCAAGCGACCACCAAAAACGAGGCTATC
TCCTCTCGCGCCACTCGTTTCCACGCGGAGGACGGGCGACAAAACGACCCGTTTTATGGT
GTGTGGGTAGCTTAGCTTTGTAACAAAAAGTACAAACGAGCTTTCGTCCGTTCTTTGTGT
GCTTGTTGGTAGCCCCTCCCGTAGTTTGTGCCCACTCGCTCTTTCCCTGGGACGTATAAA
AGTCAACAGACCCCCAGGACCATAGACCCAAGGAAGCCTGTTCTTTCCTCTTTTGACGTC
AGTCTTCTCTCAACTCAGTCTTATCCTCCTCTCACCAAACATCAACACACCAACCCACCT
CACCAAAACCTCTCACCTCGTACCCTTTGCATCGCCCACAATGGCCGACAAGATCACCCT
CTACACAAACCGCCGCTGCCCCTGGGCCCACCGCGCCCACATTGCGCTGGCCGAGCTCGG
CGTCCCTTACGAAGAAGTCACCATCGACCTCGACCGCCCGCGCGACCCGTGGTACCTCGA
GGTCAACCCGCGGGGCCTTGTGCCTTCCTTGAAGTACGGCGACGAGATCATTACCGAGTC
GGCCATTGTCGCCACCTTTTTGGCGGACCAGTTCCCGGAGAAGGCGCCTCTTGTCCCGAC
GTCGACTGCCGCTGGGGGCCCTCTGGCGCGCGCCCGCATTGCCTTTTTCGTGGACGCCTA
TTTCAGCAAGATCCAGTCGGTCGTCAACAAGCTGGGCCAGGCCAAGACGGCCGACGAGCA
GGCCGCGGCGGGCGACGCCATTGTTGCGGCTGCCGTCAAGGAGCTGGAGCCCCTGCTGAA
GAGCACTTCTGCCGACAAGCCCTTCTTTGGCGGCAGCGAGCGCCTGACGCTGGCCGAGGT
GCTGACGGGCTCGTTTGTGCTGCGCCTGGTGCGCTTCACCAAGTCGGGCGTCTACCCGAC
GGGCGTGCCCGCCGCGGCAGCAGAGAAGGCGCCCGCGTTCTGGGCCTGGGCGCAGGCCGT
GGCGGCGCACCCGAGCGTCACGGGCATCTTTGACGAGGCGGCAGTGGCGGCGCGGACCCA
GGAGCGTCTGGACAAGCAGCGGGCGGCATGAATCCATGGCAGCAGGATTTGATTTTGACG
ACACAAAACGACAGATGGAACGGGGGAAAGGGAGAATGAGAGTGAATGCACTTCAATAGT
AGAATGTATGATAACAATAATGAATCAGGAATGAATACAAACCGGCCAATGCCAATGCCA
AAAGCAGGCAAACAAAACCAGCAGAAGAGACACACAAACACTAGTGATAAAAAGAACAAC
GATGAAACAAAAAAAAATGACGACAAGAAAAGAAGACAAGGACAAAACAAGAAGAAAACA
CCTACACGGCATGCCCCTTACCCGTCACATTTGGCACCATTCACGACTCAAGTCTCAAAC
TTTCAAACTCTCACGCACGCCAGCCTCGTCTTGAGCGCTTATCTGCCACATGCACCTCGT
GGACATATTCCACAGAGTCGTTGTCAATGAAATTGACCGCCACCCAGTCGCCTTTCTGGC
CAACAGACTCCGGCAGTCGCAGATGCCTCTGTGCATCTTCCACGCTGAAGTAAAAGTCCG
CCCAGTTCTTCCCGTCCTCGTACCGCCTGCGGTTCCCCAAGAAAATAGGCATCCTCTCGT
CAGTGTTCAGTTCATACAGTGCCTTGCCCTGGCTATTTACGCTATTGCGTGAGCGTCCAC
GAGCAATCGTGCCCAAGGTATACACAAACCTTTTGGTGCTGATTGCGCAGAGCTGAGGCG
CCTTGCCCCTGTCAAGAACGATGCCCAGACTGTACAGCTTCTCCATAAACGCCATTGCAG
ATCTGTACGAGCTGAAAAGAGAAATGTATGGCGTCGGCTTGCACTGCTTTGTTTGTGCCT
CTTCGACCGTCCGTTGCAGGTGCTTCCGGATTGCCTCCCTCTTGAGAAACGGAAATCCAG
ACCCGACGTCTGGGTGTTGTCCCATTCCCCGTGCCGAGATTGCAATGTCGTGAGATGCTC
CGTGTTCGCCAGCATTCTCGGAAAGATTAATCGTACAATCTCCGTACACGACACGGTACA
GGTACGGCGGCAGAAAATCAAGATTGCTTCTGGGCACAATGCCAGCACGGGATGCTTCGT
CGCCCGGTTCCACGAGAGCAGCTTCTGTGCCCACCGTGACTGCCTGTCGTCTCCGTCGCG
GGTTTAGGCTTTCCGGAACTGCGCCATCGCCAGCCAGGTCCATGTCTGACATTGATTTGC
TATTCCCATCAATATCCTCATCGATATCCATGTTTTGTTGAAGTTGCTGTGCGGCCGTGT
CCCCAAAAGTCACTCTGTTTCCCGTCCTGTCTCTGTTGTTTGTTGTTCCATTCGTTACGA
AAGAACCCAAAATCGTGTCCACTTTGGCAAGCTGGTTTGACATCGGAGATGCAGACTGGT
TACGGGACATGGCAGGTGAGTTGTCTGCAGGTGAGTTGTCTGCAGGTGAGTTGTCTGCAG
GTGAGTTGTCTGCAGGTGAGTTGTCTGTAAGCGTCTGGCCTGCAAGTGCACCCCCGTCTC
GGCGTCCGCCCACCGGCACATTGTATCCATTTCGGCTGCTTGGACCATCTTCTGCCGTGG
GCCCTACATTGCTCAGCGTCATCAATTGTTGCAAATTGATTCGTGGGGACCGTCGAGTCG
GTGACGGGCTCGTTTTCGTCACTCTGTTTGGAGATACTGAGCCCGTGCCAGACCGTCGTG
AGGGGCTCAAGGACCCGAATCGAATTTGGCTAGCTCTGCGCTGGTTTGGCTGGCTACTCC
GAGAAGAAACCGGTTCGCCGAGTGCAGGCACGACTGGCGGGAGGGGATCCATTCCAATAT
CTGCAGATGCGTTTGCAAACATCAGCGCGGTTGGCTGTCTAGATGGCCCAGAGACACTTC
CGGATGGCTGACCAGATGCCTGTACTCCTGTCTGTGCAGCTGCGTCTTTGGCTGCTTGTG
CAGCTTCGAACGCTAATAGTAGCCCATTCCGGCACCCAAGTGATTCTGTGGGTGCTTGCA
CAGTTGCTTGTAGAGGTGGTTGCGCAGATTCTTGTCCAGGTGCCTCTCCGGATGCCTCTC
CCGATGGACTGGCATCCGGCCTGGGCATTATCGTGGGCATCATGTCAGCTTGCTGCTCAG
AATGCTCTGGCGGGCCAGATGGCTCGGATGGCCCAGAAATCTGTTCCAGTGGTCCTGATG
GCTGTTCAGACGGCTGCTCAGATGCCTGTGCGGATGCCTGCCGTCCACGATGAAATCCGC
CCCGAGGTCCGGATCTTCTTCCCTGGTTTCCTGCCCGGGATTCTGCCAGCGATGGGAAGT
CGGAGTCGTCCAAATGCGGCGCCCGTCTGCTCATTATGAACGTGGAGTCAACGGTGGGTG
TCGAAAAGGGCGGTGGGGAATGAGAAGATGGTTTGAGTAAGGAATATTGTTGGCAAAGTC
GATGGTGCCGGTGGTGACTGACGACACTTTGCGAGAAGTGGTCGAGTGGACGAAGCCGTC
AAAGAAGTCAAAGAAATGTTATGGGTAGAAATGCAGATAAGATTGGGCTTGGCGCAGTGT
CGATGCGTTGATGATGATGCAATAGTTGTGTTGTGATGGTGCAAAAAGAGATCTGGATTC
TCTGTTTTGGCCATTACCCCTTTTCACCAACTGTTTTTGTTGACATGTCAACAAAGGTGG
AAGGTGCAGCGCCCGCCGCTTCCTGTTTGGTCATCTTGTTGACTGCCATATTCCTTCCAT
GTGTCGAGCGTTTTGAAATTTGCAGGCAGAAGGTGGCAAGCGGCGCGCCTTCCTTCCAAA
CGTCAACCTTCACAGGTCGAACTTAGGGAAGTGTCGCATTGCAAGAAGGAGCCATCGTAT
GGAAGTGAAAAGGTGATTTCGTACAATCTGTAGTAAGGTGAATCGTTGAAAAATAAAAGG
CAAGGCAAAATGTTGTGTTCTTGTGCGACAGAGGTTGGTAGAAATAAACTTTCCCCATGC
AATCCTTCAACGGCAACTGCCGAGCCGTCAGAAATAGAAAATCAGACCGCCGAATGTGAC
CCAATTCGGCGCAAATGATGCCCAAAAAGTAAGATCGGAATTTACTGAAAATACCGTCTT
ACTGCACGTCTCATTGATGTCAGGGTCGAGTGTCCTTCCTTCCAGGCTTGGCATGAGACC
TCTTTTGGCGATTTTGTGAGAAATAATTGTCACCACTGCCCAGGTATTTTTATTTGAATA
ATTCACATAGAAAATGATAAGTATACTTCACAAATAAATAACTGAAGAAATTAAATAAAC
GAACAGAAATCTAGAAAAATGGCTGCTAATTTCAATTTAAATGAAGCGAAGATAAAAACC
AAAGAAAAAGAAAAACGCCATCATATTCAAAAAGCATTTAGTTAATCTTCATCTTCACTC
ATCTACTGCCGAAATATTCAAATAAGAGTCTTTGCAACTGTTTACAATGACGGAGTATCT
ACGACGGACGTTGACAAAGTCCGAGAGCCTGCCCCCACTTCCCCGTGAGGTCTGATTCAC
TGCGCGGGAGTGATGACTCGTAGACTGACTCGTCTAGCCCGATCTTTCTTTATTGTTTTT
TATCATCACCAGCGGTCCTTGCATCCCCGCATCTCCACACGCCACGCGCTGCACCTTTCC
CCCTCGTTGTTCCCCAACTTTTCAGGACAGAATTGACGACAACGGTAAACCACATCCGTC
GACGAAGTGCACTACGCGCCCTGGAGCTTCCTTGAGCTCCCTTGAACGCCGCAAAGCGAC
TCGATTCGTCTCAGGTGATGCGGGGAGCCCCTCTTTCTGTTGTTTTCGACTGTGTTTGTT
GTTCCAGCTGTTCCTGTCGTCTTGGAAGCGGTAAAAGAAGCCCCGGCTTGTCCGGTATAA
GACGGAGTGACGATTCAACATGTAGAATAATTGAATCTGTAGATCCTCTTAAATAAAGTT
TTCCCGCCATTTGACAGTGTCAACATAATACTTTGAACTTGTGACTTCACATCTCCAACA
TCTTCAACATCTCCAGCATCCTGTCACCACCTCAACACCTCACAACTCACAACCGACACT
ATGAAGGCAGGACAGTGGAATGGGGTATGTCTTTCTAGCCTCCAGCTAGGCTATTCATCT
CACTAACAAACTCAGGCTACAAAGTCCATTGAGCTCAACGATGTGCCCGTCCCCGAGCCC
GCCGAGGGCCAGTTCCTCGTCAAGATGCACTCCGCCTCGCTCTGCCACTCCGACCTGATG
CCCGAGGGCCGCCCGGACACGCCGACCACCATGGGCCACGAGGGCATTGGCTTTATCGAG
AAGATCCATCCTTCCGCGGAAGGCAAGGGGTTTGTGGTGGGCGACGCCGTCGGGTTCCTG
CCGTTTTTGGACGCCTGCTTCTCGTGCGACGCTTGCAACGTGCACAACCTGCGCTGCGAG
CAGGGCACGACCAAGCTGCAGGGGTGGACGTCGGACGGCTTCTTTGCCGAGTACGTCGTG
GTGAGCTGGCAGAACTGCGCCAAGATCCCGCCGGAGCTCGACATGGAGCGCGCCGCGCCT
TTGTTTTGTGCGGGCGTCACCGCCTTCCACGCCGTCACGGGCTGCGAGCTCAAGCCCGGC
GAGTGGCTCGCGATTGTCGGCTGCGGCGGCCTGGGCCAGTATGCGACGCAGTTTGCCAAG
GCGATGGGCTACAAGGTGGTGGGCGTCGACATCAACGACGACGTCTTGGAGGCCGTAAAG
AGTCTGGGTGCCGACGCCGTCATCAACTCGCGGACGACGCCCGATGTCGAGGAGGCCATC
AAGAAGATCACCGTCAAGGGCGCCCACGCCACGTCCGTCTTCTCGGCCGCCACGGCGGCA
TACGAAACGGCCATCAAGCTGCTGCGCCCCGGCGGCGTGCTCATGGTTATTGGCATCACC
GACAAGCCGCTGCCCGTCACCACCATGGACCTGTGCACCGGCCGCTACCGTCTCAAGGCC
GACAACACCGGAATTGCCCGCCGCATGCCGCCTGTCCTGGCTTTCGCTGCCCAGCACCGC
ATCCAGCCCGCCGTCGACTTCCGCAAACTCGAGGATCTGCCCGCGATGGTCGAGGCCATG
CACCAGGGCCAGGCCACTCGCCGGCAGGTCGTCCTTTTCTAGGAGCTGAAATGGCATGAT
GCTGCAGTTGTATTAGTTGTAAAAGTAGACATGTAGAAACGAAGAGATGAATGACAAAAT
GATCCAAGTTTGAAAATGAAATTAGAAATAGTATATTGTGATATGGCGGCTCCAAAAGAC
CCAAAAGACCCAAAAGACCCGAAAGATTCCAAACAATATGAACAAGAAATCAGCCAAGTG
GCGCAGGTCTTGAGAACTACCCAAGAATGTCCAGATCGATGGACTCGGTGACGAACATGG
CATTCCCACTGCCAGAGCTTCTTTCCTGTGTGGTGCCATTTGCAGATATATCTGCGCCTG
TTGGCTGTGCCATGAGGCCACCAGCGGCAGCAAACTTTGCCGCACGGCGCTACCCGGCTG
GGAACAGGTCCGCCATCGACACCACGTGGTCGTACTCGGTCCCCAGCATAAACTTGAGAT
CCTCGTTGGGGAACTGCTGTAGCATGCGAATAGCGCTGTCGTACTGCGTGGCCCATTTTA
TGCGTTTTGTCTCGTCGTCGTTTGTCATCTTGGCCACCACGAGCACGTTCGGGACAGTGT
TGGTCTTCGTGACCTGCCGGCAGGCAATGGCCACTTTCCTCATCTTCTGCTCGAGATGTG
TACGGTGAGACCCATACGGATGGTGAGCTTGGACTTGTGCCGCAAAAGGTTGCTGAGGTC
GTCACAGTCGGCACAGCGGCAACGGAGTCTTGGGCGAGACAGGTTGACCTTCCGGCTCTT
GTCTGGCCGCTTGCCAACAACGCGGTCGAGGTAGGCATCGACAACAGCGGCAAACATACG
TTGGTGCGGTGAAAGGGTATGGGCAAGTTGTGGCCGTGCAACCTTGTCAGTGAATGCCGT
GTAATCCAGCATCTCAAGCAACTGTGGCATAAGACTGAAGCATCAAGTCAGTAAAAAGGT
AAACAATTGACCAGTGGTAGCGACACAGTGCACAACATACCTTGTTTCAACGTGGGCCAC
GCCATTGTTGGAAATGGCGTAGACCATGAGAATCCTGCCGTCATCGTAGCCGAGCTGCCT
AGACCGAATAGTTTGCAAAAGCTCGTTGTATGCCTTGCGTGCCCAAGTTTTGTGAGGAGA
CGATGCTGACGTGTCTTCTTCCTATGGCTGTTCTGATGTGCCTAGTGGGTTGCGAATTGC
TTTGATTACATCAAAGGCAGGTGCCAAGTGCCACATAGACTTGACGATCAAGAGAAGCGG
CTTCTCTGCATCTGCGAATGGTAGGTGGTTGGGTTGGCTCTCGTCCATGGCTTTCTCCAT
CCACTGAAGAAAATGGGTGTGGTCAAAACGGCCGTTTGACTTGTCGATAGCCTCCTGCAG
GTACGACCACTCTCGGAGGCGCGCGATGATGGTGAAAAGACGTGTCGTGTTTTCCTTGCC
CATCGTAACCTCCGGATGTGCTTGTTTCCAGACCGATTTGCAAAGTGCCCAGAGTGTTGA
AAACTCCGCGCTGACCACGGTGTCCTCTGGCAGCAAATTACATCTGTTGGCGGAGTAGTT
CATAATTTTGTCGAAATTGTCTTTCATGCCGACACTGACAAAGATGGTGTTTACCAGGAA
GCTTGCTCGAGAAACACGCGGGACCAAGACGATGCCCTTTGCGGATGTTAGCCATGCGCT
TCGATACAATTGGGTGCAGTTCAGAAGACTTGTTGATTGACGTACCGATGTTTTGTAGGC
ATGGGTTGCTGTCGGTCCTCCCTAGATGTGATAAATGAGGATTGGTTAGACATTCAGCAG
TTTGATATTTGCTGGTGATCGAGCACTCACTGCGCCCGTCCAGCCATGATCATAGTCCAT
CTCTTGGCCGTCTGCCTCGTCAAAGCAGTTTTGCCGCAGAATGTAGTCCTTCTTCAGATA
CCCTCTCGACGCCAAATGGTTGCCGTCGAGGTCTACCAACTTGGTGAATTCGTATTCAGT
TGAATGGATCTTGGACATGTAATGCACGATAGGCCCAGGCCGTTTCTTGACGTATCTGTT
CGTGGGAGGCCAGTCTGAGTAGTCGATCTCGCAGCCACCTGTGTTCTTCTTTTCGAGGAT
GGATAGGAAAATGTTGACTGGCAAGCCGGCGGTCGCCTCCTGCAGAGTCTCAATGACAGT
TTTGTCGCGGCCCTTGGTCCCCTGCGCACGGAGAGCAGCTTCGGTGTAGTGGTGGTCCAT
ACCATAGACGAGGCAGTCTTCGATACTGGACTGCTCGACGAACTCGCCCGTTTCTGTGAC
TCTTGCCTCGACTCTCGGGAGGGACAGCCATTCTTTCAGGGCAGAATGGAGCGCCGTCGG
AGTCTGTTGGAGCAGTTTGGTGGCGGTTGGAATGCCGGTCGTCGACGGCGTAGGGAGGAT
GGGGTCGAGGGCCAGGTTGTAGGTGATTACCCAGCGGTAGCCAGAAGTCACGGGCGTAAC
TTCGTGCTGGACGTCTGAGTACCAAGACATGATGCCCAGGCCGTTGTCAAGGTCTGCTCT
CGAGGATTTGTAGGTGAGGGTTCTCCCACAGTGTTTGAGGACGAGGTCGCCGCCCTCGTG
CTTTGATGGCAGGATCATGGCTAAAGTGCCGAACATGTTGGGAATCTTTGGAGAGCTGTT
GCTGTTAAAATGAAACGTTCAAGGGGAGGGAAACAATGGAAGTGGATAACATACTCTGTG
TGCGGTCTGAAATGGGCGCCCATTTCGTAAAGCAGCACCTTGTACGGCTCCATGCGGATG
TTGTATGCCTGCTTGTTGATTCCCATGCCCTCTGCCACATTAAGCTTGGACAACATGATC
AACGACTCTCATGTTGGGCTGTCATCTCCTCGCCGGTTTATGGCATAATATTACCGCACC
AGCCGAAACTCGCTGGCGTCGATTTCCCATGTGTTCCGGACCGCCGTGTCGACAAAGGTC
TCCTCACCACGACCGTGAGGCGCCAGCCGGGACTTGCTAATGATCCTTTGTGCATCGGCC
TCTCCTAGTGGGAAACGGACTTCGCCAATGCCGTTAATGTCGACGGCCAGCCCGGCCTCC
ACAATGTTGGCAAAGAAATGGGAGCTTTGGGAAAAGCCGGCCGGGGACTGAATGTCGTCC
AAGGAGCGGCAGATCTGTTCTCTGGGTGTGGGTGTCGGAACAGCCGGTATTGACGCCAGA
GCAGAGGTAGAGTTGCTTGGCTCGGGCTTCACAACGGTCAGGATAACATCTTCAATCTCC
ACATCAGCCACGGCTTCGGTTTTGACTTCGGGTTGGCTGACGGCTTCGATTTTCAATTTT
CACCCCAGCCGATGGATCGGGATCTGGCTTGACATCCGCCGGCTGGACGGTGGTCTCCCT
CGTCTGTGGTAATGCGTCCATGTTGGTTGTCTGAATTGTAGGGGATTGGGAGTGTCGTGA
AGAGCGAGGATTTTTCGAGGAGCTTTGCTGACGATAGAAAGGGGCAATGGCCCAGATGTT
GATTAAGAAAGAAGGTGCAAATTAGAGCCTTCAGAAGGAACGAAAGAACCAGTTGGTAAA
AATCAAGAAGGGGAAAAAAAGAAGCTACACTTGTGAGCCAGGCAGTTCTTTCCTCTCATA
CATTTCGAGGAGCTCCTTCCAATTGAGCTAGTGTTAATGAACACCGTAAAAGGAAATTCC
ACTTTACGCGTTAAAATGTGTGTGGTGGTGATGCGCTAAAGTGGCTAACAGCTAACAGCC
TGTTCCAATTCCAATCCCGATTTTTAGGTACCAAACCCCCGGCATTGGGTCTCCCCTGCA
TTGAAGCTCTGTCAGGTGACAACATTCATGCACACAGCTCCAAAAGCGTTTCCAAGGTTG
TGATGTCTCTCGTTTACAAGGAAAACCGTCAGAGTGGTAGCGGTAACGGTAGCTTCAGGG
AATCAGGGGCAAGTTAGACCCCCACATTTATGACGTTGTGGTGTGTTGACTTTCTAACGC
GCTCGACGCGTCCACCGTTCTTACAGGGCTTCTGCACTCAACTTCTTGTCTCCACTTTAT
CGTCAGCAGCAGGCGTTGTCGTATCTGCAGTGAATATGTGAGGCAAGAGCAACTGGCTTG
CATGCTGCACCTTCTTCCCCTTTATACTTTGCAGCATTCTTATCTGTTTCTCCTCTTGGC
CCAACTTCTCGGGTCCAGGGAAACAGGACAATTCGACTTTCTCCTCTCCCGACACACCCT
CCCTCCAGATACGAAGCAGCAAACACAGCAACCATGGATTCCTTCGAACACATTTCGGAG
TATTTGGAGTCCACCGCCGAGCTGGGAACCGTCTTTGACGAGATGCACGCCCCGGGCGGC
TTTGCCGACTTTTCTATGCGGACCATCAAGTCTATGGCTCATGGCGGCGTGCGGTTAAGG
CAAAACAACACAACCAACGACATCAACGTGGACGTCGACGGCGTTGGTTCCATCCGCTAT
CCCCTCGAAGAAGAGCAGGCGAGGGCCATTATCGAAAAGGCCCGATTGTCGCCACACGGC
CAGGGTGAGCGGACAATTGTCGACACGTCCGTCCGCAATACGTGGGAGCTCAATGCCGAC
CAGTTCACACTGAAAGACGACGAGACAGATGGTGTCCTGAACTGGTCGGCCTTGCACCAA
ACGGCAAGGCAGTTTGTGGCAGAGTCTCTGGGCATCACCCAGGGTGCAGATGCCATTCGC
ATCGAGCCATACAAGATGCTGCTCTACGAGGAAGGGGCTCTCTTCAGGCCACACACTGAG
TGAGTTTCCGACATTTTATAAACTCCAACTCGTGTTAACGTTTGCCAACTTACAGTCCTC
TTCAGCTCCCCCAAAATCCCAAACATGTTTGGTACGCTCGTTGTCGTCCTGCCCTCCGCA
CACACCGGCGGTGATGTTATTGTCCGCCACCAGAACAATAAGAAGATATTCAAGACCGCC
GACCGCTATTACCATAACCAGGTGGGCTTCATGTGCTGGTACACAGACGTATTGCACGAA
GTGACGCCAGTCACCGACGGCTACCGCTGGGTCATTACCTACAACATGGCCCTCGATCCG
GCAGTGTCAACACCGACACCTGCCCAAACTCTGCCGGCGACGACAACAGATCTGTCGATT
GACAATGCACGCCTTACTTCAGCTCTGCAGGACTGGCTGCGATGCATGGGAATGTCTGAT
AAGGAGCGGGCGGAAAATATGGCCAAAGCAGAGGAGGATTTCAAAAGACTGAAAGCGCAA
GAGTCCGACCTCGAAGCGCAGTTGCAGACGGAGGGTGATAAGGATGCCCCCGACACAGAT
GCTACGAGAAACTTGTCAAAGAGGCTCAACCAGACATTGATTGATATCAGCGACATCGAG
GAACAGAACGAGTGTGTTGCGAACACTTTGCGATGTTTCATCTACAGCTTCGACCACAAG
TACTCCGAGGCCGCCCTTGCGCAGAATGGCTTGCGTGGCCGCGACGCCGTGATTGCAAAG
GCACTTCGCGAGGCCTCTTCCCACCTTCCCGTCGACGTTTTCCTGGCAACCATGGAACGT
CGGGACTTTGGCTCTTGCGAGACGGCCTACGCCCCTTTCCGCCGCCATCAGAGATGGACA
TCGCAAGAAGATATCGACGAAATAAATAGCAGGACGCTCAAGCTCGACTACATTATGGAG
AGATCGTTTGCTATCACGAAACTAGCAGATCTGGATGGAAACCATGTTGCAACGAATCTG
GCCCTTGGCCTGACTTCAGTCTACCCAGACGGCTCTTTCAAGGGAAAAGGCAAGCAAGTC
GACTTTGATCGTGGATATCTGGGAAATGAGGCAAGTAAACATCTACAAGTGACTGGCTGC
TAAGCACATTGATCTCGTAAAAGAAAACAGCTTGAAATCTAACAGATCAACTACAGGGAG
GCGCAAAGGCCACTCATGCCTACCAGCTGGCGGTATGTTCTTATCCTCCCCCAACCAGGT
GGTGTCTGATTATCGATGGCTCTATTGTTCGTCCTAATACTAACTCGTCATAAAGGGCAT
TGTCATCTTTCCGCGTGTCAACCTAGACAGCCTCATCGACTCGGCGCTGAGAAAAGGCGG
CAGCTTTTTGCATTTTGCAGAACCTAAGGAGAATCTGCAGAAACTTGTCGTTCACTTTGC
TAAAAAGTGCATTAACAAGACCGGAGAGCAAGACGAAGCCAACTTGCTTTTATTAAAGAG
CGTCTGCAAAAATGCCTGGTCTGATGTGGAGGATGATGAAGATGAGGAGCCCGAGATCCT
TATTGGGCCCTTTGCCGCTACGGAGCTCCTCAAAGCATTGGTGCGGATGCACGACTGGGA
GTTTTTCGACGAGGCCGTCGGCAATCTCAGAGGCTACATTGACGTCAATGAGCTGTTCAC
CTGGATGAAGAAAATGGCCGATGCCAATCGCGGTGCTAACGACACCTTCTCCTTTGCCGA
AGCGGAGCCGTCCCTCACCAGTGTCCTTCTGTCGCAACGTACCTTGGCGGATGCGCTCAA
GGGCCTTGACATCTTCCATCGACAGAAATCGACAGCCAACTACAAGGAATGGACATGCAG
CGTTCTTGAGACTTGTCTCGGCAAGCTCGACACCTTCACTCTCCGATACATCGACGGCAC
CGTGCTGGTCAACCACTGCAACAGACTCTACGGGCTCGACTACATCCAAACCAAGTATGT
GCTCCGGACTATCCCATTCAGATTGTGCCCAGAGTCTCGTTTCGATGTACTAACCTATCC
TCCTTACTTAGACTTATGCCCCGCTTGACAGAGCAGGTAAAGAATGTGGCATTTGCCCTT
GGGTGTCTCCAGAGCCTGGAGGGAATATTTTCCAATATCCATGGGAATCACAAGGAGCCG
TGGGTTCGCCTGCACACAACACTGGCCCAGTGTCTGATCAAGGATCTGGACGTTTCTACC
ATCGTTGACATGAAGAAGGTGTTTGATGGGTTCAGAACGAGATGCTTTCTCCAGAAGATC
CCGGGACATATCGACGATGCCACACAGCCAGACCCGGCCTCGCTGAAGCCCATACTCAAG
AAAGGCTACAATCCTATCGACGGCGAGTGGCTATCCTGTCTGTACCGCTCTCTGTTTTGG
GCCGAGCCCGAGGCACGACTGGAGCTTGCTGTGGAGCTGTCCAACAAGATTATTGCCGGC
ATTTATAACCTGGGCCCCGAGGCGGAAAAGCTCATCGCCATTCGCAAGAAACGGGGATCC
CTCGAGCGCGTGTGGCTCGTGTTCCTGATGTTCGCTGGGCTGTTGGACGGCAGGCGGTAC
GACTCGAGCCCGCCGCCGGCCCCGGGCTTTGCTGTCGGCGAAGAGGGCTACGACGAACAT
GTGGCAAGCATCCCCGTCACAGTGCTGGAAGAGCCGCACCGCCGCATGTTTGTGGCCGTT
CTGGACACTTACCTCGATTTCGCCGTCGGCGTCCCGCCCGTCCGACCCGGCCCCGTGCCT
GCACCCCTAGCCCGTCTGCCGGCCGGCTGCTGCTGTGACTGCGATACCGTCAACGAGTTT
ATCGAAAAAATCGATGACAGCGACCCCGAGACGACGTTTCTTATTCTCAAGATCAGCCAG
AAGCGCCGCACCCATGTCGAGAAGCAGATCAAGGACCACAAGGTTGAGCTGGAGACGAGC
ATCGAGCGGTCGTCGAGCCCCTACAAGCTCCACATCAGAAAGCCACAGACGCGCTTCGAC
CTGGCATTCCAGTCGTGGAAGGAGCGCAAGGCCGAGGCCGAAAAGCTGATGACAGAACTA
CCCCTCTCCAAGCTCAAGGCTTATTTAGGTAACGACTACGACCGCATCGTGTCGATGCAG
CGGCTGCTGGACCCGGCCAACTCGCCCGGCCCGCTGCCGCAGTGGGAGGGCAAAACAAAG
GGATTCTACACGGCCGAGGATGCGCGACAACTCTTCAGTGTGGTCCTGCCCATGAACCCG
CCTGCGCATGTCACGCCCAGCCTCAAGCGCGGGGCGGATGAGATCGAGACCGATGAGATG
AAAGTAGCAAAGCGGGCGAGGAGGCCGGTAATGTAATGTGGGCTTTATTTGAGGGCGCAA
TGGAAGGTAATCTGTTACGATCTGAATTTGTATGTACGATAGGTGTATGTACCCCTTAAG
GTAAACAATGTCACGATGGTATCCGTCCTTCTTTATCTGCAGTCAATTTTCAGCGAAATT
GCTGGATGTGGCTCATAGACCCATCCAATTAATCAATTCAAATACGTCATAATGAATACT
ACTATGCTTTGATACTGTGAAGTGCTGTAAATTGATAAATTACAATTTCCGGGGTGCATC
CAAATACTAGGTATGGCACAATATTCCGTGTGGAGTGCATCCCGAGATCCATACTCCGTG
CACTGATGTGCCAAGACTCACACTGACCCAGAAAACTTTAAGTTGAGCGCATCACTCCAT
GTTCCAGTTCCAGCGTCAGTGCCGGTTGCCATGTCCCTGGAGCCGGGTCCTTTAGCGTGT
TTTCCGTTGCAATAGCAGACGCGTTGGACGCGTTGGGTTGCACTTGCCGTTCTCAGCTAT
CGACAAACAGGGGTCGTTTGTTTGGTAGTTGCGACCTCATTTCACGTTTATTCTTTCCTT
TTTTCTTGTGTTGTTTTGAAAATTATCTTTTGAGGAAGTCGGTCGCGATTGTGGAAGTGG
AAGGTGCCCCCTTTTCTCTCTTTCAACCTCAACTGCCGGGATCAACAGCAGTCCTCGGCT
TCAACCTCCCATCCATCCCACTTTACAATCAGTCTCCAATTCTCCTTTTTTGATGGCAGA
ACAGCTCAACATGGCGACACCACCGGATCCGGAACCGGTGGTCGATATGGGCGACGTCGT
CAACATCACTGACTCTGAGTACGAGGACGATGATGACGGGCCTTGTGACTTTCCAAAACT
CGACGTCGAGATTGCCCTCGATGCTATCCCCTCCATTGGAAACCCTTCCTTCTCCCAGAC
GCTCGCCGCGACGCCGGCCAAGCTCGGCGTTGGTATCAACATTCCCGGCGTCGGTGCCAT
CAAGTTTCCCCTCCAGGAGGAACAGGCACAGAAAATCATCAAGAAGGCCCGGCTGGCACC
GCACGGCCGCGGTGCAGAAACGGTCGTCGATACTGACGTGCGCAACACCTGGGAACTGGA
TGTCGACCAGTTCAAGCTCACAGACTTTGCCAAGGCAAAGAAGAACAGCACGGGCTGGTC
GTTTGTTCTTGACGCGGCCCGAATGGCGGTGAACCAAGGGTTGCTGGGTATCAAGGACTA
TCGCAAGATCCGTGCCGAGCCTTACAAGATGCTTCTCTACGAGAAGGGTGCTCACTTCAA
GTCCCACACCGAGTAAGTCGACCGCTTCCTCCATTTCCTCTCCCTCTTTCTTGTTTCTCA
GCCTTCAATTTTATCTTTGGTTCCATAAGCTAACAATAAAGCTCCCCTAAAACTCCAAAC
ATGTTTGGCACATTGGTTGTCGTTCTCCCCTCCGAGCACACGGGAGGTGATCTGGTCATC
GAGCATAACCATAACAAGTCGGTCATGGAGTCGTCTTCGGAGCTCATGTTGAACGGCATT
GGCTTCTTCTGTTGGTTCGCGGACGTGCACCACGAGATCACCCCTGTCACGTCTGGCTAT
CGCTGGGTCCTCACCTACAACCTTGCCTACGAATCAACTATTCCTCAGGGCTTTCCAACA
GCCACATCGGCCCTGACTGCGCACTGCCCTAAAGAATTGCGCACTGCCCTCCGCCACTGG
GTTTTCAGAGCAGAGGAGAAATTTGTCACAAGTGACAAGGCAAAGGAGGCGAGAAGGAAG
GCGGATGCTGAGGCTGCTGCTGTGACTGAAGGGCAAACACAACCTTTCTTTGCAGAGATG
CTGTCGGATGTCGCCATGGTCAGAGAGCTGCGGCAGACCGATACTTTCGTTTATGCCTTT
GACCATATGTACACCGAGTACGAACTCTCCTTGAAGAATGCAAAGGGCCGCGATTTGGCC
ATGCTGGAGACTCTCCGTGAAGCTGCCAAGGGCCTGCCCGTCGACATTTACCTTGGCATC
CTCGAAAAGGTCGTGGACGGTTACTGTTACGAGGACTACGAGGACTCTCCTCCCCGCCAC
AAGAGACGGAAGAAGTCTGACGAGCCTGTCATGCATGACATAGACGACGTTCTCTCGACG
GATTACAACTTTGCCCACCTGGTCGACCTAGACGGCACACAGGTCGCCGAGAGAATGCCG
ATGGATGAGGACAATATTTGTCAAGCCGATTGCTTTAAGAACGCAGACGGCGAGGAGCGG
GACTACGACGAAGGCTATTCTGGCAACGAAGGCGGCCCCAAGGCCACGCACGCCTACCAG
GTCGCCGGCATCGTCATGGTGCCGCGAGTCTCCCACCTCAACTTCTTACTCGGCGCGCTT
AGGTACTCTGACGAGGAGATATACGAGGGACCCGAAGGGCGTGGCTGAACTGCGGCTCGA
CCACTTCATTAAATACTACTGTAAGAAGTGTATCGAGCTGCCCAAGGAGAGCGAATATGG
TGACCCCATCGCCACCCTCCGGGCCCTGTGTACTTTTGTGTGGTCGGACGAGCCAAAGAA
ACTTGGCTTCAAGAATGGACTCCAGCTTGGAGCCGGGGCTGCAATTCGCCTTGTCCAAAC
GCTTGCTCAGCTGCGGCAATGATCGTTCTTTGAAGAGGCCATGGGCAAGGCCGGCGAAGC
GTTCGACTACTTTGACATTAGGAGACTATTTTCTTGGTTCATCCAGGCAACGGATAGCAT
GAATACCGGCAACACCAATACCAGCTCCAACTCCAACATCGCCAGAATCTACAGAATCTA
CGACGAAGATGACAAGATGGACGAGGGGTTTGTCCTCCCATTTTCAGAGCTGGAACAGCC
ACTGATCCGTGCTCTGGCCAAGATGCCAAGTGGGAAGCTTGTATTGGAAGCTATCGATGT
TCTTTCTCCGCTACCAGATGACTTTCAGTTCAGCTTGAGCTACAACCAGAAGCTAGGCAG
TGTAGAAAGCCAGAAGGAGAGGGTACAGTGGGCTCGCAAGGCGACTGATGCCTTGCTTGC
CGAGATCCAGACCAAGAAGGTCGGATTCTATGATGGTCCCTCCTTGTTCGGGCGCTGTTT
CTTTTACGGCATCAACTATGTCAAAAGGTATGTGATGCAATTTCGCCCATTTCAGACCTA
TTTCTCTACCTCTTTTTCAATACTGACCGTCTTAACGGTGCTGTGCCGGCCATTGTACAA
ATGTCCAAAAATACGGCCTTTATCATGGGCTTTATGGACCCAATGAAAACGCCTGCCCGC
AAGCCCAGGGCCCTGGAAATGGAGAAACAGCAGTGGCTGTCTGTCTTTGAGCCTCTTGCT
GAAGCACTTGTTGCAGACATCGATATACCCAGCCTCAACAGCATCGAAACTGTCGAGTCC
ATGATCGATAAAACGAAGAGGAAATCACGGGACTATTACATGCCACCAGGCAGGTACACG
ACATCTGGGCTGCCTGAATCCGAAAACAAGTCTGCTCTCGATGAGCTCCTGCCTGGTCGT
CAGTCGTGAGTCGTGAGAAGGCTGGTTGTCGGATTTTGGATGTTGTCAGGTGAAGAGAAT
AAGGATGTTTTCAGGGGTTTGTTTATTACTTGAAAGGGAGCTGTCATATGGGGAGGAAAG
AACGCAAAACCTTCACAATGGAAAGTGCAATGGGGTACTTGTGAGGAATGCAGGAACGGC
AAGCACGATGCACGATGTCCCATTAATTAGATTACATGCAGAAACGCGTCCCAGAAGCCC
GGCTGTTGAAACGCTAAAATTTAGCGCCTCGTTCGGCCCTATTTACACTGTTATCTCCAC
AGTAAATAGCAGTCACCAAAAATGGCCAATTTTGACACAAAGATATCTTGCATTGGATTG
CTGCTCGTCAATTCTTCTTCTATCAAATTATTGCTAGGAGTTCATGCCTTTTGTTGGGGC
CAGTCGCACTGTCGTCCGCCTTTCTCTTGTGGCCAGTGATCAGATGCTGCGGAACAGACT
GCCCATCGCCCTGGTCGACGTATCCAGGCCATTCCACCGTTGGCAATCCCAGCACCTTTC
TGATCTTGTTCGTGGCCGCCCATTCTTTCGCTGCGGCCCTGGCCCGGTGCCACGAGGCCG
GACGCTGTGTTTCCAACAAGTGACTGCCGACCGGGGGTTTGTTGGCCAGTGCGTCCATGC
TCATGATCCGCTGAAAGTCGTCGCTGCCAAGATATTGCTTGAGGGCAGCATGCGGCAACT
GCGCCAGCTCCTTCTCCGCCTCGAGTTTGCGTGACTTCCAAATTTGCAGCGCTTCGTAGT
TAGGTGGGAGACTCTTCTTAATGGTCGTCGTTGTCGGGAGGGGCATCACGTCATACTCGC
AACCGACCCAGTGTTCATCGAGCTTCTCATCACCATTCGGAACGTAGCCAACGCAACACT
CGAGGTATGTATGCAAAATTCGGACAAAGAGCTGACGGTGGACTTCAGGAAGGCTGCTGG
CTGGCACGGGTGTGCCCTTCCCTTGACTGAGACGAGACTCATCAAACACCACAACAAGGT
CGTTGAGCAGCGGGAGCCAAAGCTGCCTGAGAGTGCTCTTCTTAAGAATGATACCCTCGT
GGGCTTGGGGCCACGGGCAGTCCTTGTGAATCTCGCAGGCGATTTTGTAGGACAGGTCTG
CAGCCATTTTGGTGCACGCTTCATTCTTGCCCAGGAGCGACATGTACAGCTGCGTAAGCC
ATACCGTCTCCACCGGCTCGACGCTCTTCTCTCTTAAACGCTCGAGCGCATCCGTGTAAG
GTGCCGACGGTGTAAAGCCGCTGTTCTTCTCGAAGCACCTAAAACTTGGCTCATCCAAGA
TATCCGAGCTTACAAGAGCATCGATGTTGATGTCCGTGATGAGCTGGCGAGCAAGAGATT
CAAAGATGGAAAGCCACGCCTGCTTTTGAACCACGTCAGAGTCCTCCTGGCCAAGTCTGT
GGACAGTTTGGATGCTGCCCAGGAGAAAAGCGACGTGCTTTGTCTGCTTCATCAGAAGAG
ACATAATCTTGTCCCGAACGTAGTCGATATCATAAATTCTGTAACAGTATTCAACAAGGG
AGCTTCCGTCCAAATAGCCCAGGTTCATCGAGCCAAGCGTCTCCAGGCGAGTGTCCAATA
CTGCGCGTGCCCATCTCTGTTCGCCTACGATGAAGATCGCGCCATGTGGCTGGGTCGGCA
GAGTAAATATGGCCAGGCCGAGAATGAGATGGGAAAGGGCAGGCTTTGAAAGAAGAGCGC
GGCGTAGTGGCTCCTGCAGCTCAGAGAAGGTAAAGGTCCTGTAGAAATCCGAGCTGTCGT
TCCTTATATTGTGAGCCCATTTAATAAACCTCTCTGTGTCGAAGATGCCTGCTATGTTCT
CCAGAGCCTTGTCGAAAAAGGCCCAGTCGCGCATCCGGATTAGAGCCTGCAATAATTTCA
TCACAGCTTCGGGCAACAATCTGACTTTGTCGCTGAAGGCGCTACCCCCATATTCTTGGT
TCTTTCTGGCCCAAGTAAACTCACACACGGTGTGGAGTTTTTTCAAGTGAGACTTGTGCT
CAACATTGTCCGAGTCTAGACAGCGGTCTGCATAATATGCGACCATGGTTTGCGCATTTT
TGCCCGGATTTACCCTGCACAAAGAAATACCGCGAGAACCTGTGCTTAGGGCAGCGTCAA
TGGTGTATCTGGTAGAGTCGCGGTGGGTAATGATAAAGGCCTTAGTAATATCAGCATCCA
ATATGGACAACAAGGACAAGTTATGCCACGAGAAATGAATGATGTAAATCTTACTGCAGT
AAGGTAGGTGTTGATGGCCCTGCAGGGCTATAAAAGAGAAGATGTATGTTAGAGTACAGA
AACAAAATATGGGCCGTGTCCGGCATTTAAACCGTAGACTTACTCTGTAATCGAAACCGT
AGCCAGGATTCAAATCCGTTTGACCGGTCACTACACGAAAGACGCCCGTTTCTTTGGGGT
TTTCTGGGTCAATAAATTGCACAATATCCCTGTTTGCGAGGTGCAAGTTCTCAACGAAGA
GATTGCCATCCACGTCCCGTAATGTCTTGATGCAATAATCATGGACGGTCACATGATCGG
TGGGATGATAAAAGTTTTCTGCTTCGCTGTCGAATTCCTCGTACTTCTTTTTGCTACTCT
TGCGGAAGCGCTTGTAGCTGCGTTCGCAAACGACCTCCTCTGTCTTCTGAATGATAGCCG
GATAGATTGTAAGAGGCATGAGAGTGGATGCGTGACAGAGCTCGTTCCAGATCTCCAGAT
CGTGGCCATGAAAGGCCCTCTGCTTGACGGTGGCCTCGGTATACTCACCGTGCAAAGCCA
AGACCATGCGCTGCGTCCTGTCCGTTTGCTTTCTGCGAATACTTTTCGCACCTCCCACTT
GGCCCTGGACTTTCTTGGTGGCGTCTTGAACATCCTGCTGAGTTATGAGAGATCCATGGC
CGTCGGAGCCGATGTCTACACTTGACATATGGGTGCTGCGGAACACCTTTTCCACCCTTT
CAAGCTTTGCGAGCTGCCTTTCTTTTTTGGAGAGAATGGCATCTTGCTCGGCAATCACCT
TGTTTGTCTCTTCTGCAACCTCCTTCATTGTGCTCAGCCACGTCTTCAAGGCATCTAGGG
CGCTACGCCGGTACTGCGGAAAAGCATCGGCGGGTCCGGACACGTGTGGATTGAAGGAAA
TGTTGTATGTGACGGCCCAACCGTAGCCGGAAGCGACGGGGGCAACCTCGTACTCGACAT
CTGAGTACCAACACAAGTAGCCAAAGTGCTTTTCGGGGCGACATGATCCGGTCTTGAATA
CCGTGGCTACTTTCTGGTTTCCGGGAAGAACAGGGCCGTCCGTGTATGCGACAGGCGTCT
CGTATCGAAGAGTGGCTTCACCGCCAGTGTACTTTGCCGGGAGGAGGACGGTCAGGACGG
CGAATACGCCTGGGGGCTTGGTTCTGCAGAGCGAAATGTCAGTGTCGAGTATTTTGGGGG
ACGATGTTATGTGGAAAGCGAGATGACAGATGGCTCAGCTTACTCTGGCTTGTCTAACTT
GTGGAAGCCACCTGGTCCATATAGCAGCAACTTTTCGGGCTCTGCGAGAATCGATTGCCC
GCCAAGGGTAAGGCACAGGTCACCAGCAAGAAAATCCTGGGCGTCGAGCCGTAGCTTTTC
CCAGTCTATGGGGACATCTGGCGCAGTGTCTATGTGGAAATGGTCGGCACCGAGTTCCCA
GGCGTTGTTTGCATCGGTCTTTGTCCTGCCGCCTGACACCTGCCTCGCCTTGTTGATAAT
CTCCCGAGCTTGCCCCTCCTCGAGAGGGTAACGGATGTGACCGACGCCATCGACGACGAG
GCCCGATTTGGCGCCGGGTTTGTTGAGCTCGGCATCGGCGCCTGGGAATGACTCGATCGG
CTTCCAGCTTAAGGAGCCGGAAGTAATACCATGTTGAGAACCTTTGCGAAGAAGGACTTT
GCTCAGCTCGAGGTTTGCGACATGGGTCTTTGACAGCGGCTCCTCTACGCCCCATGAATT
GAGCGGCATGCTGGCGTGGGGTGAAGTGAGCGGTGTGCAGTCGGCAGTGTGTTAGTTATC
AGCAAGAGGCAGATAGTCGGAGACAGTTGAGAGGAGAGAGATTGTGGTCAGGACAAAAGA
GGCGACGAAATTTAACAAATGACGAAATGTCTAGCAGATCTAGAAGCTGCGCAAGACAAA
CAATCGCAAGGAAAGCGCAATGGACATGCATGCACGGCTGCTAAGAATGTGGAAACCGCA
ACCACAGGTAAATTACGTGCAGCAAAAGTTTAAGTGCAAAACGCGCGAAGCGCGTCAAGC
TGTCAACACGCTAAAAATGGGAGTCTGCGGGGATTAAACTACCCCTGGCGCTAACGGCAC
AGTGCCGAACCCCACTAAAACGAAAAGAGTAAACAATGGTAAAAGGGGCAACTGTAATTA
GTAATATCAAATGAAAGAAGACCGGAATAAAACGAGACAAAATTATGGTTTGGGAAAGAA
TATGTGCATCGCCGTTAATGAACATAATACCTACAATTTCGTCTAGAAATTATAGGAATA
AATAAAAGCTGTGATATGATTAACAGGTAACTGGGAAACATTTTTACAGCATAAGTTTGT
CAGTGGTTTCAATAAAACAAAGCAGACAAATTTTTTTTTTCCAAAAGTCCTAATCTTTTT
AAAAAAATAAAAAAAAATAAGAACAGAGCTAAAAGTAGATAACAATGAAGGCAAATACAC
AATACTTACAGAATTCCTCCCAAACTGTCTTTTTCTCTACGCCACAGATGAAATGTGGTA
GTCATTTGTTAGTTGCCATATTTAGCCGTGACTTACACGACATGACTTTGTTTCTGTTGA
CCGTCGCACTGGTGCCTCGATCTGGGATTTTTAAGGTGGGTTTTTGCGGCACAGCATGTG
GCAATGTCTGTTGGAATCGAAATAGATTGTATAAATAGGGCAGTGCAAGCAGCACAGAAG
AATATTAAGCTAGTTTACACCAGGTCTTCTTCACCGTGATCCTCTCCAACCAAGCCTTTC
CCACCGAATTATCGAGGCTTTGAATAGAAGCAGCTAACGCTGCATCATCAAAACGGCCGC
TCTACAACAGTGCCTTCGTAGGCGCCGCAGCAATAGCCGAGGTCGTCGTCGAGTCGCTCA
CAGGCGCCTTGACGACCTTGACAATGACATACTTTGTCGTGTCCTTGCTAGCCTTGAAAG
AGTCAGTCAGGTACAACGGGTTGCTGGCGTTGACGGCGACGGCCATTTGCCCGCCGTGCT
CGCCGCAGCCCAGCAGGGTATGTGCCTTGACATCATCCGACACCTGAGAGAGATCGCCGT
TCGCGCCGCCGTCAATTGTGTAAGCAATGTCGTCGTACGCCACAGTCGAGTTGTAGCGAG
CAGTCAAATGCTTGGTGAGCACAAGAACAGTTCCAGTCTGCAAGACTGTCCAGTCGCCAC
AGTTTGGAAAGCCAGACAGGCGATGCAGCAGCTGGTCACCGCTGGCAAAGCGTTTGCGAA
TATCCACGGCAGCGGCCAGCAAGTCAGCAGTGGTGATATTTTGAGACTCGCCATCCGGAT
CGCCGTAACAAATCCGGCGGTCAGTGTCATCGCAGTCGGTGGTGGGGAAGGCTGGGAAGG
CCGACACAAGGCCAGCAGAAAGAATGAGGGCTTTGACGAGGAAAGAAGGCATTTTGGCTG
GCGGCAATATTGTAATGTTGGAAATAATGAGAATGTTTGAATTTGCTTCTTTTGCTATTA
CTGGTTGTGGGAATGTCAGAATACGATCGAGAGACACGGCGGGTTGTTCATTTTATACAC
AAAATCAACAATACACTGGCCTCAAAGTCTCGCGATGCATCCCAAAAAGAGATACGAAAC
TGAGCCATATCGTGATATTAAAAGATGGCTTGGCCAGTAGGCAGCATCGTCAGTTGGAAG
CTTGACGTTGGCCATTGTATTTTGCCGGATGCCGTTTGTTCGTATCTGAGTTGCCGGATG
TGCGATGTCTGTTGGTCAAGGTGAAGACATATTGTGTGACAATTAAGAGGTGCGTTGAAT
TAATTATGGATGGGATTCCCGTCTTCAATTTTTTTTTTTTTCAAAAAAAAAAATTGTATT
TAAGATAAAGATAACTTCAAATAAAATGAACGACAAAAAATGACGAGGGAAGATTTTCAA
CAATATTAGAGACATGACGAACGAGAGCGTCGTTACCACCTCCGTTACTCTTAATATCGC
CCTTCTCTGCCCATGCAACTTTTCTCATGTCCATAAATTACTCAGATTTTTGGTTTTTCT
GACAGCGGTCCTCTTTGGCAGGATATCACGGCAAACATTGTAACCAACAGTCTGGATACT
CTGAACTGTATTTTCACACTGCAGTGCTGTTAGTACCTTGCCGAGCTTGCTTAGCGCCAA
ATCGACTTTGTGTAAACTTTCAATTGAAACCTGGGGATTTTAAGCCCGGAAAGCCGCTAA
TTTTAGCGTGTCATCACCTGGACGCGTTTCACGCGCTTAGTGCACTTTAACCCCTTTCGC
ATCGAATGAACATGATGTTGACGTCGTGATTGCCGTTTGTGTCTGCATCTGCTTCTCCAT
TTGAGCTTTCCGTAAATAAACGGACGATTGAGTCGCGCCTGCCTCACTGTTGTCTTCGGA
AACTCCAACCGGGTGGCTCTTTCCGGGTACAGGCGAACAACTCAGTCGCGGCTGCCTCAT
CGTCACCTCGGGCAACTTCCGTTGCAGTTGGGTGGCTCTTTCCTCAACCAGTTGCTTCTC
CTCATACCTCCGAGGTGGCCCCTTTGTTTTCTTTCCTCTGTTCAATTCCAACTTCAGCCA
TCAAAACAAAACATCATTTTCGAATCGAATGCGGTAACAGACACGCCACAACACACGACA
GACACACCGCGATGGCGGCGGCGATGGCAGCAGCCACAGCCTCAGCGGCTCCCGGACCAC
AGACCGAGGCCGCACCCGCACAGCCAGCTCGGACTCTGGCATCCCTGGAACTCCTCAGAG
CTTGCGGCAGGCCGTCGAGCGGAGACTTTGCTGCGTTCAGCTTGTGGCCCATCAAGTCCA
TGAAGAACATCGTCCGAGACTGCGAAAATTTTGCTGGCGACTCGGGCATTGTTGTCGGCG
GCGTTGGACCCATCCGGCTTCCTCTCCAATACCAGCAGGCACAAGAAATCTCTACCCATG
CTAGACCTTGGAAAGGCGGAGGCAACGGTATCAACTCGTGGGAGATTAGCAGGTACCGGC
TGGACTCATCGAACGACGCTCCCATTTCTTGGAAGGCATTGGAGCAGCATATACAGGAGT
TTGCGGCCTATTTTTTGGGCTTCTCTCAGGGCCAGCAATCCATTCGCGTCGAGCTGGATA
AAATGCTGCTCCTTGGGCCAAGGGCATCTTTCAAAAAGACTACAAAGTAAGTACACCTGG
ATCAAGCATTATTTTTGGACATGGTCCTGAAAACTGACAGCATTTCCAGAAACGTTACAA
CATCTGGTATATTTGGTACCTTTGCTGTGGTCCTCCCATCGGTACATAAGAGTAATCATG
GCGCTGTCATGCGCTACCAGGACCAAACGCAGACGTTTACCACCACCAGTGACCAAAATT
ATGACTCGTTTGGTCTTATGTGCTGGTACTCGGACGTCGAACACGAAGCAATGAACAATA
TCGGCTACAAATGGGTCATCACCTACAATCTTTCCTTGGTCGAGCGCCCGCCGCCTCTTA
TGCCATGTGTAGGGGCTAGCTTCCAGCCCCAGCGATTTGCCAATGCTATACGTGCCTGGT
CGGACACGATGGACGAGTTCGTGGAGGCCACCGACGCGGAAGTCGATGCCAAGATGGCAC
GGCTTTCCCAGAAACAACAGACACTGGCAGATCTCAAAAAAGCACAAGATACGTTGAACA
ACAGTACGATGCGAAGCATAGCTCTTTCTGAGAGCGAGCCTGAAGTGTTTTCTTGTGACC
TGGGTCATAGAATTTATAGTGCCGAACTGCAGGTAGAGCGTGCGAGAGATATCGCCAAGG
AACACAGAGATGCTATGGTGTGCACGGTCCACGCTCTGGATCACGACTACACCCAGAAGC
AACTCAAGGAACAGTCCTTCCATGGCCGGGACCTGGAGATCTGGCGAGCGTTGGCCGACA
TTCCAAGCCAGCTCCCCGTCGACGTTTACCTGGCCATCGTGGAGAAGAGAGAGATTGGTG
TTTGCGAGAAACGCTATGCCAAATATCCCAGGGCCGAGAAGCGGGGAGAGCCGCGTCAAG
ATGTCTGCCATCCGCTTGACCACGTCAACCGGAGGTACTTTGAGATCAGCAAGCTGATGG
ACATGCAAGGCAACCACGTTGCCGTGAGGCTGGACCTCGACCCCAAGAACATTTTACAGC
TTCTCGACCCAGAGAGGCAAAAGCAATTGCCTGTCTTCCGTGGAGAGGGCAAACAGGTCG
ACTTTGACAACAACTGTTTTGACCGGGTATGTTCCATCATTACGACTGGTAACTTTGTGA
AGATGTGTACTAACGAACACCCCAACAATAGTCATCCAACGCCACTAATGTTTACGAAGT
TCCAGTATGTATTCGATTATTATCCCTCCCTCCCTCTCTCTCTTACACTTTGGAAGCAAT
GCATGTTCAATGACCGTGATATTAACGCATTGTCAAGGCCTTTGTTATTGCGCCCCGTGC
CTCTGCAAAGTATATGATTCAGTCAGCATTATCGCGAGGTGACCGCTACCAAACCAGAGG
CGGCTACTGCCCGGATAAAAACTTGAAGTCTTTGCTCGAATATTACACTGCCCGATGCCA
GGAATCCGACAATGGCGTCGACAAGTCGAATCTGCAGCTGCTTCGACTCACTTTCGACGC
TGCCTGGGACAGGAAAAACTCGGACCTCCAAGACAGATACTTTACGAAGAAACTAGTGGT
TAGCCCACAAATGGTGACAAAAATGCTGCAAGTCACCATGCGGATGCGTGCCTGGAGCTT
TTTTGACACGATCCTTGACAATGTCCACGGGGAATTCGACGCCCCTGCTCTCTGCGACTG
GATCTGTGAAAATACAGACGCATATGCCGACGATAAACCAGACATGCTCACGCAGATGAC
TTTGGACAAGAAGAAGGGCAAAAACAAGAAGGACAGCGACAAACCCAAACTGCCAATGTC
CGAGTTGCAACACCCATTTTGTGGTGCCCTGCTTGCGCTGCCGTCTCTTCAGTCGTTTCT
TGCAGGCATCACAATCTTGACACGTCTGCCCTCGTACTGCGACTATCTCATGGTTGGGAA
GCCCAAAATAAAGGATGACCAGACTAAATGGGTACATGAGGTATTCGAAGCCCGCTTGGA
GACGCTCAACACCATGGTCCTGTTCGAAGAGGATGCCGTCCCGTTTATTGAGTTCTGCGC
ATCATTTTATGGATTCGAGTACTTTCGCGACACGTAAGTTGGCATCTATGACAATGGCCA
GCCCTTTTTGTTTTGTCTTTAGGCACGGTTGACTGACAACATGATTCTCTCCTCTCTCCT
CCCCATTTAGCGTCGTACCTCTCCTGGCAAAGAATACTCATCAGGTGTCCTTCATTCTCA
GCTGCATTGCCCATCTTAACAGAGTCTCTGACATGGTCCAGTCTATGAAGAGAGACTACG
CGCCATGGGAGCGTGCCATCGAAAAGATTACCCAGCAGCTCATTTCAGACATTGACGTCA
ACAGCCTCGTCAGCCGGGACGTTTTAGACAAGATGTCATATGAAGCAAGCGAAAAACGTA
TCACGTTCTCGCCGTCCAAGTCACAACATGCTGAAGTCGCACTACTGAGGCAGCGCGGCA
TGGAACCGATGGATGTCTACTGCCTTTATGACCTGTATACGATCTTTTTGGGCAGAAAGA
CAAACGGACTACGTGCCCACATGGCCTCTAATCTTTCGAAAAAGATTGCCACGGAGATGC
AAAAGGCAAGGCCAGAGGACCCCTCGCGGACCGACATATTCTCCAGGGCAACGGCCATCA
AGGAGATCTGGTTCGTGCTTGTCCGGATGTTACAAAAAGTTTTGAACGATTATTGCCACT
ATGCTGGCATCGAGTCGCCCCCAAAGAAGCACTTCCCGCTCTTCGTCGCCGTTTTCGACG
CATTCATTGAGCACTGCCTTGGACCCAAGCCGCTCTCCGGGACTGTCAAGTTGCCGACAG
GGCCTACCCTGCCCCGGCCTCAGCTACCAGCCGGATGCTGTACCTACTGCACCAAAATTA
ACAGGGCCATCTTGAACGGAGGGTACGGCATCCCTATGTGGTGCCCCACCGATAAGGAGC
GCCGGCACCTTAACGACAAGGCCGAAGCGTATACCCGTGGGCTGGGTAATCTGGAAGGAG
TAGAGTTGTGGCCGCCGGTGGCGATCTACGTTGGAAGGGGCGGGCCCGAAGACAATACCA
GAATGACGCCTGAGCAGTGGGAAGAGCGCAAACGCGAGGCCCAGCAGCAGCTGAGCCACA
TTCCCGCCGGGGAGCTGCAGTTGTACCTGGGCGAGGACTATGAGCGGATCATAAATATGC
AGCGGCGGCCGGCTGTTTTGATTAAGGAAGAGGAAGGAGAGGCAGGCCCAGTCTCTGGCA
CCAAGAGAAAAGCAGCCGGCGGCAGGGTCGGTTCGCACTTAAAGAAGCAACGAGTCTAAG
TGGGCGGTCGCTTTTGATATCGCTTCTTTCTTTGTTTTCGAATTTTGGATAATGCATTTG
GATGACACGACATTTTTGTTTATTTACTTCATGACCATTTAATATTTAATCTAGACCTGA
ATCTACTCTGACATAACAACGACTTTTCGTGGGCTCCAGGGACATCCGCCAACAATTCAA
CCATTCAGCCGCCGACTCCCCACAGACCCAAAAGCGCTCTGTGCCTTTATCTACATCATA
GCACTCACAACACTTACAACACTTACACTTGAGACGATGGTTAGATGGTTGGATTGTCAG
TAGATGTACCGGGAGCCCTTTTCGAGACGTCTAAAACGTACTCTCCAACCCATGGAAATC
ATGTTACAAGCTGTTGATTTACACTGTATTTTCATTTTATTTTAGTGATGTCTCAAAGAC
AAGCTTTTATAAAAATGCTCTATCTTAGCTTTCAAAGCATGGTCACAACTGGAACAGCTG
ATAAGCAACCGTCTTTGCAAGATGACGTCTGTTCGTTGTCTGTTCCTCAGTCGTTCTTGC
CATTTCTTTCCAAATCTCGCTCCTGCTCCTCTTGCCCGCTCGTGCAATGACCCAAATGCG
GTTAGTCCTGACTTCGCCACTGTCAGTTAGAAGTGTCGATCAGTGGGCGATAGGGCTAAG
ATTGACTTACAGGCGCTGAGACGGCTCGACGGCTGGCGGGCAACAGCTCGTGCAATGGCC
CGAATTGGGACTAGCGCGAAACCATGTAAGTCGGCTCGTCGGGCAAAGCGGGAAGGCAGA
AAGCACCAAAGATGAGAAGACACTGATCAATGTCACGATTGAAAGAAGATAAAAGGAGAC
GTCTGCCGACAAAGAGAATTCTTTTCATTCTCAAAAATTCACTTTCTATTGTCGTCTTCG
TTTAGCACAGAATCACGTACACCACTCTCCGTCAAAATGGGCCAATTCGAGTCGTACGAC
GAGCCTCCACCGTACAGTGCCCCTGTGCAACGAGCTGCAAATCCATACAGTTCCCATGGA
TACCCAAGACAACAATATGGACAGTATCAACAATCTGTGCCACAGCATCCAGCAGAGGCG
ATGACTTACACCAACAATCAATATACAGCTCCCCAGTTCAATGGCAACCGACAGACATAC
CCTGCTCCAAACAACTTTCAGGCAGTGCAACAGTCTCTGACAGCCTCTCCCTCTCCCTCC
TCTTCTCAGTCTGACGATGCCGAACTCGACGAGATTGCCGCACACTACCGTCGGTATTTG
CAGCCTCGGCCGGCAGGAGGGTTCTTTTCGAGCCCTCCTTCGTCTCAACTTGCCCGTCCT
ATCCTCATCCCACAAGCCTTTGCTGTCAGTTTCCACCAGCCGCCGGCGCCGTTCCTCCGT
GCATATCCTCCAGTCTTGTCGACGCCCAACATTGGAATTCCTCCCGCCCTCTTCGTCGCC
ATTATGGACGCCCTCAATTTGTGTTTGGCCCCGCCGCCGCCCCTCCAAGCTTTGGAGATC
GTCGGCCAAGGCGTCGGCTTCATCCCGCACCACATTGCCCAGGGCGTGTCGGCCGGGATT
GGCGTCGTCGCGGGAGTCGGCGTGGCGGCGACGCGGATCACGCGCCTTAAAAAGTTTTTG
GCAAAAGTGAACACGGACGTCTTTTCCCCGCGGAGTCTCGTGATGGAGGTCGTCAAAGAC
GAGGCGGCGTTGAGGCTGGCGGGCGTTGAGGCAGCGAGACTGCCACAGGTGCCTCCCGCC
AACACACCTCTCAATGTTGCTGTCCATGCTCGCCTAACGCAACTGGCACCATACACTCAG
CCTTTGTCGTTCGATGTCCCCCCACCGGCTGTCCCAAAGGGTCTGATGGATCGGATCAGC
GCCCGGCAGGCGGCGTCGCGTGTCGCCAAAGACGCCAAAAAGGGCGAGAAGCAGCTGCAA
AAGCGGGAGGACAAACTTCGAAAGATGGAAACGAAGATGGGGGGGAGAGTAGAGAGGCGC
TCGTCGTCGGACAGTGACAGTTCAGACGACCGCTCGAGTGTCGATGGCGCATCCATCCAT
GCCATGTTTGACAGGCGGCGGCAAGAGGCCGAGCAACGGGGTGACTGGAAAGAGATGGCC
AAGATTGAAAAGAAGCGAGCAAAAGAGATGGAAGACTTTCTCAAGAAGCAGCAGAAGCGT
GGAAGAAAGCAAAGCAAGCACGGTGACAGACACGGCGACCGGTACGAAGACAAACAACAG
CGAAAGTACGACAAAGACCTCCGCAAGTTGGACAAAAAGGAGCAGAAGCAGGATGAAAAG
GACCAGAAAAAGATGGCAAAACTGCAGTGGATTGTCATCAAGAGTGTGGGTGGGCAATGA
AAGAAAAGAGACGAAAAAGAGACGAACAAGGGGAAGGAGAATAATCCAATGTATCCAATG
TATTTGATCTGTATGTAAAACAAAATTCCATCTAATATCCGTCATGCCATACCCAAGAGT
GAATAAAACAAAAAATAAACGAAGGAAAGCAAAAGCAACAACAAAATGCAACATCACACG
TACTACCGGATGGCCACATGCGACTCCTTGTGCCGCGCCTGCTCCTCGGCCGCATCCATG
TACAAGTCGATCAGGCAGCCCGCCGACCATGCTTGCGTGGGGGACTAAACAGTTAGCACT
CTTCAAATTCGTTGGTTTCTCTGTGGCTGGGCGACTCACCGAATCCTGACAGTAGGCGCC
GTTCTTCTGGGTCAGCTCCGTCAGGCCCGCCCACACGCTCTCCTGGATCTGCTCCTTGCA
GCCCATCAGCCGCCGCGTCACCTGCTGGAACGCTTCGGTCCTGCCCTCGGCGTCGTTGGG
CGATTGGGCTGCGCGTCTCCGCAAATCAAACTTGAGGAGCGCCCGCAGGAAAAAGCCCGT
GGGCCACAGCCACTCGGGGCCCTGGTGGTAGTTGCGGCCTTTACTGGTGGCAAAGTCGTT
GCTGTCTTCGCTGTTGACGTAGTAGGGGCGGTAGTTGAGGTCGGAAGGGTCGAGCGTGGC
CATGCCCGTCGGGCCTCGGAGAACCAGGTCGGCCAAAACCAGGGCGTGCGTTGCGTGCTT
GTCGTCAAACAGGTCCGGGGCGACCGTCATTGTGATGGCAAAGTTTGGCCGCAGCTGGTA
GTCCTCGTACTCTTTGCCGGACTTGTAGAGGTCCTTGTAGATGCCGCGGCGGTTGACCAC
GTCGGGGTTGACGTCGTAGTCCTTATCGTCGGCCGCCTTGAGCGGCACGTAGTAGCACCG
CTCAAAGTTGGCCTGGATGAGTGAGGCCCATTCTGAAAACTTCACAGGCGTACCATCAGC
CTTCTTGACGCCTTCATGCGAGTAGCCGCCCTTGCTGTGCCGGTGCGCCAGCCACTTGAG
CGTGCTGTACAGCAGACCCGTAATCTCAATGGCGGCGCCGTCGCGCGGCGTGCCCGGAAC
ACCCTTGCTGCCGGCCCGCTCGCTCTCGCCCATCTTGTCCATCCATGTGCCACAGTTGAA
CTGGTTGCCGCCAAAGATGAACCCGTTGCTCCAGTCCACGTGCACGTCAATGTTGAACCC
CTCATCGCTCATCTGCATATCGAGGCCGGGGCCTGCATTCGCTTCCCGGAACGACATGCC
CGTCGCGTGCCGCTGCAGCGCTTCCTGGACCACTTCTTCTATTGTGCTTTCCTGCGAGTA
GGCCCGCGGGTCCTCGGCGTCGAACCACGTGTCATCGTTTGGCAGGAAACGTCTTTTGAC
TTTTGTTTGGAGGAGTTCATTGCCGTCAGGGGCCAGGTTCACATAGTCCTGGATGCACTG
CAAAAAGAACCACGTGGCATCACGGGCATTGTACCGCGGGTTGCCGCCCGATCCCAGCAG
GTTCGGGATCATGCCGTGCTTCAGCACGCTCGCAAACGCCAGGATGTGCTCCTTGGCCTC
GGCGTACCGGCCCGTGCCCAAAAACAGGCCGCGCATCGAAATGAACACGTCGCGGCCCCA
GCAGCGCGCCCACTCGACGGCAAAATGCGGCAGACCGGCCGCCAGCGAGGGGACCAGGCG
GTTCGGGTACAGCGACGCCGACTGCACAAGGCCCGTCTGCTGGATGCTGACCATGGCCAG
GCTCTGCACAAACCACTGGCCCTCGCGGATGTCAACGCCCATCAGCTCCATCGCGCGGTC
CCAGCTCGCCTGGTACGCCGTCTTCATGATCAGCCCAAAGTAGCGCGGGTGCAGAAACGC
CGGAATCGGCCGGATCGCGTCGAACCGCTCCTTGAACCACGCAGCCGGCTTGCCCAGGTT
GCTGTGCGTGTCCTTGGTGGCGATTCTTTCGAGTCGGCCCGAGATGTAGTCGAGCGCCCA
CTGGCCGTCTCTCAGGTTCTGGCACAGCGGGTGCGCTAGGTTGTTGTCGCGGACCACGTT
CTTGAGGATTGAGTACCAGCCCTGGAGGCCGGCATACACGAGGCGGCCGTACCCGGGCAG
ATCGTACACGCCGTCCCTGCCGTCGCTCGAGTCGCGCTCTTCCGCCTCGCAGCGGTACAG
TAAAAAGTTCAGATCCACGAGGCTCAGCTCGCCAAAGGCCGCCTTGGCGCCCGACGTCAC
AAACGTGTCGAGACCCGACGAGTGCTCGGCCGCCGGGATCCACGTCTCGAACAGGGCAAT
GCTGCCCGGCGGGAACTTGTCGGGCACCGCAATCGACGTGTCGCCGTTGTTGTAGTCGAT
CTTGATGCCGGGCAGATCGACGACGCGGCTCGGCAGACCGCGTAAGAACTTGGTGTCGTC
CAGCACGTTCTTCGTCGCCTCTTCGCTCGTGTCCACCTCGAGCATCCAGCTGCCCAGGTG
ACGCGCCCGAGTGCCCGTCAGGTGCACGGGGCTGAATGCGCCGTTGCCGTTGCCATAACC
AGGGTACGCCGTGTGCGCAATGAGGAAGTAGCCCTTGCGCGACTCGGGGTGCACGCGGTG
CACGGTGACGTACTCTTCCTCGTGGTGGATGTGTGTCTCGGCATAACCGTCCTTGCCCAT
TAGCACGTGGATCTGGTTCAGCAGCTTCTTAACACCACCGATACCATTCCGGCCGCTGCC
GACCTTGACAGCGCGGCTCGACGATTCGGATGTGTACAGGCGGGTCTCATTAACAAGATC
GACCAGGCGCGGGTAAATCTCGTCGTAGCCCATGACACTGCCCGTGGCACTGGCGCACAT
GCTCACGAGCGCCGCGTTGGGCAGCGTGTCCCGAGCATCGCGCTTCTGTGCAGGGACTTC
GTTGTCGTGTGTGCAGTCCATGAAGAGAGCCTGCACGGGCACAACGCGAATGCGCCGGAT
AATCTCGCGGCAGAGCTCATTGCCAGCAGCCTCTCCGTTGGTCTTTTCTCCGTTGGTGTG
GCCGTTTGGCTGCGACTGCGGCTGCGACTTTTCCTTCTTTGCGACGTCCGACCGCGTAAT
CTCGTCCACCTCGAAACTGCCAATTGGCCGGCCGCCGTGCTTGTGCACCAGTCGGCTCAT
CTCGCCCGTGCTCCAGGCCTGCATCGCTTCTCTGATCAGAGAACTGAGGCCCAGGCGCTT
GACGAAAATGTAGTCGGTGTCTTCCGAGCCCGTAAACAGCTCGGCCACCACATACAGGTC
CGGGTTGACGCGGCGGGCCTCGTCCAGAATGTGCTCGGCGACGTGCATGGGCGTCGAGTG
GCAGTTGTCAATCCTAAAGCCGGCAAAGTACTTGGCCATCGTGCGCGCATACTTGGTCAT
GTGCTCCCACAGCCAGGGGCTGTCCTCGGGCCCTTTGCCGTACCGCAGCTTGACACAGTC
GCCCCAGACAATGACCTCGCGCCGCAGGTAGACGCGGGACGTGGGGCCGGCGTTGTCCAC
CAACGCATTGCCGCCCCAGACCCAGCCGTTGTTGACGAGGACGAGCTCTTCGATATCGAA
GCGAGAGGTCTGCTCGTTGCGCGGCAGACGCGTGAAATAGGTCTCGATGAGGGCGGACTT
GGGGCCAATGGGGCCCATCTTGGGGCCGTTGTCGTCGAGGCGGCAGTACTTGATGCGGTT
GAAAAGCTGCTGGAGGATGTCGGCGACCTCGGCGTCGTACTCGGCATAGAACGGCACATT
GATGGCGTCCAGCATGGAAACCATCGTGTCGTGGGCCACCTCCTTCTCAGCGCCGTCCTT
GGCCGGGCCCAGAATGACTGTGAGGAGGGCTGCTGCCACCTTGGAGTCGATCGTCCGGCG
GTGGCGCTCGCCTAGCCGGTCGTTGCCGCGCAGAGCATGTTCTGTGAGGAACTCGGTCTG
TTCCTTGAGTTCGGCCGTCTTGAGGTCGGCCAGGGCACCGAGGCCAGAGAACTCGTCGGG
CACGGTGACGTCACCGTTGGACCAGCTCTCCACCGCATTGGCAGCGTCCAGGTCGACGTC
GAGCACGTAGTATTCCCAAAGACGGATTCCTGCAATACATTCCTTCTTGATGGCGTCCAT
AATCTTGACCAGATCGTCGGTGCTCTTGAGGTCGGTGGGCAGCCCCAGCTCGGCCAGGCG
GTCGCCCAGGTCGAGCAGCTTGGTGTCGAGCAGGTAGGCGGACTCGAGGTGCGGTGCCGT
CTTGAGGTTGTAGCCGGCGTCCGGGTGCTCGAGCAGCCAGGGGCTGTTGTTGGCCGTGTG
GTTGAGCACAATGTCAGTCAAGCTCAGCAGCGAGTGGTTCGTCTCCAGGCTCTTGACCAT
GGCCTGGACATCCTGCTCGCCGCGCGGGAAACACACGGGGTCCCAGGCGAGCTGGTCGTA
CAGGCTGTAGGGCGAGTTGGACTCGCCGCGCTGCTGCAGGGGCGTGAAATGGATCATGTT
GTAGCCGCGGTCGCTGATACCGCGCAGGTGGCGCTCCCAGTCGTTGGGGTACTTGCCCAT
GAACTTGCTGATCAGCGAAAAGACCGACAGGGCCTCGAGCGGCAGCGGGCGGTCGTCGAG
GCGCAGACGCGGCGCGACGTCAATGTAGTACTTGGGCGTCGTGTTCTTCTCCTCGTCAAA
GGACGCGCGCTCCGAGAGCTCGACGGACAGGTCGGGCAGGGCCGCATAGGTCGTGTAAAA
GGCAAAGGCGCCCGGGTGGTAGATGGGGATGGAAATGTGAATGGTGCGGTGGAAGTCCGG
GTCGAGCTTGAATTCGCGGAAATGGTCCCTCTGGAACTCGGCGCCCTTTTCGGGGATATT
GACCCAGAGACTGCCATGGCGACAGATGCTGGAGGTGCCCTCGATGGCGAAGCGCACGAC
AATGGGCTCTTCTGAAGTCGCGGCGAGGTGGATGTACTGGTTGCCGCCGACTTGGGGCGA
CCCGTCGTCGTTGAGCGGCAGTAAATAGACCTCGCTGGACGTCATTGTTTTTGGGATCAT
TGTGGGAAGAAAGAGAAAAGAAAAAGAAAAGAAAAGAAAAGAAGAGACGAAAGAAAAGAA
GGCAGGCGGAGGGCCCCGCGATGCTCTGGCGCTCGCCTCTCTCTGCGGACTTGCGGCGGG
TCGGATTTGCGTAGAGGTGGAGTCGGTCCTTCAATTATGGCCACAGGGGGGCGATACGGT
TAACTTGGTAGTGGAATTGGAGCTTTGGAGAAATCGCTGAGGGGAAGGCAAGCAGAGAGC
AAGCAGAGAGCAAGCAAAAGCAAGCAAAAAGACGCTGTTGACGATTGCACAAAAGTGAGG
CAGAAGATGAGGCAAGATGAGGCAAAAGGGGAGGTACGAAATGGATGCAGTCTGCCAGCG
GGCACAATGGTTTTATTATCTACGAGGTCTGCGAGGTGATACGGCAAGTGCTGGTGCAGC
TGGAGCAAAAGACTCGAACAAGGTAAGGGCGACTGAGCAAGGAGAGCTATTTTCTGCGGC
ACAAAGAAGGAACGACCAACACAGCAAAGAACAGGAACGGCAAGGACTATCCGCGCCAAT
AAAGAGGAAAGCGAGTGCAGAAGGAAGGAGAAGGCCGTCAACCGTCAAGGTCGAGCTTTC
CTTGCCGGTAGCTGCAGCTGTTTACAGTAATCGCCAGAGACAGAAGCAATCGAGATGGAG
CGTGGAAAGAGCTTGCCGCGAACTGTGGATGGCAGATAAAGAAAGAGCGGCATGTACCTT
TTTGCGGGAGATGCACCCACTTGGTACTTTAACTGCGGGGCACTTATCTGCACCTAACTG
CAGGCAAGACAGCGCCAAAGACAGGCTAGAACGATCCAGGCCAAGCATGCCCCTGTACAT
TTCAAAAATAGTCGAAAACGGGCCACGATTTTCAGGCATATTATTACCGCGAGAATGGCT
CCTTTGCTGGGTCTGTGCCGCTGTCGCGACCTTTGAATGACGTAATTGTGCCTTGACATT
TTCGAGCATTCTCGAGCGGCAGGACTCCAGTACTGCGGTGTAGCAAAGAACGTGTCCGTG
AGGTGCAAGCTATGAGAAAAGAAAAATACGAAAATACGATTGTAAAAACACGCAATTGCA
TAGTACGTAAACACAAACAAGGCAGGCGCAAACCGACGGGCCGTCAATGCCACCATGGAG
CCACTTGACCAGTCAGCACGTAAACCACTGTAAGAGACAGAGACATTTAATGCACTGGGC
AGCGAATTGGCATGAAATTACACTCAGTCATCGAACAAAGCATCTGAGACACCATTTGGA
GGCAATAAGCCACATCATTTTGTAAGAGAATTGAGTCAACAAATACAAAATAAATAAATT
CACAGAAACCTCGAGTTGAAACAGATCAACGCAAATGCCGTCTCGTAGATCTACGGCTGG
ACCGGCTTCACGGACTATCCCAGATCCCAGAAAGCAAAAAGCGGTACCTTGTGCCTTGTG
CCTGGCGACTTTATTTACTTCTATTTCGTATTTTAGTGGCACCGATGACGGGACTCGGAG
CTAAAGCCCCGCGGTCACAACGTGCGCGTTCCTGCGGGGAAGGCACGATGGGCTACGGTG
TGCGACCTACAAAATGGATGAAAGGCGATAGCTGGATATAACGGTCAAGCAACTATTGCA
GGCGAAACAGACGGAAGGTGCGCTGGTGCGGTCGGTGCGCTCCCACGAACTTGGGCAGGA
GGCACATGGCGCATCCCGTGTTACCTTTTGGGGCCTTCTAAAGCGCCATCCTGTGTCATG
GAACTGCGTCATTGTGCAGGCAGTCAAAAGCGGGAAGACGGTAGCGAGAAGCTGGGTTAA
GAAAACTGGGATTGTCTCAAACTCAATTGACGACAGCATCACGAGGTGAGCGGTGAGCGT
GTTGTACAACATTGTGTGGGATGGTTCATGCCTGCTAAATGCATATCTTATAGAGGCATG
CTGCAGATGCAAGTGAAAGTGCAAATGGCAGAATGGTTTTGTTGGGGATGCCACGAGCAT
TTGGTCTGGGAAGGAGCCAACCACGGTGGGCGAAAAGGTCAGGAGTGACACAGCATGCTT
TCGGTCACTGAATCTGATCTAAGCGGAGAAGGTCGGGCAAAAAGGACAGCATCGAAAAGG
GGGCTGGTGAAATGGGACGAAAAGGATACGAAAACGGCACGAAAATGAAAAGAACNNNNN
NNNNNNNNNNNNNNNNNNNNNNNNNNNNNNNNNNNNNNNNNNNNNNNNNNNNNNNNNNNN
NNNNNNNNNNNNNNNNNNNNNNNNNNNNNNNNNNCAAAAGCACAAAAGCACAAAAGCACA
AAAGCACAAAAGCACAAAAGCACAAAAGCACAAAAGCACAAAAGCACAAAAGCACAAAAG
GACCTGTCAAAAGTTAAAAGGTTGAGGCTACGAAAAAATTGTCAGCCTCGTAGCGAGGCA
ATTGGGGACAAAAAGGCAAAAGATAAACCGAGATCCTTCAGCCTTCTCTGATTTGGGTTT
GACAGGGGCAGCTGTGACTTTCACATGCAAAAGTCGAGTTGTGGTGGGATGAAGTTTTTT
TTGGTCGTGTCGTTGCTACTGCCAAATTTAGCAAGACCTGGTCCAAGCTGGCTCGTTGTA
AACTGTAGCGAGGCAAGAACGGGCGGTGCCGCGGGCAGCTCCAAAAAGACGAAAAAGACA
GCGTGAAAGTCTGCTGTGTCCTCGGCTCAGACAGTGAGATTACAGCGTGAGAAACGGCGA
AAAAAGAGAGCTCGTAAAAGTCGAAAAGGCTTGGGAGAGGCTTGGAAAGGGAGACAAAGA
CCGGGAAATGGCTAGAAACGGTCTGGACCTGCGCCGGCGTCACCGACTTTGCCTCTCCTC
AGCTGCCAAGCAGAGGCCTCTTCACAAAAAGTGCCCAATACAGAAGGCGGTGGGAGGCTG
TTGACCACCCATGACCTCCTTCTCAACCAAATTTTCTGCCGGATTCTTTCGTCACTAGTG
TGGGTGATCGCTCCTGCCTGTCGTTCTCGTTCATCCACCCACCCGGCGCTCACAGGCCTA
AAATTCAGCATTTTGCACTACCTCAGACTACCCTGAGAGCCTTCCCTTTCTAATAAAAAA
CTTCCCCAAACGAAGCACGAGACAGTCCTTTTTAGTGTGCAGCCTCGGCCAGCAGGAAGC
TCTTGCCTCGTTTACTCCAGACTCCTGCCAAAAGCTAATTGATCCCTGATCCCATTGTTA
TCGCCAACTGCCAAATCTCTGTCCTTCCTCCTTTTCGTCTGTTCTTTTGTTCTCGTCTTT
GAATTTTGACCGTTGGTTTTCCTCCTCAACATCCTCGTGCACCTTTCTCCGCCTTTTACC
TCTAGCTTCGTTTTCTCTTTTCCTCTTAGCTCTTTTGCATTTTCACCTATCTTCATCCCT
TCACCCCCTCCTAGTTGTCCTTTCATAAACTCGATTCCCCGCCCTCTTCCTCCGACTATC
CTTATCCTCTTATTTTGCAATTATCTTTTGCTTCACTCACCTAGACTCCTGTCTCTTGTT
CATCTCATCTTCCCTACGAGCTCACCTCATCTCAACTTCAGTCCCCACGTATGGTTTTTC
TGCGTGGCCCACCAGCTGCCCTCAGAGCTCTCTCCCTCTCACGCCCACGTCTTATTTCGG
TCTCTGTCTCCGTCTCATCCTGCAGCTCACCTCTGTCTTATCTTGCGATAAGTAATAGCA
GCAGTAGCTCGTGTGCCACGCTCTCGTCCCGTCTTTCACGCGTGCAGACCGGGTCCCTCT
TCACGACAAACTCGACAACCCCTCCCCGGATTTCTTCTTCAACCTTCTCCTCCACAACCA
CCACAATGTCTTCAACAACGCCCACCAAGAAGCACAAGGTCACCGTCGTCGGCTCCGGCA
ACTGGGGCTCTACGATTGCCAAGATCGTCGCCGAAAACACGGCCGAGCACCCCAACCTAT
TCGAAAAGGACGTCCAGATGTGGGTGTTTGAGGAGGACGTCGTGATCCCCCAGGACTCGC
ACCTCAAAGACGCCGTCCGCGCCGACGGCAAGCCCCAGAAGTTGACCGAAGTCATCAACA
CCCACCACGAGAACGTCAAGTACCTGCCCAACATCCGCCTGCCCACCAACGTCGTGGCCA
ACCCGTCCCTGCTCGACGCTGTCGAGGGCTCCACCATCCTAGTCTTCAACCTGCCCCACC
AGTTCATCGGCAACGTCTGCAAGCAGATCGACGGCAAGATTTTGCCGTACGCCCGCGGCA
TCTCGTGCATCAAGGGCGTCAACGTCAGCGACGACGGCATCTCGCTGTTCTCGGAGTGGA
TCGGCGACGCCCTCGGCATCTACTGCGGCTCGCTGTCGGGCGCCAACCTGGCCTCGGAGA
TTGCCCTGGAGAAATGGAGCGAGACCACCATTGCCTACGACCCGCCCCCGGTCGACCATT
CCAAGAACCCGTCGTCGCGCGACCGGTCGCCAAACGGCGCCAAGAACGGCGAAAAGAGCG
AGTCGAGCTCCCCCAGCAGCGGCGACGTCACCCCCGCCGAGGCGCACGCCCAGGACATCC
GCCACCGCGACGCCCGCGGCCAGGCCAGCAAGACCAAGCTCACGCCCCTGCCCGCCGACT
ACCCGCCCCTCGACCACAACACCCTGTCCGCCCTCTTCCACCGCCCCTACTTCCACGTCA
GCACGGTGACGGACGTCGCAGGCGTCTCCCTGAGCGGCGCCCTCAAGAACATTGTCGCGC
TCGCCGCCGGTTTTGTGGATGGCCGCGGCTGGGGCGACAACGCAAAGGCCGCCGTTATGC
GCCTCGGCCTCATGGAGATGGTCCAGTTCGGCAAGGAGTTTTTCGGCGAGACCGTGCACA
CGGCAACGTTCACGGAGGAGAGTGCAGGCGTCGCCGATTTAATTACTTCGTGCTCCGGCG
GCCGCAACTTCCGCTGCGCCAAGCTGTCGGTCGAGCGCGGTGTTTCGGTGGAAGAGGTCG
AGCGCACCGAGCTCAACGGCCAAAAGCTGCAGGGCACGACGACCGCAAAGGAGGTCAACA
GCTTCCTCAAAGCAAGAGGACTCGAGAGCAAGTACCCGCTGTTCACGGCCGTCGACGGCA
TCCTGGCCGGCAAGCACAAGGTCGACGACATCCCGCGGTTGGTGGCGCGGTCCGCACACG
ACTATGACTGTTAGGGGGAGGAAAGACTAGAGGTGGCAGATGGAATAGATCCGTTTGGCG
ATTCTGGGAACGCATGATAATGGCATGAGATAACAATGGCTATTTGCGCTATTTGCGGTG
GATTTTGATCTTCTTCGTTGTATTGCTGTTTTTGTTTTGTTTTCAGATTAGCTTATGACT
GAATAGCACAAAAAAATGTTAAAGCAATTATTAAAGAAACAAATAAATCCAGTAAAAGTG
AGCACAGGAAAAGAAAGGCATACGACCTTTATAAGTTCAGCCGTCTTGTAAAGAGGAGAC
GGGCCAGGTGAGGGGGGATACTGAATGACACCCTGCAGACGCTACAAACCCGCCATTCCC
GTCCAAATGCGGCAGTTGCAACAATAAAATTCCCACCAACGAGAGTGGCCATACAAATGG
AAATCATATGCACGATCAGATGCTTTTGAGCTCCTTTATTAAAGATCTTTTGTGTATTTA
TTTTCTTTTAAATTTTATGCCTGTTAATAATTGTCAATATCTTTTTTGGATAAAATTTTT
ACATATAAGTTTATACAATTTTCATCCCCATTGTTTTTGTGTTTGGAAAAAAAAAAAAAA
AAATAAAATAAAAAAAATAAATCATCATTGAAAGTTTAAAAGGCGGATGATAATAATCAT
TGAAAGTTAATATTGTATTTATTTAATGCATCTATACCATCCATTGAGTTCATCTACACA
ACCTCCTCGCTTATTTGGCCATCTTGCAAGTACCACGTGCGTGGACGTCCAATCTCAAAG
CCATGTGTGTCGACAATGACGCGCTGCATGGCAGACTCGGCCCATGCAGCTTCGTCTGAG
CCTGGAGCAAGGTTGCGAGCAGCCACGTGTAGAGGAAATATGAAGAGGAAGGCGCCAGTA
CTCGATGGGCTGCGGTCGAATGAGTCTTTGGCGAGACGGCAGATATCTGATGCTAGAGAA
GTGCGAGCAGCATCCATTGACATGTCCTCAGGCAAAAGAGAGATGCCAAACGCTTCACAT
ACTGGCGCTATACACAGCAGGATGGCATTATGGAGCGCGAGCAGGGACATGTCGGTGTGG
CTTAACGGCTCTTCCAAGAGCAGTTTCCATGTTGACAGAGAGGCAAGCAGATCACCTAAA
CGTTGGAGCAGACCGTCCACAGCCTCAGATGAAGCACCTGGTGATTGTGTGACGCCAAAG
TCGTGCAGTATCCCAGGGACCTCTGCAAATAGGTCCATTAGATCTTCTGCTGGGTACAGG
CCGTACGGGACAACGCTGGAGGACACGGCCCTCCATTCAGGTTGCGCGAGATAGCAGTGC
CGCCGCCGAACCAGAGCGCTGATGATTATGGCAAACCGACTGTGCCGAAACAACACATGG
TCGAAGCCGTGTTGGTGCCGAAGTGGTCCTCGTTTTTCAATCAGATGCGCAATCCCGTCG
TAGTGCGCCAGCCAGCCGGTTGTCTCGGTCAGCGTGACGTTTTCGTACAGACCCAGACAC
AGCACAGTGACGAGCGTCTCGACGTCGAGGACGGCCACCGGGTCGGCCAGTGCTGCCCTC
AGCTGTCGCAAAGACTTGCCGTACGCACGCACGCCCTTGTCAAAGATGCGGGTGTCGTGG
TGGACCTTGCCGAAATAGACGGCGGCCAGGGCGCGGAGTGCGTCTTTGTGAAGGACTGCC
GGCGAAGAACCGAGCCGCGACCCAGAACTTGATCTTGATGCTGGCTCGTAGTTGACCATT
GACGTCAAAATGTCGGGCGACGCAGGGCCGCTGACGCGCGGGAGAAGACGGGCCACCAAG
TGCGTCTGAATGACAGTGTCTTCATCGGGACGCAGGGACATGGGCGAAGGCACTGCAGCC
AACTGTATCTGCATGTCCTGCCCGTGCTTCTTCTGTGGACTGTCCCGTTTGAACCTCGCC
GTCTCGTCCACAAAGTGGGCATGCTGGGCGTAGCCGCTGCATGCGAGGCCGGCCTTTTCA
CAACGCTGGCACTTGGGCCGGCCTTCATCTGTGACGAGTTAAATATGGTACAAAAGATGG
ACAGGAATACTGAGAAGACTCACCACATTTGACTCGCCGCCGCCGACATGTGGCACAGCC
CTTGCTGCGTCCGCCGCGATTGACCATGGCGTCTAGGCTGGATGCCGTGTGAGTGTCATT
TTCTGGATATGAGAGCACTCCATAACCAATCTGGAGAGTGATTGGACTGAATTGTTGATT
TGACGTTTGTTGAGGCTGAAAATAAGAAGACAAAGAAGTAAGACGGGCAGTTGCATGTCT
GAGACGGAAGCAGCCATGACGCAAGGCGGTCGGATGCGGCAGAATACTGGAGGCCGTAAA
TGAAGGCTGTCTCAGCCAATCATGTGTTACGAAGCGACCAAAATGGCAGTCTCGTCTGCA
TCGTACTTTCCTTAACAATTATGGGCACGTTGGTATAGAATAGAAACAATGTTCAATTAT
AGACAAGCAAAGGGAAATAGTGACAGTGACTCTGTACAAGAGGTGTGATAAACAAAAGAC
TACACAAAAAAGTAGAGACGAAAAACCAAGAGACAAGAGAAGAAAGAAAACAGTAACAAC
GTAGCGGGGCCTCCCCGGTATCCTTTTGCATAAAACGCCGTCCCGTGAAATGATAGAAAG
AAGTCGAAAAATGTCGAGAAAAGTCGAGAAGTAAGTAAAAAGTGTGTAGGTGATGTTGAC
ACATCTAAAGTGTACACTGTCAAGAATATACAAATGTACAACCCGAGGGCAGAAGACAGA
AAATGTATGAATGCAGATATGCAAAGTTGTTGATGTACTGGCGACTGAAGGCCGCCTTTG
TCAGACGGCCTTTGGCCGTTGAGAATGCTCGTCGCCGTCGCCAACGCCGTTCGCCTTCGG
CTCCCGGCTCGGCTCGTGATTGAAATTAACGCCGCCGACCCAGCAGGTTCGACCGGCGCT
TCTCCTGGTCGTACGAGTTGGGCGCAAACGCACCCACGGGATCGGTCGGCGAGGCCATGC
CGTGGGAGTCGAGATCGTGCAGATCGTGGTCCATGGAGCGGTCGTTGAGGCCGGAGGTGC
CCGAGGCGGCGCCGGTGGAGGTGCGGATGTTGGCGAGGGCGTACTGGCGGTCCTTTTTGC
GGAGGTAGCGGCGGTGCCAGACGCAGGCGCCGACCCAGAGGGAGGTGATGCCGACGACCA
TGACGACGATGAAGATGACCCATTGGTAGTGTGTGGCGATCCTAGACTGTTAGCGACGAA
CAACAAACGACAAACGACGAAGCGCGAAGCGCGGAGGAGAGAGGCGAGGGTGCGCAGCAG
AAGCCGCGAGCGCAGCGAGGACCCAAAAGAAAGGCAAGTGCAGCGAGGACAAAAAGAAAA
GCGAGCGCAGCGAGGACTCAAAAACTTACCATGAGTTGTTTGTGGACTTGTTACCCGAGG
ACGCGCCCGAGGACGACGTGCTTGTGGCCCCGCCCTTGGTGGTGGACGCGGTGTTTGTGG
CGACCTGCTTCTGGTTGGCGGCGCAGTAGGAGGAGAACCAGGTGTGGATACTCTCGAGGC
CGCCGGATTCGGCGGCGGCGGTGCAGGCCTGGTCACAGACGCCGGCGGTGCCGGTGCTGA
AGGCGGAGATCTGGGCATTGTTGCAGAAGCACGAGGCGTACTGGGCGGTGTCGCCGGTGG
GGGCGGCGGGCGGGACACAGGCGCCGTTGGCGTCGTAGAGGTGGTAGCACTGGGTTGCGC
ACGAGGGCAGCGAGGCAAAGGGGACGAGCGTCGTTATGGGATCGGACATTGTGGTGGTTG
GGGGTGACTATCGAGAGAAGAGAAAAAGTGGTGGTGTGCCAAGAGATCACGAGTCGAGGA
ATGCAAATTGTCGCGTCCAAAATCGAGTCGTCCAAAAAAAGCCGTCAAAAGTCGAGACGT
AAAAAAAACCAAAAATAGACTGCCGTCGTTTCTTCCCCTCGATTCGTTTCAAACTTTAAA
TCTTGCTGTTTTGCTTCACGTTCGAGGGATGTGAGCAAGGATGTAGAGTTGCGTTGAGGT
GCGTTGATTTGCGGTGCGACAGCAGCAAAGGTGTAGATCGAAACGCGAGCCCGGTCAAGT
GGTCGGGGCAAAAAAGAGAGTGAAAGTCGACTGTCCCAGGAACCCGGTTGTGAGCGCGTT
GAATTCAGCCGGTCGGTTGTCGATATTGCAGTTTGCGGGAGGTAGATTGAAGACAATTAA
GAAAATGCCGGGGGATCCGAGGACGAGGATGCGCGGTTGGACGTTGGCTGTTGCGAAAGA
GAAAAGCGAGTGGAAGCCGCGGCAGCAAAGACGAGGCAAAGACAGAAGAGTTCGAGATCG
ATCAAGCGAGTGAAGAGTCGTCGAGTTGTCGTCGAGTTCGAAATCGAAGGGTTGGGTAAA
GTCAAAAAGTTGGTGGAAAGGGGGTGACGATGGGGGACAAACGGGTCGATGCGAAAGGAA
GGAAGTAGGGCGGAGAGTCGGACAGTTAGGTGGAAAGGGGTGGTGGAGGAAAGTGCCTAG
GAAATAAGAGGTATCTTGGAACCAAGGCAGGAATGAGGGAAGGATCCAAAAAGGAAAGAA
GCGTCGGCAGAGAAAGAGCGTCGAAATGTCACGAGAATTGTAAAGTGTCGAGACAGGGAG
ACGTCAAGAAGAGAGAACAAGAAGGAAGAAACGTAAAAAGTGAAGTTACGAGAATGAACA
AAAGACAAAAGCAGGACCTGAAAGCAGAAAACCCGGCGTAAGCTTCCTTTGGAAGAACGG
ACCAAAAGAAAAGTGAGCCAAATCAAAAGCCAAAAAGTCAAGCAAAAAGCGAGCCAAAAA
CGAGCCAAGACCAATACTCCGTACGTGAAAACCAAAATGCCCAGCCAAAAGACCAAAAAC
GGCCAATCCGAGCCAGTTGTCTCTTTGAAAAAGTTGGCGGTTGGCGTGCATCCGTTCCCG
CGTGCTGCGTAAGACAGGGGGAGGGAGGAAAAAGAAAGAGCGACAGGCACAGATCAGCGG
CGTGACGGTGGTGACAGTGGTGATTGACAGGCTTGTTACAGTGGCTTCAGTGGCTCCAGT
GGCTGCATGCAGGCTGCAGGAGGGAGGAGCGAAAAACGTCGCTGGGCTGGAGTGGACAAT
GGACGCTGGACGGCGCGGACTCAGCGCACGACAAGAACGAGAAAGAACGGACAAAAAAGA
GGGGGCAATGGGGCTTAGCGCCTTGGAGGAATCTGACATGCCGTCAATACGAGGCAGGGG
AGAGAGAAGAGAGAGGAATAAGAGAAGGTGCCCGAGAACCGGGAATGCGACCAGGCCACA
GGTGATGGAAGTACCTTTGCACGTAAAAATGGGACCGAGTTACGTATTCCCCTGAAAATA
GTGTGCTCTCTGGGTGTGGTCTTGCTTCCTTTTTGGTGCATTTGGTGCATTTGGTGCCAA
TGTTGCTCAATGGTTGGGCCACGCTTGCCCTTTTTCTTTCGCGATTTGCGCCAGTTGGAG
TGGGGCCTCTTCTGGTGGGCAGGAGTGCTGGCAAGAACGACGCGCTCACATTTTGGCGGG
CATGCAGCTGTAATTAAATTTAGAATTTCTGGAGTGATCTCACCAGCTTCTTGAAGAACA
GCCATGCGACCAAGGACGCTGGGAAAGTGAGATGTGCACGATGGGCATGGACGACGACAA
GCGACGATGCTAACGATGCTGAACGATGCTGAACGATTCTTCACGACTTTGAATGCCCGC
AAGCTGTCTGTACGCGCCATGACGACATGCCTTTATTGCCATTGTACTCAAAAAGACTGT
CTTTCTCAAAAGTCTCAGATTGCGCCCAGTTTGAGCTGCTCGCCCTGCTGACGCTACACA
GCATCACACAGGTGGACAGGCGGACAGGTGGACGAACTGAACGCAGCAGTTGCAGTTGCA
GTTGACGCAGTTTTGACAGCATGGCGGCTCTTTTGTAACAGTGGCTGGTTGGCCTTTTCT
GCGGCCTGTTTGAGATGTGTTCGGTTTGAAGACGATGTGAGGTCAGGAGGAGCATAGGAA
CGCAGCAGGAACAAAACAGAAACAGAGGCTGGACAGAGCCTCGACAGAGGCCCGTCGTGT
TCAATTGAAGGGCATCGTCGTATTGGACGTATTGTCGTGAGTTCAAGGGCCAAAAGTATT
AATAGTAGCGGTGCCTGAACAGTGCCTGGATTGGCGTTGGCTGGCGTTTTGGCGGACGCC
CACACGAGCTTCAGTGGACAGTCCGCTGGAACGGCCCCAGTTCGAGCCCCACAGAGCGTT
CCTATTGCGGTTAGGCGTCGCCGGTCACGAAGTCACCACAACACTTCATGACGCGTATTG
TTTGGTTCGGGCACGCCCGCATTTGGTGTGTATTTGACAATTTTGAATTTGGCATTTTTT
GGCTTTTGCGTATTGAGATGAAATTTGCACACAAATGTGCCCTGAAATACGGGCACACAA
TACGAGAAAGACCTCCCAAATATTCTAAAGAATGGACAGCCAACACGACACGAATAATAT
CAAAATTGCATTCCATGGGATGAAGAGACAGAAAAGCGGCGCAGAACACGAACAAAGTGA
CGAGTTAAGTAAGAGTCCACCGAAAGATGCGATGAACAGGCGGCTGAGTACGGTGACAGC
TTGCCCTGGTAGACAGAAAAACGACGGTAAAAGCTTGTCTCGTCTTGTTTGCCTGTTTGC
CTTGTTTGCTTCTGTCCCTTGCAGCTGGCCTGCGCCTCTGTTTTCTTGGCCTCGTCGTTG
ACTTTATTGAATCTTGGCTTTCTATCTTTTTTTCTTCTTTCCTTCATCTTCCCTCTCTCA
AATCTCCGCTACTTGGCCTTGTCCTCGTGTTCTGTTTCTTCTTCTCCCTTTTTTCTCCCT
CCGCACAGACAGCCCTGTTGAAATTGGCTTTCCGTCATCCCGTCATGCACACCCTTGCTC
GCGACCTTGCCAGGACCCTTGACTCTCGTGATTTTGTGAGCTTTTTGAGCTTTTTTTTGA
CAGGGCTTGCCCGGACACGTCGGGCAACGACATGAAAAAAAGTTGAACATTGAAATTAAA
GTCACGTGGGGTTGAGAAACAACAACCAACATCACGACGTCCATGAGATATTCTGTCTTT
GAAATTCATTCAATTGCATTGCATTCTTAGAGATGGGTATATGTAGAGAAAAAAAAATAA
GAAGAAAAAGACGAGATGACGAGAAAAAAGAAACTAGAATAAACCAAAGGACACCCACAC
TACGGCCACGTCACATCTGTCATGGCTTCCGGGTTTGCATGAAAGTAGCTCAGCACGTCG
AGCGAGTACCCCGAGAAGAAGTCAATGGGCGGCGGCGCCTCGAACGGGATGTGCGCCGGC
TGCTGTTGTTGCTGTCCGTTGATGACCATGCCGTAGGGAGCATTGGTGGCGATACCCGTG
GAAGACTGAGCGGCTTGCGCCGCCTGCGCCCTTGCCGCCGCCTCTTCCTCGCGCTCCCGC
TCCTGGGCCAGCATCTCGTTCTGCCAGATGACTTTTAGGGTGGAGAACTTGCGGATGGCC
ACCAGAATGGGGTCGTGCTCGTCCTGTTCGATGAGGTTGGGGCTGTCGCCAGAACTCGGA
GTGCCGTTCGGGTGGCTCGCCTGTGCCAGCATCGCCCGCAGCTCGTCGCACAGCCCCAGG
ATCTTGTCAATCGTGGGGAACAGGTCAATGACCTGGCGGACGGCCTCAACGTTCCAGGCC
GGGTCGCGCAGCGTGGTCAGCTTGTGCAGGCAGACGACGACATAAAACATTTGCAGGTAG
GTGCCCGACGGCAGACACACGTAGCACGGCAGGGGCCAGGCGAACAGGCGGTCGAACCAG
GCCTGCACCGAGTGGAGGCACCTCTGATACACCTCGAAGCGGCCGAGGTCGGGCAGCATA
AAGGACTCTTGACCTCCGGTTCCTGTCGACGTCGCCGACTTGCCGTTGGGCCGCGCCAGG
ACGGACTCGTGGATGGCGAGCATGGCGAAATGGTAGAGGTTGTGCGTCGTAAAGTTCTCA
AAAGCCGGGCTGGTGCCGTCGACGGCCCCGACAATCTCGTCGAGCTGCGCCCTGAGAGAG
TCCATGTAGGGGCCCGGCAGGTTGGCCGGCCCGCTGCCAAACGACCGGTACATGTTGCAC
CCGCTGTTGGAGCCGCCGTGGGCGCCGCTTCCACAGTACGCAGAAAACCCGCCGCCACTG
GCCCCGCCATTGGTCGACGCGTACCGCACCTGGTTGATCAGCAGCTGCATCTTGACGTGG
CGCACGAGCGTCGCGTCCTGCGGGACGGTCGAGTTGGCCGCCAGTTGCGCCAAGCACTGG
TCGAGGTACGGCGACCAGCGCAGGCCGTCGGCCGACCGGAACATTTGCGACGTCACCGAC
GTAACTAAATAAACACCGAGGACGGCCCGCCGCTCCTCGTCGGTGCGCTGGGCCTTCCAC
ATGGAGTTGGGGATGCCGGGGATCTGGACGACGGGCACGAAGCGCTCGCCAGCCGTCGAC
GCCGGCTCGAGGAGCGGCGGCATCGTCAGCCCCAGGTCCCAGGCGACACACACGGCCAGC
TGCGACACCATGGTGGCAAAGTTGCGGTGGAAGCGGTCCTTTGTAGACAAATGGACCCAT
GTCACAAAGGTCAGCATGCCCAGCAGAATGTCCATGCTGCGCTCGCCGCGCGAGACGACC
GTCCGGATAATGGCGGCGCGGGCCTGCGAGGCGGCGCGGACGCGGTGGGCTGGGTGGACG
CAGGCGGCGGCCTTGATGCAGCGCCACATGAAGGGGTAGGATGTCCGGATGTGGCGGACA
GTGGTGCCGGGCGGGATGTAAAAGAACGGAGAAAGGGGGATCATGTCCTCCATAAACCGA
CGAAGACAGGCCTCGCACTCGTGGGGAAGCAGGTCGTCTTCAATGTCGGGCTCGTCTGGA
GCGTCAATGTCAATGTCCACATCTGTATCTGGATCGGGGTCGGGCAGGGTCGTGGGAGCT
GTAGATGCAGCACCAGAAGCAGCGCCAGTGGCCGCAGACTGTGGCGACGTATCGTCTCCA
TCAGCGTCGGCGTCTGCATCAGAGTCAGACTCGTGAACGTCGGCGTGGTCCGTCGTTTTG
GTAGCGGCAACAGCTGACGCGGTCGCAGCTGTAACGGTTGGGTCTGATGAAATGGCCTGC
GTTGTCCGCAACAAGTCGACCAGATCGTTCAGTTTGGCCTCGAGTCGAGCCGACCGCGAG
TTGGACGGCTTGACACGTGGTGCTGTCGAGGTGGCTGACACTCGCGGCCGGCGCGGTGCC
GGTACGACCGTCATGGACGGCTCACACGTCTTGCCCAGCCGGTGGCAGCGCTCACAGCCG
TAGCCGTCGGCGCCGAGGCCGGGACGGGGAATGCATTTGCACTTGATGCGGGCACAGTTG
GTGCAGGCCTTGTTGGCGCGACGGCGGGCGGCAGACCCGGCAGAGCCAGAGACGGAGCCT
GCGTTAGCAGGCGATGTTGATGGCTGTGAAGTGGTTGACTGTGAGGTGGTTGGCTGTGTC
TCTGGTGAAGACTCTGGTTGTGATTGAGTCTCAGGTTGAGCCTGGGTCTGTGGCTGCTGA
GCTCCTTCCTGAGTCTGCGGAGAATACCGCCGGCCAGGGCCAAACAGAGGGATCATGTTT
AAGGTGGAGGTGTAGGAAGGAAGGCTCGGAGAAGGAGTGGAAGGTGCAACTGCCGTGCGC
TATCTTCTTCAAGGAAGGTACTGTTGGTGCACCTGCAGGTGTAAAGCTTTGTAAGTGTGG
CAGGTGCAGAGGTACACGGTTGTGGCAGGTGGGAGTGTATACAAGACAAAATGGGAAGGA
AGGATGGACCGGGAATGAAAAGACGACGACTGAACGAAGAGTGAATCCCGTCCGGACAGG
CGTTTTCTTTTGTTTTCTTCCAGAGAATTCCGTAAATTGGTAATAACAATGTTATCTTTT
TCACAAAGAAAAGTGAGTGAAAACTGTCGAGTTCTGTGTCCGACCGGATCTTGTATGTTG
AAGAGCCGTCGGGGCCCGGGTGGTGTCTTATGCGATTTATTTAGTCGTACGTCGTACTGT
ACGGAGTAGATGTGGCTGTAGGGCTGAATTGCCAGACTTACAGTGATCGTCGACAGTCGT
CATCCGGACATGAAAATCGAGCCGTGTCAGTTGCTGAAAAGTGCGGCGGGTACGGAAAAT
GTCCTCGTTTTTGGGACCCGGTTCCGGTTCCGGGTCAGATTAGTCAGTGGAGAAAGAACA
GAATTGAAGGAAGGTGGAGCGAATAAAGTGGACTAGGAAGGCACTAGCGTTTGGGCAATT
TCGATCTGACAGCAGTTGACGTCAGCCAATCAGCAGTGATTCCAGGGACGTCGTGCTGGG
CCAGTGTGTCTCCTTTTCTGACAAAGACAAACCATTCTCACTTTTTTCTCTTCCCCAACT
CTGCCCTACAGTATTACACCTGTCATGCAGCCTATCAGTGGCTTGTCTGACAGAATTTTG
GCGGAGAATACGGGTGACCGGCGTTACGATCTGGGGCAGCCGTGCCCGGGTCGGATGAGA
TGAGATTGAGAGATTCTTGATTTTCTGGGGTTTCTTGTTTTCTGGTTCGGTCTTTTGAAT
TTACTGTTGCCTTGCGTTGCACAGGGAATGCTTATTTTGTGCCGCCCCCTTCGATGCCGT
TATGTTCGACATTTAGGCTGAGATCGATCAAAGACTACAACACGATCAATGTGATCACCA
AAAAGACGACAAAAAACGGTCGCAAAAGGCGTTGCGATGAGATGTAAAAAGGCCCTCAAT
AATGGAGGACTCCAAGCCTCGTAGATTGTTTACCCCTTTGGGAAAGACGCCGTTATACCC
TGCAGACTGCACCCAAAGTGCAAAGTGGATGCTGTGAGATTGAAGGAAGACCCAGATGGC
AAGGGAAAACACAAGGACCTGCAGCCAGGCGCAATAAGATCCCTCATTAGGTGTCTTTGG
GCGCATTTCCTCTGAAGGAAATGGCATTAGGAGGGCTCCCTGACCAAAAAATACTTGAGA
CTCTCTACCACCAAAATTTAGTGGAGCCTTTTTGGTGTAAGAGTCTCAAGTATTTTTTGG
TGAGGGAGGAGGGCTAGGAGGCTGCGTGTTTCCAAAGGATTACTGGGGCCGGCGCGCCAT
GAGTGGACGAGACTGGACGAGATTGGACCAAAAGTGAAGCGTCTGACAGCGTGCATACGA
CTTTCTTTTTAGGGGAGGTCTTTTGAGGCCCGTTTGAAGGATTCTGGGTGATTTTGGTTG
ATTTTGGGGGAGTTTCGCCGTCAACTCGACCTGATGACTGTCAAGAGTCCTCGCTGTTAC
AGTCGCCGATCCTCCGTCTGACATGTGCATTTTTGGAGACATTTTGGATGAGCAAAACGG
GAGTCTGCGCGTCGCCAGTTTTTGGCAATTTTTGTCAGCATGACTGTCACCATCGACGTC
TCCTCTCTGTTGCTGTATTTGCCTGTATTTTCTCTGAATATTTGTGACCTTCTGTAGCCG
TCTTCCGTCCCCAAATCTCGCTTGCATTCACTGCTAAACATCGTAAAGATTTACGACGGA
CAGATGTAGATAATCGTGTCAATCATTATGCTTTCTTTTTCGTCTTGCGTCGTTTTCCAC
CGACTGCTCTTATTTCCACTCACCGTCTGCGTCCTGCTCTCGTCTCGATTGTTTTCCTCT
TTTGGATAAATTCCGTTAAATTCCGTCTTCATCTCATGTTTTCTTTCCTCTAAATTCTTA
CTGCTTCTTTTCTCCTCTGTTTGTAAGCTGAGCTTGTCTGTTGTCTTTTAACTCGCCGTG
TTACCGTTTGCTTGGGTCTATTGATTCTTTGGGTTGATTTCTGTAAGTTGTTTTTTGTTA
GGCTTTTTGGTTAGGTTTGCTCGTTATTCCCCGGCTCAACCGCAAGGCCCGTTCGCCAGC
AAAACGGACTTGTCGGGCAAATACCTCTGGAGCCGGGTCTGCACCAAGAGAAAGCACACC
AAGAGAAAGCAAATAAATAAAGTTGAGAGTAAAAATACGGCAACGACACGGTGCAAAGCA
AAACGCCTGTCGTTATGCCGTCTCTTGTGTGCACACCATCTTTGACAATTCTTACATTCT
CTGCAGCTGTTTGTCTCCGAGTCGAGTCACAGCGTCAACATCTCTAGTGACAGCTATGAC
AGTTTAGCAAAATCCTCCTCTCACTCGTGCGATCCCATCTCACCATAACGCTACCCTATC
TTCTGCCTTTCTTCCTCCTTTTTCTCTGTTTCCTTCTGTTTTCCCTCCCTCCCACTTCCA
CCCGGAATACTTTTGCCAATCCCGCTCGGGTCTTGTGTTTCTGCACGGATTACGGAGGTT
AATTTTTTTAAGGAGTTACGGCCCAGTTGCGCGTCGGCCTTGAAAGACCTGACCTCGCAT
TTGTTCGCATTCACTCGCTTTTACTCTTTTACTCTCTCCCATACACCCCGTCAGCCCTGT
CGGTTATTTTTCCGTTTCGGTGGTTGTTTTGTGCCGTTTCTCACCTCATCCTTTTTCTTT
CTTCTTTCTTCAATCCCATATTCCTGTTGCCATTCGCTCTCTTCCATTAAAAGGGTCCCT
TTCCCATTTCTTATCCCCCATCACACTCAACGGCCTTTGGTGTCGACGAATATTTCCCTT
TTAGTCTGCCGTCTTTCCAGTCTCCAGCCGTGTCGGTTTTCTTTTTGTCTCTTCTTTCCT
TTCCCCTTCTGTCTTCCCTTCTTATATCATCGTCACGACCTCTTCTTGGCAGAACGCCAC
CAACGGTCAACAATCACCGGTTCGATCGACTGTCAAAGAACACCAACAAAAACAACAGCC
AAGACCACGACCCGTCCCGAATCGGCAACATCGACAGCAACACGAGAATAACATCAACAT
CATTAGTTCGCCACAATGGCCGACACCGTCCCGTCGTCCGGCCTGGACGGCACAAAGAGT
GAACACGATCACCAAAATGGAAACGACCCAACAGCCGCCGACCTCATCCGCCCGGCAACA
AACACGGCCACGGCGCTCGCCGTCGACCCCGAGCCCCTGACCAACCAGCCCCAGGGCCAG
TACGACCAGGTCACGGGCGTCAAGCTCATGTTGATGTTGCTGGCCCTGGCGCTCGCCTGT
TTCTTGGTGTTGCTCGACACGTCCGTCGTCTCGACGGCCGTCCCCAAGATTACAGACGAC
TTTCACTCGCTCAAAGACGTCGGCTGGTACGCGTCGTCGTATCAGCTGGGCAGTGTCGTG
CTGCAGCTCATGACGGGCAAGATCTACCTGCACTTTTCGCTCAAGTGGTCGTTTATCGTC
TTCTTCTTTATTTTCGAGCTCGGCTCGGCCATCTCGGGCGCCGCCCAGTCGTCGGCCATG
CTCATTATCAGTCGCGCCATCTCGGGCATTGGCGCGTCCGGCCTCATCAACGGCGCCATC
ACCATCGTCTCGGCCTCGGTCCCGCTCGAGCGCCGTCCCCGTAAGTTTTTGGTCCTCGCT
TCGCTCGCCTTCTTTTCTTTCCTCGCTTCGCTCGCTTCTCTTATAAATTACTAACATTTA
CTAGCTCTTACGGGTGCCATTATCGGTGGTAAGTTGTGCTTACATTGACACTTTGATCAG
TCCCCTCCCCTATTTTGTCATCCCCTAACAGCCTGTAGTCGCCCAACTCGGCGTCGTTCT
CGGCCCGCTGATCGGCGGCGCCTTCACGACCGGCTACACGTGGCGCTGGTGTTTCTACAT
TAACCTGCCGCTCGGCCTGATTGTCGCGCTGCCGATGATTTTCCTGCGCGTGCCCGACCA
GATCCCCAAGAAGCCGCCCATGGAGGTCGTCCGCCAGCTGCACCGCCACCTGGATCTCAT
CGGCTTCGCTCTCTTTGCGCCCGCCATTGTCATGCTCCTGCTGGCCATGCAGTTTGGCGG
CAACCAGTTCGCCTGGCACTCGTCGCAGGTGATTGGCCTCTTTGTCGGCTCGGGCGTCAC
GTTCCTGGTCTGGTTCGCTTGGAACTACCGCAAGGGCGACGAGGCGCTGCTGCCCTTCCC
GATTGTCCGCCGCCGCCGCGTCTGGATGAGCGGCGTCAACTACTCGTTCCTGACGACGAG
CGTCATTGGTGCTGCCTTTTTCCTGCCCATCTATTTCCAGGCCGTCAAGGGCGTCACCGC
CATCATGTCGGGTGTTTATCTGCTGGCCACCATCCTGCCGCAGGTCGTCGGCGCCGTCTC
GTCGGGCATTCTCGTCACCAAGGTCGGCTACATCCCGCCGTTTTCCATCTTTGCCGCCCT
CCTTTTTTCTATCGGTAGCGGCCTCTACACCTTGTTGCAGCCCGGCACCTCCGAGGCCAA
CTGGGTCGGCTTCCAGATCATCTCCGGCTTCGGCCGTGGCGTCGGCTTTCAAATGGTAAG
TCTTTTTTCTGTCCTCGCTTCGCTCGATTCTCCTTCTTTTGATTTTTATTCTTTTTTTTT
TTTTTTTTTTTTTTTTTTTTTTTAAATTCCCGCTCGTGTTCGCTTCGCTCACACTCTCTC
TTACTCCTCCAGCCCATCGTCGCCGTCCAGCACGCCGTCTCCCCCGAAGAACTCTCCGCC
GGCATGGCCTTTATCGTCTGGTGCCAGTACCTCGCCCCCGCCATCCTCCTGACGCTCTTC
AACACCGTCTTTGACACAAAACTCGTCTCCAACCTCCACAAGTACGCGCCCGACACCAAC
CCCCAGGAGGTCCTGCTGGCCGGCGCCACCGGCTTCCGCAAAGTCATTACCCCCGCCCAG
GTCCCGGGTGTCCTCAAAGCGTACTCGGACTCGCTCGACATTGTGTTCTACATGGTCCTC
GCCGTTTCGCTCGTCTGTTTTTTGTCCGCCTGGGGCATGGGCTTCAACGACATCCGCAAG
ACGAAGCAGGTCACCGACGAAGCGGCTGCTCGTCACGGCGGCAGCGGCAGCGACAATGAC
AACGACAACGAGACGGTGACAGAGGGCGAAAAGGTGGCCACGCCGAGCGTGCCCGCTGAA
CGCACCGAAGAGAAGCGCTTAGACGGTTCCGAGACGGACCACTAAGCTCTCCCGGCCAGT
CCTGCACAACTTTTATCAGTGTCCAACATCAACCGGAATCTCTAAACCCTCACATTCTCA
TTTATACCTCTTGGACAGCGTTCCTTTGATTTATTTCTTATTCTCGTTATATTATTCACG
GCCTCATTCACGGCGTACATATCATGTTCTCTAGATAGCCTTGCCTTTGCTCTCTGGCAC
TCTGTTTCCTCTGTTTCTTTGCATATTTTGTCATTTTCTCATATTTATTCTCTCTCCTCT
AGACAGCCATAGATGCAAAACTAATGTTTATTCACACATGCTATTGTATAAAGTGTTATT
TTTCCTCTTCCAGTCGGCCTATGCATCAGCCGCAATGAACTCGTCCCAGTTGACCGTCTT
GGCCCAATCCTCAAACGACGGGCGGACAGGCGGGTTTTTGAGGTCGGCCGGCCGAATGTA
CCCTGGCTCGCCCTTTTCGTACATGTCGTGCTCGTTAATGTAGTCCACAACCGCCAGCAC
TTCCCACGTCTGGCCCATCTGGATCAGCATCGACGTCGAGAGGGGCACAATCTTGGCCGT
CGTTTTGTCGAGACGATTAACCCGCCGGAAAACGCCGACAATCTCTTCAAAGGTCTGGTT
GCTGTCAAACGCCAGCAGCTTGGTGCCGGCCGCCTCGTCCTCGACAAGACAGCGCACAAA
CGGCCCCGTGCCCGTCGTCGGGTCGATCGTCGGCACGTGGATGCCTTGTCTGAGAGGCGA
GAAGAACTGGTACACGTCCGTCTCGCCCACGGTCGTCTTGCGCGGGATCACGAGGCGGTT
CGTATTGTACGCGGCCAGAACAACGACGGACATCTTGGCCGCAAGCTCGGGCAGTTCACT
TTCCACATATTCAACGACCCAGTTCTTGGCTTCCGGGTGGAACGAGCGGGTTGTCGACGT
GGGGTCCTGGGACAATCTCAAAGAGCCGCCAATGATCGAGGTCAGGCTCGAAACGACCAG
CCGCTCAAGCGTCGGATTCGTCGCAGCCACATCGGCCACGTTCTTGCGGCACCTAGTTTC
GTAGTCGAACGCCAGACGGCCGGCAGCGGCAGGGTCTTGGCCTGTCGACAAAAGCTGGCC
AGCCGCCGGCCGGTATGTCTCCCAAAAGTCCGTGTTCAAGAAGATGGCGTGGGCTCCGTC
GAGCGCTTTCGCCAGGTCAGAAGTGTCGGTGTTGCCCAGGTCGGCCTGCACGACGTCGGC
GCCGGCAGTCTTGAGTGCCTGAGCTTTGGCCGAGTCGGGGTTGCGTGTAATCGCCCGGAC
CTTCCAGCCCGGCAGGCCCAGGAACGTCTTGACGACAGAGCCGCCCTGGTTGCCCGTCGC
GCCCGTCACGACAATAAGCTTGGACATGATGGTGCTGGAAGGATGTTAGCTCAAGATAAT
GTGAGTGAGATGATGTGAGTGAGATGATGTGAGAAGGAAGAAAAGCCAATCCTCCTCCGA
AACTCTCGCTCTTTTATGCGCCGTTGCGCATAATGTCCGACGGTTCGCCAGTCCCGGAAG
TGGAACGAGGAAAGTCGTTTGGCTAGCAAAGACGCGGTCCAGGGCCGATCCCCGCATTCC
ATTTGCCCCAATTGTTCCAATTGATCAGTCAAACGGCTGCCCGCCGGTGTTTTGCCAAGA
GCCACCAAAACCCCGATCTCCCGTTTCACTCGTCACTAAACAAACAGCCAATCAACTTAC
AAAGAATCGACAATATATATCGTGCGTCAAAGAACGTTCGTATTCATCGTGGGACTATCT
TCAAGAAAAGAAAAAAAGGAGGCCCCCAGGCCCCCAGGCCCCCAGCCCCCAACCCAAGCC
CCAAACCACACACCCCAGCTAACAAACCCACAACAACGGCCAGGCCCAGGCCAGGCCCGC
TCATACAACGACAGCGTACACCAGGGCCCCGGCCATGGTGACAAGAAACGCACCACAGGC
GATCGCATGTATCGCCACCACGCTGATCTCCTCACGCTTAGCAGCTGCCACGGCGTGGGC
CCGCGTTCTTGCCCCCTCGTCCAGCCAGCGCGCACCGTACAGCTTCAGGTTCTCCTCGTA
CCCCGTCAGACTCCACGTGCCGTGGAGGGCACGGCCCCACCAGCCTCGCGTCAGGCCGGT
CTCGGCGGCTAGTTGGTAGCGGAGGGGCAGTTCTTTGGCGCCGGCGGTGTAGTGGAGGGT
GTGCTGCTCCATGGTTTGCTTGTACGCCCGCCAGCGGCCGTCTTCGTTGGCGGCGAAGAG
GAGCGATGTAGCAGAGACGGGCAGAACGGCGGCCCAGAAGATGATGGCGCTTATATCCAA
GGTTGTTAATGACTTCATTATACAGAACAAATGTACACAGCATGTGCACAGCATGTACAC
AGACGACAGGGTGACTTGACTTACAGAATGGGATACTCGGCGTTGAACCACGAGTGGGCA
AAGGCAATGCAGTTCATGATGAGAACATAAAGGACGGCGCTGGGCAGTCGTTCAAACATT
GTGAGATGGATGTGAAGTTGTGACAGGAGTTGAGATGTGCACAGCAAACGAGGCGGAACA
AGACGGCGGCGCGGGTCGAGATGGTGAGGCTGGGGTGAAAGAAGAAGAAGAGAAAAGGAG
AGGCCAAAGTAAGACGCGAGGATTTTTCACAACATAAAGAGACAAGAAAAAACTTTTGGG
CAGGAGTGCTCGTGGATTGTAAATCGGGAAAGAGCGATCATGGTCGTGAATATCGTAACA
GGAAAGAGCGATGGGTTTACACGGAATCGTCATGTGACTATTTTTCTCCCTAATCGCTCT
TTCTTAAGTAGGGCTGCGTACTGGCAGACATGATACGACACGATGCTCTGTTTTCTGTTT
ATTCTATGGATCTTGCTTAGAATGAAAAGTATGCCTTTGGCGGCAGTGTCTTTTGCGCTA
CTCTGTGTCCTCCCAGGACCCGCTTGCCTCCGACTGCGCTGCGGCTGCGGTGGTCGACTA
TACCGTACGTCTCTTCTTGGGCCGCTTTTGATTCCCGGCTGACCGATCCCCACCTGATTG
GGGGAGTGGATCCACTGTCTGCCTAGGACGCTTCGTGCTGCTGGAGCTCGACGTGAGGCT
CGACGTGAGTCTCGACGCAACACCCATAGATGGGGCATCCCCGAGAGCCACGGCGTCCTG
GCTCGGCTCATTTGAGTCACCCTCTGTGCAGAGAGGCTGGGGGCTGGCAGCTGTTTCGCC
ACCGTCTCCAGAGTTGTAACTGTTGGCGTTGGCAATGTCTTGTTGAAGTGCTTTATCAAA
ATCCCGCCAGTCGGAATAGTCTGTGGCTGGATTGCTTCTTTTGGGACCTCCAGCGATGCT
TTGAGAGACGGATGTTTTGGACTGGCGTGCTTTGGCGTTTGCTTTGGCGTTTGCCGCCTG
AATAAAAGCATCCCTGTGCCGTTTTGCAATGTCCCTGGCATTTCTAAATACGGTGGCGCC
TTTTATAAAAGTGTCGCGAGTGTCTGTCATGGCGAATCCCCTCAACTGGGTCACATGGTA
CTCGGGTTGCCCTCCTTCACTCGTCGGCGCCGTAAGATGATGGGCGTATAACACAAGTAT
GCCACACCCACCATGATAGACCGAGCTAAACGTGTATGGTTGGCCATCGTATTGCAGTTC
CCCTTCTCCGTAGTTCTGCAAGCTGTGCATAGCACGGGACCCAGCAGCTCCATCGTAGCG
GGCTTGTCGTGTGGCCACAGCTGGACCACTTTCTGGCCCACTTACCTCGATGAAGAAATT
CGGTGCCAAGGGCCTGTCTTGCATGGTCGATGGCATAATGTGATGGCTGAGCTCGCCGCG
AACCAGCTGGGACAACGCCTCAGGGCGTGCACCGTAGTAAATGTCTGGTACGGCCGGAGG
GATCGTCCCGTCCGTGAGAGGCGCGAGGTTGCCAAACACGGTGTTTCGCGAGGACGCGTC
CGTAGGCTTGTGGGGCCCGAGAATGGCTGGGATGACATTGGCCAGAACATCGTCTTTGTT
TTTGGCCCGGTCATCGCTGTCTCGAAATGACTTGAATGCACCTTCCGAGAACTCGGACGG
CGAGAGCGATGGCCTGCGAACTGTCAAGGCGGCCCGGACTTTTGCCAAATCTAGCTCTTG
CGAGGAGTATTCAGGGTGCACGCCATGGTCGGCGAGATGCACATCGAAATTGCGGTCGAA
CAGTGTCGACTTCTTAACCTTTGTCGTTGTCGTCGCGGCCGAGGTAGGGGGGGTTGAGGT
TGAATCGATAGAGTTTGTCGTTTGGCCCTTTGAAGACTGACTCGCACGCATGGCGAGATT
AGACTGGCGGGTTGTTGGTTGTGGATGCTAAATACGTCTGGTCAGTGCTAGTAAATAAAT
AAATAAAAGTCGTATGTTTAAAGTCTTCTTACCCCGCGAAGATCAGTGAGATCTGGACCG
CCGAATCTCGCAAACCGAGCGAGGCTTTTGGCAGGCAGAGTATGCACAAGTTGTTCAGCT
CGGCCTCTTGGGCCAGGCAGAGGTGGCGCAGGACGACGTTGAAGACGGACGCGGCGATCG
TGCTCTTCCAACGCTTTGCGCGTGAAATTGATCTCGGAGAGTCCGTCCCAGAATTCGGGA
GGATATTTCCAGGATGCCCAAGCCTCGAGTTCATTCTCGTTTTGTGTTTTCGTTATTTTT
ACCAAAGGTTCGGCGTTGGATCGTGACTGTTTATCGACGTGTTGTCCTTTGAACGGTGAT
TCTGCCATGATATTGTCGTGTTAAAAAACGTGTTAAAAACGTGTTCGAATATATATTTAA
AGAGAAAAAAAGGAGGTAAATGAGAATAGTCTCGTTCGTTTGTTGAAGCGTAAAGTCAGT
TCGACTATATATTTCCTGCGTTTGAGTTGAGGCTTTCAGAGTTGAGTCGAGGATATCTTA
TTGAACCGGATTGATTGAATGGGCCGGCGACTTATTTCTCCCTTGGCAGCCGACCGTTTG
CGGCCGGAAACGGAAACCCTGCCTAATGCGGACGTGGGTTCCCCATTTCCTCTTTTCTCT
TTCAAAGGAACTGCACAGTGTTGATCGCTTTTGGCCCAACGGAACAGCCCGCTTTTAAGG
CGTTGAAAAATAAAATCCCTTCTTTCATCTTTCTCGCTGGAGGCGCAGCTCGTGGGAGCA
GGTAGATAAACATAAAAGATTGTACAATTATGAACCCCGAAATAATATATAAATAATATA
TACATTGAAATGTTTTCGCGGCGCTGTGGCACTGGCATCTGCCGATTGAAATATTTTATT
ACTATTCTACTTTCACGTCATTGCTTATGGCCAACCACTCGAGGGGTGCATGACGCAGCA
GGCAAATCCTCTGATACTGGAGAACTGGAGGTTTGGCATGAAACAAAGACAGTTCTGTTC
ATATGTCAGGACGCCGTTGTCATAGAGCTCAACAAAGTACTACGATAAAGCTCTCACTCT
ACATTTGCCTGCTTACATCTCGCAGGATCTACGGTTTCGTTCACGGTGGTCATGGGATGT
GGTGGTGTTGTTCAGAATGCCCAGCGGTTTACCCCGCGGCAACAAAAAAACTTCCAATTC
AATACCCTAATCTCGGACATAAAGCTACTGTTTCTGTGTCTTCCTCCTCCTTCCCAGTTC
TGGTCAATGGGCAGTTGTCCCATTCTTCGCCTCAATTTCAGACGGCGGCACAACCAACAA
AAAACAACACAATCTCCGGCGCCGAGACGATTATCTGAAAGTTGGGATGGTTAGCAAATG
AACAATGAGGCCAGATGAAAGACGAGTATGACGGAAGAGATGAATGTGATCCCGGTTGGG
ATGGAAAGAATCAATCAAACTTTCGGACGGTACTCAAGCTCAGGCCATCTGTTCTCTGGC
CGTCTCGTCTTGAAAGTTGATCCTGAAAGTCTGTCCTCCCCTTTCCCTAAACGAACAAAC
AATTAATCAAACAATAAACTTACAAAATCCAATCTCAAACGTCAAGCTCGTCCAGCTCGT
GGGCTTCCCCTTGGGCACCAGCCTGGCCAGCCTCGAGGGCTCTGTCCTGGTCGTCGGCGG
CAGCGTGGCCAGCCGCGGGAGCTTCGTCCCGCTCGTGGTACGGCCATTGGATGATGTTCC
AGAGGAACGAACGGTAGCCACGGCGGCCGGGGTTCACCTGTTCGGGGATGTCGCGAAGGT
AGGATCGGAGACTTTCCCAGGTTAGAAGCTCCCAGATTTTCGCCACGATGTCGCCGATCA
TCGCCCAAAGTTTCAGCTTGGTAAACGTCGTCCAATGTCCGGCAATTGCCGCGCCAGTGT
CGCGAAGTTTGCCCCCGATCCAGCAGAAAAGCTCGACGATTTTGCCGAGGAGGAGGGAGG
CCAGCCCGAAGGGCGCAAGAACGACGGCGCGGACGATAAAAAAAATGGCCACGATGGACC
AGCCAAAAAATCTGAAAACCGAGCCAAGGCAGGGCATCGCCATTGAAATGGCGTTGAAAA
CCGGAGCGACGAGGATGTAAAAAAGCGAGGCCAAAACCCCGGCGAGACAAACACCAAGCG
CCTTAAAAGGCGCGTTCTTGATATGCGGGCGGGCGGCGGCAAAGTCGCCGTTGGCGAGGG
CGTGGTCGAGGGCGCGGCCGGCGGCGAGTTGGGCCTTGGCCTTGAGGCCCTGGCTGTCCC
AATCTTCCCCGTATACAGCAAGTACATGTTCGTACTCGGTCAGGCTGCGGGATCCGTTTC
GTACCCGGCTCTACCAGGACGACGAGAGGGCACGCTCGGTCACTTTCTTGTATTTTGGCG
ACAGCGTGCGCTGGCCAGAGTGGTAGACAGTGACCTGGTCCATGTCCCATTGGAGGTTCT
TGGTGGTGGCATTCTTGTAATACGGCATCCAAAAGTGGTAGTATGTCGCGGTTGCAGTCA
GGATGCCGAACAAGAGACTGAATTTCATCTCATTAGCATTGATCATCCCAGCATAATAGA
CGAGCCGAAGATAACTCACGTGGCGCCACAGGCGACGATGACAACCTACGACATTGTCGA
AGAGGCGGGACGGGAAGAAGTGGAAGAGGGGGGACGAGACGATGAAGACGGGACGAGAGC
CGGGGCGGAACCGGACGGGGCGGAGTGACGAAAAGGTGAGACGGAAAAGAAGACCGGGCG
AGGGAGCAGATGGGAGGCGCCACGGGACGGGATCAGACCGGAGAGAAGCGAAGAGAGATG
GGACGGCCGAGCAGAGAGAGAGAACGAGACGAGGCGGCAGGGCCGAGCGCGGAGCTGGGA
CGGGGCAGAGAGAGAGACGAGACGGGGCGGCAGGGCCGAGCGCGAAGCCGGGACGGAGTG
ACGAAACGAGACGAGAGAGAAAGCCGTGAAGCGGGAAAAATGCGAGACGAGATGACGCGA
CGAGACGAGAGAAAAAGCAACGACAAAGCAGCGGAGAAGGCAATTTCAGCGCAAAAAAAA
AAAGACACGGGACGAATCGTGGCTGCAGAACAACCTCGGACGGAGGATCGAGCCTGCCGT
GGACGACCATCCCTTTATATTTTATCACGAACTGCTGATTACAATACTGTCATCTGATTG
GCCAGATGAGCGTGTTAGTGAGCCATGTACCCACTCGTATTAGCGTGGACGCAGTTGCCT
ACGGCCGGACTACGATCATTCGATGGCAGACTNNNNNNNNNNNNNNNNNNNNNNNNNNNN
NNNNNNNNNNNNNNNNNNNNNNNNNNNNNNNNNNNNNNNNNNNNNNNNNNNNNNNNNNNN
NNNNNNNNNNNTGTACAGTGCTGATGGCAGACTGTACAGTGCTGATGGCAGACTGTACAG
TGCTGATGGCAGACTGTACAGTGCTGATGGCAGACTGTACAGTGCTGATTGAGATGCGCC
TATATAAAGGTCGCATGTGAACCACACCAAGGACGGTGTTTAGATAAAGCGGACGAATGC
GCTGAGAATCCCGTGTTCTGGTTGCTAAAATGAGAATATACAGTATTGAATTCAGTTACC
ATTTTTGCTATCTCCAGTCTTCATCACAAATTTCACATGTCGATCGAGGGTGCAAAATAC
ATTAATCTTGGCATTGACCAGAAACTACTGATAATAGCTAAAGAGTGAAGAAGAGAATAG
CCCTGATGGCACACAGGAAAACGCTTGCCCAAAATTGGGCCTTGAGGCATTGGCGGGCCA
CGGAGTCTGACGGCATTTTTTCTGTGGCCGTGTCCATACCCTCTGACAGGGCGTCCCAAC
AAGCCCGACAAAAGTCGGCGAGGCCAACACGCTGGTAGATGGCGTGTGCCTTGGTCCTTG
TCCCAGCACTCTCCCATCGGACGCCGCAAATGCCGAGAATCTCCTCATAAAGAGGAAGTG
TCCTTGGCCTCCTGCAAATGCGGGTCTACCGTGATGTATTGATGCAATGAGGCGGGCCTC
GGTGGCGGCGTAGGTCGACGGGAAGACTGCGCTCTTCTTCGCAGAGAAGGACTTCATGTT
TATTGGTTGGGAGTGACCAACATGGGCTTGTGGCCATCGGACGGCCCTCCACAGCTGGCC
GAGCTGTTGGTCCGACAGGGTTGGGAGGCAAGATCAGCCGGGGGATGGTAAGGCGCCCAA
AAAGGGACACAAAAAAAAACGGCGGACAGCAGGGCAAGACGGCATCGCGTCGGTAACCGT
GGCCAGACCTTGGGACAGGGTGTCCCAGCAGCGCTTGATTGGGCCAGTGTAGCCGGCATA
CTTGTCTATGGCGTGGGCCTTCTTTCTGGCCCCCTCGTCCAGCCAGCTGGCGCCGTAAGT
GTCGAGCATTTCTTCGTACATGGCGACGGAACGTGACCCGTACAGTGCCCGGTTCTACCA
GGGCGCCAAAAAGCGGGCATCTGCTGCGGCTTCGTAGCCGCCGGGAAGACTGCGCTCTCC
TTCGAAGAGAAGGTCTTCTTTTCGCTTTGGCGCATAGCCACTCTGCGCCGTACATGTCGA
GGATGGCCTCGTACCAGGTCAGAGACCATGGTCCGTACAGCGTCCGGATCTACCAGGACG
CCGCAAGGCCTGTCTCTGCCTCAAGTTGGAACGCGGGACAGAGGTCCCGCGCCCCATCGC
GGTACGAATTCAGCTGCTCGGAGGTTCGGGCGTCGTGATGTCTGACCCCAGCTTGGTTGC
TGGTGTGAACGAAGTAACAGAATCCGGCGACGAATATCGCGTCGCAGCCGCAAAGAAAAC
TCTGGATCGACGTTTTCAGTACAGAAATACATCAAGTTGTTCAGACACAGGCACATAAGA
TGACTCACGCGATGGCTGCGATCATCGTGGTGGATTTGATTGTGAGTTGGTAGGGAGAGG
TTTGGACAGAACAGCAGGCCGGCACGGAGGGAAAGAAGGCGATCGGACGGAGGCTGCGGA
ACAAGATTTGATAAAGATGTTCCATCAATGCTGTAAGTATGTTGATAGATGTTTCGCTTG
TTGTTGGCTGAAGACTGTGGAGATAATGATGGTGGAGATAATGATGGGAGTGAAAATTCT
GTGCGGCGATGTGGTGATGTTTGAGAGAGAGAAAAGTAGGATGGGATGCGGGTTTATTAT
TTGCAACATGTAAACAAAGCATTGTGCTTGTTTTGGTCATTATACAAACAAAGAAGGAGC
AACTGGTTATCGAGGGCATCAAAGGCACAATACGAAAGAGCGATGCCAGCAATACGTCCA
TGAATTAACAAGAAAGAGCGATTAGGCCAACAGTCATGAAATAAGAGGAAGGCACGATCG
AAAACCGTGTACAGATGAGACCCTCACGAAAGGGACATTGGGAATAGCAGATGAATAACA
GTGGGAAGGAAGCATCAACATAGTAAGTAGTAGAGTGAGCCCTTCCCGAATAGGAAATAT
TGCGTTGGCATACAAACTTATGTAATCGCACCGTGCCAGATCACTTGACTGGGCCAGGCC
AACAACAAAAATACGCGTCATGTTGCGATTTCTTCGTACTAAGCGGCACCCGGAATATCT
TCTATGCCCACAAGCAGGAAGGCATGTGACTGAGCCCTTCTTCGGTGTCTTCATCTTCTT
AAACGGTTGCTGCGAGCCGATCTCCCAAAGCGAGGATACCCTCTTCATTCATCCACCTAC
GCCCACGATGACCGTCGACAAAAATGTTGTCGTTTCTGACGAAGGCGCCCGTCCGCTGAT
TGATATCGACTCCTTGAATCCACCTCCACCATACCAAACCCAGACCCAGCCGGGCCCTGT
TGATGTACTGCGCACGCGCATCCCCGTTCCCGAGAACGTTACGATACCACATCCAAAAGT
GGGCCCTTCAGGGTCGCCTAAAGAGAATGAAGAGGACGTCGTCAGCCATTTTGTGCATGC
CTCCTGTCGGCTCTACGAGGCGTTACTGGTCACAACAGATGTCTGCAACAACCTGATCTA
CAAGTGGACAGGGCGCAAGCCACAGGCGGCCGACCAGTTGGCACGGATAGTCGTGGAAAC
ACACGAGAAGAACACGAAAAAGATGGACCCCAGACTCAAAGCCTTGGCACCCGAAGCTGT
CGCTGTCCAGATTGCGCTGTCGGCGACACAACTTCTGGTGGTCGTCGCCGGTGTTGCCAT
GGGAAAGATGGTCGACTGCCGTAGAGAAGGCGTAGCTGATGGGAGGCTGCTTCCTCTGTC
TGCCCTGGCCTTGGATGCCTGCTCTCCAGGAGAATCGAACGACAAACCATGCGAAGAACC
AAATGAAGAGTCGAACGAAGAAAACGACCAGCGCTCCTATACAGCCAAGACTTTTGCGGC
TTTTACGAACGTCACGACGACATCAGACCGCATCTTCGAGCTGCTGAAAAGCCTCGACGA
TATGAAGAAGCCAGTCAGAGATGCAGAGTTATTTCTTGGGTTTTGGAATGTGCTTTCCTC
CAAGCTGCTTTACATCTTGACAGACATTTATCAGCGCAGAGCGGAGCTGCTCACCATACA
CAAGGCCGCGCTCGAGCTGGCGAAACCAGGCAAAGCAACAGCCAGTAGTATCCTCAAGGT
TTTCAAAGATCACAAGGATCCCAAAAAGACCCCCAGAGAATACGGCGACAAGCTTACCAG
CGACCACTGGGGGGATCGCACAAGCCCCATCACCAACCAACTCGCGTTTAACGCTCAACG
GCTCAAGAGCTTGGTGGAGCTGGCCATGGCCGTTACCAAAAAGGTGCGAAAGTCAGCCCT
GTACCGACATGAACTCGAGCCTGCCGAGACTACTCCTGAAATATCGAGTTCCAAACCGGA
AAAGGGAGCAAAAGAAGCTGAGAAAATGTCTTGGTGGCAATCTCGTGTTGGAAAATATCG
TCACACACCACCCGCTCCGGCTCTGAACGCCAGAGAACTGGAAGAAGACGAAAGGCTACA
GCGGGCACTGGAGGCTTGTGAACAGGCGTGTAAAGCAGCGGAAGCAGTGGATGACCGGCA
GCAGGTATTGGGCTAGGGGGAATAGTGACAAACAAGCTTTGGTGCTATAATGTGTCTATG
ACATACACGGATTTTTTTGTATCACTAGGCTTACATACGTTCGTATTAGTACTCTCAAAG
ACTTTAAATATATTTCCTTCCACGTATCTAATGAGCATGTGCACCGTATTTTGTATCCAA
GTCGAGTCTGTTGAATATATATTATAGTTGGGGACATGGTCTAAAGCTAGCCGGGTCATG
TGGTGTTTTACATTTGCAATAAATAAAAGGAGGAAAGTCACTTACAAACACTAAAAGTCG
GGGTAAGAAACAGTGTGAATACTACCGTGCTTAGATCTATATAACATCTTCTGATTTCTA
CCATACTATATACGCTGAAAATACTAATATCGTTAAGCTATATCTTTTAGGGCTTGCTCT
TATTTCTATCCGAGGGCAAGAAAGTTTATGCACAGACTAAATCCATCGTCGTTCTTAAAT
ATTTAACCAAGTACTACAATCTTCTCTTTCTTTTGTCTGCTGGCAAATACTATACACCTG
TCTTTCTTTTTCTGAACTCATCAAACGACAAGACTCGTGCTCTCTAAACAAATACTATCA
TCAATACAAACAACCTAATTACCTTCACAATGGACGACGATATCAACGATTCCGCCTCCG
TCATTAGTAGCACCTCTACGCTGCTTGATGTCAAGGCCTCATCTCCTCAGCCATCTCTCC
ATCATCACAATCAGCCAAGCGCTGTCGATGAACAGCGCACGCCCATGCCCACCCCTATCC
TAGAACCTATGCCCGTGGCGGAAACGATACCGAAACTGAAAATGCTGCCGCCACCACCAG
CCCCTGCCAACGAGCGCGAAGAACGTGCGATGAGCAACTTCGTCCTTGCATCATGCCGCT
TACACAACGCGATGGTGTTCGCAACGGAGGTTTGCACGGACCTCATCTGGAAATGGTCTG
ATCCTTCGCTTTCGGCCGACCAGGCAGTGGCGGAGGCCAAAAAGGTCTTGTCGATGAACT
ACGCATTAGGCAGTGACTGGAAGAATACATCAGTGGAGGCGGTTGTTCTCCAGGGAGTGC
TTTCAGCGACGCAGACAATGGTGGACGGTGCTGGTGCGGTCATGGGACGGATTGTCGATT
CCCGCAAACTTGCAGTGCAACAGGGCCTGCTTCTGCCCATTGCTGTTCTGGCCGACGAAA
CGGAACGACCCATCCTCACAATCGCCCAGATGTTTTCGGCATTCACCAAGGGCACGCCGA
CAGACAGCTCCATTCGGGAACTGGCGGACGAGTTCAGAAAGGCAAAGAAGGCTTGTGATC
GATCGAGAAGTTATATGTGGTGTTTCAAAATGAGATTCCACAACTCCATACTGCAGTTGC
AGATGTATCTGGACGATAGACGGGACGAGCTGGAGAACATACGCTCGCAAATAAACGCAC
TCGAACACAGACAAGCCCCCGCCCAATCACACCTGCTGACAGGACCCGAACGAGTCCAAG
CAATACAACAGGCACTGGTATCCGGGCAAGCATTACGGCGGGCCATGTGGGACGCAGATG
CAAATGCAGACGCGAATGCGAGAATAGGATCAGTAACGGCCGAGGCTCTACTCAACATCT
TTCGGGAACCGCGCCCTCGCGGCTACAGAACAAGATCCGGTGAATCCACGAGCCCCACCG
CCAACCAGCTCCTCTACAGTGCTTTGCAGGTAAATATGCTGTTCAGTCTGGCCAAGAGAC
TCCTGAAGAAAGTCCGACGCTCGGGGGCCTACCGGGAAAAGCACCATCCAGAGATCCCAA
GATTGAGCATGTGGCGGGACTTTGTGAATTATATCTCGTGCAAACCGGAGCCGGTCATTG
ACCTGAATGCAAGGGAGCAGGAGGAAGACGCGAGGCTTGAGGAAGGACTTCGGCACAGTG
CTATTGCATACTTATTTGCAAAAGGTGTCGTTCAAAGCCAGGAAGTGCAAAGCCAGGAAG
TGCAAAGCCAGGAAGTGCAAAGCCAGGAAGTGCAAAGCCAGAAAGTGCAAAGCCAGGACG
TGTAAACCTGTCTCTCTCTCTCTCTCTCTTTTACTGCCAGTTATCGATGTGTATTCTTTA
TTCTGTCAAGTCGAGAGACGTTCTTTATAAAATAAAGTTTTCAAAATAAAAGAGACGGTA
CAGCAAATGTAATTGACGTTTCTTCTTCAATCCGAATAAATCAACTGTAGGAACAGATTT
AATTTTGCACTAAAATAAAAAGAACATCACGAAAACGAATGAGACAAAAGTATGTTTATA
CATGTAAAACAGGAAAAGAAGGAAAGAAAGGCAAGGATGCCTCGACTACAGCATCTTCGG
CCCAGACCTTAGGGCAATGGAATTAGCCATGATGAGGTTGTATTGTAAGATCACGCAATG
AGAAAACATGATTACGCAAAGATGTTCGCCGTAAATGGTATTATGAATGTCGCTGTATCC
AAAAAAATTCATATATAAAAGCTCTTAGCCATGAACCAAAAGTCAAATAAAACGCATGAA
AATACTGTCATAAATGTTAAAGAATAAGATCCCTGCGAGATAGCCAACGCCCTGTCTTTG
CCAGTCCCAGCCTTGTCGAGGATCACCGACACTAGACAACCCTACAACACGTCTCCTTTT
CTTCCCCTTCCATATGGTTCCTGTCTCAACTGCATCATAACTTCGCAGCCTTTCTGGCCG
CGTCTTTGGTCGGCTCCGTCCGCTCGCCGTCGCCAAAGACGGGGTGGAAGACGTGGTCGT
AGACCCACCAGACACTCCGAAAAATGGTGCCCATGACGACGACCATGGCGGGCGACATGC
GGCCGGAGGCGCCCTTGCGGCGGGGCATCCAGTTCATGCTGAGGATGAGGAGGAGGAAAG
GGAGGGCGGCGATAATCAGGAGGACAGAGCCAATCTTTTGGCGCGTCGAGGTGATGGTGT
AGGGCTGCAGGCTGGCCAGCCAGTCCTGGTAGGCCTGGGGGAGCTCGTGGTCGGCGGCGC
CGGTTGTCAGCAGCCCCAGGTAGCGCTTCGAGGGTTGGGCATAGCCCGGGTCGGGGCGGC
CGCGGGCGCTGGCGAAGCGGACGAGGCGGCGGACGAGGGCGCGCCACTTGCGGGAGAGCC
AGCCGGCGTCGTCGTCGTCGTCGTCGTCGTCACCCTTGTCGTCCTTGTCGTCGTCGTCCT
CCCTCCCGAAGGCCTTGGAGATCGGCACCTGCGGGGCAAACAGGGTGTGGGCCAAGAACG
GCTTCGGCGGCACGGGAATGTCGGGCCGCTCAGGGACGCCCATGCGCGGCGCAACCACCA
GACACGGCACCAGCACGTCCTGGTAGGAGGCGCCGCCGCCCTCGGTCGCAATAATCTTGG
CATAGTCGTCGCGCGTCACCTCGTAGACGACGCCGTACAGCGGGCCGTCCCAGATCGGGT
CGCCGTGGCTGTCGAGCTCAAAGTGTGTCTTTGTCTTGGGGGGAGGGTTGGTCGGCGGGC
CGGGCGGGCCTGGCGGTCCGGGAATGGGAATGTCGGGGACGTCTGGCACTTTCGGATTCT
TGGGCGGTCGACGGAAGGCGGTGTTGGCAAAGCAAGGCTCGCGGTAGGGCACGCCGGGCA
AATCGAACGTCAGCTGTAGCGTGGGCGCAGAGACCGTCACGCACGACAGCGGCTTGATCC
CGCGGGTGCCCTCAAACGTCTTCGCGGCCATGTTGGAGCCGTACGCGAGGTAGAGGACGG
TAGGTTCTGTGAGGGGGGCAGAAGCCTCGCAGGATTCTGGTTCTGTTTCGGACCCTTTCG
AGAGCAAAGGCGTCTTTTCAGACACGTTTTGCTTGTTCTTGTTCAGCTTCGCCTCTGCTG
CCGCCAGGTACGTTGACGCCAGCACGGGCTCTTCAGGCACGACATCGGGCGTCGCCAGTG
CCAGTCGCTCGGCGGATGTGTGCGGGATGCGGCGTGTCTTGGAAAGTGTCGCCTCTTCCG
GCTCCGTCTCGACTTCGATCGCCTTGCGGACGACAGTGGCGGCCAGGCCGGCCGGGGGCT
CGAGGGCGAGTTCGTTGGTCATGGCGTGGGAGGGGAGGAGGTCGACGTCGCCAATGTGGA
TGATCACGTCGTTGTTGTCGTCGCTGTTGGCTTGTTCGTAGGCGAAGCCGCTTCGAGCAG
AGTCGTAAGGCATGGTGGGCAGTGGATGGGGGTGGTCGTCAATTTAAAGAAGAGAAACAA
AAGATCGGAGGGCAATGGACTGTAGGCCGAGTGCCAAAAAGGGTAGGTGGAGCGACAGGC
AGGGGCAGGCTGCGTAGGGCGGGCGATCTGGAGGAAAGAAGAAAAGGTAAGACGGCTTGA
CTCCAGACTCAAGGAGTTAGGAACAAGTGTTCTCTGTCGTCGGGCCGGTCTGATTTCTGA
CAGTTGTTCTTCTGGGCGTAGGTGCCTGTCCCTGTTTCTGACTTTCTTACTTGATGAAAT
GACGGGGGGCAGAGGCCGACGTGGAGGTCGTAAACGTGGAGGGCCGACAAAACATAACGA
TAACGAGGGATATCTGACAGAGTCATGTAGAATTCGGAGACTAATCGTGGACATACAGAC
CGAGCCGGCGGAAGAGTCGACTAGTGCGAAACGGAGACAGGGGTTGTGGCGAGGTTACAC
CCCACTTAAGTGCTGGGAACGGGTTTCGAGTCGTGCATTTTGGGTGCATTCCCAGTGATG
TTTAGCGGTCGGGGTTGGGTTTACAGCACCAACACGGTTCGGAGCCTTTTATGTCAGCAG
TCTGTCCAGCAGTTTCCACAGCAGAACCTTGACGAACGCCAAGACTAAAAACGGGAAAGA
GCGCCTACCCACGCACAAAGACGGGCCAACCAACACGAGTCGCCAACATCAAAAAGTCCC
CGGGACAGGTCAAGCCAGGTCAAGACAGGTGTCAAGAGAAACGCGCAGAAACTTGTCAAA
AGGACAAAAGTAAGACTGATGAGATTGAGACTCCTGTCAACCTTTCTGGGGAACGTTTGC
ATCTCACAACATCTCTTGTCAGACCTTGCTGCTGAGGTAATACAGCCTTGCAGTCTCAGT
GCATCGCTCCTTCTGTAATAAATGTGACTTTTCACATAAATTCCATTCCTTCCCCCCGCA
ACTCTGATAGCTTCGATGCTTTGACATGACTCGCCAAATTCCGAGATTCCGGTGCCTGGG
AAAGTGAGAGTACAGCGCTGTGTTAACTCCGGCAGGCGCTGTAGTCCGCCGATATTAGTG
GGTTAAGTCCAGGCACAGGTCCTTGTCAAACTCGGGTTTAATATCCATGAAAAGAAAGCA
AGAAAAAGAAAACAGAACGAGAAGCTAATTCAAAGAGAAAATAAAAATAAATCAAATGAG
AAAAAAAGAACAGCACGTTTAGGACAATGTACTATTTAGTCTTATATACGTCTATCTGCA
GCGCTTCCATCGCGTCTATGTACGTTGCATCTCGTCTTATTTTATCTGACCCTCGTATCC
AAGTTCTTGTTCCATCGTCTTTCAGTCTTCTTCACTTTCTTCTCTTCACCTTCCTTCTGG
TGATTAGTTCTTGTCCATCAGCCCTGCAGTCTGACCTAAGCTTAAAAGTGCCTTCCTTCT
GAAACCATATCGGCGTAATACGGTGAAATGTGCGTCGGTGGTTAATTGGAAGAGAGCTGG
GCAAAGAAGACAGCGAAGAAGAGGGCAGTGGATTGCGGCCACCACCCTTCACCTACACAA
TGTGGTCCTCCTCGACCCAGGCAAACTCGGGCTGAAAGTCGTCAAACAGGCCCTTGATGG
CCGCCGGCGGCCACGCCGTCAGGTTGCTCCACTTGCTCTCAAAGTGGTGGCGGCCAGCAC
CGACCCAGCGGCCCAGGTCCTGGGCGTCGGCAGCCGACGACACGTCCTTGTCGCCGCGCT
CGTGGGGGAGAATGACTTGGGCGCACGTGTTGGCGGGGACCAGGATGTCGAGGACAAAGT
TGTCGCCGCCGGTAATCTCCCACTTGGCCTCCACCCTTCCGTAGGCCGTCTCGTACGACG
CCTCGGCCGACGTGATGGTACCGCCCGGAATGGGGCTGACGGCAAACGTCTTCCAGCCGG
GCGACAGGCAGCGCACACCGGCGACGCTCTCGTGCAGCCAGTGGACGACGGCGCCGAGCG
CATAATGATTAAAGCTGGTCATCTCGCCCGGGTTGATGCTGCCGTCGGGCAGCATGCTGT
CCCAGCGCTCCCAGATGGTGGTGGCGCCCATAGTAATCGGGTACATCCACGACGGCTTGG
ACTTTTCCTGGAGCATGCGGTAGGCCATTTGCGGGTAGCCTGCGCGCGTCAGGGCGTGCG
TGATGATGGGCGTGCCCGCGAAACCGGTGGCGACGCGGAACTTGGCGGCCCTCACGAGCT
CGACTAAACGAGAAGCGGCGGTGGCACGGTGCTGCGCCGTGGGGAAGAGGTCGAAGACAA
TGGCCAGGGCTAGGCCTGTCTGGGAGTCGCCCACCAGCAGACCAGCGGGGGTCATGTACT
TGTTCTGGAAAGCGGTGCGGAGGCGGCAGGCGTCGGCGGTGTAGCGGACGGCCTCTTCCG
TCTTGCCCAGAATGGCACTGGCCTGCGCGAGCACGTCTGTCACGCGCACAAGGTAGGCGT
CCGCAACGAAAGCGCCGCTGGTGCGCGCCTCCTCGGGTTTGTCAGGCGGCGCGGCGGGAT
CGAGCCAGTCGCCAAGCTGCGGCAGCGTGGACACCCACAGACCGTCAGCACCTCGGGGCA
CACCGCGGTCCACCCATGCCGTCATGCTCTCGTACTGGCGCGACAAGAACGACGTGTCGC
CAAACGACCGGTACAGATCCCACGGCGTCAGGACCGTCACATCGTCCCAGACGGCCAGCG
GCGCATGCGGCCACAGCGTCTGCAAGATGTCCGGGACGACCACAGGCGGCACGCCGTCAT
CGGCGTCTAGCAGCTGCTCCGCTGCGAGGTCCTGCAGCCAGTCGCCCAGCATGCCGGCCG
TGTTGTACAGGAAGCTGGCCGAGTTGCAAAAGACCTGGATATCGCCCGTCCACCCCAAAC
GCTCGTCGCGCTGGGGACAGTCGGTGGGGATCGACAAAAAGTTGCCGCGCATGCTCCACA
GGGTGTTGGTGTGCAGCTTGTTGACGAGCGGGTGGGAGCACGCAAAGTGGCCGGTGCGCT
TCATGTCGGTGTGCATGACGTCGGCGACGACCGAGTCGAGCAGCGACTGCTCGTCGGTGC
CGTCGCCATTGTCGGGCCAGCCCTCGACCTGGACGTACCGAAAGCCGTGGAAGGTGTAGT
TGGGGTGCCACTCTGCGGCGGTTGAGACAGACTCTGAGTCACTAATGATCAGAGTATCAG
TACACTCGGCGTCTCTCAAAGGACGGATGCCCAGCTCGCCGTCCTCGAGGACCTCGGCGT
GCGTAAAGACGACGCGGGCTCCTTTTCGGAGATCGCCACCGACCAGAGGGGCAAGCTGGA
CGCGCAGGCGGCCGACCAGGTTCTGGCCAAAGTCGAGAATGATGTTTCCCGTGTTGGTCA
CAATGCGCTCGACGGGCTTGACCGTCTGCGTGACACGGACGGGCGGCGCGCTGGGGCTGA
CAATGTCGGCGGCCGGCACGTCGAGGGCACGGACAGCCGTCCAATTTTGGGTCGTCTCCG
AGGTCCAGTCGGTCTCCTGGCCCAAGTCATAGACCTCGCCGTCGTAAATCTCGGCACGCA
GCGTGGCACTCGGGCTGCAACTCCACGAGTCGTCGGTGGCCACGCTCGTCGACCGCGTGC
CATCCTCACTTTCGACCTCGATCTGCGCCATGACGCCAATGTCCTGACCATAGATGCACC
GCAGACCGCCGTGGAAGGCCAGGCGGCCGGCGTACCAGCCCTCGGCCACCTCGACGGCCA
GCACGTTCCCCCCCTCCTTGAGGAGCGAGGTGACGTCAAACGTCTCGTAGTTGAGCCGGT
GGTTGTAGCTCGTCCAGCCAGGGGCCATCTCGCTGTCGCCGACACGCTTGCCGTTCAAAA
AAGCACGGTACACGCCCAGACCGGTAATGTAGAGGCGGCCCACCGATGCTTGCATGATGC
TAAACACCTTCTTGAACCGCAGCGGCCGCAGTGCCGCCTCGACATCCGGGCTGTGCACCT
TGTCGGCACTCGTAATCGGCACCGCCGTCCAGTCGTTTTTGGTAAGAAGGCCGCACTCGA
CGGCCGTCCAGTCAGACCACTCTGTCGATTTGGAGTCGTTTCCGTACGCCTTTACACGCA
CGCTGGCCCGCTCGCGGGATTTGAGGGGTGCACTGGGCCACGACACGAGCACCGAGTCGC
TGCTCTCGACATGGTAGGATTCGATTTTGTCAGTGCCCTGGCGTTTCACTTCGAGATCGT
AGGCAGTCTGTGTCCAGTCCTGGTCGGCGTCGGCGATCTGGTTGCTGTCGTTTTCACTCA
AGGTAAACTTCCACGAAAGGCGCGGCGAGGTCGAGCCAATGCCGAAGCCGGTGGCGTGCT
GCTCGACCGTCGGGGCCGAAAGAGATGGCATTGTCGAAGGTGTGCGTGTGTGGTACTGTA
AGAAAAGAGGCGGCTCTCGCTATCGTGAAATTCAGGGGCAAAGTCGACAAGCTCTTTCCT
GAATTGGTTGTAAAGCAACGATGTACAAGAAAAGGAAGGAGCAATTATCAAAACGACGAG
AAAATGAAGAGATGTACAAAACAAAAGGCAACAAATTGAGGCGAGAAGAGAACGAAGGAC
TGAACAGTGAAAATGGTGGACTTGACCTCGACAAAAGTATCTTTTCTCTGCCCCTCGGCC
TTGTTGCCTGCGAACGTCTCGTCGTTTGTTGTCTGTCCTGTCCTCTGCTCCTTCAATCGC
TCCTGTGTCGCTCCTTCTTCACATTTCTGGTTTCTCGTCTCCCCTCCTTCCCCATAATCG
GCCTTCTTTGTGCCGACGCGGGTGTTCCTTCTCTACTGACGTTGAACGGTCCACTGCGGG
GAGTTCTGTCGTGCCTGTCGTGCCTGCTTGTGCCCTGTCCAAGCCTGCCAAAATTTGCGG
AGAACCACCGGCTTTGAGCGATTGTCCGGCGTCGACTGCTGGCGTAGTACCCTGAACTGC
AGGTCAAGCGTACTACAGCGGCGGAAGCTCGTGCCAGACGCCTGCGAGAGCTGCCAAAGG
GACGCTAAACCCGCACGTCGACAAACGCTAACAAACCCTAATTGACGACGGCTCGTCTGC
ACCCATCCTTTGACTTGACTGTTCGTGTCCTGGTCTCCCGCTGTCGGTGCAACATTAATT
GGAGTGGACTTGCGAGGATTGCAGACATTTGACATTCGGATCAAACGGCGTCTCTGACAT
GTAATACCGGAGTCGGAGGTTCGCTCAAATCGGCAGCTTTCGAGAAGGACGGTGCACAGT
GTGGTATCATGGCCGACCTCCGGACAGTTGGACGCATTGTTACGGTAGCATTGCATCATA
GTGCCGGCTTTCACCTTGTTAATTTTGAGTGCAAATCATATTGTGACAAGTAATAAAGTG
GTTGCTATATTTCTTCTGATTTTATTTACTTTGAACTACAGAGTACAGCCTCTGGTCGCT
CTTTCCCGGGATATTGGTATCAAAATGTTGGGTAAAACGGTCCTCGTCCTTCCTTGGTTG
GCTTTTAGGATGGATCCATGGGGCCTTCCTATCTCGAACTGCTTGCCCTTCCTGGTGTCT
TGATAGGAAACTGTGCGACCACCTGGTTGTATTCTGCCCGTGCCAGAGCGGCCGCCTCGA
CTGCCTGCTTGCAAGCACTGTATGCCTGCTCCAGCAGCCCATCCTCACCGGACCCATCTC
GATCTTTGGCATATTTGCCTTCTGTTGCCGCCGGCCGCTGCCATTTGGCAATCGTCACGC
CGTACTCTGCGGCCCGCCGCAGAGTCTCGCCGGCGTTCTCGATATCTACTGCCATAATGT
TTCCAATGACGCACTGCACCTCGTACCAGGCCTCCTCCATGCTTTTGGCACTGGCGTTGT
CCCCAATCGCCCCCCTCACCGCCTCCATCTGCTTCCGTGCATCCTTGATGTGCGACAGCG
ATGTCCGGTAGACGGCGTTGCGGAGGGGCTCGACGCTGAGCTGGACATTGTGCTGGTAGC
TGCCAAAGTAGGGGCTGCTTGACGTCTCCAGGTCGTGCAGCAGGCGGTTGCCCAGCGTGC
CTGTCGACACGGCCTCGTCATAGATCTTTCGCTCGTCGAGATCGTCCATTGTGCGGCCGC
GCGTGAACGCAGCAAATGTTGTGCTCGTGGTGGGTTCTCCTTTTGTGTCCTTGCCTTCTT
CATCCTTCTCCAGCTCCGTTTTGTCCAAAACAGACAATGGGAGCAGCAGGTCGGCCTGAA
CGGCATATCCTCGCGCCTGAATTGCTGCTCCAGCAATCACGCCCGTCAGGCTCAGGGTGG
TTAGCACGGCCTCCATGGCCGACTGGAGCATGACAGCCTTTTGTCTCTGTAGCTCGTCAG
GCCCGGCCCTGTCGTCGCGGTACAGAACACGCCCGTCCGTCTTCAAGGCCTCGCGGGCAT
CCTTGGGCGACAGGCCGGTCCACTGGTGCACAAGCCGCTGGAAGACGTTGACGGTCACCA
TGGACGCCTCGTGGAGGCGGCAGGCGGCGTGGATGACGGCGCTCGTGGCGAGTTGTTCGC
TGGTCTTGTATTGTGAGATTTGGCCGGGCGTCATGGCCGGTCGTGCGTCGTCGGGGTACG
GAACGAAAGGCTCCGGCATGCGGATAGGCGTGTAGAGAGCGTTCATTGTCGATCCACGAT
TGGCCGTCCCGGAATCGTCACCAGTAATTGTGTCGCTGATCGAGATAGTGTCAAACTGCT
GGACAGTCGTGGCGATCGAGTCGACTGTAATGAAGCTGCGACCGTCGTCGTTGTCAGCGT
CACCGTATGATTTGGATCCCATTGTGTTTGGTCGTTGCAAAAATCCGAAGCTTGTTAAAA
ACCGTAAATGTAAGATATTTTTAATGCGTCGTGGTGAAAATGAAAGACAGTGGAAGCATT
GTAAAGACGATGTTGAGTCGTTCAGCTGCCAAGAGTACGCCTGTGAATATGCCTAGTGGT
GTCACTGAGTGTGCCTGCTGACTAATTGAGGCTGTGTTTACATCGTCTGTTCGACGTATC
TCAGTGTAAGTAGACGGGATTAATGTACAGATGTCTATGTTTTCTTCTTTTGTTTTCGTT
TTTACCTTTTCGTCTCAAGTTTAGTATTAATATTTTCATTTGATTTTATTAAACCAACTG
TTTTATTGAAATCATTTTCCCATTTGTTACTTCTATCATAATCGATTGTGGTTTCTAATT
TCGCTCCAACTCTCTTCATCTAGGCCTCATGCTTGTTTGTGAACTGCCGGGACACTTCTC
TGTACTCGGCCAGTGCAATCTTGGCAGCTTCCGATGCCTGTGTCGCAGCCTTGTGTGCCC
GTCCCAATAACTGGACATCACCGGCATGCCGGTCGCTGCGAGCAGGGTCGTTGACATCAA
CGTTGAAGTTGGCGTTACCCTCACCGTACGTTGATGCAAAAATGCTTGCTGTCGCATATT
TCAGTTTCCGCTGCCACTTTGCGACGCGGTAGGCAAAGTCAGCCGCATCGCACAGCGTCT
TGGACGCCTGCACGAGATCGACGGCCAGGTCTTGGACAACAACCTGTATGGTGTACAAGA
TCTTGTTCCTCTCTCCATCCTTGACATCCTTGGCCCCTTTTGTTAGGAGCTCAGCCCAGA
CCGCGTCGCGTTTTTTGACAGTGTCCATGATGTTCTTGTGAAAGGGATAGTTCAAGCCGT
TATGCATTGCTGCGGAAATTTCGTCCTCCTGGTTCCATTTGAAGCCATAGAAGGGATTGT
TGGCCCGGTAGCTCGTCCTCCTCAACCGGTATATCAGCGTCGGCGCATCCCAAGTTACAC
CCGTCCAAGTGTCCCCCTCGCCCGTGCGCGTGAAGGCGACGTACGTTTTTATTGTCGGTG
TTGGTGTGGTGGCGGTGTCTTTGCTTGTGTCTTTTTCGGTGTAGTTGCCCGAGTCCGGCA
TCGGCTCTAGAGCCGACAGCCGGAGCAGCAGCTTCCTGTCGACGCTGTATTTGCGCAGAC
CAACAATGGCCACCATTGACAGGTTGCCCAGCATTTGCGAGACCATCTCCACGACTTCCA
CGGCGCCGTACAGCATCTCCGCCCTCTGCTGGTAGCTTTCCTTGTCTGTGGCCTTCTGCC
TGCCGCCCGTGCTTTTTGGATACGCATCCGTGTTTTTGAGCGACGTGGCCGCCTTGTCCG
GTGAGTGCCCCGTCCAGTTGAAGATGAGCCGCTGGAACGCGTTGACCATGACGCAGCTGG
CTTCGTGCAGGCGGCATCCAGCGTGGACGATGGCGCTGGCGGCGGCCTCCTCCTTGGCCA
TGTACTCGGCCAGGTTGTCGCTGGTAATGGCCAGCTCGGTGGCACTTGGATCAAACGGCT
GGGGGACCGGAATCGGGGTGTAGAGTGACTTTTTCGAGGCTGAAACGGGCATGGTCCGTC
CGGCATCCCGGTCTTCGATGGTGGTGTTGTTGAGAAGGCGTGTTGTTGTAGACACATTAG
CGGTAGCCGTAGACGCAACGCTACAGCTGTCGTCGTCGACTGTGTCCGTATAGACGGCCA
TTTTGAAATTGCTGACGTCGGATGTGTGGATGGATGTCACAGAATCGAAAAGTTGGGATG
ATTGAAGATAAAGTTGAGATGATTGAAGAAGATGCACCGTTAAAATAATCTGTAAAAGAG
GATGGCTAATATACTAGACTTTAACATGCACTAACATATAAACGGAGCACGAAAAAAAAA
AAAAATCGATGTAATAAAAAGCGTGTGATGGGCTTTGCCGTTGGTGCCGGCAAGCCCAAT
ACGCTAGGAGGTCAATATAAAGTAGATACATCTCTAAAATATGTCACATGTAAGATACAT
GACCCCAGGTTCTCTTACTACGCGCACCTATATGGCGCGGCTAGGCACATAATCACAAGG
CTGTGTACACTACTTGTAAACAAGAACACGTATGCATTTCTTCTTCATTTCCGGTGTATC
CTCTAGCATTTTCACCAGTCTTGTTATTAAGCAATTTCTCGGTGCTTCTCCCTTCCATTA
CCCTACCAAAGCCCTCCTTCAGCTTTTACTTGGCATCGCCCGTATTCTTCTCTGTAGAAA
ACAAGCCCCGGATGTGCTTGACCAGGGTTGATGGCCACAGCCGCCGAAGTGATGTTACAA
CGGCGGCGATCATTTTCTTACTCTTGCTTCTGGACGGGGACTGGGGGGTACGAGCGGATT
TGGCGGACTCGGGGGAAGCCTCGTCGGCCTCGACCTCCTCCTCTTCGTCTTCGTCGTCTT
TTTCTCCACGCGCAAGTCCCAAGTCAATGTCGTCAGGCGGATCGCCAGCAAACAAAACAC
CATCAACGGCTGCCGCCTGGACGCCCGCCAGAATTTTGTGGACCCCAAGCTGGATTTGCA
GGTAGTGGAAGCTAGGCAGGGGATGGGCCACAGGATCGGATGTCACAAGTTCGTACACGT
CGCCGTGACGAATGCCCGCGTATGATCCGTCTCGGTTCCGGCGGAAGTCGGCGAGGACGT
TGTCGCTGCCCTGCAGCCAAATGACTTGCAGGAACATGCGGTGTTGCGGGTCGGTGGGGT
GTGCAATCGGACGGAAGGCAAATTTGTTTTTGTGCCACAGAGCACGAGCATTGGGCGAGA
GCGGCAAGATGTTGGCTTCTTCACCTTCACAGCCGAGGGCGGCAATCTCGTGGCGGGACA
GCCGAGGCAGAGGCCAAAGCATTCGCAGCGTATTCCAAAGAGAGGCAGCGGCATCCTTTT
CCAGGGCGGCCATGGGGATGATGTGGGAGCCTTGTTGGGTCGGAAAGCCAGACAGGATGC
ACCCTTTGCCGTACCATTTAGGCACAAGAGATTGAGCAGCAGTTGTCTCTATAGAGTCAG
GGGTGTCATGCCCAAGCTCCTGCTCACGCCTGTCCCAGGACCTGGTCACCTCGAAAAGAG
CTCCATAACGGGACATCACGACGCGCTCAAAATGCTCCTCGAGGGATGCAATCGGCTGTC
CCCCTCTCTCTCCCTGTTCTCGGAGAGACAGGGACGGTATCTGTGCGCCGCTCGGATCCC
GGGCAATGGCGAGGAGAGCCACCCGAACGAGCAGCCGGTGAACGTCAGCCAAGCTTCGTT
TGGACGCGTGATCTGTATATGTTTGTCTTTGGAGCCTTTGGACGGGATCGATCTTCGTCT
GTAGATATTCGGCAAACCGGTCTCGGAGCTCCCGGTCTGTCATGGTGAGCCGAATCGGTT
CTTCCACTCCTCCCTCTTGAAACGGCGGCACACCGATCGTGATCGTGTATTCTTCCTTAT
CCTTGGAATCTTGGCCGGCCGGGGTTTGGGCTTCCGCTTCACCCCTTCCCCCTTCCGGCA
TCCAGTCTTGGGACGCATTGAGGACAAATCGAGCACGAATGGGCTCGGACGGCTCCTTTG
GAGGCATGGTGGTCGGTGGTCTGAGGTGGTGCCGATAATCGTAGGTCGATGCTGCTGCTG
CGTCGTGGAGGTGCGATGTCGTTGTTGATGTTGTTGTTTGTGAAAAGTTTGATTTAATGT
TGTGGCTCCGAGGTTGCCTAAATAAACAAACGGAGAGAAAACGGAAAGAACACAAATTAC
CGAAAGAGGAAGGAACGAGCGGTGGGGAAAATATTGGTACGCTTCATGACGCAATCAAAT
TGGTGATGTACGCGTTCCAAATGGTGTAAGAGTATCACATATACCCAGTCGCCAAGTTTC
CCGACAATTTATCCTAGTCATCTTGTCGAGTGCGACAACAACTGTTGAAGTGGCCAAGTA
CAGGGTGAGGCTATTTCGACCGAGCCCTTTTCCAAAATCGACCGCCCCCTGTACAATTAG
AGCTCAAATTATAGTGTAATAATACTATTTGCACCGGAAGTTAATTTTTCATATTAATTG
TTCAGTGAACACTGCGAATACACCTTAAATATAAATCGTGAATATAGTGAATATAATGTT
TATTTTATATTAAATACAGTGTTTAGTTTTAATATAAACAGCGAATACAACGAATACAAC
GAATACAGCGATAAAACAAATAATATACGTTATGTTAAAAGTACGCTGTATTTAAAGTAT
GTGTACGCTATGCTCGCTATAAGTACTCGCTGTAATATGTTATACATGGGTCTTTGTGTA
TGTAGCGAATTTGTAGCATTTGTCGCACTATATGTACAGTAGGGGGCGGTCGATTTAGCC
TGACCCCGCAACCAGGTCCCTTTATGATGCCTCAACCCCATTGTACTTGTACGTTTACGC
TCAACTGTACATCGCGTCATTACCACCGCACCGCCATCCGCCATGGCTACTCTCCAAATC
TCTCGGCACGATATTGCCAAGATGATCGATCACTCGCTGCTGCATCCCACCATGACCGAT
GCCGACATTGTCGACGGCCTGCGCATTGCCCGCAAATACGGCGTCGCAACGGCGTGCATC
AAGCCCTACCTGATCCCGCTGGCCGCACAGGAGCTCGCCGGCTGCGATGTGCGCCTGTGC
CCCGTCATTGGCTTCCCCCACGGGAGCAGCACCACGGCCTCCAAGGTCTTTGAGGCCGAC
GATGCCGCTGCCGCATGCGCAGAATTTCAGAAATTTCGGGTGGCCGGTAACGACGGCGGC
GGCGTCCAGGGCGTCCAAGGCCCCGCCGAGATCGACATGGTCATCAACATCGGCAAAGCC
CTTGGCGGCGACTGGGACTATGTGCGCCGGGAGGTGGCCGCCGTCAACACGGCGGTCCTG
CGCCACGGCGCCGTCCTCAAGGTCATTTTCGAAAACGACTACCTGGACGAGGCCACCATT
GTGCGGCTGTGCCAGATCTGTTCGGACGTCGGCGTGGCCTTTGTCAAGACGAGCACGGGC
TACGGGTTTGTCAAGCAGGCCGACACGGGCCTGTACTCGTACGCAGGCGCGACCCTTCCG
CACCTGCGGCTGATGCGCCAGAACAGCACGCCCGCGGTCCAGATCAAGGCGGCGGGCGGT
GTGCGCACGCTCGACGACCTGCTGCGCGTGCGGTCGCTTGGCGTGACACGGATTGGTGCC
ACAGCAACAGCAGCCATACTGGACGAGGCAGAGCGTCGCGGCATTCCGGAAACGGACCGC
ATTGACGTGGCCGTGCCGCCCATGGAGGAGGGCGTACAGGTACAAAATGATCCAGCTTAC
TAGTCAGTGACAAATTTTCATACTCTGGACGCATTTGCCGGTGCCGTACATGCGAAGTTG
AGGAAATGTCCATAATATGTCTTGTCTCTTGTCAGTTCATTTACTCATTTATATCCTCGT
ACTGCTCTATGCTCTTTCCGTATTTATTCGCGTTTCACCTTCGGCCTAGGACTTCTCAAA
TTATTCTTATATATTTTTTCCCTTCAACAATTACTACTGCATTGAACGCATGTAATACAC
AAAACACTAACTGTCTCTATCGCGGCTTCAGTGCAAACTGCTTTACGACCTTTTTGTACT
CGGCCCGGGCAATCTTGGCCGCCTTGACGGCTTGCTTGGCCGACTTGTGTGCGTGTCTCA
ACAGTTGGATGTCGCTGTCGTCGTCGTTTCCGTTTCGGCCTCCATATGCGTTGCGGTCAA
AGATGCCAGCGGCCGTGATGCTCTCCTTTGCGTTTTCCTTGGCAAACTCCATCTTCCGGC
GCCATTTGGCAATTTTGTACGCATAGTCCACTGTGTGGCAGAGCGTCTGTGCCGATTTCA
CAAGATCCACCGACAAAATCTCGCCGACGACATACTGCGTGTCGTAGAGCACCTTGTTCT
TGTTCATGCCGTTCTTGGTACCCTTGTCGTTCGCGTCCTTGTCTTTGGCGACCTCCCCTT
GGATCACCCCCCTCCGGTCGGCTGCTTCGTTGATGTGGCCCAGAAACCGGTAGTCCAGAT
CACTTTCCACTTTCTTGCACCGGTGGCTGTGTATGGTCCCCCGCGTGTCGTAGGCTTCGT
CGTTGGACCTTTTCGTGTCGGTCGACAGCCGCTCCCGCAGATCGGACAGTCTCCACCACG
TCCCGTGTCCGCCAGTCCGCGTGAACTCTTTAAACGTTTTCTTTGTGGGGGTCATTTCGG
CCTCGGCGTCTTTTTCATTTTCGTCCTCCTCGTCTTTTTCGTCTTCTTCGTCTTCTTCGG
TGTCCGTCTCACTCTTGTAATAGCCATATCTATGCTCGACCCTGGGCTTCATCTTCGAAT
CCACGGCAAGCGCCGACAGGGGCAGCAGCAGGCCGGCCTCGACGGCGTAGTCGCGGCACG
TCACAACTGTCCACCATGACAAGCTGCCCGCCATCTGGTCCGTGGTCGTCGCCACCTCAA
CGGCCGTCTGCAGCATCACCGCCCTCTCCCGCGCAAACTCGTCCTCGTTGGCGACCCTGC
CCGTGGTCCTGGGGTACCTCATACCGTTTTTCAGAGTTTTGGCAGCCTCATCAGGCACCA
GGCCAGACCAGTTGTAGATCAGACGCTGAAACGAGTCGACCACGACGGCCGTCGCCTCGT
GCAGACGGCAGCCCGCCAGCACGAGCGCGCTGCTGGCGGCGTGTTCGCGGGCGCGATAGT
CACCAAAGCCAGCGGCGGTCATGGCGAGCCTGCGGGGCGGCGGGACAAAGGGCCCGTTGG
GCACGGTAATCGGGGTGACGAGGTCCTTCTTGGATGAGAAGACTGAGGACAGCGCGGAAG
GTTTCTTCGTTTTTGTCTTGGTCTTTTTCTTGGGGGCGCGCTGGTAGCCGCCGTAGCCAT
GGTTGTAGTAAAGGCTGTTTTGGGCAACCATGGCGGCGCAGTTAAGCGTTGTAGCGGTAT
TCAACATAACAATAGTATTGAGGTCCGCCATTGTGAAGAAATAAAAGGGTTAATAAGTAG
AATATACCATACGAGAACAGAAGACAGGAAACGACAAGAAGGCGCTCATCACAGTGTGAT
ATATATACACGAGTCACAGGAAGAGGAGTACACCAAAAGACTAAACTGCGCTGACATGAC
GATATGGTCAGGAGGGAGATGTGTTGGTATTCGGCAACCGGCAAGCTGTAAAATATGTAG
CAGAAATACAATAGATACATCTCCAAAATGCATCACACGCACATTCTGTTTAGTTTCTGA
CTACGCAAATATAGGGCAAGGCTATTTGTCCTCACATGATCGCAGGGCTGTGCACAGCGG
TCGTAAATAAGAACGGTGGTGGCAAACCACTCCACGCCGGTCGGCGCCGGCAGAGGCTAT
CCCCCACCACAGCCACAATTACTTATGCTTAAATCATCGACGAGGTATACATGACGACAC
TGTTTATGTTACACGCGACTGAGTGTCCATTGACTACTTGTGATAAGCAGGCGTGGCCGA
GGACAAATTAGTACGTGGGCGTTGATAGAGTGTTGGCTGCTCCTGTTGTTGTAGATCCTG
GCTATTGCACTAGATATTAATTTAGTGAAGCATAGCCACACAACACCGGTCGCTCCTTCC
AACGGTGCTGAGGAGAAACTTGAAATGGCAAGTGCGAATAAATGAATGCCAGTATCCGGA
AAGACCGAATGGCACCAGCATTCTATTAAGAAGGAAGCAGCTGGTTGTAGTTGTGTGAGG
GAATGAACAAACAAACGTTTATGTGAGGAATGAATATTAATCGACGCTGCCAGCTTTGAT
GTATTTATCATATAATTCCATAATTTCTGTTGGTATAAACATATATGAAGTGGGAAGCAA
GTTAAAAAGGAAGGCTCGAATGGTGGATATACTTTATCGTGCGGTGGAACGAAAGGACTC
ATGAAGTTGTGAGATCGATATCAGTGTAGGAAGGAGCTACCACATCTTTCGCTTTGCAAA
CTGAACTGACGACACAAGGAAAGAACGTCCATAGCAACTGCGGCTTTTGTGTCTTTATCA
TCTATCTTCGTACCTCCTCATGTTGCCATGTCCATTTCCCCTGAATTTATTTTTACACCC
GTCCCCAACCTTTGTAATCTTATTTTATTCTCTGTATCAACATGTGCAAATGTGCAAACA
CATAGATACACTTCCAACATGACTGTCGATCCTTCCTCCAGCTTGACCATATGAGATAAA
CGAACACTGCATTGTTGGCATCCCCCCCTACTGGTACCTATATTTCTCTTCAAACCCCAC
GTCTGTGCCGTTGCGGACGGTGTACACTTCCCAGGCCAACATTCTGAGGCTTGCCGAAGC
GGAGACTTTGCCCATGACGGCCAGCATCACCGAGGCGCACTGGGCCGGGTAGATGGCCTC
CGCGAGAGCCACCGCATAAGAGCGGTCCACGGTGGCTCTACCGCCGTCGTCGAGTATTAT
GTTGTAGCCAATGTGCCGCAATTTATCCAAGAAGACGGCAATGGCAATCTCTGGGGCCCA
TACCAACGCGCACCGCCATTCATCGAGCTGGAGGCAGTCTAGACGGGGCAGCGTCCCGTA
CACCTCGTCGGGATACGTGTCCAGGATGGCTGCCAAATGGACGGCAGCTTCCTCGTGAAC
GGCGGCAGGCACGTCCTTTTCGCTGACGAGCCTGCCAGACCTCTTGGCTGAAAGACTGTT
CTCGTGCAGAAAATCCTCTGCCACCCAAGCGGCGATCGCGCGAGTCTCGAGAGCCTGGTC
GCCGACGGCAGCATCGGCCGTGCACAGCGCACAATCGCAGGCGAAGCCATAGCCTGTGCG
GAGCTCGTGCATGCGCTGCCCAAAGGGCTTTGTGGGCACCACGTACTTGAAGGAGACTTC
CTCGCCCTCTGCCAAGTCGCGGACGGCGCGGACGATCATCATGTCGCCGATAAACGCGCG
GTGGGCGTTGGAAATACAGGCGTGGTTGGCATACGAGGCATGCAGCCAGACGCCAGCACT
ATCGCTGTAGTCGTCGTCGGGCACGGTTGTGTCGCCCGACCAGATGCGAGGGCAGGAGAA
GGCGTTGATCTCGACGATGCCTTGGGCGCGAAAGATGTTCACCGGTACCATGCCGTCGAC
GAAAGAGGCCAGACTCGACTTTTCGGCATTGGTTTCGCTGTCAATCTCCTTGACATTCTT
GGACCCATCATCGAGCAGAAAGGATTTGGCGGCCAGAGAGGGATTCCACGCGAGCTTTTC
CGCCAGGCCTGCCAAGAGCAAAGTCGTCGACCCTGCCACCAGACGGCCGGTATTGATGTT
GATCAGTGTGCGACGGGATGGCTCGGTGGCGCCAAAACTATTGGTCACCTCGATTGCGTG
GGCAATATGGAAGGCCTTCTCGACGAAAACGACCTCGCCGGCCTTGATGGCCTTTGTCGT
GAAGAGGCCGCGCCCTTTGCCCGCGGATGGGCCGGTGCGCGTGTTGGCGAGAAATGAGGC
GTGGTCCAGACGCGTGTCCCGTTTCTTTGTTGTGTCATTGTATGCCTCAGTGGCTGCACG
CACCATGGCCGCAAAGTCATAGTCGCCATGCGCCTGCTCATGGATGCGCTGGTTGCACCG
TTGAACACCGGCGATAATATTCTTGGGGTGGTTCTTCTCGGGCTTTTCTTTGTGGAGTGC
CAGCGCGGCCTCGAAATGCTTGCGGGCCTGTTCAAAGTCACCCAGCCCATATGCCGCTTC
GGCCGCCCGGCACAGCGCCTTTGTGTTCTGCTTGATGCTCTGCCTACTCAGGGTACCGTC
CTCGGTGGTCACGAGTCCATCCAGTGCGTCCTGGATAGCCGTCTCGTACCGTCCCAGATT
CAGACGAGCGGCCGCGCGGCTTCGAAGGATCTCCCGGCTGAAATCATAGTTCCCAGAGTC
CATGGCAAGCTTGGGGGCAATCTCATAAGCCTCCGAGTTCAAGGCGTCGGCCAGCCGCCA
ATCCTGTCTCCCAAAGGCTCGGGTGCCCTCCGCCGTGAGGTCGCGTGCCTTGTCACGCAG
CTTGGCCTCCGGCTCAGGCTCCACACGCCACGCTTCTGGGACTCGGGCGTCACCCGACGG
CATCTTGACCAGGTCGAAAGGATGGTCCACGCGCACACACAATCCTTCGTCCTCTGTAAA
CTGCAGATACGGCTCCTTGATGGCGACAATGGTGCCCGTTGGCAGAAACGAGTCGGCTTT
CACGTCGAGCATCAGGTTGTACACGGCCAGGCGCTCGACATCGCCGTGCTCGTCCTCGAT
TGCAGCCTCCACGGCGGTCTCTCGATTCGGTGGTGTAAATGTCCGTGCAATCAGCACACG
CCCGCGATGGTGCGTCTCGAGCAGGAGCTCGTCGATGCGAATGGGATCCAACTCGGCAAA
AGGTGTTGAGCTGGGCTCATATGCTTCGCCGAGAACAGAGGACGAAACTGCCAAACTGCT
GCCGTCCTGGAGGGACAATACGGCAAGACTGTGTGACTGAGGACGGGCGCGTTAAGCGAA
ATACATTTAAAATACCTTCGTTCTTAGACATGGGACGGTTTGTACTTACAACATCTGTAA
ACTCCTTGACAAGAGTTTGCCTCGACCGCTTCAATGCTGGCCAGGGCTTCTTGCCTCTGT
GTTTCTTCGCCGCATCGAGTAGGTCCTTTTGCTGCAGCAAGGCGTCAGCAAGCTCGTCGG
TTGTCTCAAAGTGTAATGGATCCATGGTCGGATAAGTAATGCTCTATGGTGAAGTTTAGT
CGCTTGTCTGTCTGGAGCGAAAAAGAAAGAGAAAAAAGCAACGAAAGAAAAGAAGAGAAA
ATGAGAAAACATGACCAAGACCTATTGTTCTTCATGCGCGGGAAAGACAGAGCCTCACTT
TCTCAGAGAGCCTCAATCTGCGGCTTGCAGATGTCAACGCAAAACAAGCCAAGCAAACGC
AGCTACAAATGCACATGCAGGTAGCCTCGTATGACAGCACACGCGTCACACCCTCCAAGT
CTGGATATCCAATAATTTCACGGGGCCCAACAGGCAACGATTCCACTGGAGCCTCTCAAA
AAAAAAAGAAAAGGATATTCTCTGGCCAGGTTCATCGAAAAAAGTAGGTGCATTCTACCT
ATTCACTCAGTAATTGTAGACGGTCCCGCATCCGACACTTTCTTCACGCCCTGAATACAT
CCAGTTTGGCCCTCCCGCTGTGCAGCCTCCAGACCCACAGCGCGACCACGACAACAACGT
CCAAGAAACTAAAGACAAGACTTCCGCCAATGACAAACCGGTGGTACGTCCAGGCGTTGT
TTACACTCAAAGCCACGGTCTGGCAGACAATGGCCCACGGCAAGACATAGAGCAAGTTGC
TCGCGAGACTCTGGTAGAGGTACCATGGCGGCCGTGTCGCGAGCAGAACCGTGGCAATCT
GCGTGGACGCGGCATAAAACACATAGCACCAGTCAATGGTGCGCCACATGTAGGCGGTGA
CGTCGGCGACCGCGTCGGAGCCGCTGAGGTAGCGGGCAAACGGGCGGGCGCCGCAGAGGG
AGAGGACAATGGCGAGGGGGATCTCGACTGTCAGAGCGAGACTGAGGGACGTCAGGGCGG
GTCGTACGATTGTGAGTATTGTCCTATACGAGACAGGTCCCGGCCTTCGGTTGTCGACGC
CAATGGTGTGTCGCCAGGATCCCCAGTTGTGGCCGACAAAGGCGAGACTGGTTGCCTCGA
GAGCCTGGACAGGGACCATGACGAGGCCCCAGCGGATGGTGTTGAAGATGCCCCAGGCGG
TGGCATAGGTTGTTCCGAGGGCGACAATCGTGCTGACGAGCCAGAGATAAATGATGTTGC
GAATAGCCGACTCGAGCATGGCAACAAGGCCGGGTCGGAGGAGGACTGTCAAGTGGTGGA
CACTTGGAATGACTGAACGAGTGTCTTCCACAGGGCCGTCAACAGGTGGACTATTGTCAG
GGGACAGATGATCTCGAAGACTGTCTCGCTGGTCGTCGGTTTTTCCTAGATGTCGATTCC
TCCACAGGAAGTAGCCCAGACCGACAAAAGCAGCCGCCAGGTTACACCCCAGCTGTACAC
CAGCCTGCATGTTCACCGTCGCCTGGTAGTGGCCGACATGGAAGCGCGAGATGATGAGCA
GGTCCAGCACAATGTTGAGCGTCACCTTGACGCTGCTAATCACCAAGGGAACATCCGGCG
CGTCGAGTGCGCGAGTCGCAGCTGCTACAGCCGTCTCCAGTGCAGAGCTGAATGCCGAAA
ACGCACTGATACGCACATATGTGACACTCGCCGCCCGCACTTCGATCGGGACAAAGACGT
CGGCAAACCGCGCAGCGCCCGCCAGGAAACCGATGCTCATAACGAGGCCGAGCACCGACT
GGAAGGCGATCAAAGTGTGCGCCAAACCGAGTCGTTCGCCCCAAGACCTCGACGACTTGT
CGCCGATGACGAGCCACGATGCGCGCGGCAGCCCTTCGTTTAACACTTCGGCAAACACGC
CAATGTACGTGTAGACGTCCGTCGTGACGACCATGGCCGCGTCCATGTCCGCGACCCAGA
GCTTGACAAGCGTGCTGTAGAGTGCCGGCAGCACAAACGCCGCGGCGTTGAACAGCAGCG
CGCCGGCATACGACGAGCGGGAGAGCCGGTTGAAGAGGCGGGGTTTTGGGGGGTCCATCT
TGTTGTGAGTTGGGTTGATGATGAACAGTTGATGCGAACGAGGAGGAAACGAAAGGAAGA
CTCCTCATTTTATCGTTGTCCTCACATGAAAGGCGGGGTTGTTGCGTGCAAGTCGAAAAA
GAACCTCTGGGTACGAAGTACATTCATGACGCCAAGCATCTGTAAGCCAAGGTTGCGCGG
TGTATTATTACAGAGAAAGTAAGGTAGTCAACTATTATTACAGGGATGTTACAGTGGGTG
GGTCCGCCGTGTTAGTGCGCGGGCGTACCCGGCGCTACTAAATCCACACAGGGTCGTCAA
TCAAATTGGAAAGAGCTCCCGGTGCCACAAAGCTTCCGTTTCTTTTCCGTTTCCACCGTG
AATACGGCTACCGTTAACTTTACCGCCCCCTTTTACCATATATACCGCGCCTTTGGCGGC
GTGATGACATAAAAATCACTTAAAATCTCGTTTATTCACACAGCCTCTGCCGAGACGGTG
GATCTACACAGCTAATGAGTCAAGGTTAAAGGTTAAAGGTTTATATAAAAGTTAAAGAAA
GAGTTGGATTGAATGTTAAAGGTGAGGTCAAAGGTACCGTTGAGGTTAAATGTTGGAGCT
CTTTTTTTCATTTCTTTTTTGTCTTTTTTGTTTCTTTTTGTTTTGTGATTGTTTACTGGT
AAATAGTGGTTTAAACAGTGTTGTACTAAATTTTAACCGCACCGCTGTAACTTATGCCCA
AAGCGGGGTTTACAGGGCGTTTGTTGGAGTTTGGTAAAAAGGGCGGTAAAATGGTCGCTG
CCCGTGGATAACGTCAGGTGATTGCGGACCTCTCAGGCCCAGTGAGCTAGAATCAAGAAT
CGAATCGGCAACTGATCCTGGGCCGGGCATGGCCCTTGTCGATGGGACACTGACAGAGAA
AGATGTCCACCTCTCTCCCGAGGTCATGTCACTGACCGTCATCTGATCCCACGTGCTTTC
CTGAAGCATGATTGCCTCTCGTCGAGTTGTCTCTGGTTGAGCTGCCAACACCCTGTTTGT
ATCTACCAAGTCCACCTCAGACTGATGAACAAGTGTACCAAGGGCGTCCAGCTCTTGGAG
GACAGCGTCGTCATTTTCTTTCAGGCCGGGAGGAAATCTCGACTCCGAGTCACGAATGGG
GAACACCATATTCTTTCGGTCCAGCTGTAAACACTCTTTTGCGGTGTATCTCTTGCTCGG
ATCGATCCGCACCATACGCGCTACCATTTTCATCATATCGTCCTCGGCAAAAATGGCACT
CCAGTGGCCTATGATCTTAGCAACAAGAGGCCGCCAAGAGTTGAGAGCGCTGGCATGGAC
ATCGTCCCGAGAATTTTGCCAGATCCAGTCGTAAATGATAATCCCGGCAGACCAAATGTC
GACGGCTGTAGTGTAAGGGGCTTTCTCTCGCGCATCCTTTTTGTTCTGTGTTTCGTCGAC
GAACGGCAGCTCCGGGGCAATGTAGGCGAACCGGCGGTCGCCACTATTGAGAGGAGGCAT
GGTCGGCGAGACATAGGCAGCGGTTGCCCAGCCTGTCACGACAATCTTGAATGGTGTGAA
CGACTCGACAAAAATGTTGCCGGGGTGTAGGTTGCGGTGGACAATGTTGTTGCCGTGGAG
AAAGTCGAGGGCTTCGAGCAATTGCCAGCAAGCCATCTGGGCCTGGTCGGGCTCAAGCTT
CATCTTGTCGACACTGCCAGCGTCGTAGTACGGCGCGACGAGGCACGGATCCGGGCCGGA
CTGAAAGTAAAGGAGCGGCATCATGTGGTCGTGTTTGTGCTTCTTGCTCATGCGGATTTC
GTGGTTCAGGCGGCCTTTTTGTTTCCGTAGCTGACCTTGCTTCCAGGATTTCGAGCCCTC
CAGGCCGTCAACGCCCGACTCAAACTTGTAGATGCCAGCTGCGCCCGTCTGCAAGTCGAT
CCAGATTTCCGTCTTGTGCATCGGCCCTTTGGCCAACTGCTTTCTGTACAGAAAGCTGCT
CTTGTTCTTGTTGTTGTGTGTGCTGCTGCCTCCTTGCTGGATCGCCAAGTTGCGTGTGTC
CGCTGCCGGCACTCTGTTCTTGAAGACCAGCTGGCCGAGCCACCAGTTTAGGTTGTCGGC
ATATGTCCTGGTGTGCCCCAGTCCGTGCTGCGTGTTATGGTTTGGAAACTCGACATGGCA
CCAGGTCGTGCCGTCGGCGAGCAGGATTTCCACTCGGCCCCAATACTGGGCGTGTTGTGG
CGCCAGGGCGATGAGTATGGGCTTCTTGACTGGCGGATAAAACAAATTCCCATAGGCACT
GGGATCAAATATGTCATGGAATGTCAACGGACGATCCAAATCCAGCAAGCGGACCCTGAG
CTCTGTATCCGTCGACCGTTGAAACTGGACGCGAAAGTCGGTCGTCAATGCAATTTCAAA
GTGACCAACCCGCGTGTCTGTCGGATCACCAACGACAACATCGGCCGTCAGCGGTGTCCG
GCCAAACGACCACCCTGTCATGCTGCGTCGAATTGGATTGTCGACGCCGTTGGCTTGTCC
CTTTCCGCCCCCCTTGAGACGGATCTCGATGCGTCTTTGCTCGGCATTGTAGTAACCCTT
GTTGTGCTCATTCTGCATTGCAGCAGCACATTCTGGAGCTCTAGGATAGATATAGGCAAA
GACATCTAGGTCTATAGTTGACGCAATATCTGCTGAATCCATTTTGAATGTCGTCGAAAT
TTGTAGAGGATTCGCAGTGGGGTTATTGGAATATGAAGAAGACAATAGGAAAAGAAAGAG
AGAGAGAGAGAGAGAGAGAGAGAGAGAGAGAGAACTGGATTAAAATTTTGTGTTTCTTTT
ATTTCTGGGGGATGCACGCCTGAGGCTCAAGAAATGCACTTTTGTCTGTCAACGAATGAT
AATGCTGGGCGAAAACAAAACAATACAACCCACATCGCCTAACAAAACAATGCCCAAACC
ATACTAGTAGTCTTTTTGTAGGCGCCTGCAAAAACCGCTGCATGTAATTGCATAGGAGCA
CACTTGGCCACTCGTTGGGCCGCACACGATATCTTGACCACACAAAAGTGCAGTAATGGT
TGGACAGGAGTCTTCGAGGCGCCCGGTGCCTAGAATGCAGGAAAATGCAGCCCGCAAGCC
ACCGCACGGTAAACAAGGTGTCCCCAACAAATACGCGTATATCGTTATGGGTTTCTCACG
CGGTGGATAAATTTTAAAAAGGTGTATATTGTGTCTATAATTTACTGTAAGAACAAGAAG
AACAAGGAAATATTTTGTGCTCTCCATCATCATTATCACCACAATCCATAAACTCTCCAC
GCTCCACTAAACCTCCGACTGCACGGTATCGAGGCGCGCAGCCAGGTCGTTGTGCGCAAT
CGTCTCCGAGTCGCGGTCGTCGTCGAGGCTGTGCGCGCGGCTGTGGACGCGGCTTTGGGC
CCGGCTCTGCTGGAGGCTCTGGGCGCGGCTGGCGTGAATGGAGGCGACGTCGCGGCTGTA
CTGGTAGGACGAGGTGCGGGAGCCGGGGCCGAGGGTTGGGCGGCGGGGGTAGGCCGGCAT
GCCCGAGACGCCGCCGGCATAGGAGAGGCGGCGGACGCGGGAGCCCTGGGAGGCGTGGGA
GGCGGTGTGCGACAGCGAGTAGGTGCGCTCTCTCTCCTGGGTTTCCTTGGCGAGCGTCTG
GGCAAAGGACGAGCGCTGGCGGAGCTGGGGGCCGAACCAGTAGACAAAGTAGACGCCGAT
CACCAACAAGAAGGAGATCGAGAAGAGGATGAAAGACGCGTTCATCAGCGGCTTGTTGTT
GGCGCCGCGGATGTTCATGTAGAAGGGAAGAGCACCGTTGGTCAGGGCACCAGCGAGGAA
ATCACGAGCGAAGCCGTTGCCGCCGGTAGCCGATGCCGAGTAAGGACCGTAGGCACAGAT
CATGTAGTCGATGGTGGCCATGTAGATGGCATAGTTGGCGATACCGATAATGCCCGAGGC
GAACATGCTGCCGACCCAGTGGACAGGCGGACCGTTGCAAGTGAGCGCAAAAATCAAAAG
ACCAATCGGCAGGCACGGCGCCGTAAACAGCAGCCACCACAGCCGGCTCTCGTACTGGGC
GTGCTCGTCGTTGGGGTGCTCGGCGCGCTGCTTGCGGTTGCGCTGGATGGCCGGGATAAA
GCTGGCGTGGGCAATCAGATAGCCGATGCCGATGGGAATGAAAGCCAGACCCAGCTGCCA
GGCGTTAAAGTTCCACTGGGCATACACCAGCGAGAACGACTGGATCTGCATGAAGATGAG
GGCGTCCGAGAAGCCGGAAAGCAGAGACAGCGATAGCACGATCGGCTCCGTGACAAACAT
GCGGAAGGGCCGGATCCACGTGTGCCAGATCTCGTGTGCGTTCATGCGCTTCCAGATGGG
CGCAATCTCGTTGGGGCCATAGTAGACATTGGGCGCGTCCGGGTTGGCCTTTTCGCCCGT
CTGCTTCTCGATGGCCTTTCTCTGCTTCTTGGCCACCTTGTCGAGGCAGACGGTCGTGCG
CGTCTCGGGCACCGTGAAAAAGTGCAGCAGCTGCACGAAGCCGCCAAAGATGAGCTGGAT
CCAGATGCACCAGCGCCAGTGCAGGTTGTACTCGACGAAGCCGCCGACAATGGGGCCCAG
AATACTGCCACCCACCGACGACAGCACAATGTACGCCACCGCATACTGCTGGTTGTCCGC
GTCAAACATGTCGGCAATCATGCCCAGCGTGACACTGCCGCCGGCAGACGAGAGACCGCC
GAGACACCGACCGACGAGCAGGGCCGCAAAATTCGGGGCCAGCGCCACCAGCACACACCA
CACGTTGACCAAAAACAGCGACGACTGCATGATGGGGCGCCGGCCGAACTCTTCCGACCA
CGGCGCCCACAGCTCACAGCCAAAGGCATACAAGACCAAAAACAGAGTGGCACCCAGGCG
CGCCACCTGCGTCGACACGCCGTACTCGTCTGCAATTCCGTCGATTGCGTTGCTGTACAG
CGACGTATTAAAGTTCATCGACGTCTGCACCAGGAAAATCACCGTCAGCACCCACCACTT
CTTCCACGACGGCCACGCAAACGGCAGGTCGTCCTCGGCCATTTCCACCGTCAGCTCCTT
CTTCTCGCCGGGGACGGCGGGCGGGTCGACTGGGACGCCATAGTCGTTGACGCCGGTGTT
GTGGTTGACCCCGTTGTTGAGGGGAGGACGCCCGTTGGCGACGGCGTCTCCCTCGATGTC
CGACGGTTTTTCAGACATGGCGGAGGTGTTGTTGTGGTGTTCAGGAGGTCGATACAAAAT
ACTGGGGATTTATTGCAGGGACAGTAGAATTTTACAAATAAAAGGGGGGACGTCCCCTTT
TAAAAGACCGGAGCAACCACCTGCCAAAGAATAAAAACAAAGACAAATATACTAAGCAAA
AAAAAAAAGTTTACCCTTTGTGTTTTTGTGTGGATTGTCCGTGGACTGTGTATTTTTGTG
TCTATTATGTGACGTCACGACAAATACTGTGGAACTCTGCAGGAAGGAACTGCCGTCTCG
GGCGATAGAGCAGCCTGCAAAAAGTATTCGGTGCGACTCTTATGGGGCCCTGGAGCACAA
AAACACAAAATCTCACGGAGCGGAGCTTCCTGGCACGGAGTAGTCAGATCTACAGAGGAA
AAGTACCATAGTGTGGGCCTGAGTAAGGACTTTGAGACATCAAGGCCGCGTGATGTGCAG
ACTAGACAGAGTAGCTCGTAGTGCAAATGCCAGTGGCGATTATGGGCAAGCCCGAAAAAC
AAAAGGAGTACACACAAATTTGCATACACACTCACAAAATCCATTGTTCTTCGTCTGAGA
CTTTCAGTGCATCGTCCCCGGCCCGTTCCTAATGGAACATCCAAACTTTCCCTGCCTCGG
TTGTGTTTGTGTGCGTGTGTTTGTGTGTATCTGGGGATGTGTTGGGGAGGAAGAGCGGAC
AGAATGGCAAAATGTATCTGGCTAACGTGGCAAATGCTCGCTGGAATGGCGGCCATGGTG
ATGGCAGATCTCGACCTTTCGGGCCATTCTAGAACCTGATTGTTTGCGGCAGTGGAGCAC
ACAAAATTACGATGGAGGGTCGTTGGAAAATAACAAGAAAAAAGTAAACGAAAAGAGGAG
AATTGGAGAACCGCACTACTGAAAACAAGAAACTGATCGACGGAGAATTTTACGCCGCTT
ATCGCTATAGCCTGCCATCCACGATCGATAGAGGTCGTCACAGCTTTCAAACTTTTCTTG
TCGTCCCGTCACCGTAATTTTCGCCATTCTGGATGGTGATGGTGCCAAATATGTGAAGCA
CAGAAACATTTCAATCGCACACAGTTCTGACACGACGAACCGATGCTTCGATGTTGTCGC
CGGTCGCACCTGCCGTGAAGCGAGATCAAGCAACTAGTGCAGGTGGGCGGTAACTGCCGG
TGCCAAGGCCCCGTGTAAGTACCTGTAAATTCGCCGAAAACAGAAAGAGAAAAAAAGGAA
GGTCCAGCCAAGCAGCCAAGCAGCCAAGACAAGCAGATCAACGACGACTCTTAAAATATT
GTTGCATTAAACGATGAATATTGAATAATGCGGGCATAACATCGACTTATATGTTTTGTT
CCCATGTCTTCGTTTTCTTTTCCGGTCGACGACATGGTGAGATTTCGTGATATTTAGCGG
CAGTTCCTCATTTATGATGATGTCATTGTGCTCTGGGTGCAGTGAATTTGTGCAGCGACT
TGAAAATTCACGATCAACTGCTCGACTTTCTGTAGCAAGATACAATGCAACGGTTAGACA
GTGAATGCCCATAAACCGACGCACAGAGTGATTGGTCATAATAATGGTAAGACTAGATAA
AAGAAGATGATGAGAAGAGTAACATGAACTGGAAGAAAGGGATTTTTGTTTAAAAAAAAA
AAACACATCTTTCAAAATCCTTTCAAGAAATTTACTGAAAATTAGACAATAGAGTGTTAC
TTTGGGAAATTGCAAAAATAAACACTGCCAAATCATAACCTTTTTATATCAAATTTTTTG
GTCGATTTGCAATGCGTTTCGTGGAGAGTTCCTTCCCTTTTTGTGTTGTGATTTCGTCTT
TGTCCCTCCACTGATTAGTCATCACCTTCCTTCGCTTCACGGCCCTTCCTGGCCAACCAG
AGCCCGCCTAGCCTTGCTACTTGCCCAACTCGGCCAGTGCACTTTGCGTTCACTTTGTTT
TGTTTACAAAACAAACACACGCACAGAATCGACCTTTATGGCGCGACACAAGAAGCGCTC
AACGACCGCCACGATGATCACCGTCGAGCTCCAGTCTCAGGGCCATCGGGACCTGCTCGA
TGCCATCGACAAGCTCCGCTCCCAGGGCCTCAGCGGCATGGTCAATCTGCCGCAAATCAT
TGTCTGTGGTGACCAAAAAGCCGGCAAAAGCTCGGTCCTTGGAGGCTTGTCTCGCGTGCC
GTTCCCGACCAAAGACACGCTGTGCACACGGTTTGCCACCGAGCTCATTCTTCGACGGAC
TTGCGACTCTCAAACCAAGTTCAAAGCGACTGTCATCCGTGCCGGCAAAGACGTCACCGA
CGACGATGTCCTTTTTACTTCGGAAGAGTGGAAGGCGGACAGCGAGATTGATGTTTCGCT
GATGGAGGACATCATGGAGAAGGCCAGGGCCCGCATGGGGTTTTAGTCGGACACCCGCAG
TGCCACCAACTTCTCCCAGGATGTTCTCCGCATCGAGCTGTCCGGCCCAGACCAGCCCCA
TTTGACCCTCGTCGACCTGCCCGGCCTCTTTGCTGCGGCCAACAAGGACCAGTCCGACGA
CGACGCCGAAATGGTCCGCAATTTGGTGCTCCACTACATGCAGCAGGAGGGAAGCATCAT
TTTGGCTGTCGTTTCTGCCAAGAGCGACTTTGCTTTACAGAGCGTCACGAAATACACGCG
CAAATACGACCCACACGGGCGTCGCACGCTGGGCCTCATCACCAAGCCCGATACACTCCC
ACCCGGATCGGAGAGCGAGGAACAATATGTCCAGCTGGCGCGCAACGAAGACGTTAAGCT
CGCCCTGGGGTGGCACGTTTTGCGGAACCAGGGCTTTGACGAGCAGAAAGAAGGAAAAAC
GTTTCAAGACCGCGACGACGCCGAGGCCGCATTCTTCAAGCCTTCGGGGGTGTGGGCCAA
ATCGCTGCCAGCTACGCAGATTGGTGTTGCCGCACTTCGTGTCCGGCTGAGCTCCGTGCT
CAAGGACCATATCCTGTCCGACTTGCCCCGCCTTGTCAATGACGTTGAGACCTCGATCAC
CGATTGCCAGCGCCGTCTCAAATTACTGGGTGCGGACTCGCCTCGCAGCAGCCTGCCACA
GCAACGCCAATATCTTATCGACTTGGCACACAAGTTTACCAACCTTGTGCAGGCTGCCAT
CGATGGCAACTACTACCACGATGCGTCGTTCTTTGGCATTGAGGGCGGAAAGGAAAATTA
TCGCCCGCGACTACGGGCTGCCGTGCAAATCCATCTTGCCGAGTTTTCTCGGAGAATGCT
GCTGTGGGGCAATACGTGGAAGGTTGTGGAGGAGACAGATGTCGTGGCGGTTGATATGGA
AGCGGAGAGAAAGAAGAGAAGCGTTGCAAAACGCGGGGGTTCTTGGGATGTACTTGAAAA
CGACATGGGTAAGGATGGCGTCTTCAGTTCGCCAGTCAAGATCTCGCGCGAGCAGTACAT
GCAGAATGTGGCGAATCGGATGAGATATAGCAGAGGCTGCGAGCTTCCTGGCACGTTCAA
CCCTACGATCCTGGCGTCCCTTTTCCAGGAACAATGCCAGCCTTGGGTCAAGCGGGCACG
GTGGTATACACTGCAGCTTGTTGAACTGTCAGAGCTGGTGGTCAAGTCCATGCTTCATCA
TGCTGTTTTCGGCCGTCCTCTGAGAGGGCTATTTGGAGATGACGAAGATGGCACTGACAG
CGACAGTGAATCTGACGGCGACGGCGACTCCGACAACGACGATGCCGGCGAGAACGAGAA
CAAGAACACGATGGACAGGATCTACACGAAAATTATCCTGCCGGCCATCGGTAAGCAGGC
CACCCAGCTCAAGACCAGAGTCGACGAGCTTCTCGAGCCGCACACATCGGGCCATCCCAT
TACCTACAACCACTACCTCACCGAAAACGTTCAGAATGTCCAGAAAGAACGCCAACTCAA
AGCCGCCAAAACCTTGGCTGGCAAATACTTTGGCGGAGTGACGAGCGGCTGGTTCGAGAA
ACGAAAGGACCAAAGCTTTAGTCTGAACGTGTCTGGTTTTGTGGAGGCCGTCGTCGGCCA
GAACGAGCCCGACATGGAAAAGGTCGCCTGCAACACCGCCACGGACTACATGGAGGCCTA
CTACAAGGTTGCCCTCAAGAAATTCATCGACGACTTTAGCGTCTTGGCCATTGAGCAGTG
CCTCGTCCAGAAACTTCCTTTGCTCTTCACGCCGAGCACCGTCGGCGGTCTCAGCGATGA
CGAGATCCGGGATCTGGCTGCCGAAAGGCCAGAAACGGTTGAGGCGCGCGAGGCCGAGCA
GGAGAAGCTAGCTGCTCTTCAAAAGGGGCTGCAGGAGTTGAAGAAGCTGGGAAAGATTGG
CACCTTGTCGGTGTAAGTTGTTATGGGTGCGGCAGTTGCTGGCACCAAGGCTTAATGTGA
ACTGGACAGAAGATGAATAAAGGAAATGAGGAGAAAGATGCATATCTAGTGATGAAAACT
GGAGTCATTTAAGACACAATTGAACTTTGACAATGTATTGCCTATTGTCTCATGGATGAC
ATCTTTGCGTATCTCGAGTCACTAGAGTAGACGATGATATCAGATTTTGCACTGCAAATA
GTACGTGAATAGATTTCGAAGGAAAAATCTTCATACGAGTGATTTGAAAAGGAAAACAGG
TGTGAAAAGTTTGGTGTTGATATCTTCAAATAGTTGCGGCTCTCCAGCTTCACGGGCTGG
ATTTGGAGCGCCGGCTACGCCCGCGCACTAACACGGCGGACCCACTCATTCAACAACATC
ACAATTACAAAGACACAAAACCGTCTTCCTAGCAGGCACTGCGTTAACATGATATTGCAT
ACAGTGATAGCTATTGAATTGAGGAAACTAACAATTGTAGTGGCTATATTGTCTGTTTTT
TTTTTTTTGGTTAATTTTGCTTTTCATTGCTTTCTGTTGCTACTTGGTGGAGCCTGGAAC
CCGTACACTCCTGCATTTAGCCTGTAGTTCTTTTGCAGGCACCCTGTCAGCCTCATCCAT
AAACTAAACGGAATGCAGAGGCGGCTCCCGGTCCCCGGCACGGAATAGATTGATAGCAGG
CGAAAACGACATGAAGCGTGAGATAAAAATGAAAACAGCCTAAGCAGGTTTAAGCGGGTC
TGTCTTTCTGTTGTTGGACAATCGACAGAAGACGGACTGTTGGTTCATCGTTTTCCGTCC
GTGTAGTCTGTGAGCGCGTCCAATTAAGTAGAGGCGAGAGCATCTGTTTGGCATAAATAC
GCGGAACTCGTCAAAAATGGACGTGGAAGTCCAGGGAGAGCACCAAAATGGAAACGGTCG
GACGCAGAAACTTTTGGTCGATGCTTTTTTCTTTTGATGATCCACGGTCTTGGCGTCCCG
ACAGAGCATCACCGTGAAACTCGTCTACGGTCCTGGTAACATGGTCTGGAAGCGTTCGTC
CGAGAAACAAAAGAAGTGGAAGCGAGGTGTGTAGAGTCGTGGGTATTTTGTTCAGTATTC
TTCTTTTTCTTTTTGTGGACTTTTGCATTCTGCCCTGCCTACTGAAAATCACATTTACGT
GCACGCGCACATCCCCATCGGCCCTTCCCACCACTAGACGTGTCTCCAGTTCCAACAGAC
TGTCTGATTAGATAGAGTCGACACCACTACAGCAAAGGCCCTACGAGAACAAGCGAGGAT
TGGAATTTCAGAGCTCAAGTCTGGACAATCTGAAACCTTGGCATTGATGCTTGTTTCGAT
GGAGGGAGCAGTCAAGTCAAATGCAGAAGAGGACCAACAGCTGCAAGGACCTCTTCCCTA
CAGCTACATCTACAAGAGTCCTTTCAGCTCTTTTAGGTTCTTTTTCCAACAGCTCCAGGA
CCCATCTCGCTCCAAAGGAAGACTGTGCCTCTTGATAAACGGGTTGTGTGGTTGTTTGTG
TTTGTGAGTGTGTTTACAGTTGACGGTTGGCGGTTCATGGTCGAAGCGTTCCCGATGATC
GACTGGACGCTCAGACATGAAGTCCATGAGAACCCTGGATTTCAACATTCTCAATTTTCT
GATTTTCAGTCGTCTTCTTTTTGGTTTTGTCAAAGTAGCGATTATTCAATCGTAGTTCAA
TTTTGGTTCAGTTTTTGGTTTCTTGTCCAGACTTTCGACCCCACGCTCCGGACTCACCGG
AGGCTCCGTGGATTCCTCAATCTCGCCTTCTTTCCTGCGCTTTGCTCATTTCACATAAAG
AGCTGGACATGCTTTATCTGTGTGAGCTGGTATTTTCTTATATTTATTTCTTCCCACAAG
GCGGGGCCAGGATCCCGCTTGGCCTTTCCGTCTTGTCTTTTCCACTTTGCTTCCCGTCTT
TTCCTTTCCCTGTCGCAGACGGAACAGACGGGAGAGCTTTGCCTAAAGGTGTGGTAAATA
CTGTGGTCCACTGTGCTTTCCTCGTTGAATTCTTGAGACCAGCTCCTTGTTGATGGTGTC
CTCTTTTATTACCCTTGTTATCGGATCTTGCACGACGTTGAGATCCGAAGCTCGTAGCTC
CCATCTTGGTTGAATCCTTTGGTTTTTGGCATCCTTTGATCCTTCCCTTTTCTTGTCGTT
CCTTGTCCTCGTGTCTGCCTCTCTTTTGTCCCCCTTCTACCCTTCATCATTCGTTCTATT
TTTCTTGTCACTTTCCATTCACACCATCTTTCTCTTTTGTCTGTTTTGTTGCAATCCCGC
CAGCCAATTTAGACGCATAATTGACCCAACCTGCATCTGTAGACGAGCTTGGCCGCACGT
GGGCATACCAACATGGAGTGTTGGTATGCAGATTTCCCAAAATGGTATCTCGAACGACAT
CGGACTTTGATACATATAAAAGCATAAAGAACATAGAATCATGCAAAAGAACAATCTTGT
GATCCACAACGGTACCAGAGAATCAAACAGTGGAGAGATCGTCGCCGTCGCCGTTTTCCT
CTTCCATTCTTCCAGTTTTTCCTGTCGCCGCTCACATTTCCAGTCTTTTCTTGCCATGCC
TTGTCTCTCCACTCTGTCTTCACCCGGTCACTTCCAAAATGAGAAATTTCGCCTCAAGTG
TGATAAATACGCTGCCATGCAAACATCGTTTATATGATCATAAAACTCACAGATCCGGTG
GTTTGAAATATTAAAAGATGTCCCACGAGTCTGGATGATATTGAAGTCTTAAATAATCAT
GATTATTTCAACAAATATTCTCTAGAAAGTCCCAAGAAAATCAAAGATCTCCAAGAATGT
CCAAGAGCAATCTCCAGGTCCCAAGATGTAAATTATGGTGATATTGTTTTGAGTATCTTT
GATGTTCATGTACTTTAGGCCCGTCTTGAACCCGCTCTCTTTCCGTCTGCACTCGTATTC
TTTCCATTCTTTTCATTATCATGCATCGCCAGACATATTAAGAGGTTCGCTTGGTAGATT
GGCCATTCTCTGTCTATTCTAGATTCCACTTATCGCCTCCCATCCATATTATCGCCACGC
CTTTCACGCTTTTATAGTTTACATTAACCCTCTCACTCTAGCACTTTGGACTTTCCGTTG
TGCATGTCCCACATTATTCTCGGTGCATCTTTGCATCCAGCGTTCCGTGACGGCCGGACC
TACTTAGATTGGTTTTCTTTTTTGTTGGCCGTACAACTCCATGGAGCTCTCCTGATCTGG
AATCCACATCCTGGAGAAGGGTCTCCGGTGACCATCGTCCCAATGGAGGTCATGTGTGTC
CCTCGTCTGCATTATCTTTCTTCACTCTGGACTTTCTACCATCCCCAACTATCATATCCC
ATTGATCACCATAGTAGTCCGTAAGATGACCTGGAAAAGGGATATCACTGTCCATGGGCA
TAGAATCACAAAAACCCAACATCAGCTGTCCTTAAAATCAAAACAATCAATTGCCTCTAT
TTCCACATGCTCTCCCAATAAGGGACCACGAACCATATCCCTGCCCCGTCTTTGCCTCTT
TCCCTTCTCCCCATTTACCATTCTTGCCACGCTTTCCCGTCTCGCCTTGCCTGTCTTCGT
TCTCTCCTCTCGCCTGATTTGCAAAACGGGTGTCTCTACACGTCTTTCCACAATATCCAG
TCTCCCCATCCCCCCTTCCCCCCTTTCTCCCCCAAAACGGCCTCACCTTCGGCCCGTCCG
CCCGTGTGTCTGTTGCGCGTGTTGCGAGTGTGTTGCGTGTTGTGTGTGTATGTCCAATCT
TGTATCTGATAGCTGTCTTGTTATAGCTCCTGGGGGCCAGTACCCCTTCTCTTCCGTCCA
CCTTTTCCTCTACCACCTCCTCCATCTTATCTTATATAAACATCTTCTTCTCGTTCTCTC
CTCTTCTTTCTCCCTCGCCTACTCTTTCTCTTTCTCTTCTTTCATCCTTGTCTGGCCTGT
CCATCGAAGTGATCACGCCTGATCGTCACAACATTGTTTATTTTTTAATCTTTATTTTTA
TTTTGTTCTCTCCTTCTCTTCAACACTCCCTTCACCAACACCATGGGTCTCGCCATTGCT
GGTCCGCCGGCCGGAGCCGAGGAAGGCCCGCAGTTTGAAAAGGTCGACTGGAAGCGCGAG
CCGGGTCTGCGCAAGCTCTACTTTTACGCCATTATCCTGTCGGTCGCGTCGGCCACCACT
GGTTATGATGGGTGAGTACTCCTTTCGTGATATTCATCTGCCTGCTACGCGCTAACTTAT
CAGCATGTTCTTCAACTCTGTGCAAAACTTTGAGACGTGGAAAAACTTCTTTGGCCGCCC
CGACGGCTCGATGCTCGGTCTGCTCGGCGCGCTGTACCAGATTGGCAGTCTGTTCTCGAT
CCCCCTTGTGCCTCTCTTCACCGACAACCTCGGCCGTAAACTTCCCATTGCCATTGGCTG
TGCGATTATGATTGTCGGCGCCGTCCTGCAGGGCAGCTGCAAGAACATGGGCACGTTCAT
GGGCGGCCGTGTACTTCTGGGTTTCGGCAACTCGTTGGCGCAGATCGCCTCCCCCATGCT
TCTGACCGAGCTGTGCCACCCGCAGCACCGCGGCCGTCTGACGACCGTCTACAACTGCCT
GTGGAACGTCGGCGCGCTCATTGTGACGTGGATCTCGTTTGGCACCAACTACATCCACGG
CAACGGCGCGTGGCGGATCCCGGCCCTGCTCCAGGGCCTGCCGTCCGTCATCCAGCTCGT
TTTTATTTATTGGGTCCCCGAGAGCCCGCGCTTCCTGATGGCCAAGGACAAGCACGAGGA
GGCGCTGGCGATCCTGGCCAAGTACCACGGCAACGGCGACGCCAACCACCCGACGGTGCA
GTTTGAGTACCGCGAGATCAAGGAGACGATCCGCCTCGAGATGGCCAGCAAGACCAACAG
CACGTACCTCGATTTCTTCCGGACAAAGGGCAACCGGTACCGCCTGGCGGTCCTGATCTC
GCTCGGCATCTTCTCGCAGTGGTCCGGCAATGCCATTATCAGCAACTACCAGTCCATCCT
CTACGACACCGCCGGCGTCACCGACGCCACGACCAAGCTCGGCCTGTCGGGCGGCCAGAC
CGGCCTGTCTCTGATTGTCTCCATTACAATGGCCATGCTCGTCGACAAGATTGGCCGCCG
TCCCATGTTTTTGGCCGCCACCGGCGGCATGTTTGGCACGTTCATCTTCTGGACCCTCAC
GGCAGGCCTGTACCAGGACCAGCACAAGGAAAAGGCCGCCAACGCCATGATCTTCTTCAT
CTGGCTGTTTGGCGTCTTTTACTCGCTCGCCTGGTCCGGTCTGCTGGTCGGCTACGCCAT
TGAGATTTTGCCGTACCGCCTGCGCGCCAAGGGCCTCATGATTATGAACTACACCGTCCA
GGCCGCCCTGACCCTCAACGTCTACGCCAACCCCGTCGCCTTCAAGTACTTTGGCGAGCA
CTCGTGGAAGTTTTACTTGATTTACACCTGCTGGATCGCCCTCGAGCTGGCCTTTGTCTA
CTTTATGTACGTCGAGACACGCGGCCCCACTCTGGAAGAGCTCGCCAAGGTCATTGACGG
GCCCGAGGCCAACGTCCCGCACATGGACCTGGGCCAGGTCGAGAAGGAGATCCGCCTCAC
CGAGGTGGAGCGTATTTAGGGGATGTGAGGTGTTGACACAAAACAAAATGTGAGCGTGGT
TGTTGATGATGATGGTGACGGTGGTGATTTCCTACTCTGCTTCAATCTCTTTCCTTTGTC
TGTACTTGCTTTACTGTACCTTAATCTGTCTTAATATCACGTTTTTTTCCCCTCAAATTT
GTTCAGTGAAAAAGTCTATTTTTGTGCGTAAAGACAACATGCTCATTATCCGCGTTCCGT
CCCGTCTCAGGCCGTCAGGCCGTCAGACCGTCTTCTTTCAACCCGCTTTGGCCGAATCGT
CGAATTCTTCACAATCGGTCCTTCTTGTACTCGGTGGGGGTTGTAAAGTGAGTGAAAAGT
GAGTTGCATTCTATTTGGTCCTAATAAATCGTAATCATATATCGTAAGAGGTGAGTGTAT
GTACATATTTGCCGTTGTTTAGTGTTGTTGTTGTGTTGTTGTTCATTGTTGTTGTACAGT
GTTATACAATGTCGAGCACCGCCCACATGAACCGGCACGCTCGTCTACCACAGCTTCCCA
AAGGACATCCTTGGAAGCCTTCGAGGGGGTCGGAGACCCTCAAAAGAGCTCACCACACTC
GTAGCTGCTGTCGTAGTCCGACCCGCCGTCCACAGGCACGGTCGTGGAGAAGACGACATC
CAATCCTAGGGGAGGGGGGGCGCGGCCATGAGATGCCACGCCCAGCCGGGGGGTTCTCGC
TTGTCGTCGTGTCGTCATTTTATTTCGACGTCCTCGACGTCGATTGCCATCGTCATTTCT
TGGCGGCGCCTCGTCGTCTCGTCGTCTCGTCGTGGCCTTTGGCCACTACTCATCGACCCG
TCACCGCACATCCGTGATCCCCGGCGACGACATTACCTCCAGCTGCCGCTTGCCCTTTCG
CAGCAAAAACTCAATCGCCGCAAAATCCTTCTTGCCCAGTCCCTTGTTCTTGGCAAACTC
GGAGCGGGCAAACGCTTCGAATCGAGGGCGGGTGGACTGAGAAGAGGAGATAAATGTTAG
TGGGGGACGACAATAAAGGAAGGAGAAAAAAGAAAAGAAGAAGAAAGCAAAGACGCGAAT
GAGACAAGGCTGAGAGAGAAATTTCCCCTTTGGGACATCTCTTCTCCTTATTGGGCAGTC
TTCCTCACTGGAGTAATCTGGATCCGACGTTGGGTGATTGAGACTGGGGAGGGATTGGAG
TTTGGGGTAGTGTTATCTGTGTCTGGGGTTGATTCCTCCTTCCATCTTTTCTTTTTTCTT
TCATGTTTTCTCTTCAATTTCCCCTTTTGGAAATGTTTCTCTTTTAGGTGAAAGTGAAAG
TGGAAGCAAGGTGAGATAATGTGGAAGAGTGTGAAAGTGAAAGGCTGGTGGTGTATGAGC
TCAGTCTGTCTTGGGCGCCTTCCCTGGCGGGATTGCCGGGATTAGGGTGTCCAACTTCCT
CGCAGCAAGTCCGTCTGGGACTCTTTCCTATGGAATTCTTTTTCGCCGTCTTTGGACTCA
CCTCGGGCTTTTGCCGACTGGCGCGCAGGCACTGCCGGTACAGGCTGAGGACCTCGCGCT
GGAGGCCAGAGAGACGCATTGTGGGAGGGAGGTGTGTGATGGTGTGTGATGCGCGGGGTG
TGCCTCTGTTTTATGTTCCGTGTCGTGGCCGTGTTGTGTCGTGTGTCGTTGTGTCTGCTG
CAGAGTGAAGACGAGAAAAATGCAGACTGCCTCCGAAGCAAAAAGCCGGAAGGCTCAAAA
GAGAGAGAGAGCGAAGGCAAAAAGTGGGGTCCGCCTTTTTGTCACTAGCGCACTGACCGT
TCCCTGGGGAAGGTGCCATCGAGGACCAACAAGCCCTGTATCGGAGCTGCACTCTAATGT
TTTTGCGCCTATCGCAAGTCTTTTACACTCGCTGGCAGTTCTCCGAAATTGCTCCGCACT
GCCTGCCGCTCATTGATACGCCGCGTGGGACTTGGAAACACCGCAATCGATGGGCTTTTT
GGTGGACTTTTGGTGCGTTCCTGGCCAGTCAAAGACCGATATGGCGTCAAATCGGGGCGA
ACCGATGGCGGAATCTCGTCTGGCACCTGGACTGGGTCTGATTCTGGGTCGTAGAACGGG
GTCGATGCGACGGGACAAAAGACGGAGGAGAGAAAATAATAGAGTGAGGAAGAGGGTGAG
AGTGAGAAGTAAAAGCACGCAGATCTGCTGTTCTGTTCCTTCCCGTGTTGCATCTGTTCC
TTCCTTTCTTTTGTTCTTGATTTCTCTGTCTCTTTCTGGTCATAACTTTCTGTCTCTTTT
TGTCTCCTTCCTCGTCAAGCTAATCAGTCATCATGCCTTCCTTTTCGGTGAGTTACAGTC
TACGTCTACGTTTCCGTCTTCTCCTTTTTTACATCTACGTCAGCTACGCATCGTGAACTC
AATCTAACTGCTACGCACCCTGTCAGCGCCTCATCCGCTTCCTCGCCAAAGACGGCCGCA
TCTACTATGGCGACGCCCTCCTCCCCCGCGGCACCACCAACATCGCCCAGGCCACCCAAG
CCCGCATCGTCCGCGGCAGCATTTTTGGGCAGCACACCGTGACCGACGAGATTGCAGAGG
TGCGCACTCTTCTGAGCCCTCTGGCGCCCGAGGATGTGCGGAGTGTCCGCTGTCTCGGCC
TCAACTACGCCCTCCACGCCAAGGAGTCCGGCATGGCGCTGCCCAAGTATCCCGTCCTCT
TCTACAAGCCCGCCACCAGCCTGGCCGGCGCCAACGACCCGATCCCGGTGCCGCTGGTGG
CCCAGGAGGGCGAGGGTTTAGATTATGAGTGCGAGCTGGTGGCCGTCATTGGCAAGGCCT
GCCGCGACGTTTCGGAAGCGGACGCTCTGTCCGTCGTCCTCGGCTATGCGATCGGCAACG
ACGTCTCCCACCGCGACTGGCAGCTCAAGCGCGGCGGCGGGCAGTGGAACGTCGGCAAGG
GCTTTGACGGGTGGGCGCCGTGGGGTCCGGGTATTGTGAATGCCTCTCTATTGGACCCCC
AGGCCTTGAACATCTCCACCAAACTCAACGGCCGCACGGTGCAGGAGAGCAACACGTCCG
ACATGATTTTCAGCGTGCGCCAGGCGATTGCCTTTCTCAGTAGAGGCACGACCCTGCAGC
CCGGCGACCTGATCTTCACAGGCACGCCGTCGGGCGTCGGCATGGGCCGGACGCCGAAGC
TGTGGCTGCAGGACGGTGATGTGGTGGAGGTGGCGCTGGAGGGTGTTGGGTCGTGCACGA
ACCGGGTGGAGTTTGAGAAAGACAAGCCCAAGTTGTAATCGACGAGCGAGCCGAAGGCGA
GCGAGGAGAGGACAGCATCGAGCCGGAGGCGAGGACAGAAGAAAAGCGAGCCGAAGGCGA
GGACAGAATCGAGCCGGAGGCGATGACAAAAACAAAAGTTGGAATATCTACTTTGTATAT
CACGGACGACACATCCGACTGCAGCGTTCAAATACAGTTTCAAGACATGACGAGGCCGAG
ACAGCTAGGTGACTAGGTCGGAGATGCGGGATCGTGACAAGATGCGTTTGAAGGAGACAG
GTTGGAGAAGACAATGTCAAGTAGAAAAGTCGACAGATCGGCATTCGGCAGGCACCCCGG
ATTGGCATCCTCTTGGCTCAATAGGAAAGAGAACAGGCAGGACAAGAGCAGGCAAGACAC
AGCGGGGCTGTACGAACCAGGCCAGACGAGGCCAGCGAGACACATGGCACGGCAAGACGC
GGTTTGGGTGCGGATGAGCGCGGTTGGGTGTCTGAAAGTGCGTTGAAAGGGCGCTAGAAC
TGCGCTAACTTGTTCCAACACTGCCTCCAACAATACAAGCAGGCACACAGGCACACTGCA
CTAACACCAGCACAGCACCAAATCACTCTACGCTAAATGCACTGACAACACAGCCACAAC
AGGCTGCTTCGTCCCTTTTCTTGACCGACTCAACACTGCAAGTGCAACACAATCGAGCCA
ATCGTTGACATGCACACTGCCCACGAGTGCAGCGGCAACATAACACAAGATATGACCAGG
CGTTTTTGTCGGTTCTTGTCTTGAAGCTGTCTTGGAGAGAGCTTACTTTCGCGCTCTTTC
TGTCAGAACGTAAATCGTGACTGCCCAGAAGAGTGTAAATAGCGGGGCAGGCAAACAAAA
CAGTCGATCGCGCTTACCAGCCGGCCGCAGTGTTGCCTCGTTCTTTCTGAATCAAGCTCT
GAATATGTGCCCGCATGGTCGTACCTTCTTGACAGGGCAGCAGAGTCAGCCTTGGCCTAG
GAGAATATCCCCTTTTTCCCATTCCCCTTTTCCTGTCTGTTCTCTTCTCCTCTCCCGTAT
CTTTTGTTGAACTTGCATTCGCCTGCGTCTTGGCCAACCCCTCGTTCCTCGTTTGCTCCT
CGTTTTTTGTTTCTTGTTCCTGGTCCTGCCTGTCCCTCGTGCTCGTCAACACTGCCCCTG
TCTTTTGCCCTGTCTTTCTCCTCATATTAATCGCCTCCCACACTCACGGTAAGGCTGCCA
CCCGGGTTGGGACACCGGCAGCAGATTGTCTTGTCTTCTCCTCGGTGGCCATGTCCGTCA
CCCACACTCGAAACAAGCCTTGTGCTGCCTTGCCAGAGGGGAACTGACAAGGAGCTAGAG
CCTTCAGCCGCATGTTTGTGTGGTAGTCTGCAGCTTGCCGTGATGTGAACCCTTGGAAAC
GAGGCAGCACACCTCTTTCTTTTTGTTTTCTGTTCTCTGTTCTTTTCTATCTCCTGTCTT
CTTTCTGTCTGCCTTTACATCTGTACTTTTACTTTCGTTTACATTCAATCTTTCTTGAAT
CTATTCCTTCTATTCCATATTACTTTTGTGTTTACTTTTGACTACGTTTATCACTCAACA
TCACCACTACTTCACTTGATCGACACAACGAAATCCTCCCCACACAGCATGGTCTACGAC
ACAAAGGCCTGGGTAGACACGATCAAGCCGACCTCCGAAACGGAAGTTTTGATAAAAGCA
GCATCTGAAGACAACGGCGCTGGATCCTCGGAACCGATCATCCCCGAACGACTTCCCTTT
CCTGTTGCCCGTCTTCAGTCACAACCACTGCCCAAGGGCACAATACAAGCGAACTCGAGT
CCAAAACCGAAACCCCCACGGTTCCTGTGGAGGGACGACGCCGACGACGACGAGGACGAC
GAGACCGTCGAAGTCAAGCCCATGGAGGTCCAGCGCATGGTGATCACCACGCCGACGCCG
GATTGGCTGGTGCCGCAGCCATATCCGGCGGAGGGGGCGTCCACATCAAATTCTACGGCG
GCATCGACGTCAACATCAACACCAGGAATTGTCCAGGCTGCACCTTTGCCAGTAGAGGCA
AGCTCGGCTACGGCAACACCGGCGACAGCAACAGCGGCCCAAACAGTCACAGCCAACGAA
GGAGCACCAGTTGTAGCGGAATCATCACAGGCAGCGGAAGCTTCACAGTTATCACAGGCA
CCACCAGCACAAGAAGCACAAGAAGCACAAGAAGCGCAGGAGACCACACCAACACAACCG
ACACCAACAGCCACCATTCCCACACCCACACTCACTCCTACTCCCACGTTACTCACCCAG
GCATCCGCGTCAACGGACGTGTCGACTCTCCTCGGCCCCGACATCTCAATATCATTCTCC
AGGGACTCGACAAAACAGCGGTCCTCCCTCATCAGCAACGACTCCAGCTCGACGCTGGCA
CCGCCAACACCAGGATCCGGCAAACACAGCCGAAGTTGGAGCGATGTTTCCCAGGAAGAA
GACGAGAGCGATGATGACGTGGCCACTGACTATGCCGACACCGACGACGAGGCCGACGTG
CCTTTTCCACTCTTTCTAGTGAGAGACGGCCTGCCCGATTCTATACTAGGGACAACAATT
GCCGACGAAGACGATCTGGCGTGGGCAGACGTGCCGCCACCGGCTGCTCTCTCGGAAATG
GTGGCCCTGCCCGACGGCGCTGAGATTCCAGAGCTGCTGCGAGAGGTCCTATCGTCATGC
ATTGAGAGCGTACAGGCACAGCTGGCGGTCGCCGTTTCCGAGAAAGCGGAGCGAGACAAA
GTGAGAGCCGCCGAGGCCGAGACCGCTGCGGCTGCACGTGCCGAGGAGAAGCGCAAACGG
CGAGAGGAGCTCGAGAGGAAACGGAAAGAAGAGGCCTCTTCCGCCAAGGGCAAGGGCAAG
GACACGGAGACGCGCCACATCCCGGACCCGGTCGACTTGAGAGTGCCACTGCCTTTGCCA
AATGCCGCCGCCCCCGTCAAAAAATCCCGCCGGCAAATGTTTGCCTCGCGCGTCATGCGG
CATGTGCACGTTTTGAGTGGCAGCAGCGACAAGGCGGAGAGCAGTGCTGCGGGAGCGGCG
GCAGCGGCGGAGGCTGCCCAGGCAGCGGCAGCACGAGCCGCTTTGCAGAAAGCACTTGAA
CAAGAAAAACTGCGTGCTCACGACCCGACCTACAACAAGGCCTGGGAGCGGCAGACGCTG
GGCGAGGGGAGCGTCTCTTCATCACAACAGGCCATTCCTCGCAAACCCGTCAAAAGCCTT
GCCGGCAAACTGACCAAGGGATCGACAACGGAGCAGTGGCCGTTTACGAATAAGCCAGCG
ACGACGACAGATGCAACAACGACAACACAGCTGAGAGAAACGCGCGCCTTCCAAATGTTG
GCCAAGGTCAACAGAGAGACGCGGGCCAAGAACGGCACCCTCCTGCCAGCCACAATGTGA
GTTCCCGCGGCCACTTTGATTTTGATTTTGTACACCTTGTGAACTCATGCTAATGTTACG
CCTGGCAGTGAATGCATCTCTTGTTTTGAAGACATTCCACGCAAAGAGGCCGTCCAGACC
GTCTGCCACGCCTACTGTATCGAGTGCTTCCAGCAACTGGTCACAACCGCCCTGGCCAAC
GAGGCCCAGTTCCCGCCAAAGTGCTGTCTCAACGAAGTCCCCGCCGCTACCGTCACCAAA
TACGTCTCGCGCGACGTCGCCAAGCAGTACAAGGACAAGATCGACGAGTTTTCCATCCCC
GTCGGCGACCGTGTTTATTGTCCCACCGTCGACTGCGGCGTCTTCGTCCCGCCCGCCCAC
ATCGCCAAGGCCGCCCGCATCGCCCGCTGCCGCAACGGCCACGAGACTTGCACAGCCTGT
CGCCAAGCCGCGCACGGCCGCGGGTCGGCCAACCGCGAGGCCTGCCCCGAAGCATCCGCC
CAGGACCAGCGCGACCAGCGCATGGCGGACGAGCTCGCTGCCGAAGAGGGCTGGCGCCGG
TGCATCCGCTGTGCCATTCTGATCGAGCACCGCGAGGCCTGCCAGCACATGACCTGCCGC
TGCGGTGCCGAGTTTTGTTATGTGTGCGGCCTGGCCTGGCGCACGTGCAGATGCGACATG
GACGATCTGAACCGGATCAAGAGAGAAGCGGATGCACGGCGAGCGCAGCGCAGCGCCCGT
GAAGCCCGCGAGCGCGAACGGATCCGGCGGCAGGCGGAGCAGGCGGATGCCGAGCTGGCG
GAGCTGCGCGACGCCCTCGCCCAGGTCGCCGCTTTCGAGGAGCGCGAGCGCCGCAAGATG
CGCAAGATCCAGCTGACCCAGCGGGAGCGCCTCCAAAAGCTGCACGCGCAGCGCGAGGCA
GAGCTCAAGGCCGAGGCGGCCGTCAAGTACGACGCCCTGCGGGCAACGCTGGCCACGCTG
CGCGACCTGCAGGCCAAGGCCGCCCAAGAGGCGCGCCGCAAGGAGAGGGCCGAGCACCGC
CTGCAGCAGGCCCGAGATGCGGCCGAGGCCGATGTCCGGCTAGTCCAGCGCCGCGCGGAG
ACGGCCGCAGCCGCGGCCGCCAAGATCCGCGAGGCCGAGCAGCACTGGACCAAGGACTAT
GTCGTGCGTCTGGCCATGGAGACGCGGCTGGAGAACGAGTACCGCCAGGAGCTGGAGGCG
TTTGGCGAGTGGAAGGGCTGGGAGGATCAACCGGAGCTGGTCGAAAAGGGCCTTCGCGCC
TACCAGCGCGTCAATGATGCCGCGTTGGACACCTACACGCAGTGGAAGGATCGCACGCTG
GCCAAAACCAAGTTCATGGCCGACGAAGAAAAGGCGGTGCGCGACGAGGTGCAGGACGCG
CTACGGGCCAAGCACACCCTGGCCGCGCGCAAAGACCGCCGCGCCCTGCACCGCAAACAC
GCCGGCGAGCGCGTGTGGTGCCGCGCGGTGGCGGCGGAGCAAGCGCGGCTGCTGGACGAG
ATGCAGTACTGGGAGGACACGCTGGGGCTGGCGGGGTCGTCCAACGACACGGACCTGAGT
CTGCTGTCGCTCCTGAGCCAGATGAACAAGTTGACTGGGGAGGGCGAGGAGGGTGGAGAG
GGCGGGGACAATGACAACGAGCGTAGCGAGGACGAAAAACACCAAGACGACTCGGATATG
AGCCAGCTGTACTCTGTGCTGGTGGCGGAGCTTGCCGGGGACGACGATGCCGAGTTTTTG
GACCTAGACGACAGCGACGACGAGAACGACGTGTACTATGATGTGCACAGCGGGGGCGGC
AGCAGCAGCAACGCCATCCACGCCAACGCGAACAACAACGGAGCCGGCAGCAGCCGTGGC
AACGAGTACAGCTGGCCTTTTGCGGCCAACGAGGCGGCCAAGAACTCGTGGTGAGGATGT
GACGAACGATAGACTGACCTTGATACCATGTTTTCCTTTATATTTTGCTTTCCTTTGTTT
TGTCTTTCTTGCATAGATTTACCGGAGCATATACACACATGGCATTTATAGCATACAGAG
CACCCAAGCACACATAGAACATACATCACGATTTACTCTTTGATTTGATTTATTTATTTT
ATTTGGCACAACTGTCGTCGTAGTGATTCTTTGTATAAAACTGTAAACAAATAAAAGAAA
AGGTGCGCGACTGCAAAGACTGTAAAATAAAAACAAAAACTGAAATCACCGGAAGGATAA
AAAGAGTGAAAAATAAACTCCACGGAGCCTGTTAAAGGCCGGCCCTACTTGTACAATGGA
GGCGTAGGTTGTGTCTGGTAGATAGTCCACAAACGCAAGCATCACGCCATCTTTCTTCTA
TGCGAGGCTTTGGCAACGCCTCTTTTCGTTTTCTGACGACCGCTCTTCTCTCTCCTTTTT
CTTGTATTCGCTTCTAGCAGCCCATGCTGCTCGTTTGTAGTCATGGAGACTCGTGGCTTG
CAAGACTGTGTTCCTCCACAAATTGTTTTCTTGTTGTATTGGTTTGCTGCTTCTTTGTTT
TTGTGTTTTTCGTTTGTACATTTTTGTACTTTGTACGCTCTTTTTATGCATCTCGTATCG
TGTGAATTCGTCGTAAGATTCGTGGAGTTGAGTTGGCGAGGGATTTTGAATAGTCGATCA
CGGCGAGAACAGGGCCGGAGACACATTCTCCTAGGCCGTTGTCTAGGACTCTAGTAGACC
TTCTTCTTCTCGTCAAAAGAAACCTTGCCGGGGCCGCTGTTGACGAGGAGGAGCAGACCG
CCGACGATAGACAGGATCTGGAAGAAGTCGTACTTGGCAAAGTCCTTGTGGGGGTGGTGT
TCGTGGAGCTAAAGAGCAAGCAAAAGTTAGCAAGCGAGTACGAGCGAAGCGAGTTCGAGT
GAGCGGCAAAACATTGCCCGAGCACTCTCCCAACCGCGAGTGAGCGAAGCGAGCGAGGAC
CCCAAAAGGACCCAAAAGAACTTACCGTCCAGAAGTTGTTGACGAGAACGTTGAAGATGC
TGAGGATGACAACGAGCAGGGTGGCGCTGGCCTTGGCCTTGAAGCCGACGACGACCATGA
CGCAGGCGACGAGGCCGAGCAGCGAGACGAAAATACGGCCAATGGTCCACTCGCCGGAGA
AGACAAAGCCGATAAACAGGAAGATGAGCAGGACACGGCCGGCGAGCTGGAAATACATCT
TGCGGTCCTTCTCCTCGAGCTGGGGCAGGCCGGCAAACGCCTGGGTCTTGCGAATCCACG
AGTCGGACAGGACCATGAGCAGGCCGCCCATAACGGAGAGGTTGCGCAGGAAAAAGTTGA
GGTCAAAGATGAGGCCGTAGCCCAGGGCCTGCGAGATGACAACGCCAATCAGGCCGCCGA
CGGCATAGCCCGAGTAGCGGCGGGCGATGACGAGGGTGGAACAGCTCAGCATGGTCAACA
CATTGGCAATCAGAAAGATGTGCGTCAGGCCCCAGGGGATGTGGCGGTAGTCCTGGAGGT
AGCGCAGCTGGTCGCCGAACTGGGTGACTATCCGGAGCGCGTCTTCCAAAAAGGTGACAA
CAATCAGAAAGCGGCCAATGGCGGGCAGGTAGGGCTTGACGGGTTCCGAGTAAGAATCCA
GCAGGTCCTCGATCTTGCTCGTCTGCTGGCGGATGGCGTCGAGCGCGCCGTTGCCGGAGC
CGTTGCTGCCAGAGTCTTGTGACGAGCCGCTAAAGGGGTTGGGCTGGCCGATGCCGTAGC
CGGACGAGCCGCCGCGGAACTGAGCCATTGTAGAGAGGGGGGGAGGAAGAGAGGATGTAA
AGAGGGTAGAGAGAAGACGACAAGCTCGCAGAGCTTGTAGGGGTGGTTGTCGATGGGCTG
TCGGTGGTCCGATGGGCCCGATAGGATTGGAGGAGTTCGGAAAAGGGAGGTCGGCGGCCG
TAGGGAGCTGTCTTTCGAAGGTATCCAAAAAGACGCGATGGCGATGGAGGTCAAGAGGAC
GAGGATGACGAAAAGGACACCAGTGTCTCGATTGCAGAGAGTAAAGAAAAGAAGAAGAAA
GGAAAGCTGTCAGGGAGAGACGAGAGATAAAAAGAGGGGACGGAAATCAATATTGGACAA
GCAGAGGAATGCAGGCCAATGGAAGACGGTCCGAGGATAATCGAACAGGGTCGGGAGGTG
AAATTGGCGACGAAAAGGAGAGTCGACGATCTGGAGATGGATTTCGAGGAGTTATCGACG
CGATTCAGCGACTCGAAGGAGGTTGGATGAAGCTGTTTAGATTTGAAGGTTCAAAATGCG
GATTTCGGGGAGAAGAGGCTGTCGTGGTCAGATCGCAGAAATCGTCGAGTCGGGAGAGGT
GGTTTTAACGATAACGGGAGGAGAAGAAAGGAAGACAAAAAGAAAGGAAGAGACAAAAGC
TTTGACAAGGAAAAGAAAAAGATGAAAGACAAGGCCGGGGTTGGAACCGACAAGGGATAG
CAAAAAAATAACGGAAGAGAAAAAAGAGGCCGATGTTTTTGTGGGAGACGAAATTCGAGG
GAAGGAGAGAAAATAGGAAGGTAAGGACACAAGGACACGCCAGGCAAGGAAAGTGAAGCT
TCGGAAGGTGCAGTCGACAGACACCACAGCAGTAGCCCCAAGTCCGGCGCGAGAGCTCTC
CCTAGGTTCTTTCCGTTCTTTCCTTGGTGAGTTGCTGGAGGTGCCCCAAGCGGCGCATGC
ACCTCCCCTTTCCCAGGGCAATGTGTCCTTTCTGAGCGGGGGGTACAAGCACACTCTAAG
AATATTGGCGGTTGTGGAAGTACCTCCTTCCGTGTGCCGTAAAGTTTATTGCGACCCTCG
CTCCTTGCAGTGTGGTCTGGCCCCTCTTTCCGCGGGCTGCGCTTGCTCTTTCTCATCCAT
GACCAGCACGGGTCGCGCTAAAAAGCTAGGGGTCGTTTTTGGTGTGTTTTGCCCCTGGCG
AGGCAGGAAAGGGCCACACAGGAGCCAGCCAGGAGCCACAAACTCCAAAGCCAAACACAA
GTAACCGTAAAGTAGTGTGGGGCAGAAGGTACATCATACTACTAACAAATATCACCACCT
TAGAGGTACCCTGCCTCCTCCGTCTTCTCTCACGTTTCTCCTGCAGTGCGACGTTGAGAA
CAAAACGCAAGACTCTCAAATCCAAAAGGAAGTCAGAACTCCGTTACTTGGCATCCAGAG
AAGATCACCGAATTTTGAGAGTTTCTCTAGTTATCGTGTGACGCAGGAGACAATCACTGT
GAACAAGTACTCCGTACTGTAGCTTGGAGTACAATCGCACCTACTTTATTCGGCAGAAGA
GAAAAGGACACGGCGGCTTCAACGTGCAGGTACATAACAAGTGCGGCGGCAGGTGCATAT
GAAAGCGCCGCTTCCGTCCTGGGAAGGGAGACGAAGTATTACAAAGTAAAAGAAAGAAGG
GAAGTCACGTTCAGGGGACACGTGCGTGAACGTCCCAACAAACGTCTCCTCCGATTGCCC
TATCTTTTCACTCTTTACGGATCCCACCGTCCTCTCCCTCATCCTCATCACTCTCCCGTC
AGCTTCCTTGCCGCTTTGATTGTTGTGCACCGCCATCTGATCTCACCGGCGATCGTCTAT
TTTCTGTTCTTATTTTACCTCTCACCCACCGTTTCTGACGTTTTGCTTGTCAATTACGAG
ATTCCCCATCTCGAGTCTCGAGACTCCAACCAGATCCCCGTATTTTCTAATTCCTATTTT
AGAGGGTGCATCTGCCGGTCTTCCTTGATTGGATACGAACCTGCGCCTCACAAGCCCCCA
GAGTCAAAAGACGGCGACGTCAAAGACAAGATGACAATGGCAATGACAGAATGACGAAAT
GATGAGATAGCAGTCAACCGTAAAGGACAGAATGCAGACAAGATAGAAGATGTCGTCAGC
CTTTACGCAGTAAGTAGACATACGCAAGTGATAAAGCGGTTTGTTAAAGTGTTTGTTAAT
TGTGCTTAACAGCGTGTTTAATGTGTTCAATTGATATATTGATGGATACCAGGCCCCGTT
TTCCCATTTCCGGGAAAAGACAAAAGAAAAAGACGACCAAAAAATAGGAAAAAAAGGAAA
GAGGCTGAGAGTGGCTCAGTGGCCATTTCAAAACGACAAGACTGCAACACGAAACGATAT
GATCTGCAAGAAGGCAAACAAATGAAAGAAAAGCAGAATGAAAGAAGAAGAAGAAAAAAA
CAGAACGCCTTCATTCACCGACTCAAATCTTCAAGTCCGAGGCCTCGTCTTCTTTGGCCC
ACGTCCGGTCCATGCCTCCAATCGTCGGTGACTCTATCCGCGGGACTGACGGTGCCGGCG
GCGGCGGACGCAGCCCGCCGTCGGCAGGCGCCTCGCTGGCTGTTTGGGCTTGAGTCTGTG
TTTGAGTTTGTGGCGCCGAAGTCGGTGCTGAAGGCGACGCGGCCGTTGGCAGTTCTACGG
GCGCAGGCGGATGCACTTGGTGATACTGGGCATGTGGATGCGGCGGCGTCGGCGTGGAAA
TGGGCGGTGTTGCGCCATAGTACATGTCCTTGTCATAGAGCGGGCTGGGCGAGCCCTGCT
GGGCCAGGATGGAGGGGTAGGTGCCGCCGTTCAACGTCCCGTGCGTCGGGTGGCTTTGCA
GCGGCGACATGGTGGCCATGCTGTTGTAGATGGGCAGGTGGCCATTTTGATTTTGATTTT
GCGACGGCTGGGGCGCCGGCGAGTAGGCCGACGGGTGCAGAGGCGACTGGCCATACGGAT
ACGGCCGGTGAAACTGCATGTGCTGGCCGGTCGGTGTCATCTGGTGGCCGTTGTACGGGT
TATGGTTTTGGCTGGGGTTGGGCTGCCCCGGAATGGGAGGCGGCGTACGGTGCCGGTAGT
TGACCTGGTTAAAGTAGCCGTTCATGTCGTTCATCGTCGAGGCGCCCAAACCGACGACCG
GGCCGGGCGAGCTGCCGTGGCGGGTCATCGGCGAGAGCGGCGACAGCTGGTTTCCGTTCA
CTGCAGCGTTGGCATTCGCTGCGTTGAGTCGCCGGTGCCGCTCCTGCTGCCAGCGCGAGT
TGCGCCGGGCACAGCAAAAGAAGAAGATGCACAAACCAATCAGGGTGATGGCGCCAGCGA
TTGAGCCAACCACAATACCAGCAATAGCCCCAGACGAAAGGCCAGACGAGGAGGACGACG
AGGAGGACGACGAGGAGGACGACGTGCCCGTCGAGCCCGGCCCGTTGACCGTCGTCGGCG
CCATCTCCGACGGCAGCGCGTCGCCCGGTGCCAGCTGGATCGTCGTGTTGGCCGCATACT
CTTCCTGGACTTGCAGGGACCACGTGGAGTTCTAAAGGTTAGCGGGAGCATTAAAAGGGG
GGTGACGATGAAGACCCTACAGGATTTATGACCCCCAGCATGCCATGCGTGATGCAGGAG
CCGGGCGCCGAGCAATAGTAAAAGATGGGCTCGGTGTCGTTGACGCGCACGCGGAACTTT
GGTCCGTCGGACGAGTACACATTGGTGTTGAGGTACCCTGAGAAAAAGCCGACGCGGTTC
GGGCCAGAGTCCTCATACGGAATACAGGGAAACTTGAAGGCGCCACGGACGACCGAGTGG
TTGCCCGGATAGAAATTAAACTCGATGACGGACCCGACGGCGACCGTCAAGTTGTTGGGC
GTGAAGTTGAAGCCGGTGGCGCCGACGGCGATTGTGTGCGTCGGGACGGTCGAGGGCGCG
GCCGACAGACCGCCGGCTGGTACTGTGGGCGTAAATGTAGACGTTGTCGGCTTTGACGTT
GTCGTCGGCGGCGTGGCCAGCGGCGAAGTCGTTTCGCGGGCATCGAGATTGTTGTCAGCG
GCTGCGTGAGCAGCAGGCTTGGGTTCTGCATGAACGAAGCCTGCCATGGCCAGACCGGCC
ACAGCAAAGGCGAGAGATGGTAGTCTCATGGTGGGATGTGATTATGAGAATATTGAACAC
ACGAACAAAACCAAATCAACAAAACAATTCCAAATAGTTGACGATAGTATCGTTGACTAT
AATAAGAGTAAAATTAAGGGAGAAGAGAGGAAAGAGAGAACAGAAAGAAACAAAACTGAG
AACGAAGGAAGGTGACAGGAGAGAAAAAGAAAAGAACTGGATAGGATTGTAATGGAACGG
GAAGAGAGATCAAAGATCAAAGCATCATTCGTATGGAGTACCCCCTCCCTTCCTTGAACT
ATTGACGGCCCTCACCTCATAGTTGTCTGCATTCAGTTGGTGATTTTGTGTGGATGTTAT
ATCTTGTATGGGGGCGTTGTCTGTTGTCTACAGTGTCATCGTGGCTGGCTGACTTGGCCA
GTTATCTTGGCTGCCTCTGAGTCTATTATCCTCCTTAATTCTTTTGTTCTTTTCTAACTC
TTTTTCTTTATTCTTTCATAAACTCGCCTCTTCTTCTCTTCCCGTATCCTACTTCCTCGT
ATTGATGCCTTGCCATTTCTCTTTTCTTCCCTCTCCAGTTCAGCAGCCCGCACTTTAACT
CCTTTCCGGAACGTCAACAAAGAAGAAGCGTCCTAAAAAGGGGGTGGCCCCCGAGACTGG
TGGTTTTGGCCATTTTGGCCCTTTGCAAAGGCAGGCGTGCTCGCCGACGTGTGGGGAATC
CTTTGTCCGTCTATGAGTCTACAAAATAATGTCTGTTGGTTGATAGTTTGCACTGCCCGC
GAAAGAAGAAAAACAGAGAAGAAATGAGAATAGAGAAAAGGGGAAAGCAAAGAAAAGGGC
CGGAGTTGCATACGAACATAGCGAGAAATAAAGCAACAGATGACTGGGAAGGATCGCAAC
AGGACCGAGAAAATGCAAGGGATACAGAGCTCGTCATGTTGCTTCTTTGCTCTCTCGTCG
TCTGTTTCATCTGTTCTTGATTTTGCATTCTGCATGTGCGGCTGATCGAGAAGACAAAGT
TGAAGAAAGAAAGAGTGACGAAATTATGAAACGAAAAAAATGTAAGAGAATTAAATCAAG
GTCTATTTTTTCAGATAAAAAAACATTGAACAGAAAACCGAGATGGGGAAAAATGGCATG
CAATACAAATCTAATGCAACCTTGAATGAAACGAAGAATTGATTCTCGTTGTCGTCAGAA
CGAAGACCCGTCGTGTAAGTGGCAGTCTCTGTTGTCTCATGCGTCTCTTCAACATTATCT
TTTCGTACACTGCTTTTTAAAAATAAAAAATAAAAATAGAAGAGAAAACACCACTGTATT
CTCTGCTTCCCATCTTATTCGCACGACCTTTTCCCATTTACCTTGCAAATGTTCTTGTCT
CCCTCTTCTCGTCTGTTTGTCTGTTGGTGACGGATGTGGTTAATATGATTACCTAATAAC
CGATTACATAATACAATGACGCACTAGCACCAAATGGCAAACGTCAGCCAGCAGGAGCAA
GCCACTCAACGCGTCGGCGCCTGCTCAACGCGTGTTTGGAGCGTTCAGGAGCTAGCTCAA
CGGTCGGTGGAAAGTGCACGCCAAATTTGGGCAATTTGACGACGTCAACATCGACAATAC
TGACAACAATTGATCTTGACAATTGACTGTCAACTCTCAGTCAACACCGTCGCCATGTCC
ACGCCACGACCGTCGCAGAAGAAGCAGGCGACGCTGACGAGTTTCTTTACGCCCAAGTCG
AGCGGTGCACCGTCGAGTCCGCTGCAGTCACAGCCTTCTCAATCACAAAAGTCGCAACCT
TCTCAACAATCACAGCCACAACCCTCCCAATCGTTGTCTTCACGAAAGCGGCCACTGGAA
GACGAGGTCGACCAGAACAAGCGGCGGCGGGCAAACGAGACGAGAGCAAAGACGAAGACG
AACGGGACAAATACAAAAGAGAACGAGAGCAATGGCGACGTCAATGGCAGCACAAATGGC
CGCAGTCGATTTGCACGAGCAGTGAAGAAGGCTCGCGGGGAGATTTCCGGGGACGGGAAT
GAAGAGAATGAAGAGAATGAAGAGAATGAGGAGGAGGACGATGTCGACAGTGGAGACGAC
TTTGTTCCGGACAACGACAAAGACGTGGACATCGACTCCGACGCCAACGAAGCTGTGGAC
GATGTTGTCGATGTCGACCTTCCCACGAAAGCCTCGCCACTGCGCAGTTCTGGCCGTGCA
GAGCGGTACATTTACGACGAGCGGCGGTCGCAGAGAGCGAGCCAGTCGCAGGACAACGAG
AAGAACGAGAATGCCGACAACAACGAAAACGTGGACGCCGACAGCTCCTCCGAATCGGAC
GACCCCGAGACCAAGCGCAAAAAGGCCGAGCTGCACCGCAAGTTTGTCAAGAAGCTGGGG
CATCCGGACAGTTTGTCGAAGCTGAGGAGGAAGAACCATGTTATAGAAGGAGAGGGCGAA
GACAATGAAGAGGGCAGCGACGAGGAGGGAGACGAGGAGGACGAACGGCCAAAGGCTGCC
GCGAAGAAAACGGCCAAAACCAAAGGAAAGTTGACGCCCGGCGACCAGCAATTCCTCGCG
ATCAAGCGCCAGCACCTCGACACGCTGCTGGTGGTCGAGGTCGGCTACAAGTTTCGCATC
TACGGCGAAGACGCCCGGCTGGCGGCGCGCACGCTAGGGATTGTCTGTATTCCGGGCAAG
ATGCGGTACGACGAGCACCCGTCCGAGGCGCATCTCGACCGGTTTGCGTCGGCGAGCTTC
CCGGTCCCTCGGCTGCCGGTGCATGTCAAGCGGCTCGTGGCGGCGGGCCACAAGGTCGGC
GTCGTGCGGCAGATGGAGACGGCGGCCCTCAAGAAAGTGGGCGACAACCGCAACGCGCCG
TTTGTGCGGAAGCTGACGAGCGTGTACACCAAAGGGACATACATTGACGACATGGGCGAG
CTGGGCGAGGCGACGACGACGTCTTCCGCGGGGTATTTACTCTGTTTGACCGAGAAAAAG
CTTGGCGGCCTCGGGACCGACGAAAAGGTGCACGTCGGCCTGCTGGCGGTGCAGCCGGCG
ACGGGCGATATTATTTATGACGCGTTTGAAGACGGGTTCATGCGCAACGAGATTGAGACG
CGGCTGCTGCACATTGCGCCGTGCGAGCTGCTGCTGGTGGGCGAGCTCTCGAAAGCGACG
GAGAAACTGGTGCAGCACCTGTCGGGGAGCGCATCCAACGTCTTTGGCGACCGGACAAGA
GTGGAGCGGGTGGGAGCGGGCGCTGCAGCGGACGCCCAGACGCACGTCACACAGTTTTAT
GCCGACAGTGTGGCCAAGGCAGGTGACGATAATGATAAGAACGGCACAGACACTGGCACA
GACACTGGCACCCGCGCCAATCTGCTTGAGACCGTGCTGTCGTTGCCCACCCCCGTGACA
ATCTGCCTTTCCGCCATGATCACACATCTCACCGAGTACGGCCTGCAGCACATTTTCGAC
CTCACAAAATACTTTGCCGCGTTTAGCACACGCCAGCACATGCTGCTGAACGGCACGACG
CTCGAGAGCCTCGAGGTATACCGCAACGCCACGGACCATGGGCTGAGGGGAAGTCTGCTG
TGGGCGCTGGACAAGACGACGACGCGGCCGGGCCATCGGTTGCTCCGAAAATGGATCGGC
AGACCTTTGCTGGACCGCCGTCCGCTGGAGGCGAGAGTAGCCGCTGTCGAAGAGCTGCTG
GCGGCCGAGGGTGCTGGCCGACGCGAAAAGCTGGAGCGACTGCTGACGAGCACGCGCACA
ACCGATTTGGAGCGCAGCCTGATCCGGATCTACTACGGGAAATGCACGCGGCCCGAGCTG
GTGGCCGTCCTCCAGACTCTACAAAAAATCGCCTCGGCGTACATTAGCACGGTCCCGTCG
ACGTCGGCGGCCGCCGTCGAGTTTTCCCCCGACGGGTTCAAGTCGCCCCTTGTGCGAGAC
GCACTGCACTCGCTGCCCGCCATCCACGACACGGTCGTGTCGTTCCTCGACAAGATCAAC
GGCGACGCCGCCCGCAAGGACGACAAGTACACCTTCTTTCGGGAGGCTGAAGAGACGGAC
GACATTGCCAACTACAAGGTGGGCATTCTGGCCGTCGAGATGGAGCTCGACGAGCACCGC
GCCGAGATTGCAGAGACCCTGGGCAAGAAGGCCTCCAACAAGCCAGCGTATGTGACGGTC
GCCGGCATCGAGTACCTGGTCGAGGTCCTCAACACGGACATCCGCCGCGTGCCGGCGTCG
TGGATCAAGGTCAGCGGCACAAAACGCGCGTCGCGGTTCCACACGCCGACGGTAGTGCGT
CTGATCAGAGAGAGGGACCAGCACAAGGAAGCTCTCGCGGCGGCCTGCGATACGGCGTTT
GCCGCTTTGCTCACAGACATTGCCGCCTGCTACCAGCCTCTGCGGGACGCCGTCGCCTCG
CTAGCGACGCTGGACTGTCTCCTGTCCTTGGCGCGCGTCGCCGCCATGCCGGGCTACTCG
AAGCCGACAATCCTCAACGACGAAACCACGACGGCCTCCACCCTCGAGATTGACGCCGGC
CGCCATCCCGTCGCCGAGCACACACTGCCCTCGGGCTACATTCCCTTCTCGGCGCGCCTC
GGCGGCGACGACGGCCCGCGCGCCCTGCTCATCACGGGGCCCAACATGGGCGGCAAGTCG
TCGTTTGTGCGCGCCGTCGCCCTCCTCACGCTCATGGCCCAGGTCGGCTCGTACGTCCCG
GCCGATTCCATGAAACTGACTTTGGCCGACGCCATCTACACCCGCATGGGCGCCCGCGAC
AACCTGTTTGCCGGCGAGTCCACATTTATGGTCGAGGTGTCGGAGACGGCCGCCATTCTG
AGGGCAGCAACGCCTCGCTCGCTCGTGGTCTTGGACGAACTCGGCCGCGGCACCAGCACG
CACGACGGCGCCGCCATTGCGCAGGCCGTGCTGGGGCACGTGGCGACCGACACCAAGTGT
TTGACGCTTTTCATTACTCACTACCAGAATTTGGGAAGGGTGGCAGAAGGCCTTTCCCCC
CAGGGAGTGGTGCAGAACGTACACATGCGGTTTACAGCGACAAAGTCGGCCACTGACAGC
GCCGAAGGCGCTGAAACTGACACAGAAGGACCCGAAGAAATCACCTTTCTATACGAAGTC
GGCCAGGGCATGGCGCACCGCTCGTACGGCCTCAACGTTGCCCGCCTGGCGCGCATTCCC
CAGCGCGTGCTCGACGTGGCCGCCCAAAAGTCGCGCGAGATGGAGGAGGACGTGCGGGTG
CGGCGGCTGCAGGCCGCTGTACGCTTGGCAGGGGAGGTGCTGTCGTCGGCGTCTACAGAA
GGGGCACCTACGACTGACCAGCTGGACCACCTGATATCGAGCATAGAGCAGCTGTAGACA
CTCTTTTATTCTGACATTTTGTCATGTATTCTATCACACTTCATAGCGGGCGATCTAATA
TCAATTTTATTGGGCATTTCAAATCTACGACAACACGCGCGTGAAGAGAGAAAGAGATAA
GTGACCACCGTTAAGTTGAAATATAAAAGTAGTAGAAGTAAAGTAGAAACAGAAACAACA
GCCGATGTTGAGTGTAGAGAAATCAACATATAGTTTATATAGAAGCAGGCCTGCTTGCAG
TTGAGAGAAAAGAAAAGAAGAAGAAATGAAAAACATGGAAAAGAAATAACCGTCCCTTTC
CCCCGTCCTTTTTGAACGCAAATGCAGAATCCTTGAAACCTTGAAAATGAAAACCATTTA
GTGAAATGCAGACCAGACAGACCATGCAGAGAAAGCAAAGAAAAGAAAGCAAAAGAAAAT
AATAAAAAAACCCGAATCCGTCCGAACCGAAACCGAATAGAGAAATGCAATGGTAACCGC
AGTAAACATGCATGCAAAGTATATCCCTTTCCCCTTTTCCCTTTTCCACATCTATTATCT
TGTCCCTTCCCCTTCTTTTGTGTATTTTTTATTTTGTTGGTTTGTGATGATGATTTTTGG
TGATGTTGGAAATGAGAATGAAATGACCAAAAATTGCAAAACTTGCAAAACCGCAAAAAT
GCAAAACACCAGCAATCGTACAATGCCACAAAGGCCTCAGACTTGAGACAACCCTCTTTT
TTTTCTTCTTTCAGCTGCGTCTGGCAACTCACAGCTCAAACAGCCGGTTCGAGCCCGGGA
ACGCCGGGTCCGTGTAGCTGCCGTCCCGCAGGTTGTCGTTGCGCTGGCCGTCGTACCCAA
ACGGGCTGGCATTCGGGTCCATGTTGAAGCCGTTGTACGGAGTGGGCGGAACACCAGAAA
CACTTGGGACACCAGAGACACCACGCCGGCTGTCTGTGGTGTATGAAGAGGAAACAGCCG
CAGTTGCGTCAGTCGCCGAGGTGGTGCTGCTGCTGACGCCGCCGCCAAACATCTGGCCGT
CAAATGGCGGGTACATGCTGCTGCCACCGGCACTGCGCGGCTGCGTGTTCAGGGGGTTAA
GAGGGTTGAGGGTGTTGCTGGGCATACCAGGGGCCATGCTCTGGGTCATGCTCTGGTAGC
CATTGCCATACGGCTGGGGCTGCGTGCTGTGGAATTGGGGGAGATGCGGCGACTGTCTGC
CGTTGGCATAGTAGTGCGCAGACGTAGTTGTGTGCTTGAAGTAGGCATCGCCGTCCGCGA
TTGAAAGGTTTGAGTCAAGCTGCTGCAGAGCAGGACGGTCGTGCAGCATCTGGTCGAAGC
TAAGAGAGAGAGTAGAGTTAGCCAGGTGTGCCTAATGATGGCAGTCGAGAAGGAGTGAAT
CGTACCTGTTGGGTGGGTGATCACCAAGAAGAGAAGCCTGGGGATTGGCTGTATCCATGT
TAGCAAAAGCCACCAAGATGAGGAATAGAAAGATATATCAGAATGTGTCGACTTACCAGG
ATCGTAGTAGACATTGAATGAGCGAGTTGAGTTGCGGCCGAGAGCGTAGACGGCCTCCTC
AATCTCAGCGGACGTCTCACGAACGCTCTGTGCCTTCTTCTCGGTGCTCTCAGACGGCTG
AGTTGGTGCGCGGGTAGAGCGAGCCTTGGCAGTGGGCCGAGAACCAGTACCGCGCGAGTT
GCGCTTCTTGGTCGGGCGCTCGTCCTGGTCGTCTTCTGCCTTGGTGGCAGCCCGCGACTT
TCTTTTGCGGGGAGGAGGGGGAGTGCTCGGTGGGCTGCCCTCAGTGGACGATGGGCTCGC
GTAAATATCGCGATCCTTGCGCAACTCAAACATGGGGCCCCAAACTTGTTCTGTAGCATT
AACAGCCAGAGACGTGGCCTTGAGCAGGTCAATGGCGGCATCATCCTTTCTCTGGTTGCG
CTTGCGCTTCTGATCCGGAGTGGCAGCGTCGAACATATCCATACCGGGCCAGATGATGCC
CTTCAGCTTGATGAGGGAAGTCTCATCTTCAGCAACAAAGAAGGAGCCGGCCTCAGAGGC
AGGGGCTGTGTTGGGGTCAGCAAAGCTGGCCGGCTTCTTGTCGCTCGCGAGGAGGCTGCT
GTTGTCACCAGGGTAGGCGGCATAGCTACCAGAGCGCTGTCTCACGGAACCAGGCGTGCT
GTAGGGAGCCCCATTGGTATACTGGTCCCGACCAACACCGTAGCCAGAATCGCGGCCATG
GCCGTTGGAAGCAGTGCTCCAGTGGGCAATAGGGGGCCGGTGATCAGGAGTGTGGTAGGC
CGAAACTGGCTCAGAGACATCCTTCTTGATAAAGTCCACCGCGGGGGTAGACGCTGGGGC
AGATGCAGGAGCAGACGCAGAAGCGGACTTGCGAGCCGGCTTGGGCTTCTATGAGAGAGA
AAAGAGTGGTTAGTAATGACAGCCAGAATAAAGACAAACAAAATGCACTATGTTTGACTT
ACAGGAGTGCCAGATGCACGGCTGCGGCGAGGCGGCTTGCCCTTGCTCTTGTTCTGAATG
CGTTCAGAGAGAAGACGCTCGATACCATTGTCGGCGTACCACTTCTCGTACTGCTTGAGC
TTCTCGCTCGCAGCCGAGTTGGAGCCGGACTCAAACTGCGCATTGAACTTCTGGCTCAGG
TGGGCCTTGGATCCAATGTGCGTGAGGAGATGGGACACGTCCGAGAACTTGGGCTTCTTG
GGGCAGAGGAGACACTCAAGGGAAATGTCAAGCTCGGGGTCAATGGGGCCATCGGCAAGA
TCATGAGCAGGGGTAGCAGGGGCAGATCCAGCGTTGAGGACAGGATTGACGGCCGGGGCA
GAAGAAGCCTTGACACTGCCAACAGCCGGGGTGGCATCCGGGTGAACAATGGCAGACATG
GCCGGAGCCATAGCAGGAAGAGGAGTCTTGGGAGTAGTCTTTCCAGATGGGACGGGTGTA
GCGGGAACGGCCTTGACCGGAGTGTCCATTTGAGCAATAGCAGCCATTGTGTACCTGGGG
GAGAACCTGTGTTAGCTTCGTGATGGCAGGCAAGAGGGATCGAGTAAAGGGACGGAGGAG
ACGAAAAGAGGGCAAAGTGGGAAGGACTTACAGGAGAATGGTGATGAAAAGATTGAAAAA
AAGCATTACACGATAGCTCCTGACTTAGGATGGAGAAGAATGGAGGGGGGAAGAAAGATC
TTGTTTGTTGATCTTTTGCTTTTCAGACTCGCAGCTTCCGCTTACGGGCTCTTGCAATGC
GAGAGTTTGAGTTTTGACCGTCTTCTTCAAGAGAAGATGGGAAGCAGCAAACTGGCAATG
TGGTGTCTTGTGACTGGAGACGGGTCGCTCTTGCTGTTGTTCTGGTAGAACACTCCGTGG
AGTTGAGCAAGAGGAAGGGCGGATGTGTGTGAGGAGGAAGGGACGAGTGATCTCGTCTGC
TGCAAGAGCAAGAGCCTGTTGAGAAGATGTGGTTAGCGAGAGATCAACGGAAAGAAGCAG
ATTGCAAGTCATGAGACGGCATCCTACCTCGCTTTCAGAAGGACATGAGACCGAAAGTGA
GGAAGGTAGACACCCGGAGACGAAGGCAAGCGCGAAAGCAGGGAAGGAGAGATCGAGCAT
CTCGGCGCAAGACACGATCTCGCTCGAAGAATGCTTTTCATGGGGCACGGTGGTATCTTG
ACTGACCTTTGGATGCGTAGAGTAGCCGCTTGCGACGAGGAGTCGCCTCGGTATCAAAAT
CTAACAAGGAGCAAGTCATAGTTGCGGCTTGTGAAGATGATGATCTAGAAGATCGAGGAA
GATGCGAATGGAGAGAGAAATGAAAGAGGACGGGAAGAAAATAGTAGGAAAGAAGAAGAA
AGGATGGGAAAGAGGGAGAAGAGAAGATATGATCGAGGGGAAGGAGAATATGAGCTCGAG
AACGAGAAAAAGGGATGAACGCTCAGAAGGAGCAGCGAAAATAGGGGGGGAAGTCACAGA
TCGTGTTGAGCAGGAGCGCAAAGCAGAAGGAGCGGCGTTCAGATGGCAGCGGAAGTCGCG
ATGCGATAGAGATCGAAACGAGAAGGAGCTCCAGGTAAGAACGGGACGTGATTTCCTGTT
CGGTATGGTAGAACCACGCGTCTTTCGAGTCTGACTTGAGGAAAGAACAAGCTTAACGTG
CGTAGAGAAGCAGAAAGATGGAAGGTGCAGTTTGCAGTGTGCGTGAGGAAGGTGCGTTCA
GCAGTTCATCAGTAATAATAGAGTAGCAGTTTGGTGTTCGTGTCGTTTTTGTCGTTGTTC
GCTCTTGCCTTTTGGTTGTGGTGGGAAGAAGAGTTCGAAAATGGAAGGAAAGAAAGATCG
AAAGAGGGAAGAAATATTTTCTGGGAAAGAGGGAAGGAGCAGGTTTTTGACCCTCGACTT
TTTTACCCCTCCAATTTTTTGACACTTCCCTCTTCAAGCTCTTGCCAGCCACGTCTTTTT
TGAAAGTTCAGATGTGAGGAAGGTGCGAAGGGGACCAGCGAGGCCTTCCTTCCCAAACCG
GCCATTGTGCCCATTGTAGGGTAGAGCGAGCCCTCTTAGGCCACGTGCGCAGTGCGGGAA
AACCTATTGTAGGCCTTTTGACTATGCAAAAAATGCAGAGTGAGATGAATAGCACAATTT
GGAAAGAGCACGATGCAAAGACGTTGTTCTGAATAGGATGTGTAGAATGGCTGAGGCTCT
AGATATTATGCAGATGCGATGCAGATCGCGATGCGCACATCTCGACCACACAATGCAACG
TCGCCCAAGAAAAAGGAAAAAGCCAAGCAAATGAATTGATTGGGGTACATGGCACAGCGA
AGAATGTCCAAAGAACAAAGGAAGACAATGCGAATGGGTGAATTAAATTGTGGCTTTGAA
AATTATAGCAAACGGTTCTGTCCTCCATTTTCGCTTCATAATGGCGGGCTTGCTGCATCG
CCACCAATGATTTTTGCAATCGTCTCCTTGGGCATACAATAGGCTGCATGCACCGGTTCC
AGTCCTGGGAAGTCGAGCAGAGACAGCCCTGCCAAAGCATAGACCGTATGCCAGACATCG
ACCATGTTGCCTGGCCGGTCGGCAAACCCGCCGTTTTCTGGATCTTGGCAGCTCAGAATG
AATGCAATCAGCGAGTCGCGGTCAATCCAGTGCAGCCGGTCGACCAGGGCAAGACTGCTC
AGCACCCACCAGCTGTAGCAAACATCCTCCTTCTTCTCGGGTCGGCCATTGAGTCCGCCA
TTGGGGACTTGGCGTTCGCTGAGCCAGCGGCCGACCTTGTCCGAGTCAGCAAGATCGAGC
CGGCCGGCAACCGACAATGCCGCCAAGCACGTAAAGACCTGGCCGGCGTGCGACTCGGCG
CCAGGACGCACTCCGTATCCGCCGTCGAAATTGGCACAGGCGGCGACATACTCGACGGCC
TTGTCAACGTCGACGAGTTCCAGCTGGCCAAGCAGCGACAGTGCATTCAGGGCGCCGTAC
AAGAAACGCGTGTCCTCCTCGCCCCATTCATCGCCAGTGAATGTGCCCGTCGACCGGTTT
TGCAGATTTGCGATGACTAATTAGTTAGACTAGGGACTAGAGGAGATAAATAATGATTGT
AGCAGGGCCATATCACCTACATTGTGCTACAGCCTCCCGGCCTTTCCCTCGGGTGTCAAG
CTCGTCCAGGGCATCGATCATCGCCAGGATCTGGACCGCGCTGACCGTGTAGAGCATGTG
TGCATCGTGGCCCGGAGCTGCCGCGAATCCGCCGTTCTCGCACTGGCATGACATCACAAA
GTCAATCGTCTCTTCTCGTGGCAGGGCGTCCGGCTTGTTCATAAAAAAGAGTGAAGCCAG
GCCCCAGTAGAGGCCGTTGAGCCGCAGATGCTCGGTCAGCCAGTATTCGTACTCATCTTG
ACGAGAGTTGAGGCTCTGGATGTACTTGACGTGGGCGTCGGTGGCCAGCTTGGTCTTGTC
GTCTGGCATGGTTGATGAAGAGATGATCCCAGCTTCGGTGAGAAATGAGATGGCGATGCA
ATACAACAAACAGGCTGATGCTGCGTTTGAATATCGTTTGGATGCCTAAGCTCGATTTCG
AGAGAGGTGGTTCACTAGTGGGACACTATCACGTGGCGGTGCTATGCGTTGCTATCAACA
CAGCCAAAACAAGGATTTTTGCTAAATTAAGTACCGTGTGGATATCCTATCTCAGTATCT
TACGATGACGTCTTGAGCAAACCACCAAGCTCCTATTTCCAGACCAGGACATTTACGATG
CCTACATTGTCGACACATTCACGAACTGCGAGCTTAAGGAATTAACATTCTATCCTTTCT
GCCCAGTTGAGCCTCATAGGCACAGATGCTACTGGCACAAGCTACGACATCCATTTCAGG
TCACATGACAAGACTTCGACAGCCTCACGATGAGCATGTCTGACATGGTCCCAGAACGGC
TGCATGTGTGGTCAAGGTGGCAAGTGTGCGACCGACAATGCCATCAACAATGCCTGTCGT
TTTGGCGGGCGAATCGCAAACGACCGGCACCGATTGTCAGATAACAGCCAACTGCCAGTG
CTGCAACCCCGCCAAAAGCACCCCGCCTTACAGTACCATCCACTCACAGCTTCTAGAGTA
CTGTGCTCCGTGTGGAGCGGACCGTGACAGCAATGTGCGACGTCGTGCCGTCTCGAGAGA
GTGAGAAGTGAAATAAAGCTTCTGGTGGTACACAGTACAGTCTAATCAGATGAGAAGCAT
CTCGTCTTGAAGCTTCTCGGTGTCCTTCCAAAGCCAAGATGTCTGAGTGAGAGACAACGA
GGCCGCTAAAGAAACAACAGTCGCCCTTTCCCAACACGTTAAAGTGCCTGCCTCACAGAC
TTGTCTGCAAGAAGACTAGTTCAGGAACCCATTGGTATCCGTGCCCGCCATGAGACCCAA
CTCAGGTCCGTCCAACGGCACTCAAAAAAAAAGGGGGCGACTGCCAAAATGCCAAAATGC
AAACGCAGACGCAAATGGATGCGAAAGGGAAGGCACGATGGAGCGCAAACATCAAGCAAG
GAAGGCGAGCAATTTGAGCACCTACCTTTTATACCGATTGAGCAAATATTGTCCTTCGCT
CCTTCCGCGCACTACAATCGTATCCTTTCCGTCGTTTTCAAGGAAAGCTACATGTTGCGC
GTACGGCGGGTACAGACCAGCCGGCCGGTCTTTGGAAGGAACCGGCGCGGTCTACGTTCA
CCGCTCCTGCCAAAGCAAGGAATCTCACTGCTGGATGTCATCTCACAGACAGGATGAGGA
AGGCTCGACTGGCCTCATCCAATTTCACAAGACAAATTGCAATCCACGTAAGAGACAGAG
GCGTCCAATCTACACGCAAAGTCTAGACCTCCGTCCCGTCACTGGAATGGGTTCGCACGG
TTGCCCGTGAGCTTCGCCAGGGCTGTCCCATCCCCTCGGCGTCGTGCACCGACCGGTAAA
AGTCCGTCCCGATAATGTCCAAGCTGCTCGTGCACAAGCAAGAAACAAGAAAGCAATCAC
CGTTGCCCTCCTTCCCTCCCCTCGTTCCTTCCTCGTATTATCTTCAGAACGCGAGTGGGG
CCGTCGCCGCCCAAAGGCCAAAAAAACCTCCGTGTTCCTGTCCCCAAGATGAATGGACCA
GCAACAACGCCCACACTAGCGCACTTTCCCTGCGCATCAGCCCCCCTTCTTTCGCTCTTT
CCCTCTCTTCTTCTTTCCTTCTTTGAATTTCCCCTTTCCCTTGGGGCCAACGCAAGAGCG
AAAATAGAGATTGTGAAGAAAGGGATGGGAAACGGAAGGAGCTCTGAGAGCAAAGAGCAA
AAAGCAAAAAAGAAAGTGATGCTCCGTGCTTCCTGCCAAAAACGTAGACTCGCAGGCCCC
TCCCAACCGTTGGACAGCAAGAGTGACCCAGTTTGTTAGTGCTGCTGCCCTGCCCCTTCC
TCCGCACCTTTCCACAGCACATCGCACTTGCCAAAGCCAAAGCCGCCCCTGAGGTGCGGT
GCACGTTTCAGGTCCCCTTTTTTCTCACGCTTGTCCTGGAACAGCGCCCCTTTTGATACC
ACTTTGAAGGAGGAGGCTGCTGCGTAAGATTCTCGTGCAGAGTGCAGAAACAAGAACCAC
ACTGCAGACACATCGTTGGCTCTCATTCTCTCTCTCTCTCTGTGTGTGTGTCTGGACGAG
ATCGCCCTCTCTTTCCTATTCCTGCTTCCTGCGTGGTGTCCCGCATGTCCCTCGTTTCGT
CTCTTTCCCTCTCTGTCTCTCTTTCATCCCGTGCCAGTCGTTTCCTCGCACTCTCCACCG
CTCGAGCGCTCCTTCCTCAGTCTTCCGTACCTTCCCCTCAACTTGCACTCACCTGTTTCG
AGTCTCCAAAACTCGATCCTCGGCCCCCTTTTCCAAATTCCAAATTCACAACAGGGCACA
GCTCAACCCTCACACCCAAACGCCCAGTCGCTGTCCACTCGCCCTCGCTTTATCGCGCGC
TTTCAAGCCGTCTCTTCTGTCAAGTCTGAGAAACACAGAAACACAAAGGAACAGAAGAAC
AGAAACAGACGCCCAAGCCCCGCCAGTTGCGCCCTTGCTCTGTCTGGGTCTCCATTTTGT
CGCAGACTTTAATCTGCCTATTCTCTGCCCCTGGAGCCATCCTGCCCATTCCTATTCCTA
CGCACACAACGACAGAAAGAGGGCCACCGCCAGCCGCTTGGTTTCTTGGGCTTTTTCTCG
CTTCTTGCTTCCCCCCTCTCCGCACAATTTTCCTGCGCGCAACACGCCCGCCCGCCGCCG
TTGGGACGTTGGTGCAACATACTTGTCGCAGCCTTTTTCACCTTCCTACACGAGCGATCA
AAATAGGAGTGGCGGCAAAGGGCACACAATCAGCTCACAGGCTCAGAACAGAAAGAAAGC
TCAAGCCAGCCAGCACAAACAGAAACAGTTTGCCCAGCGAGCCGCTGGCGAACCCCCAAG
ATGGGACGTAAGCCCGCACCGCAGCCGCTGGCCTTGTCAGGGGCGGCGCTCCCAGCAAGC
GATCATAGGCTTCCTGAAACCCTCAAGATGGTCTCCCCAGACGACCCCCCGTTTACGTCT
TCGACACGATCGCCTGCGTCGCCGCCGCCTATCTCGTCTCCCTACCGCCAGGGCCAAGCC
CAGACCTCGACCTCGAACCAGATCCAGACCTCTCAGATCCAGAATTCGACTTCGTCCAGT
CGGCCGCCTCAGCCCCAATCTCAACCCCCTTCTGTTCCCCAAGCACAGGGACAAGCGCAG
ACACAACAAAAGTACCAGCAGCCGCTCCATGTTGCCGACCTTGTCCAACAGCCTCTTGAC
GACATCGACAGCCCCGGCTACCCTCCTCTGACCAACACCGCGACAAACTTTGGCTACGCA
CAACCTCAACAGCAGCAGCAAGGCCAGCAGACATACCAGCAACAACAACGGTACCCGTCG
CAGCAGCAGCAGCAGCAGCAGCAGCAGCCCCAGCAGGTCCAACAGGCACAGCAGCCGCAA
CCGCAGCCGCAGCATAAGAGCCACGGCCGGTACAGACAAAACGACGACAAGGCTTCAAAG
TCCTCCAACTTCTTCCGCTTTGGCAAGTCGTCCGCCGCCAAGTCCTCCGAGAGGCTCGCT
TCCAGCAGCACGGCGCTTGTCAACTCAGGTGGCGCGCAACACTTTGACGACAGCGCATCA
CGAGGCTACGAGTCCCCAAGATCGAAACATTTTGGAACATCAGGTAAGGAACTTTTTCTC
GTCCACAATCTTCAATCTTCGCAACGGCATGGCATGGAGCACAAGACCAGCATATTTTGC
ATATGAGCAAGCCTCTCCAAAAACATAAAAGATCGGCAGGAACATGAGGAGCAAAACGGG
GGCGGCGGCAAAATGCACAAAATCAAAATGCAGCACGTATCGTCCCGTTCGTAAGGCGGC
CGTTAAACTGCAAGCACTTGAATGCAGAGGGCAAATAAACCGGGGCGATAATAGAGTCCG
CCGCCTCTAGGCCCTGGGACTGCCCGCTGTCAATCCCCCCTTACTAAACGGCTAGAGCTT
CACACTGATTTTGGTCTCTCCCTTGCGACAACCCTTGTTTCCTGCTTCCTCCCTTCCTAC
ATTCTGCCTTTTTTTTTTTTTTGCTGGCTTTTACTGGCTTTTTGTTGCGTTTTACCATCT
CTCTTGCCCTTCTCCCTTCAATTGCGTTCATTTTGAATGCTTCTCAGACATTATTCTTTG
TGGCTAAGCAGAGTCCTCTTACGCAGATCACAACGCCCAACAAAGAGCTACGACATCCAG
TGGCGCTGCCCTCCCTACTCGCTCAGAGGCATCGCTTGTCTCCTCCGCGACCGAAATCGA
CATTTCGACCAGTACACCCTCAGGAAAGAAAGGCAAGCAGAAGGTCTTCAATCGCCTCGG
ACGCACCAGATCCATTCACGACGACAACAGCGCACCGCATCCCCTCAATAGCAACACGAG
CAACAACAACATAGCCGCCGCCGGTGCGACCAGTCCTAGTTTCCAAGGGACCCCAGGAAA
CGCCGCCCAAATGAGAGTGGTCGACCAGCCCGAACGCGCACACCAACCGCCTCCTTCCCT
CAAGACGGCGCCTCTTGCGCAGCACGATCGCAGCTTCCGGGAAATGATGTCCTCGTCGAC
ACGCAACCACTCGGCCGACCGGGCGCTGAGTCGCGACGTCCCCAGCGGCCGGGACAACCA
CCACGGCCACCGCGGCCACCGTGGCGACCACGGAGCGCAGCCCTCTTCCCTTCGCGACAA
TGGCGGCTACACTTTTTTCAACGGACTTAAGAACTCGTCGAGAAGCGCAGCAGACATGAT
CAGCAAGGGCCTCTTTGGCAAGAACGGGCGCAGTGGGGGTGCGCCAGAGCGGGAGCCGGT
CGTCGACGACGAGCACTATGTGCTTAAGGTCATCAACCAGCCTCTTTTGGAGCAGACACG
CCTAACCCGCATTTCCAAGCGGCTAGAAGATTCGCGGGACCGCACAGAGTTTTGGATGCC
AGCCTTCCCATGGCGGGCCATTGACTACCTCAACTACAAGGGCACAGACGTGGAGGGCCT
GTACCGAGTGCCTGGCAGTGGTCCCCAGATTAAGAAGTGGCAGCGCAAGTTTGACGAGGG
TAAGTCAAGCCTCGAGATTGCTCAGAGAAAACCACTCTTACTAACGGATTGTAGAATACG
ACGTCGACCTTTTCACGCAAGACGACCTTTACGACATCAATATCATTGGTTCGATGCTCA
AGGCTTGGCTGCGTGAGCTGCCCGACGAGCTGTTCCCCAAGGAGGCGCAAGAGCGGATCG
CCCGCGAATGCGCTGGCGCCGAGACGGTCCCGCAGATGCTCGTCGACGAGCTTTCCAACC
TGCCGCCCTTCAACTACTACCTGCTGTTTGCCATTACGTGCCATCTCAGTTTGCTGCTAG
CGCACTCGGACCGCAACAAGATGGACTTTCGCAACCTCTGCATCTGCTTCCAGCCGTGCA
TGAAGATCGACGCCTTCTCGTTCAAGTTCCTGGTGTGCGACTGGCGCGACTGCTGGAAGG
GCTGCATCAACGAGCCCAAGTACATTGAGGAGGAGTACCAGTTGTTTGACATGCCGCCGC
CGCGGGGCATCGGCACCGTGAGCCACCAAGACGACGAGGACACGTTTGACGTGGAGATTG
ACCATGTGCAGCCGCCGCCACCAGCGGTTGTGGCCGGTGGCAGCGACGAGCGCTCGAACG
GCCGGCCGACCATGGACCGGCAGGCGTCGTCGTCGGACAGCGGCGCGCAGTGCGGCAACA
ACAGCAGCAACAGCAACAACAACGGCACGAGCCACAGCCACAGCGCGGAAAAGTCGCGGT
CAAAGAAGAAGCCGACAATCGAGACGGGCAGCGTGGCATCGAACGAGACACTGTCGACGA
CGCTGACGATTGAGAGCCAGCGGGTGACAACACCACCAAGGCAGTCGGGCGACCTGCGCC
CACTGTCGCCCATCAAGCCGCTGTCGCCTCTGGGCTTCTAAGCTGTCCACACACCTTGCG
CAGTTGAGGAGATGGAATGATGGAGCGGTCCAGTACCTTCCGTTTTTCTTCTCTGCCTCC
CACACTTTTGTATATGAGACGAAGACTGGTCTTACAATTTTTCGTCAAGTCTTACCCCCG
ACATCCCTTATCCAATATCCCTACCCCATACTTTATACTTCATATCTGTTTATGATATAA
CGTCCTTTACGAGCATTTTCTACTGTACTTCAACCGGCCTGGCCTTTCCTCGACTTGATT
TTTTGGTTTCTTTTCTGCGCAACCATCTGTTGTCGTTTCGTTTTTGGTTTATTTTGGTTT
ATCTGCGTTTTGCAATCTTTTCTTTCTCAAACTGTCTTTTTCGAATATAACCCCTTTTGT
TTTCTTTTTTGTCTTTTCGTCTGTTTGCCTTTCTCGCCTTCTGCTTCCTGTCCTATATAT
GCCGGGTTTTACTTGCACACATTCACTCTTGCGTTCCGAGTCTTGCGTTGCTTCCTCTCC
TAGCGCTCCTTCCGTTTCTGCGTGCGGTCTTTTGCTCTTGTTATCCATTTCTGTTTCTCC
CTTTTTGTATACCCTCCTGGATTTCTCTCCTGGATCCTGGTATTGTGCTGGACATATTGA
GTTCATAATAGTCATTGGTTATATTCCTCTTTTTGAATAAAAAGTAAACGTCAAATTTAT
ATATTGTATTGTTTCAAACAAATTGATGCAAAGTGATTACGTGTACACTTATTATACCAT
TGTATTATTTGATCAGGTATATCTCGTTATATTTCTCTTGCTAATTTTGGTTTTATTATT
CTTTCAGGATGTTATTTGAAATTATTGACAAAAAAGTATACACGGTAGGAAAAAAATAAT
ATTTTAAATTCCAAAAAATTCAAAAGAAAATCAATCAGAATGTTAGAAAACAATTCAGCG
TAAATAAACCATGGTATTTTATTATCCGAAAAGTGGAAGCTTTCAACAAAAGAATCATCA
ACGCCATGCCAGAAATACAGAGAAATTACATAGTATAATGAGTTCAAATCTAAACCGCCT
CTTCCCGAAGTCTACCTCCGTGCAAATCCTGGCGGAGGAGGAGGCGCCATGCCGTTGCCA
GCTGGGTAGCCCTGCTGTCCCGGTGGCGGTACCATTGGCACATTGTTTGCACCCGTCGAG
AAGCCCGGCGGCGGCATATTGCGGTAACCACCTGGACCACCAGGAGGAGCGCCGCCACCT
GCGCCGCCTGGTGGTGGTCTTGCGGGAAGTCCGCTAGGGGCCATTGGAAGACCAGGACCA
CCGCGTCCACCACCACCGTAGCCCTGGGGAGGACCGCCCCGGCCACCGCCACCATAGTTT
TGCCGTGGGTATTGCTGTTGGTTTTGTTGGTAGCCACCATAGCCGCCACCGCCTGGTCCT
CTTTGTGGTGGGTAGTTGCCGCCGTTCTGTTGTGAGGGTGGTCCTGACAAAGACGATGCG
CCGTTCATGCGGTTCGGGTTGTTGTGGCTGTTGATGGGAAGAGGTGTGGCGTTGGCGCTG
GTGGCGGCGGGCGCTGGAGGGCCGCCGTTTGGTGCACCTTGAGCTCCTCCTTGCGCCGGC
CGGTTCATGAGGAAAGCTGGCGGCAGCGGCTGGATCTCGGGCACGACGTTGTGCTTCTTG
CCCTCGGAGGCCAGCTTGCGCTCCGCGTCGTCGCCGTGCCGCTCGCCCTTGCCATCCTTC
TTGTAGGCGTACTCGACGGAGATCTGCTTGCTCAGCAGGTACTGGCCGTGCATGGCGGCG
CGCGCTGCGTCCGACGCCTCGAAGCTGTCGAAACTGACAAAGCCGTATCCTTTGCTGAGG
TTATTTTGGTCGCGGACGACGTTGGGCGCCACCACGAGCCGGCCAAACTGCGCAAACGTG
TCGTACAGCACCTTTTCGTCGACCTGCGGGTCCAGATTGTTGACAAACAGCTCGGCGCCA
ATGTCTGTCGCTCTTTGCCGGTCGGCCGACGCCTTGTTGACGCGCACGGGCTTGCCGTAC
AGCCGCACGCCGTTCAGGCACCGCGACGCGTAGTCGGCCGACTCGGGCGTGTCAAACTCG
ACAAAGCCAAAGCCCTGGTGCTGCCGCGACACGCGGTCCATGGGCATGTGGACGTTGACG
ACGGGGCCCATTTGCGTCATGAGCTCCCACATCAGCGGCTCGGCGAACCGCTCGTCGAGG
TTGCCGACGTAGACGGTGGCCTCCTTGTTCTGTTCCCAGTGGCGGGCGGCCATGATGGGC
AAGTGTAGAAGGAGTGGGAGTGAGAAGGAGGTCGAGATTGAAAAGGTCAGAGACCTTGGA
GATTAAGTCGATTGCGTTTCCAGGCAGTCGCGATTCGTTGTGAAAGGTATTATTTTGATC
GCTGACTATCTTGATAATGGGCCTTATCGTGGCTATTACCGCTTGTCGAGAGGTGCGCCA
AGGGTGCGGCGAGAAATGTGTCGTCGGAGGTGTTCTGCCTGTTGATCTTGAGTGAGGTTG
AAGCTTTTTTTCTTTGAGCCTAGTAACACGCCAAAGAGAGCTTTGCTAGACGCGCCGCCC
ACTGTAGACCAGGCTCGCTAGGCTTTGGCGATTGGGAGGCACACGTGACCATTCTCGATA
TTGACCCACTTTTCTGTACAACGCTGCTTCCCTACTGGCCAATCTTTTGCGACTACAATT
TTTCACGACCAAAAAAAGTGAGCCGGTCAGGAACGACATTTTGACGACGCTTCATCTGTG
CCGACCAATTCTCGCCAGCCATTGCCCTCGCGCAACGACCCCGGCGAACACATACACATC
CGACACACGATGGCGAGCATACGGAGCCTCGCCCGCACAGCGGGATGGCATGCTGCCGTG
CCATTACGGCCTGCAGCGGCGACGACATTCTCCATCTCCCACAACAACACAGCCCGCATG
GCATCTTCACAATCAAAACCGGCCTCGTCGACACCAGCACCGACAGACCCGGCTTTTACG
GACCTCGAGGCAGACTCGTCGTTCCTGACGCCGCCTCTGCCCGACGACGTCAAGCTGCCC
TCGCCCCGCGAGCGCTACCTGCAACGGAAGGAGCAACTGGGAGGAGGGCGCCTTCCCGGA
ACCAGGTTCGTTTCTGCCCTCGCTTTGCTTTTTGTCCTCGCTTCGCTCGCGAGCACCTTG
AGCTTTGCCATTCACTAACTTCAACTCAGATACCAATACCACCCGCCCAAGTACGACCGC
GGCCCGTTGCACCCCATCCAGTCGCCCAGGTCGTCCGACCCCACAGCCCGCGATTTCGTC
CCGGGCCCCTTCCACGAGAGCCGTCTCCGCATGACCTACCACAGCACGATTGCCGCCGAT
CTCATGACCCTGACCTACAACCACGTCCCGCCCGGCACGCCTAAGGAGGTGCGCGGCCCG
CGTCTGCGCAGCTGGGACGGCTCGTCGCCGTACCACAAGAACCGTCCGATGCGCCCGCCG
CGCGGTGACCCGGTGCTGCCCCTGCTCGAGAAGCCGTTTGGCTTCAACAACATCCCGACG
GTCCGCTCTATTACCGTGGCCACGTTTGTGCCAGATGGTATCCGAGACCGCGACGTGCTG
ACGGCCGCGCGCATGGTCCTGATGTCCATCACGGGCGTCAAGCCCGAGATCACGTCCGCC
CGCAAGAGCGTCTCGCAGTGGGGCATCGCCAAGGGCCGCAAGGCCGGCTGCAAGGCCACA
ATTACCGGCAACGAGGCCTACGACTTTCTGGACAAGTGCATCCACCTGGTGCTCCCGCAA
ATCAAGGACTGGCCGGGCGTCAAGGGCAGCACGGGCGACAACTCGGGCAACCTGTCGTGG
GGCCTGACGCCCGACGATGTGGCCAAGTTCCCCGAAGTCGAGGTCAACTACTCGCACTAC
CCGGCCCGCATGATCCCCGGCCTCCGCATCTTTGTCGAGACGACCGCCACGTCCGACCGC
CAGGCGCGTCTGCTTCTCGGCGCGTTCGGCCTGCCGTTCTACGGCGAGCTGGTTGGTTAG
ATGGATTGGAGGAGGAGAGGGATGAGACGAGAAATGCATGGGATAAAGTTAAAATGGTGA
ACAGTAGCTGTACATTATATGATGTTTTATATACTCCGCATATCTTTCAATAAATCAAAG
CCTTACATGAAGCCTTTTGTCACGATGATATATTGCACTACAGTATGGGCATGGTCACAA
TGGACCAGAGTATTTATGTTCTTAAGAATGAACTTGTAAATTGCATTTATATTGTATAGC
CCAAAATATTTGTGGTGACGACAACGTGTGTCTATGTTACCCATCCCTAAACGCCAGTCC
CATGCAAAAAAGAGAGAAGAAAGAAAAACGAGGTATCTAAAGAGCGTATATATAAAAAAA
GGAGTACAGCCCACTCACGCCGCCTTGGCCTTGGCCTCGGCCTCCGCCACATCGGTCTTG
AGGACATTGATCACCTCGTCCACGGCGTCCATGTTGCCTGCATCCACCGTCTTGGGCAGG
TCAGCCAGGCCGGCCGGCACAGGCACTTTAGTGGCCTCGTCCTTGTCGGCGGCCAAAGCG
GCCAGGGCCGTCAGGGCCGCGTCCATTGCCGGCTGGTAGTTGCGGCACGCCGAGCTTAGC
GCATAGACGGCCTTGCGGCGGACGGCGGGCGACTCGTTGGCGTCGGACGCTGCCTTGGCG
AGCAGCGGGATGCCGTTGACGGCCAGGAACCGCTCTTGCGACGGCTGGTTGTTTTGGACA
GCCGTGCCAATGCACCACGCCGCCATGCGCCGCAGCTCGGCCTCGGGGCTCGACTCGAGC
ACGCCGATGAGCGGCGTCCACAGGCCCAGGCTGCTCATCAGGTTGGCATTGTCGAGCGAC
TCGACGAGCTGCTCAAAGTTGTCAAACGCCACGAGCTTGTTCTCGAGCGTGTTCTCGGGC
GTGTCCTCGGTGCTGATGATCTGGGCCATGGACGCCTTCATGAGGTCGGCATCCGAGGGA
CCGCCGAACAGAGCCGCCAGCACCTCCGGGTTGAGGCCGCGGTTCGTCGGGGGCGCGGCA
TCGGCGGCCGAGGGGTCGTTTGGGTTCTTGGTCGAGTTCTCGATGCCCCACTTGAGGAGC
TCGTTGAGGCCCTTGTCCATATTTGTGGTGTGTTGTAGTGTGTTAAGGAGTGGTGGTATA
TGGGATGGGTGGTGGGGACCGAATCGAGATGTTGAAGAAGGATACAATTGGATGTCGAGT
TTATTGTCAACGGCTTCTTTTCTACTTTAAGATGTCTCGATGCTTGATGCTGTAACTTTT
TTTCTTTGCTTGAAGCTTCTTTCCCCTTCTAGGAAAGTTCAGGAAGGTTCTATACTAAAG
CGGGTTAGCGCGAATAGCACGTGCAAGTCTGGCCGTAAACCCCACCAAATTACACGCCAA
CAGCAACTGCCAGCAACTGTCACTGACTGACAACGCCTAAATGGGCTCTAATAGGCGACA
TCCTCAGCCAGGGCTTATTTACGTCGAGAGCCTTACAGGTAACATCAACATCTCGACATC
TGGATAGCACATGGTCTACACTGCCTCGACGTGCAATTGCGTCATAGCCTCATCTGACGT
CTCTGACAGTTCATCATCACCAAAGCCTGGCAGATAGTGAGAGATACTGCCTTCTGGAAA
AGGCCTGGCAGATTCCTCATAATGGCTGTGTGGCTGAGACAATAGGGCAGACGGAGAGGA
AGAGGCAGGAGCGGCTTCGGCGGGTGGGATATCGACGGGCACTTTCCTTATTTTTTTCCT
TTTCAGCCGCCACCAAAATAAAAACTCCGGGGAGCACGTTCTCGACTGGCAACTACGACG
TAGGTCGTGCGGTCTTTCCTTTTTGCTGTCGCCTACCCCGCCATCGCAAGGAAAGCGCAC
CCGGCCATTGGCGAATTGGCTGCTGCCTTGCATTAGGGCTTTTCGGCCTGCCCAGACAAA
AGCGACAAAGCGATAAAAAGACAGAAATGAGAGAGCCAACAGTGTGTGCCCGTTTTCATA
TGCACTCTGACGTTGTGGTCTGGTCTTTGTAGTGGGCAGTGTTTAATTTTGGAAACATCA
GGCGCACGCACACAATTTACAATTAACAAGGAAATGCGAGAAATCCAGAAATCCAGCTGC
CTGAACTGATAATTGTCACCTTCTCATCGGTCCTTTGTCTATCGGTATCATGACCTGGGA
CAGGGCTAAATAAACTGATGCCTCTCGGCGGTACTCAGGGCTTTCTCTCAGTAATTTCGG
TGCCTGCTTCTAGCACCGCACAGAATACTGTTTGAGGCGGAAGTTGCACTCTTATACTTG
ACGATTTACGTCTGGTCCAGCCTGACCTGGTCCGTGGCCCCTCATACTCAACAGACAGGC
CTGGCCTGGTCTCCGTAGCCTCAAGTCTGGAGAAGAGCCCGCTCCTGCGCGAGAGTGGTT
CTGCTAAGGCACTCTTCCCGCTTCCGGGGCCTGGCTCGCTGGGTGGCCGGCCGAATGAAT
ACTGGAGGCTGGAAGCGAGTCCCACCTTGTCTGGAAGGCTTTATTTGATGGGATTTAATC
GTTTAATCGTCGTCGGTGTTCCAAGGTTGTTAGTCTATTTTCTGACGATATGAACGAGGC
TCTCGGTCCACAGCTTCAACACACAAGAAATCCGGACACAACGACGGCGGCTGTGCCGGG
ATGCAAGAGGACGGGCTTTCACAGCTGATGGATTCGGAGCTGCGTCCTTTGTCAGATATA
CACAGTACGCGTGAGATGGCGTAGAAGGCCCTGAATTTATGGATTTATTTTCCTTCCTGT
ATTTCTGTTTCCTTCATGCCTTCTTTCCCGGAAAATTCGTAAAACTCGCCCCAAAAAGCA
AGGCAATGCGTACGTCAGCGCTTGGCCGCAGTTTAGACGAGCAGCTGCGACACAAACTCT
GTTTGGTTGTATGCGAAATCGATAAGGCCTTGTGTGGAAAAGCCCTCGTATAAAACCAGC
AATATTCGCCGTCTGCCAACTCAACTCTGCCTCTTGCCTTTTGTGACTGGAGAACGTCGT
CGCCGCCTGCTCCGAGCGTCTCCAGCCCGCCATTGAGAGCAAGAGCGATGGAGCGATGAA
AGCGACTCAAAGCGACCAGAGGCAGCCGTATTATTGCTCCTGCCACTTGTTGTGCGCTCG
CGCCAGTCTGTGGCCAGGGCCAGACAGACGCCAACGTGGGGCCCGCCCTGGTAGCCACAC
AGTTTGAATTGGGAAAGGTTCCGCACAGTACAAATCCAAGATAAGCATTGACAGGCGGAT
CTGTGTTGTAGATTTTGTGTGTCTTTGTGTGTGTGAGACCAAGAGATTGTGAGCCCTGTC
CAATATTGCTTTCTAATAAATACGGCAGCCTGGCCATATTTTATGGAGGATGCCATGGCC
CTTTGTTGAAAATGTTTGAGAACACTTCCAGAACAACCATAAACCATAAACCCGCACCCT
GCTTGATTATGTCTCTTGTTTCGCATTTCCTTTTCTTCCCTTGCCGGCCACGAGGCTCCA
GCCATGCCAGCCATGCGTTTTCCGTTTCTGGGCTCCGGTCGCCTTGCTGGGAGTCTTTTC
CATTCTGCCTGCAGCCCGAACTGACGCCATTCCGGCCGAGGGCTGTGTCGCGCTCTGTTT
CATTTGTTGCACACCCAGATCTATCTGCTTGTTTCCTCATCTTCGCCTTGGCTTTGATCG
TTCTTTTTAAGGATGCCTAGATGTGTTAATCTGGTGATGCTGTCACAATATCGCACATAT
CAAGTTGAACTTGTCGTCCAGCCTTTCCCACGTCGCAGCACAGTGCGCGATCACTAGCCG
TGTACAGCCACAGGCCAACTGTTTAACGCGGCTGGTGGATGTCGTAGGCAGGAGCGAAAA
AAGGGGAAAGAGGGGCACAAAAATAGGGGTACCTGTCAAGACCCGCGATTGCGCGCCGCT
TGCAATGTACCTTTTTTGAGGTACCTCCGTCAGATAATAGCTTTCCGGCTGGTCCAAATG
GCAGGAACGGCCAGTCCGCGAGAGCACAAGCAAGTGACAGCATCGACGGACATGCCAGCG
CTGCTCCTTCCCTTCTGGTGGCTTGGCCCCTCCCTGTGAGATGGTCTTTTCTGTGCCCTC
ATCGTTTGCCCTGTTGTTGTGCAGCAGCTGCGCTTCCCTTGCTGGGTCGTTTTTATTCCA
CACCCTTCCTCTCCTTCCCTGGTTCGTTGCCCCTCCCCGCCTTTTTCCTTCTTGGGACAG
AGCACATATCGTGCAGATAGCGGTGGACTGTCCGGCCAGCCAAGAGCATCCGTCGTGAAC
TGTGAGCTGCACCTTCCCTCCTGAGGTCGCTGTAATCTTGCAGCCCCCGTCCGCCGTTAC
TGCAATAATGCCCCATCTTGTCCTCGCCTGGAAACCGGCCTCACCTTAATCCCTATTTGT
GTTTCCTGGGGGGCCTATTCGGCCTATTCGTACTAGACCAAGTAATTCGTATGCCTACGA
GCTAGCCACACTGTACACAACTTACCCCCCCTCTTGCTACTGCCACTAACGGCCACTGCC
CCCCTTTCCCTTTCGCCCCAACCACCTCCCCTCGCTCGCTCTCTTCCTCTCACTCACCCC
CCAAAAACCGCCGCCCAGTCTTTCTTAAAGAACTTCCCACCACCCACCCCCCCTTTTTTT
CTTGAACCTGTTCTTGTGTTTTCTTCATCCATCAACAGAAGCTCTACTTCAGCTCTAGTT
TCGCTCTTCGCATCATCCTTTTCCTCTCGTCAACGTTCCCATCTTCGCATCTCCCCCAGT
TTCTCCTCTCAACACCGTCGCCATGGAAGGTATGTTTGTTTTGTTGGGATGCTTCGTTTT
GCGGGCTTTGCTGCTCTGGCCGTGAAGCCTCCTTTCCGTTTTCCGCCGCCGCCTCGCTGT
CCTCTTCTCCCCTGCCCTGTCTGCCCGCTCTCACCGTCCCGCCGCTGCCTCCTCCGGAGC
ATCGACCGTCGACGAGACATCGCAATCACTTCTCCTGGCTCTATCTTCCTATCTTCTCAT
CTCTTCCCTCTTCCTCGTCTGCGTTGTTTTCTCGCCGGCGGCTTCTCCCTCTCCGTCCTC
CCCTCCACCGCCTTTTTGTCCCCTGTCCGAGCTCGCAATCTCCACCGCCCTGCTCCCTCT
TCTTCCTATTGCTACTCTCCCCCCAAAAAGAGGCACATGCTAATATCAATGCCCCCTCTA
CAGAAGAAGTCGCAGCTCTCGTCATCGACAATGGGTAAGCTATTCAATACCCCCCATCCG
CCGTGTTCCGTTGTTGGCGGCACCGGGCCGGAACAGCGCATAGCCCTCCCCGCTAGTTCA
CTCGCAAATTCCGGCCTTGGCTGCTGGTCGCTTCGAAACCCCTCTTCTTTTCCCCCTTTC
CTACTCCTACTCCCAAAACCGATGATGTGGCCGAAGCTAGGGACCCACCGCTAGAGAAAA
TGAGGAGGCGGGCAGCGCGCGCTACGCAAAAGCTCCAAAGCTACAAGAAAGCGCTCTGCT
TTTGCTCCCAACTTGGGCCTCATTGTCGGCTCTAATCGCCGCCAAAAATGTGTTTGTTAT
GTGCAATGAGCCTCCAATGCTAACTTCCCCACCAGTTCGGGTATGTGCAAGGCCGGTTTC
GCCGGTGATGATGCGCCCCGTGCTGTTTTCCGTAAGTTGATCTCCATCTCCAATTCCCAA
ATTTACCCCTCGTTTCCTATCTTGCCTTGAAGAGCGCCAATTTTGGGAGCAGTCCCGCCC
GGTAGATCCGGATTGTGGTTTGCTCCCAAAACGGCGCATTAAGACAGGAATAGGGACGAT
GGATCGGCCACAATACAACCAGTAACCAGTGTGCTAACTGCCCCCAGCGTCCATTGTCGG
CCGGCCCCGTCACCATGGTATCATGATCGGTATGGGCCAGAAGGACTCGTACGTCGGTGA
TGAGGCACAGTCGAAGCGTGGTATCCTGACCCTGCGGTACCCCATCGAGCACGGTGTCGT
CACCAACTGGGACGACATGGAGAAGATCTGGCACCACACCTTCTACAACGAGCTGCGTGT
CGCCCCCGAGGAGCACCCCATCCTGCTCACCGAGGCTCCCATCAACCCCAAGTCCAACCG
TGAGAAGATGACCCAGATTGTCTTCGAGACCTTCAACGCCCCCGCCTTCTACGTCAACAT
CCAGGCCGTCCTGTCCCTGTACGCCTCCGGTCGTACCACCGGTATCGTTCTGGACTCTGG
TGATGGTGTCACCCACGTTGTCCCCATCTACGAGGGTTTCGCCCTGCCCCACGCCATTGC
CCGTGTCGACATGGCTGGCCGTGATTTGACCGACTACCTGATGAAGATCCTGGCCGAGCG
CGGCTACTCCTTCTCGACCACGGCCGAGCGTGAAATCGTCCGTGACATCAAGGAGAAGCT
CTGCTACGTCGCCCTCGACTTTGAGCAGGAGATCCAGACCGCCGCCCAGAGCTCCTCGCT
GGAGAAGTCCTACGAGCTGCCCGACGGCCAGGTCATCACCATTGGCAACGAGCGCTTCCG
TGCCCCCGAGGCCCTGTTCCAGCCCTCTGTCCTGGGTCTGGAGAACGGCGGTATCCACGT
GACCACCTTCAACTCGATCATGAAGTGCGATGTCGACGTCCGCAAGGACCTGTACGGCAA
CATTGTCATGGTAAGTAATAGGAGAGGGAATGGGTGAAAATTTAAAAACCGAGAGAAAAC
ATACTAACGTTACCTAGTCGGGTGGTACCACCATGTACCCGGGTCTGTCGGACCGTATGC
AGAAGGAGATCACTGCTCTTGCTCCCTCGTCGATGAAGGTCAAGATCATTGCTCCCCCCG
AGCGCAAGTACTCCGTCTGGATCGGTGGTTCGATTCTGGCCTCGCTGTCGACCTTCCAGC
AGATGTGGATCTCGAAGCAGGAGTACGACGAGAGCGGTCCCTCGATCGTTCACCGCAAGT
GCTTCTAAGCGATCTAGGAGACGACTGGGAAGATGCGGATCTAGTTTACCGGTTACCCCA
CGCGGGCCCCTGCGCAGACAAGACGAGACGAATCCATAGAGCGGCCAACCCGACGACTTT
CACCCAACGGTTCCAGTCCCGGCCACGGCCGTCGTTGTCCGGCAACGTCAACGCCAACGT
CCATGTATTCGACACTCGTCTCGCTTGTGCGGGGGCTTGTTCCGCCGCTGCAGCCTCGAT
CCGGCGCCCGTTTGCTTTATTACAGGAGTACCTAGGAAGTCGTTGGCCAAAGTTTGTTTC
TTCGCTTTTTTTCTCTGTTTCTCTTGAAATTTAGGAGGGGAGGAGTAGGAGTAAAAGGAT
GGGAGGTCACGAACGGAAGGGAGGGCAAAACGAAAGATTGGCATGCAGCAGTTGGACGTC
ATGTTGGTGGAACACCGCCACAGCCAGAACCAAATCGACCCAAAAACCAAAACCAAAAAC
ACACTTTTTCTTGCGGAGGTTGATTATACAAATTCACTTTTTTTTTATATACTTTTTTCT
GTTTTCTCTCACACTTTCTCCATCTCTCTCCCAAGCCCCCCAATTGTCTTAGCTTTTCTC
TTTTATGATCGAGGCGGTAGTTGAGTTGACGCTGACACGAGTTTTGCGGTTATTTATTTC
TTTTTGATGCCGTGTAGCTTCTTGTCTATTGCTTCCAGTTTATTCTAACGTCCCTTAACG
TGTTACGGCTGTCTGTGTCCCCTTGTGTGACGTAAGATTGTGACAAAGTAGGATGAACTG
TAGATAGAGAGAAGAGATGTACTGTCATAAATTGGAGTAGTTTGTGGTATTACATATTCG
TCGTTACTATCATACATATTATCTGCCTGTCTCTACCTTGACTTGCCCGTTGTTATTGTG
ATGTCCTCCTCGGCCTCTTCAACCTGCCATACCTCCTCGTTACTTTCCTCCTCTTCCTCT
TCCTCTTCTTCTTCTTCCTGTTCTTCCTCCTCCTCATATTCATCCTCTTCTTCATCATAT
TCTTCAAACTCAACTTGAGTCAGCCCCTCCACGACACTTGCATTCGCAGCAACGATTCCG
TCTGCCATTGCCGCCGCAATTGCACCCTGACCAACAGCTGCCGCAGCCACTCCTGCCGCT
GTTATGGTCGTTGTGTCACCACCCTTTTCTGCCACCTCTGCCGCCACCTCTTCCTCTAGC
TTCCGGTACTTGCGCCGCGACTTTTTCGCCGCATTCGCCCGCTTCCGCACCTTTTTGGCC
ACCACGGCCGCGACGCGGCTCGCCGATCCATTGGCCATTTCGTCCAGTTTGAGAGCGAGC
AGGTTCCGTGCAATCACCCGGTTTTGCGACCGCGACCGCGTCGCCTGCGACTTGACGACA
AGGCCTGTCGGGATGTGCTTGAGCTGGACGGCCGAGTTTGTTTTGTTCTGGCGGTGCGTA
GCATGTGATTAGTAGATACTCCTAGTATACTCCCAGCTTTCTGCTACGCGGGGACTCACA
ATTTTCTGCCCGCCTGGCCCTGTGCCTTTGACAAAGGCTTCTTCAATCTCGTGTTCTGGG
GGCGGTTTTGGCCGGGACGGCATTTGGTTTTTGGCCGTCCACGCCGATACTGAGAAGGGG
CGGACCATACATTCTGAAGAGCATGTCGCCCTTATCACTGCAGGTTGTGGTGGCCGCTGG
CAAAGAGCTGTTTTCAAATGTGAGGTTGAAGCTTGAAGAAGGCATCGCCGCCCAGCGGAC
AGTGATATGAGAGGTCTCATCGTAAAAGTGTAGTTTATAGATGTGAAAGATAGATTTAAA
ATATACTAATCAAAATCAACGTAAAGGGAAACCTAATTGGTGTTCTGTTGGTTGCTCAAT
GGACGTGTGAGGCTCGTCTTTGAGAGCTCTGGAGACGATGAAGCCGGTGATGCAATGGCT
CAGCGACACCCCACTAACAAAAGTCCGTTCAGTGGACGTGCCTCGGACGTTTCTTGGCAA
CGGACAAGGGACAAGTGTGCACGTGACCTCATTCGCAGGGAGACGGGACAAAAAAAAAGG
ATTTTCAGCGGCTCCAGTAAGACGGGCAAGATCGTTTCAGGGCCTGAGCGCCACTGATGA
GACTGGCAGACAGTGAGTGACTAGACCCTGACTATCCAATAAGGCGGCGCGGTTTGCTCT
TTCCCCTGTCGCGTCCCCAATGGCCGGGCATCCCGAATGGCAGGCGGCAGCCTTCCTCCT
TTTCGTCTAATTAATTTATTCTGAATGTCGACTTCTTTCACAATTCACATCTACGACATA
CCTCCACGACACCCATTATTGCTCGTCAGCTCTTCTGTACATCTCTACCGCACGGCCAGT
CAATCCCACGTTCTCTGTCTGCAACAATCGCGTCCCCTCTTTCTTTCCTCGCGTCCACGC
CTATCTGCATTCTTGCCATCAACACGCGACACCCCTATTCAGGCATCATTCATTCAATCT
CGTGATCTTTCTACAACTCCCTCCACCTCCACAACCGCCATCATGTCGCCCCTCGAGCGC
TTCTCGAAATGGATCCAGCTCAAGATCTACCAGTTTGAGGTCACCTACAGCGTCTATATG
CTGACGCCCATGGAAAAGTTCTTCGTCTGTAAGTTTTTTTTCTTTCCTCGCTTCGCTCGA
TTCTCAAGGATGACTCTGTTCCTCGCCGGCCGTCACTCGTTCGCTCGCTAACGCTCGCTT
CTCGCAGACTCCCTCCTCTTCCTCTTGACCTCCCTCACCTCCATCGCCATCTTCCTCTAC
CTCCCCCACCACGTCGCCTTCCTCATCAACCGCGCATGGTTCTACGCCCACGGCGACAGC
CAGTTCGACGCCGCCCAGAGCCTGATGCAGGGCGTCGCCGCTGCCGAAAAGGCCGGTGCC
GGTGCCGCCGAGCACGCAGCCGCTGCCGTGGAGAGTCTTGCCGATGCGGCTGCCACCATG
GTACGCGAGTTGTAGACGACAGTCGGCGAAGTTAACGACAAACCACCGAAAACGAGAGAG
GACGACGGAGAACGACGACAATAGAGGCAGACGGCTGCCTACACACACTGCTTTACGGCG
TTTGGGGCTGACACGGGGTTGTCGGCAATGCTTTGGCTACTGGGAACAACACAACATCAC
AACGAATACGAGTACAAGTACTCTGTACATACAACTCTATAATTACACTCGCACAGCTTT
GGGGAGACTGGATAGGATGGGCAAGGCCCTCGCAAATCATACAAAATCATACGTTGTCGC
TGTACGAGATACAACACAACACCTTAATCATTAATGCTCAACACGAAATAGACTTTACAA
TTATATTCAAGCCGCACTCATATCTAAAGGATGACCTTTTCTTTTCCAAAACCTTGACCG
TTCCAGTGACGCCAGTTCTATGTCTACCGTAAATATCAGAAAAATGCAAATAACAACCAG
TGCCACCTTCTCAAACACCCTCCACATGATACACGCGCAAGGATGCATCCTCGCCGGCAA
TGGCCAGGTCAGCACCTGTGCTTGCTTGTGTGTCAGTGTCGCCCTCTTTTGTGCTCGTCG
ACGGCCGCCAGGCCAGTTGGAGTACAGCTCGTGGCAAGTAGAGGCTTGTGCCTAGTTCAA
GGATAGACGTCACAGCAAGTGTATTGGCATCTAGTGAAACAACCGACAGGCGGCCAGCTT
CGGTGCCAACGGCCAGTGTGAACGTTGAGGAGGATGACGATGTCGTTGGCCGCCACAAAA
AGTCGATGGCCGTGACGGGATGTTCTTGAGGAATGGTCGTGGCGAGAGAAAAGGACGGCT
TCGACGAGTCCGAGTCTCCCTCGGTCGGTTCAGCAGACGCCCACACTTTGACGTTCTTGT
CACGGCCAGCCGTAGCAAAGACGCTTCGTGTCGAAGACGGGAGCTGCGGCGCCCATGCAC
AGTCGAGAATCATGCGCGTGTGTGCCTTGCTGTTGTTTTGGAGAAGAGCGTAGGTGGGTG
TGTCGGATTCTACGCTTCCCACGGCAGCCCTCTCGAAGACTGCCCACTGCCGGTCACGGC
CAACACTCAACAAGTACCGGTCATCGCTACTAAAGCGCAGACGAGTGACTGTCAGCGTGT
GTGTCGCCAGCGGCGGCCGCACTTCTGTCCACTTTGGCGCCGTCTCGAAAAGACGCACAA
CGGCGTGGTTGAGCGAGCTCGCGCGGCAGGCACTCGCCACCAAACTGCCGTCGTGGCTGA
CGGCCAGGCAGCTGATCTCGTAGCCGTGGCCGTACAGCTTTTCCGTCTCGGGCCAGAGCG
TGTTGCGGGCCAAGATGTCCTCGGGGGGTGGGGACGTGTCAATAATGTCCTCGCCTGCTG
CCGTCTCCGCCGGCGCCTCGACAACATCTTCATCGACCGCCTTGTTGGACAGCCCCAGAA
CGGGCATGTTCGCCGCGTCCGGAAGCGCGTCCACGCTCTTCTCGGCCGCCCGCCCCGTCA
GCTTCTCGAGCAGGCGGGCCACCGTCTTGGGCTCGTGGAACACGCGCATCAGCTTCTCAT
CGGCGCCCGACACGAATTGGGAGGCGCCCAGGCTGTCTATGCAGTTGAGGTCGTAGCCGT
GGATCTGCGGCCGGGCCATTTCGTGCCATGTTCCCTTTGACAGTGGAGACTGGGCCGATG
CCCACTCGGCGTGCAGTCGTGTCGTCTGGTCGCCGCTGGTCGACAGCAGATACGCACCGT
CGCGAGACCACGCGACACCCGTCACCGGCGCCACATGGCCGGCCACACCCACCGCCTGCA
CCCATCTTCCGTCCTCGGCTGGCGCCTCGTTGGTCGCGTCGCTCGCGGCTTGGGTCAGAG
TCCACCTTCGCCAACTACCTGTCCGACACAAGGTCACGACTTCTTTCCCATCCGGCGACC
AAAGCCCTGCCCAGAATCCACCGACACTGCCCGTCGCCGTCGTCGCGCCCTTTTCCTTGC
TCAGCTCGCCCAGCCGCGCCGTCGTGACCCAGATGCCCGATGCCGCATCGGCCTCCCAGA
CGGCCAGCGAGTTGTCGGCGGAGGCGGTCAGGAGCCGTAATCCGCCCGAACCTGCAGACG
TCCACCGTGCACTGTAGATCCAGTCTTCGTGTCCCAGCAGCAAAGCTTCAAATGTGACCG
AGTAGTCATCACTTCCAGCATGTACACGATGTGCCTTATTGGATGGTGCATTGGCATTGC
TCGTCGTTGTCGCAACTGTCGGCTCTTCCTCGCCAACAGCGGCTGCTGCTGCTGCTGCCG
AGGCTGTTGGCGGCGGCGCAACCGATCCTTTGTGGATGCGCCAGAGACGGACGTACTTGT
CCTGGCTGGCCGACGCGAGCAGCAGATCGGATGCAAACGGCACGCCCTCCCAGCCAAAGT
CGAGCGACCGGACCCAGCCCTCGTGGCCAGTGAGGGTCGACTGCTGCTCAAACGCAACGC
CCTTCTTTTCAGGGTCTGTCGTCGTTTCCTGTCCGCCAAAGATCTGGATCTTGTTGTTGG
TGCCCGCTGCTGCGAGCATCCACGACTGTTTTCCGTCTTTCTGGCCGCCATCTGTCAACG
CCACGAGAGCAAGACACAGTGGAAAGTACCGCGGCGTCGTCTTGATTGTCTGCAAGAGGA
TAATCTCGAAAGCTGGTGCACTGTCCTCGTCTGATGTCCTCCGCTCCAGAGCCCAAATCT
TGATCGTGTAGTCGGCAGCGCCTGTCGCAAAGATCTGCCGGCCACTCTGAGACTGTGATT
CTGACGCAGCCTTGACTGCTGCAATGCAGTTGATCGGTGCCGAGTGAGCATCTTCAATCG
TTTGAACGCATTGTGACGACTCTCCCTCTTTCGTGGATGCTGGCACCGCCCACAGCTTCA
GCGTCTTGTCGTCGCCGCCGCTCACAAAGTAGCCACTTCCCTCCTCCGAAGCCAGCCACT
GGACAGCCTTGATCTCGTCACCGTGTCCACCGAGAAGAAGAGAAACGCCATTTGCATCGG
CCGGCCGCCAAACAGCCAGGTTCACGCCTGCGCCGTAACACAGTGTGCCGTCGGAGCCCC
AGTCGGCCGCGGCCGTCTGCCGGTTGGCGCCAGACGCCAAGTAGGTCGTGCGGACGGTCA
TGAGTCGTGCGGAAAGCTTGGAATAAAATAAAATGAGGTGCTCCGTAGATGAATGAAGTT
GCTGTAATTTGCTGAATATTTGCTTGAATATCCTTCAGCCTTGGGAAAGAGCAATGGGCG
TTGAGACGAATGATGAAAAAGTGAACAAGGCCAGCGATCTGATTGGCTGGAGCTTGATCG
GGAAGGTGCCGCCTTGCAACTTTTTTGACATTTTTTTGCGACCCGTCTGCGCCTGTCCCG
CACCTGCCTTCACTGGCGTCTCCAGTGGTCCCCCACGCCAGCCTAAATTTCAACGTCAGT
CAACAAAGGACACTCAAAAAGCTTCAGCCTCATCTCATCGACACCGTCTACAAGGAATTG
ACAGACTGTTGTTCTATCGTTATTCTGGGTTGATTTAATCGTCGTTATACACCCTCACTC
TCACAATGTCTGCCACCGATACGATCCCTGTCGTCGTCGAGTTCTCGTGAGTCGTCTATC
CATCTCTTCTTTGATTTCCATGTCCTCATGCTCACACAACTCCAGGGGCGGCCTCGAAAT
GCTCTTTGCCGACCAGAAGAGGCTCGATGTGCAGCTGCCCGCCAAGGACAACAAGGGCCA
GCCCGCCACCGTCGGCTTCCTCATCTCCCACCTATGCGCGACCGCCATGTCCGACGGCCG
CAAAGACCTGTTTGTCCTTGAGGAAGACCACCTTCGGCCGGGCATTCTTGTCTTGATCAA
CGACGCCGACTGGGAGCTCGAGGGTGAAGAGGCCTACGAGATCCAGCCCCGCGACAACAT
TCTGTTCGTGTCGACCCTGCACGGCGGCTAGAGAGATGTGTTGAGATCGAGATGACGAAT
ATCCATCTCTATCAACATCGATCGGTCCGCGCCGATGATAACATGCCGCGTGCTGAACAC
AACGACTCTCAAACGGTTTGCCTTGAGCTTCATGTGGCGGCTTTAAAGGCGGCTGTGCTA
AAAGCAATGCGCCCAGGCCGCCAGGCGTAAGGACAGATTCCGGGAAACTAGCCCAGCGCC
TGAAAGTTTGAACGACATGAACACACCGATGCCATAGGGGTCTATGGAGGCAACGAAGCC
TCACAGACCTGCCTGGGTAAAGGCAGAACTATAAAGAAGGCCAAATGTTTCATGAATCGA
GAATTTAAGAGCCTCGTGCCAGGTTTATGATCAGTATCGCATCATGGCAGGCTGGTTTCA
CTTTGGCGGCTGCAAACGTCGAGGCTCCACTTTATTTGTGGTCAACAGAAATGTACATTA
TGAGATACAAACGTATATATGGGCGCGTCTGAAGCGAGGTATTCATTTATAAGCGTCTAC
ACCTTTTGATACTCCTAAGACGAGATGTACGCCGTATGATTATGTCAGTACAAATAAGCT
CTATGCATGGGGCCACAGTCAATCTACTATTTTGTGCCATCTATAGAGTCTACAGTGTTC
ATATTGTACGTTTAATGTATGCCGTTTGATGAATATGAAGTCAAACAAAGACATCGTTCT
GTAGCAATCCATGACCATCTCATTTGGCTTTTGGGCGATGTTGTTTGACAGTATCGCACC
GCCGTATTCGTCCTGTGCTCTACCGTGGTAGATATGATAGAAAATACTAGCTCCGGTGTA
TGCTAAGTCCCATACGACAGCGCTCTTTAAGGTTGTCGTCTATAGACAACGATTGTCATG
ACCATCAAGATTGGATCACAGCCGAGGCGCCCATGTGTTGTAAAGGTCAGCTCTTAAATT
ATATTGCCCACCCACAACGAGAACACCATGTACTTTGATTACAATACATGGCAGTATGTC
TCGTTTCTGACCCGCTATGGATTCTATTTCAAACTTCACTAATTGCTGTGACATGAAGTG
CATGGACTCGTCATGTCTTCGATACGACTTCGTAGACGCTGAAGTAATAAGTAATATCCG
ACAATATGAATTGTAGTCGATACCCAAATATTTGTTTCCCCCCTCTCAATAATGTTGCAT
TTGTAACATCTTCTACTCATATTAATATATACTTTGGTCGTTGTTGAGCATATCTCATTT
ATCAAAACAAATGAAGATTCACATTCATGGCGGTGAACAGGAAGCACGTCATCGGATCGG
GCGAACAGTTGAACAAAAGAATATCGGAGCGATACCTCCATATACGCGTATGTTATCAGG
AAATTTACAGTTTGATATCTCATCAGAATATGTTTGTGTGCATCTTCATTTTCACTGTGG
ATTTTGTCGTCATGTCTGTATTAACGTCGGTTGTGATCACTCTTTTTACATGTAAAAAAG
GCAGCCGTTACACAAGAAATACGCGTAAATAGCACATCGTGCAAAAAGCGAGTACAGGTG
CACATGGTGAAAACGTTTCTACGCAACAACGGCCGGAACAGTATGTATTACTAGAATAAG
CATTAAGACTTTCTCTACATGCTTTACTTGCATTGATTTTCATTGCATCCGTGGACAAGT
AGACGAAATACTATCTTTCTTACTCTTTTCTCGCCTCTCGCGAACATCCCCCAGAAAATT
ACTGCCGTGTTCCCTGTTATTTCTCAGCCCTTCCCGCTGACCCTAGACGCGCTGGCGGTA
GTCAGAACTCTCTTTAGTCTCTCTCTCTCTGACCCTTTGACCCTGTGTTGATCGACACTC
CATCCAAGGGAGAGCGACGACCCTTGAAGCGAAGAGGCGTCCAGATCTCCCTCGCTGCAG
TTTCCCCTCACCGACTATCATCAAACTTGCTGGAATTGGGGTTTGAGGACCCTTTCGGCG
AGTCCGTAGTCCGTAGAATAGTAAAATAGTGTCCGAACCCGTCTCCCGGTCCATTTCTCA
ATTCTTTGTGGTCACTTACACATGCACGCAAAAGGACACCGAGAACCGATTATTCGGCAG
GCAACACAATGTCGTTCTGCCTATTGAATTCTACTCGATCTATCCTTTTAACATCAATCT
CTTTCTCCTCACAGCTCACCTTGGCAGCGTCTTTTTCTCTTGGTAATTTCGGCGCATCCT
AGGCATCTCCCTTTGGCTGCACCCCCATAATAGGTATTGCATCCTCTGATCCTATCTGAA
CAATCTGAACACAAAGTCCTTTTGTTGAGATCCATTGTCTCGAGTTGGCATGTCGTTCAT
TGTCTTGTCTTGTCCACTAGTTTGTCTTGGCCATTCTGTCCATTGTTTTTACCAATGCAC
ACCCCTCTCCATATCCCATCTTCATGGCATCTTTGTTTTGTTTCCTATTACGGGATGTAA
CCCTGTGTGTCTTATTTTCAATATATGCAGGGCCCGTGTTACGGGTAAGACTTTTTTTTC
TCTTGTTTCTGATGTATACAAAATGCATTCTTACAGAATGCGATCAAATAGATAAATGTC
GATCCCGGAATCTTCTCCGGTCGCCAGTCACAGGAAAGGTACAGAATACACAGACAGTCC
TTAGCGATATCTTTAGGTAGACACTCCGTACTTATACTCGTCTACGGTTACTGAAAAGAC
GAAAATCATCCGAACAAACTTGACGGGACAACTGTACTTTGAACGGGTAGGGCTGACAAG
CAAGCATCACCGGGCAGACAGTTAACCCAACACTTTGTGGCTATGGATAGGCAACTGAGT
ATCCAAACAGGATTCAAATGCGATCTCAACGACGATCTAGTCTAGGCCATTGTCATATTT
TATTTATCTGTTAAATTTCGCCGTTGCACTTGTATGGAGTAAATTGCATGTCTCTGTTGT
GTCCCTGGATACCCCTCGAGGATGATGACAAAATATGTCATGAGATCACGTCCTGTTGTC
CCTTGACTCTTCCTTATGTTACCCATACATATAGCAAATGCTTTAGCATATACTGAAGAT
AGCGCGGACACAGGGTGAAAGGATTCAGCCCAAAATGATGTCGTGATACATGCCTACTAT
TTAGTCGATATCCAGAATAAGGCCGATATTCCGGCACAGGTAGGTAATAATCCTTCTCCA
TCACAGGAGCACGTTCCTGCATATATCAAACTCGCCCTCTCCAAGGCATGCAGTAGTCTC
GACCTATTTCCTCTTCTTCTTGGGAGGCTTGCCCTACCGAAAGAAGCAAACAATCGAGAC
ATCGTCAAAGAGAAAAGGGGGAAAGGAGGAGAGGAGAAAATATTAGCTACCCTACCACTC
GGTCCCGAATGGACTATCGACAGGGCGTTCCAGACTCTTCACCATGTTCTGTACTCCTCG
AAGGAGAGACAAGACAATGAGAAAGAAGAAAGAAGAAAACAAAAGGCAAGACAGAATGAA
AAAGGAAAGCGAGGTGAAGATGGGCAAAGACACACAGACATCTTTGAACGCAGGTACCAG
CTTGTCATCACAAAAAAAAGAAACCAGATAGCAGATGCCACCACAGCACAGACTCGACGC
ACGTGCAGAAACACAGACACACAGACACAGGGCGGCCGGGGAGCAGGGCAACACCGAGAA
CGCCACCGAGATGAGGGTTGGAGGGTGTCAGAGGTGCTGAGGGTGTGCAGACGCCCGAGT
CCCTGAGCCTGCAGTCTTCTCCTATTTGAAACATGAACAGGATATATCCCCAAAGAAGCA
ACAAAACACGACGCACAAAAAGAAATAAAGGTACAAGCGAGCCAAGATACACATCAGTCA
ACAATGCTACACAGAAAGAAGAAACTCCAGGGGTATTATGTGCTCTACATGGATACTATT
TAGATGGCAATGAGACGCATGATGCAGATGATAAAGTTTGGGAGGTGTACTCCGTACATA
GCATGATGAAGAAGATTGCCATCATCATGTCTTCACTGTGTCTTTGTCTTGGCAACCGTA
AAAGTCTAGATGGGCCTATTTTGTGACCGGAGAGGTGCTTTTGAAGCCAGTGTGAATATT
ATCGCGGTGAAGGGAATATCCTCCATGTCGCCAGTCTCTGTAGCTGACTCTCTCTCCTGT
TTGTGCACAATACACCCGGTGAAATATATCAATAGACCAAATAGACTAAATAGACCAAAT
AGACCAGCGATGGTCTGCCCTTTGGACGGCCTCCGACACTATTTGCATTATTCTCCTCTG
CTTAATTCTCTTCAGTGCCAAAAGAATCTATGGGTTACCGCATGTAGACATATCTTGATG
CATTTTTCTAGGTGGCTTACCGCGCCGATTATATCTACAGAAATATTGTATACGTAAGAG
GTTATAAATTATAGGGCTTGGATTATCCCACACTTCTTTGTGCATGTGGATCGGACTCAG
AGTTACTAGGCTAAGATGCGGAGAGATATCGCAACTGCTGTGAGTCGGCCTCCCTACATC
TGCGTCTGTACGATGCAAGCGCTGGTGTCTCCTCCCTACCTAGGATCGTTTTGTTCCTCG
CCTTTCTTCCTATGAAGGAGCAAAACGGCAGGCGGTGCTATTCGGTGAATCCAATCCAGG
GATGTACATCCGGGGTGGTCTGCATTTGTGTTTGGACAGTGAATTAACAGGAACCTAAAC
GTCCAAGATACCTTCAACATCCTAATGACCCCCCTGGAGTCTTAGCTGGGCAGAATAGAG
AAGCCAAGACGCCGGCTGTGACGATGCCGAGTTTATCTCGATTGTTTTGACTTTTCCTGG
GGCTGATTTTGGTCTAGTTGTCCTTGAGTTTGTGCTCTCTTTTCTTTTTCCTAGCTCCCC
TTGGTTTCTTCTTCGCGCTCCCTTGCATGAAACGGAGTGGAAAAATACAACGGCCACAAA
CAATGCACTCCTTCAAGTAAAGACAAAGGCCAAAATCACAAAGGAAAAACTACTTTGTCA
GGGACAAGCCCTCTCGACCCCGACATTGTATTGACGGCTCTTCGTCGATCGGAAACAAAG
CTTCTTTTAGTAAGGATGTGAATATTAAAGATGCAAAATGGCAAAGTCCAAAAGACGATA
TGGGGATCGAGTTTTTGTCATGGTATTCTCTTAGTTTCCCGTCCTTATTCCTCCCTGTTT
TCTTCTTTCCCATCTCACGCATTTGCGTCCCGACGCGTGCTTTTAGTTCCTTTTCTCATT
CCTTTTCTCGTTGCTTTTGTTCTTTCTTTTCTTTTAATAATGTCGTGCTCGCCCGGTACT
CGGTAGGTCTGCACCACATTCTACCTTTATTTAGCTCTTAGCATTAGCCTTTTTCCTCGT
TATTTCGGTGGCTTTCAGTGGCTTTTCGTCTGATTCCTTGTCATGTTCTCCTCTGATTAT
CCTCCATGCTCTTCCCTACTTCAATTTTCTTGCCTCGCTAGTCTTCCGGCTTGCTCTCCC
GCCCGATACATCTACTCCGAGAAGAGACTCGTCTTTCTTTTTGGCTGTCTCCTTTTAGAG
CCCAGTATCATCTCAAGTCGAGTTATTGTTCCTGCCCGGTCGAAATCTTTTTATTCCACT
TCATCGCCCACTAGATGGAATGGCCCCTAAAGGCGATCCAAAAAGGAAATAAATGCCCGG
AGTCGTTCCAGCACAAACTTACTGTGAACACACGATCCACGCCCTCACCACTTCCCTTTT
CTCGGGAAGACCTGCCTCTCCAAAAAGCTTGGCAGCCTCCACTGACAGTGATCTACGCTA
TTAGGCTATCAACTTAGTTTTCTTAGAGGTGCCCATGTGCCCCAGAGCAAGCGTGAAGCA
ATTGTTTTCTACAGAGAGCTACAGCAAACTACAGAAACTACAGAAACTACAGAGGCTACA
GCATGCCGCTACGGGCGCAATCTAAAGACAGGGAGAGCCAGAAGACGGCCTAGAAAATTA
TGGGCGCGCTTAAAGAACGAAGGAACAGGCAAAACAGGTCGTCCTCTCCGTAAATGTTGA
CAAAGTAAAGAAGGTGGAGAGGCAGGAAGGATGAGAATGGAGACAGAGGGGCCAGAGGGG
CAGAGACAGCTGAGAGTTCAACCGTAGGGCATCCCTTGCACCACCTTAAGCTGCAACCGC
TGACCAGCATGCAAAAACATCAATCTATTTGAAAAGTAAATAGATTTACCTGAAGATATC
TCGGTGTCGTTTTCTTATTTATGTACAAAGTAAGCCGTACGACGTACGACGTACGACGTA
CGACACACTCGCCGGTCGTTCGGACCCGAATATCGAGTTTGTCGTCCCTTGCCGTCGATC
CATCTGAGTCCCCCATCTTAGGTTCCATCGGAGATCACACGGACTGTTGCAGGGGGCAAG
CTTGTAGTGGCAGGCGGCTAGATATGAGTGGCGGTGGTGGCTGCAGTGAGCCAACTTGCA
GTTCTCTCAAGCATGTATCCAAAAGTGTTTTGTGACCTCCTGAGGAAATGATCGTTGTAT
GGGCATATTCTTTCGGAGCCTCCTTTTTCTATTTTTCCACTTCACTGACTTACAATAAAT
TTGCTCGTCTCTATTGGGATCTAAGAGAGACACAGCAAGCCAAAAACAAACAGAAGAGGG
AGAGAGGAGACGAAAAAGAAACGCCAGGTACGGAGAAATATTGTCCATCTTTGCCATTTT
CTGGAGGCCTTTGCGATCTCTTCCGCTGAGGAGTGCATTTCAAAAGACAAAGCACAGAAA
ATACAGTTCTGACAGCGTTTTCACGATGCATTCTCTATGAAGGCGCGTGGCGAGCGCATC
GTGTATGAATCGTGTCCCCTGCATGCAGCTCTGCGCAGTTATGTGCATTTACAGCGTATT
TGGCCCTTTTCTTTCCTTTTTTCTCGCTTTTGCATATCGTTAAATCTAGACCGAAAAAGC
AAAGATAGAGACAGGGCCACCACAATCGACAATCGACAATCGGCAGAATAAGAAAGTAGA
GATGAGATCAACAAGAGGACAAAAAGGAACGCGAGGGCAAAGCACTGGATAGACGCAAAA
TAAAGTTGTAGAGTAAAGGAAAAGTGCTGGATTTGGTACGCCCTTTGTAGGGTGCACCAT
CGCACCTTCCCCCAGTGATTGGCAAAAGAAACAACAGATGTCAAAACGCGGGCCGGCGCG
CGATGATCATCAGCGTCAAACCCATGTTGGAAGGTGCAAAGGACCAGCAAAGTCAATTGT
CCAAAAGGGAAGGAACACAGGAACAACACTCTTTCAATAGTCTACGGCGGTACTTTTGCA
CTGAAACGATGCGACAAAGCGCACGTCGTGATTTGCATGTATTCACAAGAAAAGAACACC
AGTACGAAAAGATGAGCAAGGGAAGTTTTGGGCAAACACGAGGATGTCGTGGATTTAGTG
TAGTTTTTTCGACAATAATTTGAGTCTCTGTGATTCCTCGTATTCTTTGTGTTCTTTGTG
TTTTTCACTTTAAAACAATGCCACCATTTCAACACGCCTCCTTCGCCGAAAACTCGCCAT
CTAGGCATGATGTGTCGTACTTTGTCGGAGCATTTTGCAAAATTTTCAGTCAATAATTTG
TGAAGATTTCTCTCGTTACTGTTCTTGGTCTCATTCTCGGCCTCCCCTTTCTTTCGTTCA
TTCACTCCCCTTTCCATCACTCCCTTCACTCCCTTCCTAAAACTGGCCTGGCGTGGACCC
CTTTATCGCGGATCCGCTAACCGACGCCTTTCCTATTTTCTACGGGGTCAAGCGAAGACT
ACTGAAAGCATCGACACTAGAAAATTCAGGAGACCACAAATATATGGGGAACGTTTCGCC
CAAAATACTTTTCCGGCATCGGGTACAGCTGCCGTAAGAAACAAGATCGATGTAGGTCGG
TGGGCACGATGTACTCCGTATGTATATCCGGCCTGAAACTCCGAGCTGGTATGGCGTACC
TGCGTCGCGTAGATTTTCGTGATCCATTTCGTTCCGTATTCTTTCCGTGTTCTTACCGTA
TTTGTGCCAACAAGAGACACAAGTGGATGCAGTGGAGAGTTGCCATTCTTTGTGCGCCGA
GTACTATAAAAGGACATGTTTCAGGGCACGTCAAGTAAAATGCAAAGGAGAAGGGCAGGA
TGCTGAGGTACATGTGCAACGTACTCAGTATGGGCGATTGAACTGGTGGGACAATCCAGG
GACTCTAGGTAAGACAAAAGAATACAATCTGTGAGACAAAATGAAGTTGCAACAGTTGCT
GTTCTTGTCCTCTCCTTGTCCAGCATAGCTGTGCGAGCACAACTTCTGCGCGGTCTTTTT
GTATGGAAACAATCAAAGACATCTATAGAGACAATGGCTGTAATGATTGAATTGAGGAAA
CACAATAGGGCAGTGATCGACAGTCGACACAACTGTCAATGTCAAGCTTAGAAGTCTGGG
GAGCCTCGTACGCCGTGAAAGACCCTCTATTTATCCCTTTTGTCGCACAATGGACCACAT
TGAACCACAAAAACGACCAAGATCTCACTAAAAAGCCCACTGAGGAGTCCATGCCATTAT
TTTTCGTTGCTTGTGTTTTTAGATGTATACAGTAGCCTGTTGCAAAGGGAGACCTAGCAT
CGTAGTTTTGTCAGTAGTTTGCTCAGTAGTTTGGCGGCCGTTTGAAGAAGATCGTCGCTG
CACGATGGCCGTAACAAAGAAACAAGCAGTTTAGACTTCTCAGATGAGATTTCCTAGACT
TCTCTCAGATTTGTTAAACGTCGAAAAAAGCCAAGACTTAGCATGCCGAATATCCTATCC
ACAGTTGACCAAGGCTGTTGAGATTTGTATCTCCAGCAGCCAAGTATTACATGATGCATG
ATTCTTCGATGTCTTTTGACTTGTTGAATACGCCGAATCTTTGTCATGATTCTTGGTTGG
CATGCCATTGCGAGAATTGCGCCGTCTGTGTCCATCCATCTTAACCATAAAAGTCAAAAA
TGACCCGACAGCCAAGAGAACAGCAGACTGGCTCCTCCGTGGCATCCCTCGAGTCCATAG
AATAAATAGACGAGATGGCAATGCCAATACTATATAGTTTCGCACGAAGGATTCGAAGAG
GCACATGATTATCTCGCTTCGAAGGAAGGAGGCATCTGAATACAGTTTCTCCGGTTCTAA
ATGGATGTTTATTAGCCTCCTTTACTGTCTTGTGCCGACCTCCCCCGTCTTGTCCGTCTC
CCTGTATTGACAAATATCGCATCGCAAAAGGCAACTTGTCGACCAGAAATGGCGAAACGA
CACTTGCATCTCGGCATGGTGGCCACTTGTACGTCGTACCTGAATAAAAGAAAAGCCCGA
AGATGTCTGTGACGACTGAAAACGAAGCCAATAAAGAGACCAACGATGAGACCTGCTAGA
ACATAAACAGTCAAGGGCTGTCTCTCCGCCTTTTCTCTTGGCCATTTTGATTATCATTTT
TGCAGCCTCTCGTATCCCCTTTTGTAAGTGTCCACGTCACTGTCTCGTCTCGTCACCTCC
TTTTGTATCCTTTGTGGCCTTTGGACGCATTTCGCCGTCAATAGCTTCGCCTAAATGTCT
TACCCTCCACAACATAGCAAGGGGCGGAGAAGAGGGAAAGGTTTTTTTTTGTCAAGGAGT
GATTGAGACGAAGCCAGACAAAACGTAGTCAAGCTAGTTCCTTTTCCTCCTTCATCATTG
CTTGACAGCATTGCTTGATAACATCGCTTGATGTCAAAATATTGACAAGCGTCTTTGAGG
GTGTCTTTCCTTCACCTCCTGTCGTCTGTGTATCTGCATCACATGTGCGCTTGCACTCAT
TTACACGCCTACTTGGCACTTGTCCTGTCTGCGCTTCATGTAGCCCTTTCAACTTGACAA
GACCAAATATCAAGGGATATTGCTCTCAATGAAAACGCCGAGAGGCTGAACGGCACGGAA
TCCGGCAAGCTTCATCTAGCTTGCCGGCCTTTTTTTTGGTCTTCTAGCTGGCTAATCTTT
CTCTTTTTGGCGTGTTTGGGCGCCTTCGGTTTCCAATATCACTTTGTGGCGTTTTCCCGC
ACAGTTTGGGAGAGGACTTTGAGTGTCTCGAGTGCCTCAGACGCCGCAGACGCCTCCCAA
GCCTCAATGCTGTTTCTCGGTGTAGTTTCCCAGGTCTCACGATGTTGACGTCCTCACAAC
GCCATTGTGTCAGACCCTGAGCCCTTCACAGAGAGTATTGTCTTTTGCATGCTGTGGTCA
GCCATCTGTGTTCACAAATTCGGTCTCTGCATTGTTTCTTGACGATAAAACTCACAACAG
TACGGAGTATTGTTGTTTTGACTTAGACAACCGTAAGGTGGCTGATGTGTTTTCGGTATT
TTAGAAATGCTGTGGTGTAAGATTAAGTTTATTGTACTGTGTAAAATGGTGAGACAAAGG
ATCAGACAGGAAGAGAGGACAGGAAGTGAAGGGATATCGAAGGCTGAAAACAGCAACAAA
AAGCCACACGTGCAGGTTTGGTGTAAACACACCTTTTCCAGTCTTGTATCAAAACGTTAC
CAATACAACGGTCGATACCACCTCCCATTTCTCTCATTGCACATTATTGTCTCATCTCCT
TCTCCTGCGACCGTCCCAGTAAGAATTCTCGATCTCGACGAGCCGTCCAGGTTCTTGGGG
ATCGTACCAAAGAACAGCAAGGAGGCCAAGAGGCAGGACGATGGATTTGGATTAGGTCAG
TAGAAGAAGGAAAAACTAAAAAAAAAAAAAAAAAAAAAAAAAAAAAAAAAAAAAAACATG
TCTGACCGGGGGTGTGTTGCAGTCAGTCTCCTCCCTGGGGTTCTTCTTGGGTTTCTCTTG
GGATTCTTGAGACATTTGCTTCTTCTGTCAGTTGTCACTTTTTTGTGTTCTTTTTTATTT
CTTTTGTTACTCTTTTCTTTCTCAGCTGGAGGGCTGTACTGAAAATACGACGCTGCCCCC
ATCCAGCACCAGCATCTTGGCCCTTTCTCTCTTTTTCATGCCCCCTCTTCCTTCCCAAAC
GCTGCAAAGGGTTGCGGTCCGGTGCATCCAGTGTAACGCTGGTCCTCTCGGGATGTTCTT
TACCTTGATGCCTTTTTTTTTCTTCTTTCTTTCCCTGTATCCTCCTCTTTCATGCCGTTG
TTAGTTGCTCCGCTCCGCGTCTGTTGTTCTTTTTTGCACTCCAGCCGTCTTCCCAGTCGA
GTAAGAAAATGCGCCGGGGGGTGTGGTACCCTAGAAGCAACAGAAGAAGAGAGGGGAATG
GGAGCTTCTTCACTCTCCCGTGAGGCTTTCGAGGCTGTCGAAGGCTGGCCAGATCGGTGC
AGGTCTCCCCGAGGGCCTGGGCCACGGAGATGGCGATGATCCTGGCCAAGTCATAATACT
GCGTACGAAAAGTCTGGCTCGTGCTTCCCCCGTGTTTGCGTTTTGAGACGGCTTATGGAG
GGCGGAGTACTCCGAGCACGACGTTGTGATAGAGTTGACACAAGGTTTAGACAAGATTTA
CACAGCTGTTTATTCATACTTTCAAACTGTAAAAACACATGCGTAGGAGCTTGCCTTTAT
CAATTTGACAAGAAATAAGCGGACAGATCGCCATAAAACAGAGTTTAAATACAGGCATTC
TCGTGAATTCCAGGTTGACTGTGCGCATTCATAGTTTGTCTACTTGATTGTGAGAATAAA
AAAGAAGCAAAAATACGACAGGCCCAAGAAGCCCGCCCACGGGCCATTAGTCCCCGCTGC
CTGGGCGGCTGTTCTTCCTAGCTCTCTCGGGCCCCTCCTTGTTGCTTCTTGCGTCTTTGC
ATTGTTTCGTCACTATGTTGTCATTTTGTTTTCTTTTTTCTGCTTATTCTTTCTCGCGGT
GCCTGCTTCTTTATTTCCTTTTCTCGCCTCTTCTTCTCTTGTCCTTTTTCAGCTCCCCAA
TCTTGGCCCATCTTGGGGCTCCTTCTCGGCTCTTTTTGCCTTTTTGCCTTGTTGCCATCC
TCGTCACATTACTCCGTACTCCGTACTTTGCCCTCATTTCCTCTCCTCTCATCCTCATCA
CCGGCCCGAGTCAGACTGCCCTCCCATCCACCCTCCATCACGAGCGTCTGTTCCCTTGTC
GTTGGTAACCAGTCATTTTCGTCGGAGGCCTTTCCTCGAAGATTCACGGAGAAGCATGAT
AACAAGAGAAGAGGACGACGGCAACAGCATAAAAACCCGACAACACGCTCACCCTTGCAA
GTCCCAGGATCCCAGGATCCTCCTGAAGAAAAGCTGCAATGCTACTGCGCCCCCAATGCT
ACCTCTTGCTCGTTTTCCCAAAGCAGTAAAAATTGTAACCAAACACACATGAAATGCACA
AAAACACACTCTCAGTGTTGCAGCCGTTGATGATCTCCTGGGACGCCGTCGTAACATCGT
CATGTCGTCTTGTATGATTCTGTGGTTGTGTTTCCGCTTATGTTTCTTCTTTTCCGGTCT
TCTGGTCGGTGGCCGTGTCCGTGATATCCAGACTCCGTATTTTGTATGCCAAACACAACA
AGAACAGCCCCGATATGATCTGTCACACGGTGTTCATCATGTCCCCGTGTCTGGATGCTT
TCTTTTTGATATTCGTGCAGACCAATGTTGCAGAGAATGCCGTACCGCGAGCCTGGATTT
GTTTTCTTTTTGTGCCTTGTTCTTTCTTTCTTTTCTCTTTTCTTTTGTTTTGTGGCTGAT
GTTCTACCCAATACTCCGAAATACCAAGATACCCAGCACGCCGCAAGCACACCACAACCC
TCGCCGGCCGTCCTCCGTATTTTACTTTTTACCAAAGACTGAATACCAAATTTACGAGTT
GCATCAACGCCAAATGCAACGCTGTGCCCAGTTGCTGGGATTCTGTTGGTTCACTGCAGA
ATGCCCTCTCTTCGAAACGCTTTGATCACGTTTGTTTCCAACGCGTTCCCTCTCACTTCA
TTCTATCATTTCTGGCTGCTCTCATTTTCGACTGCTCTCTTTTCTCGTCACAGTCTTCGC
TCACAACCAGCTCTTCCCTCTGTTTGGTTCAGCCTCTGTTCCTTTCAATCTTTGCTCGTT
GCTTTCTTTTCCTTATTTCTTTTTATTCCTTTTCTTTTCTTGCATTTCGCGCTTGTTTTA
TTTCCATCCCCATGCAAAAATGACAAAACGTGCATTCTGTCGGTTTTTCATGGCCATCAC
TGCCTATCATTTGCGTGTCTTTTTTCCTTCTTTTCAGTGCGTCTCTTGCCACACCCCACC
CTTCTCGCCTTCTCACTGGCCCAAGCCTCCCAAAATCCCAAGAATCCCAAGAATCCCAAG
ACCCAAGGCGCCCGCCTCCCACTCTTTTTACTCTTTTTTCACACATCCACATGCACCCTC
CCCCTCCCCCCATCTTTTTTATCTTTCCCAAAATCCCAGGGTCCTGTCTGTCGGGTCTGA
GGTAGCCACCACATTGGCCCAGGTCATGGGGGCTTTCTGGTCCAGGCCATGCTGTGGGCT
GAAATGGCTGAAATGGCTGATGCGTGGTGCGTGATGCGTGATGCGTTTATTTCGTATGGG
ATTGCCGGCCTGGAATTTATTTGGGATTTTATCCTTACAAGTGCAGACGTCGTACGTCGT
CCATTCGGAGACATATGTCAGATTAGACTGCTTTCTATTTTATGTTAATGTCTGTACTAC
GGAGCACAGCAGTCGGGAGCACTACGGGCCTTCCGCGATGCAACAGCGGGCATTCTCCAC
AGAAGGAGACTACGGCGTATTTCTTCTTTGAGAAGGTAAAAGGTAATACTCCGTACACGA
GATGAAAATAGCTTTTCTTTTCGACCAACGCTCGTAATCATTGCAGTGCAACCATGCCCA
CGAACGGTCTATGAACGTTTCAAGAGTTTGCACATCTACTTTCTTCTTTTTCTTGTCTTT
TGTCTCTCCTCATGTCCTCCCCTGGCTTTCCCTCTTTCTCCCACTTGCAGGCGGACGGGT
TACGGCCTACGGTATTCGGCATACGAGGCAGACTACGACGTTCTTTTCTTGAGTCTGGGT
TTCTTTGGGTTTGGGAGCTTTCGTAGCATTGGTGGCTTGCAACAGCGTTGCGTTTTTGCA
ACATTGTGGTGCGAGTTCGTGTTTCCTCTTCTCTTTTTCTTGCCTTTTATTTCCTTTTTC
CTGCACTTTCTCCCTCTTGGTATCCCTAGAGTCTGGTTCTTGGGTCAACAGGAGGGGAAA
ATACGGCATGGATTGCTGGAAAAGGGTTGCGGCGTGGGCTGGCTCTTGGATGTTGAATGT
GAGCCTGTTGGAAGAGCGTCGTATGGAGGGCCTGAATAGAGTAAGACGCCGCAGGCAACA
GCTTTGGGTATCCTGTGCTGTGTATCATTCTGTTGGTACCTCTTCCGATATCTTTGCTCT
TGCGTCGTCTATTTGCGGCTGGAGTCGAGGCCTTTCCTTCTTTCTTTTTTTTCTCTCCCC
CCCCCCCTCCTCATCTTTCTTATTCCCTTTTATTCCCTTTTGACGTTACACTCTCTCTCT
TTTTACCCTTTTCTCTCCCATACTTTCTTTTTCCTTGCTTTCCTTTCTTTTTGTCCCGTT
ACCAGCTACCGTCGTGACGGGACAGACTGGGGTGAGGCGGTCTCGAGTCTTTCCCAAGAG
AGGGCAAGACGGAAAGAAGTGAGTAAGCTCTAAGATGGGGGCACTGCACATCTTTGGATA
AGAAGAAAGAAAAGAAAGAAAAGCACTTGAACAAGAGGGGAAAAGGGAGAGGGGATGGCG
GAGTACTTCGTTTTTTTTGGGATGACGAGGTGGATAAGTGATCTCTTTTTGGGAGCGTTC
ATGAGGATTTGCCTTTGGTCATGATAAAGACGTGTTTACTTTATTTTGTTCTTTCTTTTT
TTTTTTTTTTTTTTCTTCGTCTCGAGAAACAAATGATCATTATCCTTCAAGTTGACGCAC
TCCTTTTTGTTGCAGAAAATTCGAACAAAAAAGCAACAAAAGGTAGAGTTAATGCACAAG
AAATACACTCAAGTTCACCTTGAAAAGAAACGAAAACAATGACAATTCAAAAATATGATG
AAAATAAGGCCGAAAATGAGAGAGATACTCTCCATCCTCCTTGGATTTATCACGGAAATG
AGACTGGGACGGATACGCCGTGTTCCGGGTGCGTGGGGAGGGAAAGAGGACGCAAGAGAG
GAGTGATGATGTCCCGAGAGAAGAGGAAAGAAAAGAAAGGAGACAATGCTGTCATATATC
ATATTTGCCTTCGTTTTCCCTTTTCTCTCTTTTCACCGCAGTCTTGTCAATCTCTTTCTG
TTGCTCTCGCTGCTCTCTCTCCTTCATGTGCGACCGAGACACACATCTTAGCTTCTCGTG
GGCGGAACCAATAACCTTGTTCGTTTGGTTCAGCGATATGCAGGCCCGGGGGTGTTTTGG
GTCATTTGGTTTTTTGGGACCACTCAGAGCACTAGGAGAAGAGAACCCTGGTCACCGGGA
CGCCATCCGCGGGGGCTACGGGGCCATTTGGGACCAGGATCAGAGTGACCATTGGGACCA
TCTGTGCCCCATCGACTGGGACTGGGACAATGGGACAATCACTTTTATTCCTAGGCATTT
GATTTCTGGGATTTTCGCAGTCGTGGGATTTCATTTTCTTGGGACTTCTGGGACTTTTAG
GACTTTGATTTTCCTGGGACTGCAACGCAACCACTGCAACGCTGCATTTCCGACTGCAGG
ACTGAGGAGACTGAGGAGCAAAAGAAGGAGAGGGACAGGATGTTTGAAGTGAGTGGGGAT
CTGTAGGGGCATATTTAAAGGACGTTCAGAAAAAGGAAGGAGACGACTCTCATTTGACGA
TGCAATGTCGACTTCAGCTGGACAGGCTCGTCAGGCACGTCAACGCAACAGCCACTCCCA
AAGGAAGCGGATCTGCGGGGCGAAAAAGTAAATAAGCAAGTAATATGGCGTAAAGGAAAG
AAGAAGAAAAGAAAAAGTAAAAAGAAACGTGCACGGAGAATGGAGAACGGACAACGACTG
GCGAAACAAAAGAAAGATGCTGGGACAGCGGGATGACGACGAGATGACGAGATGAGATGG
AGAGGAGGCGGGAAACAAACTGTCGGTGAATGTCGAAGAAAAGAAGAGAAAAAGAAACGA
GTGAAAAAGAAAAACGCCACCATGATACTCCTTGCATCGAGGCGTTGCGAGGGATGTCTG
TACGAAAAGTAATGAAATAATGAGAGGCGGACGAAGGACGACAGAAAGAAACGACGCTAT
TGACTCTTGGTGTTTCCGCCGTCCGCCAGCTGCGGTAAATTAATAAAAATCAAACAACAT
CACAGAGTAAATATGAGATGTCACATTTGTCGAGGCACACGCCACCACCAAAATTGCTCG
CAAGTCCACCAACACTCACGACACCGACGCACAATAAAGTAAGGCTCTCCTGTGATGTCC
AGAGCGCATAAACAAATCCCGAGAACCGAAAACCAAGCTGCCGGGCCAGGACAAGGTCTG
GATCTGGCCGTGGGCGCCTCCTGTGAGATTGCTTTGCGATGTGTGGTGTCGAGAGTATTG
TGTTTTGTTTTCCTGGGAGCAGGTCTCGCCACATTTACCGTTTTTGTGTCGGTAAACAAG
GTGAGTACGAAAGGAAAGAAAGAAAGAGAAAAAAACAATTGTTTATGCAAATTCATGCCA
GCACAAGTACATATTTGATTTTCCTGTTGTGAAAACGTGCCAATGATGCGATGCGACGAC
CAACGTGTTTGCATTTTCTCTGGAATTTGACCGTTGCCTGAAAAGGACCTGAAAACCCTG
AAAGACCTGAAAAGAAAGTGCAAAAAGAAAACCAGTTCCTGCGATACAATAAACAGATTC
TAGGGAGAGTATGAAGAAGCAAGAAAGGCGGGGGAAACAACAGAAAACAGAAACAAGACA
CAATGCAAGAGTCAGTTGGCACAGAAGCATCACCAACAGACGACACGCGGCCAATGTGCG
ACATGACGTTGGAGATAAGTCGAGCAGAACCAAGGAAGCATCAAGCATATCTTGCACCCA
CCAAATACGACGATATCCAAGGAATCTACGGAGTACCAAGAAATCAACAGGCACTTTCTT
GTCTGCACCGCCGCTCTCAATTTGTCCAATCTGTCCAGCCCCAGGTTGCCTTGTTGCTTT
GAAGAGGTCACAATCAGACCCCCAAAGCCCCAGAAAACAGCCTCAAGCGTCGATCACCGC
CTTGTTTCTGTTTGTCCCCTGTTCCTGGGTGGTGGTGACGGTGTCTGTGATTGTGGAATA
CGGAATACTTTGAACAGAGTGCTGATCGCGGGGCCTAAGTTGGCGAGACGGGCTCCAGTG
GCTAGCGGTTGCTCTTTCCAGTGACTAACAGCACTGACAGTGGACTGGATCTGATAGCAG
GGAACAAGGACGAAAAGATGGCCTGGCCGTCCAGCACTGTCCAGGCGGCAGGAGTGATTG
ACACAGGCCTTGTGTTTTAGTGGGCGGAAGCTGAACAGGGGAGCTGGTTTGAGGAGACAA
GGACCCCTGTCGTTTCTGGGCAGATCCTTGCCCGGCATGAGCAGGGGCAGAGAGGGAAAG
AGAGGGAAAGAGAGTGAAGGAGACAAAAAAAGGAGGGGATGTCCCCCACGCTAAGATTGG
GCAGGTGTGGGAGTCTTTTTAATTTTCGAGAGAGAGGACATGCCGTCAGCCGCTCTCAAC
TCTGAATGGCCCTCGGCGTCCTGCAGGCGGCATCCTTTATGCTTGTGATCAAAATCAAAT
CGAAATCGAAGGGGAAAGACGTGGAAAAGAGTGTTGGGACGATGCACAGCACAGAGCATC
GGCAGTCTGTTGTCATCCTCTGTAAAAAGGACATCCTTCTCTTGTCATGAGACGACTAGT
GCACCTTGCACTTGCACGGAGGATTTATCTTGCAGACAAGTGCAGACGCAAGTGCACAGA
GGTTTTTTATTTTGTGGGTGTCAACTTGTCACTGTCAAGAGTGCCGGCAGAAATACGTGG
TAAGTGCTCAGTTTATCAACCTTTTATGTAAAGTGCAAGTCCACACATCCATCCACACAT
CCACACGTTGCGTGCCTTTTTTCTATTTCCCTCGTTGGGCAACTCGCTTCTTTCCTTTCG
TTTCGGCTTGTTCGTCTCGCCTACCTCCCGTCGTAACCCGTTGCCGTCCTTCTTTAATCT
TCTCTTATTTTGTCCTCTTCTCCTATTTTTCCTCTTCTTTCTTTTCCTTTTCCGTCGTTT
ATCTGTCCGCTGCTTACCGTAAAATGGGGAATCCTAGAATAAAGTAAAAGGTGGACGGTT
GGTCGTGTGCACAAATGGATAAATTATGTGCAGATACTCTGTACAAGAGTGCCGACCCAA
AATGCAAGCAGATTTGTCGCCAACAACCGCACGAAGGATGACATGCACTTCACGCACCTG
ATTTGCAATGTGCCGCTGCCCAATAACGAGCCCAAGACGAGGGGGTGGGCAGTCTGGAAC
CCGGATACGATGCCGTTGTGACGTTGAGGGGAATAAAATAATGAATAAAAATAAATAAAT
AAAAAATAAAAAATAAAAGGTGCACCCATCTTCATCCTCTGATTTCGTATCTTGGTTGTA
TCTATCTGTATCTGAGCCCATCTCAAGGAAATCGTAACGGGATTGCTAAAACGAGGAGAC
TCCGCCGGCACTCACAAAAAGGCAAAAAAAAGACAAAAACGAGGGCACGAATAGGAAGAC
ACAATGGCCTCGTCAGGCGTCACAGGTGCTGAAAAGGAAGGCCATACAAGACGTGCAAAA
CTAGCAAAAATAGATACATCATAAAACTTGAAGAAAGTGAAGAGTATCTTTAGGGGCGTG
TCTCACAACAGTCCTTCCTGGCTCCAAGCCATAAGTGAGGCCATCCAAGTGCCGTATCGG
CATAATACGAGCAAAATCAAATAAAAGGATCAAAATCAGAGATGTGAGAGACGTACGACT
GGAGGGCAGTGCTTGCCAGTGTGTGACAACGCAAAATGAAAGGAGCCAGCTGGTCCGTGA
TGTAAAGGGTGATAAAAAAATGACGAAGGAATGAAGAAATGATGAGGCAATCAGAGTCTC
CAAACTTGAGCATAATGAGGCTGTAAACATGAACGAAAACGTAAAAACGAAACGTTCCAT
TTGTCAATGAACAGAAAGACACACACAACACCGACAGCCTCTTGTCTCTCGGTCGTTCAG
TTAAGATACCGGAGTCTCCTACGGTCCATCGCCTCTTGCAACCATTGCAACGACGGGAAG
ATGTCAGGGGGTGGCAAGTTGAGGGGAGAAGAGGAGGGGAGAAGAAAAGGAAGGGGCCGA
GACTTGTCCGTTTCTTACTCCGTATATCTCACATCTTTCTTGGGTCGTATTGGGTTGGGT
ACAACTTTGAGGGGCACGATGTTACTCGCCTCAGGCTTGAGTCGCTTTTAAGTCGCCTTG
AATCGCCTTACTCCGTCCGCCTTGTCCGCCTCAAACGTAATTTCTACGACATGCTTTACG
GAGTCAGAGACAAAAATACACGGATTTCGCCGTAGATTGCACGTGCCACTTTTTATGTGA
AGGAAAGAGGCCCGACTCTATTTTCTTCTCCTTGTTCTCCCTGTTTATCCCCTTGTTTCT
GTTTCTGTCATATTTTGTTTGTGAATATCATTTTATGAGAATAAATAAACAGGGGCTTCG
ACAGAGAGCACATCATGCTGACGACGTTCTCCATCCCCGTGTACACCTTCTCGCCTACTT
TTGTCGTTTTGGGATAGTTTGATGCGAAGACAATGAGAGAGGATGTCTCGAGACTTCATG
TGAAGTCTCTCCAAAAGTAAAAAACCGTGTCCGTACAGATGCATACAGTCGACGAAAATA
ATACAAAACAAGCCATGTCTTACCGTATTATTGAATAAAACATGTAAGGGAGATGCTGGA
GAAATACTGCACATAAATGCATCAATTTGGACATATACTGTACAGACAGCAGCTGTACTG
AAGCTTATTGAACCCACATTCTGCAATATTTCTATAAAAGATGCAGGCAATTCAAATAAT
ACCAGCCACACAGCAAGGGACAATAAAGAGAAAACAGGAATAAAACACAAGGAGTATGTA
CATCAACACACAAATACGACGTACGACATCCCGCTGCAAAGCACAGAGTACCGGCAGCTC
GTTTTCCGTGTCGAGACATGCCCGCTTAGAGTTGCAGCGAAGTGAGAGTGATTGTCCAGT
GGTCGGTTAAGTGGTATTCTCCAGCGATCTTTCGATGCGTGCATGCTGCGACTGTCTTTG
TATTTGTGTTTGTTTTATTTGATTTTACTTGCCTTATTTACGTGCTTTTCATTTTATTTA
TCGTGTCTCATACCCTGCAAGCTAGCCCAAGGCCCAAGAAAAGCCAAACTACGTAAAATT
ACCCACCCGGAAGCTGCCCAAAACTTCCGCGGAGGTCAACCGGGCAGCTGTCGATCGCGG
GAGAAGAAGAAAGAAGAAAAAGAAGGAAGAAAAAGAAGGCGCAACAGAATGGAAAAAAAG
ATGGCGACAAGATAAAAAGAAAAGTATTCAAAAAAGAACAAACAAAAGTCGATAACAGGA
GAACAGGCGGTGAAACGAGGCGGTCAACGACGTCGACGATATGCATGTCTTGTCTTTTGT
GTCTTGTGCAGTTGTGTGCAGTTGTCTGCAGTCTTCTGCAATTACTTGCTTGCAGAAACA
CGCCTCTGCAGCTCAACTCAACCTCAACAAGAAACATTCAAGACAATGAGACATGCTTCG
TACAGCCACTCATCCATTCAGACATTCAGACAGGCATACGTTCGAGACATAGCTGAACAT
GCAGGGAGGACTCCAAACTGTGGACTCCTTTGTAAAGACTGGACTAGACTACGGACTAGA
CTCCGGAGCTGTCTCGATGTCTCCTCTCGGAGAATAAAAGAGAGAACCGAGAAGAGCGTG
AAAGAAAATTGGCTACTGTTTGGGCCTACTGCGTCTGCCGACAAAAGGAGGCAGGAGAGG
CGGGAGAGGCAGGAATTGCAAGAAAAAGAGGCGACGGCACGATCACAAAAGAAGATAGTG
GTCTGGGCAATGTCTCACCTGCAGTCTTTTCTTTGCAGGCGCCATACATTTTATTATTTC
TCCTCTACTCATACTTGCAGAATACAAAACACTGATAAAATGCAAGGGCTGCATGAAGAG
GAAGATGAGAGAAGAAATGAGGAAAGACGAGGAGGCCTGTCAGTGGCTGGCGGAGTTTGA
TCTCGACTTGGAGTTCGGGATATGGATTCTCAGTCAAGAGTATTGTCATCGTGGCTTCCT
GGCTGCGTGGCTGAATAGAAAGCCAAGGAAGGATTTGAGACAAAAAGCAAGCAAAAAAGA
AAACAAGAGAGGGAAGATGAGGATACCAGAAGAGAGGCCAGTCATGGATGGAGTTAGGCC
TGGCTAGGGGAAGGGTAGACCAAGGATAGCGGAGTATGGGGGCCAACCGGTGAGGGAAGG
ATGAGAAAGGAAGAGGAAAGGACTGCAAAGACCAAGAAGACCAAACAGAAAGAAAAACAA
CTGCCTGTCCTGAGGCATCCGAGACGGCGGCACCCCCAGTCAAGGAAAGTCAGGGGAATA
TGCCTGCTGTGTTGTTTTCTTTGCTTGCCTTCCTCTCCTTTATTGTTTTCGTATCGAGGA
GGTGGCGGGTTGTGTTTCGAGGGGAAAGGGAAAGAAGAAGAAATCAAAAGAAAGGCGAGA
AAAAGAAAAGAAAGAAAAGAGAACAACAGCCGGCCGGCAATCCAAAATTATCCGATTGTT
GGACGACCTCTCGTACAAACAAGCCCGTCGACCACGTCGTACACGTCCTACTCGATCTAA
GTCATTGTTGTGCATGTCATCGAGATCTTTGTGCAAGGACATTGTGTGTAAGTGCAAGTC
TCCGTGTTTTTAATCGGCTTCACGCATGACAAGATCCAGACGGGACATTCTTGGTGGGAC
AAACTTAAACCTTAATTGCTGGTTTATTTGTAGAGACATTAAGGGAGGCAAAGGCGGCGT
GGCTAATATCAACAGGGCTGCACGGATTCAAGAGACAAAAAGTAAAGAATGCAATAAACG
AGGAACAAGGAACTAGTAAACAACTAACAACCAACAGTCAATATATTGTGCAGCAGAACG
AGGAGCTATTGTTTTTCAACAGCAACCGGCTAGCTGAATTATCAGATACATAGGTCTTAG
GAAATAGTGAACACGCCAAGACGCATAAAAATGGACAAATAATAATGTCTCTTATTCGAC
ACAAGTACCATATGTGTGTATATTTTGTGCCATTAACTCGCCGCCTTTCTTGACTCTGTT
TTCATTTCGTCCTCTTTTATTGATGTCCTCCTTGTCCTTTCCCCCCATCCCCTCATCCCA
AATCACAAATCCCCGTCACTGATCATCCTGCTAGTGCATTTTTAATGACAGGGGCCGTCT
GGCTGATGGGCTGGCTCCAGGGCTCCAAGACTCCAAGACTCCAGCTCCAGGGCCTGTCCC
AGCGTCTCGCGGGTGACCAGGGCGCACTGGGCACTTTTGGGCAGACAAGACCAAGTGGAT
ACAGAGATTGAGAAGAGAGACAGGGGACAACCAGGGGATGCTTTTCTTTTCCAGGCACAA
TCGGCGCGGAGATGTTGTGAACAAAAATAATATTATTGTGTCCCCTTCTGTCCCCTCGTC
GTCTCCTGCTGATCGGCTCCGAGTTTGTCGTCATTTCGCGCAGGTGTCCATGGACGTGTT
GGTGTGAAAATAAGTGAGGAGATATTGAATAAATACAGCGTTCTTCTACTCTATCACATT
TCGTACTGTTTCAATTACTCGTGCTTGACAGAGGAGTATCTCGACAAGACGCGACGAGAG
CCGATACAGGCCGAATCCGAGGAATCGTGTCTTTTCGTGTCGTTTTGTCGTCTTGGTATT
CGCGTCAGTCCTGTCTCTGTCTCTCGTGACTTTGTCCTTTCTTGTCAATTCATTTCTACC
TGTCACATTTTGGCGGAGTTTGCTCACATTAAGCCTGAGTGTTTGAGGTTCCCCTCTTTG
ATTTGATTTTATTTTATTCCACGACGTAATTCTCCCGATCGCACTTACTTTCCCAGTTTG
TGATCTCGCTCTGTTTCCACGATTCCCATGTTTTGTCTTGTCTTGTTGAGTATCGAGCCC
ATCCCGTTCTCGTCGCCGTACCTGAACATCTCCACTCCCACCCACTTACTTTCCATTTTG
TCGACTTTGATTCAACGCCTTTCCTCAAAAATCCACGAACGTCATTGAATTTTCCCCATT
TTCATGTAAAAGTAAATCAGTGTGCCTCGTTTTAGACGGCCAAGAGTTGTAGTTGGAGTC
GTTGTCGACAAGACTCGACAAGAGTTGACAATGACATTAACAAAGTACACTCTGTCTCAG
CCGGGACGGCAACGGGTCAGCTTCCGCTGCAGGTCGAGGTGGTATTTCCTCTTTTTTCTT
GTCGCGCTGGTGCTGTTTTATTCTCCTCCCCTCCAGCTTTCCTTCTCCTCTCCCACTGTT
TTCTGTCTTCCCCCTCCTCTAGTGGGTCTCCGCCAGGTACGGGCGCATCTTTTCTCCTTT
TGCGGCAATGGGTGAATTAAGATGGATCAAGATGTGCTTGTACTCCCGTGTGCCGCAAAT
GCAACAAGGTTGGCAGGATGGGATTTTGGGATTGGGATTGCGATTGGAATTGCCTTTTTT
CTGGCCTCGCCTTTGACTCTCGGAGTTGAGTCGTATGGACTAAATTAATCCTGGCCTCGA
CTCTCGCAGCCGCAGCCGCACGGCCAGCGTTCGTTTCTGTTTCTCTTTATTTTGTGTTTG
TGATCCTTTCTTTGCTTGGACTCCTCTTTTATTGACAAGATTTTCGTGTGCCGTCTCCGT
ATTCCCGGATTCTTTCCTCTCTGGGCTGAACGTGCTGATCGTCACTTTTGTTTTTCGTTC
GACCAAGGTCTTCTCTGGTTTCTCTTTTCTTCAGTCTCCCGTCCTCAACAGTTCTCCTTG
CATCGAATGTCTTTGCTCTTCTCGTGCCTGTCGTCCTTCTTTTTTCATCGTCTTCCTCAT
CTTTTTACCAATCTCATCAAGCCGTGCATATGCATGCGTGCCATACTCATGTACGTCGTG
CGTCGTATGTATGTCTGTACTTGAATCTTACATGCTGCGTGCTCCATTTACTTTTACTCC
GTCATCCATTCTCCGTCGCCAAAATGCAGCCAAAATCACGCGAAAGCGGGCGCTCCTTTT
CGCCTTTTTCTTTTTTCTTTTTCCCCTGTGGTTTCCCTCCGATTTTCTCTCTCTTCCCTC
GTTGGGCGCGGTGATCTCCTTGGGTCCTTTGGGTCTCTAGGGTCGGAAGCGTCCGCGTCT
TCCGTCTGGTCCTTGTGTCCTTGTCCTGGGCCCAAACGACAGAAAAAGCCCCAGTAAAAT
AAGTAAAATACAGTAGCAAATGGAGCAATGTCCATCAATCGACCGGCGTGGCCTAGTGCC
ATGGCACTATGGGACTGAGGAGTGGGAGAGGGGGCAGCCCGTCACAGGAACAAGAGACAG
GGGGCAGACAAAAAGACAGGAAAGGAGACAGGGGTCCCATAAAAAGAGGGAGTGACTGGC
AAAAAAAGAGTGACAAGAGTGACAAGAAAAGCGAAAAAGTCGAGATGGGCACGCGTCAAG
GCAGAAAAATCAAAACACATCGTGATCCGTGAATATCGAGAGGGCAGCGGGATAAAGATG
ATCAATAAAGATGCTGAGGATGCTCTGTAGACATAGACAATGTGTGTGTATTTCTGTATT
TTAAAAAATTCTTAACCTTTGTTGAATATATTTCCATATATTTAATATTCCTGTGTTTAT
TTACTTTAATATTCGTATTTATTAATTTTTATGAAAAAGGTCATCAAAATAAAACGAAAT
AAAAATCCATCTTTAAATAGCTTCTCATCATTTACCTTTATCACATCTCTCTTTTGTCGT
CAACTCCTTTAAGTCTTTTCTCCCCACTGCAATATCATACAGGTTGCGGCTGCTCCAAAA
TGTCTCACATAAAAGTAGACTGTACTTTCTTGACATCACATCAGGCCAAGATCAGTCGGT
GTATGGAGGCCGAGAGGAAAGCCCGCAAACAACAAGTATGTTTGCAAGTGCGTTCATAAA
TGTTTGTGCTTTCAACTAGCATCGGTGCACGGATACTCGAGCACACTCGAGCACACACTT
GCGCGCCTTTTAATGCCTTTTTTAATGCCCTTTAACGCTTTTTAACGCCTTTTAACGCCG
CCCGAATCGACAAAAATCGACAAAAGCGCGCCGCAAATCGATGGTCTTGAACTATCTGGG
TCTCGCGCGCGCCGAGGCGAGGTTAGTATCCGGCAAGTGAGGAACTATGAAAAGAGGAGG
GTGCACAAAAGGAGAGAGACAGAAAAAAAAGAACGAGATTGCATCACCGTCGACAGGTTG
CCTCTTGTCCGGACTCTATTGCCGTCAACTTCAATCTTCAATTCTGTAAACTCAAGTTTG
CTATACAGTATGATACCTTCCCTGACATCATGTTCGCCTTGTTTGTCATCGTGTCTCTGT
TCCATGTTTCTTCCATGCTTTATGTTTTTGCCTCGTTTAGTCTTGCATCTTGACTATTAT
TTTATTTTATTCATTACTTAACGTCCCCCCATGTTTATTTCCATAAGCCTCAGCCAACAA
AACAGCCATCTATTGTGAATTGCGAAATGCGCAGCTGTGGTCGAGTGGGGGTACTCTGAA
TTCACTTGTTGCCAAGGTAGGCCGGCAAAGAAGTGCACTATTTTTTTACTCTCTCTTTCT
CTCTGGTCAAAAAGACACTATAGAATCGGGGGCCACCAGCACACCCACCCAGTACCAAGT
CCAGTCCCAGTCACAGCTCCCAGCTCTTAGCTAAAATCCTAGGCAGTCCCAGTCCTAGTC
CTGTCCAGGGGCCCTTGTCCGCGTCAAGAGTTGGGCAGATGCTGGGACAGGAAGTGAGCG
GCAGGAGAGCGAGGAAAGTTGAAAAAGACCACCACAAGAAAGACTACTCTTTACCAACAA
CTGCAAAAGCCAATAGTCAACAATGGTAGTCAAGTCCAAGCTGATAATGGATACATGGAT
ACAAAAGATGGAAGATGTACTTGTACCTGCAGGCGATGGAGACAACCAGGGTACTTGTGA
CAGTATGGTACTGGGAAGAAAGTAAGAAAGAAAGGAAGAAATAAAGATGCGGCGTAAATA
CACACTTGTACTCTGTAGTTGGGTTTGGATATTCGGGATTTCGGTTTAGAGATTAGAGCT
TTTCCTCAGCTTTTCCTTGTCAGTCTATCAATCTTTTTCGTGTCATTCGGTCCCGTGTGT
GGATAACGGAATATGTGGATAGTGGGTGGGTTTCTACGTAGTAGTCGTCTTCTTGGTGTT
GGTGCGAGATAATATTGATCAGAGAGGTCATGGTATCCTTTTACCTCTGTTTTTCACTCT
TTGCTGCAGCTTGCAGAGAATACTGCGTTTCTGTGTCTTCCCAAGTTCTGGGGAGTCTGT
CTCTCCCGGTATTCTTCAGCTCTCAGGGACGAAAGCTAGAGGAGAGGGTGGGCGTGTAAA
AAAAAAAGAGGCAGACTGAAAAGCATGCCCACGCCGAAGATTATTAGCTGGGGAAGGAAG
ACTGGCCAAAGAGACTGACCAAAGAAAGGTGGACTGAAAGGTGGACTAGGTGGACTCCCA
CTCAACCAAGATCGGCGGGCGGGAACAGCATGGTCCTCGAGCCGTTCCCAGGCGATTGGT
TCTCTTGAGATCGAGGGTGTGCTAGGAGGTGGGAGGAGGGCAGTAAATACACCCCCCTGG
AGAGAGAGAGTGACAACAGGCAGTGACCACCGACAGAAAGAGAGAGACAAGAGACAAGCC
AGACAAGACAGACAGAAACAGAAACAGAACACGCCTCCCCCACCCTACCTCCACCCACAC
TCTTTTCTTTTCTCTTGTCGTTCCCTCTAACCTTTCTTTTGACTAACTCCTTTGCTGTTG
TTTTTACTCGAGAGGTCGCTTCCCTTCTTTTACTTCCTTTCATGTTATTTCTTCTGTTAT
TTCTTCTTCCTCTTTACCCACCACCCTCAGCCCTTTCCGTGATCCTCGACCGGCTCTCGA
GTCTGCTGGGTCCTCGAATGGGTCCGTCTGGGTCTGTCTAAAAGTATTTGAAAAAGAAAG
TGCAAAAGAAAGAGAGGAGGCAGAGACTCACAAAAGAAACAACAAAAAGAAACAAAAGGC
TTGGCCTGGACTCCTCGCTACTTGCTGCCGGCACGCCTTCAAGGTTCTCTTGCAAGTACC
TTCTCCAAGTATCTCCTCGTCGACCCCTGTCTAAACATATATTTTTTCTTTACTTCCTTT
TACTTCTCCTTCTTCTCTCCCCTCCCCGCCGCCCTCGTTTTGTTGTCCTCAACCCTCAAC
GTCCCTTGGGATTCTTTTCTTTTTTATTGTTTCTTCTTTTATTATTCTTCACGCCCTCAA
ACACACACCTCGACAGGATTCACGCCTCCTCTTGTTGACACCCCTCGACTCGACTCGACA
CATCAACTCTCAACTCTCGACGACACACCCTCCACGCCTCTTCACGCCTCTACGCCACGC
CTTTAAACATCACCATCCCCATCGTCGACCTCTTCTATTTCTTCCTTTTCTTCTTTTGTT
CTTCTGTTCTTCCCTTCTTTTCTTAGACTTCTCTCTCCCTCGTGTATATCATACAAAGAC
CCATCGTCCTGCCCCTCTTGACTGATCGTCTTGTCTTTCATTGTTTCTTCTTCAACTTAC
TTGAACTACTCTTCTACTCTCGTCTTGATCATCTTCCTCACTTCTTTCTTCTCCTCCCAC
CATCAACTCAGACAAGACAATCTCGTTGTCTTTCATCCGTCTCGTGTCTTTCTTCATATA
ATCTCTTCTTTTCTCACTCTTCTCTCTCTCTTCTCTCCCCTCTTTTCTCTCCCCATCCAT
CCACTGGATCCGTTCGCATTCAACGTGGTCAACGCCACGTCCTCGTCCTCGACTTCGTCT
CAAAATCAGCAACTCCACGGCTCTTCTCGCTCGGCCAACCCGAGCACCAACACCGGCAAA
CTGGCCCTCGCCGCGCAACCACCAGACCCGCCGCACTGGGCTCGCTGGTCCCAGCCGGCG
CCGCAGCACAGCCAGTATCAACAAAACCAACAACATCAACAGAATCAGCAGTATGCACTA
ATGGACCAGCCCGTCATGTCGTACGATACCCGGACTCAGGGTCACAACCAGCACTCTCAG
CATCAACAGCATCAACAGCACCATCAACAGCAGCAAGACCGCCAGCAGCAGCACCTGATG
AACAGCATCTATGGAACCGGCCCGGCAGCCGGCGTCGGACTGACGGCCGTGCCCGTCGCG
ACGATGCCGATGCAACAACAGCAACAACATCAACAACAGCAGCAGGCACCACCACAGCCC
GTGTCTGTCCCGCAAATGCCCATGGCGACGTCTCCGTACCAGCAGCAGCCTCTGCCGCCA
TCTGCGTCGCCACGGAGGAGGACCACTACTGGAGCAGGAGCAGGAAACAACTCCCGACGC
GGCAGCAGCGTGGCCACGGCATCCTCTCCTCACATTTCTGGCCGTGGCCGTGGGACTGCC
CGCAACTCGCCTTTGTTGCCGGGCAGCGCATCGGACAGCCCTTCTGCATCGACGGCAACG
GCCGGTCCGGCTGCTCTCGACACGTCGTTCCGGCCGACGTTTTCGACACAGGTCGACATA
CTGATGCGGACGATCCAGTCCAAGGCCGAGGCGGCAGGCGAGGGTGAGCAGTCGACGGCG
GCACAAAATCAAAATCAAAACCAGACGCAGCAAAATCAAACGCAGTACGGATACGGATCT
CCTCAACAGCAGCAGGTCAAGGGACGGCACTCTGCCTCAGCCAGCCCGAACCCCAATCAG
AATCAGACGGGTGAAGAAGGCAGCGACGACATTGTGCCCGTTAAGAAGCCGTACCCGTGC
ACGCTGCCCGGCTGCAACATGACCTTTTGGCAAAAGACGCACCTCGACATCCACCGCCGC
TCGCACACCGGCGAGAAGCCGTACGTGTGCAGCTACGCCGGCTGCGGCGCCCATTTCTCG
CAGCTGGGTAATCTGCGGACGCACGAGCGCCGCCACACCGGCGAGCGCCCGTTTTGCTGC
GAAAAGTGCGGCAAGTACTTTGCCCAGCGGGGCAATTTGAAGGCGCACTACAAGACACAC
CTGCGGCTGCAGCCGTACGACTGCCGCTTGGAAGGTTGCACAAAGCGCTTCACGCAGCTC
GGCAACATGAAGGCCCACCAGAACAAGTACCACGCCGCCGCCATCCAGGCGCTGACGGCC
AAGTTTGCCGCCGCGGCCGCCGGCGACGCCGCCGTCGAGGCGTCCATCACCGACGACGAC
CGCGAGCTGTTTAGCTACTTTGCCGGCCTCTACAAGAACAGCAACAAGGGCATCAAGGGC
CGCGGCAAGCATAGGAGAGTCAGGCCCGTCCACGCGGGGCCAGGCGGTTCAGGTTCAGGT
GCAGGACCGTCGCGACGCTCGCCGAGCAACAGCAACAATGGCGAGGACGACGACGAGGGC
GACGACGACGACTCCATGGACAGCCGCGCACGCATGCACCTCGCACCGCCCGTCGTCAGC
GGCGGCTACATGGACGGCCTGGTCCAGCAGCATCATCAACAGCAGCAGCAGCAACAACAT
TCTCAACAACATCACCACGCCCAACAGCCCGCCTACGGAATGTACCAGCCGCACCAGTCC
CAGCTGCCGCCGCCGCCGCCAAAGACAAACCCCTACCAGCAGCACCCGCTGCCGCCGTCG
TCTCTCCAGCCGTCGTTGCAGCCGTCCTTGTCGACTTCGCTCAACACTTCGCTCTCGACA
ACGCTGCCGCCGCCGCCAGTCAACAACAACCCCTATGCGATGCCTCCGCCTCACCAGCAG
CATCATCAACACCATCAGCAACACCATCAACAGCACCAGCACCAGCAGCCCCAGCACCAC
ATGCAGCACCACCCGGGCGGTCCTGCCCCCGGAAACCCTGGTCCCCAAGGCGGTCACCAC
CCCTTCCTCGAGAACGGTGTCTTCTAGGCGGTGGTGAAGCCATTATGATTGAAACGGCCG
ACATTTGATTTTGTTTGATTTTTTCGTTGACTACTGGGTATTGTTTTGTTTGATTTTTGT
GTACGATTACTCTACTTGTTTTGTTTGATTTTGTTTACTGTTTACTGTTGGTCTTTTGAT
TTTTACTTGCGAGCTTTTGTGCTTTTGTTAGTCAAGCACACACTACACATAAAAACATTA
CAGCGAAGATTTTTTGATTTTGATTTTGGATGGACTTGGGACTATTCTGGAAAGAAAGTT
GGAATTTTGATTTACGAAGTTTTTGAAATTTGATTTTAGGGGGATACATCATATCTAGCG
AGGGAAGGGGAAATCAAAGGAAGGAGAAAGGGGCTGGAAAGGAGGTGGCAAATGGAGGGA
GGGACTGCTGAGAAGGAGTCTGGGCAAGGAGTTGAGCGGATTTTTGGTTTCTTTTTCTTC
TCTCTCTCCTAGTTGTCCGTTGATTTTGCACTTTGTCATTTTATTCATAATTGATACTCA
TAAATGCGATACAATAAACATAAATCTCTACACAAATATTCACTCAAATACTCATCCTCC
TCCTTTTAGTCCCTCAAGTCGCCCAGTAAAAGTCTGGTTGTAATCGCGAGTGGTGGAATC
TGGTGGCCTGGGCTTGTGTCGGGCTTCCTGTAACTTGGTCTGGGACACTGGCGAGATTGG
GGCCGGCAAAGGCGAGGGCAACTAGGACGTAAAGGACTACAGAAAAAATATGTGACAAGA
CTACACAGAAAATGACCACAGAGTCGCATCGAATCATCCATCTGCAGTCGTCCGGAAGTC
CACTCCGGGATCGCCACGGGCCGGGGTGGAAAGGAGAGAGATGAATATAATATGAAAAAG
AAGAAAGAGAAACAAAGCGGCATCTTACTCGGCTTATTACTCTATCAAAATGCCGCAGAT
GACTGATGGATGGCCGACAGATGACAGGCAACAGACTCCAACTCTCCTCGTATTTTCATT
ATTCTGTGCAAAACACTCTTCACCATAGGGTAGCATGGCGCCATTGCAACCCATCGTCTC
TTGAAACGTGCAGAAAAAGCAGTCAACAGTTGACTTTCGCAGTAAAATAAGTTTGATTAT
TCTTGTCCAGTAAGAATGACTTGTTTACAGACAGTACACTCACTAACTGCAAAAACACCA
ACTGCAGCACTGCAGCCACGCCCATCTGCTGATATGCACATCTGCACATTATTCGTACAT
GTATGCAGACGCCACAGAAAAGTACCGTAGCATCGACAAAGGATCTGACAAAGATGCTGA
AGAAACAAGTGGCGGACACAACAGCCACTGCCAGACACTGGCAACCAGTAGCAGACAATT
GTCAACAATGGCGGTGTGATTCCCAGCTGAAGTGCAGGATTGAGTGCAGATTGCAGGTGC
AGATTGATGCAGATGTGCAAGTTAAAAGTCAACAATCAACGCCAACAAAAGACTGCACCA
ACGCCAACAACGAGGTACGTAAAAAGAACAATATGGCGCCCAAGAAGACACCAAAAACAA
CCAACAGCATATGCCATCGGTGCACAACATATGTGTCATGCAGTCATCCATCCATGCCAT
GCACAAGGACCAATGTAGACGTCGTTCTGTCTGTTCTTTTTTTCAGTGATTCTTCACCGG
TTGTTTCCCCCACGCAGTGGCTTGAAATCCCAACAATCTGTCAGTCATCTGCCAATGATC
TGTCTTTCATCGCAATCCCATCGGTCATCACCCATCGTCGATCAGCCACGATATTCCCCG
CTAGGATCTCGTTTGCCGAGTCGAGTGAACGTGGTGAGTGCAGTGAAAAGAAACGAATAA
ATGCCATTGTGAGCTGAGAATCTATGAGTCTAGTCTAAAAAAGTAAAAAGGATATGGTGC
TGTACAATATCGTCACACGTTCGTCTGTTTGTTTGCTTGCCTGTCCGCCCACCGCGGCAG
ATAGTACTTGACGTTCTCGTACACCAAAAACGTCACCCACGTCGCCGGCATCACGCGCAC
AACGCTCGGCACGAGGCCCCGGTAGAACCCGCGCACGCCGTCCTCGCGCCAAATTTGTCG
GGATACACCCACAATGCCGCGTCCGAAGCGGGCTTCCGCATTGTAGTTTTGCAACCGGCT
GCGAACGACCTGGTAAGGATAGGTGACGGCGCCGGCCACCAGCTTGGCGACGGACGACAC
GACAAGTGTCGACTCGTTTCGGGCTTGTGCAGTGTCCTTGCCCCTCTTCCGCTCGTATCC
CAGGACCAGCCGCTTCAGAGGATCGTAGACGGCAAACTGGACCGCGCCGTGCGAGACGCC
GATCAAGCTGACGCCCAGCCCGCGATAAAACCCGCGCCAGCCTTCTTCGCGCAAAATATG
CCGCGCGCCGGCCCACATGCTCGGATACGCGCCGGCGGCGTGGCGGTCCGACGACAGCAT
GCGTGTTTTGAGCACCCACAGCGGGTTGGTCAAGATCTGCACACAGGCGCCGGCCAGGCC
GGAGGCCACAAAGTAATGGTGGGCTTTTAGGTCTTGTCCCTGAGGGACCGTCGCTTTCAT
CAGCGTCTCCATGCGCGACTTGAAAAAGAAAAAGGCCGCCCAGCTCGTGCCGTTTCCCAG
GAGGTTAGGGGTCAGGCCGCGGTAAAGCGCTGCCAGCGGGCGCGGCGAGCCGAGCAAGCT
GCGCACAACCGACGACGTCGAGGGGCGCGCAGAGCTGCCTCCATTTGCTTCTGTTTTTGT
GTAGACTGTGCTGTTAGCGAGTGACGTCAAAAAAATACTAGAAAGCTTGCTTGCCGAGCT
CCCTTCGGTCGCTCGGCTCGTGGTTTACATACTCTGCATTCGTGTCTTGACAATGTCCAG
CGGGTGCACCACCAGCGTCGCCGCCGACCCGGCCGTCAGCCCAGCCACGGCCTCGACAAA
GGCGGGTGAGAGTCTTGGGGATGACATTGTCGACGACGGGCCAGCGCCGGCACCGTCTTG
GGCCGCATGACGTGCGTCGCCGGCAGAGGTCATAAGTTTATGAGTAGTCGCGAGACTGCG
ATCATTCTGTGAAGAGGGGTGGTTGAAAAAAAAAGAGAAAAGAAATCAACGTGAGATGTA
CGACGTAAATATGAAAAGAGATGTCGACCGAAATTGGTACGATCGGCCCCACTCCGAGCC
TATGACGCACTTTGCCGCGGGTAGCCGATGACTAAGCAGAGAGATGCAACCTTGACGGGA
TTGAATTGAGGAGAATGCAAAACAACACAAGATAGAGAAAGGTGGCACACAGTGTAGTCT
ATTGAGTGGTATATTCTTTGTTATGCGTTCGTATACTAATATACAAGGTGCTGTTCTCTC
TCTATAGAGAACCAAACACCAGTGCCTTACGGCCATCCCCATCAGGCGTCTTGAGAAGAA
CGCCTTTTCATGTCATTTTTTCTTCATAAACATGTCCTTGTATTCCCGTCTCTCCTTTTT
GCCGTTTGTCGTTTATTTCCATTCCAAAAACGCCGCTTCTCGTGTTCTCAACAAGAGGAG
TCGCTTGGCCGTCGTTTTCATGCTCGTAGACATGGTCTCGTGCCATGTTGTAATGATAAA
AGACATCTCGGCTGCCTCCTCTCTTGATTGTTCGGTCCGTCGGTCGCTTTGCATTTACGA
GAGCGGTGACAGGAGGCTGAAGTAAGGTTAGCAAAAGTCCATCCTCTCGAAAGATACGGG
ACAAAACATACCGGATCATTGCTGGCCGGGGCTCGCTGCGAGTGTAGCCTGTAAAAGTTA
GAATATGGTCGATTGGTAGTAAAAAAGAACAGTCGTTCTATCCGTCGTCATCGCCGTCGT
CACATACCAAGGTACAGAACCAGGGGAAGGTAGCCACTGCAGAAAGGTTAGTTGGGATCG
TAACAAGAGAGGGTCTGCTGGAGGAAAGAACATACTAGTGGATGGCCACGCGGGAAATGT
CAATGATGCGGCTGATCCGCTCCTGTTTTCGTGTCAGCAGTTGTTCCTGTCCTTGCCAAT
TGGCCAGCCAGACAGCAAGCTTCTCCTCCACCATGCCGTCGTCATGCCGTCATCTCGTCG
GGTCTCGTGTCGTCGTACCTTGGTCTCTTCGGAAAGGGAGAACATCGTGGCTGTGTCGCA
GGCTGTCGGAGTTAGAGGTGATTGCGAGGAGAAGGAGTCTTTCAATAGGTAGCGGACGCA
CGGTTGTGTTGCGAGTGGTTGAGGTTCCGGTTGTCGTTCCGCGCGATTGATGTTGGCTGC
GACGTGCGTTTTGCGATTGCGATCCGATCAAATTTTATCGGCGCTCGTTGGACCCCACGC
CTGCTGGGACACTGGGCTCTGGCACTGGCACTCGGCTGGAATCGCCTTCCCAGCAGCGCC
AGTTTGCTAGAGCGGAAAATTCGTTAGTCCGGCACCGGGTCGCCTCCAGCCTTGCTTCTC
TCAACGCAGGCTCTTGTCAACAACAACAATCGTGTTGGGTATATTTCAATTGATTTCATA
GATATTTCACTTTCATTACATGGTTATGAGATGTTTTGAAAGTGTATGACTTGTCAGTTT
ACTAGCCGCAATTTGAGTGGCATCATCTCAGAATTTGAGAGTTCAAAACAAAACGAAAAA
CACAACAGGAGCGAAGTGATCATGGACTTGGTTGTACCAGATAACAATTCTGTATTGCAC
GCTCCTATGAGGCCTCAGTTTACTGTTTTATTTTGTTTAAATACTGCTTGAATTTGCGTC
TGCGTTGTCCTGTACTGTGTGATCTTCGAGACCTGTGTTGAGTACTGTAAGGCTCGTGAC
AGCTTAGTCATCTGACGGCTTTCACCACCAGAACGGGAAGGCAACGTCGCGACCGTGTGA
GCGTGCCTTAGCGCCCATAGCTCCCTGAAGCTCAGCTCACATGTGCTAAACTTGGAAACA
ACAAAGAACACATGTAATGAGAAGGCTCTGTTTTGCACAATTGCGATTGAGTTGGCGCAA
TTCGAGATCACTGTCGCATTCTTTCGTACCTCAAGCATTTTGCCCGTCTCTACCACGTCC
AGCCTCCCTTCAACCACGGCGAACCATGGCCTCCTTCGCCGTCCACCCGATCCACCGCTT
CCACGGCCAAAGTCAGCCAATGCGCCGGCCAAAGGTAGGCCCTCACGAGCCCAGATATCT
CCTTGTTTCTTCTCCTCTGACCTTTAGGAATTCACTTGCTTCTCGTATGATGACGACCAC
AAGCTGCACCTGGACGACCGGTCGCTGCGGTGGTACTACCCGCCACAGTATCCGCAGGCG
GACCTGTCGCGCGGCTTCGAGACGTTTGACAAGCACGACGACGACGGCGCCGACGAGCAC
CTAGACAGCCTGCTGGCGTCGGTGGCGGCGCACGAGCAGAAGACGAACAGAAAGATTGAC
GCGCAGGTGCTGACCTGGCGGGGCATGATGACGAAAATACTGGCGGCGCCATACGACGAC
AGAGATGGGTGAGTAAAATTGGAGGGAGATATTTATATTGAATTTTGCTAACAGGACAGC
TTCGAGATGAATGCTACATTTTACCAAGTGAGCTAGCCGATGATGAGATGAATATTGTGA
AGCAAGAACTAACAAGCCAACTCATTAAAGGGATGCATGTAAGTCCATTTAGCAAACTTA
GCTCTTCTCCTCCCCGTTCCCCGTCTAACATTCATAGATTCATTGAAGAGAACCACGAGT
ACAAGGTCAAGTCGCGGCGTGAACAAGAAGCCCGCCAGAACCGTCCGCCACCAAGGCAAC
ATCCAGACCGTCCATGGTTTCCACCAGACGTCATGTCATATTGGGGTAAGTTTCCCTTCG
ACCTTGTCATAAAGATAGCACTCTAACTTTGCAGGCTACAAGTTCGAGGCCCTGGCGACA
CTCCCCCGGCCCTGGGGCGAGGTCTCCCGCGACGAGATCGAGGGCCGCGACAACCAAATC
GTCAGCAACAAAGCCCAGTACTGCTCGGTCGTACGAACCGGCTTAGGAAGCACAATCTTG
TGTCTGGGCGGCGAGGTCGACGCCGTCTGGGACGCCAAGCCGCAGACGCCCGGCCAGCCC
ATCCGCTGGGTCGAGCTCAAGACGAGCCAGGACATTCAGAGCGAGCGGGACCTCGAGGCG
TTTGAGCGCAAACTCTTGAAGTTCTGGATCCAGTCGTTTCTGTTGGGCGTGCCGACGATT
GTTGTCGGGTTCCGGAGTCGGGCGGGCCGGCTAGTGCGACTCGAGGAGATTTCCACAGAA
GGAATTCCAGGGACGGTGATCAAACGAGCGCACGAGCAACAACGGCCTGCACCACCATGG
GACGGCGACACGTGCATCAACTTTGCGTCTGCTTTCCTCCATTGGTTAAGAGAGACCGTA
TTTGGGGCCCGTCTAGACGAGAGCGGAGCGAGCAGTGGGAATGACGGCGTGTGGCGGATA
CGGCGACGACCTGGGTCGCCCGAGATCGAGGTGTTCCAAGTCGAGGAGACGGGCCACGGC
AACATCCTGCCCGACTCATTTCTCAACTGGCGGATCAAGCTGGCACTGGGCGCGGACACG
ACGAGTGGTGCTGCAGAAGACCGGCCAGCACCAGATCCAGGGCCACAGTAGTTGATGGAC
CCAAAATTGATGGCGAAGCATCTACAGTTAGCATAGCTACAACTTGGCTAATCACAAAGC
ATATTGATACCATCACACAAATGTTCGACTAAATGGCGTGAGACACTATATATTAACAAG
AGAAGTCATCTCAATGAGCTATATCTAGATGCAGATAAATGGGAAAAGACAGAACAGAAA
GCAAAAACAAGATTCCTAGCGCCATGGTGAAATGCAAGCCCAAAATATATGCCCACGCAA
CGAATGCTATGCTGGACAATAAAAAAAAAGTAGTGAAAACAGGGGATGAAGAAGTGAAGA
AGGCAGAGAACAGAAACAACAAAAGGCAGACGCAACACGACGCAGAAAACAAACGCAAAA
CAACAAAATGGAAAAGATATCCGCACACAAAACACAAAAACCAACACAATACATCTTCCA
ACTCGTACACTCATTGTCTTTCATCTTTTCGGGGCTGAGGCAGTGTCCTATCCGTTTGCC
TCTCGATATCATATTGCAGATAGCACCTCATACGGCAGGCCACCGCATGCGCAGGCCCTC
GGCCCACCGTCTATAGAGAACATCGGACAGCTGCTTGGAGTGTTCCATGCCGGGCGGTGC
TTCCCGTCCGGGGAACTTTGGTTGCAGCAGCGCCTTCTCCACCTCTCGCAAATCTCTCTC
GGGCATCTTGTCCAGTGCTGGCGGCTCTGCCTGGACAATGCTGCCGTTGCGCCGCCGGTG
GCTCTTGAGATGCGGGTTGGCCTGACTAAGGATCAGCTTCGTCTGAGCGGGCGGCGACAT
GACATTGCTGTTCTGGATCGCAGTGGCGCTGCTGCTGTTCTTAATAATAACAGTGCCTTG
GGGTGTGCCGTCCATCGGTGTCTTAGACACGGGTGGCTGGTGCTGCTGCGGGAGGAAGGC
GTTGCTGAGGCGCGCGTCGTTGGCGATACCAGCCATCATGCTCTTCATGAGATGGTAGGC
GCCCTCGGGGTCGACAGCGTCCAGCAGGGCAAGCGCATCCGACAGCTTAGCAAGCGCTTC
GCGCTTCTGCAGAGTGCTGGTTTGCGCGTGCAGCTCGCCCATGGTCGGGTCGACGACCTT
GGTAAACAGGCGGTGGCCGAGCGTGGCTTCTTTGCTCGAAAGCTCCGACGACGAGTAGCT
TGGCTGCAACAGGGGCTGAGGAGGGCAGTTCTCGTTGTTCGTGAGGGTACTGGAGGTAGT
GGCCGAGCCGGGGGACGGCGGCTCGGAGAATCCAATCTGGCTGCTGTTTGAGCCGTCGGA
GGGCACACGGCGGAAAAGACGCATAGTCGACCCGCTGTTGCCAAATGACATGTCAGGCTG
AAGTGGCCGCTTGGGCTGGATGGCCGGGACGGCGTTGGAGACAAGGGATGTGCGGCGTGG
CGAGCCGGTCGACACATTTGACGGTATCCGCCGGGCAGTGCCATTGCGGCGGACTGTGGC
CATTGGTGCCGGCGACACAGGCTGCAGAGGACCGTCCTTGACGTCGAGCTTCCGCATAAG
CTCCTCGGTAGCGTAGAGTGCAGATGTCCTCCGCGACCGAATTGTGCGCCGTGCGGGTGC
CACAGACTTGACTGTGTCAAACACCCAGTCGTCCGAGTCGTCCTTGGGTGCCAGTGAGTG
GAGCGTCTCCTGGTAGTAGACAGGGTGTGAGATGCGCTGCTGATCCGCATCGAACATGCG
CCGCCGCTCGACAAGCTCCTGCATCGACTCGACCTTGCCGGCGGAACGGATAAAGCGGTG
CTTCAGCAGATCCTTGGCCGAGGGCCGCTGATCGGGGTCCTTCATGAGACACTGGGCGAC
AAAGTCCTTGAAGTCTCTGCTAAAGTTGCCCTCGAGGCGTGGCGGCGGGTTCTTGGGGAT
CTGGAGCAGCACCTTCATAGGATGCACCTTGCCGTGTGGCGGCTCACCCAGGACCAGCTC
AATCGCCGTGATGCCGAGCGACCAGATGTCGGCGCGGAAGTCGTAGCCAGCCTGCTGGAT
GACCTCGGGGGCCATCCAAAAGGGCGTGCCCACAAATGTGTTCCGGATGGACTTGAGGTC
CGTCAGCTGAGCGGCGACACCGAAATCAGCCAGCTTGACCTTGCCCGTTTCGGACAACAG
AATGTTGGCGGCCTTGATGTCGCGGTGGATTTTGCCCTCGCTGTGCAGGTACTCGAGGCC
GCGCAGCAGCTCTCGGCACACAATGGCCACCTGGCTCTCGGCAAAGTTTCCCGGCTTCAA
GAGGTCGAGGCAGGAGCCGCCGCCGAGGTATTCCATCACAATCCATAGCTTGTGTCCGTG
TAAAAAGCTCGCGCGATATTGGGTAACGTATGGGCTGGCGCAGGTGCTGAGCACGGAGAT
TTCCTGCTGGATCTCCTGGATGTCATCGTCGCTGGATTCGAGGTCGATCTGTGGAAAAGG
GTGGTTAATGATGCTGGCCCAAAAACATGATTCTCATTTCCACATGAAAGTAAACACTTA
CCAGCTTCAAGGCGACCGTTTCGCCTGTTGCCCGGTCGAGTGCTTTGTAGACGACACCGA
AACTGCCACCTGCAGGAAATACTGTTAGCAAGCTGTATGCACAGAGCGAACACAGTTCAT
GGAACTATTATCCCGGAAGAAAGAAACTTACGGCCAAGCTCCTCCAGCGGCTGGTAGTGG
TTTGCAATGCTTTCTGTCATTGTGCTCGCACCTGGTCACGTAGGACCCTTTTCGCACCCT
GCGAAGAATAGTGGGAAGAGGAAATAGGACTTGTCGAATGCAGTCGGGATGCTGGTCTCG
TTTGTTTGTCTCGGATAATTGTCGTGAGAATTGAAGGCGAAAAGAGCAGAATTGCGAGTG
TTGTAGAAAGTCAACAAAGGCCGGCAATGTGATTGGACCAATAGCTAGAGAGGAGAAACA
GTGGCAGAGAGGAAGAGGGAGGAGAGGATGGTATTCGGGATCGAAGAATCGTGGTTTGGA
GAGAGAAAAGGGAGGAATGTGAAGATGCGTCGGAAAAAAAAAGAAAAGAGAAAAGAAGAG
TCGCGAATTGAGAAAGAGTGAGCCTTCTCTTTTTCTGGACCCTTTCTCTTCTTTCTCTTT
TTTTCTTTTTTTATCAGAGTCGCTCTTTGCCCGTCTTGTTTGATTGCTTGCAGCAAAAGC
GCAGGTGCGATAAGAGCTCCGTCGCAACTTCCGCCTATGCGCCCCTGCCCCAGCTTATTG
TTTGGAGCTCGGGCCAAGCTGTCCGGGCAACGCAGCGGTGTTAGGGGCCTGTTTGGGCAC
TTTGGGCGGATTAGGCGGTTTGACGGACTGGAGATTTAGTGGTTTTGGGCGGTAAATAGT
GGGCTCCCTTACTTAATTTGTATTATCGGGAGGGGGCCGCTCCTTGTTTCGTCAATCGTT
ATGGGGGCAACGACGGTCTTTCTCTCTTTTCTCGTCCTTTTTCACGAGGGCCCAGACATA
AATTGAAATTGGAAGGCGCAAATCAACGTCGATAGCGGGCGCAAAGAGAGAAAGGAAAGG
ACGGACGGCTGATGGCCAGTGGTCTGCTTCGTCTATCTCTCTTGGCTAAATGAAGTTGAT
ATATGAGGAAAGAGCGAGACGGCGTTTTTTCATGTTGTGGAAAGCGTGTTTGGCGATGTG
CGACGGTTCACACATGGAGGAAAGAGCTGATGAGACGGGGAGGAAAGAGCAAGGAGAGCA
AACTGTCGTGACGTCTGTTCCTTCCAGATCGGATTCTTTTTTTTGTCCAAAAGACAAAAA
TATCAATCTGGGGAAAGAGGTGGGTTCAAGTAGGCGGGTGGCCGCTCTCCCGTCCATCGC
CAATAGGGCCTGGCTGGGAGTTGTGGCGTTGCCGAGCGGCGATTCTAGTGGGCAACAGGC
GAATGTGGGTGCATTCCAGAGCACTGCATCCGTGTGACATCCACTGTATTTAGCCTAGCG
AGCAGGGCAGCTCTGGGTCTTTATGTCCTTTCTGCATGCCACACAAGAAGCCGTCAATTC
AATGCATTACTGGCATCGTGACAGTCAAAGATACGCGAAGAGAGCAGAAGGCATAGTCAT
CCATATTGTTCAAAGAGAAACACTCAGGGTGTTGAGAGTCGCGTGCTACGTCGTCGTCAG
GCCGAAGAAACGAGACAAAATCGGAATACACTGTGTGAAAGAGGAAGGAGCGCCTGGAGA
TGCTCTTATTGAGAAACTGTTCTCTCTTTACTGCATCTTGACCATACAATTCAGTCCTGA
TCTGATATGAATAGCACAGGATAGATGTGCGCACAGGAAAGATATGTGACGGGATTGGCT
GCCGCAAGGAACTAGCTTCCCAAATAGGCAATCTGTTGTTTACATTGGGCAAAGAGTAGC
AGATGCACAATATAAGTGCGTGTCTTCGCTCTCTCTTTTTGTTCTGGCCATTGATTTAGT
CGACTTGTCCAAGACAAAGGGACGGACAATGGGCGACCGCCAGGGAAATCGTAAAGTCGA
TCACGCGCCGTCGACATCGATCAGGAAGGGACAGACGAAGGGCGACCCGTTTGGCCCATT
TGGCGAAATGGCGAATTGAGATAGTGGCATCTTGGGCATGCGGAAAACAAAAAGATGGTG
AGACCTTTTGGCTTGGGAGCCGCAGCGGGAGGACGCACGTGAGGAGTGGTTTGTATTGTT
TATTTGTTCACTTATTACTTGATCATTAATTTTTTGGTGTGTTTAGTCTGATGAATGTTC
AATTATGAATTTATTTACGAATTTTATGTTGATAAATAGATCTGCTTTTTTTTATGTGTA
TTTTTTTTTAAAGAGGTATAAACAGAATAAAAGAATAAATTCAATCTCAATAATTTCTTT
TATACAAAAATACTAATTTATTCATCATACCCGGGAATAAAGTTTACGTTAGAAAAACTG
GAAAAAGAAAAGAAAAAGGACACGACTGGAATGCGATACAGCACATTGAGTGAAACTTAT
TTGGGCACGAACGAATCAACAGCATCACAAAGCCACAAAACCCGACAAGAACCAACAGGC
ATTGTTCAGCCATTTCGCGGGGAAGCTCTAACTGGATGCAGTGTCAAGTTGTGCTGGTAC
AAAAGACGATGTGTAAACAACAGGCACACTATGTAATAGACTGCATATTTTATGCACCAT
AGTGTAAGCCCACGATATCATAGTCACAAATATATAAAACACACTTTATCACAATGAGTA
AGTTCAGTCACATTAAAATGCACACATCGTATATATTTGATTCATTCTGGCTAGGTTACG
TTCTCAATACTGTCAAAACTGCACTCAAACCTGGCCAAGAGCCTCGCGGCGCGACTTGGA
GGCCGGGTCAAAGTAGGGCTTCTCGCCGAGCGAGACGACACGGTTGCCCTGGCGCTTGCC
CGAGTAGTCGAAGGTGGCGGTGTGGAAGACGGAGCGGTTGTCCCAGATGGCCAGGTCGTT
CTTGTTCCACTTGAAGCGCACCTGCAGGTCGTGGTTGTCGGTGATGAGTTGGAGGACTGT
CTGTTAGTGCTCTATTCAGATCTAAATCACGAGGGGGTGGGTGCTTACAGTATGCTTTGA
GAATCTCGCTCTCACGGGCCGAAACACCGTTGATCCAGCCGGCCTCGACCTGGTGGCCGG
CCGAGAAGAGGCTCTTCCAGCCGGTGACCGGGTTCGTGCGCACGACAGGGTGCTCGGCCT
TGAAGTCGAGGCCGTTGTTCTCGGGCGCGCCGCGGTCCGTGTCGATCAGCTCGATGCCAA
AGGTGTCCTTGACCTTGACAAAGTTGGGCTGGTAGTGGGTGGCCGTCAGGCCGTCGACCA
GCTTCTGGATGGGCGGGGACAAGCGATCATAAAGCTCGTAGCCCGACGCCCACAGCGTGT
CGCCGCCGACGTCCTCGGGCGGCTGCGTGATCTTGAGAATGGCATAGTCGGAGGGCACGC
GCTCAAAGGTAATGTCCGCGTGCCAGCCGACGCCGGCCAGCTGCTTCGAAGACGACGTGA
AGCGGTCCTTGTAGTACTTGCGGTTCTGCTCGGACGAGATGACCGACACCTCGTCGTCGA
GCTTGCCGTTCTCGTCGACGGCAATGCCGCGCTTGCTGTTGGACAGCGCGTGGCGGTGCA
GCTTGGACGTCTCGGGCTTGCCCGTGAGCTCGCCGAGCTTCTGGCCCAGCACCTTTTGGT
CGTCAATCGTCAGGTCCTGGTTGCGGAAGAAGACGACGCCGCGCTGCGACACGAGGATGG
CCAGGTCGCGCAGCTTCTGGTCGTCGCCCAGAATCTCGCTGAGCTGCAGCGTGGGGAACT
CGTGGCCAATGACGTTGGTGACGTCAAACTGCTCGTAGCCGTCGAGCGAGCCCGACGACA
CGAGGGGCTCGGCCAGCTTGTTGCCGCTCACAGCCTTGGTCGGGATGACATAGGGCGCAG
GGGCAATGTCGAGATCGACATCAGCAGCAGGAGGGGCCATTGTGAAGAAGTAGTGTGAAG
CAAAGTATATAAAAGTGGTGTGTCTTGGGGAGGTTGGGTTGTGATTGTTGCTGGACTTCA
AGATTCAAAGGAACGACCGTTGGATGGGCCAACAACGGCCCTTTTATACTTGACGCCGGA
CGTCCTTTGCGTCTCATAATGTCTTCCCGGTGCCGTGGTCGGCAGCACATCACTTGATGG
CTTACAGTCTAGCATCCGGGTCTATCGCGGAGGCATATATGATAATAAGAAACAGGAGAG
AGACACAACAATGAGAACCGCTTGAAGCGACATCTTGACACAGCCTCCCCGCATCCTTCC
ACGTGAGGTGCGATGCCAGAGATGTCGCGTCATGAAGATATACAACGGCTTCCTGTGTCG
ATTCGCGACTCCGCGATATAAACGAGCGGATGTGTGGCAGACTAACTGCATCTTATCGGT
CATGATAGTCTGGTGCCAGGCAATAGGCCGACCTTTGTAGTAAAGCAAAAGCTGCTCGTC
CCAATGGGAAGCTCTGGATTGAAATGGTAGGAGCGAACGGAGAAGAGGTTCACGTGGACC
AATCCTTGTTCACATCATTTCAGCTTACATTTGACACTCGTCAAGAGCTGCATGATCGGG
TCGTCTTGTCCGCCCCAAATATGTCCTTGTGCAGCATCGTGTCCCTTGAAAACCTGGGCG
TCGGTCATGTTCGGCCGTCGCATCATCCAAAACGCAATGGGCAATGATGGGCAATGCACT
TTAGTGCGATGTTGTGAGAGTGTTTCAAGGCGACGATGTGACTGGGGACAACTCCAATCG
CGAAACGAAGAAAGCAAGAAACGCACTTGACGAACTTGGCAATGATGGGATTGGAGGTGT
TAAGGCACAAAATTTGTGCCATTATACATTGGTGCCGATTGTTTGGTGCCGTTTTTGGTG
CTGTTCGTGTAAGTGCTGTAAGTGGGTAGCGCCATGATAACGCCATCTTGCGACAATCAT
TGTCTGGCGCTGTGCTGTGCCTGGATATAGCGACATTTGGAGTTTGCTTGCATAGAGGCA
GAATTTCCAGCGAACAAAGGCCCCAGCCTATATCCTGCGGGAGAGGAGAACCGAAGGCTG
CATCGTCGGCATATCTGCCAAGAAGATAGAGATTCTTGCATCTCCGCTTGATGTCTCGCT
TTCCTCCTCTTCTTGTAACGTCGTAGTATTAGACCAAACTGGTCTGGCTGCCTCTGTTTC
TATGAAGGACGTGAGAGAGGAAAGTTGCCGACTGCGGCTTCACTCGATGGTGTTATTAAT
TCTAAAAAACAAGGCTTTGTTTCTTTCGTTCTCATCGGCATACTCGTAGAAGGAGGATGC
ATGTCGCGATGATGCACAATTGGAAATGGCTGGTTCCTGGTGAGCTATGTATTGACAGGT
CCGGGCAGCCGGCCAGCTCTTTTGCGATGAGAAGGAAGTCTAGGATGTCGTTTCGGGCCG
GAGATAGACGTTCGTAGAGAATATGATCCGGTATGGTATCAATCCGTGGACTCAGATGAC
GTGCTGGTTGTTAGTCGCGTCGACAACTGGGCTTAGCAGATCAGTCTGTCTCGAGAAACA
CACAAGCCCATCAAGCACAAGAAGAGCCATTCTGGATTGTCCAAATGTGAAGCGGAAATA
TCATCCATTCTGTCGATATCGCGAGATGTTGAAATGTGCGCTGAAAAGAGAATTGTCTCC
ATGGAGACGCGTCGCAGCCTTGTGCACCCGAACCGAATAAAATCCAGGCGCAAATAATCT
CCGGAGCGCCTGCGTTCGCACTGACTTGTCTTTGTGTCTCGAGTAGATCGAGTTCATCTC
GTGGCGTATTGTGTCGAAAGGAGAAAGGAGAAGGGTCGAAACTGAGACATAAATTTAATT
GTCACAGAGAGTGGAAAGTGCTGCGTAGGTCAAAAGTTCCCAAAAGAGAAGGAAGGCTTG
CAAGCCTCACGCAAGGCGTTTGATACTTGGACACGATAGTCTCCAAATTAATTGGATCGC
TTGGATTGATTGCCCTTGGGGTCGCTGCTTCCGCATTAGTGGCCCAAGCACGCGGGCCGC
TCTGTGGGCTGGCCTGAGCTAAGGGCCTCAGGGCCTAGTGGGGTCGCGACACGCCCAGCG
GACAGCATCAGCGCCAGTGTTCCAGGGGCCAGCTGCACCGTTGCTGGGCAACAGGATCAA
AATACCCAAACTGCGCTTTCCTCGCCAACCCACCGCAACACACTCTTTCCTTGCTGACAA
CGACGCCTGGGGGATCAACGCACCTGCCGACCAGGCTCCACGCTAACAACCATCCCACCA
AAAGAGGGAAAGACCACACACCGTTCTTTCTCTCATGCCAGCTGCTTTCGCTTTTCCTCA
TCGCTCCTGCCTACCGTCGCAACCGCTGCTATATCGTGGTTCTGCTATGGTTGTCTCTTT
CCGTGTCTTGTTATTTGGCATTTTCCGACTCTCAATCTCTTTCCATTCTGCAATTCCACG
AGTGTCTCTTCCTTTGCCCAACATCCCGTCACGAAACGATTATCGAAAAGCATTTCTCGG
TGCTCCTTTGAACCTGGTTTTCCGCTGGACGACGGCAGGCCTTCTTTCCGTGCCTCTTTC
ATCCAACTCTCCCGCTCTTTGTTTACTTACGAACTCGACATCACGAAAACTCTGCATCTC
GAGAAACGACGAAATATCTGAACCATCGGACTGATCATCGATCATTCTTCAACACCGAAC
AATACTTGAACAGCATCCTTTACTGTCAACATCTTCACACACTCCGGTTTCCTGTGCCAC
CGCCATCATGACGGTGCCAGCACCTCCGCCGCTTCCCACGCGGTTTCCGTGCTGGTGCAG
AGCAGTTTATTCTTGGGGAGGCGAGGTACGTTCGCCGTCTGGATTCTCTTCTTGTCGTTG
TTGTCGTCATGCTAACTTTGGCCTCAGTCAAAACGTGATCTCGGTTTTATGGAGGGCGAC
CTCATCGAATGCCTCAACGCCGGCGACGGCAGTTGGTGGACCGGCCGTCTTTTCCGCGAC
CGCCGCATGGTCGGCGCTTTCCCATCCAACTTTGTCGAGCTTCTGCCTCCCGAGTTCCGC
CCCATCACACGCTCAACAAGCCCTCTCCCACCCGCCGGCAACACGCCCAGCCCCAAGAAC
ACACCGCAAAAGTCAAAGACATTCCGCAAGCCCTTTGAGGCGTACGCAAAAGCACCACAC
TACACAACGGCCAAACAGCCTGAGACGTACCAGCCGGGATCTTCGCGTTCTAGGGAAACG
TCGGCGACCTCGATTGGCAGCACGGGCAGCAACAACGGTGTTCGTAAGGGAAATGGAACC
GTCCACGGCCACAGCCACAGCCAGAGTCACAGCATCAACAGTGCCAATGTCGGTGGATCA
CGGCATGGCAGCGCCAATGGCAGCATGCGCATCAACAGCAATAACAGCAATAGCATTGCT
CGCGTGCCGAGTCCATCACCACATCACCAGGCCCTGGGATACGGCGGCGGATCTAGGTCG
CCATCGCCCAACCCGCGCATGGGCAGCTACCACAACCCCGAACCTCAGCACCAACCGCTG
TTCCACCAGCAACAGCAACAACTCCAACAGCCTCCTCCTCCACAACATTACCAGCCACCT
CCATCGCCATCACCAATGCAGCAGTATCGTCATCAGCACAATATCTCCCGGGGACCATCG
CCTGCACCGACTATGCCATTGCAGCAGTTCCGCCAGCCGACACCGCCAGATGAGAAGGTT
TATCAGCCATACCGGCCATCGAGCTCGCAGGAGCAGCTGGACTCGCCACCACCACCGCCG
CCTCCTCATCGCCATGCTATCAGCCGGCAGGACTCAGCAGCCTCATACGACAACCGTGGA
CCAGGCATGATGGGCGGTATGCACGGCCTCGAGCGCCATGGCTCAAATATGTCTTACAAC
AGCCACCATTCAGCGGCAGGCTACCACACACCTCGTGTCCCCTCACCTGTTCCATCACCA
GGGCCCATCGAGTCAGGGCTGACCCCATCACCACTGCGTGAGGCAATGGACGACGTGATG
GAGCAGCTCGATGCCCTTGGGATGTCACGAGACAACGCTAGAACGCCTGAGCCAATACCC
GCCGGCTTTGATGCCTGGTCGCCCGAGTCGTTTGATACTGTCCACCAGAGCTCCCGACGA
ACACAGCGCAAGGAGCCGACGCGGCCACAGACATCCATGGGCATCCCTATCGACGAAGGT
TACGAGACTTACAGCGGTAGTGGTAGTGGAAACTCGTCGCAGGATACGGGCTACGGCTCC
AGTCAGCGCGAGGATGAACAGCAACTTCCTCAGCTCAGTAACTATGTGGCTCGCATGGAG
TCGCGGCTACAGAACATGCACCAACAGCACCAGCAGCCTCAATTCGGCCAGTCCTTTGCA
GACAACGACGCGCCCATGCCACCACCAAAAGCCCCTGGGCTCTTCGAACGTCCAAAGTCG
TCCATGGGCGGTGCGAGTGGCGGCGGGTTTGGTGGAGGAGGCGATATGGATTCGTTCAAG
CAGCAGCAGTTGCGCCATCGGCGGTCGGCTTATGATGTTGGCCGCCAGGTTCTCAACCGC
ACGTTTACGACCAAGACCAACTCCACCAACGCGTCTGCCGGCAACCGGAGCACGACAACC
AATAGCAGCACCAACACGCAAAGCACCAACCGCAGTCTCATGAGCGGTGCATCGGCCAGT
GGATTCAGTGCCACGAGCGCCGGCAGTCTTGCCCGTAAGAACATGAGCCGTGCCCAGAGC
GCTATGGGCATGAGAGAGTGGGACGGCGACCGGCCCGATTCGCCCTTCACTGGCGTCACC
TATCACAGCAGCCATGCGTCCGACTACCAGCAGAACAATGCCGCAAACCGGCTCCGCTCC
AAGTCCCAGATCGGTTTCCACAGTGGCGGCGACGATCTCCCTGGCCTTGGTGGCCTTTCC
GGCATTGGCGGACTGACTCAGCCCAAGTCAACTCCCAAGAAGAGCAACATTTTCAAGAAG
ATGATTGAGTCGGCCAAGACGGGTGTGGCCAGCAGTCGTGGGTCGATTGCCATGGCTGGC
TTTGGAAACACGGGCATCAGCAGCGGGGTCGGCAGCCACAACTACTCGCAGTCGTCGCCT
ATGAACACACTGGGATCGACCCCAAATGCTAGTTATGGCCGGGATGCAGCTAGAGAAATG
GGTTTGGCAGGAGCGTCTCATGGCGTGGACTGGGTGCAGGTGCGCCGTGATGTCAACCGT
TCCAACTCGCTCAGCCGGATTGAGCGCAATGAGCGTCGCGACCGCTGCCAGATGCTCGAC
TATCCCACTCTGGATCCTGTCGACGAGCTGTACAACACCATTGAGGGCGACGAGGGCGCC
GACGGTATGCCTGTGGCCGAACCCACCAACTACGGTGCTCTGAACCTGAGCCAGGTCGAC
AAGAACTCGCGGTTCATCAGCAGCCTCCCGCCGATGACGACAGCCATTACGCTTTCTACG
ACCTACGTCTGCCGCCCGTACCGAAGCGACGTGCAGCGCTTGCGAGCCATCTTTACCTGG
GTGTCCGAGAAGATTGTGTGGGAGGACGACTACGAGATGGGCGGTGTCGGTTCTGAAGGT
ATGGACACGCGCAAAGTGATCCAGTCCAAGCGCGGCTGCGCTGAAGAGTACGCGGTGCTC
GTGGCAGAAATGTGTGCCGCAGCCAGTCTGCCTTGCGAAGTGGTGCGTGGCTACCTCAAG
GCACCAGGCGATATCCCCGAGCTGGGCATCATGCCGCGTGCCAACCACTGGTGGAATGCC
GTCCTTGTCGACAATGAGTGGCGCATCATGGATACTTGCCTGGCGAGCCCGTCGTTCCCT
AAGCGCGGCCAATACTCGAGCGGCGGCGGAAGTAAAGACACGGCCGACCCGTGGTGGTTC
CTGGTGCAGCCCAGCGAGGCCTGTTACACCCACATCCCCGAGCACCACACGCAGCAGCAC
CTGTGCCCACCAGTGGCCCACGAGATCCTCCAGAACCTGCCGTGTGCAGGCCCGCCCTAC
TTCCGCAACGGGCTGCAGCTGATGGACTTTAACACGTCGCTCCTGCGCATTGAAGACCTC
GAGATGGTGCACGTCCGGTTCAGTGTCCCCGAGGAGGTCGAGGTGGCTGCCGAAATTGAG
GTGCGCGCCCTGACGAGAGACGTGGACGGCGACTATTTTGAGAGCGGCGACGTGATCAAG
AAGCGTGCACTGGCGCAGGCGGACTGGATTGCCGGCGGCATCAAGCGCTACACAGTCAAG
GGCCTACTGCCCGGCGACGAAGGTACGGGTATCCTCAAGGTGTATGCTGGCCGTCGGGGC
ATGATGCACAGCATCAAGGACATCCCCCACCCGCTGGCCTTTTCGCTGCCGGTCGTGCAC
ACAGGCGAGAACCCCAGCTACGAGTTTGTCACGCGCCACCCGACACCCCACGCGCAAAAA
CACGACATTTACGTTGTGCAGCCACAGTGCCAGCGTTTGGCCTTGAACAACACGTTTGTC
TTTGCTATCCGCCAGCACCCGAGCTCGGTCGGCGGTGCCACCCCGGTCCTCCCCTCGCAG
CACCGCGCCCCCTCGCCATCGCCGTTTGCCCGCCCCTCGTCTGCCATGAGCATGCTCTCG
AGCATGACGGGCAGCAATCAGCTGAACGGCAACACCATCCCGGCAGGCAGTGTGTCTGGG
AGTAGCAGCAGCAGCGGCAGCGGCACAACCAAAAAACCGGCCAAGCTGGCCATCCAGACG
CCCGGCGGCAAGATTCTGCGGCTGATGCGCAAGGAGGACCGCACCAACAAGAGCAGCGGC
ATCGGCGTCGGCGGCCGCCTCGGCGGCGAGGAAGAGCCGGCCGACGGCGGCACGTGGGAG
ACGATTATCAAGTGCAGCGAGCGCGGCGTGTGGCGCGGGCTGGTGCTGGCGGACCGGACG
GCGCGGTGGTGCGTGTTTGCCGAGTGGGTCTGTCAGTAGTGGACGAGCGGAGCGAGGAGG
AAAGAGAAAGCGAGCGGAGCGAGGAGAAATGAGAAAAGAGTCGCATACAGTTCCGGAGTT
TGTTTTCTGGCTGTTTTGCTGTTTCTGAGGGATATTTTTGTTTTTGTGTTTTGCTTTCTG
TTAAAATTCTGGCAAGGATCTGGCTGCATATTGGGCGTTTTTGATATTCAATCTTCTTGG
CAATCTACTTGGGAGGGGAGGAAGCTGAAAGTGTACGATGTACTTGTATGATAATATTGA
GGGAAGAAGAAATTAATTGTCTTGATCTGAAGTTGTTATATGATGTTAATAAGTGAATTA
GACGTAAAACTGTGTGTTAGGCCACAAGTATTAAAGGTCAGGTATCCTGCCATCCCACGT
ATTACACGGCACATTAAAAGATATTAGTAGAGACGGTGGCGAGATCAGATGCTTTGATAT
CTAAGACTATGAAACGATTTCGTCTCTGCTTCGTTTAAGTTGATGTTATTGGACGAGAAT
TTGAGACGTCAGCTTCATCCCATAGGATCATTTCCTCATATATCACATCAGACTATGCCA
GACTCACATTGTTTTTATTGTTGTTATGAAAGGTTTCGTCGGCCTCCATTGTTGTCGAGG
CAAGAGCGCTCGACTGATCATGATAAGAAGCTAGCGAGGTTAGTGTGGAGCACTTACACC
GCATTTGGCCAATCACAAGCCCCCATTTCAACAACACGACAGTCGTTCCTTCCTTTTCAA
GCCGCATCTTGTAGTTTGTGATCGTGCCTTCCGCCTTAATCAGCGCACAAAAAGCGAGCA
GATTTTTTGTTGGGACACTTGTTGGGGAATTTCTGCCCAAGGTATGAAAAGACACAAATT
CCGCTCTCTTCCCCGAAAATCCAGATTCTGTCTTCTTCACACGTCGCCATCAACACACAA
CCAAGCCTCGCACATCGCCTCTTCCAAAGAGCTGTTCAAAGACAACATGGTGACCACACG
CAGTCAAGCTGGTAAGTGATTCTCTAGATCTGGAAAACCTGTATCTTCTATCGTTTTGCT
AACCACGTCTTGTGGGCAACAACCAGCCCGCTACGATCTCCGCACGCGCTCTGTCACTCG
GCAGCAGCACGTTCAAAAGCGACTAATCACGAAAAATCGGAGACGAGAAGAGGCTGAAGC
CGAAGCCGACGCCGAAGCCGACGCCGAAGCCGAGCCGGCCATGAGACAAGACGAAGTGGC
CCTGGCCAGCATTGAAGCTCCGGCTCTGCTGCCAGGTGCACCGGCGGCCGCGGACAATGC
CGCCGCCGCAGCAGGTAATGTTGCAGGACAGCCGGCGGCCCCTGAAGAGCCCGGCCCGGC
GAACGCCCCCCAGCCGAAGAGATTTTGGCTAGAAGCGGATTTTGCGGAGTGGCTCCTCAT
AGAAGCCCTTCGTGGAGATACCGTCAAGCTGGAAAAGCTGATTGAGGAGATTCACAGCCC
ATATTTCCAGCGGCCTCGCACTCGCAGATGGCTTGAGCTCGAAGATGCAATGGACTCGTC
TGCCATGTTGCACACGATCACAGCACCTCTGAGAGGAGGTATAGAACAGACCGACTTCTC
GCAAGAGAAGATTCCGATGTTTCGCATAGCATGGGCCGCCTTTGAGGAATCGTGCCGCAT
GATGGCAGAGGCCGCCTCCTCAAAAGGCATTCCGTGGCCCACCTGGTCGAGGACCAGAGC
CAATGAATAGATGCTGCAATTTTGCATGCACATAACTCAAGAACAGCGGATGTTGTTGCT
GTCTTTCGAAAGAAGGGCTGCAACTTCCGGTACGCGCACGTGACAGCGGAGGGCTGCTGC
CAGCTCTCCCCTCCATTCCGGCGGGGAAGGTGGTGGCTGCCGATACGCAGACACGCGCCG
ACAGCGGATCCCGTTGTTGTTGTCTTTTTGTCTTTCGAGAGAGAGACTGCAGCTTCGGGT
ACGCAGCTGGCACAGAAGCAGCGGATGTTGTGTGTCTTCTTCTCACTTGTGGGAGCTGGC
AACTTCTGGTACGCGCTCTACCTTTTTTTTTCTTTCCCACGGCGGTACTTATATCGCTGG
TGGATTTTTTTTAAAGGGGGCGCGCCCGCTCCTGAACAAGGCTGCGGTGAGCCGTGCCCC
CGATTTTTATTTTCAAGAGGCTGTTTAGTTGATCTGAGCACCGCTGGAAGAAGCAAATTG
TTTCGATGGAGCTAATTGCTATGTATGTCGACCCGCCCATTTGTCATTCAGGATTCCTTT
TGCAACAACCCTTGTCCCAGGCCCTTATCTAGCGTATGCTGTCAGACAGACGACGTCTCT
GCATCACTCTCTGCATTGATGTCTGAATCGCTGTCTGCGTCATCGCCACCTTTGTCTTTT
CCCTTGTCAGCGTCGGCGTCTCTCTCGGCGTCTCTCCCGGCATCTCTGCCGGCGCCCCTC
CTGTCGATGACGGCGAGACCGCCATACTTCAGCGCATCATGTACCATACAGCGTATTGAT
CTTCGGTAGCGTGGATAGTGCCACCATAATTCTTTCACGCATGATTCGGGCGAGTCGTCG
TCCCGATATGGCTTGTCTCTCCGATTCAGGTATGTCCCATCAAACACGGCAAGATTTCTG
GCCACGCTACTGTGGTCTTCTCCATACCAACCACCGTGCCCAGGCCGCCGTAATGAGCAC
ACTGCGAGCTCAATCTTTGCCAGGGCCACAAAGGCACGTCGCGCTGCTTCCATGCAGGCG
TTTCCAGCACGCGATGCCCGCCAGGCGAGCCGCCGGTGCGAGAGGCGCACGGCGCTTGCT
GTGGCATAGGCCACGCTGGCCACGGCAGCACAGAGCTTGGCCATGGCCGTCAGATGGGCC
ATGTCGGCCACATCGTAGCGGATCGACGCGCCGCTTGGCTTCCATCTTTTAAAGTCCTCG
CGCCACTCTTGCTCGATACGGTCAAATTCAAATTCAGGGCGCCCGCCGGCTGGGATCGCT
GTCGATGTTGTTGTTTTCCTAAAAGTCGTCATGGCCGTCCAGATGGCCGTGTCGGTGGCG
TCGACGCACAGCCACGCCGTTTCCACAATGCTGGCGGCCATGCGGCCCGGGTCGCCCAGC
CCCGTGTACCAATGACAAGGCCTTCCTGGGCATATCGTTTCACAACAATCCGGAAGGTAT
GTGTGCTGTCCATACAGCGCTTGCCAGCCAGCCTGTCTTGACGCTGCAGACTTGCAGCAC
CGCAGGCACAGGGCCCACGCATTGACCAGCGGCCACGCGAGCCACGCAAAGACAATGCTG
TTCAGCATCCACAGCAGCGCCCGCGACAGACCAGACACATTCTTATTTACATTCGCCAGC
CGGCCGCCCGGGCCATATGCAACTGCATGGGTCGACATGGCAAACCAGTCAATGTCGGTG
GCTGGGTCTTTGAAGCCCACATAGCCTGGATACATGTTGTCGTCATCGTCGTCGTAAGAA
TAGTGATAACCGTCGTCGTAGTCGGGGTGGCGGATCTCCCGCACGACCTTGTTGGCCATG
GACAGAGCAAGCGCGATCCTGACCGTCGCCTGGAGCCGCGCATAGACAACGACAGAGCCC
GTCCGTGCAGCGTATTTCATGCTCGGCTGCAAGTCGTCGTCGATGTGCAAAATTGCTCTC
CTGATGCCCTTGGCGGCATATTTGAACGATGTTGGCCTGGGCTCTTTCGGGGATGCCATG
ATGGTCGGTCCGGGGAGGGTGGGAGTGTCGAGTGTCGGCTGTGTTGATTCTGGAGATGAA
AGAAGCTTGTTTATCCAATCTGGGAGTAGAGGATGAAGATGGAGATGATGAAGAATGGAG
GATTGTGCTAGAAGATGGAAGATGGAAGATGAACGATGAAAGGTGAAGAAAAGGGGAGAT
ATCATTCACCAAGATCGGAAGGAGGGATGGGCAGGCGAGGTAAGTGCGACTGGCTGCGAC
CTAGTCTGTATGACGCAAGATTTCAACCGGCTTCTAATTATCACATCAGTAAGCTTTATG
ATGGGATATAGATATTCGTTGGTTCTAGTAGATAATAGCTCTCGAGCAATAAATACCGAC
ACAATAAGTCGTGCCGGTCTACAACTAGCCGCTAGACTTGAATAGATGGACTTCAGGAAG
TGCTACACAGTATACACTTTTCCCCTGATCAGATCTATATACGGACCACCGAAACTTAAC
AGTGCACTTTCTCATTTTATATCAAAGTTATGAGACCCAATATGCTATTAATCAAAGTAG
GAAGATGGGCTCAAACTGGTGGGAAATCCGAGCTGAGACTTGACTCGCAATCTCAAATGT
TTTCTTGCAGATTTTGTATATAAACTGTCTCTTCATATATGGAGTACGTCGTACATATAA
ACTCATTAACAGCTCAACTATTTTCTAAAACATTGTCGTCAAAGTCAAAGTGACAAAAGT
CACGAGGCTGTGGTATCATCGTGTGTGATTCTGTCTCTGTCGGTATTAGTCGCTGCACGC
CAAATTCAAACAAAGACACCTGCCCCCTGACAAGCACATGGAAAGCAGTCCCCATACTGA
AAAATTACTGTAGAAGCCCACAATGCCCCCTAACTGCCCCTAATAACCTGCATGACGAGC
CAAACGTCGCTTCCCAATTCAACTCCCAGCGCTCCACAGTTGGCACTTCTCCCCACTCTA
AAATTGGAAAGGCTGCACCAAAAACACGCTAGCAGGTCGGCTACTTTCTGTAGGGCGCGC
ACCCGCACCTTCCGTCGTGTCCGTCGGGGAATGTGTGAAAAATAGGGAACCAGAAAAGCA
GGCAAAATAGGAGGAAGGAGACAGCTCGAAGGAGGAAAAGGAGGCGTCATCACAAAAAAG
GAGAGGAAAGCACTATGGAATAGAGGACGGATTATAACATACAGGTGCACTTTCCTCTTG
TTTGCATTTGCATTTGCATTTTGCATATTCTTCGCTCCTACTTCAGCGAGCAGGTTTCTT
CGACACCTGCCTTCCACGCCTTTAACACTGCCACTTTGAACAGTGGACGTGTCGCGTATC
ACTTTACGGTGGTCGTCAGCAGCCTGGCGCAGCAGGAACGATCCGCCATACTTTCCGCCA
TTGGCAGCACAGGCACAAGCCCTGTTTCAAAGACTACATCCACATCCCAACTTCCATCTC
AACCTCTCCCTCGCTCCAACACCCAACCTTCTTTCTCTCACAACAGCGACTATCTTGTTT
CCTCGGCTCCTGGGACTGTCCCAGCACACGCTCCCTCACCCATAATGCCCGTCTCGACGG
CTGCATCTGCCTCTGCATCTTTGTCGTTTAGCGTTTCGCGGTGATTGCACCTGTCTTTCC
GCTTGAATCCTCTTGCCTCGATATCGTTTCCATCTCGAGTTTTTCGACTTCCCACGAGCT
TCAATAGCATCCTCGCCCACCCATGGACCGTAACGACCGTCGTCTACAACACCGCTCCTC
CGACCCCCTCGATGACCCCTTCTCCAACGCGAACTCGGTCGAACTCCTCAGCCACGCCCA
TCCCTACACTTCCGAAGACGTCGACGACCGTTTCGACCACTCCGACCACCCCGACCACCC
TCCTCCGCCGCCCGACATGCTCGGCCGCCGTCTTGCCCGGCGCATCGAGCGCGGGTGCTG
CACCTGTGCCACTTATTTCCCGCTCGCCTTTGTCTACAGCATTTCCACATGGGCCTGTTG
GGTCGTCGTGCATCTCGGCACAACCCCCGAGGCCTACAACCACTCGACATGGATAGGGCC
CTGGTGTGCTGGTGTCGTCCTTGTCATCTACACCATGATGATGTGGTCCTACACGGCCGC
CGTCTTCACATCGCCCGGCAGCACCACCAACGACCAGGGCTACAGCACCGTGCCCACAAA
CTCGGCGTCGCCCTTTAACGGCCTGACAGACCACAACGAGAGCCTGGCTTCCGCTGGTGG
CAGCTTGACCGTCAAGTCCAACGGCGAGATGCGCTTCTGCAAAAAGTGCCAGGCCCGCAA
GCCCGACCGCGCCCATCACTGCTCGACCTGCCGCCGCTGTGTCCTCAAAATGGACCACCA
CTGCCCCTGGCTGGCCAACTGCATCGGCCTGCGCAACGGCAAGATGTTCTTGCTGTTTCT
GATCTACACGACCTCGCTCAGTGTCTTCTCGTTTGCCATTGCCGGCTCCTGGGTCTGGAC
CGAGATTGTCAACGACGCCACCTACACCACCGCCGGCGACACGCTCATGCCCGTGCAGTA
CATTATGCTGACGGTCGTCGGCGGCATTATTGGCTTTGCCGTCGGCCTCTTCACGGCTTG
GCACATTGTCCTCGCCAGCCGCGGCCAAACGACCATTGAGTGCATGGAGAAGACGCGCTA
CAGCTCGTCGCTGCGCGGCTCCATGCCCTACACGGCCGTGTCCACCGTAGCCGGTGCTAT
CGGCGACGGCTTTTCGACGCTGTCGGCCAATGCCCAAGCCGCGGCAGCCGAGCACGGCGT
GCCTCTGCCGCAGTATGGCCGGCAGATGAACAGCCTCAATGGAAACAACAGAAACAGAAA
CGGCCTTGTCGGCGACGAAGAGCAGGGCTTGTTTGCCGGTGTCCAGGGCGCCCACGACGA
TGACGATGACGACGAGAGCACTCTTTTGAACTACAGCAGCAGTGCCGCCAGCGCCGCCAG
CGGTCCCCAGAGCCAAATGGGCCGCCGCCTGACCTACGACGAGCTCGAGCGGTACCGCGC
CCAGAAACGCCACGATGCCTACCTGGACGAGCAGGACAGCGCAAAGATGCCTCACGCCTT
TGACCTCGGCATGCGTCGCAACCTGCGCCACATGTTCGGCCCCCGCTTCTGGCTCTGGCC
CATCCCCGTGTGCACGACAACCGGCGACGGCTGGACGTGGGAGCCGAGTCCCAAGTGGAT
AGCGGCGCGCGATCGTATCCAGCAGGAACGCGATGCCCAGCGCGCCCGTGAGCGTGCGGC
CGGCTGGGGCTTCAGCGACGGCACATCCTCGCCGCCACCCGTCATCCAGGTGACGACGGC
CACGCCGCCCCGCTACAACCCGCAGCAGCGCTACCAGAACCAGCGCGCCGCGCCCCCTCC
CAATCTGAACCTGCACCCATCCTCGTCGCGGTCACAGCAGTCGCAGCCCAGCCGCTACCG
CCGCTCGTCGCCCCTGTCTCCTTCCAAGGCCGACCGCATCCTCGGCCGCGACCCCAACCA
GGGTTACACGGATGCCGCCACGAATATGAGAAACAACGAGAACACCAACCCCAACTCTGT
CTCCATGCAGCGGTTAAGCACGACGGGCCGCAGAGTGCCCGAGGACGACATTGACCTCTT
TAACGACGACGACGACGATGTGGAGGATGACGAGGAGGAGGAGCGCGACGACGAGCTTGA
CAACACAAGTGAAGAGGATACTGCCAAGGCAGACGCCCCTGTTCTCGCCTCTACACAGAA
CAACAACCGCCGGACAGTGTCGCCGCTACGGGCCCGCTGGATGCCCGATCCGACCAGTGG
TCTCCTCCGCAAGGCATCGGCGTCGCCCGTCGGCGGCAGCTCGGGCGCGGCGTCTCCCAC
GGCCAGCGCAGCGTCGCCAACAGGCACCCGGCCAGGAAGCGCCGACGGTGCCCACAAGCA
GCCGCAAGACGAGCTGGACGACGGCAGTGTTGACTAGGTGGTGTAAGGTTCATCAACCTC
TCTTACACTTGTACATATAGTTTGTGTCTGTTTATTAGAAACTCCTTTGATGGAGCAGCC
TTTATTCTTGGGTCTTGTTGACTTCTTGTTCTTGTATGTTGCTTTTGGTTACCAGCAGTT
TGACATTTTTTTGTTTCTTTTTCGTGTACCTTTTCACTTTCTGTTTCTATAACGGCCGAA
GCAAAGCATACAGTTAGCCACGGTGTTTTATCGGGTAATAAAATTGAATTCGAGTTCATA
CTAAGACGAAAGATGCAATATCCTGAAAGTGACGTGCCTCTGTAAACACAAATTCTCCGT
ATTATCACTGTACCCCGCCACTGTAATTCAGGGGCAACGTTCGCTGGACGTCGCGTGCTA
ATTGCGACTGGTGTCTCTACATGAGTACGTTTGCCCCACTAGAGCACCCACCAACGAATC
ACATGCCACCATTTTGCTCCTAAGAGAGACAGAGAGGCTGGGGGCAGTCGCGGCCTTGCT
TGAATTGCCTGGGGCGTCGTGCCGTTTCAGCGCATTTGCATTTGCTGGCCCAAAAGGCAA
GTCCACTTCGGGCAAGCTCCTTGCCGTTCCGTCGCTGCTTCCTGCCTTGCTTCATCGACA
TTGACTTCCAACCTCGATTTTGACTTTTCATTGGCAACCGCGACCCGACCACAACCTTCC
CTTTTTGTCGATTGTCGGAGACGCCCCCCTTAATTAATTCCGATTCACAACCAAGCTCGC
AACAACACTCTAACAACAACCACAACCTCATCCAGACTCTCAACTCCCATCCGCGCACTT
CCCCGGCCGATGCTCCCGCGCCATGGCCAACCGGTACGGCGGCAGCTACCGCAACGGTAA
CGGCTACGGCAACTTTGGCCCTCCTCCGCCCCAGCAGCAGAGCTCGCCTTCTCGACAGCA
ACAGCCTCCGCCTCCTCAATCAACGACATCTTCAGTATCGCCGGCGCGGCAGCGTCTGCA
GCCGCAGCAGGACGAGTACGATCCGTACGGCGATGGCTACAGCAGCAGCAACACAAACGG
TGGAGGTGGTGGAGGATACATGAGCTCATCCTCGCGAGGCGGTGACAGAGGTGACAGAGG
CGGCGGTGACCGTCGTCCACCTCCACGAATGGGTGGCGGCGGTGGTGGTGGCGGAGGACG
CCAAATGTACCAGCAAGCCGACAGCGAAGACGAGCCGTACGACCAGTACGACGACCGCGG
CCCGCCCCCACCATCACAGCGCCGCCCACGACAGCAACCCTCGAACCAGCAGCTCCGGCC
CGAACAGCAATATGGAAGGGGCGGCGACCGAGATATGAGGGGTGACATGAGAGGAGACAT
GCGGGGAGATCGGGACCGCGACCGCTACGGCTCTTCTCAACCAGAACGCCGGCAGATTGG
CCAGGACGCGCTCGACCGGATTCGCACCGAATGGCCGGCCATGTGCCAGACGGACTGTGT
TCCTGTGCAGATGGCTTTGCAACTGCTAGATGGCAGCTCGGTCGGTCGTGCCCACGAGTA
CCGCGCGTTCCAGCGGACGCACCAGTACCTGCAGGACTCGCTCAAAGGAATTGTGCACGA
CTACCACCAGGGCTTCAACAGTTCGATCGGCACGTTCCACAAGATCCAGAGCAGCATCCA
GGCGTCCCAGAAGAAGGTGCGCGTGCTCAAGGAGGGGCTGGCTGCCTCGAAAACAAACCT
GTGCAAGACCGACCCGGAGCTGGCCAAGCTGTACACGGCCTCGCAGCAGTACGACGACCT
GCTGCAGACCCTGACAGACCTCGACGAGCTGCGCCAGGTGCCCGAGCGGCTGGAGGCGCG
CATTTCTGAGAAGCAGTTCCTGACGGCCGTCGAGGTTCTGCAAAATGCCCTCCGCAAACT
GCGCAAGCCAGAGCTCGACGGCATTGGCGCGCTCTCCGACCTGCGCAGCTACCTCGCGAA
CCAGGAAACGGCGCTCATGGACATTCTAGTGGAAGAGCTGCACGAGCATCTCTACCTCAA
GTCGCCCTACTGCCAAGAGCGCTGGCAGACGCTGGCCAAGCACCAGGGCGCCGGCAGTGG
CCCTTCTGTCAGTGGCAGCGGCGGCAGCAGCGGCACGCCCAGCGTAACCATGGTCGGCTC
GGCCAGGGGCGTCACCGCCTCCGCCTCGGACACGCCCGCCAACTTTGTGCCGTTTTTCGC
GCTGCTGGACGGCATGGACGTCGAGCACGCCGTGCAGGAAGACCCGGCGCGCAACCCCGA
GGGCGACACGTTCTACTACATTACGCTGGTCGTCGAGTCGCTCAACAAGCTCGGGCGGCT
CGAGGCGGCCGTCGACCAGCTCAAGCAGCGGCTCCCGGTCGAACTCTTCTCCGTGGTGCA
CGAGACGGTCAACGAGATCGACCAGAAGCATCCGAGCTCGCTACGCGGCGGCAGCAGCAC
GGCCGGTTCGTACCTGGCACGCGGTGGCGGCGGCAGTGGCGGTGCTGCTGCTGGAGGCAC
CGACGGAAACAGTGCGGGCGGCAACAGCGGGACTACCGGAGGCTCCTCATCTGCTTCCGC
TTCAGGAGCTGCTGCTGCGGCCAGCGCGGGCCTCCACATCTACGGTAGCCGCGAGACACA
AATGCGCGCCGACGTCATCTACGATCTGCTCTGGACGCTTTACGGCAAGTTCGAGGCCAT
TGCGGAGGGCCACCGCATCTTCCACGAGTACATCAAGGCGCTCATCCGCCGCGAGGGTGC
GGGCAACAACAGCGCGCTGCTCGGCAGCTTCAAGGAGCTGTGGAATTTATATCAGAACGA
GATCCGCTCGCTGCTGCACAACTACGTGACGACCGACGCCGATCTCTACCGCAGCGGTGG
CCACGGCGACGGCAACCGCGGCAGCATACTGCTGAACGGCGGCGGACTCGGCCGCAACGG
CTCTCTGGGTCCTGGCGGCAACCGTGAAAACATTTTCAAGTTCAACGAGGCCGACGCCAA
GTCGCTCGAGATGGCGACCGAGTATGAAGCCCTGGACGGCATTATTCGCGCGGCTGTGCC
CGGCCTGACAAGCAACAATGGCGCCGGCGGCGCCGGTTCTGGCGGCAATGCCAACAGCAA
TCGTGGAACCAGTGGGCGCAAAGGCGACAAAAAGGGTGGCCGCAAGAGCTACGGCGGCGC
CAGCGGCCTGGATGCGCTGTCGCAAGCTGGCGGTGCTGGCGGCGTTGGCGATTTCCACAA
GTCGCTCGTCGAGCCCAGCGTGTTCAACATGAGCCTGCTGCTGCCACCAACTCTGGTGTT
CCTGCAGCGTCTACGCGGCATCGTGCCGCCCGGCTCCGACCTAGCTGCAAGCACGCTGAC
GTCCTTCCTCGATAACTTTTTGGTCAACGTCTTCCAGCCGCAGCTCGACGAGACGCTCGG
CAAGCTGTGCGACGCCGTCTTTGGCGAGGCCGACGCCTTCCAGATCGACCCGCAGTGGAG
CCAGGTGGCCCGACGGCCCGTGTTCAAGGGCACGACGGCCTTCTTCTCGGTGGTGACGGC
CTTCTGCCGCATGCTCGGCACCATCCCGCACGACCAGGCGCTGAGCGCGCTGATTATCAC
GCAAATGATGCGCTACTATGACCGGTGCTTCAGCTGGTACAAGGCGCTCGTCACCAAGAC
ACAGGTCGACAGCAATGGCGACGGCAGCAACAGCAACACGCCGACGACAGCCGGTGCCTC
TGGCACAGACGACACACAGAGACTGCGCGTGTCGGCTGTGCTGGCCCTCGAAGGCGGCGA
CGTCGCCAATACGGTGCGCGCCCTGTGGACAGTCGACGAAGAGCTGGCCGACGCCGCCGA
AGCGGGTGCCTCGTCGACAGCGACCACTTCGGCCGTCGACGACCAGGTCGTCCTCATGCA
CAAGAAGACAGCGCTCCTGCAGCGCGAGGTCGAGCAGCTGCTGGCCCGCTACAGCGGCAA
GAGCCAGCGGCTGGGCATGAGCGACGTGATCTCGGACCGCGACGCTATTACTTCGCTTTG
TTTGCTGTACACAAGCATGAAGTGGCTGGCCATCAAGATTGGCGGTCTGCGGCACATTAC
CCGGCCCGACGGCGAGTCTGCTTCGTCGGGCGGCAAGGGCTCCGGCGCTGGCGGCTCTGG
GAGTGGCTCCTCGTCGGCACTCTCCAAGCCCGACAAGCGGCGCTGGACGCTGCTCAACAC
CGAGTCGGGCAAAGCGCTGGCCGATGCCGGTCCCGTCTACCTGCCCATGACGCAGGAGTC
TGTCCAGTATGTCCTCCCACACTCTCTCGTACTATCACTTGAATCCCATAACAGTAATAC
TAACGTTTTCAGATCCTTCGACAGCATTGTATCGTCGTACGAGGAGCTCGCGGCCACGTC
GCTGCTCACCCTGCACCTCGAGGTCCGCTGCCGCATCGCCTATGCTCTCGGCGTCGCCCT
CTCGCCCGAAGCCACTGCGCCTTATTTGCTAGATCAGGACGTCAACGAGCCCGACCCCCA
GATCCTGTCGCTCAACGGCGAGCTCATTGCCTACGACGAGACGGTCGTGCGCTGCCTCGT
GCGCGACCGCGAGGTCGACTTTGTCCGCCAGGGCCTGGGCCGCCTCGTCAACGCTTATCT
CGTTGGCAACGCCAAGATGGTCACGCCCATGAACAGCCGCGGCTGCGGCCGCATGCAGCT
CAACATTCTGGTCCTCCAGCAAAACTTGAAAAATATCGAGGACGGCGTCGACCTGGCGCG
CGCCGCCAACTACTATGCCCTGTTCGACAAGGGCCCCGACGCCATTGTCAACAAGGCCAA
GGAGTGCAAGGAGCGCATGGAGACCGAGGCCGCCAGCGCCGACCAGAGCGCCGACGGCGA
GGCCGCCAACAGCAACGACACGTTTACGTACGACGAGCTCAAGGAGCTGATTGAGCTGTA
CTACTCGGAGCAGCTGGCGAACCCGGAGCGCGGCATCGAGAACGCGGCGCGCCGGCAGAT
GGGCGAGAAGCTCATGGAGCTGGGCGAGCACCTCTGGCAGATGTGAGAAAACCGGTGATA
CGACAGCATTTTGTTGATGTCGACGTCGATAATGGGAATGGGTATATAGGCGAATTATGA
TTTTATTTTATTTTATTTTATTAGTTCACAACTGAGGACAAACTTTTGAGTAACGTACCT
TTTGCCAGTGTGACACAGGTTGAATAAAGCTTCCCGTGATAGGATCTCAGCGAGCCTCAA
ATCGACGGATCTGGCCAATCTAACCAACCCACACCGAGATCTGGTGTATTTGTTGACGAA
CCGGCCCCTAGTTCTCTGGTTCTCCCCTGCGCACAGACCCGACGCCAATGGACCGCCGTT
TTCTTCGTTTCCATCCTACTGTTCCTTTTGTTATCTTTTGCTCCTTTTCATTCCCATTTG
TTCCCATTTGTTCCACTTCGAGTCCCTTCTCCTTTCCTTTATTCATCCTCTTGTTAGCAA
CACGGAGCATTAAGGCCTGCGGCAGTGCCCGTTCTGTTTCCTCTTTGATGGAGACCTGCA
ACAGTCGAATTAAAGTCGCCATCCACCAGTCCTTGAAATATGCACAGTAATACACCATGA
AAGCAGTCAGATGCAATCATGCAGACATACAGACATGCAGGCTGTGGGTCAGGTTTAATT
GCAGCCGCAAAATAGGGAGACGTGCATCGCTTGCAGGAGACGTGCCCCCGGTTTTTGAAC
ATTTTTGGCAGTTTTATGTGTATTTTGTGGGAAAGGGTGGACAGAGTGGAGTATTTGCAG
ATGGAATCCCGGCCTGGGCAAAGGCTTCGCGTTTTGGTGATCGCTGAAGAACTTCCTCCA
TTTTTGACGACAGCTGTCAATGTCGACACTTGTCTTGACTCGTCTATATTGTCTTGTCTG
TCAAGCCTCTTTCTCAGACTCGGATCTCGGATCTCGCCTGGCTCGTGCCTGTTGTCCTCT
TTTCATTGTTTTTTTTTTCGGTCGTGTTTTTGTTTCGCTGTCACGTTGTCTTGGCACAAT
GGTCGAGGCTCGCCCTTTTTCTCATTCCATATCACCCAAAGAAACAAATCAAGACAGTCC
AGACACCCAAGACGAACAAGGGTCGCACGCCAAATGAAAAAGGTAAAGAATAAAAATAGG
GGACCACCCCTGATAAGCAGATCAGGGACGTCGACTGAGTAAGGATGGTGGAAGAATGAA
AGATCTCAAAAGGACAACGCCTATCACTTGACAGGTGCCTATCCCCCTCCCATGGATTGA
GTACACTGTAATACTGCTCAGCTGGGTTGTCTTCTCGCTTCTTCTGTATCTTGGAGAAGA
TGTGGATCGAATCGAGGTGGCGCGTTCTAGCCCACAAGCCAACTCTCTCAAAAGTACGCT
GCCCCCCGTATCTTGTCCTCGATCTTGACAGACTCGGCAGAGAATTAAGGACCAGGAGGA
GAGACACTGCACAAATGGAGATACAAAGAATTAAAGGGGGACAAAGAGTGCATAAAACAG
CAAAATGGCAAAAAAAAAGTGCCGGTGCTGTCCAGGGGTAGCGTCGATGGTCTGCTTTGT
TAGTGCGGCGTGGTGCGGTGTGGTGGAGACTTTCACAGGTGAAGATCGAGCAAAGAAGAA
AGAAGACAAAAAAGATATGTGGGTGCTGGTGGGACACCGGCAGGCGAACTGGCAAACTGG
AGAACCGCTGAACAAGCGAGCAATTGAGGCAATTCGGATGCCGTGTCCAGGAGGCAAAGG
CCGTTGACGATGGGATTTGGGGAAATCGTGAGCGGGAAAGAGTCCGAAAAGGGGGCAAAG
GGGCAACAGTCAAAAAGGGGAGGAGGTTGTGGGGGTCTTTCTCGGTGTGAGCCGCCACAG
TGTCTCTCTTTCCTTTTTCTGAATGCTGTGCCTGCATGCGGAGCATTACGTCGTACTCTA
ATACATTCTTTCCTTTTCGAGCTGTTGAGAACTGCTGTTGAAAACGGTTCCTGCCACTTA
TCTGCTCTTTCCAGTTTACTCGAGAAACTTCAATTGGACGACAGACGACGGGCCCGCAAA
CCGTTTAGACTTTAGAGGAAAGTGCATTCGCGGGACTGCCAAAACAAGATTTGCCAACCA
AGGACTCTCAGAAGGGAAAGAGCGAAGCATCCCCTCTCCTCGTTACAACATATGACATAT
TCGTGCATACAAGAGCACACTCACCGTATCTTATTAACCGTGTCTGCATATAAATATCAA
CCCAAATATGCTATTACCTCTGGCACGGACTATTACATAGCAGAGTGGTGACGTTCGTCT
GCCCTCCTTTTCCTCCCCGATCTCTTGCCGTGTTGCAACGCCATGTTAATTAAAAAATTA
AACGGGACGTTCCAGAAGCCTGCTGCTGGGAAAGAGCAGGCCCTTCCGTGCAACGTGGGC
CGCAGCTTCCCAGACGAGCACAACTTGGCTCGCGTATGTTCCGTGCCCAGGCGGCAGGTG
CGTGCCTTCTACGACGTATCCTGCTATTATTGCTATTACTGCGTAGGTCATATCATCACC
AAAATCGCCAGATAGCGTGTCATCGCATTTTCGCTGTGAGAGTGCATATCACCATATCAA
GCCTCTCTGTAGTCTGCTCACACTGCAATCTCGAACTGTTCCAGATCCTCCAGTGCAGCC
ACCTTGCATATCTCCATATCTCCATATCCCTCGTCAACGCTGAATTTCGAGCCCGCCCAT
TCCGGTCCACAAGGCCAGCCCGTCCCTTGCGTCACTTTTTTGGCCTTTTTGACCTTCTTG
ACTTTCTGTCAATTAGACCCTTGGCTTCCTGTCCCTGTCACCAAGAGAAAAGCTTCATAC
CCGGCCACGTCCGCTTGATCGCTGCTTGCGAGTCTTGTTTGTCTTGGCTGCCTCTGTCTC
TCTTTTTACTGGTGTTGACAAAGTAAGTGCGAGTGTTGACTTTGCGTGGCTTCCTCATTG
GCGGCTGTTCGCTGGCCCCTCTCTCACCCACTGAACGCGCGGCTGCTTGCAGTTAGCACC
TGCGAAACTGGGCCCAAGTCAGTCCTTTTTGCCCCAGAAACTGCAATACAACTCAATATC
TGACGACAGAGCCCACGAACGGCAACAGTGCATTTAGCACACCAAAATCAGGAAGGAGCG
ACACGGCTGCCTCATCTGCACCTGCATCCTACACCCACAGTCTGTTGACTGCCAAGAGCT
CGACAGCCACTAAAATCGCCGCTACTCTCAGAAAAACAGGAACTGTGCAAGGATACACAC
AGCACAAGTGGCCCAGAACAAAAGAGCAGCGCAGCAAAAAGGAACAAAAGATTTCAAGGA
GGAAGCGACAACCCTCCACTACAGGCGCTCCATGCTCCACGCCCCCAGTCGCCAGTTCCC
AGTCCCAAGTCTCCAGTCGTCAAAGTCGCGCCTTCCCTCGCCGCCCCACGAAAGGGGGTT
TTATTAGAATTGCGGCCCTCTCCTACCCTTTTCAGGCCTCTGTTCCTGCTGTACCTGGCC
TGGCTCATTGGGTTCTTTCTTTGGGTAATTGGGTCATTGGGTCATTGGGGGTTGGGTCTC
GTCTCTCGTCTCTTTCCCTATTCGAATTTTTAATTCGCGACTCCTATTTTCCACTCCTTC
CCCCCTTTGCCCTGTTCGGTCCTTCTCTTTCTTGTTCTGGCCTCTTTGTTACCTCTTTCC
CTTTTTTGTGTGCTTCACCTCTTTCTTCACGAAGCTCTCCTTCTCCAACTTTGTTCTCTC
TCTCTCCTCTTTCGCTTCTTCCGCTTTTCTTTTTCTTTTTCTCTTTTGTTCACCTTCTTT
TCCATCCTCCGTGCTGTGCTTTCGACAACCCTCCCCCCACCGCGGTCTTCATTCCCACCC
AGACTGCCCGCGCGCCGCGTCAGATCACTCGCTCATCCAGTAGCCGCGACGATTCGCCAG
CACTTTTTGCGGCCCCGTTTCGACGCGCTTTCCTTCTTTTCAAAGCCCACGAAACTCCAA
ATTCTGGACGACACTCGCTTTGCCAGAAGCTCTTTTCTATTTACGACGTCTCTCCGTCTC
TCTCGTTCATAACGTGCCACAATTCGATCTTCATTCACATTGAAACGGCCTTGCTTTCCC
GCCCTTCCTCCGCGAACCATCCGCAGCAATTCGAGCAAACCAACAAGAAACAAGAAGCGG
CAAACGACATCATCCGCGCCCGTTGTGCCGCAATTCCTTCTTTTTGTCCCCTCCTCTCGT
GCCAATTCAATTCCGCCCCTTTTCTCGTTATCATCTTGGCAAGCTTTTTCCTACCGTGCA
ACCTCGTCGACGGCTTTCAAAGAGCCTCATATTCGGAATTGCCTTTCGGCCAAGCAACTT
CACCGACAAGAAACGCGTTCTGAACCGCATCGCATCCCAGACGACCCGAGCTTTCCTTTC
CTTTCTTTCCTTTCCGTTTCCCCGTCAGTCCGTTGGCTATCTCAGCCAGCAGCACACAGT
TGCCCGCCATGTTTACGTGAGTACCGCCTCGAGCATCCGCAGATAACCGAAACTCCGAGT
CGGATCTCACGAAAGGGATATGAAGCCGGAATAAGGGTCTTAAGGGTCCAGGGACAACAA
AGGGCCAGCACAAAGCTATCACCAAAAGCTCAGAACAGAAACTGACAATCGCTCTACTAC
AGATCCGCATTCAAGTCCTTCTGGCATACAATGACCAGCAATGACAGACGTATGTTCGCC
CCTTTTTACAAGCATTGTATAAATTTCATGGAATCACACACTAACTCGAGCGTCTCCCTC
CCTCCCCAGATTCTTCTTTCAACTCTCCCTACCGCACCGGCCAGCATGTGCCACTCAACC
CAGAAAACGGCCAGATGAGCGGCCTGGCCACCGTGGCCACCGCCTCCGAGTCGCGCCATG
ACGTCTCCTCCCCATACTCCGACTACTCCCAAAACCCCCTGGACCGCGTCATGAGCCCAA
CATCCCGCAACGGCGGCGCCAGCCCCCGCATCCCCCAGAACAACCAGGCACCCTACTCAC
CTGGTGCCCGGTCCGAGAGCGCCCGGCGCCAGAGCCAGATGGGCGACGGTTTCGAGATGC
AGAGCCCCACGGGCGAAATCCCCATGCAGTCGTTCCAGGACGGCCTGCCGCCAGCACCCC
CAGTGTCCAACTCGTGGCGTCGGATAGACAAGTGGTGCGAGGAGAACTACCCGGAGCTCT
ACGACAACCTGTGCGAGGGCTGCACAACCAACGACCTGAACGAGCTGGAGCACATCCTCG
ACTGCTCCCTGCCCAACGATGTCCGCGAGTCGCTGCAGGCCCACGACGGCCAGGAGCGCG
GCGGCAACCCGACCGGTATTATTTTCGGCTGCATGCTGCTCGACTGTGAAGAGATTGTCC
AGGAGCGCGACCAGTGGCGCAGAGTGAACTCGGAGTACCTGTCGGCCGCGGCAGCCGCAG
CTGCAGCGGCGGCGGCTGCTCGCCCTCCCCCATTAAAATCAGTCGACAGCTTTGGCGACG
GTGTGCCCAGCGCCAGCGGTAGTGCCCGGAGCAGCGTCGATCACGGCGAGGCATCTTCGT
CAAGGTCTGCACCCTCGGTTGCCAGCAACGGCACCAGCTCGACATGGAGACAGGATTTGC
TGGCCCGCCAGCAGAGCGTGCCCCCAGGCGCCATCCAGAAGGCGTACGCGCACCCGGCCT
GGATCCCCCTTGTCCGTGACTGGGGAGGAAACAACCTGGCCATCGATCTTGCGCCCGGTC
CTCGGGGTCAGTGGGGTCAGGTCATTATGTTTGGCCGTGACTACGACACCAAGTACGTGG
TCGCGCGGTCGTGGGCCGCGTTTGTGGCTCTGGTGGCCGACGATCTGAGCAGCGGCAAGT
GGTTCATCGACGAGGACACCAACGAGCTCAAGCTGCGCGAGTTCAAGAGCGCGCGCGTCG
AGCCCCCTTACCTTGACATTCTGCGCTGGCGGATGGACCAAAAGTACAACCGCCGCGTCA
ACAAGCGGAGAACGGGTATCCCTCCTGGCGGCGGCCCTGGCGGTGCCGCTTCGCCCACCA
ACCCTGGCTCGCCCTACGCCAGCCCCACGGACGCGCACCCCGTTTCGGACCGCGGCCGGC
CGCTGCAGCGGCTAAGCGTCAACTCCCCGCTGGCTAGCCCGAGCCGGCCATCCGGCTACA
CGAACAGTAAGCTGAGCCCATTAGCGCGGGTGACGGAGGAGACGTCGCTCCCAGAACTCA
ACATGGTGCTGCCGACAAACGAGGAGTCTGAGACGCTTGTCGAGGTGACCACACCACGAG
CCAATGCCACGCCTGCAGCGGTGACGACAAAGCCGACACTCTCTGTGACGACAACCACAA
CCGACGCTACCACCGACGCCGCCGAGCCCGAAAACGACGAGAACGCACCAGTGGCCAAGC
CGAACAAGGGCAAGGCCAAGCAGGCGACGGTCGAGTCGGAGGCCGAGGATGCAATGAAGA
CGATTGAGATTTAGTTTAAGTCGAGGTCGTCCACAACACTTTCCTTTTAACTCTCTCTGA
TCTCTCTATACCCATACAACGGAGCGACAGTACAGACGCGATACCACCAACTTTAACTTT
GGATAGGAGTTTTTATCTTTTCTCTTTTATTACGGCATCGGGCTATGTTATTTACAGCAA
AAGAACAAAAAGAGGTCTTCTTTTTCTGGCGGCATTGTCATTTCCTGTCCCTTTATCGTC
TCTCCCATTTTCCAACTCCATTCCCTTTTTTCTTGGGTCGTCCCTCCGATCCGACCAACT
CTGATTTCGACATGTTTCGACCACCTACCACAGCAACAAGGATTCTAAGGACTGGTGGAC
TGTTCTCTGAGCGATGAATCTTTGCATTCTGCATTTGTTTCCTTCGTCTTTAATGAAATA
CACACGCATAGATGGAAGCGGTGATGAATGGCAAGCGAAAGATGGAAATAGCAGGATCTG
ATCGGAGCCGAGGAAGGAGGATGCATCATGGAGGGAAAGGCGAAAACCAGGAGTGGGTTT
TCTTAATCTGGTACACACATCATGTTTTGTTTTTGTTGTCTTTTCTCTTTTTACATTTTC
ATTTTCATACATCTGCTTTTTTATTGTGGCAGATGCTCATACTTCCATAATGGTATTCTC
ACATTTTCAACCTGTCTTCAGCCTGTTTATGTTTTGATTATTGTGCCGTGTGTGATAACG
GGTTCTGTGAAATAAAGACACTAAGGAAGATGAAATCGATGTCAATATCTCTTTTCTTTT
GAATAAATCGTAAAAGTAAATGTTTAATGAGTTTCGGATGTGAAATATAGTCACGTGACA
ATCCTTACCAGCCACTCATGTTGTGGCTTTGACAGCAGCCAAAACAGTGGGTCCAGGCAG
TCGCAAACAAGGCCCCGCCCGTCTGGTGCATGCAGCAGCAGGCGCTTTCCGCTTTTGCCC
CAGAGCTTCCGTCATGGCTGTCAGCCTCCCCGATTCTACGAAGTACGAAGTAAGGCATCA
CAATTAACCTCGCTCACCATCACCACGACATCAATCACAACCGCACCACGACCCAGCACG
ACCCATCTGCGACACGTTTGATACGGCGCATCCAATTCATCGTCTTCTCCATCCAACAAG
CTTATTCCTTCCACGACTTCCGAGCTGCCGAGCAATAACCTGACGTCCTCGATTCGTCGA
TCTTTGATCAATCGCATCACCGCCCACTTTCTCTCTCCCTCCCACACACAACCTCCAACA
TGTCCTACGACGAGGACCGTCTCTGGAAGTTCCAGTGGCCGCAGTGGGCCAGCAGTGTCT
GGGCCCGCAATGCCGGCGTCTACGCCTCGGGCGCGCTGTACTCGCTCGCCTTTTACGTCA
TGCTCGACGCCGCCGTCTGGTCCAAGAGCTCGCACAACGGCTCCGACGTCCACGTCAAGT
TTGTCGACTGGCTGCCGTTCATGTGCAGCAGCCTCGGCATGTTGATTATCAATTCCGTGG
AAAAAGCGCGGCTGGCGTCGGACAATATCGGCTATTCGGGCATCGGCATGGGCGGCGGCG
GCGGCGTGGCGTGGCAGGCGCGCGTGGTGCTGTTCCTGGGGTTTGCCAGCTTGGCGGGCG
GCATGGCGGGCGGCGTGTGCATCTTTGTGCTCAAGTACGTGGTGCCCAAGGTGGCGATGC
CGATGCTAGGCATGGGCATTGAGAATGTCGTTGCCAACGGTCTGGTTGGTCTGAGGTGAG
TTTCTGTCTTCGCCCCTGTTTCTTTGTTTATCGTACACCACTAACAGCACAGCTCCGTCG
TTCTCTGGGTCAGCCAGAACATGGAGGACGAGTACGCCTACAACCTGGCTCTGTAAAGAG
CGAAGCCTCTTCCTTAAAGGCACAAGTCCTGACGATCGGCTTCAGATAGGACCGATCAGC
ACACAACTTCTTGGCCGTTTGCCATGGCATCGACAACAGGCGCTGTAGCAATATCGGTAC
ATCCATGGACGATCAAATGCGTACTCAACCGGCAGCAGTTATATGCTGACGCACCGGCAC
ACGATCGCATCTTCAAAGCTCTGCATTGACTTGTGCTGCATCGACTGTCGACGGCTAGGA
AAGGAGCACCATCCTATCCAACCACACTTACATTCATTCTACTTTTCCTTATTATCTTGT
CACAATCCTGGAGTTTGTTTCTCTCCTTATGCTAGCTATGCTTTCCGCTTTTGTTTCTTT
TGTTTACTCTGTCTCCCTGCTTCATTTTTGCATCTCTCATCTTCGGCATGCTTTCCACAA
GCTCTGTACCATACCATTGCACAGCCAGTCATCCCATGTGTGGTATTCTTTTCCTTGCGT
CCTCTTTTCTTCTCGAGAAATCTTGAAATCTGTATTCTACACTCTGTCTCTTCGTCCCTT
ATGCGTTCTTTCTTTGTCGGTTTTATCAGGGTAGGCAGGAGTTTAGCTTCAACCCATATC
ATGGATACATCAGAAATATAGCCTTGATCTCACAAATGTGTGCCTTTGTATGTGCCCTTC
TGACCAAAATGACGCCTCGTTGATGTAAGTCGGCTCTTACTTTGCAATGCTTTGGATGGC
AAGATGATGTGTGTCATCAGTCAACTTCCACTAGACTAGATGGATGCAACTCATGTTTTG
AGCATCAATATGTTATATCTTTATACTTTTCTTCTAGTTTATTTCATTTATGCATTCGTT
TTTCTTCCAAAAAGAAATATTTACTCTCTTCCCAAATAAAATATTTACTTTTTCCCAATT
ACAAAATCCATGATATTTTGAGGGACAAAAAAAAAAAAAAAAAAAAATCTAATTATTTAT
GTCTATTGTTTGTTGAAAATAAAATGAAGAAGAATTGAAGAAAAATATACATAAAAAAAG
AATACATCATCAGAAACAGCTGGACAAGCACGTGGACCATTCTCTTGCCTCTCACCGACC
GGCACTTGAGAATACCGACAGCGGTAAGAAACGGCAGTTTTCAAGAAATCAATAAATTGT
GAAAGTGCACAAGGAAACGTGACATGCAGAATAGGTCGGCATCCCTCGTCGGAAGACGGC
CACAGACGGTGAAGCACGTTTCCTTTTGTCTTGCCTTCTGCCTCTTGGTTTTTGCCTTTT
GCCCTGGCCGATTTTTGCACATCCGCTTCGTATCATCCTCTGGTCACCAACAGTCACCAA
CGGTCAATTCCTTTTTCTTCCTTTGCGAGGCGGTGAAGTCGGGTGCACCGTACTCGCTGA
GGAGTGTCTCAGACCGGGGTCTTGTTATGTCGGTTATGCCGTGATAAAAGGGAAGCTGCA
TGTCTGGGGAGAGTGAGGGAGGAAACTCAGGGAAAAGGAAGGTATCACAGGATGGCAGCT
TCATCTATTTTCCTTCTCCTCTTCTCCGCCTCTTCCTCTTTCCCATTCCGTCTCTCTCCA
TCTCATCATTGCTCACCGACCTACTATGGAAATGTCTCAGTTCTCTCAGCCTTACTCTTC
CCGGTCTCTGACTGTTGGAGACAATATCCCTGTCATTTTGCTCATCGTCTCTGTCGTACA
AACCAAAGAAAGGAAACATGCAAAGGACGTCTTGAGGATTGTTGAGCGCTTGGACGGTGA
GAGAGGAATAGTGTGATCATAGCAAACCCCCTTAAAGGTCCAACAACTAAAACCTGGTCA
ATGGTAGAAACACAGGGCGGCTGTCGTTCATCGAAAGTCGGTCAGACTTGGAGATGTGAG
TTGGCCGTCCACGCAACGAGTGAAAGAAAGCGCCGAATAATCACGCCGGATTCACAACAA
CTACAAATCTAAAAGGTCTGTTGGTCTAGTGGTATGATTCTCGCTTAGGGCGCACCCTAA
GTAGCTTGCGAGAGGTCCCGTGTTCGATCCACGGACAGACCCCATCTTTTTGAAGTTTTT
TTGCCAATCTCGCGATGTTCTGTTCCATTTTTTGGTCGCTTCCTTTTTGGGGAGATAGTG
GGGCATTTCTGCTAATGTGCGGGATGGCCAGCAGCTTTGGCCAATCAGATTACACACATC
AGTTTTAGCGTCCTTTCATCAAACCTGGGTCAACATCTGGCAGGAGCTCGATACACGGAC
ATTGACAATATTTTTTTGCAGTTTTTTTTAATACAAGGGTTGACGATGACTTGGCCGTCT
GTTTTGTATTTCTCCCTCTTCCTTTGACCCCCTTCATCCTTTAGCGACATGGTCGTTTGT
GCGACGTACAAGTCACAAGAAACGGGCAGATTATCACCGCCCTCATCCATTATCCGACAC
GGAGGATGAGTCGAAGGATGAACAGTGATGAGTAGATGACAGAAAAAGGCCGAAACGTGT
CATCCGAGTTGGTGACTTGTCTGTTTTGAAAGTCTTTTGAATTCTCCGTTGGCTCTCACC
GGCACATGTTCGTCTCCTTGCCCAGCATCCTTCCGACAGCTTATCCCTCATCCGCTCGTC
ACCGGGTCCATGTCGGTCATTCTTTTCGATCAAGTTCCAACAGCACAGGAGTCATACTCC
GCGCGTCCTGTCGATAGTTTTGTCTCCATACTTCCTCATTTTCCCGTATTCTTTTCGTTG
CACAAAACGGCACAGACGGCGTCATCAGCCTGCCCGCCGTATGAGGACATCACCTGTTCT
CAACAAACGTCACTTCTTCTATCTGCTTCTTCTTATTGTATCTCTTGTCTGCAGCTTGCA
TCTTTGCATTCATCTTGCTTAAAATGGTCATGAACATCATGTATGCTTTTATTTTTGCTC
TTCTTCCTCCCCGAGATGTGCATCTCGTCTTTCACGACGATCCTGCGGCAGGACCAAAAT
AGAGAATCGGGCGAGAACCTAGCAAAAGACACCGTACAATGACTACATGTACCGTGACAA
ACACCTCAACAAATGGATAGTTGAAGCGAGGGCGTACTGTGGAAGCAAGGTGAGAAAACA
AGAGGGACAGAAACGCACTCATGGGAATACGGGTGGTAGTACAGACATGAAGGAACAGGG
GTTTGGGAAGCAGAAGGAGAAGAGAAGAAGAGAAGAAACAGTCCCATGGAGAGCGAGAAG
GAAGCAAAAATAAGCCGTAGGCTTGTATCACGTCGGGCAGTATCGAATGTGTGGGGGGAT
ATAATACAGGAGAGAAGGGGAGGATAACGACGGAACGGAGTGATGAGAAGAAAAGTAAAA
AAAAAGAAAAGAAAACAAGATGTGACAGAAGCACTCATGCAGCCGATGAAATGGAAACAC
AAGAAACTTCATGACCCCCTAGTCTCCTTGTCTTTACTATCTCTTCTTTACCGTATTTAT
CGTCTCTATTATTCTCTTGTACTGTGTCGCTGCTGCACGTTTTCTGTGCAACCCGACACT
CAGTTCGGCATACGAGATTCCACACAGAAGGCCTATTAGTTTTATTTTTTTATTTATTGA
TTTATCCTTTTTCTCTGCCTTTTTGTGCGCAGCGGTCCCGACCAACAGACATTAATGGGA
TTTTCTCCGCTGGCAATTGTTTCTTGTTTCTTGTTGCTTCGTGTCTTTTGTTTTCTCCAT
TCTCTCCTTTCCTCGGTACCAACATTCAACAATTCTCACCGGTCTGTTTCACAGTCTTCT
TTTCTTACCCTGGTCATTGTTTTCTTCTTTCTTTCCATTCTTTCATTATTTTTTTTTTTT
TTTTTTTCACTAGTCACTTTCTCTGTCTTATGCACACGCCTCTTTCCTTATGCTAGGCGC
ACAACAGCTGTCCTTTTTCTTTCTTTTTTTCTGCACTTTTGCACATTATGTCTCGGAGGC
CTGTCAATAGACGAAAGAGACGGTGAAGAAAAGGCGACAACAACAGCATCCTCCAAGCAA
AGAGAAATGCGGATGGGTTCGCAAAACAGCAAACAATACGAGGGGCAGCAATGGTGACTT
GTCATGAAAACCGACCTCATTCGGCACCATCATGCGCCACCATTGTATTCCTCGTAAAAA
TCCAAGGTGAGCTCTCATATTCCGGCTGGTAAATGGGGGCGAGACTGAGCAACAAAAATA
TGATAACCAAACAATCCATTGTGAGGTCCTGAGTTAATGACCAAAAATTGAGACAAAGAC
AAAGACGCCATTCATGATAACCAACGCGACAAAAATACAAGCCCACTGTGGGAGATATGC
TGGTCGACAAGGCGTCTTGTACACCGTGAAATTCACCATTGCATCCGCTTCGAGGGTTGG
GTAGCGAGGGCGAGAATTTGGGGGGAAAAAGAATAAACCTTGACCGTGCCTGTGACCGTG
GCTGTGACCATGATTTGAGCCCGTGCGAGATGGCAGTGATGCGTGATCATTTCAATCATT
TCGGTTATGCAAGAAGAGGTGCACAGCGTACAAAGTACAAGAGAACAAAAAAGAAAGAAA
AAAAGAGTTGAGGCCATCTGTGGAAAGCCATGCAAGGCGACGAATGACCCGATTGTGACC
ATTTGAGGTCATCTGTGGACATTTGCGGCCATTCTTATGGTCGGTCTGTTGTTTGTTGAA
GGGCCGACCCTGACCCTGGACACCGACTGTGACACAAGACCAATGCCGAGATGGACAAAT
TCAGATATCGTGAGATTTTGATGGACAATTGGGGCCTGTCTTTGCAAGTACCTCTAACAA
AAAGGTACCTCGAGAGAAAAGGGCACCAGGATAGAGATTATTCACACGCCCCTAGCACAC
GACGTTGATTGTCATGGAAGAGATAAATGTCATCAAAAGAAATAAAATCATTAACCAACA
GACTCGTGGCCAAACGCCGACACAACCACAATGGGCAACTCGAGTCGGAAACAAAGACAA
TGAATTGCATCTCTTCTTCAAAACGGCAAGCTTTGTTTACAAACCAGTATGATAGCTCAT
ATAAAACGATAGAGGGCGTGTGCATAGACCTGAGTGCGTGCGCGGTGAACAAAAAAAGGT
GTGTTGATGGCTGCCAAAATCTTGAATAAGGAAAGGAATCAACGACGATGCGACGATACG
CCGATATGCCGATACGACAATACAACTTCACGAACGGCAATCATAACCACCGTATTGGGC
CATGGGGCCACTGGCGTCCGGAGAGAAGCTTCCTCTTGAGCCAGCTCCGAAGGTCGACAT
GAAGGGCCTTTTGTCAGAAAGCAGCTGCGTCGACACTTGACAACTTTTGGTGATATATCG
ACCGCCTTCACTTGAAAAGGCGGAGGTACTGTCAAGAGACGAGTCTGGTTCGCACACCCA
CTCAAGCCCGCGCAATGTCCCGTTTCGTCCTCGTCAGCCTTCTGCATCTTTCTTCGGCAG
CCTTGGCTTTCCCTGACCGCCGCTCTTCTTCTTCTTCTTTGCCCTCTTCTTTCATCTTCT
TCTCTCCCCCTTTCAGCTTTTGCACTCCCATAAAAGCCACAATATACCGTGAATGCAGCC
TTGCATTCTGTCGCATATCATATTTCTGGTCTCACCTTGATGCTCGGATGACCTTGGCTC
TCCCTCTCCATGAGGCTGATCATATGTGGAGGGAGGGGTGTAGGTATCAGCATCAAAGGT
GGATTTGTCAGAGGCATTAGAAGGGATATCAAGGATATCAAGGATATCAAGGATATCAAA
GGTATCAAAGATAATAAAATATTGACTGGAGTGATGACAACAAAACGGAGAAAGATTACT
TAGCATCGGGACACGACAACAGCTTACCAACACGAAGGGATGGTCCGTCGACGAGCGTGG
GGAAGAGGGAGTCCTAGCCGAGGTGCCATGCGAGGACCATGCAACGGAGATCATTCATGG
GGAGGGAAGCTCTTGGGGAAGCTGGTGGGCGGGATAGCTTTGTTGTCGCTTCCGTTACTT
GCCTCGTTAATCTTTAAGAGGAAATGTGGTCGGCCACGCGTGCCCGCTTGGGCGGCGCTT
TGGAAAACGCCAAGCTTTGTCTTGTTTTGTCCTGTATTTTTTGTTTTTGTTTTTGTTTTG
TTCTTGGGTGCGTGTGTCGTGTGTGCAACCTCAGAACTAGTGCGGGCAGGCAACAATAAG
CGTGAGACACTTGGGGGAGAAGAGAGGACGCGTATATGTATGTGTGTGTGTATGTATGAT
TGGGGGCTGAATATTACTATGTTGTCGTCGGTGCTGTTGGTTTTGTTGGTTCTTCTTCTG
TCGATGTCTATTGGAAGCAAGACAGCGGTAAATGTTGCCCAGAAAATCTTCCATGAGCTG
AAGAGTCGGCATCCCGCGGAGGTGCGCCATCACTTCACATGAATTGCTAATGGGGATAGA
ATGTGCCGTCGCCGAAAAACAAAACGGCATAGGCTCGCGGTTCGCACTCGCGAATTGCTC
TCGCCTTGTTGTCGAGATGATCTATCTTGGACTGTCTTGGACGGAAAATATGAGCTATCC
TTTGATCCCAAGAAGGATTCCAAGTGGATGATCATATGACGGCCAAAGTATAAATTCCAT
GCATCGGGGTTCAGGCAAGTTAATGAAAAAGAGACTGTTGGTAGAGGATGGTGGTGGTAG
TGTTGGTGTTGATAATGATGATGTGTTCCAGCAGGCGAGACGGCTTTGTGCAGCCTTCCA
GGCAGGCAATTCCAGCCAAGAGGACACCGAGGCTGGAGAAGCACTATCTGCCATCCAGGT
AGCACAGAGGTATCCCAAAGAAACAGCAATATGGGGGAAGCTGGCAACAGGGAGGGCAGA
GGTTGCATGCACACCCCTGGCCCATCCACGTTTGTATTCCAACACCGAGATGCATGCTCT
TCTTGGTGGAGTGGAGAGCTCTAGTGTAAGCATGTTCCTTTTTGCTTTGTCTTGCTCGTA
CCTGCTCTTATGCTCCTCTACTGCGGGAAGCATTCCCAAAAGCGCTTGTTCCTCAAAGTG
TAGTTCTTGGATTTAGTAGAGAGAGAAGAATAGTAGCAATAGGATCTGATGGGAGAAAGA
CGTTATGCACCTCGCAGGGCAGAGCGGCCGCAGAGCTGTCAATACGACAATGCATGGGAG
CTCAAACGAGGCGCGCCGATGTCAAGTCCAAGTGACCATAGGAGAAGCTGAAGTAGAGAA
ATTCCAAAACTCAAAGTTGGCCTCGTAACTGCGAAGGGGGAAAGAGAAAGAAAGAAAGGC
GCAGCGAGCCTTTTGAAACCTTTGGAGCGTTGCTTTGCATCAATATTTCTTCCTTTTCGT
GTCTGTTGGTCCGACGTAGTCGCCAAGTTACTCCAAGCCACCTCCAAAGCAATAGTGGCT
GCATGTGCAGTGGCCATAACCAGAGCGTCGAGGCGGGCAGGCTGTCCGTTGTCCGCCGTT
TTGATGTTGATCAAACGGGAATAGACCTGGATTAACATGGCAATCATTGTGTCGTATATT
GCAGCACTTGAGGTGTTTTCATTTTGATAGATGGCGAGTACGACGCAGCATCAATCTAAA
TGGCCAAGTTTGACGTGAAGACTGGCGATCGTGTGCTGGTACTTCCTCGTCAGCCTCTCC
AATTTTGTCGACCATACAGCTTCCCTTTTCATCCCGTCATCCCGTCATCACGTCAGCTTC
TCCAGTCAAACCGTCTTCAGTCACGTTACTGACTTTCTCTGCCCGATCAACACCATCACA
GCAATCCTCATCAGAGTTCTCCAGCGATTTCACTGTTCCCAAGCCGTGATATGCCGTCGG
GCAGAGATGGGAAAGATGGGATGTAGATAGGGCTGGAAGGAGGATGAAGGCGTGGACATC
ACATCACATCACCCGTTCTTAGGCGACGTACTCGATGTACAATCCACTGCGGACTCCAGC
AGCTTGGTATGTCTCGCTTGATTTCGCGTGGCCTGCCGATGCGTTGTCCCTCGGGAGCTT
GTGGTTGTGGCCGTCTGACCAAGCCGAGCAATAATATCGCAGCCAGCAGGCAAGAACATC
CATATTGGGTGTACCTGCTGCAGTCGGCCCACCTGTCCAAATAGGAAATAGTCTGCCTGA
GCAGCTTCGACCGGCCTCGCGTAGGATGGAGTGTGGATGATAAAATGATAAACGAGCAAA
AAAGGGCCAAACAGAGCGTCCAAGGCGCCGAAAGTGATGTATCATTATCTGCACCTCATG
AGCTCTGCAGCCTTTCTCATAGGGCGGCCGTCTGTGTTCCTCCTTCTGCAGAGCTCTTTT
CTTCCCCTCGTAACTCCATCGCCAAGTTGCCAGCGCAGCAATCGACCTTTCCTGACTTGT
GCGTCAAGTAGAGTGCTGCTCGTATATTGGGAGGGCTGTTGGCAATTTCTCGGTCTTTGC
TCTCGTACTCCGTATTCCACGCTGAGAATTATTCCATTTTTGGAAGAATGTTGCCTCAAG
TGATCATGCATCGTGGAGAAACGACAGAAACGGCACAGCTGCTTGCACCGCCGAGAACAC
CGAAGTTCACCCACAACACAAATTCGGACAAGAACAAGAAGCCACAGGCATGGAACTTGT
GCTCGGAGGATTTTGGTTTTGTCGCCTTGTTTGTTTTGAGTAGAGTGTTGGTCAAGCATT
GGTACAGTATTGGCAGACAAGAACCAACAGAAACAGACGCAATCCAACACAATCCCACGA
CAAGGATTGTCCAAGATGCGAGAAACTCCGCTCTTTCCGCCGTCGAACGAGAGCAATACC
GAGCTACTGATTAGACAGACGGCTTCCAACGGTAGTAGGCTCGGTGCGAGGCGGAGCTTG
AAAAGGCGGGATCGGCGGCGTCCGTCGGGCCACTGATGCGACTCTGACATGGCACAAGGC
TTGGTCGTATGGACCAGAAATGGCCAGGAAAGGTCATGAAAGGCTAGAAAGGGGCTAGAT
AATATAACGATTCCGCAAGACGTGTCGATGCATGTTGAAAAACGCGATTGCTGGTGCTGC
AGAGGTTGCAGGTGTTGGAGTGAGATAGATTGAAAGAGGGGTATTACATGCACGCTGTGC
AAGGCCAAAAGGCATGGAAATGGAAAAAGAAAAGGCATTGGCGGCATTGGAGGCATTGGA
AATTGCAAATTGGGAATTGAAAATCGAAGACGAGGGCCAAACAACCAAATGCAACAGCAC
ACGGTTTGACAGAGGCAACACCCTGCAGGAGTCCCAAAACGGAGACCAGAGTGCATCGGA
GGTGCGTCTTGCAGTGCAGCATTCACCCAAACTCCAGCACTCTGTCCGTATTCGAGTTGA
GGATCAAAAGGCAGCCACCCAGAAAAACGGCAGAGCAGACATATCGCGTAGCATTGTTCT
CCTCGTTTGGGTTGGCTGTGTTGACGCGCGTGACCGGTTTCCCAGCCAGTTGGCGACGAT
TGTGAAAAGCAATCATACTCTTGGGTGCTCCCCCGCCAGCCTTCTTGTCCAGCCTCGATA
AATGCGATGCACCTCAGAGCATCGAATAGCTTGCGGCACCGCACCGCTGTATGATAGTTG
CAACCATCGCGAAGAGCTGCCCGAACATATGGTAGGGGAGGAGAGCAGGGCGGTCGGACG
GCTGGCTCTGTGTCATATCCAAACTCGTACCTCTTGGGCATGCAGCCAAGCACACTCCGG
GGCGCTCAGCATGGCCTCCGCTTCGTTTTGGACGTGCGACCTGAAGAGCCTCGCAGGTGT
ACCGATGCATCTCCCAAGCCCATAACTCAATTGACGGGCAAAAAGGGCAAAAGGGAGAAC
AGGTGGTGAGCCACAGCACACACACTTTTCATCTCCTCACCTTCCCCCTCACTTTGACCA
CCTTGATTCTTTGTTTCTCCTCTTCATCAACGTTCATAAATGGCCATTTCTTGACCTTTC
TTGTAGCGGGTCAAACGTTCCGTCGTGCGGCTGTTCCGTGCAGGCGTCCAAAAGACGCAA
GTTGGCGGCGTAGACCATGCAGATGCAACTCTGGAGAATGCCTTCTAAGCCTCCAAAGCT
TTCAAAGCCTCCAAGGCAACAGGACGCCGGCAGCACCTCCACGAACATGGCCGGCACAGC
CGAGCTCAAGAGGGGCCGAGTCGAATCCCGAGAGAGCACATTGCCCGATGCAAGCAACGT
TCTTGGCTAGGGCAGGTTGTGATCGCGTTATGCCTTGAGCAATCCGCTTCATAAGAGTGT
AGGAAGATGACGCATCTCATTCTTTTGCCGTTGCTTGCCTCTCCATTTGCTTGCGTGATT
ATAGCTCATGTGGGAATTATCATTGAGTGATATCTCACACCCGGCAGACAATGCCAATGT
CCTGGGCCGAGTGCTCCGGGCTCATGGGGCTGGAGAGTGCAATGATGCTATGCTGATATC
AGTCAACTGATAATGAATAATGAGTTGATCATGTCTTTGCGAACGAATGAAAGTAACTCA
CAAGTATTGATATCTGAGCAAGGAGCTACAATACCTGCTATGCCTGCTGTAGTGGATGCC
CTGAGATGGGTGGGCCTCGGCATGGTCTGTGGGATTCTGGTAAGCTGGTGTTGTAGTGTG
AAGCCGCATCTGCATATGCCTGTTGGTTGATAGGGCAGGCAACGAGGGATTCTGGAAAGG
TTCGAAAGAGGAAAGGCAGGCGAGAGAGGTGTGAGATACGCGTCTGACGTGCATCTGCCC
AGCCTTCTTTCCGTCCTTTCTTTGTTGGTCCTCTGTTCATCCACAAGGCGTGTGTTTTTG
GTAACTCTGGGGGAACATCTTCTCGGAATTCCCAGCTCTTCTAGCATCCCAGCATCCCAG
TAGCCCAAAAGCCAGTGTGCGGCGCGGTGCTGATAGCATGACGTGGCAAGGCCCGACTGT
GAAGTGCGGCAGTCTCACCATGGAAACCATTCTTTTCTTTTTCTGTCTCTTGTGTCTCCT
GTTTCTTCTGCTTGTTCTGTCTCTACCTCTTTTGTTCCTTGTCTGTCCCTTTTGGCTCTT
CGGCGTTTCTGTTCTCCCATTTTCCCCTGCACGGAGTATGAATACTCCCGGTGCACAATG
TTCTTGGCCTGACCTTCTGGAAGACAGGAGAAGGATTGGAGAGGCTTGGTTGGGATGGCA
CAGCGCGTGAAAAGTACCGCCGCCATATCGAAAGGAGACCATGGCTGGCCGTTTCAACAA
ACCAGCAAGGAAAATCAGCAAGGTATGGCTCCTTTCTCTCTCTCCAACCCATGCGACCGT
TGCCTGCCGTTGCAGTTCCGTTGTCATGGCGCTGGGTGATTTGTTCTCTTCATTTGGTTC
TGGTATTTCTGGAGCAGTTTGTTAGTGCTATGATCCCAGCATCAACGTTCCCAAGATAGG
AGAAAAAGACCAGGGCGAACAGCCCCAAAATTCCATACCCTGGAAGAAACAGTCGGTTTT
GGCCGAACGCCCTGCAATATCAAAAAGTTCAGAGCGGGCTGGGGCCGTCTGAAAAGTCGA
AATGCGAAATGCCTGTGCTTGTCTGCCAAGGCGCGCCTGGGCAGGTTTGGTGATAGCTGG
GATCTGGCATGTTGACATTTTGGCCATTGGCGATGCAAAACGGAGGCCGGAATTGGGACG
AAGGAAGATGTCGAAAAGGGGTAAAAACAGGGCTGTCTATTCAACTACAAAGCTTTGTTG
TTCTTGCCTCTTTCCAAGTGTGCAAGCTCAATCGTTCCTTCCCAACGTCTGTATCCTGGC
TCCTGGGATGCTCTTTCCTTGTTGAAATGTGCTGGGTATTTCCTTCCCTGGCCAGCTGGC
TGGTGTTAGTGAGCCCCTGTTCGCTCCTTCCCCCTGTAAACTTACGAAATGTGCTGTGCG
CAATCGGACCCAGATTTTGGCCCCTAGTCCGCCTTCCCAGCAGATCGTTCCGCGGGGAAA
GAACGAATGATGTGCAGGTGCGTTTCAGGTCAGGGGGCGAAAGGCAAGGGGACATCTTGT
GAAGGAAAGAAGGGGTGAACTACGATGTACGATTTACGAGGCAGGAAGGAGGACGGAATG
TGAGTGTCAAGTGCGAGATGGTAGCCAAAAGGGGCAAGAGCAAAGAAGACAGGAGAACGA
CAGAACATCATGCGAACGCGCACTGTTCACCATTATTCCCTTGACACTCTCCAGAGCCAT
GTCCTTGCCCGTCGCATCCGGCATTGACGTCCGTTGAACCCAAGATTTCAAGGAGCGCAA
GATGGATGCATAGGCGATATCGAAAGTCGAATGTTGCGCGAGGAGCTTTCGAGGCGAAAT
CTTGGCAAAGAAATATCAAAACAACTAAAAATCAAAAGACGCGCCGGGGACACGTAAGTC
CCGGACGTGTTCACAGTGTTGTTTTGGAGGGAGCATGTTTTATCTCCTTTGTTTTTCATT
GTTTTCATTGTTATCAGGGCCAAGCACGAAAGGGATGGCACCTGGGCTATCAAGGTTGTG
AGTCAGGACCAAATGGCGTGGTTTAATGACAACGTCCAGGAACGAACCGATGTCCGTTTT
GTCATTCGCTAACACGAGCCAAAAGCCACCAAACGCCAAAACGGTAGACACTGAAAGAAA
ACAAGTTCATGCGCACGAACGCAAACTAGACAGGAAATAGGCAGGAGAACAGAAGAACCA
AGAGAACAAGGAGGAAAACGCCTGACGGGAGCTGCCAAGTGCCTACTTGAACTAGCTACG
CGACGCCACGTGTTGGCGTATTTGACGGAATTAGAGCGCGCTGCGATCTTGAAAAAGAGA
TTGGAGAATCGTTGGAAACAAGATGGAGATATGGAGAGAAAACGCACCAGCGGCGTAGCC
ACATATAATTTTCCAGAAAGCCACTGTGGGCCAGTAACAAAGTCGCCAACGCCACAGCAA
ATATCCCAATTATCACGAGAACCGAGAAAACGGGGCTGCTAGGTAAAAGATAGTCTAGTC
GTGGAAGAAAAGAAGGAATTAGAAAAGGAGGCAAAAACCATGGCTTCGAAAGAGGCTTTC
AAAGAAATTGTTCATGGCTCGAGTGTTTTTGAGTCTGTATTGCCGTTCAGCCTCTCAGTC
CTCAGGCATCATGGATTGTCCCGACTTTTACCAAGTTCATCCTTGTTTTCAGGGCGACCT
CTTTGCCCTTTACTTTTTAGGTAATTTATTTGTTGGATACAGCCCGGGGCAAGGACAAGG
CAGATGCGGGAGCGGAAGCGGAACCGCGCGGAGGATCTGTGAAACTGAATTTAGTTGTAC
TTGCGGATATTCCGAGTTGGTCTTGGCGGAGCGCGATTCAGGATGGCCGGCATCCTTGTG
TCTTTGTGGCCGTCCCTGTGTCCTTGTGCTGTACTTGTGTTCAGGATGCTCAGTTTTTTC
CCGTGTTGCATATACTTTCACGATACTTGCAAGAGAGAACAGAAGCAAAAAGACATATTG
TCATTCTCGCCACCATGCCATTTCTACCGCTTTGAACATAGCCGGGCCGTTCCCTGCAAA
TGCTGGCCTCTGTTCGAGCGACCTGCATAGAGGGGAAGTTGATGCGTTGTCATTGTCGTA
GGCGAGGAGACAAAACATGATGAAAGGATAGACAAGGAATAGATAGAGTTGTGTGTTGCC
GGCTTCCTTCTGTTATTTGCTGTCGCCGATCACGGTCCTGCGTGCGTTTTCGTTGGTCGC
CTTGAAAGTTCATGTTTACCCTGTTTTCACCTGTTTTTGTGTTTGCTGCAACTCTACTGT
AACTCTCTCATTGCACAAGAGACATGCAAGGAACTACATCTGCTAAAAAGTAAGAAGAGA
AAAAAGTGCATGTCTGATTTGTGCAACAATCCTCAACCTCATTTTCGTCACATCTGCTCA
CCGCAAGTTATGCTTTCGGCAATTGTAAATTGATCAACAAAACATGCAATAAGTACTCTG
CAATGGCGTGATGTGCTCGGTATTTCGTTGTCGTGAGTTGCCGTGACGGAAGCACAACCA
GTTAAATAAAATGCAAATAAAGAGTCAACATGCAAACATGCAAACATGCAAAAAAGGCTG
GGACGGCTCCGGCGGTCGGGGACAAGGCTGCAGGCTTATGGTTGCGGGCGAGGAAAGAGA
CACGGCATGGGAATGGGCTGTTTCCTTGCGGTTAGGGACACAAAGACTGTAGAAAAACAG
AGAAAATTGTGTTAATTCATTTACATGGGATCTGATCGACAGCATCTCGTGAGATGTCAA
AATGAGAATCAAGGCAAGCCTACATTTGCGAAACAAGAAACGAATTGTGAAAAGAGGAAA
AAGTAAAGTCAAATGCAACATCTGCTATCGTTTACAGAGGTGATAGATATCAAATTGTCA
ATGAGATCACCGAGGCTGCACAAGGCCGAAAAGAGATGTATGAAATAAAGAAGAGAGGGG
TCGCAGTATACGGCGCAGCTATTAGCCCGGCATTACAACGCGACGGATGTCCTGTAGAGA
ATTATTGTTTAACGAAGTCGGTATTGCGGGACGTATTGCTCGTTCTGTTTTGCAGCTGCA
GCTTCTGTATTTGCCTCGAGGAGTTCGATACGACGGGTCCTTCCGCGGGGGTCGTACCTT
TCCTTTTTCAATGTAACGTCCTCCTGTGTTGTGCATTCTTGATTTTTTTTTATTAGGATC
TTTCGTGTGCAGGCACAAAGCATAACCCTAGGGCTTTTTTCGTGTATCGTACCTTTTTTT
CTTGGAGTCACAAAACATTGCACGGCATCGCGATCAACAACGGACATCCCAGGAGTTGTT
TTCCTGCTCAAACGGAGATGTACCCAACATATGAGTAAAACCAGCACGATACTGACTCAC
GCCATCGGGTTAAAGCTATTGTTGAGAAGTTCCAGGATACGACTGCAGGGCATAATTTGG
GGGCGCAATCGATCGTTTTTCTTCTTATCCCGTCTGTTTCTGTACGGCATACGGGATAAG
TACGACGCACGAATATTCTCCTTTGCATTTTGCATCCGCATCACCTTGTTCCTTGTTCGT
GATCCGTGGTTGTCTCCCCTCTCTCGACCCTGCCTTGGAGGATCTGCGGTTCGATGGAAC
AATGAATTGCGTCGTTGATGTGTTGTTCATTTCTGTGTCTTTATTCCGCATAGTTTTTGC
AGTGTCTGTCGCTGTTGCGTTGTGACAATCCCTGCTTTCGTCGTATTGAAGCGCCTGTGC
GTTTCCCTTCTGGGACCCTTACAGAAGAGGGCACACAGACTGGATGGACAAGGGGAGGAT
GAATAATAAACAAATACGTGATGTTGCAGACAAGAATATGCAGGACGATGCTTTATAGGT
TATGCAAAACATGTTGTGTGTGTAGGGTATGCAAAGAGTAGAAAATGATCTACGAAGATG
CAGGAAGCTGTTTTTTTTTCGAGGACAGGCTCAGAGTACAGCGGATGTTGGACAGAGAAC
ATGCAAGTACTCAGCTCAAAAGAGACCATGTCGATGAAGGAAAATCAATTCAAGGGTAAA
TAAAAAAGAGAAAATTCACGAAAATCGTCTGTGACTTGTGAGAAAAGACTAGGTTATGGA
AATATTAATCTTGTTGAAAACCGAACTCGACACTGCACACACGCATTGGATTTTTTTTGA
GGTGCAATCTGTGAAAATAAAGCGCGCGGCGTCGCCCGCGAAAAAACGCAACGCCACGGG
CGCTCCCGTCGCTCTAACCAAAAAGAACCAAAACCGACAAACCTAGTGAGAAAAAGCGAC
ATGACAAGGAACCAATGAGATTTGTTAGAAAGGATCGTGAAAAGAAAAGAAAAAATGGTG
ACAACAGGCAGAAAGAGAAGGTAAAATAAAAGAATGCATAGAAAAGAGGCAACAGAATGC
TACGCAAGAATGTATGGATCGAGATGCAGGACCTGTGAGGCTCTTTGCTTTCTTTTGTGC
TGCTCTCTCTTGCACAAGAAAGTGAAAGTATCTCGAAAGTACACGGGACAAATGTTGACA
GCGATGGCAAGATGGTCGACAAATGGAGGCCACCCTCCAAAACAGCCTTGACAGGCGGCC
ATCCCACCATATCAATTCCCACCCAGTTGACGATATGCTGGTCTTTCTGTTTTCTGTCGC
CTTCTTTCTCCCCCCTTTATTTCTCAGCCTCTTGAAGAGTTTGCCGTCCCTCCAACTCCT
ACTTTTCGTTTGACAGATGAACGAACAGAACGAACAGCAAAGGAGATGATCAAAAACAAC
GCATACGCCCCCGCCTGCTCGGACGAGAAGAGATTACTTCCCCGTGCAGGATGGTGTGCG
ATCCAAAAAAATTGATGCCAATCTGTTCTCTCTGTACGTTTTCTCTGAGATAATTCTGAT
ATTTCATCCCGCATCAGGTTGGGGGCCGATTTATCTCCCCAAATGGCGCCCACCACCACA
ATTTCTTTGCCTTGTCTTCTTTGCTCCGAAATGCCGAGAAGTGATAAGTCACACACATTT
GACAGGTTGCCCGTAATTGTATTTGTGACTGTTCGCAATAGAATGTTGAAAGAAAATTCG
GAACTCAAGCACACGACACCTCACAAAACCACTGTATGCGAGCAATACCGACGAAAACAA
TCTATGGTCGTCATACGTGCACAACACGCAACTACAAAATGGTATGATTTTGAGAAGGTC
ATGATATTTATTCTACTCTGTCGGGTCGGAAGCACGCTTGATTTTTGATCTCAAGGAACA
GAACTGGCAATATCATAAATAACCCGTTTTACAGACAAGGCTCTTCCTTCCTAAAAGGGG
TTTATCCGTCACGATAACTTGACAGCATGCATGACAGATGATTGACAAAAAATTGACAAA
GAGGGCCAATAAATGAGAAGGAAGAAAGATAGAAAAGGACGAGTAGTAATGTGTTGACGT
GGCAGCCTCGGGACGACAGGAGGTAGTATTTGCGTGTTTTTCTACATTTTCTCTCATTTT
GTTGAATTGACAACCCTTCACTGGAACTGAGCAATAAGTTGTCAACTTCCTGTTTTGGTG
AGAAGGCTGAGGTTGCAACCACTAACACCGGTGTTCATTAAATAAATTTGTGAGTGCTGT
AATACAGGTGACTTAGCGCATCACAGAAGGCTCTCATTCCCAGCATATTTTCAACGTCGT
TTCTTCCCTCAGCTTCTACCCCTATTTCGAACGTCTCCCCCATTGTGTTGTTTGATTTGT
TGTTGATTTTTTTTATTCTCCTAAATTAACGAGGAGACACCAGGAGACAGGCTACGCCGT
GCTAGAGTTTCCCGGAACAGCATCCGAGATGGTTTTTGCTTCCCTGTCAAGTCTCGTTGT
TCGGAGAATAAAAGAATGCGTTTTCTCTCATGAAACGAGCCCAAGCCGGGGTATTTTTCT
GCTTTTTTTTTCTCTCTCTGAATTTTCACACTTTTTTCTCAGGGTCCTCTACCCGGTGGA
AGGGTTCTCAATAGATTCGCAGGGTTCGGGGATTCGCTTGCGAGTTGATTTTCGACTTTT
TCAAGTCCTCCTTTTTCTCTTGTTTCTTCGTCTTTTCTTCGTCCTCCACAAAACAACAGC
CATTCGTGGAAGAACGAGCCGGCCTCCCCCTTCCCCTTGTCTCACAGGGTCGGACAGAAT
GCTCTGAGAAATATCAAAGGATGCGAGGATGAGATGATCAACGGGATAGACACAGGCGAT
GGACGCATGAGTTGACAGCCAGACGAACAGATTGTAACAATAAGCGGTGCTAAGTTGTGT
TTCGAGGGAGTTGAGGTCAAAAAAGTTGGCATAGGTGGAGAAACAGATTGCTGGAGTTTC
CTCTAGTTTGCTGTGAGTTTAAGTGGTGGTGGTGCGGGAGGAGAAAGCCTTGTCTCACCA
ACAGGCAGTGGGCTGTTTTTTGCAGTCGTTTTGAGAGTGTTTTTTGAGGATTTGTGTACC
CAAGCCTTGTCGTTGCAAATGATCTTCGCCTTCCCTCAATATACATTCTCGCCAATCTCT
TTGATTTCTCATTCTGATCCTCCTCATTTTCTCTTTGACAGTCGCCCTGTCCGGCACTAC
TCTCAGCTGATCGTCGCGTTTCCGTTGTCTCCCCGCCCCATCGTCTCCCTTTCTCAGATC
ATCTCAAAAGACTACGGACATTTCTTGGGAATATCTACTCCTCGGGAAAGGCAATCTCTG
AGGATCTCTGTGAATATCTTCTCTTGGCCAAGTTTCAATTTATTGCCTTGGTCCTCTTCC
TCGTCTTCTCAGGATCGCAGGCTGAGCAAGGGAGACACAGAAACGAACAACGCATTCCAT
CCTTTGCCATCTCCCGTCATTTACACGTAACTTTGTGGCCGGCGAGCTCCAATGACACAC
GAAAAGGGAGAATCTCACAAAAACGTCATGGCCCACTCGAAGCACCGACAACGAAAAGAT
TTGCATATTTTGTCAGTTTGGCAAAACGGAAATAAAGACAGCCGAATGGCAATGGGACGA
AGGAAAAAGAAAGTACAATCAGAAAACCAAGGCAGCGTCAAGACAATATTCTCATTGCAT
GCCCCGTCTTCCGTATTCAGGGATATCTACGAGTACACATCAAAGGCCAAAGAGACTCCG
GCCTCCGTAAATACGTCGACGTCTATCAGATGCTATCGCGAAGTGCATCTCCACATTCGT
GCAACGTTTTATTCTGACAGTTTTGAATTTTGAGAGTCGCCGTTTATGATCACGAGTTGG
AATGCACGTTTTCACTTTCAATCTTTTGCCTGCCCTCAGTGTTTCCTGCCAGTGTTGCAT
GTAATGTTCTTGGCATACGCAATTGTGGCCCCTTTCTTCGCGTATTTTTCTCTCTTCTTT
CCGCGCCGTCTCTTCGTCAAATTCTCCTATTTCCTTTGTCGTTCAACTCGGAAGCCCGGC
AAGAGGCCGTTTTATGTCTAAAGGTCCCTCTTTTTTCGAACGTCAAAGTCTTTTAGCTCT
TTAGGGGCGCAGCTAAAATAAAGTAAACACTAACAGAGTATTCAGTTCGGGTAGTCGGGC
ACCGGCGGGCTGTCCGGAGCGCGAAGTCTCTTTTGTCCTCGCACTCTCCTTCTCCTTTCC
TCATCAAAGCGCGATATTGACACGAAATCCGGCTTTGGGAAGAGTGGAATACACAATAGA
CACCGAAAAAGAGAAAAGGGGGAGTGGGTGACGGTGGACCGGTGACATCTTTCTTGCTTT
TGTGTGGTGCTTTTTAGCTTTTCTCGCTCTCTGTTTGCCCTTCTTTCCCTTCTGGGGCTC
TTTTGGCTCTTTTGGCTCTGCCTCCGGTGCTCTTGGCACACCGCCGGACACCCAGCGCCC
AGGGCTGACTGCATTTTTTAGGGTCCTTTAGGGCCCTGGGGAAAACGTGCAGCCTCGAAT
AACAGGGAATATGAGAAGAGAAAGGTGGAAGAGAAAGAGGAAAATAGTGCAGAGTTTTTC
CTTTTCGCTGGTGCCTAAACTCCCCTAATGCCTTATCCGTTTTAGCGCCCATGGCCCTAT
TTCGAGCCTATTTCTCTGGGCGGGACGATCAGCGCCCTGAACTCACCGCTTTAGGTGTTT
GTTGCTGCACCTCCGGCCTCCCTGAAAGCCCCTAAAAGCTCCAAAAGCTCGTATTAGGTT
CGTGACCCATGGGTTGTGGTTGCTTGCAAGGAGCTTCTACCTTGACGAACACACGTCAAA
GAACTCTAAATATATCTTTATCTTGCATCTTTTTCCTGTCTAGTCTTGACTGGTGCTCAC
CGTACTTTGATCTTTGTGTCGATGCTCTCGATGCCCTCATTTCCTTTGCCCTTCGTATTG
CCCTACTATCTATTCCCTTTGCGTCTTCAACGACGTAGATATCAGAGCATCACCCCCTCT
CGTGACCTCGCGATCGACATTGATATCAATGTAGCAGTACAAGCAATACTTTCGTGAGGA
ACCTATCAAGATCATAGAGCATGTGTTCGTTTGTGTTCTTTGAATAAACGAATAACGGCT
TGGCATTACTTAAAAAGGGGACATTTTCTGTCTTTGTGTCCAAGGTTTCTTTAAATTGCT
ATCCCTTTTTCTTTGAGCGCCGGTGCCGTAAACTGCATCATAAAATACCCCAGATATGCA
CAAGAGAGGAGACATGTAGACGTTTCTGTAAGATACTTTGTCTGCTCTTGTGTATGTCTT
GGAGAGTACAAGCGTGCGTCGTTGGGACTTAATTGTCCGTCAAACCGGTCTCCTTTTTGT
ATTTTTTTTTTTTTAGTGAGACACACGCACAGCACTAGAAACCATGTTTTTCTGTTCTTG
TTCCCCTTACCCTCCCCGCCTTTTTTGGTTTAAACTTTTTTGACGTCCTTCCTGTTGGGA
CTTACTGTATTCCAGGGACTTTCTTATCTTATTCTCCTGTTTCTGAAGATTTTGAAATCA
AGAAACACAGCGAGCACAGGCACTCTTCTTTCACAAGATACGGTGGCTGCTTCGTACTCC
GTATTTCTTATTCATACCCTCCTTTTGAATACGGCTTGCCAACATGCCGCTAACTTTACC
TCTCGTCTCTTCGTCGCTTCTCTCCGCTCGTCTGGTACGTTCATGTACGTGAGATGACTT
GCCTTATTCCCTCCTCCATCTCGAGCCCCAAAAGTCAGTGCACGCAGCTCAGCCCACAGG
AAACGCAAGGGCAATGCGAGTAAGTGCAAGGAAGGGATGGGAAGGGAGGAAGGATGAGGA
GGGAGAGACTGAGGAAATGGAAGACAGAAAAGGGGGGTTGCTGCATGCATCATGCAAGAC
ACACTTTGTCGAGCTCCTTTTCGATTTTGTATCCATATAAAAACTTTGTGTACTCGTAGC
ATACGACGTACCTGTACCAATATCTCACTCATGCACACTCGCACCACACACAGACCAAAC
CAGACCAACCACCGAGGCATGTCCACGCCGGCTGAACTCCTACATTTGGGGGCAGAAAGT
CGCAGACGCAGAACAGAGCAGCATTCGCGATCCGTGTTTCCGTAATCGTGTGCCGTATCG
TTGGTCGAGTGGTCATCGTGTCCATCGTGTCCATTCTGGCCCATGTTTCGACGGAGTAGC
ATCGCCGTATCCCGTCGTTGTGCCTTTCTGTTCCTTTGAGCTTTTGGGGTTTTCTTTTCT
CTGCGGTTTGGGCGCTTCAGGTATCCCTATGCAGCTTGTCTGTCGTTGTTCCCCCACATT
TTTGTACCGCTTGTACCGTGCTGTCTCTCTATTTTCCGCGTACCGGCACGCGGGACAGTG
TGCGGCCGCGAGAGGCTGAAGTGATCGTGAGTGCGACAGAGCGTTGTGCCTCTGTCAAAA
TATGGGAATCTCTGACAAACTCACTGTAAAAGGGCTTGGCATTATCCAACGACTTTCTTC
TTGATGCTGCCTTGCCCCGGAAATCGTGCCATGTTGCAAATAGATAATGTCCAAGGCCAG
CACTCTTCCGCTTCTCTTCTGCCGCCTCTCTCGCTTCTTCGGCTTCTTTTTTGGCTTCTT
TGACTTCTTTTGTATCTGCCGTTGGAGTTGACTAGCCAAACGCGGGGGAATAATAGGTAA
TAAGTAATAAATAATACTTTGTGGTGTAAGTCGTAAGTCATAAGTCACCCTCGACATGAG
GCACATTCCGAAATAAGACCAGTCAACTTATGAGGCAAAGGCGCAAAGATGAGATGGAGC
ATCTGGGCATCTGAAGAAAAATAGATGAGAGAAAAGTGCTAGAAGAATACGACGTACTCC
GTGCTACCGTGAGAAACACATGTGCATTGACATCTCGTTCGCTCTTGCCGTTTTCTGCTT
AGAGCCTTGTTTGGCATCGCCATTTCCCGCCGTTTCGAACGCCGAAACAGATATTGGAAA
AATAAGAGTGACGTTGAATGTGGGCGTGCGTTCGGGCGGTAGCGTGGAAAGCCACGTCGT
CCGCCGTAGCGCCTGAGTGAACACTCATGTTTGCATTTCTTTTTCTCGTATCGTGGGCTT
GCAGGCTCGTGGGATGCATGTATTGTCCTTTCCTTTTGTGGTGACTTCTTTTCGTCTGAT
TCGCACTTTCCTTTTGCTTCCTTCCCTTTCTTCATCTTTTTTTTTTCTCTTTGGCTCATT
CCTTGCTTCCTTCCTTTTCTTCTTCGTGGGTTTGCGAGTTACGGGTTGTGGGTATTCCGG
GTTCTTGCTGAAAACAGCTTGGCTTCGTCTGGTCTCTCCTTCCCGTTGGGTTTCGCTTCA
TTCGCGTCGTTGCTTCCTTTTTTTGTATTAAATTCCCATTTCGTCTTCCGCCATGACGTT
GCGTTTCTCGTGTTCTTTCCTGTCTTAGCTCTCTCGCGGCTTTACACTGGCTCTGTAGCA
GGTGCAATCGCACCTTCTGTGCGTGCCACCTCGTCACCGCAAAATCATCGTGACCCTCTT
TCCTGTTCCGTCCTTCCGTCCAGTGTCCCTCTTTTTCGTGATTTGCTTTCATCGCTCTTT
CCTTAAATTGCTCTTCGTCACACAACTCGGCGCCGGTGCCGGCCAAGCAGCCAACGGCCA
GAAAAAGGGGCCCCCAAATTTTGTCTATTTTCCTCTCTCTCTCAAGAAATAGGGCAACGC
AAGATACGACGACGTAACCACTCCCCTCTCGCTTTTCCCTGTGGCCCTTTTTCTGACTCT
CGCTCTCGCTCCCTATTTGTCTTCCGTGACCCTTGTTAGCCTGGTCATGAACTTTTCGTT
TCTTATTCTCTTAACGACGTGACCCCTATCTTTCGGACTTCGTCGCATTTGCCCGACGAA
CGCTTTCTTTCACAAAAAAGAGACAGGGGTCTGTTGGAAAAACATCAAAATGTTGGAAGA
AAGAAATAATGAACGACAATGGGAAGAGGCCTCAAACCGCAAATCAACTTCAACGACCTT
CGTCCCCGAACACCGTCACAATGATTGTGCTACAGAAAACAGTAGCCGCCCATCTGTCTC
TTCTTCTGTCAACAAGAAAAGGCAAAAAAGGGGGGGTTCGGTTCCTCAGAAAAAAAAATG
CCCGCGTGACTCTCCAAAGGGTCGGATGCGAACAAAGCAACGACGAGCCCACACCACCAA
CAGCTCTTTTTTGCGACAGCTTCTTGAGGCGTGTCCGTGACAGGTCCGTGGATGGAACGG
CCGTTTTCTTTTCTTCTGTTTCTTCTTTTGCTCTTATTTCCCCTTTTCGTTCACATCCCT
CCCGTCTTCAACCAGTATCGTTCGTTCCTTTTCAGGTACAACACAACACTCGTCCCCCCA
GATAAGCCAATCACAGTGTGCGACCGGCTTGGCCCGCCCACGTTCCACCACCCTCGACAC
ACTGGCGGCGCCTTTCCTTTCTTGCTTTGCGTGCCATTTTCTTCCTTTTCTTTTCATCAC
TTTGGCAGGTCTCGTCTTGCCGCTGTGCCGTTGACGACAGAAGACTTGCGGGCAGCCAAG
GTTGCTTGCCGCGGAAATGGGATAAACAACAGACAAAAGAAGAGGAGGGATATTAAAAAA
AGGAAGAAAAGGAAGAAAAAGAAAAAGAGTTGAGCCCGGGCGAGCGTTTCGCCCGTGCTG
CCGTTCCACCGTTTCACTCTATTTCTTCCGATGTTTCTCTAGGCATACTCAGTTTTGCCA
GTAATACAACTCTGGCTATCTGCCGCCTTTCAACCTCATGACCTCGAGAGGCAGAGGCCA
AGCACAGCTATCAGAGGAGCAGCGAAGGAAGCGGCGCGGCATGCAGATTTGGGGGAATTT
ACACAACACACAGTCTCACAGTACAGAGCGACTGCTCGCATCGCGCACTCGAAAAAGAAA
CGCCATGCGGAGTGCAGACGCACGACGCACGGCGCTCGACGCACAGCGCGGACACGGACA
GGCGCCATGTGCCATGTGCCCTGCGACGTACTCAAAGTGTGTACGGAGTACTTGGGATGC
ACCCAAATGCAAACGAATGCAAAGTGACTGCAGTTCTTCCTTCCAACCCTGCGAGGCTTG
CCCGTTCGAGCAATGCCGTCGCCAACACGCCGTCCATCGCGTCGCGCTTCTCCATTTGTT
TGCGCCTTATGACTGCCTCATAAGACAAGCATGTCGTCTGTCGTCGATCGTATCGGAGAA
TGTGCTCACTAATGTACGGTGTCATCTTTTGTGAAGCGAACACTTTCTCGAGACTTTCAA
CGTTCACATTGTTGACTGGTTTGTGGTATGACTCCGCTGTCTTGAATGTTTCCCCCACTG
TTTTGCCTCTTTTCCTCTTCCCGAGTCCCGAATGTCTCTGCCTTTCCCCACTCTTCTTTT
TTCCTCTTTTTGTCCATTTCGCTCTGTGCCGTGGTGGTGCGTCATTGATTTTTCATGACA
GGGGCAGACGTGTTTGTTTGTTTCTTCTTCTTTTCCTTCTTGGGGGCTTCTCCTTTTTCT
TTCCTTGTCACCTTAACCGTCATAGGGTAAGCGTTGCGCGGGTTGTTGATTGGCTTTTGT
TTAGTTTGACAGGGGGTGGCGACCGTTTCCGTTTCTTCAACCTTCGCCTACACAGTACCG
TTTTGATTTCATCTTTCGTCTTTCGAGAGTTTCTCCCCTCACCCATCAATGTCAATGTCA
ACCTCACTGCGACGTCGTATTTACACTCGTCCTTGACTGAAAACGGCATTTCGCGAACCA
ACTGGCTGGTTGTGCCACACACGTTTCTGCTTTCTTTTTGCCTTTTCTTCTTCTTCTTGA
GCTTGGACTTGCACACACAAAGCCGCCAGATCCGTTTGCCGTTGCATGAAAAGTCTTGGC
AACTTTTGCAGGGCGCTCTGTTTCCTTCTTTCTGTTTTCGTCGTTGCCCTTTCTCTTTCC
GTCTTCGCATCCCGCGCATCCTCCCACGTCGACTTTCGACGGCTAGACGGGCTGCGCCTC
TATCACAATAGTAACAGCCAGTTCACATCACGAATCATGGACCAAGGAAACGAAACAACG
CACAGCAACTCAAACACAGTCGCGTTGTCAGGAAAAGAAGCAGGGTAAGGTAAGGTATGG
GAAGAAACAAGAGACCCGCCATAATGGTCTGACTCAAAGATATGATTGCATCCCAAGCAT
CCTCTCCGCATCCTTCTTTTCGCCTCACTTTTTTTACTGGAATCGCAGGCATCACAGGGC
ATAGCAGGCATAGCAGGCATCTCTTATTTTTAGAGTTCATCGTGATTCCGCTTTCCTGCA
TTGCCCCAAATGACATAAACGGAAACGGAAGCGAACAATCGATGGAAACACAGTCGTCAT
TGTTCCCCTGTTCGTCTTCTACAGGTACAAGGTTCCCTGTCCACAATTGTGTGCAATAAC
ATAACGGCCATGTTAAGATGTCGTACCTGTACATATTTTCCCGACATATTACATTGCACA
CCTCTGACGCCATACGAGTATGCCTCATGCCTGTCTTCTTTTCTGCATGCGGCTTGCATG
TGCAAGTACATCTACTTTTGTACAGGCTGCATGCGAGCGCGCCTGTTTGTCAGTTCTCAA
GTCTGGGGTTTGACGCGTATCTGATCGCATGACCTTGACCTTGAACCTTGGATGTGATAG
TCGAGATGGTCAAGATTGTCAACAGCAAAGACCCTGATCAGCCATTTGCCTCTTTTCACC
CCCCGGTCTCGCCGGTTTTTAGTCGACAAAACAAAGTCGAGGAGATGAAGAAGGTCAACA
ATGTCCAAGGAAGCAAACTGTCAAGGTGTCAAGGCAAAAAAAGGTGAAATGTCGGTGAAT
GGCCGTTGGGGATGATCTGAATGATCTGAATGGCCAGTGCCAAGATCCAAGGTCACGCCG
AGGGGGGGAAGTCACCTCCAGTCACCGTTGTCAATACGAAAGCGGAAGCTTTCCTTGAGT
TCGCTTCACCGTTCTCTCCAGGAGACTCGGGACAGACGCGTGACCAGCACTCTGCTTCAT
CTCCGGGGGATCTACAGGCGTATCTGACCAAAAACGTAACGTTCTCTGCCAGTGTCCTCG
CCTGCTGAGCCTTGTCGAGCCTGCAAAGAAACACCGAACCACAAAAATCAAACGGCTGGG
TCTGATTTCACATTCCACTCGGGTTTGGATTCGTCGGTTTGTGGATTTGGGGGCTCCGAG
AGCAATCACAAGCGCAATATTGAAGTGTTGGGAAGCACACCGCCAGACCGTTTTGTGCTG
GAAAAGAGGACGGGCGCGTTATCGTCGCAACTGCCTTTTCGCGCACGTTTTCGCATCTCA
TTCCATCGTAGGAGGCGCTCTGACTTGCATATTGTGTGCTGCGCCCGATCGTCGCTGCCG
TTGTTTTCGCAGAGAGTCACAGCGCAATACGGCAGGACCAAAAGGGCCAAAACTCATTTC
ACTCCTTCCTCTCGAGCCTCTCTCCTCTGTTGTGTTGAACTCAGGCTCTCTGGTTGGCAC
TGTGGGGTAATCTTTTGTTGTTTCCCCTTTTTGACCAATACGGCAAGGGGGGCCACATCC
CAGCAAGTTCAATACGTCATCCTGCTTTTTCTTTCGTCCCTTGCTCTTTCCTCCTCTCTT
TAATTTTTTTTATGGAGAAGGTACAAAGGTACAAGTACACGTTTGGTTTGTTTCAAAACC
GGGGTGTCGGATTGCAAGCGTAACGCAAGCGCATCTCTTTCCTCTTGCGAAGGAGGAGAG
ATCTCCTTCCCTCACAGTGAGCGACATGACTGACAGTCGACACCAGATGAAAGGGAGACA
AGAGTGGCTCAAGATAGGGGGCTGGTGAAATGTTGACAGCGTGGATCCCAGCCACTTGCA
GCCACTCACGATCCCTCAATGACAAGATTGCCCCATGTTTGTCGTTCTTGTCGTGCTTGT
CGAGCTTGTTTGTGCTGGGGTTTGTTTTACCAAGTCCTGTTTTGCTAATTGTTGGCCTTG
TCCCTCCAAGTCTCCTAGGACAACAACAGGCAAGTGCAGCCATAGGGATGAGCCGGGCAC
ATCTCTCCGGAGGCAAGAGCGTACTCCGGTGAGGGAAGTATTCAAGGACGATACAATGAG
GTGAAGGAAGGCGCGTTGGGGCTCCTGGGATAGGTGAACTAAAAACCGTTACTCCCTATT
TTTATCCTCCTGCAGGCCTGGCAGCCCTGTAGCCCAGAAAACCGTTGCGCTGTCTTTTGC
TAGCGCTGACGGCCATTTTACGGTATCTTGGGGCGTCTTTGTCCCCTCGTATCCTTCTGT
TGTAAATTGTTGGCGCAGTTCTGGCAGCAGAAGTACCGCTGGAAGGATGCTGCCAGGGCT
TGTTGAATGTATCGAAACGGCCCTTTTTTGTTGTTTTTCGTCTTGTTTCTTTTTTCCCTG
AGGCCGCGTGAGATGGAGTATCGCGTCCGACGTGCTTACTCTACGGTGCATGCCTAGCAT
TAGGTTCTCTTCAGATATGAGATGGAGTAATAATACTTACTAGTACTCTGACATTCGGCC
AGATAGCCGGGTACCGATCGCATGGTAGAGCCTCCACGAAGCTACAGGTCAGACCTGCTG
GCGTTTTAGGGCTCGACATGTCTCTGTACAGAGGCTGAGAGACACATACCAGACATGCCA
ATACGATGGCCATTCTGGGGACGCAAAACACAAAGGTGCCGCTGTTCCCGCCTGCCAAGG
CGTCTCTGCCTGGAAGAAATGGAATTGCTTTCTTCTGGGACAGTCTGAGAGTCTGCCCAT
ACGCTGTCTAATATCAAGCTCACCAAAATTCTTGGCCGTTAGCCTCCCCCTACAAGGCCA
TTGTCAGACCACAAAGTACGCTGATCCCTGGCAGCGAGGCGAAGTGCCCTGCCAGGCCTG
TAAAAAACAACAATGTCCAGCACAGAAAGACGCCCGACAGGCAGTAATACGGCACAACAA
GCTGCCTGTGCTCGCCATGCTGTAAATAGCAACAAAAGGACCAGCAAGCAAGTCTGTTTG
AGGACAAACCATCCTATGAGAGCTCCTGAAATCATCCTGCATTTTTTTGTATTTTTTTTA
CTGTTATTCTGTCGTTCTATCCAACGGCTTGCTCGGCAGACGTTGAACTTGTTGGTGCTT
CAAAAGAGTTGGTCGGTTGGTTCCAACGAGTTCAATGGCCGCTGTCAACTGCTCAGATGA
CTACTGCCAAACACGACGTTCTTACCGTCTCCGACAGGGCGAGACAGATCTCCCCTCGCT
TGTGCTATGTCTCTCCTCCTGTGTACAACGACATATTGTCCTCAGTCGCTCCTCCCCCTT
TCAACCCCAGCTGATTTGCGACCTAGCACCGTTTTTAGCGCCAAGCGCACCAAGGACCAG
TTTTGGAGCCAAGCTCGAGGTTGAAGCCAGTTCAGGGGGAGAAGACAATCCCGAGAAAGA
GGAGACAGAAGACAGACGAGACAGACAGACGACAGCCAAAAAGTTCAGTTGAAACCGGCC
CTATCTAATTCATCCCTTGCTTGGACAAGCGTTCTTTTGAGACAGGCACACACACTCTTC
TTCTTCTTTTCTTTAGTTGCTACTTTCTCACATTCTGACGAAGGAAGACCGGCAGTCAGG
GCGGGCGTGGGTGAGCGCGGGATGGTCAATGGACCGGGCCCTCACTTTTTTTCTCACTCG
ATTTGACGATAGACGATAGACGATACACAACGGTAGTGATAGTATTGACAGTAGTGACAA
TATTTGACGATAGTGCTGGTGCCTTTCGACGGAGTATTGTTTGGGCTGTTCCCGTTCTCT
GTTGGTTTAACTGGCTCAGTGGTTCCCCTCTTTCCTGTTTGGGCCGAAGCCCGAGTCTTC
GGATTGTTGGTTCCCTTGACAAAGAGGAAAGAGCAAAGGGCAGGAACGAGCTTGTAAAAA
TCTCACGATAATGACCATAATGGCCGATTTGGCAAGAGATATGTGACGGGGCACGGCTGC
AGAAGAAGAAAAGAAAAAAGAAAAAGAAAAAAAGCGACAAGGGCAGGAGCGGGTGGCAGC
GTGGGATGCATTTTGCCATTGGGTGCTCTTTCTCGTCCTGTCCCGCCTTTTCGCAGTTTT
TGCCTTTTTCGTCTACTTTTCAGTCTTTTTCATCGTCTTTTTCGTTGTTCGCGCTTGCCA
ACAAACAGCAGCCCCCAAATATATTGGCCCTGTGATTTGTCTGCCACCTTTTTCACTTGA
TGCGATGAGGCAGCACGAAGACGAAAAAAAAAGGACGAGAAAGTAAAAGTCACCCAAACA
TCCTTATCGTCGGCCCTCATATCTTCTTCTCCATCTCGCTCTCTGCCATTCGTTGCACCG
CGTCGGATCCTGCTTGTCCTCCATTTTACGCATGCAGGTTTGTCCTCGTGCCCATTTCCC
TTCCATGTCCGAATCTCTTCCTTTCATGTCGTTTTCTTTTTCTTTGGTTTTTTTGTCTTG
TCATCTTGATGTCTCCTTTCTTCGGCTGTAACCCCTGTCCACTTGGTCACGTCGCTCGTC
CTCCTTTCATTCGTTGCTTTTCTGCATTGGGCAATCTTGCCTTCTTTCTCTCTCCCATAT
GCCACTTTTTTTCCTTTTGATTTTCTCTTATTTTCTTGTCGCCGTCCATCGTTTCATTTG
TTTCTTTTGCCTTTCTTCCTCGATCGTCATCGTCCTGAGAGGTTGGCGCCGGCATATTCC
TTGGTCTGCCATGTCTCTCTGTCGGCTTGTCTGTCAATCTTTTTCTGTATTCTCTCATTT
TTGATGTGTTTCCCGTTGCATCATGTCATCCTGTCAATCCTTCTTTGCCTTCTTTTTCCT
ATTTTCCACCATGTATGTCACCAAAATGCCACCCAAACAGTCAACACAGGCTGTTGGCCT
CCCACACACCCCTAACCAAGTCCCCGGATCGTCATCGCATCGCAATCTGAGGGATATTCA
AAATGCCCACTTAAAGTCATTCTTTATGGAAGAATTTTTTATTTTTATTTTTGTTAGGCG
GAAATGCTTATCGTGGGATAAGGAATGCGGTGGGCGAAGAGGTCCTTGATCCGCATTTTG
CCTTTTGATACTCTCAAGCCTCTGTTGATATCGGAGTTGCTTTTTGAGTCATTGGAGCCA
TCATTGTCTTTTCAGTCTTTTCTTTCCCTACTACTGAAAGCTCCCGGCTGAACCGGTCGA
CAAGGAATGTACCGCGACTTGCAAAATGGACAATGGCAGCGCAGGTAAAACACACCAATT
GGCTCCAAAGGGCTCCAAAAGGCTCCAAAAGGCTCTTTTTTCTTATATTTCCCCTACAAT
CTTGCTCGAGTTACTGCACTTCGGCCACTGCGGAGAATAGGCCCGAGTACCGGTACCGCA
GCGACCGCACCAGATCTGCTACAAGATTCACTTTTAGCGGCGTTAGCCACTGTACTGTGT
AAAGTTTGTTGATGCCGGGCGTTGATACCGAACCTCTTGTTTCACTTAATCGGGGGAATA
TACAAAGTAGAAACAAAGCCCACACAAACCACAAAAACAGTACGCGTACCGCCAGTATGG
ACAGCCAGACAAGCATCCTGGCATCCGAGCATGTGCCCACTCTTGCCTGTTGAGCCTGGC
ATTGGGCGATGGGGTGACCTAGAGAGGTTGCGTCTACAGAAAACACAGAAATGCATTCAC
TTACAGCGATACAACGGCTTGGTAAAACCAGCCCATTCTTTTGGTGTATCAAGCACCAGT
ACCTCGGCGATACTTCGATCTCCGATAACATGCTACCATCTCGATGACAAAATGCACCTA
CCAAGGCCCTAGCAGAGAATTAGATCATGTACCCTTCTTGTTTCTTGTCTCCCACACTCA
CATATCAGTTCGCGTGCTTTTTGGCACATTTTCAACTTTTTTTTTTGCTGTACCTTGACA
GGTGGCGAAAAATACACCACCAGATTGCATCAAAAACCTCAGCAATGCTCACAAAAGGAA
ACATATCTAGCAGCTGTAGCTCGTCTGGCAACCTTTTCACAATGTTTTGCAACCTTCACC
ACATTCTTTTTCTTCCTTGTACCTGTGTTCCTGGCTGTCCGGTCATACTTTGCATACCTT
TCCGTCCCAGCGTACCCCTTGGGCGGACGAGACAGTCTCACTCACACACCTTCTTTTCAG
CCCTCTTTTTCATATTTTGCATCCTTTGTAAGATTTCAAGAGAATATCAGAAAATCAAAA
GATGGCCTATCCCCCGGCCTTGCCCTCCCTTGTCTTCCTTCTTCCTACAAGGAGCAAGGA
ACGAGAAACAAGAAACGAGGAAAGAGGTTGTGCTCTCCCGTCGGCACTTTTATTTTGTGT
GATGAGTAGACACACGTCGTATATTTTCCCTCTGATTTTATTAAATATTTGGGACTGGGC
AGATGCCAAGGCGCGCTGGGGAGAGGAAGCACTCTCTTCTCCTCTTTTCTCTCTCTCGGT
CTTCACATATCGTGTCTCGTTTTACGGAGTACGATTATTCTCACAAAATAACACACGAAC
ACGAGAAAGAACAAAGCCCTTGCACTACACCACTTTGCGTGTTAGCGGTGTTGCCCAAAA
GCTCCAAAAAGCCCAAAATTCAAAAAAGGCCCCGTAAAAGCAAACTGCCAACACATCAGT
GACAATTGAGACTTGACACAGCCATCCATCACAGCCCAAGGAGATAATTTAAGCTCATTT
TGGTGCCCTTTTTTGGCTTCATCTCGTATAAGTATATTCTTTCATCTCTACTTCTGCTCC
TCAAAACTCAAAGATCAGACCGACTTTTCACGGTGAGAACTGGCCAGGTCACAGGTAGAG
TCATTCATGCACATTGCCGATTATTCCACTACAAATCAAACACAAACTCGACCAATTTAC
ACGCCCACCGCAACTGAGAGCTCGCCGGGAGCTTGCCTTCCCAAGGGGCCTTTGCGAGGG
CACTAGCTGCCAAGTTGGCCGTTTAGGGGGAGGGGGATGTGCAGTAGATGTGCTGATGTG
CAAAGAGATGGTCTATGGTGTTCTTGCGGTGTGCGAGGAAAGAGCTAGGGGAACGTAGCC
TGCGAGCCAGTTTCGCCCAGTTCTTCCCCATAGCGCCGTCTAATCAGGCGGGTGCTCTTT
CCGAGAAAGGGGTGGGAGAGCCAGGGCCACGGCGAAATAATTAGTGAAAATCCGAAAAAG
GGGGTGGGAGGCGAAAAAGAGAGAAAAAAAAAATACAAAATACAGAAAATACAGAAATTA
AGATATGAGCTGCCGAGAAGGAAGGAACGATCTGTGTGTTGAGGAAATGAAACGACAAAA
CTTGAACAATGCCAGACAAGGAAGGAATGATGGAATGAAAAGTGACGAGAAGATCGAGAT
GTCGGAAACAAGAGACAAGAGACAGGAAAACAATGGAAGGAGCGACCTGTCCGGCAGTGA
TGACATGAATTGCGAGGCGCAAAGAAAAAGAAATCAAGAAAACGGTCGAGATACGACAAG
CAGAACAAAAAGGCCTTTGTCCCGCGCCCACGCACGCATACGCGGGGGTACGTGGGCGCA
AAGGGAAACAAAAAACCAGGTAAGACAAGCTCTCTGCCCAGACGAGCCAGTCTCGCCAGT
GGTGTCATTTTGCAGTTATTTCACAGTGAGCAAATGAAAAGAGTTGGTATGCGCGTACTC
AGAGCCCATTCCCCTCCGTTTTGCAAAGCTCCATTACTCAGAACGTGGTTACAGGGGGGT
GGGCAAACTGTGGCGGAAAGAGACAAAATCAATTAAAAGAAGGAAGGTATCTTACGAAGT
ACAAGGGCGACCACAGCAGAAAAAAAAATCCAAAAATCGGGCTACTGTCCCAGCACCTCG
TCACCCCCCTCGTTTCTTCGCATTCTGTGGCCCTTCTTTTCCCCCTTCTTCCTTCTCTAC
CCCCTGTCGCTCCCATGCTAGTGGAGAACAAGCCCGAACCGCTTGGCTCCACTGATCTCC
ACAAAGTACACCGTACCTTTGCCATGGTTTCTCGTTTCCTGATTGATGTGACATCTTTTG
CGCGCGCGGGAAGTGTCCAGCAGCCAAAGCCGGCCAAAACTAGGCCAGTATCCTTCTGCC
AGAATTCTATGTACTCTGTACCGTATCTTGCTTTGCTGCTTGTTCTGCTTGTGCTCATGG
GACCCGGTCGCGCCTGCCCCCATCTCAACGTCACCTCTGCTCCCATTCGCAGCTTCCCAA
TATGCGCCGCCCGGCCGTGCCTTCTCTTCCCTCGTCGCCTTCTTGTGACTCGCCCAGTCG
CCCTCTTGCCTTTTGCACTTTCCATGGGCGGCAAAAGGTGAACCATGCGCGCGCGCAAGG
AAGGCGCAAGATCTTGCGGTGAGGGAAGTTGCGACCTGATGACGCGGGAGCTGCCTAACC
TTCGGCTGTCGTGGTGGCCGTTTATTTTTATTTTATTCTATTTTTCATCCGTGCTCACCT
TCTGCTGGCTTCTATCGCCAAAAGCCGGTATTATCTGCCTTTTTTCTGGTGTTATTTTAA
AAAAGTAAAAAGTTGGGTCCGCAAGGTCCCTATTCAATTAAGCTCCCTGTCTTTGGTGGC
TTTTTTTTCTCTGCTCTTTGTGGAAATTTCTGTCTACCCCCTTGTCGTGTATGATTCACC
TACTTTTTTTGCTGGGCTCTGCCCCTTGGCTCCTTCCCCCAAGTTTTCCGCGCCAGCGCC
AGAAGAAAAAAAAAATACAAGGGGAAGCAGCGAAAACGGTCAAGCGCGACCCGACCTCGT
GTACGGCGTGCTGGGTCGCACTTACCGTAACCTTGCTTTGTGTATCTGACTGACCTCACG
AACAAGCCCGCCGCACTCCGTCCAGCCCACTACCGTAACGATTCACCCTGCTAGACACGC
TAAACCTCTCTTACTTCCCTCTTTAAGTAACCGTCCCTCGCCCGTTCCTTCCTTACACAG
CAACAACCGTTTGGCGCCAAACTAGAGATACTCGGTCTCCTGTCACCTTTTTCTTCTCTT
CTTTTCTCTTTCCTCCTCCTCTGACTCCCTTTCCCAGTCAACAACCTTGACCACGGTCAA
CAGCCTTTTCCACATCTCGAAACGTATTCACGACTGTTCAACGACTGTGTCGTACGGAGA
CACACCAATTCCGCATATACCCACCCATTGCATCAGTCCTCACCTGCGTGGCACTGACAA
GCCAGCGCATCCGCACGTCAGCACATCTCGCCTCTTCCACTCTCTTTTCCACAGCTTCGA
CAACACCAGTCACCGCATTCCGGCGCAAATTTTCGTCTATTCCACTCTTTCGTCTTGTCT
TGTGTAACCCGTGCTGCACAAGATCACATTCTTCGACGCCCGCCTTTTCAGAGCAATCTT
GCGCCGCACGATTTTACGATTCTCCCAATAGAAGCGCATTGGTACGACAGAACGAAAAAC
GAAAAACGGTCGAGCCGAACTGGAACCCCGGGACACGAACAAGGACCGCCAAGGACACAA
CAGCTCGAGATAAAATATAGAGTGCTTGTACGCGATACCCAGGCGGCATCGCACAAAACT
CTAATTTTACGCCTTGCTGCATTTCATCTCTTGCAGCTTCCTCCCCTTTTTGCGCCTTTT
CCTGCACGCTTTGCGACCCAAGTGCGCGCCGAACCTTTTGCCGAACCTGCAGCTGGCCCT
CGCCTCTTTTGCCCTTTTTTTTGCGACCAGTCACCGTCTGTCGAACACGCCTACCTTCTC
TTCTTGTCAAGTTCTGCCGGCCGCAGAACGGAAACGGAGCCAGCAAAGGTCGATTTGGAG
GCTCTGCATCGTACGCGCAGACAGTCTGGCATTGGTTGTGTACGCAGCCACCTCAGAAGA
CAGAGCGGCCTGGCAGTCCAGAGCCGTGCATGGTCCTGAGGTCTAAGAGTTGTGCACTCG
CGGCATACACGACCGGCAGACAAGACGGTTAAACCGGCCACACTGCAAGCATCGACTTCC
TCCTCGTCAACAGGGGGAGCAACAACGGACCCAACAACGGGATCAAGGAATAGAGGTCCC
CCTGGAACGGCCATGGGAGCCTGCTCCTCTGTGTCTGTCTTGGAACCACTGCACCTGTCA
TCCTGGGCCCTCTTCTTCTAGGTTGTGTTGTGTTGTGGGAACATTGTACTGGGCTGTAAC
CCAAAACAGCAGCCTGCATACAAGACGCCTGCCACTTCATCATTCTGTGGTTTTTGCCGT
GACGCCTGCTCTATCGCAAGCGGCCGCCTCTAACTGCGGCCCTTACCCGCCCCATCCTCG
CAAAAAATAGATTCGCCAGAAGACCAGGAGGACGTTTCGAGGGCGTACTTGTACACGATT
TGTACCTAGAACGACCCCAGAACCTACACTCTTTCTTTTCAAGGGGGTGTATCTATATTT
CCTCCTTCCCTCTCTGTCCCCCCATATATTTTGTCTCTCCTTTTCTTTTCTTTTTATTCC
TTCCTTGTCCTTCTTTTCCTTCTTTTCTTCCTTTGGATTTCTCTTCCACACGCCCCCCTC
CCGTCAAAAAATAGACTCCCGTCGTCCGCCGCTACCCTTGCCCGCCTCCTTGGGCAGAGT
CGATCATCAAGCTCCACCCCCATCCAACACGCCAGCAGCAGCACGCAGAACAGCGCAGCA
CGCGAGAAACGAGGGACCGAGGAAACGAAATACGCCTGTAACGACACCAGAGGAAACAAA
AGTGGACGACAAGCAAAGCATAGCAGATTGGAGAAACGCAAAGCTGGAGCACACCCACAC
CCACGACTGCAAAGCATTGCACAGCAGCAACCCGAACAGTCGCCAGAGCCAAGAGCAGAT
GCAACACCACGACTAAGCAGACGAACGAAGAGAGTGCGTGGCGGCCACCGACGATACCAA
GACCGACCTCTGTGTGCACACATAGAAACTGCAATTGGGACACCTGCTGGCCAGATTTGT
TGCTCAAGCACATAAATCACCACATCCCCACCCTCCTTTTTTCTGCTCTTTTCTGTTTTT
GTTTGTGGGCTGGGCTCGCATCAACTTTCCGATCCCTTCTTCTCGTTCTCTTCTCTTGAT
TCGCGTCTTTTTGCCAGCAAAGCAACCTTTTTGACAAGGAGTTGCCAAAACTGCACTTAC
ACAAACAATCCCTGCTCTCACCACGTTTTATATAAGTCCCCAAGACTCCCACCTTTCCTC
TTTCTTCCACACCCACTCCACACCTCACTCTTCTTTTTCTTCTACTTCTCTTCTACTTTA
CTTCTTTCTCATAAGAGCTAGTCTTTTCTCACTCAACCTCCATTCAACATCAAGACATCT
CTCACTCTCTACTCTTTCCCTTCTACAATGCAGCGCATATCATCATCATCTACTCACTTC
CCATAACAACGTTCACTTAGCGCCACAAGAGCTTTGAGAGTTTCTTGATGTGTATCTATG
AGACGACTTGATTCTTCAGCCCTCCTCACCATCATCTGATTTCACCCTCACTCTTTGCTG
GACATTTTGTTGTTGTTCAGCAAATTCCAAAACCATGCCGTTCTTCGACCTCACTTCACA
TACAAGTCTCAGTTCAGCAACTGCCTCTTCAATATCGATTCCATCATCGGTCGAAGACGG
CTCTATTTCGTCAGCGTCATTATCAACGCCGCTGTCATCATCACCCACAACATCCATTTC
TAGTTTCAAATCCTCTTTGAGCCGGAAAATGGCTCTGAGCAGGAGCTCTTCAAGGGAGAG
CAGCGGCCGTGGGAACAACACACAATCCACGCCGCTAGCTGGCCCAATGGTGGACCGGTT
TGTTCAGGCACAGGCACAAGAGCGGGCGTTGGAGCAGGCACGGCGGTCTTCCGAGAGCGT
CAACAATGGCCTTGTCTCCAACACCAGCTTCTCGTCCATGGCCTCGAGCTCACACAACTC
GCCCACGCTTATCTCTAATGCGCCAACACCAACATACGGCAGCTCAATGGTTCCCTCGCC
GGAGCCGCTACGGGGACGTGATCTGGGCCCTGTCCCCATTTCCTCGTTCCAGCTGCCGGA
GTCGATGTTGAGCCAATCTCTTCCCCAGTACACGCCGCCGCCGAGCATCCACCCCGGCAG
CAGCAGCACCACCTCCATGTCACAGGAGGCTACAGCAAGACAGAACGGCAATATCATCCG
CCGCTTGTCCAACCGCGCCTCCAAAGCCATCACACGACGCAGGCCGTCGTCGGCCCACCC
CAACAGCCGGGACGTCAGTGTCGGACCCGGCATTCTTCGCAGGCGAAGCGACAGCAACAA
CACGGCACCAGCGAGCGACATTATGGATCGGCCCACATTCGACAGCGACTCCGAGTACGA
CGTCAGCGAGGGTAACGACGGCGACAGTATCGCGGCATCCATGTTTGACGGCGTTGCCAA
CACCGATGCATCTGCCACTACTAATGGCACTTCTTCAGTGAACGGCTCTGTCGCAACAGC
CACTGCGCCCACGCCCGCCGAGGTCGGCCCTGTCATTCCTCTGGCTCTTCTCCACGGCAT
TCCCATCCGCAAGGTCTCGAAGAAGCACAAGCGCATCATCCTCACTCTCGACGCCGAGGC
CGGCAAGGTTTCCTGGGATAAGTTCCGCCCGTCCAAGAGCATCTACATCGACGACATCAA
GGAGATCCGCACCGGTGGAGACATTCGCCAGTACCGCCTCGACTGCAACGTGCCCGAATC
GGACGAAAGCCGCTTCTTTTCGATCCTCTACACGGTCCCCGGCGCGACACAGGCCAAGCT
CAAGCACTTTATTGCCGACACCGACGAGAACTTCTTGGATTGGACGACCACGCTCGACGC
CATCTACAAGCACCGCCAGGATCTCATTGCATCGCTCATGGCCTTCAACGACAAGGCTGT
GCGCGGCTACTGGAACCGCGAGATGGCCAAGCAGTCCTCGGATAAGCTCAACGCCCAGTC
CACCACGGCTCTTGCTGGCGAGATTGATTTCGCCGGCGTCGAGCGCGTCTGCCGCAACCT
GCACATCCACGTGCCCCAGGAGACTCTTCGCAACAGCTTTGCCGGTGCCGATGTCAACAA
GACTGGCCGCCTCAACTACGCAGGCTTCCAGGAGTTTGTGCGCCTCATGAAGAAGCGCGG
CGACATCCATGCCATTTACCGCACACTGGCCATGAACGCCAACTTGGGCATCACGCGCGA
CGAGTTCTTTGACTTCCTCCGCAACACGCAGGGCGAGAACGTTGACGACGAGCTGGCCTC
TTGGGAGACTGTTTTTGCTCGGTTCGCCCGCAAGCCCAAGGCTTCGTCTGCCAAGGACGT
TGCCGTGATCAGCGATGGCGAGTCTGCCATTAGCGGCACTGAGGATGGCCCTCGTATGTC
CGAGGCGGGCCTTGCCAGCTATCTCACGTCGACTTACAACTTGTCCACGATCAAGGAGCC
TAAGGAGTACACCTTTGATCGCCCCATGAACGAGTACTACATCTCCAGCTCGCACAACAC
GTACCTTGTTGGCCGCCAGATCGCCGGCACTTCGAGCGTCGAGGGCTATATCTCTGCCCT
CACGCGTGGCTGCCGCTGTGTCGAGATTGACTGCTGGGACGGTGCCGATGGTCAGCCTAT
CGTGAACCACGGCAAGACCCTGACGTCGAGCATCTCATTCCGCGAGGCCGTCAACGCCAT
CAACCGCTACGCCTTTGTCAAGTCGCCCTTCCCACTGTGGATCTCGCTCGAGGTGCACTG
CAACCCAGAGCAGCAGCGGATCATGGCCCGCATCATGCGCGAGGTCTTTGGCAGCAAGCT
CGTCACCGAGCCGCTGTCCAACGCCACCAACCGCCTGCCCTCGCCCTCTGAACTCCGCGG
CCGCATCCTCATCAAGACCAAGAAGACTCAGCAGCCCGTTCCCGCCACTCTTCCGCCCCT
GCCTCTGCAGACCTCGAGCGAAGTTATTGCCGCCAACACCAGCGAATTCTCGGGCCGCCG
CCGTGGCAACAGCCTGCCGACGCCCTACCAGAAGGCCATCACTCTCGACGGCAATGTTCC
GAACTTGATCTACTCGCCCACGAACTCGCAAGCATCGCCCCTGTCGTACACCTCTGGCCA
GGCCAGCCCCGTCCTCAGCCCTGGCTACTCGACTCCCACGACTCCTCGCAAGTCCAGCAC
GCCCAAAGCCCGCCTGACTATGGTCAACACCATCACCGAAGGCGAAGTTGCACGCGAGAT
CCCGAGCAGCAGCACGAGCGATTGCGACAGTGGCAGCGAGAAGCTCCCGACCAAGCACAA
GCAGAGCAAAATCGTTCCCGAGCTCGGCTGCCTGGCTGTCTACTGCGTCGGTGTGCACAA
GACGACACCCTTTGAGGATGCCGACTGCAAGCTGTTCAACCACATCCTTTCGTGGGACGA
GACGATGTACGACAAGAGCACCAAGACGCGCGACTACCGTCAGGCCGTGTACTTCCACAA
CATGCGGCACCTGATGCGCGTGTACCCCAAGGCTTACCGGTTTGGCTCGTCCAACTTCAA
CCCTCTGGGTCACTGGCGCCGTGGCGTGCAGATGTCGGCTCTCAACTGGCAGACGTACGA
CCTGGGCATGCAGCTCAACGCGGCCATGTTCACGGGCGGCACCGACCAGTCGGGCTACGT
CCTGAAGCCGCGCGAGTGCCGCCAGTTCCAGGTTCTGCCGAACCTGCCTGGCGAGAGCAA
GCCGCGCGAGCTCAAGCGCGAGCGCAAGAACGTCAACTTTAGCATTGGCGTTGTGTCGGC
CCAGCAGCTGATGCGCCCGGTCAACTTCCCCGACCGCCGCACGCTGGACCCGTACATTGA
GGTCGAGGTCTTCATGGCCGACGACAAGCGCGACCGCGACGAGAGCAAGCAGCAGCCCGA
CCATGTGCCGCTGACGCCGCTCATCTACCGCACCAAGATCGCGCCCGGCAACGGCTTCAA
CCCCGTCTTTGACCAGCGCTTCAACTTCCGCTTCACGACCAAGTACCCCGACCTGGTCTT
TGTGCGCATGAGCGTCAAGCTGGCCGAGAACGGCAAGTACACGAGCGCCAACCCGACGGC
GACCTTCACTGCCAAGCTCAGCAACCTCAAGCAGGGCTACCGCACGATCCCGCTGGTGGA
CGTCAACGCCGACCGCTACATGTTCTCGACGCTGCTGTGCGAGATCCACAAAGAGCCGAT
TACGAGCGTCTTTGTTCCGTGCGCGACCGATGCCGCCGAGAGCAGCACGAGCACCAACAA
GCTCAAGAGCATCCGCACCGTCTTCAACCGCACGACGAACCTGAGCCCCAAGTCTAGCAT
CGACAGCGGCCCGTCGTGAAGAATTGATGACCTTATTACACCCCCGCCCCCTTCTCTCCC
ATTCTCTCTTATTCTCCCACTTTCTTTTCTTGTACTACTACCCCATTTATTTCCTTTGTC
TTTTGTTTTTATTTGCATTTGTCATCCCCCATTGTGGTTTCATTTTCTATTTCCAATTTT
TATAGCAAGCTTCAAGATACGACAAAAAATTAGCATAGCGAGGTGTGGGTTGAATCAAGT
CAACGCATCTAAGGGTTTCATTTTTCTTTTCTTTTCACTTCTTATCTTCACTTCTTCTTT
ACCACTTTTTTTTATTTCACTTCTTGGTTTTGTTTTACACAATCGCCCCTTTTTATTTGA
TGCCTTTTTCTTTTTCTTTATTGTTCTTTTTTTTCATGTTACCCAACCCAACCAGGCGTT
TCTATTCATCTCAGATTTTCCTTTTTTTCTTGTCATTTTTTGTCTACAATTGCATTTTGT
TATCATTCCCCCCCACGGTGGACAGTTATCAAACCAAACTACACTCACGATCGCTTACCT
ATTTGGGAATTTTTGTTGTATTTTTTCTGGGATATTGTTTTTAACGGATAGAAAAGCGAG
GCAAACACACTACCAATATCAAACGCAAACCATTACCATTATCAAGGACGATGCTTTTGT
TTACCACCTTTGCATTTTGTTCTTTATTCATGTTTTTCACCGCATCACATCTATTTCATA
GGATGGAATACCTTTGGCACAATGGAATGGCTAGAATAGCCCACATTTCTTTTTTGTAAT
TTATTTCACCAAATTATGAATGACTATGAATATTTTCACCTTTGCTTCACGCTCCCTTGT
ATTGATTCTGATGTGATTTAAATATGTACTGAATTCGTAAGAGTGTAAAATGCTTTTTTA
TTTTCTTTCGAGAACGTATTTTCGGTAAATGAGAAAATCGTAGATATATCTAACATGCAA
GCAAATTTGTCTTCCCTTCCTTAAGAAGACTTCACAGCCAGGCTCTTGCGAATCATTTGC
ATCATGATCATCGCAGCGCCAAGTATCCATCTCTCGATCACTCGGGCCCCGCACGTTCTA
TCACGTAGTCCCTTTCATGCAGTCCACCTACTCCCTGACCTTGTAATTTCGTATGGGCCC
AAAGTCACTAGCCATGTAGATGCAGCCTCGTCCAGCTCTGCCACTCAGGAAGACGCTCTC
TCCCGAGCCATATCCACGTTCGTTGTGTCGACTTTGCCTTTATCCTCATTGTATCAAACT
TTCAGAAAGCCCTATTGATGAATATACTCGTACAGGCTGGCCTTGGTCTGCGCCGAGGCC
TCGTTGTACTCGTCCTCGGTCAGCAGCATGCGGGCGGCGCCCTCCTGGATGACGTACGAT
AGCGTCATGTCGACGTTGCGGCCGCCGACCTCGGCGACGCCGGCCGAAAGAATATTGAGG
AAGGGGATGTAGTCGTCCGACTCGCGGAACTGGCAGCGGGTGGCCTGGGACTCGCAGTGC
ATCATGAGGGCGTTGACGGTCTCGAACCGGCCAAAGCACGAGGGGCACTGGACGCGGACC
TTAGTGTGGATTGTCTCCGAGTACAGGTGGCCGATGAGGCCGCCGGGTTTCTTGAAGAGC
TTGCCGGCCTTGCGGCAGTCCGGGTGGGGGCAAAAGTAGCGGCGGTTGTAGGGGTGCTGG
TACCGCTCGACATTAAAGTCGGGGCAGCTTGGGTCGGGCAGGACAAAGGGTGGCTTTCCA
TCGTTGTTGTTGTTGGCGTCGGCGTCTTCTCCCGGTTTGCCAATATCATTGACAGCCGTG
GCGTTCTCGTTGTTTTCAGCGGCGGCAGCCTTCCATGCATCAACCGCAGCCTTGACTTCG
GCCGGGTTGCTGAGGCTGTTGAGGCCGACGATGCCGGCAAGGCTGGTCAGGTTGGCCAGG
TTCGCTCCCAACCCGCCCTGGTTCTGGTTCTGGTTCTGGTATTGGGGTTGGTCAGGGACA
GGGCCCAGACCCGGTGCAATGCCCGGTGTGTCTCCAACGGCACCCGGCCACTGGCTTTTC
ACGCCTGTCGTCTCTGAACCCTCACGCATGGCTTGACCGGCCCACACGTTGAGGCCCTGG
AAGCGGCGGTTCAGAGTGCCCAAGTTGTCGTCTGTCAGAAGATCGGGGCCCTTGGAGTCG
CCCTGGCGGAAGTTTTCGACGGCCTGGCCAGGCCCGTTCTTCTCGCTGCTCGGCCCGTTG
TCTACCATCTTGCCCTTGCCCTTGTCCTTGCCCTTGGCCATGATCTTGGCCTTATCATTG
ACATTGCCCCAGTCCAGGCTTCTGTCCACGCCCTTGCCCTTGATTTTGTCCTTGTCCTGA
GCACTGTTCTCGGCAATGGCCTCCACCATGGCGCCAAACGTCAAGCTCACGTTGGGGTTG
CGCCGCGCGAGCAGGGCCTCGGAGGCCAGTTTCGACGTGGGAGGAACGGCATTGCCGTTG
TTGTTGGCCCGGTCCACCAGATTGCCGCGGATGCCGCTCGCCGTCGTCGTCCGTACGGCT
TCCATGTTGGACACAGCAGCGAGGTGGGCCGCCTGCTGCGGCTGCACACCGATGAAGCGG
CCAAAGTCGCCAAGGGTGACGCCGCTGTGATTAAAGATGCCGAGCTGGGCAGACCGGCTA
ATGTCCGGGTCGGCGACGATGCCGAGCTTGTTGACGGTGGCGCCCGTGGCCGGGTCGACA
AACTGATTGCCGTCATCGTCGACGGCCGCCATGGCTGCCGCGTCGGCCAGCAGGTTGGTG
GCCTGCACCTGGAGCGTGCGCGCCTCGGCGACGCGGCCGGCGCGGATGTGCGGGCAGGCG
TTGCTGTCGAGGTGGAACATGAGCGAGTGCAGACGGTCAAACGGCTCCTGGCAGCCCGGG
CACTCGAGCTGCTGCTTCATGGGGTGCTGGAGCTGGTAGTGGCGCACCAGGGCCTCAAAG
GTGCGGTGGTCCAGGTAGCAGATGTGGCAGTTCATGTGCGACTTGCGCTTGGAGGCGCGG
ATCATGTCCCATTTGTGGGTGAGGAGGGCCTCTTCCGTGCTGAAGACTTGCAGGCCTTCC
TTGCACTCGTGGCACTGGAAGATGCCTTCCTTTTCACTCCGCGGGGCGGGCATGTAGTTG
GGTCGGGGCATGATTGTCTCAGTGGTGGCCCTCTTTGTGGTGTTTGGCGGGGAGACGAAA
GAAGAAGAGAAGGAGAGAAGGGGGGGACAGAAAAGGGAGAGAAGAAGAAGAGAAGACCAG
AAAGAATCTGAGGGGAAAGAGAGAAAACTCTTGACTATTTAACTGCGTGCACTTGTGTTT
GTAAACAGCCACACAGGGAAGGAACGATCGAGAGGCTCACGGTGGGCACCTTCCGTATAA
GTCAACAATGTAAACAGCCGCTGCACCGCCTGCCAGCTGTTGCCACTTGTCGGCCACTGG
ATCCTTCATTGTGAGATGAATGTGAGTGAAATCTCATAATATGAGTGTGAAAATTTGATG
AGTGAAATTCACGACGATGAGATGATTAGGCCATCATCTTTGATTTTAGTCCAAGGTGAG
AGTAACGTCAGTATCGTGTCATGCACTTCGACTAAAACCGTCTGTGGGGAAGGTCACTCA
TTTGCCAGGTCATTACCAGAGAATATTCTCTGTTTTTCTGGATAAAGATCTTTGTTTGCA
TGTTGTTTATGATTTTCGTTTGCCCGTATTTTCTATTCCCTTTGATTTTCATACTTGCAT
GAAACGGCACATCATTTATAAGTGTGACCTGGTTGGCTGTTTGATGTTTGACGGTCGCTG
CTTCTCTTTTTGGAAGTATTTCTGGACGGCACATCTGGACATGTGGCTTTCTCTCTGGTG
GGGAAACACTAAGTGCACTGTATATCTATGCCTGGTGTCCCACTCTAAGTACCGTGCGCA
CAACCTCGATAATCGCCTAGCAAGGCAACTGTACTCCCGACCCCTGCACCTACCCCAACC
ACAAACCACGCAGCCACGCCTTATCACGTCAGCAGTGACGGAGGCCGCGGGCGGTTGCGG
TAGTTTCCCCCCACAAAACACTTAGCTTCCCTCCAAAAGGCCAGCCTCGCATTTAAACCT
CGACATTACACAATCACAAAACGATCTGGCCTTGTTCGATATTGCGCCAGTCTTTTTCTT
TTCTTCCTTCCTTATCACTTTTTCTCTCTCTTCCTATTTCCGACTTCCTTCAATTTATCC
ACCCTACCTTATCACAACCGCCATCATGGCCACATCACGACGCAATGCAAAATCGCCCAC
GATCCGGCGCATTCGTAAGTTTCCCAGAAGCTCGTATTCCATCACCGCCAACCTTGGTTG
ACATCCGCTAACCCCCTCCAGTCCGCGAGGCACAGGAACTCGCCGCCTCGCCATCTGCCG
ACATAGCCGCCTCCCCGCTCGAGTCCGACCTTTTCGAGTGGCACTTCACCTTGAGAGGTC
CGCCCAACTCGGCCTATGCCGACGGCATCTACCACGGCCGCATCGTCCTGCCCCCGACCT
ATCCTCTGCGACCCCCCTCCTTCCGCTTCGTCACACCCTCCGGCCGCTTCGAGGCCAACC
GCGAGATCTGCCTGTCGATCAGCGGGCACCACGAGGAGACGTGGCAGCCGGCGTGGGGCC
TGCGGACGGCCCTGGTGGCGCTGCGCTCGTTTATGGAGACGGACCCGCGGGGGCAGGTGG
GCGGTGTGGATGCGTCGGATGCGGTGCGGCGGAAGCTGGCGGGGGAGTCGGGGGCGTTTG
TGTGCACGGGCTGCGGCGGACGCTCGAATGCGGCGATTCTGGCCGAGAGCGCAGCCGAAG
AAGCGGCGGCGGCGGCGGCGGGAGGGAGTGACTCGAAAGAGAAGGAGGCTGACGTCGTGC
CGCCCGAGCTCAAGCTCGTCTTTCGCGACGAGCTGCCGACAAAGACGGCCCCGAATGCCT
CCTCACCAGCATTGTACACATCCACCGCGCCGACGCTTACGAATACGCCCGCCACACCGT
CAGAGGACGAATCACGATTTCCACACCCGCCACGAGCACCTGCCGTACCAGCTCACGCCA
TCCCGGCCCCGCCACCGACACCTCTTTCTGGGTCAGAAGGGTCAGAATCAGAAGAACAGT
CGCCGGCAGTCACGCCAGCAGTCACGCCAGCCCCTCACTTGACCATTGCAGCCCCAGGGA
CGGCTACTGGTGTTGACACGCCGACGACGCCAGTAACTCCCCGCCGGCCGCCACAGACCC
AGGCCCAGATCCAGCGCCGCGTGCGGCCCAACTCGGACGAGGCCGTGCCCGTGTGGGTGG
ACCGGATGATTGTAGTGCTGTGTGTGGTTCTGGGGGCGATGCTAATTCGGTTGATTTTTG
GTTGAAAAAGCGAAAAGGACAAAAGGCGGAGCCTCTTGGACGACCTCCTTGGAGGACATT
ATCCTTGGAGGGCATTTTGACGGCAGTGCCGTCAAGCTGAAACTGTATTTACGGAGTTGG
GGTCATTTGCTTTATCTGCACTCTTCTTTTACGGCGTACGGATCTCTTTTCTTTATACCA
TCTAGGGACATGTTTGCGCGAGGGATAGACACTTCATTGAAAGCAAGCTATAACACAAAT
ACACAGGACTTTTGCTTGATCCAAATACCTGTAATTGTAGCAGGTAACTGTAACCTGACC
CTGTGACCTGACCCTGTGACCTGTAGTCGTATCCCCTGGGTATCGTTGGGGCCTGTCAAA
ATAATACAAGGAAAAGAAGAAGGAATAGTAAAACAGGAAAGAAAGAAAATGAAGGAAAAA
AAGGAAACTTAATCAGTCCAAAACGCCATGGCAATGCTCCGGTAAGTAGAAAGGCACTAG
GGCCATCCAAAACCAATAGACAAAAACACAAATCATGGTACAAGAACCACCACAGCCCGT
TGCATCATTACTCTTCATCGGCTCCCTCTCCAATCTTCTTCATCCCTGTCGGTGCCAATA
ACAGCTTTTGCGGTAGAGACCAAAGTCACTCTATGGCTTTGCCGTCTCGCCAGCTCTCTC
TTCAACCTGCTTCTCCTTGTCAACGACGTCTCCTTGCTTGCTTGCCGACATGTGCACCTG
CCCCACCAGCAGCCACCACCACTCGGCCACGCCTCTGCTGTCGTCGGATCTATCAACAAG
TATGCCCGCCTTGGTGGCCCACTCGAAAATCATCTGCACCTCAAACGGCTCAATGGTCGG
CCGCAGCTGCGCGGCGGCCTGCTGGACAGGCGTGGCGCCGCGGGTGGCCAGCAAAAAGAC
GACGGCGCCGGCGAGGCGGGCAAACCAGGTGCGGTCCAAGACGCCGAAAAAGTCGCGCCA
GATGGGCATTTCCTGGTAGGGGCCCTTGCGGGGACACGGCGCTTCGTTGTCGATGTCGTT
GTCCTCCCTGCCGACGGCCGACGCCACCTTGTCGAGTGCCCTTTTTAGAGTATCATCCCC
GTTGTACACGTACCGGTCCGTCGGCACGATGCGCGTGCGGAACCGCTGGTAGTGCTTGGG
GAACTTGCGCGATTCGTAGTTGCCCGGCTCGAAGCCAAAGGGAATGTGCGGCGCGTCAAC
GGCCTCGACGCGCACGCGGCCGTGCGCCTGTAGGTTCATGAGCGCCATCACCATGCCGTC
GTCGTTTGTGTTGACGGGGATGTCGTACGCCCTGCCAGGCTGGCCTTGGCCGGCAAAACA
CTTGTCCAACCTCTGCTTGAACAGGTAGGCCTGCCGGAACTTTTCCTCCATGGCCAGCTT
CTCGAGCGTGTTCTCGTACGCCTCCGTCAGCGTGTACATCCGTCCGCCGAGCGAGATCAG
CGACTTTGTGCGGCGCAGGATCCGGTCGGTCGTTAGGTTGCCAATGACTTCTTGGAGCAG
GTTGTTGGCCGTCGTCTCGTCGAGGTTGTCACCCTCTTTGTCTCCACTATCCAGCGTGCC
CAGACTCCCTAGAGTGAGCAGTTGCCGCTTAATGTGCGAGGGCTGGTAGCGCGAGTGCGG
CGTGCCGCACAGCGCCCGGATCCACGACCGGGCCACCATGTACCGGAGCTTGTCGAGCCG
GCCGGCGGCGGCTGCCTCCGTCGGCGTCACGGGCGCTCCCTTACAGTCGATGCAAACGGC
CGCCGGCTCCGACGTCGTGTCGTGCAGCCGGTTCCACACAGACCGCGCCGGGTGGAAAAA
GTCGTCGCGCCAGTTGACCATGCGCGACTGCGGCAGGTTGACGAGTGTGTAGTCCTCCTC
GAGCGCCCGGCGCGTGTCGGGCAGGTTGTTGGCGTCGTGCCGCATCAGTTTGAGGGCCCA
GCCCACCAGCCAGCCCCAGTCGTAGGCCAACACGTCGTCGTAGTCGATCGGCGGGATCGC
TTTGTTCTCGTACGCGGCCAGGTACGCTTCCTGGAACCGCTCGGTGAACTTGTCAATGTG
CGGCTGGCGCTCGCGCCGCGTGTTCTTCCAGAAATTGCGCAGCGCCGACAGCCGCTTGTC
CGGGAACAGGCGCATCATGAGACCCCAGTCAATCACCTGGGAGACGCCGCCGAGAAGCGT
GCGGACGACGACAAAGGCGGCCACCAGCGTGTCGTTGGCCGACCAGTCCATTCCGCCGGC
CGCTGCCGACGCCGAGGCCGTCAGGTCCTGGACGTAGTCGTCCGGCTTCTGCGGGTACGC
TGTCATCTCGCGCCGCGAGCTCGTGCCGTACTTGGCCTGCTGGGCCTGCTTCTCGCGCTG
CGCCGCAATCTCCGTGGCGCTGCGTGTCCACTTCTTGCGCTGGGCGGGCGTCGTCGGCGC
CAGCGTGTTGAGGGCCGTCTCGGTCGCGTTTGTGTTCGTGATGCCTCCATCTAGCGCGCC
GTAGGGGATCGTGTTGACCGAGTACAGGTTCTTGCGGTTCCAGCGCAGAGGCGGGTGGGC
ATACTTGTCGGCGCACGGTCTGCCTTCCTCTTGCGCCTCGGCATCTTCGGCTGTATAGTG
TGCACCGGGGAACGCCATGTGGAAGAACACGTAGCGGGGTGCGACGCTGGGATTGCGCAA
AAGGTCGGTGCCCGGCACGGAGATTTCCCAGCTGAGGCAGGACTCGACGTCACGATTAAA
GATGCCCTCGGGTGTCTCGGCGAAGTCGGCAGGCTTGGTGTTTCCGCGCAGCATCGCGGC
GCAGTCGGCGGGTGTCCGCGGTAGGTTGGCACGCACGAGCGCCTTCCTGGTCGGCATGAA
CCCGTCCATCGTGAAGCTGGCATCGCTCTGGCGCTGGAAGGTGGTCTCGGACACGACGGG
CCACGGTCTGGGCGACGTCTTGCTCCTGCGCAGGTCGTAGAGCGTGTGCGTCTTGGTGAC
AATCTTGTACGCCCGGGGCTGCGGCAGTTTCGATGCAGACTCGGACACGTGCTTGCCCAC
CGTAACGTAGTCGTAGTCGGAGTCCTCTTCAACGTCGTCGCCGACCTGCTCGTCATCGTC
GTCTCCAGATGCGAGCCCGGTATTAGGTGGCAGGAAGTGGATAAACGTTGTGAAGCCATC
GTTGCCCTCTGTCCTAACTTGTGCGGGCTTCGTCCTGCTCCGGTTCCACAAAACCTCATC
ATCTGGCAAGAAGAACGACGCAGGCAGGCTGTCGAGGCCTGGATTGCGGATGGTGGAAGT
GACAGGGCGACTGGCCTGCGTGGGCCGGACTGTACGAAGCGCTGGATCGATATCGGCTTC
TGGGTCGTCCTCCATGGTTGCATCAGCATTGCTGCCGCCGCCCAGCGCTCTGTAGAGACT
GTTCTCGGCAAACGGCCCGACATTTCGCATTTTGCGCCGCTTGGGAGTCGGTTCCGCAGA
CGATCCGCCTCCAACTCCACCGCCGCCAACCCCAGTAAGGTCGCCGGCGGTGAGCATCGA
CTTGCGCTTCCCGTTGGGCGTTCTTTGCTGGCTGCTTGGGACCGTGCCGTCGTCGTCGTT
ATCATCGTCGTATCCCACGAGACGGACGGCATTGTTGGTCGACCGGGTGACCTGCGGCTG
CTCGTAAAAGGGCGCCTTGAGCACCTCGATTTCGGGCTGCAGCGGCCGCCGTCCTCGCGA
GTTCCGGCTGTTGTCCTTGTCCAGGGTCTTGAGGATGGCCAGGTCGCGATCCGAGGGCGC
AAAGTCGACAGGGACATAGGGCTGCGGGAACGACGCCTGGATCCGCTTCTTGAAGTCGAT
GGCGGTGGCCGAGGCAAAGAGATCCGTGCCAGGGCGCGCCAGGAGCCGGCAGTAGATGAA
CTGGCCTCGGGCGTCGCGGAAGCCAAACGTGTGCTCTTCAATCTCCTTGGCAATCTCGAG
CTTCTTGACGGCGGCCTTGATGACGGTCATGTTGGGCGGCTCTTCGCCAGGGAAGGTGCG
CGTGTAAATGTGGAAGGCGGCGTGCCACAGCGAGCGGTCTCCGGGGAAGATGCCGCCGAA
GCAGTCCACCAGGTACTTTGTGATTTCCATGATAATGTAGGAGCGCAGCGACTGGGGCGA
CAGCTTCTGGCTATTCTTGGGCAGCGGCGGCATCCGGAAGCCCGCAGGGCCCATCTTGTG
AGGACTGTCGATAAGAGACTGGTTGGGGTAGTGCTGAGCATGTCCATTATAATTGTAGGG
AGGAGGCGTGGCCGCATCGTCCATGTCGAGGGAGGGATATTGTGATTCGTCTGCGACTGG
CTCGATAACGGGTTCCAGTTCTTGATTTTGAACTGCGTAGCCAGAGTCTTCCATAGGCGT
ATCTTCGACCTGAGGTTGAGGCTGTGCCGGTGCCACTGTTGGCTCCTCATCCGAGTCAAA
GTCAAGGTCATTGGCCTCGTTATCCCCGGGTTGTGCACCTCTCAAGACTGGGAGTGTGAT
ACCGCGACGACGAATTATTGGCATGTTGTCGTCACTAGAATCCGGTTCTTGCAGACGGAC
CGTGCGGCGGCGGTTGCCGTGGATCTTGATGGGAGTCTGGCTGTTTTGATTCTGATTATG
GCTCTGACTGGCATCTTTTCTGGGCGAGGGAGACGACGCGGTCGGTTCGGGCGTGTCGCT
CGATGGCGACAGCGACCGCATTGGCGAGTGAGAAAGTGAGCGGATCGACCCCACAGAAAC
GGGCGATGTTTCTCTAAAAATGCCGGCGGGCTGCTTGCGTTCGCGGAGGGCTCTACCGGC
ACGAGCAGCACGGCCGCCGTTTTGGGCGAGTTCGGCCTTTTCGGCCCGTTCAGCCTCCTC
GGCCGCCTGGCGCTTTTGCTCGCGCTCTTCCCGTTCCTGCTGCTTCTTGAGGGCCTTGTC
CTCGGCCGAGATGGGGGTGTAGTTGGGATTGCACGCCGTTCTCGCCTTGGTCTGGTGGTA
TTGGAGACCAAGCAGATTCTTCCAAGTGCCCTGGCAGGTCTCACAGACAAACTCGGTTGG
CCCATTGTCTGCAGCTGCAGCAGTTGCTGCTGGTCTGCCAAACCGGCCCTTTTTCTTGCT
CTTCTGGCCTAGAAGACGGCCACGGCCTCGGCCTCGGGTTGGAGTGGCAGTTGTGGTTTC
TGCTTCTGCTTCTGCTTCGTCCTGTTTCTTTTCCTGTTCCGGTCCCTGTTCTGGCCCTTG
AGGCTGGTTTTTTGCTTGAAGAGCTACAAGGATATCGAGAAGCCGGACCAGGTGCTCGTC
GTTGCCTTCTGCCTGGTCCAGGATGAAAATATAGGGCGAGATGGGGTCACCTTCTTGGAC
TGCTTTATTAACCTCTTCAATGTCGCCGTCGGCATCCTCTGTATTGGCCTCTCGGACTTC
CAAGACAAGGGCTTGGCCGTCGCCATCATCCCGAATGACCGGTTTGCTGACCAGGCTGTC
TGCAGTAATAGAGACGGGCTCTCTAGGCTGTGCAGGACGACGTCCACGACGAGGGATGGC
ATAGGTGAATTGGATAGTCTTTTCGTTGATATCGACCGTAAGATGGCCCAGCTTGCCGTC
GTATCGGGTGGCAACAGGTTCCAGATCAGCAGCAAGAGCTGTAATGTTGGCTAAAGTGGC
AGCGGGTTGGATATTTTCGCCCTCTTGGTTCTTGTCGGCCTCATTGACGTCGACCTCGTC
TACTTCCATATCGACATCTTCGCCTTCAGCATCCTCGTCCTCGTCTTTGTCCTCGTCTGG
TTCAACCCGGATGGCGCCTTCTTTGTAGCCCCTTTGTTCCTCGAGGAAACTCGGGTCGCG
CAGCTGGCCAAGGTGGAAAATAACCACAATCGACCGCTTCCGACGGCCACGGCGTTCCAC
AGACTTTGGGCCAAGAGAGTTGGGCTCGCCCAGACGAACTGTAGGGACAGGGCCAGTGTC
TTTTTCGGCCGCGGCTTCCTCTTCATGCTCGGCCGCCTGGATAGTTTTTGGGGGCCGGCC
ACGTCCGCGCTTTGGTGTTGTAGGTGCCTGCTCTGGTTCAGTCATCTCGACTTCGTTGTC
GGCATCGACGTCGACTGGCTTGGCCTTTGGTGGACGACCGCGTCTCTTAGGCTGTGGCGG
AGTCGCAGCAACAACATCTTCAGACTTATCATCGGCGTTATTGCCGTCGTCTTCGGCACC
AGCGTCAACCATTTCCGTGTCTTCCTCCGGCTCTCTAACTTTTGGTGGGCGTCCTCGCCG
CTTTAGCGTTGGGGTGCCTGCTTCGCTTGCCTCGAAAACGCTGCCGTTTGCATCTACGCC
AGGCATGCCCTCACCCGCGATCAGCCTGTACTTGAGTGGCCGCCCTGTCTTTCTGCGCCG
ATGGGATGCCGAGTATTTGGCTTTTTGGGCGGCGAGCTCTTCATGCGTCATGGGGGGTGG
CAGGGGCGCAAAACCGTAGAGGCGGGCAAAGTCGTCGGCAGGGTGACCGACCAGCTTTCC
GGACGCGCGCAGCTCTTCGATATTATCGACTCTGGCCTTTTCGACAGCGGCCGTTTGCGC
GGCTTCTTGCTCGATCGACTCAATGGACTCGCCACTGTTGATCCGCTCGGCCACTTTTGC
ATTTGCGAGCGTGCGGAACAGGTAGGCCTTGTTCTTGCCGAGACGCGTGGGCTCGCAGTG
CAGCTGGAACTTGGCGAGGTGGTCGGGCTGGTTGTTGGGCCGGGACAGGGCCGAGACGAG
CGAGAAAATGTAGCGGGCAAAAGACGGGCCGAGAGTGGCGCGGCAGATCTGGGGGGATGT
GATGCCGTCGATGCCGGCGCGGTCGACGACATCGAAAATCAGGTTGACGAGGGGCACGTC
GATGGCCCAGGCGGGCGCAGACAACGAAAAGTCAGTGTCGTTTGTGCCGTTTGGGTCCAG
CATGTCCTCGTCCTCGTCGTCAATGGCAGACGCCATATCCATCTCGCTGACGTCGTCATT
ACCGTTGTACCCGCTGTACCTGCTCTGCTCCCGCTTGAACTTGGCGCGCATCTCGGTCAT
GGGCGCCCGCTTTCGGCCGGCGGCCAGGTAGACGGCCCACTCGCTGGGCGTCGGGTCGCG
CTCAAACTTGATGCAGTCCTTGAACAGCTGGGTCTCGTCGGCGCGCATGGCGGCGACAAA
CTTGAGGATGCCCGAGGCGACAAACTCGCGCGTGGCGCGCGCCAGGGTGCGCATCTGCCA
GCGCATGCCCATGATGCCCAGCTTGATCTTGAGGTCGACCAGCCGGATGACGCCCCAGGC
CTTGACAATGGCCAGGATGGTCTGGCCAAACGACGCAAACTCGATCGCCTCGCCGAGCCA
GCGGTTGCGCCAGGGCACGGGCTCGCGGTCTTTCTTGAGGAACTCGGGGGAGAAGTCGAT
GCCGTTCTTGGCGAGGTCTTTGGAGGAGAGGAGGGTGGGTGCGTCCTCTGTGCTTCCGTC
GTTTTTGTTGTTTTTGTTGGTGATGCCGGCAGGCTCCGCGTCCAGCTCGATCGGCGCAAA
CTCGGTCAGCCACAGCATGCTGGTGCGGTACCCGCGGGCAATGGTGGTGCGTTTGACGGC
GTAGCCCTTGGCGGCCAGGAAATCTGTGCGTTTCGGGACGGACCGCTTGTCCTGGTCGAC
GAGTTCGCGCAGATCGGCCTGGAGGATGCCGCGGGTTCGCGCGGACGCAATGCCCTGCAG
ACACTTCCACTCGAGCATGGGGATCTTCTTGTAGTCGACGTCGTGGCCTGTCAGCGTGTA
CCATATCGTCTTCTCCGTGGCGTAGAGGCGTGGCCGCGTGCTGGGGTCGTCGTTTGCGGC
AGCAGCAAGAGCCTGGGCCGAGAGTGAGAGTGTCTTTTGTGTCTTTTTGTTTTTCGGTTT
CGGCTTCGGCTTCGGTCGACTTGATGTAGCTTTCTTAGATCCAGCTGCGGCCAGATCAAT
CTTCTGGTCTTCGGCATCGTCGTCGCCAGCATTTGCGTCTGCGTCTGTATCAACGTCAAC
GGGCTCGGGCAGCCCTGCTTCCGGAAGAGCCAGAGCCTCGTCGAGCGTCAAATGGCCCCG
GTCGCCTTTGTGGCCAACAAGAATCTCGGGCCGCGCGACCAGCCACTTCCACGCATTGCG
GGCCAGCGGCATGTCGACCGTGTCGCCGGCAGACGGCGTGCCGTTGGTGCCGTTGATTCC
ACCTACTCCATCGACATCTTCCGCCTTTGGCTGTGTCCGTCCACTAACACTGAACCGGCT
CACAGATGCCACAAAGTCATCCACACGGAACCCTGTTGGTCAGCAGGATACTCTTGTAAT
ACTCATCACCCGGAGAACACCAGAACTCACCTGCTTCGCCGCAATAGGCCGTCTCGGCAA
CGAGCCAGTCAATCAGCTCGTCGAGTCCTTTGGCCATGGCTGTGTCGGTGCAGCATGCTG
GGGGATGTGAAAAAGTAAACGAAATGATGCCGTCAAAATTCAATGTAGGGTATCTTCGAG
ATGTCGATAATGATAAAGCTTGAGCTTGGGTGGGTGGATAACAAGCATGGGTTTTGGTGT
GTCTGATAAAAAAAGTAAAAAAAAGTTGATGGAGCTCCAAAATTTGGGGCGGGGCGGGGC
TCGAACACGCGCCTTCTTGAACGCGCAGACGTGTTTTGCTATTGGGAATTTAAGTGGACC
CGCTTTTATGCAGCGCCTTTCACGTGACAAATTTGGCCAGGCTTGTATGTGTGCATCAAA
CTTTCCTCAACATCGAACAACACTCAACTTAGGGTAGGTACGACGTAGTCACATAGCTTT
CTATTTGATATGGGAAAGAGCTAATTTTCTGTAGTATACTTATATGAGACCAAGTCTTTT
TTGGTTGTGGATTTACAAGCGAGAGAAAACGGCAGCACGTGACATCAAATTGAAGCTGTC
CTGGCAGTATCATCCCGTGAGGTCGCCATAAAGCAAGACATAATGCTGCAGGGACAGTGA
CAATAGTAATGAGTGTGTTATCTCTAGTGTACGGTTGGAGATCGATACTCTTGGAAAGTT
TTCTATTGGTTTGTAGATGCAAAAACGCTCAGATATGCTATGGTTAAACCTTTTGATGCC
AACTTCTTCCTCCATATCGATGATCCGCCTTACTCCTTTGCTACTACTCGTGTTCCTTTG
CCGTGGGCCCGTCTGTCGCCCGGTTTTGTGACACGGCCTGCAGCTACAGCGCCCAGCCGG
TGCTCGACGCTCATCTTCTTTTTTCTGTCGGCGCCAGCACCCACTTTGAGCTGGGCCACC
GCCGCAGCCACTTCCGCGCTGCCCTGCCCACCGCCTGCCTTTTTCTGCTGCGCAAACTTG
AACTTGCTGCTGTCAATCTTGGTGAGCTCCGGCGGCGCGCCCACAACGCCGTGGATGCCC
GCGCGGACCGTGCTCTTTGTCGCGGCGCCGCGTTTGCGGTTGAACTCGGCCCAGACGTCG
TCGTCGGCCGCGCCATAGTTGTTGGCGGAGCCGCCGGCGGCCTTGCGCTTCTTCTTGCCG
CTCGCGCCTTGCTTGGTGGCCAGCCCCTGCTGGAAGTCGAGCCGCCACTTGACGCCCAGC
GTCTCGTCGAGCTCGGCCTCCTTTTCCTCGGCCTCCTCGCGCGCGTCCGCCTCGCGCTCC
TTGATGCGCTCGTCGTCCTTGCGCCACTGGTCGTACAGCTTGTGCAGCTTGCGCTCCTGC
TTTGTGCGGTACACCTTGGCGATGCCCAGCGGGTCTTTGCCGCCGGCGCCGCCCGGTGTC
GACTTTTTGATGAGGCCTGAAAGAGGGAGGGCCGCGTCGACGCGCGAGTTGAATTCGGAC
AAGCGTTCGCCGGGGCGGATTGTCAGTTTTTCGGCGGCCGCCTCAGTGGGAGCCTCTTTA
GTCTGTTGTTCCGCCGGTTCGTCGTCGCCTTCACCTTCTGCGGCTGTAGCGGCTGCCGCC
GCCGCTGCTTTGGCCGCCGCCGCCCTCTCCTTGGCCAACCGCTCCTTCTTCTGCTTCTTA
GTCTCGACAATGCCCGTGTCAAGCCCCTGTCTGGTCTTCTTCCCGCTAGCCAGCGACATT
AGCCGCCGAAACGCGCGCGGCGTGTCATGGCTGGCCTTTGCGCTGATGCTGATGCTGTCC
TTGTTGGTCTCGCGTTTCCGTTTTGCGTTTGTCGGCGTCGGCGCCGCCTTCTTGGACTTT
GTTGTGCTCGTCGTCTTGGTCGCCGTCTCGGTCTTTGCGGGTTTTGTCGGCAGCGGGCGG
GCGATCCGGTCTGGGGGGAGGTCGTATCTGTGCAGTACGCGTTAGATAAAAGTCAGAAAT
GTGTGTTATAGGTTGACTGGCTTACATGGACGAGTCCTGGTCCCTCCGGGTGTGTTTGTG
AGGCATTGTGAGGGTGGATGAGGGGACGATCGAAGAGAAGAGGAAATCGATAATTAGTTG
TAGGAAGGTGCGCAGTCAACTGCGCTCGTCTTCCTGTCGATTTTATCAGACAAGAATGTT
GTCAAATGTACCGCTCGGGTGCTCAGGTAACACGCCGTCAATATGTCGCCGAATAAATTG
GTGTTGACGTGCGAGGCTGTTGTTGTTGAAGATGGATGCTCCTAACAAATTAATCTTATC
GCAATTTTTTTTTGTTGACTGTTATCGATAAGATTGTGCCAGCCAAAATTTGGGTGGTGA
GTGCAATAGGATTAGCGCTGTAAGTGCGCTGTGTAAATGGTTTATTTAGTCAGTTTCCTA
CTTATATGCGCTATTTATACAGCACTACCTCGTCTCAGGCCAACCCTTCACCGAGTATCA
GGATCAATACTGGAGATCTCAGAACTTCTGCCATACTTACATTCTACCAAAATCATTGGC
AAGTACGATGTGTAATACTACGTACTACTGTTCATAGGGAGGGTGAAAAATACTGCTAGA
CTTGACCATTGCTTTCTAGATTTCCCATACTTGCTGGAAGTGTTCAACCCATCACCAAAG
TGAGTCAATAAGAGGTAACAACCCCCAGTGCATATGTATAACCGTGCGAGAGTACTACAA
GACGATGCAAGATACGAATTAGAGACATGCTCTACTGTACACAGAAAGCATCAGAGAAAG
ATAGAGCCTTCGAGGACGCAATGTTATTGGAGGAGACAAGGAGAAGTCCTTTGTTCTCTC
TGGACCACGGATAATCCCGTCCTTCAACATGGTGTTTCCAATATTGATTCGCTCATCTGG
TCTATCTTTGATTTTACAAGTACGAATCTTGTCTCTGCATCATAAAGTGTGTGTTCCTTC
TTGGTCCCTCACATTTGTCGTGACGATTCAGACCGTCCACTAACACGAAAAGTGGATCCA
GATCGAGCAGCCGCTAACACGCACGCACCCACAGGCCCAACGTGCTCTAGACCAGGGGGT
TCCCTAGGCCACTAAAACACTGCCGTTCTTGCATGTGCGTCAATGAGCGTCCATGGACCG
CACTCGTCGTGCATGCTTATATGTGGTTGCAGTTCAAACACTTTAATTCTCGTCAAAATT
ATTTTGAAATGCACACGTTCTCTAAAAATGATCTTCGAGAGCGCTGCCAAGTATTTAACC
TTTGCCTATCTGAGATCGCCTTGTCCCATGTCTCGCCTCTTTTTAAAGTCGCCCACCTAT
CGATGCATCCACAGCCATGTGCACAATGCGACAGGCTATTGGATGACACTGGAGCCTGGT
CTATCGACTTTTGGACACAGAAAAGTGTCTTGGTTTTTTGACCTGCTGATACTCGAGTGT
CGAAGATCTTTATAGTGAACAGATGCCTTGCTCGCCCATACTTTGCAAACGTGGAGGGAA
GGAGCGACCTCGATGCAGTGTACATATCTCTCTTGCCTTGTCCCTCCTACACAAAGACAT
ATTGTGGCTCGTCCCGTTCTCATTCAATGTATTCTATTCGTCCATTTTTTGTGCATGTAT
ATCTATCTGTCTCTCTTTCAACCGCACATATGCACGATACGGAGATGGTCAGGCGTGCTG
TGCTCGGCTGAGATCACCGCCGCTGCATCAGTGGCTTTTCATGCTCTTTCCATATTGGGA
CAGTCTGTATCCAATCTTGTTCAACTCTGTATTTTCTGTTGTCCTGCTGATGATAAGAAC
ATCTCCCATCATTCTCACAATGTTCATGTTGTCGTCTCCGTTCTTCATCCTCTTCGTTAG
ATCAGTCCTTCTAACAGTCGACAAGCTTGTACTATTTAGCCCGCCGTCTCTCTCTAGACA
CAGCCACCAATAAAGTACATTTAATTCAGCCCGTTCAAGTCTGACACAAATACAGTGAGA
ACAACAGCAAGGATACTAGGAGTTCAGAACTTGTAAAAATAAAGTCGAAAAAAAAGCTTA
GCCTTTTGAACCCACACCAACGACTTTCGTTCTTCTCCACCAATTCTCCACCTATATTCC
CCTCCCCTCTTCGCCCACATTGTCTCCTCGTCCTCTAGTCTTCATCAACTTTAGACTTCC
TCTCTGGTCTGCCACGGTATGATGTCTCTTTCTTTCTCTTCCGGTTGATTCTCTTGTCGT
CAATCATTCCCGTCTGCCGTTGAGACATTGCCGGGTAGAGTCGACTGAGTAGGAGAGAGG
CGGTCTTGGTCCCCCTTCCTAGAGTTTATCTTACAGCCTCTCTTTTCCATATTTCTATTT
TATATTTCCATTTTCCATTTCCAGGACCAAAAATATCTCACTTCGTATTGTCACCTTTTT
TTCATTCTTTTTATTCTTTTCTATTTCTAGCACCAGCGTCCTGCTCTCTTTTCCTTTTTT
CTGTTCTTGTCTTTTCCCCTCATTCGTTCCATCATTTCATCAAAACCAGGAAAGAAAAGG
TGCTGCCTGATAATCTCACCTCCTCACCGGTCTCGACATCAACATCAATACGAACACGCC
AGATCTTGAATTTGTCTCCGGAGAACAACTCGCCGTCTCCTTCTCCTTCTACGAAAATAA
GCACGGGACTACGTTTCGAGTCGAGTTTACAGTCCTTGGAGAGTGTTTATATCAACAGCC
TTTACCCAGGGAACAAAGAAGGCCACACGACGAGCCGCAACAAAGCCGTTCTTAAACACA
CTGCACAATATAATGCCCTCCTTCTGGCCAATACGAAAGCCGTTGGGTAAGGGCGCCATT
GCCCTCGGCAAATCACCATCTCCCCGGCTGCGCCCATCACGGCCAAAGACGAAGCCAAGG
CCGAACCGGCGCGAGTATGGTCTCCTGCCGGCCGATGAGCAGGACAGCCGGAAGAACACA
GTCGGTGTGGCAGTCAACGACATTGACAATGATGACGAAGATGAGGACGACGACGACGAC
ACAAACTCTTACTTTGCCGACAACGATACACCTGACCGCGGCCGCGGCCGCCGGCGCTAC
TTTATGTGCGGCATGGCCTGCGCCCTGGCGGCTCTCGTGGTCCTACTGATCCTCAATGTG
TGGCTGTTCGCCTCCCAGTCCATCTTCAGCAACGGCAACGACTACGACCCAGACGCCATC
TTTGCCGAGTGGGGCAAGGACGGCTCCGGCACGGAAGAGCTGTCGTGGTACCCGACCGAT
TTTCTAAGAGATGTCCAGCCCATTCCCTGCCACTCGCACAATGACTACTGGCGCAAGGTG
CCCCTCTTCTCGGCGCTGCACGCCGGGTGCATTGGCACAGAGGCGGACGTCTGGCTGGTC
GGCAATGACCTACACGTCGGCCACGACCGGACGGCCCTGACGCCGAACCGGACGTTCCAG
TCGCTGTACGTGGATCCGCTCGTCAAGATTCTGGACCGGGCCAATCGGAACACCACGTTT
GGTGATGCCTCCACCACTGCCCTTCGTCGCGGCGTGTTTGACCGCGACCCGAACCAGACG
CTCGCGCTTCTGGTGGACGTCAAGACCGAGGGCGCTTCCACGTTTCGCAAAGTCCTGGAA
CAGCTCGAGCCGCTGCGCGAGCGCGGCTACTTGTCGACCTTTGAGAACGGCAAAGTCACG
TACGGGCCCGTCACCGTCGTCGGGTCCGGCAATACGCCGTTTGAGGTGGTCGTCGAGAAC
GGCACCTATCGGTATGCCTTCTTTGACGCCCCTCTCCAGTCTTTAGAGGGAAGTGTGTAC
AACACGACCAACTCGTACTATGCCAGCGTCGCCCTGACCCGCGGCCTCGGCCTCGTCTGG
TTCGGCCGCTTCCGCCAGGCCCAATTAGAAAAGATGCGCAACCAGCTCGAGGAGGCAAAC
AGCCGCGGCCTCTTGTCGCGCTACTGGAGCCTGCCGTCGTGGCCGGTGAGCGTGCGCAAC
GCGGTGTGGACGACGCTCGTGAGCGAGGGCATTGGCCTGCTAAACGTCGACGACATCCAG
GCGGCGTCGGAGATGGACTGGACGAGCATCAAGTGGGTGTAAGAAGGTCGTGGAGACGAG
AGACAAAAGTTGTGCTCCACTGACAGGTCGGCTCCATCGGGCGAAGCACAACGCCGAGTA
GATGGAGCTATCAGCTGTGGAATGAGCTGCTGTATCGCACATGCCGGATTATGTCCGAAT
TGGTGCAGATAAGGCGATAGGAAAGAGCTCTGTATACATGTTGGGAAAGAGCTGTTTGAG
CAACGATTTACGTTTTCTTTTCTTTTTATTTTGTTTTTGCTTCCATCTTTTCTTTCATTT
AAATCTTATAGAATTACGAACATGATACCAGATCGTTTTGAATTTATTTCTAGAACTTAC
AATTTTGCTTGTATCCCAAGGCTTGAATTGCGGCTGTATCTCGATTGCGGGGTCATCGTG
CGTCTATTTATGTATGACGACCTACAGCGTAGTAGTGTGAGATAATCGCTCCTGCCGTCT
TCCGCTTGTCGTCTGTCGTAGCTTCCCATATATCCGCGTTCTTGCCTGTACTTTTGACGG
CGGGGTTTATCGCATCGCATCTTGCAAGAAACATCGCAAAACGAGAAGACAGACGTCGGA
ACAATCAGAAGAACAGCTCGCACAGTACAACAGCAAGACATCACAGACCATCTCTAATTT
CCTCGCACCTTCCACAGCAGCCAATATGCCAGACCAGCCCAAGCTCGCATCGCTCGATGT
ATGTGACCGAAGATGACAAAAAGGACCACAAAGAAACACTGCTAACATTCTGCCTCTCCC
TTTCTCAGGACTCAATCGTCGCCCGCCTGCCGTCGCACGCTCAATCGCTATTCGCCGCCA
AGACGGAGCGCGGACTCACATTCGCCCAGATCGCCGAGGCGCTCGGCCGCAGCGAAGTCG
CCGTCGCCGCCATTTTCTACGGCCAGGCCACGGCGTCCGACGATGATGTAAAGATCTTGG
CCCCTCTCCTCGGTCTGGAGGGAGCGACCCTCCAATCGCAGATTGGCGGCGTGTTCCCCG
ACCGCGGCCGTGCGGGCCCGATGCCGCCGGTCGAGCCGCTCATCTACCGCCTCTACGAGA
TTGTGCAAAACTACGGGTACGCGTACAAGGCGGTGATCAATGAGAAATTCGGCGACGGGA
TCATGAGCGCGATTGCGTTCAGCACGACGGTGGACAAGGAGGTGGACGGCGACGGGGTGG
CGTGGGTGAACATTAAGATGCGGGGCAAGTGGCTGCCTTTTACTCGTTTCTAGGGGCAAG
ATGGGAGAAAAGAAGAGAGAGAAGTGAGGATATTGATCAAGAATTCGCGGATGTGGGCAT
CGCAAACTATTAGGAAAGATGTTTGGATACACGGGACACATACGGGACACATGCTCGAGT
GGACATCAGTCTAACAAAGAAAGTAAACATGATCGAAAGCAGAAGGTTGCCAAAGTAAAA
ATGTGCAAATGTAAACGCATTCAAGTGAATGTTGTGCAAGGGTGATGTTCTCGGCTACGA
GAAAACATTCGATTTGTTTTGTTATCTTTTTGTCTTGTCAAAACCAACAGACAGACCTCA
ACCTTCTAGAACACGCCAAGGGGGCAGAATGGTCAGGAGGATCTTGCATTGAATCGGTGG
AAAGGGATGATTGAATCCCAGAGAAAAACAAATGATAAGAGGAGAAGTGACACTGCAACA
AGGCAACCGAATGCATCTCGATTGTGACGAGATGTTGAGGAAATGGTCGGGATGCAGAAA
GGGCTGCACCAATTGGTGTGTCTGCAGGCGATCATTTCCACCGTTTGGTGAGAGCAGCTG
CGAACCATGCCAAATACGGCGCTGTAAGCCAGCTGTAAGTGGTCGCTGAACCACGCGAGC
CAAGCTCCAGGGTAGAACAATAGCAACGCTAAAAGTGGAACAATGGCAAGGCTAGCGGGG
CTCAACAGGACTAACAAGGACAAACAGGGGCTAGCTCTTGGGAAGCTCTTTGACCTCGAC
CAGCAACAGCCTTGTCCAACAGCCTCGCCAAACATCAAACTCGAAGAAAACAAGCGAGGT
TTGCAATCAGAAGCATTGAAGCCATTACGCGCAATGATCAATTGGACGATATTTGCCTCT
TTCTCCCTGTCTTGTGTGGTCTGCTCCTTGTCCCTAGGTTAGACCCGGAGTTGCGATGGA
GACAGAAAAAAAAAAGAAAGAAAGAAAACAGTTGACAGACTAACAACTGGAGATATCATG
GTGTCGGTGAGCATTGCTCCACATGACGATGGACCAGACAATATTAAGAAGGCTCAACCT
CACCGTGAACAGCTCCTTTATCTTTTGATGGCTCCGGAGATATTCTTGGCATTTCCAGTC
TCCAGAACGTGGCCAGACTTTCCGTTTAAAAGGAAAGTGGACATGAAAAAGCCCGTGCCT
TTGACTACATCCGAGAACAATATCAACGCTAGCACGACAACAATATCAACGAGGACAAGG
CTGCGGTCCAACATCAACATGAAAACAAAAGGCGAGATAAAACATGACAACGAAAAAGGA
AAGAAATAAAAGCGTGGTGCCTCTAGAACAGGGACAGAATAAAAAGGAAGATCCCCAAAA
ATGGTGGCGGCGCAGGAAGAAGTAGAATCAGGAAAAGACCCGGAGGTATCAGAGGTATCT
GAAGCAAAAGACGAGGATCTCGTCGGCACCAAGCAAGACAACGGTCCGTGATCATCCCTG
GGTGGCTTGTCCGAGTCAGCCATTCTGACAAAAACGTGGCCTCGTGAGCTGTCTCCTTTG
ATTGTGGGTGGGCTGTCGTCGACCAAAAGGGTGTTGACCGTTGCTATTCTTGTTGACCAG
ATCCACACCATTGCATTGACACTGGCATTGATCCTCTCGGCTGCCCATTCTCCACTCGCC
ACCAACCCCAGACTCCTCCAACCTCCACTCTTGATATTCTTCCTTTCTCCCTCGACCTTC
TAGAATGAACAGAATACATTGACAGGAGAGGGGTTGATCATGATGGTGGACTCACCTCCT
TTCACCTTGTCCTCTTTCGGCCTGTCCGTCGACGTCGTCGCGTGGCGATAGTCCCCTCTC
CACGTCCCTGATGCCCCTTGGGGTTTTGGGCGTTTTGATCCCGTCCTAGCTGCCTCTCGG
TGTGTCCCTTGGCGAGGCCATTATGTTCATATTCTCTTGATATTGTTCCACTCTCGCTAG
AGGACAAGCTGAACATTCTTTTTTGTTTTGTCGACGTCTTCGTCTGTCCTCGTCGACTCT
AGACCTCCCTCGTGCCATATTGGAGGGTCATCTGCCTCGATGTGGAGTTGTTTCTTGTCG
TCTCGATTCTGTTTTCTTTCTTTTCTTTCTTTTCTTCTTTCTTCTCTCGTATCATCTTCT
TTCTTTCAGACATCTCCTTGGCAACAACTTCACACACATCGACCAACAACATCATCTCAC
TTGCACACTTGCACATTCACTTGCCACTCTCGACCCTCGACAATACACAACAACTCTCTT
TGACTCGAACTGCATCCCTGTCTTCTGCCTTCTATCTTTGCCTCAACTCGACAGACTTGA
GTGTTTCTACCCTCTCATCTCGTCTTCTCACCTCTTTCCACCAAAAACTGACCCTCGATT
TCGAATATAAATATCCCCCTTCTCCCCCGTCTTCATCCAGATATTTTTTCTTCTTCTCTC
CATCCACAATCATCTCTTCCATCTTTCACTTCCACTTCCAACTTTTTCAAATACCCTTTT
TCGTTTTTTCTTAAAAAACACCCCCAAAAACCAAAATGGACGCCCCCGCTGCTCCCCAGA
CCGGCTTCGTCACTGGTGGCTCTTGCACCGTCATGTAAATTGCCTCCCCTTGGACCCGAA
AGGGAACCAAGGAGCAGTTGTGCATGGCCCTGCCGATGAGCGTACGAGTTGACACTTTTC
TCGGGCACACTCTTTGAGAGCGTGCTCGCGTCCAGACTCGTACCGACGGGCCATGCAGCA
TCCGCCAAAAAGATGGCATTGTGCCAACCTCTCTCTACCTAAAACCCTCTTTTCTCTCTC
TCTTCTCAGACAATCTTCTTTTTTCTTCACGACTACCAACTCTTCCGAACTTTTCACGAC
CTTCGACAAGAACTTGATACGCCATTGACGGAACGGATATTGACTGGGACGGGAACTACG
GGAGGAAAGGGACTCAAAAACAATACATTCTTTTTCTATTTTTTCTGGGATTTCTAGATA
GTCGGCGAGGTAGTGTGGAGGAGGAAACTGGTCTTTCGTTAGTCTTGCTTACTTCTCTGC
TCTTCCTTGTTCTTCTTGAAGGAGCCTATGTCTTAATAAAAAAAAATACAGGCCCATGGC
TCGACGGGGCTGTGGGTTCTTTTTTTAAATCTTATTTCCATCAATGCAAGTGATTTAATA
ATGTGCTCACAATAATTTTGTGACAATGGCAGTGAGAGTGACAGTGATTGCAATCTTATT
TTACTGTAATTTGTTGTAGATAATCGAATTTATTCATACAGCATAGTATACCCAGAGGTC
ACCTTCGGCGACCTCCTACGGTGATGTCTAACGGTGCAGCCAGCCCTTGCCGTTCTCAAC
ATAGCCCCGCTGCTCCATCTTGTCCACATCGTCCTCCTTGCCGGCCGCCCAGAAATCCAG
CACGGGCTGCAGCTTCGTGTACGCGTGGAAGGCCGCCTTGTCCTTGAAGCGGATGAGCAG
GCGCGCGTCCAGGTCGTTGTCCTGGCTGGCAAACGCGACCCACGTCAGGATGCCGCCGTT
GGCCGTCGGCTCGGACGCCTCGATCTGGGGCGCGAGCGCTGTGAGGCGGGCCAAGACCCG
GTCGCGCGCCTCGCTCGACTTGCACTTGATCTTGACGTCGTACATGAGGCCGCAGGGGGT
GCGGTCGCCGGGCTTATCCAAAAAACCGCCGACGCGAGAGTAGTGCTGCAGGTCAAAGCT
GGTGGTCATGTTGGGCAGGGCGACGGGGATAAACTTGTTCTGCATGGTGGGCGAGGTAAA
GTGGGCGCCATAGAGCGAGTCGCGCTTGTCGTAGACCTCGAACGCAAACATCAGGGGCGT
GTTCTCGACGTCGTCGGCAAAGTCGTAGGGGATGCCAAAGTAGTACGTCTCGGTGGTGGG
CTCCTCGGCCCAGACGTACTTGGCGAGCTCATCGTACGCTCCTTGCCACTGGTGTGTGTT
AGACGTGTTTGGTTTTGGGAGAAGAGGATGTGTGAACATACAGTGTTGTAGGCGCCCGGC
AAAAAGTGCACAAAGGCAAAGAGGTAGAGCTTGTCGTCCTGCGTAGTGAAACCCATGGTG
TGTGGTGAGGATGGATATCAGATGTTGTGGATATAAAGAGAGACTCGAAATAAATCAAAA
TAAATCAAAAGAAGATCAGAAAGAAAAAAGAAGGGAAAAAAAGAAACAAAAATCTACGAT
CAACAGCTACCCTCGAGGCAGTTATATAAACATGACAAAGGTAAGAGAGCAAACAGCAAA
AAGACGGAAACCTGTACACCACCACCACTACCACTCTACAACGTAGGCTACTCTACAAAC
AACAGCCTCATCGCGGACAAGGGATGCGTTCAAGGTCTCGGAAAGAGGGGAAGTGCAGCC
CAAAACCACGAATTCCGTCGACGTTCCGTCACTCATCAAGACATGTATGGAAAGGCTAGA
AGGGGAAGTGCAGGAAAGTGCAGCGACTAATAGACTAATACGGATATTATGGGGTAGTTC
CTTTTTTTTGTTCCTTTTTCTGGAGCTTCTGTCAAGCGTCTGGGACAATCGCTGACTCGC
CTTTTTTCTGTCTTGCTCACTTCGGCAGCCGTAGTCCGAGTGGGCCAGACTGTGGGCTGC
GGACAGTATGTGGGATGGATGCATGTGGAGTTGAAGATGGCTTCATTTTTACTCACAGTA
TGGAGTAGCCACTGTTGCTGTCCATCTTATCATAAGCGAAGCTCTTGTCGACGCCCAGCG
TTTGAGACGCCTTCTTCAAAGGAAGGAGGTCCGTCCAGAGGAAAGAGAGGAAAGAGGACC
CCAGCTTCTTGCACGACTAACACCAGGCCAAGCGGAAACCGCGCCCTCTAATTGGCCCGC
CGTGCTGGTCACAGGAGGGAAAAGGTGGGGAAGCACCAAAATGTGGAGGAGAAGCTGTTG
TCGCTCTGATCGTCTTTTGGGTCTCTTGGGGGTCTTTCCTTGTGAAAGAGCTGGTGTGGC
CCGGGTTGCTTTACCCGGATTGGACAAAGGGAGGTGCAATGGGGTGCAACACTCAATTCT
AGGAAAGAGCAGCGAAGTACGTCCGAAGCTCAAGACTGTAAGATACCTTTTCTTTCAGAA
GCTTAACCACTGGCAATGCGTACCCTTTTGCCTTGTATCCGGAGCGCGTTGATCAGCATG
GAAAACGACTGGCAGACCTTTTCTCTTTTCTGTGTCCATCAGTGAGTGTCCATCAATGTG
TACGGAGTGCGATGTACTCCGTCTGTCAGTCAATCACTCTTTCCGTGTGGACCATCTCCG
TACGATGCACTCCGTCCTCTCCTTCCTTTTTTGTCCATGAGCTTCTTTCCTCCAAATGCA
GCTCTCCTGAAGTCGTTCTTGCCGCTTTCGCTGGCATGACGTACGAGGAAAGAGCAAACG
TACACGCGATGCACATGCAAAGTTACAGTGGAAAGAGTCAACCTGCCCCTTTTGTAGTCA
CAGTTTCAATTCACACTCGTAGTTCACAACATCACAATCATGCCATTTTTTCAATGAAGT
CAAATCAACATTATGCGGTTTATTAGGTTCTGTACGTGTACAGAGTATGTGTGGGTAGTG
TGTACAAGCAAAAACAAGTACGTGGTATCGATACTGCGCGGGCAGTCAAACAAAAACAGC
TTTCCAATCTCTTCTGTCCTCCCTTCGGTCGTTTCTCTCTCCTCCCCTTTTCTCCTCCCT
CCGGTCGTCTCTCTCTCCTCGCATGCTTCGCATGCTCGTTGTCTAGTGGTAGACGTTCTT
CTCGGCGTTGACGTCGTTCTCGAGGTAAATCTCAATCTTGTTGTTCATCTTGTCGTCAAT
GTCGTTGCAGCAGAGGCAGGCGATGATGGCGACGATGCCAAAGGAGAGCGAGGACAGCGC
GGTGGTGCGCACGCCGACGACGTACGCCTGCTGGTAGGCCTTGCTGGCGGCGGCGATGAT
CGAATCAGTAATGCCGGGGACGGCCTCGAGGGCGGTGGCGCCCAGAGGCAGAGCGGCGAG
CAGGGCCGACACGGACGACTGGGGCAGGCCGGCGGCGGTGGCGGCGGCGGGCACGAGCTT
CTGCATGTTCTTGGTGGTGACATTCGATAAAATGGTCGAGAAGACGGTAATGGCGACGGC
GCCGCCGGCAAAACGCGAGACACCAGCCAAACCACCGGCGATGCCGAGCTCGACCTGGTC
GGTGCCAAACTGCACAAAGGCAATGGACAGGTACTGGGCCCAGCCGAAGCCGACCTGCTC
GATAAACACGAGGGCGATCGCCAGACCCTTGCGCTCGGGCGTCACCAGGCCCATCAGAGC
ACCGAACAAGACCATGATGAAGACGGAGGCGGTCAGGGTCCAGCGCCAGTGGCCAATCTT
GGTGCCGAGGACGGACAGCAGGAAAGCGCCGAAGCAGAGACCCAGGTTGGCCGGCAGCGT
CAGGACGATCTGGTAGCGGAAGCTGGTGTTGGCGTCTGTGAAGAAGACGTTGATCATGGT
CGGGTAGATGACGTTGATGGCGTAGTAGAACATGGTGACGACAAACGCAGCGACAAAGGG
CGCCGTCAGGTCGCGGCCCTTGCCCTTGGTGAAGACGCGCGTGGGCGTCAGGGGCTGCTT
GAGCGGCATAAACGTCTCGTACAGGCCGAAGAGCACCAGGGTGCCCAGACCCGACACAAG
CGTGCCCACAACCTTGGGGTCGCTCGAGGGCAGCTGGATCGAGTAGTTGATGCCGACGAG
CGTGAGGACGGTGGCGATCGTGAACAGCAGGGCGCCTCCGTAGTCGAGCTCGCGGACGGC
CTGGCGGAAGGGCAGACCGCGCGGGTGGGCAGGTGGGAAGTAGTACAAGAACAGGCCCAA
GAAACTCAGAGCGGCGGCAATGGCGGGGCCGTAAAACAGCCAGCGCCAGGCCGAGGTGCT
CACAGCGACGGCGAAGCGGCCGGCCACGGGGCCGACGACGGCGCTGAACAGCACAAATAG
ATCGGCAATGACAATGGCAATGTGGCGCCACTTGTTGGGCAGCAGCTCGGGCAGCGCGAA
CGCGGCCAGCTGGGCGTTGCCGGCGCCGAAGCCGATCAGGCCCATGGCCGCGAGCATCAT
CGTGTTGTTCTTGGCGGCGCCGCCGAGAATAAAACCAATGAACAGCAGCACGTTGCCGCC
CGTGATGAACCAGCGCCGGCCAAACAGATCGCTGTTGGCGCCGCAGATCATAAACGCAAT
CGTGATCGTGATCAGGTAAATCGAAACGTACCACGCATAGGCGGTCGGGTCGCCGAGCAG
AGTAGCGACGGTGGCGGCACACGAGTTGAGGGCGGGCACGATCCAGAAGGAGATACCGTA
GCTGGCCGACAAAATGAACACAACAATCCACGTCTTGAAGGTGACCTCGTAGTCGTCGTC
GTTTTCGGGAATGTAGCTCGGCTGCGCAATCGTGCCGGCCGCGCCGCCGCCCTCGGCACG
CTCGACGGCGGCCTTTTCGTTGTCGGCAGCGGAGACCCGGGGCGCCTCGTGGTCCGAGGA
GCTGTGCTCGGTGGCAGCCGCAGGCACGTCCTGGACGGCCGTGTTGGTAGGCTCGGCCAT
GTTGCGGTGCGTAGCAGGCAAATCAAATTAAATAGAGGAATAAAATAGAGGAATAAAATA
AACAGTCGTTGGGTATCTCTGGGTATATGGGTATCTGGGTATCACGACAATAAAAAGAAG
AAGAGAGAATAAAAAAGAGAAGAAGAGATACTTCTTGCGAGGAATGAGGAGACAAAAAGA
GAGAGAAAAAAAGAAAAGAAAAAAAAGGACAAGAGGGACGAAGGATTGGGGGGTGTCTGC
ACCTTGATATAGGTTCAGGGGAGGGGAGAGCAGGGGAGACAGCAGGGGAGAAAAGAAAGA
AAAAAGACAGACAGTGTGACTCTGGGGTCAATGGGGAAACAAAAAAGACAAACAAAGCTG
GAGCTGGGGCCTGGATCGTGGATGGATCGACGACAAGGGCCAACCAGGCCAACCAAACCG
GCGTAAATTCACACCTGCACCTGATGGATTGGGGTAAGCTTGTATTTTCTTTTTCTTTTT
TTTTATTCTCTTTTCTTTTTTTTTTACCCAGTCACTTCCCCAAGTGGTGCCAGGATCCTT
TTGGAGCTCGTGCATGTTCTCCTCACTTTTTGTCTGCGCTTGACAGCTTTGACCCGAACA
ACCTTGGTTGTCGTACTCTCCTGTCATTATTCTCACCATCTTACATCCGTCACTCACCTT
GGAATCAACATACTGTGTAAAGGGAGGCCGAGCCATCAGACCATTTGTCCATCTTTCGTA
CGAGAAACGACGCCTCCTTTGCCTCATCTATTTCGATCTGCACTATGGCCACGCCGTCGA
CAACTATTTGAGATTGAGCCGGCGTGGGATTCCGTTTCCCGGCACTTGTGACGCGAAGCT
GGGACTTGTTGTCCTGGGCTAGGATAAAACAAACGGTGAGTGCTGGGAAGTACACAGTAA
TACTCTTAGTTCGGACTGTTCTCCGATGAGTCGATGGTCATGACCATAACCAAACTCAAG
ACAAGTCTTCCCTGCAATGTGGCGTTCTCCTGCTCCGTTCATATCAGACTTTTCTTCACA
TTTTTGCTCCGTGTCCTGCCCTACGCCTTGCCGGGATTAGATCTGGGAGGGAAGAATGGT
GGATGAGTGCAAGTGGGCATAAGAAGCAGACGTCCAGGTTAGAAAGGCTGTTTGTGATAC
ATAGTCACATCACGATATCTGTAAACGGCCACGTCGTTAGCTGACTGCCGATGCTGCCAG
GCTGTTTCCTCTTCACTACTTGTCGTCTCATCTCTTCTCGACGCGCCCATGTGTCGAGTT
GTATTTTGATCTCGTCCTTGGCGAGTTCGTGACTGTCTTGTAAGGTTTTGTAAGTAATAA
AGGCAAAGCCCGACTTACAGCAGTAGTGCACTCCAGATGCCGCCTAGGCGCCTCCTAAAG
CCACCAAATCGCTGCTAAAAGACTAAAGTGGACGCTACAAAACCCGCCCATTTTCCACTT
TTATTAGCAAAGTGAAGTGAAGATGGGCCTGTTCAGTGTTTGTTTCTTTCTTTTTTGTCT
GTCGTGTTTTGTTGTGTCTTCCCCAGAAATAAGCTCTGGGGTCCATTTACCGGGGCCCCG
GAAAACAACATCCAGACCACCCACTAACAGCACCACCATAGGGTAGCTTATCACACCAAC
AGGCAAGAGCCGTTTCGGTATCTGACCAACCACCCACACTTCTTACTCTCTGTCTTCCTT
CTCACAAAATAACAGGGGGTCTGTTTACGTGCGGGGAAAGCATATCTTTCAATGCAGATG
ACAGTCACTGTTTGATGCTTCAGTGAACATCATGACATGAACAGTCTGGAGACAGCAGTT
TGTCTTTTCTTTTGATTCTTTCTTTTCGCATCTTCACCCCAATGGCCCCTCTTCATCCTA
TGACCCCTCCAATATTTTGTTTTCTTTGTCTTTTTTTTTACTTTTTTGTTTGCATTCCTC
TTCTCCTCACGCGCTTCCCTCGCTTATACCGCCGTCTTGGGAAAAGTTGGAGTAAGGGTT
CTTGAGAGTGTTGTACAAAATATTGCTTCGTTTGGCTTCGTTAAACTGTCCTATGACCTC
AGAGCGAGGGAGGCGTTTTACACAAAAGCCAACGACAAGTAAACCCTTTCCCAGAGGGGC
AAGCCTCTAAGGTGAAGGAATAGATGCAGAAGTGAATGCAGACAAAAGTAAAGGCGGTTA
ACGTTCCGCGTACTTGCTATGCAAGCATGAGCAGTCGTGTAAGCGAGGCTATCGTCATAT
CTGGTCATGCAGCACGGTGTGGCTGAAATCCAGCGGGAGCAAACAAAGCAAACGAGAGAC
GAGAAAAGAACAAGTCGAGGGCTGAAAGCCGTTGACAGCACCCGTTGTCTTTTCTCCTTA
CATATCGTTTGTCGTTTTCCATGGAGACGATCAGAGGGAAGATCTGAAAGACGATCCAAA
GAGAGATCGTCTTTGTCTCTCGTCTTGTGCCATGATGGTTTCTCATAACCTGTGCGAGCA
GATATTCAAGATCATCAAGAGCAGCTCAATAGAATTAGTGTTCTAATCCGGAGTTGTCTC
CCTCTAAACTGTGGGTGGACCCGGGGTTGCGGAGACCGGTCTCTGGGCATAGTTCGGGCA
GGATCACTCTACAGTCTGGGGACTGGGGAATACGGAGGTAATGTGGGCGGTCTGGAGCAA
GTACTCTGGGGGTTTCTGGTCTTCTGGGCACCTTCTGGGGAAGGATAAAGGTAGTCGAGG
ACCCGCAGACTACAAGAGAAAAGACAAGACGGAACCGCAGTCAAAATGAAGGGTAAAATG
CGAAAGAAAAGGAAATGAAAAGACAGTGACAGTCACAGTCCGTCCGGACCGTCTTTTCGA
AAGTCTCCAAAAAGACGGCCGGAGCGTGCCACGCGGAATAAATAATAATAAAAAGATACG
AAGAACCGCTGTAAAATAAGGCTCAATAGGCTTACCAGTCACCTGGGAAAAGACTTGGGG
GGCAATAGCAGGCACGAGAGGAACAAGAAAGAAACTATTGAAATGGGCCGCAAACAAAAA
GGCACACTTTTCTATCCTTATCCCTTCAGTGCCTTGGCGATCATGCCTGTTCGTGGACGG
TGGCAGAAAGCCAGCGTTACAATGTTGGGCAAATAGTGGTGATGGCGGCTACCTTTTTGG
GGGTCCGGCCCCCAAGTGCCTTCGGGGGCCTTGCCCAGAAGGGCGCAGAGTGAGACAAAG
AGCACATGAGCTGGGAATCGGACGCCCGAAGTGTGGTAGACAAAAGACAGAAGCGGTTCG
CCGTCTTGCCCGGAATCCGACTACCGAGACGCGCATTGGAGAGTGAAAGAGGACAGAAAG
AAAGAAAGCAACACGCTGAAAAACAGCCACTTCTGGTCATGCGGATAATTGACGACAAGA
CAGACGACAAACGCCACCAAAAGCTAGCTCTGCTTTTTGCGACACAACCTGCAAGATCAT
GTGAAGACGAACAAGCGGCAAGAGATCGTCCGCTATGGCTACGAGGGGAAGGGAAAGGGC
TGTCTGCACCGTCAAAAGCTGTTTTGCGCATGGGAAAAGACGAGATAAAGATGTGCGGTG
TGTGGGCGGTGAGTTGACTCGCAAAGAAGTCTGTACGAATAACGGCTGCAATTACGGAGT
ACAGAGCACACGCTTTTGTCATTTCGTCTCTGACGATCGCCGTCTTAACGCTCGCTGGCG
TGTCTTTCAACGGACCACCTTATTTCTGATATCGTTTTCCTGCATGGCAAACGAGAGACA
TGCATTGTTTTTCTTTTCTTTTTTCTTACAGTATTTTTCTACCATCTTCAATCGCGTCTC
AATACGCGTTTGTCTCGAAGCACAACATCTCGTCTTTAACTTGTCTTCTGTTTTGATTTT
GTCACAGTCGAACTCTTTTATCTTGCTTTTGTTTCCTGTCTTCAATCATTCATCTCACTT
TCTCTCGACGACACATTCTGAAATGACACCCAACGTTGTGTTGAATCATTAGCGCTTGCA
ACGGGGTGCACTGTGACATGACCAACAGCTTTTTGACCCTCAGGCTCCAACAGACAAAAA
AGACAAATATTGGTGATCTTACTCGAAGAAGTATTGACTTGGCTCGTATTGGGGGCTGTC
AAAGACAATAAAAGGCTGGCAAGGGAGGAGATTGAAAGAAACGAGCGTCAAGAAAGGCAG
CAAATGGGAACGCTCCCGACGTCACAATCTATTTGACATGCACAATACGTGGGGAGAATT
GGGGGTTCATGTCACACAAACCAGAAAATGGAGTCGTAAATGCAGACACAAAATGCAAAT
GCAAATGCAGTCACAGAGCAGGCATGGATATGCATCGACAACTGGCAGCGCTTGGAGTGT
TGGTGATATCCTCTGAAAGTCACAGTCACAGCACGGGGGTCACCGTCAACAGTTCAACAG
TCAGCGAATTACATCGGACTCGACAAGTGGGCCGGCCCTGTAAGACCACGCTTCCGGCAG
ACGATAGACGGCTGCTTCCGCTAATATGAAAGTAGTCAAATTATTTGCACGTGACTAGTC
ACGCCTCGATGTCCGTCGCCTCACGTGCCTCTTATCAAAGGCGGTGAGCTGCAAACTCCA
CTCGACAATCAAGATACGGCAGAAAAAAAGAAAAAAGTTGAAATTTCGCTGGGCTACGGC
TGGCGAGGATACTGGTGTGAAATGAGGCGGAACACCACCACTGTTCGACACAACTACTCT
CCACGACAATATCAACAACCTTTTTCTACCACCACCTTCACAACACACCCACACACCCAC
ACACACATCATGGGAAGAAGCAAGCTTCGGGTCGCTCTGGCGGCCGAAAAGGGCACGGAT
TTCAAGAAGCTCAAGGAGAAGAAGAAGGCCAAGGCGAACCTGAAGGAGAAGCAGAAGAAG
GCTGTCGAGAGGGGAGATGACGACGAGGAGGATGAGGAGGAGGACGAGGATTGGGAGGAT
GAGGAGGAGGATGACGAAGAAGACGACGAAGATGAAGAGCGCAATGCTCTGATTGACGAC
GAGGCTTCCGAGGACGAAGACGAGGACGAGGAAGACGACGAAGAACTTGGTGTAAGTGAC
GAGGGCTTGACAAAAATTTGAGAGAAAGAGACACTGACAATTTAGGCCGACTTTATTGCT
GCCATGGACGACTCGGACGACTCCGACTCGGACGTCGAGATGGAGGCCAAGATCCAACGG
CCGAAGAAGGAGAAGAAGGCAAAGACCGACGACGACAACACAGAGGGTAACGACGACGAA
CTCGCCTGGTCCGACGTCGACGAGGAAGAGCGCGCCGGCCTCGTCGTTCGCCAGCGCCAG
ACCATCAACAACACCGCCGCCCTGACGGCCGCCCTCTTGCGCATCCGCACCTTTGCCCCC
ACCGACGCCTCCGTCCCCTTCCAGCTGCACCAGAGCGTCACCGCCGCCGTCCCCACAACC
AGCCACCCCGACGGCACCCCCATGGACATGTCCGACGACAAGGTGCGCGAGCAGGCCCTG
TACTCGCAAAGTCTCGCGGCCGCCGTCGAGGCTCGCCGCCGCCTGCGCAAGGAGGGCGTC
CCCTTTTCGCGGCCGACTGACTACTTTGCCGAGATGCTCAAGGACGACGGCCACATGGCG
CAGGTCAAGGCCAAGCTGGTGGAGGCGGCGACGGCCCAGAAGGCGTCGGCCGAGGCCCGC
AAGCAGCGCGACCTGAAAAAGTTTGGCAAGAAGGTGCAGGTCGAGAAGATGCAGGAGCGG
CAGAAGGAGAAGAAGGAGACGCTGGAGAAGATTAAGAGTTTGAAGAGAAGTAAGTCACCC
CAATGGTGCCGCGAAGCGGCCCCAAGCAGATATTACCCCATCCATGATGACATTTTACTA
ACGCACCCAGAACGCTCCGAATTCGGCACGACGAGCACGCACGAGTCGGACGCTTTCGAC
GTGGCCATTGACAAGGAGCTGTCGAGTGCTGGCCCGAAGGGTGCTCGCGGCGGCAAGAAC
GCGGCCGGCGGCGTCAACGCGAAGCGCCAGAAGAAGAACGAAAAGTACGGCTTCGGCGGC
AAGAAGCGCCACAGCAAGTCGGGCGACGCCATTTCGTCGGGCGACCTGAGCGGCTTCAAT
GCCCGGAAAATGAAGGCCGGCGGCGCCCGGAAAGGCGGCGCAGCCACCCGCCCCGGCAAG
GCCCGGCGGAAAGCCGCTGCAGGCAAGCGGTAGGGGGTGAGTCAGAATCAAAAATTGGTG
TTGAATACTTGTACCGGCATTTGTTACTATACTATCATTTTCTTTTTGTCATTGCCATTG
TTGTTTCATAGATTCTTTTTTTCTTGTTTGCATTTATTTAATGTCATCATCCATTCATTT
CAAGCTCTGGGCCACAATTGTCTTGCTCCAAGTCGTCTTGTCCTCTTAATGGCATATCAT
TGTTGTCACGTTCATCATCTTGGTGGATGATATTAATTTGAAATCTTGCTGTTTCCATTT
GTAGAGTAAAAGAGAAATAAAAGCTGATCTGGATATAAGAATACTAATCGACAAGGCAAA
AAGACAGAGCAATACATGAAGATGAAAAGAAAAAAAAAACCGCTTGAATAATAATGATAC
TTTCTCCAGAGTCCAGAGTGAAGATGGGTTGTGAGTTTGTGTAGTTCTGGGCATCTGACC
AAAAACAAAAAAGGTGGTTCAAAAGTGACAAAATGACGTGTAGTTTTCTTTGGGAATTGT
GGACATGATTGTAGAAAAGACAGGATGATGTGAAAAGAGAGACAGAAAAAGACAAAGGAG
AAGGACATAAGAAAAGGATGAGAAAACAGAGTGAGGAAAGAAGGTGAAGACAGCAAAGAG
GCTGGATAGGAAATACTGCCTCGATGCCATGCCATGCATATTTGTTTTTGGCTGCCTCGA
TGAGAAAGAGGGAGAGAAAAGAACAGGGTCGTGCTCGCGGTAAGCAGTGAGTGTGTCGCT
CGCGAGGAGGTCGGTTGTTAAGATGGGCGGAAGTTGGGTGAAGCAAGTGAAAAAAAGACA
GAAAATGCAGATAACACCGGTTCCCGTTTCCTCCCTCATTAATGCATTAATGCTGTGCTG
TGAAATGTGGATTTTGTGTCGTTTTTCTTTTTTGTTTGGATTTTGTTGTTCTTTTTTGTG
TTCTGTTAGCTTTTCGCGTCTTCACTGCACTGCAGGCAGTTACTGCGTGGCGGCAACGCA
CCAGTGCCGGTGGAAGGCCCACGCGCTCTTCTGGCACTCCTTGCTGCAGTACTTTGTGCG
CCGGCACCGGCGGCACTTTGCAAACTGCCGCGTAAACTTCTCCCACTTGCCGCACTGGTA
GTATGCGCACTGCCTAATGCCGCCGCGCGACTCGTCCTTGCGGCAGAGATTGCGCATCAC
CACACCTGCCCAGTACTGCATGTCCGTGCTATGATAGCGCACGGTGAACTTTTCCACCAA
CGGGAAGATGTTAAGGTCGTTGGGCAAAAGGTACTCTTCCTCCTCTTCTTCGGAAGCCTC
GTCGCCCATATGGGTGCTGCTGCTGCTGCTCGCAGTCGTCCCGCTAAGAGTGCTGTTGTT
GCTGAGAGCACCGACGCTGCCGCTAATGTTGCTGTCATTGTCGAGATCGCCATCCTCTTC
CATCTTGACCGCGTGCGCGTGGCTGCCGCTGCTGGAGGCCATGCTGCCGGCCAGACCGTC
AACACCGGTCAGGTCATCGCCGTCCAGAAGCTGCAGCTCCTTGCCGATCTTGAGCCGGGG
CACAAGGTGGCTCTTTTGGAAGTACGAGCGCAGGTTGCAGTACTTTGAGACGTATGCCAA
CAGCTGCAGCGACATCAGCACATCCTCCTCCCGCGGCATCGAGGCAATGACCTGCGGGTG
GGGCGTGAGCTGACGGTCGAGGAGGTAGCGAGGGACGCTAGCCGTCGGCATGACCGGCTG
CTGCGTCGTGACCATGGCCGGGCGGTTGGGCGACAGGCCCATGGCAGGCACCGGAGCAGT
GGTGGCAGCAGGGGTAATGCTGCCGTCCAGAGGACCGCGGTGCGTAATGTTGAACGCACC
AGTGTCCTGGGTCTCGGACACCGTCGGCGTCGTCAGCTCGAGCGACTCGCCACCAAGCAT
GCTGTCCGACTCCTCCATGTTAATGTCCTGGATGTCGACAGTAGCCTGGATCTCGGCGGT
GCCCGACATCTCGGCGTCGGGCGTCTCGTCGGACTGAACGCTCTCAGCATTCAGGTCGTC
AACCTCGGCAGGAGGACCAGACGTCGAGTTCTGGTGGCGGATCGATGGCCGTCTCCGTGA
CCGGCCAGTCGGAGCAAGCAGAGATGTAGGGCGGACGGTCGGCGAGCGGAGCTGTGGTGG
CGGCAGCGGCGTTGTTGGCGACGCCGGCTGGGAGTTACCCAGGATCGGGCGGGTCAAGCC
ATAGGCCGGTGTGTATTGGTCGAGATCGCGCATGGCACGCAGCAGGTTGGCCTCGTTGAC
CTCGGAGGCATTAACAGAAGTCGCCGAAGGGGTAGCAGCCGAAAGCGGTTGGAGAGAGCT
TCCAGAGGGTGTGGAGAGAGCATGGCGGGAGGGAGTAGCCGACGTCGCGGCGGCAGCAGC
GGCAGCCGCCATGGTCGACGAAGAAGGAAGGGGGGTGGTATGAACAGAGGAAGCAGCCGT
GCTCGAAGAGGAAGAGGAAGGGCCTGCCGCACCCACATGGTGGTGGTGATGATGATGATG
ATGGTGGTGGTGGAAGCGGCGGGCAGAGGAGGAAGCGGAAGCGGATGCAACCGACGACGG
CAGGGATGACTGTGCCGGCACCGGGAGAGGAGAGGATATTGAGGAGCGAGAAGAGTGCTG
TGCTGCCGAAGATGGCGAGGAGATGTGGAATTGGGACATGGTCGGCGTAGCGTCGTTATC
AGTGTTGCTTGTGCTGCCATCCGTCGACGATGCCGCACTCAAAGTCGTGCTGCTCATGGC
GGTAGCCGTTGCTGAAGGGCCAGCCGTGCCTGCTGCCGCTGCTGTCGCAGCCGCAGCAGC
AGCCGCCGCCGAAGATGAAGACGACGAAGCCCCCGTCTGCTCTCCTGACGCCAGAGACGT
TGGGCCTGTGAAAGTGGCCGAGACATCAATGGACGGTGGTGGTGCCTGGCGGCGGAAGGA
GCGGTGCTGGTCCAGGTCGAAGCGGTTGCCGTTCAGAGTGCGGTATGTGAATGACGAGGA
CTTATTAGCCACACGCAAATCGTTCCCTCTATGGCGGCCCTGGTGCTCCTGGTGGCGCTG
CTTAGCCTCCTCCGCCTTTTCACGGCACTTCTCAATCACCTTGATGTAGTTGTCCAAGAT
GGTTGCGATGACAGGCACCATATCGGCCTCGACAACGCGTGTGCGGACAGCCTCCGTCCC
CCGAACACCAATATTAACGACGCACTGGAAGGCCAGGTTCCACTTCCACATGTCCATCAT
ATCCTTGCTGCGACCCTGCTTGAGGATGCAGACGAGACGCTCGATTCCGCCATCGACCGT
GAGGATATCCCGGATGCGGGCCGATGATGTTGTGAGGTATGCGAGGTGGTTGAGGGAGTT
GATGAGGGGGAGGGTGGATGTGCAGTCCAATGCACGGCGGTCGTAGAGGGCGGTGGTGAT
GCCCACCGACGCCTTGTTGACGTTGGGGATACTGAAATTGACTTCCCTCATGGCTGGATG
AGGGTGTTCCGAAGACGCAGTGAAATGCGTCGACGGTTGTTATGGAAAGTGAAGGAAAAA
AGAAAGAAAAAAACGAGACCGTGAAGCAGGAGAAGAACACTAGATGACCGTGAAAGGATC
TAATGTTGGTTTCCCTCCACGTGAAATGACTGTGCCTGTGTTCGTCCGACCAATTTGGTC
AAAGATTGTCGCTGCAGTGCACGAGTACTTTTTTTTCTTTGCTTTTTCTGCCCAAGAGAG
CGGAACCGGCCAAGTCGATGGAGGTTGGTCTCGGGTCTGGAATGCAGCAAAGGGATGGCC
GTCAACAAATCAGGGCAGCCCAAGTTCTTGGAGAAATTGAGCAGACTCCAGTCCGAAATG
AGTGCAAGGAGTGCAATTCGAAAAGGAGGCCACACTGTCACAGAAATGTCAAAGAATTGC
GTGCCAGGCCAGGCTGATCAGTCCGCGTTGACACTAAATGGAAAAGCCGTTCGACGTCTT
TTCTTTGGATGTGATACAGATGAAGCCCGTGCAACGATGTGACCAGCAATCCAAGATTGT
CGACGATAGTTGTGGATTAACGTATGGTGCCAATCTTTTCGTTCTGTTGTATGTGAGTCG
CTGTCGTGTCGTTTCCGGTCGATCGGATCGTAGAGTCGTGAATGTCGTTAAAAATCGCTC
GATCCGAATTGCATCCTATCAAAGGCAAGTTGGGCCAGCGGGAGACGAAGCGATAGGTCG
TTGTCGTTAACAAAAAGGTAGGGTTGTCGGAGCGAGAGTCAAAATGTCGGGATGCCGAAA
CGGATGACAAAACCGATCAAAAGGTGAGACGATGGTGGTGTGGGAGGTTGGGGGGGGGAA
TCGGTCGGTCGATAAAAAAGGGGACGAAATGCGTCGGAACGATGACGGGAGAAAAAGAGA
GACGAGAGGTAGGGAAAGAGTCCAGTCCGAAGATACACTATCAAGAGTGAGGATCAGACA
AGATGTAGGTATAGAGGATGGATGTTGTCGAATGCACGCGATGCAAAAAGCGTCGTCTTC
TTTTTCGCCTTTTTTTCTATTGTCGTTATTCGCCCTCGAAATAAAACTCTCCGGGGGTGT
TGCGGAGAGGAAGGAATCGAACGTCTTTTCCGGCGATGGAAGAAGAGTCGTCGTAGAGGA
GGTGAGGACGGCGGAAGAAAACGATGGACGTCGTCGGAGGGAGGGATGGGGGGAGAGAGG
AGAGGAGAGGAGAAATGAAAAGAGAGAACAAAGTGGTGATGCGAAGGAGGCGAGGGAAAA
TGGCCAAATGGGACGGGAAGGCAGGGCTGGAAGGAGCGGTTTAGGGGGAGACGGAGACAG
GAGAGCGACCCCTAGCCTGTACTCCTCTTAGGCTTGGTTGGCAGGCGGTGGGCAGACCGA
CCAGGGGCATTTTTTGGCTTTTGGCATTGGGCTGGTTCGCGGCCCATTGGCAGAATGGCA
GCACTGGCGGCGGCCAAAATACAGTGCGAGGGTCTGGGGCGAGACGGTACGATAGCGCCA
GCCGGAGGCGTGGTGGTGGCACTGGCAGATTTGCTGGTGGGCCACTCTGGCACTGTGGGC
GTCGTGCGCTGTCGGCGCCGGAGGTGCTAAGCGCTACGGGCGCTATGAGCGCTATCATGC
ATGAAATACAGTGCGTGACTAGCGAGTGCGGACCTCGTCCGTCTCTAAAAACCAACTGAC
GTGCTATCATCTGTCTCTCTATCCCTTTCCTTTCTCCTTCCGGGGCAGGCACAAGTCAAT
AGACACAGAAACTGTCAGGGCCGGCAGGGGACGCCGGATAGGGTGACTGCCAGAGACACA
GCACGCGCCAACCAATTCTCTCCAGTTCTCTCACCCCCAAAAATACAGTGACCGACCCAC
AATGGTCTGCCCACTCGCCCCCAGAGCCCCAGTTCCCACTCTGCCACTGTTTCCCCTGTG
CTTATCCAGCCACACGGAAGCCTATCGGTCCCAGTCTTCAGCGGGGAAAAGCATGTTTTA
CATGCGCTGTAATCTTCCGTGGTCAGGCCAGCCTGGGTCAGCGGCTTTTGTCAGCACAGA
AAGCGACCGAAGAAGAAGAAAAGAAAGCCAAATCAAAAGGAAATCAAGAATCAAAACCAG
CCCCGGACACGCGGGCGAGCGCGTGCCTGTCAATTCGACACTGTGGGTGAGGCTAGGCTA
GGGCATCTTTTCTTTCATCTGTCCCTGGTCCGGCTCTGTCTGTCAGGCTCGCTGGCTCTG
TGGTTGGTTTATTTTTCTTCTTCTGCCCTTATTTTCTCATTTCCATTTTAGTGTTGCCGC
GATTCCTCCACCTTCCCGTCGCGGCCTCCCAGCCAGTCGATTGTGTGCTTCCGAGACGAT
ACCAGGCGGGTTTGGTGGAGAGAGGCCAGTCCAGCCCAAAACAAGGCCTGGCCAGGCTGG
GAGAAGGCAGACGAGGCCCACGAGATACGCGATCTTTATTTCGCGACATCACGAGATTGG
CCTCGCTGCCTGCCTCCTGCCTGTTTGTCACGCTTTTCCTTCTTACCTTGCTTGGTCAAA
GCTTTTGTAAATGGCAATTGCCAATTTCGCTGGCCAGGCAGGTGCGAGGCAGGTAAGCTC
GCCAGGGGAGGAAGGAATGACTGCCAGACAAAGAAAGCAGGGACCTGTGTGTCCATGAGG
ACGAAGAGGTGCCGGCAGGACTAGAGGAAGGAGCGAACGACGCAGTGTTTTGTCCGGTGG
GACGAAGAAAGATAATACAAAAAGGGCGAAAGAGGACATCGTCATAATTGTCAAATTCAG
CCGCCCAATGCTCGAGCAGTCATTGCACAAAAGGGGACAGGCACAAAACACCTCGGAAGC
GTTTCCAGCAAATTGCGTCTTCCGTGCATCTCCATCCGAGGGCTTCCTGTGGTCGCACAG
TACTGCTTTGCTCGCATCACCAATGCACTGAAGTGTGCAGCGTTGGTGACAGCCTCCCCT
TTATCTCTCACGTCTCCTTTTTTTCTGTGTTTCCTTTTTCGTCCTTACCTTGCCCTCCTG
CCATTCTTGTCATTCTGTCGTTTTGTCTCCTCCCATTTCTTTTCTTCCTTTCCCCTGCTT
GATACCCGTGCGCTCGTGCATCATGCTCCCCTGGCCGGGAAGCTCGACCCCGGTCGTCCT
GCTTCTGGCAATGCATCCATTCACACGGCGCAAGGTGTAGGTTACAAGTGCAGACGATGT
ACGGAGTAACACGGAGTATGATGTATCTTCTGCTATGCTTTAACAAACGTACTCTGTACA
CTCCCTAAACTCGTCTCAATTGCCTCCGACTGCACCTTCCGTCCGGAGTAATATGTGCAT
CTCTTTTTGGTGGACAGAGCTTTGATGTGTGGCAGCTGCCGTCTGGGGAAGGGAAGGAGC
TCTCCTCTTGCCTTGCTTTTCTCTCCGTGTATGCTTTGCTCGCATGAACGTTCTTGCCTG
TACTGTGTTTCTGCGTTTCTGCACTCGGGGAGAAAATGGGACAAGCAATCTTGGGCAACG
TTTCGCCCTCAATGCAATCCATTCTTTCCCGTTTCGCTCGGTTTTGCATTGTGTCGCCGT
GTCGCCTCGAGTCGTCCATGTCATTGTTGCCCATCGCCCCGTCGCCCCTTCTCGTTACGT
TCTCCATTTCGAGATCTTGCCTCGAAAGAGGACAATACAATACTCGCTTCTCTTCCAGTC
TCTCTCACTCACTCACTCCCACTGCTGCGTGTGGCCTCCCCTCACTTGTTTCATGGCCAC
CCCCCACTCAAAAATGACTCCATCGGCCTGCATCCCGCCTGCAGCGATTTTCGAGTCTCG
ATTGCCCATCGTTCCTTCCCTTGTCGCCGCTCCCGCCACTCTATATTTGCAGAGAATCCA
GCCTCCAAGAAAGGAAGAAAATGGCAGAATAATTCTTCGGCTTTCGTCGAAATGATATCG
TCCCATCTCGATATAGCAAACAAAATAGAGTTAAACGTCCCCGAGGCCGCACAGCTAAAC
ATTCCGGCCGGCTTTCGAGGTCTACAGCACAGTTGCCCGTACAGTGCGGGGCACCACAGC
CTGGCCACCACTTGGAGACTTGGCTGGCCACTCGTCATTTTCAGAGTATCGCTTTTTCGT
CTCCCTTTTGCAGTCCATTTTTATCGCCCAGTTCGCCCCTAGCGTTTGTGCCCAGAGATA
TAATTGCGGCGGCGGCGGCGTGGGCGTGAAACAAACATAAACAGGGCGCTGCAAGGCGAA
AAATGGTCAAGGTCGCGAGCAAAAGAGGCAAATACAAAATACACACAGCTTCCCTCAGAC
AGAAATAGGAAATAATCAAGGGCAATCTGTTGGGGCTCTTGGAGAGCAAAAGAGATGAGG
GCTCAAGAAAGCTCAAAGAAGAGGGGCCTAGAGCCGATCGACAATGGAGACTACGAAAGG
GAGGGAGGGAGGGTTGCCATTGTGCACACCAAACCCTCTGACCCTGAAAGACTCGTAGGG
AAAGGGAAGAAACGAAATACTGAGTAGCAATAAAAGGACGCTGCTAATTCGAGGGCCACC
CTGAAGCCGGAGCTTGACGATCAGAGAAGCACGCAGCACGCCAAGCCAGAATGGCCAAAA
ATACGACGGTGACAGAAACACGTCGGATGGCGAAGGATTATCAAGAGGCAAAAACAATGA
GGGGTCGTGAGATGCGAGGATGCTTGGAAATAGGTTTTGTCGGTACTCGTGCCCGTCACG
GTCGAAGACTTCCACCTGCCCTATGCTTCTCGGGTTGCAACATTGAGCAAACCAGGAAAA
CAGAAAACTGGTGATGGGAAGGGAGAAGGAAAAGAAGCAAAGACAGGGTGGATGGTCGTG
AACCCGGAAAAGCGGATAGGCACGGCGAAAGAGATGCAGTAAAGACTCAAGAAGGAATTC
GAGAAGGGTGGTCAGGACATACTTTGTGCGTCGTAGCTTGCTAAAGTGGCCGAGAACAGA
CCTCTCAAATGCGGCAATCGACCGAGGACCCTCGAGCTGTCATAGCAAGTCGAGTCGAGG
CCAGCAGGCCAGCTCGGCCCAGCCAAGACGGCTCCCGGTCATTGCTGGCGACATGGTAAA
TAAAAATAAGAATAAAATATAAATATAAAAAAGAATGCCCAGTAAAAATAAAACCCTGCT
CGAGTTTGTGGGCATAGGAGCAAAAGAGAAAAAAGAGGCGGCGGAGAAGACGGCGTCGAG
GTGTGTGGGAATGGGTTCGTGCGCCCGTCCGTGCGGCAGCGTGACAGTGTGTTCGGGGCG
AATGTGAGTGGAAAAGACAAAAAGAAGAGAAATAAAAATGGCTTGCATTACGTAGGAGGA
AGACGATGGCGGCGAAAAAGGACAGCGCTTCGGGACACACGATGGAAGGAAGGTGATCTG
GCAGATGACAAACGAATGCAGACAGAAGGAGCTATGGATACAGACTCACCGCAAATGCCT
GCAGTGGTGTTCGTTGGGCATAAACAAGTGATCCTTCCGCAATTCTTTGCAGCTCTTTCC
AAATCTTTCCAGTAGCTTGCAGCCATTTGCAGCCACTCCCCCGGAGCCGGCGCGGCAAAA
GCGCCAGACATTCTCACAACTCTTCTCTCAGCTGGCCTCATTTCTCCTCTGCCTCCTATA
CGACTGAAACTAGCGAGAGACCCTGCATTCACCGTCTGCATCGTCGTCTACGTATTCCTT
TTTCCTTCTTCAGCTCGTTCTACTCTCTTCTGATGGGCTGTCTCGTGGATTAAGCGCTGC
CGTGTATGCAAGGTGAGCGCCAAATCTTGGAGATGATAGGAGAAGTGGCGTTTACTGTGA
CAACGACCATCTCGTAGACGACATAGACGAGCGTCTGCGATCGCGAAAGAAGAAAAGAAC
GAAAAGAAAACAAACAAAGGGTCAAACAATGACGTGAAGACTCTCAAAAGAGGCCGGCTC
CTTCCTGATGACGGCGCTTCCAGTCCCTTCCAGGCTGGCTTGGCCCACTGTGGTCCCCAA
TGCCACCCAGCCACCCCTGCTCCTTCCTCTTCCTTTTGCTTCTGTTCGCCAGTTCTCCTG
TGAATACAGGAGACCTGGGCGTCTAAATTTCGCTCCAAAAAGGAAAGCGCAAAACATCAA
CAGACCCATCCTCATCGTCGCGTCTCTGTGCCACCCCTGCAATCTGCACGCACTTTCCAC
ACACACGCCTCAGACAAGGGCAATAGACGCGGTCATCAACATCATCAAGGAGAGAGGAGA
TGTTGTGTGGCTAGTCTTGACAAGATGTGCGTGTTATATTGCTTCATGAAATAAACTATG
AATATATGAGATGAAATTGATCATTATTTTTTTTTTTTTTTTTAAAAAAAAATTCATGAA
AAATAAAAGAATTCAAATAAAAAGGAACTGTAAATAAACAATTTTACGATGCACATTTCA
CAGAAAATGATATTTTTTAACATTTTTGTTTATTTTCGTGATATTTATATTGTATCCCAA
TTCACCATAAAGATAAAATCAAAAGTGATGATAAACGCCACGTGAAATAATATCCACAAG
AATGCAATACTTCAAAAACCAAGCCAAGCAGTAAAAGCAAGAACCATCACCCCTTTTCGT
CATCCTCCCATCTGCCTCTTTACCGGTCCTCGCCCCATGCCTCAACGGCATTCTGGGGCA
CCTTCTTCTTGCCCTTGCCCCGCTGGCCGCCCTTGAAGTGCTTCTTGCTGTCTGCTGCGA
CCTTGGCCGCGTTCCGTGCATCCTCAGCGTCCAGGCCCTTGGCCAGGGCATCCATTGTCC
GCGCCTTGCGGCCCGTCAGCTTCTTGCCGCCGAGCGTGGCACCGCCCTGGGCAGCCTGGG
CAGCCTGCTCAGCCTGGCCCTGCTGTGTGTACTTATAGCTAAAGGGCCGGGCGACAACGC
CGCGGTTGCCGGGGGCGTTATCGCGGAAGAAGGCCTTGTCGAGGTCGCGCGACTTGGTGC
TCTGCTTCTCGCGGATAGGGAGCGACGTGACGTCGGGCATCTCCTCGTCATCGTCGTCCT
CTTCGCTGCCCTCCTCGCTGCCCTCCATATCCTCGTCCTCATCCTCGTCGTCCTCATCGC
TGTAGTCGGTCGACTCTTCGTCCTCCTCTTCCTCCCAGGCATTGGGACCGGCCCGCTTTG
CTGCCTTCTTGGAAGGGCGCTTCAGGCTCGGTGCGGCTGCCTTGGACTTTGACTTTGACT
TGGCAGCCTCGGCGTCGGCTGCTGCCGCGGCGGCCATGGCGATCTGCCGCTTCTCGGGCA
GGTGCTTGTGGTCGTACAGCTCCTGGTTGAAATCAATGGGGTCGATGTCGTGGCCCGGGG
GCGGTGCCACAAACAGTAGCTTGCCATTGACGTAGTCCTTGAGCACGTACCGCGCGGCAC
GCGACTCGTCGGGCTGGCCCTGACCAGTACGGGTGAAACCACGGGCACGGGCATAGGCCG
ACAGCAGCTCCTCGGCGGTGGGTGTACCGGTACCGCCCTCGCTCACGTTCTGCACGCGAA
TGTGGATACCGTAGACAGCCTCCAAGAAGGCCTTGGGGATGCGGGCTGTGACAAGCTGGC
AAGGGCCGGTGAACTCGCGCAGCTGGTCGATGGGCAGGATGCCGTTGCAGACGAGGTCGG
CCTTGGTGGTGGCAAAGTTGGGGAACACGAGACCGGGGCAATCGCAGAGGGTGACACGGG
GGCTGAGCTCAATGGTCTGGAAGTGCTTGGTCTTGCCGGGCGTCGACGAGACGGACACCT
TCTTGGCACCAATAAGCGCGTTGATGGTCGACGACTTGCCGACGTTGGGGTAGCCGACAA
GGCCGACCTTGAGCTTGCGTGTGGGGTCGTCTGACTTGGGGGCGTGCTTGAGGAACAGCG
CCTCAAGCTCGTCCACAGACAGTATGCGTGTGTCGAGACCGTCGCTGTTAGCGCTGGTGT
CCTCCTTGTCCTCTTTGTCGTCTTCACTCTCCTCGTCGTTCTCCTCCTTTGCAGGCTGTG
GTTTTGTGAAAGAAGAAGAAGAAGCACCACCTGCTGCCTGCCGCCGCTCCTCTTCCTCCT
CCTCAGCCTGGCGGAGCTCGTTCTGCTCCTTGGCCATGTGTGCCGAGAAGAACTTGTAGG
CAATCTTGTTCTCGGTCAAGTGGGCTGCCCATGCCCGCCGTTGCCGGTCCGTCATCATGT
CCGCCTTGTTGATCAGCAACAGGTTCTGCTTGGCCGGGTCAACAGCCTTGACATAATCTT
CCAAATCCTCGGAGCGGAACACGAGCGGGTTGCGCGCGTCCACAATCTGGACAATCAGGT
CGGACCGCTCAATGACACGCCACAGCTGGCGCCAGACCTCCAAGTTGCGCTCAAAGGGCG
TCATCAGCAGGTCCTGGTTCTGTTGCAGCTCGGCGAGGCCGCGGCGCCACACCAGGAAAC
TCTCGCGCTCGGCCTTGTCGAGCTCCTGTGCCGTCATGGTCGAATCCCACTGCGGGCGGC
GCGGCACCGTCAGGCGCTCGCGGTTCTGGCTGTGCAGCTTGAGGCGGCGGCCCTCCTCGG
CGTCGGTGAGCAGGTAGGGGTTCTTCTGGTCCGTGTGGATGATCTGGGAGTTGTTCATTT
TGACGGCGCGGAAGTTTGTGTCGGCGTAGGCGGCGGTCGACAGGAACTCCTCGATGGCGC
CCTGCTCGGTGATGGAGCGCATCTTGACCCACGCAGCGTCGGCGCGGTCGTTTGTAATGT
ACTGCAGCTGTTAGAGGGGAACTGAAGGCAATAAGGATAATAGGAATACTGTTGGCGCCC
AACTTACATCTTCGCCAGTCGCATGGTTCTTTCTGGTGATACCAGTCCGGTACTGGTCCT
TTCCTTTTCCGTTTCCGAAGCGGTCGTTCATCAGCGCATTGCCGAGACCGACCTGCTTTT
TCGACTTGGGCATACCCATCGTGAAGGGTTGCTGTGTTGATTCTCTTTGATGGGTTTCTC
TTTTTAGTGGTTGGTGATAGAGGCTGCTCGAAACGCTGTTGGAGAGTGTCGTGTGCTGTA
AGTGCAGTCGAATCTGATGCGGGTATCGACTATAGCGCAGTAATAGAATGCTTGGTTGAT
GTAGTATCGCAATCTGTTGGCAAGACCGCGCTTTATACAGCAAACAACAAGTAGCCTGTG
ATAGGGAAAAGACTAAATGACGGCTTCAGATGTTTTGCCTTTGAAATCTTCACCTGCCAC
CAAAAGTTGGTCGTTCTTTCCCACGTAAAAGACCAAAAGGCTGATTAATAGCGGGGAGGG
GCGATTTTTTCCCAACTAGGCGCTTTGTATGGCTGCTGGTGTGACTGATTTTTCCTTGGT
CGTCACTGCCATCCCACTACTCATAGCACAGCGCTGCGCCCACCCCGCCAAAATATGAAT
CAGAATGAATACGATAAGATAAGGAAAATTTTAGTGGGCCCTAGTGCCCAGTCCCTGGGA
CTTTTGGTGTGAGAGTGGTGTTGGCCATACAGCCATACACTTTTTTTTTTTTTTTTTTTG
AGAGTAGCGCAGCCTGAACACTATTCGGCCTTTCTCGATTTCTCAACGTCAACTCTTCAT
ACCACAGCCTCGAGACCACCCATCTCAACGTCCAACGACCCTTTCCATCAACCACAACCC
CGACGATCTTGATCGATATCCGAGATTTACCCCACCAAACACCTCTCATCGCCACAAAGA
AAGAGTCACACTCGAGAACCGCAATCATGCCTCGTCGCAAGTGGATGTAAGTTCAGCCCA
ACCCACATCGATAACGGAGTCTTTCTATCTCAAGATCGCGTGACGCTTGTCGCACGGCAT
CTCCATCTCATCTCATCTGGCCATGGTCATGTGCTGACATAAATACTCCCTCAGTGACAA
GAAGTCGGCGGCGCACTTTACGCTCGTCCATCGCCCGCAAAATGACCCCCGCATCCACGA
CGAGTCGGCCCCGGCCATGGTGCTCAACCCCACGCAGGCACCCAACACCAACGGCACATC
CACGGCAGGCGGCACCAGCGTCAAGTCGCGGCAGCTCGACGAGCTGGCGTCGCAGCTGGG
CTCGGACGTCGACGACATCCGCGACAACGAGGGCGAGGCGGCCAACTTTGGCGTGTTTTT
CGACGACTCGCAGTACGACTACATGCAGCACCTGCGCGAGATTGGGCAGAGCGGCGGCGA
GGCGGTGTTTGTCGAGTCGACGGCGTCGCTGAACGCGGCCAACAAGGCCCGGCAAAAGAC
GTCGCTGGCGGATGCTCTCCAACAGATGGATCTGCAGCACCGGTCGGAGGAGCTGCTAGA
CGAGGACATTCTGCCGGCCAAATCCCTCAAGCGAATTACATACCAGAACCAGCAGGACGT
GCCGGACGCGATTGCGGGGTTCAAGCCCGACATGGACCCGCGCCTTCGCGAGGTTTTGGA
GGCGCTGGAGGACGAGGCGTACGTGGACGACGACGAGACCAACGACGACCTGTTCCAGGA
GCTGGCCGGGGACGGCGAGGAGCTGGACGACTACGCGTTTGAGGAGCAGTACGACGATGA
CGACGGCTGGGAGTCGGACGCCACGGAGAGACCCGTCGAGCCGCGGGCCGGTTTCGAGGA
CAGCAAGACAACCAACAAAGCTGTCCCGAACGCGGACGACGACGAAGAGGATGAAGAGCG
CGACACCGTCCCGGAGCTGGTCGACCTGTCTGGCGCCGCGGCACCACCACCGCCCGAGAT
GGAGGGCGCCGACGACTGGATGGAGGATTTCAAGAAATTCAAAAAGGAGCAGTCGACGAC
GGCTTCGGGCGCGCCCGCGCGCAAAAAGATCACGCCGTCCATGTCGGACGTGCAGTCCTC
GATCTGGACGACCAACACGGCCGGCGGGCGCAAGAAGAAGCGCAAGGGCGCCATGACGGT
GCAGTCGGGCTTCTCCATGTCGTCTTCGGCGCTTGTGCGCACGGAGCAGATGAGTTTGTT
GGACGCGCGCTTCGACAAGATCGACGAGCTGTACAACAACGACGACGACGGCTTTGACGA
GGGCGGCTTCAACGACATGAAGAGCATGTCGGCCTTTTCCACGACGTCGAGCGTGCAGGG
CCCGCTGCGCAACGACTTCAACGGCATCATGGACGAGTTCCTGGGCGGCTACTCGATGCA
GGGCAAGCGGGCGGTCAAGAAGGGCGGCAAGCAGACGGGCCTGGAGCAGCTGGAGGAGAT
CCGCAAGGGCCTGGGCCCGGCACGCCTGTCTACGCGTCGGAAGTAGGCACCCATTGTCCT
GTGACTTGGAAATACGTCGAGGAATAAGGAAAATGGAGGAAGAGTTGGAATCATTTGAAT
GGCGTTTTGTTTATTGACTGCTATTTTGCTTGTTGCCTTTTGCTTTGGTTTGGGCTTGAC
TTGAGGATACTATAAAAGTGCTATTTAGTTACTGTAATGACCCAATGAATGAACAAATAC
GGAACCTTGGACGCGAGAAAAGTCGTGAGAAGAATGTGTTGAATTGTGTAGCTTGAATCG
TATTGAAGCGTGTTCACGTGACACGACTGTAGATGTAGATATATTGTAGCTCGCCATAAT
GGAAGTTCTTCGAGCAAAGACGCAAACGCAATGGCGTTGCGGCAAACGTGTCGATGTGTT
CTGTGTCTCGAGGCCTCGAGAGTGAAAGGAGGAGCAAGTTCTCCTATTGTTGCTTGTCAC
TTTCTATTGTTGTCTTCCTCGCTGCACGCAAATGGTCCTCAATAGAGGAGCTCGGACCAG
GTACAGAGGCGCGCTAGTCCACATGCAGGCAGCAAGGCCTCGCATGACCCACTTTATTTC
CTCGCAGAAAAAAGGAAACAACAGAGATTCTTCGTGCCTGCCGACGCTTGTGCACTGTTT
GGCGGGCGGTCAAGACCGGCAGAACCAGCCGCGCCTGCTAAACTGGTCCAGATTTCGAGC
AGATTGCGACCAGTGATTAGGTTGATTAGCGCCCTAGGTACCCACTGCACCTGCTCTGTT
TGGCTCTGTTTGGCTGTTTTGGCCCCTGGAGAGGCTAGCACCACTAGGAGAGCAGCCCGT
TTCGCGACAACATCACCAACCTCACGATCAACCTCAAACGACACACTGTGAGCCGACCGC
GACGCCCTCCACGACCACCCGACGACTCCGAACCCACGACTGTAAACGAGTGTACATTCT
TCCGACGTGTTATTATTACTATTGTGACCCCGTGCATTTTCCCCCCCGCTCGCGCTGCTG
GCCGGGCAGCTTTTCTCCTCCCAAATGGGCGAGGCCCAGAAGCGCGTTTCTTTGCGACGA
CGACGGTGACGGGCGAACGACAGCGACGACAATTACGACAATACAATGTTCCCATTCTCT
GGCGGTGCTCCACAAGCTCAAGGACCGGCCGCGCCTGCGCCTGCATCGACAATGTCGGGC
GTGCAGGGCGGGCCGGGCGGCGTGTTTGGCCAGGCTCAGCAAGGTAAGTTCCGAACCGTC
TGATCTATTGAGCAAATTCTATTGAGCAAGCTCCATTGAGGAAGTTTCCTCAATAGCGGC
TCACATTCACCTCACCTCCACCTCACCTCGCTCTCACTTCTGGGTGACCTTTCGACCTTT
GGCCGTCCCACCCCGAAAAATTCTGCTGGTCTTTTTATTCTCTTCTTCTCGAATCTCTCG
AACCTTCTTCTTCTTCTTCTTTTCTTCTCGATCATCATCGCATCGTTTACGCTGCTTCGT
CCTCTCTTTCGAACGATTTTTGTGCCCTCTTACAAGCACTTACACCGTTCGTCTCTGCTT
CTTTCGCTCTGCTTTTTGCTGCCTGTTTTCGGTCCCATCACGATCGATTTTTTCCGGCCC
TCTCCAGCCTCACCTCTCTCTCATCTCGTCCTTTTTTCGTCCCTCTGCCTCACAATGGCC
AACTCGACTTTTCGTCCCGGCGACAGCTCGTCCTCGCCCGCCTCGTTCGCCTATGGCAGC
GCCAAGTGCGCCGGCTACAGCTTCCGCCGCGACGACGACGACGACTACGACGACGTCGAT
GTGGAGCTTCAGGCCGGTGGTCCGGACGACGACGACGAGACTGGGCTTTCGGCCCGGCTT
TCGTCGCTCCGAGTCCTGGGCCACCCTGCCGCCCATCCAATCTCTTCTCCCGCCTCCTCT
TCTTCCGTCTCTTCTGCCTTCGCTGCCGTCTCTGCTCGTCCCAAGCCGCCCGCATTCGAC
GAAGCTGCTGTTCTTCTCGCCGCCGCCAAGGCCCGCCCGTCCCGCCTCATCGACCTCTCT
GCCGCCTCCGCCAAGCCCGCCATGCCCATCGAGGACATTATGGCCAAGATGGGACTGTCA
GACAAGCCGTCCGATGCTGGCGCCGCCGACCCAGACGCGATGACCGACCAGGCTGTCAAC
CCGTTTCTTCGGCCGAACAAGTACAGCGCGCCCATTGATCTCAAGGGCTGCGAAGACAAG
ATGTCGGACGAGCCTGCCCCCAAGCCCGCCAAGAAGCTCTTGCCCCCTCGCCGCAAGAAG
CCGGTCAACATTTTCCTGGCCCCCAAGAAGAAGCCGGCCCCTGTCCCCATCGTCTCCCAT
GCTGCCTCCGCTCCCGCCACGGCCGTCCCAACATTCGGTCTGGCCAGTGCTCTTAGCCAA
GCCAGCACCTCGTTCATCCTTCGGCCTGCAGCCAGCAGTGCCCAAGGTGAGACGAAGGTG
TTCGGTGCGGCTTTCACTGGCCAAGACCGGATGGTTGCGGACAAGCCGGCCGAAAAGGAC
GACGAGACGAAGGCCGAGCCTTCGGACGAGACGCCCGCCACCGCCACCTCGCCCTCTCCC
GCTCCTCCCGCTCCTGCCTCTCCCGCTGCTGCCGTTACCTCGGACGACGCTATGCAGTCC
GATGGCCCGCCCTCTCCCGCCTCATCTCGCTCGTCTCGTTCGTCCTCGGACGAAGACGTT
GGGATGGTGTCGCAGGACACGATTTACACCTCCGTGGAAGCGGACGTCTCCGACAACGAG
ACGATCCTCGACCCGGCCGACGACAAGGAGCCCCTCTTTTTTGAGGACGTGGAGGGTGAC
GAAGACGTGGCCTTCTACGACATGGACGCGCTCGAGGCGTGCGTGGTCCGGGATGCTGCA
AAGCTCCCGGCCATGGCCACGTTCTCGACCCAGCCGGTGGCCCTCGGGCCTGATGGCCCC
GACCATCCCTCGCCCCCGCCTTCGGATGACGAGGAGGAGGACGATGACGACGACAACGAC
GACGACGAGAAGTCGGACGACGAAATGTCGGACGACGGCCGTGCCAGCCCCAGCCTGCGT
CTGAACAGTCGGGACGAGCCGGTGCCTGTGCCTTCCTAGCACAAAGGCCAGGCCACGCCG
TCCCATAAACGCAAGGTCGACGACGACGACGACGACGACATCAACCCGCGCAAGCGGATG
ACCCGGGCCCCGTCCCCCTCGCCGCCTCCCTCGCCCGTCCCCGCGGCCGTCCCCGTGCCC
GCCTCTCCCGCCGTCTCCCCCTCGCCCTCTCCTCCGGCCTCGCCCGCGCCCGTTGCCCCG
GTGCCTGCTCCCGCGGTTGCCCCGGCCACGCCCGCCCCTTCCCCCGCTCCTGCCTTCCCC
GCGACGTCGTCCGCCGCCGAGTTCGTGCGGAAGAACTTTCGGAAGTCGAAGCTGTACCAG
ATCGCGCTCTCTCTCGAAGCGAAGCGGAAGGAGGCCGAGAAGAAGAAGGCCGACCGCGAG
AAGAAGCTGGCCGCCGGGATGGCGGAGCTGACTTTGGCCGAGGAGCTCGCCGCCATGGCG
CTCGCGCCAGAGTCCGCTCCTGCCCCCGCCGTGCCCATCGCGCCCGCCGTCCCCGTGGTT
GCCGAGGAGACCAAGGAGACCGCCGCGCCTGCCCCCGTTGCCCCCGCCAACGAGGCCTCT
GTTGACACAGTCGCCGAGGAGCTCGAGCAGCTGGCCGTCGCCGAGACGACCAAGGAGAAG
GAGGAGGCCGCCGCGCCTGTTGCCCCTGCCGGCCCCGTTGCCCCGGCCGACAAGCCCTCG
GTCGACACCGTCGCCGAGGACCTGCAGAAGCTGGCCGTTGCCGAGACGACCACCTCCGTG
CCCGGCCCCCTCTCTGCCGCCAGCATCAAGGCCGCCATCGCTGCGCGCCCCAAGCTCGCC
GCCCGCCTTCGCACGCGTGGCTCGGCCGTGTCCCCTCCGGTCGACCTGCTTCTGGGCCTC
CCGGACGGTGTTGTCCTGCCCAAGGACTTCGCTCGGCCCAAGCCGCAGCAGAAGAAGCGC
CAGCGGGAAGATGAGACTGAGTCTCAGTCTCATCCGACCAAACGCGCTTTCTCCTCGCTG
TCGGCCGGCCCGTCCGCGGAGGTCCCGTTGATGGCCGAACTCGCCGAGCGCGCACTGGCC
GCTCTGGCTTCCGTGGCCGTCGACAACATCGCCGATGGCGTGGCCAGCCTGGTGGTTGGG
ACGAAGGTCGAGACGAAGGTCGAGACGAAAGACGAGACGAAGGACAAGACGGAGAAGAAG
GAGAAGACCGAGGAGAAGAAGGAGCCAGTCGAGCAGAAGGAGGAGGAGAAGGAAGAGCCC
GTGCCGAAGTCGGCCGAGCCTGCCCCCGCACCAGCCCCTAAGCTCCCGCAATCGTTTACT
ATCTACCGCGAGAGCCCCGTGGAGGATGACGACGATGAGACCACCGCCCTCGAGTTCCCC
GATCCCCTTTTCGTCCCTGAGGAGATCCCGTACCCGCACACCACTGCCCACCCTGGCGAT
CGCCACTTCCAGTCTCTCTGGGAGCCAATGCTCGTACTGACAATCGCTGAACGTACAGGT
CCAGCCACCGCCTCCAGCAACCCGTTCGGCGCGCCTTCCGGCGGCAATCCCTTCTTGTCC
GCGCCAGCAGCACCCGCGGCCTCGCCTTTCGGCCAGCCCTCGGCCGCAACAGCAGCATCA
ACGACTCCAGCAACAGCTTCAGCTGCTGCTCCGGCAAACCCCTTCCAGGCTGCCGCCCGT
CCTGCTCCGGCCTTTGGTGCTCCGCCGACTGTTTTCGGCGCTCCCTCAGCACAGCCATCC
GCCGCCGCTTCTACACCATCTCCATTCCAGACTGCCCAGCCACAGCAGTCCACTCGCGGC
TCATCACCCAACCCGTTCGCAGCACTTGCGCAACAGCAGCAACAGACTGCTCCCGCGGCG
GCCTCTCCATTTGGAAGCACGCCAGCACAACCATCTTCTACAGCCTCGCCGTTTGGTAAC
TCACAGCCACAGCAGGCGCCCTCCTCAGCTTTCGGACAGCCGACACAGGCGTCTCCAGCA
TTCGGACAGCCGACACAGGCGTCTTCTGCTTTTGGCCAGCCCACACAGTCATCCGGCTTT
GGCCAGCCCACTCCCGCAGCTTCTGGCTTTGGCCAGCCTACTCCTGCTGCCCCTTCGTCT
GGCTTTGGCGCTCCATCTGCCCCATCTCAGCCCGCATCTAATCCATTTGCCGCCCTGTCA
CAGCCGGCATCTGCCCCATTAGCACCATCTGCTTCTCCATTCGTTTCTACCCCCACTCCT
GCAGCTGCCCCTATCTCTACACCTGCTGCTTCTTCTGGTGCCGCAACGCTTGCCGCTGCA
AAGGCCGCCGCCAAGAAGTCTGTCCATTTCAACTTGGACCCGGTCTCTTCACAGCCTGCC
CCGTCCAACGTCTTTGGCACCAGCAATGGCACGGGCAAGCCCAAGCCTTCTATCACATCT
TCTTCCGCAGGTCGTTTCTCATCATCGGCACAGCCCGCATCTGGAAGCTTCCCCAAGGCA
CCCCAGACCGACTACGCGAAGAAGATCTTTGCCCAGCTGCAGAAGGACCGCCTTAAGCCG
CCGCAATGGCCTGTCGATCCTGGCAACCCGGCAAACGCTGGCGCCATGGAGACATTCTGG
ACCGCCTACGACACCTACCGCGAGAAGGTGCGCAACTCGCTCGTCAAGGCCGGCCTGATT
GACGATCCCAAGGTCCGCAAGCGTCTCGATGAGGCCATTGACTTTAAGGGCATCTGCGAG
GACATGTGCCCCGAGTTTGAAAAGGTGGAACGGATTCAGCAGCATAACGTCATGATGGCC
GAGAAGGCCGAGAGCCCCGACGGCACCATGTGGCCCTCGCCGCCGCTCATGGTCAAGGCT
CTCACTCGTTCGTCTGCCGGCCAAGAGGCGCCTCTTCCCATGGACGTGCGCACTGTCGCC
GCCCTCAAGCGCACCTTGGACCACCTGATCGATGATGTTCTTGGCGACGACAGCCGTCTG
CCGGCCGTGCACAACTTCTTGTGGGACCGCACGCGCGCCATCCGTCGTGACTTCATTTTC
CACTCGTCCATGTCCGAGGAGGAAATGCTCCAGCAGATCTACTGCCTGGAGACCATCACC
CGCTTCCACGCTACCAGTCTGCACCAGCTGTCCAAGAAGGGCGTTGCTCCCGAGGGCTTT
GATCAGCGTCAGGAGCGCGAGCAGCTCAGCAAGGCTCTTCTCTCGCTTCTCCAGGCCTAC
GACGACTGCAAAGACCGCCGCATCACTTGCAGCAACGAGTACGAGTTCCGCGCCTACTTT
ATTCTGCTCAACGCCCACGATCCGAGCTTCCAGCACCGCGTCTACGAATGGGGCACCGAG
TTCTGGCAGCAGTCGGACGACATCCAGACGGCCATGACGCTCGTGCAGGCCATGCAGAGC
GTCTGGGACTGGCGCGGCCCTATCAAGCCGACCATGCCCACGACGACTGCCATGGGCGCT
TTTGCCACGTTCTTCCGCATCATCGAGAGCCCGCAGATCTCCTACACCATGGCCTGTCTC
GCCGAAATGCACTTCGTGCACGTCCGCCGCGGCATTCTGCGCAACATGACCAAGGCGTAC
GCCCGTGCTCGCGACAGTCCCAAGGACCTGACGCTGGAAGCTCTCAACAGCATGTTGCGG
TTTGACACGCTCGATGAAGCTTGGGACTTTGTCATCGAGAACAAGCTCGAGTTTTCGTCC
GACGACAAGGCCACGGCCCATCTTGTGCTTGACAAGCAGGTGCAGATCAGCAGCATGCCG
ATTGCCCAGTCCTTCTCGCAGAACCTTGTGGAACGCAAGCGTGCCGGCCGTTCGCTGCCT
GAGGCTCTCCACACGACTGTCTATGAGGACCCCAAGCGCGCTCCTCCCGCTTCCACAGCC
AGCAAGGACTCCGGCCTGTTTGTCAGCAAGACACAGTCTTCCACGCCGGCACCGTCACCG
TCCAGCCTCACACCAGCTCAACCTGCTGCCGCTCCGTCTACCAGCATCTTCAGTCAGATT
CCCTCTACGTCTTCTCCTAGTCAAGCACCTGCTCCTGGCCTTTTCAGCCAGTCGAGCTCC
AGCAACGACAAGAAGAAACCCGCACCTGCTCCTGCATCTATCTTTTCGCAGTTGATCTCC
AGCGGGGACAAGAAGGATGCCACACCGAGTTTGTTCCAGACGACGACGACACCAGCTGTT
TCTGCTGCCGACACCAAGGGCAAAGCGCCCGAGACCGCTCCCGCTGTGCCGGCTTCTGTC
TTCAAGAACCCATTCGCCACGAGCCCGACTGATGCGAATAAGGGCAAGAGCATCTTTGAC
AAGTCGCCTGCCACTGTGCCCACTTCTGCGCCAGCGTCCACGCTCTTCACGCCATCACCT
TCCGCCAACCCCCCGTCGACCACTGCACCTGCGACATCTGTCTTGTCGGAGTCCGCTGCT
TCTGGATCGTCGTTCTCGGCGCTCTTCCCTGCATCCACGCCAGCACCCACGCCAAAGCCT
GCTGCAGAAAGCACTCCTGCGACGACAACTGCTCCGTCCGCGACTCCATCGAGCTCTTCC
CTTTCTTCCAACCCTCTCTTTGCCGCCTCAGCTGCAAAGAAGTCGGAAGATAAGAAGCGT
GCTCTGGATTCAACGACAAAGCCATCGTCCTCGCTTGGCCTGGCTGCATCGTCGTCCGCA
TCTGCACCTGCTTCGGCTTCTTCCCCAGCACCCGCACAGCCAAAGACTGCCGCTTCCAAG
CCGGTTTCTGCACCGCCTGCACCCCCTGCTCCCAAGAAGGACGCCAAAGCTGACTTCACC
AAGTGGCTTGTTCTCGGCGACAACGGTATTATGGACGAGTTCAAGGAGGCCTTTGTTGAG
CATCTGGTCCGCCAAGTCTATGACCAGCACCAGCATGAAGAGGAGGAGCGCATCAAGCGC
GAGGAGGACGAGAAGTCCTGGGCCGAGGCTCTCAAGTTCAAGACATACAACCTGCGCGTC
AAGTACTTTTACAAGTGGCGCAACATTGCCCGCGAGCGTGCTCTCGACCGCCGCGCCCGC
CAGGCCCGCGACGAGCTCAAGGCCTACCGCCAGGCCAAGCGTGCCGAGCAGCGTGCCGCC
GCCGCCCAGGCCGAGGCCGAGCTCCGTGAGCGCGAACTCGAGGCCCGCCGGGACGCCAGC
CAGGAGGTTCGCTATCTGGAGAATCTCGGCTACTACGGTGTCTTTGGTGCCTCGTCCCGC
AAACGCAAGGCTGCTGTCGACAATGGTGAAGGTAACCAGGCTCATTCTCGCTCTGTGTCT
ATGCCCGTCGTCGAGCATCAGCAACAAATCGAGGCCGGCCCATCTGCACCCCCGCCTCAG
CAGCCCCAGAATGACGAGCCTCAGCGCCGCGCGAGACTGCCTGTCCGGTCGATCAAAGAG
GGCATCAGTAACACCATGGCCCGCGCCAAGGAGTTCATTGCATCGAGCCGCGTCACCAGC
AATGGCAGCAACCATAGCGTGTCTCGCTCCCCGCGGCGCAGTGTGGAAATCGACAGCGAT
AGCATTAGCAATGCTAGTTTCCGGAGCACGCCCAGCGCTTATAGTCCTAACGGGTCTAAA
TTCGCTTACTACCGCCGCTCCATCCCGGGCAAGGGCCGCGCAAAGAACTTTTTCACGCGC
GTTCCGTCTGCTGATCTCGCCGCCACGCTTATGCCCAAGGCCGACTCGACGACCAGCACG
ACGCCGCCCAAGAAGATCACCAACTTCATGCGGGCCAGCAAGACCAACTTTGGTTTTATG
AAGCCGCGCAGCACCGTCAGCGAGAGCCCCAACCCTGTTGCTGCACGCCCGCGGACCGCC
ACCGACAGCCCCACGGTCTCATCGACGCGTGCCACCAGCCAGGCTGGAAGCATGGCCGCT
CCTTCGCATCCCAACAAGGGCAAGTCCGCCGGATCGAGCTACTGGCGCATGCGTGCCATG
GGCATGATCCGCATGCCCAACGGCCAGTACCTGCACGAGAACCTGGCGATCCCCATGATC
CGCGACGGCAAGCGGTTCCCGGGTGTTGGCGACTATGGATTGCCCCCGGTGCTGCCCAAG
GGTGATGAGGATGACAACCAGCTGGCCGCCGGCGACGAGCAGTTTAACATCGATGACGAG
GACGAGGACGACGAGGCCCGCGCTCGCCGGTATGCCGAGGAACGCAAGCGCCGCACGGCT
GCGACACCTTCCCGCAAGCGCACCTTTTCATCGGGCGACGGACTGGACGGGGTCATTGGT
GCCACCGCAACTGCCGCCAACAACATCCGCCGACCTTCCACTGCCATTGCCGCCACTGCA
GCTGCCGCAGTTTCTCTGACGTCGCCGCCCGGTGCAAAGAAGCCGCGTGTTTCTGCGTCG
CCCATCAACAACGCCGGCAGCAACACTACCACTACTACACACAACAACTCGGCACTCAGC
GAAGCCGAGCGCGTGATCCGCGAGATGCGCGAAGCGGCAGATGCCATGGACCAGGGCCGC
GACTGGTTTAGGGAACAGACCGAGGCCATGAAGAGTGGCACGTCCGCATGGGATGAGTGA
GAGAGGAAGAGAGATTACGAGAGTTGATTTTGAGAGAAGGAAGAGAAAGAAAAGGGTGTG
CAATGACATAGCCCACGCGAGGGTGAAGAAGGATGAAGGAAAGAACATTGTTCAAAAGGG
TTCAAGCGGTTTCTGTTATTTGTTTTCTCATTTGTGGTTATATGGTCTTTACCATTTGTC
ATTTGTTTTTCATTTTTCATTCTGTTCACTGGCCTCTGGCATGAGGGAATTGGAGTTTGA
GCTCTGTCTTTTTATCTGTCTTTTTCCTGTCATTTCATCTGCATGCATTTGCGTGTGCTT
TTCATTTGTTTCTACCATCTGTTTCTACCATTTGTTCTTACCATCTGATTTACGTATCAA
ACGTATATCCAGCCTTTACTTTTTACTTTGTGTCAACACACAAATAGATTCCAGACACAC
CACACCAACTGCACCTCCCTTAATGTGAGACGATGATACTTATGGACTGATGTAAACAGA
GAGTGTGGTGGTTGGATAGTGTGAAGAGGCATGTCTATTTAAGTTGAAGTGCGTATGCTG
GAGCTTACACTTCCCTGGAAAATGCCCATCAGTTCTGGTGCCGAGATGTGAGAGAGGAGG
CCAGGGAAGGTGCGGTCAAGACAAGTAGCTCGTACAATCACACACCTTCACTCGTACAAA
ATGGAAGTTACAGAGCACAACATAGGAAAATATCTATCAATTATAGAGGAACACACATAT
TACATACACACACAAAAGAGGAAGGATCCAGAGCCGGCGGTACCATGTTTTAAGTACGGA
AAGTGAGACATGGGAATATAGTGCGTGCATGCTGCAGGGTGCAAGTGCGAGGAGGGTGAA
GGTGTGTGTGTCCACAGGAAGGCGCGATGGGAGATGTGCGGCGGGGTAATTTGTGGATGG
GCGGCAGTAAAGTAGTAGTAGTAGCAGCAGCAGGAAGGTATCAGCAAAGGCAAGGTCGTC
GGCGCTAACAAAATCTCGATTTTCAAAGGAGAGACAGATACGCCGTTTAAAAAGGGAAGC
CGCGACCGCCTAAAGATAGTGCGGCTCCACGTTTCGTGGGCTACGACCTCCTTTCTGCCT
TTCCTGCGGTAAACAAAACTTTACGACAGGTACGACTCAGAGACGATACCGTTACTGACG
ACCGAACGACGACCGAACGACCGTTGTGACGACACAGCTCTCTACCCCACCTTGAGGAAG
CTTTTTGCTGCAAGCCTTCTGCCGATAGAGCTCCCCGCCTGCCTCCTCCTTTCGGCGCAC
AAATGTGAGATCAGAAATCAGAAAGAAGAAGAATGACGAAACAAGAGGGAAGACAGGAAA
GGGACAAGTGACAGGAACAGCTGGAGGATGACAACAGAGGAGAACAGCCAGAAGTCTGAG
GACGCAGAGTATAAGAAGGATCTAGAAGGATGGGGAGGGACGAAAAGGATCAGCCTGTCA
ATGCAGGTGTTCTTTTTGCACTTCCACGAAAGAACGAGGCGGAAGAGCAGGATGAAAGGA
CGAAAGGGCGAAGGGTGAAGGGCAAAGGGCAAATTGAGGAGAGGTGAAAAAAGATGGTGG
GAGGACAGGAAGGAGAGTGGGAGGACACAGGGCAAAGGATTCTGATTCTGACGCCGGAAT
ATGCGACGAACTCTGCAACGTTTGGAACATTTGCTGACTTTCATTCTCTTCTCTTCTACA
GACCGGCCGAAACTCTGTCTCCATCCCACGCACAGAGACCCGTCTATTACGGTGTCAAGT
CGGCTGCGCATTGCTGGCAAGGCTGTTACATTGTCGGCGCCAAAAGGACTAGGTAAGATT
TCTGGAAGGAGTTACAATTCGTGGCGGATGAGGACACAAGCACAGAGAAGGATGAATTTG
GAATGTTGCACAATCTGGATGGCTGAATATGCATAAAGAGCTGGATTTGGGCTGGGTGAG
GGAAGGATGCGGCTCGTCAACAGAGACGGCGGATGCGGGACAGTCGTGAGAAATGCGGAA
GGAGTCCACGAGAGACACCTACTTATTTTATTTAATGTTGAACCACGCACTGACTGGATA
GATTTTCTATCCTTACTTCATACCCCCCGCCACCTCACCGTCATACATCCACCATGACGA
GTCACTTCCGCAAGATCCAGAGCTTCCAGACGAGCTATGCTCCGACGACCATTACACAAT
ATGTCTCGGAGCGCAGCGGCATGACCGTCGTCGTCGCCAACCGCAAGGGCCCCAAGATCA
ACGGCTACTTTACGCTGGCCACCGAGATCTTTGACGACTCGGGCGCACCGCACACGCTCG
AGCATCTGGTCTTTATGGGCTCGCGCAGCTACCAGTACAAGGGCCTGCTGGACAAGCTGG
CGTCGCGCGCCTACTCGGGCACCAATGCCTGGACGGCCGTCGACCACACGGCATACACCC
TGGAGACGGCCGGCTGGGAGGGTTTTGCACAGATTCTCCCGGTCTACCTGGAGCACGTTT
TGCTGCCAACACTGACCGACGACGCCTGTCTGACCGAAGTGCACCACATCAACGGCAAGG
GCAACGATGCGGGCGTCGTCTACTCGGAAATGCAGGCGCTCGAGTCCAACAGCGGCGAGC
TCATGGATCTGCGCGCGCGCCGCCACCTGTACCCAGAAAACGTCGGTTTCCGGTACGAGA
CGGGCGGCATGGTGGAGGCGCTGCGGGTGTTGACGGCTGACCGCATCCGCGAGTTCCACA
AGGCCATGTACCAACCCCGCAACCTGGCCGTGATTATCGTGGGAGAGGTCGACCAGGACA
ACCTGCTGAGCATCCTGGACGAGTTTGAGGAGAGCATCAAGGACGATATTCCCGCACTCG
ATGCAGAGCCGTCGTTCAAGCGCCCATGGATCGACTCGGCACAGCCGCCGGCCATCCAGG
AGACGATTGTCGACACGGTCGAGTTCCCCGAGGACGACGAGTCGATTGGCGAGATTATTG
TGGGCTACTTTGGCCCCGACTGCAACGACGTCATCCAGACATCGGCACTTAACGTGCTGC
TGGCCTACCTGTGCGGCTCGTCGGCGTCGGTGCTCGAAAATGTCATTGTCGAGAAGGAGG
CGCTGGCCAGCTCGGTTAGCTACCTGTGGGAATCGCGTCCGAACTCGGTCATCTGGCTGC
AGCCGACGGGCGTCGCCACCGAGAAGTTAGCCTTTGTCGAGCAGCGCCTGATTTCTCTCC
TCAAGGAGGTGGCTGAGAACCCGCTCGACATGACGTACATGCGCGACTGTGTGAGCCGCG
AGCGCCGCCAGGTCAAGTACCACGCCGAGAGCTCCGAGAGCTTCTACTCGAGCAACATTA
TCACCGACTACCTCTTTGGCAAGCGCGACGGCTCGACGCTGGCGGACCTCAAGGGCCTGG
AGGAGTACGACGTGCTCGACGCGTGGACGGAGAAGCAGTGGCAGGACTTTTTGCGCAAGT
GGATCTCGGACGCCAAGCACATTTCGATTTTGGGCAAGCCGTCCAAGGCGCTGGCCAAGA
AGCTCAAGGCGGCCGAGAAGGAGCGCGTGGCCAAGCGCAAGAAGGAGATTGGCCCCGAGG
GCCTCAAGAAGCTGCAGGAGCGGCTGGACCTGGCGAAAAAGGCCAACGACATGCCCATCC
CCGAGGAGGTCTTGGACAAGTGGGAGGTGCCGGGCACAGAGTCGATTCACTTTATCGAGT
CGAGGACAGCCCGCGCGGGCCGGGCCAAGAGCCTGGGCGTGACGGACAATGCGGCCCAGA
AACTCGTTGACGCCTCAAAGGCTGGCCAGCAGCCGCTGTTCCTGCAGTTTGAGGACGTGC
CGTCCAACTTTGTGCGCATCACGGTGCACATCAGCACGGCCGGCGTGCCGATGATTCTCA
AGCCGCTGCTGTGGATTTTCAGCGACAACTTCTTCAACAGCCCGATTCTGCGCGACGGCA
AGCGCGTCGATTTCGAGGATGTCGTCAAGGAGCTGGAAAAGGACACGATCTCGTATGCGT
TCCGGTCGGGCGGCAGCGTCGGCGACGCCGAGAGCATCACGCTGCAGCTGCAGTTTGAGC
CCAGCAAGTACACGGCCATCATCAGCTGGCTGCGCGCGCTCATGTTCGACTCCATCTTCG
ACCCGGTGCGTCTGACGGCCGGCGTCGCCAAGTCGCTCGCCGACATTCCCGAGAACAAGC
GCGATGGTCGCCTCATGTCGGCGGAAGTAGAAATGGCCATCCACTCGATCCGCGACTCGT
TCCCGGCGGCACGCCGTACACTGGTGCGTGCTGTGTACCTGCGCCGCCTCAAGAAGCTGC
TCGAGACAGATACCGACAAGGTCGTCGGCTGGTTCGAGGAGCTGCGCAAGTCGCTGTTTG
CGTTCCAGAACATGCGCGTGCTGGTCACGGCCGATGTTGCGCAGCTCGAAAAGACAGTCG
GCCAGGGTAGCATCGTCTCGGCCTGGGATGTTCTGACGGACGGACTGGATGTTTCGAAAG
ATACCGTGCCCATCACGCCGCCGTACCTGCGCAACAACGACGAGGGCAAGAACCCGGGCT
CCATCGGCACCATCATCATCCCCATGACCACCCTGGACACGTCCTACAGCGTCTCGACGA
CCGTCGGTCTGTCGTCCCTCAAAGACCCCAGATTGCCAGCCGTGCTTGTCGCCATTGGCT
ACCTCGAGGCCGTCGAGGGTCCGCTGTGGAACGCCGTCCGCGGCAACGGTCTGGCCTACG
GCACAAACTTCTCGAGAGAAAACAACGGCGGCTACCTGCAGTTCCGCGTCTACCGGTCGC
CCGACGCATCCAAGGCTGTGGCGGCTGCCCGCGACGCTGTCGATGCCCTGGCGTCTGGCC
GCGAGCTGCTTGACAAGCACTTGGTGCAGGGCGCCGTCAGCGGCATCGTCATGGCCATGG
CCGACGAGCAGGCCACCATGGCCATGGCGGCGCAGCAGAACTACATTCTGGGTGTGGTGA
GGGGTCTGGACGCCGGCTGGAGCAAGTCGGTCATGGCGGCCGCGCGCGACGTGACGCACG
ACCAGATCCGCGCCGTGATGACGGAGCTGATTATGCCCGTGTTCCAGCCGGGCACGAGCA
ACGTCGTCGTGACGTGCGCCCCTCTGCTCGAGAGCTCGACCGAGAAGGCGTTCCAGACCA
TGGGCTACAAGACGCAGGTCAAGAAGCTGGCCGACTACTTTGACGACTACGGACTGGTCG
TTGACGGCGACGATGAAGAGGAGGAGGAAGAGGAGGAAGAAGAAGAGGATGACGAAGACG
ACGAAGATGAAGACGATGAGGATGGCAGTGACGACGACAGCGAGGAAGATAGTGAAGAGG
AAGAGGAGGACATTGGCCGTTAGGCAAAAAGAGAGGGTGGATGTGACGAAATCATTACTT
GTTCTTTATACTTTCCGGCGCACGACTATACTTTAAAAGTCTTTTAGTAGACCAAGAAAT
GGATATCTCACGGTTATTTTTTTTCGGCAGTTCTTCCAGTGCTCTCAGTGAACAGTGTGC
ATCGAATTCAAGATGATAAATGATAATACCAAGACGGTTCCGTCCCAACTAACGCCAACA
AACCATGCCAGAAAGAAACGATAAACAACGAAACAAAACAAGAAATAAAACATGCTTTTC
TTCCCCTCACGCCTTGGACGCCCTCGCCTGGTTGCTCCGCATCTTGCGCTCGTTGCGCTT
GAACCGCTCTTTCCGCTCCCGCCGGCCCTCGCCCCGGTACGACGCGCCCTTGGCCGCCAG
CTCCGCGTCCTTTTCGTACTGCGACGTCTTGACCTCCACCAGCCAGTCGGTTTCGGCCGC
GCTCCGGTTCGCGCCCTTGTAGCCCCATTTCCGCTCCCACTCGTTCGTCTCCTTGTTGTA
CTGCAGGTTCTTGCGCTGCTCCCGCGTCTTGGGCTTGATGCCCTTGCGCGCCGCAAACTG
CTCCCACTTGGTGGGCGGCTTGGGCTCCGGCACGGGCTTCTCGCGCGGCAGGGCCGTGGC
GGGGGGCGGCAGGTTGAGGAGCACGCCGTCGTTGGTGGTGCGCTCGATGCGGCAGGTGGT
CAGCAGCTGGTTGACCAGGGCCTGGGCGCCGTCGCGGGCGACAGCGGCCAGATCGGCCTC
GTGGCCGTCCTTGTCGGCCTGTGCATTCTTGAGGGTGACGGGGTTGGCGTCGTTGGCGAG
CAGCAGACCGAGATCGAACGTGTAGGGCGTATCCTTTTCGACGGCGACCTGCAGCTTGGG
TGCGCGCTGGCCGGCGGCCGGTGCAGAGGCGGCCATTGTGTGGGTGTGTGGGAGGATAAG
TGGTAGTAGGTGGTGTAGAAAGGTGTTGAAGAAAAGACCGTCGTGAATAAGCAAACGACT
TCAATTCGTGTGTGTTGAAAGTCGTGATGCGATGTCGTGTGTCGTCTTGTCTTGTCAGTG
GGAAAGAGCGTTCTGGGTCTGAAGAGGCAGGAACCAGCCTACAGTCGAACTTTTTTTCCT
GCAGAAAAAAATAAAGTGGAGAATTGCTAGCCGATAAGCCTTGCATATTTGGCGGTGACT
ACTTGCACTATCGGTGCAGGCTATAATTTAGTGTCAAATACAGTTCTATTAGCTCAATCC
TGCCGACCCTGGCGATAACGAACAATCGATAAGGAAGGCAGAAAAAAAGTGATTTTGGCG
GGCAAGTGCGACTGGTCGGAGGTCATTTCTATCTGTCTTCACAACGTCCACCACTTCCAT
TTCCCAACGACACCCACGATTTTTAGGCACAGCAAGTCTACGAAGACTCTTCCACCCCAC
GACTACATCTTCGACAACTCCGACTACCACCCAACATGGACTCCCACGCGGCCGGCCCTC
GGCCGAAAAAGGTCAAGCTGAACAAGGAGGAGCGGATCGCACGACGGGAGCAGAAGGCGG
TGCAGATGGAAAAGGACGCCAAAAACCTCAAGAAGTCGATGAAGGCAGCACAGCTCGAGA
AGGAGGCCAAGGCGACGGCCAAGGCGGAGGCAGCAGCGGCGGAGAAGAAGACAGCAAAGA
CAGCGAAGACGGCAAAGGGCGACACAGAAAAGCCGAGCAAGTCAAAACGGCCGATAGAGG
CTGTCGAGGACGACGACGAGATGGAGGAGGAGGAGGAGGGAGCCGAGGAAAACGGTGAGG
AGGAGGAGGAGGAGGAAGAGGAAGGAGAGGGCGTAGAGGGTGAGACCGAGGGCGAGGCAG
GAGAGACAGAGGAGGAGCTGCCACAAACATTCAAGGAGCTGGTAAGTTACAACGACCACG
AAAATACTGTCTGCAGACCACCCACTGACATCTCAGGGCCTCGTCGACGTTCTTTGCGAA
ATCTGCGACTCGCTCAAGTTCACCAAGCCGACCCCGATCCAGGCCAAGGCCGTGCCCGTG
GCGCTGCAGGACCGCGACGTGATCGGCACTGCCCAAACCGGTAGCGGCAAGACGCTGGCT
TTTGCTCTCCCGATCCTGCAGGCACTTCTCGAAAAGCCACGGCCATTCTTTGGTCTTGTC
CTGGCACCGACGCGCGAGCTGGCTGTCCAGATCGGCCAGACATTCGAGGCCTTCTCGAGC
ATTGCGCTGCGGTGCGCCGTGATTGTGGGCGGCATGGACATGGTCCCCCAAACAATTGCG
CTCGGCAAGAAGCCGCACGTGATTGTTGCCACTCCTGGTCGTCTGCTCGATCATTTGGAG
AAGACAAAAGGCTTCTCCCTCCAAAAGCTGCGGTACCTCATCATTGACGAGGCGGACCGG
CTGCTGGACATGGACTTTGGCCCCATTTTCGAAAAGATTTTGCACCACCTGCCGCGCGAG
CGGCGCACCATGCTCTTCTCGGCGACCATGTCCTCGAAAGTCGAGAGCCTGCAGCGGGCG
TCGCTCCGGGACCCTGTGCGTGTCAGCGTGACCGCGCCCGGCCAGGGCCCCAACGGCCAG
CAGACCGTCTCTACGCTCAAACAGAGCATGCTGCTGGTGCCCCTCGTGCGCAAAGACACG
GCCCTTGTCTACCTGGTCAATGAGTACAGCGGCCGGTCCATTATCATCTTTACGCGCACC
ATTTACGAGACACATCGCGTCGCTTTCCTGCTACGTGCCCTGGGTCTGGGCGCCATCCCC
CTGAACGGCAAAATGAGCCAGTCGGAGCGTCTGGCCGCCCTCAACAAGATCAAGTCCGGC
GGACGCAACATTCTGGTGGCCACCGACATTGCCGCCCGCGGTCTCGACATTCCCAGAATT
AGTATCGTGATCAACTACGACGTGCCCCAGGACTCCAAGACATATGTCCACCGCGTCGGC
CGTACCGCGCGTGCCGGCAAGTCGGGCCACGCCATCAATCTCGTGACCCAATACGACGTC
CTCCACTTTTTGGCCGTCGAAAAGGCCATTGGTATGGAGCGCCAGATCAAGCCGCTGCCC
GTCGACAAGGAGGAGATGGACGTGTTCCGCCCGACCGTCGAGGAGGCCCAGCGCCACGCC
AAGGCCGAGATGCGCGACTGGCAGGAGCAGCAGGCCACCAAGGGCAAGCGGAGAAAGGGC
GGTGCGGCCGTCATGGGCGGTCGCGGCCGCCGGGACGACGACATGGACCGGGAGGAGCTG
TAGGGGTGGGTGTGTATTCTTCTTCTTTTGTCACTTTTAGTATCTCTTGGATCATTTACA
GGCGTTTGAAAAACCTGGCGTTGTTTACTCTTTCTTTTCCTGTATATCGCATTTGCAGCT
TTGAGCTTCTGTTTACCTTTAACATTATTCTCATAAATACCTACATCTCCCTTGCTTCGC
AAATACGGCAATACCTTGATGTTCATCTCGTCTTCGTCTTTGTCTTGATGTACTAGCGGC
TACAGTATCCTCTCGAGGAGGGCGCCCAAGGCTAAAAGTGGGCCACAGCGGACACCAATA
GGGCCTTGCCGCCGCCGCGCCGGTATCGTCCCGCATTTTTGTTAGACACCACACGCTTTT
AGTATTGACAAAGATTTAAGCGCCGGCTTTCTCTCCATTTCTTGCCAATCTCTCACCACT
TTTTTCACCTTTGCCCTTCGTAAAGAGAATCCTCATTTTGGGAAGCGCTGAGAGGCTGAA
AGGGGAAAAGCAGAAAGAAAAGACGAGACCCAGACTCCTGGAATCAGGAACAGAAACGGG
CAGACAACCTTTACCAGAATCTAGTAGAAAGAGAAGACTGCCGTCCACCCACATGTCTGT
CCAGTTGAATTTCCACGACTCGCGCCGGCCGCAGAAGTGGTCGCAGAAAATGAGTGTGGA
TGTGTGAATTGAAAAGGATTGAAAATGAGACAAAAAGGAAAAGGACGAGAGACAAAATCA
GGAGACAAAAATCAATGCAGTGTGACAGTCTATATCCTGAGAAGCTACCTTGACTATCGA
TTCAACAAAGTCTGCCCATCACGATATCTTTTGTCTTTCACCATATGCTTTTCGTTTCTT
TCTTCGCAGAAACAATGTGATCTTTCGTTACCAAGAACACACTTTAATCTATTTATATAA
CTCCCATGTGACGGAAAGGTCTGTGCAAAAGAACAAGCGAATAAACAATCCAAATCTACA
ATTCTTGCTGCACATCGACGCGAAGCGAGTTTATCACACAATGTATTCCAGAACACTGTC
ACTATCAACTCACTTTCTCTCATGATTCCTTTTTCTTTTTCTTCCTGATTGTCTTCTCCT
CTCAGCCAATACGACGCTGGTGACGCCAAGTTCGTTTCTGTCAGGCAGTGGACCTATGAG
ATCACCAGCTCGACCCCTGTCATCCCGCTTTCCCTCTCTTTCCCTCTCCATCTTTCCCTA
ATACGACCGTGCCAATGTGCTTAAAATCCTACAAGACAGCTCTAAGCGCCGGCCAATGTT
GACCCAATGTTGACCCAATGTTCTTCGTTCTTTTCACAAGTCGTGCGTGCTGCAGTGTCG
ACACCTTTGACAGCGATTGGTCTTTTTGATTTTGGGCCAGTGAAAAAAGACTGCGAAGGT
GATGAGAAGGCTCATCTTGTCTCTTTCTTTCTTCCCGGACGTCGGATCAACTTTGGGAAG
CAAAGGTCCGTCCTGCAGGCCACATTCAGACCGCCTGCAGACCAGGAAACCAAGAGACCA
CTCAAGAGACCGCCGGTCTAGATCATCACACTTTATCACCCATGTCGTATGTTCCTTTGA
ATTCCTTTGACTGTCTGGATGGTCGACATTTCCTACTTTCCCATGCTTTCCACTCACATT
GCCCATGGAAAACTTTCCCTTTTTGGCCTTGTCAAGCCGCCTGCATCCCTCCTTTGTCGT
TGCTCTTGATTTTCTCTCCTTACATTTACATATCCATCCCATATCTCATCCCACGCTAGA
CCTGTCGTAGATGTCCATCCTGCAGCTTTCTCTTTTCTTTTCTTTTTTCTTTTTGGTATG
GGCGGCTGCATGGACTGATTTTGTATTTTGCAGGCCGAGTTTACCGTATGTTGACCCAGC
TCCCCCAAAAAGCCAATTCTACTTGCCGCGCGGTGTGGTAGTCTGTTATTCGAAATTCAA
AATTCACATATCCACACACTCTCCTACATCATGCATCCATAGTCGTAAAGTGATGAGATG
GGATGGGATTGAGCGACTATTACATTCACAGAAGGAGAAGTCGCCGACCAAGATTGTATT
AGTCTGTTTCTCAGCCCATATTCCATATTGATATATCGTAGCCGTTCTCTTCCCTTCCCA
TGCCGTTCTTTTGTTTCTTTTGATTTTATTCTTGTTTTCTGGTTTCTGATTCTCATCGTC
AACAATCACCATTCTTTTCCTACTGTGTGTCTCGAAAGCAAGCCGGTCTTCTTTCTCATC
CTTTCTTTTTCGTTCTCTTTAATTCATTTATACACACTTAATACAATCTGTGGCTTCTGC
AGGCAGACTAGTCGTGGAACATACCATCTCGAACACCAGCCATCTACGCCTTCTTTATTT
TTATTGGTTTTTTGTTTTCTTCGCCCTCAACATCCTCACATAATATGGTCTCGACTCGTT
TATACACTTATACGATTTAGGGGCCGGCCTCACGGACACAAAACTGTTTCCTTCTCTTTT
CTCCGTCCTCTTTCTCTCGTCTGATCGTCCTTCTTCCATTTCCTCCATATAGACCACAAT
AATGGCCCGGTTACACCATTCTGGCCGCCTGGCCACGGCCATGTTTTCTCTCTTCCTTTC
AGTCCTCCTCTTTACTACCACAACGCAGGCCATCCAGGTCACCCCAAATTCGCCATGTGT
CTCGCTCTGCATCGACAACTCTGGTCTTGACACATCCGACCCGAACTCGTCCAACACGGT
CAATGCCGACATGGTCTGCAACGACGCCGACTTTGCCTCGACGACCGCCGGCCAAAAGTG
GACTTCGTGCATGGGCTGTCTCCAGAACAGCACGTTCTCGCAGGGCAGCGAGAGCGACCA
GGCCTGGTTCTTTTATAACTTGCGGTACAATGTCGACTACTGCGTCTTTGGCTACCCCAA
CGCCAGTGATGCCGTCGGCTCGAGCCCCTGCCAGACGTCGACCGCCTGCGGTCCGCTGCA
GGACAACTTGTTCAGCGGCATCCCCACGATGAGCGCCAGCCAGACCGAGTTCGAGTACTG
CAGCGCCAACGGCAGCGACCTGACGAGCACGCTGTTCCAAGGCTGCATTTCCTGCGTCGG
CGGCGGCGGCGACCAAAATGTGATTGCCAACTCGCTGACTGCCCTCGAGGCGGGCTGTCT
GCAGCAGCTGCCGGTCGACCAGGCCGTCGGGCTCAGCGGGTCGGTGTTTGCATCGACCAC
CACCATCTCCATTGTGGCGCCGTCCGAGACGGGCAGCTCTGGCGACAGCAAGAACTCGGG
CTCGAACCACAAGGTGGCCACCACGACGATTGCCGTGATTGTCGTCGTTGCCCTGCTGGC
CGTCGCTGCCGTCTGTGGTTTCGCGTTTGTGTGCTACCGCAAGCGCCGCGGCTCAGCCCT
CCGTGGTCCTGGCTCCAAGGGTGCCGGCATGTTCCGCAAGAACAAGGAGGCTGGCTCGTA
CTCGTCTGACAACTTCACCGGTGGCGGTGGCGGCGGCGGGTTTGTGCCCAGCGGCGGAAT
CACGGGCAGCGGTCTCGGTGGGTTCGTGTCAGTGCCGACGGGCGGTGTCAGTGCTCGCGG
TTCGCCAGCCTCTGCCTCGGGTCCCGGCCCGACCGCTTGGTCAACCCGGTTCCCGTCGAG
CGACCACATCACGTCGCCACTGAGCTTCCAGTGCCGCGCGAGTGCCACCAGTTTTGATGA
GGTGGACGTGAAGGGCACCGTTGAGACTGCACCACCTGTCCCCGTCGCACCTTCGCCTTC
CACCACTCCCTCCCAGTCTGCTCGCAGGCAAAAGAGCTCAAACTCCATGACCAGCAGCCT
CGGCATCGGCGGCAGCAACAGCCACCTGCCGTCGATTGTCGAGTCGCCGTTCCCTTCTCC
GGCGCCAGTGCAGACCCAGCATCAATTTCAGACTCAATCACCACAGACTCACTCGCAGCC
TCCTCGTCTGCACCAGCTCAAGACATCCTTCTCGCCCCAACTGGGCGCCAACTCGTCGCC
CTCGTACAACACGCCCAACTCGTCGACGGCCCTGCTGTCGTCCACATCGTCGCAAATGGC
TTCGCCGCCGACTGCGCACGGAGACCACGCCGGCTACAACCCGGCCACATATGCCCCGCA
ACATCAACAGCGCGGCGCCGTCTACCAGGGCTGGTCCGCCATGGTCACCGCTGCGCAGCA
GTACCAGCAGCAGCAGTTGCAGTATCAGTCGGGCAGCGTGTCGGCCGTGTCGGCTGGTGG
GTCGTACCGGGAACGCGAACGCGAGCGTGAGCCTGTTTCCGCCGTCTCGGTGGCCTCGTC
CAACGGTCTCGGGTCGGCGACCATGGCGGCGCGGCAGACCTTTTCGGACCAGGAACGCGA
ACCGCAGTCGGCGACTGGCTCCGTTGCCGACAGCGCCAGCGTGCGCCTGCACAACAAGTC
GCCGCACACGCACACCCACACGCGGTCACCGCACTCCTCCAAATCCAAGTCGCCTTACAC
AAAGGCGTCGCACACGCGCTCGCCGCATACGCAGACGGAGCTGCTGCAGACGGACTTTTT
GCCGCCGCCGCCCGCTCGGACGAGGAGGTGAGGGAGAAGTGTGGAAGATAAATGAAAATA
GGGGAGGGGGGACATACCCGATAATGACTTGACGTTTGTTTCTTTTGTTTCTGATTTTGT
CAGCCTTTCTCTTTGCCATTCGTTCCTTTTGTCTGTATCATTATGCCTGCGAAGCAGCTT
CACGGCCGACTTGACTATCGTTGGTGTTTTCCTTCTTTCGTTGTTGAATGTAAAATAGCA
TACTGTCTTTTATGAGATCAAAATACCCCTTTTGTCAAGTCGATGCTCCTTCCTTGTGTG
TACGTTTCTCGTAAAGAAAGTGCAAACGTTGTTTCTTTCCAAAATAAGAAGTAGACGATC
ACATAATTTCTTGAGCGCGCCTTCCTCCTAGAAATTATCTTGATCTTCCTTCCTTTTCTT
TTTGTGGCTGTCGTCGATCGTACCTTTTCTTTCCCAAAGATTATCGTCAATAAAAGGGAA
GGAAGTCGACCAATCGGACAACACGAGCCGCGCACCTTCCCAAGGACCGGGTTGGTGTTA
CTGTAGACAAGGAAAAATGGTAAGAGGGGCATCCTTGCCAGGGGAAATGCGGAACGTGGA
AGGCGGAAGGCGGCCACGCCGTCGGTGCATTGCATTATGCCAGAAACGTGCCTCTGGATT
CCAGTCAGTCCAAACTCGGGCAGTTTCCTTTCTAGAGGAAAGAATGAGTAGAAAGGAAGG
TACACACGTTGGACGGAGTATTGTTAGCTGTTATGTGGAATCGTAAAGCCCGGTCCCGTC
CGCTTGGCTTCTGACATCTGACGCCTAGACTCCCTGGGACAAGGTTATGGTGGACAAGGT
CCCTGAACCCCTCCTTTGACCTATCCCAAGCTCCTTCTCCTTCCCCTCGTATCATTTCAA
GTCAATTGGGAAGGGTAGCTCCGGGCTTTTGGCCTGATACCCGGACTGTGTCAGAACTCT
CCGCACAGCCTCTTCTGACGTCGTTGGTTGTACGAAGTTCTTTTCTATTTCGACCTTTTA
CTTCTTTTTATTCTTCTTTCTTTTCAACTGCAATTCTATTCTCCGACTCTGCATTTTAAA
TAGACAATCGACGTCGCGTTTCGTACAGTCGTTCTTTCTTTACATTTCTCTCACTTCACT
CAATCGCAATGTCTTGTAAGTCGTCCTGTTCCTGATCCTTCGTTCCTTCTCTCAACTTGG
CCCCTAACGCCGCTCTAGTCTTCAACACCACCGCTACGCTCCGCCATGTGACGCCGCTGC
CGGCGGGCACCGACAAGGCCGCCGCCATTAAGACGATGCTGCAGGACCACATTGCCTTTA
TCAACTGCGGGCCCCACAGCGTCGGCTGCGAGACTGTCTCGGGTGACGAGGCCAACAAGC
TCGCCGAGACCGCCCTCGCCTCCCACGCCAAGAAGGAGCATCCTCTGCCGGAGAGTGTCG
TGGAGGTGCTGGAGGCTTCCGGGAGACAACTGCCCGACGGCCGCAAGCTCGGCGTGTATC
GGGTCACCGACAATGTGCAGACGCTGCCCGCCGGCCTGTGGGACTCCAAAGTCGTGAGCA
CGTACGAGATGACAGACACGCCCGCGGGCGTCTATGTGCGGATCCGCAGTCCGCTGTCGA
TTGTGATGGACACGACGTGGTCGATTGTCGAGGGCGACGAGGGCGAGGGCGGCGGCCAAA
GACTCGAATTGGTGGAAGAAATCGTCATCTACTGTTCACGCCTGCTGGTCGGCACGGTCA
AGGGCCTGTGCGAGGGCGGCTGGCAGCAGATCCACAGCAACATGATGAAGCGGCTGGCCG
AGGGCGATGCGGCCGAGATGGAGAAGAAGTAGCGAGTGGGCGAGTGAGCGAGTGAGCGAA
GCGAACGAGACACTAAAGTGTCGAGAGACCTGATATACCAGACATAGACGGCGTTGGCGT
TGATTTTGTTTACTTTCTTTTGTCTTTGCGTTGCTTTCTTCCGTCATTGGCTTCAATTTC
ATTCCTATTTACCATTTGCGACATAGATGGCCGCCATATATACAAGATCCATCATACATG
ATACAATAAATGCAATGCTACAGTACTATTCCAACACTTTCCCTTTCTTTCCTCTCGTCT
ATAGCTTCCCCAGGTAGGTGTGGCCCCGCTGCAGGGCCACGACCGCGCCGGCCACCATCT
CGTCCACAATCTCCTTGGCCGGCTGCACCTTTTGGATGTTGCCGGCCACCTGGCCCATGA
GGTACGGCATCTCCACCTCGTCCTCGTCGGAGCCAATCTTGATCTCGTCGCCCGCCTGGC
CGTCGTGGCCGGCGTTGTCGAGATCGTGCTCAAAGGGGATGATGCCCTTGGCGCACAGAT
CCCGAATCTTTTGCGGCTGCTCGTGCCAGCGGCGAATGTAGGGGTTGAGGCGCATGCGCA
GCGGGCGGCCTGTCAGCACCAGCGTGACGTCGGTGTCGTCCGTGTCGCACGTCACCACGG
CCTGCTTGTGCGCCTCGCTGCAGTTGGCCTCGGCACAGGCCACGAAGCGCGTGCCGACCC
AGACGCCGGCGGCGCCCTGCATCAGCGCGGCAGCCAGGCCGCGACCGTCGCTAATACCGC
CCGCGGCCACGACCAGCGGCTCGGCCAGCAAAAAGTTACCCTTTTGTCCCTTTTGGAGCA
GCGCGCGGCGCTCGGCGGCCACGCGGTTGGCCACGTCGACAACGGCCGGGATCAGGACCG
TGCCAGCCACAGGGCCCGTGTGGCCGCCGCCCTCGGTGCCCTGCGCGCACACCATGTCGA
CGCCCATCTTGAGCGCCTTGGCCGCGTGCTTGGGGTGGCCGACCATGTTCATGACCAGGA
TGCCGTGGCTGTGCAGGCGGTCAATCACGTACTGCGGCGGCACGCCGACGGCGCTGACAA
ACAGCTTGGCGCCCTCCTTGATCACAATGTCAATCAGCTCGTCGAGCTTGCCCTCGGTAT
AGTCATAATTGGTGGCGCGGGCGCCGTTGCCGACCTGGGGCAGGGCGAGGTCGATGCCGA
ACGGCAGGTCCGGGCGGGCCAGGTCGGCCTTGAGCTCGGCAACGACTTCGCGGAGCTGCT
GCGGCGTGAGTTTAAATCCACCGACGACGCCGAGACCGCCGGCATTGCTGACGGCCGCGG
CCAGGGCGCCGCCGGAGACGCGAGCCATGCCGGCGAGGACGACGGGGTGCTGGATGCCCA
GCAGCTTGGTGAGCGGTGTCGACAGAGGGGCCATTGTGAGTTGGGGGGGTGTAAACAAAA
AGATGTGATGTGGATGATAAGAAGAAAATGGTGAGAGTCGATATCTGGGGAAGCTGGAGT
CTGGGGAAGGACCAAGCTCTTATAAGACGGAAGGTGCGGCCGAGATACTGCGGGGCGGCC
TCGCTCGGTATGGTCTCGAAGAGGAAGGGACGAGACAAGAAGGAAGAGGAGAAGAACGTT
GAAAGTGCCTGCCAAATGGGCAAATTGGTTTAACTGAATATTAAAAATAAAACACGAGGC
CGAAGCGAGTCTCCATACAACGTAAATGAGGAGAAGATCAAAGACAGGAAGCAAACAAGA
ATGAGAAGATCTGAAAGAAGAAAGAAGAACGAAGACAAGCTCGCCCCTGGTCCGTCCGTC
TACTCCGCCTGCCGCCCTGCCGTGCTCGCGTTTTCCTCTGGAGCAGTTCTGGGCGAGTTT
TGCGGGGGATCAACACCAAAAAAGGCTGGGGGTGACGCTAGCGCCCACAGTTACAGTGGG
AGATGCCGAGGCACAACGACAGCCGGGGCGCCGCCACTACTACCGCGTGCCATTTAGTGA
CTTCCTTTGCGAAGAATGCACCAATACGGAGGAAGAATAACAGCTTGACAGGTGCAAATA
GCTCAAAGCCGTTTGAACGCAAAAGGACATGGTTTGCGATGCGCGATTGGTGCAGCCTCT
GACTCGAGGAAACGAAGAGACAAAAAGATATTTCCGATGTCTTTTCCATCGGCGGACCAC
TTTCCGCTGTGCGACCGTTTGACCAATTCCTGATAACAGGTCTTGGCACTGTCCTTTTCA
CTTTTGGGCCATTTCAGCCCGAGGTCACAGCTGTGGGACAACTCCTCACAGCTGTATAAA
TATATTTTTTGTTGTTGGGTGTTTGACATCAATATTTATAAAGTCGACATCAATAATGGC
GATGCAAATAAAGATGAGCTTCAGTAAACAAGACGCCAATATAAAGAAAAGAAGAAGAGT
ATACAAAATGCATTTCATTAATTCGTCGCGGAGAGGACGGCTTGCTTGAAGACTTGCCCT
CGTCTAGGTATATACTGTAATAATGACAAAGATGAAAGAAATGAAGGAGGAAAAGATCAA
AGGAAAAGGTATAGTACAAAGAGCGTGTGCCAAAGCATATGGCAGTGGAGTGTCGTGATG
AAGGATGATGTGACGGGAAGACACAAGCCGCCGAGGTTTGGCAAAATGGGAGGCAGTCTG
GCCTCGCTCGATCAGAAGACAGAGATATATATGTCTGGCTCGCACCCAGCTCGCAAACAA
ACAGGAAAGCTTGCGAGGTGTGCTGTAAAGTCGACTGCGAGGTGACTTATCAGCTTCTCA
GACTAAAGAGTGAGCCTGGAGAACGAATGCGGAAGTGGTCTTGGGTCTTGTTCCTTGTTC
GCTCTAAAGTCTAATCGAATCGCGGCAATCTAGCCGGGACAAACTCCGCCTCGCGCGCCT
TTTGCGAGTAGACAGGAGGCGTTGTGGGGTAGGTGGCGGCGCTGTTGTCCACAGCAGGAG
TTTCTGGTTCAGGTTGTGCTTCTGGTGCAGGCGTCTTGTCGTCGACTGTTTCGACAGCGG
GCTCTTCGACAGACTTGTCCGCCTCGCCGGCCTCGTTGTCCTCAGCCAGCCCTCGCTCTT
TTGCGAGACGGGCAGCGGCTTCGCGGCGCTTCGCAATGGCTTCATCCTCTTCGCGAGCGG
CGCGCTCGTCTTCCTCGCGGATCTGCTCGGCCGTCATTTCGACTGCAGGAGGTTCAATTT
CGCCGTCTTGTTCACCCTCCACCTCGTCAACACGCTCGTCAAAAGCTTCGCCGAGGGGCA
GAGACATGTTGCTCAGCCTCTTGGGGATGGACAATGGCGGCGAGCGCGGTGAAGATCCGA
CGGCGACGCTGTCAATGGTCGTGCGGGACACGCTGCGAGTGAGGACACCCTTAATAGCCG
GTCCGGATGCAGGAGCAGACGGTCCTTGCCCGGAACCAGCCGAGGCAAGTGATATACTTG
ACGTGCTCGTGTCAGCGCGCTTCTTGCCCTTGCGTTGCTCTTTTGCGGCGGTCGCGGCCA
GACTGCTGCTGCTGCTGAACCGCGTGCGTGTACTGCCGCGGTCGTCGACGTGGTTCAGCG
CGACGGCAAACTCGTCGTCCAGCGGTACCGCATCCTCGTCGTCTTCCTCGTCGCTCGGGA
ACAGGTCGCCGCGTGACCGGAACGAGTTGGACGTGTCGCCCGAGCTGGTCGTGCCACTTC
TCTTGCGTCGCGGCGAGCTGTTGTCGTCAAAGGCCATGGAGTCGGCAGTGCCTGGTCGTG
TACTTCCACTCGTTGTGGGCCGACCTGCTGCCGGGACAGACGACAAGGCGGTGCCATACT
GCCGCAACGCGTCCGCCGCCTCGAGCTCGTTCTGCCACGACAGCAGACCTCGTCGTGAAC
CGGTGCCGTCTCCACCCTGGTCGTAATCTTCACTGCCTCCTCCTAGTAATGGCTCGTTCT
CGTCTCGTGTGCGCATCATATCGGCACCGCCACCCATCCGCCGGCCGGCCATGCTGTTCT
GTAGATTGCCGCCGCCCGTGCCGCCGCTGTTGGGGTGTTCCCGCAGGTTGGCCGCGCTCG
GTTTGTATCGTAGTGTGCCGCCAATCCTCCACGGCAGCCTGCTCAAGAATCCCAAAGGTG
CTGTGCTCGGAATGATTGTGGGATCGCTGTCTCCGGGACCCTTTCGCCGCATCGCGCGTG
TGCTGTAGCTCATACCACGGCCTCGCCTTGGCTGGTCCACAATCTCTCCACCGGCGCCGG
CGCCGTCAGATGGTCCTTCACCGTGGCCGTGTCCGTCTCCACCTGCCTCGCCGTCCGCGT
CACCGTCGTGATGTCTGTTTCTCGTTGACCCGGACCCGGCTAGCAACCGGTCCCAGTCTT
CCGATCGGCTGCCGCGCCAGCTGCCAAAGAACCCCCGGCCAAAAATGCTGCTGATTGTTC
CGGATCCTGACGCGCCTCCACCTGCCGCCTGCTCCTCCTCCATATCGCTGTGGCCCTGTT
CGAGCCCATCGTCTTCGTTGAAATCGTCGTACCAGTCGTCGTAGAAATCAAAACTGTACT
CGGCCCGCGTGCGGTGCGCGCCACGTGCACGCTCGCGCTGTCGCCGCGCGCGGTCTTCAC
GGTCGCCCAGACAGACAGAGGTGCAGGAGTCGAGTGCCTCTCCTACCGACGACAGGCACG
GCCCCACGTAGTCGTGCTGAAAGTTCCAGATGCCGGCGGCGGCGTTCTCCGTGACGGTCT
CGGCATTGTGGGAGATTTGGTTCCAGCGCTGCCGGAGGCGCGGGTCCTCCAGGAAGGCGG
CCATAAAGGGGAGTGTGGTGAGTTTTTATTAGGATACGTTCGTTTTTGTCGTCACTGTCG
TACAAGGTCTGCGTCGGGTCGGGATGCGACAGGACGTGGCTTGGTGCTGCCGCGATCGCC
CATGAAGACGATGGAGTCGAGACGGGATGATGTCGAGAACGAATTGATGATGATAAGGTC
GAAGACGTTGTCGAGGGAGATATAGAATGCCTGGAATGTATCCTCCGCGGGGGACGAAAA
GATCGCCGGCGAATGAAAGATGCGACAGGTATCTGCAGTAAACCAAACGGAATGGCAATT
CTCGATTCGCTGGAGAAGAGCTCCTCAACCGCTTTATCTGCGAGCGTCTGCTGCCGTCTG
ACTGTCGTGTTCCGTCTGTACGTTTGTGTTTATGTCTATCTCTTCAGTCTCTTCTCTTCT
TTTGATCCAATGTCGTGGTCGTGGTCGCTGCCCACTCGTCTCTGCCCAGACCGCGTGCCG
TGCCGTCCTCGTGTGTGTCGCGGTAGTTCTAGGTGGATAATAGTTGAATGTTGACTCAAT
GGCCGGCTCTCGTCTATGGATGCTCAATTAATCGCTTGCGCGGCCGTAATGCTGTTATCG
GTGATGTTGTTTGAGGAATATTTTGTTGCTGCAAAGCAGTCGCGATGGGAAAGGATGGCT
GGCTGCTGCTGTTTTGGCTCTTGCCGTTTTGGCTTTGGGCTGCTGGCTGATGATTCCAAC
ACAAGCATGCTCCCGCAACGGCTCCAGTGCTGGGCTGGTAAATACAAAGCACACTAGGCC
TGTTTCGTCAGCTCCTTAGTCATTTTGCTTGCATTTTTGGTGTTTCTGATGTTTCAGCGC
CCTTGAGCCGCCTGCAAGAGCCCGCTAAATTGCAAGCCAAATTTCCCCGGAAAGGGGGCC
CAACTGCACTAGGTAGCGCTGAACTCGGAATGACGTATTGTTTTGGCTTCAGTAAGAAAA
GGCTTGTCTTGCTCGACCTTTGTGTTCCACAGTCAGAGTATCTTTGGCAAAGCTGACAAG
AGCGCAATATCACAAACTTATCAGACCTTTTGACTTTTAAATTTAATGGATATTTCTAAC
AAAATATTTTATCCATTATAGGGCTAGTTTATGATCGTCAGGAACGTGTAATACTGTAAG
AGTTATATGCTGCAGAACTCTCTTTTCTCTTAGATGACACCACACATTTACTGGAGAATT
ATCATGACAGAATAGCATGCAAGACTCGCATGAAGTTCAATAGGGCTGAGCCTAACAGCT
GTTAAGGCCTCTAATTATTGGAGTCGGGGAGGGCAACCAGGCGAACGAAACCATCAGTTG
AGACAGAAAAATCGACATCATGTCCAGGATAAAGAACAGGCCAAGTCACGTCAAAAGTGC
CATTTGCACGTATGAGCTTTGAAAAGTATAGTGATCATGAAATGTGATTTTAAAAATACA
ATGCGTATGTAATAATGGGTATGCAAAGGTTTCCAAGGCCCCAAAAAGAAACAATATGTA
AACAAGACGGAGATGTCTGCTGAAGCTGTATGGTCGGCAGGATATCCCTGGTCGGGCCTT
GACGCCCTGATGTGCCTTTCTTCTCCTTGGCCATCAGCCAGAGAACAACACTATTTCCAG
CCAAAGTTGGAAGCAAACACAACCTCAAGGTCCAGGAGTGACTTGTGCTAAGCAATGTCA
TCTAGTCCAAAATCTCGGCACCCAACGACCATATAATCCGCTTATAGGATATCCAAAGAT
TCGACGGCCAAACGTCCGAGTTCCTATCCATGTGTATCGATATTGGTTTTCATATTGGCA
CACAGCCGTCCTCGTAGGTCAAGATATATCGCGTAGGTAGCAGGGAACAAGTCGTGGGAG
GTCAGGGCCGAAAAGGTACCAAGAGAGTAACGCCCCGACCAAAGCCCTTGGGAGAGGGCT
AATGGCGCGTGTTCCATCTCGTGGGATGCTCCTATAGAACCCTGATAGACTTCTTGTCCG
ACAAAATATTCAATATCAGGATGCCGTCGTATGGTGATATTAGGTCGTTATTTCTGCTGT
GGTACAAATGCGCCGGTGTTGGGTAAATAATGCTGCTCTCGCTGGTTCGTTGGTCAAGGC
TCTTAGTGGTGTCAAAGGTGGCTGGTAATGTCGGTATAAGAGGGAAGATGTATGGAGGTC
GGAGGAGGATCGGAGGGTGGGAGTGTGAGGTTCGGTATAGCAAACTCATGGTGGTACGCC
GGCCTGTTCGATCTTCTCCACTATGAGTTTCATTTCGGCCTGCATGCGAGCTTCAGATCG
GCTAAGTTCTTGGACTTGCTCGTTGAGACGTTGTGACAGGGCGACCTCGGCCTCGGCACG
TTTCCGTTCTCGCTCGAAGCGGGCCATATTGTACTGCACCTCGAGCTCCTTTGTGCGCAT
GAGTGAGTTGAAGTGCAGCTCGCGCAGCTCGTACTGGTCGATCATGGACTTGAATCGTTG
GCGGAACAGTTCGTCGAGCTCGACGTCTACAACCTGCTTCCTGGGATTGTCCTTTTCTTC
CTGGAGGTCGTCGAGTTTCTGGAGCAGTGTTGCATACTTTTGGTCCCAGCTGTTCAGGTT
CGACACCTCGTTTGCCTTGAGCGTGCGGTTCTCGTTCTGCGCGGCGCGTTAGCTTTCGTC
TTCAGAGATATGTTCGCGGCAGCGTCGTCACCCACTTTGAGCTTGTTATTCTCTTTTTGG
AGTTCCCGGCAGAGCTTCTCTAGCTTCTCCTTTAGGCTTGTTGATTTGTTCAGGTCTGTG
CGAATCTGGTCGCGGTCCTTTTGTAGTTGGTCGGCGCGCTTCTTGTTCTTGAGGCTTTCG
CGCTCGTGCCTTTTCATGTCGTGCAACAAGTCTGTACACCGTCGGGACAGATGGTCGATC
TTCTGAGCCGCGTCCATCTTGGCCGTCTGGTTGTGCAGTTCCCTGTTTGCTTTTCGCACC
TCCTTCTCTGCGGTGGGTTAGCTTGAATTCGCCTGCATAACATCAGCCAGAGAGTCCCTT
ACCAATCTCTATTTCTTGATCCTTCTCCCCTGCCTGATCTAGCTCTAATTGTGCAATCTT
TTGAGCCACCAGCTTGGAGGCCTCGTTATTCGATGTGGCCGTCGGTTGTCGCCGTGCTGC
TTTGGCTTTTGCACCGGCTGGTGCTGGCTGTGCTGACCCCGACGCCGCTGTCGTCGGTGC
TGGTGGCGGCGGTGGCGGCGGCGGCGCAGGCCGTGTGTCGTGTGCGTGTCCGTTCATTGT
TGCTGTCGATTCGTGCGCGTGGCCCATAGCACCGCCTGTAGCTTGTCGTGGTCGTGTCTG
CGATGCAGAAGCGGACATTGGGCGGTAAGAGGCGAGACTCGAGATAGATCGATAGCAACG
CAAACAGAGCGCGACGGATCGAGAGGAGGGAGGGTGAATGGAGGAGGAAAGGGGAGGAGA
GGAGGAAGGAGGTCGGGAAGCCACGAATAATCGGGATGGGCGAATCAGAGCACGAGGATC
ACCTCCAGCTTCGAAACCTTAAAAGAGCTCAAAGCAATTGGGCTTGTTGGCGAGTGATCG
TCGAACGCAACAGCGCAGAAACAAAATCGCCGTCGAGTCTCTGTTGCAGGCAATGGCCGT
CGAGTTGAATCTTGAATCGGACAGATCTCGAGGAAATCGGATGGGGGATGTTGAGGTCAG
GTGTGACAGGGGTCAGGTTGCTGGTGATTTTGCCAACGGCTGGTCGTGGAACGCGGCAGA
TATCGGCTCGAAGAGTGTTTGGAAGGACACTTCAGGGAAGCTTTGCCGTCCGCGTTCAGG
TCGAAATTGCGTTTCGAGAAGGGTGCTATGCGATATGCAAGTCACGATTCGTACACCGGA
CCCAAACCGACGTCGAAAGCAGGCCGAAAATCGAGAGCCAAAAGAGCGACGCTCCAGGGG
TAAGATCGGATGGGCACAAAGCGAATGGTGACAAGATTCGGCTTTGTGCAAATGAAGATT
GCGGCTGAGAGGAAGAGGAGGAGGGAGGTCGCATATGACTGCAGAAGACGAGTGCACGGG
ACCTGGCAGCAATCGTCCAAAACGTCGAGGCTTTGAGGTCCAAAAGTCGGCGAAGGGCGG
GTCAAGGGACGACAAGTATAGATGCTTGTGGTCACAGAGCAAACGGGCCCTGGTCGAGTC
TAATCGGACGAGATAGTAGATGCGCGATTAGGTGGTATGTATGTAAATGATGCTCGGTCG
TCGGTTTGCCTGTCGTTGTTGTGACGAGTCGAGAGGCGAAGTGGTTGAGGTCCGAAATTA
AAATAAAAATTAAAAAATTGCAAAATTCGAGATTTCGGGCAAGTGCCAAAACGAAAGGTG
ACCGCCCGGCGGGAAAGAGCCAACGAGCGAGAAAGCACAAGGGAAAAACGGCACTAGCGG
TCTCTCAGCCAGCAAGAGGTGAGCCAGGTGGGAATATTGGAGAATTAGCCCGTCGAATTG
GTTGAAATGGCAGGCACAAAGGGCCTTCTGGCTAATAGCCGTGCAGGCTTTTCAGCTGTG
GAGGCGCGCTAAGAGAGAGTGGTTGCGTTTTACAGTGGGCTCACACCTGAGGAAGGAGCA
GGTCGGCGTGGAGTGCATGCGGTGCAGGAGCAGGAGTGTAATAATGGTCAATTGCAGAAG
GAGCGAATGGTGAGAGAAATGTGCAATTTGACAGTTTCAACACAAGAGGAAAGAAGCAAC
GGCTCGTAAATAAACAGCAACACGTTGTATATAGACACGAACAATGTGCAATCACCGGCT
CCAGGAACAGCGTCAACACGAGGCGCCAAAATCCAAAGTCAGGGCCCAGCCTGACAGAAC
GCGCCAATCGAGTTACAGCGCCGCTAAGTCGGCCCAGGACGGTGAGGACTGTGCTTCTAC
AGTGACGGCTGAGCTTGGGTGCACAGTGCAGGCCAATTAAATTTAATGCAAATTAAATGT
GAAAATACAGCCCAAAGACGTAAGGCCGCACCTTCCGTTTGAAAATTCATCGTTTGGCCA
CTCACAGGCAGGCGCGCTAGCCAGCCGACTTCAACCTCGCCTGTCGTCTGATGCTTGACG
CAGACACATCTTTACCCTTTCTCTTTTCTCTCCAACCACCTCTACCTCCGCCAAGACCCT
ATGACAGGCATGCCGACGATTGCCTGGGCTTCATAGAACGAATAGACACACTTGTATATA
CTTTTCTAATTTTCTTGTGACGCATCTGCCATCATCTTGCAGGCCTCTTTCTTCCGAATT
TCCCCTCCTCGTCGCCCCCTCTCGACTTCTCTTCTCTCCACCTCACACGATGCTCCGTCA
CGCGACGGCGGCCTCAGCCGCCTCCAGGCACGCTTCGCGGCGTGCCTTTGCCTCGCTGGC
CAATGCGCCGACCACGCCGGGCGAGAAGCTGCACGGTTTTACGGTTCTGCGTTCCAAGCA
CGTTCCCGAGCTCGAGCTCACGGCATTGCATCTTCAGCACGACAAGACTGGCGCCGAGCA
CCTGCACATTGCGCGCGACGACGCCAACAATGTCTTTTCGATCGGCTTCAAGACAAACCC
GCCAGACGACACGGGCGTGCCGCACATTCTGGAGCACACAACGCTTTGCGGCAGTCAAAA
GTATGTTGCGCCTATATTCTGATTTATAATATATTGCTCCCGAACTGACCGTCTAGATAC
CCCATTCGTGATCCGTTCTTCAAGATGCTCCCGCGCACGCTGTCCAACTTTATGAATGCA
TTTACCGCATCCGACCACACGTTCTATCCGTTTGCGACGACTAATGCCCAGGATTTCAAG
AATCTCATGTCCGTTTACATGGACGCAACACTACACCCGCTTCTCAAGGAGACCGACTTC
ACACAGGAGGGCTGGCGTGTTGGACCTGAGAACCCGCAGGCTGCAGGTGTTGACGCCAAG
GACGATAGCAAGCTCGTATTCAAGGGCGTCGTCTACAACGAGATGAAGGGCCAAATGTCC
GACGCCGGCTATCTCTTCTACATTCGCTTCCAGGACCACATCTTCCCGGCCATCAACAAC
TCGGGCGGCGACCCGCAAAAGATCACGGACCTCACATACAACCAGCTGCGCCAGTTCCAC
GCCGAGCACTACCACCCGAGCAACGCCAAGGTCTTCACGTACGGTGACATGCCGCTGGCC
GACCATTTGCGCGAAATCGACGCTCGCCTGAGCGCCTTTGAGAAGAGCGGCCGCGACGCC
GAGATCCGCCTGCCCATCGACCTGGCCGACAAGTCGGAGAGCGTTACGCTGACGGGCCCG
ACCGACCCGCTCGTCGACCCGTCGCGACAGTTCAAGACGTCGGTGTCGTGGATTCTGGGC
GACACGACCGACGTTGTCGAGTCGTTTTCGCTGGCGCTCGTGTCTGCCCTGCTGATGGAC
GGCTACGGCTCGCCGCTGTACAAGGGCCTGATCGAGACCGGGCTCGGCATCGACTGGAGC
CCCAACACGGGCTACGACAGCTCGGGCCGCGTAGGCATCTTCTCGGTCGGCCTGACGGGC
GTGCAAGAGTTGGACGTTGCGCGCGTCAAGGACGAGGTCGACGCTATTTTAAGAAGTGTG
CGCGACAAGGGCTTTGAGCGCGCCAAGATCGACGGCTATCTGCACCAGCTGGAGCTCGGC
CTCAAGCACAAGACGGCCAACTTTGGCATGTCGCTGTTGCAGCGCCTCAAGCCCAAGTGG
TTCACGGGCGTCGACCCCTTTGATGCGCTCGCATGGAACGAAACCATTTCGGCGTTTGAA
GCCAAGCTCGCCGAGGGTGGTTACCTCGAGAGCCTTATGGACAAGTACCTGATTGGCCGC
AACACATTCACATTCACCATGGCCCCGTCGGCCACTTACAGCCAGGAACTTGTGCAAGAA
GAAGAGACGCGCCTGGCGTCCAAGATTGCCGAGGTGGCACAAAAATCGGGCGGCGAGGCC
GAGGCGCGCCAGCGCCTGGAAGAGCAGGAGGCCGTGCTGCTGGTTGAGCAGGGCAAGTCC
AACACGGAGGACCTTAGCTGCCTGCCAACTGTCCACGTCAAGGACATTCCGCGGACTAAG
GAGCCCGTTGTGGTGCGCGAAGAAAAGGCCGACAACAATGTCAACCTGCAGTGGCGTGAG
GCACCGACCAACGGCCTGACGTACTTCCGCGCCATTAACGCCCTGGGTGGCCTGCCGGAC
GAGCTGCGGTCGCTCCTCCCGCTCTTCACCGATTCGATCATGCGCCTGGGCACCAAGACA
CAGACCATGGAGCAGCTCGAGGACCGTATCAAGCTGCAGACCGGCGGCGTGTCGGTGGGC
TACCACTCGGCTGCTCTGCCGACTGACTACACTCAGGCTTCTGAGGGTATTATCTTCACC
GGCATGGCCCTGGACCGTAACGTCCCGGCCATGTTTGACCTCCTGCGCACTTTGGTGCTT
GAGACCAACTTTGACAGCCCCGAGGCTGTGCAGCACATCCGGCAGCTGCTAAAGGCGGCC
TCTGACGGCGTTGTTAATGACATTGCTTCGTCGGGCCACGCCTTCGCACGCCGCGCTGCC
GAAGCCGGTCTGACCCGCGGCGCCTATCTGCGCGAGCAGGTCAGCGGTCTATCGCAGGTC
AAGCTGATCACCAGCCTCGCCAGCCGGCCCGAGACGGACCAGCTGGACGATGTGCTGGCA
AAGCTCAAGCAGATCCGACAGATTGCCATGCAGGCGGACGCCAGCGGTAGCGGTATTCGT
GCGGCCATCACCTGTGACACCAGCAGTGTCCAGGCTAACTCGTCGGCTCTGTCCAAGTTT
ATGGCGTCTCTACCGGCCTCCTCCAACGTTGGCACAACGTCGGTTGGTGCCGCCGAGGCT
GCCAAGCGCGTGGCCCGCACGTTTGCCGACAGCAAGAACCGCCAGACTTTCTACGACCTA
CCCTACCAGGTCTACTACGGTGCCCTCGTTGTGCCATCTGTGTCCTACACATCGCCAGAC
AGCGCCCCGCTCCAGGTCCTCGCGCAGCTGCTCACCCACAAGCATTTGCACCACGAAATC
CGCGAAAAGGGCGGCGCCTACGGTGGCGGCGCCTCGTCCAATGCGCTCGAGGGCGTGTTC
GGCTTCTACTCGTACCGCGACCCCAACCCGGTCAACACGCTCAACATTATGCGCGACGCC
GGCCGCTGGGCCGTCGAGGACCGCGTGTGGACCGACCGCGATCTCGAGGAGGCCAAGATC
TCCATCTTCCAGAGCGTCGATGCCCCGCGCTCGGTCAACGAGGAGGGCATGGGCCAGTTC
CTGTACGGCGTGACCGAGGAAATGCGCCAGACGCGGCGCGAACAGCTGCTGGACGTGACC
CGCGAGCAGGTCCAGGATGTGGCCAAGAAGTACCTGGTCGACGGCCTCGCCAAGCAGGCC
GAGCGAATCGTCTTCCTCGGCGAGAAGCAGCCGTGGGTCGATGCGGCAGCATGGAACGTC
GAGGCGATGAACGTCAAGACGGAGTAGCACGTTGATGAGATGATTTTTTACGAGGATAGG
AAGGGTGCATTCGGCGTTCATTTTAGGCATTTTCGTTTCTAGACGGGGCCCTGGTTACAA
AAAGATTTGGGGAAACAACTCACTCCACTTGTACAAAACAGCAAAAAATCCAGCATATAC
ACAGCATCTACGGCGACAAAAATAGACAGCTTATTACGATCGGTGAGGAAATACGTGAAA
GAAATGTACACAACTTCAGCGCTCAGATACGATACGTCTTGTGGCTTCTTCCATAGCCAT
CGAGACCACTAAACGGCGCAAGAACAAACTTGTCACAGTTACAAGAGGGAAAAGAAAAGA
GACAAGAATATGAGCACAAGAAGGACGGTGGGCCGGTTTCGGTGCTCTGTCGAAGCCCTC
TTCTCCTTCTGCCGCTCATTTCTTGTTTCTTTCAGACCTTTTCCCGTCCGTTGCATCAGA
CCCGACTTTTTTCTTCATCCATCCTTGAAATGTCGGACTAAATAACAGGATACATATTTG
TTCTCTGAGACTGCGATGAATGGCGTATGAGTATTTGAGATATTTTGTTGCATTTTCTCT
CAGAAAATGCATTGTCCCGTCCACGCATGGGATATCTGACAGATTTTAGATTTCTAGGCA
CAGAATTGCACAAATCGCAGAGCTGCAGGCCTTCAGACCGCAAACACCACAAAATGACAC
AGAATGACACATGCAGCTATGGAGTATTTATTTATTATTTGGCTGGCGTTTATGCATATG
CGGCTCCCGCTCTTTTTTGGTCAGAAAACACCTCGAAGCAGCCAATAATGGAACAGCATC
TCGATCGCAAGCTTGCTTTTCTCCTTTTCTGTCTTTTGGTCACATTGCAGCTGCACGTCA
GGGCACCTGTCCCTTTTTGTTCCTTTTATTCCTTTTTGTTCCTATTTGTCCCTTTTTTTT
TTGTCTTATTTTCGGATGTCCAGATGTAGCCACTGACAGCTCACACAAGTATGTAGTCCA
TACAAATTGCAACATTCTAGAACATGTCGGAGTTTCTCGTCATCGTCAGTACTCACCCCC
TTTTAGTTTTATATCTCTCGCTTTCATTCCTTCTCCCTTCATTTCGCAATTCCTGATTTT
TCTCTTGATATTCTTTTTGATATTTCTTCGTGATTTTCCTTTCTCTTTGTTTGTTTTATT
TCTTATATCTCTCAAATCCCCCGTTTTTCAACATATTTGATCAGCCTCGTAAATCAAATA
CCTCCGCGGTCGGATATTGGAGTCATATGCCGCAAAATAGAGCGTGGCTGTGAATGAGCA
TCGGTGTCGACAAAGTCAGCTCTGATATATGCGGCCAAAATGCAGCCAGAATTATCTCCA
TATTATCAATACCCCAGTACTCCATTCTCTAGCTCGCCTCCATTGCACCTTCCTCGTCAC
CGCCGCCAATGTCGCAGCGTGAACTTGCGGTCAGTAACGAAGAGGCATGGCCAACGCCGC
TACAGCAAGTAGTGCCCCCCTCCCTCCTTGCGCCGTTGGTTCGTTCCTTCCCTCGACGGG
AAGGCAAAGTATGTGTTAGTCAAGGAAGGAGAGATAGTAGGCAGTAAGGCCCCACCTTAA
AATTTTTCAATGTCGACGTAACAAAACAGGCGGCGAGCATGCGAGCATTACGAGTAGACG
GCATTTGCCCATTTTGATTTTCGATTTTGTTCGGTTTTTGCTGATGGCCTCAAAGTTGAG
AAAACCACAGAGCACGGCCTTCTTCGTAGCTTGAGCAAGTTCGATTTTCCCTCATACTGA
TAGTCATCGACATAGCTGAGCTTTGATGGCAGGAACCAGTTCACGTGCTCTGCTGGCCAC
GGTCGCGCTTTCCAGTTACTGATCGACACATCGAAAGCGGGAAGTACGTGCCCTGGAAGC
TTGGACTCGGTCGTTCCTTACAGAGAAACTGCGTCGATGAGTTTTTAGTACTTCCAAGAA
GGAAAGAACACGGCGTTCAAACTTAGAACCGTCTGAATTTCTTGATAACGATGTAGTGCG
TCATACAATTTTGGCGGGCGAGGTACATGGTAACGTGCGCAGAAGCCCCAAACCCCACCA
CGCAACTTTTTATTTTTAATTCTTTTTTTCGCCATTCGCTCATTCCCACCCCACTAGCGA
GCTTTTTTTTTTTAGCCCGCGCCTTCCCTCCTATCCATTTTCTTGGCCTGGGCTCCAGAA
CCTACACAAAATCGAAAACAGGAACGTCCATCAACCTCCTTCCCGATTTTCTACCTTTTG
AACATCTCCTTTTTCTCCTTTCCTCAACTTCAACTTTTTCCTCACTTTCTCATCACCATC
CAACACATCGCTTTCTGAGCTCTCTGTAAGTTGACCCCGTGCCACGATCATCGGCGCATT
CCATCAGTCTGCCGCCACTTGCACCGTCCGCTCGACTCGCCGTGATATTTTCGTCACTAT
TTTGCCCGCCATTTTCCACCGCCTACCGGCCATTTTCTCTCTTCTCTCATTTCCATCACT
TTTTTCTCACCTTCCTCTTGACTCTCGTCTCACTTCTTTCTCGCCTTTACCCTCGCCATC
GACTCATCGACTAACGCGCTCCAACTCTCCAGATCAACCGCTTCCAATTTCTGCACAACC
TCTCTGTCCCAGGCTTGCCTTTGCTTCTCAAAGGCGACCCATCACCCACCACGGCTTTCT
CGGCCGTTTTCCTGCTCGCAGATCAACATTCCGGCATTCGCCAGTCCTTCCACATCCTCA
ACGCGATTCCTCCTCCCGCTGCTGAGCTCGCCCAGCGTTCTTCCGTTTAAGCTTCTCCCC
GGGTCGTCATATCTGGACCCATCCCCTCCGCCCAATCCCCCAGCGTCCTCGCACAACCAG
CTGCCGCATAGGAAAGGTTCTGAGGTTCTTCCTCTCGCCGAGGAAGAGTCGAGGAGGCCT
CGTCAGACCGGTTCTGGTTCTGTCTGTTATCAATTCCGACCCCCATAACACCAATCTCGC
CATTGTGTTAGCTCCCCCATCTCTAGCTTTCTAGCTATACCACTCACCAAAAAAACCAAG
CAAATATCTCTCGCTTGTCACTCGACTCTCGACAGATATATAAAATCACCGCCACCGGCA
ACAGCACTCGAGAACACAGCTCATTCTCCGAACGACAGACAGGCCCGTCCCCTCTGTCCT
CACTAATTTTTTATTCTCTTTTTTCAAACAACTTCTCTTCTTTCGATCAACAACCCCCCG
TTATTCAGTCAAGGAGAGATGGTTATGGCAACAGCTTCCCTGGTTGAATGCGTCGCCCCT
GTTACTTTCCACAATAGTAACATTGGCCATATCAAGAAGAACCAGTATCATGGAGTTACC
CACGCTCACAATGCCAAGCAACTGATTGGCGATGCCCTCCGCCAGCGCGTGGAGAACATT
GACCATGAATTTTGCGAGCCCGGCGACGAGGACACCTTCTTCGTCGCCGACCTGGGCGAG
GTCTACCGCCAGCAGCTGCGCTGGAAGATGAACCTCCCCCGCGTCAAGCCCTTTTATGCT
GTCAAGTGCAACCCGGACCCCAAGGTCCTCCGGCTCCTGGCCGAGCTCGGCAACGGCTTC
GACTGCGCCTCCAAGGCCGAGATCGAGCAGGTCCTGAACATGGGCGTCGACCCCTCGCGC
ATCATCTATGCGCAGCCCTGCAAGACCAACTCGTACGTCCGCTACGTCGCCTCCAAGGGT
GTCCGCGCGATGACGTTTGACAACGCCGACGAGCTGCGCAAGATCGCCAAGCTCTACCCG
GAGGCCGAGCTGTTTTTGCGCATCTTGACCGACGACAGCTCCTCGCTGTGCCGCCTCAGC
CTCAAGTTTGGCGCGTCGCTCGACACCACCGACAGCCTGCTGGCCCTAGCCCGCGAGCTG
AACCTCAACGTGGTCGGCGTCTCGTTCCACGTCGGCTCGGGCGCCTCGGACCCCCAGGCC
TTCCTCAAGGCCGTCCAGGACGCCTACGCCGTCTTCAACCAGGCGGCCGCGCACGGCTAC
AGCCTCCGCACGCTCGATGTGGGCGGCGGTTTCTGCAGCGATGCCTCGTTTGAGGGCATG
GCCACCGTGCTGCGCGACGCTCTCGACGAGTACTTCCCGCCGCATCTGGGCGTGTCCCTG
ATTGCCGAGCCGGGCCGCTACTTTGTGTCGTCCGTCTTCACGATTGCCTGCAACATCATT
GCGCGCCGCACCCTCGAGGATCCCGAGCAGATTAAGATCCACCAGGACCAGGCCCAGAAA
AAGGACCCCAGCTACATGGTGTACGTCAACGACGGTCTGTACGGCAACTTTAGCAGCATC
ATGTTTGACCACCAGAACCCCGTGGCCAAGGTCCTGACCTGCAACTCGCGCTTCCTGTAC
GACGCCGAGGGGGCCCATGCCACCGCCACCGCCACCGCCGCCGCCGAGAACGACAAGACC
GGCACCGAGTACTCGATCTGGGGCCCGACCTGCGACGGCATCGACCGCATCACCGAGAGC
ATCCGCTTCAAGCAGACGCTCGACGTGGGCGACTGGCTGTACTTTGAGGACATGGGCGCG
TACACGAGCTGCTCGGCCACGCGCTTCAACGGCTTCACGGACAACCACGACGTCATCTAC
GTCTGCAGCGAGCCGGGTGCGCGCGCTCTTCTCGGCATGCACTAAAAAACTTCACATCAG
AGTGATAAAAACTTGTGCATTGCCGAGAGGGTAGCGATCGTGTGCCTGTCTCTTGGTTAG
CTTCGTCTAGTTTTGGAGGATGAATGGTGACGGAAATGGTGAAAAAGGCAGAACGATCCA
GTTCTAGCCACAAACCGTGCAAAGAGGTATCCTGATTGTTTTGATGCTGTCGTCAATTTC
ATACGAAGCATGGGATCATAATAACAGTTTATTGTTTGTCGTTTATTTACATTCGTACTC
GACGATTAGGGAAAGAACGTATTGTTTTGTGCAATAGCTCTTTTTCCTGTGTCAAGGAGC
TTAGTATTTTAGAAACAAATTTATTTATAAAGTCATTGACGAAAATAACTTGCCTCTTCT
CCAAAACAGTGTAAAAAATATATAATGTGGCCTCCCACGTGTCACTTGCCTGCCGCCCAT
CTCTTTTTATCGAAAAAACAAGAGCAAGGGGGTGTTGTTGCATTGGCATCAGGGAGTTTT
GCGGCTACAAGGTCAAGTATTGTCTTTGTGTTCACCTTGGTTTCTGCTGGGGGCTACAGA
AGGAGACAAGAATCCTTGTTTGTTGGATGGACACGCCACTTCACCGACACCTACCGAATA
GTCATTTTGAGCCCCTGTACGGAGTAAACAATGAACCCATTTTATATGAGACAAAACTGT
CCACCTTGAATGAATAAACGTGTGACAACAAAATGTGATATTTGACATGTCAACGAAAAG
ATGAGTGCTTGGAATTGTTGACCAGGGTAGGTATTTCTAAATTTTCTTCTTTTTTTCAAA
AAGAAAAGATTCAAATTGGCATTGTCCTTTTAAAAAGAGACGAATGAACACAGAGCTCGT
ATCTTTGAATAGTCAAGATCTGCTTTAATTAGGTCATCTTCCAACTCACTTGAGTCTTCT
TTTTATATACTATGTTCGGTTCCAAATAATGCCCCTTTTCAAAAGAAAACAATGGCTGTT
GGAAAATTCAATTTATTTTCATTTTGCCTTTTCTCTCTCATTTTCACCAAATGTCTCACT
CTCTTCTATTCGTGCATGAATACAAGTCCATTTCAGTCTCTTTCTGGTTCTTTGCCTCGT
CTGGTGACGTCGCCTGCATGCTGCACCGTGCCACGGGAGACGCACATCGATAGATAAGGA
GCCTTTTCTGTGTGTTTCTCTGTACCAAGTACTGTTTTGCCTTTCCAAATTCTGTGTGCA
TCGTGACACATGGATTTCACATGGCAGAAAAAATAGCAGATGGAGGATTTGGATTTCGTG
GGTTCGTGGGTTTATGGAAAGAGTAGTAAGGACGGTACCAACATCAACCCCAAGAAGAGA
CAAGGGACGGCAGAAATGCAAGGGATAAAAGGGAAATAAGAGCATAGCCGAAACATTGGA
TTTTTTATTTCTGTCTTGTTGGTTCCAACAGACACACCTTGTTTAAGCCATAGGCCATAG
GGGAAAGAACAAATCGCATCGTCAAATAAAGACGCGAGACAATGCAAGACCGGGAAAGTC
TCTCGTACAAGAATATGGCCAGATCTGAGCTGTCACTTTTTTCTTTCTTTCTTCTCCCCA
ATTCAAGTACTTCGGCCGCCGGGCAGGAATCGGCATTGCATTTTTCTTGCTGGATATACG
GCAAGGGAAAGGGAATTGGGGCTGCATAAAAAATCAAAATCAAAAGTGCTCAACATAATT
TTTTTTAGATTTTTTTTTTTTTCGATCTGCATTACTTCCCTAGGATGCAGCGTCCCTTCA
TCATTGACTTTTTGCCACGTTCTTGTCCCTTATCCAAATCAGATTTCTTTTTTTTTTTCT
TCTTCTCATTTTCTTCAAATATTGCTTGCCATTTGGCATTTGGTCATCATCTTGATATGT
GACGGTGGAATTGAGGCGCGATATACAGGCAGAGTTTGAAACCAACATGTTCGGATTTGA
GGGCCACAAGTGATACATGTCGAACGCAAGACCACATCATGTATTAGCTGATGGGCCAAA
TATGAGAGCAAAGGATGAAGACAAGGCCATACTTGGCTCTTCGTGTTACGCAGAAATGTA
AGACACAATTCTCCGAGGGGACGCAAAGATGCTCTCGTGTGGCAGGACTTGCAGGGGGCC
ATGAAGATACACGAGCAGAGACAAAAGTACAAGTGCCCTGTACGTCGTAGTAGAGACAGA
CTGTCTTGATACTTTCGACTCGTGTCTTTGAATTTTGTTTGGCCACCAATTTTTCAAGAC
TTGCCGCCGTTGCCCTCTCTGCCTCTGCAGCACGCCACCGCGATTTCTCTTTGGTTCTTT
CCCATCCTTTCATGCAATGCAGCTTCAAGAAGAGACAGAAAAAAGGAACTCGGCTAGGGC
TGGAATCATACTGGTTCTCCCGTCCTGTTTTCTTTTTTGTCACGATAACACTCGAATAGA
AAAGCATGACAAAAGAATAGCAAAGACCAATAGCGTTTCCATTGGCAAGGGTCAAGAGGC
AGGGACGGAGACAGGGGTAGAGAAGCAAGGGACCATGCCATGGAGCTTTTCCATGGCCGG
GCTGGGCCTTTTCCCGCGTGCCTTTTTCGACTAGAAGCTTGTGGATGCCGCACTTGTACG
GAGTATGGATCACTGGAAGACATCTTGCTCCAAGACAATACGGACAGGACGGGATTGGAT
TGGCCGGGTTCCATTGAAAATGCATGGTGACCTGGCAGTGGCCCAAGCTCCAACGACGGC
CCAACGAACGATCGGTATGGCGTCGTGCTTTCATGCAGCACGATAGCACCTGTTGGATGC
TCGATATCGGCGGGCAGTTTTTTTTCTTTTTCTTTTTTCTCTTCTGCTTTTTCAATATCA
CCTTGTGTCGCCTTTTCTGGAAATGGCTGCTGACCATGCCTGTTCCTGCAAGGAGACGCA
[truncated: 41,473,614 more chars]
