# Supplementary material for: Comparative Genomic Data Provide New Insight on the Evolution of Pathogenicity in Sporothrix Species
Source: Front Microbiol. 2020 Sep 30;11:565439. doi: 10.3389/fmicb.2020.565439 (PMC7561385; doi:10.3389/fmicb.2020.565439)
Supplement: Supplementary file 7 [file Data_Sheet_7.ZIP › CBS 120340 scaffolds.fasta]

>NODE_1_length_1146187_cov_89.608544
GCAGCCGGGGCGGCAGCCGGGGCGGCAGCCGGGGCAGCAGTTTCGGCGGGCTTGGCGGCC
TCCTCAGCAGGCTTCGCGGCCTCTTCGGCGGGCTTGGCGGCAGGAGCGGCGGCAGGGGCG
GCCTTGGACTTGGACTTGAAAATGGACTTGAACTTGGCCTTCAAGTTGTCCAGCGCGTCG
ACGGCTATAGGACAAATTCGTTCGTGTTAGCGACGATGGAGCGGTGAGTGGTGAGCGGAG
TTGATGGAGTCAGAACAAGCGCGGCAAATCAGGAACGCCACTGATACAAAAGCACATGAC
AACAAGAATCAAAGTATAAGACACAAACGCATCGTCTGGGAGGAGAACTGCTGTACGTAC
GAACACCAGGCATGTTTGCGGTGGGAGATAGTTTGTCTGGGAGAGAAGACGGTGAACAGA
AGCTGAAAAGACAATGGCTGTTAGCTATACTTATCGGGCTCGCTAGCGATGCCGGTTGTT
GTACAACGATACCGCTGACTCTGTATGGGAAGCGCCGAAGCTAGTTTGTGGCGACTTACG
ATGATGTGTCTGAGAACGGACTTGGACGTGTGGTGAAGCGGTGAGAAGAGAGGAAACAAA
AGGGAGGAAGAGTGAGAGATCGAAACAAGGAAAGGAAAGGAAAATGGTTGGAAATAGGCC
AAGGAGGGGAAAGTGGAAGAAGAAATACGGGAGGCAGCCGTCCCATGCCTCCTGCCGTGC
AATTATCCCTATTTCGTTCTTGTCCTTCGTACCTTCCCACCCCGGAAGAAAGATAAAGCT
GGTCCCTCGTCCTCTCCTGCCTGTTATTACCGATTGGGATCTGCACGTCCTGAGTGCATA
TCTCCTATCGGCGCCCCCTCGTGATGTGCAGAGCTATTGGCACAGCTCATTTCTCATGAA
CTCAGAGTGGCTCTGCGGTGGCCGAGCGCCATAAATAGTTCACATACGGCGGTAAATTGC
CCTTTTCAGGGAGGAGCCCTTGGACATGTTGTGTCTGTTTCCAGTTGGTGTTTCCCCCTA
GTGGTTGTGTTTTGCCAAGATCGCGCCTTCCCCTCGCACCCCCTGTGACAGCCAAGTCGA
AATTGCGCGAGGAGGAAGGAGGGCCTGGACCCAACCCACGAGTCTGTTGTACCCGCAAAC
AAGGCCCAAACGTGGCACCTAAAACAAGAAAGAGCGGAGTGAGACCATCCCTCGAACACG
ACATCAGGTTCCTTCTTTTTTTTGTTTGCTTATATTTCTTGCTTCCCTGTTTGGCAGCTA
CGGCTCATTCCTTTTACATTTGGCTGCATCGGGGCCCCTCTTTTCACCCGCAAACAAAGA
GTCAAAGGAAGGCAGGAACGGACGAGGATAGCATCGGACCCCAGTTTCTCGCCGAATGTT
TCCGCTTCTAGGCGAGGCCACCACTGCTCTTATTTTCGCTCGTCTTTTTCTCCTTTTGCG
TGGCTGGTATTATTACGTCCATACGCCTTGCTGACATAGATACGACCCTGACACTCTGAC
AGCCTTATCGGGATGAGGTGCGGAACTTGTCTATTTTGCGGGCATCTCCTAGCGGCCCCA
TCTAACGTTACCAGCGACCCAATTCTTCCCCCAATCGTCTCGCCATGTGCACTGCCATCT
GACCTCCTGCTTTCATTTTTGCTTGCCCTGTTTTGTGCCGTCGTATTTTCGGAGATGTAT
GTTCCAGTCCTCAAACAGCCTAGTTTGGCACCGACGAGAGCAATCGAAGTGTCGTTTCGG
GACAAGTCTGTCAACTGGTCGGAGGTCGTCAATTACAGACCAATTACGAGACAAGAACAG
AGGGGCTGTTTGTCGCCGAACTATTTGTGCCAAGCGACGGATCAAAGAGAGAAAAGAAGA
AGAACAACATGCACTTGCAGCCTACGGCAAGCTTACTTTGACTTGTACTGCACTGTGCCG
CATTCGGAACTTGAGATGTGAGGAGGATGGACGACAGCAAGCTATCCTCGTCACAGAATA
GCGTTACTGACAACTGTCATGACATATGTACCTTCCTGGCGACAGCATGCGAGATATATC
GCATTCTAGAACCGGCAACAGACCAGACTTGAATCCAGATTCGAAAGTACCCATTGGCCG
TCACACAGCATAAGTATGCCGTCATTGTGCCTTTACTTCGTCTTTCCGTGCCAAATGCCC
CCGCATGAGCTTGCAGTTCTGTCCAATGAAAACGACAGAAAACACCACTCATTTCTCATT
CGGTACCTGAATAGGACCGTGGATGCGCGAAGATGGGAAGATGGCGAGAGATGAGCCAAG
GAAACGTGCCTGACGGAGGAGGAGAATACCGTGGGTTGCAAGGAATTCAACGAGGTACAG
AGTTGAAAGTCAAGGCCAGCCCAGAGCACAACGGATGCAAGAGAATAAGGAACACGTAGA
GAGAGAGAAAAGGTCAGGAAACAAATATACTCTAGTATACGTCTCGTATGTTATTCTCAA
TTTATCGCAACTTTTCCCTTGATACGTTGCCCCCCATTTCTGACGAATTCTGGCGGAAAT
AGATCCGTCTCATGCAAGCTCAGGCTTCGAAACGATAGTAAGGCAAGACGGGGACGAGGA
GAGAAATATATTGAAATAAAACTCAAGACTTTTGGGGGAATGACCTTATCAGAGGACAGG
AAATTCAACGAGGAAGGGCAACGAGACAAGAAGAAGCAAAGACGACAACGAAAGAGAATC
TGACAGTGAGCGAATTGATGTTCAAATATAAAACAACGCATCCGGACGAAAGCAAAATGA
ACACAAACCACGCAGACAGCATAAACAACGCAAAACCCACCGGGAGGCGGGAGCAGATGG
CCCGTTTACTTATGGATTTTCTATGTCGCCTTTGAGCTGTTCTATTTGCACTATAACCAC
AGTGTGGACGCGTAAGTATGTTGTATAAGTCATACCACATGCCACGATAAAAAGCGTGCC
AGTATCATTTTTGCTCAACCCTCGGTAAACAGTGCAAAAGCCCCCCTTTTCATGCTGCTG
TCTCCATATCACGAAAATATACCGTGTCGAAAACATGAGCCTTGGGACAATAACCAGCGA
GCGAATAAGAGAAATGTCAAATGCAAAGATTACTTAGTTGAGCTCTTTTCCTCTTTACTA
AAGGAAAGGAAGAAAACAGAAATTCCCTCGTTCATTGCAAGGAAGACTCGTTGGAATTCA
AATAGAGGCAGGCTCGCAGTTTTCTGTTTTCTGCTTGTTCTCCCGAACTTTCTATTCTTC
GACGTCAAACATCATTGTCGACAACCATGTGAACGGCCTCTCACAAAGGCACCCTGATCG
GGGTTGACCTCGAACGCTCATCGAAACACATCCAAGACTTTTTCGTCCAATTACACGCAT
AGCCCAAGTGACGTAGGCGGACAAGACAAAGCCGGCAAACAGACAAATCGACGATGTCTC
TTAGGGCCCGGGCTGCTCAAGCACCTCCGCACACGCCTCAATCGCATATCAAGTTCGATC
ACGGCTCTGCTCTCTCACAACAGAGCAACTGGCAGCAATGGAGCATGTGGGACAAGCAGA
AACGCCTACTCGACCTCGACCTCGACCTCGATCTGGACCTCGACGTCGACCAGACTCAGG
CTTCGATACCACCCTGGACTTTGATGCTTGAGCGACAAACAAAGCAAGCGACCGTCAAGC
GACCGTCAAGCGGACGACTGACCAAGCAACAACGCTGACCTGCCCGACGATATCTTTGGC
ATGGACTCAGCGTCAAATGTCCAGTCAACCCTTCAGCGAGACGCCCAGACGACGGCCTCC
ACGATTAGGATATACTTTTACCTCTGTAACAGTTCGCCAAAAGCACAACATGGCAAACGT
CTTCCGTCGACACCAGACGCCAGGAGCCTCGACGATGCCCCCATCGACAATGATCCTCTC
CGCCAAGTACTGTTCGCTCCGATGCCTCCTCGCCGGCCTTTTCACCTGGAGCACACTGTC
ATCCACTTTCGACCCAAGACAACTGCCGGGACGAAGGTCACAGCAATACAGCTAGAAACG
GCCCGGACTTCTGGAACTAATGAGCGTTGTCAAGTCTATGCGAAATCAGTAACCGATTAC
CGTTCTTTGTCGCCAAGTATTTTTGTGTTCTTTTTTTTGGTGTATCAGACCCTCTTTTTT
CTGGCGTTTTGCTAGCCCTCCTTGCCTCACTTCACCACCTGCGACGGACATTGCTGCAAA
ACCAAGGACGACATCGGCAGTCGGCCCGTCGGAGGCTCATCGGCCGCCGTCCACCACCTT
TTAGACAGTTGTTGCGAGAAAACCGCGGAATCCCACTTTTGGCAACTCCTTTCGGCACCA
CGCCAAAAAGCAAAGATTACCAAAGACCGCCAAAGACCGCCGCGAATCCCTCAAATGCAT
ACCAAGAGACCAAGAATGGCGACATCCTGCAGCAGCGAAGAAAACGGAATGGCTTGATGT
TTGTTCGCTGTACTTTGTGTCTTTGTCATGCAATACAGTCCAGCATCAATAAAACGTGGG
GGTCCATGTCCTTTTCCAGTTCTTTTCCCAAAGCCTCGCCCCTGCAATGGCGACTTGCAT
TCGTTTCTATGCGACAAACCAAAAATGCGTCATTAGCCCCGAACAGAAAAAATACGAAAC
AGAGGGACGGAATTACACACAACTTTTGGCTCCTTTTTAGCCCGTTCGCCTCTCGCTAAA
CAGAGTACTTTTGTGGACATGGCAGCTGTCTTTACGCCAGATGGGCCATGTCAGGAACCA
AAATCAACATGCAAAATCAGGAAAACTTTAGCGAGAGGGGGACAGACGACAATGCTGGGT
CCAAAAGGGACGAACTGATGACCGAAACGATGCAGCAACCGACGGTGCAAGCTACAAAGT
TACAAAGTGTATCGGAGTCGTTCATTCTTCTACAGGTGACTGTCTTTCCCCGTGGCATCC
GCAGCCGCACCTCGCCTTCTCGCGTCTCGCGCCTCGCCCGGCACCGCTCACCACGAGACG
ACAATTTGGACAGCCTATTGCGCCAGTGTGTCCCGGTGGACCCGGTGCAACTTCCTTACG
ACTAGTATGTCGTAGTGCCGTACTGTCGTAGGTGGCTAGCAACTTGTGTGCCTGAGTCGC
CGATGACTGTGTACCAACACTCCATACGAGGCTGACACTAAAACGGCGACTAGAGACGAT
GGGCACTTTTCCCATTACCCATTTTTGCCCATTTTTGACGTTTTCCCATTACGGCATATT
CTGATGGCTGGTCGGACATGCATGTCGGTGTGTCTCCATTTTTCGGCATTTTAGAATCTC
CTCGGTGTCTGTCTTTTCAATGGGGATTTTTTCACTGGAGATTTTACTGGAGACCGGATC
CAGCACAACACCTGCGCTTTTGCCTCGTCCCTGGATGACACAACTCGCCGGTCGCCAAAG
GGGGCACACTGTAGATCCTGTCCACAAGAAAAAGAAAAGAAAAAGACAGAAAAAAATGGC
AGAGTAGCACAGCGAGTTCGCAAAGTAGGTGGAGGTCTAAACTGTTTCGTCCGTTTCCAG
ATGGTCACCGATGGCGATCTCGAACGGTTTACAAAGTACGTTTGCTGCAGTTGCGAGTTG
CTGGCTGTCAGAAGAGGTTTACGTCGGAAGATGGAGTCATTACTTCGCACATTGTCTCGG
AAGACCCTGTCCTGGGTCCCCTCAGCGGCCCCTAAAAGTGACACCCACAGCGCAAAACGG
AGTGACAGGTATTCAGACTTGACCCATATCTCCGTTTTTGTATGACCCCACTCCCGTGAA
AGTCTCGTCTTGCCCGTTTTGTTCTCCCGGTCACGGATTGGGACTCTCCAAGGTCACTAA
TAAAAATGTACCAAGTTGAGTCAAACGGTCAGACAGAACCGACAATACAGAAAAGGTGCA
AATGCAGATGAACTTGGCTACAAATAAATTCCACAGATGGCTTTCAAAATTGCAATGTCG
CTTCATAAAAATCTCTTGTCATTTCTTGTAACGCCATCGCTTCCAAATTTGACCACCGTC
TCAAAAAAAGAATGGGGAAAATAGACCGGAATACTCCGTCTAAAACGGTAGGCACAAAAA
AAAGGGAAAAATAAAGACGCTAATATGCCCTGGTTCCTGTTCCTGTTCCTGTTCCTGTTC
CTGTTCCTGTTCCTGCTCCTGCAATGAAAGAAAAAACTCCCCTGTTGCGCCCCTGTATTT
TGTAGTGTCATCCCATTTCTGTTGCTTTGCCTGCTAGCTGCTCGGATATATATCTTGGTG
TGTTTTGTGAGTATTTTGGTGTGGTTTTTTCTGCTTTGTCAACTTCCAGCTCCGGCCCCG
TCGTTTCATCATTTGCTGTCGTAATAAAATTCACGAATTCCCCGAAAAAGGGGGGGAATC
AAAGTTGGCGAACAAAGGAAAGGGGAGGTTGGTAAAAGAGAGAGGGGGAAAGAGAAAGAG
AGAACGAATGGGTGTGCATGTGTCGTTGGCGATAGCTAAGCAGCAGAGATGGCAAGCACA
TATGCAGCAAGAGGGGGAAAAAAAACGGTTGGTAGTATGCGAAAGAATCGAAGAGGATAG
AAAACGTAAATGGAGTATAAAGACGAAGAGCTCCAAGCAACAGAGAGAGAACAAAAAAAA
GACAAGAGAACAAACAAAAAACCCAAATGGCCAAACATTTCCTCCCAAAAAGCAGTCATG
ATGATGGATTTTTTTCACGCCTTTAAGAAGCAAACCGTCCCGCAAAACGAAAAGATCAAA
ATACAAGAAAACACCCCGTGTGACCTGGCCATAACCCCGTATGAAAAAAGCATTGCGCAA
AAAGAAACAACAAGAACAGAAATAGTGACAAAGACAAAGTTGTACTTTTCGGTAGGTTGT
GTTTTTATCGTTGTATTTGAAAAAGACTCCTTCTAGGCCACATTCACTTGTTGGCCCAGA
AAGAGATGACGTCCGACTCGGGCGACTCGGTCATCGAGGGAATGCCCTGGTAGTCGTTCA
TCCAGAGACCCGATTCGTCGTCGTCGCGGCCCGCCACCTGCGGCATGCCAGCCAGAGACT
GGAGGCTGGCCAGGTCGTCGCTCGCACCAACCAGGGGTGTCGGCAGGAACTTGTTGCCGG
CCTTGAGGTAGCGCAGCTCGTTTATGTCGCTGCTGGCCGTGTTGGCGCGCACGTTGGCAG
CCGATGTCGCCGCCGTCGGCAGGTGGAAGCTGCTGTTGGTGCGCGAAAAGGCGATGCTGC
CGCTGGCTGCGTCGTTGAGCCCGTCGTACTCGTAGTCGTACTCGTAGTCGTCGAGACCCG
GGACGGTGGGCTCTTCGGCCTCCGAGACCTCACCGGACGTGCCCGTCGTCATTGTCGGAG
CCTGCTCGGAGCCGTTGTATTCGTAGCCAAAATTGCGTGTAAAACCAAAGGCCTCCGCGG
ACGCGAACTTGTCGTCCGTGCTCGTGCTGAATCCGCGGTCGAAATCGAGGCCGAACTGGC
TCCAGTCGACGGACGGTGCGCTTAGGCCGGCGCTGAATAGGGGCTGATCCACCTGCTCGG
GCGTAAAGGAGTTGTAGTTCGTGAAGCCGGTGTTGTAGCCCACCATGCCCATGTTCAGTG
GGGCCAGCTGGCCAGTGCTACTGGCACCGCTGAGCTGGGGGAAGCTGCTGGCGAAAAGCA
ACGGCGAGGCGGTCTCGGAGCGCGACCGGCGCTGCTGTGACAGCTGTGATGGGAGGTACG
TGCTGCAGTTGGTGGCGGCAGCGGCGGCAGCGGCAGCTTCTAATGAGCAGGCGTCTTCGG
CGCCGTTGTCGGAGTCGTTGCTGTGGTTGTCGTCCAGGTCCTCGTCGTCGTGGCGGCTCG
AAGCTTGCAAGAAGTTGGTTAGGCCGCCAGTGCTGCGGGCCGAGTTGATGCGGTTAATCG
GGTACGGGTTGGTCTTTTGCGAAATCGCCTTGGTGTGCTTCTGAGACAGTGGCTTGTGGT
GGCCATGCTCGTCGAATGTCAGCGTGCCTTCGGACCGCGTCGTGTTGGCGCGGCGGCGGC
GAATTGGGTTCTTATTGGACGGGTTCGCGTTGGCCGCGTTCGATCCTGACGGTGCCATCG
ACGCGGCACCCATCAGTGTAGCCTTCGCGGAGGAGGCGGACGAGTCGTCCTCCCCACCAC
CGCAGGAACCTGCCTCTTCTGAGTCCTGGTCGGCGGACTCGGGGACGGTGTCCAGGTCGT
TCTTGAAGGCGCAAGAGCAGCGGCCGCCATGGTTGCAGCAACAGCTTTCTCTATGGCCCT
CCATGGCACCGAGGTGGATGCACTTGTTCGTCTTCTCGCCGCAGTCGCACTTGACGTGTG
CGGAGCGGTTCTTGCGCTGCGACCGGCAATGCTGGCATTGCGTTACTGGCCGGCCCTTTT
TGTTGATGTGTTGTAATGGCCGGTCTAGTCGACAAGAGTTAGCAACGTCTGGGTCTGAGA
GCATACAGAGCACCGTGGTTCCATCCAGTGTGAGATATGTGCTTCCGTCTCGTCCCAACT
CCGCTGAGCACATCATGCCGCCGCTGTAGCCAGCAAGTAGTTTGGTGCCATTGGCTGCAC
ACTGCGGCCTGCAAAGCTGCATGGACAGCCACAGCTACTGATGCCGTCCATTTTGCCGCG
CAGGGCGCGGGAGCGAGGCTGCAATGGATGCGATCATAAATGTTGCGGGCAGATGTGCTT
CCAGAGGCGAGGAGCGGCCCAAAAAGCACAGCACAGAACCAATGGCAATCCCACACGGCA
GATGCGCAAGCAAAATGAAATCGAGCCCATGCGAACCAGAGAACCACCGGATATTAAGCT
CTATAGCAGACGAAAACGAAAGTTGACGTACCATAATGTTGGCAATTGCTGACGCGGTGC
CCGCGAACGCAGGCTTCGCAGGCCCATTTCTCACCGTCAATGAGCATTTCTGCGCAGGGA
CGACAGAGCGTGTCGTCTTGGGGTAGGGTTGTGAGTGGAGATTGGTCTGGCGAGGTGCTG
GCTGGACGGAAAAGGGAGACGAGAGGAGAAGAAGAAAGGTCGGGGGGGAGGCGATAAAAT
AAAGGAACCCCAAACCCCCTCAAGGCGTTTGGAGAGAAAACTGGCTAGGAAGCAAGGTGG
AATAAAATACAGAGGTTAAAAGAATAAAAAAAAGAAAAAAGAGAGAATAGGACGAATGAA
AGGGAAAAAAGAGAAAATAAGAAAGAGCTAAATGGAAAAGGAAAAATGTGTACTGGAGAA
GAGAGGAGAGGAAGGCGCGAATGAGAGACAGCAGAAGGGAAACGAGACTAAGAGAGGGAC
CCAAAGAAAATCGGGCCTAAAAAAAGGATGGAGCGCTGGCGACGGGTGATAAAACGGAAA
ACGGAACACGGAAACACGCTAAGAACTGAGCGAGTGTCGGAGCTACCGCTATGGCTTAAC
TTTTGCAATGGGGGGTCCTTTTGCTGGAAAAGAGGAAACAGCGAGGAACGCTGGGCCTGA
CCTGGAACAGGCAAGCGCCGGCCAAGCTGTTGTGGGTGCAACAACAGACAAAGAGAGCTG
GAAGGTGCAGGGACAGGGGCGCAGTGAGCTTGGCTGTGGAGGGTATCACGAATAACAAAA
GCAGAAATGCAGACACGTCGAAAGGTAGAATGATACAGAAGGTACGAGTTGTCTGTTGTT
TTGACGACAACCTGGGGAAGAGCGATGGGTGGAAAGCAGCCAAAGAAGCAGGAGAAACCG
GGCAAGCTTGGCTGGATGAGCGAAAGAGGAAGGAACGGCAGTCGTGAAAGGCAGCTAGTA
GCTCGAACGGCCCGCTGTGACGTTTTGCTCGAGGTTTGGTTCCTGGGGGAGGGGGGGGGG
GGGTTGTTCGTCGGATGTCGGGCAACACGTTCGATGGCAAAATCTGGATTGGCCGTGTAT
CGTATGAGAAGGTCGTATTGTCCCCCAAGTCCGTGCTGCGATTGATCAGGATGGTGTGGC
TATTCCTGATCGTTCTGGGTCGTCTGGGTTTTGAATATAACGGGCGCGTCGCGACTCCAG
CTTTTTGTGCTATTTCGCCGTTTGGATGCTTGTGCCGTCGTTCCTGCTGCTTTTTGCACG
GCGCAGTCACAGTCGCAGTCGCAGTCGCAGTCGCAGTCGTAGTCGTAGTCGCAGTCGCAT
GTAAGATACTCGTGCTTTGTTGGACAGACTCGCGTGGCGGACCGGTTGGACCGCTTTTTC
TTCTGTCTGCTTCAGAGCTGTGGGCGAGCTTTAGGTCAGCGGCTCAACCGAAACAGGATG
TGTGTGACAAGGCCCTTTTGGCTTTGGCGGACGGGATGTTGGTGGAGGATCTGCGGCAGA
CGGGTTTCCGTCGAACCTTTCTTTTTTTTGTCTTTCTCTTTTTTTCTTGTTCGATGTTCT
CTACTGACGGGAAAGGAGACGAAGAGAAGGAAGGAAAATAATGCGACAAATTAGGTTTCT
TACTTTTTTGTATGATCTGTCGGAGCACGCCACACGAGGAAAGTGCGAGCAGTACGAATT
CTCGTAAGCACGAAAGAAGAGGAAGGAACGACCGTATAAGTGGCGAGAAAAGGAAGGAGG
GAGTCAGAGGGCAGAGAGTCGGAGTGGCAGGACAGGACTTTGTGGCAGCAAGGAAGGAAT
GAGCAGAGACAAAATATACACAACAAAAGAGGCACACGCCGATTTCGAAAGCAATGAAGA
CGAACGTGATGAAAAACAGAACGAAATAGAAAAATATTGCGAGACTTGTGCTGGCTGTTA
GATGTGGACCTTTTGCTTGTCAGGCTGGATCCTCGATTTGGCGTGGCATTCGGCGGGCAT
TCTGGGGACTGGAGACAAACTAAAGACTAGAGGGCTGGCTGTCACAAGATCGAGAGCAAC
ATTCAGGGACAAGGGATCAATGACGATGGAGAACGAAACGAGGGTTCGCCCGCGTTCCTT
TTATTCTCGAGTTTCCCTATTCACGCATGTCTACGGAGAGTGCGAGAGCAGCGAGACAGC
CTGGCCCTACTCTCGCCGTGCTGGGCTGCGTCTACGTATGAGAAAGGAGCGTGGGATGTC
AATCTCGTATGGGGGTGTGGCAGGAAGGAGCAAACGGGTCATTGAGGAAACGAGAGACAG
GGGAAAAAAGGAAAGAGCGAAAAAAGAAAGAAAGAGTCGAGAGAGGGAAAGTACGGCCTT
GACTTGCAGCTCGATACTTGCATGTTCAGTGGTGTGAACGTGGGAGGATGCTGTAGCTGG
ATACATTGTTTCTTCCAGGAAAGGCATCTGCGACTGGCGACACCCAGCCGCCAAGCAGTC
TCGCAGTGGCCTGGCAGATCAGGTCGACAGACGGGGGCGGAAACGCTCAAGGGTAGGGAG
CGAGGCACGAAAGCAGACATGGACAGAGAGCGGCTCCGTTGTTGCGAGAAAAGGAGAAGG
AGGCCCTTGGCTCGAGCTCGAGCTGTCCAAAACGGAAAAATCGAGTTAGGAAAGAAAGAA
GAAAATGGAGGGTCCATCGCTAGGGTATGGGTGCTCCACTCAGGTTACAGAGGCCTAAAC
AGGACTAGGACATCGATTTGAGGAGGGTGGGGAGTGTCGACGTGGGTGAGTGGAAGGAAC
AAGGAGAAGGTTTGGTAAGGGCTGCGAGCGGAAATCGATGGGATCCTCGTCTTGTCCCAA
TCGCCAGCCGCTTCTGCATGCGAAGTCTTTTACACTTGGCAGTGCTCCAGCCCCCCACCA
CTTTCGAGAACAATACACAGGCTTGATTGGGGTTTTCTGAATTTTTGCCGCCATTTTGCG
CCGGTCGCGCTGCAGAAAAGCAGACGGGGTTTAGCGAGATGATGTGCCTCTCGACTATCA
TTTTCTTCTAGATTTACGGTATGTCATAAGTATCTGTGCATACTCTAATTTGTGAGATGC
GATGCTCACTGGAGCATCATGAAAACAGCAACGGGAATATGAAGTATGGATGGACAGGGC
ATGTTTCGTGGCGCACAAGAAACAATACTGCAAACTGTTTTGCCTCATCTGCCCGTTGCA
AGGTACGCACGGCGTCGATCGTGACATTGTAAAGAACCATCGGACATACGTGGTCGTGCG
CAACCAACACCAGCTAGGGCCAAGCCATCGATTGGCACCAAGATTTGGTGAGCAGAGCTC
TGTTGCCCACTCTTCGAACGAAGTCGAAAAAAAGTCAATCTGGCTGGCACCACCTTTATG
AAATGCACGGCCGCTGCCGCCGATGGACGACCATTCACAGCGACAAGTGATATCCTTTCA
CAGCGAATGCACGGCTGAAAATTTCACTTGCGCCCCATGTTCGTCGGCGAGTCCTTTCAA
ACAAAAGCGAGCTTGGGCCATCTTTCAAAATTGTTCCTGTCCCGTTTCTTATTTGCTTCG
AGCCGCCAGAAAGAGGAAACGATCAAATGTATGTACATGCAGCTGGACATGGAGAATGAG
TACGGAATACTCCGTGCTCAGTATGTCGTATGAGTATGTGAATGAAAAGAGGGCCCAAAC
GATGTCGTGCTGCCTTGTGTCCTGTGTTATACAATGCAATGGTGTAACTTGGTCCGATAT
CATCTGGCGGGACGATGAGGGAAAGAGGAACCGCCGTGCTCCATCCACGGTGCATCATTG
CTGCCCTGCAGCGGCGGCAAATAGTTCTGTTTCTGGCAACCCGCAGTTGGAAGTAATTCC
ACGAAACCAGCTGGCAGGGCGTTCGTCTCTTGGTGGCTCGGCGGTTCTTTCCTCGTCGAC
GAAGTCGCCATGAGACATCGTGGCTTCGTTTTTGTGATGTTTCCGTCCCTGTCTCGCTCT
TTGAATTGAACCGCGGTCCATCCAGGCCAGGCCCATTCCGTTCTTGTTCCTCGTGTTGTC
AGTAAGACTTAATTTTTATTAAAGCCTGGGCGAGGTTATGCTGGCTTTTACGATTCTGTG
GTATTTCCTGTTCGCCCCTGGAGTGCCCCGTGTCGAGGTTCAGCAGAAAAACCAGATTCT
TCGAGCTGTTTAGCTGTTTAGCTGCCTGCGCTGTTCCTCGTGGCCGGCGTAGCGCTGTAG
ACTAGCCGCGACAAATGGAAAACATGGCGCAATGTGTGGCGTTTGTGACTTTTGCAGCTG
TCTTCTCGCTAGCGTCTGCCCGCTTTTTGCCCCCATCACCTTACGTTCCTCGCCGGTGTG
TAGCGCTAACGAAACGGCCTGGCATAGGGGAGACAGACACATCCATGAAAATCAGAAAAT
AAAAATGCATAATGAAAAACGACAAGCACAACGGCAAGCGAGGCTGCCAGGCTATTCCGT
TTCGTTGCTGGTGCGTCCGCAGGTTCCTCAAACAGAGACTCAGTGGTCTTGGCCAGGCCC
TGGACTGCCTTGTTGTTGCCCTGGCTGTTGGCAGGCAAAACAGACTAACACGATGTCGCC
ATGCCTGTTCTGTGGCGGCCAGAAATTCCTCCTTCTACGGCATACGCTGTAACCTCTTGG
TATGAAAATGGGATTACTCCGGAGTAATACAGGGCTTCCTGTCCTTGTGGCAGGACGTAA
CGAATGAAATAACGAATAATACGAAGTACGATCCTCCATCCTCTCATCCTATCCTCGCGT
CCTGGACATCCGCCAATGCCGTTCCAAATTGATGGTCACTGATCCAAGGATGCCAGGCGG
AACGCCGGGCCCATCGGTGCTCGCTAGTCAGTCGACAGTCAGTCGACAGTCAGTGCTGCC
GCCGTTTCCGGGTCCTCTTTTTCGATCGGCCGACATATAGCCCACCTTGCCCGAGATCCC
CCGTTGTGAACTTTGACTGCAATGAAGGAGAAGAAGTGGACGACCAAAACCAGAAAAGAT
TACAGGAAAACCGGACAACTGGTCTTGGGTCTATGTTGCAAATGAAAGGAGAATCTGTTC
GGAGCGTAGCCTCTCCTGGAGACGGAGCATCGTGTATGCCTGGCTGAGAATAGACAGTAC
TGGCGGGGACAAGGACGACGACAGGGCGCAGAGGACAGAAAAGCAAAGTTTGACACAAAC
CGGCGTGTCAAAGTTGAAGTGGAGATGCCCATGTATTTCCTCCTTCTTGTTGCTCTTTGC
TGGACAAGGCGAGGTTCCCGCTATCGAAAAGAAACCAAAACAGGCAAACGTTACCAGCCC
ATCATAACCGATGCTCTTACGCAGTTCAATCGAATAAGAAGGAACGGCGAGGTTTCCGCT
ATCAAAAAGAAAATAATACAGGCAAACGTTACCAGCCCATCAGAGCCGATGCTTTTACGC
AGTTCAATCGAATAAGCAAGAACGGCAAATTTGACACTAAGAAAAAGAATTGACAGAAAA
GAATGGCAGGGCAGCCAGCCCAGGGCCGGTGGGGTTTGGCTCGCCTGCCTGCTCCTGCAA
GATATTACTCAGTATTGCCGCAGGTGAAGACAAGGCAACAGATGGACCTGCATTGGCCTG
CTGGGTGGGGGACAGGTGCAGGTGCAGTGCAGGTGCAGGTGCAGGTGCAGAGCTATTGCA
GAGCTATTGCAGCAAAGAACGAGGCACTACCAGGCACAGACTTTGGAAGGAACAGCTCAC
TGTGTCGTCAATTCAGGCTGCGGGGTCTTCGGCGTCAATGAAATTTGAAAACAATCCCAA
AAAGCCCGTCATCGGTTCGGTGTCGGGCCGTTCTCGATGTGGCCAAGTCGTGTTAGGAAG
CAGTCGTCGCAATTGTCGCCCAGCAGGGCCAAGGGTTCGCCAGTGCAACAATGTGTCGGA
CTGTTTGTCTTGTCGTTACTCGTTACTCGCGTGTCTTACCTGATAATTTGAAAGGGGCAC
GAACCAGAAGACGAGAGGGGCCTCTTAGCTGGCCCCGTAGCAGGCCCCGTAACGTAACTC
AGGGTCTCCGGTTGCCCACAAAATCCATCCAGAGTAGCTGCGATGACGTGGGCAACGATA
TAATACTGTGGAGCTGTAATTACTCCGTCCTTTGAGTTTCGGCATGGCAAACCATTTTCC
AAGAAAAGTAAGTTACAAACACAAAACGACAACAAGACATAAATCGGGCATCCACGCCAG
GGGAAAAGAAGAATGTCCGAAGAAAAGAAATGAGACATCCGAGGATAGGCGTCGGGAAAA
TGGACAACGCCTCTGCATTACTACAAGCAAGAGCGAGTAGAAGGAAACGGCCAACAAGTC
TGCCATGCAGGAGAGAGAAAAGAGATGAGAGAAATGCTGGCTAGGGTGGCCGTGCAGCAA
GCAGAGCTGTTGTCCTGTTGGAGAAAAGCATCTCTCCCACACATCAACCCGCGCCTTCCC
CCAACTTCGTGCCTGTCGTTGTTTTACGCGGGGGAATTGGTGGGGTGTGAGTGTGTGATT
CGAGGACGCTGCGACCTGCAACCTGCAGGTAAAAAAAACTTCATGACGTTTTACAACCTG
TCAATGGAAAGGACCGTTTATCTCCCATTTTTACAGTGTACTTTTGCCCGTCATTGACAG
ATGTGGGGAGAGCGGCAGCGGCAGCGGCAGCGGCGACTTATTCGAAAAGCGTGCACTTTG
CAATTCTGCTTGTCTCGCCGATCCATCTCGCAAGCCCTTCCTCCGAAAGTCGATGAAAAG
CAGCCCTTATTTGAGCGAGACAGTAAAGCAAAACTTGACTTGCGGTGAGAGTACATAAGA
CTGGCCCCTTGAGGACGGCAAACCTGGGAAATATTACTGAAGAAACCCCTAAAGCAGTAA
CAGAAAGGCGGAACAGATGGTTCCTTACATCGTACAACACAAACTCCCATATGTCGCATA
TGCGAGCGAATTACTAAATAGACAAGCGCGGCTATGGTTTTCGAGGGTTGCTTTCGCGAC
TGGTCCGTTCTTCTTTTTTGTTGCTCCTCTTTATTAGTGATGCATCCCTTCTCGTCCCAT
CCCTCCGCGTCCTGCCCGTTGGAGACAGGATATAATCACCAAGCAAACGAGCAAGCCAAA
TGTTTCCGTGGCCGTCCAAGCCGCTTGCGTCCGTGGAATCCCGATGGAAAGACGGAGAGG
GGTGGGAGGAAGTGAAGAAGCACGGTAACGAAAAAATGCCATACCACAACGCCGTCTGGG
AGAAGTTGAAGGTTGCTTTCCCTTTTCGGGAAGCCAGACGGGCATTGTTCGGAGTTGCTG
AAAACATTCAACATACAACATACTCCCAGGCGTTATGCACTAACAGGAACAGGATAGCGG
GGCCAGCATGGGCCATCCATCACAGGCTGTACTTACTTTCCGGCCCCTCGAACCACTGAC
AGCCTTTCCGTCCACCCACTCTGTTTTCGTGCTACGCCCACACTACTCTCGGCCTGCGTC
GCCGGTGCAACACGTGAAGAACTGCCTTGCCTTTGGAGAGAAGCCATGTGTCCTCGCATG
TACGGAAGTGAGGGAACTGAAGGGGAGAGAGAAACAAAGCCTGGAATATACGTATTATGT
CATACCATCGTTTTACCGAGGGAAAGCGCTGTCCCTCGCCTGTTCCTTCCAGAAAGATGA
CGACGGAGGCGTACGGGATATACGCAACACGAGGAGAAAGACCACACGTCCAGAAAGGGC
AAGAAAGGGCAGGTACGGGCGCTGTTGCAGTCCCAACGAGAAGGAGCGAACAGGCTGTGA
CCTGTGTGGCAGGAACAGCCGCCCTAGCATTGGCCCTGCCCGTCAAACTGTCCCCGTCTC
CAAATCTTTCTTTTCGCGAAACTTTGCAGATTGTCGGCCAATGGTTGCATGTAGCGACGT
CCGCTTACTGTTTCCTCTTTGTTACATGCTTTTAAATCAGGTTTTCCGGGGTCAGTAGGC
TCCGGCTCGCCGCATGGCGACGGTTTCCCTTTTTTGAACTATTTTTTTGGACTATTTTAC
CTAGTGGCTTAGCGACTTTGCCCTGAGAAAAACGATCAAGAAACGCAAGAACCCCAACAA
AATCGGACGCTAGGCGATGGAAGGCAGCTCTCGCCAGGCACCACGCCAGGAACAGACGAC
GGACTCAACGGCCGGTGGGCTTTCTTTGTACCTCGAAGGTGCTGTCTCGGTACTTTGTCT
GGCGGTAAACACCTCGACCGTCAAAAGGGCAAGTTGACTTGATGCCCCTTTCCCGCGGAT
ATATGAATCCAACGCCATATCGTAAGATATGTGGAGAGTATACGGTTGACAGGGCAGATT
CCGTTGAGATATGTCGCATTTCTCTATGTTTTGAAAGATCGACGGAAAAGACACCGACGA
ACATCCACAAAATGGAACAAAGGAAACGGTGAAGCAAGGATGGAAGGAATTAGAGCGAAG
TCAGTCTAACATAGGTTAGTCAGTAAGTAATCCCAACGATCGAATTCGTTACGGGCACTA
AAAAAAAGAAATTCATTTGTAAGAGAGGGAAGTACTCCAATTGATTGTGCATGGTACTTA
TGTCATTCTTGAAAGGCGTTACTCCATATGGTTGTCAGATAATTTTGGTTTGTCCACAGA
ACCGGCATGAATCCAAAACGGAGGTACCTCGATGCGGGTTTGTATCTATTTCACTTTCTC
CCACTGGAACTGAATCCTTCAACCCCTCCAAATGAAGATGGCCAAAAGAATGACAGTCTA
CTCGGCTCGCGGCGCACTTGCCAGGACGCCCTCTCCTCCAAAACAGCAGAGTAGTAATTG
CAGTTCCCAAATCCCCCCATGCAACAAGTAGATCCGTCTCGAGACGAGTTACGAAAGAAC
GTGAACAAGTCGAGCCAGCTCTGGCCAAGAGCCAGACCGAGCACAAAACGCAGAGTGTCT
TGGCAGAATACGCGGGGTGCATTGGTGGCTTGCTACTGTTGTCTGCTAGGCATGTACGGA
ACACCAAGGGCCATAGTCATATTGACCACTGCTACTGCATCGTGTAAAAACGAGGATGAC
AAGTGATATGTCTTGCCATTCGCTAGAGAAGTGGTGATGTCGACCTGTTATCTACTACAT
ATGGAAACGCTGCATTTTTATTTCTCCGCATAAGGGCCTTTTGTTTCCAAATCCACTTTG
GAAGGTCAAGCAGCTTGTTATTTTTCATGTACAGAAACTGGTGCAACTACTTCTGTGTGC
CAGGGGCGCTGTGTGACGGACAAGGTCAGGGCACGGTGGCTTGGTTGTACTTGCGGCTGC
CCTCGTCATGTTTTAATACACGATTAATAACAACTCGAAAAGGCACAGGTAAAAGAAACA
CGTTGGCAAATATCCTGGTTGCGATTTCGATTTGCGCCCGGTCACAAGAAACGAAGGATC
GTGCCTCGCCGAGGAAAGCATGTGGGGACGGGACAGTGGAATACATCGAGAATGAAAAGA
AGACTGGAAAAGAAGACTGTGAATATGGGCAATTCGCCTAAAGACAAGCCCATGATCTGA
CACAAAACACGATTTGGCCCGTGAAATTGCCCGTGAATTGAGCCGGCTACTCCTCCACAC
ACACCCCTCGGCATCTTTTCAACCCTGTTCATCTTGCTGCTGTGCTTTTCAACTGCACGG
CCCTTTCCTCTCTCAGACACGGCGGACGTGAACTGGGCAGAGTGTCGTGAAGACGGGCCT
TTTTGGGGACAGGGTCTCTCGTGAAGACGCCGAGGAAGATGTACCAGTACGGAGTAATGT
CAGACACTGGAGCATTTTTACAACTGCTGGCATATGCACAATCGTCGATCGCGTTGCTCG
TCTTGGAGAACATGGAGCTTACACGCCCCCTCCTCCCTTTTTTCTTCATCCTCGCTTACA
ATGTACGTCTCTTCATCCTCCTTCTTTTGCCCCGGATTTTCGTCAATGGCTTGTTTCCTT
TTCCTTTTCTTTTTCGTCCCTGCGTCTGCCGAGATCATGCCTTTTCTAGGACTTCCTATG
TGTGTTTGGCGTGTATTCCTGTCGAATTCGGCTTCGGCTGAATTTCTTTGGTCCCCCTTT
CCGGTTGATTTCGATGTTTCCTTGTCATTCTTTCCCCCCTTTTCTTGGGAGTCTGCATGA
CGTCTGATCTTGCTTCCGAGAGAAATGGTACAAAAACCTTCTCGGCACGATATGCTGTGA
CATGCGATACGACTGAGACCCTTCGCAGCTTCCTTTCCCCACCGAATATGCCCTCTCCAC
CCCAAAGAAGGCGGCCCGGGACCGCCCGAGCTGAAACGGGGTTAAAGGAGAGGGAGGGGA
CAGTCCACGATTCATTGGGGTAAACCATCAATACATTCCCAGACCATGTCGATGGGATTC
AAGCCTTGCCACCGCAACGAAGACCAAATGAGAACCGGACAAGAGACGAGGGGGCGGGTA
ACAAATATTTTAAGACGTAGTCGATGAGAAAAGTCGGGTAAACCGGAAACATGAGAAACT
CAGGTGAAGAGTCTCGATAGACTGGCAGGGAAGCAATGTGGCGCTTCCTCCACTATTACA
TGTTCAGAAGGCTTCTCTACTTTCCACTCTGGAATACTCCGTCAAAACCCACTCCCAAGA
TGCCTGATCCAGGCCGTAACATGGCCAGATCTCGTATGGATGACCGGAGGGGCTCATGAA
GAGACGCTTCAAGGATTCGGAGAACAACATTGTCGCACCTTTTGTTTTTCTTTGAAGACA
AGACAGTTCTCGGACAGGATGTCCTCCAAGGAGGATTCAAATGGGAAAATAAAACCCGAT
GCGTCTTGTTTTGGGTCCTGCAGTGATTTGGCAAGAAAAGAACGCTGGTCCGGCCACGGC
AGTTTGAAAGAATTGGGAGCTTCTCCTGCTTGTGCTACGCAACCGCGGAAAAAGCCCCAT
AGTCAAGAGACTGCCAATGTTTGGAAAGCCGGATTAAGAAAGTGGGCGCCGCATTACGAT
TCTAGTACCTCCTCTGGGCCGCAGAGTCATTGCTTCGATGCTGTTTCTCGTCGCTCTTTC
CTTCTTTTTGTTCTTTCTTTTTGCTGACCGCTCTTACTGTCCTTTCGGGCGTTCTTACGG
TTGCACTTCACTCTTGTTCTTCCTGCTTCTTTCCTGATTTAGGCGTGTAACATGTCCTTC
GGTCAACCCCATTGAGTGTCGCTGACGATCAAGATGACGACATAATCGAAGCATCGTAAC
CTTAAAATTGGAAGGAACAACAAAGAAGGCTTCGGAGTATGGGAAGTGCTTTCCTCTCCC
CATTGTTAATACACTCGTTCCTTCTTTTCCAGACAAAACAACATGGTTGGCAGGTTGGCT
TGCGCACCCCCAAATATGGCCACTGTAGTTGACCTCCCCCCTCCTCTTTTCTCCCCTTGT
CACTCCACCCTTTTTTCGATTTCTCGTTTGTCATTTTGTCATTGCCTGCCACTTTGATGC
AAGCCTCCCAGAAAGGAGTCGTACTATTTGCCTTTGATGGTGGGTGCCCGCATCATTTTA
CAGCCTCTGCTTGCTTCTATCAACTTCCTAAAGAAGCAACTCAGAAGTGACCACACTCCA
TGATGACCTTGGTGGCCTTGGCAATCGTCTTTCTTACCCGACCAGTGCCTCATCTTACCA
GGTGCAGAGAACAATCCTTGGAAGCCTTCATCACCCGCCATTGACCTATAGTACCAGTCC
CCACAGCGACCTCTTCATCCTTCCCGGATTTCGCCTTGCAGCTGACACCGAGTTGTGTAT
TCCAGACATACGTCGAACACAACAAATGATCGGAGGCATTGCCTGTCCTGTTCCCTCAAG
CGTACCATCGTTGCTCGTTGCTCACGTTACCAGGAGGAGGGGTATGTGTGACAAAAAGGA
ATGAAAGTGGCAATGGGCTTTCTTCGTTCCGTAAGGACTGCAGGGCACGCTTCGGGCATC
GGCCGAGCACCGCGAATGCCCACCTCGAAGAGATACTCTTTGCGCGCCTGTAACAGGACC
ACCGCTGCTGATTTTCCACCCAATAAGAAGAGCCACCCACCAAACGAGCCACTGAAATGG
CGTGGCTGGACCATGGCGTTTTGTGCCTGCCACCCTTTATTTCCTACCAACAGAGCATTC
CTCTTTTTGAAATCGGCTGGCTCGGCCGTGGCCGCTATTGAGCGGGTTGCTCCGGCTGGT
TCACAGCACTAAGGCAGTTCGGGACCACGGCGTTAGCCATGTTCAGCGATTCACAGTGAG
ACAACACCATACGCGGTAGATGGCTGTCAGGTGTCAATTTGTCGATCATCACAGCCAAGT
TGTGGTCTCGGATTTTGGTCTTGCGTCTGCTGTCGTTTACGTTTATCTCGACCTGATTGC
ATTATTTGTTTTGTTTACTCACACACAGGCTTGACTTCGCCTGGCTTATGTCAACCGCCC
TCATCCCACGCCCCAAGACACAAGTACTGAGCCGCTCGCCCGCAACACTTGCGGATATCC
TCACGCAAAACTTCGACAGACCAGAGTTGGGAGGGCCTATCTGGACCGAGCTCATGACCA
CCCATACCGGAGTATTTATCGATCGGTGGACAAACAAGAAAGTATCACCTGAAAGGTTTT
CGTTTTCACATTGCTTCAGCTCTCTCTTCTTTTCTACTGCAGTCCTTTATCGCATGATGC
TGAAAGAACCCCCACAGTGCTGCGGAAGGATCCCCAATGACATGGTGGGAGTGGGGGTTC
ATGAAAGTGGTGGGTGCGTTGGCATGGTTTTCACCTAGAATGGCAGGGCTGAAAGATATC
GACAAACCGACAACAATGGAAGATTCAGAGTTTTCCTTTTCTTTCGTCTTCCCACCACAC
CCCAACATGATACATCCCACCCACCCTTCTTGTCATTGCAGTAGGGCTCCGTACTCCGAA
CTCGCTAGAGAAAATTTCGACAGCCCCATGATGTGCTGGAGCCAGGTCGATCCTTTGTAA
ATAAGGAACATCTCAGGTCGTTCTTTGGACCTTCGCGGGCACGCCGCTGCCGAAACGGAA
ACGAAATTTGGACATACTGAAAATTGCAGTTCTGTGTTCATAATTCCTTTTTCTTGACCT
ACACCAATTCATCTTTTCGGGCGTGGTCCGGCGACAAATATTGACAGATGACTAGAACGT
GGCGACGCCGAGAGGCAGGTTCCATTTTGTCCAAAGGATTTTCGAACATGTCGATAATCT
CGAGGCATGCCCCTGTTACTGACACTTGTACGACATACCACGAAATGGTCTGCCAACCTT
GTCACACATCTCAGCCCCCGTTACGACATATTCTGCACTCCGTCACCCTGTTCCATGTGT
AGCTCGGAGAGCCCGTCGAGGTAAACGAGGCCAAAGCATATGGGAGACGCAAAACACAAT
GCAGAACCATTTGCCCCCGTGATGGATCACAGTTTGCAATCCCCAGCATCTCGGAGTGGT
ATCAGCAATGCAACGATATCTTTGCACATCAAGGACAAATCCCTGCTTATCACCTGCGCC
GTGGCAATGCTGGCAAATGCACTGATATCCAGGGATATGGCCCTTCTTTTATCCCTTTGT
TTAACTTTATTGTCCCACCATACGCAAGAACTGTTGGGCCATGCATCAAGGTCGCGCCGG
TACTGATCAAATTCTGTCGATTCTACGACATAGTTGAGCGGACTTAGTTCCGTCCTTCTC
TAGTCTCGATCTCGCCGAAGAGCTAGGCGAGAACCTATTCTATACTAAAACAGTCGGTGT
GCGCCACGAGAAGCCATGGATGCTTTTCAAGGAGAAGTAAAAATGCGAAAGGACCAGAAC
CTACGTCACTTTAAACAGCTGCTCGTCACAGGCCGTGGCTATCAGTAAGGACAGACTCAC
AGTTACGACGGCACACATGTACCATAAACCAATTTCACCCACTCACACACGGCGAAGAAT
ATGCGTGTGAGCTTGTTCTCCAAATTTGAATGCATGTTTATTATGTACGATGCAGTCCGT
ACCTCCTATGCTACCCCTCATTTCCTCCCATCCTCATGCAAAATGCAAAGCAAGAAAAGC
GCAGTACTTTTCATTTGTATAAGGACAAACGACACCGAGAACGTGCCCACTAAACTCCTG
CACCCCTGCACATGAACAGAGAAATTGGAGGGAGAGCCCAGTTAGTGGCAAAAGCTTGGT
GGTGTAGTGGGAGGAAGTATCTGCGGCCTGACAAAAAGACGGGATGTCTGGCTCGACAAC
AACAATGCATCATGAAAGGTGTTGATCTCCTCATTGCGTCTTGCGACAAGTGTGTCACAC
GACATGGTGCAGGGACAAGGCGCATTTGAAGAGTAGCTATGAATACATGCAGGACGGTGG
GAATGTCGAAACGAAAGGCAGAGTGGTGTAAAAGTGGGCAGGGAATGGATACTGATACGT
AAAATACGCCATAAAAGTGTAGGACAGCATCGATCAGTTTGATGGTGTAAGGTGGCCGTT
ATGTACAAAGTATGCGCATGACACGACCACGGCGCATCTACCGTTGAAGCTGACCTAGGT
GAGTCACAAGATGTACTTTTAATGTGCTTCCCAGTAGGCATACTCATGTTTCGGGCAAAA
AGTACTCTGTATCAGTACTGTGAACGAGCAGAGATCTAGATCTTTTGAAATGGTCGAAGT
CGTAGCCAGAACAAACTGCCCCATTGCAACCCAGACGGTCAATGCAGCACGGCTCATGCA
GTCTATGGGACTCCAAAGAAACGCTGTTCAGAACTGGCTGGTGAAAAAGACGACCGAGAC
GACTTTAAAGACGTACGTTAAGGGAAACAGCACGGTACAGGACGCATACCTAGGACTTCA
CATGCCCTTCAGCTTTGTATTAACAAAAGGCTTAATGTGTACCTGGTGCAAGTTATTGTA
GGCGAGTGCGGTATAGTGCTCGATGTTTCGGCTGGCGCGAGGTGATTAACGAAAAGGAAT
TAGTGCAAAAGTTAAAGAGCTCTATACAGTTATGCTTCCCGAAAGACTTCGCCGCCTTCC
TTTAAAACCGCGAGGCGTGTTTGGGCGCCAGCGTTAGGGCTTGGTTGGATAGGTAGTCAA
CATGGTGTCATGGGAGGTTCTTTACGTTGTCCAGGCTGCAATGGCAGATCTTACTTCTAT
TGCTACTATTTAATCTAGTTTGTTACCAAAGGCGAATGGAAACATGCCAAGGCTGAAAGC
GTAAAGCCAAGTTGGAAACACCAGTTTCGTTTTAACAGACCCCCAGAATGAGCTAGATCG
ACGGCTTTTCTCCGGGTGGCGGTGCGGACGGCACCTGTCCCGCGTGGTTGGCAGCATTGG
CCCGCGCACCAAGGGCCAGTAGCGCCGCGGTCGACCGATGTATGCGGTAGGCCATGGCAA
AGTGGAGCGGCGTGTTGCCGTTGGCGTCGGCCTCGTTGATGAGGGCGACACAGGTGGCTG
CGTTTTGCGCATCGAGCTGTGCATCCTTGCCCCTTGGCCTGTATCGTCCGAGAAGTTGTG
TGAGCATGGCCATTACGTCGATGGATGCGTCCAATTCGGTGATAAACCAGGGCGAGAATT
CAAATTGTACATGACTACAGTAGGAGCTGTGGGAGACGGACGAAAAGAGGGACAGGATAA
GTCCGGGGCCATTCTGGCGGGGCAGAGCCTTAATATCAGCGCCCCGCTCGACCAGTGCCA
GCATCAGAGGCATTCGATGGAAGCCCGTGGCCAAGTGTAACGGTGTATAGTGCCGGCGGT
AACGGGTATTAATAGTCGCCGCGTAAATAGCGGCGTCGGCGGTGAGTAGCCGTATCATGT
CCACAGCTGCTTTGCAGTCGTCCTTGTAGTCGTCCAGCGTCCATGGTACTACGGCACGAC
TCGGGCCTATTGCGGTTGTATGGAGGGGTAGTAGGACGGGGACCTCGTCGTCTGGATCCC
GTAATGGAGTTGGAGGCTGGGGCACAAGGACTGTATCTGTTGTGGCCAGGAGGCGGTTGT
GGTCGTCGGGGAAGAGAGCCAAGAGCGCCTTTACGCCGTCGACATTGTGGTGTTATACGC
CCGCGGCGATGGGTGAAATGTAGGCTATATCATCGTAACAATGGTCGTATCTACCAACGT
CTTGACCATCGGTTTTATCGATAGCCGTAATTGTGCCAGAGTAGCTTTGATACACACTCA
CGCGGCCTCGACGAGCACCGCGACGACGCCGGGGACTGTGCTACCAGACCTTAAAGCCAG
AGCCAGCGCGTTGCCATTCCCGCCGGGACGTGGCCGCCACACAAACGGGCTGGCCTCGCA
GCTTTCGTCGTATCTCTTTTCGAGAGTCTCGCCATCAGATAAAAATGCTTGACGAACGGC
GTGGATATCGGCGCCACGCTTAAGCAAGAAACGGATCAGCTTAACGCGCGCTTCAGGCGG
ACCGATTTGGGAGTTGGCTGCGGCCAATAGTGGTGTTAAGCCGTTGAGGGCCACCTCGTT
GATGTCAGTATCGGGCATACCTTGTAGTAAGAGGCGTACTGTGTTAAGGCGGCCCCACGT
ACAAGCCTCTGTCAGCGGCGTGCCCCGTCGGAGATAGTCGTCGTCGGCCCCGTGTTCTGG
TATGACCCGCATCTCGGCTGGGAGCGTGGCCCGGTGCTTCATCAGGACATCAAGGATAGC
GTGCCGGCCTAGGCGCGCGGCCAACACCATCGGTGGGCACAATAATTCTCCGTACCAATT
AAACTTGATAAGGTTCGGCTCGATGCGGATCAGCTCGCGCATGGCCGGAACGTCGTCGGC
CTTGACCACAACATGCATGTGGAGGAGATTCCCAAAGTCATCCATTCGGTTGTAATGGGA
GTATTTCTCTGACGAGAGGGCCGGACACTTGGATCGCAAAAACTTGTATGCCTCCTTGCC
GGATGGGTTTCGATAATCCTCATGCATTTTTTTGAATGCCGCCCTGAGGGCCGAGTCGGC
GTCGACGTGTGTCGACATTGAGGCCATTGGGGCCGTGGTTGTCTTGTGTCGCCATTTTCG
TTTTCGATTCTAAGCCTGCGTACTCTGCCAGCACTGCACATTGCAAGGCAAAAAATTCAT
GCAAGAATGTCTCTGCACTTTATGTTCGCCCACGCGCACAGACCTTCCTGCTAGTTGTCA
GATGAGCAGGAGAGCGGGCATTGTGTGGTTGATTGTTGGTGGAAAGTGCAACCAGAGACC
GCCAAAACACGCCTATTTACGTGGTAAGTTGAGGTATCCGCCCTCATCAAGCGAACAAAC
TGAAGCATAGCTTAAATGGACACGGCTCGGCCATAACATGTCCACGCAATATTAAGCGAA
TCAGGCTCGCCAGGATCAGCGTGTGTGGGACGCAGACCATTTGTGGCCATTTAGGATTTA
GGAGCCATCTCTTTAGATCTCCAAGTTTACGAGCACACTATGCTTTCTTTTGGGGGGCTG
ACAACGACACCAGACAGCGCCATGGACTCCCCCCCTTGTAACAACCTTACGACGTACATG
TCAAAGCGAGTTGACACGGAAGCTTTGCGGCTGAACGATAAATAAACGCCACAGGCCCTG
TGACCCAAACGACATGTCTTCGTCCACACTGTCAACGAAGAATATATATTCGCCCGCCCG
GTACCAAGGACTGGAGTCATGAAAGAAAAGAAAACGAAAACGAAATCTTAAGCTTGCTTT
TGTTGTACGGCCCACGGTCTCTCTTGATCATCCGCCGGTACGTCGACCGCGTGGTTGGCA
TACGGGCTATCATCAGACGAGGTGATGCACATCGATCTGCAACATGTTGTAGATGCTAGT
TATGTTTTTTTTAGAATTAATTTTATTTCTGTGTTTTTTATTGTCTACATTATAAGTTTG
CAGTTACAGTGTTATTGTCTTCGCTATTTACTTTACAAAAAAGGTAAATGTCAAAAATTA
CGGGAAAAGGTGACATGAAGAGCAGTTGAATAGAGAGTCTTGTTTCGTTCTATTTTTTGA
AAGACAAGAGTCACCTTTTGCAAGCCCTCCACGCACTCCCAACACTTTTTTTGGATTCTC
CCGAGTTCATCTTGCCCTGTATCGGTCTCGAATACCATATAAAGTGTGTAGCGAGCAGAT
TTCTGGCATGTCGCACAATTTCAACCATATGATTGCTATATTCAGCCTCTATGTGCTTAT
GATATCACTCCTGTACTCCGTATACACATTATAGAGCTTGGAAAAATCGAATTTGCTCAC
CGTTCCTCCGGGTGGCCTCCTGTTAGAAATCAGAGCCAATATCATGCAAGATTCACGATA
TAAGACAAAGTGCAATGTACACAAAGTGATGGTCGTGCTGTGTCTCCAAGTGGTGCCAGT
AGGTACGCTTTTGGACGGTTCGTCGCCGTCAATGGACATAGAGAACGAAGTCGTACAAGC
AGAGAACAGAGACATGATCCGAGTTCCGGTTTTCAGACGCATAGCATGGAGAGCGTGAAC
AAAAAAAAACGCGCTCAAACTTAGACGATGCTGAGCTGTTCGTCACAACGTTCTACGAAG
CCAAGCCTTGTATTTTATTTTCGCACATCTCCGTACTTCGCTTATTTTGTCAGCCCTAGA
TGGCAAATAAGATCAGAAGCAAAAGGTAAGAGCTTGTAAGCGGCCTTCTTTGCTTATTTT
GCTGCCATTTACGTGTCTTACACCTCCGACGAGCATGATTTTATATTTGTATCCATAGAC
GGCCCGAGAGAGGGTTATACACGCCTCCACCCTCAGTGCAGTGGATGCAAAGCTTCATAG
ATCCAAGCAAAGCGTATGATGATCCGTGCATAAGGGCGCACGGGGACATGTGTTGGTTGA
TGCAAAAAGGGTCATTTTGATGTTGGAGCTGGAGCTGGGCGAGTGAGTTATAAGGGCAAG
TGTAGGTCGCACAAGCGATAGAGGAATAGCACAATCATTATTCGAAAACCCGGACCATAA
TAAAGAAATAATGGATAAACTTGCTGAATTTGACAGAGTGGGACCCTTGGTAGGACAATA
TACTCAAAACCTGTCTTTGACCTGGAAGCGAGTCAATATAGTTGACTAGATTGGTTCCGA
AGTGAGTGTATGTCCTATGATGTTTGTCGACTTTTGTCAGTAATTTCTGCCCAGGTTCTT
ATCGAATATCAGATCTCTCGGTCATTATGGTATTGAAAGTCTAATATCAAAAAAACGTTG
GCTGCCTGCTATGTTGCACTTTATAGAGCTCTTCACTTCATACTGGAAGAGCTCTGGGAG
ACATTTGGAGGTAAAGCCCAGTGGGGAAGTACGTAATCCGCTCTAGCCCACATGGAGCAA
GCGACGATACTTCCTGCTGTGTGCATGTGGGTGAGTTTTGCTCAGTTTTCAATACATAAA
ATGGAATATTACAGCAAAACATTGATCTGACCAGCCTACTATTTTCTTAGACGATATTAT
TCCCCACGTTTCTTTGTTTCTCTTATGCACTATCCCGAGCCCTAAAAACGGGCTCTGTGC
GGGGGCACTTACCTGTTGCATCCCGCTGTAGCTCGATCTCCCGGCGCTCCCTTGCGCCTT
CCCTGTAAGAACCCCGGCGGGTTAGCTTTGCATTACGAAAGAAAAACGTCGCAGGGGCAG
GCCCACAGCCAGCCTCGGGAAGGTGCGGTTGGTCTTGTGCCAATTGGCGACTGCCCGCAC
ATCACGACTTCTGCGCCTTATGTGACAATCCCAATCAAAGACCACTGCTTCTTCACGCCG
CTTGCATCCTACCAACCCAACCACGCACAACCACCAAGAACGGCCCCGTTGCACTGTCTT
CAGTCGGGTTTTTAAGCTGCTTCGCTCGAGCTCCTGTCTGGCCGCTCCCTCCCGCATACT
TCCGCCAATTGACCTGCCTTCTGAGACCAGCCTCGTGCAGTTTTGCCCTGGTCCCTCAGT
CGCACTTTTCGATTTCTGTTTCATTTCGTTGCTTGTATCCATTTCTCGTTCTCGCTTAGT
TGCCTTCGCCTCATCGCTGTCTCGTCGGCTCCATCCATACAGTTGAGCTTTCTGCAATTT
CTGGCTGGGCCACACGTACCAGTCTGGGCCGACCTGCTCTCACGCGGCGACGACCGATAC
GAGCAGGGTGAAGACCAGCTAGCATCGGGTTTGTCCGTCTCTACCAGTCCGCCTAACCAT
TGGAACGTGCACGGCACCTCGCACACCGACACCTCGTCAACCCTCAGCAAACACCAGTCG
CCAACAGCCGACCGAGATGGCCCATTCTTCTGCCTCCCCTGTTCCTGCGGCAGATCCGAC
CAAGTTAGTCCTCTCGCGTCTCCGTTTCCTCTGACCCCCACACGTTGTCCCTTGTTGGGC
TGTGTTTTTGCATGTTATGTTTTTGCAAGTGTTTGTGTGCGTGCACAGCTGCTTTGGTGT
TCTGAGCTGATACAGGTCCAGGCCGGTCCACATCGTCTTTGTCGGAGCTGGCGCCGTGGG
ATGTTTCTATGCATCGAGGCTTCATTACGTATGTTTTACTCTCTGCCTTATTTCGCATCT
CTCATCTCTGTCACAAGACCATCTACGCCATTGCAGGTGGCTGTCCTGGCGATCCAAAAG
GCTGGACATGAACAGAGAGGCTGTCGGTCATGCTTTCTGGTCATTGTCACCTGCCACCTC
TCCCCCCCAATCCTCGACCGACATCTGAGTACCCCCTTTTTTTTTTAAAAAAAAAAACAA
ATCTGTTTCATGTTGCTGACCGTTGCTGCCTTGTTGTTTTCTTTTTCCTTGACCGTCTTT
CTTTTCAGCCTGATCACAACATTCACGTTTCGTTGATTGGCCGTTCCAACTATGCCGCCC
TCGCCAAGGACGGCGTGCAGCTGCACACCCGCACATTCGGCGATTATGTCTTCCATCCCC
ATGCCGTCTATCCGTCCGCCAATGCCGCCGGCGGTGTTGCGTCTGGCGGTGCAGGCAGCT
CGTCCGAAACCGTGCCGCCGCCGCCACCAGGTGGTTGGGATTTTGTCGTCGTGACCACCA
AGGCGCTGCCGGACCGGGTTGACGATTCGGCCACAATTGCGCCGCTGGTCGGGCCCAAGT
CGACCATAGTCCTGATTCAAAACGGCGTGGGTGTCGAGGCTCCGTACCGCGCCCGTTTCC
CCGACACTCCCATCATCAGCGGCGTCACAGTGGTCAGCGCGGAACAGATCAAGCCTGGCG
TCATTCGCCAAAACCGCTGGACACGCCTGCACATTGGGCCCTACACCACATCGGCTGAGT
CGTCGTCGTCGTCGTCGTCGTCTTCGTCGTCTTCGTCACCGCCCTCTGTACAGATCGATG
AAAACAGCCCTCTCACAAAGCGGGGCACCGAGGCAACCTTGCAGCTGACCGACTGGTGGA
CGCGTCTCGGTGGCATCCGCGACATTGATCCGCTCGACGAGGTGGGCCTGCAGACGGTGC
GTTGGCACAAGCTGTGCATCAACGCGGCCTTCAACCCGTCGGCCGTGCTGTCGGGCGGCC
GCGGCAATGCTGATATGGCGTCGGACCCCGAGCTGCGCATCCACCTGCGCGCCGTCATGG
ACGAGATCTGGGCGGCCGCCCCTCGTGTTCTCGGCCGGCCCTTCCCCTCCGACCTGGCCA
GCCCGGACAAGATCCTGGCGAGCACCGACCGCAACAAGGGTGCACGCCCGAGCATGCTGC
TGGACTGGGAAGCCGGCCGGCCGCTGGAGCTGGAGGTCATTGTCGGCAACCCGGTCCGCA
TCGCCCGCGCACGCGGCGTCGAGCTGCCGCGCATGCAGAGCCTGTATGCCCTGCTCCGGA
GCTCGCAGACAGTGCGGGAACAGAAGAAGAACAACGACAAGGGCAAATTGTAAACGTCAA
CTAAAATCGTCAGATGGGACTTGGCGCATTTGGAGCGGATAAACATCGTTGACATGTAGA
TATCTTTTGTATATAACCAAGCGTCTAAATGTCATTCTGGTACGAACCCGCCACCGCCGT
AATCGTCGTCGTTTATGAAGCCGCCGCCACCAGCAAATTCACCGTCGCCGTCGTCGTCCA
CGACCATGTCAAACTCTTCCGTCATATCACTCTGGGCGTCGTCGACGGCTTCGTCTTCAT
CACCGTCTAGCAGCCCCTCGTCCTCGTCTGTGTCATCCACAACCTCGTCGTCATCGTCTT
CCTCGTGTCCCTCTTCTCCGTCTCCGTCGACCAGCTCACCACGGTCCTCGGCCGCGTTCC
GAATCCGCTGCCGAATGCGCAGACCGCGCAAGAAAAAGGTCCAGGCACGCAGTGCAGCAC
GCGTCCGCCGTTCGGCCACCGCCTCCACGGCAAGGTCTTTGAGCCCCGCCAGAACCGCCC
TCACGGCCTCGGCATGCTCCGTGGCGACAACGGCACCGCGCAGCACGGCCGTGCCTTTGC
GGCCCTGGAAGTTGAAGCCAGACAGCGCCGGTGCATAGTCGACACCCAGCATGTACGCGG
CGCGGCCGGCAGCCGCGTCGTCAATGTGCTCGCCGCCCTCCGGCACCATGCTCGGCACGT
ACAGTTCGATGTTGCCAAACTTGTTCTTGGGGATGCGGCCGTCGACGACGGGCGGTGCGC
GGTACAGCTCCGTTTGCTCGGGAGTGAAGATGGGGATGCCGAGCGGGCTCGGATGGGACC
GGGACTGGCCAACACCGCCGACGGCACTGTCGCCGAACAAGTCGTCTTCGTCGTTGTCAT
CGTCGTCGTTGGCGCCATCACCCTGGTGGCTCTTGTTGCTGCCGAGGCCACCGCCGTCGT
TGTTGTCCTCGTCATCGTCAAAAACCCCTCGCTTTCGAGGTTTGGGCAGCCACTTGGCAG
GGATCTCGTTGGGCAGGACCACACGGCCCAGCCGGTACCACCGGTCCGCGCTGTAGGCAA
TGCGGACATCCCGCCGGCGGTAGATGCGCTCGAGCGGCGCTTTGGCGCCGGCCGCGACGG
TGCCGACGGCCGTGGCGTTGGGCACAAGCACCTCGTGCCGTCGCAGGTGGCGCACCAGCG
CATACACAGGGTGGTTCTGGAAGTCGGCGACGTTGCGCGGCATCGGCTCGCGCGACTCGG
CCGCGTTGAGCTCAATGTCTTCGATTTGGTCGACGTCGGTCAGCGCCGACGCACGGTAGT
AACGCAGCGCTCGGCGCAGCCACTTGGCTCCTGACGGGTTTGCTGGAGACGACGTCCGCG
GCGACGAAGTCGGCGGTGCCCCCGCAGAGGAGGCTGCCGCTTTCGCCGTGGCAGTTGTGG
GTGCCGGTTCGACGAGACCGTCGATGCGCGTACGCTTCGTCTTGGCATTGTACGCCTTGG
CATACCGCCGGGTGACGTCCTTGGCGTCGCCCTCGGCGGCAAAGCCAATGGCATACGACA
GCTGGTTGTTCTTGTCCGCCGCCGGCGGCTCCAGCTTGGCGGGCTTCCACTGCGAGCCGG
TGACGATGGGGTCGACTGGCTGCCACTTTTGGTGCGCGGCGTCCAGTACTTCCACCCAGT
AGACGGGGAACGCTGACTCGCCGCGGACGACATGTCTTGACGAAGAGGAGGCCGACGTGG
ATGGCTTTGGTGGTGTGGAAGGGACCGCTGGGACGTTGTACGCCGCAGCGTCGGGGTGGC
CCAGCCGACGGCGAGGCGAAAGAAACATAGCCTCATTTTCAGAATCACCGCTCGGGGCCT
GGGTCGCGGACGGTGGTGACCGGTAGATGCTGGGTATTGGGTGGTCGTTTCGCGCTGGTG
TCGGTTTGCATGGTTTCGATTTTGGTTTTGGCATCGTCGGGGCATTCGATAGAAAAGACA
ACGGCTGTAGCGAGCAGACGAGCCGCGTCTCGACCCCTGCCGTGCGCAACAGGGCACAAA
AGAGCTGAGCCCCTACGTCGCGCGAGCCTTCCATGCTCTTTGCTGCGGCGATGAAGTCAT
CCTTGTCGAGCACGGTTTCCACGTCTTTGGGGAGTTCGTACTGTTAATGGGGTCTGTCAG
CAACTCGCATCATTCATCATTAGAAAGAGCATCAATGCACAACGCCCCGCCGTCAACTCA
CGTCTTTCAACTGCTCGGGGCTTTCTGCCCACAGCGATCGCCGCATCCCCCGTTCCGTAA
TGCTGAACCGCGTCTTGAACATGGTCGCCACTTGCTGCAGGCCGTTTTTCAGCGACTCTG
TCTGGCCAAACTGTGACAGATGGCCGCCTGGGTTGAGGTACGAGATCATTTTCGTCGTCA
GCAGCGGCCGCAGCGCCCTTTGCACCTTGGCCGAGTTGCACCACCGGTTGCGTTGCGCGA
CGTGCGCCAGCAGACACAGCAGATGCATTTTGTGGATTTCGACGCGATGCATGCGCTCGG
CCCGGCTCAGCGGCTTCTTTCGGTTGGCCGGCGCGGACCTTGCGCCCCAACGGCCATTCC
GTCGTGTCGGCGCCGTCAGGACGCTCTCGTGCTCCGTGAGGTTCAGCTCCAGCGTGTCCG
TCGTCGCATTCGTCTGATTTGGTGGTCCACTGCCGGGTTTTGTCGGTGTGGATGTTGCAC
TGACGACGTCCTCAAATACGAACTGTTGGCCCGTCTCTTCGTCGTCTTCGTCATCGTCGT
CGTCCTCCTCGTCCTCTTCGTCCTCTTCGTCGTCTTCGTCCTCCGAGTCGAGCTCCCTCG
TTTGGATGACGGGCTCTGGGATCACAATGTCCTCAAACTCCACGTCGTCATCCGCGTCAT
CTGCGTCCTCTCCGTCCTCCTCGTCGTCTTGATCGCCAAGGACGACCGCATCCGCGACCG
ACGTCTGGGCAGTACGGTCGCCGCGCATCGGGGGGTCGCTCTTCTGCCCCGGCCGCTTGA
TTCGCTTCACAGGCGGCTCGTCGGATTCGACAGTCAGATCAATCGTCGACTGAACACCGC
GCCGTCGCGCTGCTGGACTCAGCACACCAGCCTCGATCAGCATGTCGCGGTACACACCCG
GCAGGCCCATGTCGCCGCCCTCGGAAGTAGCAGCAGCATCTTGGCGTCGCTGGCGGGCTG
CCGTCAGGCGCTGCTGCTGCCGCTGTGTCGCTGCCGCGCGCAGCGTGACGCCGCGATGCT
CAGCGGAACCGCTGCGCCGCGTGGCCACCATCTTGACCGACAGAGTGAGAGGCCACGAGG
AGCGTCGATGAGCGCTGAGGTGGGATGCCGTTGCTCGCGATGTAGTAAGCGATCAAAACC
AAAAATGATAAAAAGAACCCAAAAGTGATGCTGGGTCACTCAAGAGAGGAGGCGCATGTT
GTGCCGCATAGTCGTATGTCGCGCTGACGTCAAGTCCGTTATGGCAGCCCACAGATTGTA
GGCAGCAAAAGGACAGTTGCCGATCAAATGGATGCGTCAGTGGATGCGTCAAAAGCGTCA
AGTGCGTCAGACCTGGAACAAAAGGTGGCGCCCCGCGTTTTAGAGACCAACTCGAGTTGC
GAGTCTGCCGCGAAAGCACGTGACCATCATGACGTACTTAAATGGCGTTCACTTTCTCAC
CAAAAGTTCTGTGAAGCTAGGTCTGAATGTCAATACGCACTTTCGTTCACACATATTTGT
ACTTTGAATTATAGTCTTTCTCAATTGGCTTTTTCAATTGAGAGTATATCAATTTGTGCC
ATTTTGTTTACTACGTCGTACATAAAGAAAAACTAGCCTGGGGTCCTCAAAAGTTGTGAT
GGCAAATAACGGCAGCAGAGGCCCTGGAGGCAACGCTCCCGCCCGTGCTGGCAGGCTAGG
AATACGAGGAGGACCTCCAAGAGGGCCATCACGAGGATCGTTTGGAGGGTCTTCACGAAC
CTCAAGCTCTGGACCAGACTCACCATCCAACGCCGTCCCAGCAAACTGGCCGTCCGACGT
CACCTACCTCACAACGCCCGTCTACGCTGGCATCTCGCAACGACAGCGCAAGATTCTGCA
GACACAGCCGGCCGACCTGCCCGGCGCCCCGGCGTCCACCCCGCCGCTCTCGGAGGTGCC
GTCCATCCTGCGCTTTGGACCCAGCCCGCTCGTCGAGATCCGCTCCATCACCGACCCGCA
CCATCCAGCCTGTGGCCAGCGGGGCCTCTTTGCCGCCCGCAACCTCCGTGCCGGCTCGTT
TATCCTGCCCTATCTGGGTGTCTACCACCGTGGCAATGTCGTCGCCGGACGACCGGGCAC
CAACCCGCACAACAAGCGCGAGTCCGACTACGACCTCTGGCTCGACCGCGAGGCCGATGT
CGCCGTCGATGCCGACCGCCAGGGCAACGAGGCACGCTTTGTCAACGACTACCGGGGCAC
CAGCAAGCCGCGGGCCAACGCCGAGTTCCGCGAGGTCTGGGATCCACGGCGCGGCGAGCG
CGGCATGGCGGTGTTTGTGCTGCCGGCGGGCAAGCGGGCGCTGCTGCAGGCGGCGGCGAA
CGGACAGAGCAGCAGCACGGTGGGCGGCATTGCACAGGGCGACGAGATCCTGGTGAGCTA
CGGCAAGGGCTTTTGGGAGATGCGGCAAAAGGAGGCGGACGAAGCGAGTGCCGAAGAGAC
TCCTGCCGCGGACGGCGAGGGAGAGACAGTAGCAGGGGAGCAGGTAGCTGGTGCACCCGC
TCTGTCGACTGTGCCAGAAAACGAAAGCACAAATCAGGTGGAGGCGGCAGACGAAGAAGA
TGATGACAATGACGAAGACGAAGAAGAAGAAACAGAAGCAAAAGAAGAAGCCGTGAGTGG
ACGCCCACAAGCAGAGTCCGTCTCAGACCAAATGGGCTCGTTGAAAGTGGTCGGCAAATT
TCCGAAGAATATCGCATGGGCTTAATGGGACGGTGTTTGGGTTTGATGAATGATAGAATG
TCTCTGGCAATACTCTAAATGGAGGCACTAGACCGGTGTGCCTCACTTACTTTCAACAGA
AGTGGCTCCCTATATGTCCCGTCCCGCCACTCCTACCACGTCCTCGTTTCCACCGTCATC
TGACCACGCGCCTCCTTCCCGTTCAGCCGCCCATAGGCCTCGCGCTTCGCCCGTGACTGC
GTCGTGGCCCAGAGGCCGAGGCTGCCCAGCAAGAGCGCAAAGATAACGACACCAAGGGCA
ACAGCCACCTGGCTACCTGTCGACAAGCCCGAACTGCTTCCACCGTTGTTGCCATCGTCG
TCATTGTTGTTGTTGTTGCTGCTGCTGCTGTCGGGGAAGGTGATGCCATTTTGGCCAGCT
GGGCTCGAGGGTGTTGGGATGACAAGCGCGCTGGTCACGGTCAGTGGGGGAGTGGTCATG
GTCGATGGCTACCTCGTCGTTGCGTTTCCCGCTACTGGAGCGGGCACGTGCAGTGGCGTG
AAGAAGGAGATGTTGTGGTTGGTTTCCCAGGACGGTGCGTCACCGTTCTGGTAAGAGTAT
GGGAACGGGAAGGAACGAAGAAAGACAGGCTGCTGGCAACATAAGTACACATAGAAAGCA
GGGACCTCTTTCCTTTTCAAAGGGAAGGCGCGAACAGCATGGCATTGGCATTAAGGGGGT
TTGTGGCTTTGGACGTCAGCAAACCTATAGCGACGCATCAGACTAGGAAACCAATAGATC
ATATATGACGGTTTCCATCCAAGAAAGACACGCACTGGGCCGTTTGTTTTCTGAGAATTG
ACAGAAGCTGGTACATCCAGCAAGTACACATGCTTCCCGAGACACAACCGACATATAAGA
GTCTAATGCAACGACGAGTTCCTTCTGAATACGAACAACGTGTATCAACGACGACTTGAC
GATAGTGGAGGAAAGTGGTACTGTCGCAACTGCCCCGGTTTCGATATCGCACTTGTCAGC
TGCATCTTGTCGAGATCAGCCGGGGAATGTAAACAAACATAGACTCCCCTTGCCTGTCTA
CTTCTCGGCCACATCTGCACCACACACCACATGAACCATCATCGTGCAGATCTGACAAAA
ATCGGTACTCAGTTTCGTTTATTCTAATCATATTACCACAACAGCCATGACGGCTGATCG
CCTACCAAAGCCAGCGTCGCCGACTGGGAAGCAGTCACCGGCTTCACAACCTGGTCAAGG
AAGCACGCCGAATCAGCAACAAAATGCGACGAATCCCACAGCAGCCAATACGGCAATCTC
TGCCACACCTCCAGTGCCGACGAGTCTCTGACACCCGCAGACATCGAGGCAATGCCCGAG
GCTAAGTTCCTCACGCAGGCCACGGCTACACACGAAGAGACGCCTGTTCCGTCCCAACCT
GTGGCCGCTCCCGCATCTCAACAGTCGCGCTTGAACAGGATCGCTGCTCACCTGCTGAAA
AAGGCCGCAATAAGAGAAAATCAAAAGTTTGAGACGTATCTTATTGAATCAACAGGGACA
ATTGGGCACGTTAGATCCAACCCATCACGAACACCCAGTCCCGAAAAGATTCCTGAGTCT
GTCAGTCAAAACAACAATCAGACCAACACTCAGTCCAACACTCAGACTAGTCCACGGACA
AGTCCACAGACAATTCCACAGACAAGTCCACGGAGACATCCACAGAGCGGTGCTCAAGAC
GGTGTCCAAGTTGCTCGCCAAGGTGGTGCCAGTGACGGTGCTCGTCCTACGCTGCGAATG
GTCGCAAGCGGCACCCAGGAACCCGGGGACGCTCCTCTCGAGTCCAATGCGCAGGCTCCT
TCCGGTGCTTCCAATGGTGATGTTCCCGCCCCTGCAAGTGGTGCGTCGAACGCTCTGAGT
GCCGTCGATGCTGCCAGCATAAGGCGCGGTAGTCAGACAGAGCCGGTGTCCAACAACAGC
ACGAGTGATCCTTTGTCAGGCAGCACACAAGCTGTGCAAGGGCCCGCTACCAGCTCATCC
CGGCCTGCACCCCGACAGAACGCACGCGATCCTAAAGCAGGCGGTCCCTCCAGTAGCCAC
AAGATGGGCACCCAGGCTGATTCTGCAAACGAGCAAAACAACAGTGGTAGGCCTGGACGC
GATAGGACTGAGCAAGCGCAGCCTAATATAGCCGAGCAGCTCGACGATGCTCTACGACAA
CATGTTAAGCGTACCCGCCGGCACAAACTCTCTGTTATATTTCTCTGCAACAGAGAGAGG
AACACGGTAGGAGAGGAGCGCCGACGGCGATCCTTATTCCGGTGCAGTCGACGCGTTGAA
CGAGATGAAGCTAGGGACGCGCAGCCCGACGCACGGCAGGTCGAGCAACAGGGTAAACAG
GACGCTCAACAGCCCGGCTTTGGACAGAATAACAAACCGTACGATGGCCCTGTGGCGTAG
TTGGTGAGACGGTGACCGAGACAAAAGCTATCGTTTGCCTTATGCCTGTATTCTCTTTGC
AGTAGATATATCGTGCAGGCTGGTGCATGATGATGCAGGATGGAGAACAACCATTGTTGA
ATAGAACTGGTTTTGCCCCTCTGAGATACAAGCCATATTGTGCGTCAAACGAGAAGACAA
GTGGACGTACTGTTTCAGAAGAGACCAAGTATATCCTGCATGCATGTTTTGTCCGTCATA
GATGGCAATATGGCGACAGACTCTCTCAATAGAGAATAATAGGGTACTAAGATAAATCTG
ATTTACAGATGAAAAATCACAAAGGATCAATTGCTGTCAGTGAAAATCAGGAAGATATTT
TCCAATCACATTTCCAGACTGCGTCCATTCAAAATATCGAGGGCCATCACGAGGCCCTCT
TTGCATATTGTACTCTGTATTTTGTCTGTTGGACGACTTGCTGTCCAGCTGTCCATGTGA
GCCTGCTTCTCTGCTCTGTACCCTATTTTCCCCGCTACCTTTGGCCCCCAATACTGCTCC
ATTGCGTTTCGTCCTCAGCCCTCAGATATCGTCTTGTCTGTCCCATGCCCACATGCTCAC
TAAGACGGACACAGCTCTTATCGTCTCCGGCTCGTCCAGCTCATATCTCATATCGGCTCC
GGGCGGATTGCAACCCGGGAACTCTCTGCACCTCTCTGTCTGTTGGTCTCTTTTATTTGC
CAAACGGCCCTCTTATGGCCCCCGATGCTGCCCCTCGTCACACTCGCACTGACTATTAGA
AGTACGTTGGCCGGGAAGAAATGCGATAGCATTTCCTAAATAGCCCCGAAACGGTGTACT
GAGCGCGGCACGTCTCATATTGGCTCCCTGCGTCGGCCCCATCATTCTCGTCTTCGGGCG
CTTATCGAGATAAACCAATATATTTGTGAGTCTAGGCCTGTGGGCAATTGTATGACGGAC
GCGGTCTTGCTCAGTCTCTCTCTCATTCTCGCTCTTATTCGGGCATCTGGCTCTGCCAGT
CCAACACAGTGTTGCGTTGCAGAGACTTTTCCCGTCCTTTTTTTTGCGTTCCCCCATCTT
TGTGTTGCCTTCCATTTTGAAAGGTATGCAACCTTCCCAGCCGCGCCTGAGCCTGTTGGT
CCTCCATCCTCCAAGTTGAGGTTAGGCGCCAACAGTGGGAAAGCGAGGCACCGTGACTTG
TCCTGGTTTCTATCCATTTTAAAAAATTTTTGCGTATCACAACACGATTCTTCTTCGGAG
CCAAATTAAGTTGTGTGCACTGCATGTGGACTGCTGTCACGATATGAAGGGTTGGAGAAG
GAAAAGGTAGAGCACCGCAGCGGAGTATAACTCGACTATGAGTAACAAATAAGACAATAA
GGAAAGATGAAAGAAAAGAAAATCAACAAATAAAGAAGAACAAGAAAAAAAACGATTAAA
AGATTTAAAAAAGTGAATTAAAAAAGTAGACGGGATCGTCAATTCAAGGGAAATGCAATA
TCCAACAGACAGGGAAAGTGCCGTTTGTGGAAAAGGCTCGACACCTTTATGAGCTGAAAA
TAAGCGAGAAGAAGACACGAGAGAACCAATGTGCGAACCGAGGGAGAGAAAACGAGGAGA
AAACGAGGAGAAAACGTAGAGAGAAAGGAGAGCGAGTGTCGTTCACAGAACTCCGTCAGT
CGGGACCGACCTCTGTCTAGCCTATTGCAGAACTGATGAGGAAGAAAGAAAGACACAAAA
GACACAAGTACTCTGAGAGACACCGAAAATAAAAGCCACAAAAAGGACATACAAGGGTCG
GTGGCAGGCTCTCTCTGGCTTGCGAGTCCTCAGGGCGTTTACGAGATGCTGTCTCTGGAG
TACGACACACTGCTCTCCCTTCCCTAAGCTCTACTCTGCACATCGTACATACATCGTACG
CCCTCACGCCGTCCTCCTGGGTCTTGGGTTGTTTCTGTGTTCCCTCACTTTATTGCGTGT
CTCCCATTCTCGTGCTCGTCGTCCCAGCTTGTCGGGATCTGCGATTCAGGTGTTCAGGCC
GTCAGCCTCCCATTCAGTCGCTTTATATCGTGCGCCTTGCTAGGCGCCTTGGATATGCAC
CAAACAAAGCTGCGTCGAGTCACGCAGGTCACCCAAATCTATGTTCTCCATCGTGACCAA
ACGCGACTGCAAGCACCCTGTCGTCCACCCATCCTTGGTGAATATTCCGTGTTGAATGTG
ACTGGGCATTTTGCATCTCACAATAGAAAAAGAGGCCCACAATACTCACACAGCCAAATT
CGTCGGCGTGCCACCCGGCGATCAGCTGGAAATATGAGTGCTATATGCGGGAGTAAACGA
GAGGAGATGACAGATTCATGAGATTGGCAAAAGAAAGCATCTCTGTACACCGTCACGTCG
TACGTCGTGCGCCCCCGTTTCATTTTTTCTTTTCTTTTCTTTTTCCCCCCTGGCACGACG
GACCCCGGATCCCTTCTAAATCTAATGAACGACTTCGCAACTCACTCTGTAACATGCATC
GGCCATCGGAACTCATTCTCTGATTCTCTTCCTCATCTCCAGGAAGGAAAACTTGTCTGT
TGGAACTAACAACCAGACTCTCTGATGGGCCATCAACAATTCAATGTATCTGGTTCGCTT
CCAGCGAGCGGGTCCTGACTGTTGGTGACAAGAAACAGCACGGCAGACATTCATTCCTAC
AAAATATCCAGAAACATCACATACACAAAGAAAGAAACCTGCCAAATCAATAGAACAAGA
CGAAAAGACGAGTCAACGCGGACCTGTCTAAAAGTCGAAGCGTTTTGTTGCTCGGTTCAC
CGCATCTTTCGTGTCTCCAAATTTACTGATCGTCCTTTTTCGTTTCCAACCGACGTCGCT
ACGTCTTCCTTGTTCGTCTTCCGACGCATTTAACTCCTGTTGCTCACGCACCTGCCGCCG
CCCTTGCATTTTCAGCCCACCCTCTTCCTTGCATGCAAACTTTGTTGTGTCTGTTGGATT
TGACTCCGGCGCGGCTTGTGGCTGCTTCATGACCATCATCACATTCGTGCATCATAACGT
TGGTCCGTCTTCTACATCCGTTCCTCGTCTCTCCCCGTCGCCGTCGTCCTCGCGCTCTCA
ACCCCAAAAACCCTCTCGACCCTGTCTATATATCGTGACCAACAGGTTCACCACACGGTC
CTCGAGATAGGACCTGTGCCAATGGTCAAAGCAGTGACGACCGGCGCAAATGTGCACATT
CTCTAGTCGTGCGCGTTTTCTCATTCAATCCGGACAACCTGATTATCGCTTCGTGCACAC
TTCCACAACCAATACACATTTTACTCATTGTCGCCTTCTCGCCGTCATCTTTCTCAACAC
CCATCGCGCAAATACCTTTTCTTCGTCGCGACTTTTCTTACACTTTGAGGGCTCCCTCTG
CATGAGCTAAAGTCACTTACACGGCTGTCCGTACCCACTTTCCCGTTCCTTGGGTCTATT
GTCGCGCTTCGTGGTCGCGCCATGGCCTACAACGACTCGCCCATCGCCGTTGACCGCACC
CTCCCCGCCCGCACACCGCTTGCCTTCCGCCGTGCCGATGGCTCCCGTCGCGAGTTTTTG
TTTGACGACCGCACACACTCCCTGCCGCTCCCTGCCGCCAGTCTGTTTTGGAACCCCGAA
CACCACGCCGGCAGCAACGGTAGCAACAGCAGCAACAGCAGACACAGCCACGGCCACGGC
CACGGTCACGGGTATGGCCACAGTTATAGCCGCCGGCCGACCCCGGCACCCCTACCGCGG
TCTGTGTTGAGACCATTCCGTCGCGATGATGGAGAGCCTGCCGCAGACATTCGCTTTGTC
CGAGAGACGCGGCAGTCGGTGTGCCGCGACGGTGTAGACCGGAGCCGGTGCTGCGAATGT
CGACGACAGGTGACGTCGACATCGAAACACGAGGCAAAATTGGAGGCAAAATTGGACGCG
CCGACGATACCACCCTACCGCCGGTATAGGATGTCGCCCCAGCGTGTCTTTCGCGACCTC
ATCATGAGCGACGCGGCCGAACCGTTGCCGCCGAGCCTTCGCGATGCACTCCTCCATGCC
TTCAACGCGACAGTCGAGAGGCCGTCGCTGCAGCACGCACAAAAACGGAAAGCGCAACCA
AGTGCACGACCGCCTGCCCAGCTAGACCGGCCGCTCCTTCCATCCCCGCCACTGGCGTCA
ACGGCAACAGTGGGCGACAAAAGCGTCGCAAGAGCGTCGGCCGCCCTTGCCGAATTCCAC
CTCTTCTCGCACCTACCATACGAGATACGCAGCATGATCTGGAAGCAGGCGTTGCCGTTC
CGTGTGCTGCTCCGCGAAGATCTCGCCTCGACAACGTACCGCAGCATTCGCCGCGTGTTC
CGTCCCGCCAGCCACGTGCACACCATTGAGATGCTCTGGCAGTCGGACCTGTTTTATGTC
TGCGTCGAGGCGCGACGGGTCGTCGAGGCAGCCTTTGGAGGCGGCAAGTTCAGGTACCGT
GCGTCGTCAACAGCCGCGACACCAGGCAATGATGGCCCTCCGTCGCCCCTGGTGCGGTGC
ATCACGTCGCCTAGTCGGCTACGCTCTGGCCGGGACGTGTTGTACTACCCGTGGCTGGGC
GTCGAGGCCATCCGCGAGCACGCCAGTATCGGGTTTGGCGGCGGCGGACCGTGGACGTTG
GCTCGGGACCATGTGCAGCTACGACAACAGCAACAACATCACCGTCACCATCACCACCAT
CAAGCCGCACATGGCTATCCTCTGGCTGGCACGAGCTCCGACATCCGAACATGGATGTCA
AAGTACGACAGCGGACAGCATACTGAATCATCTTCACCGCCGGCCACTGACGCCGACACC
ATTGCAACTCTCACCTCCGTTCCCTACGGCTACTGGGCGAGCCAGCTGCGCTATATGCGC
CTGCCCGTGTCGACCGTCGCCCTCGACGCCGCCTGGATCGATCGTGGCCATCCGGACACC
ATTGCCTGGGCTGCCGGCGTGGACCTGTCGCGAGACGAGGAGGACGGCCAAGACGAAGCC
GACGGCCGAGAGGACGAGCCGGCCGGGAAGAGGATGGCTGTCCCCACGTCCCTCCAGGTT
GTTGTGGCCGACCTGCTTGTGCCGGTACGCATCCGCTTACGCTTGTCGGACCGCACCAGC
GGCACTACGAACCGTACTCCTACGACCACCAACGGCATCACCCCGGCCCAACAAAGCCTC
CTGCAACAGCACATTGCACCGCAGCCGTGGCAAGACGCGCGGAGTTTCCAGCGGGCGCTA
GATCATGGTCCACGGCCGCCACTGTCGCTGTCGGCGTCAACGTCGGCCGCGGAGACAATG
GCCACCCCACTCTCCACCAACCTCAACGGCATGGACCTTTCCGTGCTCGTCGACCTCTAC
GACGACTGGCGCATTGAGGAACTGCTCTCACTACAGGGTGGCAGCGACCCCGATGCAGAC
ATGGACGATGGCCCCGACAGCCCCGACAGCCACGACTGCGTCCTCAACAAGGCCGCCCTG
CATCGGTGCATTGCGTGCACGCGGCTGGCGTGGGAGGCGAGGAGCGCCCGGGACAGAGAC
CGCTCGCATGGCGGAAGCAGCTGGACAACCAAGTTTGGTTCGGTGCTGGGCGCACACTTG
CAGAAGCTGTGCCGGCCGGCCATTGTCTTTTCCATTGTTCTGTCGTTTGTCGACGAGGAG
GAGGTGTAATGGAGACGATTTGTTTTTGAGCTGCCATATCAATATCATATATTTAGTAAT
ATTATCCATTTTCGTTTTGGGGTGGCTATTTTCCATGTTATTCTCGGATTTGACTCTCAA
AATCTCAAAACAAAGTTCCCACTGTTCGTATATTCATTTTTACATTTACATTTATTTATT
AAATTTTTCTGCAAAGGAAACACGACTGTAAAAAGAAGTATGTATAAGAACCGAGTATTG
AACGCTGTCATGCCAATATCTTACCCTCCAACATTTCTGTTTACATTCACCTCGACAGGA
CAAGAGGTGCATCATTTATGCAGCCCAGCACAAACGCTACTGTCACTTTACACAAAAAGC
GTCCCTGATGTATGCTGCGCTACTCATCTGAAGCGACTCCTAAGAAACACCCTTACTGCG
AAGATGAGTCGCGGGTCTGTGGCATGGACGCTCACCATGGAAAACGCCCTTTCCACGCTC
TCAATGCTCAAATAATCGACTATCGACGCCTATCGGACACGAGGATCACACAGCGTGTCG
GCGTGTCAGCGTGGAGTGTGGCCGTGCAGCAGGACAAGACTACGTGAAATAGAGGAAAGT
TTCTGCGATGGCTGAGAACGTGAGAAGGGAGGGCATCGGCTGTGTCTCGGGGGATTTATG
GCGTGTGCGACCAGAAACGAGGCGGAACAGGGCGTGAAGAAAAGAAGTAAACAGGGTGAG
TTGCGTGCTCCCGAAAAGAGAGACCTAGGGGAAAAAAGAAGCAAGAAACGGAGATGCCAA
CGGAGAAACAATGACGGAACAGAAGTGGAAAGGACATCAAAGAGGGCGTGGGAGTGGAAA
AAGAAAGTACAGAGTATGTGCGGAGGACAATCAACGACACGCAAAAGAAGAAAAACGGAA
GCAGAAAAGCAAGACCTTCCAAGCTGTAGGGCGCGACCTCCCTTTGCATAACAGTGAACC
CCTCTTACCGTGAAGAAAAGATCGTCGTGGGGATGGTGACGACAAGACGTGTCACTTTTT
ATTTTCTGTCGACAGGGACGGCACATTTCCTCTCTGGTTATGATCGACATCTCTGGCTGA
ACCTGGGAGCCTTGGAGTGGTGGATGTGGGCGAGTGGTTTGCCAGGTCTGAGAGGCCAAA
ATGCGAAGAGCTAGCCAAAAAAAACCAAAAAAAAGAAACAAAAATGGGAGTGTTCACTTT
CCAAAGAAGTCCCGAGACATTAGGAGAACGGCCGGTGTGGAGAGGGCAAAGTTGATGGCC
TTTTATCTTACATTATACGCCCCTTTATCGTACCCCCCACCCCACCCCCGACTTGTTCGC
CTTTTTGAAGGTTTTGATTCAGTTCTTACCTTTTGGAGGCGTGATCATCGATGAATTTGG
AATTATGGAAGTTCCAGTCTGGTCGAAGGGCGATTGGTGATGGATGTTCAATGGCGAGTT
TGGGATCGGGCTAGGAGAGATGGAGAGATGAGAGCGTTTTTACATGGGGATTAATATGTA
AAAAAACAGTTTCGGTAAAAAAAAGTTTCGGTAAAAAAAGTTTCTGTATTAAGAAACAAA
AACAAAAAAACACCATCAGTTAATGATTTGACATATGGTCAAGGGCGAAAAGTACAATAA
AATTTACAGGACAAGTGAACGTAGATGGACATTGAGGGGAATGCAAACCAACCTAAAAGC
ATCCCAAAGCCAGAAAAAGAAAATAAGCCAGTGCAAAAGGAAAACCAGATTGACAAGGCT
AGCCAGCAATTGTCGGGCCGCGAGGGAACACTATTGGACGCTTTGACGGTGTGGCGTCTG
ACAGGCACACACAAAGGGATGTCTAAACGGCCCAGAGGTGCTCAAATTGGGTGGGTGAGG
CCGTGACAGGCGCTGGACAGGGGTTCACGAGCTGATAAACAAACTCGACAGGCCGCTCGG
GTCACGGCCGCCCAGCCTCTTCACGAAATACCCAGGCGTCGATCATTGTCGTCTGTCGAT
TAGACGTCGACTATCAAAAAAGGGACAAAAAGTAAGCCAACGGCCTGAAAGGTGGATGTT
TCTTGCAACTCTTGGGAATCTCTTGGGGTGTGATCGACGACCAAGCGATGCCCAAAGGCC
TCGCGTGCAGACGTTCCTTTTTTTCTTTCCCTTGGGATTGATGGATCCTCACGTCTCTCT
AGCCACGTTCGGATTCTGTATCCTCTAGTTCGAGGTAGACGCCCAAGACCATCATTGCGC
TTTAGGATACATTGCGCGCCCCAATTTTGACACGTCAAATCTTTCCCTTTCCTTGTCTTT
TATTTTATTTATTTATTTATTCTTGCTGTTCAAGTTCACACACGCAATGGACAGCCTGTG
ATGTTCCAAGCTGAGTCGAGATGATGGACATTGAATATGACCACACTTGGTAAGGCAAAA
CGAAGCATGTGCGGACCGGGATCACGTCGATCACCATGGCCAAAGGGCAGAAAAAGAGGA
GGGTGCTCCAGACGTTGCCGGCAGGGAATGCGGGAGAGTGCCAGAGGGCCCTGGCTTTTT
GTGCTGAGTCGATGCATGGATGGTGGTGGGGGAACCAGGGTGGTGGCTCTGGGGATTAGG
TGAATAAAACAGAAGAATAAGCATACGTAAGCAAGGATATGCTGATGAGCTGGATAAATG
AGGAACAATAATCGCAACAAAATGTGTACAAAGTACGGGATTTGCAGGATGACAAACGCT
CTGCTCGCCTTGACAATTGTGCACTGAGGCGTGATGGACTGTATCTTGCCCAGTCACTCA
TATCCATCGAACGACGGAGCACATAATTTTACTGGCACAATGGTCTAACGTATCCCTCGA
TGGCGATGTGAGGCTGACTTGTTCCGCGATTTGACCCTGTATTCCGCGTTTCGTCCGTCC
ATCCCCTTCCATGCCCGCGGAGACGCCGCGCATTGTTCTGGAGAACGACAAGTACGAGAG
TGTTACAACGTATGTCGTTTGCAAGAAACTTGGGAATTGTCTCACACGCCTCATGATCTA
ACGGCGGCGTCGAATCCTCGGGGTGTGATGGGAGGAGAGGAGAGGAGTAGACGGGGACAG
CAAGGAGAAGGGCTGGACGACAGAAAAAAAAGAGAAAAGATACAGCATGGCGGACGCGAG
AATAAGGCTAGCGACAAAGAAAGGAGACACGAGACGAACTGAAGATGATCATCACCACTT
TTGTTAACTAATGTCGTCTGTGATGATGGCGAACGGTTGAGGTAAGCTGAGCCCCGAGGA
CAAGAGCGGGCACCATTTCCCGTAACAACTGTCATTCTGTCTCGTTGTGATTTGTGATCG
TCGTTGGCTTTGCTGGTCTTGGGGCCAAAATGCGCCGCGTGGAGATGTGACGATGGACGA
TACACGATGGACGTAAAAAAGGGTCCACGATGGGCACGAGAATGGGGATAAAAGAGGGAT
GTGCAATTTGTCGAGGCACGAGAGGAGCAGAAACAACACGACAAATAAAAAGAAAAGAAA
AAAGAGACACACGAACGGATTTGCATGCTTTTGCCGCATGTCTACCCACGATAGCCCATC
ACCCGGCTAGGTAGTGAGTATGCCGCTCACAACGCAACCACTTACGATGGCTTCTGTGCC
TCGTTGCAGTCGGGCGTGCCAGGCACTTGGACCCGTTGCTGCCGCGAGCCGGCCAGATTC
TCGGGCATTTTCTGTAAGTTGCCGGAAAGAATGGCACGCCTGTTGCACGGTGACCGGTCC
GAGTCTTGGCCATTGTGACAGGCGATAAAAAAGAGGCACGGAAAGAAGCACAGACAATAA
ACAAAATGACAAAAGGGCGCATCGAGATGATCTGAAAGGGATGCTATCATGAGGGCGATA
TCGGAGAACGAACTGTACTTTGTCACAGCCACATGTGAGAGAGAGATGCAAAAGGATCAG
AAAGCGAGAGACAACCGAGAATCGGGTGTGCAGGAAGACCAAAAAAAAATCAAAAACCAT
CGACTGGCAGTCGGAGAATAGACAAAGCTCCTCCACGTTGCTCTGGGACCACGTTGCCCC
ATGCGTGCCTTCAACTCGTATGAAATGTATGAATATTGGGGGAAAAGCTCAGGTGCAAAG
AGACCAGCACAAAGGACAAAAGGATCCATGCACGACGCCTGTTGCTCGACGTACACAGAC
ACGCATATGCATGCACGCTGGGCTCGGTGTCTGGCGCGTTCACAAACGAGCTTGCATTGC
CCATTGCCGCAGGAAAAGACGGTATTTGGGTGGCATGGGCGAGGCGGTGGTGGTGATATC
TCGAGGGCGTACGGCTCCCAGATGGGTGGTTGATGATTTTGCGGATTTTCTGGTTGCTGG
TTTTCTGATGTCCTGATTATTTTTTTTTTCTGGTACCGGATCCTCCATGATTTTCTGGAT
TTCCACCAATTTGTCTTACCTACCTAGCCCTCTGCTCCCTTCTTCCGGATAGATTAGTAG
TTTGATTTGTAAACGTTGCAAAGAGGTCACGACAACAGCCCAAAGCAAAGCCCAGCGGAT
TCAGAGGAAAGCCGGCGAAGTCGGTGATGATCACAAAAGGTCATGCGATGGATGGTACCT
GCGTAGCTGCAACCTCCAATCCTGCCGTCTGCACGACCCTGATGTGCGCCCCGACATGCG
TCCCTTGGTCCTTGGACAGGGGTTTTTTATTTTTGTTGACAAAGCAAAAATCCTGTAGCG
TTGAAACTCTCTATCAAATCCCTATGCTGCAGCTGCAAGTCATCACTCAAAATCAACATT
CAACCCCCTTGCACAAGGAGGGGTGTAAATGCCGAGGATCATCCACGTCCTGTAACGACG
TTAGCAGCAAACGCTGCCCAGCTGTTTTCTGATCCTCTACCCCTTGCAGGACCACACAGT
CTTTCGTTTGGTCTATGCTTTCTGCGTGATGTGTGTGTATCGTATATTATAAGACAAACT
GGCTTGGGAAGACACAGGCACTCTTTAGCCGCCACGACTGGGAAAATGGACGGTGATACG
AAGGGAATTTGGGGCTCATTAATGAATACGGGATATTGAATACGGATGACGGTCAACAGA
ATGCGGGTGCACAAAATATTTCCATACACGCTGTGCTTTGCAATACGCCTCTGGGCGCTG
GGCGCTGTCCAAGCAGTTTCGCCAGGACGACGACTGGCACAAAACGCACAAGAGACCTTG
TCCTATCTTCTTTTTGTCCTAAAATAGGACCGGTGGTATCCTTGATTCGCCAGAGACACG
TCCTTCAACGCAAGACCCGTGATACATGAGAAGTAGTAGTCTGAGGAAGGTGTGCACAGG
TACAATTGTGTTTTCGCCGAGTGACGCTGCTGTGTACAGTTGCACCTGTCTTGGAAGAGA
CATATTTGTATCACAACTGGGCAGAAGAGCCACACCCAAACAAGGGAGTCACTGTTTGAC
TAGAATCCGTGTTTCCTGAGCTCACAAGGTCCCAAAGTAAAAAATGGCACGACCAGGTGG
TATTTTTCTTTCCTCGGGAGTCCGAGGCAATGGGAAGACATTGTGTGTCTTGTGGGCGTT
CGGAGAATTAAATTCGCAGACGTGAGGAGCATACCATTGTCTGAGGAGACATGGATGGAC
AGAGTCATCCGTGAATGCATGGAGCCATCGCATCTGACCATACCGCGCACACTTGTGTGA
TGTTGTTATTGCAGCCCTGTCAAGTTAGACCGTGACGTGGATATATCCCAAATGGAATTG
GAGACCATCCAATCTCGGCCGCATCTTTGGGGACATCTGACTCCATATAAAATCAGCCAC
CGGCACGAATACATTGAACAAGACAGAAATATAATAAAGCCGAGAAAAGAATAATTGGAG
CTACAAAAGGGACTGGACGGCCGTCTCTCCTTGTTGTCTGGTTCGCACGTCACACTTGAG
GGGCGTGTTGAGCGAGAGGTCTGTGTAGTGCAAAGTAATAGTGCACACAATGTAAAACAC
AAATGTCTTACTTTTGATAGACACGCAGAACAAGGTGCTAAGAGACTACATCAACAAGGA
GAATACAAGAATCAAGAAAGAACAGGAAAAATCAAGAATAGGAACAGAAAGAAAAGACAT
TTAGAACACGGTTCAAGACGCGAGCCAGGACAACGTGGTCCGGTCAAAAGAAAATAAAGT
CAACAGTGTGTGCCTCAAACGGAATGGCGGTAACATATCAACAAAGCGAGTTCGGAGTAT
AACTTGCGTATCCGGCCAAGGGAGCGAAGTGAACAACGCTCTTGGCAAAGCACAACCAAA
GGCAGAAATGTATTCCATATACGGGCTCCAGTCAAAACGCATCCACAGTCGACAATGCCG
TAGGACAATATAGATATGTGGGATGGATGCCATGATTTGCCTACCTCAGATAAACGCATG
CCACTGGGAGAAAACGCTTCCTGAAGATCGTTTTGGCTCCAGCTTCTTGGATTTCATTAA
ACATAAAGCCTCTCCCGACGAGTACCCCTTACATGGTAGCAGGGGTGCTGCGCATGGAGC
GACGAATAGGGGCCCTCTCCGGCGGGCCACAGTATGGCCCTGAGCCTCTTTGTATCTTAC
CTCGATGTTTTTGTCGTGTTGCCTTTTTGGGGCCCTGGTCTGGTCTTATTCCGGTGCGTC
TCTTCCCACACAAATGCTGAAAAACACTGGGGGCAGGAGCTGAAGACGGCAAGCGGTGCC
AGGGGGTTGGTAATATTGGGGGCCAGGGGCAGACAGGGCAAGTGGCCCACAAGGGACGCC
GACTGCGAGGATAAACTAATCATGAATGCACAGGGCATGTCTGTGCTTGGGGAGAACTTG
GAGAGAACTTGGAGAGAATTTTTAAGGGCAAGTGTTTTGCGAGCTACTTTGCAAGCAGAA
TGCAGAGATAAACAAGAGAGAGAAACGGGGCGGGGGATCTTCGTGTAAAACGGGGCGTTT
CGGGAAGCACGGTTCAAGACGATGTGATGGGTCTTTCCTTCTTTCTGCGAAAGACGATGC
GCCTTGATGGGCAAGGGTGTGTTTGTGAAAACCCGAGTTTGTGAGATACGATGTGCATGC
AAAGAAATATCGAGGCATAGTTTGAACAGTTCAGCTGCGGACCAGAAACGTGTCGCCGAA
TCCTTGACTCGTTGAATCCCTGCACACTCGTTCTGTTCTCGTTTTTGATCTTGCTTGTGC
CCTGTCCCATGCGACATCTATCCGTGGCATGAACCGAAGAAGAGCAAGGGTGTTTCGGTG
ACAGGGTTTCGTACGCAGAGACCGGGGTGTGCCAAGTTCTGAATTAGAATTTGGAACAGA
CTGGGATTAAACGTGAAAACGAGATGTAGAAACAAAAAAAAAGGGACTCGAGGCACGGGA
GATAATGCGTCAGATGCGATGGGACACTGTAGGCGGAGCTTCATTCTGCCCGTCGCCTTG
CCCTACTCAGCAGACCCTTTCCTTTCACATACTGAGTGGTGATTCTGGATGCAGATACCG
GTCTTTTCGACGGTCCTATTTCTGTAAGGTGTCGTACCACGACCTAAGATGCCCGCTGCC
CAAGAAAGCTGTGAACAGGGGAGGTGAACTGCTCCGTGTGTCCAATATACTCCGTACACC
TCACATATATGTGGTATTGAATGAAACGCTGAGCGAGGATCGTGATGTGCTTGGTTCGTG
ATTTTCAGCTTTTAGAGATGAGGCGGGCCAGGTGTCTGCAATTTTGGGTCCATTGTAATA
CCCCGTTTGCGGGCAGAGAGCGTCGACTGTCCGCACCTGCACAGTCTCCGAGATGTCCAA
ATCTGCTCTGCAGCGTGCTGCCTTTGTTCAGTACGTTCAGCAGTTGTTAGTTCGCGTGCG
TAACCGCCAAGAAAGAAGTGATCTGAATTGTGTCCTGCAGGCACAGTCTCGCACGTGTTG
CCTGGGGAAAAGAAAAGAAAAAGTGGACAAAAGCACATGAGGCCCCTCTTCACTACGTGC
TGGCGTCTTTCATGTCATGGTAGAAGGACGGAGGCGAACTCTGCCGGCGCAAAATGATAC
TGTATCCTGTGCAAAGCCGATGACATGCAGGTTCGAAAAAGGGCAAAGTGCCACAAAAGT
GAAGGGAGGAGCTGGGTAGTATTGGCGCTACGACGATTTGGCACGAAGTTATGGAGTCCA
GCGCCGGCTTTGTACTTCGTACTATCTTGGTAGGTGCGACGTTGTCTGCGCGCATGTTTT
CGGCGTGGCAGGAGCGAGTGGAGACATGTCCGACACGATAGAAAAGAACAGGACGAGCCC
TCGGGTCCTTTTGGGAGATTTAGGGGGGATAATGGAAAGACGAAAGCTATAGGAAGGAGT
GAAGCCGGAAAGAGCATGTTCTTCATAATTCTTCCCTCTTTACTTCCTTCCTTATTTACA
GAAAGCAGCAAATATATAGGGGCATGTGGGAGCAATTTATCACACACACGGCAGGAGGAA
GAGCAATATAAGGGAGAAGGAGCGACCCGGGCGAAGAGGCACACCGCGTCACCTGAAAGC
AGGAGACGGAGCATGGCAGAGAGTGGGATCGAGTGGGATCGTACCCTGGCAGTTGACGTT
TTGGCCCTTTCGGTCTGGGCTGACCTGTCTGGGGAGGCCAAAACACGTGTAGACGGCAGC
TTGGTTGGCTATTGGGGTTGCAATCAATTAATGGTGTGCGCACAACATAAGAACGGTGCA
AGAAGCCGAGCGGGATACTTTCCCTGTGACGCAATATAGTAGCATGGCATAAGATACATC
TGCAGAGCGAAAACTGTGCAAAGGGCTACAAATGAACCTCTCTCTACATAAACGTGAAGA
CAGTAACAAATCGACATTTTACACATGGCGAACAGAACGACGAAACGGCAAACATGGCCT
TTCGGAGGACATCCACGCAAGTTAAAAAAGAAAGCAAATATTAGAAACCGAAACCGCCAT
TCGTCGTAGGGCGGGCGCCAGACTGGGTCGTGGAAATTGAAAGGTCTCACTATTTTGGTC
GGCGCGGGTCCGTTCGATGCGAGTAAGAGTGTCGGCCTTTTCCCCTTCTTCCTTTGAATC
GTACGAGTACGCCGTGGGCATGCTGTAGCTTGGTGTTGATCGAGGTTTATCTTAATTCAA
CCAAAAAATATGGAATTGGGACAGATGGCTCTGCCGCAGATGCGACGTAAAATCGACTGA
ACTCAACGGTTCGTCCGGTTACGCAAGGGATAAAACGAGTGAGGGGGCACTAGGGGTAGA
TTTTAAATACGATATGGCAGATGCCAGATCGGAAGGGGATGATTGACGACGGAGTGGACT
GAACAAGGCGAGTTGGTTGCTGCTAATCAATTTTATATCCCAACCACTCTCACAATCTGC
CTGTATTGTTTTGGGCCGATTACGACTGTTTGATGCTTCTTGTTTTAGTAGGCGCTCAGA
GACCACAAGACGAACTGTGCATACGACCGATGAGGCAATTGACACCAGAAATGCAAAGTC
CGAAGGAAAGACATCTAAAAGAATGCCATCCGGACCTGTCATCCAGAGACCACGAGCGAT
GTCTGGGCATGCCTCCTTGCATCTGGTGTTGGCCATGTAATATGTGGCGGGTTTCAGCTG
AATTTCAGCTACATAGACTAAACTAACACAGAACAAAATCAGGAACACCCAAATCCAGCA
CATGGCCTATGGCAGGGCCGGTCGTCACACACCTCCAATACGTGAGACAACAAAAGCACA
AAAATGTACACTTTGAGAAGAGGGAGATATCGACGACACCCTTGTCTTGGGCGAGGACGC
GAGGAGGCATCCAGCTGCAGTAGTCTGTCACTGTAGTCTGCAACCATCGGAATTGCAACC
CACAAGCCTTTTATTACTCCTCAATGACGTTATGCGATGTAATGTATGTCGGTACGGAGT
AAGAATGTCAGCAAAAGAGAACCTGGGGACACGTTGTCGGTTGTGATCAAAAAGAAGAAA
GGTGAGGGACGAGAGAGACATGCATGATACTGGTGCTACGAGCACCGGACGCGCCGTGTT
AATGTTCATATCGTGCAGCTTACGATTGCCAGTTATTCCATGCGGGCGAAAACGGACCTC
CAATACTCCGTATGTCATGGCGTTTTAGTGGGTGCTTGCTCACTTGCAAGACGCTTTACA
TCGGCGACCTCTCCCATATTGTGGTCCTGTCCGACCTTGGACATGCACAACTACACGCCC
ATTTACACGGCGGCGTCAGTATTGCTTCCATCTTTTCAAAAAATTATTAGACAGCAATTA
CCCCAGGTCCTAACAGACGTACCGAGTCTCTTACGTCGTAATACCAAGTTGAGAACCGAG
TCTCCCTGCATGTATCTTTCCAAGAGCCATCTGCTACCCAAGGACATCTTGTCACCCAGA
ATATCGAGCTCTTGAGCACGATACTTTTAGTTATGTGACTGGACGGTGGCGTGTTACAAT
TTCGGCCCGGTTTCTACCATTTTGTCTTGTTCTTACGTCTTCTGCTTTTCGTCACTCGTT
GGCATTTCGATCGACCTGGTCTGCAGTAGAATATGTCTCCAATGCATGTTTGTCGTACCA
AGTTCACAATATCCGCCGACCACTTGTATGTCATCCCACCAGGAAGTGCAAAAACGACCG
CGTTTTCGCGTCCTAGTGATGTCGATCTTGCCGTTCCCCCGTCCTTCCTACCAATCTCTC
TCAGTTCAGCTCAGCACACACATGCCACACAGAGAACCCTGCACTTGCAGCCGCTGGGTG
TCCGTCTTTCGGTGAGCACTCTGTCGCCCCCTCTGCTGCGATTGGCTCCATTGTCGACAC
AAGTGTAGAAGGCGTGCTTTCGTGCGTATTGTGCGGATTTCGTGTTTCGCATCATTCTAC
CTGTTCTCCCTTCTCTTCAATTCCAGTGCCTGGTTACCCTCCCTTCATCTGATCTTACCG
TGTCCACTCTGCCACCCGCGTGTATGCAGAGAAAACCACACCCCTTGCTGCCCTGGCTCT
ACGAGAGTGGTCCAAAGCCGCTTCCCTCAGGGTGGTAATCGGACGGCTTGGCCTTTCCAC
TGTGCCTGGGAGCTCTTTGGCGTAGGCACTGGTGTTGTCAATTTTGACATACCTGAGGAT
GTCCACTGTAACCATTATATATTTAGCGCATTCAGAGCGCCAGGACGCCTGTAATATCTG
GGCCCTGGTTGCGGTCGGGTTTTTTTTTTTTACGAGACTGAACTGCGCAAAAAGAAACAA
AGGCAGGGAAAGCATGCACAAAATTTGTCATTGTCGAGATACATATCCCGGCCTGGAGCT
AAGAACCCCTCCACTACGAACGCAACGGCAGCAGGGTCTTTAAAAGTAACGTGTGAACGT
GTCAAGCGTCGTGTCGAGCGTGCGTATGCCATAGCGCCACTTTTCCGTTTACTTTGTCCG
TCCGTTTAGGGCAATTTAGGGCCTTAAGCGCACTCTTAGGGTGGTGCTAGAGAGATGTTA
GGGGTGAGACGGTGCCGAATTCAGGCATAGTTTCTTTGGTCTCCCAGGTGCGGACGGCCC
TTCCGCGCAGTCGCATTACCATCAGCCATTACAAGGGGTATCAACGAAGGCTTCACAGCA
CTACAATAACATCCTCCCGCGGCATATGATAACAAACGGAAAGACAAAACGAGGAAAGGT
GGGCACACAAGACAGGTTCGTTCAAACTGCTCGAAGACATAGTCTTGATCGAACCCGTGT
AACGGTGCGACTTGATGACCGTAAAATAGCTGCAGCAAGACATTGACAAGAGACATGGCC
CTGCCCAGCGGTTCGGTGCACTACAAAAAATGCTCCCACCATGTCGTGTCGGTGGTCGAA
GTACGAGACCAGAAAACCAGAGACGGTCCTTCGTTGTAGTGGATGGTTGTCAAAGTCAGA
CGGATCTCTCAGTGGTCACCTTCACTGCAACGTCAATTTAATTAATTGCAAAATAAAGCC
GCTAAAACGCTGCCTGCAGTGGAAACAACGTGCGGTGTTGCCGCACATGTGCTGCACCTG
TCGTTTTATTTTCCGCTTTGCCACGCGGCAATCAATGTGAGTAAGGACCCTCGTACTTGG
CAGCCCTCTAACTCGCGCCCAATACGGTCAAGTACTGCCAGCGTATCGTTCATTTACAGC
GATCGCCCACGGAGCACCTTCTCCCCTCCCTACGGTCACGACACCCGCTCATTTGTATGT
ACGAGCTTGACAGCAATCAACGTTTGTGCTATGATGAGCGGTGTTGCAATTGTCTTTCCA
TAAGTTACGATGCTTTGAATTGTTGTACTCGACCGGTACTATCTTTTGCATTATGAACTG
CGACTCGTGCTAAAAAGGCGCCGAACGACGCTGCTAAGAGTACCGATGCCGTTCAATCAC
GTGGCAAACCATTATGCACATTCTGGTGGTGGCTGCCGTTCTTTTTGTCATAAAGGCACA
CAATACCGGAGCGTTGTGGGTATTTCCTGTTTGGCCCTTCCCTTTTCAGTCTTTCCCATC
TTATCCCATGCGCCGCGGAGCAGGACCCTCTTTTTACCGAGTCGTTTTGCTCGCTATTCG
CAGTGCCATCCTGCCACCCTCCTATTCTTTCAGGCCATTCGGGCCCATTGAGCCCTTCAC
CCCTCCTTGGCGGCGCTGCAGCCCCTTTTCTTGGTTCCCTGTCGGAGGTAAAAGCGAGCA
GAAAAAACGTGCTGGCCCTCCATCTCTACGAAATAGCGGCGGCCGGCTGGTCCCACTTTT
CTCTCTCGGGTCCCCTCTTTCCTCACTCCCATTCGCATTTACCACTGGGTTCTTGCGTTT
ATGGGTTGTTTGCCATGCGTGTCCGGGGCTAGGCCGCTCCGTTTCGCACGTTGCGTCTGC
CGTCCTCTGTATAAATCCCCATGCAGCCATTGAGCCATTGTGTAAAGGTACGATGTAAGA
TGCAGTCCTCACAGGTACCGTCTGAACCTCGTGCCCCAATGCAACTCCTGCATATTGCCA
TGGCACTGCCAATGTCCTCTCCCACATTGCAGAACGCACTGTCGAGGATCGCCTTTTCTC
GTCATTTCTATGGTGCCCGATCCTTTGTCCATGCGCGCTCCCATGCGCTTTTCCATTGAC
CATTGTAAAACTTTGCGACCCCAGCTCGAACGCAAAGAACCTACAATTGCAGGTCCGACA
GGAAACATGCAAATCCCCATTGCTGGCCGGCTATGAACAATTACTACAATTGCATCGTTT
TTGCACCTACTGAGTAAACTGGCCCTGGCCAGACCAGTCCCATAGCCCTCGTCCATCGCT
CTTTCCCCTCCTCGCTCAATGCTGGAAATCTCCACTATATGGACATCGCACACCACACGC
CCCCCCTGTCAAAAAACACGCCCACGCCCACCCACCCTTCACGCTTCTTGCCTGGTCTGC
CATGCGCTGCGTCCGGGGACCGAATGGTTCGCTAGATTAACTTCCCTCCTTCCCTGCTCT
TTCGCTCCCCTTCTGAGTTGGGTTATTGTGCGACTGCAGCTGCCTTTTGTCCTTCGTGCT
TGCTAGTTTCATCGCCTGGACTCGCACCGTCCGCCAGTCCTCGTCTTTCTTTTATTCTTC
CATTCTTTTCAAGACCCAGTCCCGTTCTGGCCGATCTCAGCCCTCTTCTCAATTGTCAAA
CCAGTCCTCTCAACACTTACTTGTGACTGGAGCTGACCTTCCTCGGCCAGGCCTGTTTTA
TTCTTATTACCTCTCTGGTTTCTTCTCCTCTCCTCCTGCCCCCTCCTTTCTCTACCTCAC
CCTCATCCTCCTTCTTTTCTTCCCTCCTTTTCTCCCACTCCTTTTGTTTGTCGGATCCTT
TGATCGCTTCGTCGGTATTGTTTCCAACATCTATTTTCTTCTTTCGCATTCGGCTCTCTC
TCCTTACATCTCGTCGAGTGCCTTCAACCTCCAACGCCGCCGTCTTGGCCCAGTGTCGTC
TTTCTTTGGATCGCATCGAACCCCGACTTCGCTTCGTCTTATCTGACAGCCACCCGCCCC
TCACGATCCCATTGCGCCTCGTGATTGTACATATCTGCAACCTCTCGCGACCCGGCACGA
AATTTCCTTGTGCATTCTGCTTCTCCTTGATTTCCGCCCGAGACTCGACCCATTTGACGC
GGCCCCCTGCTTGTGACATTTGCGGGCACTGTGTTTTCGACACACAACATCTACACACTC
ACACACGCCCCTCTGGCAATTCGATTTGCGCTAGACCTGGGCGTTCTAAGCGAATCTCTC
GTCCAGTTTCCGTCTTGTTGCTTCGTATTCTTTGTGCTACCGCTACCCACCGCGTGTACT
TGTGCAAAAGACTCCCGAGAAGCAGAAAGTGGACTCGGCAACCGAAAATTCGACGGGACA
AGAAAGCGACATATCGAGGTACCTTGCACCGTGCCTGAAAGTGCCTTTTCATCTCACCTG
CAATTTTTCATCGATCTCTTCTCTATATCGTCCAGGAACCACATATCTTTGCGGCCTCGC
CCTCACCACCAGTGACAGCCAAGTTCCCAACCTCGTTTTCAAACAACCGCAGAAGTAAGA
AAGATCAGGAAACGCCCCAACTGCGACTCGTTGCTTGCCACGATCGCCACGTCACCTCGA
CTCCCCGAAAGACATGGAGCAGCCAGCAGTTGCTACTCAGAAGCTGCCTGCTGGTCTTGC
GGGCGTTCTCAATTCTCCCGACGCCAATCGGGACTCGGCATACTATTCCATTACGGATGC
TTCAAGCAAACGTTCGTCTTTTCCTTTACACGCTCCTCTCCGAGCAAGCCTTGTTTCTTG
TCTGCCCTACTTTTCGCCTCATTTCTCAACTACCCTTGCCATTTGTCTGCCGCTTGTAGT
TTTGAGGGGCTTCCTGGCGCTAACGTGTAGATTTTCTTTGTTTTATTTAGACACATCTGC
AGCGTCTTGTGCTGGCATTAGCTCCGCTGGTCCATCCTCATCTGCCTCGCCACACCCGCT
CCGTGCAGCCTCCGCCGGCATGGATAAGACACCGTCCCCGACGGCTGCGGCCCACCTCCT
GCCTCAGCCTCTGCTCTCGCCGTCGACAAGCAGCATGAGTGTGGCATCTATCGTCTCGCC
CACCACGCCCAGCAGCGGCGACCTGCGCCGCCTAACCATTGACCGCCCGCAGTCCCTCGA
ATCGGCGCCTAACAGCGCTTCGCTCACGGCCGCCGTCGAGTATGACCACATGTCGCGCCG
CGAGAGCGTCGACAGCCGCATCAACCAGGGCATCGGCGACCTGCGCCTCGGCGGCAACTC
GCCCTATGCCACCCATAACCACTCGACCACATCTGTCCATACCAACCACAACAGCTTCCA
GGCCCAGCAACGCCAGCCGCGCACCGGGCTCGACAGCCTGTCTGTGCACCGCATCTCCAA
TGGCTACCAGCCGAGCGCGGAGCGCAACCCGGACATCCAGAACAAGACTGTGCGCACGGC
GCCCGCCATCACAGGACCGGCCATCAGCCAAATTGCGCGCGCCGCCGAGCCCACCAAGGG
CCAGGCATGGGCGTTCCCCGAAGAGGAGATCCAGCGCCTGCCGTCGGCCGCTAGCCAGTC
CCTCGTCGATTCACGCCGCAGCAGTGTCGCGGACTCCCTTGCGAGCAGCCAATTCACCAC
CGAATCGCGCCTGCCCAATGGCCAGCGGCGCTTTGACGACCCGGCGTCAAGCCGCCTCGG
TCCCCACGATGGTCCCAACGATAACATCGACTACCACCAGAGCCAACGCCTGTCGGGCGC
CTCCGGCGAGTACCCGACCACACACCACCATGCCCTGCAGCATAAGCAGATCGACGACCT
CCAGGCCGAGACGGGAAGCTTGCACGCAGGCTCGCAGCCCTACAGCAGAACGCCTGAGCT
GCGCATCAGCCACAAGCTCGCTGAACGGAAACGTCGTACGGAGATGAAGGAGCTTTTCGA
GCAGCTTCGTGACCTGATGCCCCAAGAACGGGGATCCAAGGCGTCCAAGTGGGAAATTCT
CACCAAGGCCATCACGGAGCACCAGCGCTTGCAAGAGACGGTCCGCTCCGCCACTATGCA
CCAGTCGGCCGTCGCCAACGACATCGCTGCCATGAAGAACGAGATGCACGCCCTGCGCAT
GGAGAACCAGCAGCTCCGCGCCGATATGGCCGCCATGCAAGCCAACGGTGGTGGTGCCAC
GAATGGCCAGGCACCGCCGGGCATGTCGGATCCCTTTGCCAGAGGCCCCGGCCGCGACAA
CAGCCAGCAACTGCCTCCTCTCCGGTCCCTGAGCAGCGGGCTCCCGCCACCGACGACCCA
GGCGCCACCCCCGGAGTCCATGACTGGCGTTCAGTACGACCAATCAAGGGTCAACGGTTT
CCGCCCGCAGATTGACCGGTTCTAATTATTGGAGCTTGTTACATTTCGGCGTCGTCTCCC
TTGTTTCATTTGTTGGTCAATGGGCAACAAGGTATGCCCCGGTTTGTCGGTGGGGTGGCG
GCTTCTCCTCCCCATGGGAACGACAGATTCCCTTCGGTTCTTTGCTTTTTGTATCACCAT
TGGCGTTGCGAGTGCTTTTTCTCATCAGTCTCTCTTCTTCGGATGGCTTGACTATACGAC
GCGTTTATCGTTTCGGTCTGACGCCCGTTACATTTCATCTTCGCTATCTTCTTCTAACCG
GTGTGGCTATCTCCTTTTCTTTCCGTTTGTTCAACATGGCGTTGCCCATTCTTCGATTCA
TCTTCATTCGTGTTTGTTCCTATGTCGGTCAGGATGACCGCCTGGATCTATTTTTCTTCC
TGTTTATTCATAAGTACCCCTTTCCGGCGTGTCTGTGTCTCCTGACTAGCACAGCATTGC
TGATTTTCATATTGCCCTTTCCATTGTATGTGTCACCTCTTTCTTTTCTTTCATATTCTC
TCATATTCCTGCCGAGTTCCTTCTTGTCTTTTATTTAGTTTCTACGGAACACCGCATTTA
TTTCATTATGTACCTTGCGACGGCCCACCGGCGCGCATGTTGTATAGGCTATAGTTGTAT
ATCTGAGGGATGGAAAGGGAACGGAATTCCCGATTTCGGGCTGGACTCTTCCCTTGGGAA
GAAGAAAACAAAAAAAGATACCACGCGATTTATGCAAATGAAGCTCATCGTATAAAAATT
CTCGAATAGGGATCTACTCATCATGCTGTATTTACATGTGATTTTCAAGTTTGTGATGAA
GCCATTATTTGGCGAGCTGCGACACCGAAAAGACAGGACATATTTGTGACTGCTGCAGTC
AGCCAATGTCGAATCAAAGCTTCTTCGAAATGCTCTTCTCAACATTCAGTAAAGGATGGA
CGATGCCTTTGGCGCTGAAATAGGAGCAATGTACAACATAGACTTAGGGTGATGGCGGCC
TTAGCGTTGTCACGAATAGGTCAGTTAGCTGTCCCAGGCAAATTACTGCTTTTTTTACGC
CGGCACGTTCTAGGCTACGTAGCAGAGGTCCTATTCCACCCACCACACATCACAGGTCAC
CTTCATAGTGTAATTCGACTTTCGACACGACTTCGTCTATTACCACCCACGACCGCGTTC
TACCCAGCCCCCTCGGCTCGGGAGCATTGCTACTGTATTCGGAACTGTTCACTCGTTTTC
TCATCAACTCTATCGCTTCGATTGCCTCGATCGCGACTGCTGCCTGCCTTTTCCGCATGG
ACCACGCCTTGACAACTGACCAAAACAGGACTGACGAACCATTGCCCTCGAGAATGCGGC
CGCTTGTCCTGCATCGGATAGATTCGCATTTTTCATTTGCGCTGGCGGTCTAGAATCGAT
AATCCAAACGACATTCTACAGCGACACGTTGCCTTCCTTCCCCCGGGGCCTGCCCCCCCT
CGAATCGCCTCTCCTTTCCTCCACATGCTCTTCCGTCCGCGGCTGCTGCGCCATCGGTCG
CGCAAATACCAGCGGCCTGTCCTCTGGACGCTGCTGGCACTCTTCCTTCTAGATGCCTGG
CGCATTCTGCGGAGCCGGGCACCGACAATACGGTCGCCCTTGGCCGCAGACACCTCACAA
GGCATCACATCCGGAACGGAAACCACCAAAAAGCCGTCCGTGTTTATAGTGTCCGTTCAC
CGCAACACGGAGCCCATCTTGCGATCCGCGTGGGTCGCGAACCTTGTCCGGCTGGTCGAC
CACCTCGGCCGCGACAATGTCTACGTCTCGGCCGTCGAGTCCGGGTCCCAAGACGACACC
AAAGACGCTCTGATGGAACTCAAGGCCCAGCTGGTCGCCCGCGGCGTCGCCCACACCATT
GAGCTCGGTACCACCGTCTGGGAGCAGCTCGACGAGCTGTATGCATGGCCCGACCCAGAG
ACGCCCGCCACCGATCGGCCGGGTTGGATCTGGGACAGCGAGGAGAAGCACTTTGCGCTC
CGGCGGATCCCCTACCTGGCGAACGTGCGCAACCAGGCGATGGCGCCGCTGCTGGCCGAA
GCGGCCAAAGGCGGCGGCAGTGGCGACGGAGGACATGGGCAAGGTCGGCAGTTCGACCGC
GTGCTCTGGATCAACGACGTGGCGTTTGATACACAGGACGTCATGACGCTCCTCGACACC
AGGGGCGGCCACTACGCAGCGGCTTGTGCCATGGATTTCAAAGAGTACCCCTTGTACTAC
GACACCTTTGCGCTGCGGGACGCCGACGGCGACAAGGCCGTGTCGCCGCGCTGGCCGTGG
TTCCGGTCCAGCGAGGCACGCGCCGACGTGCGCGCCGGCCGCCCCGTGCGCGTGCAGTCC
TGCTGGAACGGCATGGTCGCCTTTGACGCACAGCCGTTTTACGACACGACCGCCAGCGCC
ACCACGAACGCCCATGCTCGCGGCCACACACACGCCAACGCCGGCGGCGGCGACACCACC
CACACGCCCGTGCCGCTCCGCTTCCGCGGCGTCGACGACAGCCTCGCCGAGTTCCACCTG
GAAGGCAGCGAGTGCTGCTTGATCCACGCCGACAACCCGCAGTCGCGCTTTGCCGACGTG
CCCTCGTCGAACGCCCGCCACCGCCGCAAGGAGGCCGACGTGGACGCGGACGCAGACGCA
GACGCAGACGCCGGCAAAAACGTCGGCGTCTGGCTCAACCCCAACGTCCGCGTGGCCTAC
AGCCTGTCGGTCTACAAGCAGGTGCGGACCAGCGTGTTCCCGGGCCGGTTCGCGGCCGTC
CATGGGGTGTGGGCGAACCGGCTGGAGCGCGCGCGGAGCCACGTGCAGTTTGCCCTCGAG
GGCCAGACGGTGCTGAACCGGCTGCGGCGGTGGCGGGCAGAGACGCCTGCAGGCGCACCG
CTGCGCAACGAGCCTGGCGCAGTCTGCCTGATTAACGAAATGCAGATCATGTGGCAAAAC
GGGTGGAAGCACTTGTGAGATTGAAAACAAAAGGAGTTTTAAAGGATTGGGCGTTCATTG
CTGTTTTCTGTTTGTGTACGTCTGTACGGCGTATATGCATTACATAAAATTCTTTTTTTT
ATTCGAATATGTATACTATCCAAAGACGTGACGCGAGTATCCGTTCGCGCGAGAGTAAAG
GTTGCAAGGAACAGGATGAAGAAAAGCGGCCGCAGCCGCCGCCCCGTCTAGAGCATGACA
AGATGATAAATACAGACAAACAAAAAAAAATAAGGATAAACCCGTCTAAACGCCAGTGTC
CCTCCCCGTGTAAAATGATATGTGCACAGGATGATGCAAGGGAAAAAAACAAAGGGGACG
CACAGATACAGAGCGTATGCAAAGTAATATACACCAGAAAAAAGGAAGAGCAAGGAAGAC
CGCGACCGGCGAGACTGTCGCATACAAGTTGGGTCCAAGACCAAGCCGGTTCATTAAAGA
TGGCAGCTGTACGATAATCCCACTCTGGATGGTATCGTACCGCCGCCGGCGTTGCCATTT
ACTTGTTGTGCCAGAGCAATGTCCGCAGGCTGTCCCAGTGGTCGCTCTGCACGTAAATGT
AGCTCATGCTGTTGCGTAGGCTGGACTGGATCTCGGCGTCGTGGTAGCGGAAGAGGTGCA
TCACCATGGCCCAGCTGCCGGCAGCAAAGGCGGGCCATGCATAGTAGCTGATGGTTTGCG
ACAGTTGCGGCTGCGACACCAGCGGCAGGCCGACGCCCGGCTTGACCGCGAGCTTGGCCA
GGGCCAGGATCACGCGCGCAAACACGTAGATGACAATCTGCATGTTGATGGAGCTGATCT
TACCAGACCGCTTGGACCGGCCGCCGAAGACAATGTAGCCGCCGAGCAGACCGGCGATGA
AGCTGTCGTATGTGCCTGGGAGAATGTTAGTCCTATGATCGTTCATCGGTCTGGTCTAGT
CAACAGCCCAACCGCCACAACAGAGATACGCACCCTCCTTGCCGTCGGCGAGGTACTTTA
ATGCGATGCACGTCGTCTTGTATATAATAGCAAAGCGGGCCAGGTTGCTCGCATGGTGTC
TTGTCGCACGGAGGACGAGGGAGACCTTTTCGCGGACACTGGAGAGGGTAAGGCTATTAG
CTGGGGAAGCCGGGGAATAGACAAAGCGGCTCCAATCGGGTGAAGGAAGGGTGTGCGTGA
AGACGTGGACGTACGTTCCGGACCGGAAGAGGAAGACCATCCTAAAGAGAGGAGCATAAC
TGTTAGCAGAGGCGTTTTTGTTGTCCGGCAGCCATGCGGCCATATGGTTATCGTTCCGGG
CGAACGGCGACAATGCCGAAGCGGTCCGCCGAGCATCAAGGGGACATAACGGAGGGAGCT
CCTACACAAGCGCATGCGGGAAGCGCACTTTGGCGCCGTAGACGGCGCCATTGCGCGCAC
CCTTGACAATGGCGAGGAGGTCGTGGTACTTCGGGTCGAGCACGATCTGCTCGGCGACGG
CCTAGACGACGATGAGCAACACCGTTAGCAATGTGCGTGAGTGGGTCGCAGGTCACAGCC
TCGGCCATTCACGGCCGCTCTGGCTGCGTACGCCGCAAAATAGACGGATGTCTTCCTACC
TTGAGGCCGTCGAGTGTGCTGGCAAGGTGCGATGGGAGAGACATGACGAGAGGCGTAGGA
GAGGTGAAGAGGGATGACGAAGAGACGGAGTAGATGGGGCCTTTCGGCTGCAGTCGTGCG
GCGATCGATGCGCACCCAAAAAGCTCGGCAAAAGTGAAGGGCGACAGGAAGGACGAGAAA
GGCAAAATGTCGTGATTGTAGGGAGAAAGGGAAGCGGTCGGATCAAGAGGAATTCGATGT
AAGTGTTTCTGTTAGGATGTTGGTGTGTCGCCCACTTGCCCACAAAATGGAATCATGACA
AAGGGGTTACGAGAGCGTTGGCACAAAAAGAGTGAGCGACAGGCAAAAGGCAAGAAAAGA
AGCGATGACGGCAAAGAGATCGGCTGCATTGAAGCTCGGCTTGTGACTTTCCCCTACGCC
TACTGACTACACTCTCCAGGCGACTATGCCCAGAACAGGTAGGGAAGGAGCGAAAAGTGG
AGCAGTTTGGGATACTTTGGCAGCGTGTCCAAGTGCTTCCCTGCCGTATTTGGGGGCGTG
TGTGTGTGCTTTCCCCGCGTGCAGCGGTCTCCAGGGACGAATTAGGCGGGTAAGTCGCCC
CCCGCGATTCATTATCCCGGCATGTGAAAGCGCAGCCAAGGGCGGTTTCGTACGGAAAGA
GCGAACTGCGAGTGAAAACCGCCAGTCATCAACAAGTGGAGCATAGCGCAATCAAATCGC
TGGGAACAGCCTCAAGACAAAGGAAGACGTGTGCGACTACCCTCTGGCCTTGGTAAACGA
CGTAAGCAAACAAGACCGACCAAAAAGAAACGGTCAATGGAAAGAGAGTCTTCATTGCAG
CGCAAAAGTACTCTGTATTACTGTCTTTAAGGGCGTTCGTATCGTTGGCAATGCTGGCTT
GCATTCCGGGTCTTCCTTCTAGAAGCAATCACATGCAATTACGTCGCATAAGATTGACGT
TCGCGCTTTCCCTTGAACGCTTCCTGTCCTATCGATTTGGCAGGTCTGCCCCTCGCCGTC
GAAACGTGACGGGCAGGTGCGATAGGCACAACGTCATTCGGTCGTCTTGGAAGTCCAACT
TAGGAAGCCTTAGAAAAGGGGTTTGTGCAGAAATTACGACCGTTGAGCGCGCTTGACGAT
CACATCCATCACTCAAAAACCGAGCACATTGTCAAGTAGATATAACACCAGCCAAAATGG
CCCATCTCGCCTCGCGATCAACCACACATGCACAAAAGGACTTCCAGTTCCAAGTGTCCA
GACAATGCAGAGTACGAGAACTTGACCATGCTTCGGCAGCTGCAATCAGACACGGCGGTG
TGATGGTCCGGTCAGATTCTTGCTGTACGATTAGATCAACGGATGGACAAACAAACAGGT
CGCGAGGCGGTATGCGCGACTCTCCTGCGACCGCCAACTTCTCCGAGATCTGAAGAGCTG
CCGGATCGTGCGGACCAATCTCATCGTTTGAAAGGATGCAGGCGGCATAAGCGTCCACCA
TATCCAGAATCCTGATGCGGCACAACAGGGCTGCACAGTCTTCGTCAGATCGTCGACATT
CCGCCAGATGCAGGCAGACGGCGAAGTGCATTGTAAGTAATTGTGCGGTCGAGTCGTAGG
CGAGGCTGAATTATTAGGCCAGCCATACAACACATCGAGAAATGGTCACCTGGATTTGCT
GCGAGTATTGCGGAGTACAGAGCATTAAACCGGGGTTATTGAGAAGGCAGAGGAAAGCTA
ACCGCCAAGAAAAGCACAGGTAACTCGGTTCCACGCTATCTGACAATACATGGTTGGCCA
GGCTCATGGCACGGCGTCTTGGCTCTTTCGAGGGCTCGGGAGAACTACTGGCTCTTCCCG
CACACCCTGGAGTATTCGCGGAAAACAAGGCTCAGATAGCTGTGCGCGACCAATCCTCCC
GCTCTTCAACTCAAACCACCTGGCACCAGACGAAACGATGCGGTTTGGAGCGCTCATGCT
CGAGTCGGCACGAAACCAGAAAGCAGGTTCATAGAGTGGACACCATCAACAAGTCCGGAC
TATTTTGCACGTCCGCCTGGCAAAACGCCACAAGCCTGAGAGGCAGAACAATTGGGGAAG
AACAGGGTCTAGATTCACCTCTCGCGGCTTCCGTGGCTCCCTCTCAGGCTGCCTGCGACA
TTGTGGCGTCCATCGTGGAGATGGGTAACGTCTGCAGCCGCCGTTCCGCATTTTTCTTCG
AGAAGCACATCTTGAGTCGGTTTCTCTTACGTACAGACTCTCTGGCACTCCGTAGGTGCA
TGGCACTTTACTTCAGCAGATTGATAAGGGAGGCGTGTACAGTGAGAAATGCGGAGCAAT
GCTGTCTACGACTACGATATCCAGCTCTCCTGTTACCAGTGCATTTTGCAGACGGCCTCT
GTTCCCCCAACCTCTTCCCAATATGTCCCCACTCACCCCTTCCTTTCCTTTCAGCCCATG
TGGCCTACCCCCTCTCTTTGAACCCTTGTTGCTTTGCAAGGGCTCTGCCAACTCTCTGGC
CCGCTGCGGCGTGGGTGCGCGGCAGCAAGCTCTGAGGAGAACGACAGGTCAGATGGGGGG
GCGGTTGTCAGCCAATAGTCAACCAATACCAATATTACCGTTTGGAGAAGAACTTGAGGC
TGAAGGTCAGGAAGAGAGGCAGTCTAAAACGAAGGACCAAGTTCCAGGGCTGCCCCTTTC
GTTTTTATTTACAACGGGATCGTCCCATCGCTGACCTTTTCTTCTTTCTCCATAATTTAC
ACTTCCATCCTTCCGTCTAGTGCCCTCTGCCAAGGACGACATCGTGGACTCCTGTGCATC
GCATTCTCCAGCATATCTATCGCATGACGATGTGTTGGTTATTGCTACCAGTTTGCTTGT
CGCCACTCTCAGCCTTCTTTTCTTAGCTTAGTCCTCGACTTGTCGTGCAACTGTGGCCCT
CTGTCTCTCTTTTCTTTCCAGCGCGGCCACATCGCGCCAATTTCACGTTTCACGCGAGCA
GCTCTTCTCCACAGATAAGGAACGACCATATTAACGACGGTACTTTCCCTGTACCTGTCG
CATCCCGGCGTATATTGTGCGAGTAACCCGGCAGTTTCCACCTCCAAAACCACGACATTT
CAGACCTGTGTTGCAGGACAATGGCATCTGCAGCCCAGCCTCCGCCATGAGACTCGAAGT
CCTGCAACCGCCAACGTGGCCAGTGCATCTCTGTGTGGTCCTCGGTTTGTTCGTGCACAA
GTCGGCCGCTGGCATGAACTTTACCGGCAAAACTCTCACAGACATATTTTGGCAGCTTGA
ATATGTCAATACACCACCAAACGGCAACCCGTTACTGGGCGGACAAAACTTTACGACATG
TTGCCTGAAGGCCATCAACGAAGCCATTGAGATCGGCCCCAACGGCGACCTGCAATTTGT
CAGTCAGTTTGAAAACTGGATCGTCTTCGACGAGGGCGACGAGCAGCCCTTGGACCTGCT
GGTCAATTATTCGCTGCGCGGTCAGTTTCCCTGCACCGCCGTCTACAATGGCGATGCGCG
TGGTGCACCCATTGTCCAAGTCAACTACACCTGGCTCGCGGAAACCTGTCCGGGCTGGGA
GATCAGCAGTAAGGACAACTTGAATGCCTGGCTGCAACCGTTGTCGGGCTTTCTCATCCC
CGCGGTCATCTTTTGCCTGTCCGTCCCTCGCCGCCGCAAGCTGGAGGTGCCGCGCTTCCT
CTTCTCGCCCGACCAGGGCGGCATCAAGAGCTATCTCCTCGCCCCCTTAGGCGCCATCCT
CGCCTTGGCCATGGTCTCCATCGACACGCTGGTCTGGTTGTGTATCTGTTTCGGTTTTGC
CGGGCCCATGATTCTGAGCGGATTGTACGAAGCTATGCTTGACAACTCCGTGCTCGAGTA
CCTGCGGTTGAAAGTTGACGAAAGCCGCCTCACCCTCGACATGCGGTGCCGCTGCCTCAT
GGTGATCCTCATCGGCAACCTTGACCTTGTCTGGAACACAGAGGACCCGGATGGAAATGG
GGGCTATGTCGATGGCGGGACCCATGGCGGCAGCTACATTAGCGATGCCGCAGATGATGG
CGACGAAGAAGACGAGCACCTCCACTATGCTGGGCGTGAGAGTGCGGTTGGCAGTTTTGA
CGACCGTCATCCACGTGGAAACTCGGCCGAGATACCATTGATGCCTCTCCATGGAAGCGG
CGCCTACCAATCCGTCCCAGGCGGCGAACAATCATCACCGTCACCTGCCGGCGCACCACT
CTACGGGCGGTACGACCAGCCTGGGGTGCCCGTTCCAAATGCGCCGTATGCTCCGTACTC
TTCCTCTTACCCGTATCCACCATACGCATCTGTTCCATCCGGCACACATGGCTCTCCATC
TCCCTCTGGTGCCTCCCTGTCACCTGGCGGTCCGGTCCCGGCACTTCCAGCTGCTTCACA
TGCACCCGCAGTAGGTGTTGCTCCGATGCCGTCCGCAGTCCAGCAGTTTAACCCAATAGA
AAGCGCCGCTTCCCACAGCTCTACTCTCCCTACTGGTCAGGGTATTTGGCAACAACCAAA
TAATGGCAGCAGCCAAAGTCATCTGGATGCCAAGGGAGCTGACCAAAACACGCCCATTGG
TGCGGCACAAGTCGTTGTGCCACCGCCTCCACCCCCCATTCCGCGCACAGCGGAGAATGA
AGACGTATTGCTTGGTGACGAGAGCCACGGGGACTCTATTATTCCAGGTCTTTTTATCTC
ACCAGCGTCGGCCGGCCCCGACCCTGGGCCCGTACCAGACTTTTCGGGCCAACAGCAATA
TCAACACCAACATCCGCAGCACCAATCGTACATGGGTGCTGTGCCTGGCTTTCCACCAAG
CCATACCGACCCACACCAGCCTGTGGCCTATGGCGTGCCTTCTGGTGCAGCGTCCCCTGG
TGCTCCATCAACACCAGTCCAACATCTCTCTGCACCGGCACATGGCACCGTCGGCACGCC
GTTTGCCAGCTCGGGCTTTGTTGCCGCCGGTGTGGTTGCGGCGGGCGTCGGTGTCGGTGT
CAGTCACGATGCCAACCGCCGGCTGCTCGTGAATCACCAAAACGGCGGTCCTCTCGCCTC
GCCATGGCAACATATGGAGGAATTCCTGTACTCGCTTCGCATATACGACGACGACTTTCC
GACGCGCCAGCACTCACCGCGCCAGTATGCTAAGCACAGTGACTGTCCTGACGGCATCAA
CTGCCACAACGATCTGCACAACGAGCCGCCTATTCCCCGCACACCCGACACGGAGCGGCT
GATTCACCAAGTGAAAACGCGGCTCAAGACCATGTTGCACTGTCAATACTCGTTTGGATC
GGTGATTGGTGCCCCGGTCGTCTTCTTCCTTGGCGGCTTTATTTTTGCCCTGCTCCAGAG
TCTCGATACGCTGGGTGATGAGGACATTGCCGAGGGACTGGCCTTTGGCCAGTGGTACAT
GACGATCCCGCACATTGCCATTATCTCGGGTCTGTTGCTGGCGGGCAACAACCCCAACAT
TCTGGAAGGCGTCCTGGCTGTCGAGCGCAAGTACCACCAGGACAACATCACCATTTTTGG
TATAACATACGGACTGGCCTACCCTTCTTGCTACAAAGTCGCTTCGCTGTGGGACCGCGG
CTACAACAAGAAGCAGTGGCTCAACACGCTCATTGCTACCTACCTTGTGCGCTCCAATGC
CGTCTACAGTGGCAACGAAGACTATGACAAGGACATTGTTGATCTGAAAAAGAAGACTAC
CCTCTCCCTGTCGGATTGGTCGTTCCTCCTTGCCCTAACGTTGATGTTGCTGGGACTTCC
CTATATCCTCGCCTTCCTCACGGCCTACTTCACACCCGAAATCGGCTTGTCGTGTCGATC
CCTCACCTTTACCATCTACCTCCTTGTTCAAATATCACGTACGTCTCTCCCAGCTGCCCA
GCTTCCCAGTTGTGCTTTTCTTTCATATTTAAATGAACGCTGCTAACAACACCAGAAATC
ATCCTCTGGCTATGGGCGTATGCCGGACCCCTTTCTGTCTTCAACGTCGAAAAGCCGGGT
TTCTTTTCCATCGGCGGCTGGCTGGACAAGCGAGGTTTCTATGAGCCCTATTCGGTGCGC
TGGCTGGTGGACCGCGGCCAGGTGGTGCCTCGGAACCCATTCAAGCTGCTGCGTCTCGTG
TGGAACAATCCGGGCCGGCTCGTCAACTGGCGCTTTATTTGGACCTCTGTCTATTACACC
AGCCAGTGGCTTTTGGGCTTTATTGGCATCACGGCAGCAATCGGTGGCACCGCCATGCAG
CTTATGGGCGTCTACTCGGCCGACATTTGCTACGTCACGACGGCCTACTGGTTCGCGCCG
CTCGAGGAGCGGCCAGCGCCTATCATCTCCGTCAATTCGGCCCTTATGATCCGGGAATCT
GAGCGTGCGTTGCCCCTTTCTTGTCACTCTTGTCACCCTTATTAAAAAAGCCTCCTTGTT
AACACATTTTCAGTCATGTGGAAGCCATGTGCCATCACGGCCATTGTTTTTATGAGCGTC
GTCAGCTTCGTCGGATGGTGGTACCAGCGCCGGATGCGTGACCTTTTCCAAGACCGTATG
TCTCCATGCTACTTTTACATTCCGTCTCCTTATTTTTTTTGTTGGTTATAAAAAAATCAC
ATCTGACACAAAAACAAGAGGTCCGCAGGATCGACCAGAACGAGCGTCGCGATACACGCG
CGTCCCGTCCCGACCGCGGCCGCGTCCGACCGCGCGTCACGTCCGGTGCGCCTTTGACAG
TCCGTACATTGACGCCATCAATCCCCTCGGCCGTGACGACCGGCTACGGCGGTTACGGGC
GTCCGTACGGGTCACTCCGCGCCCAGAATAGTATAGCCATGATGTCTGGCGCCCAGCCAC
CCCCCACCTCAGCGGTAATGGCAGGAGCGTCATCGTCAATATCATCTGCACAGGGCGGTG
GAGTCCGGCCCAGATCGACGGCAACAGGATCCGGGACACGAAGCATGGACGGACGAACAC
CGTCTCCAGTTGGGACCGGCAGTATTGGGAACGTGCCGGACGGTGGCAGTAATCAATTCG
CGGTCACCCCATCTGCCAGAGATTCCGTCTCTGGTCCCTCTGGGGCATCTGCTCCAAATA
GCGGTCTTGATGCTGCAGCGGCCGGTCCTTCACGTAGGACCCCGTACCGGAGAACACCCT
CGCCAAACGAGCCTCTGGCAGAGGCGGACGAGCGTCCTTTTTAAAGCGTTTTTGTAACAC
ATATTGTACCACTTACCGTATAAATACCTCGAATCATATGTAATTTTAACTGAAAATTGT
CGTGAATCTACTTTCGATGAAAAGACGATGTCTGTGAGACGGTTGTATACTTACATAATC
AAGTGGAGCTCTTGACCGAATTGGGCTAGCGCCTTACGGAAGAGCTGTCCTGCCTTTTGG
ACCTGATAGCGGCTGTGGAGTGAGCTACTGGCCATTGAAATTTTCGCTTTTTGCCGTCTA
AGTTTTTTTAGGGTGCTGTTTTTTTACCTCGTTTTTGCTGGCCGTTTTCCCAACCACGCG
ATCTGTTCTACTTCCATCACAACATCGTTTTATCGCCAACGTCGTATTTTTTTCACTTTC
GATATACCCCGTTGCACCCTTTGCAGCATCTTTGACTCGACTTTTCCTTACCTCCCTCGC
TTCTTTTCTTCTTTTTTTCTCACACCCCCCTATAACATCACAATGTAAGACTGGAGATCC
TTCCCATAAGCTCTTCACCTCCTGAGATGCAATCGTCAGGCAATTGAGACTAACCTTTCT
TCTTCCCTTGCTCTAGGCAGTCCGTTCGTCGCGCTGTTCTGCGGTCCGCCGCCTCCGCCT
CGGCCCAGGTCGTGCGCTCCACCTCGACCTCCTCCACTCCCCTGGTCCGCTCCGTCGCCG
CCAAAGCTGTGCGCATGCCCGTCAACAACCTGGCCCTGGCCGCACGCTATTTCTCCCAGA
CTGCCCGCGTCGCCGAAGAGGCTGAGCAGCCGACAAGCGCTTCGGTCCCGGCTGCGGCTA
GTGTGGGCGAGGCCAACGTCGAGGCCCAGGACCCAACCCCCCACGGCATCTTCATCCGCA
ACATTGTCTTTGACGCCAGCGACGCCAACCTGCGGGAGGCCTTTGAGCACTACGGCTCCA
TCAACTCCACCTTTATTGCCCGCGATCCCCGCGGCATGAGCAGGGGCTTCGGCTTCGTCT
TCTTCGAGAGCGCCGAAGCCCAGGCCAAGGCCCTCGAGGAGGCCAACGGCTCGTTCTGGC
ACGGCCGCCGCCTCATCGTCCTGCCGCGCGTCAAGCGCCAGCCGCGCCAGGCCGACCCCA
ACCGGGCCCCGCGCGGCGACAGCCGGCCCCCGCGCGAACCCTCCAACTGCCTCTACATTG
GCAACCTACCCTACGAGACTACCGACGCCGACCTGACTGTCATCTTCCGCGAGGTCAGCG
GCCTCCTGGCCGTGCGGGTCGCCGTCGACCGCGCCACTGGCTGGCCGCGCGGCTTCGCCC
ACGCCGACTTTGACTCGATCGAGAGCGCCACGGCCGCCTCCGAGTTCCTCAAGGACAAGC
AGGTCGGCAGCCGGACGCTGCGCATCGACTATGCCTCGCCGAGCAAGCACATGCCGAAGA
GCAACAGCAGCGAGGCCCAAGAAGGGGCCACCCCGGAAGCGACCAACTAGGAGAGCGAAG
GAAACGAGAACGTAGCGCAAAACGGGCGCATGTCTAGCGCTTTGATGACATGATACACAG
AAAAGGGGGCCATGGAGCAACATCACGAACGTGGGGAAGATGGGGTGGAAATGAAATCCG
ACTAGATCTCTTTTCTTTCGCCACGTCTCTTTTTGGGGGACGGCGCCATGGAGGCTGGGG
AAATGGTATGATACAGGCTTGGACACCACACAAAGGGAGCTTGTCACTCCCCGAGGATGG
ATAAATACATTGGTGTGGCGGCGGGCGGTGTTGACTCCTTTATGTTTGGAGGCGCAGACC
TTTTTTTTGTATGTCCTGCCTCTTATCTTTTTGTCTTGTATTGCCGATTCCCACTTAAAA
GACAGATGAGCGCGCTCAGCGCAGTGTATATTAGTATATAGCAAAACAAGGTGAAATGAC
ATCTCTCTCTACTATTTTAATCAAAAAGCAAGCGGACTTTGGTACCGCAGTCGACGCCGG
TCTGATATTTGCGAATGCGATGCTGGCATCAATATGTGCATATAGTAGTGTCTCTCTAGA
CTTTCTGCGCTGTCTCCCCGAGCTTGAAACTTGTCATCGTAGTCGTCCCATGCTGCTTTT
TGTCGTTCTATTTTCTTTCGTCTATATTTTACAATCCAATAAATAATCATGCGTGTTAAC
CCAGACTCCGTCCAATTGACATGGTATTTGTGATGTATTTCCACCCGTCGTGGGTTTTAC
TCCTTCTTGGCCGTGGCCCGGCTGTTCGCTGCGAGGCGCTGTATACTGTATTAGCGTAGA
GCATTTCCATAAATTTGGGCGAAAGGTAAGATGAAACATACGACAAGATTCCGCAGGAGA
ACAGCAATCGTCACCTTGCCGACCGACGGCACATAGATGGACGCCTTTTCCTTTACGGCG
GGACCATCAAAGTTGCGGAACGACGAAAAGTTGATGCACACGGCACCGTCGCGCAGCAGC
TCCGTCGGCACCTTGAAGCCCTCGGCCGGCACGCCGCCAATGACTACGTCCGACAGCGGC
AGGCACTGCTCCAGACCAAACTCGGCGCCCTTGTCCAGCACCTGATGGCGCGGCTGGCGG
ATGCCCTTGCCGCGCGTAAACACCTGCGTGCCCGTCAGGTCCACCGAGTAGACCGTCGCG
CCGTCGTTGGCGAGCAGCGCCGCCAGCGGGCGCCCGTTGACCTCGGAGCGGTTGATCACG
GTAATGGTCTTGCCATAGAGGCGGTTGCCGTAGGGGATGACGGTGTTATAGACGTGCAGG
TGCTCCAGGATCTTGACGACGGCCAGCGGCGTGCAGGGCAGGATGGACTTGAGCTGGTTG
GCGGGCGCATCCAGGAAACGGATGTTGTGGTACATGTTGGAGAGGTAGCGGTGGCAGAGG
CCCTCGACGTCCTTCTCGAGCGAGACCGTCTCCTGGATGTAGCGGTCGTGCGTCGGGTTG
CCCGGGAAGATGGGGTAGTAGACGATGATGCCGTCGACGGCGGCGTCGGAGTTGGCAGCG
ATGATGGCCTCCTCGAGGGCATCTTTGTCGACGCGGTGCAGCTCAAAGGCGAAGCCACTT
CAAAAGGTTAGACTACGCAAATAGAAAACAAAAACAGTAACAAAATACAAAAACAACAAA
ACAGGGTCTCCGACTCACTTCTCCTGGCACGTCTTCTGCGACCACTCGGCGTACTTGACG
GCGGCCGGGTCGTCGTTGGCCAAAAAGGCAGCCAAGCACAGCTGCCGGTCAATGCCGTTC
TCCTTCAGGAACGTCTCGCGGGTGTCCTGCACCTCAGTCAAGAGGTTCTTGGCGATGCTG
TCGGCAAGGATGACCTTGCAGGTCTTGGGGACGTCGGCCATGGTGATGGTCGTGAGCGCG
TGGGTGGGTATCGAGCTGTTGTAAGTCGTTCGGTTAGCACACAGTATCGCCAATTGAGCA
ATTGGGTGTGCAGCCAGCCAGGAAAGACGGTTGTATGGTGTCGTGCAAGGCATCCCACTC
ACATGCAAAAACGTAAAGCTTTTTGTAGTCGGAATTGGAGAGAATTTGCAGAGTCGGGAC
GATGACAGCGACGAAACGGTTTTGCGAGAAAGTCTACAGCGGCAGTCTAGCCAGCAGCGA
CGGCGACAATGGTGGCAGCAACAGAAGCGAGAAAGGCGGGTTCAGAGTCCGAGAGCATGC
CGAACGCATTGTATATCTCGTCGTCTTGTTCCCTTTCGTTTTTCTACAACAGCGGGAAGT
AAGAGGCATTGAGTCTACGGGGCACCGGGAAAAAAAAATTATAACGACGCGGGACAAATA
GGCCTAAAATTTTACACCTCCAATAGTGCCTTCCCGTCTGAGCCCGCGCCAGCCTGGTCG
CACCTTCCTCGCTTCACTTTGCGCCGCCAAGATAGCGTGGTCAACAACAATGAGCCGACT
GCTGGGCCCCGACTACGGAGTTGTAGCGGGTTGCAACTGCCTTTTTTTTTTCTTCGGCTG
CTTTCAAAGCTTTTTGCTGCCCCTCCCCCACTGGCCTTATCGCTTATCAGACACCCTTAA
GGTACCATTCGTGTATGGTCGCCGCTAAAAGGTACATTGCTGAGAGTCCCCAGCGAACCC
CAGCGCTGGGATTGTCAATATGCAAAATCTCGTCATCTCATAAGCAAAGGTTACGACCTC
GTCGCACACACTTGACTGCCCAGAATACCACGCGAGCAGCTGCGTCAACAGCGTCTTGGG
ACTGGAAGAATCACAAAGGGACTCCATTCAACTACGGCACCGTCACTCTCGCCAAACACC
GATCCCCTCTCTCTCTCCGTCACGATGGCCGACTTCGCCTCGCTTGCCACCAGCTACGTC
CTGGCCGATGCGGAGGACGAGCAGCAGCGGCTGGCCGGCCAAGCCGCCGAGGGTGAGTGA
TTGGTGTACCAGAAGATTTTTTAAGAATTAATTGCTGACTTGTCACCAGCAATCAAGAGC
GCACCACGCAAGAGCGCCGCCGTCCTCGCCTGGGCACAGTCCATCAACCAGTGGATGCCG
AATGGTGATAATGACGCCGACAGCGATGTGATTGTGCGTGCCAAGGGTAGGTAGCATGCA
GAATTATCCTCTGGCTTCCGTTGAATACAGTTGCTAACGTTGTACAGCTCTCGGGTTCCT
TGCGTCCACATTGGAGGTGCTGGATAAAGATGTCCTTCGTGTCGAACAGGGTATGTTTGT
TGAGGTTCCATGCGTCATGTTTATATTTTCCTTTTGCTGGCGTTGTACTCTTCTGACGCG
CCGTCCGTCCTCTAGTCGAACACCTCATTGCATTCTTTGGTGCCTTGTTCGCCATTGACC
ACAAGGCCGGCATCCTCGACGCCTCGACGGCCCTGCGCTGCCTCTGCACAATGACGTATT
TTCGGCCGCCAATGGCCAACGCCGTTCTGTCGCACCTCAACAAGCTCGGCGAGGACTTCC
GTTTACAGGTACCGGCGACACGCCGTGCCATCTACGACCTGATCGCACTCCTGGTGCGCA
ACGATGCCGCTCTCAACAGCCTCAGCGAAAACAACGGCGCCAGCGGCCAGTTCCTCATCG
ACCTCCTGCAGCTGTGCCGCCATGAGCGTGACCCAGACAATCTGCTGCGATGGTTTGCCA
TCCTGCGGCGTGTTCTTGATCATTACGGCCCGCCGGCTCTGGCACCAAATGTTGTCGAGG
AGGTGTTCAAGGTCGCCTCAGACTACTTCCCCATCTCGATGCGTTCGTCCACCACCGCCG
CCGGCACTACTGTCGACGACCTCAAGACGGCCCTGCGCGGTGTATTTGCAGCCAGCTCGC
TTGCAGCGACGCCCGTTTTTGATTTTCTGCTCCAGAAGTTGGACCAGGGCGACGCCCTGA
CGGTCTCCGTGAAGGTGGACATCCTCAGCACGATTCACGCCTGTATTGCGACGTTTCCGA
ATCCGGCGCAAACGGTGGTGCCGCACACAAGCCGCATCTGGAACTCGCTCAAGTACGAGG
TGCGTCATGGCGACGTTCCCGAGACGATCGATGGTACGCTGCAAGTGATCCAGGCCATCT
CCACGCGGCTGTGCCGCGGCAGCAGCAGCGACGGCGGCAAGGCTACTGCGGAGGATGCCG
CCTTTTTGAAAGACTTTGTTGACCTTGTCCTTGCCGACTGCATCAGCGACCTGTCCAACT
CGACGTTTACCACGCCCGCCGGCCGCTTGCTCACCAGCACCATGCTGGGCGGCTTGGGCG
CATACAACCTGATGATCAGCTCCGTCATCGGCACGGTGAAGAAGGACCTTCAGCAAGCAC
AGGCCGCCAATCATACCCGGGACTTTGTTGGTGTTCTCAGCCTCGTCCTGCGGACGCGCC
ATGCTCTCGTGGTTGCTACCGATTCCGACGCCTCGACAACTGCCGCCTCCCCGACAGCAA
CAGAGACGGAGTTCCACACCCACGACGATTCCATCGTCGGTCTGCTGGACACCGTCTATC
TGCGCCTGTGGAACAACACTCTCAAGGACACAACGGCAGAACCATCATCACAGGACCCCG
TTGTCTTGAGCGAAGTGATTCGCGGCCTGGCTGCTCTGATTGCCCAGCGTGGTCCTCGCC
CTTCTTTGTATTCGTCTTCTTCTTCGTCCTCGTCCAACGCGGCATCCAGGCCACTGTTGT
GCACGCACACACAGTGCGCACGCATTTTCGAAACGCTCGCGCCGCGGATTCTGGTCCCCT
ACTCTTCCGCCTCCCAGTCGGGCGCCGCCGACGAGGGCCTGTCGCAGACCGAGTTCCTCA
CCATTGCCCATGAGGCCATGACGGCGCTGCAGACAGCAACTGTCGTGTACCCCGAAGGCT
TTACTTTCCTCGTCGAGCGGACCGTGTCGTCCATCGCTGGCAGCCCCAGCGGCCCTATTG
CCTCCTACTCGCTCATTGCCCTCTCCTCTTCGGCCGAGTCACTGTCGTCTCTGCGTGACA
CCCTCTCCCGCGTTGCATATATTGGCTGCTCGACTATCCCGTCTGCTGCCGAAGACCTCG
AAAGAAGCGGCAAGGCGCTCTTTCACTTTTTGACACTGACACAGGCACTCTTCACGACCC
TGGAGCGTCTTTTGGATGCCAAGGCGTCTTTCCAGGCGACCAACGCTGTTCTGTCCGGCA
TCTACGGCGCCGCCCTGAACCTGCGCGACGCCTTCTCGCAGCGCGGTATCGGTCCCGAAA
AGACAAAGCAGCCGCCAATAGCCTCGTCTGCTGAACAGACAACACAGCCTACTGCGGAGA
CCGAGTCGCTGCAGAAGCAGTTCCAGGCATACGTCAACGAGGCGACGTCCATCGTACGCC
GTTTGTACCTGAGGGCAACGGCTGTCGGTACGGACCAGCAGCCCAGCTTGAGCGCCGACT
TTGAGCGTTCAGTCGCCTCGTCGCTTACCCTAGACGACCAGGACGAGTATCTGCACCAGC
TGGCTGCTTTTGCGACGTTTGTTGTCCGTGATCTGAGTGAAGAGCAGCAGAAGGAGGCGA
AGCTGCATGAGGCTGCCTTTACTCTCTTCCAGTCCGACTACAAAGGTCAACATTCGTTCT
TCCACGAGGCGCAAGGCGCACGAGCCGATATCCTATCCTTGGGCATTCTCAAGGGCCTCT
GGCCATCGACGATCGCATCTTTGGTAAGTCGCTCTGAGGGAATGGAGAGGAAGCAGCCCC
AGACGAGGGAGCATCAATTAACAAAACGCAGGCCGACCTTAACATCTCTCCCCTGAACCT
CCTGGACGACTTTGATTCGCTTGACAGCCTGCCCCCACGCACCCGCCTGGTCCGCAACAC
CATTGCCACCGTCGTCACCAACAAGTACTCCGCCGCCGCCAACATCGGTCCCAGCAAGGT
CCAGTACCCAGGCAACCATGCCGCATGGCAGGCGACAGTGGATGCGGTCAAGACTAAGCT
GGACGGCGGTGCATCTCTCACACCCCACCGCTTCGCACGCCTCGTCGCTGTTGCCGCCGG
CGCCTTTGCACGCCTGGACAAGGATTCCAAGGCGCTCGCCAACCTATTGGTCTTTGCGCC
AGCGCGCTATGCCGAGGAGACCAGCACTGGAAACGATACAAAGGCGGCACAGCAAATGGC
CCGCATCCTGGGTGGCCTACTCGTGTCCGACCGCACCCTCTCCACCGACGACCACGCCGT
CGTCAAGTCCATCTACAAGCAGTGGGTGTACGGCCAAACCGTCAAGACACTGCTGCCGCT
GGCGTTCCCTCCACGCAAGACTGCCGTCGAGACCGAAGAGGCAGCCGCAGCCGCAGCTGC
AGCCACCCGCCGCGCCAGCACAGTGCACACCATTGCCATCATGGCACTCGTCCGCGGCAT
GCCCTTCTCGGTGTACGAGGATGACGTCGCCGCGAGTAGCGGCAGCGAATCCCTGGTCCG
CGTACTGGTCGCCGCGGCCACAACGCTCGTGCCGCAGTGGGGCGACGTTGCCGTTGCGCT
GCGTGTACTATCGTCCATTGTGACGGCCAACCGCGCCGACGCCGTGCGCAGCCACCTCAA
GACAGTCGTTGACGCATCCATCCGCGTCTTGTCTTCTGCCGGCCCAGCGTCCTCCACGTC
GTCATCTGCGTCGGCACCGCCACCGACGCCTGCTTCTCGCAAGGAAGCTCTTTTGCTGGT
GTCACAGCTGCCGGCGCACTACGAAGAGGGTCTGCTGCTGCCGTACGAGCCACGGCTGGC
GCGGGCCTTGGCAGCTGCTTGTGGTGACCGGGTTCGTGAGATCCGTGAGGTTGCCCAAAA
GGCTCGTGAAAACTGGGCCAAGGTAGCAGTCTAAATGATATGTATAGATGGAATTTATGG
TCGTTTTTACCTTTCTTTTTTTCTTTTTTGCATCTAAAAGGAGTTGGGTGTGCCATAGTT
TAAATTTTACTTTTCATATATACAAATTCATTATCATCTTTCAAATAATAAAAGCGAATA
AATGACAAGTTACATCATTCTATAAAATCTAGTAGAAAGCAATAAAGGCACCTCTTGGAT
ATCAAAGAAAATGGAAGATATAAGTCCCGGTTTTTGTGTATTGAATTTTTGGACTACGCC
TTTGGTGAAGCCTAACAATAAAACTTGGAGATATGAACAGGCGTAAACATATTTGTGAAC
CCATAACAGAATTTTTTTTAGAAGAAAAACCATAGCCCGATGCTATGCTAGCAACACCTC
CTTCGCTTTCACATCCTCATGCCGCCTTGGGTGCTGCCTTTCTGCGCTTACCACCCTTCT
TGCCAGCCGTCCCTGTGGCCGTCGCAGGGCCCGAGTCGCTCTCGCTTGCGTCGGCAGCTG
CTCCCGCTGCCAACATCTCCAGCACGGCGGAACTGTAGGCGGGTTGTGACGAAGTTGATG
GTGCTGCTGCTGCCGACGCTTCCGTAGCAGAGGCAGCACTGGCCACGCGTTTCGGGTCGG
CCTGGCCAATGGCTGGCACAGCGGTTGCGAGGACGGTCTGGAAGGGAGCGGCAATGAAGC
TGCCGGCGCTGTCAAACCACTCGGAAAAGGGGCGGGAGATGGCGATCTTCTGGGCCGCAG
CCTTGGACTTGGATGTTATGGTGATTTCGACATTGTAGATGGGTGTGTACTTTTCGACGG
ACGTGGCAATGGAAATCTGGAGGCAGCATTAGCATGAGCATTAATGTACTAACGTACCAT
TCGCATTTCGCAAGCCAGCGAAGCGAGGCCAAAAAGCACCGAGACGTACGGTTTCGCCGC
TGCGCGATGTGCCGACATAGACGGTCGCACCCTCGACGTAGCGCGACCAATAGGTCAGGG
CGACGTTGAGCGCCATGTAGACGAGGATGGCGAGAGCCGAGTAGTACTTTGTGCTGTCGA
AGCCGAGCTTGTAGTCCCACAGGAAACAGGCGACGGCGACAGCCAGGGCGCCATAACCGA
GGGCCAGGCGCACATCGGTCAGGCGGTGCGACTGGACAAAGCGCAGGGAGTTGAGGTAGT
TGGGGATGGCATCGTCGGACGTGTTCTTGAGGTCTGCGCATGATGCTGTTAGCAAAAGCT
CCTTGGAAGTGGGAAGAGGTTCAAAGTACGTACCCGCCAGATTGTAGACCGAAATCTTTT
CTTGCGACATAGCGGCTGTGGGAGTTACGAGAGTGCTGGTGGTTCGTAGTGGTCGAGAAT
GTCGTCTACCGTTGTGCTCTGTCGTGGTTGGCGATCGCGAACAAGTCGGAAGCAATTTGG
AGCGATGTGGCTACTTTGATGCGACGCGGAAAGAGCAACGGGGCAGCTCCAATTCACGCG
CCCCACTAATTAGTTTGCTCTACCCGTCGCTGGCGGCTGCTACTTGGCTCCAACAATGCA
AGCCACAGTGGCTGGCCTGTCGCCAAATTCCCCCCATGTGCCAAAGTCCTTTTTTCCCGC
CTGTCTTCATATCTCCAGCGAAACAGGACACCTGAATAGCCTCACCACGAAGGCTGCCCG
TCCTCCGTCGCCAACTCTCAGCGCATCGCCCATCGACTCGACTCAAGTTATTTCCCAGTT
TCCCATTGCCCACCATGTCGCAGGTCCCCGTCCAGTCGATCCCGCGGGATCCCCAGCTTC
TGTTCGTCATCCCTCTCCTTTTTGCTGTCCCTTCCTCCTCGACCTTTAGAACTGTCTTCG
TGTCGACACCGAATCCCCTGCTAACTCTTTAGGTACTGGATCCTCTTCCCGATTACCATT
GTCATGATCCTAACCGGTGTCCTGCGTCACTACGCCAACGTGCTCATGGCCACGGCGCCC
AAAAAGGTCGAGCAGCGCGCCCTCCGCGAACAGCGCTCGATGCTGCACGGCGTCAACGTC
CGCACCAACCACCACGTGCTGTCGGGCCGGTCCTTCAACACGCGCCGCGACCACCTCGTA
GCAGCCTACGAGTCCGGTGCCTACCTCAAGGCGCCCGAGAACCGCGGCCAGGCGCCGCCG
AACCCGATGACAGACCCCAACGCTATGGACGGCATGATGGGCATGATGAAGGGCAACATG
GCCATGATCATTCCCAACACGCTGATTATGAGCTGGATCAACGCCTTTTTCAGCGGATAC
GTTATCAGTGCGTTCATTTTTGTGATTTGTTATTTGGATGTGATTTTTTTTCGTTTAAAT
TTGTCTGTGACGGTACACCGGCTAACTATGTAGTGAAACTCCCCTTCCCCTTGACCATCA
AGTTCAAGAGCATGCTGCAGGCTGGTGTCGCCACGCGGGACATGGACGCGCGCTGGATGT
CCAGCATCAGCTGGTACTTTTTGTGCATTTTCGGCCTGCAGTCCGTGTTCAACTTCCTCC
TCGGAAACGAGAACGGTATGTGTCTTTTGCGTCTCTTGTGTCTCTCCTGTCTTTTGACTT
CCTTTTGTCTTCGTGGTGTCATCCCTGTTCCTAACAATGTACAGCCGCCAGCCAAATGGC
GCAGCAGATGGGCCAGATGGGCCCCCAGATGCCGCAGATGGGTGCTCCTGGCCAGGACCC
GGACAAGCAGTTCCTGGCCGAGGTCGAGAACCTCACCGTCGTGGAGCACTACTCGGTGCT
GGACAACGTGGAGCAGCGGCTGCTCAACCGCGCCACCAAGGCATAATAGAATGGACGTCC
GCCTTGGCTGGTCGTTGCCCCTGCTTGCTGGAAGAGAACAGGATAGAGAAGAGATGTTTA
TGTACATAAAGGAACGAGAGACTGGAAAACCAGGGATTTGGGGCAACAGGGGAATAAAAC
CCGGGTCAAAGAGTCGAAGGCCAGATATATCGCATATAGAATCGCCCCCAACGGAGCTCT
CTCTCTCTTTCTTTCTTCTCCTGTTTTACATTCTGCTCATCGTCTGGTCCTTAGCTGGTG
GTGACGTCTGGCGTGGATGTCAGGCTTCCTGGTTTTCCAGTCATCGGGGCTCGCTCGTCT
GGGTCGGCGTCATGGGAACATCGTCGTGTGGTTCGTCATTTGTGCCCGGGCTCATTCGTC
CCACCAGATGCACACGCCGAGACCGGGGTCTTTCATGCTTCCGCGGATGCGATATGGCGG
ATTGCGGCGTTCGTCAGGTTCCTCACCACGCTCAATAGGCTTCGTGGGCGTCTGGTCGTG
CCACTCCTCGTCAATGACGCGGAACCGCACCATTTCGTGGTTGTCGTAGTACATGCGCGT
GTCGTCAATGTTCCACACCCACAGCTGTTGGTTCATGTCGCTGTTGGAAGGTGTGAGCAA
TGATTCTATACGTCCGTCGAGCGGACTGGACGCACTCAATGATGAGGAAGAGAAACTTAC
TATTCTGCCTCGTCTGGCAGCTCGTCATAGGGGACAAGGATGTCGTCGAAGAAGTCGGTG
CGCACTAGAGGCGGCGTTAGTTGCTGCTGAATCAAACTGAACAAAGTCAAACAGATAGAT
CCAACATACAGTGAATTCCATTAGGACTGCAGCTGCTGATGCGGGCAAACATCACTTCGC
CCTTGAACGGGTGAAAGACAACAAGGCGGAATTCGACTGAAGGCACGTTAGAAGTAGACG
GAATGCGGCCGACGACAGGGGTTTATACTTACCATTGACGTTAACGAAGCCGTCCCCGTG
ACCGATGAGGCCTTCCGAAGTCCATAACAGGTCATAGAGGCAGATGCAAAGGCCAATCTT
CTGGATCACCTTGTTGGCATACTTGGCGTTGATGTTGTCCTCGATGGCATGGATACTCCT
TTTGGAGAAGTCGTTTGGGTCTATCCGCACCAAGTCGGCAATTTTTGTCTGAAATAGACC
AGTCAGTACCAGTTCTCCCTGCGTCTTGCGCCCCCCTTCTTCTTGGATGCATGGGCGTCC
CATATTCCTATCTTCTATGCAAAGCGTAGATCATGGAGTAACTCACGAGAATAAACATGT
CGCCAGCTGTCGGGACAGTTGTAAGTGTCTTTGTCTGGATAAACTATGTGTATGTCGACC
CGAAAATCGTAGAGGCTGCAACTTGTGCAAAATTGTCTACTGAGGCTCGAGAAAACGAGA
GAGATGTTCAGCAACCGGGTGAGGATATCGTCATTTTCGGAGGGGGACGACAAAAAAACA
GTTACAGTGGAGCTTTAGCTGCACAGGCACTATATTTTCCGGTGACGTCCTTGCGATTCT
GCCGTGTTATGTAATCTGTTGTTGACCGCCTTTGACGCGTTTCTGCCACAAACGGACTCG
AGACAGAATTTCTGTCGGGAACTACCCGTCCTTCAATCTCGAGATTTGGGCATCTCGCAA
CAACGCCCGTTTACTTGTGGATCCCCGACAGTCACGAACCCATCTCACGCCCATCTTCAG
TGGACGAACTTTCCTTCCCTAGAGCTATTTTAGTCCATTATAAGCCAAAGACCTTCCTCC
CCTTCGTGGACGTCCGGAATCTTCGTTTTTGCCTTGCCAGTTACTTTTGCGTTTGTTCCC
TCCTCTCGACCTTTCCTAACGGCCGTCGAGATCATCGAATCGTCTCCTTCTCCCTTGTGT
CCTCATCAGCACTCTTTGCTTCTATTTCTGTTCGAGTCTTCGTTGTCAGAGCAGTCCTGG
TGCCAGTGTTCGGGCTCTTTCGTTTGCTACCCCTTTTCGACACCCGCCTCTCCGATTGTC
GAACTGCACAACTGCACACTTACCCCATTGACCCGCCCATTTCGTTGGGTGGTAACCGCG
TTGCGCAAGACACAAAGTCGACGTTGTTTGCTGTATCCGGCGTCTCCGAGTCACATGTGG
CTAGCCGCCTAATTGATGTGATTCAGACTCCGCGCCTCAACGTAGTGTTGAACTCTCTCC
GGCCATTTTATTGTGTTTTCTCTACTCTCTTTCGTTTGCGTTTTCTTCTTCTGTTCGTTC
CTTGCCTGTCCCGCTCTGCCCTTCTCCTAACACATCGACGATGTCATCCTACGGATACGG
CCCTCCGCCGCCACCACCGTCCTCGTCGCAGGCATCCGGAGGCTACGGACACCAATACCC
CTCTACCTACCAGCAAGGCCCGCCCCACAGCGGCCCCTCACCTCGTGGCGGTCGCGGCGG
AGGATACTACGGAGGTCGCGGAGGTGGACATGCAGGACACGGTGGTGGCAGCGAGCATCA
TGCCCAGCCGGGGTATGGTTATGGATCGCAAGGCCCACAGCAGTACGGCCAGCAGAGCCA
TTATGGTGCTTCTACCCCACACAGCGCGCCGGCCCCCTATGGTGGACCGTCACAACAACC
TCCGTCGCAGCAGCAGCACCAGTGGTCCCATGAGCCGGCTGTCCAGCACCATGCACCGCC
ACCACATGGTTACTACGCACAGCACCCACAGCATGCGCAGCACGCGCCGCAGGGCTACCC
TCAGCAGCCCCCACAGGGCCAGTCGCCTGCCCAGCACCAGGGATCGTATGGGCAGCAGCC
TCCATACGGAACCCCCAGCGGCCCGGCTTCCTCGCAGACACCATACAACCACCAGTACCA
ACAGCCGAGCGCCCCCCCTTCGCAGCAGTGGAGCGGGCCTGGCGGACAGAATGGAGGATA
CAGTGGGCATTACAGCGGCCGAGGCCGTGGAGGAGGTGGTTACCATCATGAGTCTCGGGG
CGGCGGATCGAAGGCCCATATGATGGGCCCGCCCATCCGTATTGGTTTCGAGAATGGCGG
TTCGCAGCACGGCCCGGGCGCCGGTTCGCCAGCTCCAGTGAGCAGCGGGGGTTACCAACC
ACCGCCATATGCGGCCCCGCAAGGAGGAGCACAGCCCCCGCCTCCGTCTGGTCCGTCCGG
GTACAATGGTGCTCCGTACCAAAGCTACCCACCAACAGGCCCAGGCGGCCACGGTGGCCC
TGTCGGCCCGCCGCAGCACTATGACCCTTACTATAACAACCAGAACAACCGCCGTCACCA
GCGGGGCGGGCTCCATAGCAACTCCCATCGCGGTGGCCGCGGTGGGTTTACTGACAACAA
GATGCGGTACAAAAAGCACAACAGTACCAGTCACGCCGGTGCACCACACACCGCTCATCC
GCACTCCAACAATCATCAGAAGCCTGATGCTGCCTCGGCTGGCAAGAAGAAGAAGCGTAA
GACGAACACACTCGGCCTCACGCCGGGTGAAGAGTCAGACGAAGAAGATGATGATGAAGA
GGCCAAGTTGGTTGAATTGATCGGTCCCGATGCTCCAAAGTAGGCCTCCCTCCCTTTTTT
TTGTTTCCCTTGATCCGTTTTCTGTTTTGTTTGCAGTTGCAAAGCCGCACCTGAAGCAAA
GGCATAGTGCCTGTCCTTTCTTGGCCTTCTTTCTGCTATATTACGTCTCTATTATAATTA
TTTTTGCCATGTACACGTTATTAACAAAACAGTCCGGTCGATGTTGCCGCATGGATCGCT
GAGCGGCGAAGCAACTTCCCGACCAAGGAACGCGTGAAGGCGAAACTTGCAGGAAACGAT
GCAGGAGACAGCAAGCCAGGGGATGGCGCCAAGGCCGAGTCTGCGGCCGTTGCGTCGAAT
GGTGCCAAAAGTGTGGCGGGCCTGACGGCCCTGGAGCGCCAGCAGCAAAAGGCGGAGAAA
TTGCGCAAGCAGCTGGAAAAGGTCGAGTCCAGCATCAAGCGAAAGCGCGAGCAGCAGGAT
GAGGGTGATGAGATGCGCGATGTGGAGGGCGATGGCGATGGCGCCGACTCGGATGCGTCG
CTGGACTCCAAGCTCGGTTCGGACGATGATGCACCCGAGGCCGTGCCCATCCGCACCGAG
ACGGCGGCGTCTGTCGCTGCAGCAGCAGCGGCAGCCGCGGCCAAAGGCATGATCCCACCA
GCCGCGAAGAAGGCTGATCCTACAAAGCACTGCAAGTACTACTCGACCGGTGGCACGTGT
GGCAAAAAGGGCAAGTGCCGCTTTGTGCATGATCCGGCGGTGCGCGAGGCCGCGCTGCAG
GAGCGCGAGCGCAACGGCGGGCGTATGACGCTGCGCCAGCGACTCGTGCTCAACGACAAG
GACCAGGAGGATCTGACCATCGTCAAGACCCTGCAGTACCTCAAGGAGAAGGGCATGATG
TCTGCCACCAGCGCCCCTCTTGCACAAACCGCAGGGTCCGGCGGTGGCACGCCTGGTACT
GGACAGTCGAGCGCGTCGTCCAAGACGCCGAGTGCCACACCAACCAGTCCCGGCAAAAGC
ACCACCAAGCCAGAGTCGGGCGTCGCGAGCTTGCCGGCTGCCCCGTCTCTGGGCAAGAAG
CAGCAGCAGCAGCCGCCGCCGCAGCCAGCACAATCTGACGCCGGCGCTGCTGCAGGATCC
GCTTCGTCCGCTCCGACCGTGCGCTATCAAGGCTGGGATCTTAGCGGGTTTGGCAACACT
GGCGTGAAGTCGGAGGAGTCTTGAGCGAGCACATAAATTACATGTATCCTCTGGTTTTCC
TCGAGGTAGAGGTGCAGTGGCACACTCTTACCTTGTATGCAGTCCCCTGTTTCGGTTATA
TGTTACCCTGTATCATGAGTATTGCTTGATCTTGTTGTTTCTATTGTTTTTTTCATTTGT
CTGTTTCGTAATCTGTTGTACTTATATCATTAATCGGGTGTCAACATTCGCTTTATCCTT
CATATTGCATTTTCAAGAGGAGTTTATTGTCAAACAAGTGTGAGGTCTATAAAGCACCAG
AAAATGGAGCTTTTATGTTCCTTTTGACTGATGAGGTCTGTGTTGCCCTACCCCTTCCAA
CCTTGTTTGCCTTTTACAAGTGTCTCGATATCTATATTCTCTCCATGGCATTATTAATTT
TAGGTTGGTTGGTCAAGATGGCCGGCTGGCCATGTCGCGGCCAGTATCCTTTATTCCTAA
TGACAATTGCAAAAGATGGACCAGAATAGAGATCAAAATGGCAGCAATGATATGTAGACA
AGGGTAAGAAATAGCCTTGAAAGACTTACAAAGCTGGATCTGGCAAGCCACGTTGTGTCT
TGGAGAGGTCGGATAATGGGACGTCGATTTAACCTTAAAGAAAGGATGCACGTGGATAAA
CGTGGATGGAACACCAAAAGGAGAAGTGGACAGCTGGATAACGCCAGAAAAACCTGGTTG
TTGGGTCGGGATGTCGTGTCGATCGTTGTTCAACTTGTCGTCTAGTTCCTCTTTTATTTG
TCGAAAACACTTCGCATCTCCAGTAAAACACGTGCGGGACATCCCAGTTTCCTTGACGGG
ATCACCCTACACACCAGCACGGGATCTAAACAAATAGATAAATGTAAATCCAGCCAAGAA
ACGTCCAAAGGGAGCTGGGGAAATGAAAAAAAAAAAAAAAAAAAAAAAAAAAGTTGGAAA
TACTTTGTACCAGCTCGTATGGATAAGGCTTGTGTAAGTACGACATACTATGAATGGATT
TCAATCCTTCCTAAAGCGACGCTTGTCGCCATGCCAAGACGGCAGCGGCCGTATTGCATG
TACGACATTCTGCAACTGCATTCCATGGGTAAGGGCAAGTCTGCATGTTTCTTTTCTTTC
TTTCTGTTTTTTTGGCCTTCCGGGATTGCTGGTATTTGTTCTGGTTTCGCTGCAGCTCGC
TTGTCGGCCTGTTTTACGTTCTACAAGGGACACGTGCGAGACAAGGATATATATGTCCTC
ATGTACGTTCGACTTGCTAATAATGCTTGAAAAATCGACATCCTTCACTGCTCAACATGT
TGCTCAACACTCCTCATGCGCCGTGCTGATTGGAAAGAAAGCACCGAAAATCAACGCACG
CAACGCGTATCAAATAAATAAACAAATAGGGGCAACCTATGCACTATCAAAGCCTTCTCC
TTACGGTACGCCTTCAGCTAGATCCGGTCGTGACAAAAGACAAGACACGGAACCTCACCG
TCATTTCCCATGCTAATTATCGTCGCCATCCTTTCCTGTCCTTCCATCGTCCCCTCCATC
CTTTCGCTCATAAACCCAAACAAGCCCTCCGCCGTATCTTCGTCAGCGTCGTCTCCTCGT
TGTGGTGGTAGTATTAATACCGCGTGCAAGCACTGCGGGTTTGGTTGGACCGGCACCCCT
TCGAGTACATGGGCGTAAATGTTGAAAAAAAAAGTAGAGCACAAGCGTGCATAAAAGAAG
ACATCAAGTCGATCAAAGTGTCGAATGATAAAGAAGATGAGAAACGGGTGGGAGAGAATT
AAGATGGCAAAATACGACAGGGAAACGAGTATGCTGTGGCGTCGCCCAGCTACCCAGCCC
AGGGGTAGGTGTATCGCGGTATGCCAGAGTCACTCCAAATTCCGTTTGTTTCCGCACGTT
GTGCTGCCATGGTTTGTTTTGAGATATGTTTTGGAGTTCTGATTGGGGGTTGCAAGATGA
TCCCTTTACAGGAGGTAAGCAAACAGGCCCAGAGCCACAGCAGCGGCACCGTTGCCGAGG
TGGCCAACGGCCGTGGGCATGGCACCGTTCGCGGACTTAGTCGAGCTGGGGGCAGCAGTA
CCAGTGGCCGAAGCCGACGCGACCTTGCCAGTAGCGCTGGCACTGGTCGGCGCGGCAGAG
GAACTGGCAGCAACAGCAGTGTAGTTGTCCGGGTTGAGAGAACCGCACTGGTCCTGAATG
CTAGTCGTGCAGTTCTTCTGGGCCTGGGCGTTGCCAACGTTGGCTGCGTTGCACTCAGAG
TAAGCTTCCTGGCAGATGAACTGTACGGCGGGGGAAAGAGTCAGTCACGCAAATTCAACG
ATCGATTCACAATAAGAGACGGATAGCTATTGCTACGCCACGATGGCGCGACAAGACATA
CGGTAGGCAGAGTCTGCGTGTAGTACTCGAGGCCGGGGGCGCTGCCGTTCTGGCACAGAC
AGTTGAAGGTCAACAAGTTCTGTATTGGGATGTCAGTACGATTGGTAATTCTCGAATGCA
AAGCATAGCCGACTGGACTGTGCTGCGCTAGTTCGGGTGCAAGGGAGAGACTGGGCCGCG
ACGTACGGGGTCACAGCTGTTGGCCTTGGGGCTACCGTCGCAAAGCGTCGAGCACGTGTT
GTCCTGTGCAGAACACCAGTTCGCTGGTGTATGGCGAAATAACAAGTTAGCTATTGTGCA
CGGATCAAAAGACGAGGCAACAAAGTCACCGTCAAGTCACGGCGGAGTGACAAGTTCGCC
ATGGCGAAGGGCGAGCAAAAGCGGCCTGTGGAGAGAAGGACGATAGAGAGCGCAAAGGCA
AGAGGAAACTGAGGGAGAACATACACCGCAGCGTCAGAGGAACAGCGGAGGGATCAATGG
TGAAGTTCTTGACGGCATTGACGGCGCCGAGCGCAGAGAGCGCGACAAACACGACCGAGT
TGCGCATTTCTGCTGTTGTAAACGGTGAAGGAGTCGACCTGTGGTGAAAAGACGAAACCG
AAAAATAGAAGAAAAAAGAAGACGTGATACTATATCGGCTTGTCAAAAGCTTCAATGCAG
TAATTGGAATATATTTACAAACGGGGTGGAAGGAGGAGAGAAGAAGATGACGGGAGGGAA
GAGAAGGGAAACAAAAGGAAAAAGGGTTTGAGACTAGGGGAGTACGCGATGATTTAATTT
GTTTTGGGGGCAATTTGGGAAGGGGCGACAGGCACAGGAACGGGAAGGAACGACGGGCAA
TGAAGGGGGTGGTGAGGACAGGCACAGGCACACGATAGAAAAGAGGTTAAGGCATTTCAG
GCCGAGCTGCCGGGTGGGGAGGGAATGCTTTGTGTGGGCATTACGGGGGCAACCACGATA
GCTCGCGATAGTCTGAGTGCAGCAACAAGCCGCCAAGAAAGGGCAACAGCAGACAGGGAG
CAAGACAGGAGCTACTTTCCATTTCTGTTTTTGCAGTGGCACACACATGCGGCCCCTTGT
GCTACGGTGCAAGACAAGCTAAGATACCGGCGGCAGGTACGGACAGTGCAGGTGCAGGTA
TCAGACCTGCGCCGCAAATTGCAGCTTGTACCAAAGAGGGAAGGAACAGGTAGTTTTGCG
ACACCAAAATCCGCTGACGATGCAAGAATGGTAGGGATTTGGGAAGGGGCGACCGCGCAA
ACATGACTAGACCAGAGTGCATCAACAGGAAGGTGTGGGTGACAAGACTAATCGGCGTTG
TAGGATAGCTGCGCCGCTAAACCAGAAGCGACCTAGGCAATGGGACCTCGCCAGACGAAA
TCAGAAGGAGAGGGAAAAGCAAGCAGAATCATGAGCGTGAGGGCGAAACGCCAAGAGTAA
AAAGGGCAGCGAGATGAACAGGCCAAGACCAGGTCTTGCTTGTAGCTCCACTTTTGCCTC
TTTTCCGTGAAATGCAAATGCCTGAGGTTCTGTGCTGGAGCGCCGTCTCCTCTTGGAAGG
CCCAACGCGCCTGCTCTCAAAACGTTGTCTCTCATATGCTTCCCATAATACCGTCGCTGA
TAAACTGATATACAGCCTGGTTCAGGAAAGAGGCCCTGTCGTGGCTTCCCGCAACGCCAA
ACATCCGCAAACGGGCCAATTGGTCTCACATGAGGAAGGCACAACGAAGGCACAGCAGTG
GGATGGATGAGTTGGTCCATCATTACTAGGACGTCCCTAACTGATTCTTTTACGTCCAGC
CTCTTCAATTTTTCCTCTTCCACTTTTTGCGCCTCATTTTCCTTTCACTTTTTCTTCGCT
CCTCTTGCCTTTTTCGCCTCTTTCGTTCGTTCGCTCGTTCGCTCGTTTTCTTCTGGCACA
CTTCGAGCCGTGTCTCCAGTTTCAAAACACAAACTCCACTTGCGTCAGCGTGCAGAAGCG
TCCGCGACGTTCCTTCCCTCTAGTCCATTCCCTCGCCCCTCACAAAGCTGATACCTTGTT
GCTGGGAAGGCGCCAGCCACACATCAACGAGTTCCACGAGTCACGCACCAGGCACAATGC
ACAGTTGCTCGATTACCAAGGTACCACCTCTACATTGTATCTTTTCCCGGTTCGGAAACA
CAAGTACGGCATACAGTAGGTAAGTAAAGTGCGGAGTCGTCGAATGCAACGAACATGTGC
TCCACGATCTCGCCGCCCGTTTTTCCCTCACTGTCCTTTATATGCCGTAGCTAGCAGCTC
CCAAGCTTGCTTATCGTCCTTAATATATTTCTCGTATTTGCCCTTGATTAGCTCTGAAAA
GGCATCCCTTTTGCCACCTGCACAGACACAGCGGTTCTTTGGTTTGTACTTATGATTGTC
ACGTCTAATATGCTGGGCGAATGTTTCTTTCGTTTGGCGGTGAGATGCCCCGGAGATTGT
CGCGTAAACAGTCAGAAAAGGTCGCAAATGTTGCAGGGTCACCAACCAATAATGGCATTA
TTCATCCAAGTAAGACATTGGCTGTTCGCAGCCTTTCAATGCCACCTGGACGCGCCTTGT
TGATTTGTACCTTCTTCTTTCCATGATATTTTGAATCTGTTACTTTGTCGCTACCTTTTT
CTTTCGATCTAGTGCTGGCCGAGACGACCAGCTTGCGCGTTCTCTCAACATGTGTTCTTC
GAATCCATCGTGAGGTCATCACTGGAGTCCGCAAGCCAGGGTCAATCGCTGCTATTTCCG
GGTGGGGCCGTCGCTCGATCCGCACATCTTCTGTTCTGAGTATTTTTAATCTGCTCGGAC
CGGTCATCGAGTTTTATCTGTCTATCCTGCTGTCTCCCTCGTCATCTCTTTCGTTGTTCA
TTTTTATAATAGTTTTTGTTAGTATTTTATGAAAAGCGGGAATGCCCCGTGGAAATTTGC
TGGTCCAATCTGATTAGACGGGACGTGGCTGTCACGCTCAGCCTTGCCAACATACAAAGT
TATAGTACCCGGTACTCTAATTCCAGGCGGTAAAACAATGACCTTGATCATAGCTCGGCC
TCAGCTAAATAAATGGGGCAATGTGTGAATAATGTATTCTGTATGTTGCATGAAATAGTC
TAATTTGTGCGAGCATGGAGCAATATGGACGATGAAAACAGCCTATACAAAAATGAACAT
AAAACAACGGCATTCTGCCTGTCTCTGCATCTTATGAGGGAAGTAGACACTGGCCAGAAG
CACAGAGCAAAGATACTCTTAACTAGCATCTATATCCCCGATTCCTCCCCCAAGAACATC
ACCGATATCGAGACACCAACGAAGAGCAAGCGAGCGACAAAACCGACGCAGTGAATAAAT
GATAAATGGTAAATGCAATGAAAAGAACGGACTACGAGAGACGAAGCCCAGCAGGGTGGT
TGAGCTTCATTCCCTCCTCACCCGCCTTCCTCCACCAGAGCACGCGCACCGTATTATATA
TGGTTGTTGGGGTCACGGGTGGTAGAAAACACAAGCACAAGTGGTCGAATGCGCTTATGC
GTCAATGAGGTTCTCTTCCTCCGGCGCCGGCTTGTTGTCCGCCTTTGCCTTGCCCTTGCG
CTCCGCCGTTCTCTGGTAGTACTCGTTGATAACCTTGGCCGGGATACGGTTCAGCATATC
CTTGCGGTAGATGCGCAGCAGGCTCCACGCCAGATCCAGCGACTCGTAGATTGTGCGCGA
CTCGTACTGGCCCTGGCTGATGAACTGGCGCTCAAACTTGTCCAGGAACTCGAGCGACAG
CTTATCCTCGGCCGACAGCGCCTCCTCACCAACGACAGCCTTCATGGCCGCCGCGTCACG
ACCAATGGCGTACTTGGCGTACAGCTGGTTCGACACGTCACCGTGGTCCTTGCGCGTCAT
ACCCTCGCCAATGGCCGACTTCATCAGACGCGACAGCGACGGCAGCACGTTGATGGGCGG
GTAGATGCCACGGTTGTACAGCGCACGGTCGACATAGATCTGGCCCTCGGTGATGTAGCC
CGTCAGATCGGGGATGGGGTGGGTGATGTCGTCGTTGGGCATGGTCAGAATAGGGATCTG
CGTAATGGAACCGTTGCGGCCTTCGACACGGCCGGCACGTTCGTAGATGGTGGACAAATC
CGTGTACATGTAACCGGGGTAACCACGACGACCGGGCACCTCCTCACGGGCGGCAGACAC
CTCGCGCAGGGCATCGCAGTAGGACGTCAGATCGGTCAGAATAACGAGGACGTGCTTCTC
GAGCTGGTAGGCGTAGTACTCGGCGGTCGTCAGGGCCAGGCGGGGTGTGATGATACGTTC
GATCCTAATTTGTTAGCTGCCTGTAAGAAACCACATAGAACAGAAGGGTACGGAACGCAC
GTAGGATCGTTGGCAAGGTTCAGGAAGAGTGTGACACGTTCCAAACTGCCGTTCTCCTCG
AAATCGCGGGTGAAGAAGCGAGCCGTCTCCAAGTTGACACCCATGGCGGCGAAGACAATG
GAGAAGTTGTCCTCGTGTCCGTCGTGCACGCCCTTGTTGGTAACACCTTCGCGCTGCACC
AGGCCGGCTTGGCGACAAATCTGGGCAGCAATCTCGTTGTGTGGTAAACCGGAGGCGGAG
AAGATGGGGATCTTCTGGCCACGGGCAATCGAGTTCATGGTGTCGATGGCCGAGATACCG
GTCGAGACCATCTCCTCGGGGTAGACGCGCGAGTAGGGGTTGATGGGGCTACCGTTGATG
TCAAGGTACTCCTCGGCAAGCACCTTGGGGCCTTTGTCGATGGCGCGGCCGGAACCGTCA
AAGATACGGCCCAGCATGTCTTCGGAGACGCCAAGCTTGAAGCTCTCGCCGGTGAACTCG
ACCTTGGTCTGTCGAGAGAAGCTACGTTAGGGCTGGACATGTACCATTGACAAATGGGGA
GCAGTCTTGATACCGCCTAATGCTAACGAACCTTCTTCACATCAACACCGGTAGTACCCT
CAAACACCTGCAGTCATTAGCATGCATCCTGGATATCGCAAGATCGAACTCGCAGAGATG
TATCGATGCCATCGTCGTCAATGGACTCCATATCGCAATGCATCATTGGTCGTACCTGGA
CAACAGCGCGGCTGCCTAGGATGGGGAGAAACGACCAGTTAGCAGTTTGTTCAGCTTCCC
AGAAAGACATTGTCACAGCGTAATTAAGCAACCTACCTCTGGCCTCGAGGACCTGGCCGG
CGCGGACGGAGCCATCGGGCAGCGTCAGGTTCACGATCTCGTTGTAGCGGGGGTTTTTGA
CCTAGACGATCACAAGTCAGCCAGATGTCGATGGCGAGACAGTACTCGAAATAAGGCATG
AATATAGAGGAGGAAAAGAGACGGACATTGTCGAGAATGACCAAGGGGCCATTGGCACCG
CCAACGGTATTGTAGGTGATGTGCGGGTTGATGTTGAACGACGAGGAAACGCGAGGGTCC
ATGGTGCTGGTAGTCGTGGGTGCCGGTTGGCGGGAGGCCAAACGACGGAATGACAAGTGG
TGAGGAAAGAAGAGGCTGAGAGCTGGTGACGGATGACGCTGAGAGACCGACAGGGAAGGA
GAGACAAGACGGAGTCGAGCGGCGTTGGCAGCGGATCCGACGAAAACAAGCAAGAGGTGA
CTGTGGAAGGAGCGAGGCAACAGCTATCGTTAGCAGTCAGCAGTCAGTGCAGAGTGTGGT
TGATGCCAGCCGATAGGGATGGCTGAGTAGATGGGGTGCGGGACTTTTGGACTGAAGGTG
TGGCTTGTGAGGGGCCAAAGCAAGAAAAGTAGTCCCAAGCTCCTTGCTGGTTCGGGTTAA
CCCAGCTTTGCACCGCAGCAGCTCAGCAGCTACTGACTGATCGCCTGGCTGCCACTGGGC
TCTCGGTTGGGCGATGTCACGTGAAAGTGATTGGCTGTGCCGCTTTTTACAAGTTTAGGC
CCGTTGTAACCGCCATCAGTGGCTAAATGTGAAGTTTGTACGACATAGTGCTTGAAATAG
CTAATGAAACACGATTTGGGCGAACGCCGACAGTCGCGACATCGTCCCCACCTTCGCAGC
TCCCAACACTTCGACAGCCATGTCGACCTTTTACGATACCGAGCCGCAGCCGACAGCATC
GCTCGTCCTGCACACGACCAGCGGCGAGATCGCCATCGAGCTGTTTGCCAAGCAGACGCC
CTTGACGAGCCGCAACTTCTTGCAGCACTGTCTCGACGGCTACTATGACAACACCATCTT
CCACCGCCTCGTGCCTGGCTTCATTGTCCAGGGCGGCGACCCGACCGGCACCGGCAATGG
CGGCGAGTCGATTTTTGACGGTGGCGCACTGTCGGGCGACCTGGACGTGTGGCCCATGGA
CGAGCGCCGCGGCGCCAACGCCGGACCACACGGTATAGGCTTCAAGGATGAGTTCCATAC
GCGGCTCAAATTCAACCGGCGCGGACTCTTGGGTATGGCCAACGAGGGCCAGCCGGATAC
CAACGGCAGCCAGTTCTTCTTCACACTGGACAAGACGGACGAGCTCAACGGCAAGAACAC
GGTGTTTGGCCGCGTGGCAGGGCCGACGATTTACAACCTCACAAAGATCGGCCAAGGCGA
AGTGCAGGAGGGCACCGAGCGGCCACTGTACCCAACACGGATTACGCGGACGGAGATCCT
AACCAACCCGTTCTCGGACATGCGCAAGACGGAGCGGGACGCACGACACAGCGCAGTGAG
CGCGCCACGAGGAGCAGACGAGAAGAAAAAGACAAAGCGGAAGAAGGGTGTCAACAAAAA
CCTCTTGAGCTTCGGTGACGACGTCGAAGATGATCTGGAAGGCGATTTGGCGGCGTCATC
ACGAGGGAAGAGCAAAAAGGCGAAGCTCGACAAGGACGACGAGGGCGAGGCCGAGGACAA
GGCTGCAACGCCGGAACGCACAGAGAGCCCACACCACCACAAGACAACGTTACCTTCACG
AACGCTCTCTGGCAAATCATCACCGGAGCGCTCGACGAAATCTTCAACGAGAGGCAAGGA
CAAGCATGTGTCCGACTCCGACTCCGATCCGGACTCTGCACCACGGCGGAAACAACAAGA
GATGACGGCGCTGGAGAAGACGAATGCCGAAATTGCTGCTCTCAAGGCCTCCATGCGGCG
AACCGTTGCGGTGGAGCCAGAAAACACAAAGGAGGATAAGAAATCTGCCCTGGACCATCT
GATTCCATCAGATGCGAGGCGTGGCAAGAAGTTTGACCGCAAATATGGACTGTCGAGTCA
CGACAAGAAGACGCTACGCTCTCTAGACGAATTCACCTCCAAACTGGGACAGGACGCAAA
CGGCAAGGCCGCATTGCCTCCCCCAGAACCATCGGCGACAGCAGGACCAGACGTGGGCGA
GGACGAAGGTGACGGCACGGTGTGTGACCTGCACTTTATTGCCAACTGCCAGAGCTGTCG
GCCGTGGGATAAGAACGGCGAGGACGGCCAAGTTAGTGACAGTGACGGCGAGGACTGGAT
GTCCCACACGCTCAACTGCGCGGCCGACAAGCTGGGCAAGGACCTGAGCTACCGCAAGAA
AGCCGAGGAGGAGCTGATTGTGATCGACCCGCGCGAGAAGGCGCAGACGCTCAAAGAGGA
GAGGAGCAGCTCGCGGCGGGACAGCGGTCGTGCAGGGGGCCGCCGGGACCAGGCACGGCA
TGCAAAATTGTCACAGGCAGCAACAGTATCTGGACGAGGGGCCAGGTGATGTGATCTCGT
GTCATGAGGTGGACCAGGCTACAAGACAGTGTACAAAACAATACCCATTTGCATGTTAAG
ATTACATTCTAGAAGGTGCTCGAAGTTTCCAACCTGCCACGTGTTTGCCTACAGGATTGC
GCAGAGTCGTAAGGCTGTCCAGATAATGAGACGTGATGTGCATGCAGGGCGTAAAAGGCA
CCGAGTTCGGCCTGATTTGAAGGCGCTGTGGTCGAGGGATTTACAGTGGACTGTTGGCCC
CATACAGCACGCCTCCGAGCCACGGCAGGTCCCGAACACTGACAGCGGACAATTCGCCTG
CCCGGGTCTTTAATCCGGTCCCGGTATTTTTTATCCTTAACGTAGGATCAAGCGAACACG
TTGGCCGAACGTGATTTCCCATGCTGCCGTCTTGCTAGCCTGTTACTGCAGTGGAAGGAT
CGATCAGGTATTTTGTCAAAGTCGGCAACATGCATAATGTGTTAGGCAGAAAGGGCGGAC
GACGACATGTCAACGCGAAACTGCACGAGGAAAGAGCTGCCCAGCAAAAAATACAGAGCG
TAAGTTTTCCAATGCGAAAGCTTGTCACCGCGCCCTCTGATTGGCCAGTGACACTGAATA
AGAGCAGGTTGTTCGTTGACCGCTAAGTTGTAGGTAACCGAACAGGCCGCCGTAGCGGAC
GGAGCAACTGTGGATGGCCTGGCGCAACTCCGCAGTGGGAAGGAAGGCCGTCAGCGTGCC
GCCCTGACCGCCTGCCCACTCCGCCCGCTTTTCTGTCTTAGCACGCCAATTGCATGCGCC
AGCGAGATACAGCCTCAAGCTCTAGCGGGCTGCAGAAAACGAAAGAGCGACAAAAAAATC
AAAAGAGGAAAACAGAAAACAGACACAATACAACAACACGACAACCAACGACCCGCCATC
CCCCTCCCTTCCGACCTGTACGTGCAATATACTTTAAGTCCTCGTGCGGCCACCTCCAAT
TCTCTGCGCCCAAAAGAAACGGCCAGCGATTGCGCCCGAAAGGCCCTCGATCGCGATCAA
ACGGACCGCGACAGGCGACCAGCAACTTGACGATTACTGTCTCCCACGAGCACCGTGACG
GCCAATCCTTATGTGGAACGGCACAAGTGTTCTCGATCCCTCGTAGTATAGTGTTTCGAG
TGCATATCTACGACCGCGCCGACCGACCAGCGCGCCTCCGGACGAACGACGGCCCGTTGC
GAGCTTGGTTATCTCACCGGCTTGCATTCGGCGACTTTTTTATTTTATTTCATTTTGTGA
CGCTCTTACGGTGAACACGCATCCCGTCCGACGACCTCATCACTACACATCGCGACCTGT
TCGTCGCTTGACGTGCATCACTCGACTTTAGCAGCCAGAGACGGACAGCCCTCGAAGCTT
ACGACTTCCGCGCCTTACACGCCTTGCACGCCTTGCACACTCCTTCACTTCTGTTACGAC
AACTCCCCTTAGCCAGCAGCCATGTCCCCAAATCCTCGCAAACGCGCCGCGCCCGGCGAT
CCGCCCGTCTTCCCCGTTGCCGGCAACGGGCAGCCTGGCTTCAACCCGGCGACGCAGCAA
GACCAGCTGCTCCAATGGTCTGGCGGGCTGCCGGATGGTTTCCCCAATCTCGCTCAAAAT
GCAAACTCATATATGATGGGCAATCAGGGCCAGTTCTTCCAGCAACAGCTTCGCCAACAG
CAGCAGCAGCAGCAGCAACAACAGCAACAACAGCAACAACAGCAACAGCAACAGCTGCCA
CTGCAGGCTGCCCAGCCGCAGCAACTTCATATCCAGCCTCAGCCCGCCGTGCAGCAAGTG
GGCCAGGTCCAACCGCAGCCGACGTCCACGGCCATTGCTCGCCGGCCACCCAATCGCGCC
CTGGTGCCATCGGTGGCCCGGCCGGCGTTTGATCCGAACACGGACTGGTCTGCCTTTGGC
GACGACGCGGGCGCGCTGACTACCAGCCTCAACCACAGTGTGGGTGGCCATCTCGCTGGT
GGCAACAGCAGCAACAACAACAACAATGGCAATGGAGGCACGGGCCTGCCCGGTGAGAAT
GAGAGCATCGAGGTCTTGGAAGAGCGCGCGCAGCGTGTCAAGAAGGACTCGCAAGCGAAG
CGGAAGCAGATCCCGCCGTTTGTGCAGAAGCTGAGCAGTTTTCTCGAAGAGGCCAAGAAT
ACCGAGCTGATCCGCTGGTCAGAAAACGGCGACTCGTTTATCGTGCTGGATGAGGACGAA
TTTGCAAAGACACTCATCCCCGAACTCTTCAAACACAACAACTACGCGTCCTTTGTCCGC
CAGCTCAACATGTACGGCTTCCACAAGCGAGTCGGCCTGTCGGACAATTCAATGAAGGCG
AGCGAGCGGAAGAACAAGAGCCCCAGCGAGTACTACAACCCGTACTTCCGGCGTGGCCAC
CCGAACCTGCTGTGGCTTATCAACAAACCAAAGAGCGGTAGCAAGGCGAAGCGCGGCAAG
AAAGACGACGGGGACGGTGACAGCGACGAGGAAGTGACCATTGACGAACCGTCGCAGATG
GCGCACCATGCTAGCATTCAAGGGATGGGCAACCAGCAAGGACGCGGCTACGGGGCGCCC
GGCGCTGGGCTCGGTGCCGGTGGCAGCAACCTCTTGGGGGCCAGTGGTGGCGGAGCAAGC
GGTGCGAGTGGTGCCGTTGCGCTGGAAGCCAACGGTCATGCCAGCGGCGAGTTGGCGCCG
CTCCAGAAGAAGGACTTCCAAATTATCAAGGACGAGCTCAACACGCTGCAGACGCGGCAG
GCCCAGATTTCGAAAGTGATGCAGAGGTTGCAGTACGACAATGCACAGCTTCAGCAACAG
GCCCGCCTCTTCCAGAACATGCACGAGCGCCACGAAAACTCGATCAACGCCATTCTCAAC
TTCTTGGCCAACGTCTTCCGCAAGTCGCTCGAGGAGCAGGGCGGTGTCCAGGGCGTTACC
GAGCTACTGGCAAGCATCTTGCCGAATGGCCAGATGCCCACTGGTAGTGTCGTGGATCTC
ACCGACGATTTTGACCGACGGCGACCGACGCCTCAGGCAGCCAACCTGAGCACGCCCCCG
ATGAAGCGACAGCAGAGGCTGTTGCCCCCGATCCCGGCGCCCAGCGCTTCCTCGACCACC
GCGTCCACACCACAGGCGTCCGGCAATGGCGGTGGCGCAGGTGCCCGCGGGAGCAGCGCA
CGGTCGTCATCTGTCCTTTCACCTGGGCAGCAACATGTGGGCGCGGGCTACGGTCATACA
GGCGTGGGCCCAGCCGGACACCAGCCGGCGATGGGTTCGGTTACAGAACTGTTTGACTCG
CCGAGCGAAAACACCTACCTGCAGCACGAGCTGCAAGCCAACCCGCAGGAGGGCATGATG
CGGATCATCAACGACACCAACGCCAACACGCCGGCCTCCGGGTCGGCGATTGACCTGCTC
GAAGCGGCGGCCGGCACGCCGGCCAACATGAGCACAGATCAACGGGACCGGGTGATAGGC
CTCATGTCGGGGCAGGGCAACAACAATGGCAGCATGGGCCAGCAACAGCCTCAGCAACCC
AATGTCGCGAACCTGGCCCGGAAGAGTCCTGTGACCGGCCCTGGCGGCGTGCCCCTGTCG
CCCCAGGTCCCGATGACGATCCCGGCGACCAATGCTGGCAGCTCTTCCCACAACATGCCC
GGTATGCTCTCAGCAGCGGGTGGCGCCAACACATCGCTGTCGCCAATTCTCGGCAATGTG
CAGACCGCGCCGCCGCCGTCGCTGCAAGACATCTCGAACACGCAGTCTGAGATCGAGGCG
CTCCAACGGCTGCAGGACGAGCAAAATGCCAAGATCAGCGACCTGACGCAGATGCTGGGT
CCCCTGAGCCCGTCGGGGCGTGTTCCGGGCATTGACGAGGACGCCATCTCCGTGGGCGGC
ACGAACCCGGGCATGCAGAGCCCGGGATACTTTGATCTCGGCCAGTACCTTGACTCAACC
GCCTTTGGTGACGACTTCAACTTCGCCACGGACGATCTCGTGGGAGGCGGCAATGCGGGC
GCCGGCTCGGCAGGCTCTACGGCACCAGTCCTTGGTAGTGCTGGTGGCAATGCGCCTCTT
GCGGACGACTTCAGCTTCACCATCAACCCCAACAACAATGCCGACAGCGGACACGGCGCC
GATGGCGATGACGACGGCGGCCATGGCCTCTTTGGCAAGTCCCCTAGTCCGGCCTTGACA
GAAGAGATCCAGCGGACCGACCTCAGCCCAGGAAACAGCCCGGATCCGGCCGTGAAGCGG
CGGCGTGTGAGCTAGATGGATCGTCGTCTGTTTTCTCTTCGCTCATCCTGCACAGATGAA
CGGCCTTTTTGTCGGGTTTCACCTTTCCTAGTTTTCATTTATTCTGCTCGGCCTTTGGTA
TATCTCCTTTTCTTGCGTAGGGTCTCCTTTTATGCTGCATTTCATGACCATTTTTTGGGA
ACGTATGTCTTTTCATTCCACGGGCAGGACGGGACTAGAAGGGGCTTTTCCTGCAGGGGG
CTCTGTCGCCTTGGCTGGGTGGCATCTCGGTTTATGACAGCTTTGCACAGCTAAGGGGCG
AGTCTGAACAAATGACGGCAGAAGTCTTGGCTTGGGGTGGTTGGGTTTTCTTTTTCTTTT
CTGTTTTTTTTGTAATTCTCATGGGAGAGCCAAAAGGTTCTATTAACGATTTCTATCTAT
TAAATTTCATCATTCCATTGCCGTTCACTACTGTATCGCGTTGTCCGTCCTGCATCTATT
ATAGGAGAATGTCTTGGTACGAGACCGTGATTTTGTCATCTTTGCTGTCCTAGAGCAAAG
TCGTTCAGCGTCAAGAACCAAATCTTCGTCTCCTCTCGGACGAACTACGCAAAATGAGCA
GATAATAAGTGACTTACACATTTTATGTTAGATAGGGGAAGAAAGAATAGTTGCATTGTT
GTCCGCTCCTGCCTGTTGAAACGTAAGATAGTTACGTCCGCACCTTCCGCAGCCAACACA
CTTTCTCCAATGCAATGACGAACACTGAGCCGGAGCGTCCAATGAACCCATAGGGCAAAC
GGCGCCAGGGCTCCCCCTAATCTCATTAACGTGCCTGCCTTGGCTGGACGTGCCTCCTTT
CCTTTGCCAATGAGAGCCGTTACAACCGACTGCGCCAGTCTCACTTTTGCCCCTCCTCTC
CTTCCCCGCCTACATACGCGCTGCAGAAGCGGCACACCACCATTCCAACCGCCATAGAAG
CTCTCTTTCGCTCCTCCTCTCAAACGTTCCTGCGTCTTGCGTATCTGCCCTTTCCTAGCG
CTCAGCCCTGAAACAAGGACAGCCTTCTCTCCGTCCAATTCAGCCCTTCTCATCTTTGCC
TAACCTATCTCGACGTCTCTCCCAAGAAACACAGGCAACTTCGACGCGCATACTCCGCGA
CATACCGAAATAGGGGCCATACACAACTCACGTACCTTGTCGGATACCACGCCAAGCTCG
AATCTCAACTCTTTCCTGCCCTTTACCCTCCACGCCTAGCATCGTCTTCACAGAAAACAA
TAATGGCCGACGAAGAGCACGAAGTACGCATTCTGTCTCGACTCTCTACGCCCCCTCTCC
CTCTCCGCAGCCATTCGCTAACACAAATACAGGGCGCCACCGTGCAGGAGCAGCTTATTG
AGGCTTGCCGCCGCAACAACCCCGACCTGCTCGCCGAGGTGCTCAAGGGCCGCTCCGAGA
CCGAGGCCGCCCGCCTGCTCAACGAGACCGTCACCGTCCTCGGCAACCACCTCTACCACG
AGGCCGCCTCGCAAGGAAACTGTACGTTGTGGTCCGCACGCACGCGTCTTGACGTCATTT
TCTCCTTTTTGTGTCCTCGCGTCGCTCGCTCTCTCCCCTGCTAACTGTGTAGACGAAATC
ATCGATGCCCTCCTCGACCAGCCCGGCTTCGAATGCGACCCCATCTCCCGCCGCGACGGC
GACACCCCGCTCCACACCGCCATCCGCTGGTCCAACGCCGAGCCCGCCGCCCAGCAACCC
TTTGCCCAGGCTCTCGTCGGCATGATGCTCGAGGCCGGCTCCAACCCGCGCATCAAGAAC
AAGGCCGGCCTCACCGCCACACAGCTCGTCGACCCGCGCTACCCGCAGATGCGCCAGTTG
ATCCAGACGCAAGAATATATGCTGCTCAACGCCAGCGATTTTGTCGACGACAGTTCCAAC
AACAGCAGCAAACCCTCGTCTGCGCCGCCGCCACCACCACCACCGGGCCGCCCAAGCGGT
GCCGCACCAGCCATACCGTCGTCGGCGGCACCACCGGTCCCGCCGCCGGCTGCCAACGCC
TACGATGACAATGCCGAGTTTAGTGGCAGCGACGATGAGGAGCGGGCAGAGTGGGAGCGG
CAACGGCGGCAACGGCGAGCATAGGTGTTGGGTTGGCGTGAGGGGGGTGCAGGACACAAA
AGGACCTTGGTTACATAGAGAAGCAGAAACGGGGCTACGAGCATGCATGTAGATTGATTT
TAATTCATTGTGATCTTTTCTAAGTCTGCAAATTGCGTGTACGACTAAGAACAGCTATAT
ACAAAAGAAAAGCACACGTGTATAAGAGACGTCTGTTCCCTTGGAAGGCCACGTCAATAG
CACAGGCGTTCAAAGAAAACAAAAGAGACAGAAACCAGAAAGAACAGAACATGTTGGCGA
ACGCCGCTGCGGTATGAAGATATTGAAAGAAAGGAAGGGGGGGACCCTCAAAAACAGACA
GAGGGACAGAGAACCACCATGGAGCATAAAGACAGATCAAGAGCGAGAGACGGCACACAG
CAACAGTCGATTATCAGTGAAAATGGTCATTAACTTATTCTAGTCTTTTTTTGTCCAAAA
AACCGACGGCCGCGGCACGACTTTCTTCGCTTTCGCCCGGTTTCGTAGATTAGTCGTGCA
GATCATGAATGCTTGAGCACATTCAAAATAGGAGGATGGTTGGGGGGTGTATGTGGGCTG
CGATGTATGCAAAGGAAAGTGATCGAGTCGAGAGACAAATGATAGACCAAAGACGGACGA
CAGTGGGAGAGAAAACAGTAATGTCACAAAAAGCGGTATACAAAAGCGATGATGCGAGAA
GCAGACGAAGAGACAGAATGAAGAAAATAAGCAGATGACAAATTGAGACATGAAAAAGGG
GTATGCAAAATGCAGCTATGAAAGATGGGGAAGGACAAAGCAGAAAGAGACAATAATGTA
AGTGACAGGAGACCAGACAACAGTAAAATAAAAAACATCAAGAGACTACCAAAAGTGCTC
CCTTTTTAAGGCCCCAGGAAGGATCTATTCATACAACGCCATGAAAACAATAATAGACAA
AAAAAGACAAAACTGATTAAGAAAGGTCAGACGTCAGAAATAAAAGCGGAAACACCGAGA
AGACAACGCCGGTCGTCGACGACGGCACAACAAAGAAAAGCAATAGTGCTTCTATGTGGC
CTTGTTCTTATTAGAAATCATCGAGAGGCCGCGAAGGCGGCCGTGGATAAACCGGCTGGC
AACGCTGTCATTGCCGTATTGGCCAGAAGCCTCGTCGAGGTTGCGACTAGCTGAGTGCGA
AGACTCGAGCCGTGACAAGCGCGCGGCCGTCGTGAAGTCGCTGCTGGCTTCGTAGCTAGC
CCGGACGCGGTCCATTGACGCACGCATACGGTCGTAAGACGGCCGGGCCCGGTCAATCGA
TGGCCGGCCCCGGCCCGACGCCGTGGCAGTGTAGTCAGTGGAGGATACCGCCATACCTAT
GTTCATTTCGTCAACAGAGTACTGGCGATCGTGGTCACCACCACTATAGTTGGTGCCGTC
ACTACCATTTTGCGTACGCGTATTGTGTGTGGCAACGGACGGCGGATAGATGGGCCGCCG
GTCTTCGTCGACACTGGCAAACTGCATGTGCTGCGAGCTGTGCTTCTTGCCCTTGCGGGA
CCCTTCCGAGGAGGACCCGCCCGCCGAGTTGGTGCCGTCCACCAGCTTCTCGACGTCAGG
GCCGGCCTCGCTCTTGACAAGCTGGCCGTCCCTGTTGTAGCCTTTAAACTTGCCCTGCTG
GGCCTGCTCACGGATGATGTCGACATCGTACGGGAAGTACACCTTTTGCAGCGCCTTGAT
TCCGTAGCGGGGGAAGATGCACAAAACGGGCACGATAAAGTACACCGCCCAGAAGCTCGC
CTCGCCGTAGATGGCCGCCCCAGTGCCGTAGAAGTACTGAGAGTACGTCGTCGACGTGTA
GACACCAGTCCAGAAGAAGACAAACAGGAAACTGAGAGCGACAACGAGCACCATCAACCA
ATCCCACCGGTAGGTGTTGATGAGCATGTACAGGTTGATTGTCAGGACCGTCGGGTGAAC
AATGTAGGCACCCAGGCGAAGACGATCAGCCACATCCAAACCATTCAAGGAGGCAAAGGG
CGTCCGGACCATGGTCAGGTAGGGAATGAAGAAACACATGACAGATTGATAGAGACCATC
AGCCATATACAGCCTAAAAAGTGACAAGTAACACATGGTTAGCAAACAAAAAACGGAAGA
CAGGGGGTCCTACCAGGAGAGAAGGAAGTCCGGGGGGGAAGGGGAGATCAAGCGAGCCAG
AATAATGGGATAGACGGAAGACAACAAAGATGGGCATACCAGAATTTCCGCTGCGTCCAC
TCCAGGCGCTCAATACCACGGCGATACAGCTGCGGGACGGCGAGCGACACCGTGTCGGGG
ACGTCCTGGTCGAGAACACCCATGAGGATGACAGGCACCGAGGTGAAGAACAAGTTGAAC
ATCAGAATGTACGTGTAATCGAAGATGTAGGTCATGTCGTAGTTGCAGAAAATCTGGAAC
CAGAAAATCGAAAACACCCAAATGATGTTCTTGTAGAAGAAGTTGGCGATACTCTCACCC
ATGCGGCGGTACGACCAGCGGCCGTGCACGAGGACAAGGCGCTTCAAGAAGCGGAACTGA
CCAATCGCGTAATCCGAGGACATGGCCGCTTGCCGGCCCTCCAGACCAGCGATACCGACA
CCAACATCGGCCTCCTGGATCATGGCCACGTCGTTGGCACCGTCGCCAATCGACAGAGTC
ATGACGTCCAGGCCGTTCTTGACCAGGGCGCACACGGCGGCCTTTTGCGCAGGGCTCACA
CGACAGCACAGAACGGACTTGCACTGCTTGCACAGCAGCAGGAACTTCTGGCTCAGCTCG
TCGCTCAAGGCCCAGCGCAGCGTGAAACCGTCAATAACGACCGCGTGTGTAGGGGCTGGC
GGCTCGTGGTTGGCACGCGCGGCCGTCAGGTCTTCGTCGCTGCCCGTCAAACCAAAGGCC
GCAAGACCCTTGTCCAGCTGGGCCTCGATGCGCTCCATATAGTCGTCATCGGGAGTGTTG
CCAGACTCGTCCTCGTCCACTCTGAGATGCAACAGTTCCATATCGTTGTTCAGCAGGTTG
CATGAGAAACCGATGTTGATGGCCGTCTCGACCTTGTCGCCAGTCAAAACCCACAGCTTG
ATACCAGCCTCGGCCAGTAGAGCAATGGTATCGGAAACACCATCCTGCAGACGGTCTTCA
ATGGCCGTACCACCGAGCAGAGTGAGATCCTGCTCGATCAGCTCGGCCGCGGCCTCCATC
TTCTCCTCACGATTGTCCACCGCAGTAGCGGCGGCGTCGTGGATCTTGCGCCACGAGTAG
TACTCGTCTTCGGTCAGGACACGCTGGGCAATACAGAGCGTACGCAGACCTTCGCGGGCA
AACATCTCCAAGTGGTCGGCCGTCGCCTTGCGCAGCTCGACTTGCTCGCCGCGCTTGAGC
CGAGAGTAGATGATGCTGTCGGCACCTTTGCAGATAAGCACGATCTTGTTGTCGGGCATG
CGCACAATGGCGCTCATGCGCTTCCGAGTGGAGTTGAACTCGATCGTGGTGAGGACAGGG
TAGTGCCGCTCCTCGCCCATAACGTTCAGGCGGATACCGACGTCCGTGTTGCCAAGGACA
GTGAAGCCCATGTCACGGGCGGTCGCGACAAGGGCAGCCTCATCGGGCGACTGGGCCTTA
AAAATAAGGCGGGGCGGGTCGCCCGGGATCTTCTCAGATAAGACAGTGTGGCAGAGAGCA
AGGCTGAGCATGAACTGCTCATTGGCGTGTTGCTGCTCGGCACCGTGGACACCAGAAAGA
TCGTCGACAAAGTCAGGGGCAATGAATGTGATTTCGTCGTCGTGGAGGTACGGGTTGTCG
TTGAGCTTGCGGAGACCGGCGAGCGCCTTATCTTTGGCAACAGCAATCTCGGCATTGGCC
CGCTCGGCTTCTTTGACGACGTCGATACCCATGCGCTTCTGCATACCAGCCTGGGCCTCG
GTGTAAGCTTCACCGTAGGGCTGGCCGTTAATCGTCGCCTTCTTGAACTCCATGACGTTC
TGGGTCAGAGTACCAGTCTTGTCAGAGAAAATGTACTCAATCTGGCCAACGTCATCGGAA
ATGTTCCACGACTTCGGAATGCAGGGCTGGTCGGCCTTTTCGTAGTACATCTCGACATCG
CTGTAGATGAAAATGGCTTGCAAGGTGCGGATAATCTCGACCGTGATATAAAGAGAAATG
GGCACCAAGTTCTGGAACAGAATAAAAGCGGCCCAAAAAGTAACAAAGCCGGCCAGCGGA
GGCGTGCCACCGTACGGTCCCATGTCGACATAGGCAAGCGATGCATCGGTCTTAGCCCAC
GAAACACCGTTGACAAGGGCGGATATCAGACACATAATGAACAGGACACCGAAGTTGCAG
ATGACGTTGAAGTTAAGTTCACGAGCAATACGGGCACGCTTGCTAGGAGTGTCGCCCGCG
TTCATCATGATCTTCGTGTCATGACCAGTGAAGAGAACAATGCCCAGCGCCCACTCGGTG
TTGCGGAGGTTGCAGCCACGGAGCAGGAGGTTGTCGATGGAGATAGACTCAGACATCTCA
TGCACAGCGCCAGAGGGATCCTCCTCAAAGGACTGGTTCCAGTGGATGGCGCCGTTGTAC
TTGTACAAGTTCGACTGTGGCGGTTCGCTCTTGACGTAGAACTGGGCACGCTCACAGTCG
CGCGCGTGCTTCAGGCTGCGGCCACAGCGAAGAGACTGGCGGAACTTGAGGTTTGTCTCG
CCGTCCAGGTTCTTGGTCTCGATGTAGCAGCCACCATCCGGGTCGGAAGTGGCCAGCACC
ACAACGTCGGCAGGTAGTTCGTCGTCGTTATAGATACGAACAAAGTCGCCAACCTGCAGA
TCCTTCCAGGCGCCGCGGTGGAAACGGGCTTTGCCTTCGGGAACAATATTTGGGTTCAGG
AGGTCAGGCTTAGCATTGACGACGTTGAATTCGCCATCGGAGGCAGGGTTGAAAGAAAAT
GCCGACGTAGGGCGCGTCTTGTCCTGGGCGACAGAGAGCATGTCCTGCATCTGAGGCGGC
GCATTGCGGGGCGAAGGCGAGGGAACCGGCGTCATCTGGATGTTCTCGCGTGCAGACACG
AACGAGTCCCGCTGACTGTAAGGCGAGAGCATCGATTCGCGGCGCGTATGACGTGTCTCG
ATAGACACGCGCGGGTCGTAGCCATTGGCGTCGACCTCGGCGGCCTTCTGCTTGTCCTTG
CTCTCCTTCTTCCAGAGGCGCTTAAATAGGTGCCAGAGTCTCGAGAAGAAGCGCGAGGTG
GCCTTCTTGAGCTTGCGCCAGGCCGACACATTGTCCTGGACAACATTGACATTGTTCCAG
TCCAGTAGGCGGTACACGGGGGAGTTGTTCAGAGTCTTGTCCGAGCGCGTACGGCGCACG
TCTTCAATGGCATCACGGATGGCCGTAATGACAATAATGGCGATAAGTGGGACGGAGTTC
AAACCGGGGTTCTCGACACCGAAAATCGAGAAAAACTAGGTGAGAAAATGGTCAGCAGAG
AGAACAACACGGAAAGGGCGGGACGACGGAGAGCCGACAAAACAGGGAAACAGCTCCAAA
CGAGGGGAATATACATACAGCAAGAATGACAACAAACAAGAAGAAGATGTTGGCAATGTT
CTGGAACTGAAAGTACAAGTTCTTCGGGATGAATGACAGCGGTGTGTACTTGGCAGTCCG
AATCTTGTTTCGCGAGTACGTCTGCTTGGGCGCGCCGTTCTCGTCCTTCTGATCGGGTGG
TAATGGAAGGTTGAAGTAGAGCGTGCGCGGGCCAGGGCCATCGTGCTCTTCCTCCTCGTC
ACCGGCAGGGGGATCGGCATTATTGAGTTCGCCGCCTTGACGGAACGACTCGGAACCGGC
AGATGCGCGTTTCTTCTCATTGGCGAGGGTCTTGCCGTGACGACCAATGAGGGATAAACG
CTTCTTGTTACTACTCTTGACAGTCATCTTACGAGTGGCCCAGCGAGAGCGTTTTGTCTT
GTGCGTCGACGTCGAGCCGCCCTGCCGTTTTGGGGCAGGCGGTGAGTTGGGGTGCGGGAG
GTTTTCCGCAATGGTGATGCCGTTGCTATGCCTGCTGGGACCGGCTGCTCCGGAATCGTG
AGCAGCCTCGATGTCGTTGTCGCCATGGGATGGCTGGGCGGGCACGTCCGCCGGGTTGTC
TGTTGCGTTCATCATATTGGGTGGCGGATGGAACGGGGACGGGAAGAGAGGCGGGAAAAG
AGATTACTAGGGGTGCGGGTCGAAGAGGTGATGCCACTCGGGCATATCCTAGAGACGCTG
GCCTATCGTCTCTTCGCGTCGAAGGGTTGCTCCTATGTGAACTCGGGCGGACGAAGTTCG
TCAAGCCAAAAAGGCTGGTTGGCCGCGTCCCGTTTCGGGGGGAGGACCTCGTCTATCCCA
ACGCCGACGAGCGGGTGGAATTGATGCTGCGCGCCGCCGGGTTTACAGCATGAACAAAAT
CGGAGAGGTTCGAATCGCACAACGCCGGGAATGGGTGTCGACTCGATGAAAACGTCGTTG
GCGAAAGGGGGGACGGGAAGAGTTGCCCACAAAGACTCAACTGCGGCGTCGAGAGCGTGA
GATGTGTCGACTTTCTGCTCGAATCGGCGAGAAAGGGGGTCGAGAAAATTCGATAAAAAA
GAAAATGAAGCGAGAATCTGCGTCTGTCGTCGTCAGAAAGAAAATGCAAAGCAGAAAGTA
ACGGATCCAAAGCGACAGGGACGCGGTCGGGAGGCGAATATCGTGGTCGGCCGTGTCGGG
GGACGAACGCCCTTTCTTTCAGAAAGTTGACTGTGGTCGAGAACTGGACAACCAACAGAA
ATGTTCAGGCTCTGAGAGTTTTGGGAGCGGCGGGAGAAGAGAACGGGCACACGAAATGGA
CCGCCAAGGCTAAGCACGAGAAAGCGGAGCCTGAAGAAAAAAAAGGAATGGGGGACCCAG
TACGAGCGCCGCTAGGAATAGCCACCGGCGAGAAAGGGAGAGCCAGACAACAGGCGGCTG
AGCCTATACGTTGAAAGTTTGTTTCGTCACAGAAACAAGGGGATAAAGGGGATACAAAGT
AAAAGAACAAAAAAGAACAACGACGGCAAAAGAGGAGCCTAGAAAAACGGGGAAGGAGAC
GACGAGGAAAGGATAAAAATTAGCACAGGCTATAATACGAAGCGACGGCGACGAACCGCT
GGAAGCAGCAAGAGCGACGGACGAAACAACAGTGAGAACGCGAGTGAGATTGAGAGCAAG
AGCGACCGAGGCGAGAGACCAGGCGGGAATTTGCTGGGTCTGGTTTCGAGACTAATTTGC
TAATATCGGATGGCCCGGGCGGCAGAAAAGGCAGGAGCAAGCGGTGTCACTTTCTACTGA
GTATTAGCAGGTGTTGTTTGGGGAGCACAGGGAAGGAACAGACGGGCGGCGCCCAAAAAA
GCATAAAACAAACCGAAGACGCGAAGGGGGGTTGCCTTTTTGGCTGGCGGCATAAGCTAA
GGAAAAAGAATCACCGGCCAATGTGCAGTACTCCGAGGTACCCCGGGTGAGCCGTTGCAG
GCGAAAACACTGACGGACTTAAGCAGAGAGACCCAGAGCTACATGGGTTTGGTAAGCAGC
TGCAGCAAACTCAGCCTCGCTGACGGAGAAAACAGCTATCAGCTTTTGATTTGGAAGTCG
CGATTGGCGGCCAGAACGAATGCGATGCGCTGGCCGCTCCGAATGGAGCGAAAGTGCGTA
CGGTCAGTTTCGCCTTCCCAAAAGTTCGTCCAGATTTCCGGTGCCCGAGAAACGGGAAAG
AGCAAGGCAGACACGATGCAAGACGCAACGGTGAAAACACGGCAGGCACACCCACCGAAC
AATAACCAGGGCTGTTCGGGTTGCGCGGCCACGACGATCAGAGACTGTATGTTGTACAGC
CCTTTGCATTGGCAATGTAGCGCTGTTAGGATGTCCAGGAACAGGAGCGATGATGCTCAG
CGTCCTGTCAGCGGCCTGCCTGTTACGACGCCTGGTAGTCGACGTGGCGCACAGCCTGAC
CGGTCAAAACAGCGCCAGGAGGATAACGGTGCGTGCCCGCTAAAATGAGTCCGCCGTAAC
GGGGCAGCTTAGCGACAGTGGATTCGTCAGTGGGCCAGGCCCTTGTGGTTTGTTCCTGGC
CGTCACCTCGCATCGGCGCTAGTCCACTTGCTCGTATATGAACCTTGCCTCATGGAAAGA
ATACGGTATTATTGACGTATTGCACACTGCAGGTGTATTTGGCAGACATCTTACGGAGTC
TTAAGTTACCCCGTATTGTATGTAACTCGCTTGTCTCTTCACCAAATATGAAATCCAGAA
GAGGGAACGGACCAGTCGACGCCCACATGCGACGACAAGGTGTAGTAAGCTTGGTTTTTT
AGGTCTCCATCACACCTTATTTGGCTGCAAAGCTGGTCTTAACTGAACACGCACTTGAAG
TAAGATACGTATGTACAACATAATTCAGCGCAGTTTACAGGCCAGGCCTATCAGCCCTCA
GGGGCCGATTACCAACGTAAGTGGCCATTGTATTCCACATTGTCATCCCATGCTAGGAAT
GCAGATCGCGTCTTGTGCGCGTAGAGCAGATGGCTGCGAGGAGAGCTCGAGCAATGTAGG
CTGGTGCAAATCAAGTAAGGACGGGGGAAGGGGGGAAAAGGAACGAAGAACCCGAAAGAA
CAGCCCCAGCCCAGAACTGTAATAGGTAGAACCAGGACAGCGTGGGAGGGGAGGGAACGC
GACTTGCTAGCATCGGAATTCCAAGATGCACCGCAGCTTGCGCATCTCTCCGTGCATCCA
TTCTCGGACACTAATTACAGAAGACATAGACCCAGGACCCTGATACCATCCCAACCCATA
AGGGGCCGTTTTGCCCAGGGGGTCCAGCCAAGCGTGCCGAGAACTTGGACCTGGGCTAGG
AAGCGCAAGCTTCATCTTCCGACGAAGACATCCAATTCAAGACAGAAAAGGGGGAGGATG
CGTCGAGCGTACTCCGTACGACGCAGTTGGTGCGCGCGAGAGGACGTGCACGCGGCGCGT
CTGGGCTGCATCGTTGCAACGAGCGACCCGTTTCAGGGGGTAAGGCAGTAACAAAAGGGG
GTACTCTGACGCTCTTGCGGTCTTACCCCGTTTTGATTTGGCATCGTGGTCTTTCTGTTT
TCGGTCAGTGGCAATATCTGCTGTTTACGTCGTAATCACTTTCCTGGCTTGCCGTGTTCT
TTCCTCCGGTCCTTCCTCTTCGCGCCTCGCCTCTTGCCCTTCTCGACCACAGCCCACGAG
CCCGCAACCTGCCGTCCAGTCGAAACCACGGGGTTAAGAACGCCGGGCGCACGGAGACCG
CGCCAAGTCACAACCGGTGGGACTGGACTGTCAAAGGAACCCGCAGCCGTAATTGCGGCC
AAGCAACTGTCTATTGCCAATATTCGTACATATTTGAAGTGACAGCCTAACAACCATTTA
CAGGCCAGGCCACCCAAGAACACAGCGCTTCATTAACAAAAGGCGCCGAACTTCTGCTCA
AGCAGTATCAGGGGGCGAGACTCCACCCAACAGTCAACGGCCTTCGAGTGCCCCGGAACA
GCCCGAGAGCCCGTGATTGCCCCGCCCAGCGGCTACTTTTACCACTGCGCTTTACTACTT
GGAGTCGCTATTTTGTAAGCACATGTTCTCACAAAAACTGGACAGCGAACTGAGCGTATA
GTGGGCAGTTACAGCGCTTGCAAATAAGCATCCCAGCGCATCCAATACTCCAGACGACAA
GTTGCCGGCACTGTTGGGTGTCACACAAACACACTACTCATGTGCCTCCGGGGAAGCAAA
CACACTCATGTCTCTTGCGGAACGGATGGCACACGCAGAGGATCGAAGAAGCCCAGGAAA
CAAGAAAAGCTTGGCAAGGCACATGTTTCCGCAACACAACCTCAAACCGATTCGGCACAG
CAAATTGTCTGCTGTCAATGTCGGTCTGTGCCTCTGGACCTGCTCAAAAGTCTGTAAGAT
GATGCTTGTACGAGGCCGCAGCTGACTTTGGCCAGGCTGTGGCCATGGCAAAATAAAGAC
GGTAGGCACCAAAATTGCCTATGTGAGGCCAGACACGTAACACAGAGTGGCACAAGGCAC
CCCGTGCGCCCAGCGCCCTCCCCCCGGTCCTACCTTGAATCTAGCATGGCACATTTTGAA
CAGGAATGCATCCAGTAAGACGGAGCGCGATGCATCCTTCCGCGCCTTGTGCCTCGTTGG
TCTGACCATGCTTCCATTGTACCAGCCTGTTGGCTTCTCTCCCTGATAAAATAGTTTCTT
CCAATTTTCCTGGCTTACGCGCTGAGTACCGTAGTCTCATTCTGCAGGGGATAGGAAGCT
TGCGGCGTAACTTTATGATGGTGCGAATTAAGTCTTCTACGACATATTTGCCCACTCTTT
TGCCCCATGTCCGCGGGTTTGGTCTGCACGCTTGCGATGGACTTTTGCCACACACACTAT
ACAACGACATACATACACCTCCTACATTCCCATACGACGATCATGTTGTCGAAACTCGGT
TCAGGCGCCGCATATTAAGACAGACAAGAAAATCTCACATATGCAAGCACAAGCACAATA
AGATTTTCATTATCATATCATAGTCGATAATGCCAGAAGTGCTAGATTGGGAAGCAATGA
GAGAAAGTCTAGCCTGAGGTCAGGGCCCAGAACACCGTTCCTCGCCCATATATGGCGTTT
AGGAAGATCATATGGCACATGGGACTATCAGACCTCTTTTCAAACAATGCTACATTACAT
AATATGGTTATCGTTTGCTTTTAGGAGCACGTCGTTGCAGCGTTGACGGAACGCACAACA
TGACGCCAAGTGAAGCATCAGTCTCCTCTTTCTCTCAACAACTCTGAAGCACTATTTACA
TTGCTCTGGTAAAAGTCATATACAAATGATACGGGCTCAATCTTGCGGCTATGTATTTCC
CTGTGACGGACACAATCCAATATCCGGCCACAATCGTTCGGTTGGGCTAGAACGACCGTT
CTATACCACCTTGTTGGCCCCATGTTCCTTTTGCCTGTCGATCGTCCTGACTCGAAACAG
ACGCGCTCTTCTTGACCAAACAGCTTCCGGAAGGACCTGTGTGCCGAGCTGTTGTCATTT
CGTGTATACTGGGGATGTATTACAAGTCTGCTTGTATGAGGTTAACGACTGAAGTTTACC
TCTCTTGTTTATTTATATATTTTTATTTCGGGTTTATGCTTCGCATAAGATTTTTTTGGT
TCTTTTTCATTTATATATTTGTTTTGGTTCCTCCTAAAATACACGTACTCCCAAACACAG
GCCAGAATACTCAGCTCGGAAAGTAACGAGGCGAAGAAACAATAGCAATGCCATTTCTTG
ACTCCACGGACTCTGACTCGTCAAACTCACCGACACGCTGCTAACTTTTCATCCAAAGTT
GTTGACATCAAAGCTTATTTCGCACGTGGACACACGTTTCGTTTACGAGACTTACAAGAC
GCTTCATCTAGATTCACACGTTAAGCACTATGTCGACTAAAAACAAAACTCCAAACGGTG
GCAGCTGCGTGGGCGGCGCGGATATAGTATAAGGTTGTTATTACCTCGATACTTGAGGAT
TGATGTTGGTTACGAGGCTGCAAACGTATTTTAGTGCGTTGAACTTTAAAGTGTTGATAT
GTATGTTGTACTCACAGCGGTCCACCCCGCCAGGGTCAATTGGTCAACGCGCCAAAAGTG
ACGCGCCAAAATAAAGAGTGCCCCCGCCAAAAACCAGAACGGAAAGCGCATCCGACGACG
CGGCTGAAGACTGCGGTCCCTTTTGCTAACCACGTCTCCTTCATCGCCACATCATCGCCT
TTTCCTAACAAACACCCAAATATACCTCCTCCTCTTCCGAGCTCTATAGCCCACTCTCTA
TCCCCACGCATTGCCTGACTGGCGAATATGGATGCCAACTCGACTCGTATTGTGATCTAG
CCCGGTCGCATCTTGGTGGATTCTTGACCCTCGCGCTCGCGAGAAGATATCACTGCTAGC
ATCTAGCAGGAAACGTCTTTGATATAAGAACACAAGAGCCGAATCCTCCGGACACTTCCA
AGTCCGCTTTCACCATGGCTGGAAACGCTTCCATCCTCAGCTACTGGTCCGCGGCGCCAC
AGCGCAAAGATGCAAAGGCATCGGGACCCTCCGGCGGAACACCAGCACGGCGAAGCACCG
ACGCCGCACAGCCTCCCGAACCGAAAGCCATCTCACCCTTCTCTCCCCCCCAAAAAGCCG
GCGGCGCGGGCACCTTTCACATTTCGCCGATGCCTCTACACATAGCCTCGCCGCGGGGTG
CCTCAACACCCTCCCGCGGGTCCAAGACCTCGCCCGATTCCCTGCCGAGCTCCCCCGACT
CCTTTCCACCGTCTCCAATACAATCACACATACTGGCAAAATCCAAGAAGGAGAACACAG
TCGTACCGTCTCAAAATCGACGTGCCAGCCTGGCCACGCGTGAGATTCGAGATTCAGATG
ACGATTTTGACAGCGGCAGCGACGTTAGTCGCGACAGCGGCGAGTCATTACGAGACGCCG
TCCGCTTCAACGAGCCGTTTCGAGGCTTGTCCACATCGGCGTCCTCGATATCGCTACCGG
CGGTGCAGACAGGGACAGGACGGGCCACGGCAACAGCAGCCGGGGCGCGAACGACATCAG
CGGCGTCCCGGGCGGCGTCTTCGTCCTCACCCAACGACAGTTCGTCAGCGCCGTCTGTGA
CAAAACGCCGAGCCGCTGCAGCTGTCCTCACCTCCCCACTGCCATCACGGCGCACCAAAC
AGGCTCGCGTCTTGCCGGCCAGAGCGAACCCGCCCAAGCACAAATTCGACATGATGGCGC
TGGTTCGGCATGCCCAGCAAGAAGACGCCACCGATGCTGCCACGCGCCGTGTCGAGGACC
TCCTGGCCGAGACCGAAAGGCGGGCAAAACAGGAGAGGGAACACCAAGAGAATCGTCGCA
AGGTCTCTGGCGACGGCAAATTGGCGAGAGCGCCGCTTCTGGACGGCCTGTTTGACAGCG
GAGCCGGAAGCGCCAGCGGCACACCCGGCGGCAGCGTCAGTGGAGACGGCGGCGGGGACA
ATGGCGCCTTTGGGTCCTTCAACAGAGAGCGGCTCCGCAAGGCCCTCGACCGTACCGAGG
TGGCGGCCGTGTCGGAGTCGTGGTATTTTTTCAAAGAGTATTTTGTGCCGTCGCCTGCCA
AGCGACGGCCCTTCCCGCAAAAGGTAGCATCCCCAGGGAGCCGTTGGGCGTTCTTGCGGG
ATGCAACGATGCGACAAGATTTTTTCATGATGGGTGTGGTCCGTAAAGCACTCTTAAGCG
CCGTCAGCAATCTTGCCAACAATGGTGCAAGTGGTGGCGGGGACCTGTCTGCGTCCCAGC
AAGCCGCAAAGGAGCCTCACCTTCCAGACGAGCTGTTCCTATGGATTCTCAACGAAGCTT
GTGTGGATCCACTACCTGCCCTCCGCGCCGAGTATGCCGTCGTTTTGCGCTCCTGTCCCG
AACAGGTACGTCGTTTTGTCGACGCCGAACGCCTGCTGCTCCTGTTCCAGAAGCTGGGAC
CGCGATGGGAAAGTATCGATTTGTCTACGCGGCTTGAGCTGGTACCCACCATCCACCGGC
CTTACCCGGGACGTGACTGGTCCCCGCTACGTTCACTCCTAAACCTGGTGGCCGCGCTCG
CCGACTGCTTGACCTTAGAGACCGTGTCTTGTGCTGTTAAAATCCTTCTGCGGCTGGGCA
TTGACCGTGTTGTGGAGGAGACCCCCGATCTTCTCCAGGACTACCAGGAAGCCATGCGGA
GGCTTGTTGGCCGTGTGCCATTGGCGGACTGGAACGACTTTGTATGCATTTTGCATCCCC
CTCGTCATTTTCTTCATCCCTTGCCCATTTGCTAACATTAGTGTATAGTGCCACGATACG
GGATCATCCTTATACAACAGCGTCCAGAAGCCGTCCTTGCGGTGGCAGGTCTTGGCCTGC
TTGCCTCTGGACACGCCGGCCTGCCACGATATGCGACGACGGCTGGCGTCTGTGCTGTTC
TTTAACGACCCGGAACGGGCCCGGCAGGACCCACGCCGCCAGATTCAGTTGACACAGGGC
TTGGCCAAGTTGGCCGTTCGGGACGACCTCGTTTTGACACCTGACACCAACTTTGTCGAC
CTGACAGCCCTCGTGGACATGCTCAGCGTGTTTCTAGACGACGTGGGCCGAGAGGCGCTG
TTGCAACAGACTGCTGCGTCACACAGTTCGGCGAAGCCCAAGGACGCGGCCGCTGCTGCT
GCCGTCCGCGTCTTTGACGCCGACATTGACAGCCTCGTCCGGCGGCTGAAGGTGATTGGC
CACGGCATCGAGTCCACAGGCGGCGGTCACATTTCACAGCTCGACAGCAAGACGGCCTTT
GAGCGGCTGCAGATCCGGTTGACACACTCTGTGCGGACACGGCCACCCGGCAGAAAGAGC
ATCTTTGACGGACCTGGCACTGCCAAAGCGATCGGTGGAGGTGCCGACGCGGACGACGAT
GCGAGAGGCATCCAGCAGAAGCAACAGGACATCCGCAACTTCTTTATGCAAAAGTTGGGC
AAGAAAATGGCGACGTCATGACATAATGTTGGGGATCTTACGTATTGGCGTTCCTAGCAA
GCGTGTTTTTTTTTTCCCCTTTTGGTTTTTATTTTATTTTTAAATGGGAGGCAAATGATA
CTTGGGCCTTTTCTGGCGCATATTGTATGAAGATGATGCCCTGGCACTGGCGTCGGTACG
TAGATACGAGAAGCAAATAAAATCTAGAAATGTAATGTGTTTGTATAGAGCGCCGCCGCA
AATGGAGCAGACAATGAAGAAAGTACAGACTCGATCTCGTTCCAATAATCGGGAAGGCAG
GAGAACCGACTCCTGTGTCTTCCTCTCGGGGTGTCTAAGCCGCCAGATAATAACAGTGTA
TGCGAAGTACAGAAAAGAAACAGAACAAGACAAATGTAGTATGCTACAAAAACCAAGAAC
ACGATGAATATGTCGTCTCGCTCCCACTCGCACACGCCTCTAGTCGTAGAACTTGCGGTT
GACGTTCTTGCCAAACAGCGTCTCCCGCACCACCGGCAGCGCATTGTGCTCGACCAGAGC
CAGCCGCGCCTCGAGCGTGTTGTCAATCGTAATCTTGCCGTTGCCGCCCACAATGATCAC
CCCGCCCGCGCTGCTCGCCGGCAGCTCGTTCTCCGTGTCCAGCACAAGCTCGACCGCATC
GCCCGTCTCCTTCTTGTACTCCTTGGCTGCCGCTGCCAGAGCATCCTTGGCGGCCGCCGC
GTCGGCCTTGCGTGCGCGGATCTGCAGCTTGGGCTCCTGCATCGCGTAGGCGCCCTCCAG
CACCAGCTTCGTGAGCATCTCCTTGTACTTGGCAGGCGACGACGAGGCCTCCGAGGCCAG
CTTCTTGCGCGCAGATTCAAAGAGATCGTCGAGCAGCTCCTGGCGGGCCGTTAGGACCTG
CAGGCGGGTCTTGTTGGCGACGGTGGACCGGGTGATCTGCTGGGACATGGTGGCCTGCTT
GAACTTCTTCTCGTAGGCGGCGTCGATGGCGTCGGTCTCCTGGCGGACAAGCTTGGACTT
TTCAATGGCAAACTCCTCGTTGGCCTTGGTCTCGATCTCGTGGGCTTTCTCAGTCGCCTC
CTGCCTGATGAACGCCGTCATCTTGCGGAGCTCTTGACCAACCTGGGAACGAAGGGGGGG
CATTGTGTTAGATCAGTGAGGGCCCCCGGGCAACGACTGGCCGGACTGCAATGGGGATAG
AGGAGCGGAACGCATACCTGGTCATCGGATAGGGCGTGAATCTGCGACATCTTGAAGGCT
GTGGTTCCAGCAGAAGCTCGCGGATCACGGTGCGGGTTTTTCAGAGGGCGATTGCGTCGT
TTGGAAGAAGTCGTGATTCGGAGCTCTCTGCAGACACTTTTGACGTGGATGCGATAGCAC
AGGTGTGATGTGCAGGTGTAGGTAGATAGCTGGAGAGGAACGGCAGTATATCAGGGTCGG
GGGAGGAGGTGGTAGTGGTGATGGCGGTTGCAGGTTGGCTCGGCTTTGTCCAGAAGTCGT
TATCAAATAGCGCTGCGCTGGATGTTGAATCTCCCCGCTGAACGGTGATCTGGTTAGCAG
CACCAAGTATTAGGGAGTAATTTTGCCGTACAAGCTACTGGCTCTTTAGAAAGGCTGCCT
ACTCCGTAGTTACAGCTGGGCTGGCAAGCTATGACCAAACCGTCCAGCACGAGGGCCTCA
AGAAAACGACATCACGTGATAATCACAGCCACTCCAACGCCACAGCGGCCCACACAGTTT
ACTGTCTGTTGCCCTCTGACTGAGAAACGGTGCCTGCCTGTTTCGGCGGGTCTTGCTTTT
TGCCAGTCGCTGTCCCACGCAAATCTCACTGACTACGGGTATTGCTGTTAGTTCGTGTTC
CGAGGCCTGGCCAGGCGCACTCAGATGGCCAGGTCACCTCAAGCTCCGCTTTGTTTCGTC
TGCGCTTGCTGTGTCGTCTCAGTTTCGCACCTGCTCGTATCTGCCACTTGTCTGTCCACC
ATATGAATTGTGAACATATTTGTTGACTAAAGTCCCTTTACACAAGTCGAGCAGCGCCTT
CCTTCTTAGTTCCTTCTTGGTTGACATTATTGACTTTGCATGACTCTCCGTTCTCAGTCG
TCCTTTCCGTTTCCAGCCACTAGCATCAGCCTCGTACTGTCGCACCTGCTTGCTGGTGCC
GCCCACTATCGCTATCCGTTCCTGCCATTCCGAGCCCCTGCAGCTACTCAGTATTTGGAT
CACATTCCAGTCGATCTTTCCTCGTCGGCACAGACTCGCTCTGCTTACTCTTCATTTCTC
TCTCTCTCTCTCTCTTTTCCTCTCTCTCTCTACTCTGTCCACTTTTCTTGCCTCTCGTCC
ACGTCTCCAGCGCACCGCCAAACACAGCACTACGATCCGCCGACGATAATAGTGACGACA
ACACGGCCGACTAACGTCACCGCCTCCACCGTTCCCAACAGGGTCCACTACGGCACTGTG
ACTTTCGGTCTCATCGTCCTGAGACCTGCCCTATTGCAGCCACCAGCAACGACCACAAGC
TGCACCGACTTTGAGGCCACAGCAGACCCGCCTGCGATCACCACCCTCCCTCTCTTGCTG
GTCTCACGGCGCTCGACACCTCGCGCGTGCAATTCCTCGGACGAAGCAAGACCACCCCTT
CGGCTGTTGCAGCTGACCCAGCGACCGGGACGGGAGAAGCCGCACACGGCCAAGTCTGCC
CTGTCGCCCTCTTCCTCGTTGTCATTGCATCAAGTCGCCAGCGGTTAAAAGCAGGCACTT
GACAACAAGAACAATCTGCAGCCAGCCCGACCCCAGATTCCCCAGCCGCTTTCATGGGAT
AGAGAGTTTCGTCAACAAAAGCACGCCGGTTTCTTTTGTTGCCCTCCTTCGCCTCTCCCT
TCTCTTCTGCGACCGCCTTCACGATCCTCTCGTGAACCTCTCTTTCCTTCCTCCTCTCCA
GTGCAGACCAACTTTCTATGCCCGTCTGGCGATAACATTTCGGACGTGCGCGCGGCCTCC
TTGCGCCGGATGCTTGCTGCGCACTGGACGCTGGCGCAATGGGCTCTCTAGGCCGGCTCT
CCCCTGGCGGGAGTATAGCGGTAAGCATGAAGCTCGGTGGCGTGGGACTTTCTCTCGTGC
TCGCATGTGTAGTTTTATTGTACATTGCTGACCGGTCTCTCTCTCTCTCGCCTACAGCTA
GGAATCGTGGTCGGTGTCATGTCCACGAGCGTCCAGAGCCTCGGCCTTACCCTCCAACGA
AAATCCCACATCCTCGAAGATGAAAAAGACCCTCACATCGCCCGCCGGCCACCACACCGC
CGACGACGATGGCAGCTCGGCATGGCCATGTTTATCGTGGCCAACCTGCTCGGAAGCTCA
ATCCAGATCTCCACCCTCCCGCTCCCTGTTCTCTCCACCCTCCAGGCCTCTGGCCTCGTC
TTCAACTCCATCTGCGCCACCCTCATCCTTGGCGAACCCTTCACACGCTGGTCACTCTAT
GGCACACTGCTCGTGTGTTCCGGTGCCGTCCTCATCGCCATCTTTGGCGCTATCCCCGCT
CCTGCGCACGACCTGGATGAGCTGCTCGAGCTGCTCGTTCGACCAACCTTTGTTGCGTGG
ATGTCGCTGCAGACTGTCGTCGTCCTGTCGATTGCTGTCTCAGTCGAGGTCGCCAGCGCC
CTGCTCTTCACGACGCTTGCGCAGACGTCGCGCTTTCGGTTGGCACGAGGCCTCGCTTAC
GGCTGCATCAGCGGCATCCTGTCAGCGCACTCGCTTCTTGTGGCCAAGTCCGCTGTCGAG
CTGGTCGTTCGCACCATCACGGACGGCAACAACCAGTTCCGCCACTGGCAAGCGTGGGCA
CTGGTGATCGCATTGATCACGCTGGCGCTCACGCAACTGTACTACCTGCATCGCGGCCTC
AAGCTGGTTTCGACGTCTGTGTTATACCCGCTTGTGTTCTGCATTTACAATATTATTGCG
ATCCTAGACGGACTGATCTACTTCCGGCAAACAGACATGATTGGACCGCTTCGGGCGTGT
CTGATCTCGCTTGGCACCGTCGTCCTTCTCTCAGGCGTCCTTGCCCTGTCTTGGCGCCTC
AGCGACGAACAGCATCCGCCTGCCGTGGGCCAGTCCACCTTGGCCCCTGGCCTCGGCCTC
GTCGAGGACACCGAGGGCGAAGAAGATGAAGAAACCCTCCTTCTCGGCCGCGACATAGTG
ACTGTTGACGACGATGACGGGGAGAGAAATACAGACGGCAACGGCGTCGGTGAGAGACGC
AGCTTGCTGGGAAAGTCCAAGTTTGTTTCGTCTTACCAGACGTTTGGGTTCGGCACTCTC
GAAAACGGTGACTCGCCCATAAGACCAGAGGATGAGTCGCCCGCGACGCATCCCACATCA
CCTAAGCTGGGTCGTAGGCAAGCAGCGGCCGGTATCTTTGGCGGCGCGGCCGGAACCACA
ACACCAGGCCTCCACACACCATCTCGCTGGACCGAACGGGCCGAGATCTGGGACGAACTG
GAGGACCAGAACGACCGCCGTCCCAGCTCGGGTGGGTCAGGTATGAAGCGCCATCGCAGC
AGTACCCTGCCAGTTCTTATCAGCGAACAGCCACCGCACACTCCCACCAACACGTCGCAT
TCGCCGCTTTCTCCGTTCTCGGCCGCTCGTAGAGGGGTGAGCAGCGGCTCGCCATCATTT
CTGCGAAGCACCCATGCAGGTTCTGCCGCGGACGGTCATGGAAGTGGAAGGGCGGTCACG
GACGAAGACGCTGATGCAGAAGCGCTCGCAGCGTACCGTAAGTCGTTCCGGCGGCGAAGG
AAGACGATGGGTTTCCCTGGTTTCCATGCACGACGCGGCAGTCGCCGAAGCCTTAGCGGT
AGTTTTAGTGTGGGCGCTGCAGGTGGCAACAGCACCAATGCGAACACGCCCGGTACCGGT
GAGACGCGCAGCGCCCGCGGTGTACAGAACGCACTGGGTGGTCTGTGGCGGATGGGCTGG
TGGAACAACGACAGTGGCGGCGGCACTGGTGATGCGGCCCGGTTGGACAGGCCCCCGACA
CAGGAGACTGTGTCGTCGCCCATTCGGCCGCACCACCGGGCAGCCGAAGACGAGCATGGC
CGACCGTCGACGCCCCCGGCGGGCCACACCGACCACGATGATGAGCAAAGCGACGCGGAC
ATGGTGTAGGTGGCACGTTTTGCGTTGCTTCTTTTCCTTTGTCACTGTTGTATACCGGAG
CCTTTAGGGTTGCTTTGTTTTTTACGTTCCATGATACTCTGTATGTAGCCTGAATAGAAT
ACACTTTTTTTGGTGTTTGCATACGACTCATCATCCAGTTGCAATCACCAGCATCGATAT
TTCGTTCTTTCGTATTATTTTTACGATTTTCGTTTTCGTTCAGATTCAAGAAGATACCGA
TGCTCGCCTGCCGCGAGATATTCGCTCGTTTTTTAACTCAACCATTATTAGCACTATGGT
TGTGTATGTCAAGCTCATAGTCACGTTACATCTTGTACCTCACTTGCGATTTTTGGGGTT
GATTATTTTTCTTTTATGTCGTATGTGTATTTATGGGTTTATATATATTCAAGTAAGTTG
TCTGCAGGACCTCCACGGGAAGCCTGACCATTTGTCAAAATGAAGAAAAAAGGAAACAAA
AGCGAGGCGCTGTAGAAATAACGACAGAATGAGCCAGTTGACTCTGATTGTAATAGACGA
AACAAGAAATCATATAGGGCCTGTTGTGAAAACAAAAATCGAGGGCCTATGGTGTGTATC
AGCAGGCAGAGTATATGTGCGAAGAGAAAGGAATTGAGAAACAGAACATGAGAGGGAAGA
AGACAGAAAGAAAAAATAGCTGTCTTATTCTCTTCCATCAACATCTAGTAGCCCTCGTCG
ACCTCGATTTTGTTTGTCGTAACCACCACCGACGAACAATCTTAGAATCTCCGCGTAGCG
CCCATCTTTTCGTCAATGTACCGGAAGCGCTCACGCTCCTTGCGGTCTTTGAGCAGGCAG
CTCGTGGCCAGGATCAGCAGGCCACCCACGCCAGCCATGCCAAAGATGCCCGTGAAGATG
TCGTCGACAAAGACGTTGGAGAAGCTGCTGATGGGCCCTGCGCAGCCGCGGACGAGGGCG
GCAGCCGCGGGGCTAGTGCAAGTACTGTCGGTGACAAAGGCGGGCGAGGTGCTGTTTAAA
TAGCCGCAGCAGGCAAAAGCAGTCTGCATGAGATCCTGCGTATGAGAGTTCTGGGCGCTC
CAGAGGGGGCCGAACTGCTCTTTGAGACTCAATGTAAGAATCCAGAGGTCGAGGCCGATG
ATGAGGCTGAAGAGGGCTGTGACGAGCACCATGTAGCCCGACAATTTGAGCCAGCCGCGG
GTGGGCATGGTCATAGCGGGGATGGTGAAGAGGAAGGTGACGAAGTATAAGACGGCGTTG
GCGATGCCGGCCGTCAGGGGGAACTTGGCGTACAGCAGGTTGATGACAACGTCGGTGCCA
TCGGCGGGTTGGGCATTGGCGGAGAGCTTGTTCTTGACGATGATGGAGAAGGCAAGCATG
ATGGCACCCATGACGACGAAAAGGACGTCGGCAACGACGTAGGTGACGAGAATTTTGTTG
GCCATGGTGGGCGATTTTGTTTGGTTGTTGATTGAATGAAAACCGGTAAGCTGTCGTCGA
GTCGCCCCTTCACACACTGCGTCCTAGTAGACGTGGCGTCCCTTATCCCCCCCAAGTCTG
CGTGTTGATTAAGATCGTTTCGATGATATTGTTTTGATGTTTGGATCTGTCGAAATCTCT
ACTACTATGCAAATGAGCGTTGATGGTGGAAGACGGCCGGCCGTCGTGGTGATCGATATT
TGTCAAGGAGAGGAAGCCGTTTATGGCGTGTCGAAGAAGAAGAATAAGAAGAAGAAGAAA
ATGAGTGAGAGAAGAGAAAGACCTGCAAGGTCAGAAAGGGCGAACCTCCTTTGGGGTAAT
CTTGATCCGAAAGGAGGTGAAGAGAAAAGAATAGAGAGAAGCAAATGGGACGCGGACCCG
CGATGCACGACAAAGGTAGGCAAAAGGGGAGAGAAGGGAAAGAGAGGAAAGAAGGAGAAG
AAGATGGAGGGTAGGGCAACCACAAAAGAGAAAGCAGAACAGAGTAAAGAGAGGCCACAC
AAGAAACGAAGAACAAATGGGACAGCCACGAATAGGACAAAAGAAGAGCCTCGACGCGGG
ACGTTCGAGGAAGATGAAACAGGCCGCAGTGACGAGAGTCGAGAAAATAGAATGATCAGA
GACAGGGTAGGCGACAAGAGGTGAGGAAGTGACCGACGAAGAGAATGTTAAGCACTGCTC
AAACAAACGCAATATAAAAAATAAAAAAATAATAAGACCTCAGCACATCCAGTGTGAGAT
GGTAATGTCACAGACAGCAAGTATGGTAGAAACGAAATAGAGGGGATATGGTAAAGACCG
TGGGAGAATGAGATAAGAATAGAAGGTGACGAGAAACGAAGCGAGGAGAAGGAGAAGCAA
AGCAAAAAAGGAGTACGACGTATGAACACAAACAAAAAAAACATAAAGGGGAAGAGTGTA
TGTCGTATGTTGTACATGCTTGCACAGGCCCACAGTGCACACGACCATACTACCATACGC
CCCAATGCCCATGCCATGGTCCAGTTTCAATACTTGGGCTCCCCTCGAACAGGCCTGCGA
GTACGACGGCGTAGCACAGCCGTCCGACAAGACTCCGGCAAGTTTGCCTATCCTCTTCTT
TTCTAGGAAGCGTCAGTTCGCCTATGTCGCTCGTTTCTTTTCGCTGTTAGTATGCTAGAC
TAACCAGGCTCTCTCTCTCCACCAGGCAGAAACATGACAGAAACTTGCACCCATGGCGCT
CCAGAAGGGAACTCCTTATGGAGCAGCCAAGGGACGTATTAGCCAAAGAGAAATGGGGCA
AGGACACAAAAAGGAGACGACCATGTTCCTAGGTATTAAAGTTATGTTCTGCTTCTTCTC
TTTTGGCGATGCATCGGCTTCGTTTTAAAAAGGCGTAACGCCTTCGTCATCATCACCTTT
CTGTGACTTCAGCTTGCATGACAAAACCTGTGTTTGCAGGGAAGAATCAAGAGGACAAGG
GGAGAGGCTAGGCCATGTCGACTGGTCAAGTTTAATCTGATGCACCAAAGGGCTAAGCAT
TGTCAACCCGTACGCTTTAAAATGACAACGTCGGTGGATAGTCTCGTACGACACATGGTG
CATGGCGTTGTCTGGTGTTGTCTGGAATCGAGTTGAGTGTGGTGTTGTGGTGGATCTCCG
ACGACATGGCGTTTCAGGACGTTTGGGTGGAAGGGGCTTTGTTGTCGAGTGTTGTCGACG
TTTGGGGGCCACCTTCAGGGGTGAACATTGTTAACGAGGCAAGAGCTCAAAAAGGCAAGT
GCGGCCCCTGGCTGTCTCCGACAAGCTGGGGCAGGCCCCACTAACAAGATCTTGGCTGGT
TCTGCAGCAAAGCCTGTAGCGGACATCGTGCACAATGCAACACAACCGCCACAGCATAAG
CCGCATGAAACGCAAGGGGTCACGACTGAGAAAATGAGGTAGCGGGAGCGGTGACAATGG
ACAAAGGAGAAGTACTCCGTAAAGGCAACGAAATGAACAAGGACAATTGTGAGGACTATC
GAGGCAAAAACTGAAAACATCGTGGGTAGAAGACGAACAGCTTCAATAACTTCAACTGAT
TTTTTATTAACATCCTAGTTGCTACATATTTATGAGAGCCTTGTGAAGTTTGACCAGAAC
TGTGGCATCCTCGGGCGACCATACTCATTCTTATGACATTGTGTGGGCCTTTCTTGCAGG
CGAAGTCGTCTCCACCAGAAGAGCACTGACATGCGACAAGCTTTTCAGGAGCGTTGTCTG
GCGAGGGCTTTGTTGAGGTTATCCAGGAATTATTGCTTTCTTGTGGGTTTTGCCTTTGTC
GATTCTGACGTGCCTAGGCACAGGGTTTCGGAGGGACCAGGTCTCATAAATGTCAACGTG
GCTTCAGAGTGTTCATATGCACGAGTGCTCGTATGCATTCCTGCGTACTGCCTGGACCGC
GACAGTCTCCCGTAGACTGGATGTACATCAACCAGAATTGCAAGTTCTCACGATCCCATA
AACAGAGGGTCTACAGCGTAAAGTGCACAGGAGAAACAGGCAACGTGGCCTGCATTGCGT
CGTAGACATGTTTTGCGTTTTTTTGCCGGGGTGGAATATGTTTAAAATAACGTGGTATCG
TGGGCAGGGCATACGAAAGCCGATGTGTGTCCTGCTTATATCATGCCGCGTATCTTGTTT
CTTTTGGCCCCTTTAATAATAAAAGTAGACCGCATCTCACTCATATAAATGTGATGATGG
TGCATCGCTTAAAGTTGAGAACATTATTACATACGGAGTTCAGCATACAATGATTGCCAA
TGAGTAAAAAGGTCAATGGGCTTGAGCTTGGCGGTCGTCGAGGTCGAGCGTAAATAGAAC
TTGACAGATTCCAATAACATCGGCATGTCTTTCTTACCATCTGGACAAACTGCTCTAGAT
CGATAAGCCACTGTTGGAATCCAACGTGCACTGTTCTTGCCATCTTCGGCAGTTCCTGGT
GTTGGCAGCTGCTGCTCCTGACTCCTTCTGTCCTTCCCAATCGGCCGCCGTCATCGGCCA
TCGATCTGGCGTTGCTCCTGCTGACGCTGGCTGGGTCCTTTGCTTCCAGCCAAAGTCAGC
CACTGGCCCAAGTGGTCTTCCTCTTCGGTAGGAGCGACTGGGAGACATCTCGTCTGATCT
TTCTGCTTTTGGACGTTTTTTTCTATTTGTTTGCCTTGGAAGGCACAGCCCATTCTGCGT
TGGCTTGTTTGTCTCTTTCCTTACCGCTTCTCCACACCCGGTCTTCTTGCCTCCTCTCCC
TTCCTGTCTTCCCTTTGTGCTTTCACGCGTCCATAACTACCGGCCTCGCGACGATGCTAT
TCGCCGTGGCTTTTCCCTCCCCTTGATGATTCTCATCCATTAGTGGTGCAGCGGTGCAAT
TTCCCTAATTGCCTCGTTTCTCGTCGTTACTTAATTCTCCCGTAGGCCCTGTAGTAGCTA
CCGGAGTAGAATCCGAGTGGAATAAATTGCCCCCTGAGCTCGGCTCCCATCCTCGGGAGA
GACAATGGAAGGAACGATTTATCCAACTGCAAAGCACATGATGTCGTAAAGATCTCAGGC
TAGTGATCGTAGCGCGAATCCTGAGGTAGCGAACGCAGTTGTCAGCTTCAACAGCTGGTC
GCCTGAGCTCACCATTGAACCGCACGTTCTTCTACAGGGCCTAGAATGTGAGGTTGAGAG
CGAACAACCCTTTTTCACCTGGAGCTTGGGGTCCCACCTTCCCCACTGGATGCGCACTAA
GAGCTCGCAGCAGGAGAAAGAGTCGATCGAAACCGCGCAAGATCATCATTCACGCCAGAG
TCGCTCTTGCTGAACATAAGCCGTCAGCCTGCGTACTTGCCCTGGTGGCGCTTCTTCTTT
ATTCTTTGGCCAAAGTCACGTTCTCATCGTTAATGACTAACAATTGCAAGAGCGCCACAA
GGTAATCCCCATCTCAGGCCCATTCTCGCCCATTGTCCCTTCCCTCTTCTATGCTCCGCC
GCCACCGTGCTTTCCTTGTTTGTCGCCGCCCGCCGAACCGGCGTTGCCGTTGACTTTCTA
CTCTTTCCGCTTTGCTTTTTGCGACTTCTATCCTTTGCATCCATCTGTTTGTCTCCAGCA
TCGTCCTCTTCTCTTCTGCATCACGTTGTTTGGCCGCCGCAGGTTTTGCAGTCGGCCAGT
TCCTCCCCTCAGACATCCTTCGGCGCACCTTCTTGAGCATCTCCGGTGCGTGGCTCGGTG
TGTAATACAGCGCTATTTTCAGAATTCCAGGAGCCACATACGACTGCAACCACCAATTTC
GCATCCTTGCCAGATCCTCGTCCACCACAATCGCCCTTTTTGTTGTATGTGCGCCTCCTC
CTACGTCGTCTCAAAAAGCCCCGGCGTCATACCTGGGCCTCGCACGGCAGTGGACGGCAG
ACCACTACCACCCCGGTTTACGCCAATTGTCAATTGCCCAATTGGCATCGCGCCGCGGTC
TCGTCCCATCTCTGCCACCCCCCCCTTTTCCAGCGCCACCTCATGTGGTGCTCGGTGGCC
GCCGCCGGATGCTTCCTCTCGTGTATTCACTGAGAGAGAGTAGAGGAGCGTGAGACAGAG
CGAGAAGGGATTGGCGGACAACGGGGAATCGAGACACCACAACATATCTCCTAATATGTC
GTCCACGCGACCCCAGCGTCTGCTGCGCATCTCCAAGGCCTGCGACTTCTGCCATAAACG
TCGCATCAAGTGCCAGGACAACCCCGGCGATGCTCGCGGTCGCTGTCGCAATTGCGCCGA
GTTTGACATCCCATGCACCTATGCGCGCCCATCCCGTCGCGGCCGGGGCTCACCACAGCC
GTCCCGGCCAGCTTCAGCCACGTCTTCGACCTTCATGTCGCCAGCTGCGACTGCACCCAC
GTCTACGGGCCTCCCCATCGCCGCCAGCAGCCTCGCAGACGGCAAGCCCGTGCCACACCA
CCCGCCATCCCACCAACCACCTCCATCACAGTCATTATCACAGCCGCAACGCTCGGCCCA
GTCCGCCATGCTCTCGCCCTCCGCCCCGCGCGTCACCATGAGCGAGCGCACCGCCAGCAC
CAGCTATGACATGGACGATCCAGGACCCGTTGCCAACGAGCGCCTCAGCTCCACTTGGCA
AGCCTTTGCGCATACCTCAACGCCCACGCTCAAGCGCCTTGTCACCGTCTACCACGAGAC
CGTCTTTCCCATCTTTCCCTTTTTTGACCCCGTCCGCTTGCAGCGCCGCCTTGACCAACT
CGAGCACGTCAGCAACCGCGCCTTCTTTTGTTCCGTCATGGCCGCCTGTGCGCTGGCCTC
GGCACGCGCCCGCGACGGCGCCCTCTCTTCGTCGACGAGCGGCGGCGGCAGTCGAGCGAG
CAGCGGCGGCATCTCGGCAAGCCCCGGTAGTGCGGCAAGTGGCACATCCATTGAAATGCC
CCCCGAGATGTTCTACGCGGCCGCTGAGGAGGCCCTGCCCAAGGACATCTTGCAGTGCCG
CGACTTTGACTACCTGCGTGCGTTGGCCTTGCTGAGCATCGCCAGCATCCAGGACGCCAA
AATCGCAGTCATGCAAAAGTACATAGGCCATTACTTTACCCTGCTGGCCATCAACCAGTG
GCACGACGAGGCCAACTGGTCCCCTGGCCTGACTCCCACGGAGATCGAGGAGCGTCGCCG
CCTCTACTGGTCCACGTACACCCTGGATGTTTTCACGGCGATCATCTGGGACGGCTGCAT
CCACTTTCAGGAGAGCCACGCCAAGGTCGAGTACCCAACAGGCGTGACGGAAGACCGCAA
CGGCCAGCCAATCATACCGAACCCAGCCTCCTTGTCGAACACGACAAATGCCGATGGTTC
AACTCGGTCGACCAACGGCCCCACCGACTCCCCCTCGTCATCGTCCATGCTACCAGGTAT
TGTTACTGCCACGTCCCCACTACCCGACCCGGGCACCTGGATGATCGGCTGGAACTACAC
CACCGACCTCTACCGCATTCTTGAGCACAATCTCAACAAGTTGCGCTCTCGGTCCTCCAA
GTTCAACCTGCTCGGCGAGACCACCACCCCCGGCTCCTTCCGCGTCTCTAGTCAGGACCG
CGTCTCCGAACTGTACGCGGCTCTGCCCAACGCTTTTAAGACGCTGCAGCCCGCCACCGG
TGACCCAGCCCGCGACATCTTTGGCTTCCAAGCCGCCAACATCCAGGCCACCACGGCCCT
GCTGGAGATGGTCCACCTGTCGCTCGAGGTCGACGTTGACCTGGAGCGCAAGTGCTCTGT
CGTGCACAATGTCCTCCAGACCTTCCACCAGGTCCCCAAGGCCTACATGCGCGCAATCAG
CACGCCCCTTATCTATCACATTGGCGGCATCGGCGTCATATTGGGGTCGGTTATGGAGGG
TCCACTCTCAGAGAGCGCCTACCATCTGGTACGCGATCTGCTTTTGTCCATGGCCATGCT
GCTTGAGAGTCTAGAGGCCTTTTTGCACCGTGGCGCCGGCGCCGGAGCGCGGTTGCGGTC
GCTCGTTGCCCGGCTGGAGGGATTCTACTCTGACGTACGCAACCAAATCGGCAATGGCAC
CAATACCAACGGGGCCACTGCCTTCACCGCACAGCCACCCAGCGACACCTCGGCATCGAA
CCTACAACAGAAGCAGCAGCAACAAAAGCAACAGGGCCGGCAACAGCAAACGATGCCATC
ATCTCAGCAGCAGACACAACCCCAGGTAGAGATGAACAGCTCCTTCGGACCGGAGGCCGT
GTCCATTCCACAACCACTGCCTTCGGAGGCTCTTATCCAGCAAGACTACCAGCAACAGCA
TCGGCGACAGCAGCAACAATACCGACCAATGCAACAGCAGTTTGGCCAGCCTCAGCCCCT
GTCTCCCTCAACCGGCGCCAATCCCGCTGCCGCGTATACTGCCGCCGGTTCCATGTACGA
TCCGCAACAGCAACAGCAGGCCGCCGGTTCAGGTACGCCCAGTGGCACGTCGCCCAGCTC
GGCCGCACCTGGCACGTGGGTCGCGGCGCCTGGTGCTGCGGGTGTTGCCCCCGATGTCAA
CATGCAGATGCAGCTGCAGCTACCGGACGAGTTCTTGCAGGACTGGACCTGGCCCTTTGC
CGTGTCCAACAACTACCTGTCATTTTAAATGAGACACATATACGTACGTTTGGGTGGCGA
CTCACAGCTTCTTGTATTTTATATACTATTATTATGTTATCGGCGGACGGTATTGGGGAG
GATGGCGTTTTGATTGTTCTTGGTTTGGTTCGTGTTTTGGTTCTGATTGGTTCTAATTTG
ATCTCTGCTGTGCTGGAGGAAAAGGAGTCCAGCTTTTGGCGGCAGGGGAATACCATTTGC
ATTTGTTTATCTGATTTTTGGGTATGGAAAGTTTGTACAAAACAACACGGGGGTCGCAAG
TCTTTTTCTATATGTATGTTGTTTATTTTCCTTCTCAAGTCAAAGCTGAGAAAGGAATCA
AACTATGAGGGCGAGCATCAAACACCAAACACACAAAGGCTAGCCATGGCTACAGTCGTG
CTCCTAAGCTCACTGCTTCTCATGTAATTCAATCATGAGCTTGTCTCTGTGCTAGCTGCG
ATGTGCCTCAGGCTGTCGTCTGGGAATATACAAAGATCTAATAAGATTTAAATTCAATGC
TGATTCTAATTGTGCGTTGGATATCACTATCTAGTTCGTACATTCCTCAAGCTTATGCTC
ATGCTGGTATACAATCAGGCTCTTTTCTCTCTTTCTCCTTGTAGCTATTCCCACTTGTTG
TCAAAGACCTTGCCGTCCACATAGTTGATCATCGACGTCACAGGGTCCAGCTGATCCCGG
CCCGCGCCAAAGAGAAGGCCCTTGCGCATCGCCGCACGGTAGTTCTCGCCTGGGTTCACT
TTGCCCAGAACGTATGGCCGGCGCGTCTCCACCCGGTCCGGCACGGGGATGCTGCGGCCC
ACGAGTGCCTCCATGCCCTGCCATGCAAACGTCACCGCCTCTTTGGCGCCTGCGGGGATG
CCGGCGTCGTCGAGCATGAACATCTTGACAAGCGGGAACTGCTCCTTCATGTAGTCCGTA
ATGTTTGGGTTGTACGCGCCGCCGCCACACATAAACACCTCGTCCACCGGCCGGTCTGTC
GGCGCATACCGCCGCCAGTGGTCCACAATCGCCTGCGCCGTGATGCGTGTCACCGTCGCC
ACGACATCGTCCGGCGACATGCCCAGCGAAGCACCTTCGGCCACCAGGTCGTCGGCCAGC
GTGTCGCGGAACACCTCGCGGCCCGTCGTCTTGGGCGGGTCCCAGCTGAAGTAGGGGATG
CGTTGCTGGAAGCGGTCCACCATGCCTTGGTTGACCGTGCCCCGCTTGCCCATGGCGCCG
TCCTTGTCGTACTCCTGTTCGCCGTTGGTGTAGTGGCGCACGACGCCGTCGATGAGCGCA
TTGCCCGGACCCGTGTCAAAATCGTAGGCGTCCTGCGGGCCCGACGGCGGGATGAAGCAC
ACATTGGCGATGCCGCCAATGTTTTGGCACGCCCGCAGCTTTCCCGGGTGGTGCAGGAGC
AGGGCGTCAAAGAAGGCAATCAGGGGCGCACCCTGGCGGCCGGCGGCCTGGTCGGACACG
CGGAAGTCAGTGACGGTCGTCACGCCCGTGCGCGAGGCCATAAAGGTGCCTTCTGCCATG
GTGAGGGCAGAGCGCGGGATGCCCTCGTCGGGCATGCTAGCGAGCCAAATGGTCTGGCCG
TGCGAGCCAATGGCATCGACGTCCTTCTTGAGGTCGACGCCATTGTCGGCGCAGAACTGG
ATGGCGGCGGCGGCAAACACCTCGCCGAGCAGCACGTTGACCTCGGACAGCTCCGAGGCG
GAGGTCTTGTCGTACTTGATAATGTCCAGCACACGCTTCTTGAGCCCAGCGTCCAGCGGC
ACCTCGCCATACTTGAGCAGGGAGAAGTGCATGGGCGACTCGGGCGTCTCCTGGCGGAAG
TGGCACAGGGCACAGTCAATGCCGTCCATGGACGTGCCACTGTTCATGCCCAGCACCTTG
ACATCCAGCGGCTGGCCGCCCGTAGCCGAAGCCGAGTCGGACATTTGGCCCAGCAAAGCA
CAAAGGCGAACTTGGGTTAAAGGAAAGAAATGAGTACAGAATGTAGTACAAAAAAAAAGA
GTGACGTGCGACAGTTGCACAAAGCACACAAAGAAGTTTGCTTTTTGAGACTCCCGAAAT
GAGACGGAAGAAACGGGTGAGGGCTGGGAGAGCACTGATAATTGATATATGAAGGGAAAG
TATATGGGTCGAGAAGAATGAAAAGGCTGGGAGAGACACAACACGATGCTAGAAGACGGC
GACGAAGAATAATAAGAAGAGAAAAGGAAGCGAGGAACCACAGATGTTGTAGATTATCTC
TGCAGCGGGGGTACAATGAAGGAAGATATCGTCCACTTGAAGAAGGAACGATAGATTAAT
ACGGGGACCATGGAAGGAAATAAAATAAAAGAGGATCCGTAGGCTTTATCTCAGGTTTTC
TCTTACCCACACTGTTTCCGTCGGTCAGGACGGGTCCCGTGTCGCTCTTTTTCTAGATGC
CGTTCCACCCCACTAAGACAATGGCGTTTTCCGCAAAGATTTAGAAGGCAAGGGGCCGGG
GAAGGAGAGGCCCGTTGTGGGTTGTCTCAAAAGGGCGAAGGGGCGAGCTCGTACAGCAAG
AGCAAGAGCCAGTAGCGAACGTAAGACGATAAAAGCAGGACAAAAGAAAGAGCAGAGGAC
AAACGGGGGCAATGCGGAGAGGGAAGGGCTCCGCAACGGAAGTAGCGACCGGCAGAAGGC
AACACGGGCGGCCGCGGGAAAGCGTCTCTTTGGCGGCAGTCTATTTTGTGTTTTGGCCAC
GCTTGACAAGGACCTGGCCGGGCCATCATTCTTCAGTATGAACAAACGATCCACATGCAC
AAATCAGTGTCGGGAAATAACCAGGGAAGACCGGTTTTCCCCATACTCTTTGGAGCCCTC
GTTAACGGTTCTTTTTGTTCAGGTGCAGAACTGCAGCTATTTCAGCCAATCGTATCCTGG
CATCGACCAACAGCAGCGGATGTACTCGGCAAAGATGTTTGAAATAAGGAACGACAACCC
CGGCGAGTGCCACATTGAAGGGAGCGTGTAGGCAATTCGGATGGTGTGAGGTGTCCTTGT
CCTTGCACAAAAGTACGAAGCATGACATAAGAGCCGTCAAAAATGAAAGAGCAACGAGCA
AAGTTCAAAACGCGAGGGGGGAAAGAAAGCCCTCGGACCCGTGAGGCACGAGATCACATA
TGCAAGACACTCTAGGTTCATCCATTTTCTTCTTTATTTTCTAGGCTGGATTTGACGGAA
TGCCCAGAATAGAGCCGTGCTCACCAGCCAGACTAATCGGGGGTCGCATGGCAAGGGTTC
ATGCAGATCAGGAGAAGACACAAGTATGGGGAAAACACGATATCGCTGTGCATAACCGAG
ATCATGGGTCTCATTCATTGTTGACCCCGGAATCAGCCTACGAACGACCCAAGGAGTTGG
GTTGCAAAGAGTGGAAGACGGTTAAGCGGCTAGACGCCTACATGTCTAAAAGGCTAAACG
CTTAAGAGGCTATAAGACAGACTCTCTTTGATGTCGGTTCTGAAGCCTTCTTGGGCCACG
GAGTAGAAAATCATCCATCCTCGCGAATTTCTCTCTAGGCATTTGACTGCTCGCTTTCCT
TGACAGCGGCTAAGCGGTTATCTGAATTGTGCGGCAGCCTTGCGGGATACTGAGTGCCGC
CTGATGCAGCCTTCCCTACGGTTCCCAGGAACGCCATGCGAATGCAGCAGCGGAACCGGC
ATTTGCGGTCCACTTTTACCAGCTCTCGCCCGGGAGATGATCTGTCACAAGCCGCCGCCC
GTCAACGACACACGTTAGCTTGCCAGCATGCGTGGAGCGCGAATGCATCGTTTTCGTGGC
AAATATGTCAGATGTTCTGCTGGCGCAATGGTATTCTTGACGCTTGCCAATCGCCTGCTC
CGGCTGACCGTTGGTTGAGGGATGTAATTATGTTAATCGTTGCTTTCTGGAAGTTCGTCT
CGGCCAAAATCTGCCATTTTTGTTTAAAATTTGCGCCCCCGACAGCTCCTTCCGCGCCAA
AAAGCCTTAGTTCTTGCCAACCTCATACGTCAAGCTCTTTCCGTAGTTCTGGAACAGCGA
GGGGCAGGCACAACACGGTGGCGAAACGAGAAATAGGGAGTGACCACTGAGCGCAACGAG
GAAGGAGCTGTGCGCGAGCAATCCGGGGATAGGAAGGGCCAGGGACAATGGCGCTCGCGC
TCTTTTTTCTTATTTCTCGCTAAGTTAGGTCCTTTATGGAGTTTCGACTTTCTTCATGCC
TGGTGGGGCGCGAGGCTACTGTTCCTTCCCCTGGCGCCACATCACCTCCGCGTTTTTTTC
TTTTCAGTATTCTGTACCTCCTTCAGCATTTGCCCTCCTCCGCCATCATCCACCTTCGTC
TGCCATACAGCCGGTCAACCTCCGCCATCCCACATCCTCCACAGTCCGGGGGACTGCGCC
AACTGCTGCAAGCGTCGCCACATGGGTTTGGACTAGACTCTGAGGAACTCGCTCCATGAC
CGGCAGTGATGTGACTCCTTCCTGTGGCCAGCCGTCGACCGACACATCGACCTAGACACT
CTTTTCTTCTTACGCAACTGGAAGCAGAAACGAAAACGAAAAGAAGGCCCCTTATTGACG
TCAGGATCCCACTTTGTTGTCTTTCTTCCTTCTCTCGTCTGTTTTCTACTATTTCCACGC
AGCCGGAACACAGCCTCTATTGGGTCGCTTGATCCATCAACCTTTTAACCTATTTTTCTA
CCCTCCATTTCCTGTCCTTTAATTTGCTTTTGTCTTGTCATTTGGCTGGGAGTGCTCCAG
TCTCATCCGGCCTCTGGCCATCACTCTCAGAAACCCTCTCTTGCCTCTGTCCCCGTCTCG
TCTTCTTGTCGTCCCGCGACCCCCGAGCCTCTTTCCTGAATTGCGGTGTCTACGGGGTGC
GCGTTGCAGGGACCCAACTGTCACGTTCTATTAGACGCGCAGAGCTTGGTTCGCTGGCCA
TCTTCGGCGAGGACTAACCGATGCAAGCACTGATATTCGTCGGAGACGTATAAAATAGAC
GTCTGCCATCCCTCCTTGTCTCATGCCCTTCTTCCCTCGTCACTTTCCTCCCAAACGCAC
ATTATTATCTCTCTCCCTCGTCCCTCTCTCCTTCCTTTATACGTTGTTCCTCCCCTAACG
TGGCCATCATGGGCTACATCACTATTTGGAAGAGGCTCTCGCCTCGCCAGCTCAGCATCT
CCATCCAGGTATTCTCTCTGATCAGCATCTTCTTCGAGGGCTATGATCAGGGCGTGATGG
GAGGTGTCAACTCGGCGCCTCGCTATGTCCAGGAGGTTGGCATCGGCCTGCCGGATGGCA
CCATCACGAATACTGTGCACGAGGGTGGCATCGTCTCCGTGTACTACCTGGGCTGCATTT
TCGGCTGCTTTGCTGGTGGCTGGGCCGCCGACCGCATCGGCCGTATCAACGGCCTCTTCA
TTGCCGCGATGTTTTCGCTCGTGGGTGGTGCCCTGCAGGCTGCCACGCAGTCCAGTGACT
TTATGATCGTTGCACGTGTCATCACGGGTATCGGCACCGGCGCTCTTACCGGCATCACTC
CCGTGCTTGTGTCTGAGGTCTCCACAGCCAAACACCGTGGCGGTTACCTGGGCTACGTCT
TCATCGCAAACTACCTGGGCATCTCGCTCGCGTACTGGATCTCCTTTGGCCTTGCCTTTG
TCGACAATGGCTACTCGGACGTTCGCTGGCGCTTTCTGCTGGCCTTCCAGACGCTGCCCG
CCCTGTTGTTGCTGGCCGGCATCAAGATGCTGCCTGATAGTCCCCGTTACCTGGCCTCTG
TCGGCCGCACCGACGAGGCTCGTGAGGTCCTGACGCAGCTGCGCGGCGGCTTCGGCGAGG
AGGTCCACCACGAGTTCCTCGAAATCGTGGCGGTCGCCAAGGGCAGCCAGAAGAGCTCGC
CCATCCAGTTTGCCAAGATTCTCGCCGGCTGCGGTGGCAAGCCTGGCCACCGCCTCGGCC
GCCGCGCCTGGCTGTGCCTGTGGCTGCAGATTATGGCCTCGTGGACTGGCATTACGGCCG
TCACGGCCTACTCGCCAACACTTCTCAAGCAGGCCGGCTACACGGATCTGACGCAGAACG
GCCTGGCCGGCGGTATCAATACGATTGGCATTATTGGTACCATCATCAGCGCTCAGATTG
TAGACCGCCTGGGCCGCCGCCGCTGTCTCATTGGTGGCGCCTTCAGCCTTTTTGCTGTTA
ACCTGATCGCCGCCAGCGTCTACGAGGGCGCTCGCCATAACCCGACCAAGGTGGCTCAGT
ATGCGCCGGCTGCTGTGACGATGCTGTTCCTCTTCAACCTATTTTATGCAGCCACCTGGG
GCACTGTGGCGTTCCTGATTCCCACTGAGATCTGGTCGTCCGACATGCGCGCTCAGGGCA
ACGGTTTTGGCATCACGGGCTGGGCCATTGGTGTCGGTTGGACCACTCTCGTCAACCCAA
TCATGTTCGCCCAGCTGGAAAGCCGGACCTACTACTTGTTTGCCGGTCTCAACCTGCTCT
GGATGCCAATTGTCTATCTCTGTATGTTGTTTCCGTCTTGTCTTTCATGCAGCTCGCTTT
GCTGTGTTATGTTGTTCATCTTGCTAACCGCCACACACAGTTTACCCCGAAACCGCCGAC
CGCTCGCTCGAGTCCATCGACGCCCTTTTCTCCACAAGCAGCCCCTTCAACTGGAACATG
GAGAAGGCCTACCAGCAGCACGGTGACGTCCTCGCCGAGCACCCTATCTCAGATCCTTCA
CTTGAGTCGGCATTGTCCGGCCCCGAACAGGACAAACCTGTCGACGTGGCGCATGTCTAA
ACGGCAGCCAGTCTCGCTTAATCCCTCATTTTTCGGTGAGAACGAATGCCATATTTCGTG
CCTGGACAACCAAAAAAACAACCCTGGTGACGACCAACTATATACCCCATTTTATCTTTG
TTTTCACTCTCTAAATAGTATGCGCAAGCTTCCTGATGGGTTTCTATGCCCCTGCCGTCG
TTATCTGATGGTTTTAATAGCTCACATGATCTCAAACTACATCGTATAAGTAATTTCTTC
GTTGCTACAGCCGTATAAGAGACACTGCCCACATCATATCGTATCTACCGAGGCGTTGCT
TTGAATATCGATAGGCGGCATCACCATTTTTACTTCGATATATCACTGCTCGTATCATGG
TACCTCGCGCGCATATCGAGGAAGGATGCCTCAAGTAAATGAGAAAGTAAATGTCGTACA
TCGCAGCACGACAATATTCACCTACACAAGGCTTCTGCACGTGACGATTGGACCGCGTCT
TATGGTCATGTCATTTTTGGCCACCCCTGCAACCGTTGCTTTTTGGTCTTTTAGGTCCGT
TCTACCTTCCCTTTTCGGTGACGATCTGATACTGTCCGTCAACCCCCGGTAGATGCAGGA
AGGGCGATTGGGTTCTTTGGGATCATATCTCGATTTTCCCGCCCGTCTTCTATGTTCCCG
TACGGGATAGTCACGTGTGGAGTCCGTCCAAATGTTTCATGTACGATGCCCAGTTAGGCA
AGTATCGCAAAGGCCTAAGCGAGGAAATGTCGAATAGGGATCAGGTTGAGGTCACTGTCC
AACATTGACCCTTATGCCGGGGCATCGTATGCCGTACTTTTAGCCTTTGCGCTTCCTTCT
CTTTTCGTGATGGCGGTCGTGTGATTCAGAACACGCATGTCAGAACACGCATGTATTGAA
TTACCATTGCTGGACACACACGTAGCACTGACCGTATTCGCCTGTCCCCATGCTGCGAAA
TGCTTGACCAGGACCGTTGGGTAGATGCGCATCTCCCCGTGTCTATTTTCGTCTGCATCT
CACGAACTTGGCTCCCGGATGGCCAGAACCTATAACAAGGGCCAGTGGCCTCGACCTCGA
ATAGAAACAACACGTCGTGTGTCCCCATTCTGCCTATTCATGATCGATCGACAGCTTTCG
CGTTTCTTGTCTCGCGCCTGGCCGCCCGGTGCCTGCCACGATCAGCCGGAAAATGAGAAC
GACAAACGCCCTGCACGGGGTGGCTGAAACACACTTCGTAGGCATCGCAGACATTACGTG
ACGAGAGCCAACGTCTTCGAACAGGACAATTCCTACATTTCGAGAAGTCCATGTCGTCGG
CCAAATCGACAATGTCAGCAATGCCAACAGCGTAGAGGCGCTGCTCTGGCATGCGGAACG
CGAGGTGATCACGCCTTCTCCATTCGCACCAACGGGCGAACCCAGCATCGCCTCAAGTAT
CTACAGCTCCAACAGCTCGTCCACCAACACAACAAATACAGCAGACGGCAGCAGACGGTA
GCAGAATAGACTTTCCACAGAGAGCCACCATTGATAGGCAAAGCAGCACGTGGCAAGATG
CAATTTTGGCATATTGGTGGTCCACGTCTTCCATTTGTTCTGCACCACCTTCTTCAGCTC
TTCTCTTTGTCTCTCTGGTCCCCTTTCCGTCCTCCTTTTCAGCCTCACCAACGTGTCCTC
CCGCTCTACGGAGTGCCTGTGCATCCCTTCTTCACCCGTAGTTTTCGGCCGTTGGCACTT
GCCGCATAGCGGTTCTCTTGGCTAGCGACGGAGTTGCTCTTTCCTTTTCGATCGCTGCTT
CCGGACCCTCTTTCCTTGTCATCGAAGTTATCGTTTGCCTTTGCCACAGCTAGGGAGAGG
ATCGCATAATTGCTCCTGCGTTCGTTACTGAGGCTCCTTGGGGCGCAGCTTCCAACAAAC
AAGACGCCGAGACAGGAAGTCGATGTCGATGTGCCATGCACGTCTGTCTGTACCTTCCTC
GCCACCTGTCAGTACAGTACGTACGATATAAGATACGTGAGTGGTGTGGTTGTGGACCAG
TCCAGAGTCCGCTCTGTAGCCTAAGGAAACAAAAAGAAGTTAATTCTCCGTAGTCCGATC
CGCACGTTTCTTTATTCTTTCATTCTTGCTCCGCGAATCCAAGGAAAACGAGAGCACAGT
CGAAACACAAGTTAAGACGCGCAGCGTATCGTTTTCGTGTTTCCCTCGATCTTTCCTTTT
AGGGCAATTTTAGTTTTTGTTAGTGGTATGTAGCGCTTCTGTACGACAGCTGGCTTTCTC
TCCATTTACCTGCACTGCCTTCTCTCTATTTTGTCTTTGCCCGTCTCTATTTCCCAACAC
ACAGCGTCTTCTCCACACACACCTTTTGCTACCTGCTTTCAGAGCAGACAATGGCTTCTG
GCTGTCTGTTGCTCTTCCCATGGGTTGTCCAGTCTCATTCACGTACTCTCCTCCTTTTCA
GCGCAGCTGAGCACCGCAATGACTGACTCCACTCGCTCTCTAGTGGAAGTAGTAAAGAAT
TTTTTTAAAAGAAAAGGAAAAAGAAAAGAAAAGAAAAATCGCAAAAGAATCGCATGAGAA
CGGCCAACAAGGAATCAAGTGACTGCCAGTTTTGCCTTTATTTCTACATTTGTCTCGTAT
TCTTCTTATCCAAGTGCAATGGGGTTCAGAACTCAAGCTCTCCACACTTTGCCCATATTG
CAGCGCCTTTCCTATCCGAGGTTAGAAAGCCAACGTCTCTTCCCGCTTTCGACCTTTCTT
CATCGAGTGAAGGCCGCGCTTAAGCAGGAGAAAGGGCAGCTGGCGGGAAACGGGAAATAA
GAAATGTAGAAACAGCCCAGTGCAGAAAAAGTAAAGTCGCCCCGGAAAAGTGCTCCGTTC
TCTACGTAGTAGTATGGGGGGAGCAAAAACGCAACAACGATCCGGACATACAAGGACCCC
CCTGTGCCTGGAAGGTGATGGAGCAATGCAGGACTGGGGATCGCCCTTTCCGTATCGAAA
CGTGTTTATCAAAATGTACGGAGAACGTGCTGAAGGAAGGTGCTTTTTTGGTCAACAAGG
AAGGAACGACAAACATTTCATCCAGCTGTTGCTACGGTATGTCCGACAAAAGCAATCAGT
CCAGTTTGACGGGTGAGTCAAATCAGCTAAACGAGCAGACAAATGCCGTACCGAATACCC
TCCCCCCCCCCAGGAAGTCCCGCCGCCAACAAGCAAGAAGTCGAAAGGATGGTGGAAGCG
AAGAAAGGGGGAAGGGTAGCAGAGCAGGACAATAGAGCGGCAGTAGCGTCTGATAACGGC
TGCAAGGCAAGATTGCCACTTGGGTTTTGGTGATGGTGCATGCCCTCACCTTTAGGGGCA
TACAGGGGTAATGGTGGTGGCAGTAAGGGTGGGGCTATTTTGGCACGTCGCCAGGGAAAG
AGCACGAGGACGGGCGAGAAAATGCGCCTGGTCGGCGAAACATGCGTGATTTTCCTATTT
CGGCCCTGAGCCTCGGCGACAGCACTGCACTTTGGCTTCCTTTTCGTCCCGTTCTAGGTC
ATTTTGCGATTTTTTGGGCATTTTTCGTGCTCCCGCGTGCCCCTCCTCTGTACCTCATTA
TTCGGTGTCTGATTCGGCGGTATCTGACCCCCCCATGTGCCTGCCGATGGAACAAGCCAT
TTCTTTTTCGTTCTCGTCTTCTGTGTCGTTGATCGGTGTCGTGTATTGCCGTCCACTCCG
CACTTACTCATAACACACCCACTGCGAGTTGGCCGCCTCCATTGACAATAGCCCTCGCCT
GCCGTATTTTCCTCTTTGCACTTTCTTGATCGACCAGCTATCTCAGAGTGCCATCAGCCA
TCCTTCAATATGCACACAGCCTGCCCCATCATGCGTCTTGAGGTTGGTCTGGTTGAGTCG
CGTTCGTGGGTAACAGTGCTGGGTTTGCCGCAGCACGCGTGCGTATGAGGTGTAGCGTGT
GAGATTCGACGGGGGCGGATTCTGTCCGTGTTCTGTCCCCGGTCTTCCGCTCTGTACCGT
ACCCTTTACTTGTGTATATCACAACCCTCTCTCTCTCTTTCGCCTTCGTGGACCCATCTC
TTCCCCCCTATTCCATCAACACCACCTTAAAAAGTCCCGTGTGTCACTCTTGTCATCGGC
GCCGTTTTGACCAACGAAAAAAGTATTTGTAAAAGACCTGGCCAACGTGGGCTCCGTACG
GCGTACAAAAGCATCATCGTGGCAAATGTTAAAGCCTTGTGAAAGAGGCCTTGTGGAGTA
GGTGCAAGGACCAGCATCCCCGTAATTCGGTGCACAGGGCACGCTGATGCATCGTCTGGG
TTATTACCAGCTCGGCCAAGGCCACTTGCAGCTGAACCCAGCACCACGAAACCTTTCCCC
CTTCCCAGTCACTTTTGCAATTTACGTTGGTGTGGTGGGTGGTCGTGGTGGTGGCCCAGA
CTGGTCTCTTCTGTCAACTCGGTGCAACGCTGTTCGTTTTTCCTCTTCCTTTCTCTCTCA
ATTTTTTTTGGTCTGCTCCCCCACTCACCTCTGATTTCCTTGACGCCCATCATGGTGCTG
AGATCCTCGCTTGAAACCCTCAAGGTGGATCCATCATGGGCTCTTCCGTCTTGCCCGTTC
ATCCCTTTCCTTTCAGAGCAAAGGCCCAAAAAAATAGGAAGAAAAGGCATCCACAGATGC
GCCATGAGAAAGAGGGCTAGCGCACGTTGGCGAACGACGAGAGAGCATGCAAGAAAGAAC
CTATCAGCATTAAAAGAGGGAAGAAAAAGCAAGACACTTCAAGCATGAACACAAGACAAG
ACAAGACAAAGATAGAAGGAGGCAACAACATGGCAAATCGAAGTGACAACAGACCGAAGA
AACCCGACAAAAAGAGAAAGAGAGACGAAAATCAGCGTGTCTCAGTCCAGTTGCCCACTG
ACCCCTCTTGCTTCGTGCAGGTCTTCATCAGTCTTTCGGAGCTACTTTTAAATAGTCATG
TTTTCTTCTCGTCGTCTCCTTGAATTCATCAAAGGCTCTGCTTTGCGTGCAGCAGCCAGA
CTCCCCCCTTCACAAGTAAGACATAGCTAGCTATCGCTCCGACTAAATGATCAAGATCCT
CACCGTCAAATGCGACGACAGCCACGCGTTTTTTTGGGTATTTTTTTATCATAGATTCAT
ACCCATGCTTGCAGAGAAGCTTAACACAACATACACCTCGAGCATACATACGACATACTC
GTACCCATGAGTCGCTCTTTCCCTGCCGCACGCGAAGAACAGGGAGGCCAGCACGGATCA
CTCCTTTTCCCTTTCCCATTTTGTTCCTTTCTTCCCCCCCCCCCCCACCCCCCTCTTGCG
CCTGCTTGCTTCTTTCTTTTCTTGACAGGCGGTTTGCGGGTGGCAGTTTCCCCATCCATG
TCTCCCGCCGTTAATTTCCCAATCTGCCGCATGGCAGTTGCGGCAGGCCACCAATATGGT
GATGCCACAGTAATACGACGTACAGAAAGAAAAGAGACACGGAGGGTGGTGGAGGTCCGT
CTTTTCTTTCACTTTTTTGACGTTGGAACGGCGAGTGTAACTCTGCTCTCGCGCCTTCGA
TTCCGGGGGACTGGAATTGGGCTGTGCACCCGCCCTGCGAAAGAGACATCAACCAGAGAA
CAAACCAGCGGGAAGGAACTGTGGCTGTCGTCTGAAAGTAGCCCCTCACTCTTTTTGCTT
CGCCCCCTGCGTCTCTTCCCGCCCCCTATTCCCTTCCACCACTGGTACTCGTACATTTAC
CTCTTTCTCGGGACTTTGAAGTCACTTTTTGAAATGGTTGCCTATCTTTTCCTTTTTCCT
GCTCCTGCAGGGTTCCAAGGCCATGTGTTGTACGCCCGTCTAAAATAATAACTAGTTGGT
GTACAGGGTCCAGTGCAGAAAGTGATGCGCCTGAAAAGGGAAAGAGCCATGTTTCTTTCG
CGTCTTGCAGAACCGTAGAGGTTTTCGGCCGCTTAGATACATACTCTCGTACTGTATTTT
ACGGAGCATTATTACATATGTCACTGCCGAAATGAAATCTCCTGTTAGGTAGTCTCGCCT
GTCTGTGCCGTGACATGATCGCTTATGAAGTGCGAGAATCCTTCTCCCCATCCTTCAGCG
GTGTTCGAAAAAGAGACCCATTTTTAAGACCCTCTCCCTGCAAGCTCTTCTTGTCTCTGC
ATGTTTCTCCGCAAAAGGCACAAAACAAGGTCTTCCAAGATTTCTCACAGATCAAGCACG
ATATGGTCAATGACCTTGAGCTGAAAAGAAACGGCAGAAAGCGGTGTTTGGAGACAAAGA
AAATTGTTCGAGGCTCTACAAAATACTTCGATTTCATTTCCCAGTGAGAACTCCCATCGG
CGGGGCTAGGCTGAAAAGTAACCTATCACGTTTCAGTACATGGCACTCCCGCAAAATCAT
AAAGGAACAGATGTACCGTCTCGAGGTATCGACTCGTGCCTCCCTGCGAAGATCTCCTGC
TGCCAGTTTGGCTCTCTGGCTTTCCAGGTCGTAAAACTTGCGCTACTCGTGGGCACGCCC
TCCCCATAGCAAAAGTGACCCCTGTTGTTGGTTATCAATGCCAATCCTTCCTCCCAAAAA
TGAGACGAGTCGATAGTTCGGTGCAACTTGATTTTACGTGTTTAGTTGTTTGCCGTCAAT
TGGAGAAAATAAGAGCCGATCCCTCTGATGATTTCCGCAAGTTTCCTAGCAAAAGTTCCT
GGTCTCGTTGGCAAGGGACCTGCATTTTCAGCTCATTGTCATACGTAAAATTACCTTATT
TCCAAATGCAGCAACACGCCTTTTGTACTTACACGATTCGTCAGTGTTGCCCCAGCGAGC
TTGATCTTGTTCCCGCCTGCAGCGACTATTCAATCCAAACGCTGAAAAAATAGGTACGCA
GCCTTATTAGTGTCCATGCTTCTGTATTGCCGTCAGTAGTTAATATGACCCGGTCCTGGC
ACACTTTCCGTCTCGTTTTGCTGCGTTTACCGCGAACAAGCAAGAGGGGGTTTATATCCA
GGGTACTTACAAAACTGACGTCCCCTTGCACTTTCCTTCTCATGCCGGATCTGTCCAATT
TTTGCCTTTTTCTCTGGAGAAATATGGTCTATGAAGATACATATCTTACAAAGCACATGC
ATGAATTACCGTTTGCGTCTCGTCGCCGGAGGTCGTTGCTGTCCAAAACCGCACAGCGTT
AGGACAGTTGTACTCGTACGCAATGTGATATCCTTCCTTTCCGGATTCGGCAACTTTCAG
TGCTAAAGCAGAGCGATCTTGCGGGGAAAGAGCCCTAAAAATGCACTGTATTTTTCTTAC
TTCTGCCCCATCCGCATCTCAAGCGCACAGCGCATTTCCTGCCTCCGCGAAGGCCGAGAG
ACACTGTGCCCCATTATCGACGCAGAACAGGGGTGGTGCACGCCACGCACTGGGCGCCTC
CTGACCTGATCACCAGCTGGAATCCACCAGGCAAGAAGAGGTGTGAGCAACAGAGGGCGA
ATGGGACAGAGGGCAACATGTTGTCTCCACCCAACAAGAGACCCAACGTATTCTCACCTT
TAATAATTAGGTTGCTCTCTCCTAAATTCTCTTTCGTCTTGTCCTGTCCGCCCACTAGTT
GCCTCTATCCATCCGTGTGGGTAAGTGTGGGGCAGACTGTTATTATCCCTTTCTCGCTCG
TGCGGCTGGCCTGGGCGCTACCAGATTAGTCTATTGAAGCTTTTGCAGCACTAGGAACGC
TAGCCTCATTTGCTCATTTTTCGTGAAGCGCTTCTCATTTCGTTTTTTGTCTGGCAACAC
TTTCATTTTCACCAGCGCGGGTCTTCGGCGGACAGTGCTCGACAAACCCCCGGCCGGGTT
TTTTTTTATCTCAAGTTTCTAGCTGCTTTTTCTCACCCGTCTGGTCAGTCTCAGCCCATC
GTCGGCCAAGGAGAATGCTCGAGCCAAGGTGATCGACAAGCTGTCTTTTTCTTCTCTCTT
TTCGGCAGCAGCTTACAGGGTAAGGATTGTCGCCACGGCTAGCACGCCGCCATCCGGTCC
GGAGTGACGGGCGGCCACAAGATACGAAATACACGACAGCCGAGTCTGTTGTGGCCTCGA
TGGGCAAACTTTACTTCTCACTGACGTGCTATTTCGGCAGCCAAATCGGCGTGTGTGGCC
TAAACGGGAGCTGACGGGGTTCGGATGAGAGACGTACCAGGGTAGACACAAGAGAAGTAG
GTTTGCATCTGTCGAAGAAGAAAACAATGAGAGGGTAGACAGACACCATAGACAAGAAGG
CAATGGAACCTAGCCCCCAGCATTACACGACAGCTGCAACGCTACCTCCTTCGCTGAAGA
AACATAGCGTCAGGTAAAGTACCTCAAAACTCGGGAGCAAATGGACGGGTCCATTGATGA
AAAAGGACCAACGCAAGGGAGCGTAAGTGACAACGGCAGGAGCCACCAATGGCTGAATCT
CTTTGCAAAACGAAAGAGAAGGAGCATAGGTGTGCTGTGTCCCGGTGGCCTTGTCTCCTT
TTGCTTGGCAGTGTCCTCTGCCAAAGACTTCCTTCCCTCACGAACACCTTTCTCAGGACT
CGAGGTCTAAACGACACAGCGTGAGGGCAGGAAGAAAAAGAAAAGAAAAAGAGACACCAG
TCAAATATGAGTGGGTCCCAGTCGCGCGGACGCACTCAACTGGGGGTTCTGCGGCCAATC
ATCGCTGACGCCCCTCCCTGATGAACGCCCTTCCACACTCTAACCTCCTGCCTCCTCCTT
TTCGTTTCCCACGACCACTCCACACACACCTCATTCATTCTTTCCCAGTCTGCCAGTGTC
TTTCGTGAACGGTATTCCTCTTTCCCTTCGCTCCTCTCGTCAGTCTTTCCTCGCCAACTG
TGGAAATAGGTACTTTGCGGACATGGATACCTTTGTACCCTTGCACCTAACCACCTGCAA
AAGTATGCTCCGTGCGACATAGTTCTATGTACTCCTCCGCATGGAATGCTCAAAAAATAG
ATTCTGCTCTCCACGGCACACAGGCCCCTGGTATGGTATCCTTGACAGCGCTGAACGCAA
AGTATTCCGGCGCACGCTATTTTGCTCAGGCTTGATTTCGTCTTCGTCCAATCTAGTTGT
CTTGCTCTAACCCATTTAAGAAATGCCAATCCAACAACCTCTCGTCTCTTTTGCTCCATC
AAATCGAATGCAATTCCGGTTGTAGCTTCTTTTCCACTGCTCCTTCTCGGCGTGGATTGT
GCCTGCCAGATCTACCCGTTTGCTCTTGCCTTTCTCTATCTTGGTCCTGCCGCTCTCTCA
TTTCCTATGTCTTGACTGCTAGCGGCTCCTTCCTCTAAACAGCAACCTTGTCACAACACC
TGTGCATTTTCTTCTCACTAGCGCATTCTTTCCAGCAGCATCAATATCCAGTCTCGTTCC
ACCCGCTGCGCGCCTTTCGTTCCTTCCATTTGGGGGGACGCACTGCTTCGAAAAGACCCA
AGCCCCCTTTTATGTTGTCTGTCATCCATTCCGCACCTGCTAGCAATCACCAAAAACCAT
ACAGTCAGGGCTGCATCGCTCTTACCCTGTCTCTCTGGATCCCTTCCCGTCCCCATTCAC
AGCACCGGGGTCCTGCTTTGAATGCTTAATACTTTCTTTTTTATGACTTTTCCTGTGGCC
GTCGTCGCATTGAGGATAGACAAGTGGGCATTCTCTTTTTTACTCTCGCTCCCAAACGTC
TCTCAATTTGCTGTCCTTGGATTTCCCTTCGCTGTGCGAGGTTTGCATTTGTTTTCTTTC
TCCTCAAAGAAGCGTAAGGTGCTCCGCTTTTTCCTCTGCTAATGTATTTATCGCTTTAAA
GAGGGGTGTGCATGTCGTACCCAGTGTGGTATTTTTTGGAGCTAAGAATAGGAGGCAGGC
GCGACGCAAAACCGCCCAGTAGTATCTGCGCACATTCCTCCTCTCAAGCCTCAGTTCAGT
TTGCCAGTCGTTCCTGCACTTTCTGCTCTCAAACGCGTCCCTGAGCTGTTGCCTCATTTG
CGTGTCTACATGTACAATGTTTACGTTCAATGTTTGGGCCAGGTTGGAGTGTTTGTGAAG
AATAGAGTAAGAGGCTTTTTGATGTTTGGTCGCTACTTCCTCTTTCAGGTGTTAGTGCTC
GTGATGTCTGCCGGGCAGCAGTCCTACGTGATTGACCAGCCGCCACCAACCTCCGCCTTA
CCAACCGGTCGCAAGACGAGCACCCCTAAGACCAGCACCGCCCAAACTAGGCACTTTGTT
TAGCTCGCTCCTTCTTTCTTGCGTTGCCGGTTTATCCTTACCAGCATCTTTTCCCTTTCC
ACGCCGCTCGTTTTCATTTCAACGCTCGTCAACAACCTTGCACCTTCACTTTGTTCCCCT
TGTCCTGGCTGGGCTGTTCCTTCCCTCTCCGTGCGAACTTGTCCCCCCACCCACTTCCCC
GGCGCGTGCCACAAAACCAAACTTGCCTCCCACCCTCTTTCCTCAAAAGAGAACAGCGCT
TTCCCTCAAATAAGTAATTTACTCCCCCCAGCTCTCGACCCCTTCTTACTCTTTTCTGTT
TTCTTTCTGTCTCAAAGAGGTCGAAAATTACCTTAAACCACCTCGCATCTGAACAACACA
AAGCCATACAAGATCCATATTGTATTCACCTTCTTTTCTTCCATGTTCCCCTGTCTCGCA
TTCTCTTCTCATTTTCGTCCCCTTGTCGCTGCATAGTGACAATCTCAAAACGCACTGAAC
GTGTCGCGCCGCAGAAAAAAAGAGGAACTTCCCAAAACAGGACAAGACTTCCCACCAGGC
TCGATTCAGGCTGGGCCAGAGTTCTGCGACTGCAAGCATACAGCACGGGCAAGCCCTTCA
GCAGCGCAAAGCCAGATTCAGCATAGACCCGTCACAACGGCTCTAACCAACATCTCTCCA
CTGCAACTACATCTCCAGTGTTGATCTTTTCCTACTCTTTTACCTCTCTTCTTCCCTTTT
TAACCTTTTTTGCTTCCCGTTTCGTGATACATCGCGCACGGCTTGTGACGCTTCCTTCAT
TGGCTGCTTCTTCATTTTTCTTCCTTCCTATCCCTCTTTAATCTTCCCCTACCTCCCTAC
GAGTCGACGACCTCCTTCGTTTGCACTTGCTTTTCTTCTCGAGTGCTACTCGCGCCGTCG
CAAAGCTCTGTTCGCTTCCCCTCCCTTCTCTTCGAGTTCTTATTTGCTTTGCCATAATGG
CCGACATCGTGGATCAGCACGACCAGGCTACGCCTACCGACCTCGAGGAGTCCCAGTCTG
TTGGTAACGGCAATGCTGGAACCGAGAGCCGTGGCACCAAGCGCCCACGCCCCAGCGCAG
TCGACGACGACGACGATGATGATGAGAAAGGTGGCCGCGAGCGACGCAAGATCGAGATCA
AGTTCATCAGTGATAAGTCTCGTCGTCACATCACATTCTCGAAGCGGAAGGCTGGTATCA
TGAAGAAGGTATGTCTGCTCTCGCGCCTAGCGTCCTCCTTCCTCTTTGGGCCTGCGTTTG
CTTCTTTTTGGCTTCGTGGTCACTGGCATTCGCTTTGGAGGCCCTCTTTGCTGTCCTTGC
CTTGCTACTCTTTTGCTAACTATAGTTGCTTTCTTTGCAGGCTTACGAGCTTTCCGTCCT
CACCGGCACCCAAGTCCTGCTCCTTGTCGTGTCAGAAACCGGCCTCGTGTACACCTTCAC
CACACCAAAGCTGCAACCTCTCGTCACTAAGGCTGAGGGCAAGAACCTCATTCAGGTGAG
TCTACACATCTGCTCGAAAAACTATCAGCTGGACAGACAAGGGTGACGCAGGCGGAACGA
GCCACGGACTGTATATAATCGTTCCATGTTCACTTGCATGCCATGCCGAGTCCTGCACCC
AGTCTCGTAACAAATGCCTTTTTTTTGCATACTGACAATATTTTCAACAGGCCTGCCTCA
ACGCCCCCGAACCCACGACCGCCGGCGATAACGGCGTTGACGAGCCCAACCAGGTCGACA
GCCCTGAGGAGTCTGGCTCCGGCCACCTCGCTTCACAGCAGAACCGTGGGCTACCCCAGA
GCGCACATATGGCCCCCGGTTATATGCCGAACGTGCCCATGGACCCCAACCAAGCCCTGG
CATATGGCAACTACGTTCAGCGTAACAACCAGTACGCTCTGCCGCAGCATTCGGCCCACC
AATCATAAGCGGTTCAAACAGACGACACGGTGCCGTTGTTTAACATCTTTTGCTTCTCAA
CTTTCTCTTGTCTGTTGAGTCGCTACGACCGCTGTGTGTTGTGTGTTGCTGGGCCTCGCT
TCATTGATGCCCTGATTGATGTTTGTCGCCAGAGCATCATATCAATATTACACCTCACTT
TGTCGTCGCCCTCCTGTCCTCCATGGACCTTTGTTCTGCTGCGCCGATACCCAGCATATA
ATGCATTCTCCCTTTCCTAATTTGCGAGGCCCTTGGTGGTGGTTCGGCGTTTTATCAGTT
GCTATTGCGTGTTTTCACTCTCATTGCTTTTTGCCTTTTACCTTTCGCCTCCCTGTCAAT
TATTCCCATCCGCGACAGGGGTTACTTTATTCGACTTGTTTTTAATCATAGTTTCTTTGT
GTTTAGTTTCGGTGTTGTTGCTGTTACGGTTGTGGTTTCTATCCCTTTGCATCGTTCCTT
TTCTCCCGCCGTCGTGCATAGCCACGGTAGGGAAAGAGGTCGATCCCTTTACCTTTGCAG
CACCTTGTTTTCTGTACGTTCGCTGCAGCTCTGTCGTCTGCTTTATGATTCCTTCCTCTA
CCCCCCCGTGCCGGCGTGCACCATGTATTCTGTCCTCCAAAAAAAGATATTCAGTTTTCG
AAATGCAATACCGTTTAGGAGAAAAAGGAAGCCAGACGCAAATGATTCTCATGTTCTTCC
TATTATCACTAAGCTGAGTAGAGCTTCGCCATCCGATCTTCCTGCCTGGCTGGGGAGTCG
TAGTTCATGGCCAGTCGAGCGATGCTTATGCGTTTATCGCGCACCATTCTATAGATATGA
AAGGCCACATTGATCCCATGGCAATAGAACTGATGCCAGGCGACAGGGGTGGAGTATTAT
GTCTTCCATAGCAGACATGGTAGCATCAGCATTAACTGCTGCTGTACGATACTAGTACTG
TCCAAAGATACGAGATCTTATGTCGATCTCGTCTGTGGCGTTGACTTTGGTGCATAGAAG
TTGCCCGTTCCACAATCTGCCTGCCTTGCTACTTTGTTGCCTAACAGGACTCAAAATTCC
ATCAACCTCGGCGGTGGGTAGGAAGCTGTGTAGTGGGTAGTGGGAAGATAGTTAGAATCT
AAATCGCATGATGTCTTCTATCTGCATTCCCTTCAAGTTGAGACAGGCTGCCAACAGGAG
TCATGCGGGAAATCATGGCTCTGGCGGTCTTCTGGAAGAAGAGGATGAAAATAGTGTAAA
AAATGGCAAATAAAACGACTCTAGCAAGTTCATTGTCACCTTGCTTTTTCCATTGATATT
TCAACGTTTCGATGGTAGTCATTGTTTGTCGAACAATTGAATTACTGCTTTTAGACGTGT
AAGTTGGCGAAAATTACCCAAACAAGACATGCCTTCCTCATCGGGAAGGCCGCTTGTTTT
TAACAGGTGGTCTCGATTTTTTTTTTGTAAAGTCATTTAATTCTGTTCCCGAAGCCTCGT
CCGCTGCAATATGCCCTTGCGTATTTCCGGGAAACAAATCAGATCTCTAAAATTCGCTTT
GATGACGGACGCCCATAGGTCTCCTGTTCCGGGTTGTCGGCTCACGTCTTCTATTTTCCT
TGTCCATGGTCGGGACCAGGAGTCGAGGCGTCACCTCGCTCTTTGCCCTGCAGAGACTAG
ACCCAACGGTCCTGCCATCGGCCCGTCCACATCGATACCAAAGTTGCTAAGAATGCAGTC
GTGTTTTCGTTTCGAAAAATGGAAAGGTCAACTAAACTGGAAAGAGCATAACCAGAATCA
TTGTGGACAGCAACCTCCGTTGGCCATCACGGGCAAGTCGTCTTTCTCTCGGGCGCATCC
GTTCGGCAAAGTCGCCTTAATTTTTGGGCTACGGCGCGGTTGACGTTTTCGGTGTGACCT
TGATTGGAAAAGTGTCGGGCTCCAAGGCTTTATTGACGCCGGAGCCTCTGCCAATAAAGA
GGAGAAACACTCGGCATATCTACACCCAGCGCGAGTTGCTCCTGCCTCAAGTACTACCTA
AAACAGCAACTGCATCCTCGAGGAAGACAAGCGTACGGTTTCGTAGACAGGTTAAGGAAA
GTGACTGTCGTTGATAATGATAACCATATTAAAACCTCATTCAATGAGATGACGCTACGC
GGGAACGGGACGCACCTCGACATTCGTATTCACAGGGCGGGTTTAAGCGAGTCCAATCAT
TGGGGTGTAGACGTCACACTGTACTCATCTTGTGTTTCGGTGGAAGGGTATCGTCGCTTG
GAGCTGTAGTTGCTTCTGTGTTTTGGAGCATTTTTGAGTGATAATTCTTGTTCTGTACAC
GATGTATTTACTTGAATATTTTATATTTTATTAATAATTTATATTTGATGATATTTTATC
CCAAGATAAATATTCACCTCGATTTCATACAATATCCCTCTCGACTGTATGTAACGGGTG
CTCTATCCCATAGCAGAGAAGACTCATTTAATGTCATCACATTTATAGCCAGTTGTTGCG
CCTCTGCTTATTTTTTGGTACATGGTGATAGTTGCCCTGCATGTAGAAAGTTGCCGCCAC
TTGCAAGATCTCAAGTGCAGACGGTTGCACTTAAGTCCGAAGAGGGTTACATGCAGCTTC
CCCCAGTAGCTGGTTCCAGGGACTCCGTAGTGGCGCTTTTGCGCATGGGGTTGAGCACAT
ATGCGCGCATTTCTGCACGGCACAGAAGCAGACTTGTCACTAGTGCCACCACCCTACGGC
ACAAAGACTGATGGGTAAAAGTACCAGTACTTTTGAGATTCGTTAAGAGCATCAAAGGTG
CGTGAGAAAATTGATTGTTTGAATATACGCTGTAGATACCGTTGCAAAGGATATAATAAC
AGCAAACCAAAAAAGGTAATAAAAAAAACTCCTGATATCCCTTTAACGCCGGCCGTTTTA
TATAACTCCATTCGTAACATTCGTTTCATTGCTCAGAGATCGTCTTGGACGCAAGAGATT
CAAACCGCCGCGTCACAAGGGACAGGGCTCGGCAATGTCTCGACAACTTGCTAGTTTTTT
GTGCAAAAGATTGCCTAGATCGACATCGCTCGATGCTTTGGTGACTCAAGTGGCTCCTCG
GTGGTCTCTCGTGATGGCCTTTGTGACATCTCGTTTTGGGTCCCAGTGCTGCTTTCGTAT
CGTTTGTGAACTCTAGTGCTCCATGAGCACAATGTAGCGGCCGACCAGCAGGCTGCCCAG
GAACGTGCCGCCGAGCACCGACATGAAGTAGCCCACGTTCATGGACATGACTGCAATCAT
CAGCAGGTAACCGACGCCGGCCAGCAGCGTGTCGAGGAGGGCGCGCAGCGGGTCGACCGA
CAGGCGCCAGGGCCGCACATGGGTGTGGCGCTTCTTGAGGACCATGACGTCCTCCTCGAT
GCCGTTCTCGGACAGGATCATGCGCTTGGCGTCCGAGTCCCGGGAGATTTGCTGCGAGAG
GACAGGCTTGCCGGGGACGACGACGTAGCGGCGCTCGAGCTCGGCGTCGAGCCAGCGAGA
CTCGGCCCGGGCCTTGAAGGCGAGCAGGCCGCGGAAGAGCGCGGCAAGCATAATCAAAAA
GATGCAGGTGCCGGCGTAGGAGCCGACGGAGCTCGGGGTCCAGGTAAGTGAGTAGAGGGG
GGTGTCGGTGGCGGTGAAAAAGACGGACATCATAGTCGTCATCGTGGTGTTGGAACTGCC
CGAGCCCGAGCCCGAGCCGCCCATGTCCATGCCCATCATCTTGGCGGTTGGTTGGTGGAG
GATGTCGTTGGGAGATGGGAACGAGAAGAGAAGAGACGGGAGACGATTACACAGAGGAAG
CAGCGGAGCCTTTTTAAAGGAGCCTAGGCTGTTGTTGCTAGCGACGAAACGAGTTGACGG
GGTCCAGCGAGGTGTGAAGATAAGAATAAGACTGCGCTCGTGCGTTCCAGAACCGAAAAG
AGCGTCGTATGGTTTGCTTCCACTGCAGGTGTAATATGCCCTCGTAGAAAGTCGAACCTG
AATAGAGTGGATTTGGCGACAGATATAGTGAATCCGTTTAGGCTGCGCGAAGCGAGCGTG
CTTGGCGAATCGTGACTGATGGAAGGAGCGACCGAGAGGACGGGTCGGCGACAACGAAGC
GACAGGGCAAGACGGCGAGAGGTACAAGTAAACAATGAAAAGCAACGATCACGAAGTTGA
CGATTAACGAGAATAGAAGAACAACACGATGGGATACCAAAAAATCTGGGACGGGAGTCT
ATTTGAAGGGGTCTTCCAGCCTTTTGCTGTTGTTTGCCGCCGCTTTGTCCCACACTTCGG
GCAAAGTGAGCAAGTTTACGGAGCACGAGCCAACGCCAGCGCCAAAAACTGACGGTTGTT
AGAGAGGGCTCTTCCCGGCAAGAGCAACGAGAAAGGTGGGGTGGGATACTTCCAAAAGCG
GCAAAAAAACGTGCTCATACTTCGTACGTGGACTGTTTCCTAGTCCGACGCCGGGCTATG
TATGGACATCGACAGACCGCCCACTGTGACGCTTTCCTTGGTTTCGTCTGCAAAGTCAGC
TGTGGATTACAGTTTCCTCTTGCCTTTCTGGGGCCGTTTGCCCATCTATCTCGACACTGA
CGTGTAGTTGATACTTTTTGTCTCGGGACGTACAGAGAGATACAGTGTCTTATGAGGTGT
CTTATGAGGGCCTGCGACGCTGGTATTTCTTTTTGCAAAACGATCGCGGACACTTACAAG
ATCAACCTTTTCAGACGTCTTTTTATTCCTTCTCATGTGCTACAGAAAACGGCCGTCCCA
TTGCTCCTGCCCTTCTTCCCCATGGCTGCTGTCTTGCCAAGCTGCCGCAAATGGGGCCTA
TTCGAAACAGAGCGCAAGTTTACAGGAAGGCACAGCCGACAAAACCGTAACATGCTCACT
CTCCTTACTTCTCAATCCTCCATCGCCTCTTTCCTTGTTTTCTCTTGCCGTGCCGTCCGA
GACCGTTTGGCTGGATGAGATAGCAATAGCAGTGGTGAGGAAGTGACCTGGACCAGTTTC
GATCGGACTGCCAGTCATTTCCCCTCCACCTCCCCGCCGCGAGACCACAAATGCACCCAA
ATGCCAACAGCGATCACCCATAAAGGCCTGGACCGAATCGGTGGGGTGCCAGTTGCACGG
CACAGGAAGTAACCCTCCTTCTTGCGCTTTTGCAGGTGACAAAACTATTAATGACAACGG
ATGTACCTCTACTTTCTGCTCTGGGCAACGTTGTGAGTTTGCATACCTGGTGCACTTGGT
GATGTATTGTGTCTACGATGTATTGTGTGTCCTATATTGAGAGAATGTCGCTAGAGGCGA
TCAATCAATCACCAGACGGCCACCTTTAAATGCACGGATGGTATCACAGGGCCCATAGTA
AAGACCGGGAGTGTGAGGCTCCAAAGAACACGGAGCGGACCAGCCTCGGAGAATACAAAT
AAATGGCTTTTCCTATCGTCATGGTTGTCTTGCGGAGGGAAGGGAAAGGGTCCCTGGATG
CTGAGACAGAATGAGCGACTTTCCCACCAGTCGGGGATATTTGCTATATTGTCCTTCATC
TGGTCGCATCCATTGGCAGCTGTCAGAAAGCAGTAAGGTCTATTGCGGTACGACGTACGA
CAGTACACTCTGATGTCATGTTTCCATTGTGCGATTCTGGCTGTGCGTCGCCAAGGGTAT
GGACGTCCGCTTCAGTAGCTGTACGACATCCGAATGGATGGACCCGATGCACAGTATGCA
GGCCAAGACACTCTGCATGTTTGTTTCGAAACCTTGCGTACTCTGGTTCCCGGCCGTCAC
AAGCTGGTTCTGCGAAAAGAAATACCTTGGCATGTAAGAGAATAGTAAAGGCTTTATTGA
GAAAGCATGAAACAATGCAAATAAGTTAAATAACAAGACAAATTGATAGAAGCGAAAAAA
GAGGCTTGGTGCGATAGAAGAGAATCGCGGTAGAGAAAAATCACGAGCAGGACACCGGCA
AACTAAGGGACGAAACCTTAAACAAGGATAGAAACACAACCTGGCATGGAAGAGAGCCGT
GAAAGAAAACAGAAAAAAAAAGAGAAAATTAGACGACGACGAAGCGTCTCGTTTCCGTGC
CCCAGTCATACTTGCCGAATGCTATTTGGAGCAATACATGGCAGTTGAAGACGGAGAAAG
GACGGCAACTGGGTGGGAGGCCGAGGCGGCAGCAGAGAGCTGAAGAACAGGACGATAAAA
ACGGCGCAGGCAATTTCGATTGAAACGTGACACCAGCGTGCCGTGACACGCCGGTTATCA
CTCGGGGCGTTGCCGTTTTGTGCCGTGTGGGTTCTGCCACTCGCCGCCGCCCTGGTTGCC
GCCACCCTGGTTGCCAACCATGCCGCCGCCAGCACCGCCAGCACCGCCACCGCCACCAAA
GAAGTTGGGTGTGAAGTTGGGATGCATGCCTTGGAAGTCTGGAAAGTCGTTAGCGAGAGT
TCGAAGAAAGAAAAACAAAAATAAAATGGAAAAGAAAACAAGCAAGGGGATAGAGCGTGA
AGAAAACGTACTCGGCATCCCACCACCGACCATACCCATGCCACCCATACCGCCCATACC
GCCCATAGGGTTCATGCCTCCCATACCGCCGGGCATGTTGCCCATGGGGTTCATGCCGCC
CATGCCACCCATGGCCGGGCCCATGCCGCCCATCATTCCACCCATCGGGCCGCCACGGCC
GCCGCGCATGCCTCCTGGGCCACCGCGCATGCCGCCGCCCATATTGCCACGGAAGTTGCC
GTTGAAGCCGCCGCCGCCCATGGGGTTGCCGCCAAAGTTCATTGGCCCGGCATTGTTGTT
GCTGTTGAACGAATTCATGTTGCCGCCGCTAAAGTTCCGGTTGAACCCCCCCTGATTGTT
CATGCCGCCACGGTTGTTGTACATATTGCCACCGCCACGGCCACGGTAGCCGCCGCCGCT
GTTATTGTTGTTGTAATTGTTGTAGTTGTTGTTACCGCCGGACCGATCCTGGTAGCCCGG
GTTGGACACATTGCGATTTTGTGAATTGTGTGCACCGCCGCGGCCAGGTGTGTCCTTGGG
CAGAGTTCGGAAGGGGTTTATGGTTGGTGACGAGAAGATGACACTATGCTTCTTCTGTCC
CGCCTGGTACTCGCCCGTCGCTTGTGACTCAATCCGGTGCTTGGTGGCCGTTGCGGCCTG
TTGCGACGAAAACTCGACGTAGGCCTGCCTGTGGAAGGTGGAAGAAAGGTAAGGGGTTAG
TAAACGATATAGATGGAAACAAAGTGCAAGTGTGGCCTAATCCAAAGCGAGCCAACGCTG
TCCTACTCACCCTTTGCTTTTGCCGTTGACCTTGTGTTCGCTGAACGTAATGTCCTTGAG
CTCTTCCTCGCACTTTACTGCTGCAATCCAGCCGCGAATGTCGTCGTCGGTGATCCACCA
GTTGAGCTCTGAAATCATAATGGCCGTCGTGGCACCCGGATCTATCGGACGATCATCCGA
GCTTCCTTTCCGCTTCACGCCTTGTGTCGGCCCAGGCGGCGACTGTTGTTCTGTTTTGGA
AGAGTCCTGTGTGCGATCAATCTGGTTCTGGTCATCCTGGTTGTGGCTCTGGTCATCGTA
GTCGTGGCCTTGGCCTTGGTTGTTGGTGGCCTGGTTCTGGTCCTGGTCGTCACCAGCAAA
ATTGTCTTGCCTGTTGCCGCCGTCGTCGCCGTTGGCATCGCCGTAGATGTCGATCTCAAA
GTCCTCTTCCGTCGTCATTTTGTCGGTTTGCTGTGGAGAGAAAGTGAGTGAAAGCGCCTT
GTAGTCTTGTCCGTCGAGCGTTTCAGAAACCCCTCAGTGCCTAAAGGAGGCACGCAGAAA
ACAAAAGATAAAAGTCAAGTAATCAAAGACAGTGCCTGAGCTATGCGATGCCGCGTGCAG
TTGCTGTGCCCACCGAAACTGTATTGAGACCTAGGTTAGGACCGGAGATACAAGAAATGC
TGGCGCACGAACCATCTTCGTAATCTTCGCAACCAGCTGCTGAAGATGCCATTGTGCGGT
GTCTTGCAAGGCTGGGAAATAATAACAAATCGACAGGCAGAGAAACAAAAGGAGCACAAG
GAAACGGCGCCAACAAGTAAGAAGGAAACCCCAAGATCGAGAGACAAAAACGAGGAACCC
GAGACAACAATCCGAGCGAAGAACAGAACAGAGCTATTGGTACGTACACTCCTGGGGTGC
TTTCTTTTCTAGACACGAAGAAACTTGGCTTCTCGATAACAAACGGACGATGATGGGGAG
TTCCCTTTCAGTGCAAAAGGAAACCCTATGATACGCGCGGCAGACGAAGCTCTGTGCTTG
CAGTCTGGCTCTGTAGGACAGTAGACAGGACGAGCTGATACAGGGTTATATTGAGGAGAG
AAGAGCTGTGGTTCAGCCGAAACATATAAAGGGATGGAAAGAGTCTGATGTAAATGTGCA
GAGTGACAAGAGCACGAAGGTCTGTCTTGTCGGGCCGGGGCGGCGGTGCACGATTGTTGG
GGCGGTCCTGGAGCTTCGTTTGGCGTTCGGTCGACGCCGGGCCGATGGTTCGTGGCTGTC
TGACGTAGGAGAGGGAAGATAGAAGATTATGGCGCCCGGCGGTAGCTCCCGTCTTCGTGA
GAGAGGAGATGAGATGGGGTAAAAAATGTGGTGAAGGTTCGGATGATAGAATGTCGCGAT
AGCTTCGTGCACCAGGCAGCTATTCTGTGGGCTACTGTCGCGGGAGGCGCGAACACGAGT
GCTGAGCAAACTCGTTTCAATTCGAGGAGAATAATCGATGAGGGCGAAAATCGACAAGAC
CGCTGCGATGCCGAGTCGAGATGGGTTTGAAAGAGGTCGCACGTAAGGAAAGTAGAGACG
AAGAGAAGAGAAGAACGAGAGACACGCGAAAATCCGTATTGGCTCGAACCATTAACTTAA
CCTAGCAAAACTGGGGGTCAATGAGGAAGCAGGAGCTTCCCGCGACACAGTTGGTCAGGG
TCAAACAGGGCAGGAGGTCTGTCTGGAACAAAGGGGAAGCCACAGCATGTGGGTCACCTG
CTAAATGCTAGGGGAGCTTTGGAAGCAGGGAAGCAAGCAAGCATACCGTGCTAAATACCG
TTCGTATACTGTAACAAGTGGCGACATAGCCTCCTCTCGCACTATGCAAGATTTGGGTGG
TCAAAACACGTGCAGGGCAGGGGGACTGCACCCAAATAGCAGGGTTCGGGCGATCTGGCA
TGACCTCTCTGTGCTGGAGCTGGGGAAAGAGAGGGCGTCGCGAATACCCATTTTTTGACC
ACTATCGAATCTACCCCTTTCTCTCGTCTTCCTTTCCTCTACAATCCATCACTACCGACC
ATTTCCTTCCCTTCTCGACGACAATTGACGGATATCCTTACAAAAGACTGTCTTTAGCCT
TTTCAACTGCTTCTCTAGCAAACACATACACAGCCGCCAACATGTCAGAGCAGCTCCAGG
AGATTCTGGACATCCCGCGGGAGTTTGTCAAGGATGGCATGCAGTTCCTGAACCGCTGCC
AGAAGCGTACGTGAATTGACGGCCACGCTCCCCCTCATTGATGAAGATGGTTCTAGATAG
CCGGGTTGCGTGTGCAACAGGACAGAACTTTGCTGCAATAGCAAGCGACGGCCACATCTC
TGCTGGGACAGATGCAGACGCATCACGCGACATTGACGAAAGTTGGCCGACGATACTAAC
AATGCTCTTTTTTTATAGCTGATGCGAAAGAGTTTGCCAAGATCAGCCAGGCTGTTGGTG
TCGGCTTCATTGTTATGGGTGCCGTCGGGTACTTTGTCAAGCTGGGTACGTTCTTGCAAT
TTGTATTTCGCTCTCGATACGCATCTACGCCGCGCATGACTAACTTTTTGTCTTTCTCTC
GCCGCAGTGCACATCCCACTGAACAACATTCTGGTCGGCGGCGCATAAGCGGGGCGCGCG
ACGAGAATGGCGGACGGATAAGACGCGTGGCCCGACATGCCCTGTCTCTTGCCACGGGAC
GGACGACACAACTTGCCTTGGACATCCCTCTTTGACCGCAAAAGTCCGCTGAGCACACGG
ACTGTTGACCACAATGTGCAAGACTCGAACACGCAACGTAACGAAAACTGATAAAAATAG
CGAAACACTTATAAACTAAACTGTTCGAGAAAAGGAAGAGGCCGTATCCCCAGCTTGCAA
AAGGGTACGCCACTCTTCGCTTTTTGTAATTATTATTACTGTGTATAAAACCGCAGGCTT
CGACCGAGAAACAAACTATAAAAAGAGCAGGAAGGCATAACGGAGTTTTGATCAAACAGC
GCAACACATTTTTTTTTTCTCTCACCCGATTTGACTTGATTTCTACACATGTCGTGCGAT
TCGTGACTGGCTTCTCTGTGTGGTGAAAGTATGACGGATGGTTTGTATTCTTGCCGGTGA
ACGTGTTCTAACATATGTACATAACTTTGAGAAGCTGAGAAAGATCCGAGAGACTAGCCA
ACCCCGAAAAGCCTTTCTCGGGCATATCCTATCACTCTAGTTGGCCCACCAAGCTGTGTT
TCGTACCGACGTCTGCCAGGACGAGATCGGCCGCATCCGATCGTCATACAATCGGTGCTC
GCGGCCCCCGGCGTCGCCATCCTTGGCAATGTCGCAGGAGTGGACCGAGCACGTGCCAGT
TTCCATACTCTCAGCGTCGAACGAAGAGGCTAGACGAAATGTTAGGTGGAACGTGACCAA
AAAGAAAAAGACATGGGCATCAAGGGGTATAATACGTACCGACAAGAACGGGTGTCGTGG
GATGCCAGCTGGCGTCACGCACACACAACGGGCCGTGCGTATAGCGGCGCTGGCGCACGC
GTTGGCGGGAGTTGAGAGTCTCCGCGGTATTGTTGTGGCCACCCGCCTCAGCTTGGCGTT
CTTCCTCGGCGGCGACGGCCGATAGCGTCTCGCGCGTGGCCTCGCGCACATCAATGACGC
CGGCCAGAGTGGCGTCCAGGTTGTAGATGTAGACCTTACCTGAGTGGCTTGCCGAATAGA
CGTAGCGCCCGTCGCTGCTACCTGGTGGCGAGAAGTGGCAACGGATGAGCGTGCGCTCGA
CGCGGTGGCCGCGGAAGGTCACGACAGAGTTGTCGTGTGGGTGCTTAAAGTAGAGGTCGT
CGTTGTAGCGCTGGAAGCGGTAATCGTACAGGCTGTACTGTGTCAGGGCGGCCGGGTCTT
TGGCGTCAAAGTCAGACATGCTCATGGCCATGCGCAGGTCCCACAGCCGCATGGTCTGGT
CCTTGCCGTTGGACAGGATGTAGCGCCCGTCGCCCTTGCTGTCGATGTATGTGATGCCCT
CACAATGGCCAACAAAGGCGCCAGCCGCCCGACTGTCGCCCAGACTGCGCCGGTCCCACA
CCTTGATGGTAGCGTCGTCGGACCCCGAGTACAGCAGGTGCGGCGACTGCTTGTCGCCAA
AGCACACCGCGTTGACGTCGTGCTTGTGGCCCTCGAAACTGTGCAGCACCTGGCGCGATT
CGATGTCGTAAACGATGATGGTGCTGGCGTTGGTGCCGGCAACCAGTTCACGCCCATCGC
CCGAGAACCGCACGGAGAAGATGGCAAACGAGTCGTAGAAATCGCCAATGGTGTCGTCCC
GAGGGAGGCCAGCCAGGTCCAAGAGGTACGGCTCGCCCTCGTCGTTCGGATCCGTCGGCG
CTAGGCACACTTTGGGCATCATGGACGTAAACGCGAGCCATTTGTTGTCAGGGCTCAGCG
ACGCATCCGTCATGGTCCAACGGCCCGACGGGTGCACCACGGTTTTGTAGTGCTTCCACT
CGTTGACGTTGGAGGTGTCGTACATCCGCACGCGGAAATCCTTGGTGGCACTGTAGAAGA
AGTTCCCGTCGTCCGAGAACTGGCCCAGGTACACAGGAGCCTCGTACCTCAATACCATGT
CGGCGTCGGTCGAAGGCACCATGCTCTGCGCAATCATGTTCTTACCCAGTGTGCGGTCGG
CTTGTGTCTGACCAAGCCCGAGCTCACGGTCCAGAAGCCGGAGCGACACGGGCCGCCGTC
TCGCCTCGATCTTGGTATGCAGAGAGTGGTTGTCGGAGGCCATACTGTCAAAGATCGTAG
GGTACACCTTGCGCGGCCGCTCCGTCGAACCGAACACGCCCGAGTCCATGAGCTTTCGGC
CCTCCTCGCTCGGCACCTTGGGAAATCTATTCGGGTCACGCAGCTGCTGTCGTCGCCGCC
GGCTGTTGGTAAAGGCGTCGATATCGAAACCACCACCCCAGTCAGTCACGCTCAAGAGGA
CATTGTGAAGCGTCTCTCCTTGTAGCATGATGTTCAGCTGCCGGCGGGTTAAGTAGGGTA
CCGGGCGACCTGTCACGTTAGTATAGATAGGAACGTGCGAGGAAGTGTGGACATAGGACT
GTACCTTCATCGATATCCTCGTCGTCGTTGTCATCCTCGTCTTCGTCGTCTTCGTCATCT
TCCTCTTCCTCTTCCTCTTCACCGTCATCTTCTTCGTCGTCCTCTTCGTCGCCATCGCCC
ACAATCTCCTCATCTTCATCGACAACCTCTTCGATTTCTATATCGTAGTGCATGGCGCCG
TCCTCGGCATCTATACGGAGCAGTTAGAGCTATTCAAACGACGGCTCACTCGGAGCCATC
GGCTTAAACGTGCGGTACATACCATGGTATTCGTCATCGTCGTCATCTTCCTCTTCGTCG
TCGTCGTCGAGTAGTCTGTGGCTGGTGTCATCCCTGAACTCGCCATGCACGGCTGTGTAC
TCGCCGCCAGCGCCGCCGGCACGCAGGCGATATGCCTGTCGCAGAAGATTTAAGACGTCA
GTGGGGGCGGCATCATTGCCTTCGCTGCCGCCGGCGCCAGCATTGCTGTTGCCGTTGCCC
GGAGTCTGCGGAGCTGACATGTCGTTATGTCTCGGATAGGGTGGGACAAGCTGGGGGCGG
GGCGGTGTATTGCACTGCACAACCCTGTTTCACGCTTGCGATGCCCGCAAAAGAGAGACA
CACAGCCGGAATAGCCAAACAGAGGAAAAAACACAGCGACACAAAATGCGCGGTCCAAGA
GCTGTGTGAGAAGGTTATTGAGTGTGTGGGAGCGCTTGATCGGAAGTCACGGGGCGACGG
CAAAAGTGCGGGCGTGGGTTTCGTTTCCGGATTCAGGAAGCGACTCCGGATGTGCGTGTG
GCGACCAAGCGGAGTGTCGAGTGAAGGGAAAGTAATGAGGGCGTGAACAAAGCGTGGGAA
AGCAACAATACAGCGATTTGTATTAAGGCCCAAAAGAGGTGAGAGAAAGAAGAATGGCCC
GGGTGAACGAGATGTCTACCTAGGTTGCGCTTTCCTCGTTGCAAGAACGCCTCTTAACGA
ACGTCAGACTCAGGTGCTCCTCCCTATTTCTAAGCTCGTTGAGCTATTGCCGGTCGCTCT
TGCTTGACCAAACTCCGCGAGAGCAGTATCGTATCTATGGCGCATTATGGTCGCCCATGC
TGCAATTGTGGGGAGGCGAAACTGTCATCGCTCGTCTAGCTTGAGGAAAGTGCGGGTAGG
GTCTTATCTCCGACAGCTTAAAGGCGAACTCACTTCAACTACGGCAACTGGGCAGTTGTG
AGTGATGGATATGAATACCATTTCGATATTCCCACTTTCGTTTACCCCAAAAGGTCCATC
ATTTGGACTTCTGTTCTCCATTACCGAGCACACTGATATTCCGACTTAAATTTCCTGTTT
CTACAATCTTGGAATATTCTGTGCCCGGATGAGTTATTTCCATAATCTATTTTCGGACGA
AACGTCATATTGTGGCGCTGGAAACCTTTGCAGCTCGGCATTAAATCAGGCGAATCGCTG
AAACGAAAGTGCCTGGATGTGCAACGTACACACGTAGTAGGCTATTAGCTATTAATACAA
TCCTTCTCGCATGTAAGTTGGATCGCATTGCCAATCAAGCTTGTTTTGACCCTGCCTGGT
TCGTTCACATCTGATTTTCATCTGGATCTCAAACGGGGCCGAGTCCGCAGTTGGCTCATG
TTTGGCACTCACAACGAGGAATCTTTCAATATCTCCACGTCCTTGAGCGAGCTACGTCCA
CAGACATTTCGTTGAACTCGATACCTGTGATTGGCATGGCCGTGGACCTCCATACACTGT
TGGAGCAGCCTCGGTCCCCGAGCAGACACGACGTGCGTGACATTGCACAAGATGAGCCGT
CTATCCAGCCACTTTCCAAGACGTCTACGGCAATTGGGTCTGCCTGCATGCATCCTTGTC
CTTTCCAGCTCGCAGGGAAACTGGGGCCGACAAGCGCACAAAAAAAGCAGACACGAGACA
CAAGGTGTTCCATCGTATCGCACAGTGTGGCTGGAAGGCTGTTGTTGCTGGGGGTTGCCA
GCTTCTGGCGTGTTCTGTTAGTCGTTCAAGGAGCCCTGCATGAAACCATCCCGGGCAGGC
TTTGGCATCTGCAGGTTGTATCCGGAGTCGTTCATGTGGCTCATGTCGTTCGTGTTGTTC
GTACAGCTTAATCCGTCACCTGCTCTCGAGTTGCAGCTGCGTTCGCCACCATTCTCCCTT
CCCTGGCAGAGACACTCCACGAACCGGACCGTATAATTCAGTTCGTCCGAATTCGCGTGT
GGGGTCCGTATTCACATGTGCCACGTTGGTCTGCCGCTGGATTGTGCGCCGTGAATAATC
ATTTTCGGCCCTCAATATGTCTTGATCCCCAGAGTTGACCGATACCAACGGGGGATGGTC
CTTTGGCAACGTCACCAAAAAGAGAGCCGTATTGGGTTCATTCACTTGCTGTCCTCAGCA
CAATCGCAGAATTTCGCTTTTTGTTCATGAAACCGAAGTGCCTTGTAACACCGGTTCGGT
CTTCTACCCCCCAGTTCAATCTCATTGTGTGCAACCTGACGCTCTGCTCGATGCCCGGAT
AGTAAGGAGGAACTGAGAAAAACAGCCTCAGGGATGGTATCACAAGCGGTAAATTCGTTG
GTCATTCGTTGAAATTCAATTAAAAAGGGGTCAAAGAAAAGAGGGCGGGTACCAAGAAAC
AAAACAGAGAGAGAGAGGAAATGAACGGGCATATATCACAAAACAAATATCCCGGATTTT
CGAGACCACATCACCATTGCCAAAGACTGTCTGTTATCTCAATGGGGCAGGCACTCGCCG
AAAGAGAGACACACGTTCCACTTAACCTTGACTGCCTTTCTCGCCAGTACCCCAAACTCC
TTGACCGCTTTCTTGGGTCACTCTCGAAGATTCAATTTTCAAAGAAAACGATACTCCAGC
CAGCCAACCTCGTCAATATCGAGCGGTTTGCTCGAGACCACTACCCTTTCGTGCGACAGC
GAGATGACCCGCGTTCTTCTGGCTTGCAGAAACAATACCGACTATGTGGACCAGCAATGA
CTTGTGATGAGAAGAGTACGATGAGAAACAACATGAGCTGATATTAAAAACACCAGAGCA
GCAAGACAGGGCCGCGAACGACGCGAATAAAGGCGAGACCTTGTCTCAACTATGTTCTCA
CAACCTGTACCTCTGTGCGCCGTTGAGCACTATTCGAGTGGACAGAGGACGAGGCCGCTG
CGGTTGGTGAGAGCGTTGGCTTCACTTCCTCTTCTCGGATGCTGGAATAGCCGCTGGCTT
GTCTGGGCCAAAAAGACCGAGAAGATACGAAATTCGCATCACGGCGAGGAAGGTCTGGCA
CATTGGCGATTAGTTTGGCGTAAAGGAAGTGGCAACCTTCTCACTCCGCCGTGTCCTCTT
TGCATGCTTGCAGCCTCCTCAACAAAAAAGCTGCTGAGACCGCCGATGCGTTCAATCTGG
ATGCACCGTGCACGATATACATGGCGCCAGAGACACAGACAGAGCGTGTGTGAACGTGTG
GAAACAATGAAACATACCGTGAACCCAACATTTCCCCACGTCATGGCGTTCCAGTCGTCG
ACGGCAGCAAACCGCTCTGTTCCGAGAGCAAAGATGGTCAAGCCAACATGACCTACATCT
GCAAGCAACAGAGCTACCAGGTAGTTGTGGACGACCTTCAGTTCGGTGCTGGTGTAGAGG
ACAGCGACGCCGACCATAAACAGCAGGCCATAAGCGTTCCCCAGCTGCTGGGCCACGATG
CGTGCCTGGTCTGAAATGGCAATGGCTGGGGCTAATGGCGCCTCTGCAATCTGCTCGCGG
ACGAACCAATTGGTCGCGAACAATGCAGGCACACAGCCGCCGATGCTGAGTTCAGAGAGG
GGTGGGTCGTTAGCAGAACGAATGGGTGTAAAACGATGGTGCAAGCCGAAGGCGGACAAC
CACCAGGCTCAGGTCCAGTCCCTAGGCCAAGTCGTCGGCTCGGGATATATAGTTAGCCAG
TAGCAGGAGGGCCAAACTCACAGGGAGATGGGCTCGATGATGGTGAACACCAACCGGGGG
ATGGTCGGGAGACGGGACGCCATGGCGATGCAATAGAGCCGATCGATTGAGTCTCTGGTG
TGTTTGAGTGTGGGTGCGCTCTGTTCCTTTGGGCTTCGCCTTGTTGGTCCAGCCTAGCAC
GTTCTGCTTCTGCGCCTTCTTGCTGTTGTCGTCATGTATTGTTCTACTTCGTTTTTGCCT
CTTTGGCTGTGGCTTGCAGCAGAGCAATGCTGGTTGGTCTGGCCTGTTTCAGGAGAAGCG
AATGTGCTTCCTTCTGTGTGCTCCGGTTTTCGACGGTTTTTTTTTCCATTTCTTGCGCCC
ACTTTTGTCTGGTCTCCAGACTGTCAATCAATGCTTGTCTCTGTTGTCGTAAGCCCCCCT
GCTCCGTCGGGCAATGCGCCAGCACCGCAAAACACACAACTGCCAACCCCAAAAGAGAAA
TCCTGAAATCGCTGGATCTCAAATCCTCGAAGTCGACTCCAGTCCCGACTAGACAACTCC
AAACCCCAGACAAAAATTAAGCTCACCTCTAACAACGGGTCCTGCGCATAATGCAGCACC
CCAGCCTCATTACCTGTCGGTAAAGTCGCGGGTGAAGAAAAACAGAAAGAAATCACACAC
ACACGGCAACGTGAAGGCACACCGGGGTGTGTCGTGGCAGAGACGGGTAGTGGATCCAAG
CAATTCCAGAAACGTGAAGAAGAAAGAGTCTGGGCCTGACCTTGGGTCGACGTGACCAGC
CAAGACAAAAGGCAAAGGCATGCACTTGGCTCGTTCCTGCACTACCCGTGCGCTCACAGC
ACATGAGTGGAAATTGAAGGAGCCAAAAGGGAAGGTCCCCCCTGCTGCCCGGGGAAAGTG
ACTACTTACGGGCAAGAGCCAAGGCATGGGCCAAAAAGCCAGGCCACGGCGCTGCAGAGC
ACCAGCAAGTCTGACAAGTTCGTAAGATCGTTAAGTCAGCACACCTCGCAGCATGCGCAG
GACGAAAAGCAACCAGCACGACGCAGCAAATGCCAATTTCAATTCCTCACCAACCGGCCA
CGCACCGTAATTTACGCCTCCCTCTTACGACTCCTCTTGCAAGGAGTGCTCCGTCGGCCA
CTCAATCAGTCATGTGCCTTGCGCCTGCCCGCTTCGTCGATTTGGCTCTACTGGCTCTCT
TCCTCAGTTGCTATCCTTTAGCTTGGTTTGTACCTCTGGTTGGTCTTTCCTGGCATGATG
CCCTTGGTTCTTTCTCCAAGTACGTCAAAACCCACAGCAAGACTGGTAATGCATTGTAGC
GTGGGTGTGGGTTGTTCCTTCCCCTCTTGGCTCTTTTGGCCCCCTAGTCTGCCTACCCCT
CAATTGTTATCGCAGCTACGGAATAATCCAGGAGGACGGGGACGTTCTAGACCTTTCGCC
CATTTTGCGCTTTATATTAGTGCACGGTGGATGTAGCTTTATTTTTTTTTCTCGACTTTT
AAGTGGTTTATACATCTTTCCCTGACTCTCGAGTTTCCATGTTTGGCGTTATTACTACCC
GTCTTTTTCTGTCGCTGCCTCGAATTGTATGGCATTGTCATTCTTTTTTTTGCTTGCAAA
CTGCGAACGCGTGCGGGCAGTAGCCAGCGTGGATGTCTATTATATTGTTTCCTTTTGGCG
TGCAGAGACGGCAGGCACGTCCCTTTCGGTTTCCATCTTTGTCTCTTTTGTCGCTTCCTC
ATAGACACAGAGTCGTTCTTTCCAGTTTCGGTAGACCGACTACCAGCAGTTGATGCTCAC
GATTGCACCTTGATTGCCTTGATTGCACCTTTCTGCTGCCCTCCCACTTTGTTCCCTCTG
TCTATTTTTTTATCGTGCGCGCGTTAGCGGTGTGTCTTACGGGTCCTGCCCGGGGAATTG
GAGTCTCGGTTGAGAGGACCAGGGAAGCTGGGAACGAGCCAAAGAGGAAAAAGTCCAGAA
GTGCAAAGAGGAATGCACGCAGACGCACAGGAACCCACAAATGGGAAAGAGCCACCCAGC
AGCCACGACGACAATATTGACGACTGCAAATACGAAAGAAAGCCGCAATTATAATCGACC
TCGGCCGGACGTTCGACGTCAACCTGCACAGGCACGATCAACGCTTAACCGTCACGCCGC
CCGGCCGCACGACGACAAGCACAGAGAAGAAGTCGAACGTATCTCAACCGGCAGCACGCA
GTGGGACGAGACTGAAGCATCAGAGCCAAAACGAAGCCAATAAAGAAGCCACTGGCCATT
AATACTACGTAGAGTCTCGTCAGGCCACCGGTGGACTGTCAACGCCCTCCCTCTCCCTAT
TAGTCTAGTATTTCACACTCTTGGGTTGTCACCATTTTGCCTCTTTTTCCACTTATTTCT
TAATTTACCTTTCCCTTTTCCCTCCCTGCCACCTAGTTGCCTCCTCTCACGCTCACCTCT
ATTTCTTCTCCCTCTAGCCCCCGTCTCTCACACTTTTGCTTGGCATTTTCTTTTTCACTT
TTATTCACGTCATTTTGCACTCACTTTTCCATTGTCCCCTCCCCTCCTCCGTCAAGGACC
ACCATGAGTTAACGGGACCCCGATGTCCCTCCTTCTGCACCATGGCTGCCAACACCATGG
CCACCATCGAGCCGCGGCTAATGCACCTCCTCAACGTGAACGACGACAGGGATCATCTCC
CCTCGATACACAGCACGCTTGGCGCCCCGGATAGCCACGAAGATGCCGCCGCCCTTATGC
TTCCGCCCCTAGAACTCAACTCGCCCGAGTCGTCCGCGGGGAAGCAGTCTCAACAGCAGC
AGCAACAGCAGTATCAACAACAACAACAACAACATCACCAGCAACCTGGTTTGAACCATT
CAACACTCAACTCGGCATTTTCTCCCTCGGCCGGCGGTGATGACCCAAGCCTGGGTGGTT
CCGGAGGCGCCGGTGGGTGGCCGAATCGTCCGCTCCGCATGTTCCTTGGCGATGGGTCGG
CCAGCTTGGTCGACCCTTTCATGCTACCAGGCGGGTCAGACGATCCATTATCATCATCGT
CATCGCATATGGGCAAGCGGCCACACGTTGTACCACACACAGACGAACTAATACAACTAC
CGCAACCGCTGAAAAAACAAAAGTCGAGCCAGCAAGTCGGTTCTCTGAGCCAGGTCTTTC
CACCCATCATCAACGGCCTGCACGAACCGCCACCGAACGCCGCCGTGTTCCCTCCTATCG
CGTATGCCGAGTACGACGACGAGTCCACAAACCGTAATGCTGACTACGGAGGAAACTCCG
GCGGCGGAGGTGCAGGCAGCAGCACTGGCGGCGGCGGCGGCCACTATCTTTTCGACAGCA
TGCTCTCTGGAGGTGGGCTGCACATGGTCTCTGATCACGATAGAATGGGTGAGGCCATGG
GCATTTCCTCGTCTACGCTCCCGCTGGTGGGAGGACGGCACTTTTCGGCGTCGTCTGCCA
CCGACGTGTCACCAAGAATGGGCAAGGCCACCAAAAAGTCACCAGTACCCGGCCGCCCAG
CACGAGCGCCACGGTCAACACGATCGACAACCGGCGAAGCCGGCGACTCACCAGAAGCAG
CATCCTCGACAAACTCTTCGAAGCCGAAACGGCGTGCAACGAAGCCTCGTCGTCGGTGGA
CAGAAGAGGAGACCAATCAGCTGCTCATCGGTGTGAGCAGACACGGACTAGGCAAGTGGA
CGGCCATTCTCGAGGACCCAGAGTTCGAGTTCAGAAGCCGCACAGCAGGTGACTTGAAAG
ACCGCTTCCGCACTTGCTGCCCCGAAGAACTACGTGGCAAGTTGAGCCGAAACGATCCGT
CGGGAGCCGCCTCCCCGCCAGACGTACCCACACCCTTGTCGTCGACACCGGGGCCATCCA
CGGCAGCTGGCCAAGGCAAATCGAAAACAAGCCTGTCTTTGGAAGATATATTGACTGAGC
CCGACGAACAACTTGAAGCATACAACAGCCAGGGCCAAGATGGCTCGCCTGGCTCAACCT
TGTCTCCAGACCAGCCCAAGATGCGGAAACGGCGTGTCCACCGGCGGAACATGGAAGACA
TGATCAAGCTGGGCATCCAAGGGCCCTTCAAGAAGTCGCATCGCCGCGAGAGACGGCCAT
TCACAGAACAAGACGACAAGGAGATCCTCGAGGGCCTCCAGATCTATGGACCGGCCTGGA
CCAAGATCCACCGACATCCCAGTTTTAATCTCGCCAGCCGCCAGCCGACAGATTTGCGGG
ACCGTGTTCGCAATAAATATCCAGACATTTACGCCAATATAGAGAAGGGTGTCTTTCAGG
GGCAGCCCGACGGTAGCTGACACGGAAGAGTTTTGGCATACAGCAGAGTTTTTTTTTCTT
TCTTTTCTTTCTACTTTAAACAAAACCCGTGGCTCTAGAACGTGGTCAAGGTTGGGTCGT
GTTTTACCTCACAGCATGTTTCCTTTACGAGTGATTTCAGGCAGCGGGAGCGGGCGAAGA
ATGGCTGGCAAAGAGCCGCCAGGCGGCAATTGTGGGATTATTAAAGGAGTCTATGTTTAG
CCTTTTGGGTTGTATTATTTCGTTTATTGGCGTGGGCAATTTCAAAAAATAGCTCCAAGC
CACACAGACACTTTTTATACGAGTATGCGCCAATGATGTTTAGCGACAGCGCCTGTTTTG
AATTGACGGTTTTTTTACGCCGGTTGGCCGTTGGTGCAATTTCTCGTGATGAACATAATA
AATAAGAAATGAAAAATGTACGATGTACATGAGTACGGGAAATACCGAGGTGACGTGAAA
ATAAACTCTCGTTACTAAACAACAAGGCGACGCAGGATCCAGAGGATAGACAGGGGCGGA
TGGTCCCGAACATGAACTGGATGACTAATCTTACAATATTGCACGCTTTTTTTCCGTGGG
CACATGGCAGCACTCTCGAAATTCCGCCCTACCATCACTGGCCAGCGACAGCCTTCCTTG
CGCATTTGTACAACCTGGCCCTTTTGGATTTGCAAAAAGGCGAATTTTTGTCTTTCATAC
ATTTCAAGTCGAGCCTCGCCTTTTTTTTGGTGCAATCATGTCGGTCACGCTCCACACCAA
TGTGGGCGATCTCAAGATCGAGGTCTTTTGCGAAAGTGTCCCAAAGACCGCAGAGGTAGG
TCGCCATGCTTGTCCCGTTTTATACAAATTGTTAATTACGCGGCAACCGTTCTAACTGGG
ACTGCAGAACTTTTTGGCTCTCTGTGCATCGGGCTACTATGACGGCTCGCCCTTCCACCG
CGTCGTCGCCGGCTTCATGGCCCAGACAGGGATGCCCGCCCAGTCGTCCAAACACAAGGG
CCCCAAGGACAAGGACAAGGACAAGGGCACCTCCATCTGGGGCCAGCCCTTTGAGGACGA
GATCCGCCTGCCCGCGCTCCGCCACCACGCGCGGGGCATCGTGTCCATGGCCAACAAGGG
CGCGCCGCCGGTTGGCAGCGGCCTGGCAGGCACCAACGGGTCGCAGTTTTTCGTAACGTT
TGCACGCACACCACACCTGGATGGCGTCAACACGGTGTTTGGACGGCTGCTGGGTGAGGC
GTCGTTTGAGACGCTGGACAAGATCGAGGCCGTGCCCGTGGACAAGAAGCATCGGCCCAA
GTCAGGGCCGCCACCGGCCAAGAGCAAGGACGGCGAGGAAGCCGATTCATCGTCTGCGGT
GGCCGTCGTGTCCTCAGAGCCGCCACGGATTGAGCGTGTGACGGTCCACGCGAACCCTCT
GGCCAAGTGAGGGCCTCGGAGGACGATGCAATCATTGAGTCGGGGCAGTTCATTAATGTC
GGGTCCGCAGGGCCCGCGCTCAACGCCCTGCCTACTTGACTTCCTCGAGATACTGGGTAC
AGACAGACGGTGCGAGGCATGACCGTGTCAGCCAATGTCGTGCCGTCACCGGCCAGCCCC
TGCCCAAGCCGACCGCGAGGTGGTGATGTTCTGAGCAATTACGGCTTTGACGAGAACAGT
CCAGACTTTTTGCACCCGCTCTGCAAAGTCATCAAGGATCTTCGTCACCAACTGGTTCAC
ATCTGCTCATCACTAATCATAAATTTCTGTGAGCATGCCAGAATGCTTGCTCGCTCCGCT
TTACGAGGCTGAGGCGGTAAACGATGCAGCCGTCCACGACACAGATCTCGGCCACATAAT
ACAACATCTGACTGTCCGTGGCGCTTCCTGGGCAAAGAGAATAGCGCTATATGCATAGCG
CAGTTGCAGACGGGTTGGCCCTGATCGCTTGAACCAGAACTGCGCATGCCTAGATGAGAT
ATGCTTGAGCTTCATAGCGTACATATATGATACGAATGAAATTAATAAGAATACACGAAA
TGCCAAATATCGAAGCATGTCTCAAGCTTTGTGGCTTTTTGATGCAAGGCTGTTGTGTGG
TTTAGTGGCGAGTTCCACGTGACCCACACTAAAAGTAGCTTAACAAACGCTGCCGAAGCG
CGGTGGGCGACGGCAAGTGGCGGGGATATTGCTCAGAGCGATAGCTCTCATGAATTTTTT
CTTTCAAGGACAAGACAGCCTTGGGCGGAAACGACGGCATATCGAGCGAAAACACTCGCG
AACGACATTTCTCGAATCTCATAACTATGGACATGAACCTATAGACATACGAAAAGACCA
GTTTCAAGCCTTGCGCCGTGTTTGCTGGCGCCAAAACTGGCCTTTCATTGTATTGCATTC
CATTGCATCCGAACTTCTACCACTTTCGCTCAAAATGCTTCTCTGTATGTCTTTCCAGGA
CACGCGACATGCTCCAATTTGAAGGAGCCCTGGTTGCCGCCTCCCCACGCGTCTCTCGCT
CTGTCACTAACACACTGCCAGTCTGCCCTTGCTGCGCCAACATCTTGACGGTGTCGGCAC
ACCCAGAGACGGGCCGCAACCGGCTCGAGTGCCGCACGTGCCCGTACGAGTACGCCATTG
CGACTCCGCTCTTTAGCCGCCGCGAGTTTGCACGCAAGGAGAAGGAGGACGTCTTTGGCG
GCCCGGGCGCGTGGGACAATGCGCAAAAGACCAAGGTGCAATGCCCGGCGGAGGGCTGCG
ACGGCGGCGAGGCAGCGTTCTTCCAGGTGCAGATCCGGTCGGCCGACGAGCCGATGACGA
GTTTCTTCAAGGTGAGAGAACCAGGCCCTGTTCTCCCGTCCTCTCCCCTGTCTGTTTCCA
CCCCAGGTGGCTAACCCAAAACAGTGTATGACGTGCGGAAACCGGTGGCGGGAAAACTAA
GAGTTGGCGATGTGGTCAGGTGTAATTGGAGGCCGGAGTCCAGAGGCCGGAGGTTGTGTC
TCCTGCCATAATACCCAGAGCTGTAGCAATAGACTTTTGTATCTCTTTTTCGCGACTTTG
TTGTGTACCATCATTATTTCCAAGTCTTATTCACGCCCAGCGGAACCCGGCCTGTATACC
CTCTTGCTCCAGTCGCATGACCACCTCGGGACTAATAATCGCCTGCCGGAAGGCCTCTTC
TTGCAACAGCTCTAGGTGCCGCAGCGACGGCCCCGGCCAGCTTAGGTACTGCAGGTACGG
TGGTGTGCGCCAGTACTGCAGGTAGGCGAGGTAGCGCACAAAACGCGGGTCATCGAGGTA
CTTTTCGGCAGCCAGGTGCTGCAGATAGTAGGGGTTGGCGAGACAGGCAACAAACTCGCA
CTCAATCTCGAAACGCGTCTGCAAGACATCGGTTGTGGCGCTGTTGGCGGCCGTCGGCAG
CGAGGGCGGCTCGTTGTTGCCGAAAGCAGAGGCCATCGTCGGAGGGGAGATATCGTTGTG
TTGGTTGTCGGCGTATTGGCTGATCTCTGGCTCCGATTGCGCGCGTTGCTACGCTGTGTA
TGTTGTACATACAGATGTTGTTGCAAATCGACAGGAAAGACGGAGCTGTGGTAGTTCACG
AGACGTGGTGCTCAGAATTGGCCAATCAGCGTCACGTGCGCTCCAGTTCCCCACGAAAGC
CAAGCTTCAGCTACTTCCCAGCTCAGCCTTTAATAATGCTGTGTCACCAGCGACTCTTTT
ATTCGATTGAATTTCTTTCTGTGTTTTTTTTTGGTATATGAACCCTGCGCCTTATTTGTG
CCGGCCATTCCGTACATATCGGTGCCACCTAGAACGAACCTACGAAGTACTTACTACCCG
CACGCCGCCTAGTATAGGGCTGTCTTTCCTGTCTCAGCATTCTGCCTCCTTTCTGTAGTC
ATTCTTTCTCCTTCTTGCACTTAGTCCTGCTTCTTCGTGACGCCGTCGCTGGTAAAGTCC
ACGCCCAACCCTAGAACAAACAACAGGCGCGCCAGCAGCGGCGGCGCCGTCGTCCAAAAC
ACCATCCAGTCGGCGCCCGTCCACTGCGCCACGTCCGCCCAAGCGGCCCACCCGCCCAGG
GCCTGCGCGCAGCCGTGGGCGTAGGCGGCGTCGCTCAGCAGCATGCCCATACACAGCCAG
CGCCAGAGGCGGGTGTCGTTTGGATACAGGCGCAGGACGATGGCTTCGACAAAGGCAAAG
TAGAGCCAGCCGCCGCCGAGCTGGGTATAGAGAAAGGCGGCGGCGTCGCCCTGGTCGACC
GGGTAGGCGATGGAGTGGCGGGTCATGGTAGAGAGGTAGCTGTCCGGGTCGCGGAAGACG
AGGAGTGCGCCATTGAAGGCGAAGAAGGGCTCGAGGGTGTTCAACATGAGCCGGTACAGC
CAGTGGATGGGTGATGCGCCAACGGTGGCGGCGGGAGTCTGCGTACTGACCATTGCTGGT
GACGGTGTTCGGTTCTTTTTTTCTGGTGTTGAAAGCGATATGCAATGGAGATGATTAATT
TTCAAACAGAAACGGAGATGGTTAGGAAAACAATGGCGAGGTAGGACGTAGATGAATCAA
AGTCGAACATGAAAAGGTTGCCCTGCTGGCATCATCATCGATTCCAAATTCGACGTAATT
GGTCCCTCTGTCGTATAACAGCTACCATGGCTGACCACTGGAGGAATCTACTCCGGCTTA
TATCACGTGGAGCAACTGCAATACATCGGGAAACTGACTCGAACTGCTTTCTCTTTACTG
GGGACGCGTGTCGATCTCTCTGGCACGTTTTGTGGGCTGTCTTGGTTCTTATGGCTGCAA
TTTGTGACGACTCCATGCAGCTGCGGTTGGGCATGTGCAACGTAGTAGATCAGGGTCTGG
TCGTCAGAAGGGAGCAAGCAGACTGGAAAATGAACAAAGGCGAAGTGCCATCCATGGCCG
TAACGGACAAGGCAGCTAGGGAAATTCCGTCCCCAGTATTCTTGGTACGCTTCCTCATAA
TCAATCACAAAGAACTCTTCGAACTGGTTTTACAGTTGAATATACAAAAGATAATCATTA
CTACTATTAAACCCCCAATTTTCAATCCTGGGATGGCTAAAACGCAGACATTATGGCTCG
TGAAAATAACATGACAAAAGCGATGAAAATGGACCAAAACACATGACTAGGGTTGCACTC
GATGCTGGTCACTGCCCCCGGATATTGGAGACGATCCCAATTAGTTAGAAACGCACTCGT
TTTGCATGAAACAAATGTCAGCCAGCCACACCCCCCCCCCCCCTCACTTCTTACTTCTTT
TTTTTTCTCCTTGTCTTTTACAGAGCAGCAATCAGGCCGACAAAGGCGGCCAGAACACCC
GCACCCAGCGTCGCCGCACCGGCGGTCGAGGCCGATGTCGACGGGCCCGTGCCGCCAGCG
CCGCCGCCGTTGGAGACGGTCTTGGTGCCCGTGGTCACGGTGACGTTGCTGCCAACGCCG
CGGGACGTCGTCTTGGAAGAGGACGTGGTGACAGTGGCCAGGGAACCGGAAGATGAGCTG
GTGGTCGAGGTGGTGGTGGTGGCAGCAGCCGAGCCGGAGGAGCCAGTCGCCGAGGTAGAG
CCAGACGTCGTGGTGGCCGAGGCAGAGGCCGAGGCCGGAGCGCCGGCTGTCTTGCTGTAC
TCCGCGCACAGGGCGTAGCCGGCGCTCTGGGCCTGGATGAGCTCAGCGGCGGAGTGGCAG
TTGTTGATGAGGCAGGGGGCGACGAGGGAAGCGATGGCACTCTCGGTCGGGCCGCACTGG
CAGGCGACGTCGTTGGGGGCACAGCCGGCTTTGGAGATGGCAGAGATCAGGCAGGAGGAC
TGGGAGTAGTTAGTACGACGTGGTGTGCATTAATATATATATATGAAATATATTCTGCTT
TGAGAGAAAGTAAACGTACAGCACACTCAGGCTCGCCAGAGAGGTTCTGGGCAACGGCCG
CGCCGGCCAGGGCAAGGGCGACAACAGCAGACTTCATTGTGAAAGCGGTGGTGAGCTGAG
AGGTGTGAGGTAGATGAGAAACGGAATGGAAGAGGATAAAGTGTATTGACAGGAATGTAT
GTCGTACTCCGTAGTTTATGTGTAAGTGGTGTGTGAAGAAACTGTAAATAAGCAGGAGTG
TCACGGAAAGAGCGACGAGCAGCAGCCGTCCACAATATAAAGAGCGAGTCAGTGAGGAGA
CGGCACCGATGCTACGGGAACGAGAGAAGGAGCAAGGGGCACCAGATATCAGCGTGAGCG
TGGCCGACAAGGGAAAGAGTGGAAATAAGCAGATCACTTAATACTGGACCATTCTCACAA
CGAAAGAGGGGGCAAGCTCATCAAGGTAAGAGCAAACGGGAAACGATCCGCCAAAATGGT
AACCATTCCAAAGGGGGGAAGACTGTTCCTCCCCTTTCGGTTTTTCCTGTTCATCCATCC
CCGGAAAGAGGAGACAAGAATCGTCAGCCAAGGAAATTGGCAGCGCCTTGTGCCTTTTTG
GTGCCTCGTTTTGCTTGCAAAATGACTAGCCAGGGGTTTGGTTTTGTTCCCCAACCCACC
CACACCAACTCGTCTCTGCGCGCCCAAGCTTCCCATCGACTCGTTTGCTCGTTGCTTCTG
CTCTCAATCCTCTGCCAGCTCCTCGGTCGGGGTTCCCCATCGATTACGCGTTCAAATGCT
TCGTCAAGCGGTTGAAGGTCCTTTTGCTGCTCCTCTGCTTTTCCTGTCTTTGACAGCTTT
GACAGCTTCCTTCGCCTCATCCTTGCTTTCGTCCGTCGTCCACCCAACGAGCTGTTACGG
AGAGGGTTGCATTGGGTGGCCGCCCTGCAGATGGTGGTTGGCTGACTCGTGTTGTTTGTT
GGGGTCGACTCTGCAGGTCTGCCCGGAACATGCGGCTGCCCTTTCGGCGGCCTGGCCTTG
TCGCCATTGGGGTGGGCACGTTTTCGCAGCCTTTTGTCCCTCCAGCGCTCTCAGCCCGTT
GGTCCTGCGTTGTTCGGTGATGCTGCATTGGTGACTATGGAACCGTTGCTGGGCCCACAG
TTGCTAAGGTGCCTCAAAAAGGGCTGCATAAGACAGGAAGGGCGCTAAACTGCACACTCG
ATGATGCACCCTCAATTCTCTCTTTCTGTCCATTTTCTCTCGTTGCTAACAATAGCTCCT
CGAGCTGAGAAGAAGTTGGCTGTGGCTGTGAAAGTGGGCCAATGGATGCGTGAGCCGTCT
CATTCTCTCATGTTTCTTATTGTCTCAAGCAGCAACACAGCAGCCGCAGCCTTTGAAAGC
TGACCAACACGCATCATGTCGGCCGCTTCAGTTGAGCGGTCTGGGTAGCGGAAACGCAGC
GAACGCGCAAGCCTTGGGGCGTGGTTATTCCGTCAAGGTGGCCTGCTAGAGAACTGGACG
TATCACGGCTCGGGGTATTTGAGAGACAAAATGACGAGGCTATGTTGAACAATGTGTCGT
GAAACTACAGAATGAGAAAACAAAACGTCGGCCGACAAAAATAGCAATCAATAGCCCGTA
TGGTCAGGCAAGCTCTCTATCCCTTTTGCGAATAATTAATCCGTGGCTAACTGCCAGTGA
AGAGCAGAGTCTCGACCACACTGCTTGAGGGCTTTGCCGTTTTCTACTGAGGCCTGTCCT
ACTACATTGGATGGGGTTGGAATATTGGTGGCACTCTGTAAGATGCAGAGTACTAAGTGG
AAGTAAGAAGCCTCTATGGGCGTATAATGTAGAAAAACAGATTTAGGATAGATCAACGAA
ACCAATATGCTGTGGTGCATGTCGGTGGTGAAAGGAAGACAACTAACAATGACACTTTGT
GATGAAATTAATATAGTGTAAAGTCTATTTTTTTTTTTTTTGGAATTCGTCTCGTTATTC
GTTTTAAGTTTGTGTGTCTGATGTATTTATTATTTAATATTTATCATTTTTATGCACGGA
ATGTAGAAAAGTCACAAAATACAGAATCAAATAAGAGGAAATGAGTTTTTAAAAATAACA
ATCATTATTTGTTCAGTGCTCCGTAAAATGGAAGTGAAAATATAACGAGCTACGATAATA
AACCGAACCAACCTCCACCTCTTTCTTTTGTGCAGTTTTCCCTGAACCAGCACTTATTAC
CAGACCAGTATATTATATTCGCTCCGACGGTCGCCGTTCCTTCTTTTATATTCCTCCCCT
CTGTCGAGGTGTGATACCCACCGCGTCATTTGTGAATGCTGTCGTATAGCAAGATGAACG
CTTGGTGGCACATGCTGCACATCAAAGCTGCAGCCATGCGTCGGCGAAAACGAAGAAAAT
AAAACGAAAAAAGTGGGAAACCAGAAAAAAAAAATGAAGTTGCAATGCAGCTGGATAGCA
GAGGATGTGGAAAGTAATAAAAAAGCAAAACGACATGTTGGATGTCCTAGGTCATCCATC
AAGCTGCGACTCTCCGCGAAGAAAATCACAGACAAGGGGTATCTTCGATGCAAGCGAACA
AAACAAGCAAAATTATGTGCGGCAGGAGAAAGACAACTCGTGCTCTTGGAGCTGCGCGTC
CACCTTTTTTCTTTGTACACACTGTCGTTTGTCGTTCAGCCTTGAAAGGAGGCCGCTGAG
CCTGCTTGTAGTTGGCCAGGTGCAACTCACAATAGAAGCACAAATTCTTCATGATCTTCA
AAGGATGCCATGAGAAATAGAAAGTGAAGGGAAAAAAATGCAAGTAGGGCCCAAGGGAGG
GGCCAGGGCGTCGTGATAGTGCGACATGACGCGTTTCCTCATCTTCCTTTTCTTTCCCTT
TGGCACCTTTGAGCCATCCACCTCTTTCATATCACGCAGCGTCTTCACTGCACTGTGTTG
CCGTCACTCCAAAAGATCTCAATCCCGACAGGACAAGATCTGATCCAATTCGCTGTGCGT
TAATCACGTAGCCAAATGCCGTAGCATAGCAAAACAAGATAGCTGTTAACTGGGGGAGGG
AAGACGGAGAGGCGATCAGAGCAAGACAGCGACATCATTGCGCCTCCTAGCTTAGACAGT
AATGCCTTCGAGGTGTGCAAGAACGCGACTGTCGTCGCCGAGGAACGTCCGCCGGAAGTC
GATAATACCCTCCGCAATCTTGTCAAAATCGCGCTCATGGTCGTCGCGAAATTTCTTCAG
TAAATCTTTGAGGCCGTCCACAAACCGCGCTTTTTGGTCGCCCGTGTAGTCGTCGGACCG
ACCGAGTTCAACAAGAATTTGATCGTCTAATGGTCATGTCGAAAAGCGCGGAAAATAAAG
TGCGGAGCGGAGAGAGTGAGAAAGGGAGGGACGAATGAGGAAGCATAAGAGTACGATGAC
AGAGCGATGGAGCACTTACCTTTGGGCACAATGGATGCCATGTGTTGAAAAATGCATGAC
GGGTCCGAGCAGCTGTCGCCCGAAAGTTCATTCGGGCAAAGCGCGATATCGTCCTGGATC
TTACTACTGTACGTTAATGACCTGAAGCCGCCGGGGACCTGTGTCTTGTACTGCGGGTGG
AAGCGGTATGACTCGAAGTACTGCAAGGGGCTCTCGTATGGAACAAATGCCGCCGTCGAC
GGCTTTGCTGCCACTCTTGCTGGAATCACCACCACTTTCGAGTGCTGTTGCTGTGACTCC
CTGTGGAACGGCTCTGCCACGGCAGCAACCCCCCCATCATCAATAGCGCTGTCGGAAGCC
GACACTCGGCCATCTTTTATTTCGTCATCCTCATCGGATTCGCCTTCCCCATCCGATGCA
CTGTCTAGCATCTCGATGCCCCCATCCTCATCGCTAGCGTTGGCAGAATCCGACATTGGA
ACTGAATCCGACTTAGACGCAGCGTTGGACTGAGGGTTGTCTCCTTCTGTCCTAGCAATA
GATAGCCCGACACTTGATTCTGCATCGCTCGGAGTGCTGTGGGATGGGGCATCCCCTGTC
TTTATCTCGCCCTCTTTCTCCTCTTGCTGCGCGAGGCCATCTACTTGTGAAGCGAGATAG
ACATCGGTCATCCTGCCAGCACCATTGATGGGTTCGTCGGTCTGCGGCTGTGATTGGTGG
TGTTGAACGCTCGCTTCGTTCTCAGTGGATGCTTCTTCTTGCTCGCTGCTTAGGTCCTCG
GCGTCCTCTGTCAACCGCCGCTTCTCAGCCACGCCTTCATCGATCTCGGCTTGCAGGGCT
GCGACTCGTTCCTGAAGAAGGCGTAGTTTAAACATCTTTTCCTGGAGACTGGCTTCGACA
CGAGGAAGTTGTAGGCTCGCCACACGCACCCGCTTCTCTCGGTGGCTTTCTTGAGAAGAT
GATGGCGAGGGACCGCCAGTGCGTTTCGCTACACGGATGGGAGCTTCATCCGTAGGCGCC
GTAGGGCTACTGGTGCCATCGTCCCTCCACAGCTCACCGTTGGACGTTATCCGCCGAAGA
GGTTGTGGAGCAGGCCGTAGAACTTGGTATGGGCTCTCATTATTGCGGTTGCTGCTGGAG
CCACCATCAGATGGCGTTCTGTTGCCACCCGTCTGCGGCGTTAGAGAGCCTGCCGGCGAG
TTCTGTGACTTTTTCGCCTCGGCCTCTGCTATCTTGCGCTTCATCTCTTCGATCTGCCGC
ATCTTCCTTGTATACTCGTCGTCCTTGGCCCGCGCTAACATACTCGCAGGGGCGGTCGGT
GGTGCCGGCATCATAGGCGGAGCACGTGCTCCATGCCCTCTAGGAGACGAATAAGAGTGA
TCCGCCGTAGATTTGTGGTCAAACCCGTTTTTGCCAACATTGTTGTTGTATTGTTGCTCA
CGGTACAAGGGGGCACCGCCAGCACGTTGGTCATTGTATTGGCCGTGCCTCGAGTACGAA
TCATCGGCCTGTGAATCAAGTTCCATGGCCACGTCTTCATCCGAATCATCGCTGACTTCG
ATGATCATCGAAAATTCTTGCCGAACAGGAGCAGGTGGGCGTGCGGGTAGACTGTGCACC
GCCGAGGAAGCAAAACCACCAAAGTCAGCTGCCACAGGACGTTGGCGGGAACCAGTGGCG
GGAGAAGGAGGGAGTGTTGCAGAAATGGCAGCCGTCTTGTCTGCACGTTGCCCCACAATA
GCGGCTGCAACATCGCCCTGATGTCCAGACACAGTGTTTCCGAGAGCTGCCGCCTCCGCG
GCAGCTTTTGTTGCGGCTGCTGCACGCTTCTCTTGTGCCTGCTTAAGAGCTTCTAGCTTT
TGCTGTAGCATGATTTCTTTTTGTGACTTGGGCTTGTCGGGCTTTGAAGCTGCGGCAGCA
ACGGGGGGCTTCGGAACAGGTGCTGGCGTTGGCTTCGATGCCTGAAGTGCGAGAAGACGC
GCAATGCGATCTTTGCGTTCTTCCTTGGGCGCCGTTTTGTCACCACCTGGTTCGGGTTGG
GATGCCACCGGCTCAACAGACTGAGACGGCGAGGCTGATCTCGGCGAGGCTGAAATCGCT
GTGGGAACCGCTTTCAGACCCAGCTCGGAGAAGAGGGACTGAATCAGGTTGCTATCGAAT
CCCTCATCGATGTACGTCTGGTAGTTGACACCGTATGGGATTAGTCGCAGAATGGCTCTC
TGTGCTTCCTTCTTGGCATCGTCCATTGTAGCGAAAAGTAGGTTACTTGAGGGCATCGTC
TCTTTTGCAGCGATGGCCACGTCCTTGTCGACTTTCGTTGTGACACCGCTCGCCGTCTCT
TTGCCGACGGCGGTACCACCTGAGGATACAATAGCGGCACCAACAATTGCGGCAGCCGAT
CCTGAGCTGTCCTTTTGCAAACTTTGTCGTTCTGTACCAGCATTGTCGCTGTCCTCAATT
TCACCAGGGGAAAGGCGCGGCGAGTACGTAGGAGCACGCTCTTGGTCGGTGGCCTCGATA
GATTTGGGTTCTGAATCAGAGTAATCCATGTCTTCATCGTCGGCATCAGATTCGTCGCCG
TTGCCGCTAGATTTGATCTCACCCGGCTCATTGTCGTCATCATCGTCGTAAAAGGCGTCT
TCTTGGGTATCAATAACACTAGCATCGCGGCTCGGCAAATCGGCGGCGGCGTGGCCTTGA
GCGACTTGCGCAAAACTCTCTTCATGAGCCTCCTGGGAGACAGCCGAGCGAGAAGTCCTC
ACACCTCCATTGCCCGTGGACCCGGACGTCTCTTCGGGTTCGTAAAGATCCTCTATGTCT
TCGCTGAGCTCGCCTTCCTCCAGCTCGCTCTCTCGCGTAGTCACGGTAGCCTCTGGGTTG
TATGCAAGGTCTGTTGTCGACGCGGCTGGTGGGGGAGCGTAGCCTCCAGGCGAGTAGGCA
TGCTGAGGCGGTATCTGCTGAGGCGGTATCTGTTGAGGCGGCATCTGCTGAGGCGGTGCA
GGCTGTGGTGGGTGCTGTTGGTGGTAGTTGTACTGCTGTGTATGGACTTGTGGAGGGCCC
GGATTGTATGGTGGTTGCGCAGAGGGTGTAGGTTGTGAAGTAGGAAATGCTTCGCTCCAG
CTTAGGTCGCCACCCACCGCATTTGGGCTGCGCTCTTCTGGCAAAGCTACCGAGATGCCC
AAGCCGGAAACCTGTGTATTTTGGTCAAACGCAGCTTGTGCTGCCTGTACAGCTTCGTAG
TAGCTCTGCTGAGGCTGCTGGTGGTTAACAGCTCCTGGCGAAGGGATGGCGGGAGGCACT
TGATACGTGTTGCCGCTGTACATGGCCGGAGGAGGATTGCTCGATGGCCGGTAGTCGTAC
TGTGGATAATGCTGTTGAAATGCTGCCTGGTGAGATCCTTGGGAAGCTGGTGGTGGTGGC
GGTTGTGGTGGCCACTGGCCATGGCCATAGGGATAGCCCGCCATTTCAGCTCGTTGGAGC
ACGCGCGATGTCGATCAAGAAGCTGTCTTGTCGTGTGTCGCCGTTGACCATCTACGATGC
GTTGTTGTGGTTCTGAATGGCAGCATGGGGTGCTGTTTCGGATGACGCGGGTGCGGAGGA
AATGAAGTTTTGTTGAGATGAACTGCAGATAGGGGCAACAAGCTGGCTGGTCTCTTGAGA
CGGTGGCTGCCTGTCAAGGCAGGAAGGAGCCAAAACGACACGAGTTGTTCCTTCCTAAAC
AAACATCGACATATGTAGCAATAAGAGCGGAGACGCCGCGAACAAGAAGGGCACAAATGC
GAGTGCGCCTTCGAACACTGTAAAATTGAGGTTCAGAACGCGTGTTGAGTCGTGCCCTGC
GATATGTTTGGGCAAGTCGTGATTTAGAAGACTGTGTGCTGTCCAGCGATTTCCTCGCGC
CCCCCAACAGTGCCAAAGATCAGCATATAATTAGAACGCGGCCGCTGTCGTGCAACCGGC
CGGATTATCTAGTGTTCCGTGTTTGGTCGTGCCTCCCTTGTTAGGCTCACCCCACCCGGC
GCACCTGCATCGCTGCCTTTCCTAATCTGGCTTTGTTGTGTTGTTGTCGTGGCAACCGGT
GTGGGACAAGCGCCTGTCTCGCTGGGCTCCGTCCCGCAGAATAAGGCAGGCGCGGGCCAA
ACAGTTCAGAAGGAAGGAACGCCAAACACGAGCAGGTACATGCCATTGAGCCTTGACCAC
GACGATTGAGAGGCTCTTTCTTTTGGACTCTTTAGTTTTTCAATTCTTCAATCTCTAATT
CCTCATATTTCTTAGATTCACTTGTTTCTTGCAACGGCGCGACATCCACGGTCACTGTAT
GGTCGACCGTGCCTCGCGTTATTGTTGACATTGCGCTTTCCTTTCTATTCTTCTGTTTTT
TGTCTGCAGGCTTAGCAGCAAATCGTGTCACGATTGAGCAAAGCACGACGATACGCTCCC
GACGTCCTCTCGAGCTTCCTCGACAGCCTCCTCCAACGTTCTGCCGGCGGATGTTGCCCT
CAGAGGAACCCTGACCCGTTTTCCGACCGTCACCTACTCCAACACAACATCGCCCGCAAT
GGTGACCGGGTCTTCCGGGTTCTCTGCGCAGCAGCGTAGCAACCCTTTTGCCCGCACCCC
ATCAGCCTCGCCGGCGCCTGGTAACAGCAGCGCCGCCGGCCGACCCAAATCAGTTCTCTT
CTCAACGCCTGCACCAACATCCCCCGCACGGCCTTCACACAGTCGCTCTCAATCACAAGC
AACGCTGTCTGGCATGACCGGTCTCGTTAGGTCGGGGAGTGTCTCGCGGAATGGCTACGA
TCGTTCCCGCGAGGGCACCCCTGCCTCTGGCACCTTTGCCCCTTCGTTCATCAAGACCGA
GGAGATGAAGCAGCGCAGCATTGACGTCGTCCGTGGTATCGAGGGTGAGAACGACTTCTC
AGGCAAGCGATATGTCTGGCTGAAAGATCCGCAGACTGCCTTTGTCAAGGGCTGGATTGT
CGAAGAGCTGGGGCCTAATCGCATTCTCGTACAGTGCGAGGATGGCAGCGTGAGTTTTCC
ATCACTGGGCATGTATAGAGTGACCACAACTTGCTAACTTGTGCGTTCAACTTGTAGCAG
CGCGAGATCGACGCAGAAAGCGTCGACAAAGTGAACCCCGCCAAATTCGATAAGGCGAAT
GACATGGCCGAGCTGACGCACCTCAACGAGGCCTCTGTTGTGCACAACTTGCACATGCGA
TACCAAGCCGACCTTATCTACACTTACTCTGGCCTCTTCTTGGTCACTGTCAACCCCTAC
TGCCCGCTGCCCATCTACTCGAATGAGTATATTAACATGTACAAAGGCCGCAATCGGGAA
GACACGAAGCCGCATATCTACGCCATGGCCGATGTGGCTTTTCGGAACTTGGTCGACGAC
GGTGAGAACCAGAGTATCCTTGTCACGGGCGAGTCTGGCGCTGGTAAGACGGAAAACACC
AAAAAGGTCATTCAATATTTGGCTGCCGTGGCCCACAGCGACACGCCGACAGGCAAGAGT
CGGGGCTCGCAGCATTCCAACCTCTCTGCTCAGATCCTACGCGCGAACCCGATCCTTGAA
GCGTTTGGTAACGCGCAGACCGTCCGCAACAACAACTCTTCCCGCTTCGGAAAATTCATC
CGCATCGAGTTCCACAACAATGGCTCCATAGCTGGCGCCTTCATTGAGTGGTACTTGCTC
GAAAAGTCGCGTGTCGTCCGCATTAACAGCCAGGAGCGGAACTACCACATTTTCTACCAG
TTGCTCAAGGGTGCTGACCGCCGCCTGCGGCAAGAGTTGTTGCTGGACAGCATGGGTGTC
GAGGACTTTGCCTATACTCGCGAAGGCAATGATGTCATCAGCGGTGTCTCGGACCAGGAC
GAGTGGGAGTCTCTGATGGAGGCTTTCTCGATCATGGGCTTCTCAGAGCAGGACCAAACG
TCCGTTCTCCGCACAATTGCGGCCGTCTTGCATCTCGGTAATATCACTGTCATGAACGAA
AGCCGAGGTGCCGATCAGGCACGTCTGGCACCGGACGCCAAGGTCCACGCCGAGCGTCTC
TGCAGACTTCTCGGTGTCCCTGTTGAGCCTTTCCTCAAGGGCTTGCTGCACCCCCGCGTG
AAGGCAGGCCGTGAGTGGGTTGAAAAGGTGCAGACACCCGACCAAGTGCGCCTCAGCATC
GACGCCTTAGCAAAGGGTATCTATGAACGCGGATTCGGTGATCTTGTGACACGCATCAAC
CGTCAGCTCGACCGCGCCGGCATGATGGGCATGGACGACTCGCGTTTCATCGGCGTACTC
GATATTGCTGGCTTCGAGATTTTCGAGGAGAACAGCTTCGAGCAGCTTTGCATCAACTAC
ACCAACGAGAAGCTGCAGCAGTTCTTTAACCACCACATGTTTGTCCTCGAGCAGGAGGAG
TACGCTCGGGAGCAGATTGAATGGCAATTCATTGACTTTGGCCGCGACCTGCAACCTACC
ATTGATCTCATTGAGTTGTCTAACCCGATTGGTATCTTCTCGTGCCTTGACGAAGACTGT
GTCATGCCCAAGGCCACAGACAAGTCCTTTACCGAAAAGCTCAACTCTCTCTGGGAGAAG
AAGTCGACCAAGTACCGACCATCACGACTGCGGAACGGCTTCATCCTGACGCATTACGCC
GCGGAGGTCGAATACTCAACCAACAACTGGCTGGAAAAGAACAAGGACCCGCTGAATGAC
AACATTACCCGGCTTCTCGCCGCTTCCACAGACAAGCATGTCGCCAGCCTGTTTGTAGAC
TGCGCTGACCAAGACGATGAGCATAGTGCTGCCGCCGTCGGTCGGAGCAGCCGAGTCAAG
AAGGGACTTTTCCGCACTGTAGCTCAGAGACACAAGGAGCAGCTTGCGCAGCTCATGGCG
CAGCTGCATTCAACACACCCGCACTTTGTCCGCTGTATTCTGCCGAACCACAAGAAGCGA
CCAAAGCAATTCAACAACCTCTTGGTCCTGGACCAGCTTCGTTGCAATGGTGTTTTGGAG
GGTATTCGTATTGCCCGAACCGGTTTCCCGAATCGTCTTCCATTCGCCGAGTTCCGCCAG
CGGTATGAAGTTCTCTGCCGTGACATGCCAAAGGGTACCTACTTAGAGGGCCAGGCGGCC
GCTGCCATGATCCTCGACAAACTTGGTATGGATAAGGCTCTCTTCCGCATTGGTCTCACC
AAAGTCTTCTTCCGCTCAGGCGTTTTGGCCGAGCTTGAAGAGCAGCGTGACGCTCTGATC
AACGAGATAATGTCTCGCTTCCAGGCTGTGGCACGCGGCTTCAGCCAGCGCCGGATTGCT
TACAAGCGTCTTTACCGTGCCGAGGCGACACGCGTTATCCAACGAAACTTCCATGCTTAC
CTCGACCTTTGCGATAACCCTTGGTGGCAACTGCTGGTCAAGATGCGGCCACTATTGGGT
GCGACCCGCACAGCCACCGAGGTCAAGCGTCGCGACGAGACCATTCGCCAACTCCAAGAC
GAGATGCAACAGCACGCGGCAGGTCGCATAAAGCTGGAAGACGACCGCCGTACTACTCTG
GCGGAAATGGCCCGCATCCAGCAAACGCTGGAAAGCGAGCGTGCTCTGGCTCTGGACAAA
GAGGAGATCTTTAAGCGCCTGCAACAGCGCGAGTCCGAGCTTGAAGATAAGCTTGCTGGC
GCCCTCGATGACCAGGAACGCCTCGAGGACCAGCTTGACGATCTCCTGGATGCTAAGAAA
CGTGCTGGAGACGAAGTCGAGAAGTACCGCATGCAGCTCGAACAGGCCGCTGGCATTATC
GCGCGCCTTGAAGAAGAGAAAAAAGAACTTGCACAGCAAATCACCGACCTCGAGCGGACC
ATGGAAGATGCGGCGCAAAAGCAGTCTGAGCGCAGTGAACAGGAAATGATTCTTGCTGAC
GAGGTCAAGATGCTTCAGAGCCAGCTTTCCATCAAGGATCGCAAAGTGCATGATCTTGAG
GGCCGCCTGCTTGCGGTCGACCAGGATGCCGTTGTGAAGCTCGCCGCGGCGCAGAAAGAA
CTCCAGGCGTCGCGGTCCAAAGAAAAACGACTTGCCATGGAGAACCAGGACGCCCAGCAG
CGGTTGGCACAGCTGTCTCAGACATCGACGGACTACGAAGATCTCGTGCGGCAAAAAGAA
AGCGAGCTTGCCCTTCTGCGCAGCGACAACAAGAAATACGAGGCGGAGCGCCGGTCGTTC
GAAGACCACCGCCGTTCGCTAGCCGCCGAGAAGGAGAAGTCCGCATCCCGTCTTCGTGAA
GTACAGGCTGAGATCGTTGCAATGCGCTCACAAGAGTCGCAGTTCCGTCGCGAGGCTGAG
GATGCTAAAACGCTTCTTGAGGCACGCCTCTCCGAGGATGCGCAGGCTGACCAGAACCGC
CGTGTTCTGGAATCTCAAATCAAGGATCTCAAGGAGGAGCTTTATAAGATCCAGATGGAT
CTTAGCCGTGAACGCCAATCTCGCGACGACGTTCTCCTCCTCAGCGAACACAAATACCAG
AAGCTGCAAGAAGAATTCGACCACCTTAACGAGTCCAAGATCATCATCGAGAAGGAGCTG
TATGCTCAGCAGGATACTCTGCGGCGGACAATGGAAGCCCGCAAGGCCATTGAGAAGGAG
CGCGACGACGCCCGCCAAGAAGTTCGCCGTCTTCGTGTCGCCAAGGCCGAGGCGGAGGAG
GCTCGGATGGAGGCTGAAACATCCGGCGAGCGCCAGGCCCTACGCATGGCCAGAGAGCGT
GAGGAGAGCCTTCTGCGTGACCTGGATGCTGCCCAAGAGCGTCTGCGTTGGTTTGAGGGC
GAGCGGGCTCGCCTGAGCTCCGAAGTGGAGAGACTGAACAAGCTCATTGTATCGTCAGGC
GAGTTCGGTCTCAAGAACGACCAGGCCAAGGAGCGGATGGAGCGTGAGCTTCAGACTGTC
AAGAGTCGCTTGACGGCATCTGAAAATGACAACCGGGCCCTGCTTAACAAGCTTCAGCAG
AAGGGTCTGGAGATTGCCCGGTCTACGTCCCGCGCAGGTGAGGCTTCGCGTGGCCAGATT
CAAATTCTGCAGCGTGAGAAGGCGCGCCTTGAGGAACTTAATAATAAGCTGAACAAGCAG
CTCGGCGAGTCGCAGATGACTTCCGCGTCTCTCGAGAAGAAGGTGGAGAAGCTCAACTTG
GACCTTGAGGACATGAACCATGAAGTCGCCCGCGAGGTCAAGAGCAGCCGCAATGCCGAG
AAGGTGTCCTCCAACGCAACGTCGCAGCTCGCTGAGGTCAACCGGGCCATGGAGGCAGAG
CGCCAGTTGCGCGGCCAAGCCCAGGGCACACTTCGGACCGTTCAAGCAACCCTTGAAGCG
CGCGACCGGGAGCTCGCAGATCTACGTGGTCAGATGTTGCGCATCCTCAAAACAGTGGAC
CCTGCATCACCCGTTGTGAATGCGCCCCTCGACGATGGCAAGGAGCGTTTCCCTACCAGC
AAAGACTTCTTCGACTTGGCGCGCAAGATTGAGGAGCTGCAGCAGGACCTCCGTGTGCAA
CAAGCCGGCCGCAGTAATGCTGAGGCTCAACTGGCAGACCTTCGCGCGCAGCGGCAATTA
TCGCCGGTGCATCAGCGCGGCCTTCTCGAGGAGATCAGCCCCAACGAGGCCCCGTATTTC
AATAACGGTTCACCGACACACACCAAGAAGAACAAGGCAGGCGGTACTCGTCGTATTTCC
AACAGCCAGCTGAACAACACAGCGTCGACGCCACCTCGACAACTGTCCTCCGCCATGCCC
GACTCTGCACGCTCAGACCGCACAGCAGAGATTATCAGCTTCAACAATCGCATGGATCTC
AAGGCTGAAATGGAGGAACTCCAGAACCAGCTGCAGCTTGCCCAAATGCAGAATCGGCAC
CTCCAGAGCCAGCTGGAACGGGCTGAGTCGGCCGGCGCCAAAAACACCAGCAACGGCTCG
AAGAACAACAACAGCCGTGTTGAGAAGCTTGAAAAAGCTAACAGCCGGCTGCACGACCTG
CTCGACGACTCTGCGAAGAAGGTGTCGGCACTCGAGAAGGCATTGCGTACCGGCGAGCTT
TCACTTCACGACATCCAAGCACGGTCGCACGAAGAGATCCTCGACTTGCTTAACAGCCAA
GAAGAGTCGCGCCGATCTCTACTTCATAGCCACAAGGACGCCGTTGCCGAGCTGACTGAC
ATCAAGGAGCACTTTGACAAGCTGCGCCATGACCGTGCACAGATGGAAGTCGACCTCCGC
GATGCTAAGTCGGAGCTTCAGGAGATGGGCCAGGCACGCGAGCAGGAGGCTGCGAGCCGC
AACCAGTTGCTGCAGGAATTTGCAGACCTGCAGATCCGCCTCGACGCCGAATCATCCAAA
CTCGTTGATGTGACGGCAAGTCTTAACCTGTACAAGGGCCGTGCCGACGAGTACTTTGGC
AAGCTGGAGCACGCTGAGATGGCCGTTCTTAAGGCAACACGAGCCGAGCAGTTCGCCAAG
ACGCAGGCCCGCGAGGCCGAAGAGACCTACGCCGAGGTTATGGCACAGCGCAAGAAGATG
GACACAATGGTGGACGATCTGCAGCGGCAAAACCAGCGCCTGGAGGAGCGTCTCGAGGAC
CTGTCGACTGATCTCGAGTCGGTGACGCAGGCGAAGAAGCGGCAGCAGCACGAGCTCGAG
GATTACCGTAGCCAGCGTGCGATGGACATCGAGGACACGGAGACGAGCATGGAGCAGACG
CGCAAGAAGTACCAGGCCGAGTTTGCGACACTCACCAAGGAGCTCGACCTGGCGCGCGAG
GAAAAACTGTTCAAGCAGGCCGAGATCAGCCGCCTGCGTGACGAGTTGGAGGAGCTTCGG
TCCAAGTGGGACGACGAGGTGCTCAACAGCTCGACGTGGGCCAAGGAGAAGACGCGCCTG
GAGACGACGCTGTCGGATGTCGTGTCGTCGCGTGACGAGGCCGTGCAGGCCCACAACGAG
GCACAAGGCCGCATTGTCAACCTGCTCTCCCAGGTGCGCACGCTGCGGTCAGCCGTCGAC
GAGGCCACCTCTGAACGCGACTCGCTCGTACGTGAGAAGCGTAGCGTCGAGGCGCGTCTC
GAGGAGGCCAAGACCGGTCTGGAGGAGCTCGCCGCCCGCGGCGCCAGCCCGTCTCTCCGC
GATGCGGCCAATACCGACAAGGTCCTGTTGGATCTCCGGTCTAGCCTTGCACAGCAAGAG
GACATTGCTGCGGCTGCTGTGGAGAAGATGCGCCGTGCCGAAGCTCTTGTTGCCGAGGTG
CAAAAGGACATGGCAGCGGAGCGGGAGGCGAGTGCCAAGCTGCAAGAACAGAAGATATCG
CTAGAGAAGACGCTCAGCGAGGTGCAAGTCAAGCTGGTGGACCTCGAGACGAAGGGTTAC
TCAAGCGCCAGCCAGGACATTAAGTTCTTGAACAAGCGCGTTCAAGAGGTAAGAAGACTG
CCTGCATGATGCCCTCACATATATGATTTTTGTTCATCTGACTAACATTGTACAGCTTGA
AACACAGCTGGAGGCGCATGAGCACGAGCATGCGCAGTCCAACCGATCGGTCCGTAACGT
GGACCGGATCGTCAAGGATCTGCAGGGCCAGCTGGAGCGCAAGGAGAAGCAGAATGGGCA
GCTGCAGGACGACGTGACGCGGATGCGCGACAAGGCCGACAAGTTGTTGAAGACGATTGA
CGAGCTTCAGGCCTCGGAGTCGAGCATCCAGCTCACAGCGCGGCGGGCCGAGCGCGAGCT
ACGGGAGGAGAAGGAGAAGGCTCTGCGTCTCGAGCGGGAGCTGGATAGCTGGAAGAACAT
TGGGAGCGGCGGCAGCGTGAGCGGCGGCAGCATTGCTGGTGGCAGCATGCGGCGGACGGG
CACGCAGAACACGTTCCGGTCATCGGTCTTGGGCCACACGGCGTCAACGGCGACAACACG
CACGGCGCTGTCTGTGGTCTCGTCCGCGCCCTCTACGACATCGTCGGCCACGGACCCGGA
ACTGTCGCCGGACATTCCTAAGCGCAAGAGCAGCATTGGCCGCGCACGGGCCCCGAGTAT
GACCAAGGGCTTCTTGTAGGCAGGCCACGGCGCGCGTGGTGAGCGGATTGGTGTATGATT
ACGACGGACGACGGATCATGGGACAGAGGGTGCATTCGTTTTGCGATTCCGCGGTGCTTA
TGGTTTTGGTTTTGGTTTTGGTGGTTTTGGTTTGTTTGGTTCTTGGCCTTTGGCTGTTAT
TTCAGTTTGGTTTCATATTCAGCTTGGATGGCAGAGCACGAGAAGGGCGTTATGTTACTT
TTTTGTCTAGTCATGAAGTTTCCCTAACCTCTTTATTTATTGATAAATAAATTGCTTGTG
ATGAGACGGTTGCAAAACAGAGAACGGCTTGACTCAAGGACAGAATGTGTCTACAACTTT
CTACTTTCCACGATTTCCTTTGCTAGAAATGTACACTGTAGTACTGTCAGAAGGTCCGGC
GCGCAAGACGACGGTTGCACACCTAGGCGGCGCGTTTAGGGGGCCATTTGTATGATGATG
CCAGGTGGTTGAAGCCAAGAAGCTGTTTGACAGGTGTTGCTAGGCGGCTGGAGGTGGCTC
ACAACCGTGCTTTCCTTCACTGTACTCCGTAATTCCGAGAGTGGATGGGCTAAGCATGGA
CAAAAACACTTTTGGAAGGTGCAAATCCGCGGGAAAAAGCGGCAGAAAACAGACACCGAA
AAACAAGTCGTTCTTTCGGCCTTTGCTCTCTACGGTTTTCCCGGACACCGACTGGCAGTC
TCTTTTTCCGCTCCGGCGTTGTCTTCCTTCCCAATGAACCGACGACAGACCGGCACTCGT
TAACACGCCGAGCCCCTTTAATCCAATAGGCCGTGCGCATACTGTGCCATTTGTGCTGGG
ATCACGCCAAATTGTACAGTATATATACAGTGCAGAAATTTGAAGAGATTAGATGGCATG
AGATGTCTATCCACTGATGGCCAAATGCCCCTGAGCAAGTGCCGTCTACAGTGCTTAATT
ACCTATTATACTTAGTCTTAGTTTGTGATGAAGCGCCCTGCAGGCACCGTAAAATCTCTG
ATTAGGCGTGACAAACTTCACCCAAACTCACACATACAGGGCCTTGTCGGGCCACACCGC
CCTGAAAGTAACGCCACATGCTTCTTCCTCGGCACCCGCACTTTCCGCGACCACATATGA
CCTTTCATGTGCGCTTGGTGATAGACTTTGTTCTGTAAATTTTCAGGGGCCAGGCCTTCT
GGGGAGACAGGCGCGTCGCGACAGGTTCCTCCACCGGACAAGACACGACCACGCCACCCG
CGCACTCCGTCTCCGTATTACCTGGACTAGAGGTGTTGCCTATTTGGGCGGAAAATTTGA
GATTTTAGTATTTTAATCTTTTAAAATTCGACACGACTGGGGCGATCGTCCTGTAATACA
GGGCTATTTGCGGCATGTAGACCCCCTTTTCAAGATTCCTGGAGCCTAGTGTTTCTGTTC
TGAACAGTTCGTCTATCCCGAGCACATCCGCCCTTTCGTGGTCCACGAACCCTTTCATTC
GTCTACTTTCTCCGGCGTCTCCTGTTCTACATTGCACTTTATCGTTCTTCCCGCAGCGGC
TCTCCATCTGTCTCTCGCCCACTTCTGCTTTGAGTCGCTCGTTTCTATTTCTCGCGATAT
CTCGACAGCTCGAATTGCTTCGTCCCTCGCATCCTCGCTTGACTCTTCAACTGGACCGCC
TTTGTCATTCGAACGATTCATTTATCGCCTCGCACGGCCTCCCACCTTGGCCTTGCCCTT
TCTATTAACCCCTTCCACAGCGCAGTCGACCATGCCTGCACGCACACTTCCCACCTTCAC
GACCGCTGAGGTCGAGAAGCACAACACTCAAGACTCGTGTTATGTGCTCGTCGGCGAGAC
CGTGCACGACGTCACTGACTTCCTCGAATCCCACCCCGGCGGCGCCGACCTGATCCTCGA
CTACGCAGGCAAGGACATCACCGCCATCCTCAAGGACGAGATCTCGCACGCACATTCCGA
GACCGCGTACGAGGTGCTCGACGATTCCATCGTCGGCTACCTGAGCTCGGGCAAGAAGGC
CGCCAACGGCAATGGCAACGGCAACCTGGCCAACGGCAAGTCTACGAGCGCCGAGTATGC
CAGCGATTCCGATGTCGAGAAGCGGGGCGTGCACCCGCGCACCGGCATGTCATGCGAGGA
AGACCTGAGCAAGGACACGGACGCCACGTCCGATTTCAAAAAGCACAAGTTTTTGGACCT
CAACCGCCCGCTGCTGATGCAGGTCTGGAACGGCGGCTTCTCCAAGGCCTTCTATCTCGA
CCAGGTCCACCGCCCACGGCACTATAAGGGCGGTGCGTCGGCGCCACTGTTTGGCAACTT
CCTCGAGCCACTGTCTATGACGCCGTGGTGGGTGATCCCGACGCTCTGGATTCCCTGCGT
ATCGGCGCTCCTCTACTACGCCAATGTGGGCTTCACGTCGTCCTTTATCCAGGCCGGCTT
CTTTGTTTTTGGCTTTGCGGTATGGTCGCTGATCGAGTACATCATGCACCGCTTCCTGTT
CCACCTGGACGAGTAAGTTTTGCGCTTTTCTTGACGTTCTCAAGGCCCTATTGCCATTCT
AACATATTGTCGCAAGATACCTTCCCGATAACCGCGTCTTTATCACGCTGCACTTCCTCC
TCCACGGCATCCACCATTACCTGCCCATGGACAAGTACCGCCTGGTCATGCCGCCGACCC
TGTTCGTCGTTCTGGCGACGCCGTTCTGGAAGCTGGCGCACACCATCTTCTACTTTGACT
GGTACGTCGCCGCCACCGCCTACTGCGGCGGTGTCTTCGGCTACATTTGCTACGACCTCA
CCCACTACTTCCTGCACCACCAGAACCTTCCGCTCTGGTACAAGGACCTCAAGAAGTACC
ACCTTGCCCACCACTTCCTCGACTACGAGCTGGGCTTTGGCGTGACCAGCCGCTTCTGGG
ACGTCATCTTTGGCACCGAGTTGAAGATGCCGGCCCCGGTCGTCAAGTCGCAGTAAATGG
CTCTGCATTCTTCTCGATGGATAAGCAGGACATGGGACCGTTTCTGGCTTCTTCCTCAAA
GCACTGTTGTTGCTCATGCAGCGACGGATCTCACAATATTCCAAGAAACGCCGACCTTGC
GAGCAAGACGGTGACACGAATTTGATACGGGGTTATAAATTTGCATTTTGCGGAGTTTTG
GAACACCTTTTCATTTGTCTCTACTTTTCGTCCTTGTTAAACAGAAAACCGAGAGTGACT
CGGGAACGAGCATTGCGACGCACGCAGCCTGGAGAACGGCTTAATTTGGGAGATACCTGT
TGTAATAATTCTTGACCCTTTCCGGTGTATATCAATGATATTTTGAGCAAAAGTAGCGAA
ATCCTGTTCCCACAAGATAATTGTTTGTAGTTCTTTTGACTGTAGATCATGATGCTCTGA
TGGAATGCCAACGACTTAGCGTCACGTGACTGCATAGAATTGATGACTAACTGCAAATTT
TACATGAGATTCGCCCCAACCCCACTTTTTAACCGCAATCCTTCCACTGCCTGCCTTCTC
AAATCCCAGCGGCAATTAATTTATGCGTCTCCTCTTTCAAACTTCAATCTCGTCTCGATT
CGGCTCCATCGTTCCCTGTAATCTATCCATCCTCCCCACACTGGACGTGAGCAATACCAG
CGACCACTCAACACGTTACCTCTTATCTACGATTCTTTTTAGTAAACGAGAGCGATGGCT
CACCTGGATGTAGAGGCCCTCCTCGACGCCGCCGCGAGCGGCGACGGCCAAGACCGTGGC
GGCGGACGCAGCCCACGCATCGACGACGCGCGCAACGGCAGCGCCCATACGACCAACGGT
CATCACAGCGGACGCAGCAGCCGGAGCCGCAGCCCTAGCCGCACGCGCTCCCGCTCGCCA
CGCAGTGACCGCGAACGTGAGCGTGACCGTGCCAACCGCGATCGAGCTGACCGTGATCGT
GATCGCAGACGGCGAGAGCCGCGCAGCCAGAGCCCACGCGGCAGCGCCAACGGCTCCAGC
GGAGGTGCCGGTACCGGTGCCGGTGCCGGTGCCGATGCCTCGTACACCCACAGCGACGAC
CGTGAACGCACACCAGCCCGCAGTGAGGCGGGCAGCCACCGCAGCAGCCGGCGCCGGAGC
CGGAGCCCACGGCGGCGGCGTCGCAACCGCGGCCATGGCGGTGGTGGTGGACGTTCGCGG
TCGCGTTCTCCCAACAGATACTACCGGCCACGCGACTCTAGGCGCGATCGCGATGACCGG
TTGAGTGGCCGTTCGCCCCGTGACCGTTCCCGCGACCGTGTTGACCGGTACGGACGCGAT
CGGTCGAGGGAGTCGCGTCGTGGCGGCGGCGGCCGCTCTGCATCGCCACCGGCCGTCGGT
GAGCGTGATCGACGGACTGTTTTTGTGCAACAGCTGGCGGCCCGTCTGCGGACGCGCGAG
CTTAAGGAGTTTTTCGAAAAGGCTGGCCCAGTTGCCGAGGCTCAGATTGTCAAAGATCGC
GTGAGCAACCGCTCAAAGGGGTATGTCTTCTTTCCCTTTGGCCCCCTCTTTTCTTTCTTT
TTATTGGTAATGTATTCCCTGCTAACAATTTAGTGTCGGCTATGTTGAATTTAAGAGTGA
AGACACGATTGCTGCGGCGCTCCAGCTCACAGGTCAGAAACTGCTAGGTATCCCTGTTAT
TGTCCAGGTCACGGAAGCCGAGAAGAACCGGCAAGTACGTAACACCGCAGAAACTCCGAC
CGGCGGGAACGCCACAGGCGTGCCCTTTCACCGGCTGTACGTCGGCAACATCCACTTTAG
CATTACCGAGTCCGACTTGCGCAATGTTTTCGAACCGTTTGGCGAACTCGAGTTTGTTCA
GCTGCAGAAAGACGAGTCCGGCCGCAGCCGTGGTTACGGCTTTGTCCAGTACGTTCTCCC
CATCTCCCTACCCCCCCTCTCCGCCTCCTGTTATATTTGTATGTATCTGGACGCCATACT
AACCGCCTGCAGATTCCGCGATAGCAACCAGGCGCGTGAGGCGCTCGAGAAGATGAACGG
CTTTGATTTGGCAGGACGTCCGATTCGTGTCGGCCTCGGAAACGATAAGTTTACCCCCGA
GTCTACTGCTCATCTGATGCAGCGATTCCAGGGCCGCGACCAAGCACACAACGGCAACAG
CCGCGACTCCGACCGCCGTGGCAATGGTGGCGGCTCCGGCAATTTCGACCGCGCGGGCGC
CCGCGACAGCGACAAAGGTAGTGGTGCTGGTGCACTGGATGATACGGATGTTGCTGGCGT
CAACTTCAATAGTTACAGCCGAGATGCTCTCATGAGAAAACTCGCTAGGACCGATGACGT
TGCAACCTCCTCGTCGTCGCCTGCCACCAACGGTGCCGGCCACAACGGCCACAACACTGC
GAACGGTGGCAGCGACGCCGTTGAGCAGCAGCGCCCGATTATGAAGCCCCGCAACGACAC
GAAGCCGCTCCCTGTCGGCGTCAACGTGAACCTGGCCAGCCGCTGTGTGGTCTTGCACAA
CATGTTTGACGCCGCCGAGGAGGAGGGCGACGATTGGATCAAGGAGCTGGAGGACGACGT
CCGCCAAGAGGCCGAAGACAAATACGGCCACGTTCTGCACGTGGCCCTCGACCAGAACTC
CAAGGGCGACATCTACCTCAAGTTCGACAAGGTGCAGGGCGGCGAGAACGCCATTAAGGG
TCTCAACGGCCGTTACTTTGGCGGTCGTATGATCACTGCCGCGCCCGTTGTTGATGTCGT
CTACAGCAGTTTGTTTTCGCGGTCCAAGGCGATGTAAATCATCGTCGCCTGGAGTTGAAC
GGAAGCTAACCTCGTCTTTTTTATTTTTCTCTTTTCGATCTCCATATAACCGCTACCCGC
CGCTGCCGCCAAAAATAGGCACCCATCTCGGCACGACCGAAGCTGTTCAATGCTTCCAGA
CCGGTTTGCACTCCTCAACCTTTATCTGAGGGCGGCTTCTCACTCAGATTGTACAGGTCT
TTTTATTACTCGAGCCACTGCTGCGAGGATAGCATTTGGGCTTTCTCCCTCTTCAACGGC
TACGATTTTCGTCTGTCTCAGCAGCGCCATCAAATTTTGCGCAGCAACCCAGGTTTTTTG
ATACGATGCTTTTCGGCGAAGAGGCTTCATCATTTGCCTAGTTTTCATCCCTCTCCAGAG
GCGCTTCGCGCTCTCAATAACGGCCTTCGTCACTTGCTTCAGTACGCGGCGTTCTTCCAA
TAATCTTTCGGTAGTTTTTTATCCTTTGCTACACGGCGGCCATTTATCAATCTTCACGTT
TTCTTTTTTTTTTTTTTTTTTTTTTTTTTTCTCTCCAGGATTTTCACAGCGGACGGGTGC
TTTCCTCAATAGGATCGAGTACCTTTCGAATCCCGATATCTTCGCGCATTGTCTTTACAG
GCAGCTCGGCTGGTTTTGCATTTACGCCTGCAAGTCAATTTCTATCCACGTCAAATTATT
TCGCCCCTCTTATCTTGAGACATTTCCAGTTCGTCACATTCACGGCATTTTTCATCTCAC
TTTCTTCTCACAGATGGCATGCTTTGCCCTTGCAAGCCCGCTGGCCCTTGGTTATGGAGC
TCTTGCATTTGCTTCTGGCTCCTTCCCCAAAAACCTGCTTATCGGTTTGCTTGTCTGCTG
TTGCTTTTGCTACGGCTCGTGTGGATTGGTCTTCAGATGCCATATACAAATCTCTAGTCG
TCGGATGCATATCGCGCGGCGCAAGGCTCCCTTGCACTATAGCTACTGCAGGTGATTTAT
TTTTTTAATCCCATTGTCTAAGCTTGTCTCGCGTATCATATTTTCACTCAAAAATACTTA
AGTTCAATAGAAATCATTTCGTACCTCCTTTTGCTGTCGTTGGACCAGTGTGCAGGTGTA
CAGATGTATTGTGGGCATAGTTTGGAGTACCGAACATTGTCAAGCGGCCAAAAGAGTGGG
GTGAGGCTAGTCGCTCCTTCTCTTCGTGTAAGTCCATCGCTCTTGCCTTCTTTGTTTACT
TTCCAACGACGACAAAACAAGGAGGCGCCACCCACCACTTGCGCCCCTCACTTTGGTAGG
CAGCCGCTCTGAGGAACCAATTTTTGCCCCCTTTATCTGGGGAAATATTGTCAAAAAATC
CTGACTCTATTCTCACCTTTCCATCAAGATCATCCTCAATCCACAGGTAAGGTTCTTTTA
ACGAAGCCCCCTTTACCATCCTTGCACGCATCACGGCCAGACGGCCGATGGCAGCTCCCA
TTCCCAGTTCGTTCTTTTCCTGTGCCTCACGCAATTACATTTCTTCTGTGTCGCTTTTCT
GGCCCATGGTATTTTCTGGCGACCCTCTCTTTTCATTGCCATTGCGTTGCACTTCGCATC
GATCTGCCTCGACTTCAACTCGCAGAGCAACGTCCGATGAGCCGGCCTAGATGCTGCCTG
GGAAATATCAATACCGGTTTCCAGAACGAGGCCAATATTACCAGCCATATGGCGAGCCAA
ATTCCGAGCAGGGCGGTTGAGAGAAGTGATGACAAAATCCTGCAATTTACTGCCCTGCTC
TGATGACTGTCGGAATCACATAAACAAGAGCTTTGACCAGGCTTCCGACGTTTCACAAGA
CGCGGCACGATTCTGGACTAGAACTTTTCGAGCCAAGTTAAGCGACACGCCACCAGACTG
CACTCTCTCTCGACGCCCTTCCCCCGCGTGGTGCTCGTTATTTTTTGTTTTGGCCAATAT
TTTTGTGTGTGAGTACTTAAGTCTACCCCTCCCAAATTATTTTTCTTCTTCCCTTCTCCC
TCTCCTCCCTTTCTCTTTCTTTTATTCTTGGAGTTCTGGCTTCCTTTTCGTCTTTATCCG
TCATCCTACAAGAAGCAGATACTTGTGTGGTAGGAGCTTCGACACATTCGTTTACGTTAC
TTGGAAGCTTGCCATTTTACTTCTACCTTTTCACTCTTCTTACCTTACTTTTCTGCCTGC
ATTTGGCTTGAGTCTTTTCACTGGACCTGGATTGCTTCTTTTGACGCGTGTTTCGCTTCG
TCCAGGATTTAGACGTGTTTTTCGATCACGATATCAGGGCCTGCCCCTTTCCCGGAACTG
GCGCTCGTGCTGCCCCTCTTCTATTTCAACTCTTCTACACGTCTTTGGCTCCTCAGAGCG
AGGAGTGGCATGGCCCAGTTCATTCGCTACGATCTTCGCCTTATCGAAACTTAGTCGCCT
CTCACCTTTTTCTATTCGCAGCTTCTTCACGCGCACCTCACAGTCGAATTGTGCTACCCT
TCTTCGCTTCAGTCATTCGCTATTTCACTGCACGCTTCTACTGTATGAAATAAAACAATT
CACGGAAATCTCTATCGCAACTGGATCGTCTTTTCACGACCGGTATGTCTTCACCGCTCG
CTTCTTGAGACATTGCCTGCGCACGGCAACTGACATTGTGGGCTGGAACTTTCAGGCATT
TTACCTATTGGACTGCTTTATCCAAGATCTATTCAGTCTTTCAACGCAATTTTGTTTGTG
AGTCGTCCAACCTACATTTATCACGCGAAAAGGTGTGCTAAGTTGACGCATAGTATAGCA
TGCATTCCCCTCCTTCAGACTGGTCGTCTGAAGCCGGCCATTATTTCACTTCAGATATGC
GGTCGGGTTTTCATCCGAATAACGAGCCTAATACAGGCAACCACCACAATTCACTTTCCC
AGCTCCCTCCCCCCCCACAGACAACTTCTGCGGTCTTTTCAATGTCGGGGTCTTTCAATG
TGAGAAACTATGTCGCCGTATATTACTACCCTCTCACATGAGGCCCAGTGCTTGGCTTGG
GACCTTGTCAGCGTCTGCTAATGATACCTCTTGATAGGACATCCGGGCTGCGTGTCAGTC
GGCACAAGGCCGTATTATGCGGCTTCAACAAGCGACGAACAACCAAGTTGGACTAAGCTC
TACCATCCGCGAGGGATGGTTTGATGAACTTCGGAGAATTGCACAGTGCTTTATCGCAGC
ACAACAGGCCAGCGCCAGATTGGAGCAGGCCGTCAATACGGAGCGTGCCCAGCTACAGGG
CTCTCTTTCATCCGCCCTGAACGAGCGTGATGTCAGAGCATCTGAGCGCGATGCCGCAGA
ACAGGAAGTCAAGTTTCTCCGTGGCCGCCTGAATGAACTGACTAATGAGATGCAAGAGCA
CCGAACGGGAACTAACGATAATCGGGTAAGCCATGCATTGATACGCACATGATCCCGACC
TGTCTTATTACGTTTCGAGTGTGAAGAAAACGACTAATGCATGCACTTAATACAGGCAAC
GACCGGATCGGCCAGAAGCCGCGATAACTGGGCTGTGACTGAATTTCTTCCACCGAATGG
AAACGGGCCCAGGCAGATAGAGTATCTTGACAATCTCTCGAACGAAAATTTGCCACACCT
ACCTAACAAAGTTGAAGACATGCCATTTTCTCCTAGGAGCATCATCGGAGGGCCGCCAGG
CTACGTGAACAGTAGTTTCTCAACCACCGAGCAAGAGCACCCTAATGCACCTAACCAGAA
CCAACAGCTCAGATCGAACACGCATATTGCCAGCCGAGGGCCTCGAAGACAATCAAAATT
CTTTGCTAAAAAAGGCGGTGCTGTGATGATCTCGCGGCCTCCCAGTGGATATGCGAGCAG
CTCGGGAAAGAGCACTCCTGATTTCGTCAATGGCGGGCCAGTCCGTCGATTCACTCAGAC
CCCTGGGCCGGAGAATAATGGACCCTTCAAAGCCCCTCCCCACCCCCCCTTTCCACAGAC
GCAACAATGCTTGGGAACTGGCAACAATGGACATGCTCATAAGAGAGCGGCCTCGTCGTT
TTCGTCTGCCGAGAATGGCACATGCCTTCCGAACAAGGGCGAGTATGCTGTTGGTTCTGA
CCCTCCTATATTTCATAGTAAGAACGGACGCTCATCCGCACCGCGGGCCACGATGGCGAA
CTCGACACGCGGTCAAACACCGGCCCCACTATCCAAGGAACTGGCAATTGTGCGAAATGA
TCCGGAGGGCAATGGAAAATTCGCGGCAGGTGTTGTGCACCGTTCTGGTGGCCTGGATGC
AGTGCGAGTCTACGATATGTTCCATTTCTACAACTCGATCAAGGATTGGGTGGACAAGTA
CTGCAGTGTTGTCAATGAGAGCGCGATGCACAACTTGAGTCGTCAGCACCCGCGTCTCTG
GGACTATGCCTGCACTGTTACATACCCGAATAACAGACACAACGCTTCGAGCCACTCGCT
TTACATGCTTCTCAACAAGCCGTATCGCAGTTTCTTCATCTCACGACTTGTCATCCAATT
TTTCGTCCAGCAGATGTGGAACTCACAAGCGTGGGAGGGCATGGATGAGCAGCTGACAGA
TTTGCTGATCAGTGTCAAGCACAGACTGGACTTCAAGTATGGATACGGTAAGACACACTC
CCACTGTGATGCTGTACATTTATACCAAGAAGCCGGACTGACATCTTTCATTCTGCTACA
GACGCCGCCCTACAGCCTCATGAGCGCCACGCACTCGTCGATAAGCGCTCGCGCGCTATC
AGTGATTTCATCAACAGACCCAGCTGGAGCAAGTTCCAGGCACAGAAGGTGACCTATGCG
ATGTCCCGCGCCAAGGATATCCTTGGACCGATGCTGGATTTGGAGAAAGTGGATCGGGAC
AGCGCAGACCATGAGCTTCACATCATCTGCGAGGAGGGCGTGGAGCTGTCCACCAAACTC
TTCACCTCCCCCCTCTCGTTCCAATTCATCTTCAACGAATGTGGTATCAAGTTCAGCGAC
CAGTCTCACCGGCCCCTGAACTCGAGCATCCCAGCGCGCGAGCTACAGGCCCACCACTGG
CGCGTGATGTGCGTTGTGACGCCTGGTATCACGTACCGCAACGACGCCGGTGTCAGTGTG
GACCCGCGCTTCTTGGCCAAGGCCAATGTCCTCCTCATGCAGTAACTTGCGAGGTTCCTC
CCAGGCAATACTACTGGGCCGCCTTGTTTTCATTCTCTCTCAAGTTTGTCGATATGGTTC
TTTCTTTTTTCGTTTTTTATGTTCACTGACGCCATTTTCCGAGATCCGACTTCATATATT
GATTCACTCTACCCGCGCCACGGAGGCCCGCCCATTCAGTCGCTTTTACCGTTACTATTG
CCTTTTCGCTTTCCTACTTTACCAGTCGACTTAATTCAGCTTCACATCTAATGACCCGCG
TTGTTTTTCTATGGCCCCAGGACTTCTTTTATTCTCTTTTCACTATCTTCGGCCATGCGC
TTGTTTCCGATCCTGGGTCACGGTCTCGCCATTTTCAAAACCTTGCTTAGGACATCATCT
CGTTTGTCTGCGTCTTTTCTTTTTCTTATTGTCCTTCGCCTTCTCGTTTATTTTAATTCT
TTCTCAAGTTTATTTGCTTGGTCATTATGTCCATTTAATAAACCTCTACCTTTGAATCAT
GTAATTCCAGCCCTTTGCTTGAGATTGATTTCCTTCCGGTCGGCTTATCGCTAAGAAGGC
GATGGTTATTACGAGAAAACGAGTTGCTTGGCTCTGGATCAACCGCCCTGTTCTGTCTGT
CTTCTGATTTTTCAACGTTTGCGTTTCTTATCTTCTCCCTTTCTCACCTGCAATCTGTGT
GGAAGGAGTTACGGGCTGGGTCATCGTCTGTTATTAGGAGGCATGGTTACTTTCGCACAA
CATCTGCTCGTATGGCGCATGTGGGGAACGCATGGTCACAATTGCAACCAAGTGACGAGA
TAATGACTATTACAGATTGATATACTGAACATAATGCTGCAAATACAAATACTTTATTTC
AATCAACCAAAAATTCTTATCTGGTGTCTTCAATGTGACAAATTTAGAATGGTCTTTTTC
GTCGAATACAAAATGTTACAAAACTGGTTCGGATGAAAACAAATCCAATAAATAATCAAC
ACGGAAAATTATAAATTGAAGTAGTGAAAATAACCGACTAGTGACCTCACGCCTAACAAA
ACCCCCAGCCTTACCAATTGTAACTTTTTTGGAGCACTAAAGTCCCAGAATTATATTTGA
AATAAAAAACGGTGAAATTAAATGCAGCACGAGATGGAAAGAGTGACGGTATTTGTACCG
TCTACGAAATGAAAGCGGGTATCTAATAAAACAGAGTTGTGAAAAGAAAACCTGAATGCC
TTGAAAAGAAAAAAAGAAAGAGCGGTTCAGCGGTTAACGTTGTGGTGTGAGATAACGGTG
AGCATTGGGGTCAGTTGCTGGTGGAGCAGAGGGACCGGTTGGCCGGCGGTCGAGGCGCTT
GACAACGGCGCCCAGCACGGCTTTGAGGATACCGTCGGCCGTGAGGCCGAGAGCGGTACT
TGGACCACTGCCACCGGTTGTGCCGCGGTGGTTCATGTTCACAAACGCGTCCCAAGTGAC
TGTGTCGACCATGTCACGGACGCCGCCCGCCACGTCGTTGCCCAGGTTGTCGTCGAGGTG
TTGCAAATAGGCGGCAGCCTCGGCCTCGGTGCCGACCTGGAAAAACTGCACGCCAACCTG
GAAGGGGGGCGCGTCAAAGCTGTCGAGCTTCTTGGCGGCGCGGACAAGGACGGTGTCCAG
GTCGTCTGTCGGTACGCCGTCCGTAATGACAATCATATTGACGGGCTTGATGTCGTCAGG
GTCTGGGTCTCCGTACTCGCCGCGCTGCTCCATCTCGTTCCGCTTGGCCTCGTAGTAGCG
AAGGTAGGGCTGGAGGATGTTGTGTAGGCGCGTGCCCGTGGGTGTGGCGCCGGCCGGCTT
GACGGTCTGGAAGATGCGTGCCACCGTGGCCGCATCCGTCACGTTGTGGTAGCCGCCGAC
CGCTTTGCCTGGGGGGACACGAGCCTGCTGGCCACCTCCACCTTGTGCAGCCGGCGTGTT
CTTGTGATTTAAGAAGTAAATGTCGATGCCGTCGGCGTCGTGCTGAGTGCATATCGGCGT
GATGTTGGCCAGAACGGCCTGGACCTCGCGCCAAGGGCGCCCTGCCATGGAGCCGGAGTC
GTCAATGACAAAGATGGTGTCGAACATGGACAGGAAGGCGTAGGGGTCTTCGGCGGAACG
GACGTTGTCGACAGTTGGGCGCACGGAAGCCGAGGAGCGCTGCGAGGGAGTGGGTGAGGC
AGGGCGGATGGAGAACCCGATCGCCGGAGGAGCGGGAGCCGTAGCAGGTGCAGCGGCCGG
AGCAGGTGCAGCTGGTGCGGCCGCAGGGGCACTACCAGGGAGCTCCGATATCGCCGAGTA
CGGCGGAGGAGGTTCATTGGCTAGAACAGTGTTAGAAATGGGGAGAGGGAGAGTACTTTA
GGAGGCCGTGAAATGAACACATACAGGGACGTCTCGTTGGCTCTGGGAAGCCCGGGCGGC
TGCGGGAAGACGGGGCCTGCGAGGATGCTGCACTGAGTCCCCGGCTGGCAGGTGGTATTG
GCGATGACGCGGACGCGCCGCCAGGTGAAACGGGACTCACGGAGCCGTCGCCATTTGAGC
CTGTGCCTTTCCTGAGGCTGTTTTTGAGCGAGCCGAAGAACGACTTGCGTACGCCGTCGC
GGCCGTTGTTGTTGTTGGACATGTTTCGTGCTGGCACGAAGGTGAATTTAGTGTTCCTTG
TGCGCTCTCTTTGTGTTTCGCTGAGTACTTTGAGTCGAGGAGGCTAAGCTGTCGGGGGGG
CCTCTGTGGTTGTGCAATTGCGGGTAGGATGCTTGCTGCAAAGCTGGTAAATCTTTGCGG
TGGAATGCAATAAGTGAGGAGACGTGACGAAGATGTTGGCTGGTGTGGGGGAGACGTAAA
TGTCGTCACGATGCTCTCTTCAAGAAACGGTGACACAAGATACAAGGTTGGGTGAGGGGT
GCTATTTAAAGGAAGGATAATGAGGGGCACGCGCACAATGGAGGCTCAACTTTGAGAGAA
GGCTCGCCGGAGGCTTGTTCCTGCTGTTCTTGGCGACCTGCCCGCTTTCCGAATCGAGAA
AGACCAACTGTGGCGGACGGGGGAGCAGCACTTGCTAGCCTCGCCGCACTTCCCCGAAGT
AATCTTACAAAGATGGTACGGCGGAGAGCAAAGGTTGAAATACGAAACTCCGTAATGACT
GCTTTGTGGTGCCTTTCCAGATCGTGGAAACGATGAGGTTGTTGGTCGCAAACAAGGCGA
ATCATGCTCGTCGCATATTTTTAGGCGACGAACGGAAGGCGCGCACGAGGCCCAACAGAC
GACCCAAGTGGCTGTTGCAGTTCCCCCTTTTGTTATTTCGTGTTTCTACGTGTGGCTTGC
TCCTTTCTGTTTGCTTTCTCTTTCTCGTCTCATACGCCATGTCACCGAGTCACTCCTGTC
TGTCTTTCCAGAGTTTGTCCTTACATTTACACCTTAGCTTTCGGTTGCAATGATGCGCGA
TGTCATGGACGGCACAGGGCCAGCCTGATGGATTGTATACTGGGACGAGCATGGCGCGCC
AACAGCCTCCATACAAATTAGCGGGAAGCCTAACGGGGCGCAGCGTGCGCCAGGGGAACG
GGTATATGCGGGACGGACTGGTTTCTGACATCAAGTTGCTGTGAATCGCGAGGTTAGGAC
ACAAGGCCCGAAACAGGTAGAGGGCGTACTGGAGTTCAGGACAAGAAAATGCTTCACCAA
AGAGTTTTGCTCTAACGTCTCCATTGTTTGACTGTCCAGAGTACTTCGTATTGTCGAAGT
TCACCTCGAGATGTGAAACATAAATGCGCCTGCTTTGCGCCTTCCACAAGCGTGTTGCTG
CTCTTTCTCCCAGGGCTCCACTTACCCATCTACGCTTGCTCACTGCCACTGAGCCGTTGG
GGTCTGCTGGCCCTGTCAATCACCAAAGTGCCTTCTCAGGCACAATCGACCAAGCCACAG
TCCGGTGGACTGGAAGCCGAACATGCCTCTTTGTCTTTTTCTTTTTGGGGGGGATGCAAG
AAATCGTAGCAGAAGACGTAAGGCTTTGTCCGAATACGTGATGGTCTTAACAGCGCGCAT
CTCGACACCCCGAATTACACCTGATTTTGGCGTGCGCAACGGCTAGAACGGAGGCACAAG
GTCATTGGTAAGGTGTTCCTGCCTTGCGACGGTGTCTTGTCATATCCCAACGAGGCAGTT
TGAACCTGCATGAACCTTTGTGAAAGAGGCCTCGTAGTCTCGTCCATCGGACACAAACCG
CAGCTCACACCGCCTGACTTTTTGCACTCGTTTCCCTTCACTAACCGTCGTATTCTCACT
GCTGGGTCGGTCCTGCTGCATTAGTCCATCCTCCCAATTGCTTAACTTTTATGACAGCAA
TTGATTTCTCCACTAAAACAGGTCGTGCCAAGAAAATGTCTCGTTCTCTTCAACGCCTTG
GAGTAACAGAGAAATAACGGCGAGCAAGCACGGCAGCTGTTCCCTGGCGGATCTGGAAAG
ATAGGAAAGAACGCGAGCTGTTGTTTCCCAATCTGAATTCTTGTGTACGTCTTTTGGCGG
CATGTACGAGGTATCGCAGTTTCCTTTCCTGCCTGCAGGACCGCATCAGGAAAGAAAGAC
ACGCCAAGGCTGCTGCTCCTTCTGAATCTGCACCTGGCCCTGGCTATCAGGGCCCAAGGG
GTAAACGTTGATGCAACAGTGACGGCAGATCTCTTCTCTTGACATCTTCACATATTCTTC
AGCCAACAATCCCTTACCCTTTCCCACCCTTCCCTTCGCCATCTCCATCGCTATGTAGAC
ATTATATGTCGAGCTAGCTTTATGGCCACAAGCAAAGACGATGCACGCAAGTTCTGTCGG
TGCCCATTTGCTTCAACGTGACCACACTATTGGACAAGGATCTCTTTTCAATGCATCGTG
CCGTGATTCCTTTCGCTGTGGCGTTCTCTTAGTCACAAAACGACGCCAACGACGCCAATG
AGCGCGCCAGCAACGGTTGATGCTGATGCTTTACTAGACCCAACGGAGCTGCCAGTTCTC
CAGGGACAGGGATAAATGGCACGAGGGGTACGCAAAACCAGGACGCTGAGGACAAATGAC
GACGAAGAGGGGAGGGACAAACCAAAGTCAACGAACGAACCACGATCCGTTCAGGCAAGA
GGATACCCCTCAATCCCACTCGCTCACCATTTCGCCGCCGGCCGACTTGGGGCTAGTCCC
CACTATTGACGTACGTGTTTTGGGCAGAGGTGATGCCAGCTATCGGCAGCTCGCGTTGAC
TGGAAAGAGGCCACAAAGGACATCGCTGACAGGACCGGACGAAGACAAAAAAAGGTAGGG
GAATAGACAAGAGACGAGGCAACTCGAGACTAAAATCGGTTCAGCTTCAGCTCCCTTGTC
CACGCTCACACCAGAGACAAACAAAACAGCAGCGAATGACAAAAATATCGCATCCCATCC
AAGGCAACCTTTCTTGCTGGCAAACGGAACGTGCGAATCACGACCAACACGCATCGAGTC
GGTGAAGCCAAAACGAGCAGCTGCATAATCTGCATAATCTGCATATTCTGCATTTCCTGC
ATATCCTGTACGCTGAACACCTCCACATGCAACACACATACTGCAGATTCTGCGCATATT
GACAAGGGAAGCGACTCCAGCCGGTGTCGCCGTTTGTTGTGCCCCTGCTTACCTTTTCTG
TTGCGTCTTCTTTCCAGCTGTTCACTGTTGAACTGTCCATCCGCATCGTTATATTTATTG
GATCCCCTCTCTCAGACCTGCGTCTCTGCCCCCTCACCACTTCTGCCGTGATTCCTCTGG
CCCTTTATTCTCTGCCTCCTTCGCCTTTTCAATCCAGCTCTCGTTTCTTCAATCTTCCAC
CGCGACAATCCGACCTCAGTTCACGATGTCGGATTTTTTCAACCGCAAGTTTAGCATCAA
CCGGAACACTGGTGTGCCCAAGCCGGGCCGCCGGTTTTCGTTCGGCGAGCCGGGCGTCCA
TGGTAGGATCCACCGTCTCACTCTCGGTTTTTGTTGATTTTCTTCTCTGCTGCTTCCACT
AACGGTTTCGCGCCTTTGTCTCAGAGGCCAGCAGCAAAATCCATCGCCAGTTCCGCGCCG
CCCACGAGGGCCATTTGCCCCACGCCGGCCTTGACGCTTCTCGCGCTTCCACCGGTGTCG
TCTGGTGCACCGAGCGTGCCGCCGAGTTTGGTTTCCTTGACGAGCCCCAGAAGTGGGCCA
ACCTGGGCCAGGGTGCGCCCGAAGTGGACGACGACATTGAGGGCTGTTTCGAGCGTCCCA
CGACGATAAACGTTGAAGTCGCGAGCCGCGAGTACGGCCCCACTGCCGGTATCCGCCCGC
TCCGCGAGGCCGTCGCACACTTGTACAACGAGCACCACCGCAAGGGCAAGGAGAGCCAGT
ACACCTGGGAGAACGTGGCCATTGTGCCTGGTGGCCGTGCCGGCCTGATCCGGATCGCTG
CCGTTCTGAACAACGCCTATGTTGGTTTCTTCATCCCGGATTACACAGGTATGTCGAAGC
TAGCGTCTTTTGGTCTGTGGTCAAGACTCCCACTGACAGGCCAGCGTACAACGAGATGCT
GTCGCTTTTCAAGAACGTAAGGTTTCCGAGATAGCGTAGAGATGTCGTTGGACCCGCCCT
TTTGAGATCTTCTCGATCGACCCAAGGTGCCGAGCGCAATGAAACGACTGCTAACATGGG
TTTCTTTACCCTAGTTCGCCGCTATCCCCGTCCCGTTGAAGGAGGAGGACGGCTACCACA
TCCACCCCGACAAAATCGCCGACGAGATTGCCCGTGGTACTGGTGTCATCCTTACTTCGA
ACCCCCGCAACCCCACAGGTCGCGTTGTCGCCAATCCCGAGCTGGCCGAGATCCAGGACC
TCTGCCGTGACCACGCGACTCTGATCAGCGACGAGTTCTACTCGGGCTACAACTACACCA
GCGACTGCGATGGCACGACCATCAGCACAGCCGAGAATATTATTGATGTCGACGAGGATG
ATGTCCTGATCATTGACGGCCTGACCAAGCGCTTCCGTCTTCCCGGCTGGCGTGTGGCGT
GGATCCTGGGCCCCAAGGAGTTCATCAAGGCGATCGGTTCGTGCGGTTCATACCTGGACG
GCGGTGCCAACGTGCCCTTCCAGGAGGCTGCGGTGCCCATGCTCGAGCCCAGTCTGGTCC
GTGCCGAGATGAAGGCGCTGCAGCACCACTTCCGCGACAAGCGCGACTACGTCGTCAAGC
GGCTGCGCGCCATGGGCTTCGTCATCAAGTACGTGCCGGACTCGACGTTCTACCTGTGGC
TCAACCTTGAAGGTCTCCCCGGCCCGATTTCGGACGGCCTCAACTTCTTCCAGGCCTGCT
TGGAGGAGAAGGTCATTGTCGTCCCGGGTATCTTTTTCGACCTGAACCCGGCGCGTCGTC
GTGATCTCTTTGACTCGCCCTGCCACCACTTTGTCCGCTTCTCGTACGGCCCCAAGATGG
ATACGCTTAAGCTGGGATGTGACGGCATCGAGCGTGTTGTCAACAAGTAAGTTCTTTGCC
AAGGCCCTGCCTCAACTTTTTCTCCTCTTGCACACATCTTTCACCCTGCCGCATAGTATG
TGTCTGTACAACTGCTAACGAATCGTCTAGGCACAAGACTGCACAATAGACACTGGTCTC
TTGATATGTGGTCGCGGGAGGGAACGGAGAAGAGTCTATCGAGTATCGGCGACTGGCGAC
CGTTGATCGGAACTGCTGCCCTTTATTTATTTGCTTTTGACGATGAGCTTGCTTCTTCCT
CAGCGATCGATTGAATTGCCATCTAAACACTCTGCCAGTTTTCATTCATTAGTATACGAA
TATAACGAATCTTCTTTGTCAATAACCTTGTTTATTTGGTGGACGGCGATGTAAAAGCGA
GAGATTTGAAGATTACCAATGTGACACAAACTGAAGATGCAAGCAAGTACATCTGAGGCT
TGTATTTTGTTCGACACTTTTAGCCCTAGTATTTGCCGTGTTTGGCAACAACAATTCGAA
TCGTAACGATTCCTGTGCCGTCCTTTGCTGGGATGAGGAGGAAAGATCTCGTCACGTATG
GAGTGTAAGCTTGATTGGATTTCCCCTGACTTGGCAAGGCTGTCATTGGCCAATTGTGTT
TCCTGATGTTCATACAAAGATTTGCCGCCATTTGCATTGCATATTAAATAGTAGACCGTT
AGCACCACAGCGAATAATCTATATCTTCAATTCAAATCATGCATTCTGCAGACTGGCTGG
CGAAGAATGGCTATCCACGGGTTAATCTGTGAGAAAGCCGATCGCAAGATCAATCTGTGT
AGAAATAGGCTTTGAAAACCCGATCATCCGCCGACGTACCTATGAACCGAACAACGTACC
AAGGAACGGGGGTACAAATGCAATGCAGCATATTAGTTTTGGGTGGCAGTTCAGGGTTCA
GCGGATACTGCTCTACGAGATACTGCTTTAGTCTATAGGGAAGCAAGGCCATGGCATCGT
TGACAAAAGGCCCCCACATCACGCCATCGTCACGATGGATGTCGTCGGTGCACTGCGCGA
TCTCAACCACGGAAAAAAAGTTTGAAGTTTTTATTAAATTTTTTCATAATGCTAATCTTG
CGACGAACACAACCTCGGTTGAAATAAGATGGTCAGTGAGACGAAATGGGAAACGAAAGA
CTAGAATTTGCCACTTCCTCTCCTGCATCTAACTTCGTGATGTGTGGGACACTGGACCTC
GTCAGATGTATTTTCCAAGCCGCACCTGGAAAGAGGTCCGGTGGATGTCCGAAGAATACA
GCGAGATGAAAGGTCTGATGGAGATAAAATCGAAAAAAAAAAGCAAAAGGGGAAAATTAA
ATCTGCGTGGAGTGTGGCTGGTAGCATCTAGCCTGGGAGTTTACTTTGCAGCAACGGTTT
TGTCTCGGACTGGCCGTTCCTTTTCAGCAGTGGCTTGTTCCAAAAAGGTCCCAAGTCATG
CATCCTGCGAGAGGCTAATAAATAACCAAGGCGTCTCTCTTTGCCTGATTCGGCAAAGAG
ACGAGGAACAGAAGCGAGAGAATGGGTGAGAAAGGGGGACAAAGACACGCACTGTATGGG
GCAACCTCGTCCGGCATAGTCTTTCGTAAGAGAATGGTAGGATGGATACGCTTGTGTCGT
ACTCCGTACTTTGGTCATTTTGTTTTCGGGAGGAAAGCGTGGGAGGGTGCAGAACCAATG
CATGTCCAGACCACCAAGCCGACCAAGGAGCCCTGTTTCTTTCGAGCCCAGACTATGGAC
TATTTCTATACCCAACTGAGCGTGGGATACCCGCCCTTTCTCAGCTCGCGTGAGTGACGC
GTGGGTGAGTGGAGGAAGTTACATGAACGATGGGGCCTGGAGACTATCCCTCGCACCTGC
TGCTGAAGGACACGTTCCGATCCCCACGCCAAGGTAACTTTGGGATGAGCACTGCGTAAT
TACTCCGTCCTCTGAAGTTTCTCCTACATACGCCAATGTATCATCATAACGTGAGTGGAG
ACTTTACCGTGGGATGACCTGTCTATTCTCGACAAGGTGACTTTGGAGGCTCCTCGTACT
TTCGCTTCACTTCACCAGCTCAGTGTTTGGGGGACAAGAGAGTAATTTCCAAGGTCACAC
GATCATACCTTTGACTACGTACTATCCCACGCGGCTCACCTGTCAGCTACAGATATTGTT
CTGGTGAACGAGAGTCCAGTAACCAGCAAAAGTAAGGGATGTGTAGCTGTTCTGCAGCAT
GACACACTGAGTAGTAAGCAGTGAGATCCGCGTGGGAGGCCTGCCCATTACATTAAATGT
CCTGTTATTTTACAACACGGTTTCAGCTCACTCTGAGAACTGAAAGCCATTAGGGAATGA
GGAACAAAATGCCCTTTCGCAATTTATCCTGTTACAGAAGTCTTGGAGAGATGAAAGTAG
AGTTGATATCTGAAAATGGACGCCCAAACGCGTACAAGCACCAGCGCTGGGTAAATCCAT
GCGTGATCCAGTGTCGGTGAGGAGAAATGTTGCATGGGAACATGATGAGAAACGTTCATG
TGGCTGCAAAGAGGACACAAAATTGCTACGACGATGATTCCCCGTACTATCTACTGCTCT
ACAGCAATTGTGATAATTTCGTCGAAGCTATACAGCGAAGACAATGGATAAATCTGTTAC
AAGGCGCCGGCCGTATATATATACTTGGTTGGTCATAGACAAGTGAAGGTTGAAGCCGTT
TCACCAGCACTGATCTAATGTTGCTTTCAATTTGCTTTCAAGGGATGCGTCTTAGGAAAA
TATGAATCGCTCATTCTACCATCGACGGCTTGCAATGCAAGTGGAATACGGCGGTTGTGT
GATCACAATCCATTCACTCCAGATAAAATAATCCGATATCTCGAGAAAATAGGAGACATA
GAAGGACGAACCCATTGCACCGGGTTTCCTAACCCAGCGACAGAGCGACTGTTTTCTAGA
CGGTGAGACGCCATTTTGCGTAGAAATGGCATCAGACATGTCCTGACAGATGGCGACAGA
AATACGACGCGGAAACGGGCCGTGGCAAACCAGAAACCCGCATCCACCAGGGTATGTCGC
GCATATTCGCAAAAAAGAGTCGGATATGAGCCGACAAGGATGTTGCATATTCATCGGGGT
TTGCAATGCAAGTTCTTGACGTCGATTCTTGGAATCTAGTTTGTCCATTTTATAGACAAC
GTAGTTATCAACATGCACTGAGCTGTCTAAACAAGCACAAGAGACGTCTCCTGTATTGTA
AACATCCGTGCTTAACGCGACCTGTAGCCATATGGCCCCAAATAGTCACGAAGTCGTTGA
GCATCATGATGTTTCTTTCGCTGCAGACAATGAGCACAGATGATCATTTGTCGCAAACAG
AGTTGCTTTGCTTATGTAAGCTTTAATTATCAGGTCGTGGGCTAAGAATGTCGACCGCCC
GTCGAAGAAAAGTGTAACGCAAAATCTGGCAAGAGCGGGACGAAACTCTCAAGGAAGGAA
CGATGGATATAACGGGTTGTCCGGCGCATTGGCTCAGAGCTGCAGACCCGGAATATCTTT
CGAAACTGAATCCGTCAATGATTCGTAAAGTAAATGCGTGCTGTTGTTGGTCCTCTGATT
TGATTTTCACCTCCACGAGCTCGTCTCTCTCGGGACTTCTTCCTTGAAAAGGAAAGTGGT
TACTTTTTGAGCGGTTGTTGTCGGCTACGGCTCGTTCACCTCTTTGCTTTTATTTTGTTT
TGATTTTTTCCCCTAGGGGCGTTAATCATATACCAGGAGGAGAGTGCTGTGGTGTGGTGC
TACTGTTGATGGCTAAATCACTGTGCAGTTTGAAAACCAAAGTGAAAGTACACCGCAGAG
TACCTGCGTCCTGTAAATATATTTCATTATTTTTTTTTCTCTCAAAAAATTTCATAGTGT
CCACTGGCGAACACTTCTGATAATGTCGACATTGTGTCCACAACGAGCACGCCATCGCTT
GTGGTGTTGTTTCGTGACCAAAAAAGGGGAAGCCAATCCCAATCCAGACAAAATACCCAG
TTTTTTTTTGCAGGCCTATATAGATATGAGGAGTGGGGGTCATCAGGGTCATAAAACGTC
GATGAAAACGCGAATGATTGAAAGTTTGCGTGTCTCTCTTCGGGACGCAGTAGATTGTCG
ATCCTCTCTTCCGGTGCAAGTTCCTCGCTGGGAAGTTTTTGTTCGTCATGTTCGGCATGT
CTTCTTCGCTCTGTTCTACCTCGCGTCCTGTCCCTGAGACTTATGACCCGATTTCTCACC
GTGGCTGCTACACTCTGTCGCTCCCGTTATTTCTGGATTAAATTTCGATTAACTTTTACT
TCGTTCACCAAGCCGATCTACATCGGGCGGGACCAAAAGCACAAGCCAACTCTTGATGTG
TCTTCGAGTATGTCGTGGGACGTACGGCGGGAAGCTTCTCATGCAATGATTAGATACTTG
AAAGATGTCGTTTAACGGCACTGTCTCGTTACCTGGCGCCTGATGCGCAAAGACAAAGTA
CTTGGTACGTGGATGTACAAGATATCATGGCCAATGTGACAAAGGACGATGTAAAGCTTG
TGATTTGTAAAGAACCGTGACGATCTGCCCGAATTTCCGCCGTCATCACACAACATACCC
TCGGGATATCAGATACACATACGGCGTACGACATAATCGATTTGAACATATCCGTCCTAC
GAGAACCGTTGCCGCTTGGACAAATCACAGGTTCGAACATCAAAACCCCATCGGAAGCGG
AGATCTCATGCACATCGTCTGTGGTCTCCTTCGCTCCGATTTAAACTTTTTGTATTCGTG
CCGAGTTCTGTTTTCTTCGTTGGTGTGCTGCAACCAAAAAAAAGGCATCTTCGAGAGTGA
AAAAGACGCAATCTGGATTGCAGATGGCCATACCGCTTCCCATCTGATCTCTCCTCGCTC
TCCTCCTGCACATTCCACTTTCCCTCTGAACACCCAGCTAGGACGACGTATTGAGCCATA
TCCCCAGGAAATGATGGCATCTCCGGGACTGGCATAGGGCGATCGCCCCCTCTTGATTTG
TCTTTCGCGCGTGTTTTTTTCTTTTTCTTTTTCCCGTCTATCCCACTGTGAACAGGGCAA
CTTAACCCGCTGATGTTGGCGCTGGCACAAGAGACCAAGGTGTTTTGTGCCTTGCAGTCT
TTTTGTGGCGTTTTAGGGCGTTACCTTTTGGGTTGCACGAAACTATCAAAAGACTTCCAC
ACTGCGGACAACGGGGTTCATCAGGAAATCTCTGTATTGTATTGTGTCATACAGAAACGA
AAATATAAAAACGTAGTTTTTCCTGAACAAAAAAAAAAGAAAACAAAAAGAACAAGAGGT
GATTAAATGTTTGCGATGAAAGATAAGTCAAAAGACAATAAAAATATGATCGTAGACGAC
ATTTGCTATTTCCGCTATCATTCACATCCTCCCCATCTAGAGGGCTGTCTTCCTCTGTAC
AAAATTCCCACCTCAAATACATGTTTGTTAAAACAATATGAACACCACCCCGAAGTTGTC
AAGAAAGAGCAAAACCGTATAACCCCGTATAAAATTCAAGAAAAGGAAAAGAAAACATAA
ATGTAGCTCAAAACACAAAGAATCCACCCGTCTTTGTAATTGGCAAAAAATGGTTGGTGT
AACCGAGGAGACAGACGAAAAGAAAGAGACAAAGGAGACTTTTTGTTATTTTTGGGTTTT
TTGTTATTTTTACTTGTTTGGCGTAGACAATTTACTGTCTAGCCAGACGAGTCTCTCGTC
TCATTCTCCTCATCCGAAACGACAGCAACAGCCGTCTCGGAGTCGGCCTCGGCGCCGTTG
CGACTTGATGCGCCGTTGGCGTGCTTGGACTTGAAATCCTCGAGCAGCTTGCCCAGGAAC
TCCTCGTTGCCGGCGTTCTTCTCGAGCACGATGCTCTTGAGCCACTTGTTCTCCGTCTCG
AGCTGCTGGATGCGGTTGTCGAGGGCGTGAACCTTTTCATTCATCTCCTTGGCGGACTTC
TCGAGAGCCTGCTCGCGCTGCTTCTTCTTGATGCGGAAACGGGCGCTGGCTGCCGTGTTG
CGGCGGCGCTTGTCCTCCTCGGCGGCAACGCGGGTCTGGTCCTCAAACGAGACGGCGCTG
CGTCCTGCTGGCTGTGGCTGGTGGCTCAGGACGTCGGCCTTGCGCTTGTCAGCGGCGGCG
GCTATCCGCGGCGGCGTGGGTGCCGTAGACGCATAGCTGGGGTTGTGGTGGCTGCGGGAA
TGCGGGTGGCTGACGGAGTTAGATGCCGAGTAGACGGACGGCGGGCCGGGTTGGATGGGC
TGGTGCAGGCTGCCCAGGTTGTCCTGGTACGACGGAATGGTGGGCGAAGAGTAGGTGGCG
CCGAAATCCGGGAAGTTGAAGTCGCCTGAGGACATTATGCCATGTTAGCAAAAGCCAGAC
ACTTTATTGATGGGGGTCGTCTTGTGGCTTGTTCTGTTCTTGTGGTTGTCGTTGATTGAG
GGAAAGGAGCGCCGCTTGGTTTTCGCGATCACAGCATGGCTGGCACGCCCTTGTGCAGTG
GGGAGACCCAAGGCTAATTGATATGATAAAGATGGGAGACAAAAGCAACAAAGAAGGCGG
AAAGAAAGAAAACAAGATAATGCCGAGATCAGGTGTAAGAAAACAGGGGAAGAAAAGGAT
GTCCGCCCGTGAATATCGGATTATAAAGAAACGCGGCGAGGCGTATAGCCAGAAAAGGCA
GGAGATTGGAAAGGCTTCAACAAACAACGGAAAGGAAACAAAAGAAGGAAACAGAAGAAA
ATAGCAAAAAAAGACGGATGGGAAGATAAGCAAGAGCGTCAACACGCCATATTTGGGTGC
TGCGCTGGGCGACGATCGAAAACTGGGGGAGGGTTTTGGAGATGGGCTGCTCTGCGGGCC
CCTTTGTTGGAGTCGGTGTCGATGAGCGCAAGTCACGGGGTATTGCACCATCACATCCCG
CAATTTGCGCCATCCTCTTAGGCTCCGCCCATTCCCTCTTTTTCTTTTCGAAGGAGGCCG
GTTCTGCATGCATTGCACGCAACCACGTTCCAATCAAATGGAGGTTGCCCGCATCCCCCT
GGTGGAGAGGGTGACAAAGAAAAGAACAGAAAAAAGGAAATAAGGGAACAGGGCAAGAAG
GGAAGGAACGTGCGAAACTGGACCCGAGTAGTCCACCAAAACCACAGTCCACATGCAGAG
CGATAAAAGACAGGGTCAGGAAATAAGAAGAACAAAGACAAGGTGGAGCACGAGGACTGC
GTTCCTATTGCTCAGAGCAAACACTCAAACCCGACAGGAAAATAAGGAAACGAACAGCCA
GTCGCTGTCCATAAGTTAACGAGTCGGGTGTTAACTTGCATGACATGGGGGGTAGATATG
AGGTATGAACATGCAGGAAAACGAATAAAACGGGTGTCAAGAAGGCGAGATGATGAAAAT
AGAAAATAAGAGGATAAAATGATAAGCGAGCTTGCGTGGAATCCCAAGCTTGTCATTGTC
ATCCGTCCCATTCTCATCATCACCGTCTCGATGTGAGTCAACTGTGGTAGTGAGATGAAC
GAGCACTTGAGCCCAACATCCACAAAACTCGCATGACGGGAAAAGGTCAAAAAAAACGAA
GGATATGTGCTTAGAATGTGCAGCGGGGAAACCACAAAAACAGAACATTATAGACGTAAA
AGGGTAGTTGATATCAGTCGGGCGTCCGTACCTGTTGTCATGAAGTCCATGTGTGAGAAA
TCCGCCATGGTGGTCATGGTGTCCTCGCTGAGCGGCGAGACGGCCGAGGAGGTCGAGTTG
CTCTCGGAACCGGGCTTGGGCGGCTGGTGCTGGTTGTGTTGCGGCTGGAAGTCGGTGTTC
TGGCCGGTCTCGAGATCAAAGAACTCGGTGTTGGTGAACATGGAGAGGTCCTGGTCGTCC
ATGGAGAAGGCCGCGTCGTTCTCGACGAGGGTGGGGTTCTCGTGCAGTTCACGCAGGAAC
TGCGAGATGTTGGGGCCGCGCCGTCCGTTGAAGGCCATCGTGTAGGGTTGTTGTTTGCGA
GTTTGTTGTGTGGTGTTTGTGGTGACGATGATAGGATGCTGTGGTCTGTGCGACCTTTGC
GGAAAAAGGAAAAAATCTACTGAAAGACTCCTTTCTGGCCTGGTCAAATGTTGTCGATAT
CGTCGAGGAGAGAGAACCCGTTGATTGTCTTGTCTTCCGGTCAATCTGCAACTGTCGTTA
TCTCGGACCTTGTTGTCGTGTTCCTGCTGTTTCGCGCTTCTGGTTGCAACAGCGAGGGGC
GAATAGAGAGAGGGGAACAGAGCAGACGAGGGCGGAGGCGAGACACAGTCGTCGAGATTG
CGAAATGCGTCGCGTTGTCAATTGCCGTCGTATAAAGACCCACGATGTTTGTCGTCCTGG
TCTGTTGTGTATTTTGCGGATTGGAGAGGAAAAGAAAGAAGAGAAGGGGAGGGGAACGAA
AGAGAAGGAAAAGAGAGAGTAGAAGAGTCCTGGATCGGAAGCAACAGGAGACTTGAGAGG
CGACTACTTCCCTCTTTCCTACTGTGTGCAGTGGAGCGAAAATTTTACCGTGAGGGTAAG
AGCGCACGATGGGGGGGCACTACACCACTCCCTAAAGTTCACTACCCGCTCTCGCGGCTT
CAGCGCCTGGCTCCGTTTGCGCAGCCAAGTTACGCGGGCGAAGAAAGCGAAAGCAGCCAA
ATACAGCCGAGGAAGCGCGCCCCCCGGCTCCTTCTCGTCGGAAGTGAGGGTGACTCGGGT
TTTCGCCTTTGCACACTAGTGTTTTCAGGTACCTTGTACCTTTGTATTATCACCAAACAA
GGAAAAGTCCACTATTTTCCAGGGTAATACTGAGCAACTAGCGCCGTTATTAGGGACGAA
AGAGAAAAAGAAAAATGAACTAACTCGGCCACAGGCCGGAAAGGGGAATTAGGGATGCTG
TTTAGAAGGAAACAACGCGGGAGAACGAGAAAGAGAGACCGAAAATCCAGGGCGGTTACG
CTGTTGGAGCAGGCACAAACGTGGGCGGCAGGTCCCAAACTCTCACACCTCATAATTAGT
CAAGCACCAGAAAAAAAGAGGAAAACAGAGGGGCGTGTTGACTCGCAAAGGGCCAAGGCA
AAAAATATGTGAACCCCACGCTCGCCACCCACCACCCCACTATGACAAGGGCGTATTGCA
GCGCAGCATGCGAAAGCCTGGGCCACAACCAAATCCCGGATAGATTGACAGTGCGAGAAA
GAACAGGCACTCTCGACAATTGCGCGCCTTTTTTTTTATCTTTTTTTTTTATTAGTCGTT
ATGTATAATGCTTACCGCTGACGACAGTTGGTGAGAGCGCGGAAACAGGCAGAATAGAAT
TAAAAAAAAAACCAACATTGTTAAAATGACACAACAGAACCGAACAGACAGCAAGTGCAA
TCGAGGACAGCTCGGACCAAAACATCGAAGCTCCCGATGTGAGGTGAACCCCCACATGGG
ATGATGGACTGGACAATGTCATTTACGACAGTGCAACCACAAGGTCCAACAGAGACAGAA
ACCAGCCCCCCGCTCGCCCTGGGACAGCTTGTCTCGTTTGGGGGCGTGGGTGGTGGTTCA
TTGGGGCCCTGTAAACTCGTGCCAAGGGGAGGGTGTATTACCCGGAGTGGGGAGACTCGC
TGCTGAATCGCTGTAAAGTGTGACTGCCCCGCGGCAAGCGCGTGCGGGCCAGCGACACGA
GTTCTTGCGTAGTGCCACATGCACATGCTTTATTTCAGCACATCGAACTGCATCTTTGCA
TATACGGACGGTACAATGAAGCCCAACATAATACACATACACACTCTCTCCGCATCCAAG
CATGGGGCTGCAGACAGGGCGTCTGTACACGATTCGCGATTGTGCATTGCGGTCACGTTT
CGATGTTTGCACGGCTTGGCAGCCCAATAGCGGGAGAGACGAAGGCAGAAAGTCATGAAG
ATTCCGCATCACCAACAGCCCAGCAGCCAACAGCCAGGTTGTCGAGAACTGAAGCACGTG
CACAGGGTCGAACATGTTCCGGCAGCCGGCCGTGAGGGAAGGGATGCGGAATTAGAAGAC
CAGAACGCAGGGCCTGAACCACTGGAGGCACAGTGGACATTACGCCTGTGAAACCGGTGA
GTGGCTGCGAACGGCCCGAACATCAAGCCAAAATGGCCAGGCACAGTCAGTTTTCACGCA
TCGTATTGACTCTTTGGTGGCCTTTCTTCACAGAATGCATGTTTTCAGCGTACAGAGGAC
TCACTGGGAGTGTTCCGTATTGCGTCGATGCTACGACCTCGGTGGAGAATTCACAGACCC
ACCAAGAACAAAGAAAGTCCAATTCACAGCCTAGAGCCCGCTCTAACGACTTACCAGCAT
CCTGACCTGTCGCAAAATCTATTCCGGCCTTTGACTGGAGAGATCGTGCCGGACGAGTTC
GGAACCTAAGCATTTACTGCTGGCTGACTGGAACCTGGAATAGGAAACAATCAGAATGAT
AGTCAAGTAATACGGAGGAAAATTTACATTCTCTGCACTCCATGTCCGACGCCAACGCCT
GTTGGGCACTGTGGTCATGCACTTGCAATGGTTGGCGCCAGGGCACTGTATCAATCGCAA
ACAGCACAGTGCATCTCAACCTACAGGGCATGCGTAGTCGCTGTTTACACCTGCCACTTC
CAAGTCCAGCAACGTAACCTGCATTAGCTGCAAATTTGTTTCTCTTAGCGTGTCGCAGCT
ATGGGTTTGTCAGCGTTTCGATTTATAATGCACATTCTGAAGCAGTTGTCGATTGCGAGG
GACAAGAAATGTATGCTGGTGACGAAGTACGGTAAAAATACAGTTCACATTTGGGGGGCA
AGTCGAGTATGAGGATGGCCGGACAGGCTCGCCGAGGACCATGATTGCTGATGGGAAAGG
GCAAAACGACGAAAAGAAAATGAAGGACAAACGCTTCATATACGACCGCCATGAAATAAA
TGAATTCGTCTGAGCCGTCTTTATTTTGCACCGTGTCGAGTGCATCCTGGATGTCGTCTG
TTCAACGGTGCAATCCGCCTATTGAGGAATTGGTAATCAACCTGCCACAGGGCGTAGCTA
AACTCCGTCATCGGAACAAGTTCGGCAGGTGCAATTGGCAGTGGTCTTGCTCCACCTCTG
TAATCAGCCACTAGCAGAAGGCTGTCACACATTCTCAGCCTTGTCATTCGCAGCGTGCAT
GAAAGACACAAGAATAGACCCACGTGCACACAACAAGGCACTGACAAAATTATCATTGAA
GCACTTGCTATCACAAGGTACAGTTGCACTTGTACTTGTTGGTCTACTTCGCTTATGAGA
GCGGCCGGCCTTGCATAGTTTTATTATTTATGTCCTAGCTCGCCCTAGAGCTACTTGAAA
AGACACGAAGGTCACGGCTTGCACAAGGAACCTATGAGACAGCTTACCAAAAGAGAGTCG
TAGTCGCGGGCAAAGTAGCGGAAACTATAAATGGCCGCTTAGCGTGCTGCCCTTCGGAAG
CAGCTGCAAGACGTTTATTTTCTCCAAACAGATTATTTTAACACTACGAGGTACTGCGAC
CTTGTGAAGCTTGGTCCTGTAAAGGATGTGATTCCTGGCAGACGCCAAGGAATGTTGTCT
TGCACGTCGAAAATAGATGTACCTAGTTGTTCAAAATGCAGCCGTGGTACAGACAACAGG
TGCTTGTATTATATAATCATATTGAATCCCCCTTCGACCTCCTTGGCTGCAAGAGGCGGT
ACAACAAATCGTCAGACTCAACGGCACAACGCACGATGGGACAAAAGAAGAGAAGAACAA
TCGATACCTATACGTCGTCATGTCGTGTAATCGGTAAAACATGCCAGAGTCTATTTATAT
TTTCAATCCGTTTGACAATATCCAGCCTAACAATATAGATCGGGCTTGAAAGGTTCGAGA
CTAGCTTGACTATTTAGTGCGACCGTGAGGTTTCTTCAGCGGGTCCATAGTTCACCGCAC
TACGCCAGCATCAGAACTCGCTCGGTGTCCATGGCAGGTCGTCATACCTTTGGTGGAGAA
TCTCCATTAGATGTGACGCCGTCAAACATATCGGGTCCGGCTGTCGGCTCGAGTCTCCCT
CTTTCCTTTTGTCGGCGAGTAGTGGGCGAGGCACAAATTTACTATAGGTATGCCGCACAA
TGTCCTTGGCCAAAACGTCGAGTTCCCGTCCGGAGAAGGCCGGTCGTTGGACAATGTGCT
CGAGCAGTGACTCTAGCCTGCTCTTTACCACCGCATTTGGATTTGAGTCGGTGCTGGTCT
GCTTTGGCTTCCAAAGGAGTGGCAGTTCAATAAACGCAGTGGCGACCTTTTTCTGAAGTA
TGCTCAAAATCACGCTGGCGGTGGTGATTGCCGGGAAGCGAAGATGCGTAAATGGACCGG
TTGCCAGGCTGGCGGTGCTAGCACTGTCCGTCTCGCTCGTGGCAGTGTCCTCTTCGAAGA
CAACAACGAGGTTGTGGGTCCACAGCTGTCCATCCGCCTCCAAAAGCTCTGTGACGTAGG
CCAGAATCTTGTCCCGGTAGGCTGTTGGGTCCTCGGCGTCGTCATCGGTAAGGTGCCGTG
TGTCGCCTGTTTTTCTGTGGCCGCGGATATGGAGTACTTTGCCAAATGCCAATGCCATCA
TACGCTTAACTTGCACCTCGGAGACTCGCGTAATATCCTTGGCATGGCCAAGTCCGTTGC
CAAAGTTCGATTTGGATCGGGGGTACACGAGCTCGGTTGTGTTGCATGACACGACCTCCT
GTTTGTCCACTAAACCCAGGGTAAAGTACAGTGGCACAAGGATTTTGTTCAACACTGACG
TTTTGCCGCTGCCAGGAGGCCCAGAAAATAAAAAGAGATATGGGATGTGAGGCCGTGGAT
CTTCCAGCTTGCCCTGCGTTAGATATGTAGCCGTTTTATCAATGTTCTTGAATACGTCCG
CGATGGCGCCGAGTCCAAATAAGTCTCCGAATGTTGGTCTGGAAGAGACCCGGCCGCTAG
ACCCCTGTGCAATTTTCGCATCGTTATTGGAAGGCACTGTGGACGAGCTTGAATCGGAGC
GTCGAAGCCAGCTGTCTCCTTCGTCCGACAGCATGTCGTCGAGCGCGCTAGTACGAGACG
GGGGGTAGGTCTCTGTATACAGCGCAAGGCGTTCAACAAAGCAGATGTTGTCGAAACTTG
GCCGCAAGCGTGCAATGCGCATCTCATCACGCAACTTAGCCATATGCAATGACGACGGTG
GGCCGCCGTGTCTTGCTAGACGGCGCTGGAACAACAACGACAGCTCTTCAGCCGAATACG
GTTTGAGAGAAATGATTTGCATCGTGCTCAGGAAAAGCTGTCTCAGGCTCGAAGATATCG
ATGCATGAGAACTGTCCATGTCTCTTTTAGAATCAGTCAATTTGAGCGGGAGGCGAGCAA
GATTCGGGCCTGAAGACTTTGTAGCAAGGCCAACGAGAACGAGAACCGGACCCGTGTCCT
GCACATTCAGCGTCTTGACGTGTTTGGCCAAAAGATCGAAGATGAGCGGTCGGATCTCAT
GACTCCTGTATCGTACTGCTTGCCGGGGGGGTTTGTCGTGGATGACGTCACTATCACTAC
CACCGTCGTGCTCGTCTCCGTTGGAGTCCTCTTCGTCACTGTCCTCGCGCTTTGCGTTGT
TGAATGTTTCTTGTACAGCAAAGCTTAGGCCATCAACGCATATGTCCTCGACAATAACGA
CTCCGACATTTTTTGTGTCAGTGAAAGCATTGTGTATGTGCCGCTCAATATCTCGACGTG
TCAGGCCGACGAGAGATGCTAGCGATAGTGTGACACTTTCCATGCCATCGACAAGTCCGA
GCCGCCACAAGATGCGTGCGTACAGTCTGGCCACTGTCCGCCGTCCCGTTCCGGGAGGTC
CGACAAAACAACGGTGCAGCACCGCTCTTTGATATCGGGACAACCGTGTCTCGTTGTTGT
TCAGACACAGGTGCTGATTCCAGTGTTCTTTTTCAACCAGGGCCGTCACGTCTGCCTTGA
CGCCATCGAGACCAACCATTTGCATCAGCTGGTCGTATTCGCTAACGCGCGCACACACTT
CCTGTGGCGTCTCGCCAAGAAGGTGGCAGCTTCCATAGTAGTGACCGGCAGACTCAAGTG
CAGAGATAGTAATGGCCCCAGTCGTTGTCCAGTACGGGCGAAGACGCCGCTGGCGAAGCA
TCCTGGCGCTCGACTCGAGTGTTGTCCACTGCTGCCATGCTCCTCGATAACGGTGCCCCC
CCACGATCCGTTCGACAGTCTTTGAAATCACATTTCCGCTGGGACCATCTTCGACTTGTA
AGGAGAGGGAGTTTCCAAGACCAAGGAGGAAACACAAGCCATGACACAACTCCACAAAAG
TAAGATCTTCGGCGTGGACTGTCGTCATAGTGGACTGAAGACTTCCGGACTTTTCTTCCC
TGGTAGATGTTCCGACGCCGATCCAGACGATGTGCCAATCGTTTTCTGGTCTGTTGGATT
CCCGCAGAGCCTGCTCTCGTGTGTTGGTAAACTGTGCCTGATCGCTTGACGTGTCTCCGT
GGTACACAAGCACAATCTAGCAGGCTGCATTAACAAGTTGCTCACTAAACACACTACAGG
GTATAAGGGAGCGGATACATACACTTTTCTTCGACGGGCGGTCGACATTCTGCGCCAGAG
CCTTTTTAACAGTCTGCAATGCGGCGGCGATAGAAGCAGGTTCTTCGGTAAAGTAGTGTA
TCAAAGACGGTTGAGGAATGACTTGCAGTGACACCAACAGCTCACGATAACGCAACGCAG
CAAGGTCCTGCCCGGCGCCTTCGTTGCCCTCGATAAAGATGTCGATATTGCCAGCCTCGC
TCGGACGCAGTGGCACTGGTACCGAAACAATACGCTCGTAGAGCGAGAGGCAGTGCTTCT
TAAAGCCCTCTAGGCTAAAAAGGCCCATGATACGCTCCATGACCTCGCTTCCTTCCATAC
CAGCTGCTTTTTTCTGCAGCCAGAGAATGCGCGTCGGGGATGTGTCGCGTACATCGCCCA
GCAGCTCAGAAAGTGTTGGATAGATGGGCATGATGCTGAATGGATTATACATCTGCTCTG
GTCGCCAGTCAGACAAAGCTGCGGTGGTAGCAGGCCCTGGCGGAGTCGGGGGCTCTTGGT
GTGCTTTTTGTCCGTCGAGGCCGGGATGCGGACGTACGACGGTGTCACTTCCCGTTACTG
AACCCGCGTCTCATACGAGGTGTTAGCTTCTGCTTTGCCTGGTGGTGTGGCTTTTGTTAG
AGTGTTTTTATTTTGCGTCTCACCCTTCGGCGGGCCACGTGAAGTGGTCCTGGTCGACTT
TCTCTCCTTCGATTCTTCTCGGTCCTTGTCGCTTTCGGACTCTGGGTAGTAGGGTATTTC
ACGTTGACGTCTAAGCGCTTCTTGCTGGACAGCGAGTGTGTTTTGAAGAAGACTGTGGAG
AGCGTTTGAGGCTTTGTCTGGTCGGTTTCGATCTCGACCTATTTTAAGATACCTCATGTC
GTCCTCCAGGGGGGGTCTTCCTGTGGGCAGGCGGCGATCCACCACCCCATCTATGCTAGA
GGTGCTGTCATTTTCGCTGGATTCCGTATGCAATTTCCTGGACCGCGATCGAGGACGCGC
TCGCCGAAAGTTCTTACGGGGTAGCTCCTCGAATGGTTCGAACGGCTCTGGCTGTGCCAG
CCCACCTGGCACCGTTATGCGATCCACGCGAGATGACCGGCTGTGGAGGAAGGACATGAT
GCTGACGTCAAAGGAAATGCTATGGGCCACGAAAAGTAGAGTCCATCAAGCGCGCGAACA
CTGGCACACACCGTTTTATGTCGTTGGAAAGATTACGGTGGTTGACCCCTCAAACGACGA
CGGCCCATCCATTTTCAGCCGCATTCTCACAGCCACTCGTCGACGATTGGTCAAATGCGG
CTCAGTGACTTTCGCCAGAATAGGCGACATGGGTTGCCTTGCGTTGCATGATTTTTGTGC
CTTGTGCTGGAAAATGCCGAATCGTCGTGAATTGATCCCGCCGAGGTTCTGCGGGCTTCG
TCCATGGTGAGTCCATATTGATCGAACGGTAGTTCGCCGAAAAATGGTGCATTGATGGGC
ATCGTAAGTATTGTAGGAATATTTGTAAATTGGAAAAGCGGTATCATCGATAAAGACTCC
TTTCTTCTCAATACCGTTCTCTTCTCGTCGTCTCCTTATGGAAACGCCACGTAATGCTCC
TTCCAAATGGGGGTGGTACTGGTTATGGGAAGGTGCGACTGCGTGCTTCCACTGCCCGTC
GACGACGTTCAAAACCTCACACGACTTCCTCGACCGGCTGACAATATTCTCGGTTGGGAA
AACAGCAAAGAGAGGTAGCATGCGCTGCACGATACTAGAATGTCTGGCCCGCCATCGGGC
GACAGCAAAGCATATATCTCTTATGGCGTCGAATGCTTGGAATGCCTCAAATAAATGGAC
AGATACAGAAGGGAAGACTGTGTTTGGAGTACTCCCGTATGCAATTTATTTCATCAAACA
CAATTAGCCGCTATTCGATTCCTCGTCCATCCTTTTGGTTTTCTTTGCCCGTTATCTTTT
AACATGATGTAGCCTATTGGACGGTCGCTGAAGCGGGTAATTGTCACCTGGCCCCCCATT
ACACACAAAGAACAACTTGATGTTGCAACCAGGTCCAGGCAATCCGTCTTGTCTCGTTCT
ACTACCTGGTTGCCATTATCTGCCAAGTGCCTTTCCTTCTTGCTTCCAGGTATCTTGTCG
AGTCTTCGTTGCGGGCCATTTAGAGGATCCCCTGTCTCCACGTTCTGTATAAATGAATTC
GGCACTATATTTGGCAATACTTCGGAAGAAATCACCAACACTAAGAGAAAATCGAGAGGC
TGGAACTTCCATCGGACAGTTCTGGCTGCGAACATACATGTCTCGGTCATCTCTCGAGTA
AACCGCGATTGCATAAATAAAATGAACGTGTTTGATGCCTTGCCGTTTTTCACTCTCCGC
ATCTATAAACATGCATATACACGATACACTTCATAGACTGGCAGCTCTACGTTGCAAGAC
ACCATCACCTGTCGTCACAATATAGTCGCCAAGTCCGTCTTATCGAACCAGAATACTACA
CTACTTGTACCAATCACGACTCTTGTCAACATATCGCAATACAAACACACGATACTCGAT
CGCACACCGTCGTACAATGGCGCCTGCCAAAAGAGCATCGGAGCGCATCCTGGCTGCCCT
TCTATCCCGAGACTGGGCACCGGGAGGTCCTCCGGGCGGCGGCCCGCCCTTTGATCATCC
ACCGGGTTGGCACTACTACCTCAGTCCCGGCGCTATCGCGGCCATTGTGCTCGGCATCTT
TTTCTTTCTGCTGCTCGTCGGCTGCATCTGTGTGACCTTCTCATCACGGTTCAAAGGCCG
GCGTCGACGCAGCCGCAGTCGCAGCACGCGCTCCTACTACGCCGACACGACGTCATACGC
AACGCGAACAGTGGGCGGTGCAGACAGCGCGAGAGTCCGAGGCGGTGGTAGCGATGGCCA
GGCCTATTACTATTACTACCCGGCGGAATATACAACGACGACGGCGGCCGCCACGGGTGC
AGGGCAGACGGCTGCAGGAAATGTACGAGTGTCTGCTACAACCACACGAGCCAAAGCGAC
GCCAAAGTCTGTGACATCGCCATCTTCACCATCTTCACCGTCGTCTGCCTCGTCACAAAG
CTCTGCAGCATCGGCCTCGACCAGGGGGCGGGCTGTGTCCTCAGTCGCACCGTCCGAAGC
CATGGCGTCAGATGCAGCCACGCTGGCTGTGGGAACGGAAAAGAAACCCTCGACCATGGT
CGAGGACGTTTCGTCTCCAGTCACATTGCCTCGCAAGATGAGAAGTGCGAAAACAAGGAA
GCAGAATGGCCGCAGGCGCTGACACAGGTGAAGTGGGCATGTTAAGACCAATAGCAAACA
TCAGAAGTGGAGGCCCTGGATAAGGAAGAATTTGTTTTCTTTCACTTTATTTCTCTGTAG
ACAATGCAAATCTACAGTCGATGTGCTCCCGCTTAGTGAAGAACGACAAAGTACATTCAA
ATAAAAGTGGCGCTAGAGTTACGGTTATACGTTCTAAAATACTTGGGAGAGTGTCCTCTA
TTTGGAGTATTTTTATGGTCTAGTCGGTTAATATATGCAAGTCCGGTAAGTTTCGAGTCA
TGATCCATTGATGATCCACCGTATATATGCCACCCTCGTCACGCCTTTGTCCGGTCCCCG
TCAGCTGTTCCTCGGAGGAATCGCTCGACATTCTCCTGCACCACCCGCTGGTAGTTGGCC
CGTGTGCTCGCCGAGACCCATGCCGTGTGGCCCGTGACAATTAAGTTTAGGTCCTCGGTC
GCGGCGGCGGCGACGAGGGGGCTGGACTCGGGCGTGGCCGGCTCGTGGTCAAACACGTCC
ACGCCCGCACCGCCGATACGGCGCGCCCGCAGCGCATCCACCAGAGCCTCTTCACCCACA
ATGCCGCCGCGCGCCACATTGATGAGAATCGTATCCGGCTGCATTTTTGCAAACTCGGCG
GCGCCAATCAGGTTCTTCGTGTCCGGCACGAGCGGACAGCACACGACCAGGACGCTGGCG
CGCTTGATGACCTCGTCGAATGGCACGCGATCGCTGCTGCGCTGCTGCATCGTTGTTGTT
GTGGTGGTGGGGGCCGCCGTTTCGCCCCGCCGCCCAGATACGATGACCTTCATGCCCAGT
GCGCCAAACAGCTGTGCCGCCGCCTGGCCGACGCCGCCGTACCCGATAATGCCGACCGTC
TCGTCGTAGCAGCTGCGTGGCGGCGCGCCCGCTGTGTAGGCGCGCATCATGATGCCGCCC
ATGTGAGACCAATCGCCGCGGCCGAGGGCGCGCTGCACGGGGAAGAGCGAACGGCGTGTG
GCGAGGTACAGGGACACCACGTGCTCGGCGACGGAGATGGAGTTGCAGTTGGGGCTGTTC
AGGACGCGGATGCCGCGGGCGGCGCACGCAGCCAGGTCGACGGCGTCGACGCCCGAGGCC
ATGACGGCAACCAGGCGCAAACGGGGCGCATTGGCCGCTGCCAGCGCCGCCGCACGGATG
GGCACGACGGTCGTGATGACGATGTCGGCATCCTGGATGCGCTCGGCCACTTGGTCAGCC
GTGGTGCGCTCGTACTCGGTGAGGGTGTAAGTGTACGGCTTGGGGATGATGAGTGGCGGC
AGAGGCGTGAAGAACGTCTCGAGGGCCACGATCTTGAGATGCTGTGGCAGCGGAGGGTCA
TGCACGTAGGTGGTGGCGTCGGCAATCCGCGCTGCCACATCGCTGCCATCATTGCCGTTG
GCAGTTGAGTGAGCCATTCTCTTGTGGCATACAAGGGAGCGAGGGCTTGACTGGAAGGAG
CGGCCAATATACGATGTGGATGGCAAGAGCAGCGTGGGGGATGTGGAGGATCCACAGAAG
GAGCGAGTATACGGGGTCAGTCGCGAGAGCGTGGCCGGGGTCTGCAGGCTTTGAAAGCGC
AGTTGTATTTGCCGTCCCGAGGTCTGCCGGAATCGCGCAAACGATGAAAATGAGGAAAAG
AACGCTGATGTTGGTGCTGTCAATGTGCTCGATGTGGCTGATACTACCCTGACAGATGCC
GCTGGTACACCTGATACCGACGCAGTGAAATGCGATTGCTTTGTCTCGCCAAAAATAGTT
GCCAGCCGTCGTGTAAATGGCACACCAAAACCAGAGGAAAGGCACGACCGAGGGGGCATC
TGTCTCGATCCTTGCGTGGCTGGTTGCTGTCACGATACGTTTGCTGAAGTGCTCGGTACG
TTCCGCGGTGGCGGATTTTAAGGAAAGCTGCCAGGATGCTTGGGGCCCTTTATATTGTTT
GGGCGGTGCTCGTCTGTATACGATTTCATGAAGGAGCAAAAGAAAAGGAGAAGGAATGAG
AACGAAGGAGAAGGAAGGCGAAGGATTTAAACGGCGGCATAGAATGTTCTGTCAGGGCTG
TACGAATCTGGCAAGTTTCGTGGGATTCGTAGAGTGACATGACAATTGATTGGGTAGATT
GAGCGTTGTTCCGCTGGAGAGCTGACCGGCCGGGCTCAACGTTGCCAAGACATTCGACCA
AGAAACAAGTAGAATCTTTCTCAAAAAGTACCCCTCCAAACAGATGTCACCGACAGGGCG
CACGCGACGATGTGGGCCCGATGGAGGCACGTGACCATGTTGACCGATCATAACATCACC
ACGGTACGACATAGTCCTTTCAGCTTTCATACCTTACCTGCCGAGAGGAAAAGAAAAGGG
AGATCAAAGTAGCTAGAGTCTAGAGCAAGATAATATCTTCAGGCCGCGAGCATCACTCAT
CTTAATATACGCCTAGGATTCCATCAGATCCCATGGCCGATGGCATACCATTTTGATGCG
TTCTACTAATCTGCTATATACTTACAAATACCTTTTGCTGATGTCCGTCTACCATGTAAG
TAAGAGGAGAATTCCGATACCCACCAAGTACCTGTTATCATAGCTCATGGGCCTGGCATC
GTCCCCCTTGGACTCGCGCGGATCAGTGCCTCCGTTCCATCTTCCTCATACATTGGATGA
TACTGCCTCCCTTTGTGCGTCCTTGGCGGCCTTCTTCGCGGCCTTTTTGGCCAAGGTGTT
CTTGCGCCACTCGGCGCCGCGGAACATGACCAGCCACAGGATAGGGCTAAAGACCACCCA
CACGCCGGCAATGAAGAGGCCCGTGAAGCCGATGCCGATGCGGTTGATGAGCGGCAACGC
AATGGCGGTGCCGCCGGAGCTGACAAAGCAGCGAAACAGATTGTTGGCGGCGACGGCGGT
GGCGGGGGAGTCGGCGTGGGTGTCGACGATCAATGTGTTGATGCCATTCATGGAGCCGGC
AAAGAAGACGCCCAGGAAGAACAGCGCAACCTCAATCCCGGCGAGCGACGCGTGACTCTG
CATGGTCCAGCCGTAGGCGATGACGGCCACCGAGGCCATGTATATGGCGCAGATGGAGAT
TTGCAGGCGGATCTTCTCAATGGGAAACACGTCCAAGTTCTGCTGCTTATTGAGGTCAAT
GCTGATGCCGAGGATGCGGGCCCATCGTCGAAAGTTCCAGTCGAGCAGAAGACCGATGCT
CCAACGCGAGGACAGCGTGCCAAAACCGAGGGGCAGGTAGCAGAGGCCGACCGTGACGGG
CGAGAAGCCGAATCGGTCGCGCAGCTGTTCGGACAAGGTCGTGGTGATCATAAAGTAGCC
GGCCGCCAGCAGCGAGCCACAGCCCAGTGTGACACCTCCCTCGCGCTCCATCAAAATCTT
GAGGGCCGCAAACGGGTTCGGCCGACGGCGGCCTCTAGTCAAAGTGGACCGGTCGCCGAC
CTCGGCACGCTCCGCTGCAGTGAGGCGGCGTGTTTTGAGGAACTGATAGAGGGACATGTT
CCACCAGGGCGGCAGGACGCTGCCGTTGCCAACGATATTGCGGCAGGTCTCGGGCAGGAA
ACAGAACATGAACATACAAAGAACCGACGACAAAATCAGCAAGAACCAAAAGATGCCGTG
CCACCCAAAGTATTGGGTAAGGAGACCACCAGCCACGGGACCGAGCGCCGGGCCGAGCGT
GACGCCCATGGCGGCGAAACCAATGTACTTGCCACGCTCGGCACGAGTCACGAGGTCGGC
AACCGTCGCACTGCTCAGCGAGATGGTGGCACTGCTGCCCATGCTCTGGAAGCAACGCAG
CACAATGAGGGCCGGGTAACTGTCTTGCAAAGCCAAACCAAGGTTGGCGAAGACGTAGAT
GCAGAAACAGATGAGGTAGGCGGGACGACGGCCATAAATATCGGAGAAGTTCCCAATGAA
TGACGGCGTGATGCCTTGGAATATCTGTCAAGTGTCAGCATGGGTCGATATCAAATGTTA
TGTGACCAAATCGCCTACCATAAACGTGGTGATGGTCAGATTAATAGACGAGACGGACAC
GTGCAGGTCTGTCGCAAGCGAGTTGAGCGCTGGCAGGTAGATCTGACCGGATAGTGGCGA
GATGATAGCGAGGAACGAGACGGTGAGTGTGATGCCGATTTTCTGCCGGTGTGTGAAGCG
TGAGTATGGTGGCGGCGGTGGGCCGTCGTTCTCGCCGTCTCCGTCTGCAGATACGCCGGC
TTCGTCCTTCTTTTCGGATGTGGCGCCCGCAGTGGTGATTATCCCGTCAGCACCCTTGAC
GGATGCCTTTTCGTCGCAGTCGGATCCGGATGTCTTCTCATCGAGGACAGCGGCAGCACT
GGTTGAAACGTTGCTAAAGGGATGAATTTCTTCAACGGCGAGGTCGTCTTCTTCGCCTTG
AAGCTCGCGGTCCACGTCGGACGTTGGTGTCCGTAGTACCGCCTCCTCTTTGTTCTTTTC
AAGCATTGTGAGAGATAGGAGGGGCTGTCAATGACACGAGATATAGAAAAATATGATGTA
ATACGATGCTGTGTGCAATGTAAACGTGATGCAGGCAGATGTGGCAAATGTAGCGTGTGG
GTGTAAGTCTATGCAGGATATTAAGGAAGTGAGAACCGCCTATTGTTGATGTTGACCTTG
GGCCTTGGCATTTGAGTTGCCAACTTCGATTGTCGTCAATGTGCCTCTCCTTCTAGTCGA
TAGTCGTCTTCTTTGTCTTTGCTTAACCTGGGACTCGGGAACGTTTAATTTATAATAAAC
AAGACGGTGCTAAATTTGTATATGGATGGGGCGGCAAGCAATGAGTAAATCGAGGACGTG
CCGTGTCGTGAGTGGAAGTCCTAAGTTGCGGTTGGGACACAGAAAATATTAAGATTGGTA
AAGATTGACTAACAAAATACGAGAAGGGAGAAGAAGAAGTAGCAGAGATACAAATTATCA
TGCATCTGTTCAAAACAGAAGATGCTGAATGCCACCCCTTGCCGTGGACGGTGTCCCAGG
GAAAGAGACCTCCATCGCTCCTGCATCGCCCCAACAAAATCATGTCACTCTTTCCAAGGC
ATTTGCCTCCTTTCTCGCGAAAGAAGGAGCGACACAGGTAACTAAAAATATGGGGGGGGA
ATGCTGCAATAATTCTCCGCGCCGGCTCCGAGCCACCAGAGACACCACCGTCGACAATTA
CGCAAAAGACGGCACGGAGAAGGGACGTTGTTTTTTTGGTTCGAGCGGGTGTTTGGGTGC
TGGGTGGTAATTGCTTGGCTCGATCTAGACAAGCTTTCCAAGAAAAATTGGCATCCGGCC
AACGGCGTTTGGGCGTCTGATTTTGACATGACTAGGAACTGGCAAGTCTCCACCTCCAGA
TCCTGGGTCGCACCTTCCCCCCTTTGTGCAGATGCACGTCGGTCGGCGGGCGCAGTGCAT
CGACAAGCAATTGAGGAAGGAACAGGATCGGAGCTACGAGTCCGTCGCACAGCAGATTAG
CGCCTCGCCTACAAGGCGATAGGGACATGGATTGCAATTCAAAAGACATGAGAGAGAATG
AGCACGTCACCATCGATTTGCAGGAAGAGTAACTCGCCAAGTTGTAAAGACCAACTTATC
AAATTGTAGTCATTGTAAATCTTCGACGGACGGTAACAGAAGAATGAGCCAAAGGGGAAA
GAGGAAAGAGGAGAGAGGACCTGCTCCGGTGCGCTCCAGAACAGCAAATTTCGGCGGTGG
CGACCCACATCAAGGCCGTGGCAAGCGGAGCCCATCCACACAGAATACGGAAGGAGCAAT
CGAAACAGTCATCCCGCAATAGCAGGTGAAATAATCATAAGCGAGGCCGATATGACAAAT
GGGCAATGCATCAAAACGTAAGGAGATACTACTGAGTGCATTTTGCATGAGGATAAGGAA
AACGGCGATCACTACAACACTGCCAGTTAGCCGAGTCAACATCCCATACGACATATTTTG
GATGACAATGCACCACCGGAGCCATGTGCAGCAAGGATAGCAAACAGCATGCCATCTTGG
ATCGGGGAAATAAAGAACTAAAAGAATAGACAATGATCAGAATGCAGGGGAATGACCACA
ACAAGTGTGGTGTCAGTTGGCAGGGGTCTGTTTGTATGTCGTAGTTCATCGGGCGCTTTG
TGGCATCGGTGCCGAAACGGCTATGCGCGGGAGTGTTCCGTGTTGTAGCAAGTGGCAGGT
GCTGCTGGCAGGCACTGGCCAACCCCACTTTTATGTCGTGTCTCTACCTGCTCCAGTCAG
TCCATCCTCGACAGTGCTGTCGTCTTTGTGTCTTTCTTTTATTTCTTTTTGTCGCATATG
CCGATCACGCTGCCACTACCTGCAATCGGTGACGTTTGACTCTTCGGCGACACGCAAGTC
CTACGGCAGTGTTACCGCCTTTTAAGGGTGCAGAAGCAGCCGCTAGCAGCTGCATTTCAC
TTTCAAATTGTTCTTTTTGCCTCTTCTTTTTCTTTCGCCTCCAGCCACAGTTTCCCGGCC
CCATCACGGGCGGCAGTCGCCAAGGGCGGTCACTGTCCTCCCGCCGGGAGCCAGCGTTGG
CTTTTTTCTCCCCAGACTGCTGAATCGGGCAAGCCGTCACGCAACATCAGCCTGTCGTTG
GTGTTTTTGCGAATTATTTTGCCGTCTTACCTGCCCGTCTTACCCTCCAATCCCGTTGTA
ATTATGTCCGTCGCAAAAGAGTCACAAAAATGGGCGCTATCCTCCGCAATCCGCTGCGAA
AGTCGGGGGGTCGATCCGAAACGAGAAAACTCTGTGTCCGTGTCGGCGCGTCTGTGCATA
TTTGTCCGGCATCTGCCCAACCAAGCGTAAAAGTCCTACGACATATATATCAACGTGGAG
GCGGCAACGTTGCATACTTTTATTCCCCGTCGAAAAGTAAGCAGTACAGTACCAGGGGAA
AGTGTTCGGCGTTTACGATACTCCCCCGCCGCCGGGTTTGTAGATCCTCTCCTCACGACT
GAATTATTTTCGAGGAAACCTGCTTTGCTGGTCAAACTCTACTGGCATCGTATTGCGTTC
AAAAATAAAACAAATAAAACGTAAAGGTATTGTTACTACGTATGAACCTATTACCATATT
CTCGTGAAGCAGTCCCGGGTGTGGATACTTGTTGACAAAGCACGAAGCAACACGGCCATA
TTGTTCGTCGGCCGCCGGTCATGTCCGCCACTGGCCTTGGCACTCCGTACCTAGACTTGT
TTGACTTTCCTCCAGGCATGTTCAAGGGACTGTGCAGCGCAATGGTTCTGTATCATACAG
TCTGCCAGGCAGCTAAATGCCGGAGTCTATTACCTGTCTCTCCCATCATATCCAAACCAT
GTACACATCTCCAGGATAAGATCGTTAGCTGAGATTATACTCCTTCTTGTTTTCTTGGTA
ATACTCGAAATGCAACAAAGTTTCCACGATAAAGGAGGCCATATTTTTGTACCACTACGC
AATAATAACTAGGTCATTCGAATGCGACGATGTACGGTCCGTGACGTGTGCTCGGAAGTC
CTAGATGATGACATCCTCAACAAAGCGAGATGAAACAAATGTCAAATGTCAAAAATGTCG
ACGTCCGGGGATGTCGATATATTCTTGACGTCGTGATATTATGGCGCCATCAGAAATAAA
AGTCCTACGAAACCAAGGTGCAAGTCCACCCGTTGCAGAGTATCAGCTATCTTATATTGT
ACGAGCTTGAATGACCATAAAGATAGTTCGTGCTGCTAATCGACAAGCAAACATACACAA
GCAAGTAATAATTGAAAGCTCCAATGGCAACGAAAGCAAAGCAATTCATGCCGCACGCAA
TCATTATCATTTGTGAAAAGAATGCAAAAGGTAGTGCACAGTGTTTTCGTACAAACCCCC
TGACCGGTCGGTACAGACAGCTACCATGGCAGCTCCTTACCTGTGTACGTCAGGAATTTG
CCGTTCTTCTCAGGTGTCCAGTTGTCAATCTGTCCCAGGCACTGCTGCGCGCTCTCGTCG
GCCGTGATTGGAGGCTCCTTGATACCCAGCGCATCGGCCAGCGCCTGTCCCATGTCTGTC
TTAACCCAGCTGAAGTGGTGTGGTCAGCATAAAATAGTATGACTGGACTACATATAGTGG
GAAGCAGCCGAAGAAAACCTACCCAGGATGCAAGACGCCTACCACGAGGCCCTTGTCTTT
AAAGTCGATACTCAACTTCTTGGCAAACCAGTTGGCCGCCGCCTTGCTCATCCCGTACGA
CACGCCAACCGGCATGCTCTCTTGGTCCTGCACGCCAAGGCTGCCCAAGGTGCTGCTGAT
TAGGATGAACCGGGTGGCGACTGTGGTGTCCGCGGCAGACTTCTCTTGGAGAGGCCATGT
CGCCACGAATAGCCGCAGCGGGCCCGCCGCATTGACGGTACAGTCGTAAACGACATCGTC
GGCGGTCGTCTCAAGCAACGACTTCTCGAGTCCGACGGAGTGTCCCGCATTGGCAATGAC
GACATCAATGCGCGCCACGGACTGGGCGGTCAGTGTTTGCGGCAGCGCGGCATAGTCGGC
CGGATCGCGCAGCTGCACCAGGACAAGGCGGCTCGACTCGGCGACCGCAATCTCCTTGAG
TGAGGCACCGGTCGGGTCGTTCGGCTGGCGAACACAGGCGATGACGGTGGTGTTGGGGCG
CTGCAACAGCTGCTGCACCATGGCGCGGCCAATGCCTGTAAAAAAGAATCAGTACGACGA
ACTAACACAATTGAATTGATTCATTTCTGCAGTATGACAGATGGCAATCAAGGCGTGCTG
GCTGTTAATTTGATTATCAAGGGGGAATGGCGGATTTGATGCTGTCAAAAAAGGGGCAAA
ATAAACAAAGAACCCCGCTTTTGAATTCGAACGCCTTTCTTTCCCACCTTTGTTGGCGCC
CGTGACGAGGTATGTCGTCTGAGCCATTGCAAACGATAGAGCTCGATAGTAGACGCTTGG
AAAGTATGCGAATTGAAAGGGTATGGCAGGAAGATGTTTCTTTTGATTATTGATCGATTT
GACGATGGACAGAAAAGTGGTGGGAAGGAGGGAGAGTTTGAAATGAAAGAGGAAAGAGCA
GCGACAAATCCATGCGACCCTAAATACTTTCCAAGTCCTAAAAAACACTAAAAGAACGGC
CAAGAAAGGACGTCGACACCAAAAAATCAGTCACCGGTTGGTCCAGCTCTGTCCAATCGT
ATGGCAGGGCACAAAACCCTCTTACAAGGCTCGCGTGTCCAAATGTCCGGCAAATGCACT
CGATCGACCACTCCTCTGAATCTTGGAATTGCTTCTAAATCGTGACACTTACTCGGCTTT
CTTCTGGCTGAGGTGTATTCGATATGGTCATGAGTAGTTCCCCATTTTAATGTTTATTTT
ACCTTCATTGCATGGTTCGAGTCTTCAAAGGCCCGATTCGTACTGAGTAGTAGCATCGCG
ACACTTTGATAAGATTTTGGACGATTGTCCTTAAGATATCACAGTCTTGTTTCCCTTTGT
TTGTCTCATCCAACATCAACACCTCTCCTCTTGCGCAAGGCCCTCAAGACAATGAGAATG
GATTTGTCTTGGACAGCTCGCAGGGCATCGGCACAGCTCGTGGGCAGAACACTTGTCCTA
GCTTTTTTTATCTTTTCGCAGGACCCTGTGCTTCCGATCCATCCAGTTCCAAGTGACAGT
GGATGACAGGCCGCATCTCATCTGTGCCTTTATACTTTGTACTCCGACAACCAGTTGCGC
TCATCGTTGCAGGCATGAATGCCACTCAAAATGGCCGCAGCGGCTGTCAGACCTTGCTGG
AAAACACTGTGTTCAGCAGCTGCTTTCGTAGTCTGGATTTGCTCCATTTCGCCTTTGTTG
GTTCGTATCCAAAGTTGTACTCTCGCATTGTGCAGCATAGTACGACTCAGCCAGTAATTT
GCACCACGTCCATCCTGTTCCAGCTCCTGCTTGCTTTGCTTTTGCTCTCCGCAACCATAG
GACCTCAGCGCATTGCATCAGATTCACTATACGCACGTCCCAGATTGTGATGCAACAAGT
GTATAGTGTCAGTAAATTTCCCCTGTTGATATTTTCGGAGGCATATGCAGTATCATTTCA
TGTTTGACTCGATAAAGGCGTTGCTCATATGGGTAGTCAACCTACGAAAGCGGTAGCAAG
GAACCACCATAGACATTATACTGAGAAAGGAGCCGTACCCTGACAGGTATCAACTGAGCC
CGTTTCGTGTTTCTTTGTGCTCTGGTCTCGCTGGCAGCGCGACTCACGAAGCTCCTTTGT
TCGACGGGGGCTCGGCAGCTCGTGCGCTTCTGCCCGTGTCCATGTCTGTGTTTGTGCCTG
ATCCTCAGTCAGGTGGTGAGAGACTTTTTTAAGATAAATAAAAATGGCGCTGCGATTACG
TAGGTCTACATAATTAAAATATAGAAATAAAGAGAGACAATGGAGTCGGTCCGTATCAAG
TGTGCAATTGTGCGACAAAGATAGGCTACGTTTTCAGCGTTGAAAAGAGACCGAATGATT
CCCGTTCATCGGATACGGCCGGTGTGGTGCGGCTTTCGTTCGTCCTCCAAACTGCGCCGT
GTTCTTGCAGAACGAAACAGACCACAGTCAGCAAAAACATGGAAATACAGCTTCGAACTG
CAGGAACAGGGATAGCCAAATCACCACTTAAATAACGCGCCTCTGACGTCTTTTAGTCGT
TCCACGTCATTCCGTGTCCCGTACCTTTGTTTTCTTTCCGTTCTGTCAGGGTGGCCAGAT
CCTGAACCCCTGTCTGACAGTGGCATAAGGGACCACTCTTAGAACGACCAGGGCCAGCCA
GTCATTGTATGTAGTACAAAACCGCCAGTCTGCCACGTTGTTGTCGATGGATTCTGGAGC
CGGAGTCTAGCCTATGTCCGCATTTGGGTCTCGAGACGGGCGACCATGTGGGAAGCGGCC
AGATAAGGGGACGCCACTCGAAGAATTCGATTGATAGCAGACGGGAGTGGGGATGGATAT
GAAATTGTTCTTTGAAGACGTCGATTTTGTCGACGAGACGAGACGTCAACGACATTGCAT
GTGTTTTGTCGCAAGCGCATACATGTCTGCCCTCCAACAGTCGTGCCAGTTTTGTTAATG
ATAGCCCCCAAGCAATTTCGAGTAGTGTACGGAGTACTCCAAAACTGTGTTGCAATGCTT
CGAAGCGCCTTTGGCTAATTTGGGGTTGCGTTACTGGCACCATTCAATTTGGTTTTGTTG
CTTTGTGGCTTGACGGCGATCCGTGATCCACGAATGTTTCGAAGGCAAGAGCATGCCACC
CAAAGAAGTAGGTACGCGCATGGCAGACAAGGCAAACAAAGCAAGCACCGCGATTCCGTT
GTACCTTCCTCGGAAACAGTGAACCACGAACGTACCTGCCGAGAACAGTGATGAACATCT
CCCAGATGTAAGGGGTATATGTTTCTGGGCCTTTTTCCCCCCTCGTCCTCTCATTTTCCC
ATCGTTCATCAACAGCCGCATCAGGCATTACCCGTCATCTCCTCCCCACTCGCCTGCATC
GACAGTGATTTGCTGCAAGGGGCTTGCACTCGCACAGATGCAGTGCAGAAACGGACCTGC
TGTACACCGTACATATGAGTATCCATTCTGCATTTAACCAGCCAGCATCCCAAAAAGGTC
TCCAAACAATTTCCAGGAGATTTCGAAGAAACCCTCAGAGTCTCGCACCAAATTACGAAG
AGCGCGCGGCTGACCCTCCAAATATCGATCCAAATATCGATATAGGAAGACTCGGCAGGG
GGTCACGAGAAACACGAATCCGTCCACCCATCCTGTCAGGTCGTGATCTAGAGCAGTGAT
CACAGCCTTGACACCCGCCGTGGCGATCGATCAAGAAACTTTGTGACGCTGTGGGCCTCG
TCCTTCTCCGCTTCGTTTTGTTTTATTCAGTCGTTCTGTTTCTGCCTTCTCTTTCCTTTG
AAGCCATCGTCGACAACCAGGCCGTCTGCCTTTCTCGTTTCATCCCGCATCTAACACCGT
GCTACCATTCGTCGACAACCCCACACCAGCGCATCACCAGTCTTACCCCTGCATCCAATA
CCTCCTCACCCCCTTGCCCTAGGCATTTTAGCGCCATCACTAGCAGTCCAATAAAGGGGC
AGCCAGGAGCAAGGCCGGGGAGGGAGCGTAAGTTGTGGGTTCCTGCGAGGACAGAGAAGA
CAGGAAGGAAAATAAAGGCAAGAAACAAAAGAAACAAAAAAAAAATAGTCAAAAGCCCGG
AAAGAGTTGTTGCATCCCCTGGGTCGCCTTTCTGCCACGCGCAGCGTGCCGCTCCCAATC
TCGATACACTTTTCCGCTCATTAAACCATTTCCCGGGAAGCAACACTCTTCCACCTGCCA
CCGCCTCGAATTCGCCGAATCGCCCAAATCCCGCCAAAATCGCCAATATCAGGCGCGCCT
CAACAGTTGTCTCGGAGTGGATGGCGTCGTCGACGGCGTCGTTTTGATGACCCATCCATC
ACTTTTAGGCGAGGCTACTCATAGACAGGGACAGGAAAAGACACCCACAACACTGGGCCG
CCAGGTACGCCAACGGAATCGAACGAAGATTCGCGTCTAGCGTAGGTGGGCCTTGCCCTT
CCTTGTCTGCTTGTGTACGACCTGTTCCTACTGTGCCCCTTTTGGACCGTAACACCTGGT
CTACGGACATTGGCCCTTTTCGTTTCGTTTTCTTCCTTCCTTTCCCTCACGATCATGAAC
GCCGACCCTTCGCGCCGATCCCCAAGGCGGCGGCCAGATCTCAGCGTCAACACCTCGCGC
GCGCGTTCCAACTCCAGCTCCAAGATTGCATTTCCTCCGTTGTCACCGCCGCGCCGCAAC
GTCCCCGTGCTGTCTTCTCGGACCAGCAGCCGCGGCTCGAAACCTCCCCCAGCACTCGGT
ACTACGGTTATGGCCTCCAGCATCGAGGCCGGCGGTGCCGGCCCCAACCGCCTGCGGTCC
GGCACCTCGTCGCATCCCCGTCAGGGTTCTGGCGCGGCCGCCGACGTCGAGACATTTCTC
GACATGTACACCCCCAATGCCGTGTCAGCCAGCGGCAAGGAAAACAGTCCTCCGTCTCTG
ACCATGGCCGACGCTCCACAGCCTCCGCCCATGCGCGGCCATCGCGACTCCCACGATCTG
TCGCTCCCCTCTCGGCACGTCCGCGATTCCCTCGTTTCCAACATGCTCCTCTCCCTCGAC
CAATTCTCCATGGGCCAAACAGCCGCTCCTGTGCGCTCTACCCCGTCCTTTGAGGACCAC
CGCCTGTACTCCTTGTCGACCACCACCACCGACGACAACATTGCCCGTGCACCCAATGTC
CCGACAGCGCCACGCAGCGGCGGAGGAGGGGGTGGTGGTCGGTACGGCAGTGGGTATAAC
AACTACAGCTCCGACTTCGAGGTGCCCGACGATGCGAGTCGCGTGTCCGGCAGCATCTCC
CACAGCCGCCGCAGCAACAGCAGCTCCGGCTTCCAGTCGAGTCTAGGACGCATCAACAGC
ATGCGCGAGTCGTCCTTACACCGGGGCAGCCAGCCAAGCACACCTCGTATGATGCACTCG
CGCGGCGGCAAGGGCAGCAAAAGCAGCAGCACCAACAGCATCGACAACGCCGGCTATGTG
CAGGTCCTCGGTAGCCAGCGATGGGCTCATGGCTTCGGCGGCCGCTCGTCAAGTTTCGAT
CTTGGTCCTCGGTTACCTGGTTCGTCTAGTGGCAACAACCCGCCTCCAACGTCCATGGTC
CCGCAGCAGCATACGGCGCAGCAGGCGGCGCAGCAAACGACGCAGCCGTGGCATATTGAG
TTCTCAAACTCCTTTTTCAGCGACGCCTACGACGACGCCGCTCCAACGCCCACCGTTCCT
GGTGGCCCTCGAAAACTGACCTCTGCGCCCTCGATGCCCTCGATCCCCTCCTTGCAGCCG
CCACCTCCCGATCCTCCCTCAGAACCTGAGCGACGCAGAAGCGTGCGGTCATCAAGAAGC
GCAACCGTCGGCCGGCAGTCTCAGACCAAATTCAATACTGCTGCCGCTCCACCACTACCA
CCTGCCTTCGATCTCGACTCGGCACCGGCTCCCAACATTGGCTACGAGAAGTCCAAAGAA
GTCGTGCCACCACAGACCGCACAGCCGCAGCAGATTCCACCGCATCCGCTCAGGCAGAAA
CCAAGCTTTTTCCGACGCGTGTTTGGTGGGTTCCGTGACACTGCGGCTGAAAACGAGCCT
GTGCCACAGCTACCATCCGCGTCCACAAATGCTTCGGGTGGGTTTGCCTCGTCCTCGTCT
GTCGACGCAACAAACGGCTCCCGCAGCCAGCAACACAGCTCGTCTGGCTTGGGTCAGAAC
CAGAAACAACAAAGCGCTCCGCCGTCCCGAGACAGCCACCACTCTACACATGCGACGCTA
CAAAAGAAACCCTCTGGCTTCTTCAGGCGCCGCAAGAAGAGCATCTCGGAAACAGAATCC
CCACCACCACTGCCAATGCCCCTTGTGCTACCACCACAACCAAAACAACAACCTCCTCCT
CCTCCGCCTGCTGCGGCACAACAACAACAGTCTCGGCCTGCGCCACTCGTGTCGCCCTTG
AAAATGCCCAACTCGCAACGCTTCGTCGAAAAGCCAGCCCCCAGTCCCGTCACCAGCTTG
AGCCATGCTATGAGCCCGTACCTCAAGACCAACGGCGACGATGCAAACACGACTTCACCG
CTACAGCCAAAAGACCTCGATGGCACACCACACACGCCGTCCAGGGACAAGGGTGCGAAC
TCGGACAATGTCGACACGACCAGCCGGACCGTCAGAGGATTCTCGCCTGACTACGAACCC
CCACCGACTGCCACCATCCGCTCGGTGGGCCCCGAGCCATCCTCTGGCAAAGACCGGAGC
ACCAGCGGCCAACGACACCACCTCGAGACACCCACAAGACAGCCTCCCGCGCCACCTCAT
CCTGCCCGCTCGGGCTCGTTCCTCAGCGACGACAGCGATGGCGACGACGAGAGCCCGCGC
CGCGTCATGACCAAGACACTGTCCAAGAAACGCTCCGAACAAAGCGACTTTTTGTCCGCA
TCTCCGTCAGCTGTGGACGATCAGCACCTATCGCTCTCGAGCCACCGCCCATCGTCCAAG
AAGAGCGGCAGCCAATTGAGCCTGCCGATTGAAGGCGCGGCATCCACCACATCTCCCAAG
GCAGACTCTGCCGGAGTCGCGTCGTCCAAGGCCTCGCCTCTTGTGAGCAGCGGCAGCGGC
AGCGTCCACATGCCCATTGTCAAGGTCGACGGCGGCGCCACGAAGGCGGGTGAAAAGGAC
CCGAACATCATCGACGAGCCCGAGTTTGTCATTGGCATGCCTACCGAGGATGACCGGCAA
AAGGCCCTCAACATCTACGAAGGTAGCGAAGACTTTATCCAAAAGGAAAAGGCCGCTGCC
TGGATGGGCGAGGAAGGGCCGGTCCGGCAGCGTACGCTCCAGGCCTACATGGAGCTCTAC
GATTTCCGCAACCAGAGCATTGTAAACGCGCTGCGCGATGTGTGCAGTCGCCTCGTACTC
CGCGCTGAGACGCAGCAGGTCGACCGCATTCTGGTATCATTTTCCAAGCGATGGTGTGCC
AACAACCCCAACCACGGATTCAAGTCGTTGGGTACGTATATCCCGTGTCATACTTATAAC
ACATGTGCCGTTTCTTTAATGCTGACAACGCCTCCCCAGATGTCGTCCACACTACGTGCT
ATTCGATCATGCTGCTCAACACCGACTTGCATTTGGCCGACATTGAGTCGAAGATGACTC
GGTCTCAGTTTATTAAGAACACAATGACCTCGATTCATCACACTCTCACCGACTCTGATC
CCAAGGCCAACGGTCGCTCCATTTACGGCGGCCCCGACAGCGGTCGACGTCCGTCGGTGG
ACCAAGACCGCAACCTGGCAGTGGCGTCCCTACCTCCACGATCCGAGTCGTCACTGGGCC
ACAACCAGGACGACTGCGGTCCGCTAGTCAAGGCACCCTTTGAGGGTTCGATGCGCGCCT
GGGAATCGCAGATGGAAATTGTGCTCAAGATTACTTACAATTCGATCCGCGATGAGCGCC
TGCCACTCTTTGGTGCCGACGGCAACGGCAACAGCCAGACGCCGAACAACCAGAGCGGCC
TGTCGGTCATTGGCATGCTCAAGCGCACGCCCAGTGTAATTAGCAAGGCTCCCTCGGAGA
GCCAGGCCTCGCTCCGCGGCCGCGTCACCGAATCCAACACCCGGGCCGGTTCGTCACGTT
GGACTTCCAAAAGCCGGTCGCGCGTACGTGGCCCGGCAGTCGGTGGTGCAGGCGGTGCGG
CTGGTGCCAATGGCTTCTCGTCGAGCCGCACGAGTTTCGAAGACGGTAACTCCATCTGGA
GTCCCACCGTGTCATCGGCCACGTGGAGCCGCCAGTCGCTCGGCCGCACTCAGACCTCCA
TGTCCATGGAGTCCTTTGGCTCGAATTGGGCTGGCCGCGGCGGCGAGTACCAGCAGTCCA
TTGGTTTTGCCAACGCCCTGAGCCAAGCTATCATCCGAGAGGACGCGCTCGGCGGCACTG
GAGCTGCCTCCATAATTAGTGACGACCAGTCCATGCACCAGCGCGACGGCGCCAACCCAC
TGCTCGACGACGAGTCGCTCGAACTGGCCGGTCCACCCTGGGTCAAGGAAGGCATGGTCG
TCCATAAGCATCACCTGGACGGCATGGACAAGAAGGCCAAGGATAGAAACTGGACCGAGG
TCTTTGCCGTTGTGCAAAAGGGCTACATGAGCCTGTTCTCCTTTACGCCCAACAAGTCCC
TGCGCGCAAAGAACCGCGGACGCAACAACGCGCTGCCCAAGGGCGCCGTCGTCGGCGGTG
GCAACTGGCAGGAGAACGCCACGAACGTGGGCTCGTTTGGCCTCAAGCAAACACTCGCGT
CAGCCCTGCCGCCCCCAGGCTACTCCCGCCAGCGGCCGCATGTGTGGGCGCTCAGTCTGC
CCACGGGCGCCGTCCACCTGTTCCAAGTCGGCACGCCCGAGATCTGCAAGGAGTTTGTGA
CAACGGCCAACTACTGGAGCGCGCGGCTGAGCACGCACCCGCTGGTCGGCGGCATATCCA
ACATTGAGTACGGCTGGGGCGACGGCATTGTAAACAACTCGCTGGTGAACGCCATCAAGA
GCGAGTCGAGCACGGCACTGCCGTCCACCTCGAACATTGGTGCCCACGGCCCTTACCCGC
CCTCGGCGTCGCGCCCTGGCTCGGCCGCTGCGGGGCGCGCCAGCTTGCAATCGCGCAGCT
CGTTCCGCTCCGGCTCCTTCGATTTCGGCCACGGCCGCAGTGGCTCCTCATCCAGTGGAT
TCACGGCGTCGGCAGCGAACATCGGCGGTGGAGGTATTGGCAGTTCGAGCCGCCACGGCG
GCAGCGGCAAGCTGCCCGGCGATCGCATTAACATTGCCGAGTGGATGCCGCCCGCCCAGT
CGCTACGCCCGTCCAATGCGGCTGAGCCGCAGCAGCTGCAAACGCTGACGGCGTACGTGC
AGAGCATCGAGGGCGAACTCAAGACGCACAACGCGCTGCGGTCGCCAATGCTGCTCGCGT
TCACGCCGCGGGGCCAAAACGCTACCAAGGCTATGGCCAACTGGGAGCGCAAGAGCTCAT
ACCTGCTGCGGGAGATTGTCAAGTACCGGACGTATGTGGACTGTCTGACCGAGGCAGAGC
GGAGGCGCAGCGAGATTTACCAGGAGCGGGAGATTGCGAGGCGGGCAGCGCGGGGTGAGG
GCAGTATTGGCTCCGATGACGAGGACAACCACTTGGCTCGGGATGTCCGAGGCCGTGGTG
ACGATGACGACGACGATGACGACGAGACGGGCGCCGAGACGGCACGCGATGACAATGGCG
ACGACAGCGACATTATGGGAGTGACTCCTCACCGCCACCGCAAGGACAGCGACGTTCTTG
GTGCGAGCGAGTCTCTTCGGGTGTAATCTCGTTTATTTTTTGTCTTTTCCATTTCTTCCA
TTCTCTTCAACTTCTTCATAAAATCCCTCGGATATCATTTCTTTAACAATGTCTACTTTT
TTTTCTCTACAACATTGTATTATTCTTACCTTGTTTCGTGTCTTTTTTTTTTTCCCTTTC
GCTCTCTTTCGGTATGAAGCGGTTGGTTACCTTCCTAGCATGAACTGTTTAATACTGCAA
AGCCTCGCTTTTTTCCTTTGTTATTATGCTTCTTGTTGCATTTTCTTGATGTCCTCTCTT
GGTTACAGATAAATGAACAGATAAAGAAAGAATCAAAATAAAACGAACTTTGGTGCGATA
CCACAACTGCTCATTCTAATAAACATCGTGAAGAAAGTAAGTTTTCATTCCTTGGGGCAT
AATTTGTTGCTAGATTTGGTTTTCGAGTATATTTAGGTGGGAGTTAAAGTCGTAATTATT
ATATTATTTAAGTTTTATTAAACAAAAAAAAAGATTAAAGCCAGAAACGAAAAAAAAAGA
AGTTGTGGAAGAATCAATTAGTAATGTATATATATTAAAAATAGATATGCAAGTGGTCAT
AATACTAATAAATGAAACAATAAAGTAGTGAAAGAAAAAAAGAAAAAAGTGAAAATGCGA
TACTATGCAAATACGAAAGGTTGCAATAAAACGCTTGCATAATCCAGACTCCGGGGTTCC
CTTTTTAAATGCTGTCTATACCATGCATGCAAATATTTCCTACTTCACGTACGACGCACT
TCTCACGTCTCTCCTTTTCGTCTTCTAGTTTTGTTTTCGTACGTTGATTCCTTCCCCTAA
TCATCACCTCCTACACACGCTGTACTTTGAAGACCCACTCCAACCTGAGTAAGTAGCGGT
AGAAGGATTCGCGCGGTGCGCCGCTCTGCTCGTTGGCAGCGTCTTCGAGCTGGTGCAGCT
TCCAGGCGCGCAGCAGCCAGCCGGCGATGAAGGCAGCGAAGAAGCAGAAGCCTGCAAACA
GCTGGACGTGCAGGTAGGAGTCGCTGCCGGAGTCGGTGCGCAAGCTCAGGCCAATGGCCT
CGGCGCAGGTGGCGGGCGGCACGAGGATAATCCACAAGACCGACAGGGCGGCCGGCAGCA
GGGGAATACCGACAATCTCGGCGGTGACGGGGGCGACGGTGGCCCACAGCAGGCCGGAAA
AGGCGCCGAGCAGCGCGTAGATGATGGCGCCAGCATAGTACTTGCCGGCAAAGATCCAGA
TCAAGAGGGCGCTGACAGAGGCCGTCAGTGTGCCGAGGCCCATGACATTGAGGCGGCCGA
CGGGGTCACTCAAGAAGCCAATCAAGGGACGGCCGAGACCCTGTGACAGGTTGAACATGG
CGGCGACAATGGAGCCCTGGTAGGCGGTGCCACCGACCGCCTGGGTATAGGCGGGCAGCG
AGAAGATGACGATGATGTAGCCGAGAATGCAAAAGAAGGCCCAGGTGACGAGCAGGACGT
ACTCGATACGCTTCAGCAGGCTGAGGCGGAAGGCCACATGGATGGAGCCGACGACCTTGT
TGCGGTCCCGGACCAGGATGGTAGAGACCAAGTTGGCGGCAAAGGAGACAATGGCGAGGA
TGCGGAAGGCCCAGGCGAGGCTGATGTTGCGGATCATGGCGTTGGTGGCGAGGGAATAGG
CGAGGCCGCCGAAACCGGAGCCGGCGGTGCCCAGCGCATTGGCAAAGGAGCGGCGCTTGG
TGAACCACTGGGGCACGATGCCGACGGAGGCCACAAAGATGAAGCCCATGCCGATGCCGA
AGGCGATGCCCTGCGACAGCATAAGGTGCCAGATCTGGCTTGTAAACGAGGCACCAATGA
AGGCCAGCGTCTCGAAAAATATGCCGACCAGCAGCGTCGCGCGGGTGCCGAAACGGCCCA
CACAAACCGTGGACAGCGGCGAGATGAGCAGGGCAATGGAGATGGACAGGCCACCGACAA
AGGCATATTCGATGGCGCTTGCGCCGGGGAAGGCGTTGTTGTTGAGGTAGTAGGCCAGAA
AGACGGCATACGCCGAGTTGACGCCCCACGTGTGTGCGTTGAGCAAGAAAACCGCCAGCA
CGACGACCCAGCCGTAGCCGCCTTCTTTGAACTCCTCGGCCGGTGCCTCTGTCGGCACCT
CTATTGGGGGCTCGACGCCGGTGGTACCGGCAGCTACTGCGGCCGCGGCCTCGGCCGACG
ACTCCTCCTGGTTGGAGTCGTTGTTTGTGGACTCGTCGTCGCCCGTGGGCAAGCCCCGCT
TCTCTTCATTGGAGTCGGCCGTGCCAGGAACTCGGCCGACGGGATAGCCGTTGAACGGCG
CCGACGCCGTTTCGGAGGCGGACATTTTGAGTGGGTGTGGACTATGCGCGTGCGGGAGGC
CGTGTAAGACACACACTCGGGTCGTACAAACAATCGGGAACAGTAAAATAAAAGAGAAAT
ATACAAACAAGACAATAACTGCAAGAAATAAATGAAGACAAATGAAGAAGCAAATGGAGG
AGACGAAGGATACGAGAAACAAGAGATATTGTGGATTCCTGCAAAGCAGCGAAGCAGCGA
AGCAGCGAAACAGCGAAAAGAGGGGATGGGGCTACCCGGCAGGCGCTAGAAGGCGTGCCG
AGTTCCTGGCTCGAGGAGCCGATGGAGGTGCAACCAAAACAGAACGGCGACTAAGAATGC
GACGTTCTTGCTGTTTGTTGGCCGCGACCGCACTCGACCGCGATCCTTCCGCTTTCTTTA
TATTATGGGGCAGGTGGCAGTAGTGTGCGCTTGTTGATGTTAAGTCAGGTATTGCACAAC
GGGTTTAAGGTTGAGGGTCGGAACGGGCAGAAGTAGTTTGGCGATGTCGACGACTCATGA
AAGGAAAGAACCATCAGCAAAACTGACAGAGTAAACCGCAATAGCTTCTGTCACGGAGGG
AAAGCGCGATGGTCTACTTATGAAGATGGAATACGGACGATGGAACCCAGGAGGGCTGCA
CGTATTGGCCATGCTGTTGCGTGTGTGCGTGCACCTCGGACCGGTGTGCCATTTCTGGAC
GTGGTTTTCATTACTCAATGGAACTTGACCAAGCCCGACGGAGTCAATAATTGAACGTCG
ATGGGAAGAGTGCCGAAACAAAACGACACTGCGAGGAGAAACTCGCACCCGGCGCTGCAC
TCCACCTTTGATTACGAAAGAGGGCAATACTAGTATTGAAACTGAAGAAGGCTGATGTGA
AAGAGGAGACATGTGCATGACACACACACAACCAAAAAAAAAAAGACGGGAAAGACGTCG
TTAGCTACGGAGTCATCGCGAATAAACCGTGGAAATAAGAAAAGGCGGGGCGCCCCTAGC
GGAGACGGTTGGTTACCAGAGCTCGAAGAGGAAATACAATACGAAAATAAAGACCGCGTC
ACAGAGGAAAGAAACGAACCCTTGGCCGGCTAGTCCTTATTTCCAGTTTGTCTCCAGACA
AGGCAGCTGCAACCTGCAATCACACAGAGCCACGCAAACTCCAGACTCACCAACACAGAG
CAGAAGCGCATCGGCGACAGTGGCCGACGAGAATATCTCGATGAACAAATCCATTGCAAA
CCATCGATATGTGCATCGTAAAGCAACGCCGATTTTAACAGGCTGCTTTCCGGAATAACA
TCCAGCCAATGGTATGTCTCGGGTGCTGGTCTGGCACATTGACGACCACAATGGCTGTGG
TGACAACATGTAGGATGTACAAACGAACAACAACCTTGGCAGCAGGGACGGCACTGGTAG
GCTACTGCGTCGTGGGCAGCCTCATGCGTCGTACGACATCGCAAAGGCGACACGGCATAT
TCACCTGACAGGAGAGAAAGCTGTGTCCACCCACGGAAACGACTGAGCCGTGTCACACCA
TTTGAAGGCGGAGAATGAGAAAATGCACCTGGGTCTTGAGCTTCGTGCTGATGCCCATCG
TTTAAGACTTAGTTACTAACCCATGTCAGCCACGTTAATAGCGAGGATCCAGGAAGACAA
ATATAACAACTCCGGTCGTATCCTCCGCGGGCAAAAGATTGACCATCGGGCAAAATGTTC
CAAGTGAAATAAGCGTACGGGGCGTGAAAATATACGAATTTCGCGCAATATAACAGGTAA
TCAAGCCTCTGTACGGAGACGGAGTGTCGACGACGAGGACGGAGCGGAGAGCTTGGCGCG
GATGGCTGAGAGACACCGAGCAAGTGTGGAAGAGATGGTAGTGAATGTAAGAAGTCCAAA
CGTTGGCCCGCGCGGCACCTTCCCGCTCTGGCTGCACCCACGAAGTGACAACTGACTGAA
TCATCCTTAACTCCCCGAACCCCGGCACATGATCCCGCGCCATCAGGGCGTTTTAGGGGG
GGATGCTTTAGGGGTAGGCACGCGGCACACTTGCGTGGCAGACGCGTTCAGAGTAGTTCG
TCATGTTGGGCTTGTAAACGCGCGTTGGGCGGCGTTTCATTCTGCCGATGGCAGCCGCTC
CTGACGCAACAAACTATCGCTAAATCGTACAACATAGAACCAGACTAAAACCCATCTGCA
AAACTGCAAATGGCGCAAAAGTATGCCGCATCTCTGAGTCACTCCGGGGTTTGAAATACG
TCCAGGAAAGATACTATGGTAAAACTGAATTATCGTGCTCCTTGCATCGGAACCTAGACC
AATCGCCGGCACTCTTTGCCAGAGCTGACAACAAAGCAGCGCGAACCTTTCCTCAATCGG
TTCCTGTATCTATCGGCCTTGCCCACTGACGTGACGGCGATAGACAACGGTATCCACAGA
CGATCTGACCGGGCCGGAAAAGCTGCTTGTTTTGTAGTCAGCGAGTGCGGAGCTCCATAC
GAACGAATGAAGAACATCGTGCTCCGTACGGAAAGGCAGGCTATTATGCGAGGCCCAGCG
CAAGAAGCTGCATCACCTACTGTCATAAATTCTCATTCTGGGCCCTATTAAATTCACTGC
CGAAATGGGATAAGCACTTGTCAATGCAGCCAGCAGTGCCAGCATAAAGAGGAAGCATAT
CGTACAAAGATCAATTACCTGCAGAAATTGCATACAGAGTGCATGCACTGTACACGCAGA
AAACAAGCAGCTGTCCAACGAAGAGCATCAACTCTCCGACATATCTATGTACGGAGCCGG
GTCTTGTCTTTCGTGGTGAGAAACGTGGAGCTGTCACAACAAAACATCACGACACCACAA
CCGACACGACAGCAGATGCCATATACAAAATAAAAGACGAAACGCCAAAAATATGATATG
GCCATTATCAGCGAAGACCACGATTTCGGTCCTTTCGATTTACCTCTTGCGTCCTCCCGG
AAGTCATAACAGGTGTTTGTCACAGGTAAAGGGGTATAGAATGGCAGTGAACGTGCCGCA
CGTACTTCGTAGAGTGCATACAACCTTCCAACGAACGACGCGGACAGGGAATGAAGCTTG
GACGTCCTTCCGTGCAACCCAATATGGTCGTGCAAGTTATCAACTTAGAAGCACGCTTGT
TGAAAGCCATCGTGAAGATGCTGCGCAGCATCTGAAAGGAGCACATGATATTTATTTCTG
ATGTTTGCTCTTTGCCGACACCATTGATCCTTGACGTTGTTTTGCTCGCGGGTTATCGCA
ACCTTCAGGGACGCAATCGTCAAGCGCATCTATCATTCAGCTCGGCGCGGCTTGTTGTTG
TTGTTTCGGTCGCGACTCTCAGCCGTCCGTCGTGTGAATCGCGAACAACAGATCGCCGCC
TCGGCTGTCTCATTAGCGTCAAGTGCGCTGTGGGAGCCCACTGCAGCTGAATCGCAGCGA
ACGATTAAAGGTATTAAATCTGTTCGTCGAAATAATTCCCAAATTCGCAGCCAGGCCCGT
TTGGGACCACAGTTGTCTAGTCAACCGCGCAGAGTGGGGTAAACAAACGCAAATTGACAG
GGGCCCTACTGTATTTTGGCCCGAATATTGGAAAGGGTAGCAATAGCATTATTAGGGAAA
GCACAGGTAATATTGGGCTGGTCGCAATTACCCAAAACAACCACAACCGGAGCAACAGGA
ACAGGCCACACAAAAGGAGTCACTTTTGTTCTCGTCGCTTTTTCATGTCTCTTCACGCAT
TTCACCTCCCAACACAACACATAACAACACAACACAACGCCATACAACACCAAAACAGAC
CTGTCGCCTGCGCTCGTTGCACTGTCCTTCCACTGTCACCGCTTCGCTTCGTCCACCGCC
CGCTGCCACATCCCTGTCTCACATCCAGACACTGTCTCTGATCTCTCTTTATCTGTGTTT
CCGACTCTGCCTCTACCTCTGCCGCATCTTCTGCCCCAGCAACCCGATCTGCCGCAGTAA
ACAAGCGTCTTTATCTTCTCATCGTCATCGTTCTTGGAAAACAGCTTCCTGTTCTCACCA
TCACGCACAACTCCCTCTTCTCTACTACCTATCGCGGATCTACTACGTGCATGTTTGTTT
ACCTCACCTGACCATAGCATCTTCTCGTCCTTTCGTCTTCAAATCTTCCGCTCCAAGTTG
CCCGCCATGTCGACCGTGTCGGCCCGCGGCAAGCCAAAAGACCGGACGCCGTCCGGCAAC
TACATGTCCAATGACCAGTTTGGTAGGTTGCACCTATGACTTCCGGAGGACACGTAGTGC
CGTCTAACAAAACCAGCAAACTACCTCGCCGACCTACGCAACAACCGCATTGCACGACCC
GGTGGTGCACGCCCGCTCCCGGCCACCTGTGGCAGCTCTTCTCGCCGTGACTCTGGCCGT
GTCTCCGTTGGCAGCCGAGTCTCTTTTGGCACGCCTATGGTGGCCACCGCCGACGCCTTC
TCCAACTCCTCTTCGCACAGCCGATCCCAGTCCGATGCCACAGCAGCAACAGCCGCGCCC
TCCGTCTCCGGCCGACCTTCGCTAGGCGGCCACTCTATTTCTAACAGCATCTCCTCCCGC
TACTCCACTGTCACAGGCCGTGGCCGCGATTACTACCCAGCCGGCACCAGTGCGGCATCT
TCAGCAGCACCTTCCGTTCGGCCCCTACGGCCCGACGAGGTCGTGCCTACGGATACCTAC
ATGGAACGCGGCCAGCGTTGGATGGAGAAGGAAGAGGTTGTGTCGCTGCGCCATGCACTT
GAGGACATGGACCTCAAGCAGCAGGGCATGGCGGTATCGGGCGCTGTGTCCATGATCCCC
ACTCCCGGCAGCGACGCTGATCCCGACGAGCAGCGCATCTACGCAGCTGCCCTCGACGAG
GCTGCGGAGCTTGTCTGGAAGCACCAGAACGGCATGAGACCGCCCGAGCCCGGCGCACCG
TACCAATACAAGAACCATCTGCGCAAGAACAGTTACGCCCATGCCCGCACCGCTAGCGTC
GGTCGGTATGGCAACGATATTGAGCCCAGTGGTCTCGCACGGGACCCGAACGCGCGCTCG
GTCTCGGGCAGCTCTGCGGGATCCTCTGTCGATGCGTCTGGCTCGCGTCGCAGCCGTCAC
TCATATGGGTCAAACCGTGTCGTCAGCAATGGCAGTGGTAGTAGCGGCAACAGTGGTAGC
AACAGTGCCCGCCAAAGCTTGGACCAAGCCCGTGACACCACGTCGTCCAATCCGGCTGTT
CCAGCTTCCGGTGGCTCTCTGCGCTCCAAGACTTACAATGGCCTTGCTGGTGGTCCCCGC
CCCATGGTGTCCACCTCCTTTTCGACCGGTGCTGCGAACAGTAAAGTCGCCGCCACTGGC
CGTCGCCGGAGTAGCATGAAGCGCAACATTAGTGGTGAGATCGAGAAGCCCTTTTCGGGC
GACCAGATCTATGAGGAGCCCGAGACTTCGACGCCAGACAAGCGGGTCAACGCCAAGGCC
AACGCCACCACGTACATGGGCAGTGGCAGCGTTTTGCAGGCAAAGCCAGATAGCGTTGTG
AACAACAGCACCCTCGGCGGTGCCCACACTGGTGGTCTCTCCAAACTGGTCTCACGCTAC
GAAATCCATCGCAACGCACCCTCGCAGTCGCGGAATCCTCAATATACTATCAACAATGGC
ACGGGGGCGACGCAGTCCAACACCAACACTGTTGCATCCCCTGACGTGGCGCGCAAAAAC
GGTGTGGAGATTCGCAGCGATGACATTCGTCAGGCTACCAGCATGAAGTTGAAGGACCGC
AACGCAAAGCTCCCCACTCCGTCCTTTGTCAGCGATACCCCGGGACGCCCGATTGTAAGC
TTTGACGCCAACTGGAAAGATCCAGCCCAGGTTGAGGCACAAGCAGACAAGGCGGCTACT
GATGTGAAGCCAGGCGTCCGGGAGACGAACTTCCCCAGTCATGCCCCCATCAACGCACCC
AGCAGTGCACCCAGCCGTGACAACGATGCCGGCCCCTTCCAAAAGATTCGCAAAATCAGC
CCCAAGAACATCTTCGCCCGGCGACCTCAGCAGCAGCAACTTCAGCAGCAGCAGCAGCAA
AGTACGCCGGCCGTTGCTGTCACGCCTCCTACGGATTTTCGGTCGCCACCGTCTGTCCCG
CCGCAACAGCAGCAGCACCAACAGCAGCACCAGCCGCGCCCGCAAGCACGTAACATTTTC
AGTCGCCCCTCCGCTGTTCAGGTAAACGATGCTACCTCGGTGCCGACCATCTGCGTGTCG
GAAGAACCGTCGCCGCCTGCTCCTGTGTCTCGGGCGCCCATGCCCATTCCCTCCATTGCA
GTGTCCGAAGACCCCACTCCGTCCGCACCGACTTCTCGACCGCAGCCCGCTCCTCCAATC
CCTACTATCGTTCTGCCCGGTGACGACGATGTGCCTCAAGCTCCTTCAGCTGCCCCGTCC
CAGCGATCCAATATCCCCGACATCCTGATCCCGGGTCATGGTAGATACGTACCACCTATT
CCAGTCATCGTGACCCCCGACGACAACGACAACAACAATACCAGTTCTAGTCCTGCCCCG
CCTGTCATAATCACGGCGCCTTCCGCACAATCCTCCTCAACATCTTCGGCACGACCACTC
CCTGCGCCAGGTGGCCGGTCTGGTGCCGGTAACCATGCGCCTCGCAGCCACTGGTCGCGT
GCCCATGGTCACCATCCCGGACTGCCTTCTTCGTCGACCGGCAGCGTTCGTGGCAGCCGT
GCCACAGCTTGCTGCCACGAGTGTCGGAATCCCATTGAAGGCCGCTTCATCTCCCTTGCC
GGTCTCCCTGGTGCAGCAAGCAGTGGCAGCAATGGATCCGAGCGTTTCCACCCACAGTGC
TTCCGCTGCTATTCCTGTGGCACGGGACTGGAGGCTCTTGAAATCTCGCCCGAACCCGAC
GAGTTCCGCAACGCTCGTCTCCATCGCATCGCTCTACGCGCCCGTGGCGAGATTTTGGAG
GAAGCCCCTGGTGAGACGATGGGGGAGGATGGCGACGACCGCCTGCGCTTCTTCTGCCAC
CTGGACTGGCACGAATTGTTTGCGCCGCGCTGTAAGCACTGTACGACGCCCATTGTCGGT
GAGCACGTCGTCGCGTTGGGCGAACACTGGCATGTCGGCCACTTCTTCTGTGCCGAGTGC
GGCGAGCCTTTTGGGCCTGGCGCAACACACATTGAAAAGGACGGCTATGCCTGGTGTGTG
TCGTGTCAGACCCGCCGCACGGAGCGCCGCGCCCCCAAGTGTCGTGCCTGTGGGAAAGCC
GTCATTGGGCAGTACGTACAGGCGCTGGCCGCCGAGTGGCACGACGACTGTTTCCGGTGC
GCCGTCTGCAGCGGCGGCTTTGTCGATGGCCAAATCTTTCCGCGAGAAGGTTCTGGCGGC
CTCATGCAAGTCGTATGCACCATGTGTCGCCAACGGGAGCTCAAGGCGTGAACGAGGGTC
GGGGCGTGAAGTAATGAGGAGGTATTGAATGTCAATTTTTCGGATGGTTTGTCTGGTTTT
GATTTGTTTGCATGGCTTTGGCTCGCAGAGCATGTGCTTTGTTTGATCGGTTTTGGTATT
TTGCGTTTAGTTTTGCTATTGCGTTTTGTTTCGGCGCTGCTTTCTGCTCTTTTGATGCAT
TTCTCGCTCAAGATTTAATGATCACGTATGTCCTATGGTTTAAATGAATACAGACGTTTT
GCCTTTCCAGTGCATTCATTGTCTTGTTCCTCTGTTTGTGTGCAAACAATCTCCAAAATC
ACAGTCAAAAGACAAGGACACGACGAATGCGGAGGATTATTTTATTTGCTTGTTCAGGCC
GTACCCTGATTTCGAAAGTGTGTGTGTATCATCTTCCCAAACTCCATTGGCTGCCCTCGC
GGACAGCCATCTACTGCCATCTACTGCCATCTCCAGGTCTTCGTCGTCCTAGTACATTTC
GTCCATTCCCGTCGCCGTTTTCCGCCCTAGTTCTACCCTCTCCTCCCCCCTAGTTGCCAC
CACCCAGCTGCTCTTGGTGCACCTCCAGCGTGTCCGAGTCCTGCATTTCCAGCTGTGACG
AGTTAGCAACTGTTTGGGGGCCGTCCTTTCGCTCAGAGCCGTGAGTGGCTGGCGGGTGCT
CGCTGTCGCTGTCCTGACGCCACCAGGTGGAGGGGTGGGGCGGCGGGAACCTACCGTGTC
GGGCGTGTCGCTCGGCTGCACGCGCTGGCCGTCAAACAGGAACCGCACCGACGACAGGGA
CTTGCCCTGTCGATCGCAGAACGCCGTCATCAGCTTCTCCAGCTTCGTCGTCCGCTTGAT
CTTGAAAAAGACCTCGTTGTTGTTGTCCGTCACCTTGATGTTGAGGTGCTCCACGGGCGC
GGCCGCCTCGCCGTTGCCGCCGGCCGCAGCGCCGTCCTTGTTGTCAGCGGGGTTGGGGGT
GTTGGTCTCCGACATGGTGGTTGCTGCGAGGTTGTCGTGTGCGATTCTAAACGAGAACCT
GGTCAGCTGTAATCTTGAGCAGTCTGGAGCCGTCTTGATGCCGTCTTTCAATATTTATAG
CCTGCCACCGCCGCGTTGCGCTGCTGCCTAGTACGGAGCACAGCAACACGCACGGGAGCC
CTTGCTGGCCCGGACAGATCGCCTCCCACAGCATCGATGCTTTTCCCCTTGCTCCATCTC
ACTCGGCACATCTCACGGAGCGGCACGCGCCCCGCCCATCAGTTGGCTGAGTGCGATCAC
ATGAGGCAACCGGGTGCTGATGCGCGCGTCAAATGGTTGATAACACTTACCGATAGAAGC
GTGATGCGGGGCTGTGTGCGTTGCGCGGTTGCGACTGGGCGGTGTGGCGTTTGATGCGAT
CCTCGGATGCGATGCCGATGATTGCGAGACAAGCAGAGAGAAAGGGAAAATTGGAGAATG
GCACAACGTCGCCGGGAAATGTGTTGGTTGTTGAGAAGGGGATTGGTGTGTAACAGAGAG
AAACGGAAGGAAGGAGAAAGAAAAGAGAAGAAGAGAATAAGTCTGAAAAAAGAGGTCCAA
AAGTCGAGACGAAAAATAGTGGCTGTCGTCAGAACCGCGAGAGGCGACAAAGAGACGGAA
AGCGTGACAGGGCGTCTTAGCGGCAGTGAAGAGCAAGCACGAGAGAGAGGGGGCGGTAGA
GGAGGGGAGAGGGGAGCGACTTAGTATTACAGCGGGAAGGGGGAAGGGGGTGTTGGACAG
TTGTGAAAGCGTGTTAATAATAGGCGATGGGCTCCAACAGGTAGGCGCGGCTACGCTATG
GCCGAAGTGGCGTAAGACGCAGCGTGTTTGGGGAAGGAGACAATTGCTAACAGGTATTCA
CGGATGCCAGACTTTGCAATAATTACCAAACTGCTACGAAAACAGGCCAAAAGAGGCCGG
ATTGGGTTGCGAGTAACACAACATAGTAAAAAGACGTAAAGCAAATAAAATATCTATAAT
TTAACAAAGGAGGATCACGCCCTTCATTAATTACAATGACATGCACACGTGACTTGCACT
GAGATGTTTTTCCAAGTTCAAGGGCAGGAACAACCGGTCAATGACGATATAGGGAAGGCA
CGCTTTGCAAGGGAAACTAACAAAGGCAATCGCCAGACTGTGTCGAGATCAAGTCTTTTC
TCCTTTCACAACGACCAGCATAACAGGACATACACCGTAGACACAACAACTACGGCTCGC
TATTATAGTGTCCCGTGCATTCGGAGCTTTGTTTACACTCGCCATTTGTCTCTCCAGTGG
CCTGACCAGTACCGACGACAGCATGGCAAGTTGACTACAGGGCTGCAGATTTGCCCCAAA
ACTCTCCAGAATATCAATCACTCGACCACGACATCTAACAACTTCTTAGGCGAACAAGAA
GCTCGAAGCCGATCTCGTGACCGACCCGCCGTGCCATCCACGAGCAGTGAGTGCCGCCCG
TCCCCGCCCCCGTGACATTGCCTACCGAGACTAACCGACCGAATGCAGTGCGCGATCCAA
GGTGACACCAGCTCTTGACATACTCCGGAAGATGCTCTGACCTGACACGCGACTGACATC
CTAGACTGCCTTACGAAGAACGGCTACAACCAGGACAAGTGCGAGCACCTCGTCGACGCA
CTCTACGAATGCTGCCAGGCGTTTTATACGCGTAACGGCGAAAAAGCCTCGACAGTGAGC
TGTCCCAAGCCCGACTTGCTGCGTCTCAAGCTCCAGCAGCGCAGAAAGCAATGATCCGAG
ATAGACAAGAGACAATATAGAAGCGTCAGGAAAGATAGAGCCAAAGAGATGTGCACTCGT
CCAGATATAACGTCCCCTAAACCGCGCAAAAGAATGCACCTCAGGCAACAATTTCGGAAA
GTGCATGTTTACTCTAGGCATTCATTGAGCACGCTGGAGATCCGTTTGAACCTGAGCAAG
CAGTAAAGGTCTTGCTCCGAGACTCTAATATGAAAGCCGATGATTTAAGACATTGATAAA
GAGAAAAGAAGGAGAGAAAATTTGAAGAGGCAGAAAATTTGGCGGGTACTTTTATGGTGT
GCATTTCCAGTGGCAGATTGTGGGTCTAGTCACGTGAAGGCTTGACCGCTTTGCGTACAG
ACTAGCCAAGCATGCCGTTTTCAGCGCGTCGCGGTCTACCCAAGGCGCAGAGAGAAGAAA
GCTCTAGCACCAAGCAGGTCCACTAATGAAGGAGCTCGACGAACATCAAAATAGAGGCAG
AAAAACAAATCGACGACAATTCAATCGCATCGTGCACCGTCAAAACCCACGCAGCCACCA
TACATACCGCCAACGAATGCACGGTAGCACACGGTGACGCTCAAAGTCGACCAAAACGAC
TACTGACTTGCCAGTGGATCGCTGCCCGGTGGCACGTCGCTCGCCCGTGTCTGCGAAGCA
ACCATCGCGATTCGATATTTTGCTTATTTCAGCTCACGAGGCTGCATGCGACCCGGACTC
ACTTCTCACCCATCAGACGCGGGCCCCGTTCCCACCGCCCGCCATGGCGTACATTGAGGA
CGAGCGCGACCTCGTGCCCGCCGACGAGCTGCACCTGGGCGAGGACGTCGGCGAAGAGGT
CGAGATCTTTGCCAAGTTCCTTGACGAGTGCATCATTGCCCGCGGATCGGGCCCCGAACA
ACGCGCCCGCATCTTCAAGCTCGTCGACCACTACTACGGCTATGTCCGCGAGGTGGCCGA
CGTGCTACGCGAGCGGGTGCGCCTCGCTCGGTTAGCACGAGGCAGCAGCGGCGAGAGCAC
CGCCAGCAGCCAAAACAACATTGGCAGCAATAGAAATACAAACACATTGACGGGACGGCG
GGCAGGACTACGATCAGGACTGCGGTCAGGCGGTGGTATGGACGTCGACAACCGGACGGC
GCTGCAACGGCAGGACGACTCCGGCTCCGACGACGACGACACAGCAGCCAGTGCCCAGCG
CTGGGAAGAGGAGGCACAGACTTGGGACCTGCTGCGGCGCCTGCTGCCATTGCGGTACCG
CGACAGGTCGACAGCAGCATCGACAGCGACTGGCCCTGGATCAGCAGGTGCCTCAATACG
CCGCCCGGGCGCCGACAAGCCACCACAGTCTCGCCGCGAGTACTGGGCCGACTTTGTTCT
GTCAGAACCAAAGGCTCGCGAGCGCAAGACCATTCTCGAGTGGCTGCAGTCGAGCGCCAG
CAGCAGCGGACCGGAGATTGACGAGGTCGTGCAGGAGCTGCAGCGCAACGCCGAGCGCGG
CGAGATCCTTGCCCATGGCTGGCTGCACACCCGCGGCGCCATCAAGCAGCACAAGCGTCT
TCTGGCCACCTCCGAACCGCTCGACCCCAACAGCCCGGATGTGCGCGACTCCAACCTCGA
CGCGCCGCATCGCCTCGTCACACAGCTCGACCCGGACGTCGTGACGCGCCAGGGCCTGGT
CGGCCGCAAGCTCGCACCCCAGGATGCCTTCTTCGAGCAGGCCATCTGGCTCGGGTGCTA
CGAGCTGCTTCGCCGCGGCAAAAGCATGACCGACATCCGCGACTGGTGTGTCGAGCGCAC
CGAGGTCTGGCGCGCCGCTTCTATCTCGGCGCTGCCGCTGGCCAACGACGACGTGGCCGG
CGAGGACGAGGATGCTCCCGAATTCGATTGCCTGGCCACCGTGCTGTGGCGCCGCATGTG
CTACCGGCTGTCCCAGGAAGGCAGCGCCAGTCAACACGAGCGTGCCGTCTACGGTATTCT
GTCGGGCGATCTGGCCAGCGTTGAAGCTGTTGGCGCATCGTGGGACGACATGGCCTTTGC
CAAGTACAACGCCGAGCTGCGCGCACAGTTTGATGCCTACCTGATCCGTCAGGCCGACTC
GGCCGCCGTCCACTCGCTGCTTATCCTGCACGGCGATGTGCCGGTCGGCTACTCGTCCGA
TGCAACGTCTTCTTCCTCACACCACGCACATTCATCCACATCCACATCTTCTTCCGCCAC
CCCCTCATCCTTTTTGCGCGACCGCGACGGCCGTTCACGTAACAGCAAAGCCGTTGCCAA
CACGCCGGCCAAGGCCCTCCAAGCCGCCATGATCGACGAGAAGCTCGACAGCTTCTTGTT
CCAGCAGGGCCTTCTGCTGGCCGAGTATGCCAACGCCACACAGCCCTCCAAGCTGATCCC
CAAGTACGACACCACAACCACAACGACCACGGCCACCGACGGCAAGTTTATCGAGCCCAC
CGACTGCCACGGTCTGCGCATTCTGGCCCACGTGCTCATTGTCGTGTCCGCCCTCGATAA
GCTCGATGGCAAGGGCAAGGACATTGCCGCACTGGGCCCGCTGGCACGCCGCCACCAGAC
CGAGGAGCACGCCGTCGCGAGCTACATCAGCTTCCTGCGGCTCGCCCGCCTCGAGGAACT
CATCCCGCTGTACGCGTCCAAGCTCATGGGCGATCGCTGCTACACCAACATGGCCCTCAA
CCTGATCCACATTGAGGAGCGTGACGTGCAGCAGCGGCTGTTGCTGCTGATGCGCAAGCT
CGGCCTCGACCCGGTGAAATTTGTCAAGACGCTGCCGCAGCTGTTCTTGGCCGACGTCAC
CGAGGCCGAGGCGGAAGAGGGCGCGGGCAATGCCAAGCCCGCCTGCACCGAGTTCAGCAT
GCTACAGAACAGCGCACCCACGCTCAAGTTTGGCCGGCTCATCAAGACGGGCCTGTTTGG
CACGGCGGCGGACCTGCCCGGGGACGCCGACGGTGTTCTTCTGGTCGACAAGGCCGACGA
GCTGCTGATCCGGTCTATGGAATGGATGATGCTCGTCGACGGCCTGGCACTGGAGACGTG
CGAGTTCGGGGTGCGCATCTACAAGTACTTTTTGCGCAACGCGCACCTCACGGCCGCGCG
CATCTTGGCGTCACGCGTTACCTGCTCCGAGATCATCCGCCACAAGACTCGATTTGGCCG
TGACCTACCCGAGGAACCGGATCCGTCGTGGTGGGATGATGTGTTTGGCCCGCCGTCGCG
TCTCAATGCTGAGGATGATGACGACATGGCCATGGCCATGGACGACGACGTGCCGACCGA
AGGCTCCAAGGGCCAGGTTGCGGCGTACGCCCGGCCGCTGTTCGAGCTCGAGTGCCTCGT
CAACGCACTGGACTGCCTCGAGACGACCGCCATGATGGCCCACATGATGATCAACGAAGC
GCCCGACCCGGCCCGCGACCGCAACATTGCCGGCAACATTGACGACAATGCCAAGTACAT
TTCGGGCTTTATGAAGCCTCTCCTCAAAGACTGGCTGCTCCACTCGGTGGATGGTACGTC
TCTCGTTGGCCCTTTCTGATTTTCTTGATGTTGTCTGCCGACGTGCTAACCTCCTAGACA
ACCCCGACTACACCCTCCTGCGCGCTTCGTACCTCCCCCAGGTCGTCATCGGCTACGCCA
GCACGCTGCAGTTCGCCGGTACCACCAGCTCCCGTGACTACCTGCTCGAGTGCATGGAGC
TCGCCGCCGTCGTCGCGGCGCCCGACAACAGCGACGTGGCCGGTGTGCTTGTGTCGACGG
GCCACATGAAGGAGCTTGTCGAGTCGTTTGCCTCGTGCAGCAAAGCGTTGGCCATCTGGA
CGAGCGACATGAAGAAGGGCCCCGGTTCCAGCTCCAAGAAGAACCGCGAGATGGGCTGGT
CGCGCGAGCTCTGGTCTGTGAAACAGTAGAAGGATCGTGGATGTGAGAGGAAGAAGGACA
GGGAAAACAGCGATTGTACAAGATAAAACACTTTTCATTTTTCTTTTTCATTTCCATTTT
TCATATTTGTTGAGGATTTTTCTACTACAACTGGCACCGGTACGCGCGTTTTTTTTTTTG
CCAATTTCATGGCTTTGATAGCAATTTAAATATTTTTCGTCTAATTTTCATTTTATTGTT
TTAGAAAAAAAAAATGGATTGCTTGATTTTAAAAATTCAGTTTACTTCTTGTTCACGTAT
CCCTCAAGCTAAAGTGGAAATGTTAAATTCATTACATATCGTACACATTGTCCTTTACAG
CTGGTCAAGCAAACCTGTGACAACCGCTCGCAGATCTCGCAATGGCACATCCGTTTTCAC
GCCCAACTGCCGGCACTGCACTTCCACCAGGCCGTCCAACGGCAGACTGTCCGCACTAGG
AAAATTGTCCGTGCCGACGCTCTTGAACCAAGCCATACCCACGACAACGACCACCGGATA
TCCCATCAGGTCGGCATCCTTAAGTTTGTACAGCAGCGACGCACCATTCCGGTCATCGAG
CACAACGTCCAGTTCAGCTTCAGCTCCAGCTCCAGCTGTACCTTTAGGGGACGTGCTCGC
CCGGCCAGCAAGAATATCGTACACACCCTCCGCCACCGCCGCTTGGGCCGGAACCTTCGC
CGCGCCGGCCTTATGAGGCCTGGGCGGCGCCATGATCACCGCCACCTCATACGGCGCAAT
CGCCCGCGGCCAGTTGAGGCCCTGCTGGTCGGCCAGGTGGTCTGCGACGGCGCCCAGGAT
CCGCGAGATGCCCAGGCCGTAGCAGCCCATCTCGGGCACGATCATGGCCTGCGCGCCCGC
AACGCCGCTGCCCTCGGCCGGTATCTTGACATCCAGGGCCTCGGGCGACGTGTAGCGCGT
GCCAAGGTAGAATGTGTGACCCAACTCGATTGCGCGGTCTACGACAAGCGTGCCGTGACC
GTGGCAGCGCGGACAGTCGTCGCCGGTACGCGGCTTGGCAAAGTTGAGGGAGCGGCCGGT
GCTGTGAGCAGTTGTAGGCGCTCTGACTTCAAAGTAGCGGGTGATTTCGTCTGCATTGCC
CGTTGTTGTAGAGCCGAACAAGGGCCACTGACGGGTGTTGACGTCCACCGCAGCGACCAA
AGAACCGTCGCTCTGTAGGAGTCGCTGGTCGACGAGGTTGACAATCTTGGGACGGCTGGC
AGGTTCTGTGTTTGCCTCTTCATCTGTCTTGAGATTGGCCAGCACACCATTCCACGCAGC
AGCCGTGTTCTCAATGCCTGAGTGCAGGTCCGGCACAACCGCCTTGACAGCGTGAACGTC
AATGTCGTCGTCTGACATGCGCACCGTCTCGCCCGTCACTGTATTGATGGCCTCGGCCGG
GTACCAGACATTGACGAGCGTCGTGTGGTCGCGCGAGATGCCGCGCCACGCCTGAGCGTA
CTTGACTTCAAGACTTGCTGCTTTGGGAGCCACCGTCGCCTCCAGCACCTCCGTGTTCGC
CACTAGATCGCAGCTGCTACAGTGAGCAACGTAGTCTTCGCCTAGAGAACCTGCCAGGTG
GTACTCGTGGCTTAGATTGCCGCCCATGTCGCCTGAGCTGGCCTGAGCCGCGAGGACAGG
CACCTTGAGGGTGGCAAAGATGGCTGCGTACGCGGCGCGAACTTGATCGTAGGTGGCCAT
GGCGTCCTCCACCGAGGTGTCGAAGGTGTACATGTCCTTCATGAGGAACTCTCGTGAGCG
CAGGATGCCGTGCCGTGGACGCATCTCGTCGCGGTACTTGCGGGCTTGCAGAGGGTTAGA
TGATGGCGCTGCATATCATGGGAGACTGCTGAACGTACTAATTTGATACAGCCGCAAGGG
CAGGCCGCGGTACGACCGCACGTTCTGGGAGACCAGCTCGGTAATCTCCTCCTCGTGTGT
TGGCGACAACAGGTACTTGGCTTCCTTTCTGTCGGCGAATTGGAACAACTATGGATGTTA
GCCGCTTTCCACCTTTGGCATTTCGAGCCTGACGCCAACCTCACCAACGTACCTCTGACT
GCACATTCTGCAGACGGCCACTTCGGGCCCAGAGATTCGCGGACGAGATGCTCGACAGCG
ACACCCGCGAGCCGCCAATGGCTTTCATGTGCTTGTCCACAAGCGCCTCGATCTTGTCCT
GGACTCGAAGTCCCATTGGCAGCATGTGGAAGACGCCCGAGTGCGCCTGGCGGAAGAAGC
CCGCGCGTATGAGCTTCTCATGGGATTCTGAGGCTGTTAGAAGGCGAGCTCGGCATCAAT
TAAAAGTCAAAGACTCTCAGAGACGTACCCTCGTCATGTTTGGCGTCTTTCAGGAAGACC
TGAGGTGCCGGCAGCCAAATGTTAGACAGTCTGTTCCGGTGGTCCAGCTGCATCCAACGT
TTCTGCAGTCTGGTTAGCCAACAGTTCACTTCAAAGCGTATAGTCAAGCTCTGAGAAAGA
TCAGAAGCCTCATGCTTACCGCTTGTCGCGTCCATCGTGCAAATTGGCCGATGTTGCCAG
TCGATGTTGATGTCCTTGAAGACGACCGTAATGTCGGCCGAAATGCCGACCGGAGGGCCA
TTGCCGAGCAGTCTATGTGCTATGATAAATGCCCAAGTGCCTATCCCATTGGATCGGACC
AAGGAACCGAACAGCGACCTATGGCGGTTGCTCGTTTCGAGGCTTGCCGTGGCATGCGGT
TTTGCTGTTGGATGTTCTTGAATATCGGAACATCGCTTTGTAGCGGCTTGTCAGTGACCG
CCGGTACTAACGACCGCCAATAGCACCTTCCTCCGTCAAAATCCAGCGACTTCCCGCGCT
GATGGAGTACAATCACAAATTAGGAAAGCGGTGAAGGACACCTTCCTCAATCCACCGCCC
TACCATTCAGCGCCATTGAGGAAAGCGCCCCGCTAAATTTTCGAAAATTGGGCAGAAAAA
GCCTGGCGGAAAAAGTTTCTTGGGAAAGAGCGATGTCCTGCCAAAGAAGTCAAAAATCGC
GATAGCATCAAGTCGTTTCTCAACTACGCCTCAACACCCGACAACATCCACGCCGACTTG
CACTGCCTACCGCCCCCCCCACACAATGGCTCCGAACAAGTCCAAGGCGCCAAAGGGCAA
GGCTGGCAATGCCAACGGCAACGTCTCGGCGGGCGCCTTCAGCCAGGCCTCGCTTACCCA
GTTGACAGCCCAGATCGACCGAGACCTTGAGACTCGGAATGCCAAGAATCTCAACGGCGG
CAAGCGGAAACGCAGCGAGGACGACGAGACTGCCGACAGGACGATGCGGACGCAGAAGAC
ACAGAAGACTCAAAAGAAGCAGGCGACGAATGAGAAGCTTCAGCGGAAAGGGAAGGCCCC
GGCTGCTGTCATCGACAAGAAGACGGTCATGCTCGACGAGATCAAGCTGCTGGGCGGCAA
CGAAGATGACTTTGACCTGGTGGCCGGCATTGACTCGGATGCGGAAGACGGTGGCGCGAG
TGTGGGCGGCAAGGAAGACATGTCGCTGGACGCGACCTTCCAGAGCGAACTGGCCAAGTT
TGCGGCTGGTCTGGGCTTTGACGAAGTGCGCTTGGAAGACGAAGACGACGAAGCTGCAGA
GGACGAAGTAGAGGAGCAGGTAGCTGAAGAAGATGCTGAGGAGGAAGAAGAAGACGCAGA
GGAGGAAGAGGAGGAAGAGGAGGATGGGAAAGACGAAGAAGACAAGGAGGAGGACGAAGA
GGAAGAGAAGTCTGCACCGCCGCCAGTCGTTGCAGCACCCAAGCCTGTCCCATCTACGGA
TCCGTTTCTGCCAAGAAACCCCAAGTTCTCACAACTGGTACGTGACATTCGCAGTTCGCC
ATTTCTGTGCCGTTACACTGCTAACCATACAGATGCTTGAGCCTCGCGCTGAGTGGCACA
CCGCAGAGGTCGGCGACCTACCGGCCCCCATATCGGACGACATTGGCCGCTTCTCGCACA
ACATCAAAAGCCTCGCGGATTACGCCGAGACTCTCGTAGAGACCGACGCCAACGCCTACC
ACACCATCACCTCGGCATCCTCGTCCCACCGTTTCATGTCCACCATCATGACCTCCGGTA
CCATGTCCGACAAGGTCTCTGCGCTGACCCTCGAGGTCCAGGAGGCGCCCATCCACAACA
GCAAGGCTTTTGAGAACCTGTTGGCTTTGGCAGGCAAGCGCAGCCGTGGCGCCGCCATTG
CTGCGCTCGGCGCACTGGTGGATTTGCTCGGCAATGGCGTTGTCCTGCCCAGCGACCGCC
GCCTGCGCTCGTTCCATGCCCAACCAGCTCTGTTGGGTGCGCTGCAGTCCGAGAGTCCTG
CAACCGTGCTCGCCTGGAAGCCACACCTGCCGCTGCCCGGCGGTATTACCAAGGCACACC
TGATGCTCTGGAAGTACGAGGACTGGCTCAAGGATGCCTTCTTCCGCATGCTGCAGCAGC
TCGAGGTGTGGTGCAACGATGAGATCGAATACTCTCGCTCGCGCTCCCTCGACTTTGTTT
TCGGCCTGCTGCGCAGCAAGCCCGAGCAGGAGGCCAACCTTCTACGCCTGCTGGTCAACA
AGCTCGGTGACCGTGAGCGTAAGATCGCGTCGCGTGCATCGTACCTGTTGCTGCAGCTGC
TCACGACACATCCGGGCATGAAGTCCATTGTGGTACAGACGATTGAGCAGGAGATTCTGT
TGCGGCCCGGCCAGAGCCTGCGCGCCAAATACTACGCCATCAACACGCTGAACCAGACCA
TTCTGAGTAACAAAGAGCCGGCGATCGCGGACAGCCTGGTGCGCGTGTACTTTGAGCTGT
TTTTGACGCTGCTCAAGAGCGGCACTCTTGGCGCCATCGACATTCCCGGCGCCGACAACC
TGGGTGAGAACGCGGAGGCGGCCAAGGACTCTGGTGCCAAAGACAGCAAGAAGAAGTGGA
AGCGCAGCTACAACGACAAGAACAAGGCTGGTAAAGACGGCAAGAAGGGCAGCAGCGCGG
CTGATAAGAACGAGGGCACCGAAAAGGACGTCTCGGAAAAGCTCGTGTCAGCGCTGCTGA
CGGGTGTCAACCGCGCGATCCCTTTTGCCAACACGGACAACACGACGCTCGAGAAGCACA
TGGACACGCTCTTCCGCATCACGCACTCGTCCAACTTCAACACGAGCATCCAGGCGCTGA
TGCTGGTGCAGCAGGTGGCCGGGTCGAAGCAGATTTCGGTGGACCGCTTCTACCGCACGC
TGTACGAGTCGTTGCTAGACCCGCGCCTGATCATGTCGTCCAAGCAGGGCATGTATCTCA
ACCTGCTGTTCCGGGCGCTCAAGAACGACGTCGATGTGCGCCGGGTCAAAGCTTTTGTCA
AGCGCATGCTGCAGATTGCGACGCTGCACCAGCCTCCGTTTATTTGCGGTGTGCTGTTCT
TGGTGGCGGAGCTCGAGACGACATTCCCGGATCTCAAGGCACTGCTCAACGAGCCCGAGT
TTGACGACGAGGACGAGGAGGAGTACTACCGGGATGTGCCGGAAGAGGGTGACGAGGCGG
CTGCCCAGCAGGCTGACGACGCGAAGAAGGCCGAGGAGAAGAAGCGCCCCATCTACGACG
GCCGCAAGCGCGACCCGTCGTACAGCAATGCCCAGAACAGTTGCCTCTGGGAGCTTGTGC
CCTACTTCCAGCACTACCACCCCTCGGTCACGGCCTTTGCCACGAATCTGCTGGTGCGGC
AAAAGTCGCTGCCGAAGCCCGACATGGCCAACCATACGCTCATGCACTTCTTGGACAAGT
TTGTGTACCGCAACGCCAAGGCCGTCGACGCCTCGGCGTCCAAGGCTCGCGGCGCATCCA
TTATGCAGCCCGTGGCGGCCAGCAACGGCAGCATGACGGGTGCCGCGCAGATTGTGGCGC
CCAGCGGCGCGTCGGGCGCTTCCAAGCAGACGGTGGCCATCAACTCGGCGGCCTTCTGGA
GCCAAAAGGCCGAGAACGTGGCCGCCGAGGACATCTTCTTCCACACGTACTTCTCGCAGA
TTGGTAAGCAGTCGCAGACGAGCCGTGCAGCCAAGCACGCGGCCAAGCAGGAGAAGGCGG
CCGCCAAAGCCGAAGCTGCTGCAGCTGCAGCGGAGGGAGGCGAGGACGTCTCGGATGCCG
AAGAGGAGGAGATCTGGAAGGCACTCAAGGGCTCGCGGCCCGATATTGAGGGTGAGGACG
AGGGCGCCGATCCGGACATGGATATGGACGATGACGACGACGACGACCTCGAGGAGCTCA
AGGACCTGCTCAACATGTCGGACAGCGACGACGACGATGACGACCTTGACGACGACACGT
TTGACGGTGCGGAGGGTGCTGGTGCCACCGCCGGCGACGATATGGATGTCGACGGTGGCG
TTGAGTTTGCCGACTTTGCCGACTTTAGCGACGAAGAGGGCGCTGCTGGTGCCGACGAAG
ACGGTCTGGTGTCGCTGGCAAGCAAGAACGGCCGCAAGGCAGGCCGCGAGCGGCGCAAGG
AGCTCAAGGCGCTGCCGACGTTTGCCTCGGTCGACGACTACGCCGAGATGCTAGGCCAAG
AGGAGGACGAGGACTATTAGAGGAGGGAAGAGAAACATTGGTGTTTGGTTAATTTAGACC
AGGCGATTTGCCCTTTACCATTTACGGTCGGATTCAAAAGTGTACAATTTAGCATAGCAT
TTCACAAAGAGTATCGCATTCATCTTCCTCTGTCTGGCATCCTGTTTTCCCTCGTCACGT
CACCACGTCGCCATGTCGCCACACCGCCCTACGCGTCAAACCAGTCCAGCGGGTCGTCCT
TGGCAAACAGCGACCGGAACGTCTTGTGTCCGTCGGCGGACTCAATGTCGGCCGTGTGGA
AGCTGTGGAATTTGGCCGGCTGGTCTGGGCCCTCGGAGAACGCGCGGAAGTGCGCATAGG
CGGTGTGGCTGCCGCTCTGCACCAGCGCCGGAATGCGCAGCTTGCCAAACAGAATCAAAC
CATACGCCGTCGATGCCACGCGGACGAGCACAAAGTCGTCTGCCGAAAACGACGCCAGGT
CGTGGTCACCGATGTTGCGCTAAACTAGACGTCAGCAAAAAAGCACTAGCAGACGGATCG
TTTTGTCTCTGGGTTCTGCTGCGGGCGAACGTACCGCCACTGCAAAGCTCTCGGGCTCGT
GCTTGTCGTGCTCGTGGCGCAGATGGACGAGCTGCGTCTTGAGCTCGTGCTCGATCTCGC
CAAAAGCCGTGATGGATGCCTCCTTGGGGACATGCGCCTCGCCGAGATCCGACGTTTCTT
TGGTAGCCTGCAACGTGTTACACTATGCCCTGAGAGGCGGTAGATCCATTGATGACCTCA
CTCGTGTCCAGTTCAACTTACCATTTTAATTCGTCTGTGTTAAAGTTTGTGATAGTTGTG
CGTTTCGTCGATTTCCGTTGTTGCGAGGAAACGGAAAACGTTAGGAGATGAAGACGGCTT
ATTTGCAGTCAATTGGAATCTTGTGCCAACCAAGAAATACGTCCTACGTATCCTGGCAGA
CAAACATGCACAACGAATGACGAAAGGAAAAGGAAAACGGGGTGGAGGGATGACGGCCCC
CTCGTCACCTCTGTACAGATCTCCAGGAGTCTCGGCGTATCAGACAGCTTGCTGGAGAGT
GCTGTGACGGCAGTGTTAGCGCAAAGTATTGGCCCCGCACCAGCTCTCCGGACAAGGCCT
GAAACGTCATTCGTGGCGGTGCAGCCAACAGCCACAATCTAGCCAGGTACGAGATGTTAC
AGGGGCTGTCTGGTGCCGTGTCAGGCTGGGCCTGGCCATGCCTGCATTCTTCGGTAGAAA
CTGGCCAATCACAGCGCGCGCCTTCCGTCCGGCCATCGCATCGAGCCTCGGCGAAAATAT
TACGCAATGATCGGCTTCACCAACACAATTGAGTTGACGAGCGAACAACGTCCACGACGG
CCGTGACAAATATCTGGCGAGCACGAAGAACCCCAGGCTGGGCCTCCTTCTTCCTGAATA
CGAACTATTGGCAAACCGCAGCTTCCACGTACCAATTGGCAGCTGTTGGCCGTATGCGGA
CCTCCTTCGCAATGTCGACACATCGCGCACTTTCTGTGACCGTCCGGCCATTGCTGAACC
GGCGGTCACCTCTTTCCGCCTCCCTCTTCCAGAAGCAAAGCCAGCAGCGGCCATGGCAGC
AGACCCTGCGATTCTGCGGCGTGCTCTCACTCTCGCGAGTCCTTGCTCCTTCATTGCTGT
CGACACATTCCGCAACTGCGATTTGCTTCGCAAACGTCAGATGTAAGTGATCCTGCAAGC
TGTCCCAGCATGTGCCATCACTAAACCCAACTCCTAGTATACTCCTCGTCCGCCTCACCC
TACGCACAATCCGTCTACGAACCGCCTCCACTGCCCCAGCCTGAACCCAAGCAACGCTCC
CGCATCGTGCGTGCCTTTTTCTTCCTCGTCCGCGCCACGCTGTACCTTTTTGTCGGCCAG
CAGGCCGGCTACTTTATCGGCAGGCGATACTATGCGCCCAACGGCCCCGTCTACGAGCCC
GAGTTTGACAGTCTCGAGGACGAGCTCGCGGCCGAGCGCATCGCCGAGTACCTTTTGGAA
CACCCGCTCGTCCAGAAACTCAACAACGACCCCGACCTCAAGCCCACCCACCCCCACTAC
AAGCTGCCGCACCTGTACCGCCACGGCAACCTGACGGCCGACACGCTCGTGGGCCCAGAC
CTTATGGCCGTCCCGCCGCTGACCTGGCAGGACGACCGCGGCGAGCGCCTTGTCATGATC
ATGCACGTCGGCCGGGGCCTGTGCGGACACCCCAACATTGTGCACGGCGGGTTTGTCGCC
ACGGTGCTCGACGAATTCATGGCGCGCTGCTGCTTCAAGGCGGTGCCGCACGAGATTGCC
ATGACGGCGCGGCTCAACATTGACTACCGCGCACCGACCCCGGCGGGCGCCTACGTGGTG
CTGACGGCCCAGACGGTCGAGGTCGACCGGCGCAAGGCGGTGGTGCGGGGCCGGCTGCAG
GTGCTGGGCGACCCGGCCGACCCCGACACAGAAACGGGGGCGCTGCTGGCCGAGGCGGAG
GGCCTCTTTGTGAGCCCGCGGGAGGCCAAGGCCCTGTCGACTGTGGCGAAGCTGGTGAAC
CGGTGAGCAGGCGCACGTCAAAGGCGAGGGCCGCGGTGTGCTTTGGGAGAGACAGCCTGC
GCCTCTTCTAGAGCCAAGACGATGCGACAAGAACTTGTCCTTGTAAAATGCAGCACATTT
TTTCATTGACTAGCCGTTCTATTAAAGTGTATGATTCATGCCGTCGTCTGCTAAAGTATC
GTACAGGACCAAGGACTCCACGCCAATGAGTGAAAAATAACAAAGACCATAGACAAGAAG
TACGCCGATAGTATCCCTCCAATTATTAATAGTACACCGTGCACTGTCGTGCATTTATAA
CACGTACGTCCCCAGAGTCAACAACACGGGAAGAGCTGCAGCAGCCGCGACCTGCCATGG
CACTGGTGCAAATGCCCGTGCAGCAGAGTCCTCTCGCGTGTTGGTAAACGGCGACGAGTC
GGTCGTGTCTCTTGCCGGCGCGTCTTTCGTGGCCGTTGCGGCTGTCTTGGTCGTTGGTGT
GGACGTTGTGTCGTTTTGGTCGGTCGTTGTCTCGGGTGTTGGCTCGGGCGACGGAGACGA
CGTTGTGGACGGCGGTGATGGTGTAGTCGCCGCCGAGGTGGTTGTTTCCACAGCTGATGG
TAACGTTGACGACAAGAACGTCGCTCCCCCGTTTGGTAGCGTCTTGGTCGTCTTGGCCTG
CGTTGTGTGCGTGCTCCGGTAGATGGTCGTTGTGGCATGCGTTGTTATGGTGGTCGTACC
ACCCGTCGCCGTCGGCGCGACGCCCAAGACCGCCGAGACCAGACTGCTCGCCGACGACAG
CGCCGCGCTAATTCGGTTCGCCGGCACACTCTGCTTGTCTGCTGCGCACACGTCGGCCAC
GACCTCCACAAACTGGGCGTCGATGGTGTCGATGACGCTGTTGGCCGTGGCGGCGCTGGC
GTCGCCGTTGCTCAAGAGGCAAAACTGGGCCACGCAGGACACGACATCGCCGAGGAAGGC
GGTCTGGGCCGACGCCGCGCAGACACAGTTGGTGTCTCGGGCGCCGCAGCCGTTGTGGTT
GACACAGAGGCCGAGGCAGCCGGAGAAGGCGACCTTGGTGGACGAGGCCGAGGCGAGTGT
GGACAGGGATGTGACGGCGGCGGCCAGGGCGAACGCTCGTTGGCGGGCCGTTGTATGAGA
AGGCATTATAACAAGGATGGGGGGACAAAGAGATAGGAACGTTGTCGAAACTGAGTTGTT
CTCGTAGACCGTGTGTGAATACCGTCCTTTATGACTTTGCCTTGTCGGGAGAGAATGGAA
GGAAATAGGCGTGGGATAAAAATATTAATTATGCGACCAGCGGTAAGATTAAAAGGCGAC
CTATGGACGACGAGACGATGAGCAGACGAAAAGAGGCAAAGTCGCAAAGAGGCAAGGGAG
AAATTAAGACAGAGTATGAAGTTGACGAGAATAGCAGGCGCAGGCGGCTATATTGAAGGA
GGCTGAGTTGTGTGTAAAGGGTCCGAGATACCAGCTGGACGGGAAGAAGCGAAGAATGAG
AAGCAAATATAAAGTGGCGGACGAAGACTGACAGAGGAGAAGAAGTGAAGAAGCGGGAGG
AGAAAATCAAAAAGAAAACATAGGATACACAAGAACAAAAAGAAGGAAAGAAAAGATGAA
AAACAAAAGACAGAGACATCCGAGACAAGTCAGGAGTTGCCACACGATGATGGGCCACGG
CCAACCTATGTTTTACGGAGCCGAGACATGCCAAGTAGAGAGTGCAGAAGAGAAGAAAGA
CAAACTGAGGAATGGGACATGTGAGACCAGGGGAAAACGACAGCAAACGGAGAGAGCAGT
CTCGTCCAAACTCTCGTGCTGCGACCAGGAGCAACCCGCCAACCACATGAAACACGCGAC
AAGCACACCTCTCAAGTCCTTTTCGCACACGTATCCTGACCATCCATACGCTCTCCGTCG
TCCAAATTGCCAAACACAAAGAAGCTGGGTGGCCAGAGCGGGCCATTCAAGCTCGGCCAG
GGTCCCTCCTTTGACAAGTTTAGAGTTTCGGACGCCAGCCGCTAGTGCCCTTTCAGTGTG
TAAGTGGGGTCCGTGTGTTGACTGAACTGAAGCACTCGCCTCCAGATGGTCGTCACTGGA
GAATCATTACTCGACGATCATAAGGACGGAAGAAGATTAGGAAATCGAGGAAATCGAGGA
AATCAAGGAAATCCAGAAGACCCAGGAACCTAGGAGTGTCAGGAGATCAGGAAATCCAGG
ATCCAGCAACCGGTTATTATGGCGTAGATCAAGCACTTTACGCTCAGCCTTAAAAGACAT
GACGGCTCCGCCAGAGTACAGTGCTGAAAACGCCAGAAGTATTAATTCACGTCCACTCAA
GTTCGTGCCGTTCAACACAAATAACGCGAAGCAATATGCCGGAAATCTTGCCCGAGACAA
AAACCCGTTCCGAGTGGTATTTACGCCGTATCCCAAGACACAAACGTCGTGTTCTATCCG
TTCCCGTCATCGCCCCCTCACCGATTCGTTACTGATGTTTCTGCGCCGTTTACTGTTGCA
AATATGTCGTACTCTTTAAAAGCCCCTAGACGGCCTGTTTTGCTCCTGCCATCCCGTCCG
ACTTGTCACGTCAGCGGCTTCGTCTGCCTTTTCTTCTGATCCGGATAGTCACCAATCCTA
ACATCCACAGATGTATTACAGCCAGCTACCTTTCTTTTTCTTTTTTTCGTTTTTTCTCCG
TCTTGAAATTTACCCGGCGACTACGTTTATTTCCTCGTATCTCTTCGAAAGCGTAGTTTA
GTTTTCTTTTCTGCTCCCGCATCGTCATTCTGTCCATTCCTCACAACAATCCTGGGCTCG
ACCCCGTGTTTCATGTTTCAGTCTGGAGTACCAATCCCCACAAAAAGCTTTCAACCACAA
CGAATCGTCCCGAAAGAAAGACAAGAGTAAAAACGAAAAGGCGCCAAATAGTGAGGAGAG
AAAAATAAAGGGCAAGTCGTGTCCATGACCTTTCATATGTTACCTACCCCTCTCCTGCAC
GACGCCTCATCTAAAGATTCACGTACCAAGCCGGAGAGGGACAAGGCACTCCTTCATATC
CTCTATCAAATTATTAAAATACATGAATCCAGCAGCCCTGCTCACTGCGACAAAGTTAAG
ACTGGACGTCGCGGTGTGTAACGCCCCTTCCTGTACGCTCTTGCTCCCGCAAGGCTGTGC
TAGTGGGCGCCCTGGCACGCCAGATGCCCCCAACGGCTGCATATTACTTGTCCTTGTGGG
AGGACGAACACGCGACGAATCACCGTTGCGCATCATTGCACTCATTGCACCAGCTCATAA
ATCAGCTGGTAGACGTCCACTACCCAGCTGATGGTAACCGCGATTGATCACCACCATGTT
TTCGACCCTCTTTCCACGGCAAATCTTTACAGAGGTCCTGCTCTGGTAGCGTAAAGACGA
GGCTTCGTCTTCATTCTCCTTGGCTCCTTCCTTCTTTTGCTTCTCTTCGGGCGTTCCTTC
CTTCCTGACATGACTTCATCGTTCTTTCCTCGCTCGGTTATTTATTATCTGGTGGCAATC
AGATGACAAAGAGCTTCCAGGAGATTGTCATCACGCCTATTCTCTCCGTGCCCTGTAAAG
CGTCCATATACGCTGGCCACCTTCATACGTCATACCGGACAGCAACCACGATCATGGCAA
CACCGTCCACAGCCATTTCAGGCGGTGAATCTGTCAACCCCTTACGGATGCCAGAGCCAT
CATTTGACGGAATCTACTCGCCTCGTGCTCGTTCCTCCCCCCCTCAGCCTCCACCAAACG
ACATCCGCGATGTCTTCCGCGACTTCGACGACGCGGCTGTCTACGCCCAGGCGGTGGCTG
AGGCATTTGCCGCCTCCGCCAAGAACTTTGTCGTCGACTTTGGTGATACCACGGCCCGCG
TGGCCCATGATCTGTCGGAGTTGCAGATCATCCAGCTGCTCGCCGAGGGCGACGGTGCTG
TTGGCAATTCTGGGCCCCATCAACCCCGTCGTCCATCCGCCCCCGTCCGCTGGATCAACG
TCTGGAATCCCAGCACCCAGCAGGGCATCGTCGAGGCCATTGGCCGCCACTACCACTTTT
CCCGCCGGCTGACCATGAGCATTTGGGCCTGGGACCAAGTCAAGGCGAAACTGCTCGAGG
CCAAGCCCGCCGACGGCCTTTGGCGACGTCCTTCGCCCACGCAGACTGTTCCAGCACCAC
CTCCACCCCCGCAGCAGTCAGTAGTTGACATAGAAACAGGTGCCGTGGCTGCCGCTATGG
CCTCTGCGGCGTCCGGTGTTGACGCCGACGGCAAGTTTGGTGATTCAGTTGTTGCCGCGC
CGGAAAGCCCTCCTGCCGGAGGTGCTGCTCGGGCGTCCGCGGCCGGAGATGCCCTCGACG
CCATGGTTTCCAGCAACAAGGCCGTCTTTCAGATCATGCAGAACAGCCTCAACTACACCA
GCATTGACCAAGAGCAGCATTGTATGTTGTGCCGACAGCCCTCTGCCGTTGCCATGACAA
TTATTCAAAGAAAAAATGAATAAACGAATCCTATAGATACTGACTCCCAGCTATAAGTCA
TCTGCATCGGAGCCAACTGGCTGCACCGACGACCCAAGGGCCAATCGAAACCGCACACCA
GCTTGGTACCGCCAAAGCACTGGTCTTGGTTTGTCCTATGTGACGATCGTACGTTCAATG
CACATCTCTATGACCTCCCACATGTGTCTTTCTTCTCTCTAACATGGGTAGATACGGTCA
TCTGCTTCCACGAGGCGGCATACTACGAGAAGCCGCCCAAATTTGCCGACAGGAGGGCGT
GGGAGACTGAAGAGCTTGGGCACATGCGCTCCAACACGCTCAAGGTCTTCCGCCAGCTGT
CGAAATGGGGCCTCGAGGAGGACCAGCACAAGTTCTCGCAACTCACCTCGGTCCGCCAGC
CAGGGCGGCGCGGTCCACGGCCAGATAACGTGACGACCCAGGGTGTGGAGGGCGCCAGCA
ACCTGTTCTACTACCTCTTTGAAGACTACACCGCTGCCTTTGATGTTCTCAACACCTCCA
AGGCGGCCCTCGACGAGATTGTACGTTCTCCCAATTAGCACGCGTCCTCCTGTCACCGCA
ATACTTTGGTTGCTAACCGCTCACAGAGCAGCATTGTTCTTCGAACAGCGGTATGGCACA
GTCGAGTCGAATGCTACGTGCATCTCTAGAATAAGAAAAAAGAGGAAGAAAAACCTCCAC
ACACGAATACTAACAAGTTATGTAGGACTGGAAAAACAGGGACGACACATCCAATGTGAT
TCCCAGATTGTACAAACTCAACAAGGAGATGCACCAGCTGCAGCATCTTTTTTCCAACTA
CAATACTCTGATCGACCGCCTCCTCAGCCGCAACGGCAATGAACCAGACGCCAGCAGCGG
CTCGATCTACAACAACGGAGAGTCAGCGACAAGCCCAGGCCCAGGTACTGAAGGCGGTGG
CCGACCCCGTCTTCTCTCCCCAAAAGCCGTCAACCGGTTTCGGCGCCTCCAAGTCCAACT
CCAGTCCCTCATGCTTGACGCCATCCAGGACTGCCTGGACGAAAAGTCTTCGCTGCAGGA
CACGTACTTTCATCTCATCACCCAAAAGGACTCCCGATCCACCGAGCGCCTCACTCGCAG
CGCCACATTGCTCGCCAAGCTCAGCGTCTTTTTCCTACCCATCTCCTTCATGACCAGCTA
CTTTTCCGTTCAGATCCCCGACCTCACCGACGGCTACACCGCTCGTACATACTGGGCCGC
CTTTGCCGTCATTGCCAGCGTCTCGTTTCTGAGTCTCTTCTTCTTTAGCAAGGTTCTCAT
GCTTCTCAGCGAGAGCCTCGGCCACTGGGCCGACAGCGGCTCGCGCTGGGCCTGGGAGCA
TATCGGGCAGCGAAAGCGTAATAGCCACCGGACGTTACAGGGCGAGGAGGATACGTGACA
CCAAGCGCTCGGGCTCACACGAGCCAAGTTTTTGAAAGAAATACCAGCATTTATCATTCT
TGAGGACGCATATGGGCTGTGCGCTTGTTGCTTGTCGATTCATGGCAATGAAACGGATGA
TGACTTATCTCGCGTCTGCAATTAACATGTGAATATGACCGCAATGGTTTTGAGGACAAG
TGCTGACAGCAGGAGAAAAAACCAAAACCAACCAATGCAAGTAGCACACTTGGCACTCTC
ACTATGCATTTTTCTCACGTCCCGGACTCGTTCTCGAACTTTGCTACTGTTTCTTCGTGC
TGACGATGTCAGCCCGTCCCCTTCTTTTCAGCCCTACAGCCCCAGTTTAGAGTGCTGACA
ACCAAAGTCCGTCAGCACGAACAAAATCAATAGTGCGATCGTGTTCCGAGGGAAAATATG
AGAACCGGCAACAGTTCAACAGTTTGAAATCCGAAAATAAAGCAGAAAACAATATAATGC
TCGCCGTGCGTCTCCTCACCCGCTTGGACAGGTCGGGAGTCAATATTTAATGGATATTTA
TGGAGCTGGCGACTGGCGCCAACAGTTTCCACAAACCTCATCGAGGTCCAGCATGGTACC
ACAAAACAATCCCTGCCGGCTGGTCGTGCAACAGGTGAGCCAAGCCAGGACCTTGCCAAA
AGAACGACGAGAACGACCAGCCCTAGCGCCCAGCCGCACGCGTCTTAACACACCAATGGC
ATCCGATGCAGTGCGGCCGTCGACGAGTCGTCGTCCTCTGCCGTTTCCACCTTTTATTTT
TACCCCTTCAAGTCTAGGTCATCTCCACCCGTACTTTTTTTGAGGATGTCTCATCCTCTT
TCGTTTTCCCCGTATCGGTACCTTCTTTTATGAGCTGCAAGATGTCGCGAAGGCCCCTTT
TCATCCCTTGGTCCATTTCCCATTTCATATTTCGTCTGTCGTTCCCTACCAGCATCGACT
TCTCATTTTGTTCGGAGCAAGGCCCATCACGTCCCATAAAGCGGGAGCACAAAACGGTGG
ATAGACCCTTGGCATCGGAACCAATTCCACAAAAAAAACTCTTGAAATCCTTCCAACGTC
GGGGCAAAGGCACTTTTTCACTGTACGACATGCCGTACAAAGACCTTTTAATAGTGACTG
TCTCATATGCGGTACACTTGGCGAACTTGGCCGAAAATCAATCGCTCCAACACGGCATCC
GCTGCAGTTTACTACGGGCCAAACAAAAGAGCAAAAAAAGCACAAGACCAGGTGAGAGTC
GCACAGTCAAGACTGCCCTGCCAGCCTAGCCTGACCAGACGCCCTGCATCGGTGGCGCAC
CAACAAAAGGCCCTGGCAGTCATGCCTGCCTGTCACTGTGATTTGTGCCGAAGAACAGAC
ACGGCCCTTTTGCCTCTTTGGTCGTTTTGTGGCGCCCAATTGATATGCCTTGTCCTCGCG
TAACAACTGCCCTCGTGCTTCCCATCGGCGCAATTCCTCTGTAAAACAGAACAGCAGGAG
ACATGCTGGTGCTGTGCAGTTTCGTCCAGCCTTGTTTTGCTCACTTGGCTCGTCGTCTCT
TGGAATATTTTGCATGTGCTTCGTGTAGCCTCAAGTTTCTGCAGAAGAATCGGGGCAAGA
AGTTCGGTTGACTTTAGTGGACGTGATTCCACACTAACTCTTGGGTATTACAGCGCGTAT
TACAGTGCGCTTCAGCTCTTGGAGCCCTAAAGACACGAGAGTCCTGTTAAGGAAGGCGGC
TGAAAAAAAGGGGGGGGGGTGTTTATATAAATCCCAAGTCTGTTCCTTGCTTTCACCGTT
TTAACTTTTATGTTTCCTCTTTTTTCTCCAACAAAAAAGTCCTTATGGATACGACGATGC
CCAGCACAGCGGTGTGAAGAGAACCTCTAGTCGAGTCTTGTATGCCGATTCTCATCTTGT
GCATTGGCATTTCAATGTTGCGTTTGTACGATGGTTATTTATTTTCCCTTTAATTTTGTC
GCTTAATTGTCGGCTGGCTTTGTCGCCTCAGACTTGCCCGTGGGGAAAGCTTGAAGCTGG
AAGCTAAAAGCTAAAAGAGGCGTGCAAAGTGTCAAAACGGTGGCAATAAACGTGACAAAA
TAGTGGGGTCTTTACCGATTCCAAATTATGGGTTTTGGCGCTAGACTTGCGAAATCGAGG
AAATACAGGTAGAGAAATGTCGGCGACGGCGGACGTAAACGCTAACACACAATAAGAAAA
ACGGTCGCTGAAACTTATCCTCTGTTTCTCCATTTGTTGCTCGGGCTTAAGTTGACTTTC
CCCGATCCCGATAGGTAGCTAAACGATGAATTTGGAATTCCTGAAAACAACAAAGTACGA
AAAAGAAAATATGGAGTAATACAACTGCATGTACGAAGAACCCAGACCTCGTACGTATTC
CCTACGACGGCCAGACATCGGGGATACAACAGGGGTCTATCCACAAAATACGAGACCAGT
CGAAAAGATACACAATGTCACTCTTCGACCTGGGAACGGAGGACCGGCCATGCACCTTGT
TCCAGTACACATGTATTTCGTACTTCTGTAAGATACCTTTTCGGCGGCCCATCGTCGTAA
GTCGCACACTCCGATGTTCCGCGCCCGACAGCGAAGCAACAATATTGCCCGGACAATTCG
GGGATTTCGATGGATGCGGATCAAATAAACTGCAAACACAGGTACAGGAACACACACAAA
GGGACGTGGTGCTGTCTTGTGCAAAAGACAGACATACAGAGCGTTCAGACTCTTACCAGA
AGATGCCGTTGGGGCTTCTGGTAAGCAAGCAGTGACGGATGTTCTAACCCCGTAGTCCGG
AGATAGCTTCATATTTGGGGTGTTTTTTTTTCACGTAAGGTTACTTATAACAAAAACGGT
GAACGTCCTCGGACAAAACGGACAGAGCATCCTTACTCCTTCTCCGCACTCCGAATCCAT
ACTCCGAATATGGCGACCACCGCTATTGTGTCCAACCGTTTTCTTGCCCAGACACCTTTC
TCCTTCTGTCGTCGTCTTGTTCTCCGTCGATTTGGCGTCCACCGGCACATCCGACGGCCT
GCATGGTCTTCATTCATGATAGAGGCACCTACCGTGGATGCCTGAACCTGCCGTCGAATC
TACGAATCTGATGTCGTATTTGCAGCCACAATTCATCGCTTTCGGAGCACTCGGCCTTAC
TCTTAGTCGAGTGGTTCAATCATGCAGCATATTTCTTTTTGTTCGTCTTGTTCTCGTCGT
TTCTTCTCGTGCCTCGTTGTCCTCTTTCCCCCAAAATTCTTCACGCTCTCGAACTGTGTC
CATTAGGCATAACGCGCAGAGAGCCGGACTGCAGACGACTAACAGAACGCCGACGGCGTT
AGTCTTTCGCCCGTTGTCTCCACTTTGGACAGCGCGCTCGAAAATGCTCAAAAAAAAAGA
TGATCTGATGATCGCTCCCTTTCTGGACGTGCCATTCTGAGTCCTTTTCCTTTTCTTTTG
TTTCTTTTCTTTTTTTGCTTTTGATTCGTTTCTTATTTCAGGTTCACTTTTACACTAACA
CTGTCGCAGTGTCGGTCTCTGGGGCTCGGACTCCGAGATTTTCTCTGCTTTTGTCATAGG
AAAAGTATAAACAGGTAAATGGCAGACGAGCGAAGCAGGCACAAAAGACTGGCGAGAAAT
TGCCCCGAGTTCGGTGTCCGTTAGGGTGTCTGGGTGTGTCCGTCCGAACGCGTCGGACTT
GTGTCTTGTTGTGAATTGGAAACTGGGGTTTGCAACCCCCGTGGGCCCATTCGGTCCAAA
ACACTCCCAGTCAAGATAACCGTTGAACGGTTGAACAGTGTAAACGTTTTTGTCCATGTG
TCGATGTAACCCTTTGACACATCTTAGCGCCTAAATGTATTAACGGTGAACGCCTAATAC
CGGGACGCACCATAGAAATCAGAATAAGACGGCTGCCGTGAGAATGTGGAAACGTCAGAA
GCTTTTTTGTAGAAGCCTTGTTATTATGGGGAACCTCTCCCCCAGATTTTTGTCATGAAG
TCAAGACTGTCTTCGTTGGAGGGATTTGAACGGACAATCCATAAACTCAAATCACATGAA
GCCTCGACGAGCTCTGGGTCTTACATGGCTACCACAGTTGGCAGCCATCACACGAATGTA
TGAGGAAACCTGATCAACAGCACGCAACGGAAATGCTTACCTACACACAATTGAATATTC
ATGTTAAAAGTTTTCAAAAAGCCGCTCAATTCTGCTCGGACATTTGACCCAAAAGGCAAA
CGAGGGTCAGAGAGACTGGGTATATCGAATGGTTACACTCGAGACACAAACAAAAACAAG
AAAACAGAGACACGCCGGCGATGCATTTCGTGTCTCTGTTTCTCTTGCGAGAGAATATTT
TAACACATCGACAGGACATTTGAAGACTACAGAGTAGCTCAAAAAAGAGCACAGGCAACC
TGCCCAACGACTGCCACGTCTCGCGCGACGGTCGTATCACCGGTTTTTTGTCAAAAGCCG
GAGTTGCAGAGAGAGGATAATCGACAAAGGCTAATCTTTCCCTGGAATCCAACGTATATG
GGCCCCGGACGATCGAAGCTCTCTTGTCACCCGCGCATTCGGTCTCCAAGAATTCCCCGA
GCTCGCTTGTTCTCTGATCCCGCTCCTTTGTTCCTCCTGGATTTCACAAGTTTGTTTTAC
AACTCCTTCTGATCCTGAAGCATCTGCTGCATAACCTGTAAAGTAAAAGGGAAGACGCCT
AGAACCACAATGTAGAGTGTGCCGTGCCCGTAATCCTTCCAACTTTGCAGACGCTATATT
CTTGGCCCCCAAGTCACCAGAGCTGGTGGGTTACTCGCCAGCATATATAGATTTTGGGCC
TGTAATTAGGCCCAGCCGGGCCATACCCTCGAATCATCCAAGGATCGCCCTGCGCCCGTT
TTAATTTGCGAGAAGGATCCTTTGCAAGGAAGCCGGGAAATCAACAGCGAGAATAGAAAG
GGTGATCCTACTCTGAGGGCAACATGCCAGAAAGCTGCTATGAAAACAAAAGAGACGGAC
CCCTTTTCATGCCCAAGGGAGCCAGGCAACTTTGGGGGCGACGACTTCATCGTGTAAATA
AATGCCAAGGCGATTGGGGGCCCTATTCACTTTTACAGATTTGTCGTAACCCAAGTCTCC
GCTGGAGGGTCTGTTGTCCTTTCCGTGTTCTTCAATGTAGACCCCTCAACCCATCGCCGA
CCGCTCCGAACACGCCCCCTCCATTCTCGTGTGCCCCCCAAAAGAACAAACGATGGCACT
GTGAATCCCGAGCCGTCTCAGTCGTAGCATCTATTCTTTTCTTGTTGGCTAGATGCTTTT
ATACGACAACCGAAACTGGGCTGAACTACAGAGTACTCCGTACATATACGTAAATGGGTG
TAGTTTGTTATGTAGGACAGCAGCTACATCTGCACTTTCTGTATCTGCTGCTTCGTGGCC
ACCATCGTAATACAAGCCCATGTTGGGCCGTAGGGTCGACATTTATGCCTTTTATATAAT
TTTACTTTTGTATATTTATTTTTTATTTTTATTTCGGTCTTGTCTCTGCACGAGTCGGTT
GGAGCAAGATAGAACCGTTTCGGGACAGCTTAGGCCAATAATCAGCTGTTGAGTCAAGAA
AATGCACTTGTACGACGCACAAAACAATCAGAATATAAGTTGTCGTGTTTTGTAACTTAA
AACCCGATAAAATAAATGACATAATGACAAAAGCAGAAAAAAGCAAACCCATCCGCGCGC
CCCTAAAACCCCAAATTGTCTTGCCAGTTTGTATTCCCTTGCGGCCGTCCTCAATCGTGT
AATGTAGGAGTGTGACGGATGGTAAAACAGAAGCACGGTTCTAAGGCTCATAGAAACGAT
ATTTGTAGGAAGACACAGAGAAAAAACAGTAACGTAAACCAACCAAAAAAAAAACGTATA
TCCGTGCCAAAATAAAACCAAAAACAAAAGTTGATAAAAAATAAAGAAAATCGTGCATAA
AGTCATCGAAACCCAAGACTCTCAATAAAAACCCAAGGACAAGAGAGTGTATATAAATAA
GGCAAACCCGCAGAAACAGAGTATCATGACAATAAGACAAGGCCAAAAAAACGCAGGAGA
AAAGAGAACCCGTGAGGAGTGAGAAGAGAAGGAGTCGCACGTGAAAATATGTAAAGGAGA
CCAGCCCGTTTAGATTTCTTGTGTATTTCTTTGTTCTTTATCCTCCCGTAGGAGCTGCCC
ATGTATTTTGTGTTTATGGGTTTGCGTTTGTTTGCTGTACAATAGACAGAACACCATGCA
CGCTTTACACAACCAGGCTGGGCGAAGCCATGGACAGAGGCGTCGTCGGGTATTCGTAAC
CTGCGTCAGAGCAGGTGGTCGAGTGGTCGTACGAGCTCGACAGTGGAGGGGTCTGAAAAG
CCAATCCATGTCAGGACGTGTTTAGACGGAGGAGAAAAAAAGGACGGCAGACAAAAAAAA
AAAAAAAAAAAATACAGGAAACAGACATTTTATGCGATTTTTCTTTTCTTTTCATATTTT
TTGTCTGTTCCTAGGAAGAGCGTCGCAAACTCACATGAGGGTTGGAGTCGTAGGGGTTCG
GGGCGTCCATGCCGGCCGTTGACAGAAAACTGTAGCCCATGTTGTACGGTGCCATGGTCA
CAGCAGCGGCAGCCGCCGCAGCGGCCGCGGCCGCCGCTGCTTCGTCGTCCCGCTTCATCA
TGCCGTCGGTAAAGTGGTTCATAGACGGCAACGTCACGGGCACGCTCGCCGCCGCCATGG
CCCACTCGTTGTACTCGTACGCAGACGCGTCGGTGCGGTAGTTGCCCTGCTGGTGGTGCT
GGTGCTGGTGGTGTGGGCTGTGCTGGCTGTGGTGCTGGGGCGGGCTGTGGCTCTGACTGT
GACCGTGGTGCCCGCCGTGGTGACTCGCGTGAGACGCGCCGGTGTGTGCGGTTGCTGTGG
TCGATCGGCTGCTGCTGCTGCTGGTCGTGCCCATCATGACGTCCTCGGGTGCCGGGTAGG
ACGAGTAGGCGCTCGCAGCGAACATGTTCGGCGGCGTGTGCGAGCGGTCGCGGCTGTGCG
TGGCGCCGCTGCTATCATAGGCGCCGCCAGCGGTCTGCGCTGCAAAGAGCATGTCGTCCT
CGGGGTTCAGTGGCGGCGTGAACTGGCTCTGCGAGATGCTGTTCTTGTGTGGTGGGGCCA
TCTGGCTGTGCTGGTTGCTGTATGGCGACGTCTGTCTGTGCTGTTCCTGGTGCTGCTGCT
GCGCTGCCGCCAGAGCGGCCTGCTGTGCGGCGGCCGCGGCCGACAGGGACGAGAGCGTGT
GCTGCTGCTTCTTGGGCTTGCCGTTCTTGCCAGTGCTGCCGCCGCTGCTGCTGCTCCGGC
TGCTGGCGGTCCCAATCGCCGCCTTGGCCCCAGGGATGGGGAACTCGGACGACCCGGCGC
GGCGCTCCAGGTCCTCCAGCCGGCGCTTAAGCTTCTTGCCTGCGTTTGTTAGAAGTCGTG
GTCTCACTGTACCTCTCCCTCTCCCTCTCTCTCTCTCTCTCTCAAAAACACGCAAAGGAC
GAGTGCCTACGGTAGTTCCGCTGGGCGATGCGGTTCTGTATCCGGCGGCGCTCGGCCAGG
TCGGAGATCTTGGTCCAGTCCTCGTCCGGGTTTGCGGAGCTGCTAAAGGCGCTGCTGTTG
CTGTGGTTGGCGTACTGTCTTGACGGGCCCGTGGCCACGGGTGCGGCGGGAACGACCTGT
GTGGGCATGGGCGACGCGTACGCGTACTGGAGGTGTTGTGACGACATGCTGTACATTACG
GGCGGTTGTGGTGTTCCAAGCAAGGAACTGTGCGTGTGAGGATATGTGCAAGTGAGGAAG
TGAGTATATGAGGATGTGGAAAGGAAAACGTTTGAGGTTGACGAAGAGATTGGCGAGGAA
GAGGAAGGAGGGCGAAGAGGATATTATATTAAATGGGAAGGAGCGAGTGGCTTGGTGTCG
AAAGCGAGGTGAATGTGTGGGAGAAGAGGAAGCAAATCCAAGAAAGGACGGGGGATGTCT
CGAGTCTTAAATGTCAAGGACGAGGAAAGAAGCTCGACCAGGAAGACGAGGAAGCTTTAT
GGAAGATAGAAAAAGAAACGTAAAATATGGGGTGTATGATATAGGAGGTCCAGGAAGAAC
GCGGTCAGTACAGAGGGGGGATGCCTGGTATTAAATATTCTCCTCCAGGCCTTTGGACAG
AAAACGGACATGCTACGCCATGCCTCGAAGGATTAGACGAACCCGAGCAAGAAGAAAGCG
GATCTGGAGGAGAGATGGCACTTGGGTTGAGGGATGGGCTTGGGCGGTGGTGCTTGTTAG
TGGAGGCGTGGAGGCACTGACACTGGGGCGGGCTTTAGCGGGTTTGGAGGGGGGGCTTGG
TCCACTGAATGCTGAGCAGGCTGTTCCTGCCCTACGGGGACCGTTTACGAACGTCCCAAA
GTAAGGTACGGTTTGGAATTGCACCCCCCTCTGCCGCTCCTTCCTTACGCCCCCTCTCTC
CTATTGACTCGACATCCACCTTACACCCCCCCTCCATTCCTTGCACTTGGTCCTGAGAAA
TGTCCTCGCTGCCTTTTCCCTCATACCTTGTCGCCTTCCTCCTCCCTCCTTCCTCGTTTC
CTTTTCCTTCCTTTTTGTTTTATTCCTTTTGATTTTTATATTACTTCCTATCTTAAGATC
GTCTTCTTCCCAGTCTGGAAGGTTTTCTTTGTTGCCGATCGTTCCTTCCTCAACCCGTCA
AAGCCACTAGCACTCTTCAACGGCCGCTGTTTCCTCCGTTGGAACCAGTTCGTTTCCTGT
TCCATTGCTCTTTCCTTGGCTTGGGCCACTACGACGTACACCTGCCCCGTATGGGCCGTA
TCAGACCAGTCCGTATTGGATAGACCGTATTGCATACGTAGAGACAAGACAAGTGGACAG
AGCACAGCCAAAAAGGATCGACCTCCAAAGGTTACATGCAACCCAAGGCACTGGAAAGCT
CATTTTGTCTCAAACGGCCCATAACCACCCTCCCAAAAACTGTCGTTACATGCACTGCGG
GCCAGCAACGAACCGGCGCATGCACGCCCCCTCCCCTTCCCGGGAAACACACAGCATCAC
CACGGAGCAGTGCCTGTCCCCGCCTGAAGGCGAGCCTTATGGGCCAGTTTGGCCGTCAGA
TAGGCAGGAATCCGCCTGTAGTGTTGCGGTGAGTGGTTTTCTGCGACGGTGCACAGGGCA
TTCTACGGCCGTTTCGGGCCACGGGGTTTGCGGCTATACGGGCGATGCGAGCGCGAGGAC
CGGAGGATTGCGAGGGCATTCACGCAGCAAGCAAGACGGCAAAACGGAAGACGTAAACGC
GAGTCGAAGAAGAGGCCAAAGTCAAAAGATGACGACTGGAGACCAGTGTTAAATCAAAAG
CATGGAATCCGGGAAACAGACTGGAAAGGGCATCTATGAGCCCATATGCATGTCCGTGTC
CCAGTTGTCGTTTTACTTGACCATTCTGCCTTCTTCTTGTCTTTGTCGAACAGTGAATGC
GATGGGTGTACGGAGTTACAGATACGAGAAGCAACGTCAACTGCTGCATACGGACGCCGG
ATGTAGGCCGTTGTTCCTTTCTATGCCGATCGTTTGGCGACATGAGAGGGGGAAAAATAA
CGGAAATGGAAATGGACAAGGAAACGGAAACAAAAGAAAAGAATCCGAAGCGAGCAATGC
CCCCTATGCCCCAATGGAGCAAGTCAAGAACCCTGGTCCGTTTCCTCTTTTGTGGTCTTT
TAGAGCCTTTGAACGTTGGTCGATCGGTTCGTGTTTGGGAACGACAGGGAGGGCAGGGAA
ACCGCTGTAGCCAGTGAAAAAGAACGTATGAACAGGGAAAACAAAAAAACGGCATGGAAC
ACGAGAAATATCGTCTCTAGATCGAGGAAGCGCCAGGGACATGGGCTCGAGGAACTCAGT
ACGTCGTCGTACGTGTTGGCAGACGTGAATATGTGTGATTGGGAACGGCTTTTTTATTTA
CGAGCGTGCATTTCGCAGACACGAAAGTGTTTTATTATTGCTTTTTTGTAATTACGACCA
CTTGGTTTGGATTCAATGTCAACTTTTGTAAAAATGTCTAATCTTCACAGAAACTCCTAC
ACAGAAACGTAAATTTGATTTGCAAACAAATACTTGGCAAGACACAAGCTGGACGCAGAC
GTGGCCCGGCGACAACAAGAAAAGCGTGGCCTTGAACCATTGTAGTCGTTGTCGTTGACG
ACACTTGTTGGTCGGCAGCCGGAGGTAAAAAGGTTAAGAGGTTGAGTGAGTTCTGTCAGT
GCAAAACAAAATCCGTTGTAGGAACGGACCAGTCCTTGGGCTCTTTGGGCGTCTCCTGTG
TCCGCCGGCAAAACGGTGATAAAGACACTTACAGTCAGAAACGGAGCCAACCTCGAAAGG
AATAGAGTCGTAGTGGGAGCAGTGGGGCATTTGGGAGCGTGGCTGAGGCGCTTCTTCTGC
AACTGCAACCTTGCGATTGACAAGTGGAAAACAAAGCAGCACAGCACGACAGCGTGGCTG
AAGGCCTGGCCGACGGTTTTAAAGTGGGCAGCAGATTGGCAACTCTGGCTGTTCTAAATT
TGAATTTGCCTACAATTAGAAACGAAAGGCTGGGAAGAGTCCCCTAAAATAAAAGTTAAA
AAAATCGGCTGCCGGCTAAGAAGAGAACCGAGAGAGCTTAACCCAAACGAATGCGCAGCA
ACAACCGATGAACCCAGAAGCGCGCAGGCGCCGGAAGAACAAGGAGCATGCGAAGGTGCA
GCTTGACTCCATTCCAAGTGCTCTACGATTGGCATACGCACGATACCGTCTCCGGATCGG
TTTGTTTCCTGTCATCAAGTCTGCCCTGCAGAACCCGGGAGTGTTTTGAGCCGGAGAACC
TAGGCGTCCTGGACAGGGAAAGGATGAAGGAGGACGCCAACAAAGTCCTAGAAATGATTC
CAAGAATAAGTCAACGGTATTTTGGTCGATGAGAGTGTTGGTGAGTGTTGGCTTGATGTA
CTTTGTTATGATTGTCGACAGGGTGTAATCGACAGGGTGTAGTCAACATTGCTCGGCAGA
TTGCAACTTGGTCAACGGCAAAAGATTCCAGACCACCCTCTACGGAGTTTTTGGTGACGG
ATTGTCCTGCATCTAGTTTGGGACATGCATATTTGACCACAACTAGCCAAAACAGACGCC
GACTACACAAGACCACACAAGACGGCACTCCGTCATGGCACGGGACTTTGTTTGTTTTCG
TTTGTCTGCTTTCTCTTCTTTGCCGTTCACGTCCACCAGACAGAAAATGCGGTGTCGTCT
CGCTGCCGTGCCATGCAATGCCATGCTGTACGAGCAATTCTTCCTCCTTACGAGGCGAGC
AAGTGCATCAAATGCATCATTCCAAGAATGGTACCCAAAATAAACCGATCCTGCGGACGC
AAGCTAGGTGGGCACGCTATTAAGCGAATGCGTACTGGCTCTGCACATTCGTCACGGAGT
AAACGAATGGCCTGGGGTTTTAAATCCGTTCTTCGCATCGCAGACGCCAACCACATACGA
CTTTCTGCCAGGTCCCGAGCTACTCTCGTCTGGATCATTCGTCTTGATAGCCGACTGTTG
CTGCTGTTCACGTTTTTCTTCTTTTTTTATGTCTTTCGTCTTTACATCTTCCCTCCTACT
GTGGTCCGTATTCTCGAATCGGGTGGGATTTCCGCTATTCCCCACACCAGCTTTCTTGAC
TTGGAACTTGTCAATTGCACATGACCTAAATTGTGTGGACATATGAGCCCAGAAATGCGG
GAACGATGCAAAATGAACGCATTGGCTACGTCGTAGAATGACGGCGGAGACAGGGGACAG
GCCATCATCGTTTCGCCCGATGCGGGCACGAGGTTAGGAGAGCGTGGAGATGCCAAAACA
GTTGCACGGGCAAGTTGTACCCTTGTCATTGTCGTGTGTTTTTTAAGGGCTCTATTGATA
CGAGTATGGCAGGACGACAGGGCAGTACGGCGTATGAGGTCATTCTTTGGAATTGTCAGG
ATTTTGGGAGATGTTGGAAAGATGCGAATTGGCCGAGAACTCGGTTCCGAATAACCCCCC
AAAAGCCACCAAAAACTGATCGACAAAACCTGCCCTGTGGAGGCCGTCGTCACAAAGTAT
TGTTCATTGATCCCATTGATCTTCGTTTTTATTCCCTTCGCTTTTATTCCCTTTATTCCC
AGGCCTTTGTTTCCAGACGGACACGGACACGGCGGTCACGTTTGCCGCGCGACGGCGCCT
TTTGTTTGACAAATCTCCAGCGGTCTGGAAAATAAATGTTCGCCTTACGTCGTATAGAGA
ACCTGGTTTCGCTTAAATTGGGCGCAGAGTGGATACGAGCACAATGTCCAACCCTTTGCT
GTCTTCGCAACATGTCGTAACTACCAAATACTCCGACCGGAGGCAGGACAGGTTAACAAG
CATACGCCGTAACAGGAAATTTAGGCGCAAGCGTCGTAGGGCAGAGAAAGATGGGGTTCT
TATCACGCGCTTGTTTTTGCTGTCCATCCATCCGTGGCGAAACATGTGGGTTGCCTTTGT
GGAGGCAGGCGTGAGACCAGAAGCGCGACCGTGTGAGTTACTCAAGCCATTTACACACGA
ATAGAGAATCCATCGCATCGAACGCCTGTTGTAACACCAGATGGAGAGACTTTCACGCCC
GTGCCCGTCAAATTCCCTCATTTCCTCGTCTTTTTTTTTCAGTAACGAAAGTAAAAAAGA
CTCATTGTACAAAATCCAAAAGTAAGACGCGCATGGCCATCTACCTTCTCCAAGTCTCAC
TGTAGTCGGCCCTTACAACGATGCATGTGCCTCTGTTTGCTAATAGTGGGTATGTACATA
AAATGTGGGAATAGTTGGAGTCACAGGGCGATGCGATATGGAGAACATACTTCGTATGCG
GAGATGCTTTCTTTAAAAGCAAAGAAGATACTAAGTGACAAAAGTCATGACCACACACAT
AAGGCGTTGAGACACAGAGACAAGATCCATTGTGCCTTCTTGTTAGTGTACGACGTATTA
CGACAATAACCATATTGAGTAATGGTCTCGGGCCGCGGCATATCAAACACACCGGACCTG
CTCCGTAATTTCTAGTTATGGAATTATAAAAAGCGGAGAGCACACTATTCAAACTGAACG
GTAAGCCGTTTTGCCTAACTGTTGACATAACAAAGTGTACAAAATCCTGGGGCCCAAGAC
AGGAAGACAGTGAGAAACATAAAGAGAAAGAGAAACAGAAACAGAAAGAGAGGAGCATGT
CCCATGTGCCTGTTTCGACTTACCCGTTTTCCAAGTCTGTCGGGCTCGCCGTGAAAAACG
ACAAACAGTCAAGTGCCAAAAGTTGGGGTTAGCGGTTCCACGTACTGAGTAGTCCACTGT
CAGTCGGTATTAGTTCGTGTAAGGGCCAGGGGCTTCGGAATCTACGACCTGTCATGCATA
GCACATGCGGTGCAGTAAATACGTCGTAATGTTTGTAGAGGACGCAGGGGAATGAGGACG
TGCTTGCGGTAATGGGTCGTTCACCAAAAGAGGCTGAAGGGGTGAGCACGTGAATGAACT
GCGAGAACGACGAAACGAACACTGGCTGGGGCACAGCAACTGTCAAGCCACAAATACTAC
AGAGACGCTGAAAGACGATACAAGTGCACAGAGATCTGAAGGAGAAAACACATGCAGGGC
CAGGTCAAGGCCATTGCTTTACGCTACTTTCCTTCTGTTTTGCCCTCTCTTTTGCTATTT
GTCATTCTTTTCCTGCCCTCTGTACATCTTCCGATTTTGTGCACCGAGTTTTCCTTTGGG
ACACAGGGGAAGGCAAAAGCAATCACAACAGGTAATACCGCGTGCATGGATATGTGTTGG
CTTGCTTTGTCCGGATACCGTCCCTGTTTTTGATCGACAGCGTCTTTTATCTTCTCGTTA
ATTCAACACCGAATTCCGTAAGTACTTTGCCGACATACTTTGGATACTTTTGATACTTTA
CAACCGCAGATCTCGGGAAGTCCAGCCACGCCATCGATCGACGAAACGTGACTTTTGTCT
GGAATCGGTGTTAATATTCCACCGATCATCCCCAATTTTGTCGCGCCATTCGACTATTCT
TACCTTTTTTTTGTACCAGCAGACCTGGGTAGTACAACATCCTCTCGGTATCTTCAATAG
TGTCTACAACATATATTATATTATTTAACTTTACGTTTCGAGGACCTGGAAGACCTGGAC
GGACTGCTAACCTGTTGCTTGGTGGTGACTGGTTTAGTAGCTTGGCGTCGTCTGGACCTG
TCGTAAGAAGAAAGACAACGAGGCAGCTGCGAGAGCCGTGCCACCGGCCCCGATTCCCGG
GGACCCTGGCAACATCGTTGACGGTTGCTCTTGACGTTGTATGTCGTATTTTGATTATGT
TAAGAAAAAGGGAGATTGGAAAATGTGCAGAGTATTATGAAGTCATTTGGTAAGTACTTC
GTACAAAGCTATGGAGTACTCATCCTGAATGTTTGGCTCTTTCCTAAACTGTGCACAGAC
AGGCAAAAGTCCAATGAACGACACTCCGCGCGTGTTGCTTCGTGCCGTCTCGCCAACTCT
AAACCAAATTAAGTGGGGAAACAAACCACAGTAGGAACGAAAACGGAGACTGTTTGCTGG
TGCAAAACGGACCACTCCATGCAAGTCTGGATGCATGTTGCAGGGCTGTGTACGCCCGGA
GTTACGGGGGCCGAGTCCCCGGCGTAGCGATCGCTCTTTCCTACATTTTGGGCGCAAGTC
GACGGTTGCAGTATCGCGTACCTGCCAGACTTGGTAATTCTCCCAACACAATCTCCGTAC
TCACAATTACGGCGTGCAAGAGCGGCAAGCCAACAGCGCTCGCTCTCGGATTTGCGTCGC
CTTCGACTAGGCCTGCAGCACACGTGCTTGTTTACGAAAACCAATCTCTGCAGTACGCCG
TGTGTTGTCGTACAATTTGAACGTTTGGATCCAACAGTTTACGTCTCTACCCCTGGACTA
GCTCTCTTTGGGGCAACGATGGTGGTTTCCTGTTTTCGTTTTCCAGAATGTGTGTCTCTT
CGTTCCAGCACTTTTTTGTTCGGTCCCAGCGCCCTGGGAGAAGTTGCGAACCCAGCAGAA
ACAGAGCAACAGTGCATTCGCTCTTTCCTCATTTTTTTGGGCCTGGAGAACTATCCGTGT
TGATCCACTTTACGCGATATCGTATTCCTCCGCCCCCGACTCCTCCGCCCCCGACTGACT
CTAGCTTTTGGTTGAAAGAAACACTTACTCCGTTTGTTGTACGCCGTTCCAGTGTCCGAC
GAAGAAGCATCTCACCTCCTCCCTTCCAAGCTCCAACGGCGCGCCGTCAGCAACACATCC
TCGATCTGCAAATCTTCAGCCCTGAGCGATGGCCCCTCCTATTTCTTCAACTCGTCGCTC
GATTTTCTGACATTCGCTTCTTGTTAGTAGCTGCTGACTGTCTGTCGCTACTCCGTATCA
CTTGTCCGATTTCGCGCGACTGATAACTCTATTATGTACTTTTGCGGCCTCTGGGCCTCT
GAGACTGTGAGAATTTGGTATTGTGCCAGCATATCCCCTCTCTTTCATTGCTTCGCCCGT
TTTGCCATTTTACCGGCGTGTCTTTACGCTAACAGGGCCTGCTCCTACCCAAGCTCCTAA
AGTCTACTTGCTCCAATGCTACGATGCGCCCAATAAGGTCTAGCATCGAGACATGTGAAC
ATATTGCCCGGTACTGAATAGTCGACAGGGTATCGGATCCGGAGCGTTTCTCGTACTAAA
ACAACAACCATGAGACTGGCACCAGCGATGAAAAGAAGCACACACGCCATTTGTCTCCAG
TCTTTCCAACCAGGGCGAAGCATACATAGGAAGTAGCATACGACTTTTCTTTTTGGTCAG
GTCCAGCTTGATTAGGAGGAGTTCTGGTACGCAAAGGTGCTTCGCTTCCAAAATGAAACG
GCAGTGCTCCTGTTCCTTCACGCCATGCCGCTTTGCGCCAAGGTCCTACTGTTCCCATGA
GCAAGTTAATGGGATCGAGACAGAGCCCCAAGGAGCCCCCAAACTACTTCCGTGCAAGCT
CCAGTGACGCCCCAACATAGCTTCGTTTGAATCCTGTTTCTCCGTTGCCTTTTCTCCTAT
CCTCCCTCAGTTCTCGTCCACCTCTCTTCGGCCCAATCGGTTGGGCTCGCACGAACGTTT
CAACACCCACTAACACCGGCTGGGAATAGGCCATTCCTTCCATTGTCCACAACATGCAGC
CCAGCCTTGCCCACTGGCCTGTGCGGTCCAGACGCCCAGACAATCCTATGAAGGAAGCCG
CTCCTTCTTCGTCTCCTGAATTGTTTCAAAGATTGGATAGTTCATAGGAACTAAATCGCC
GTCTTAGCATGAAAAAGGCCCTGCAACGTTCATAAAAAGGTGCAAACGCACACATACATA
GACCGTTGCCCACGTGTCCTCGTCCTCTCCCCATCACTTTTCTCTATCTTGTTTGTCGAT
CCTTTGTTTTTGTGTTTTTTTTTTAATATGACAGTGGCCGACGGCAGGACGGATATAGGA
CACCAGACGGCACAGGGGGAGCAATTCGGCTCCGTCAGCCAAATTGCCAACATTGGGTTA
GTGCATCGAAATGTATCCGGTCCTCATCCAGACATGTGTAAAATGGCAACATCCTGAGAT
GCAACTGCGTCGTTCTCTTGATCTTTCCTTTCGGTCTTGTTTCGCGTACAGTTGAGCATT
GGCTCGTTTGGGAAAGAGCGCAGGGGTGGTTTGTTCTCTCCATTCCAAATTACTCCAAAC
GTAGCAACCCGTATTCGTGTGAAATTAAAGGGAACGGTGCAGAGACCGCACGCAAGAAAT
GGAAATGCCCCAATATGGCTACCCACATACGATGACAGTATGGGCAACCACTCAGCCAGC
ATGTAGCGGGCCTGGTCGTCATAACCACGCTTAGCCTACAAAACGGCAAAGAAGTCAAGG
AAAAGAAAGCAAAAAAGGCCAATTGACGATACCAACACCAGAAAACTGGAGAGTTAGGGT
GGATGTCGTAGAGTGGAGAGTGGAGCACTGCTAGGGGCTAATCTTTTGCCCTTTTTGCCT
TGACACTTTTGACAACGGACAGTCCAGTCGCTCGCCTACGCTATAGTCGCCTGGGAACGA
GGAAGACTACTTCCGGTCGCCTTTACTACCGTCATTGCGCTTGGATGCCCCTAAATTCGG
GGGGCCCATACCGCAAAAATAGTGAGGGTGGCTCGTCCACCATAATACCACAAATAATGT
GGGCTTGATGGGCTTGCTAGGCTAGCCCAAGGCATGGTGTGTTTCCGGTACTGCCAGTTT
CACTGTACCTTCGTTTTGCGCAGGACGAACCAGGAAAAGCCAAAACCATCACAGAAGTAC
GTCGTACGTTACGTTGTAACATCGACCCGTTGTCATTTAATTTCTTGGGATTTTTGGCCC
CCAAATGGTCCCGCGCCATGTCTCGCTCGCTCCTTCCCTGTCCTGTAGATTTACATGGAC
AGTGCTGGTGCCCATAAGATGGGCGGTGCCTTCTGGCTGTCTGGGAGGCGCGCTTCTCCT
CCCATGGAAGGTACCATCTGCCCCTTCCCAGGCCCACTTAACTCGCGTCTGTCGTCTGTC
TCTTCCTCAGTTCACACGCGCTTTGTAAGGCCCTATTTTTAACCGCGCCCATTACCAAGC
TGCTGTGGCTGCTGTGATTGGACCCAGGATGTCCACCCTTGAAAGCTCCCGTCCTGCCAG
CCCTTGCTCTCAACGAAAGGACGAATGTAGATCCCTGCTTTCAATCAAACGGCAATTTCT
ATCTCTCCGTACTGCGGACGATATACTCTCCAGCCCAGATGTTGAAAGCAAAAGGCACAG
ACGAAGAGGAGGGCCCCATCATCACGACAAGGTCTTGCGCGGTAGAATGCAACACAGTTT
ACGCGGGCAAAGTTTCCCCATTCGGTCTTATTTTTCAACGACAACATGAGAATCTTCACA
GGGTGAACCAGAACCGGCCTTGAACAGCAGGTGCGGCGCAGTAATTGCAGTACAACCCGT
CGACGTACGGGTTTTCACCGTCGTGATGGAAGTCCGGCGGCATTATCCGTCCATGGATCC
TTTGTGCTCCTTTTGTTTTTCTTCGTACTCATTTTGATTTGTTGTCGTGGACTGATTTGC
CAACGGCCAGGGTGCACGGCTGTGCGCTGGCAATCACATTCCTATGCTTTGGCCGCCGTA
CATTGGTCTTCACCGTGCATGCTCTGATTTGTATTGTTTTATGCGGTTTGCTTCTGCTTT
GCTCTTCTTTCCTGCCTGGCAACATCCGAACGTCGCCATCTCGCCTTCCTGTGCTGCACG
ATGGACGATAAGACGATCGACGATGAACAAAACTAGCAATGGATGGCACTGCCGTTCTGC
CGTCGGCTTTCTGTGGTGCACAGACAGGTTGCACCATCTGCAGTACATGTACGCCACGCT
CTCTCCGTATCTCTCTTCTCCATCGCCCCACTCTACCGTTATGTGTTTTGTCTCCTTGTT
TCTCAGTCTCACGCCACTTTCCCCAATCTCCAACGGATCCTTCTGCCCTACGAGGGTTTG
TCCCTACACATCTCACTTTCTTCCTGAAAGAGGAAAAAAACGTTGCTAAGATGAAATGGG
AAAAGAAGGACCAGTCACCGTGCATGGAAACTGACCAATCCGCTCTCACGATTTATAGTG
TATCTGTCCCCATTTCCCTCCCCATTTTCTCACCTTTCATTGTTAACCAGAGAGAAATAT
ACTTGGGTATTCTTGGTAATGTGGCTCAGTTGTCCTGCACGGGTCTTTATCAGACCGCGT
CTATTCCTTTGCTTTTTGCTGACCGGGTAAAACACCCTAGTCTCAAAATTGGGCATGTAT
GAGCGGGGCGATGGTACAGCATGCGTGTCAACCAAAATCAGCGCGAGATATGCCGCAGAG
TCTTGTCTGAATGCTGTCAAGTAATTACGGCGTGTTAGTTAAACACTACGCGACGCACCA
TCCTTTCCCCCATCTGTTACTACCCGCCCATGATCATCAAAAACCTGATTCCAAGTCTAC
TGCTTACAGAGGTCCCGTTGGCGGGCATATCTGCATTGGAGTTGGCAAGGCACGGCGTTA
GCGCGACGAGAAGGAAAATAAATCAAAATTACCAAATTGAAATGAGCAAAAGGGAAAGCA
GCATGCAGGGTCTACAAAGAGTATGCAATCTTTAATGGGATTGACCTTGCATGCGAACTG
GTTCTTCCAATGAGGTCCCAAACCTCGTCTGGCTCACCCTAGAGGTGAGACAACCCTAGA
CCGACAACGTGGGTTGGGCTACGAAGGAACCGTTGGCGGATGTCGCTTTTTTACTGTATG
ACATCTGCTTAACGAACGGCCTTTGGCTTTCGGCAGCGCTTGCGGTTGAAAGCACATGAT
ATTGCTGGACGTTTTACTGTAAGTCGACGGCCTCCCCGTCCGACGTGATGCTTTCTGCCT
TGTGTCTTCTCAATGGTTTCCCTCCCAACACTAACACCGGCAGATGTACGATCCGAAAGG
CTGTCCCCAGGATGACCGTAGCTGCACCTGCACTTGCGCCTGCGCCTCAGCCCCGCGAGG
CCGGTCGTGGCCGTGAGTGAGGAAACGGGAAATGCTGGCACTACTCTGTAAAAAAATAAA
AACATAATAAAAGATTTAAAAAAAAAATTGGACCAATTGAGGGAACAACAGGAGGAAAAA
GTCATTGGGTGGCTGCGAGTAAAAAGTGGGACCATCTCTTGTTACTTCTTCTACTTCATT
GTTCTTTTGGTTTGAGTTTTCTCTCCAACGCGGAATTGAATTTAATGCAAATTTAAACCG
AAAATCATTTAAAGACAAGCGAGCCCCCTTGCTGGAAGCCAAGAATGGACTAAGACGGCT
CAGCCCTACAAGACCATACCACAAGCAGGCAAAGTCAAGATGATGCTGCCGACATTGGGC
CGGAGCGTGGGGCCAACAGACGAAAAGAGAAGGTAAGGTACACACCCCTCCCTGACAAAG
TCCCCCCCAGCCCGTTTTGCACCACTTGAAAGAGGACATGCCCTCCACCCCCCGCCCCCA
ACAATCCCTAAAGCCCCTATGCATAGAGTTCTGAACGGCTGTCCAAATCCCTTAACCTGC
CATTGTTCAATGTTTGCCATTGCTTTTTGTTTACGAGATGCGCAGTCTAGATCAAGCTGA
GGCACACATGTGGAGCAAAATGAACGTTTGTAATTGTTGAGATTGATTGTCCTTGCATGT
TGGTGTTCGGCCCAATGACAAATATCGTCAGTTGATACAATGTCTGTTCTTTGTAGTGTC
TGTAGAGCATGCGACTCTTCAGCGTACATGTACGCAATGCGCGCGCACACGTCCAAGGGT
CACGACCGCTCTTTCCCGTCCTTTTGCGCGGTACGGCGGTTTAAGCCGTCACGATGTGCA
GAGAGAAGCTGCGTTCGGCGTAGAGTGCCACTTACCCAATATGTGACGTGCAGTCGTCAA
GGAAGGAACGAAGGGACAGAAAAGCCGCCGAAGTGGAAGCTCTTTCTCGTCTTCATCAAA
CATCCTTGTGGCATCCCTCCATCTCAGTTTTGCCGACAAACGACTCCACTCGACATCATA
CCCTGCCCCATCACTTTAAACAACTAATGTAATCGCACGACATATCCCATGCTGTTCACA
GCCTTCCATCGTCTCGTTGTTTATTTTTACGACGCCTTACTCACCACAGTGCTCCATCTC
GGTCAGCAATCGGCTCTGTTGAAAGTGCTGAGCATATGTCCTCTCAATCTTACCATCGAA
CAAAACGAAGTAACAGAACCAACAGAACTAACAGAGCCAACCTTCTCACGCCTCCCGCCT
GTTTAGCGAATGAATCCATTTCCATGCTGCCGGGTAGATCCAACCGACAAAGCCGGCCGA
GAAAAGAGCGAGGTCGAAGGAGATGGCATTGAGGTCCGTGGATGAGACGACCTGCATGAC
CACAGCAGGTGAGGGGCATTCCCAGTAACAGGATGTTCTGATGGCGATCGGCCTGTTTCC
TTGTCCTGTCCCCTCGCGATGTAAGCGGGCTTTCTGTCACATCTCCTAATGTTGTTGGTC
GAGGCCCCAGGCCCCTTTACTCAACAATGCCAAGACTTTCTCCTAATTTGTGTGTTATTT
TCCTTTTTTCTCTCTTCATGCTATGTGGAACAAGGATTGGTTATTAACCGGCACGACGTG
CTTTGTGTCCATTGTATCCTGGTTTTCTAGCAGGTCTTCATGTTATGAAGTATGGCCAGG
AATCATGACCAGGAGCTTGCCAAGTCCCTCTTGCGTTTTACGGCCATTTTGGCAAAAAAG
TGGGAATGTTCCTCTTGTGAAACAAACCGCCACAAAACCTTAAGTCGGAGACTACGGAGA
AAATGTGATTGACGAGCAGGAAAGTGACTTAACGCTAAATCACTGCCAGGAAGAAGTCAT
TGAATCGAGACGAGGTAACCTCATAGACGGCATCAATAGAAAGTAAAATCACAAATTAAA
ACCGCGTGTACAGTTAATTTGTTGTTCCCAACTCGCCCTGTCCTTGTCAATATCCTTGTT
TTGGAGGCTCGCTAGCGGATCATAACAGCGACTCACGCATAATGGTCGAAAAAAAAAAAA
AAAAAAAAAAAAAAAAAAAGGAGGAAAATGAGCCACACATGTGTTCTGTAAGGCCATGGC
GCCCGAGAGAAAATAAAGGAACGGGGAATATCTAGAAAAATGTCTCCGGTTTGGTCTGAG
GACAACAAGCATAGAGTCCCAGGGCCTGTGCGGCCAGAGGGATCTGGGTGCCGATGGGGC
CTACAGGGCCCCAGCCTTACGACGCTCCGAAAGAGGTAAGATTCTGGGCTTGGTAAGGAC
TCTCTTAGTCCGGCGTACATCGTCCGGTGTCCTTCTGGCTTGGGAAGCCAAGAGGTGTCG
TTGTGACGCTGGAGGAGACGAAGGAAGCAACCAGTCAACAGGTCCAGCCAAACACCCGCT
TCGACGCCCTTTCCCATTGACTGGGTCTTGAAGGAACACTACGGCAAAGCGGCTGGTCTA
ACGGTTTGTTCTCCACAGCCAATGTCGCCCCAAGACAATGGTGTCGTATTGCCAACTGAA
CATTGAGGAATCGACGGAGTCCAGCACCACCACATGGCGCTTAGCGAGTGTTGGCAAGCG
TCAACAAGCGCTGGGGCTTTGATTGCAAGGGGTCAGGGAGGGGCCAGGCGGCCAGAAGTG
CCGCACCAGGCCTGGTTCATGTCCGCATGGTGAGAAGACTTGGGAGATTGGCCTTCATGG
CAGCACATTCTGTCCACGCTCTGTTAATTACCTGTTACCTTTTGCCCCTATTCCCATGCA
GGCGCTTCGAAACAACTGAAATCTCCTGGTGCTTTTACTTGTGTTGTCATGTCCCAGCGA
AGAAACGGCACACGAACTAGACGGCACAGCCATCCAATCTTTGCCAGCTCCTTATCCTTC
TTTTCTTTTCCGTCTTCCTTTTATTTCACTCGACCGGCTTCTACCAGACCCCTTGTAGGG
CGTTCATTTCCCAGTAAATCCCCTGGAACTTCCCCACACCACCCCTGAGTAACCCCCTGA
AAGTGCTGATAAATTTTGCTGAGCAACCACTAGCAGGGGCAGGTCGTTGTAAAAGGATGG
GTGCCAGATTTCTCGTTCTGCCGTGTGGTCTCATTGCAGCGAGTACAGGGCCCATGGCGA
TTGGTGCACCACACGGCACATCGGAGAACCGGACTGCTGGACCGCCGGTGTTTGCAACAT
TGAAGCGAGAGCGAACTTCGCCCTGCCAACTGCAGTATGCGTCTGGACGCCCCTAACTCC
GGCCGCCACTACGATCGACAACGGTCGTCAATGGGCCAATTCGTGCCAATGGCAGTCAAA
AGAAAGGCGTAATCGCGCCGTTTGCTGCGTCTGCCAATTGTCCGACGAGCGACAGGTCAG
TTTCCCAATGCAGAGTTAGTTCGCCAGCCATAAGTAAACCAACAATCAAGTCAACACCAC
TCACTACAAAGCGTGATGTTTTGCGTGATGTCGCATCGGCCGGTAAACGACACAGAGGCT
GCTAAAGACTTGGGTCTTTGGACTCTCTTCACTCTTCATTTTAGCTTCGCCTGGGGCGCA
AAAAAAAGTTTTAACTTATGATAAGCATGGCCATAGCGCACGTCCCCATTGCCTAATTTT
GTCATTCCCTTCTGATGGCAGCCCTTCCCGGCGGACTGGAAAAGGTTCTTACGGTGGAAA
AACAATCTAGCGAGGCAAACGGCCAAGGAAGTGAGAACAGTAACACGAAATAGCGAGGCA
TACGAAGGAAATGTCCGTTGCTTCGCCGTTATCCAACAGGCTTGGCATCAAATACTTTGA
CCACGGACCCGGAAATCCCAGTTCCCAAATTGCAACAACAACAACGACCAAAAAAAAAAG
CCCAACTGTTACTTTTTAGATTGAGGATGTACCCTTGCGGTTACAACATACGGTTGCAAG
GGCAGGAAGAGCGGACGAGACAAACGAGAAACAGCCGACAACGGAAGAAGAAAGAAAGCA
ACTTTCAAATTACCAATTGGAGACTTACACAGTACGGCGTGTTATTCAGTGTTATGATCC
TGGCCATAGCGAGGTGCACACAAAGATGGTCGGAAATACGGAATAACACTAATTAACAAA
GAAGGTGTAACGGCTGGATGAATCTACAACGTACTGTGAGAGAACGATGCCAGGGCTGTT
ACCATGTAACGAAGATCCCAGCTTTTTTATGACTTTTTGATGACTTTCCAGTTTGAGCCT
TAGTCTGAAAGAGTTGACAGGAGCAAAACTCCGCCGGGTCCGCCCTACACATTGGCAAAA
CAGTGGGAACCTTAGGGGAACAGGGTGCATCGGCGACATTTTTCAAGACGGGATATGGTT
TTTAGCATTGCAACATAATATCCCCCTTTGTCTTTTGAGGGCCGAAAAGACACAAACGTT
GTGACAGTCGATTCCAACCTTCCTGATTTTGGCTAGTTTGTCGCTGGTTTCTCATCTCCT
CTTCATCATATTGGCCCTGGCAATGGTCTTGTGCATCGTCTCAACATTTCCTCGGACATT
TTACAGTCTTGCGATATCTCGCTATCCTTCTTGCAAAGACCAAGAAAAAGCCCAGACAGA
CCAAGAACCAAGGCTGGTAAAGCCACTGGAGATATCACCCTTTCCGACCGTCCTCGCAAA
ATAGAAAGAAATTGCTGCAAGACACAGAAATGAAGGGGAAAACAAAGTATATAGGAAAAG
GCACCGTTAGTAAGACGGGTGGCATGTCCGCACCTGCCTCTGCAAAAAACGATATGTCGA
ACTGGTTGCATCAGATAACTACTCGTCAGACGAATTACTGCTTTGTCGAAAGTGGGGCAA
CCGAGGTTTTGTCGTGGGTCCAAACTTGGGCCGGCAAGCGCTATCTGCCCGACTGCCCTC
AACTTACGCTGACATGTTGACACCGTCACTCCCTATCGGCGCTAAACAAAAAAGCTTGTT
CTTCCAGGGTGTCAGTTGTGTATTTCCCGATTTGGGAATTACAAGTCGGCAATTGTGGAC
AGGCAATCAACCAAAAGCTTCAAATCGCTTCACACGCCAACAAGAGACAATGAGTTGAGT
ACCAATATGAATAAACCTAAATATACAAATTCATTCTGTGGCTGTTGAAGGTATTCAGTT
GCAGCACATTTGTTGTTGTTGTTGTTGTTTTTATTTTTCTGTTACTTTATTTTCTTCATT
CAAATAAAAAAAGAATAGTATAAAAAGAAACAAAATACAAAACAAAACAAAGCAAACACT
AAATGTCTTTGCCAATCCTTCCCGACATTCAAACGTTCTATTTCCGTGATGTGTACAAAG
TACAACATTCTCGGATATACACGAGAGTCCCAACTGCATGCGCGGTTATTTGTCATGCCG
TGCAGCGCGTGTTACAAGCCTCAGTCTCCATTGCCACTGTTTATTTGGCATTCGTCACGG
CAAATCTTTTTTTATGTCGCCAGATGTCAGCGACGACCAGGGAGCTCGTGCGGAAGATGA
AAAGACAACTGCCTGCAAAAAGAGGCAGGTGAGTGAGAATGATAAAACGGATCGCCGGGA
CGCCGCCTGCTAGGGACAGTCCACGTCCCCTTCCTCGTCTGCCCGCCGTTCCATAGCCAC
AGTGCCTGCCACAGTCGGGATGGCGCGTCTATCCGTGAACGCGGGTTCGCGCTTTTGCGA
CGGTGCCGATTGTTATAACGGCCAGAATGGCCGCGACGAGGGTATGTGTGTGTGGGCTTG
TCGATCTTCAGTGGGTTTGTCGGTAAGTGGAGAACCGCTGACAAAGATTCTAAAGATGGG
GACATTTGAGTAAAAGGGGACTGCCTAAAGTCCCCAAACACGGCGTACGGAGCATTACTC
CGTTTACCGGCGGAAATACAGCGTACTGCTGGCGGTAAACAAGGTGCCCACCGCTTATGG
CTCACGGATGACCAAGAAGAAGGACAGGGGACAGACGGGAAAGTGGCCCAGGCCAAATTC
GCCGTGATGAACAGCGCCACGAAGTGGATGAAGAAAGAGAAATGAAAACAAAAAAAACAT
CGAAAGGTCGCAAGATCGAACGAGGGTGCTAGGAGGTGCTTAGATGAGTTGTGATCCTGC
AGTCCTTCGCTGCCCTGTAGTCCGCATCCGTACTTCCGTCTTCCATTTCACCCTCAGACC
CTTCTCTGCATATGAAGGGACCCCTATTATTTCTCCCGTTGCGATCGCCACAGCCCCATG
AGTACACGCCCCCCACTTCGCCATAGGGCTGGGAAGCATGCAATGGCGCATCACCCAACA
AGATCATGACAGCATTGCAGCAATGCAGCAATGCAGCATGCGTTTGCTTTCTCTCGGCGG
CCGATGACTGTGCAGATACGAAACGGCACAGGCGAGCATCGACTGTGGCAGTGACGGCCG
GTCAAGCATCCGCCGTTTACCGTCCGCCCTTTGTTTTGGCTGTTTCTCTTCTTCGACGTC
TCCCCACTGGGTTGCATTCGTTTGAATCCCTCTAGCCTCCCTCCGCCACCCCAGTTGTCC
CAAGCTCCCCCTTACGGAGACCTAACCTCCTAGGAGAAGCTCTTCTTTACGACTTCCTGA
ATAGGAAGCAAGCAAAATCGTCAGGCCTGGGTCCACGCTATCGCCATGCTGGTGATCCAG
AAGCCTCTCTCGCACAATCTGCCGGCAGGCAAAACAAAGGCAAGCGCAGACCAAGGCGTA
GTGGACAAGTCGTGCATGGCACTAGACGAGAAAGTCCGGGAGACCCAATATATGCCGCCC
CATCATGACAAACATTTGTCATTCTGTTTGGATAACAATAGAAAAGGGGCTGGCGGGGGC
GCGTGGAAGCACTAAAAGACGAAAAGACAAGACAAGACACAAAAGTCTGAAAGTCTAAGT
GGCGCGCGTCGAGTTGACTGCCATCCAAAGAGGAAGCAATGTGCGAAGCCTTCTGAACGG
CATGCGCCGACGCCTTTGCAATCAGGGGCTTTTCGGCTGTGTTGTCTTGTTGTCTTGTTG
TCTTGTTGTCTTGTTGTGTCACTCCTCGTCGCTGTTTGGATGCACGTCATGGCTAATTTG
CGACTGCGCTTTCAAGTCGCTTTCAAGTCGTACTCCGTATGTACGACTTGTGCCAGAGCC
TCCCGGCTCCTCTTTGCCTTTCCCCCACGGTGGCGCGAGGCTAGAGATGCACGACAGGCG
ACTCCGGTCGTAGGGCTAACTCCAAGGCACAAACTGCCAAGGCAGCCCCTCAGAGAAACG
AAAAAGGTCCACAGAACCCCCCCCCCCCCCCAAAAAAAAAGAGCAGGCGAATTAAGCACA
CGGCATTGGCACAGACACGACGGGGACATGGTCTCTGCCGTCCGCCTATTGTTTCGTTCT
TCGTTTGTACGTCATCTGTCGTCCCTCGCTGGTTGTGCATTTACGACGCGTCTGCTGTGG
AACAAACGGCCGGCGACGAAAGGGGCGATTATGTGGACGAAGAAAACGAGAACATGGATG
GCGATAAGACCAAATGAAACGGGCGACGTGCGGACCGGCCGGCTACCTGTTAAAGCGGTG
GGCTGTGTTGGAACATCATATGCAGACGCCGACAAGCTCGGCAAGCTAGACAAAGCTCCC
AACGAGCTCGCCAACTGTAGCTGTTGCTGTCACAAGCCACGGGACTAGGGTGCAATCTGA
TACGCCGCCCTACGAGACGCGACAGATGAGCCCCCAAGTCTCCAGTTAAAACTCCTTCGC
GCAAGAAACTACAGTGGCTCCAAAGAAATCCCAAAGAAACTATCAGTGATCGACATCGTC
TGGAGGTTTGGGAGGAGAGGAGGAAGAGAAACCCACCTTTTTGGATTGAACGGTCTGAAG
CCTTGGAACCATGTTTATGAGCGACAGGCCCTCGTCCAACGAATCAGAGCCCACAGTGCC
CGCGAGCTGGATTTCCAGTGCTCAGGCTACTGCAGGCCAACTTGGCTGGTGCACCCACTA
CTCCGTATGAAAGTAGAGCCAGCCCACCCGTTCGGACACGCCGTAAATGGCCGCGCCGTG
GCCGTACAGTGCGATTGGCGGGCTCGGATAACGCAGGCATCCTTCACGTCCAATCTTAAA
AAGGGAAAATGGACAAAGTATGGAATGCAGAGGGACGAGTCGCACGGGGAGTGTATTCTT
CGTCTTGGCCTATTCAACTGCCTGGATCCTTGGCCGCATCTGTATGCGAGAAGGGAACGT
TGCGTGATGTGCAATGGCGCTGCGCGTCTAGTTGCTGCCAATCTGCAGGCCTGCAGGTCT
GCAGCAAAATGCAAGTTCGTTTCCGAAATAAAGGGCATGCCTTGACCGAGTCGCTAAACG
TGCATGGCTGGGCCCTGTGGACACCGAACGGCGGTCCAAGTGCGTCGTAAGATTGTTATT
TCCCCATACCGCTATCCCCTTCCTCTTCCTCATCTGACTGCATTTCTCCTTCTCCTCCTG
CTGGCCACCGGCCGTAGGGCTGAAGAAAGCCACACTCCGCTCCGCTGGCGCAGGAGGGAG
GGGCGTGTATGTGCTTTTCGTGTCCCTTTTGTGTTTGGCGGTGACAGACAAAACTTGGCC
CTATGGTCATGTGTGTTGGCACCCACCCCGTAAAAACGACTTGGCTGCTCCATCTCTAGC
ATAGAGGAGGGCATCTTGGGCCGAATGAAGCGCCTGCAAATAAGAGGCCAGGCTTTGGAT
ATGGCATGTTTTGCAAGTCCTATTGTTTCCTCTTGTTTTAATTTTTTATTATTCTTTCTT
CTCTTTTCTCTGGCAGTCCCGTTTTCGATAGCAAACCGCTAAAAACACAATTGCCGCCAT
GCAACGGCCGTTAATCCCAATATGGAATGCCGTAAAAAAACACTTGGTAGTTGAGGGTAG
AGAGTAGCCCTCCCACTGACATGGAGCGAAAGTCCCGAATCCAAGGGACGAGGACAGGGA
GACGACGGGACATGAATACGACGTTGGGTGACGGCAGGAAATTAGGACACCAGCAGCACC
GATTAGACCCCTTCCCCCCTTCGGCATTGTACAGACTTGATTGCCATTACCTTTTGTTTC
TCTTTCTTTTTGCTGCCTTCTTGCTCGCGTCAGATACTGCCGAGCAAGAGGAGAAAGAGG
GCTCCTTTCCCGATGGTGATGCGGAGTACGTCGTCTATCGTATGGCGTAATTGCTCGTGT
TCAACGTGGGGTAATTGTCTGATTCTTGAGGCGTTTGCCCGCCCATTCCGTATTCCCCTG
ATAAAGGGATTAGCTTGCGAGGCTCAAGACGGTCTCCCATACCTGTGGAGGTGACGGATG
TCGGCATACGTTGACAACAAAGCGAGGTCAGAAAAAGCTTCGGTGTTTGTGAGGGGTTCC
TATTGTGAATGGAGCGCTTTTGCCTACTCACTTGTTAGTTGAGCAATTTTTTTTTTGTTT
GGGAAGTCATGTCTCTTTTGTCTTTCATGCGCGCAGGCATACGTCGTTTTGCCGGCTTGG
TGGTGCTCGTATTGTGGACGGCTAGTGATGTGAATGGAATGGCTGGCCAGTTTTTTAACC
ATGGGCCGTTAAATTGGCGTTTTTGAGCCGTCTACCGAGTACTCAGCATCTGGAAAAGAT
GGACAAAACAACGACTCGGGTATCTTGGCACGTCGACCAACTGCTGGTCTGGGATGGTGA
CAGACGTCGGCGGTGGAAGAAAGCGGTGCACAGCCGATGCAGGCCAAGACACATAGGTCT
AGCCTTTGGGCTGCCGCAAAAGAGGAGAGCAACTCGTAAAACGGACTGTTATCCCGTTTT
TGACGTTTACCGGCGAAACAATGATGGGCGACAAACGCTGGAAGGAGCCTGTGCATCCTT
CAGGAACAGTCCTGTGCGCTACAGGGGTGAACACTTGTGGACTTGTGGACGGCGACCAAC
AGGGAATACTGAAATTGACTGAAATTAAAAAAAAAAAAAAAAAAAGGCGGTGCGAAAGTG
CAATTGCCGTGCAGCAGCATGACGCGTACGCCCATCAAGCCTCCTTCAGGAAACATCGTC
GACGTGGACATTGTGAGGTCTATCGGCCCATAGGTTTCGCACAAACGGGCCCAAAGAGGA
TTGCAATTGCGAAATCAATGAATGAGGACGCAGATAAGGCTCCGGGCTAAACTTGCCCAC
CAATAGTGAGCCATTTGCATCAGATGTGGCCCGTCTGGTCTGGTCCGCCGTGTTTGTTTT
CCGTCGCGTGGCCGTGTGGGGCGTCCTTCGCTTCGAGTGCCCACCTCTTGTGCCTGGCCC
TTGGGCTCCGCGGGCTGGCTCCGCGGGTTTTCCGGACAGGACTGATCGCCGTGAATAGCG
GACTTGAAACCAAAGGAAGAAAAATAACAAAAAAGAGACAAACGTCCGATGCAAAAACAG
AAAGTGGACGATGATCAAAAACCATTCCATCCGTTTGCACCGCCGCAAGCCATTGCTGCA
AGCCACCCCGAAAAAGGAATCGTGACAGGGATGTGTGTTTATGTAGAGGCGGCCAGTGAA
TGGTGACTGGGGAAAGACGAATGGTAAACGGCGGTTGGTGCAGAACAGGGGTTTTGTGGA
TGGAGTGGGTGGTGTGCAGTGTGTGCTGGCTGGTGGTGCTGGCGCTTGAGCGGAACGACG
GGACCGCTTCGCCTGGCGGATGGTCGTCGATCCGGGATCAGAGGGCAGAGTGTTTACGCA
AGGGCGCGAGACACTCGTGTTCACTGAGGCATCGAGAAACGGTCAAGGCGGAGATGCGGA
TGCTCAAGAAAAACGCCGAGAGCGGTGGGAAAGGGGAGGGAGAATACGACGTGCGAAAAC
GGCAAGTGGTAGTTTTTGTTTCTGTGCCATATGGACAAAAGAAGCAGGAAGCCAGCCAGA
AGGAAAAGGCAGGTACAGAGGGCGATCTCCAAGACGAAACAACAAGTTACGCTACGTAGG
GGTTCCCAGTCCGTCGAAACATCCACGAGGAAAGAGCGACGGGGCAGCAAAGCCAAGAGC
GAGCGCGGCATCTAAACAAAACGGGCAGCAACTACCACGGCCAAAGACTTTCGAAAAGCA
AGAACGACCGGCAATTTGCTCGTTCTGCCACAATGCCAAGGTCACCTGCAACGAAGAGGA
GAGGTGCAGAAGAGGTGTCGCTTGGGACTGCCCACGTCATAGGGCTGTTGGCGTGGTTTT
TCTCGCCCGAGTGAAGCTACGACTGACCCACAACAACCCACCCATGCAGCCCAAGACACC
AAGACGTTGCTTTTGGCTGTATGGGCCGCTCGAATGATGCTTGCCGTTCCCTGATTTTGC
TGTCGTTTTGGGGGCCCTGCAAGACTGCTGCCAAGCGTCGCACAACGGACGCGGCCAAGA
CAGTCGGCAAAGGTGGCTGGCGATGGCAATTAATTGGGAGGAAAAGAGAGGCGAGAGGAG
AGAGCAGCCGAGAAAGGGCGAGGATCGATCGTCGAGAAGGAGTCAAAAGGAGGCATCAAG
ATGCGCGTGGTTTAGTGGCTCACTGACATACCCTCCGAAGGAATTGCATCACCAGACCAA
GACCACGCTGGTCTCGGACCTGTATACGAATCCGGAGAACACCAGCAAAACTGCACCAGA
TACAGATACGACGAAAACGAGCGATGCCTCGCACGGTGGCGGCAGCAAATACGGCGACGC
TGCTGTTTTTGCAGTGCCTGGCCTGGTTCGTCGCCCGGGCCGTCGGCAGCGAAGACTCAA
TTGGGATGGCCATCGCCGTCAAGGCGTCCAACGACAACGGCGGCAGTACCAACAACTGCC
CTGCCCACTACTACAGTTGCGCCAGCCAGGGCTCGCAGTTTGCCAGCATCTGCTGCCCGT
ATGACCAGGTCTGCGCGCTGGCCGGAGACAATCGGCCGGCCTGCTGTCCATCTGGGTAGG
TCCGAACCCCTCTCCTCCCCTCCTGACCGATGACAGATGCTCTGATACTGATTCTCGCCC
TCTCTTCCATTCACAGTGCCGTCTGTACCGGCAACGCACCCTCAACCTACGTCACTACCA
CGGCCGCGGCGTCCTACGTGCCCAATGGCTTCTTCTCGTTTCCGTACCTGCTGCCGGCCG
GCATCGCCGCCACGACGGCGCTGGCCGACATCAATGCCTGCGATGCGGTCGTGCAACAGT
GCAGCCGGACCTTTTCGCAGTGCACATCGGCCCTCGAGAACAGCGGCAGTAGCAGTGGGT
CGAGCGGTTCCGTGTCGAGCAACGTTGGCTCGGATGGCGATGGCGAAGGCGAGGGCGGTG
CCATTACGGTGGTGGTCTCCGGATCGACGACGATTACAAAGCGTGGTTTCCTGCCCACCG
AGGCTGCTGGTGCAAAACGGTCCATCGTTGGCAACCCGACCGCGACGCTGGCGCCTGCGT
CGGCGGCCGGTGTCTGCAGCAGTCTCAGCAGCCAGGCGTGCGGTGGCTTGCCATCCGATG
CGGCTGGGTGCTCGACCCTCTTCTCGGGTCGAGCAGCACAGACGGGATTCTCGACGGGGA
ACGACAGCACACGGCAGAGACGGCTGCCATCGTTGGAGGGAGTCGTTGCCGTTGCGGTTG
TAGTAAGCACGACGATGATGATATTATGAGCAGACAACACAAATGAATGATGCTACGGCA
GGTTTGATTGGAACAGCGTTAAATGAACTTATGAAGCAAAATATTTAAATAAAATTAAAT
GAAAGAAAAGTTTAAAATTATAAAGAAATAATAATACATCTATTTCCTTTTTTTTTTTTT
TTTTTTTTTTTTTTCATATTCAATGCTTCAGGGCGGATTTTCATTTCAATAAATACTTGT
ATGATTTTGTTTACTCTCATTGAAGTATTTCATAGTAGTATTTGTGCCAAGGTTGTATGA
TAACACATTTTACCTTTGCCATGCCGACGAGAGCATCACCGTGCACATGTAGCTGTAAAT
GTTTAATTTAATAGTAGACATAGGAAACTGAGATACCTGACGGTCAACCGTGTAGAAAAC
GAAGCCCAAAATACAAACCCACACCATTCTTTGCCACCCTAGTGTTTGAGAGAAGAACAA
AAGAAATGAACAAGGATAACAGAAAGATGGTGGAAAATGGACAAAACAAAGAGACGGGAA
GAACAGAAACGTCAAAGCAATGAAGACGAAGAAGAAAACAAAAACTAAGAAAACATCCCT
GGAACCAAGAGACAACATCGATAAAAAAGAAAACACAAAACACAGCCGTATTTTTTTTGC
CATGCTCCTTTTCTCCATTCCTCCTTTCCTCTCCAAATGGTCACCACATTCCCCCTATCC
AAGCACTCTGCGCTCATCAACCTCCCCTCTTGGCCTTGCCTTTTCCCTACTGGGCTTGGC
CACCTGCACCAGCACCGCCGGCACCGCCAGCACCACCGGCCTGTCCGCCTGCCGCACCGC
CGGGTCCACCGCCCCCGCGCATCCGCTTGACTCCGCCCCCCGCAGCATCGCCGCCGTCGT
TGCGCGGCCGCTTGTTGCCCGGATTGAAGGCGTCGGCAGAGGGGTTGAGGTTGGCACCAC
CACCACCGCCACCACCACCGCCACCACCACCGGTGTTGCCGCCACCCCGGCTTTGGTTCT
GGCCAATGCCGCCCCGGCCGCGGCCGCGTGGTGCCTGATAGACACCGCCCCGGCCCGCAC
CGCCGGCACCGCCGCGGTTGCCGGTCTGGTTGTTGGAGTGCGCGCCGCCGCGGCCGCTAC
CAGGCACGGGAATACCACTCCGCTGGCCACCCTGCTGCTGGCCAAGAGCGGACTGCGGCC
GTTGTGGCTGCTGCTGTTGTTGTTGCTGTTGGGGTTGATGTTGTTGTTGTTGCTGTTGCT
GTTGGGCTGCTTTGGCAAAGGGGTTGTTCGGCTGCGGGATCTCGCTCGGTTTGCTGAGGA
ACGGGTTCTCGAGCGCCGGCGGACCGACAGGCGCAGGGAGAGAGGAAGGTAGATTGTTGT
TCGTCGGTTGAGGCTTCGTAGGTAGCGAGGAGACGCGTTGCTGCTGATGCGGTTGCTGCT
GTGGAGGGGGTCGTAGAGCGCCTGGCGCCGCTGCCGGTGTGGCCGCAGGTGCGGCCGCGG
GTGTTGCTTGCGGCTGGGCCCGGACTGGCGGTTGTGCCGCAGCCGGACCGGGTGTTCCTG
GTGCCGGTGTCGCTGGGGTGTTGGCCGCAGGCGTCGCCGGTGCAGGTCGGGCGTCCTTGG
CAATGGCCCAGACCTCGCCGACGGGCCGCTGGGGCGTCTGCTGCGCGGCGGTCGAGACCA
CATCCAGCTTGGCCGTGGCCGTCTTGAGCTTGTTCTCCGCCATGTTGATGCGGATCGACG
ACTTCTTCTCTGCCATCATCTGGCCCGACTCGCGCGCCGACGTTATTTTGGCGTCGTACT
CGGCCTTGACGGCTTGCTCGACCTCGTCGCGCACCTTCTTGGTCTCCGACTCAATCTTCT
TCTTGATGTTGGCCGTGACAATGCTGCGGATCGTCGCGTTGTTGGCCAACAGCTCGCGTG
TCTCCGTGTCGCCCAGCTTGGACAGGTCGAGTGGCGTACCAGCCGTCGTCGGCGTGCCCG
GCTCGGCCTTGGCCGGCGTCGAAGGCACCTCGTTTGTCGCCTCGCCCGGTGCTGATGCTG
GTGCTGTGGCTGTTGACGTGGGTGCGGGCGCTGCTGTGCCGGTAGACGACTGCTCGGCCA
TCCAAATCTTCTTCTCCTGCTCAACGCGCAGGTCCAGCTCCGACTGCAGCTTCTCGCGGG
CCTCGCGGACCTCCTGCTCCGACTTCTCCTTCGTCTCTTTCAGCTTCTTGTTGAGCGCGT
CCTTCATCTTATCAGACCGCTCCTTGAGCGTGCTCTGGATGTTGTCCTCGACCTCCTTGG
CCTTTTGCTCAAACGCGGCGGCACGCGCCTCGGCGGCTGCAATACGCTGTTGCAAGTCTT
CTTTCTCGGCGTTGCTGAGAGGAGCAGCAGGTGCAGCACTCCCCGCAAAACCATTGGTCG
CTGGGGCTGCAGCGCCGTACTCGCCAGACGGGTTCTGTGCGGGCGCCTGGGCCTGGGCCA
GAGCAGCCTGGGCCTGTGCGACCGCCTGGTCCCGCTCGGCCACGGCGGTGTCGAGCTGTG
TACGCAGGCTGACGAGCTCCTGCTCAACGGCCGCTTTCTCGGTACGGACGACCTCGAGCT
CGCCGCGCAGCTGGTGCACCTCTTGCTGGAGAAGCGCCGTATCCTCCGTGCTGAGGCCGT
TCGAGTCAGCAGGCGGCTGGTGCTGTTGCCCATTGACGTCCATGGCAGCCGTGGGTGCCG
GTGTGGACGATGCCGCGGCCGCACGGGCCTCTTCCTCCTGCTGAGCGTTGTTAGCGCGGC
CGTCGAGGGCAGCCTTGGCGGTCGCATTGGCGGCCTCGAGCTCCTGCTCAACTGTGGCCA
GGCGGGCTGCAGCGGCCGTGGCCTGCTCCTGCAGCTCCGCCTTCTGGCTCGTGAGCTCGC
GGATCTGGGCACCCTGCTGGCGGGCCTTTTCCTTGGCTTGCTCGATGAGCTTCTGGCGGG
TCTCGCGCCACTGACCGCGGTCGGACTCGAGCGACGTCTCGAGCTCGGTGATCTTGGCGC
GCAGCTCCGTCTCGGTCGTCTGCAGCGTCGAGCGCTCGGCCTCGAGGGTGGCCATGCTCT
CCTTGAGCTGGTCGAGCTCGGTCGGGTCGACGCGGCCGTACTTGGACAGGATGCTCTCGG
TGCGCTTCTGCCAGCGCTCGCGGTCTTCGGTGATCTGCTTGACCTCCTCGTCCATAAACA
GCTTCTGGTTTTCGAGCTCGGCAACGCGCTGCTCGAGCGGCTGGATCTGTGCATGCAGCA
TCTCGATCTTGCCGTCCTTGAGCACGAGCTGCGCCTGCGCATGCTGGTTGTCGTTGCGCA
GCGTGACGTTGCTCTCGCGGATCAGGTTGAGCTCGTTGAGCTTCTCCATCAGCTCCTTGT
GCGTCTGCGACGACCGGCTCACGTCGGCCTGTGCGCGGCGCTCCTGCTCGAGCTTGAGGC
GCGCCTCGTCCAGCTGGGCCTGCGCATAGTCGTGCTTCTGCTGCAGGCGCTGGTTCTCTT
GCAGCTTGAGGTCGTACTGCACCTCCAGAATCTCCTTTTCGCGGCGCAGGTAGTTGTTGA
GCTCCCGCAGGCCCTCGGTGGCAGCATCGGCAAACGCGGACGGGGTGCCTTCGGCGCTGT
TGTTGTGAATGTTGTTGTTGTCGCTGCCGTCCGTGGCACCGAAGCCTGCTGCTGCTGCCG
AGCGGCTCTGCTGCAGGCTGGCAATTTGGGCGGTGACAGTCTCGAGCTGCTGGCCAAGTA
GCTTGTTCTGTGCGTTGGTGTCGTCGCGGCGCGCCTTGATTTCGATCAGTTCTTGCTCAA
ACTGCTGGCGGCGCTCCTCCCAGGACGACTCGCTCTGGGCGAGGGCGACCTTGGCCGAGT
CGGCCTCAGCGCGCCAAGAGGCCGCCTCGGTGCGCAGGTGGTTGTGCTCTGAGCGCAGGA
CCTGCAGCTGCTTGGCGGCCTCGGCGTGCTTGACGAGCTCCTGTTCGTAGTCCTTTTGGG
CGCGCGTGGCAATCTCGGCCTGGGCGCGGAGGTCGGACTGGTGGTACTTCTTCTCGTCCT
TGTAGCGGTCCTCGCTGTCCTTGAGGCGGGCAATCTCCGATTCCAGGATGCGCTTCTCGT
CGTCCAGCTTGCGGGCGAGGTCGGCTTGCGAGTCACGCAGACCGTTGAGCTCGTTGGTCG
AGGTGGCGAGCTCGGCCGACAGCGCCTCGACGCGCTGCTCGAGCTCCTTGACCCGTGCCT
CCTTGGCCTCGAGTGCGCCGTCCATCTCCTGGCGGTACTGGTCCTGCGCCTCGTTCAGGT
TGTTGAGGTCGTCCTCGATGGCGTGTGCAATGTCCTTGTACGAGTTGGCCTCTTCCTTGC
TGGACGCCAGTTCGATGCGGGCGAGGTCGAGGTCGCGGCGCAGGTCAGACAACTCAGCCT
CGAGCTCTTCCACACGCGACGCGGAGCCGCCGCCCTCGCCCTCGTCGTCACCGCCGCTGC
CGCCCTCAACCCCGGTCACACCGCCGTCCTCTTGCTGCTGCGCCGGTGGTGGTGCGCGCG
GCGTCGGGCGGGGCTGCAGGCGTTGGGTGCGCTCTTCCGCGTTGCGCAGCTCAATGGTAA
GCTCGTTGACGCGAGCCTGGAGGTGGTCGCGGCTGGTCTTGAGGGCAACAAGCTCTTCCT
TGCTCTGGGTGATGCTGGCCATGAGGTCGTCGATGCGCTTCTGGCTCTGCTGGGCGTCGT
ACTCCTTGCGCAGCTGCAGTTTCTTGGCGTCCTCAATCTCCTCCGACAGCTTGCGCTTGG
TGGTGGTCAGTTCGGCCTCGAGATTGTCGATCTGGGCCTGCAGGCGGCGTTTCGTCTCCG
ACTCGGACAGCTCGCGCTCGTTGAGCAGGCTCTGTTGCGAGGACAGCAGCGTGTTGAGGC
GCGACTTGTCCTCGTTGAGGCTCTCGTTGTCCTGGGCTAGGCGGTCCTGAATGCCCTTCC
AGAGCGACTTCTCGGCCTTGAGGTTGGCGTTCTCGTTGCGCATGCTCTCGAGCAGGCTGC
GCACCTCCACAAGATCCATGGCGACCTGCTGGGTGCGGATGTCCTGCTTCGCGTACGACT
CAGACAGCGACTGGTTCTTCTCCTGCAGGGCCTTGTTGTCGGTCTCGAGAGCGGCGTAGT
TGGACTGCAGGATCTCGTAGCGCTCAGAAGCCAAGGTCAGCTGGCTGTTGATGCGCGCAA
TCTCGCCCTGGAGGCTGCTGCGCTCGTGGGACAGCTTGTCGACCTGGGCGCGCATGGTCT
CACGGTCGACGCCCTGCTCGTTGCGGTAGGCGTCGAAGTTGTTTTGCAGCTCGCGCAGGG
CCACAGTGAGCTCGCCACTGTCGTCGGTGGCGGAGCCGGTATGCTCGATGCTGGCCAGGA
CCTCACGCGTGTTTTGGCCCGGCGTGGCCGGTTCATTGCCTGCAGCAGCAGCACCCAGCA
CAGAGCTGATCTCGGCGTGGCTGGCCTTCTGCTGCAGCATGCGGCGGAACATGTCGCGCT
CGGTCATGTAGCTCTTCATACGGACGGTGACGGCCTTGGACTCGTCCTGCAGGCGGCCTA
CGGTGTCGCGCAGGCTGAGCAGCTCGGCATGGTCCTGCTCGACCTGGCGCTTGGCCTCGG
ACGCCTCCTCGCTCTCCATCTTCATGGCGAACTCGCGCGTCATACGCAGCAGCTCGGCAT
TCTGAGTCTGCAGCTCCTGGATGTCCTTGAAGACAACAAAGCGCTCTGAGATGAACTGGT
GCGTGTCGGACATGTCGTCGAGCGAGCCCTCGGCGACCTGGCCGCGCTGCAGGCGCTCAA
ACTGGCGTGCCTCTTCGTCGGACAGCTCGTCCAGGCCCTTCTCGCGGGCCTGGATGTTGA
AGACGAGCAGCTGGATCTGGGTGCTGAGGTCGCGCAGCTGCGTGCGCAGGATCTCAATCT
CGGCCTGGGCGGTGATGCTCGACGCCTCGGCCTTCTTGGCGGCCTTCTTGGCCATGTCGC
GCTCGCTGAAGCTCTCCTCGCAGAGACGCGAGATCTGCACGTTCTCGCTGCGCAGGCGCT
CGGCCTCTTCCTGGAGGTCGGCAATCTCGGGGCTCTTGGCTTCCAGGGCGCTCATAATCT
CGTCGAGCTCCTGGCCAAGCTCCTGGGTGCGGCGGCGCTCGCGGGCTAGCTCGCCCTTGG
TCTTGTACAGCTCCTCCATGGCCTGGGCGGCCGAGATGCTGGACTTGCCGCGCAGGACGG
AGCCGGGCGTGCCAAACGGTGACGCGGCACGCAGCAGACCAGAACCGGCACCGCCGTTGT
TCGCACGGGGTGTCTGCGGTGCTGAACCGGGTGTGGCATGGATGACGGAGGCAGCAGCGG
GTGTGGCGAGGGCGGCCTGAATGCGGTCGATCTCGGCCTCGAGCTCCTGGCCAACACGCT
CGGCCTGCTGTAGATCCTGGCGCAGCTGCTCCATCTCGTTGCGCACGCGGCGCACCTCGT
CGGCGGACTCGTCCTTGACCTGTTCGAGGCGCAGCTCGACTTCGCGGAGGCGGTTGCGGT
GGGTTTCGGTTTGCTGCTCCTTGAGTTCGACGAGGCGGGCCGAGGACGCGAGCTCGGCGC
GGAAGCCCTCTTCGCTGCGGGCGGCGGCCTCCTGGAGCTGCTGGACCTTGGCCAGGGCTT
CGTCGGCCTTGCGCTGGGCTTCCTCGAGGCGGGTGCGCAGCTGCTTCTCGGAGCGGGTCA
GGGCGGCGACGGTCGACTGGGCCTCTTCGTTCTGGCGCTGCAGCTCGGCGATGCGGGCGC
CCTTTTCCTTGCGCAGCTTGAGCGACTCGTCGCTCTTGGTCTTGAGCTCGGCCTCAAACC
ACTCATTGTTCTTGCGGGCAAAGGCCAGCTCCTGCTGCAGCGACTGCTCGCGGAACTTGG
CGCTGCTGGTGGTGGCGTGGGCGGCCTGGATCTGTTGCTGGAGGGCGGTGACCTCCTGGT
TGAGCTTGAGGGTCTTTTGGTGTTGGGTCTGCAGCTCGTCGGCTAGCTCGGCGTTGGCAG
AGGTCTTGGACTCGAGGATGGCGAGTGTGTCGCGGTTGGAGGCTTCGAGAGAGGCGTTGC
GGCTGGCGAGACGCTCGATTTCGGTCTGCGCGTTTGCGCCGGTGGCCTTGATGGTCTGAA
GCTCGTTTTCGACGGCGCGGCGGGCGTTTTCTGGACAAGTTAGTAGGTACATCAAAGGGA
AAACGCCTGGGGATAAGGCAAATGGAACATGGGGGAGTGTACCCTCGTCTTGAAGCTTCC
GTCGCAGGTCGTCAGCATCCTTTCGACTCGCCTCGGCGGCGGATTTGAATGAGCCGCTGC
GGGCCTCGGAGCTGCGTACGACACTCTCGAGCTCAATGTCGACGTTGAGCTTCGCGGCGT
ACAGGGCGTCAAACTCGTGGGCCTTTGTGACGACGGCGTCAAGGATGGCTTGGACGAGGT
CGGGCGTCGGCGCGGTCACGGCGGACGTGAGGTTCGTCTCAGGCACGCCGAGGTGCGTGG
ACAGGTAGCCCACGTCCACGGCTGCCGCCGCCATTGTGGAGGTTGGGCGGGGGGCAGGAT
GCGCGATACAGGTCCTTTCGGGAGAGAGGAGAGACGCAGGAGGGGTCCGCTATTATTAGA
ATGCTTCCATCAAGAAAGCTGTCGAAGTCGACAGAGTCGAGAAGCGGAAGGGAACCGGTC
GTTGGGCCCAGGAAATGGGGATGGTTACGACGAAAACGACAGATGCAATAGATTCGCGTC
GCAGCTTGTCAGCTCCTGGGATGCGTGTGGCGGTTGTGGCCCGGGGCTGTCGCTTTTGAT
CGGGTGGTGATGCGATGCAGTGAGATCGATGTTTCTTTGTTTGTATTTTGCAAAGACGGG
GCCCCTAGTCGCTGTTTTCGGTAGCTCACTGCATGCAGGCAGGCGCCCCCCTGGTTTTGG
CGCTGGTGCACGGGGCGACCAACGAATCAAGACGTTCTGGCCAATGGGAGCGCGCCGTTG
GATAAAGTGGGTCAATCTTTAGAGAACAACGAGGTGAATGTCTTCCAATGTGACGAAGTA
CGGCAACCACAGTGAAGATGTGAAAAGGACAACACGGCTTTACTGTTTATGTGAAGCAAG
GATGGTCGGTCTTGCGATCTGATTTAAGTTTCACGTCTTGTGCGCTTTTATGGCATATTT
CTGTGCCTCTCGTGGTGTAGCTCTGAGCTGACTCACCACGTGACCCCTATGATTCATGTT
CACGTGACGAGGCTACAACCAAATATATGCATTCATGTTCCCTCGTCGTCTGAGCTGGAG
CTATCTTTCTCCTATTCTTTGAACACGCGTACCATGTAGTGGTCTCCCCACTGGTCCTCG
ATAACGACGAACTGAGTGGCCTTGTTCTTGGCACAGTAGTCGTCGGTAACAACGCTCTCA
CGGTAGTCTCCGCGGCCAATGTTGACAGCCCTCAGCTGCTGCGGCAGACCGTCGTCATGA
GGCCGAGCAGCGCGTACTTGGTGGCGGTGTACTCCCAGTTTCGTTCCGGTTCATGGACAG
TGGGTCCACGGCGTTTGAGATGGACGAGAACAGCGGCCTGGTGTGTCACGTGGAGAAAGC
GGAGAAGCTGGAAAACAGGTAGGTGGACGAGAAGGTGGACGCCAAGGTAGACCCATAGGC
GGCGCGAAAGCGGCCATGGCCCGTTTCAACGAATTGACAGTCAGCGCCAATGGTACAATA
ACTGCGGAGGGTACGTTGAGATGACTTGTTTGGCTATAGACACGTTTTGCTTTATTATAC
ATTTGATTAGTTTGCATTGTAATACACAGTACGCTGATTTCTACAAGGTCGTTTGCAAGT
TTCTCTAATATCGTCATCGGACGTCGTGTTGAAGACAGCCGACGTCTCCGATTTGTTAGT
CGCTCTTCTCCTCATCGCAGACACATCTCAGACACATCCCAGACTCCCCGTCTACTGTCC
CCTCCTCTACACATAGCTGTTATCCACCCAGCTTGCATAGTCGCCGCCCAGAATCGTGCC
AATCGAAATGGGCGACGACAGCTTGGTCGCGAAGCTGCCCCGCGTGCCGCTGGCGCCCGC
ACCCGTGTTGTCGTACTCTTGGAACGAGACGCCGGCCGTGTTGGGCGTGCTCGTGCTCCA
GATCGACCAGCCAGCCGCATTGACGATGCTGGAAAGCACCGTTTCCTGGACACAAACGCG
CGCGTACTGGCTCCAGGGCCGGCCGAGGTAGACGGTGCCGGCACCCACGGACGCTCCGGA
CGCCGCGGACACGGTCGACTGGTCAATGACATAATAGCTGACGCCGGACGCGCTCGGCCG
TCCATCGGCTGTGATGCAGCCGCCGCCCGCTTTGAGGGCAATGTGGCTCTTGGTGATCCA
GGCGCGCGCGTACTGGCCGAAGATAAAATCGACGGCGCCCTCAATGTAGCAAGCCGCATA
CACCTGGTTGCCCGTCTGAGCCAGCAGGGTGTCTTGGTACCCGTAGAGACCGACGCCGTA
GTAGCCCTGCTTCGTGTTGTAGGCCGACAGCGCAATGGCCTGGCTGCCCTTGCCGTAGGT
GTTTTTGATGTTGATGTTGTAGACCCTGACGCTGGGTGACAGGTTGATGAGGGCGGCCGT
GTGCTCGTCGTCGAAGCCGTCGGCCGCGCTCGACTTCCACTCGAGGTTAACTACATTGCT
GGTGTACGACGCCGTGTTGGCCGTCTCGCCGTAGATTGTCAGGCGGCCCGTCAGCATGGG
GATTGTCACTTGCTCTGTGTACGTGCCGGCATAGACGAAGATTTTGCTCGAAAACTTCGA
TGTCGGGGAGATGGAGCCGACGGCTTTTTGGATCTGAGGAAATTCAGTGGGGGCTCAATG
CTTGAGAGGTAGGGAAAGGACAAGAACTACAGCTCACTGGCTTTGACTGTAGATGTCTGG
TGTTTGTGTCTAGTGTCTGTATTTTGTTTTACACGTCGTGGCTCTCGATAGGCCGGATAT
ATTTCGTATAGATAGCTCGGTATGCCGCGCACAATTCTTAGACGATATTGGACGGCACCG
GACGACATGAGCGTGGGGCTACGGCGTACAACACAGGTTCATATATCTTAATGGTGGCTT
GTCTCAGACCGGGTCCATCAACGGCCTCTGTAATCCCAAGTCTTCCCGGGCATTCCAAAC
ATTTTAGGTCTTCCAAGGTAACCGGATAAAGTCACCTGCAAATTTGTTACAATCACCGCC
AAAATTGAAATTTCAGGTTACTCGATCTTTGACGTATTACTTCCACCGTTGCTCGAGGTT
ATAAGGTGAAAATAATGCGTCCAAACCGTAGGGTCAGAGGACTATAGCCACGATTTCTTC
TAGGGTTCCAGCTACATCATTTTTCGTCGTTCGTCGTGGACCTGGATCCTGGATCCGTTT
GCAATTCGGATAGGCCTCGACTCCTTCTTCAGCACAAACGATTCTTGGGCAGGTGGATGG
CGGCTGGAGACATTGTCCCCCATCATCTCGTCTGCAGGGTACCGCCAAGGGCCTTCCAGA
TGCAACGACACTAGACAACGGCCCGAAGCGTCATTGTCTTCAGCTTTCTTGGCAAGTTCG
AGTGGATCCAGTTCTGGACGTCGTCAATGTTTTATCTTTCCATCTCTGTCTCTCTGGACT
CCAAACAACCGCATCTACAGAGTACAATCGTGGAAAATACAGCGCCGCAATGTTGTAGTC
GATCATCGATGTGGGGGAAGTGCAGCTTGCAGCTTGCGGGGATCACCTGAGACGGACAAT
TGGGGTAGATTTTAGTTTGGGAGCTGCCCATCCGGACTGACAGACTAACAAACACACAGA
TCCGTCCAGGAGAAGCTTAGTCTCGCAATGCTCCGAGGACCTAAAATTTACATGCACATG
CAATGTTTGTTGTCTTCCAGCAAGGGTTGAATTTATCAACTTGTACGGCTGTACGACTAT
TCACTGACGTCTAGCATCTAGGCTACGATTCCTCCCAGGGCTAGCTTCTTCCTCTAATCA
GATCCTCTTTCCACTCAATACTGGGGTGCAGCAAGCTACAAGGGAGGTCTGAAAACCACA
TCGTACTACGATAATGAATAATGTGTTGGCTTTTGATTGCTGCTTTCCCGTTTGGCTCGT
TTACTGCCATTGCGGAAGGTACCGTGTTGTTTGTTTGGTGAGGAAGGCTCGATGACGTGG
GGCTGACAACGACGTCATGCAATCCGCCCCCGTGTAACAAAATGACTGCGGGGGAAGGCG
CGACACGACTTTCTGTCCTGTCCTGCTCCCATCAATGATTTCCATCAACATTTAACAACA
TCGCCGACTCTACAATCCATGCATCGAACCATCTACAATCAACACCGCACTATTTTCTCC
AACTACAAATCCGTAACGAGCTTCGTCAATATCAGAACCCTCCGCACAGCTCCCCACTGC
AAGACCAAAATGGCCGACGATAAGACCGAATCGGGAGCCACCGCCGCCTCTAACCAATCG
GGGCAGGCAACAGCATCTTCCACACACCACAACCCCGGAGCTGAGGCGATGCGCCGGGCG
TATGCCAAGTACAATGTCCAACCGACTGTCTCCAACCCGGCCGCGGTCCACCACAAAGCC
GACCAGGTTCCCACGGATGGCGCGGCGGATGCCAAGGACATACCTACGGATAAGAGCGGC
GGCGACAAAAAGAAGTAATGGGATGGTTCAGCCGGGGTGTCATTCGATTGTTCCACCATC
CGGATAGGATGAGTGGATGACGAGAGGTACTTAACTTTAGGTTGGACGGTCCCGGACGAA
GGAATAACAATAGGCTGGCTTTGATCCCGAGTACGTTTGTATTTGGCGAAAGCAGCTGCG
AAGACGTTAAATTTCCAATATAGGAAGCCACGACGACAGTACAAATCAGTTTCAAATGGC
AAAGCTGAAAAACCTGGAAGTGGATATGGAGGTAATGGCGGAGAAGCTTATCGACACCTG
GGGCGACGAGACTCTAGGCAACGGATGAGGGGCGTGTAAAATCAATTTGGTACAATCGTC
TCGAGCAACAACAGGAGACAAGGATAACAAGACTCGTGATGTTTGTCGAATTGAAAATTG
ATTTTTTTTTAATAGTGTGAGGATCACTTTGGCTACCGATGGCTCCTTCCTCGGGAGTGG
CACGTACCGCCGAAATCTGAGAGCCGGCGCGGCATTCGGCACTCGCACCTTCTGGGCATT
GTGGAACCCCCTCTTTCCTTCCCCAAAGCAGCCCTTCTGCGCTTCATCGCTGCTTCCTGT
ACCGTATCACAATTCTCGCTCTTTCTTACGTCCTGCCTCCGACTACGGGCTCCCACATTT
GGAGTGGTGCCTTGTGGCATGTCTCCGTTTGCCTAATGGGCGGCCACAACTTTTCCCTCG
CAACTGGCGGAATGCACGCCGTTCTACCACCATTTCATACGAACAAGACAAGGCAATCGT
TTATTTTTGGTTTCGCGTTCTGTTCGCCACGAATTTACAACCGAGTTCCGGATGAGGTCA
GCTGCCAGTCTTGTCACCTCGAGATAGCCCGTCGTTGACGAATGCCACCACTACGAATGC
CACCACCTCTACGACTGTCACCAATAATGCGTACTCGTCACTTGCCTGTACTGCGCCCCG
AGGATGGCCAGCGGAGCAAGAGTGATCCCACGTTGTTGAGCCTTCCCCGTCTTCCCCTCG
CTCCACACTCTACACTTCTCTGTTGTAGATGACCTCAAAGACCCGGGGACAACCGATATA
CATGTCCAGTGCCACGCGAACCGCCTCATACTGTCTGTTCCTCCACTTTCATCGACATCA
TATCATTTTGCCCACTGCCACTTCCATTCTTTCAAGATTGCATGACGTTTAGATACAACT
TGTGAACGACTTACAGATATCCACTGTCATCTGCCACCACACTTTATTCCATTAGGATAC
TATTGCCATTTTACAATCATTTTATAGTCCTCTTGTGCATAGGATAGCACATCATCTATA
CGTTCATCATCTTCCCCGGCGGCCGCCAACGTTGTCTATACCCATATCTTGACGCATCAT
GACACAAGACAGTACTAATGGCACAAACGGCGTGCCCAAGGTGAACGGCACGAAAGGAAC
TCACGCCAACGGCACTGCCCCCAAGGCGTCGCCGTTTGGTTCGCTCAACGATGGCCTCGA
CTACGATGTGCTGATCATCGGTGCCGGCCTCAGCGGCATCTACGCCATGCACCGCATGGC
GCAGCTGGGCCTGCGGGCCAAGGTCCTGGAGGCCGGGCCGAGCGAGGGCGGCACGTGGTT
CTGGAACCGGTACCCGGGCGCGCGGTTCGACTCGGAGAGCTACTCGTACATCTTTTCGTT
TTCGCCCGAGATTCTGGCGGAGTGGGACTGGACGGAGCACTTTGCGCCGCAGCCGGAGAC
GCTGCGGTACATTGAGTTTGTGACGCGCAAGCTGGACCTGCGCAAGCACATGCAGTTTGA
CACGCGGGTCCGCCGCGCGCAGTTTGCGGAGCGCACCCGCGCGTGGACGCTGACGGACGA
CCAGGGCCGCACCTACACGTCGCGGTACCTGATCACGGCCATTGGCATCCTCAACGAGCC
GACGCTGCCCAACATTCCCGGCGTGCACGTGTACCAGGGGGAGGCGTGGCACACGGCGCG
CTGGCCGCAGGGCGGCGAGGACCAGCTGGCGGGCAAGCGCGTGGGCGTCATCGGCACGGG
CGCGACGGCGATCCAGACAATCCAGACAATTGCGCCCAAGGTCGGGTCGCTGACGGTCTT
CCAGCGCACGCCCAACTGGACGGCGCCGCTGCGCAATGCCACGATTGGCAAAGAGGAGAT
GGAGGCCATCCGCGCGAGCTACCCCGAGATCTTCCGGACATGCGCCGAGTCGGCCTCGTG
CTTTGTGCACGTCGGCGACGACAACGACACGGTGGCGACGCCCGCCGCGGAGCGTGAGCG
CCACTGGGAGCACCTGTACGCGCAGCGCGGCTTCAGCAAGGTGCTGGGCGTCTCGCGCGA
CATAGCCACGAGCCGCGAGGCCAATGCGCTGTACAGCGCCTTCCACGAAAAAAAGATCCG
GGCGCGCATCCACGACCCCAAGGTGGCGGACCTACTGATCCCGACCAACCACGGGTTCGG
CACGCGGCGCACGCCGCTCGAGAGCGGCTACTATGAGGTGTTCAACCAGGCCAACGTGAC
GCTGGTGGACGTGCGCAGCAACCCCATCGAGCGCATCACGGCGACGGGCGTGCACACGTC
GGATGGCCAGGACTACGATGTCGACGTGCTGGTGTACGCCACGGGCTTCGACGCCGTGAC
AGGTTCGTTCAATGCTATTGACTTTGAGGGCGTTGGCGGCACGAAGCTGCGCGACGTCTG
GGGCGAGGGCATCAAGACGTACCTGGGCCTGACGGTCAAGCACTTCCCCAACATGTTTAT
GATCATGGGCCCGCACCAGACGATTGGCAACGTCCCGCGCAGCATCGAGTACGCGGTGCA
GTGGACGGCCGAGTTCATTGAGTGGGCGGTGGCCCACCAAGTCACGTACTGCGAGGCAAC
GGACGAGGGTGTGGCGGCGTGGACGGAACACGTGCACGAGTGCGGCAAGGGCCTGCTGGC
CAACGAGGTGGACTCGTGGATGACGGGGGTCAACAAGAACCTGGCGCACAAGCAGAAGCG
ATCGATGACGCGGTACACTGGCCCGGCACCGGGTTACCGCAAGCGGTGCGAGGAGGTCAA
GGCGCAGGGATACTCAACCTTTGTCATCAAGAGGGGCGGCGAGGCATAAACAAAAGAAGA
GGGAAATTTCATGGGGAGACGAATCATAGATTCACATGATGTCCACCGTATTGTAGAGAT
GTGATTTCCGAGGTTTCTAATGCGTAGGATGGTTTCTATGTCTAAGTCTTTCATTTCTTG
TACCTCTCTCTACATTGTATCCTCACCGTGGACAAGGATGTCCAGCGTGTTTGTGGCCGT
GGGGGATTTGAGTGCCCATGCAATGCCGTCTTCCATTGTGGCATCCCAGTCCCGACTCAC
GGACAGCCGGTCCGGACCATAGCGCCGGAAACCGTGCGGCACACCACGGTAGAGGTGGAC
ATTGGTCGGCACGCCTGCTTTCTCAGACAGCAGCTTCGCATAGAGCAGGGCCTCGTCGCG
CAGCGGGTCCAGCCCACAGATGCCAAACACAGTCGGCGGCAGACCCCGGACCTGCTCGGC
CGTGGCGTTGCCGGGACTCAGGAACGTGTCGTCGACACGCGGGTGGGCGGGGGCTTTGAG
CAGATCCGTGAAGAAGTGCGCGATGTGGACGGGCAGAATGGGAGCAAACTCGTTCTCGAC
GAGCGACGACACTTCCGGGCTGGCGAGTTGCGCCAGCTGCGGCGCGTAGCACTGGCTGTT
GACGAGGGCCGGGATCATGAGCACCTGGCCGGCGACACGAGGGACGTCGGCCGGCAGTTT
GCCCAAATGCTGCTCCAAGACGAGCGTGGCCGTGATGTGGGCACCGGCCGAGATGCCGCC
CACGACGATCTTGGCTGGGTCGACACCGAATTGAGGCACGGCCGTGGCGTGGATCCAAGC
CAAACCGTCCTGTGCGTCGAGCCACGCCGTCGGGTACGTCCACTCGGGTGTGTGGCGGTA
GTTGAGATTGAGCACGACGAGCGACGTGCCCTTGTCCGAGGTGTTGATGGCCAGATTGGA
GCAGATGGCGTCTTCGGACGACAGCGTGCCGAACAGGTAGCCACCGCCGTGCAAGTGCAT
GTAGAGAGCAGGCTGGGCGTCCTTGGGCACCGACTTGGGCCAGTAGAGACGGCCCTCGAG
GGCAAACCCGTCGCGTGCCAGGATGGACACGTCAATGAGCTCGACCTTGTCTGCGAGCTT
CGTCATGAGCGCCGCAGACGTTTTCTCGCGGTTGGCATTGGCGGCCGCGCGCTTCTCGAG
TACAGACGACCCATCGGGCGCTGGCGAAGGGAACTCGGCCTCGACGGCCTTCCATTCTCT
GCTGGCGCCGCCGTACTTGGAAAAGTCAGCCATGGTGGAAAAGGGTGCGGTGGCGAGGAT
GAAGGATGCAGTTGTTTCGTGATGTTGCAAAACAAGGGATTGTGAGGACCGCCACGGTCG
TCAGGAGGTTTATTGATATGAGCAAAGAGGGGAAGAATGGCACAAGCTTACGGAGTCGGA
GTGCAATGGTACCGTCGTTAGCGCCGACTCCGTCAAGAGTATGCTGGGAAGGATGCGCCT
GTTTGGCCCCAGTGAGTGGAGTGCATTCCGCATTGCGCGGCCATACGGCATTGGGTAATC
AACAGACGTCGACGACATAAATTCCGAAGGCCTGATGCATATAGTCGATAGAGCATCGAG
CAGTCCTCAGTCAATGCATCTTCAGGTGGACCATATCTTCTGGTGCATTGTAGCATCGAG
ACGACTCATTTGCCAGTTCGATGTTGTCAGAACTAGAAGGAGTCCGTTGCTACAATAAAT
TATGGTACACAGAAGACAAGACGGCCCAGGTGTCTGACAACGATGACAGTGCTTGTCGCT
GCATTTGTATCGTCGTTCAAAATGGCCGACGGTGGGAGATGTTGCTATCAGGTGACGTTC
ACCGTGATTACCTGACGGGGAAGGAATGAACGTACGTGGACACCACAGCACTGAAAGGAC
AGTTGCCCTTTGTAGTTCGAGACCGCACCAGTAGGATACAAGGAAGGTACGACTGAGGCC
GACATTCGTTCTTTACAATGTCTTGTGGCTCTTTCTCTATTCGTTTTACTTGATGTTGGT
AAGGATGTGCAGTAACGGAAACTGCGCCATGAATATTGTAGCAATAAATGCTCCTGACGG
TATGACTTCTTTTCGTTGTAGTTATTGCTTTTTTATATAATAAAAATAGTCTATTGTACC
TAGTGGTATTGCCAACATCGACTTGTGATTCTTTCTCTTCTCCATGTTTTGGTTCTGCAA
CGACGAATGCGGTGGTAGCTCCTTCCTCCCCAATCCAGCCCCCTCACATCTCATGTCGCG
CCTTCTCCAACCAAAAGTCGCCTCGGCAAAGCCAGCACCCGACTAATCCCAACGCCGGTT
TTTACTTCTCCGCACCACACCCACAAGCTCACACGCTTCCTCCACTGCCCCAGTCGCATC
CCCGCAAGCAACAATGACCGAGCCAGCGTATCGACGGCTTGCCCTGGCTAACAGGCCTGT
CGTCTGTTGGTCGGCGGTTGGCTGCACCGGCTGCTGGTTTAGCTTGAACGAGCTTAACTT
GCAAGACGGCGCTTCATCAAAGGAGTTGAAAGAGCTGCGTTCGAAGCATAATCCACAGAG
AACACGACAGCTCAACTTCGTGACACAAGTAACAATCGCGACATCTCCTCCGACCGCACA
ATGGACCCCGCACCACCTGAGCCACCATCGCGTTCGCTCAAGGGCCGTGTGGCTGTAGTG
ACGGGCGCCGGCTGCATTGGCGACGGCATCGGCAACGGCCGGGCGATTTCGATACTGTTG
GCCGACGACGGCTGCGACGTGGTGTGCATGGACGTGAACCTGGCGTGGGCGCAGACGACG
GCCGACAAGGCAAATGCAGGCCGCGCCGACGGCACGCCGCGACCGGGACGGGCAGTCGCC
TTCCAGGGCAATGTCACTGTGGAGGACGACTGCCGGGCGGCTGTGCAGCACGCCCTCGAC
ACGTTTGGCCGCCTCGACATTCTGGTCAACAATGTCGGCGTGGCCGGCGCGTCGGGCACG
GCTGAGGACGTGGACCTCGAGCAGTGGGCGGCGGCGCTCGACATCAACGTGTCGAGCATG
GTGCGGATGGTCAAGTACGCGGTGCCGGCGATGGCGCGCAACGGCCAGGAGGAAGGAAAC
GGCGTGATTGTCAACATGGGCAGCGTGGCGGGCCTGCGCGGCGGCACACCGCATCTGCTG
TATCCAACAAGCAAGGGCGCTGTGGTCAACATGACGCGGGCCATGGCGGCACACCACGCG
GCGGCCGGCATCCGTGTCAACTGCGTGTGCCCAGGGATGCTGTACACGCCGATGATGTAT
GCGGCGCCGGCCGAGGACGCGTCCGAGTCGACAAAAGTCATCATGTCCGAGGAGGCGCGG
GCGGCCCGCAAGGCGCGCAGTCTGCTGGGCACAGAGGGCACGGCATGGGACTGCGCGTGT
GCAGTGGTGTTTCTGTCGAGCGACCACGCGCGGTGGATCACGGGCGCCATCATCCCGGTC
GATGCGGGTGTCACGGCGGCTGTGGGCATTGGCATGCCCAAGAGCGCAAGTGTAAATGGG
ACATAAAGGGTGTGAATCTCATCGGAAAATGGTCTAGAATATAAGCATGTCACGATTTAT
CAGGACATGACTTATAATTCATTTTGTTAACTGCGACTAACGCTCTCAGCTGAACTTACA
AGAGTTTATATTTTAACTATGATAATAAAATGGAAAAATAGTTAAATGATTATTGATAGG
TTGTAACGTACGTGTTATATTTAACAACTGTTGTATAAAAGTATAGTTTTATATAGGTTT
ATATTAAATAATCGGCGATGACTAAGTCTTCTATCCTCCTTGAAGGGAATCTTTAATCTT
ATATATATTTATTTTTCATGCCCCGTCAAAGTAAGCTTCATTTTTTCTAAAATAGGCCGT
TCCTTGCTTCATATGTTTTATCTGTGCCAGGCAGCGCCTAGCCACTCTTTTGCAGTGCAG
AGTACGGCGCACCAAATGTCCCGGGCTGCCGATGGTGAATGGACTGCCGTCGACCGGACA
GGGGCGTTGGGGTCGTAGTTTTTCTATCACCGAAATTGGTTGTACCATGATGGCGTGAAG
CTTCGACGCAATGAACCGTAGATGCCGGTCTGTCTCCTAGAGTACGAGGATAAGATGCAG
TGTAAAAATAGGTGAAAATTAGCTCGCTTGGGGCCTGAGCCCGAGAGGCAAGATTTTGCA
TCGGCTGCGGCGCGAACGGGAGCGCGAGAAGAGGCGAAAGGCCAGCAGCAAGTTGTAGGT
CGGGGGGTTGTCGGATCTGTATCTGGTACTCATAGATGTCAGTGTAACAACTTCGTTGTT
CTCTTTCGTTTTCATGGCATTCGTTTGGGAATATTGTAACAAAAATCAAGTGCTTTCCAA
TTGTCGCTATGCGTGCTGCCAGAATTGAGACACTCCAAAAGCATGTAGGATATAAAAGTA
AACAATGAAACAAAACGACACAAAAAAACGTGTGACATATCGAAAACGAGCAAAAGCCCA
TATCAACAGACGCTCGTCATCTAAATATTAGGTAGCAAAACGAATCGTGCTGCAAGTTTG
TGATGATGTAGAGTATTGTACCCCTCTCCTGATCTGCTTCCTCCACCTCCCCACGACTAC
CTCGCGTGAGGACTGCTGCTGCTGTCCAGTTCCGAGTACGATGCCGGCACCGGCCCCGAG
TGGTATGTCATGCCGCCCGGCGACGGTGTTGCCCCATGTGGTGACTCAACTGGCGTCGAG
TCTGCCTGGTAGATTGGCTGTCCCTGTGGTGGCGCACCATACGCCTGTCCGTTGTAGACT
TGGCCGCCATACAGCTCCGCCGACTGCTGGCCACCTTGTAGCTCGGCGTAACTAGGAGCA
TTGGGCGAGTATGTTTGCTGTCCAGGCAGCTCGGCTTGGGGGCTGACGTGTGGCGGGACG
CCGCTGGGATACCCGTAGTTGGCGGCTCCTTGGAGGTGTGCCGATGCGGGTGAGGTACTG
TTTGGCGGCGGCGACTGCGGGCTGACGGTGGAGGCGGCAGCAGTGACGTTGTTGTACTTG
TTGACGCTGAGGCTCGGGCTCGGCGACGGCAGTGGCGGTTTGGCACCGTACGGGCCGTAC
GCGTTCTCGGCCGAGAGCATGGCCGCGCCATCGCCAACGGCTGTGCCACCGAGTTCGCCG
GGGCCACCAGGACCACCAGGGCCGCCATGGTTCGTGCTGATGCTCTGGTTGTTGGTGCCG
TGACCCAGGTTGTTGAGCTGCTGGAACTCGTTGCTACCGGCCGGGCGGTTGCTGTTGTTA
CGTGCATGGCGCCAGACAAAGAACGCAGCAAGAGCCAACAGGCCCAGACCCGCCACGACA
CCGACAACGGCGCCGGCAATGACGCCTGCGTTGGACTTGTGGCCGGTTCCGTTGGGCTGG
CCGTTGCTGTCGCCACTAGAGCCGCTTCCGCCAGAACCACCAGACGCGCTAGTACCAGTC
GCCTTGTTCGTGCCGCGTGTGGTCGTGGCCTTGTTGCCGCTGCCTGTGCCAGTGGCACCA
CCACCGCTGCCGCCGAGGCCGAATGGCGCAGACTGCGCCACTGAGGTCGTGATGCCGGTC
ACGACCAACTTGTTGTTGGCGGCGCTGCAGTACATGTTGAAGATCTGAGAAGGTCAGTAT
TGCCACAGTACCTCGGATGGCACACGCAAAGAGGGAAACTCACAGCCAGGGCCGACGAAA
TGTCGTCGCTGCCGCCCTGTGAACACTCGTACTGGATGTTGGTCGAGATGTAGCTCGATA
CCATACTGGACATGCTCGGTTTGAGGCATGCGCACGACGCCAGCAGCTGCGGGCCGGTCG
GGCAGAGATCATATGTGTTCTGCAACGTTAGCAAGTCTACCACTTATACTCATCAACGCA
GCACAAAGTGTTATCAATACGCGCGACAGTCACTTACAGTAAACACCGCCGAGGACAGAC
CGTCCTTGGCGCACCTTGCAAGCGAATTGAACTGCGGCATATCGGTAATATAGTATGACA
CTGAAGTTGTCAGCGGGAGACACAACCGGGAGCCGCAACATGACTGAGGGAGGCGGGGAA
CACACTATCACCCGGCGGGTTTGATGCCGAGGGGAACGACGACGTGCCCGAATTCAGGTT
GCAGTACGCTGCGAAAAAGGCCTGCGCCGACTGGATGTCCGCCGTGTGGGACGAGCAGTC
GTAGCCGACCATGGTGTTGATCGTCTGGCTGACGAGAAGCGAGTTCTGGTTCTTTTGGCA
CACGCACGTTGCCAGGTCGACGGCGTCGGGCGGGCACAGCGAGTACGTCATCTCCATGAC
GGCATACGAGACTTGGCTGGAGGCACAGGGCGCCAAGTAGGACATCTCGGGGATGTCCGT
GATATACTGGGTGACGGGTGTGGCCGGCGTCGCAAAGGAGGCGGAACCGCCCTGGTCGCA
GTAGTGGCTGAACACGAGCGAGGCCGATTGCTGGTCGGAGCTGGCGGTGGAGCCGCAGCT
GTAGCTTATGTCGCTGGAGATGGACGCCGACACGGTCGCAAAGAGGTTGCCCTTAGAGCA
GACGCAGGACTGCAGGGCCGTGACGGCCTCGGGGCAGTTTTCGTAGGTCATGGTCATGAC
ATTGTAGCTGAGGGCCGACTGCGCGCATGGTGCCTGGGGAAGGAGGGAGAGGGATTGTCA
GTATTATCATATGCAGAGCACATTGTCACATACTTGTGTCGCCAAAAGTCGCAGGCATTG
TTGTGGTTGCAACTCACTAGCAATGTGTAGATGTCCAGATCCGTGACATAGACGACGTCA
GTTGCGACGACCGGCGCCAGCGCGCCCATTAGGGGCAGCCACGCAAGGGCGCGTGAGCCT
CCTGAGCGCATGGTGTAGACAGTGTTTGTTGTCGATAATGAAGAGTTGGCAAAGGACAAC
GGAGGCTCGCACGAGCACTCGACGGTGGAATAGCAGATGAATGTAGTCGAGTGGCGAACC
ACAGGGCCGGAACAGCAAAGACGCTTCACGGTGAGGATAGAGGAGGGCGCGACCGAAAGG
CAACGACACACTGCAACTGGATGACGAGGATGAGGGGATCGCAAACTGATCAGGTTTCTC
TCGATATCGACACCTATTACCTCCTTTAAGACGCGAGACAAACAACGAGTAGATAAAAGA
GAGTATGAAGTAGACAAAACAGACTAACGGGAAACAGGGCTGAAGGCAAAAAAAGAAAAA
GAAAGAAGGGGAAAAAACCAAAAGGCCCAAGTGACTGCGCGGAGACCAGTCGAGTTCGCG
TCCCACTCAGCCAAGGAGCCGTCGAGGAGAAAGGAGACTGGCTAGGAATACAAAGGGTCG
CATGTGAGAAGATTCCGGGCAGGCAAGTCTGAAAGTTCGCGAGTCAGGTAGGGCCAGGCA
GATGGGGGGGACAAAAAGAATTGAAATGCGCAGCAAAGGAGACACCACCGTTACTGTCTC
CCGGGATCATCTCTTCCCATCTTGCTCGCCTCGTTTGACGGAATACGGAGTACGGGGTAC
AGAGCACTCGCATCTGCCTCGCATCGACACAATGCAAGGACGTCAACTCCAGCGCGTCCT
CACGCCCAGAGAAGACCTTTTCAACTCCCCATTGTTTGAGTCGTGGGTTGTGGGAGAAGG
GCAACATATCTTACAAGGGTCCTCGAAGATCCCTGCCAGCTGAAAGAAAGGGAGGGGATG
CACCACCTCCATCCATGCGGAAGAGCGCCGCCTTGCTCTGCAATGCCCCAATCAATAGTC
GCAGTGGAGCGCTTACCGTCTGAACTCGGAATAAGGGACGCGAAGAAAAGGAGAGTGCGA
CCATTCAAGACACCATCAACCTGCCAAGACGCAAACAACCCCCAAGACTAGTACAGAACC
AGTGCAAGCGTAAGGCAGACCCATGAAATGGCTTCGCATGGCGAGCAGCGGTTCACGAGC
GGATTGCAGGGGATCTGTAAAACTCCTGCGTGCTTCGCAGGTCTGAGGTTGCATTTTGTG
CGGTGATGCGTCTGGGGAGGCATAGAATCAAAGAGGCTTGCAGATGACTTTAGATAGATC
CTGAAATCGAAGCATTGTGAGCATCGTGGGAATTATGCGTCTTCGGTATTCTTCTCTTCA
GCAGCCAAGCCCGCTGTGGGGTCCGTATGGGCGCATTTCTCAGAAACATAGCTTGCCTGT
GTCTAGTAGTGATCGGCAATCCGGACGGCTGACGGCCACCAGATGTTTTTGACAGACATA
GGGCAGAGTCGGGAGTGGATTGGCTGGCGTTACGGCAGGTGCCTCGATAGGTGTTATGGT
ATGTTGTACGGAGTTTGTTGAATGTTTGTACTCCGTACTGATTGCTCTGTAGGTTTTTCG
TCCGTTCTCAGTGAGCTGGCCTTGGTCAATGTGTGACGGTTTTGCTGTGTTCTCCACCGT
ATTAGGTTTAGCAAAAGAACGGCCAGGGAACCAAAACGTAAGACTTAAAACCGGCATGGA
GAGCGAAAGAACATTGCAGACGACCTCTTTCCCACAGGCCAACGACTCCATTTTGCGTCG
CTCGTGCCATACTTTCATTGGCCAGAAAACGGGTCTATCTCAGTGATGTTGTATCCGCTG
TTGCTACTCCACAGTAGGAGGCAGTGCGTTCTTCGGTAGAAGAGTAGCCGTAAGATGTTT
ATTTTGCTGGAAATGGGGGCGGGTACGATGCTTGGATGCAAGTACAACTACATCGCATGC
CATAGCAAGTTCGTTCTGTTGAATGACGTTAGTGATCCGATACAGGCGGCGTTTAAGGAG
AAGACTTAGCTTTGGTTTTTATTCGTTTGTTCCTCCTGTGGCGTTCGAACGTTTTGCTTT
TTGCCTCATGTCCCTGACTTTTCCCTATTCTGCATTCGTTCAGGGACGCCCTGCTTTTTT
TTCTTGTCTTTGGTCTGGCCTGTTATGTCCATCGATGCATTGGCGCTGTAGCCAAGCCCG
CTAGCCAGGAAACTATCAGCTTTGGTTTGGTTGTGGGAAATGAGGCCAGGGGGGTGTGGC
TTGGAATCCTGCGAATAACCGTTATGTTGAGCCGCACTGAAAATAAGAGCTCGTTCCGCC
GTAATTCGTATACAAAAGATGACGCAAGGACAAAAAGGCAATCAAATAACGTGAAGAAAA
ATTATATCTACTGCAAGAAGAATGGCATGCCGTACCACCAAAGGAAACGGTGTCAGAACA
GGTCCAAATTTTTTTTTTGAAACGGATACAGAAAGCAAAAAGGAAGAAAAACAAAGTCAA
AAGGGATCAAAAGAGTTCAAAAAGGGCAAAAAAGGACGTCCTTGCGTCAAAGAAATGAGC
GGCAGCTGCGCTACATACTCTGCACATTGTTTCGTCCTTCATTCCCAAGTGTGTCTCCCT
ACCAGATGAAGGAGTTGCTGACCGCACTGTGATTGCTATTCGGGCCAGATATTTCCGATC
CGAAGTCACCCACTTCACTCCACTGCATCGTGTCCGGCACGGCTCTACCGAACAGGTCTC
CGTCATCAGAGGTATTGCCATTACCCGCGAAGAAATCCCCGGGGTGATAACCACTGAGGT
AATTGCCATCAAATTCATTTTCATCGAGACGACTGCCACCAGCATAGTCACGGGCGACAC
CACCAGCATTATACTCACCAGCGTCTTCGTCGCGAACGAAAGGATCGCGAGTAATAGAAT
CGTTGTCATCAAAATGGTCAACGTCGAAACCATTGGCAGTATTCACCCAAGGAACATCAT
CAGTTTTATCAGGAATATCGTCGGGCTGTTGACTGTAAAATGCACGTGCATGCTGAATTG
CGTCAACTATCAGAAAATCATCAAGATCACCTGCCCAGAGGTCCGCCTGGGTGTTCTGTT
GGCGATATTGGGATGGGAAGTGACGCGGGTCCTGGCCCGAGTAGCCCCCGTGTTCCTCGC
GAGATTGGTGGTCGAACATACCCCAGGCGTCGTTATGAGGTCCGTCCATGTTCGCCAGCG
GGCGTCCGAAGAAGCCTTCGGCCACCTCGGCTGCCGCAGTCGCCATTGTTGGTGCTGGCC
AAGTGAAGTCGTTCGCCGCGGTGCGGTGAGGGCGGCCAAAGAACCAGCGAAGCCAGTCAC
GGCGGCTTTCCAAGACGATGTGTGATCCAGAAATGTTTTGGCCGTGGTGGTGAGCCTGAT
GGTGTGTTTGGTATCTTGTTTGGTCGTGTGCTTGATGATCCTCCTGTTGGTGCATTTCGC
TATGATGATGATGGTGATGGTGGTAGTGGCGATGGAAGTGACGACAGAGACGACGATGAC
GGCGCTTCTTAATCCCCCGGCCAGGCTCCTTTGGCTGTTCGGCGGTCACAAACTCGCCGT
CGTCGGCATGGTCTTGTTCCGTATTGTCATTGGCAGAACTGTGTGTGCTGTGACCATAAA
TGTGGAACGGACAATTTGTGTCCATACACACATGGTGGCCATGATCTTCGGTAGCGTGGT
TGTCGGCATGGGCATGGGCATTGGCATCGCCGTTACCATGAATGTGATTTTGGGCTGTGT
TTTCATACCGATGCTCGTACCGTACCGCTGTTTCAAGCCACCACGACCAACGCAACTGAC
GCAAGAAACGCCACTGCATCTTGACCAACCCGAGCAGTGTATCGACGGCATCCTTAGTGA
GACCGAAGATACCTGACTGAACGAGAGAGTCAACGCCCACATGGCCGACGCCAAAGAACA
CCATTGCCATGGCCAATGTGACGATCACGATGGTGCCAAAAACAAATGGAGCGAGGGTTT
CCACGGCACCTTCAGCCAGTGTGCCAGACACAACCCGGAGAAGCTTGAATAGAATGTTTC
CAAAGGCACGGAGCGGAGCTTGGGAATTCCGTGGTGCTTGATATCCTTCGTGGTCTTCGT
GGTCTCCCTGGTCTTCGTGATCTTCGTTGTAATGCATCTGCACCATACCGTTAGATGGAC
TCAGTTCCGATTCATTGGCCAAATTGCCAGGTAGTGAGGGTACTCCCGAGCTAAGCGGAC
CCTTCGAGTTCACTGTCGTATCGACGGCAGTGACGACGGCGGCAGAGGTAGTGGTAGTGG
GAACAGCTAGGTCAGAACGGAAGGCACAGCAAAGTCTATGGAGTGATAGACGATGACAAA
TGTGCCGCGTTGCAGTATAGAACATGGCAAGCAGCGTCGGGAAGACAATGGCAACCATAG
CCACCGGGTAGACTCTATGCAAGAGGATGGACCCGAGCTTGTTGCCTTGCAGGGCAACCA
TTAGCATTGAGTCCGGTCTAGGGTATTGCGGAGGCCAAATCAGATTGTGAGCCCGTCCAC
TGTTGAAAGCCATGGCGCCGACCACCCGGGAAGCTTGCGTTGCAGTGAAACTGGTGACGT
CGGAGTACCAGCCAATCCTGGTGAAAGCAACGACGTTGTTCATACCGAGAGGGTCCCCGA
GAGAGAAGAGGGATCCGAGTAGGTAGGCATAGTTGGCCACAAAAGAGACCGGCCAAATTG
AGATTGAGAAGCCGTAGACGAGGCTAAGCATGGAAAGAATAATGTTGAGGAAGTGGATAA
GGTGCTGTTCGTGATGGTGACCGCAAGCAAAGTGAAGAAATGGAGGTCCGAACAGGATAA
GAGCAGTGGTGGCCGAGACAGCAGCTTGAATGGCCATCAGGAAATGATGAAGACGAAGCC
TCCGACCCCACCCAGACAGGATGGAAAACGGAGGTAAGAACATGGTGAACAGGATAGATA
GGTGAAGGATGTCGGATAGGTGTTGTCGGAGAGGATACGTAGTGGTTATAGGATGATAGG
AAGCGATGATGGGGCGAGGTGCGACATTCCGTTTGTGTGAAGAGCAAAGGAAGTGATATT
GAGATTTGAATTTTTTACAGCGGAGGGAATTTATCAAAACGCAGTGACGATGTCGTCAGC
ACCTCCTTTTTTGAATTCAGGGAAGGAAGGAGCGAGTGAATCATCATTTTCAAAACAGGA
AAGAACGGGGCAGGTCGAAACGACACCGCACCTTCCTTGATTTCTAACAGAGTGATAGTT
GGTTATCTTCGCGTAACTTGTCTTAATATTCCAACTCCCGTTGTCTCATTGTTCTTCTCT
GTCATCTGTTTTATAAAAAAATTCAGAAACTTCCATGGCATCCTACTATAGCCATCTCCT
CCACTTACGATCCGGCCCACATCGTAGCTCAATGCTGCAATCCCTTCCTGCTCCGAAAGC
GTATCTATCCTGACCTCGACGTCGCACGCCTGAGAAAATCCACTCATCAGACAGATAGGG
CAAGTCATGCGCTCTGGCCACGGGTTTCAGTGTGAGATAACTTTGGCTTTGGCACCGGGC
AGAAGCAATGTTGCCATGGTTGGAAGTGACAGGCTCTTCAAGTGGTACATTCGGATAGGA
AGGGGAAACAAATGCAACATAAAAGTGCGATTTTTTCTTGAACGGAAACGAACAGACAGC
ACCGTCCATGTATTTCCGGAAATCAAAACAAGCTGTTCTGATGTCGCCGAATTGAAAATA
ATCCGTTATTTTTGCGCACTTAAAGAATATTTCCGACAACACAACTTGGTGAATGCTGGC
CAGGAATCTATATTTTACCATGTTTGTGCAAAGTTGAAACGCTCGATGACATGTACTAAA
AGCAGAAATGCAAATCCTACTGCAACCTCACTACTCATCTTCGTCTTCATCGTCGTCTAG
GCCTAGGTAGTCGACATGCCCCAGGAAATCACCGGGCCCGTTGCGCATCAGCTCGCGCAT
GTTGACACCGCCGGCGGCCAGGTAGCGCTCGCTTACGCCCATGTTGATGGGCTTCACCAG
GAGCATCTTGAGCTCCCGGGCGCCAGCCTTGACGGCGGCCTTGGAGAGGATCTGGGCGTC
GAGGTCTTCCTTGCGGCTGGAGCTGCGCCACTTCTTGGGCCCCGAGCTCGTGCGCTCAAA
GACCTCGTCGTAGTCCAGATCCAAGCCGTCGGCTAGCTCCTGCAGGGCCTTGTCGTCTTT
GTTCTGCATCTCCTTGGCGAGCATGGAGTCGGCCAGCTTCTTGGCACAGGTAATGCGGTC
GCGGAGCTGCGCAATGATACGGCGGTCAATGTCGACGGTGCGGATGAAGGACGACGTCTT
CTTGGCGCTCTTGGAGTTCTTGGCACTCTTGGAGCCAGTCGTCTCTCCATCGGCGGCCGC
CGTCCTCTCGCTCTTGGCCGCATCGCGGGCGTGGATCTTAGCGACGAGGCGCTGCGTGGG
CGTGACCTCCTTGGGTCCGCACATGAGGATGCTGACACCGGCCGTGTTGGCACGGGCCGT
ACGACCGGATCGGTGGACGTAAAAATCGGCCGTGCGGGGCACATTGTAGTGGATCACGGC
GTCGACGCCGGGGATGTCGAGACCCCGCGCCGCCACGTCCGTGGCGACTAGAATGGAGCC
GCGGGTGTGTGTTGAGGCTTTGAAGCGCTCAAGCGCGCGCAGACGCGCCTGCTGGGCCAT
GGTGGAGTGCAAGGCGACGGCCGGCAGCTCGAGCTTTTGCAGCAAGGGGGTGACGCGGCG
CACGGCGTCGATGGAGTTTGCGAAAATAATGGTGCGTTTGTTGCCGAGGAGGAGCAGCAG
CGCATAGAGGTACAAGTCCTTCTCCATGGCGTCGCATTGCAGCAGGCGCTCGCGCAGACG
GCCGGCCATTTGCGACACGGGGTTCACGTCGATAAACTTGGGCACGTCCTCGCGAAAGTT
GAGCTGTTTCAGGAGATGCTCCATCGACTGGCTCTCGTCCATCAGGTCGAATCGACTCTT
TCCAGCCAGTTTCTGCTGCAGGCCCTTGTTGAAGGTGGCCGAGAAGACGAGCGTCTGTCG
TGGCCGCTTCGTGGAGTCTGACGTTTCGTCTTCGTCGTCTTCGCTGCCTTGCTCGTCCTC
GTAACCGTCTTGCTGCGTATCTTGCCGCTCGAGCGCGTCAACAATCTCCTTGGCCTCCTT
GAAGTGGCCGTCCGCCAGCAGCCGGTCCGCCTCGTCAATGACTAGGAACGAGATGGCTTG
GAATGCCTCCAGGAACTCGGGGCCCAGGTTCAGCACGTCCCACAGACGGCCCGGTGTCGC
CACGACGACGTCGGCCCGCTCGAGCTCGCGCTGCTGCTTCTGCACAGACATTCCACCCGT
AACGGGACAGACGTACGGGCTTGTGGGGAGGGCACCACATAGCTCTTTGATGTGCTTGTA
GATCTGGTGCGCCAATTCGCGCGTAGGCGTCAGGATCAGCGCCAGCGGGGCCATCTTCTT
GCCGTCTTCACCCTCTGCGTTGTTTGTTTTCTTATTCTTCTTTGCAGCGTTGCGGCTGTT
GTAGCGGGCAATCCACCGCTGCACAATGGGAATGGAAAACGCGAGCGTTTTACCGGAACC
AGTCGAGGCTTTGCCGATGACGTCGTGGCCGGCCAGGATCTCCGGGATGGTGGCGGCCTG
GATGTCAGTGGGTGTGGTGAACTTGAGCCGTGCCAGACAAGACAGTATGGGCGGCGACAG
GTTGAGCGGCACCCAGGCGGCCACGTCGGCGTCGTCTTCGAGGGCGTCCATGTCCGTGTC
GGCCAGCGACGCGAACCCGGCGCTTTTGCTCAGCTCGTCGTCGACCCCTGCAGGGACAGG
TTCTGCTGCGGCTACCTTCTTTGTGTCTTTTTGTTGATCCTTCCTCTTGTTCTTCTTGTC
TTTTACATCGGCTCTTGAGTCGGCTTTTGAGTCGTTGTTGGCCTTTTGTTTCGTGTCCTT
GTCGCCCTTCGTCTTGTCTTTTGGCTTTTGTTCCTGTGGCTGGTCCTTCTTTTCTGAAGT
CTCTCCGTCGTCCTCGCCAGCCACGTCGTCATCAAAGCCCTCAAACTCCTCGTCGATTAT
GGCATCCGCCTGTTGGTCGCTGTCGTACGGGTCTGTCGTCACAAATTGGAGCCCATTCCC
GCTGCGAACAACGTCGAAACCCGTCAGCTCTTCGATGCCCATGAAACCATCAAAGCCAAA
ACCTTCGGACCCGTCGACGGCTGGTGCCTCGACAGGTTTCCAAGCCTGCTCGTTGATCGA
GACGACGCGTCGTTTGGCCGCCGGCGTAGGCGCAGCTCCCGCTTTGACTTCGGCGCCGCC
ATTGCCCTTGCGACGCTTTTTTGCGTCAGCGCCGGGCCCGCCTGCCTGGCTGCCGTTCTT
GCGCTTGGTCTGCATAGTGGAGAGGAGGAGGAGGTCGAGGAAGAGAGTCGTTGGGGAATA
TAGGGAGAGCTGCTGTGGCTAGCAGCAAATTGTGCGGTTGCGCGGTACGTGTTGCAGGCA
GCTGGCGTATCCTCGAAAGCCGCGATCTTTTTTCTGCCAAATTATTTGCAGCCCACCAAA
AAAAGCCTTATCGTAATCGTTATCAATGACACTATTAACACTGTATAGCGCCCTTATTTG
GCACGCAATCAAGCAGCTTTAACCAGTGTATATAGTAACTCTTATCAGCCTGAGCCCAGG
TAAATCTTTTCTCCAATACGGGGTTTCGCCGCCAATAGGTTACGAGTAAAGTACATAAAC
TGTAGTATAATTCATTCCATATCTATAACGGAAGAGAGCACTAGGTATGGAATTTGTTTA
AAGTTGTAGGATCAGAAGTTTGCTCTGTGTTGCTTCTGTTTACAGTCTTGACCTGTCACG
TGCAGCTCAGGAGTGAAAATTGCGCCTAATTTTCTCACGCAGAACCCGACCAAGAGAGAT
GCACCATCACGGCCTGTAACAACACACAACGGTTTACATAAACCCCGCAAAACGACAGGA
TGGGCAAATCGTCCAAGGACAAGCGTGATGCCTACTACCGTCTCGCCAAGGAGCAGGGCT
GGCGCGCGCGGAGTGCCTTTAAGTTGCTGCAGCTCGACGAAGGTGAGTGCAAGAGGATGT
CACCCGGTAAAAGCATAAAATGGATGACATACGCTGACCGCCCAGAGTTTGATCTGTTCT
CCGGCGTGACCCGCGTGGTTGATTTGTGTGCCGCACCCGGCAGTTGGTCGCAGGTGCTGT
CCCGCGTGCTGATCAAGGGCGAGTCGTTTGGGCGCACGGCGTGGCAGAACCAGGAGGCGC
TTGTTCGGCAGCAGATGCTCCGAGTGGGGGGTCAACCGGCGGCGGCTACCGCACAAAACG
AGGCTGTGGCGCCTCCTTCCACGCACAGCGACGTCAAGATTGTGGCCATTGACCTGCAGC
CCATCAGCCCGCTGCCCGGCATCGTGACACTCCGCGCCGACATTACACACCCGGCGACAG
TTCCGTTGCTTCTCAAGGCACTGGATCCCGAGTCAGCCCCCTCCGATACCAATGCAAGCA
ACCCTGTGGACCTAGTGCTGAGCGACGGCGCCCCCGACGTCACCGGCCTGCACGACCTCG
ACATGTACGTGCAGTCGCAGCTGCTGTTTGCGGCGCTGAACCTGGCGCTGTGTGTCCTGA
AGCCGGGCGGCAAGTTTGTGGCAAAGATTTTCCGGGGGCGCAATGTCGACCTGCTGTTTG
CACAGCTCAAGCTGTTTTTTACACGGGTCGTGGTGGCCAAGCCGCGGTCGTCGCGGGCAA
GCAGCGTGGAGGCATTTATTGTGTGCCTGGACTTTCGGCCACCAGCAGCCTTTCAGGCCA
GTCTGGAGCGGCCGCTGGGTGTGGGCGACATCGTCCCGGACCTGCCACCGGACGGCGCGG
ACACGGCGGAGTCGTCTGCGTCAAAGGCGGGCGACCACATTGTCGAAGTGACGCTGGAAG
ACCTGCGGCCGTCTGACGAGACCAAGGCGGCGCCATCACTCGGCTCTCGCTGGATCGCGC
CGTTTGTGGCCTGTGGTGATCTGTCTGCGTTTGATTCGGACGCCTCTTACAAGCTGCCAG
ACGACTACGTGTCTCTGGATCCCGTGCAGCCGCCGACAGCGCCGCCATACAAGCGGGCCC
TCGAGATGCGCAAGGCCGCTGGCGGTGCCTACGGCAAGACGACAGCCTAGCACGACCTCA
TCTACGATAAAGCGACATATAAAGGAACGACTGGGGCGCAAACTACATCTATTCAGTACG
CCGCTGTTGTTTTTGGGAGCTGCCCCACCGTCTATTCTGTCTTTTCCGTTAATGTCCCCG
CCTCTGCCTTTGCCTCCTCATTTCGCTTCGCGTGATTCCGAATCGAGTTTGCCGGCCCCG
GCATCTCCACCAACAGCATGCCGCTGCCCGGCACACCCGGCTGCGGCCGGTACCGCGCGG
CCTCTTCGGCGCCCAGCGCGCCCATGTACATGCGCGCCGCCGACTCGGTGCTGGCCACGA
GCCACAGGCTGCGCAGGTTCGGCCATCCGTCCGTGGAGGGAACACTACCCTCGCGGTCAG
GCCCGCTACCGTGGCATAGCTCCCGCAGGCAGCGCATCATCCAGGCGCCGAGGCCGCGGC
GCTGGTAGGCAGGCAGGATGTAGACATCGGTGAGGTAGGCGAAGGTGACGCGGTCGGTCA
CGAGGCGGCCGAAGCCAATCATGGATTGGGGTGCGCCGTCAGTGGAGTCTGTGGTGTACA
CGCCTAAGCACAAGCTGTTGGTGACCATGGCGACAAGCTGGGGCCGCGAAAGTGGCGTGG
CCCACCACATCAGGTCGGACGACATGGCGTCGTGGAGGGCGTCGAGCTGGACGAGGGCCG
GGTCGGACGAGCAGATGACGTGCTGTTCAGACGGGGTGGCGGCGGCCGTATTGTCGGCGG
CACCCTTGGCATCGGTCAGCACGGATACGGGCACGGATGTGCGCCAAGTCAATGTTGGCG
ATCCTGTGGGCGCGGCCATTGTGAAAGATATGGATGACAGAGAAATTGTTGGCAGTGGCG
ATACTGGACGTGCAATTGAGATGAAGACACGAGATGTATAATGTCTTGCAGCCTGATGAG
TCGCAATGAAATGAAATTATAGGAAAATTGGTAGATTTTCCCACCCTGACTCGGTTGCAG
GTTCCCCGTAATTACGGCATTGTTGACCCTTAAAGAAAATCGATCAAAAGATGTTTTGAG
ACGGGTCATCATTTTACACGCTGTTCAGAGGCGGAGACTACTTTAGGGTGACTCATTACG
GCGGTGTCAAGGCCAAATAGCGTGACTGACACTGCTGTAGGGCAGTGATGCCCCTGCTTC
AAAGCTTGTTTCCACATTTATTTGGAGGTGATTCGGTTCCTCCTGCCTAGTTGAGTTACC
CTGATCTTTGATCTCTATCAATCGTACCTTCCCGTCACGAAAAGGGCGTGGAGACGCAGG
GGCACGACGTACAAAGTCTGACATTTCCTAAAACGGAAACTGGCCAATTGAGTCATGCCG
GACGGCATCGACATGTCGTTTGCCCTCCCTGGTTCTGTTGACAAACACACACCACTGCGC
AGTAGGATGGGCGTCAGCAGCTCAACACGCGTTTATGCAACAGATCAACAGATTGACGCC
GCCACCATACTGCACGACGATACTCCACGACGCATCTTTCCTTTCCAACACTTCACCGCA
GACCATGCTCGAGGATGAATTGATAAAACACGGCCAAATCGAACTCGGGCTGGCACTGTA
TGTATCTTGAACGGTGAACATCCGCGAACGCGTCGGTAGGCGTGCCTGTCGCTGTCGTTT
CGGACACCTGCCGCGTCAGCTCCACAATCCGCCGAGCAATGCGCGCAAACTCGGGCGCGT
GCCGGGCGATGCCGAGCCAGCGTTGCTGATCCGGGGGCACATGATCGCGAGCGGCCTGCC
AGAGCGTTTCCCAGCGGTCGAGTGCCCGCAGGACGACGGCGGCCGTGCTGGGCGGCAGGG
CCTGTGCGCGGTAATGAAAGACGGAGAACTGGAGGGCGCCGACGACGGAATAGAGGTCAA
AGACGTTGAGGTGGGTGAGGTCGACAGACGCAGACACAGAGGCGGAAGCGGAAGCCCTCG
GTTGGTTCCTCGAATGGCTCTCATCGGCGAGGAGCGTCGCTACGACGACTTTCAACGACA
ACGGGGCGTGCGTCGTCTCCGTCTCACAACCCACCAACGTCGCAAACGCCGCCGCGTCTG
GCGCATCCCAGAGCTCAGCCCGACACGGCAGGTCGCCGACCATTTCGGTGATGGTGAGGG
TGGGTGCGCGGTTGCAAAAGAGGGCCAGTAGCCCATCGGTGAACATGGCCCAGAAAGCGA
GGCGGGTGCACGACTCGTTGTACACAAAGGTGGCCCATGCAGCCGCCGTGGTGTGCGGGA
GGAGTAAACTCTGACCGCGCTGCTCCATCATACCCATGCGGCGGACGGCGTCGACGAGGG
CCGGCTGGCGCTGGTTCAGAGCACGGCGGCGGGTGGCATTGTCCTTGTCGCTGACACTTG
TTTGGAGGATGACGATGAGGTAGGCGGCCTGGCAAACCTCGACGGCGACGCGGGCGTTGG
CATCAACGCCCTTGTCCACCTCTTCGAGACGCCGGAATATGAACTCTTCGGCGAGCGGCT
GAATTTTCGCCGTAGCAGCCAGGAGGGTGGCATCGGTACGGACCGCGGTCTCGATCGAGT
GCGAGTATGCGGCGCCGCACAAAGCAATGGCCATGAGCAGACCCGTTTCGATGCGGTGCG
CGTCAAACGTTGGCCAGTGGATCAACTTGGCGAGCAGCTGATGACGCCGGAAGAAGATGG
TCAGCAGACTGCGAAAGTCGGCCAGCGCAAAAAAGGCCTTGACGGTGGCATAGTGTCTGT
CGGCCGTGTCCGGGTCGTACTGGGCGACGAGCTGCAGCATATCGGACTCGAGTTGGATGA
CACGGGGCGCGATGGTGTTGAGGGAGATTGCGCCGGGCGGGGCCGGCCAGGAACCGGTTG
TCGACGCCGGTGTCGTTGCCAAGGCTGGGGCCGATGCCACCGCTGAGGCTCTGTTCACAT
CATCACTGGCATTGTCGGCGCCGAAAATATGTCCATCGATGCCGTCCTCGTCGAGGGACA
GCCCGAAATAGGGATCCATGAAGCTGCGGAACAGAAGCTGCGGGTCGATTGTGTCGGGGA
TGGGCTCGGGGGCCGGGGTTGGACAAGGGACAGACGCCGGTATCCGTTCTGGGTCCCGCT
CTGGCTCGCCGTGGACCATGGCATCGTTGACGAAATTCACGCGCGGATCCGTGCATCGAA
GCAAGAACTGGTACGTCGACGTGATCTGCCGCTTCTTGTTGCGCTCGTTTACAGCGGCCG
TCGACTCTGGGTCGGCAGCGGCCTCAGAACCTCCCCGCGTGGGCCACTTCCGGGTCTCAC
GGTGCGCAAGAATGGTGCAGAGTCGCCCATATTTGCACTCCAAATTGCGGTCGGAGCATC
TCTGGCAGGGCTTCCTGGCATCGCAGGCGACTTTGATCTGGGCACAGGCGTCACAGGCCT
GTGTCTTGCGACCGCGTTTGTACACCCGTGGCAATGGGTCACTTGGGGCCCTGGCACCGC
ACGTCCTCTCGTGCCGGCGAGCCGAATCTGCGCGCTGGAAGACTCTGTGGCAGAAGGCGC
ACTTCCGGTTGGGCGCTCCATCGCACGGTATGGTTGCAAAAGGGAGGTGGCAGATTTGGC
ACGCCGAGGGATCTGTAAGCACTGCGTGGGTGCTTGGAAGTGCAGGACGTGCGGAAATTG
TACTCCTGTTCATGGTGGTTGCCAGTGGTCGGTTGTGGGACGTGGGAGGAGAGAAGAAAG
AAAGGAAAAATACGGCGAAACGACTTGCGTGCTTTTCCCGACGGCAGATGTTGAAAGTGT
GGAGGCGGGTGGTGGTCGGTAAGTTCACGGTGGGTCATACTGAAAATTGGTGGATTTGTG
AACAGAAGGCAGTGCAAATACGCTGCACCACTAACACGAAAAGTGGGTCACAAATGTGTG
AGTTTTCCGAAGAATGTAAGACGGGGAGATATGAAGATGAGAGAAGCTGGACGTTCCGAC
TTTGTCCTTTGACTTGTTCTGAAGTTCCGACTGGGCTTCACATTGCATAATATTGCTGTT
GAGATCAAGATGACGTCTCTGGCGACCTCTGGAAAGTCTTGCAAATTCAAATATCATCAG
TACAACAGTCATCTACTCTTCCTCACCACTGAAATTGACTCGTGCAATAGCAAGAATGGC
CACCACAAAACTCGTCATGACCTCATCACTCCCGATGCGTCGACTGGTCCCGATCCTCCC
CGCTGTGTGCACTCGCGGCCGTCGAAGCTACTCGCAAATCGTCCATACCACCAGATCGTC
GACGTCGAGGCCGATCTCCGCGGCCGTCGTCCGTATTGACAACGACCGCCCGACCAACCT
CGTCGAATACACCCTGACGACGCTCGACCGTCTGGCCGCCTGGGTCCGCAACGGGTCCAT
GTGGCCATTGACGTTTGCACTCGCGTGCTGCGGCGTCGAAATGATGCATGTCTCCATGCC
GCGCTACGACCAGGACCGCCTCGGCATTATTTTCCGGGCGTCGCCGCGGCAGGCGGACGT
GATGATTGTGGCGGGCACGCTGACCAACAAGATGGCGCCGGCGCTGCGGCAGTGCTACGA
CCAGATGCCGGACCCGAAGTGGGTGATCAGCATGGGCAGCTGCGCCAACGGCGGCGGCTA
TTATCACTACAGCTACAGTGTGGTGCGGGGCGCGGACCGCATTGTGCCCGTGGACATTTA
TGTGCCGGGGTGTCCACCGACGGCCGAGGCATTGATGTACGGCATCTTTTTGCTACAAGC
CAAGAACCGGCGGACCAAGGCGACACGGATGTGGTATAGGAAGTAGGCAGTAGGCAGCGG
ATGGGAGTAGAGAAAGCGGTGGACAGAAGGATAGTTTGGTCAGGTTGCACACGATTTTCA
AGTTGAATCATCACTCGCTGTCAAACTACTGCTAGCCGCGCATACCAACTGCATAAATTG
ACACACCTAGCTGCTGACTGCCCGTTCTCACGCTCTGCAGTGTCTTCAACGTCCACACCC
AAGTTGCCTCGCACGGTCTACTCCCCCCTAAATCTGCACATCGTCCAGAATGGCCTCGTT
CCGTTTGAGGGCGGCCTTCCGGGCCCGCCGGATGCGGCGGGTCTCGGTGTCGACGCGCCA
GGTAACGGACCAGGTAATCAGGTTCATGACAATGGCCATGCCGATGAAGCCCATGGCGAT
GCCAAAGGAGGTGGTGTAGTGGGGCGCGTAGCGCGAGTTGAATAGCTGCGAGCCGACGGC
GCCGCCAATCTGGCCGTAGCTGTTGGCAAAGGCGATGGCGAGGGCCGACCCGGTGGCGCC
CTGGGTGGTCTGCACGCGCCAGGGCCACATCATGGTGTACCAGGCCGAGGAGAAACCGCC
GGCAATGATGGTGGCGGCATAGACGCCGCCCACGTTGGGGTAGGTGTACTCGACGACGTA
GCAGGCGAGGATGACGACCATGAAGAACAGGGGGATGGAGGGCTGGGGGATGCGGCCGGT
GCCGGACAGCAGGCCGAAGGAGATGGTCAGGCCGCACGAGAAGATGGCGGGCGGGATGTT
CAGCAGCTGGGCGCGGCCAATGGTCGTGAAGCCGAGGCCGGCAATGACGGTCGGCTGGTA
GAAGTTGAGGCCGGTGGTGCCGACGGTGTAAAAGGCCCAGCAGCCGAGGAAGAGCCAGAG
ACGGATGTCCTTGAGGGTGTGCACGAACTGGCGCCAGCTAAAGTTCTCTTCCTGGGCGCG
GGGGGCGTTGATGGGCAGGCGGGCCTGGACAAACGCCTTTTCGCTCTCGGACAGCCATCT
GGCGTTGGCGGGGACTGGGGGTGTCAATATATTTTACGTACGCTGTATTTTCTATTTGTT
GTATGGTATCGAGGATGAGTCAACTCACAGTCTGGAAGGAAGAAAAAGGTGAAAATGCCG
AGCAGGACGGTAAAGACGCCCTCGGTCAAGATGAGCCTGGAATGTTAGACGAGCACACTG
AATTCAAGTCACAAACGAGGGCGGGACGGGCGACGTACCATTTCCACCCCGACAGGCCGC
GTGCGGTCACGCCGTTGAAGGCAAACGCCAGCAGGCCACTGACGATAGAGCTGAAATTGC
CCAACAAGGTGACGAGGACGATCCGCGGCGCCATTTCGTCCGGGCGGTACCAGTAGCAGA
GCTGCAGCAGCTGGCCCGGCCACAGCCCGGCCTCGAACAGGCCCAAGAGGGCGCGCACGG
TGTAGAGCCCGCCCGCGTTTTTGACGGCGGCGTGCGCGCACAGGACGGTGCCCCAGGAGA
CCATGATGCGCGCCTGCCACACGGACGGCTTGACGCGCTTGACGAGCAGGTTGGACGGCG
TCTCGGCCAGGATGTAGGGGACGTAGTAGGCCGTGGTGACAAGGTTGTACATGTTGGCGG
TCATGCCGAGCTCGGTCATGACATTGTGCGGCGTGCCCTGGTCCATGATGCGGGCGTTGG
ACAGGTTGGCCGCGTCGATGGTCTTGACCATGTAGATGACGGACAGCAGCGGCAGCAGCC
GCCAGTCGATGCGGCGCAGCAGCTTCTTCTCCTCGTCGGCGCTGAGGCTGGCGCGCGCGC
TCATGAACGCGGCGTCGAAGCCGGCAATGTCCGACGTATTGATGGCGCCAATCTGGCTGG
TGACGATGCTGCCGTCCTCATTCTTGGCCCCACGCGCGACGACGTGGAACCCATTGGCGG
CGGGCCGCGTGCCCGTTTCGACGTCCACGGCATCGGACGACGACGACACTGCCTTCTTCT
CGTCGACAGCGGCAGGCAGGTCGGCCGGTTCGTCCGAGTGGGCCTCTGAAACGGGGGACA
TGATGGATGGTGTGCGTGTGCAAACAAGGAAAAGGTGGTGTGCAAATGGGCATGTAAAGA
ATTGTGAGTATACAGCCTGTACTTCAGCGCGAGCCGATGTAAGCACCAGATGGCCGCCGG
CGGCTGCAGGCTTATTTATGTCGTATTAGTATCATCTACGGAACACCAGGACAAGCTTTA
TCTCTCGGTATCTTTGCATCTCTGCTGTCTCCTCGTGTTCTGCTGTCGACGTCGTACTTC
GCATTGGTGTCGGTATCAGGGCGGAGAATGTAAGTCGCCGGACCGGCGCTGATTGGCTGA
TGCTGGCTGATCGTTTCTTTTCCGGGCATTTCGACGTGGGGGCGGCCGCTGACGCCTTGT
CCGTGATGCATTTGGCGCGCGATATGGTGCGATTGGCGTGCATACCCATATTCCTACCGC
GAAAACGGGTGTCCCAGGACGCCAGCAGGAAATTCGGAGTTTGAGCCTCCAATCGCAGTC
TATATAATCAATGATGTGCTCTTGAAGTGGTGATGTGCTTGTCCGGGGTCGTTGTGGAGG
AGTCGACAAACACGCACGAGCAAGCTTGCATTTGTCAGTATTTTGAGACTTGTACCAGTT
CTGTCGCTGGCGTGAACACCGACATCCTGAAAGGCGAGCAATATTTAGACGACCAGGGCG
TCGTTTGTCCAAGGAACTGCCTTGCCTGCGCGCCGCATCCTTATGTTCTCTCCCGACCGG
CAATATTGACCCCGTTTCTTGTTCTCTCGTTTGCTGCCCCCAAGTTATTACGACCATGAA
ATTCGTCGCAAACACACTCTTGGGCCTCCTCAGCTCGTCCGCTGTAGCGCTCCGCTCCCC
GGTCGCCCCCGACTCGCAGCCGTCTTTCGCCTCCAAAGCGTCCCTCGACGCCCTCGCCCA
CCCACACCAGCATGTCATCTCCACCCCCGCCTCGCTGGCGCTCGCGTCATCGCAACCGCC
GCCATCCACCGCCGACCTCGTCCAGCTCCACAAAAGCTTGGTGCAAATCCCGTCTATTTC
CGGCTCTGAAGCCGATGCCACAGCCTGGCTGGCTGACTACCTCCGTGCCCGTGGCTTTAC
CGTCTTGATCCAGCCTGTCGCCCCCGGCCACGGACGGGCCAACCTCTGGGCCTATGTTGG
CACCACGCGCCAGACACGCGTCCTCGTTACCTCGCACATAGACACTGTGCCGCCGTTCTG
GTCGTACGAGCGCAAGACCGCCGACGGCCGCCTCTTGTCTGACAACGACCCCGTCGCCTC
CTCGGATGTGCTCTGGGGCCGCGGGACGGTCGACGCCAAGGGCAGTGTGGCCGCTCTGGT
GGTTGCCGTCGAGCAGCTGCTCCGTTCGGACGCCATCCGCGAAGGCGACGTGGCCCTTTT
GGTCGACGTCGGTGAAGAGCGCGGCGGTGACGGCATCCGCGCCGCCAACAATCTCGGGCT
GGCCTGGGAGGCCGTCATCTTTGGCGAGCCGACGCGCCTCAAGCTCGGCCGCGGGCACAA
GGGCGGCCTGGGCTTCAACGTGACGGCGCACGGCAAGGCCGGTCACTCGGGCTACCCAGA
GCAGGGCGACAACGCCATCAACCGGCTGGTCCACGGACTCTCAGCGCTGTTGGGCGTCCG
CCTCCCCGGCAGCGCCGAGTTTGGCAACACCACGCTCAACATTGGCACCATCTACGGCGG
TGTCGCGGCCAACGTCATTCCCGAGACGGCTGCCGCGACCGTCTCGGTGCGTGTTGCTGG
TGGCACGCTCGAGGGCATCCAGAAGCAGATTTCCCAGGCCGTGTTGGCCGTCGAGCCGTC
TCTGACGCTCGATTTTGCCTATGGTCGGGGCCCGATCTCGCTCGACTACGACATCGACGG
CTTCGACACGGTCGTGCTCAACTATGGCACCGATATTCCCGGTCTCCAGGGCGATCATAA
AAAGTACCTCTATGGGCCCGGCGACATCCTTGTCGCCCACTCCGACCACGAGCACTTGCG
CGTCGCCGACCTGGAAGGCGCTGTCGAGGGGTATAAGACGCTGATCACCGAGTCTTTGAA
GAGGAGCCGCACATGAAGTGATTCATATGTGTCCATTAAATGTTACATAGTAGCTGTTGA
TGGCCCGTCACACTCGCTGATTTCTATATACGCCTGTAATCCTCCGTACTCACAAACTGC
TGGACTATATCGATTTCATGTGACGACGGGCGAGGATATAATATAAAACTACTGAATCAA
TAGATGAAAGGCGGATGATCAATTCCGAGCCTTCTCACCGGGGGCTCCGGCAAGTCTATG
ACAACTTCGTGACCATATGTTCGTTTATCACCTTCCATCTGGAGTAAACAATTCTATGCG
CTTCCTGTCGATCCCTTCGCTAAGGGCCTCAAACCCCCGCAAAGTACCTGACAGGCGCGG
ATTTTGCCGTTGGGCCTATGTGGATCATGTCCTTTATTTTTTTTTGCTTCTTTGTTCGTC
AGCGGTACTTTTCTTGACGCCAAATTCTTATGTCCTGGAAAGACGCAATGGGTACGCGAC
ACGTGAAAATGAAACTCTGTCCAACCTTGAAGCGAAAATAAACACCTACGCCATTTCCTG
CAATCACATGCTTTCGTCTCAAAGCAAAAATAAAACAATAACATCACACGGGATCACAAA
GCGTAAGGAAAGGTCTGCTATGCAGGCACTTGTCTAGACACTACGTGGTGTTAAATTTAT
CGTTGGGACTGTAACGCATTTTAAATACAAGACGCAAACGAGAAATACGGCAGGACCGAG
CGCCCTCTAGCTCTGCCAAAGTCGTCTCGCGAGCGTCCATGTTGCTACTCACTTCGCGTT
GTTTTTAACGGTAACCAAACTGATTTGCAGCTACCAACGAGCCGCGAGTCGGAAGATTCT
TTTAATTGACAGACCGCAACATCTAGTAAGTCGGAAGAGATCTTTTCAAGTCGCTTTTTG
TTTCTTATTTGTCATTATTTTGGGGCCAAAATCAAGACACTAACAACCTGTCGATACGAT
GAAGCAAGCATATAGCTGTGCTAAGACAACATTAAACAAATAAATGAACATGTCATGTGC
TGTTAAAGTACATAAAAGTACCAATCGAGCCCCATTTCTCGAGTTTTATAGTCCCTTTGA
TCAGTCCGTCGGATACCAATTATCGATCAAAACTTACGGCGACGACTACACTTAGGATAT
CTACACCGAACTTGTACCGAGGATTCTGGTGATGGCCTCACATGGGTGCAGTAGGCGCCG
GCCGAATCCCTTTCCAAAGGTCAAATGCCGGACATACCGTCGTCTACATCCACCCGGGCC
TTTCGAACAATGGCTGGCATATCGCTCCTGCAAGAAGTCCGCATTCTGGTTCCCCTTTTC
TAGGTTCACGACTTTTTTGGGACTGTTGGTCAGCAGTCCCCGTGCCGTTACCATCACATT
CACTGGTTCTCCAGACATTTCGTATCCAGACACAATCCGATCTTGACGACTTGCTTGCTC
CGAAACCGCTCGCCAGATGTGAACATCGTGGATATAAAGCGACGGCCATCGTCCTGTTTC
CCTACCTTTTTCATGTCAGTCTCCATTGGCTCCTTCCCAGATTCCGTCCTACTCCGTTCT
TGACACCGTCTTTAACCCCTTCCTTGCTCCTTCCGTACCTCAATCCTTGCCTCAATTCTT
GGCTCTTTCCTTTCTTCTTTATTGCTTCCTCGGCCGCCCCTTCCCTCCACCCACAATGAG
ACTCTGCACTCTTGCTGTGGCAGCCTTGTCGGCAGTTGCCTGGGCAGCTCCCTTCACAGA
GGTGAAACGTGACGAGCTGCTTCTGCCCAGCGAAGATGCCTTCTACACCGTGCCTGACAA
CATCGCCAGCTACGCGCCGGGCGACATCATTTCCCACCGTGCACCACCTGCTCCCATTTC
CGCGCTCGGTCTCATAACTCTCAACCTCTCTGCGAGCTGGCAGTTCCAATACCGCACCAC
CGACAGCGCCGGCAACGCCACGGCAGCCGTCTCGACGGTCCTGGTTCCCCACAATGCCCA
GTTCGACAAGCTGCTGTCGTACCAGGTCGCCGAGGACGCGGCCTGCTCCGACTGCGCGCC
GTCGTATGCACTGCAGAAGAAGTCGTCCGCCATAGGCTTCGTGAAATTGGTGGACACGGG
CCTGACGGTCATCGAGCTGTTCTTGATCAACACCGCACTCAACAGCGGCTGGGTCGTCGT
GGTGCCCGACCACGAGGGGCCCCAGGGCGCCTTTTTGGCCAACCGTCTGGCGGGCCACAC
CACGCTGGACGGCATTCGCTCGGCGCTGCAGTCGACGGACATCACGGGCATCCAGAGCGA
CGCCGATGTGGCCCTCTGGGGCTACTCGGGCGGCTCGCTCCCCTCGACGTGGGCCGCGGT
GCTGCAGCCCACGTACGCGCCCGAGCTGACGGGCCAAATCGTGGGAGTCGCGGTCGGCGG
CACCGTGCCCAACATCTACAGCGTCATCCAGACCATCAACGAGGGCCCGTCGGCCGGCAT
CATTGCCGCGGGAATGATCGGCCTGTCCCACGAGTACCCGGAGGTGGCGACCTTGCTCGA
GGACCACATCCTACCGGAGAAGAAGACGACATTTGATGGCGCGCGGACCCATTGCCTCTT
CTATAATGATATGGATTTTGCCAAGCAGGACATTGTGGGCATGCTGGACGACCCGTCCTT
GATGACCAGTCCCGCTATCACGGCTGTTCTCAACAACAACTCCCTGCAGTATGCACCTGC
ACCGCCGTCCAGCATTCCCTTCTTTGTCTACAAGGCCGTCGACGACGAGACCAGCCCCAG
CGCCGACACGGACGCGCTTATCAAAGACTACTGTGCGGCCGGCGCCACCGTTGAGTATGC
GCGCGACGCGAGCGCCAGTCACAGCAGCCTATTTGCCGTGGGTGCGCCCAAGGCGTTGGC
ATGGCTGATTCAGCGCATGAATGGGATAGCCGTGTCCGAAGGCTGCAACACGTACACGCA
GAAGTCCCTCATTTTTGACTGGACTGTGATCTTGGCGGTGCCGGGTGTGATCAAGGATAT
TTACAACCTGTTTGGCGAGGCGATCGGGCCGTACACACCGTCCTGAAGATGTGCATACTG
AGACTAGTTTTACGGATCACGGTTGAATCTTGGAAGAAATATGGATTTGAATAATTGTAT
ATCGAAACAAACCCGACGCTGGACGAACAAGGAAGCCGTCTTTTGTCGCGACCCGACCTT
GTGTTTTATCTGAATTTTGAATGCTCTGCCAAGGTCAAACAAATTCCCATTTCTTGGTGT
CATTCACCGTGTCATTTACAGCGTCCTCCATCCCTTTCTCCTCTTTCTTCTTTCCGCCAC
CTTACTGCCGTGCTGTTCTTTATAGTTGTGAAAGTGTTGGTTGTCAAATGTCCACCTGTC
GCGGCACATGTCCTGGCGAACCCGTATCAACCGCCACAACGGGATGTACTGGTGCAGCGT
CCGCGGCAGCAAGCTCCCGTCAAAGGCTTCCTCAAACTTGTCCTTGTGTACAAGGGGCCG
CACGATTCTGCGCGTCTCGTGCACGGCCTGTTTAGTGTTTATCATAAACTGCTCCATGTC
CGATATGAGAGAATCCAGCACCGTCTCCACCGTGCGGACCAGCCGCGCCATTCGGGAAAA
CCGGTCGTACACCGTTTCCTCGTCTCGCTCGGCCAGTGTGCTGGCTGCGTTTCGCCTGTC
GCCGGCACAGTACGGGTGCTCGCCCCACTCGTCCGACTCGTTGAAATGGGCGGCCTGTTT
GCGGTAGGCTCGCCGCATGATCTTGCGGGACTGAGGACAGGCCCGCCACAACCCTGCATC
GGGAAACATGTCGAGGGCTAGGGCGACGTCGATTTCCGTTTTGGGAGGTCTGGTGACGTC
CATAACGTGGCCACAGGGTGGTGGCATGGCGGCCGCTTCCCAGATCATGAGTTGTAGTTC
GATCGGCAGCATTGCAAATTGGGCGAAACCTGTATTGCTGTCCTTGTCGTCGGCATCGTT
CTGTTTCGTTACCTCCTTCTCTTCTGCAACCACGCCCGCACGGCTGCCTGCATCCGCATC
CGGATCCGCATCCGGATCCGCATCCGCATTGGCATCGGACCGGGTGTCCATGTCAGTGAC
CACATGGACGCCAACGGCACGGCCATGAGTGCCAGCATCGTCCACAGTGTTGGTGTCGAG
GGCAGCGGTGGTGGTGGCCCGCGTGGCGGCCCATGCAGCGTGGCGGGATCGCTTGTCCGC
GCCCAGTGTCTTGGCCAGGCGGGCGTACTCGAGACACCTGCGCTGCACATCACAGACGCG
ACTTTTGATGGGCCAGAAGTCGTCGACGAGGACCGCCATCCACGGCTCGTCAATGACCGG
TCGGCCAGCGTTGCAGGCCACGCTGATGGCGTTGGACAGGGCAACTTCCATGGCGGCCAT
TTCGAGGTTGAACTTGTACAGCTCGTCCCAGGCCCAGAGGGCGTGCATGTCTCCTGGGCG
TCGTTCGTAAAGGACATCGTCATTGTGCTTCACGTGGGTATCGAAAGAGAACAAAGTAGG
CCACAGATCCATTTATCGTGATGTTTTGCTTTTGTCGTCGAGTGTATATTCTTACAAGGA
GCACATCGCAAGGTTTCGTCCTTGTTGTCGGGGGAAAGGGGCTTGTGTTGTGTCGTGTCG
AGAAGGAAATGGTTCGTATTTTATAAAATTCAATGCAAGTCCTGATGCGGGCTACTCGGT
GTTTATGTGTATTTTTATCCATTACAGAGATACAAATAGGGTTCCAAGTTGTCCTGACAG
TGAGCGCAGCAAGGACGGCAGAAGTCGTGAAGGAGTACGATTTAAAGTTCTACATTACGC
AGTGTCCATGGTATTGAAAATACTGTGAGTAATATGAGTTTGCACCACTTGCCACTAGTA
GACAATGTACATGTCTCCCAAATATTCTTAGCTTGGTACTGCAGAAACTAGACATGAGAT
TATATATATGAGGTGTGGTGTGTGATGTGTGAACGGAGTACTGCTGAAGACGTATCCCTA
TTGACCCGACCTTGCCAAAGGGCCACAAACGCACTGCCATATACGACCATTCTTCTCATA
CAAGAAGACAAATAAAAGACGCAGATCGAAAGCTATATACATGATCTCGTGATATTGTCT
CTGAGGAACCTAGGTCTACCTTGACAGAATGCTAGGGATATTATTCACACTCGTGGTGTG
GATTTGGCTTACATAAAGTGACGTATGAATCTTCTGACAGCCTTTTAGAAAGCTGTCAGA
ACACAAGGCAAAAAAGATTATCGCGAATCACAAGTGAAACTCATTGCCAGAGGTTGCCTC
ATGGTAACTTTAAAGTTCCATGCAGTAAGCGCCCGGTGAAGGCACGATAGGTGAACGGAC
AGCGGATGCAGGACATTGGCTGCGTTGGCTTACAAGTGGCCGTTGGCCAGGCGCTGACCT
TGATGCCTCTGGTGTTCGTTGGCATTCTTTGAATGCACCAACCGGGAGCGGGCCGCTTAG
CAAGGCGCTAAACTCCGCAGCATGCAGGGTTCGGGTTTTATTTATTGTGGAGACCATGAA
TCAGTATGCTGTATTTGTCGTTTATCCCACGAAAGCGTCTCCGCTCGATGGGTGTATTTG
TTGTCCCGCGCGTCGTCACTGTTGGAATGAGTGCAAGGTGATTCGCTATGCGGGTGTGAA
GCAATGCAAAGGCAGCAGCAAATATGCATTGATCTCATGTACGTTGGTTCCAAAATTTAT
TTTTATTGTCATTTTTTCGAGACAATCTAGTGCCCGCCGTAGGGCCCAGCTTTTGCCGCG
CCCTTTGGTTTCGTCAATACACTATGCGATGACGTGCGCGACCTCCTTTTGTCAGCTTTT
GGAAACGTGCTGGCAGCCACAACAGCGAGACAAAAATTTGTCACAAAATAGCAGAAGGCA
GCAGCGGAAAGCAGGCGTCGACTGATACGAATTAAAATGACGTGTGAAACCCTGCGACCA
CCAAAACGCAGGACCTTCCGGTTGTGGTAGCATTTGCCGACACTCCGACGGACGGATTGG
TCAAACACACCGTAATTAGAATACGCACGGAAGGGAACTGACCGTTGTCTCAGCCGCTTC
TCATGTGATGTGGCAGAAAAGTACGGAGTACTGAGAGATCCGGTTTGTCAGAGAGCTCAC
CTATTTGATCCTCCGCGGCGTGTTCCTCCGGCCGTTTGTCTTTGCGTATATATCTCATCA
CCCTGCCATTACACCGCTCTTCTCCTCTTCTCCTGTCAACCACCACCAGCACCTCAACAT
GGCCGACTCAGACGAACACGACGACATTGACAACACCGAGGCCCACCCGCTGCTGGCCGC
GCCGAGTCCCCCGACCCAGACCGCCGATGAGCCCTCAAAGTCCTTTGCAGTGACCGCCAT
CGACGCGGCCGTCGCCTCCTCCTCCTCAGCCCCTGCTTCGTCCTCGACGGCCTCTGTCCG
CTCTGTCCTCTCTGTCCGCTCTGCCCGGCCTTACCGCACCTTTGACGATGACGTCCTGCC
CGAAACGTCGACGCTGGGCCGCACGCTCAGCTGGCAGAGCGCCTACATCCTGGTCATCTC
CCGCGTAATTGGCAGCGGCATCTTTGCCACGCCTGGCGCCATCCTGCGCGGCGTCGGCAG
CCCCGGGCTGGCGCTGCTGCTGTGGGTCGCCGGCGCGGGCGTCGCGGCCTGCGGTCTGGG
CATCGCGCTCGAGTACGGGTGCATGCTGCCGCGGTCGGGCGGCGACAAGGTGTACCTCGA
GTTCACATACCGGCACCCGCGCTACCTGGCGTCGATCCTCATCGTGTTTGTCGTCGTGTT
TCTTGGGTTCACGGCCTCCAACTGCGTTGTCTTCTCGCAGTACGTGCTGTTTGCCGTGGG
CATCGAGGCTCCCAGTGAGCTGCTCCGCAAGGGACTGGCGGTGGGCCTGCTGACGGCCGT
GACGGTTGTGCACAGCTGCTTCCGGGCGACGGGCGTGCGGATCCAGAACGTGCTGGGATG
GCTCAAGGTGGGGCTGGTCGTCTTTATGATTCTGTCGGGGCTGTTTGTGGTGGTCGTCCG
ACCCGGGGGCCGCGAGGCGGCACCGAATGCGTCGGCAATGCGGCTGCCCGACCTCTGGGC
CGGCTCCAACTGGAACTGGGGCGCCATCTCGACGTCCCTCTTCAAAGTTTTTTATTCGTA
TGCCGGCCTCGAGAACGCCAACAACGTGCTCAACGAGGTCAAGGACCCCGTCCGCACGCT
GCGGTCCGTCACCGCCTCGGCGCTTGTCACGTCGTGCGTGCTGTACCTTTTGATCAACGT
CGCCTATTTCGTGGTCGTGCCGCTCGAGACGATTGTCAACAGTGGCGAGCTGGTGGGTGC
CCTCTTCTTCCAGACCATTTTTGGACGGCGCGTCGGCGGCATCGCGCTCTCGCTCGCCAT
CGCCCTGTCCGCGGCGGGCAATGTCATGGTCGTCGCCTTTACCATGGCCCGCGTCAAGCA
AGAAATTGCGCGCCAGGGACTCTTGCCGTACTCCAAGCTGCTGGCCTCCAACAAGCCGTT
CGGCGCGCCCCTTGGCGGGTTCCTCGTGCACTACATCCCCTCGTTTCTCGTCATTGTGCT
GCCGCCGTCCGCCGAGGTCTATTCGTTCATCCTCGAGGTTGAGGGCTACCCGGGCCAGTT
TGTTTCGATTGCCATTGCCGGCGGGCTGCTGTATCTTCGGTACACGCGACCGGACCTGAA
GCGCCCGTTCCGCGTCTGGATCCCCGCCGTTGTGCTCAAGATTGTGCTGAACCTGTCACT
GATTGCCGCGCCCTTCTTCCCGCCCAAAACACCACCCACATCTGGGCTGTTCTACGCCAC
CTATGCCATTGTCGGCGTCTCCATTCTCGCCTCCGCCGTCCTCTTTTGGTGGGTGTGGTC
AGTCGTCCTGCCGGCCTGGGGCAGGTACACGATCGAAGAAGAGGCAGATGAGCTCGACGA
CGGCACGGCCATCACGCGGCTGGTCAAGGTGCCGAAGACGGAGCTGGGACGGTGATGCAC
GAGAAGGAGAGGTGAAAGGTCGACCCACTGTTCGAACTCCACTGATCACCTACCCCCTAC
AGACCCACTTCCAACGGTCGCATCGCATCGCGACTTCCTTAGAAGCGTGTCATTCCCTTC
CTCTCTCGGCGTTCTTTCCCCCTGTGTCATCTTTGTCTCCTAGTCTTTATCTCCTGCTTT
ATTTGCAAACGTTTCTTGGATGAAAATAGACACCACTGTATTATCTGCTACGAAAGTTCC
AGTGACTAAGGCAGCTCGTCAGGAGGCTGAATAATGCCAGCCCTCAGGTTACACAACCCG
CAAGGAAAAAATTTCGTCCGTTTTTCTACGAACCTTAATAACATTCTAACGCCCTATTCC
CCATTACTATTTTTGCTCCGTCGGTTTGGCAGCATATTTCCAAAATATCTCTTCCTTCCA
AAATTACGCCGCTTGCGACATCGTGCGTTGGCCTTCGTTCCCGCTTTCTTCATCATCCGC
ACCAAACCTGGCTGCTTCAGAGGTAACCTCTTCCACAATTCTAATAAAGTCTCTTTCAAG
ATACAACAACAGTCACTGGAGACTACGTCCGTCGTCAACGTCTCGCGAAAACGATCTATT
TCGGACCTCCACAACCCGAGCACGAACACCAGCGGCAGCCACATAAGCGCAACAGATCCG
ACTTTGAAGGCAGACTCGGCAGGGTGGCCTAGGCGGCCACTTGTGCGATTCCCACTCAAA
ACATAACCCAGTCAAGCATGGCGTCAAACACACCGGCAGTGGGTGATCCTATCCCACCGT
CTGATGAAGAAGCGAGCAGCTATTTCTTGGGTCTCCCCAGCCAGCCCCGTCTCATTGCAC
GCACCGACGCAGTGGTCTCACCGTGGACACGGCCACTGTACCGTACCCTTTGCCCAGTCA
CGGACCCTGACCTCATCGGAAAATGGAAGTCGAATCGAGAGTCCATGTACGAGGCAATCC
AAAACACACTCGCCGCTCATTCGATCCAGTGGTCCACGTTTCTGCCGCTTGTAATCGACG
CTGTAGCGTTCGAAGACACTCGTTGGGGCGCGAAAACATACCCCGGACCAATGCCCCAGC
CTCAAGTGGGCTGCTTTCTTGTGGTTGGCGTGCGGCCTGGGACATGCACGTGGACCGACG
GCATTGCTGCCGCAACAGCCTGTCGCACGATTCTGGAGGACCATCTGGGCGTAAAGGACA
TGCATGTCCTCGTCTGCGAGCTTTCTTCGTTCGGCTTGACCAACACCTCGCCTGACGACG
TGCATCCTACAGCGCCTACAGATCACCAAATCACCGGCTCCCCACCAACGCAGCCCAAGC
CTGACGCAATGCAACCACACAATCGTCTCCACAGCCTGTTCAACCCCATTTTTGGAGAGC
TTAGAGAGACAGGTGTGTTGTATAAGCACAGCGTGTTCTCCGCCATGCAGAGCGTAAACA
ACTACGTCATTCCATTTCTTCCATTTCCGGGTCAGATCATACAGCCTTCGATGCCAAATG
ATACGGCGGAGCGCCCAAGGGGCACGCTGTGTCTCTATATGCGCCTGAAGAATGCTGATG
GATCGCCCTATGGTGGTGGTGTTTTTGCTTTGGCATCGCGCCACGTCACAATCGGCGACA
TCTACGACCACCACCGCGATTACGGTTCTACGAAGCATGCGTCCCTCATCCGTGGAATGC
ACCACACTCGGCCCGCAACTGAATCAAATGCCAGAGACATCTTGCCGATTCCTGTGTCTT
GGGGCAGCAACCTGAAACTGGAAGGCGAGATACGGAAACTGAAAGTCTTCGTGCGCGAAC
TGATTTTGTGGCCTGTTCAGAAGCAGTTTTACAATGGAAAACTTCCCGAAAATGAAAAGA
CGCAGCTGCAGATTGCGGAGAATTGTGTGTCAACTTATGTCCCCTCCCTGCTACAGGAGA
TGGCGCGGCAGTCGGCTGCATCCGTGGACGGCGGCCAAGGCCCAACGGGTCGGACAATCG
GACAGGTTGCACTTTCAGGCCGGCATGACTACAACAGGTTCAATGGCTGGCGCGACTGGT
CCTTGGTTGCCCTCGACGACAGCAATCGCCCAAGCCTAGAGCCTCTTTCCCCTTCACAAG
GCCTGCCTCCACCACCACCTTGCCCGCCCTTTGAGACCAACAATGTGTACATTGGCAACG
CTCTCAGGGACGTGCAACCTGGAAAGCACGTGGGCTTGACAGATGACGCCTATCGGGCTT
TGGAGGCGTTACTCAACCACATGGACACCGCGGGGTTCGTCAAGTTACAGCCTCCTCCTG
TCGGCGATCCAGCGTCAACCCTTAGTCAAGCAAACGAGTCAAAGTTTGTGTTCAAGCGCG
GTGGAACGACGGGTGTGACCATGGGCAGGACCAGCCCTATCGAAGCGGTTATTCGCACGC
CCCTCCCCAACAAGGACATTGTGACTTGGGCTATGCCGGTGCTTGGTATACCTACTGGTC
GGAGCTCCATGCCGGACAGACAAGACCCCTTCACGGATGGAGGGGATTCAGGGTCTTGCA
TTTTCGACGAGAGTGGGACCGTCCTTGCCATGGTTGATGCGGGCATCGGATCCACATACG
ATCAGAGGCGGCTGCTGGTGGCCCATGGAAAGAAACGTGTCAGCGACTCTCCCGTGCCGC
TTCCAAACGATCGCACGATCCCGCCCCAGCCTCGTGAACCGGTGCAAGCTAGCCCCTCAC
AGTTCGAGCCATGGGTCCGGTATGTGCATCGTTCCTGCGAACAGGTCGACATCACTCTCG
CAACGCCGTTCGAATGGATTACCGAGGACATCCGTGATATGACGGGGCTCAGAGCACATT
TGCTTTAGACAATTTGATAGATGAGTGAAGGAGAAGCAAGGAAGACTATGTGTGGGACAA
TTGCCCTTTATCCAAATGAGTTACAGGCAGTTACTACTTATGCAGCCGATACATAAGCAA
ATGTAGCTTACTTTCTAAATCCTTTTTTTTTTGTTGTGAATAAAAGCCCTTTGCTCATGT
TGGTTGTACCAAAAATCGTTATGTCTCTGTTCCCACAATAATATTTCAATTCTTACTTTA
TAAATAAGGGTCTTGAGTTCCCACCAGTGACCTTGTAATCTTGCCGTAGGCTGTATAAAA
GTCATTCACGTACATAACACCATATTGAGTAATTTCGGACATGGCTTAATCACACAGACC
ACAGAACTCCGCTTGGGCTGGATCTAACGATGGGCTCGTTAACGATATGATCTGCGATAG
GCCCACTTTTAGCTCCCCAGTGGGCTCCACCCCCACACTTGACACTAGGACAACGTCCAC
ATCACATCGCGCCTTCCTCACCAGAATATCGTCGGTTCCTTCCTTTCAACACCCTCGCTC
CATACTCCTTCTTCTTTCTCTACCGTTTAAAGGCATAGAAGCCTATTTAAGCCCGTTAGA
AACTGCAACTCCCTTCTTAATTATGCTTTAAAAGGCTCTCTCAGGAACACTATGTCGTTC
GAGAAGGCTATGCATTTGCCAAACCGTCAGGTGACCCCACCGTATCAGAAGTTTGAATTT
GGGTTCCCCAGTCAGCGAAGAGAATTTTTATATAGCAAACACATAAATTCGAGTTTTATC
CACCGCAGCTTCTATTCACCAGACCTCCCGGATCAATCCGCGCTGCGCTGTTAATGTTTC
GCCTACTGACTTAAATCCTTTTTATTGCTTCTTTTCTCTTGCCTTCCTTCCGTCGTGATG
TCGACATGAGCATCGACGCCACAATGCCGAAAACGCCCGTGAGCGGTCCAAGGTCGGCCG
CCTGGAAAAAGATGCACGCCCCTTTCATTGCGACGTCGACGCACTCCAATATTACGTCCA
CAACAACAAGGACGCCGTCTTTGTGTTGCTAGATACCAAAGGAAGGCCAGATATCTCGGA
GCTGGCCCTCTCCGTTCTCCCGGCATCCTTACTCTGTCAGCTGGCAAGCGGCCATGGTGA
CAGGCCGCCCTCGGATATGGACAGTCTTGTTGACGCGTACGGAACGAAAAGGTATTCTTT
TCGCGTGAACGGAAAGCACAAGATCAAGAGAGGAGACGGATACCGACGGCCGATTCTCCA
ATTTGGAACGGCCCAGTGGTTGGACGACGCCAATCTTGCGCCAGCCGTGACGGCCAAGTT
GACGCCCATTTTGGTTGCACACTCGGACACCACTACCAGCGGCGGTACCCATGTCGACAC
CAGCTTGCCTAAAGGACAACATCCGCCTCTAGCACTAGTCGTGTACCACATTGGCCCAGA
AGCATACCACCTGGACAACGAGCTCGTCTCCGTCCGCGAAGCCATGACATTTGCGGCTTG
CGTCGACGTTGAATGTTTAGTCATGTCATTGTCGCGCCCAGACGAACCGTTCGTTCGAGA
TACGCCAAGATTGGGAGATGCACTGAAGGCGGCCGGTCTGTACTTTCGCGAGTCGGTCCA
TGTCGAGCAGATTGTCGATGGAGTGTTTGAGGACATTAAATGGCGGAAAACTTCGTACCA
TAAGCAACACGCCGCCGGCAATGACGCGACCAGACAGCTTGGTCTCTTGGTTCACATTCT
GCACGCGGAGGTATCGGAAGCAGCAAACCCGACATTGCCAGCAATATCACCTCTACCAAC
GCAGGCGACGGGGACTGCAGCGGCCAACGATGCCATAGGTGCCAAAGCTGCCACAATCGC
CACACCAGAACCTGTCCTTGACCGCTTACGGGCGTTGGTCAAGAGTATGCGGCGGCTACT
CTACGTTAATTCGTACTAACGTGGTCTAACGAAAGAACGGTTTCAGCGTGGCGAACACCA
GCGCGTCGAGCGTATCAAGAAGAAGGAAGAAAGGAACTTGGTCGACTCAGATGAGTTGTA
ATGAGGTGCGTTGGATGATTTGTGGGCGAGTGGTGATTAGAGAAGAGTGGAAAGATTGAA
TGGAAAACAGAATATCGGCTCATGCATATTGGGTGTTCAGCCTGGAAGTCAGAATCGGGA
AAGGAACCCCGTCATCGGAATGGTGATGGCACACCCTCCGTTCCCCAAAACGGTACAGTA
CTAGTTCATCCGTACTGACAAATACAAAGTCAAATGCAAATCCGAACGTTCTTACAAATT
GTTGTAGCCGTTCCAGATCACCACGCAACGTATGTGGTTGGCCGAGATGGCGTGCCGTGA
GCACGCAATGGTGAGCCAAACGGAGCCACTGCAAAGCCCACCTCCGCGATGGCTGTCACA
AATAGTAGACAAAGGACGAGGACAACGACTATATATTTCCTTGACGTCGCGGTTCACATT
TCTTCCATCCAAAATTTAATGTTCGTTTTATTTTTTATAGTAGACGTTCAATCTGCTTTT
CAACCCGTAATCCCCTCACCTAATATCCACAAAACAATTTTCATATACATCTTGTCTGCA
ATACCACACAATGGCCGCTGCTGCAATTCAGCCGCCTACTCTGGCCGGGCCGCATGTCGG
TTCCACATTGCCCACGGCCCACTCGACACAGCGCCATGTCCAGACCACGCTCAACTACTA
CAAGCCCAACGCCGACGGCTCGCCTCCACACGCGACCTACTACGACCGGCCTGAGACGTA
CTACCGCGAGGCCGAGCCGCACACCGTCACGGTGCACGATATTTCGGGCGACGAGGCCAA
GTATACCCTGGACGGCAACGGCTTCCAGTTCGTCGCGCGCCCGGCCAGCGAGACAGAATT
CCGGGACGACGACCAGATCCGCGCGTCGTACTACCCGGAGACGGAGCAGCTCCTCAAGGA
CGTGACGGGCGCGTCTCGCGTCTTTATCTTTGACCACACCATCCGCCGCGATCCCCCGGA
GGAAGGCGGCCAGCGGAACCTCGACCGGGCCCGTCGCGGCCCCGTGCAGCGCGTGCACAT
TGACCAGTCGTACCGGGCAGCCCTATCGCGCGTGCCGCACCACCTGCCGGCCGAGGACGC
AGAGAAGCTGCTGCGCGGCCGCGTGCAGATTATCAATGTGTGGCGGCCGATTGAGAATCC
CATCTTGCGGGACCCGCTGGCGGTGGCAGAAGCGGCTTCGGTCAGCGAGGCGGCGCTCGT
GCCGACGGGCCTGGTGCTCAAGGACCGCGAGGGCGAGACGTACCAGGTGCGCTACGAGAG
CGGGCACCGGTGGGTCTTCAAGTCGGGGCTGGCGCCGGACGAGGCGCTACTGATCAAGTG
CTTTGACAGCAAGACGGACGGACGTGCTCGGCGGGTGCCACACACGGCATTTGAGGATCC
GGCCTTTGGCAGAGGATCAGACGCGCCGGCGCGGCAGAGCATCGAAGTGCGTGCCCTTGT
GTTCCACCCGGAGGATACAGAGTAGACAGGTTGGAGTACGTCGGTTGGTGGCCGTCACCG
CCACAAGATTGTCTAGGTGGTCGTGCAAGCCAGGCGCGAGAGTCACTGTGTGATATTCAA
TATTATGTAAGTATGCCATTTTGAAGGTATCCATGTCCGTACGACGTATATACGCAGATA
TGTAGGTATGCAGAAGAATGCAAAGAACGCCTGCCGATGTGGTATCCAAAAGGAAAAGGA
TAACAAAAACGCCATGCAATTATTCCAAGATCCACATTATGTATCCAACCTCCACTCTTT
TTTCAACTGGGAAAGTCGAGTGCCTGGCCCGTGGGAATGGGCACATTGGCCCAATTTTTG
TCGCCGTGGCGCGGGGCCGGGTCCAACAGCTGCATCTCGCGCACACCACAGAACATGCCG
TTGCGGCCAGTACGCGACTCGAGTGTCCAGGCATTGGCTGTGCGGCTCCAGACCTCTTCG
ACGAAGGCGTCGCCCTCCTTGACGAGGCGGTGCGGATTGTGCGTGGGCAGCGAGGCAAGG
TACGAGACGATCGCCTGGGGGAGGGCAAAAAGACGCTCCCAGCGCTGGACGATGCGCAGA
CGGTCGAGCGTGGTCCAGTCATACGCGACGCGAACATACGGGTTGACAAAGACACCTTTA
CTCAGAGACTGGAAAGCGGGCTCTGTGGCAACACGAGCGGCCTGGGACACGTCGGCATGC
AACAGGCAGCACTCGCAGGCGTCGAAAAAGATCTCGGGCTCGTAGCGGAACCGGACGGGT
GTTGCAATGCCCGTCGGATGCACCGGGTCGATGACGTGGCTGCCGGATGTCTGGAAATCG
GGGCGCGGCAGCGAGTCATTGCGGTGCTGCAGGTACGCGGCCTGCATAGCGACCATGCCG
CCCCAGCAGGCCTGGACACGGACGGCGTCGGTTTGGGCGAGCATGTCAGCGCGCGAGAGG
CCCTTGCCAGCGCGACTGAAGATGGGAAACAGGGGCAGGCCGTTGGAGAAGCCCTCGGCG
TCGCGCTGGGCGTACAGGTCGTAAAACAAAAGAGGATTCTTGTAGTCGAGCGCGCAGGCG
GACAGGTACTGCGCGTGGCCCTCGGCGTCCTGGTTGGTGCTGAAGAGGAGCTGGGCGGCG
TCGATGGGGCGGAACGCGACGTCGTTGAGAAACAGGACTTTGTCAAAGACAATGCCCTCG
ACGCCCTCGAGCGTGTCGAGCGGGCGCAGCGCGCGGTTGCGCATCTCGGAGAGGTAGGCA
AGCCGTTTTGTGCGCACATTGCCGTCAGGCATCGTGATGTTGGCAAAGCGGTCGAGGGGC
ACATGCTCGTCGTAGACGACCGTGTTGTGGCACGGCAGCAGGTGGCGCAGGTGCTGGAGG
GCCGAGGCGCCGCGATGGCCACTGCCGTTCTCATAGATGCTCACATAGGTGTTTTTGGGC
CCGAGTAAGCGCACAAGCTCAAGCAGGGCCTGGCCCCATGCCCCGGCAGCCAAGTGGCCG
TCCTTGTCGTAGAGGCTGACGCTGATAAAGACCTTTTCGCGGTGCGGGTTGGCACACCCA
TGCATACGGTAGAGGCCCTCTTCAGGTCCGTTGAACTGGGCCTCGCACTGGGCGGCCAGG
CGTGTATAGTGTGCAGGTGGGCGGAGGTACGAAGGCGCGAGGAGGGGCGTCAAAACCAGG
AGAGCAAAGACGGTTCCGAACAGGTACTTCAGCACCAGCCCAAAGAGCCACCGCTTGGAG
CCCCGTCGCGAGAGGCGCAAGCGTCCGCCACAGCACACCCGCCACCGACTGGCCCGTCGG
TAGGGCCGGCTATCTGCCTTGCTGAGGAGCCCATGGCTGACCTCATTGGCATCGCTTCTT
TCGATCGTGTCGATGGTGTACGGATCGGGATCGTCGTCCAAGGAAAACGGCGGCGGCGAC
GCAATGCCACCATTGAGGAACGCAACACGCTCGCCGTCGGGCGTCGTGGAACGCATGGTT
ATCGGACAAGGGCCCGCGCAACGGCGGGGTGGGTTAGGTCGTTCCTATGCGGCTGGATAC
GTCATTGGGGTGACGACCTTCTCGAAGGCAATGTCGCAGCGTGATGCACTCAAGTAGCGT
AAATGTCTGCGATAGATTCGAGATGAGACAGCACGAGGATAGAGGGCAGTTGGGACGGCA
GTGAGACTGTCGAAAGTGTACGGGGTTCACGGGTTCGTCATATACCGCAGACGGGATGTT
GACGGAATGGCCTGCCAGGCGTTCGTACAAGCCGCTTGGGGTGCCCGTTGAACACAAGGA
GAAGTACGTCACCACCAAAGTGCCGAGATGCACTAAAAGCTGAGCTTCAACATAGGGCGG
AAGGTGCACGTGACTCAATTGTGGGTCGTCGTCTCCTTTGTATACAACTTTCTCTCTGGA
TCAACATACGACGTATTATGATGTACTGTACGACATAATTTCAGTTTTCAAAGTCTCAAG
CTTCGTATTCATCTTGGGAACCGCAAGCAGGGCCCTAGAGCCAGAAGCCAGTTGGGATAT
AAGAGTATGAGCATCTGCCATCGAATCAGAGAACCATGGGGACATCCTCATCGCGGTTGT
GTAGGTGACGAACGAAAAAGACGACGGTGTTGTGCTTCAAAATGGTGTTTGCCCATCTGT
AGAAGACGGGCGAGGTGACGGTGGTTCTGTACGTGGTGTTGTAGACGAAGCACTTGGCAG
ATCCGGGGACGTTCCAAACGACGAGGATAATGAAGCCACTCTTGTTCCAACCGTACGACA
GCGACAGCGCCCAGGGCCGGCCCAGGAACATGTCGGGCGCGAACGCAAAGGCAAACAAGT
ACAAAACGCCGAATGGCGGGCGCCGTCGAGCCCAGGTTATTGGGCTCTGTGACGTTGTAA
CCGTTGAGGCACTTGATCCACAGTAGGTACGTGCCGCCAGAGACGTGCAGGCCCGACGCC
CAGAAGAACACGTCCCAGAAGGCGAGCACATAAACGAACACATAAATCTTCCAGCCGCGC
AGGGTTTTCTTGATCGTGGCCCGTTCAAATGGGGATTGTGCACCACTTCGCCGGAATCCG
AAGCGTCGACGCCATCCCCGTCCAGATGCCCGAGCCGCCGGAGTGCGGCCCAGGCTTCTG
ATGATATTCCCAAGCGGGATTTCATTTCGTGACATTCGAAATCGCTAAAAATCACGTCAC
GAGAATTTAAGCCATCCGGGGCCGGTTCAGAGATGTAGCAGCTGTTTTTCGGTTTGCTTT
TTTTTTTTTTTTTTTTTTTTTTTTTTGGTTGTGTTTGGTGAATTCCTGCCATTTTGGCAA
GGCGTGCTCCTCATGGGTCCTGACGGCACCGCATGTCTTGATGCCGGACCCTGAGTCTAC
GCGTATTATCTGGTAATCCCAGGCACGGCAGGGTTCATTAATATCCCGGTTGAGCATCTC
CGTCGATGTTAACAGTTGCATCCACTCGTTTCGACCCGGTTAGATTGGTAGACAATGGTT
TGCGACGTGCCAGCATAGACGTTGAGGACAATTACATACGTTCAGACATGTAAACGCACC
TGTCTCTCTGCACGCGACTGATGAGTAGCATATCGGCGCCGGAGTCCGCAAGACGATGAT
TGGGCCTACGGGATGTGCGTTTAGCAAGCGACCATCCGGGCGCCAAGTTCTTTTGGCGCG
AGGGAGTGGAAGCTCCCGAGTTTGTAACGATGAGCCGTGCGGTGGCATGAGACTCAGCAC
CAGGCAGCAATTATAATGACAGCAAAATGACGACATATGCAAAAGGAAGACTAATCAAAA
ATCAAAAGCTTTTGAAATACGCTTCTGTATTGTTCGGGTTACGTTCACATGTTTTGTCCG
TCAAAGGGTATTTGCGCAAATGTTCATGTAGAGTGAGAAACCAAGAAATCCAGACACTTG
TGAGTTATCTTCTGTTTCACTTGATATCTCACTTGAATCTCAGGTGTGTCTATTTATCGT
CGACATATTTTCATATTTTGAAGAGACTATTTTCACTCGTACATATCTTTTTATTCAAAG
AGTTATTGCAGCATCTATTAGCGCCGGGTTCCTTGTGTATGCTCCAAGACGCGATTTGCT
TGCATTGCCATTTTCTTGAAAATGATCTCAAAACAAAAAAACGTAGTAGAGCCAGAAATA
CACGCAAAATTAGCAAACTTTACAGCACATATACAGGACCGGAGGACTCCGTACTCTGTA
ATTATCTGACGTGCACCAATCGGGAAAGCACTGCTGGGAGTCCATCCTGCAGGCAAAGTA
GTAATCTTAAAGTCAGCAGGCAGGTGCGATGGGCGATGGAGGGCTGCAGCACCTCTCTAT
CTTGATCCAGCCTTGCCAATTTCATGCCGTCCACGAGCGCAAGTCGCAAGTCGACGGTCG
CAGTGTCCAGTACTGTCACTATTTTCGGTGGCAGCAGTCAGTCCAGTCCGTGCTGCAACT
ACAGTCACTGCAACCGCTGCACTCACTGCCATCGTTGCATTGCGTTGCCGCAACGGAAAA
TACGACAGAGCAGTTCCTACGGAAGCCACCTCGTCGGTTGCTGGCCCCTCCTTCTCTTTT
GGGTTTGTTGTGATTTCGGAGTCTGGCTGCGCCTGGTGTGGTCGCAGATACTCAGGCCTG
CTCTGCCCTCTGTGGTCCTCTTTCCTAGCCGCCTGGATTTCTTGTTGACGTCCCGTCTTC
ACTTTCTTTCTCCTTTCCATTTGCCCCTTTTCGTCATCCACTTTGTCTTCCTTTTTGTCT
CGCGCGACAAAGTTTTGCCGCAATCTTGTTGGGTTCGCAAGACAGAACACCATTTCGTTG
CGACGGCCGCGTCGCTTTACACCCAAGATCAGTCTCGTCGCATTCCCTCTGTATTGCGTC
GAATCAAGCTGATTCTCATCATCTCCTCCTTTTCCCTGTCCATCGCATTCGCGCATCGCA
TACAAAAATCAACGACACTCGTCATATTTTGCACCATATCCCGCCAATCTCCCTCCTCTC
CCGCCATGGCTCGCGAAGGCACGCGCTCGCAGACCGGCCACGCCGCGCCGCGCGTCTTCC
AGACGGTCGACACGGCTCCCGTTATTGCGCGCAAGAAGTCCACCAAGCCCAAGGCGGCGG
CTAAGCCTGCGACTGCTACTGCTGCTGCTGCTGCGAAGCCGACAGGCGTCACCAAGAAGA
AGGCGGCGCCTAAGAAGGAAATCTCCCAGAAGGAGGTGTCCAAGAAGGAGGGTGCTGTTG
CCAAGGTGCGTCTCCAAAGGTGTCGCGTGAGCAGTGTGGCCACAACGTGCGGCTCTCGAC
TCGAGACATCATCCACTAACATCAGATAGGCCAAGGCGGCGACGAAAAAGGTTGTCAAGA
AAGCTGCCGGCAAGACGGAAAACAAGGTAGGTCAAACACTCTTCCCGGACCCGTTCCCAG
GCCGTTCCCTGTCCATTGTATCGACATTCAGCTAACCGTCCCTCGTTCAAGCCCAAGGCC
CTCTCCAAGGCCCCTCTCGTCGGCCCGTCAAAGTCTGCCCCCAAGACGACCGAACCTGTC
GCTGCTTCATGAACGCAATGGGGGGGAAGTGAAATGACAGTGACTCGGATCGAGTCTGTG
CTATTTTTGTTTGTTAATACTTTGTTATGTTGTTTTAGAGGGGGGGTGGGGGGTAATTCT
TGGAACATGGAAGGGTATCAGGGAAGCAAGAGATGGGGCACTCCAAGGATCTCAACGCCT
AGAGTCGCAGCTCAAGCTGGACAACTTCCTGCTGGGAAGCGAAAACGGTCGCTCTCGGTC
GGGGATATGGAAACGGAGCGTGTGTGCTATGAAGCTATGTTATGCATTTTTGTATTGTGC
TTGCCACAGAATTTAGGATCTTGTATCGCCTGTGTTGAAATTATTCTGTTTTCTGGAAAC
TTTGCCCGTTCGCTGGTCAAATTCGTGATGGCATCAGAAGGGTCTGTTGTGAAAGCAATG
TTAAGTTCAGGTCAGGCACAACATGCACAATCGCTGGATTAGAATTCAGCACTTGAGGAC
GTATTAAATGTCCCTGGCCTGGCCAACGTTCGGCGGGTGTGTCCACTGTAAATCGCGAAT
CGCAATCCCAGGTTTTGCTGCTCAATACGGAGCCCGCAGGCCGCACCCGCACCTGCCAGC
ACCAATCAGCGCCTTCCTGCCCTGGCGCTGCCCGCTGGGCTGCTCCTTCTGTGCGCATGC
TCAGCACGCTCTTTCCTGTTAGCGCGCCCCATTTGGTTCCATTTCAAAGTCGCGCCACAT
GCTGTCGTTTGTCGCGACTTCCCACGATCGATTTGGCCATTTTGAGCTTCCTGTGTGCCC
TCACCACCGACGACCTCCCAACGTCCAGCATCACCCTGTCCCTCCTCTGCGTTCCTCCGA
CACTCGCGGTCATCATTACGGACTCAGGCCCACCCAATCGATTGCGAATCCGTCAGTAGC
GGCACTCCTGTGCGGCGCAAGACATGGTCAGCGCGGCCGCATCTCGGCCACGATGCATCT
AATCAAGCCATCCTGGCTGAGCCATAGCGGTAGGTTGGACGGCAGACACTCTCTTCTAGT
TCATATGGATAATGCACATGGATATTTGTACACACCGCACACTGACACACGCTGACCCAC
ACGCCCAGGCGAACAAAAAGACTTTGAGGTCTACAGCTGCCACGTCTCGCCCGATGGCAA
GAGACTGGCCACGGCCGGCGGCGATGGCCACGTCCGCGTCTGGTCCACCGAGGCCATCTA
CAACTCCAACACCCCCTCCTACACCGCACCGCGCCAGCTCTGCCACATGAGCCACCACCT
CGGCACCATCCACTCCGTCCGCTTCTCACCCAACGGCCGCTACCTCGCCTCCGGCGCCGA
CGACAAGATCATTTGCATCTACCGCCTCGAGGCGTCCGCCCCCTCTCACACCGCCTCCTT
CGGCACCAACGAGCCGCCGCCCGTCGAGAACTGGAAGACCTACAAGCGCCTCATTGGCCA
CGAGAACGATGTCCAGGACTTGGCGTGGTCGCACGATTCGTCCATTCTCGTGTCGGTCGG
CCTCGACTCCAAGGTCGTTGTCTGGTCGGGCCACACGTTCGAGAAGCTCAAGACCCTGTC
GGTGCATCAGAGCCATGTCAAGGGCGCCACATTCGACCCGGCCAACAAGTTCTTCGCGAC
GGCCAGCGACGACCGCACCATCAAGATCTTCAAGTTCACGCCGCCGCCGCCCAACGCCAC
CCAGCACGACCTGCTCAACAACTTTGTCCTCGAGACCACCATCAGTGCCCCCTTCAAGAG
CTCGCCACTCACCACCTACTTTCGGCGCTGCTCCTGGTCGCCTGACGGCAACCACATCGC
GGCCCCCAACGCCGTCAACGGCCCTGTCAGCTCCGTCGCCATCATCGAGCGCACGCGCTG
GGACAGCGAGATCAACCTCATCGGCCACGAGGGTCCCACCGAAGTCTGCATGTTCTCGCC
GCGCCTCTTTTACACCAAGAAGCCGACGCCCAACGGAGACTCATCCAATGGTCTGAGCAA
TGGCAATGGCACCAACAGTGCGGCGCGCGAGGCCGAGAGCTTGGTCACGGTGATCGCTTC
GGCCGGCCAGGACAAGACGCTCAGCATCTGGAACACGAATACGTCGCGCCCCCTCGTCAT
CCTCCAGGACATTGCCTCCAAGTCCATCTCCGACCTCGCCTGGACCCCCGACGGCCAGAC
GGTCTTCGCCTCCAGTCTCGACGGCAGCATCGTCGTCGCCAAGTTTGAAGAGGGCGAGCT
CGGCTGGGTCGCCCAGTCCGAGGAGACCGACAAGGCCCTGCAAAAGTTTGGCGCCTCCCG
CAAAGGCATGGGCATCGCCGAGGACGTCGACGGCCTGCACCTCGAGGCCCACAGCAAGGC
CGGCGAGCTGCGCGGCGCCGAGTCACGCATGGGCGCCCTCATGGGTGACGCCAGCGGGGC
TAGCGGCGCCAGCACACCCCAGCCGGGCACCGCGACAACAAACGGGACGGCCAAGACCAA
GTCTGGGGGTGACGCGAACGCGAACGGCGATGCGAAAGACGGCAAAGACGGAAAAGACGA
TAAGGACCAGACAGCCGCTGCTACACCCGCCGCAGCAGAACCCAAGTCAGCAGAGGAAGA
GACGGCAGAGAAGCGCGCTGAGCGAATACAAACACTGAAATCGCGTGTGACCATTACGAA
AGACGGCAAGAAGCGCGTCGCACCTCTCCTCGTCTCGTCATCCGGCACCGGCCAGTCCTC
GCTGCCACAGTCGCAGCTCGTCGGCACAACAAGTACTGGCAAAGCCAGTCAAGTCGACAC
ACCCCAGACCATTCTCGACCTGTCACGGCCGGTTGACGGACTGCCGAGTGGTGGCATCGC
GTCCATGTTGCTGGGCACGAAGCGGAAAGCCGCCGTGGTTCTAGAAGGCGAAGATGACGT
GACCGACCCGTCTGCTAAGCGCTCGAGCGGGTTGACAGGTGCTGCTGGCGCGACGCCGAC
CGGACCAACACCCATCCTCACCAACGGCATTGAAGGCACAGAGCCGGCCGCCTTGCAAGC
TGCGCCACGCGGCATCGTGCCGACACCCGAGTTCATCCGACCTGCCGTCATCAGCCCCGC
TCTGACCATCTCCCAGGTGCGGCTCGGTATCCCCAAAGTGCGCGCCCACATCCTGCGGCC
ACTCGAAAAGGGCGTGCTGCAAGGCGAGAGCACCCTCGATGAGGCGTCGCGCATCTCGGA
AAACCTCGTCTTCGAGGCCCGCAACCCGGACCAGTACCGCGACCCGTCCCACATTACTGT
GACAAAGCGCGGCGAGCTCGTGTGGCAGGACTTCTTGCCCAAGGCGGTGCTCCTGGTGAC
GGGCAACAAGCACTTTTGGGCTGCCGCCTGCGAGGACGGCACCATCTACATCTGGACGCC
CGCCGGCCGCCGGCTCATCAACGCCATGATTCTCGAGGCCCAGCCTGTGATTGTCGAGTG
CCGCGAGCACTGGCTGCTCTGTGTGACTGCCGTTGGACTCGTGTACGTGTGGAACGTCCA
GACCATGCAATCACCGCACCCGCCTGTGTCGTTGGCGCCGATCCTGGACATTGCCATCCA
CTCGCTGCACCAACACTCCGCCACTGCTGGGCCCGGCGTGACGTCGGCCCACCTGAACTC
AAATGGCCACATTGTGGTCACCCTCAGCAACGGCGACGGCTACTACTACGCGCCCAATCT
CTACACGTGGCAGCGCCTGTCCGAGTCGTGGTGGGCCGTTGGCAGCCAGTACTGGAATAG
CAACGACAGCAGCGTCAGCACGCTGCAGACCACTGCGGTTGGTCCTGTCACCGCCGCCGA
TGTGGCCGCCAACGGGACGCCGTCGATAGCAAAGGACGCCAGCGCCGCCGACACCGCCAC
GACCGTCTCGTCCGGCATCATTCCCTTTTTGGAACGCCACACTACCAACGAGTTCCTCCT
CAAGGGCCGCGCCTACACCCTGCAGCGCCTCATCAAGACCCTGCTGGCGCGCGACGGCTT
CGAGGGCTTCGAGGCCAGCGTCAGCATCGCCCACCTCGAGAACCGCATCGCTGGTGCCCT
GCAGCTCGGCGCCCGCGACGAGTTCCGGCTGTACCTGTTCATGTACGCCAAGCGACTGGG
CACCGAAGGCCTGCGCGGCAAAGTGGAGGAGCTGCTCAACAGTCTGCTCGGCGGCGTTCT
GCAGGATCCAACAACGACCACCGCCCTGTCAAAGACGGCGAACACCAGCAAAGCCTTTGG
CTGGGCCAGCCGGACGGGCGACCTGTGTGGCTGGGACCGCAAAGAGCTGTTGAAAGGTGT
CGTCATGATCTTAGGTATGTCCTGCCCCCGGGACACCATGGGCTGTGTATATTTTATACC
GTGGTTTTACGTTGTATCTCTCTAACAAACCTAGGCAAATTCCGTGAATTGCAGCGCCTG
ACGGTGCAGTATGCACGCGTCCTCGAGCTCACTAACGACGGCGATGACGATGCCGACGAC
GCTGGCGAGAGTATGATCGTTGAGGCATGAGGCACGAGTGATCGACATGTTGTTGTGAAA
GCATTGGATGGTAGGGTGTTCTCGTTGTGTTCCCTTTTTTTTTGTTTTTGTTTCCTTCGT
TGGTTCAGAGTTTGGCGTCTTGGGTTGGCGGGTGAGGTTCTCTTTGGTGGTCTGATGGTA
CACTTGTCATCTTTTCAGTTTCCTCTGGATGTGGACTATTGGTCTCTTGTTTCAAAACAA
TGCTTTTCAGTTCTTTGGTTTCGTTTGAATTTCTGCCACTGTCCTGGACTCCACTGCCAT
GCTATTATATTGTACATCATTCAGCTATGCATTCATGTTTCTTGTTTGTATTCAAGTTCA
TGAATATTGTGGGCAATTCGATCAAAGCCGAGATGAGCACGACACTGGTACACAGCCTGG
GTCCCGCCGACGCGCCACACACAACAAAAGTGTGTAGTCGAAGCGCGTGCCAAGTGGTGT
TCAGCCCCCAAGCAGCCGTTTGCACTCCCCAACTTCTTCGACTCCTATTGCGTTACAGAC
ACCACCATCTTCTGCACGGCACGGCTGTTTCCATTAACACACGGCGCAATGGAGCGAACA
ATGGCAAGGCTGGCAGAATACCACATATCAAATTTCTTCCAGCAGAACGCGCCGATCACG
CAAGGCCAGTGCAACGGACATGCAGCGGCTACGACCGACGAGTCTGTCACGCCGACGGCT
GTCCAGGGCGGAAGTAGCTATACGGTCGCGGCGGGCACGTGCATTGTCCAATTTCGTAAC
CAGGACTGGCCCTTCGACCTAGAGTTCGTTGGCTACATTACGTACTGGTCACGGGCAGCT
GTGGACCGTCGACCCTACCAGGGCAACAAGTCACAACAGACAAAGAGTTTGACTTGAAGA
TCGTATTGGACTGATCATGTTTGCACCGATATACCGTCGAGAATTACTATGAATTACACT
CTGCTAATGTGAGGCCGTTACATCATGTGCTAGGGGGTATCGATTCACACTCTTTGGCAT
GCATTATTATACGGCCGTGATCCGCATCGACGTGTCGTCATGTCGCCTTCCTCCTCCGGA
CTTCGACTTTGACATCCACTGGCGGGATGATGGTCTGCCCAATCCACAGGTTCTTGGGTT
TCGTTTCGAGGGCTTTGAATTCAAAGTTGGTGAGAAGGTGGGCTAGAATCATCTTGAGCT
CATGTGCCACAAAGAAACGACCGGGGCTGTTCTGTTAGCGGGAAGGCGACTTTCACATTT
GACGACACAGCCGGAAGACACTTACCATGCATGCCGGCCGTGGCCAAAGGCCAGGTGGCT
GTCACTCGTGGTGACCATGCCCAGCTTGAGGCCACGCATCGCGTCGGCCGCCATCTGCTC
GGGCGTTTTCGTGTCGTCGTGTCCGCCTCCGGCGCCCGCTGGCGCCGCGACTGTGGCAGC
TTCGTAGGCCTCGCGCTGCCGCGCATACCGAAACGCAACGTACTGGTCCGGGTTTGCATA
CAAGTCCGGGTCGTGGTGCGTACCGGCCAGATCCAGCATCAGCAGGCCGCCGTATGGCAC
ATGCCATCCCTCGGCCGCATTGGTGATCCCGCCCGGTGCAATGACTTTGCGTTTGACCAG
TGATGTGGCAAAGTTGCTGAGGCGCATGCTTTCGCGGATGGCACTGTCGGTGCGCCAGAG
ACGGGCAAGCGAGGGCTTGGTCCAATGGTTGTCAGGGTTGTCGGGTGACGTCTCCCGCGC
CGCCTGGACCTCTTCGCGGATGCCCTCGATATAGGCCGGGTCGGACGTCAACAGATCGAT
AATGACGAAGAAACCGGTCAGCACAGTCGTGTGGATGGCGGCGAACTCAATGGGCAGCAG
GCGCTTCGAGATGGCGACAGGGTCGAGCTCGGCTCTGCGGTCCTCGGCCAGGGCCATGCG
TATGTGCCAAGTGATGAAGTCCTCGTTGACCTTGTCCCTGGCTTCGCTCGTCTCAGGGGA
CGTCATGACACGGATACGCTCCAGGATGAGCGGCTCCAGGAAACCGTGGGCCCGGCGCCA
AAGCCGACGGTTGGGGATGCTGGCGAGGCGGCCCACGAGCGGGTGCAGCAGTTTGGGGAA
CATGTTGAGCAGGAAGCTGTTCGTGACGACCGTGTCGGCAAACTTGACGAATGTGTCGAG
CAGCGGCTGGTTGCGGCAGGCGTCCGGGCCCACGAGGAGGAGATTTGTAATTTGCGGCAC
CATGGCCAGCCAGGCGTCCCAAAGCTTAATCGTGTGCCATTCGCCATCACCGGCCATTGC
GTCGCCACCGCCAAAGGCTGCATCGACAGCCACAATCACCTCGTTCTCAACAGCTGGAAG
CAGACCGGGCAGGTGCCGAGCCAGGTTGCGGTGGACAACGCGTGCGTGGAAATCCTCGTC
AACGGGCGAGTGCTTGTGGCCGTGGTGGTCGCCAGGGCCGCGTGGTGGGACGGGTGGCAG
GCCGTGCTTGGCCGCATAGGCTCGGGCATGCGCGTGGGCGTCAAAGATGAAATTGTGCTC
CGTATAGAGCACATCGCCGTGAGCGGCATGTGCCGACAGGATGTGGTCCGGCAGGTCGAG
CATCCAGGCCGTCTGGCTGCGGGGCACGACGACTTCCTGCGGCCGCGAGGCTGCCGACGG
CACAATAAACGCCTTGTTCCGTTTGGAGAACTTGTTGTAGCCCTCGTCGACCCAGTCGTT
GAAGTAGAAGATGTAGCCGAACCAGTTGCGCAGAGTCGCAATGACACTGTCGCCGTAGCC
GACACGGGGCAGGGACCGCGGGTAGCGGGGCTTCAGGGCGCAGTCAGCCAGGAAGGCCGC
GACGAGAAAGGCCGCGACGGCGGCAATGATACGGGCGACTGTCAAGCGGGCAGCCAGTGC
GGTGAGAGACTCGACAGCGTGGGAGACGAAGAAGCTCAAGAGACAGGCTGCAATGCTGAT
GAGGTTGGACGGCAAAGATGCGCCGGCTGGTGACGTAAAACAGAACGCCGTGCTCGGAAC
GGCGGCGGCGGGCACCGGGTGCGGTCCGGTGGACGTATTTGTCGCCATTGTGACGGAGAG
CAAGGCGTTGCGCTCAAACCGATTCTGTGGGCGACGGTCAAAACGAGGCAAAATATTGAC
GACGGGGGAAAGGAGAGGGGGGAAGAAGTAAGCAGTGAGATACGAAATGAGAAATGACGT
ACAAAAGGCGGAAAGAGCAAATAAAGGGAAAGCGCGATGCTTTATCGAGGCCTGGCTTGC
TCCTTCCTTCCAACGACCTCGGCTTTTGTCGCTCAGCCCTATGATTCGTGAGGCGAAGCC
AGGATTCGTACGTCGCAAGTGTCTTGCGTCTTATCTGCAGCTATCCTATTGTCGTCGTTT
TTGTACTGCAGTCCCTGTTGTTCACTTGCGGAGGCTCAGTGGTTTTGCACAGTTCAAGAA
CTCAGTCTTGTTTGTCGGCCGCACCCAAAGCTGTGTCTCTGTCTTTCCGAGTGGTGATCA
TTTGGCGCGACACTTTGTCTTCGACCAAACATGTTTGGGAAGTGGCTATTCTTATTGTTG
TTCTTTTGTCGTATTTGCTCTCTGCTATTCCTCCTCTTTGCTGTGGCACGCTCCCTCTCA
GCTTACCGTGTTTCAAGGGCTCTTAAAAGTCTCCGAAGTCCGGGTCAGCAATTATCGCGA
AATGCACTGCTGGAGAAGGCGGATGGCGTGAACCATAATGGCAATTTACAGGTAAGAGCG
ACCTGGCACACACAGCAAATTCCAGAAAGAGAAGGAGCAGGGCAGCGTTTCTCGGGGTCG
CGGGTAATTCGCTATCGCTACGCTTTGCTCTTGCACCGTCGCTCTCACTCCATGCTTATT
TCCACTTCTTTTTTTTGTTTGACAAAAAATCCCCATCACTACAGAGCGTCTCAAATTGAA
GGTGTCTTGGTCAGGGGTAGCTCTGGCGCTGGAGTATGTTGTAGTGCAGACCACAGCTAA
GCCAGTGGTGATTTGACAGGAAGGTGCGTCCCAAGTGTATGCGACGGAGGTAAACGGAAG
GAGCATTCGGTACAGGACAATGTATACATTCAGAAGTTTTTTTTATAGAAATGAAGAAGA
AGACGAAGAGCACGAAGAGCATATAAATGTGATAATCTCAGCTGGAAATATGGGAAAGTT
GTGGATTTTGCAAAAAAAAAAAAAAAAAAAAAAAAAAAAAAAAAAAAAAAAAAAAAGGGA
ATGCCACGCGGGGGGCCAAGTCAACCCAGCACAAAAAAAAATAAGTACTGTCAGGCCGCA
CACGANNNNNNNNNNTTTTTTTTTTTTTAATTTAAATACATCCCTTTTGACCCATATTCA
TATTAAATTTTAAAATTTTTTTTTTTTTTTTTTTAATTTTTTTTTTTTTAAAAAAAAAAA
AAAAAAAAAAAAAAAAAAAAAAAAAAAAAAAACTTATCGGAAGTCACAGCGCTGTGCAAT
ATGACACGAGACAAAACAAAATTACGTCGTGAAACGGCAGAAACGCAGAAAAGACGTGAA
AAAGGACGAACATGGCAAACAAAATTCAGCGAATAGGAATACGCGGAGTCGGTTGTTTGA
ACGCTTGGATCTCTCCATGTCTAGCAGCTTAGGTGTGAGCACTTAAACCTCCTGCCCCTG
GCCGCTTCTCAGCATTGCTAGGCAGTTATCTGTGTTTCACCAACACGCGACTTTTGAACA
AGCGGTATCACAGAGAGAATTGTATTCAAGAGTAATGTGCAGTTATACAACATGGTGTGT
TGTGGGTTGTTGGTGTGGTGAATATCTCTTTTGAAGTGACATTTATTAACATCTTATTCA
ATTTAGTTTTGTTCTTTATTAAAACATAGAAGCCAATAAAAGTTAACTACGTTTGTGTAC
ATTTATTGTCATAATCAAAACACTTGCAAGAAACTACATTAAATAATAATCTGTTTGAAT
AAAACTAGCTAAATGTAAAAAAAAAACCACACAAAATGCAAAACGTAAAATCCATCCGCT
TTATGCCATATCTGCTCAGCTTATCCACCGCCTCACTCTACTGTACCTTCACAGACCGAC
GCTTCTTGCCAACACCAACACAAACATAATAGTCCCGGAACAGCGAAGAACAGTCATTCT
GTCGAGTCAGTTTCATTACAAAAATAAAAGAAAATAATAATAATAAATCAATGCGTGTAA
CGGAGACATGACTCACCCCAACGGCCGGATTCCACTTGTAGAATTCGGCCAGCGTAAACT
TGTTCTTGTTGTTGGTGACAATTTTTTGGCACGTGTCGCCCTTGGCCACCTTGTAGTAAC
TGTTGCACGACGGATCGATGCCGTCCTGTACGGGGGATGGCCCCTTGGTCGGTGTGGGCG
TTGGCGAGTGCGAAGACGTCGGCTTGGCGGTGGGCGTGCCGGGGACGCCGACACAGACAT
ACGTGTCGAGCCAGAGACCCGAGCAGTCGGTGCCGATGGCCGGGTTCCAGCCGTAAAAGT
CGTCGAGCGAGAAGGTGCCGTACTGGGCCACAATTTTGGCGCACGTGTCGCCCTTGACGA
CCTTGTAGAAGCGCGTGCACTTGTCCGTCAGGCCGTCCTGCGTGGGCGACGGCAGGGGCG
AGCCGGTGGGCGACGACGACGTCGGTTTGGAGGTGGTGGGCTTTGTGGTGGAGGTGGCGG
TGGTGCCGATGCAGACGTACGTGTCGATCCACAGACCCGAGCAGTCGGTGCCGACGGCCG
GGTTCCAGGCATAAAAGTCGGACAGCGAAAAGGTGCCAAACTTGGAGGCCAGCTTGGCGC
ATGTGTCACCCTTGGCCACTTTGTAGAAAGAGACGCCTTGTCATGTCAGTGACGACCAAA
TCAAAGGTCAAGCATAATTTTCGAGCAAAACAAAATAAAAAAAAATAAAAAAAAATACGG
CGACGACTTACAATCTGGTGTGATGCCATCTTGTACGGGCGACGGGATGGGCGAGCCATT
GGGCGCAGTGGGCGTTGCCGGGGCAGAAACGGTTCCGGTTCCGGTTCCGGTCCCTGCTCC
ACCACTGGTTGGATCGCCTGATGTCGGCGAGGGCAGGGGCGGTGTGACGGACGGACTCGT
AGGAAGAGCACTAAGGCCGTAGTTTTGTTCAACACAGTACGTCTCGCCGGCAATGACGCC
GTCCGAGCAGTTCCAGCCGGTGATGGGGTTGTAGACGGCAAACTGTTCCACATTCAGGTC
CCAGGCAGCGGCAATGGTGGCACATGTGTCGGTTGCGGAGGCGACGACACTCCAAGTGCA
GTCACGCCGTTGGAGTACAGCAGCCGATGCCGCTGAAAGCAAGCCTGTCACGGTGACAGC
GACTTTGAAGAGAGAGGGCATCGTGATGTAGTCCAGTAAATGCGTTGGAAACAAAATCTA
GTGGCTAAAAAGAGAAGACAACGAAAAGAAAAAGAAAAAAGGAAGGAGAAAATAGCAAAA
GAAAAAGAAAATAAAACAGTTCCAAATTGACTTTAAGCTTAAGATGACTGGTTAACATAA
AACAAATCAACATAGTGGTTGTTGAGTGGTCGTTGAGTGGGCGTTGACAAGTCTCTTATA
CTGGCATTCCTTGGGTGGTGACGATCCATTTCTGTTGTTGACTTCATTTCGGGAGTGGTT
TGTACTGTAGCTGCACCACAATGCCACCCCATTCTACGTCGTACGATCGCCCTTGTTAAT
TGAGACTGGTAATCGTAGGGGAATAAGGTAAACGGTGAAATAAAATGAGAAAACCAGACG
AGAGGCCGCGAAAGCGACCTGTAATCGAAAAGGAATACCTTGCCAATTGTGTGGCGATGC
CCTTCTTCGTTTCTTTGTTACTTGACTTATTTTTTCTTTAAAAGAAAATCTGTTCCCTCT
CCTCTCCGGCCATCCTTCGACAAGGCCCAGCACCCGTGCCTAATTATATTACCGGCCGCG
TAACAGAGGGCCGGAAACCGGGCGGCAGACGGCATGCATCGTCGTCTGATTTTGAGGACA
GCTGCGGACAATTGCAGAACGTCGCCTTTGCTTCTTGAGAGTACATTGTGAAGGATTGGG
GCATTGCACCTCTCTAATGAAGGGACGCCGACAAGAGAGAGAACGAGGGTGCCAGTGAAC
AGAAGAAAACGCGAGATGGGCCGGCTTGTTATTAAAAGGATCCCCAGACACCTCAGCATA
GATTAACTGCACATTGCTTTCGGCCACTCTGCCACTGTGCCTCACTGTTGTCATTTGTCT
GTCCAGGTATCCATTCAACGAAAGACGTTTATTCGTGCCATTTCATCCATCTACGTATGG
CCCGTATCTGCTGTCTCCTCTGAGAATCGGTGTCATGGCCACCCTCGTATTCCCAAGTCT
GCATTCATACGTCACCTAGATCCTTTGTACGGCCTAGTCAAGGCACCCGGCATAGCCATC
CCATGCCGTCTTTCCACGCGACAGATACCACATTTTCGCCTCGTCTGCAATTTGGTCAGA
GTCTCTCACCATCTCTCTCTCCGTCTCAGTTTTTTTTTTTTTTTTTTTTTTTTTTTGCTA
ATTGTTTTGCCGTTGGTCAAACATTATCTATTCTCGTTTCTAAGTCCTGGTGACGCAAGA
TATGTACAATTCGACTTCTCCTCAACCTCTACCATCCATCCAACGGTTTCATGCCGCCTT
GGACAGCTCAATCGCCTTGGCTGCCGCCTCGTCAAAACTGTCATAGGCAAACAGTGGCAG
CCCGCTCGTCCGGATAATCTCCTGGCCCTCAGCCTCGTTTGTGCCGCGGATGCGCACCAC
CACGGGCACCGTCACATTGGTCTCTTTGAACGCCAGCAGCACGCCGCGCGCAATCATGTC
GCCGAGCGTCAGGCCACCAAAGACGTTGACAAAGATGACACGCACGCGCGGGTCCTGCAG
CAGCACCTGAAAGCACGTCTTGACCGTCTCGCTCGTGGCTTTGCCGCCCGTGTCCAAAAA
ATTGGTGGCCTGGCCGCCGAGGCCGGCGAGCGCGTCGACCGTGTTCATGGCCAGGCCGGC
GCCGTTGACGAGCGTGCCAATCGTCGCCGGCGCGGCCACCTCTTGTCGTCCTTGTTTGTT
GTTGCTGTTGTCGTCGTTGTGGAGAGTCACGTAGACAATGCCGTCCTTCTTGGCCTCGGC
TTCCCACTCGTTGGCTTCCATGGGCGGCGTCACTGCGGCGAGCCGCAGCGTGGTCTCGTC
GCCAGCGGCCTTGCGCTGGTTGAAGGCGACGTCGTCGAGTCCCAGGCGCGCATGCACGAC
CTTGATGTCGGTGAGCCGCGCGACGACAGCCGTTTCGACAAGGTATGCTTCCTGCTCGAG
AAAGATGGCGTACAGCACACGCAGCAGCTTGCGCAGGCTCTCGGTTTCGTTTGTCGAGGA
CAGAGTGTCGAGGCCGAGGTGGTCGGCGACGCGGGCCACGAGCAGGCCGTCCACGCCGGC
GCGGTAACCAAACGGGAAACGGCGGAGGTTGCTGATGCTCGAAACAGTGTCGCCGTAGGT
CGGGGCAGCCAGTACACACGGCATCTTGGACGAGCGGTCAATGGTAATGGCGAGGTAGCG
CTCGGTGCCCTGGCCCGAGTAGGGCGCGGCGTTAACGCCTTGCTTGCGCAGCAGATCAAA
CGTGGCGTCCTGGCCAACGTAGATGGAGCGTTTTTGCGATGCCAGCCGCGACATCATGTT
CCCCTGAATCGTAGGCCGCTTGCTGTTGCCGTTTCGGGACAGCGTCGACGTGTGCATGCT
GCGGCGCTGGCTCGTCGGTCCCGCCTGCCCAAACAGGCTGCTGCTGTTGGCGCCCCCGCC
GCTCGGAGAAAGAGCGTCCAGGCGCGCCTTGATTGCCTGCCCAAACGTCTCCGGGTGGTC
AATCACCGTCGCGCCTGCCCGCTCGAGCGCCTGGATCTTCTCTTGGGCCGTCGGCTCGCC
GGGGAGAACAAAGGCACCTGCATGGCCCATGATGCGGCCCTCAACAGCAGCGTGTGTGCC
GCCAATCAACGCCACGATCGGCTTGGGCTCGACGCCCGCCGCCCGCGCCTGTTTCCTGTA
CGCCTCGATCCACGCGGCCGCCTCCAGCTCGCTCGTGCCGCCAATCTCTCCAATCAGCGC
AATCGCGTCCGTCTCCGGGTCGTCGGCCAACACGGTCAGCGACTCGCGTAGATCCGTGCC
CGCCACAATGTCGCCGCCTACGCCGATGCACAGGCTCTGGCCCAGCCCCGCCCGTGTCGT
CGAGGCCACCGCCTCGTAGCTCAACGTGCCCGATTTGGCAGCAATGCCGACGCGCGTTCC
GGGGCCGGACCCGGGCGAGAAACACGGCAGAGGCTGGAAACCGATGCGGCAGGCGCCGAC
AGCCGAGATAATGCCGGGCGAGTTGGCGCCCACGAGCCGCGACTTGGACTGCGTCTTGAG
CATGGCGTGGATCCGCAGCATCGCATGCACGGGAATGTGCTCGGCCACAGCGACAACCAA
GGGCACCTCGGCGGCAATGGCCTCTTCAATGGCCGCGGGCGCGAGCGGCGCCGGTACGTA
GATGCCCGTGGCGTCTGGCTTGAGCGTCTCGACGGCCGCGCGGACGCTGGGTAGCACAGG
CAGCCCCAAGTGCTCGCCGGAGCGGCCCGGGGTCACGCCGCCAACAATGTTGGTGCCCCA
GGCGAGCGACTCGCGGGCATTGGCCGTGGCCTGGCGGCCAGTAAACCCCTGGAAGATGAC
GCGGGTGTGACGACCAATGCGGAGGTTGGGGAGAGTGGTATCTGTGGAGAGAGACGTGAC
GGGCGAGGGGGGTGTTGAGCTGGAGATGCTCGAGTAGCGGCGCAGGGACCGACACACGAG
ACACGATCGGGCCAGCCGTGCTTGCCGGGAAAGCTGTGGGCGAACTTGAAGCATTTTGGA
GACGATATGACGCCGTTTGAGAAAGTGAGTGTGAGGGGACAAGTGCTAGAGGGTGCCCGT
GGGCATGAGATGCAGGTCGCTCATAATATGAGCTGCGGACGAGAGTGAGGGGAAGGAAAC
GAAAGTCAACATCAAATCAAAATCAGTACCTAGATATTGACAAAAAGGAATGCAACCGCA
CAGAAGCCGAGGCTACTCCTTCTATCTGATGACAATTGGGAATAATTGCAGGATGTTGAC
GTGGCTGGCGTTGATATAGGCGACTAAGTGTACTGTGATGCACGGCTATTTACTACGGTA
CTTTTCGCTTGTATTTGCTGGTGGACGGCGAAGTCAACATAAGCTCGCCCGGACTGGGTT
TCGGAGCAACGGAGATGGGCGGGCCTGAATATTGACCAAAGCACAAGAAAAGCCTGAAAG
AAGCATTGAATAACGAAATGTCCACATCCAAAGGAAGTCCAAGGGGACCACGCTGTCGCT
CACAAAATGTCGTGTTCCATTTTGCCTTGCTAGTGGGGGCAGCTGCTGGTCGCCTAAATC
CGTCACAGAATTGAGGGGAGAGTGGAGATGTTGGAGGTGAGGTCGGCTACTCAACTCTCG
GAGCGAGACCACCGACGATGACGACTCTTGTCCGAGGAGAACGACATGACTTGTCCTTAT
AATGTAGAAATTCTGATGTCACGAGGGATCAATTCGTTTTGAGATGTGTGAGTTTTGGGT
GAGTACGGTGAGAAGAGCTGGACTTTTTCGATTTTTATTATTCTGAACTGTTTTACATAT
TTGGCCTGGAAATCACATGTCAAGGCACAGAGAACATAACCTCGTACCATTCCGCACCCA
CACACAACTCACCATCGTAGCTCGCCTGGTGTCTTGGTCTCGTTCTTTGCCTTGCCGTCC
TTGTCGGTGCCAGCCTTGTCGTCTTTTTCTTGGAATCCCAAGTTCTTGAAGTCGTCTTTC
GCCATTAGATTTCTGGAAAGTTAGCCTGTCGTTCCGAGTGCCGTTATATCTTCTTCTTTT
TGTTTCATCTTCACTGTGCCTCCTACGACTGTGGCGCTCACCTGTCCATCCGGCATCCCA
AGTATGCCTTGGCCAGATTCCGGCACTCGTCTTCGTTGACGCCTTTTACTTTCTTCATGC
AGTTGAGGTAGTCCATCATTACCCGCTTGCACTCGCCCTCGTGGTCCAAAGGAAAGCTGC
CGCGCTGTGGTCTGATTCAGTTAGATCGTTTTGTCCTCGAACCCGCATAATCGCATACCC
TCCATATCGTATATGGAGGTGTCAGGCCATCTTACGGTGTCGGCTTCGTCGCGATGCTGC
CGCCGCCCGGGCTGCCAAAGGTGCTCATGGTGTCAAGTGTCAGATGCGGCCCTCGGCTCG
TGGTAGGACGTACTGGACAGTCCGTTTACCACCGGCCGTTTTATTCGTCGAAACCCGTGA
ACGCAGGCCTTTCGCCTCCCGTTGCTGTCGGCTCGGCCGTTGATTCTGAGATCAGGCTTG
TTCGCAGGGAGCGACCGTGTGTCAGCGCCGGTGAAAAGTGCATGCGATTAACGACGGAGA
AAAAAAAGAAAAGAAAACTGGACCAATAATAAGAGCCGGCCTCACGTCCGTCGCCGATCG
ATTCTTTGCAAAGCGAGCTCAATCGAAATGCTCACTTTACAAAGGCGATTCGAAATGGAC
CAAAAAATCGAAAGCGAACCATGCGGCTGGCCAATCAGCATCTCGTATTTCTATTAGCAA
GTTAGCACTGCACCAGGCTCAGGTTCCAAATCGCCCCTTCGTCATCGCCCGCATCGCGCT
TGCCGTGGCGTCGGGCTGTCCGTCCAATGCCACAAGTGGTTCCAGCGGTTGCCCCTGCCG
CATGAATTGCCAATTGTTATTACTGCAAAACTCGTTACGACGAACGACAGACAGGCGCCC
TGGCACGTCCTGTGTGCCTTCCCAATGCGCATAACAGCCCAATTTCCAGTTGCGCAGGGC
AGGAGCGCATTGCGATTAGATCGATATTGGATCAAGGGAGGCTCAAGGCAGGAACAAAGG
GCGGCGCGTAGTTCGTCTTGCCCATTTAACAGGCACCAAGCAAGACCATTAAGTCAGCCA
CCCCTGTCTATACTGCAGCGCGTCGTTCGCGTACTTTCCATCTGTAGAATGTGCTCCTGC
ATTTCTGTGTTGATTGAGCTCCAAATTGATTCGTACTTTCCCATAGCGGCGAGCAAATCT
CCTGCCATTCCCGCAAACATCTCGAACCTGCGAATTCCCCCTTTTCGACTGATTTGCAAC
CCAAATTCGGCTTCACTTTTGCAGAACGTGTATATGCACCAAAGACGACAACACTACAAC
GGCTAGGCCTCCCACTGACTTTGTGACATCCAACAAACCGTCTTCCCCCTGGCCACACTA
TCGCCGCCTCATCGCCATCCACTGTCAGAACCTATTTACTTGCTCCAGTTTGTCGGTGGC
CTCTCTCGCACTGAAAGCTCCGGCACCATCCACACACACTACGACAAAGCCCCAAAGAGC
AAAAGAAACTACAGACTACCCAAAGCCAATCTACCGCTGGCTGCTTATTTTCGCGCATCT
CTTGGGTCCGTTTGCATCGCCTGGCTTTCGCCTCCTCCACCCGCAAGGCCCACTCCTTGT
CCTCCTTGAGCTTAGCCCTGATCGCTCCGTCGAGCCTTTTGGACCCACTGCCTGCTTCCC
AGACGGAGTAGCTTGCAAAAACACACTGCCTGTTCTGGTCTTTTCGGCACTCTGGTATTC
CCTCTCGCTCCCTCGTGATAAATTTTGTGTTTTCGTCATCGGCCATACCTTCTGCCTGTC
ATCACCGTGCATCACGCCCTGCCTATTCGCGCGACACCCTCTATCTGGTCGACGACGCCG
CTGAGCTTCTCCCGTGATCCTCCGCTCTCCCTCCCTTCACCTCCTCGACCGCGTGGCACC
ACAACACGAGGCTCCAGTTTCTCGGCCTGCACCTTGGCCGCCGAGGTTGAAGCATCCGTT
GCGATAACGAATATTACGCGTCGTGATCTCGACACTTTCGTCAGCCTCTCTCCTCCTCTC
GGCACCACTTTCTCGACGAATCTCTCCCCCTTCCTTCAAGTCCAAAACCATGGCAGCTCT
CGGCGACGAGCTGCTGACCACGGTCAACAAATTGCAAGACCTCGTCTTCAACACCATCGG
CAACGATTCCCTCGATCTTCCACAAATTGTAAGCATTGACCCGCTCGTTGCACGTGCGCA
ACAAGATCGAGCCTATTTTCTAACTGGCGCTTCTCTTCCTCCTCCTCACCCAGGTCGTCG
TTGGCTCCCAATCGGCCGGCAAGTCCTCCGTCCTCGAAAACATTGTTGGTCGCGACTTTC
TTCCTCGCGGCAGCGGCATCGTCACAAGGCGGCCACTTATCCTGCAACTGATCAACGTTC
CCGAGGACGACGAGGACTCTCCTGCCGCCGCGAAGCCCCGTGGCTACGATGCGCCCCGGC
GCAACGAATGGGCCGAGTTCCATCACCTGCCGAATCGCCGCTTCAACGAATTCGAGGACG
TCAAGCGCGAGATCGAGAACGAGACGAGCCGCGTCGCCGGCAACAACAAGGGCATCACGC
GCCAGCCTATCAACCTCAAGATCTACTCGCCCGACGTCCTCAACCTGACCCTCGTCGATC
TGCCTGGTCTGACCAAGGTGCCCATTGGCGACCAGCCCACCGACATTGAGAAGCAGACGC
GCAACCTGATCTCCGAGTACATTGCCAAGCCCAACAGCATTATCCTGGCCGTCTCCCCGG
CCAACGTTGACATTGTCAACTCCGAGGCCCTCAAGCTCGCCCGTCATGTCGACCCGCTCG
GCCGCCGCACAATCGGTGTCCTGACTAAGGTCGACCTGATGGACCACGGCACCAACGCGC
TCGACATCCTGTCGGGCCGTGTCTACCCGCTCAAGCTCGGTTGGATCGGCGTGGTCAACC
GCTCGCAGCAGGACATCCAGGGCAACAAGCCCATGGAGGAGGCACTCAAGGCCGAGACCG
ACTTCTTCAAGCACCACCCGGCCTACCGCAATATCTCCACGCGTTGCGGCACCTCCTACC
TGGCCAAGACGCTGAACGGCACACTCATGACCCACATCCGCGACCGCCTGCCCGACATCA
AGGCCCGCCTCAACACCCTAATGGGCCAGACCCAGCAGGAGCTGGCCAGCTACGGCGACA
TGCACTTTAGCGGCAAGGAGCACCGTGGCTCACTTATCCTGCAGCTCATGACCCGCTTTG
CCACGTCCTTCATCTCTTCCATCGATGGTACCTCCACGGAGATCTCCACCAAGGAGCTGT
GCGGTGGTGCCCGCATTTATTACATCTTCAACTCCGTCTTCGGCAGCTCTCTCGAGTCGA
TCGACCCCACCTCCAACCTATCCGCCCTCGACATCCGGACCGCCATCCGCAACTCCACCG
GCCCACGACCCAGTCTCTTCGTCCCCGAGATGGCCTTTGACCTGCTCGTCAAGCCCCAAA
TCAAGCTGCTCGAGATCCCTAGCCAGCGGTGCGTCGAGCTCGTGTACGAGGAGCTCATCA
AGATCTGCCACACCTGCGGTTCCACGGAGCTGAGCCGTTTTCCGCGCCTGCAGGCCAAGC
TGATCGAGGTCGTCTCTGATCTTCTGCGTGAGCGTCTCGGCCCCGCCTCCAACTACGTTG
AGTCGCTCATCTCGATCCAGCGCGCCTACATCAACACCAACCACCCCAACTTCCTCGGCG
CCGCTGCCGCCATGAGCCACGTCGTCAACGAGAAGCAAGAGCGCGAGCGCAAGCGTCTGA
TCCAGGAAGAGCGGGATCGGCGCGAGCGCCGCCGCCTCAAAGAGATTGGTGCTGCCAACG
GCACTGGCGCGAACGGTGTGGCCGGTGGTGCTGAGACACCCGAGGAGGTCGACGAGGACA
ACATGAGTGTCACTGGCGGTGCCGGCGCGACCACCACGGCTCTACGCAAGGTGGCCAAGG
CCGGCCGCAGCTCGTCCATAGCGCGGGAAAACGGCGCCGGCCGGCCGGGTTCGCCGACGC
GCTTCAACCAACCCGCCATCAACAACGCCAAGGACTCGTTCCTCAACTACTTCTTTGGCA
AGGACGGCAGCGCCATCGGCGGCACCGGCCCCAGCGGTCATCACCACAATGCCAACATTG
GCCGCCACGTGAGCCAGTCCACCGAGCCCACCTTCAGTCAGAGCATGCGCCGCCCGGACG
ACCGGCCGCTGCGGTCGCCCATTGGTGCCGGTAGTGACGAGTACGGCCGTTCGACCGGCC
ACCCCGGCGCACTCGGTGCGGGCGGCAGCATGGACCTCTTTGGCGCGAACGGCACCGGCG
GCGAGCCCGCGCTGACGGACCGCGAGGCCATGGAAACGGAACTGATCCGCGCGCTCATCT
CGTCGTACTTTAACATTGTGCGCGAGTCCATTGCCGACCAGGTTCCCAAGGCCATCATGC
ACCTGTTGGTCAACCACTGCAAGGACGTGGTGCAGAACCGCCTCGTCAGCGAGCTCTACA
AGGAGATGCTCTTTGAGGAGCTATTGTACGAGGACGACGGCGTCAAGAAGGAGCGTGAGA
AGTGCGAGCGTCTGCTGGAGACATACAAGGAGGCCGCTAAGATCATTGGCGAGGTGGTAT
AAACTATACACCCAAGTTCATATATGGCGAGAAAGAAGAGAAAAAAAATGGAATAAGAAG
GGAGGCGCTTTCTGTATCTCTACGTGTCTTTTTGACTTTTCACGTTGGGGATTTCTTTTG
TCACAAAGTTTTCTTGTTGTTTGGACTCGTCCTCCGTTGCTGTTTTGGATTCTATTTCTG
TCTTGTCGGACAATGCTCGGCTCTATGTGTATTGCTTTTGCCGTTTTCCTCATACACACG
TCTTGTAACACCACTTTCTCAAATACACCTATCAAGTCTATTCCTCAGATCCCTACACAT
TCTCTCCCATCAATTCTCCCGCTCACCTCCTGATCTCGTCACCCGTCATCTATATAGAAC
GATACTATCTCGACGAATACAGTACAACACTACAAATGAAGGCACTCTGTTACATATGTG
GACTAAGGTTTACTAAAATTGTTCTGATTTTATTCTGTTTTTGTGTTCTGGTATTCATTT
TGTCTGAACCGCCTGTGCCAAATCGATATTTCTTGATATGGTGTCAACGAAGTGTCCCTC
CAAGAAACCAAAAAAATCCGGCTCACCAAATAAGCAAATCATGTATGCTCGAATTCTAAG
CATTGAATGCCCAGGACAAAGCAAGACGACTGCTCATCTTGGCGGATTGCTGCCATATAA
GGGGCCCACTGCAAAGCCATATCTGCTGGCCATCGTGAACTAGCCCGGCATATACACCAT
ACTGGTCTCATATCTTGAGATTGAGCCGCACATGTGCCAGTTCTAGTGGTACTGTATCTG
ACTCGGTGCCCCCTGCATCGCCCCTCCACTCGATGGGTTGTGCCGGTCATACTCGTCATA
ATAGGCCGGATTTGACCGCGCCACCAAGTGGTGTGATACTGCTTCTGGTCCTTTGCGCAT
AACATGTCGTTCGTACGCCAGGCTTCCGGCACCGTGGGATTCGGAACGTGTACCATAGCC
TGGTTCACGGTAGCTTTCAGTGTGATCGTGTCGCACAATGCCACCAGCATCCCTACCGCC
GACACCTTCATACGGTACGTGCGCAGGGGCGACTGACGAGGACGGATAGTGGCGCTCAGA
AGCCCTCTGGCCAGCAGGCGCTGCCTCCCTTCGCACTGGACGTCTGACCAGGTACTCGCC
TTCTGGTCCAGTAACCTGCACGACTTCATAAGGTTCGTACGGGTCATATTCTGCCGGTCG
GTAAGCCAGCTCCTCACGATCCGACCTATCGGCATAGCCTGAATAGTGCTCTTGGCGTGG
CTGGACGCGGGCATAATGATGTTGCGGACCAGGCAGCGCACCACGTTCATACGCTTCCTC
GTAGCCCATGGGGTATCCGGTATACACCGGCTCGTCGGCGTATCGTCGCGCTAGGGGTGG
GCTGCGGTCCCAGTACTTCCCAGTAGGGGCACGAGATGGTGGACCGTAGCTGCCTGGGTA
TGCAGGAGGTGATCGTGCCCGTCTCTGATACGGCTCGCCTCCCTCACCCGCAACATACCG
ATCATACCGTTCGTCATCGAGAGGGTGATCGCGGCCACCATGATACAAGTCGCGTTGGTC
GGCGTATTTCGGAACAACTTCGCGGCCGTACTCGTCAACGTACACCACACGGGACGAGGG
GCGAACAGGCGGTGGCGGCTCTCTTGCTGCCGACGAACGGGTGAATGGCTTACCATCCAA
GTGCGCCTCAAGTGCCCCCAATAAATCCTCTTTGCCTTCTGGTGCGGCAGGAACACGTGC
AGATATTGGAACACGGTTATGTCCCTGCACTTCTTCCTTGATAGTAATTGCAGGCTGGTC
TGCAAGATTCTCCACTGGATTTTCAGCGGGGTTTTCCACAGGTTGACCACCTTTCCCCTT
[truncated: 33,513,640 more chars]
