# Supplementary material for: Comparative Genomic Data Provide New Insight on the Evolution of Pathogenicity in Sporothrix Species
Source: Front Microbiol. 2020 Sep 30;11:565439. doi: 10.3389/fmicb.2020.565439 (PMC7561385; doi:10.3389/fmicb.2020.565439)
Supplement: Supplementary file 8 [file Data_Sheet_8.ZIP › CBS 120341 scaffolds.fasta]

>NODE_1_length_1156586_cov_55.351043
TTTTTTTTTTTTTTTTTTTTTTTTTTTTTTTTTTTTTTTTTTTTTTTTTTTTTTTTTTTT
TTTTTTTTTTTTTTTTTTTTTTTTTTTTTGGTGATATAAAGGAAAATACATTGATTTTAA
TTTATAACAAAAAATCATTAAAGAAATAAAATGAAAAGGAAGGGGCAACACACAGCGCAC
ATAGAAGAGAATATAAAATAACTCTTTGATTCACACATTTTAAGCCACACCGGGAGGCAG
AAAGACACACGTCTCTGTAGCTCCCGCTCTTCATCATGCACGATGATGAGATGAAAAATA
ACCAAAACTAAATGACAAAAAGGACGACGATGATCGCACGGCATGAACTGGGGTGATCGA
CGCGGATGATACTTATTCGGAGAAAGCACCCAAAGAAGAGACGAAAACAAGTGCGAGACG
GCAGGCAGTAGGTGTGTCCTGTTCATGTGTCCTGTTCAATGCGCGAGATGCGTTGATGCT
CGATTTCTCATTCTCGTGTAAGACAATGCTCGTCTGAAGTTGTTAGTCTGGACTCGACGT
GTTGATACGTGCTTCAGACGATTGCCCACATCATCAACGATATGTCGTATCCGTACTGTG
ACTTATTTCTATTCGTTATTTTTGTGAGCACCGCCGGGCCTCATGATGACATCTATTTCT
ATCCTGCTGTGTCCTCCGAGTCTGCTCATCGATATCATCAATTATTGATCACTGATACCA
CCCACCGCTAGACAGTCAGCTTCGCATCCGCCTTGGCCGGCCGCAGACCGAAAATGGTGC
TGCCGATGCGCACTTCGCCGCTGCCCGACGCCACGGCGCTTGCGTAGTCGTCGCTCATGC
CCATGCTGAGCTCGAGCGGTTCCGGCAGGCCCAGCGCTTTTGTCACCAGGTCCCTTTGCT
CCCTGAGGGCGACAAAGTCTGGGTTCTCGGCCGAGTCGTCGACGGCGACGGCCTTGCTGC
GTGCGATCGCGCCAATGGTCATGAGCCCCAGCAGCTTGAGGTTGGGGCACTCCTCGGCGA
TCGTGCGGCAGAGCGCCAACGTCTCCTCGCCGGGCTCACAGCCAGACTTGTTTTCTTCGC
CCGACGTATTGACCTGGACGTGGATGTGGATGGGGCCGATGTCCTCGCTGTCCTCGCTGT
CCGTCGAGGACGCCTCCTTGCGGAACGCCCCCCGCGCCGTGTCCAGCAGCTTGGCCTTTT
TGGCCGAGTCGACGCTGGAGACGCACCACAGATTGCGGACCCGCGCGAGGCTTTTGCAGT
GGCCTGGCGTCGGCGGTTAGCAGGATTCATCGACACCAATATTAGCACACGAGCTTACCC
GACTGAAGACCACCGATAAAGTGCCAGTGGACGGATCGTGGCAGCAGGGCCGCCTTGTCG
CGGAGCTCCTGTGCATAGTTTTCGCCGAAATGCAGCTGGCCCTGCTGGAGGAGTGCCAGC
ACATCGTTGGCCGGCTTGAGCTTGCTGACGGCCACCAATCGCACGCTCTTTTGCGCAGAG
GCCGAGCTCGCCACGGCGGCCGCCAGCCGCTCTTTGACAGCCGCAAGGTTGGCGGCCAGC
GCGGCGGCACGCGCCGGATCGACCTTGAGCATCGCCGTCGACGACGAGGAGGGTGCGGCC
GAGGTTTCCTTGTCTCCCATTGGGGTCGTTGTCGTTGGTCGTGTGAATGTTTTCTGTGCC
GTGTGTAGCTAAAAAGACCTCGTGTGAGACTTGAAAACTGAAAAGTGGTGGCCTGGCGGT
TTAACGGTGGAGTGATCGACTCATCATCATCAAAAGGTTGCGAAGAGCTTGTGCAGCGAT
TAGTGACTTGGTGATAGTGGGACTAAGGTTAGCTTTCAATACCTTGTTATGCTGGTCACG
TGCGGCGAATATGCCGCCAACCACACTTACACGAGCTTGAGGAAAGAGCGAGACGACAAA
CAATACAAGTTAACAAAAACAACATCTATATTTTTATACAAAAAAGACAGATGCAAGCAC
AGAGGAGATTGCCTTTCTCTGGTGCTGCATGCCTAACTAGGAACGAGATCCTATCCAAGA
ACCCGTTGAACGGCGCCGTGGTTGCTCCCCTGAAAAAAGTCTATCCAAAATAAAATGCCA
GAAAAGACAGGAAAGGAAAGAGGTAATTTACAACAAAGTATCCAAGAATACAAAAATATG
AAGTGAAGACAAATGAAATAAATAACAACAAAAAGCAAAAGAGCAGAAAGATCAAGAGAA
ATCAAACGAGCGAAACAAAAGGCAAAGAACACCACAAGACTCCGTTATGCTGTCCACCGC
ATATTTTTATGCACTTGTTTTGATGCATATGGCTTGCCGTGCCCCAAGATGATGATGGAG
GAAAGAAAAGAAAAAAGAAAAACGAAAAGAAGAGGAAGAAAGTAATAAAGGTGCAAGTAA
GTTGTGGGAAATGATAAAAGAGAAATGAGAAACGTTGGACAAGGTCGACTACCGCGGACT
CAGAGGACTCTTGCCAGGACCGGCGGCACGCTTGAGCGTCCGGATCTCGTCCTCCAGTTT
GCGTCTCTGCGCCTGCTCGCTCCGCAGCTCCTCCTGGAACTTCTTGCGCTCCTCCTTCAT
CGTCGCCCGGAATTGCTCGCTCAGCATGCTGGCGCCCGCCCGCGACGGTCCGCCGCCCGA
CGCAGGCCCGACCTTGAGCTTTTCGGCGTCGAGCTCCTCCTTGAGCGCCGCCACCGCCGC
CTCGAGCTTCTCGCGCGTCGCCCGCGATTCGGCCTCCAGCGACGCCTTGGCCGCGAGCGC
GTCGTCGAGCTGGCCTTCTAGATCCAGCTTCTCGCGCTCGGCCGCGATCGTGTCCTTGGT
CAGGTCCTCGTACTCCTTGAGCGTGCTCGACAGCTCCTTCTTCATCTTGTCCAGCTGCGT
CTGCAGCTCCTCGTTCTCGGCCGACTTGCTGAACGCCGCCACGTCCTTGGCCCGCTGCGT
GCGCGAGCCGTACGCGCCCTCCAGCTCCGCCTTGGCGATCGTCGCCTCCGTCTTGAGCTC
CACCACCATCAGGTTCAGCTCTTCCAGCTCCGTGTCGCGCGCCTTGACGTCCTTGGCTGC
CTGCTCGGCGCTGGCCGCCGCCGCATCGCGCGCCTCGGACGCCTCCTTGAGCTGCGCCGT
CAGGCTGGCGACATTGGCCTCGGCCTTGGTCACGGCCGCCTGCAGCTGCGCGCTCTGCGA
CTCGAGCGCGGACAGCTTGTTGGTGCGCTCCGACAGCTGCTGCTCGATCGACCGGTTGGC
CGACGCCGCCTCGCCGTCCTTCTTGGCGATCGTCTCCTGCGCCTCGTTCAGGTCGAGCAG
CGTCCGCGCCAGCTGTTCCTGCGCACTCTCGGCCGCCCGCTGCGTTTGTTGCAGCTCGAC
CGTCTTGTTCTGTAACTCGGCCGCCTTGTTCTGCAGCTCCTGGTCCTTTTCGGCGTCCGA
CTTGTTGTTGAGCTCGCGCTGCTGCTTGATCTGCCGCTTCAAAACCGACTTGTGCTCGCG
CAGCTTCGTCGTCTGCGAGTACAGCCACTGCACCTTGGACGAGAAGGCCTGCAGGGAGTA
CGTCTCGTTGGGGCCAATGGGCGACTCGTCACCGGACTCGTCCTCCTCGTCGGCGCCCAG
GCCCATCGACATCCGCGACGCCTTGCGCTCTTCGCGCCGCTTTTGCTGGTCCGCGAAGCC
CGACTGGATAATGTCCCAGAGACCCATCAGGACCGAGTCCGCCTGCTGCGCCGCCTGCTG
GCTGGACGCCGAAGCGTTGGCAACTTCGGCGGCCCGATCAACCTCGGCCTCGATCGTCGG
CAGCACATCCTCCAGCCAGTTGAGCTGGCCACCAAGACCCATGCTAGAGGCAACGCCCGA
AACAGGCGGGATCGGGTCGAGAGAGGCCGCAGAGGCTGCCACAATGCTCTGCAACTGGCC
GTTGACGGCTGCCAGACGGCCCTCGAACTGCGCAAGTGCACCACCCAGGTCGGCCTGTCT
TGACGTCTCAGAGGCATTGATCTCCTGCTCCTGCTGAGCCATGCCCAGGCCATCGGCCAG
GTACCGGATTTGCACGGCTAGACCGTCGCCTAGCTCGTTGCTGTTGCTGTTGTTGCTGCT
GGGCGGAGGACCTTCGTAGCCGCCGTTCTTCTTGGGGTTGAACCGCACAATAATCTCGCG
GAGACGGCCATTCAAGTCCTCGATCTGCCGCTCGGCATCCGACATGGACTGCAGCCGCTC
GCCGCTTTCTCTTTGTAACGCAGCAAGCTCGAGACCGAGAGAATCGCTGGCGGCACGCAG
CTGGTCACACTCCTGCTGCAGCCGTGTGTTGGTGTCGCGTAACCGGTCGCTCTCCTCGCG
CAGCTCCATGGTCTCTTTGCGGATTGGGGACTTTTGCGGAATTTCAATGGCGTTCTTCCG
GCCGCGGCCAGACGGGTCAAAGGGCTGGTCCATGGGCAAGTACAGGCTGCGGTCGTCAAA
CATGCCGTCGCTGCCCGACGTGATCTCCATGCTCTCGCGGCCATTGTTCGAGTACGTGTA
CATGCTTTCTGGGCTGCCGGGGATCCCATTGATCGGCATGGTCGGCCCTTGTTGGTTGTT
GTTTCGTGACGATGCCTTGTGTGTCAGCTGCAGGATGCCGGCTGTGTGCTGGAAGAGTTT
CCGTTGCGGTTCCATGAGGCGTTTTTCGAGAGTAAAAAGTTCCGTTGCGAGCTCTTCACA
CCGCCGCTCGCAGGCTATCCGCTCGGCGTCGGCATCGCTGCTGCTGCGGTTGCTCACGAC
GCTCTTCCGCTTGCCGGGCGAGTACAGTTTTGCCATGGAGATGGCGGCGTCACGGTATTT
GGACTGGATGGCCAGGTTGGCCTGGGTCTGCTCGATGCGTTGTGTGAGGGACTGGCACTG
CTTCTTGAGGTCGTCGACCTCTTCCTGGGACAGGATGACCCATTCCCGGCTGTCGGAGAG
TGCTGTTTCGGTGAGGAGATGGACCTGGATGGGGTCTTTGAGGTCGACGAGTTTCGAACT
TTGTGGGCGTTCTGCGTTCATCTGGGAGAGGGAAAGCCTGGTTAGTATCTCCTGAGAGTC
GACACTGATATCGTCTACGCTGCGCCGATTAGAGAAAGGACTCACAGGGTTGTATCGTGG
TCGCTCTGCTTCGAAGCCGTTGATAATCTCCTGGCGGTAGCCCTTGGCCATGGCGCGGCC
AGTCGGCACGACGTCCTGGAAGGGCCCGTCCGATCCGAGGCCAAAGGCCTTCCTGGCTCC
AAGACCGTTCATCGTGGTGAGGTCGTAAGTCTATATGTCTATATGTCGTCGTATCGCGTG
TCAAGTGTGTGAGATGAGCCTCTTGCTGAGTGGATGTGCCCGTTAACCCGGACTCTGGCC
AAAAGTCCCAACAAGGAAGCGCCGCGTATCGTGCGTGCTCGTTAGGCCATGGCAAGACGG
AGGCTGGCAAGCGATAGAGTTCGAGTTGAAGTTCAAGTTCGAGATTGACGTCTGGAGTTG
CGAATAGGGCTGGCAACTTTAGGGATGCGAGTAAGCCGTGCGGCAGTTGGCAAGTGGTGT
TCGTGGGTTTCGGTTCGACAGGGGCTCGATTTTGCGGAACGTAGGGGACCGGAGCTCGTA
TTTGGCGGCAAAAGGGAGAAGGATGACTTTCAAAAGAGAACGTTCGAAGATGGGGCCGTC
GTGAGGAAAAGGAAACAAACCGTGTGTTTGCCCGGAGAAAAAGAATAACAATACAGAGCA
GGCGTATGTACTCGTAGGCGCGGGAAGAAGGAAAAAATACCAGTATTGAAGTGGAATAGA
CTGGAAAAGAAGAGAAAATCGTAAAAGGAGAAAATGCTTTTGGGGGAGGATCTGAGACCG
ACGATCCAAGGGGGGTTGGAAGGCCCAATGAGAACTAGCAGCCAGCGGACAGCGAACACA
TTCCACAGAGTTTGGCGAGACGCAACACAAAGGGACACAAGCGGGCAGACAGGCCACAGG
AGACAGGGCTCGACGTAATTGTTGTGTGCAGTTTAAGCAATCATGTGTTTCGAGGAGCGA
AAAGAGAGACGATGGTTGTTCTTCAGACAAAGGGGGAGAGAAGGCTGTTGGCTGTTTCCG
TTTTACTGTTCTCGCACTTCCCTTTTCTTTGTTCCCTTTTTGCTATTTGCTTTCGTTGCT
TCTTCCCTTTCCCAGCTCTTTCTTTCTCCTTTTGCAGCACTTTATCTCTTTGCTGCCTCC
GCTTTCCTCATTCCATTTTATTGAAGAGGCTGATGTCAAAATAGGAGGACGCGCGGGCGG
CAGGAGCCACCTTCCACCCAAGCCAGCCAATTTCTGGCCTTCTTTTCCCCACCCTTTCTC
TCTTTGGATGTCGTCTTGGTCTCCTCCTTGGTCTTTCCTGGGCGCTTCGCGCCAGGGGTC
GGCCCAGCGCCAGCGACACCAGTGGGACACCAGCTTGGTTTTTAGGCTGCCGCTGGTCCC
TGGTTCCTGCTTTTGGCGGCGCACTCTGGGAGACCTAAGTACCCACTTTACGCGTCGCTG
GCTGTTGAAGCACATGCGCTAAGCCGGTTCTAGCGCGTTCAGTCTTCCATCTCAAGTTCA
GGTACGACGACCATCCAGTGGGGTTCTTAGGGGGTTGCAGTAGCCTCAGTGAACTTCATA
TTAATTCACTTGCGCGTCAAGAACAACTTCGCGATGAGAATATCCAGACTGACAACATTG
TTGGCGATAACTATGCTCACAAAGACCACAAATGCCAAAACCACAAACAACAACACTGTC
TAAATTCCGCCGTCGCGAAAGGGCATGCAAGTTGCATCTGAACGCGCCTACTTGGCGGGC
GTGGCATGCATAAACGTTCTTCTGATAGTGGAAATTACAGCGCAATTTCGCGGGCAGAAA
TGTTTGACTGCCATGTGCAAGTGGGATGCGACGGCAAGAACGTTCGCTTACACTCAAGTA
TCTGACAAGGAGGGTAGCTTCCAGCTTTCACGTATCTCACCAAAAGCACCAAACGAGGAA
GCTCTGAAGTACTCCTGTCGATCAACAGCATTGTTTGCTGCATGCTGTCAACTGTCAACG
CGACAGCTGGCGATCGACTCTGTATTGAGCTTTTCGTGTGTTCGTTCCTTGTTTCACTCC
ATGTTCACATCCCGGTCGTCTCTCTCTCATTTTTCGGCGTGTCCTGCTGCGCCCTCTTTA
TTGTGGAGGGATCGTCACAAATAACTTAATAAGTAAAAAGAAAAAGAACCGACCGCAATA
GAAAGTCACAAGAATGACAGGCCATGTTTGTGAATACAGAGATGCCTCTTTCTGGAATTG
ACTAGGCCATGAGTAATGGGTACAGAATTGAATTGAACCATGTTTTACCGAGTCTATCAA
ATTGTATACTGTGTACATCGTACGACATACACCTGCTGCTTTCTTTTTTGTGCTCCTTCA
CGTTCCCAGTATACCCCTCAGATTGGGCCCCGGAACTGGTCCAGTATTTGCTGGCCCATG
GGCCGCCGCCGTCCGGCTGCACCCTCTCCGCCCTGCTGGCCATCGTCGACGCCCGTAGCT
GTGCCGGATGTGTTGTTCTCGCCTTCAAGACGCCGCCGCAGACCCTCAAACTCGTCCCGC
CGCTTCTGCGGGTGCATCCCCACCAGCCAGCCAGGCACACGCCACTCGGTCAAGCGGCCG
GGCAGGACGTCGTTGCGCCAGGCGTGGCCCAGGACCCAACCGACGGCCGCCGACAGGAGC
GAGCCGGGCCACTGGAAGAGCGCGAGCTGGGCCGCCAGCAGGTAGCGGTACGACTTATCG
GAGAACGTGAGGCCGACAAAGCTCTCGTCGGAGCCGGCGGGTGGCTGCTCGCCTGACGAA
AAGGCGACGCGGTAGGTGTAGCGGTGCGGCACGATGGAGTAGTACTGTGCTAGGATGGCA
AACACGACGCTGGTCGGGCCGGCCGGGAGGTAGTTGACATTTCCATTGGACAGGATGCGG
AGGGCGAACAAGAGCAGCGGCGGCACAACCGATGATATCAGGTACGCCACAGCGATGAAT
GACTATGTTGTTAGTAGGGACGTTCAAATGACTTTCAAATATTGACAAATGACATTGGGG
GCTGGCTTCCTACCGCATATTTTCTGGACCCCCACATGCGCTCGACGATGCGCATCTGAT
ACAGGGCCATGGCCGCAAACAACACCTCGGCTGAGTTGGTATAGCATAGCTGGTACGTCA
ACACCCGCCATGTCTGGTGGTACCGGAGTATTTGCGGGTCCACGAGGATGTAAAAGTAGT
GCTTGATATCGAAGAGGCTGGCGCCGATGGATGCCGACACGAGGCCAAGCACGAGGCTGC
GAGTGACGGGAGCGTTTGTGAACGACATTGTGGGCGTGGGTGGGTTGTGGCGTGTTCTCC
TCGGTATATTGTTTTATTGTATCGTCCTCAGTGAAGATGCGTATGCAAGCGGGCGCGACC
AGCGGCTACCCGTTTGTACGTGTGGTTGACGGATGCACGTGCTCAATGAGCTCGAGGGTT
GCTTTCGTCGATTCGATGATTGCTTGATGTGGCTTGTTCGGTGCGCTCGGAAAAGCGGTG
CTGCCCTAGTACATTCTGGGCGTCAGACGAGCTGGACGTGAATGCACGGGACAAGGCGTC
AACCGGAGTGTGTGTGTCCGCAGAGATGTCGTTGGGACTGTGATGTTGAAAATAATGATG
CAATGTTGTCGAGGTTATGGCGAGGTGTTAACTTCGTAGGTAAGCTCCCCCCCCATGGCA
CCTGCCTTATCCGCTATCTGTCAGCACAGTGGTTACACCCAGCTGTGCCAAAAACGTGTC
GCCAGCTGGCCAGCCAATAGGGGCGAGGCACGCCACGAATCTGGCAGGTACGCAATGCAC
TCCAGGCGCTCTGAAAGTTGGAGTTAGTGGCCTGCCTGGCAGTGCCATCACAAGCAAAAA
GGGAAAGCGCAAAACTGGCCACACCACAGTCGGTCTGTCTTACTTTCTGGGCGTCGAGTG
GCATCTTTGACCCTTTTCCTTTGGCCTCGACTGCGCCGCGCAATCCGCATCGTCATCTCG
TGGCTCTCATATCCAGGCGGCCATTTGCGAATATTTATTTTACGAGGTCCTTTCGCGACA
TTCGAAACCCTCTTGCCGACGTTTGCGAATCGTTAACCGTCGGAAAATAACCGAGACGAA
AAAGTGGCAAAACGAAAACAACAACAACAACAGCAACAGACGAACGAACAAAAGACCAAG
CGAAGGTCCCAAACCCTCTAACGCCCCCGACCATGTCGGACCTCTACCTCTCCCACCTCC
GCAACTGGATCTTCAGCTCGCCGCCAGCAGAATGGGTCGCCCACCAGCTGCACGAACTGG
CCATTGGCGCCGTCAAGCAGGGCCCGATCCCAAAGCACATTGCCTTTGTGATGGACGGCA
ACCGACGCTTTGCTAGAAACCATAAGATCGAGACGATTGAAGGCCATCACTTGGGCTTCG
AGGCTCTTGCGAGGGTGAGTCTCCACGACAGTCGACAAGAAGATATGCATGCCGACCGAC
TTTACTAACACCCCACCCCCCTTTGTAGGTCCTCGAGTTTTGCTACAAATCCGGCGTTGA
GGTCGTCACCGTCTACGCCTTCAGTATCGAGAACTTCCAGCGGCCCAAGTACGAGGTGGA
TGGCCTGATGGAGCTGGCCAAGGTCAAGCTCGAACAGATCATCCAGCACGGCCAGCTGCT
CGAGCGCTACGGCGCCAGTGTCCGCGTTCTCGGCCAGCGAGACCTGATCCGGGCGGATGT
CCTGGAAGTCGTCGACCGCGCTATCGACGTGACGAAAAACAACACCCGGGCCGCCCTCAA
CATCTGCTTCCCCTACACGTCCCGCGAGGAGATTACGCGGTCCATCCGCACGACCGTCGA
GGAGTTTTCGAGCCCCCAGAGCCCGCCGCAGACCAGCACGACCTTTTCCCAGACGCGCAT
CAAGCAGAAGATCCTGTCCAAGAAGCTCGACAAGCCCGAGACGCTGTCCACAATCCGCGA
GACGTCGCCCGCGCCCTCGATCACGCGGTCCGAAGAGCACGAGCACGAGCACGACGGTTC
CGTCTCGTCGACCACCACTCTGCCGCCCGGCTCGCCGTCTCGAAGCACAAACGGGGGCGG
TGACGCCAGCCAGCCAGCCGATGCGTCGTCAGCCGTCCTCCCCAACCCAGAGTCCATTAC
GGCCGAGACGCTCGACAACCACATGTACACGGCCGGCGACCCGCCCGTCGACATTCTGAT
CCGCACCAGCGGCGTCGACCGCTTCAGCGACTTTGTTCTCTGGCAGATCCACCAGACCAC
TCAGGTCTTCTTCCTCAAGTGCTTCTGGCCCGAGTTTGACTTGTGGCAGTACCTTCCCGT
TCTGCTCGAGTGGCAGTGGCGCCAGAAGCAGAAGGCGCGGGACGAGAAGCCGCGCAAACG
GAAGCAGCGGTAGGAAGGCACAATGAGGAGTGTTCCCGAGGAACATATATCAACGAGAGT
GGCTTGAGATGCCACCCGGTTGTTTTTGGAGCGAGTTTTAATAGTGGCTTCGGCTCCCAG
CGGACAGCGGCGTTATCTGTATTATCTTATCTTCTGCGTGCAATACTTACATAGCGGCGA
CGTGCGATCCTGTTTTTAATTATTTCAATTTTAAAAAATTATTCAGACTTATTAAAGACT
TGAATTCACCAGCGATGAGTTTATCTCATAAATTTACCTCTCGCTAGAGAACAAATAGCC
GTCTTGCCTTACGTTAACCGCCGTGAAAGCTCCTGCCACTCTTATCTTATCGCACTCTGT
GACGTGACGTATCGGCACGGTCATATGTAAACCCGTAAAGTGGAGTCAATCAGAGGGTGG
TCTGGCGCGCCTGCTCCGCTTAGCGTCCCCCCCAAAGAATAAGCCGGCAGGTGCAGCAGC
CAGCGCAAAGCAAAAAGAGGAAAGAGCGAGAGAAAGGCTGGGTGGCTCTTGCTGGGCGGT
TTCTCCTGCTTCTCCTACGAACCAAAACGCTCGACTCTGCGAACTCTCGATCTTTTCCCT
CCCTCCTCCTCTTTGCTTCCCCCCTTCCCCATGACAGATCGCACCCTCCAGCAGCCTCTT
TTGCATTCTCAATTCCAGCAACGGGCAGACATGCTGTGACCCTGCGCAGACAAGCCCTCT
TTGTCAAAACACAAACAGCGGGCTACCCTCGGTCTTGCGGCCCTCTGTCCCATCTTTTTG
GCAGACTCGCAAATCCGCCCTCGCCGCCTCTTTTTCTTTTCCCCTTTGACGGCTCTTGAG
CCCACAACACAGCATCTTCTCCCACCGGCCTGTCCTTGACGTGGCTGGCATTGCATTGGT
TTCGCCTTTTCTTACAGATACAGCTTTACAACAAGCTTTTCCCAGCATTCTACAGCGTCT
GCATCCTTTCGCTCTGACGCGTATCCACTCCTCATCTCTTTGGCCCGAGTCAACACTACG
ATTTCTTTTACCTCGACACTCCCCCCCTCCTCCCCTGCCCTCCTCCTCTTCGCCTGCGAC
AATGAAGACCTCCAAACCTCCAGCGGCCGCCACCGACGCGGCCCCCAACAGACGGCAGCC
GGTGCGGCAGACTCGAACAAATCCGCCGAGATCTTCAGCCACTGCAAGCCGAGCTGGCGG
CCGTGATCGCGATCGCGACGCTGCCGCTGCCCAGGAACAGCCCATCGACATCTTCCCGGG
CGTCACACACTTTGCGGATGCGATCACGGCGCTGCCAAAGGAGCTTGTGAAGCACTTTAC
GCTCCTTAAAGAGGTCGACGCAAAGATCAATGTGCCCCAGCAGGCCCTCTTCCAGCTGAT
CCACACCGCCCTCCGCCAGCCGGCGCCCAACACCACGCGGTCACCTTATGACGGTACCAC
GACGGTGCCGGCGTCGGCGCCAGTGTCTGTGCCGGCCAGCGCGCCCGCTTCTGCTCCTAT
GACGGCGCAGAACAGCAGCACCGGGAGTGGCGCTCTCCTTGCCTCGGCCTCAATTAACGG
CAACGGCAACGGCATCACATCACACCCCTCAAACAGCCTCGCTGTTGCTGGCCTCACAGG
GGCAGACTCCCCCGTTGTCGGCTCGGCCTCAGCGTTTGACCAGAGCAATCTGCCACGGCG
ACAGCTCTTCCGCAAGGTCGCGATCGAAATTAAGGAAATGCTGGTCGCCCTGGAAGAGAA
GAACCACGTCATATCGACGGCAAACGACGCGCTCAACAAACAGCTGGGCCGCATCGACGA
CATTTGGCCGCATCTCGAGAAAGAGTTCAGCGAAGAGGCCAAGTGGGGGAGCAACTCCCA
TTGGGCCTACCCCGAAAACCGCGCGGCCAGCCGTGCCACCAACAACGCGCAGGCCGAGCG
CTCCCGTCGCGAAGGTGCCGCCAGCCTGGCTGCCGCCGCTCAAGCTATTGCCGAGGAAGC
AGCCGCGCGCAGCGACGCCCGCAAACAGGCCGTGGCCGCTCGTCGCAGCCAGAAGACGGC
CCAGGCCCAGGCTCAGGCGGCCAACAACCACCAGGACTCGGACGCCGACGACCTTCTCCA
GGCTCAAAAAACCGAACCTAAAAAGTCGGGCGGCTCAAAGTCTAGGAAGACTGCGGCCGA
TGCTGCGGCTGCGGCTGCGGCAGCTTCGGGAGCTGGTGCTGTTGGCCTCGGCATTTCTGG
CCCGGCGGGCGCAGCAGCTAACGGCGCGGCCCCAACGTCTGCACCTAAGAGGAGAAAGGT
TGAGAAGTCCGCAGCCGCCACGTCTGTGCCTATGGAGCGCGCTCTGAGCGGTGTCTACGG
CTCGGCTGCTAGTAACGGCAGCAGGGGCAAGGCGGCCAGTCCGCGCGGATCACCGGCTCC
CGACGGCGCAAAGAAGCGCAAGGCTCTGCCTGCAGGCGGCAACGCCGCAAAAAAGAGGTA
CGCTCGTCCCAGTCTACAGTCTACTACGATTCCAATTGGCAGTATTCCATGTTTCTGTTT
ACTAACATTGACTCTCTCGCAGCCGCAACGGAGCTTCGGCCGCATCGTCGCCTGTTATCG
GCAACTTCCCCGACCCCTCCAAGCTCAGCCGTGCCTCGCCCGCCCCCTCGGCATCTGCCA
ACAGTCTCCTCGCACCACCCGTGACCTCCGAGGGCCTTAGCAAAAGCCCCAGCCAGGATG
GCGTTTCCAACGTCAATACTAGCGCATTCAACACCCCCGTTCCTGTGGCCGACAGACCAT
CTGAAAAAATTGCAGACAGCAAGGCTGCCGACAGCGCAAAGGTTGCCGACAGCAGGAAGA
GCACACCGGCGCCTAGTGCGGCCTCTACACCTCTCATTAGCACCGCGGCTGTCAGGACTG
GCGCTCAGGACAGCGCTGGTTCTAGTAAAGGTGGCGCTGTGGCGGCTGCAAAGGGACCTG
GCGCCGGTAACGGCATCTCCACTACACCGATTACCGCGCCCAACGCCGGCCAATCCCGTG
ATGGAAACGTGGCCAAGGGACCTGCAGAAACGCCCGCAAGCAAGAGCGCTCCCGAGGCGG
CCTCGCCAACACCAGCATCGCCTGAAGACCAGAGCGCGGCGCAGCTCAAGGCCGACGACA
GCAAACGGCGGCCGTCTCCCTTGCCTCTGCCAACAGACGACAAGAAGACTAACGGGGCGA
ACTCATCGTCATCTGCGTCTGGCCCGGCCTCTGCAGCACATGCTAACGGCTCGCGGACAC
CTGCGGACAAGGCAGGCAGAGAGTCTGCCACTCCGTCTTCGTCCGTTGCTACTCCCATCC
CCGCTCCTGTGCTAGCCTCGTCATCTTCCACCACGGCCATCCCTGCACCGCCAGTTCCTG
CGGCCACGCCGTCCAAGGTGGAGATCCTTAAGGTGGAAGCCGCCGAGACGCCCGTGTCCT
CTGTGGCTATGACCCGCACTAGGTCTGCGGGCGGCCACAGCCACGACCTCAAGAGGGATC
GGGATCGGGATGCTAGCACCTCGTCGAGTGCTGCCAACAATAGCAGCGGCAATAACAACA
GCAGCAACTCAAAGTCGGATGATGTGGCCACCAAGAAGGAGTCCACCCCGTCGGGCGCCA
GCTCGGTTATGGGCATCCAGCCGCCGCCGTCCGTCACAACTACGAAAAGTGGCCGGGCAA
GCAAGCCGTCGACACCTGCGCTGGCCACGTTCGCCGAGGCCACGACGTCGTCCTCGTCTC
GGTCGCGGGCGTCGCGTGGTAGTGAACCCGCGTCGTCCAACGGCCATGGCAGTGGAAACG
GTGGGAGCAGCGGCAGCGGCACGGTCAAGAGAAGCCACAAAAAGGGTGCGTCATCGGTCT
CGTCACAGGCCGCCCACGGCCACAGCCGGCGCGATAGTACCAGCACCAGCCACAACAACA
ACGATGGTGGCAACTCGATCAGTGTTACGGGCCACGGTCACAGCCACAGCCACAGCAGCA
GCAGCCGGAGCCACCAGTCGCAGAAGCAGCAGCAGCAACAATTGCTGCAGCAGCAGCAGC
AGCAGAGCGGCCAGGACGACGACGAGGACGATCCGCTGTACTGCTACTGCGAGCGGGTCA
GCTTTGGCGAAATGATTGCCTGCGACGCCGACGACTGCAAGCGCGAATGGTTCCATCTGG
AGTGCGTCGGTCTCCGCGTTGCACCAAAGACTAATGGTAGGTCTACACACTGTCCTCCTT
TCCTTTCTTTCCTTTCTTTTTTCTTTTCTGCTGTCTACGATGTATTCTAACACATCTCAA
CTACAGTCAAGTGGTACTGCGAGGATTGCAAAAAGCGGTTAAAGAACGGCGACCGCAAAT
CCGGCAACCGATAGAAGAAGTAGACGGATATTGCTTTTGCTTTCTCCTTCGCCGTTGCCC
TTATTTAATGACCTTGTTCGGAACATTTTTATATACCAGTCTGGGAGGGATGTTTTGCTT
TTCTGCTTTTTCTGCTTTTGATTATGGCCTTCGGCCTGGGACCTTTGACCATATCGACAC
CCGTACGAGTCTCGAGCATATTCAATGCATGCTTTCTGCTTTTGTTATTCATCATTTATT
TCATAGGGCGTCAACAGGGATATGGGAGTTCAAACCGGGCTGCAAAGGATTTTTGTTACT
TCTTTTTGTTTTCCTTCTCTTATTCCTTTTTTGTTCATTTTCATTTGCTCATCTTCTTTT
ATTATTATTACATTCTGTTTGCTCCCTTCTCCTCATTTCTCTCTTGTGCCCGTTTTTCCA
CCCTACAAATGAATGACTTGTCCAATGCTTGTCCATATTCAGTAGCTGATTTGTGATTTT
TGATTGTTGGGCCACGATTGTCACTTTTCTTTTCCTATTCTTCCCAGTAGGAAATACAGC
ATGCGTTGCATTTGCAACAGCGTACGTGTACAAGATCCCGTTCTCAGCCATGTCCGGGCA
ATGCAGAGTGTCCAAGATGAATCCAAGGAGTGTCCAAGAAAAGATCGGCCGCGTCAGACA
GCAAACATTGCTTCTTTCCTCTGAATCCGAGAAGAAATTGGCCGATCGTGATTAGGCAGT
CGAGTGGCTCAGGCGAAAGAAAAAGTAGTAGCTGGCCGTCGTCCACATACTTCCGTGCTG
GATTTGAAATTCAAATGCCCATGTCCGCTGGGAAGAGCTGACGATGTTTTCACTTACCCC
CGGTACGACGGACTGTAAGTGGCGGCCGATTCGGCGTTTGCGTTGAGTCAAGCGCTGGAA
TAGGCCAAGAATGCTTTCAAATACGGTGCATTTTCACCGAGGCGCAGTGACGACATTAAG
ACCAAAAGCTCGCTGGTGATCTGTGTTCACGTGCGCAGAACTGCGCCCTCGCGTCTTCGC
AAGTAATACAGGGGACGGCGCGCCCGAAACTGCTACGTCCATTCTTTGTTTCAGTGGTGT
CTTCCTCAACATTCCGGGCCGGGACAAATCTAGTCACGAGGACAGGTGGTCACGGGACGG
GTTTTGGTGCTAAAATTTCCATAAGCCTTTTCTCTCTTTTTGCTTTCCTTAGGGCAGTGC
TAGTCGTAGGGGAAAGCCGACGGCTTTCTTCGGCTTCGCTAGGAGTGGCAGGAGGCGGCC
GTTCGTTGCTGTTGTTTACTGAGTATTATGCCATTGAGCGGTCGTCATAGCTTTTGAGAT
CATCGCCTTGCATGTATTTTTTTCGAGACTCGAGACTCGAGTTGCTCCTTCCTGTCGAGT
TGCCGTTTGTTTCCTCCGAAAGCTCCTTCCCAAAACATATCCATTCAAAGCCCACTTTCG
AGAAAACATCGAGGAAACCCCGTTCCGTTTTATATGCTGGATTTTGACCGAGAGAAAGTA
CGACCGGGCTTCAACCTTCCAAAACACAGCTCGGACTTGTTTACCACCGCAGCCGTGAGC
ACCGCCGTTCGTATTTACGTTGCGATGGAGCTCTGATGCACTAATCACTAGGCGGTCGGC
CCCTAACGCCCAGCGGCAAATAGCCGTCTAAGGGACCAAACTGCCCTGTAATACATCGTA
ATTGGATCCTTTTTATCACCGTTGCTGGCCGAGTTGACACAACAAGCGCGAGCGATATCG
CACGAGATTGGTGGAGTACAAACGTCCTCCGTTGTCGCACACACAGAATTCAAGCAGAAG
CGACAGACGAGAAACAACCAAACGCTTCCTTTTTTATGGTTCCTGACTGTGCTTCCCATC
GCATCTTTTTCTCTAATGTGGAGGCTCATGATTGGGTTTGCGCCTCTTTCTGTGATTTTT
TTTTTTTTTGGCTGGGCAAGCGCGGAAAGAGCAGGAAAAGAAAATGAGGCTGCCCGTGAG
AGTCAAGAGAGGCAGAGAAGGCAGTCGCGGCCGATAATCAGATCAACCCATGCACTCCAC
AGACCGCGGATGCAGGTCTGGGCCCATCTCCCAGGAAAAGACCGAACCAAAAGGCTCAAT
TAGGAAATGGAGACCAGGTGTAAGTGAGATAGGCAAGGATCGGGATATGCGGGAACACGG
GGAAGTCAAATCAAAAGCTCCCAAACCCCAATTCAACAGCTCAATTACACGACGAAAAAC
GAACTTCTTTGCTGCCTGCCGAACGGAGTGCCTCTTTCCCACCCAATAAGCGTGAGCTGA
GCTGCAATGTGTCGTTTCGCTTGCGAGCTGTCGGCCATCTTAGATCCAGCCCCATGGGCC
CTTCACCGTGTGCTTAAAAAGTGTACGAGTATTACGGAGTATTGACTTTTGACTTTCGGC
CGACTCAACGTCGGCCATATCGCACCGCGGATGTATTTGGAAAAGCCCAGCAGAGTTTCG
AAGTAAACTCATGGGCCTTTGTGGCATAAAGAGAGCTTTCTGACGCATACAGGGCAACAT
ATCATCCATTTCGCTAGTGCAACTGGAATTGGATCGAAGGGAAAGAGCGACTGGCTGTGA
GCATGATTGCGTAACTCCCAGATGCGAATTCCCCATCCATCGCTCTTTCCCTGCAACCAC
TCTGAGAGTGCACATAGCAAGAAGGCATAATAGCTGGCATCTGATGCGAAAAGGTCTGAC
AAGCCCATCAAGATTTGGAACCCTTTTTGTGGAGGAACCACTGAAAAAGACTGGGCAGCT
GCACCATTTCCAGGTCTATCACCAGACCAGCAGATGTCTTTCCAGATCCCGTGTGTCACT
TTGGCCGGCGAAAGAGTAAAGCTCAAGTAATTCTTAACTAACAAAAACCGAACGACTGGA
TGAGACGCAGCCGCCAGTGTACATAGTCAGAAAGGGAGACTTTTGCAAAGAGCCGCCATG
CATTGCATCACACCCTGGTCCTCTCTTCAGTTCCTCCAGACATAGGAATGGAGAGAAAAA
AGGGACCTACAACTGTGAGCAATGCTGCAGGCTGTGTTTGTGTATGGTCAAAAAAAGGTT
TCTATTAGCAAATCGCCAGCCAATCAGAAGCTCTCAAGCTTGCTGCAAACAGCGAATTGT
CCGTGGCCTAGTGCTCAGGTGACCAGAAAACGGCAAGCTCGACCTAGGAGAAAGGGGCAG
GAGCGAATAGGCTGTGTCCAGTTCGCTGCACTGGTACGCCGTCTTTGGCTGGAGTCCTCT
CACAATACGCCGTACTCGTGGGGTCCCAGCTTCCTGCCAATAATGTCTTGCCCCCTCCTT
TGTTTCTCTTACTCAATCGTAGCGCAAGAGCCAAGACAGACGACCGCCCTGGCGAGTGTC
CGCCAAGATACCCGCTCCGTTCCCTTTTGATGCAGGCTTATTACGATTGTGCTGGGTGCT
TGGTTTCGCTGGAATCCACTACACGTTTCGCTGTCGTTCGCTCTTGCCCGCTCTCCCGCT
GTACAAGCTGCATCATTCGCCTCCTGCCTCGCCTCTTTGACGCAAATCCCCATAATAATT
CTCTGCTTTTCTTTTTTTTTTTCACTGTTGATTTTTTTCAGTGCCTATTTTAGCTCCCTG
AGCCTGGCTCCTACGTTACGCCTCGGCCAATTCCCCAGGCCGCGCTTGCGCGCGAGCTGG
CCCAGATTGACAGATCCGAGCGTAACCCAAAGCGAACATTGTTTGTTGCGAAACCGCTGT
TCTTCGCTCTTCATCCAAGCAAAACCGAACGCCGATGGTGGCGATGACGGCTGGCCTTGT
TCTTGTCCCTATTACGTAGAACAGTATATAGAGAGTGACTCCGATGTAAACACACCACCA
TTTCATCGTGAATATTGTACCTCTTTCTCTTCGATCGCTCTTTCCTTACACAAACAAGCA
CTCATTCCTGCCGATTTGAATCAATACCACTCCATTGATCCTTCCTCATTACTCAAACAC
ACCACCAGACGCGCGCAAACACGCAACTGCATAAAAGCAAAACACCACCTCCCAACAAAG
GACCACTGATCATCAAATTATCTCTTCACCGACGACAGTACCGACACGCCATTCTGCCGA
GCTTTGACGTGGTCGACAGTGTTTTTCGTTACCAAGCCCTCGCCCTACCTTTTTCATAAC
GTAAGTCGTCAGGTTTTTCCTTCTACTTTTGCTATTGTTTGGTCAGTGGACGACCGCGTG
CACCTTCCCCAGTTCCACCATTCATCCATTTCCCCCTTCTTACACCTGCCATATGGTGCA
AGTGCAGCCCTGCCCCCCAGCATCGTCCTTTCCCTTCTGAGTATCTGCATTACATTCCCA
AACCGAGCAGCGATCCGGGGCAGTGGCCCGAGACATGCCGCAAGACAGGCGGAGTCTCGA
CCAGAGAAAAATCCGAACTTTCAGGAAAGAAAAAATAAAGCATCAGAAAGAAGAAAAGAC
GAATAATATCCAGAATAATCAAAAAAAAAAAAAAAATTGGCAAGCTCTTGGAATCAGGGG
CCGTGAGGGGTCGAGACCCAGACGAAGCAGAATCAGGAAGGAAGCAACATCGTGGCCAGC
GTCACGAGCACGACGACCATCCAACATCTCCTTCTGTTTTCAACACCTCACAGCGTTTCT
ATTATTCATACCGGCCATTCGTGCCTTCCTTTGTCTTGATGAGGAAAAATTAACACGAAC
TCGTGCTGGTCGTGCTGGGTCGTCTGGGCGCTTTCCCCTCTCCGCCTCTGCCGCCTACAA
CAGAGCCAGCCATTTTGTTACCTAACAGGTCGACTTTTTGACTAATAGAAAACGGCCTCT
GACGCTTTGCTTCGGGCCTCGTGTCACCTCCCTGGGCTGTTGCTCGCTGCTTTTGCGCTT
TACACACACACCACTAGCCCACATTACGTCTGACTCTTTACTTTTTTTTTAATGTGTACA
CTGCACTGCCTGACTGCCTGGCACCTTCCTAGTCTCTTATACACACACCCTTGGTTGCGC
CTTCCACACATATTGCATTTCGTTCTTGCACAATTTCGCCTCCATCAATTATTATTTTTC
TTTCATATTGATTCCCATCGTGCACCTTCCTTCCCCTCTTCTTTCAATATTTTTTCTTCC
TCCCCCTTTTTTTTGTTTCCTTTTTTGTTTCCTTTCTCCTTTGTCTCTTTCACACCGCAA
CGCAACCACCATCGTTACCCCAGACCATTCACCATCCCCCGGATCTCATCTCAAGCGCTC
CCGTCGTCCACGTCGTCCACGCGCCCCATCTGCACCTTGCAGCAGCACACTGACAGTTTA
CCACCCTTTTTTCAGTTGAATTTCAACCGACCGCCCAACCCGATACTCCCTGACGCCTCG
TGACTCTCCGCCCCGTCAATTTAATGTACAAAACCGGAGACCTCGTGAACCCCAACATTA
AGGGAGCGAACGCTCCCGCAAACAACAATAAGATGTCGCCCAAACCTCGCTTCATGAGGT
CGCCCTCGCCGGTGGGAATGGGTCGGTCTTCGTTCTCTTCCATCCGCGAGCGGGACTCGG
ACCTGGCCCAGACCTTCACCTCGAGCAAGATCTCGTCCTACAGCACCCAGAACCTCAGGA
ACCTGGCTTACGAGGTCGCCGTCACCGACGAGCCCTCCACGCCCACCTCTCCCCTCTCCG
CGCCGAGCACTGCAGGCGACAGCACCATCCCCTCAGACACCAGCATGCTACTTCTTCCCA
GCCAGAGCCAGAGCCAGAGCCAGCATGGTGCCGTCGACTTTGATCGCCAGGCCCGGGAGG
TCGACATGGCCCAGTCTGTGGCCCGTTCTCTGGCCTGGTTGAACACCGGCTCTCCCATGG
AGTCCCAGGTGGATGCCTCGTCTGTTGTCCTTGCCGACCTTGTCATGAAGGACGTTGAAG
ATGTCAAGCTTACACAGAAGAAGCAGCCTTTCGAGACACTTCCCGTCGAGATTTTCCGTA
AGTCGTCACCGCCTCTCTTCTCTTGTTTATATCTATATGATATATATGGATCTGTATGAA
CACACACTAACATCACAGGCATGATCGTTGAGCACCTCATCCTCGATACGCCACCAAACG
GCATCGACCGCCGCAACGTTGACCTCATGTCCCTGCTGGTCACGTCGTCGTCCGTGCATG
AGAAGACCCTCGAGGCTCTCTACCGCCGCGTCATCGTCCCGCACTCGCGCAACTTCCAGA
AGTTCTTCTCCCAGCTCCAGGTGCACCCCGGTCGCGGGGAATGGGTCCGTCGTCTGGACT
TTTCCCACTTCAGCCCTGTCAGCCTGTTCGCTACCGCCAGTGCCCGCGCCGCCGCCAAGA
ACCTGACGGCAGACACCCTGCTCCAGTGCCTCAACATGACGCCCAACCTGCAGGAGTTCC
TGGTCCAGGACTACCTCGACGGTGATATCGACGAGGCTGTCATTCGCAAGCTGCTCGTTG
GCCTTCCTCGCATGACCGCCCTTGACCTGTGCGGCAGCTCGTCGATGCAGTTCCGCAACG
CCTTCGCCGCCATTGCCGAGACCGAGGGCCCCGAGTCCAATACCTCGACCTGGCCCGAGT
TCCTCACCATCCAGCGCCTGTCTCTGCACAAGTGCATCTCCCTGCCTGCTACTGCTTTCG
AGTTCCTGCTGCCGAAGCTGAGACGCCTCACGCACCTGGACCTCGCCGGCACTCGCGTCA
CCGACGATGCGCTCATGGCCATTCCCAAGACGGCACGCATCTCGCACCTCAACCTGGCCA
AGTGCTCTCTGCTTACTGCTGAGGGTGTCATCAACTTCCTGACCAACCACCCTGCTGTGA
ACCAGAACACGCTGGTTTTCCTGAGTCTGGGCTACGACGCCTCCACATTCCAGCTGCTGG
AGGCCGACGACGTTACGCGTCTGCTGCCCATTCTTCCCATGACCCTCAAGTCTCTGAGCC
TGAAGGGCAGCAAGATGAACGAGTCGCACCTGGACAACCTTCGCAAGCACGCTGTCCACC
TCGAGGAGCTGGCCCTGGGCCGCGGACTTACGCTGAGCGACGTTGGTGCTCTTGTGCAAA
ACACACATGCATCGACTGAGGAGGAGAAGGCGAACAACAACGAGCCTACTCCTACCCCTC
ACGAACTCCGCTACCTGGACATCTCCGACATGGAAGTCGAGAACTTTGACCTTACTTCTC
TTCTGATCGACGGTGTCCTCCTGAGCTCCAAGACCTGGCCTCTGGAGGTGATCGAGGTCT
CGGATCCCGTTTTCAAGCGGGTCGCCAAGTCCAACAACGCGTTGCACCGCATGGGCTGGC
GCCAGTCTGAGATTGGCTCCCGCTCGTGGCTTGTTCGCGGCAGCCCTCCGCCTCCGCCTG
CCCAGAAGGGCCGCGGTGGCCGGGGCTCTTTCTCGGGCCCTGCTGCAGTCAACACCCGTG
GCACTTTTGCCATGGAGAACGGCTCGCGCAAGTGGAAGATGGGTGCGCAATCTTGGGGCA
TGCGCAAGATCCCTGTCGCTCACGCCAAGGTCGGCGGCATGTACGGCTCGTATATGTTTG
GCCGCAAGCTGTAAATTACTGACAGCTGCGACTGACAACCGACAAACCTCCTCTCTTAAT
TTCGACCGAATTCCCCTCTATCTGTTCTTGGGCAACAATTTTTTGCCACCACGATTTTTT
CTCGTTCTTCTCGTTTCTCGACTCATTTGAATTTTTCATGACCATACGAAAGACTTTTCA
TAACGACCAGCGAAAAGCAGTTCCACCAGCGAGCGCCAAATATCTTTTGAAATTTTTCCC
CGTTCTTTGCGACAGCGTTTTGGAAAAGGCTAAAAAAGTGAAATTTGGCAAGCGGAACGA
ATTTTTGCAGCGTTTTCTTACGACATGGTCACCGGCGTTTTTATTTTCTCTGTTCTGCTA
TATCTCACTTTGCTCTTTGCTCTTTGCTCTTTGCGTATTACCGAGTTATATTTGCGATAT
TTGGGTAGCCAAGGATGGCGGATTGGAAAAACCACTGGGATCTGATTTTTTGATACAAAT
TTTTCGATAGCACTTGGATTTACCTTATGAATACCAACAAAAAGAATACCAGCAAAAAAT
TGAATACATCTCCCTAAAATCTAAAAATTAAAAATAATTGTGTGCTACTATGTTACTGAC
TCGTACTGTGTTGATGACTGTAGATGATAAGTGCCATGCTGCACCCTCAAACCCTGTGGC
CGATGTAAAGCGGCCTGCGGCCTTGTATAAAATTTCCTTGCTGGTTCTTGTTAGTTCTTT
TCTTGGAAATACTTCATTTGTCGATGACGGAAGTTGACCGTGTAAGTGACATTGTGCATT
AGCGTTATGCTGACATAATGATGGTGGGTGGCTGGTGCAACGGTGGCTTTCAGCTCTTGC
GTTTTGGTTGCACGTGCTTTATGCCTCAGGCACCAAGAACTACTGAGTTCGCGTTATGGA
CTAGCGCCACAGCATTATGCCGCAGCCCAGCAGGCTCCAGCAGTTGGCTCCCCTAATTAC
CAGCTTGGAACGTCGTAAATAGCTATCTCCTGCGTCTTTTCAACCTTCAAGCTTTCCCGG
GCCATCCAACGGCGAAACGTCACTCCTTTAGCCCCCCCCTCCACCATCATCCAACATCGA
TGGGCTATTGACTTGACGTTCATCGACACGACTCTGATACCGACTTTTGTTTTTCGATCC
TTCCACTCCTTTTATCAACCGCACGCACGATGGCGCCGGCGGCGCGGGACACGCCGTTCC
GCTCGGCGGACATGAGCATGGTGCAGCTCTACATCTCCAATGAGATTGGGCGGGAGGTTG
TCAACGCGCTGGGCGAGGTTGGCCTGGTGCAGTTTCGCGATGTACGTACTGGGGAGACGC
AAGATGGGATCGGGAGGTCGTCTACTAACAAGGGATGATAGCTCAATGGCGACGTCAATG
CCTTCCAGCGGGCGTTCACGCAGGAGATCCGCCGCCTCGACAACGTGGAGCGGCAGCTGC
GGTATTTTGCGGCCCAGATGGAAAAGGCGGGCGTGCCGCTGCGCAAGCTCGACCTGGACA
CGGAATCGCTGGCAGCCCCGAGCACGGCCGAAATCGACGGACTGGCCGAGCGCTGCCAGA
GCCTCGAGCACCGCGTGTTCCAGCTCAACGACAGCTACGAGACGCTCAAGAAACGCGAGG
TGGAGCTGACGGAGTGGCGGTGGGTGCTGCGGGAGGCGGGCGGCTTCTTTGACCGCGCAC
ACGGCAACGTCGAGGAGATCCGGGCGTCGACGGACGGCGGTGATTTGGACGATGATGCTC
CTCTGCTCAACGACGTCGAGGGCGGCCAGGGCCAGAGCGCGGGCGACCGCGGCCAGGGCC
AGCAGGCGTCGTTTGGCGGCATGAACATTGGCTTTGTGGCGGGCGTGATTGCGCGGGACC
GCGTCGGCGCGTTTGAGCGGATTCTGTGGCGGACGCTGCGCGGCAACCTGTACATGAACC
AGTCGGAGATCCCCGAGCCGCTGGTCGACCCGAGCACCAACGAGTTGGTGCACAAGAACG
TGTTTGTGATTTTCGCGCACGGCTCGGAGATTCTGGCCAAGATCCGCAAGATTTCCGAGT
CGATGAACGCCGAGGTGTATTCTGTGGACGAGAACAGCGACCTGCGCCGCGACCAGATCC
ACGAGGTCAATGCGCGCCTCAGCGATGTGCAGAACGTGCTGCGCAACACGCAGACAACGC
TCGACGCGGAGCTCGAGCAGATTGCGCGGTCGCTGTCGGCGTGGATGGTGCTAATCAACA
AGGAAAAGGCCGTCTATGACACGCTCAACATGTTCTCGTACGACCGCGCGCGCCGCACGC
TGATTGCCGAGGGCTGGTGCCCGACGCACGATCTCCCCCTCATCCGCACGACGCTGCAGG
ACGTGACGAACCGTGCCGGCCTCGCCGTCCCTTCGATTATCAACGAGATCCGCACCAACA
AGAAGCCGCCCACGTACCTCAAGACCAACAAGTTCACCGAGGGCTTCCAGACGATTGTCA
ACGCCTACGGCACCGCCACGTACCAGGAGGTCAACCCCGCCCTGCCCGTCATTGTCACGT
TCCCGTTCCTGTTTGCCGTCATGTTTGGTGATTTCGGCCACGCCGTGATCATGCTGACAG
CCGCGCTCGCCATGATCTACTGGGAGAAGCCGCTCAAGAAGGTCACGTTTGAACTGTTCG
CCATGGTGTATTATGGTCGCTACATTGCCCTCGTCATGGCCGTCTTCTCCGTGTTTACTG
GTCTCGTCTACAACGATGTCTTTTCCAAGTCCATGACGCTGTTCCCCAGCGCCTGGGAGT
GGGATGTGCCGCCCAACTTCCGCGAGGGCATGGTGGTCACGGCCAAGCTCAAGGGCAACT
ACCGCTACCCCTTTGGTCTCGACTGGATGTGGCATGGCACCGAGAACGACCTGCTGTTCA
GCAACAGTTACAAGATGAAGATGAGCATCATCCTGGGCTGGGCGCACATGACCTACTCGC
TCTGCTTCTCGTACATCAACGCGCGCCACTTTAAGAAGACGATTGACATTTGGGGCAACT
TTGTGCCCGGCATGATCTTCTTCCAGGCCATCTTCGGCTACCTGGTCATGTGCATCCTGT
ACAAGTGGTCGGTCAACTGGCTCGAGATCGGCCAGAGCCCGCCCGGTCTGCTCAACATGT
TGATCTACATGTTTTTGCAGCCCGGCTCGCTCGACATGCGCCTGTACAAGGGCCAGGAGT
ACGTCCAGGTGATTTTGCTGTTGATTGCGTTCGTGCAGGTGCCGATCCTGCTCTTCCTCA
AGCCGCTGTACCTGCGCTGGGAGCACAACCAGGCCCGCGGCCACGGCTACCGCGGCATCG
GCGAGCGTGGCCACGTCAGCGCTCTCGATGGCGATGACGACGACGAAGTCCATGGCAATG
GCAACGGCAGCAGCAACAACGGCCACGCCCGCCGTGTCAGCCAGCTCAGCGTCGACAGCG
AGGGCAACGAGGCAGTCGGCATGCTGTCCCACGATATCGGCAGCGGCGGTGGCGGCGCCG
ACGACGACGAGGAGCACGAGGCATTCGAGTTCAGCGAGGTCATGATCCACCAGGTCATCC
ACACGATCGAGTTCTGTCTCAACTGCGTCTCGCACACCGCCTCGTACCTGCGTCTGTGGG
CTCTGTCGCTGGCCCACCAGCAGCTCTCGGCCGTCCTGTGGTCCATGACGCTCGGCCCCG
CCCTCAACATGCGCGGTGTCACCGGCGTCATTGCCATTGTCGTCACCTTTACCATGTTCT
TCTCGCTCTCCGTCGTTATCCTCATCATCATGGAAGGTGTATCCGCCATGCTGCACTGTG
AGTCAAGTACCCCCTTTTTCCAACTTTGTCTTGCTTGTCCGCTTGCTAACAACACAGCCC
TCCGTCTCGCCTGGGTCGAGTCGTTCTCCAAGTTTGCCGAGTTCGGCGGCTGGCCGTTTG
CGCCCTTCTCCTTCAAGCAGCAGCTCGAAGAGTCCGAAGAGCTCAAGGAGTACCTGGGTT
AATGACGTTCTCTTTCGTAATGCATGTGCTCTGTGTTTATCAGCACGAACATCGTTCTTG
TTATCATAAAGAAAGGGAGGTGTGGGAACCACCATTTGCATGACATTGGTATAGTCTTTT
GTGTTTTTATTTGCTTTTGTGCATTTGTGCATTTGTTCTTTTCCGCTTTTCTGCTTTATT
TCACTCTTATTCATCTCATTTGTCCTGTTTTACCCTCTCATATGTCTCTAATTTTTTGTC
GAGAGCGTCAGCCTCGACTGTAGTTTTAGTAGATCAAACCATCACGCTTTTATATTTATT
ATTTGTCTCTTCACATAATGCATACGTCATATGAATGGTCAAAGGTCAAAGGGCAAAGGT
CAAAGGGTGCAAACTGCAAGATAACAGAACAGCACATTTGACCCTGCGGAAAGCATCGAC
CCGTACCAACATTGCAGAAAGGGCCGTGCCGCTCTCTTTCGTCTGATCTTTTGTCTTTTG
GCTGCCGCATCCCACGTGTGCATACCTCCATGTTTACGACGTGCGTTTACGTCTGTTTCG
GTATTGACGAATTGTGTCAAAGATACAGTATCTGAAGCATGGGGAGAAGTGTAATTGTAA
TGTTTGAAATAAAAATGACAGCAAAACAGCACGTTTTACCGATAGTCGTATTTACCTCGT
GCAGAAGCAGAAAAAGATCGCATTGCAACATTGCTGTATGCCTTGAAGGCACGCCCCCTC
CATCACGTCTTCGTGGGTGCCATTTCTGGCATATTCTGTCCCATGGCACACCCTCAGCCT
CGTGAGGCTGCAGGGTAGTCAAAGTGCACATTTGCACTTTGACGTGGGAGCGATATATAA
AAATGACGCAATGTGCTATTTTCTTCAGTGAGGCTTTTCTCTCGCTTTTCTCGCTTCAGC
TTTGTTCACAGTGCCAGTTTGATTCAGGGGTCATTTCACGTGAAATATATTTAATATTTA
CTTGTCTGTTTTGTCGTGGTTTATTTTTGTATTTTTATATGTTAAATATTTTTGCTGGAA
AATTAAATAGAAAACAACTTAAAAAATCCCTAAAATCTCCCAGCAAACGTATACTAGAAC
CCCAATAACAACCCTCTCAAATAGTCACCGTATGTTGTGAAATATGTGATATAGCATACC
CCCTTCATAGCAAAACAAACCTTGGTTAGCGTCCATGTCTGGATCGTGATTTGTATTTTC
TTTGTAAACCAACCAGACGTGACAAAGGAGCCAACAAGGCTGCCACGAAACGCAAAGTCT
ACCCGATATACGGAGTACGTCGCTATCCATATGGCAAAGACACGGCAGCGTCCCGCCAAA
ACAGCAGCTGTGTTTGTGCTGTGTTTGTGCGGTGCCGTTTCACTCCCCACGGATGCTCCC
TTTATTCTTCCAACATCCAGTAATCAGTAGCAAGTACGACGTACCCTGTAATGTTATTAC
CCATTCATCCCCCTTACGGGTCAGGGGGTCACTCAGCTCCTTCATTTACTGTTTTTGATT
CTGCTTTGACCAATTTCGGCCCGTTTCTTGCAATGCAATGGGTAAAACCCAACAGCAACG
ACCAAACCGTATGAAAGTAAGAAAAAGCAACAGCCAAGGCACGGTTGAATAGGTCACGTA
AAGTCAAATCACTGCATCTCCGTAAAGGATGAAGTTGGATGCAAAGAAAATTAAATAAAA
GCTATGAATAAATATGCTGTAAGGGGTATTCCAAAAACGAACAAAAACATGTGTAAGCAA
AAAAAGAAAGGCAGTAAAACCTTGTGCAATGATGAATCCCCGATGCTGCCGATGAAAAAC
AAAGAACCCAAAACAGGAAAAAAGCAGTAAACCAAGCCAAATGCTGCCGACCCGACCCAA
GCACGCCTCTATACACGGAGTGTTGGGTGTGATGCATATTGTAAACAAAGCTGCCCTTGT
TTTTACTCTCGCTGTCCGAGAATATTTTTTAGGTGATTTTCGGCTGTTATCTTAGTCCTC
CTCTATTATGTCTCGGTAAGTAGAGACCACCGTAGTATTATCTGAATGCATGGTTGTAAG
GTTGCATGAAGTCATAGGTTGTGGCTTGTGACTTGTAGGTTGTAGGGTGTGACTGTTCAC
CATTTACATAGCGACAGGGATAGGTGCGTCAGCAGGCATCTCGGGCTGAGGGTCGTAAAC
GAGCCGGCCCCAGACGCGCCAGTGCAGGATGCCCAGATGGGCAAGGCGAGTCGCCATATC
CTCTACACAGCCATCTTCGCGAGGGTCGATTGGCGGCGTGTTCCGCTCCATGAGCGCGGC
GGCGGCGGCCGCAGCAGCAGTGGCCGCAGCGGCAGCCGCAGACGTGCCCTCAGGAGCACG
AGCAGGAGTCGGGTGGATCCGGCCACCAGCGGCCACAACAAAAAGGCCGACATTGGGCAT
CGTCTTGTAGTCCTTGACACGGCGCGCCAGGGCAGACAGAAGACGCTCGCGGAACGTGTT
CTCGACCTTCTTCTTGGTGTCGGCATCCGGGCTCATCGCGGCCTTGAGGCGCAGCTCGAT
CTGGTTCAGGGGGACGTGCTGGGCACGGTCGACGCTTGACAGCGTGCGGAAGATCTCGAC
GGCCATCAGAGGCCACAGGTCCTCCCAGCGGTCCGAAGGCCGGGCCGTGGCGGGCACGCT
CTGGAGAAGTGCAACCAGGCACGAGTACAGGTTCTGCGACCGTTGGCGGGCCTCGGCAAA
GTCTTCGGCAAGCTGGGGCGGGGCGCCAGCGCCATCAGCACCGAGGGGCAGACCCGAGTT
GCGTGGCGACGACGTCGCAGAGCCGCAGGCGCTAAAGTCCAGGCTGGTCGGGCGAGACGA
GGTCGGAGAGCCCGATGCGGCCGACTGTGGCGGCGTGTTGAAATCAAACTCGTCCGAAGA
GGGGTAGGCTTCACCCAGGTATGAAGGCACGCCGTTCGGTGCCAGGTGGCGTGAGGCATG
GGACATGCTGGCTTCGGTAGACTGCGCAGCCTGGGCCATGGCAGCCTGGTGGGACACGGC
GATCTCGTCGGCCTCGGCCATCTCGTAGACCTTCATGCAGATCTCGAGGTGGATGGCGTC
AAACATGTCGGACCGGAGCTTGACAATGCGGTCTTCGTCAAAGAGGAACGTGTTGGGCAC
GTGGCTGGCGTCGACCGAGGGCAGCAGAAGCTGGACCAGGCCGCTGAAGAAGACAGACAT
GTTGCCAAACGCCTGGCGGTGGCGCACATTGGGGTTGGCAAACTCCACTTTGGCCTGCTC
GTACCAGTTGCGTGCGGCCGAGACAGACATGCGGCGGCTCTGGATCTTCTTGTAGAAGAA
GCGCTGCTCAAAGTGGACAGTGTCCTCGATGAGCAGGGGGCGAAGGCAGCGGATCTGGTG
GTTGGCAACGTCCAGCTTCATCGCCTCGAGAACGCTCAGCAGGCTGCACATGCCCTTAAC
GAGTTCGTTGACGTCGTTGTCGCGGTTGCCACGGCTCAGCTCGTTGTACATCTCGTCGAC
CCAGTCGTCGCGCATGGGCGCGCAGTGCAGCTTCAGGACCGAAGACAGCCAGGCAGCCAG
CTTCTCAAGGTCGACAACGCCCCGAGCAAACTGCTGCATCAGCAACGGGACATTGAGGCC
CTCGTTGAGTAGATCGCGGTCGCGAGCGGGGACTAGGGTCTGGATAATGTCCTTGACAGC
GTTGAGAAGAGCCGGCAGAGACCACTCATTATCCTCAGGGCCGTGCGCCTTGAGAAACTC
GTCGCGGTTGACAACGAACTGGGTCAGATCGTCGCGCAGGCTGTCCCAGAACTGCTGTGC
CTTGTCCTGCTTCCGGCGGCCCTTTTCACCATCCAAATTTGGGCGGAAGTGAAGTTCGGG
GTCGTAGTTGATGTCGTGGCGAAGCTTGGGGTTGTGGATAATCTTGTTGACATCGAGCTC
GCTCAATGTTGACTTGGTCACGGGAAGCTCGATCTTGTTGGGCGACTGTCTGTGTGATGA
AGAGTGGTCGCGGTGTGACGAGCGACGGTGGTGGTGGTGGTGGCGCGATTCAGAAGAAGA
GTGAGGCGAAGAGGAAGACTGGCTACTTTCGCCCTGTTGTTGGTTCTCCTGCTGCTGCCG
TTGCCGCTCCTTGAGTGCCTGTTGCTGCTTGAGTTCCTGCTGCTCCTGCTTCAACTGCTC
CCTCCGTTGCCTTGACTGGATCATAGACTGCTGTATTTGTGTCATTGGGCGCGTCTTGCT
GTCCTGGGCCTTGGTCGAGGGTTGTGATGCTGACGAAGATGCGGATGAAGAGGATTGCTG
TTGGCTGGCCTCGTATGCCATTGAGGGTGACGGCGAGTCAGTCACGGGTGGACTCCGGGT
CCCTGTAGAGGCGCCGGCTTCTGATGACCGGGGGTCCTGTTCTGAAGAGATGATGGCAGC
AACGAAATTGCTGGAGACGCCGTTGCGCTGGGGTGCTGTTGGCGAACCGCGGACTTCGGT
AGTCTGTTCGGTCGTCGTGGTCTCATCCGTCGGCTGACCCCGAGAGTGGCCAGATGTCAG
GGTGCTATCGAAGCCACCGCCTGCTCCTTGTTCACTCATTGTTGCAGATTTATGTTTGTG
TCGTTTGTCGTTCTTTAAAATTTCCGTAGATGGTGCGGATTCCGGTTTGATGCCCCAATG
GACTCGACTCCTTCCCTTTTAGGCCAGTAAGAGTTGTAGATGGGCAAGGCCTGCCCGGCT
GTTGTAGGAAAAGCGGCGGGTAGGTGTTGCAAAGGCGTTGACTACTCGGCAGTAGAAAAG
GTCGATGTAGGAAAGGAAGAAGTGAGGAAGTAAAAGAGAGCGAAGTGAGGAATGCGATCT
GGGAAATAAGAGATCGGGAAAAGTTAACAAGGGAAGGATGGTGCAAGCAAGGGCTGAGAG
GGAAATGAAATGAAGAACAGCGTCAAGCTGAAAGCTGGGGGAAGCTTGAAATAAGAGAAG
AGGAATAATAGTAGCTGGGTTTAGAAGGTGGAGCTGCAAGGTCAGTCAGCATATGTCTCT
GTGCTGTAGTAGAGAAAGGAGGGCGTCTTTGTCTGGCGAGGGTCTCAGAGCGGCAGGGAT
CAGAGCCAAAAAACGAGGCGAAAAAAGGGCGAGCGTGAAATAAAGAAAAGCAACAAGCTG
GGGGGTGGAATAGAGGGAATAGAGGGGCGCGGTGGGTGGGACAAATAGTTGAACAGGCCA
GAAACACGCGAACAACGTCGGGAGACAAAAAAAGAAGAGGCAAAAGAGCAAAGGAGCAAT
ACCAGTGAAGTAAGAGAACAGCGGAGCAGAAGACCAGAAGCCAGAAGCCAGAAGCCTGGC
GGTCGAGCCCAATGGCAAAAAAGGCGAGGCGAAAGGCTGACGATTGGGGGATGTTTGGTA
TTGGGGTTTTTGAGTTTGAAGGGATTGCAGAATAAGCATGCAGCATAACAATACAAAGGA
GAATAAAGATAGAGGAAGAGAGCTGGTGGGCGGGCCTCGTGAAGGGGATGTTGGGTAGGA
GGGAGGAAAGCGAAAGGGAAGAAGGGGAAAGAAATTCAGGGAAGAAGAAGGGAGGCCAGA
ATTAAAAACACGACGACACGACGACACACCGACGAAGGGGGAAAGAGCGAGAGACGAGAA
CACAGAAGGAGCAGTTGTCTGGGTGCATGAGGCGGTGGCAGGCGAACAATGTGCGTTGGA
AGGAGCCACACGCGCAAAGGAGGAAGGAGTGATGCAGTGAATGGAGACGAGATGGAGAAC
AGCAGGACGACGACAGGAAAGAGCGGCCGTGTTTGCGTCTGCTTTGCTCTTGGTCGCTCT
TGCTGCTTTTGTCTGGCTTGTCGGAGTGCCTGGCTGGGTCGCTCCTGCCCACTTTACACA
AAAGAACGTCCTCCAAACGGTTCCGGATGGCGAACGGAAGAGTGCATGAGGGACGTGCTA
TGTTGTCTATGGCTTCCCGATCTGCGGATGTGACGAAGAGCGTTTGCTTTGTCGAGACCA
ACGTCTTGTCCTGCGGTGCAGACAACTGTGGACGGTGGACTATGGTGCTGCCTTTGCTGA
GCGGAACACAAAGAAAAGAGAGTGGCCGAGTGGGTGGAGAAGGGGGTATGCAATAGGGAA
GGAGCGCAGGGGAATACAAGCAAGAAGGGAAAGAGCAATGCAATACAAGAAAAAAGAGAC
AAGAGAAAGACGAATTGGGAGAGAGTGAAGGGGCGGTCTGGCTCTGGTGCTGGCCTCTGG
CGCTGGCTGTGACTGTTTGATTGTGGGCTCTGATCTGATCTGGCTCTGGTCTGAGAAGAG
CCCTGCGCGCGCAAAAAAAGACAACTTGTTTACTGTAATCCTCGACGAGGCGAGTCAGCA
CAGGCGTGCTGGTGGAACAGATCTTACCTGGAGATTTGTTGATTTTGTTGTCCCGCGTTC
AGATGAGACAACTGGCGGCTACGAATGCGGACGAGATACACGATGTGTGGTCTTTGGCGT
CTTTTGGAGTGTTTGGCGGGTTTTAGTGGTGAATGGGTGAATAGTGAGTGTCAGAGTGAC
TGGAATGTGCGTCGGTGCGGAGTGGGCAAGGAGAGAGTAAAATAATTTAAAAAATAGGTG
AGACGCCGGGACTGCTGAAAAGCTGCTGGATCGCTATTTGCGAGGAAGGGGTGGCCGTCG
ATCGTTCGGTCGCAACAAAGAGATGGGAACCGTGGGATGCGTCAAGTCCTGTCAAGACTC
GCTAAGAGAAAGACAGGAGTCAATGGCTGGCGAGAGAGATCCCAAAAAGTAATGAAAGAA
AGGCGAGACGGTGTCGTCAATACAAAAGTACGAGGGCGGATCTTGCGAGAATGCGATAAT
CGATAATCGAGGCGACGAGTAAGGAGAGATTGCCGATCGGAAGACGGAAAGGGCGAGAAG
AGTTTAAGCAATAAGCTGATTCCGGAAACGACTGTCAGTTGTTGTAGTCGAAAGGGTGAG
AGAAGGGGAGAGAAGAATTGAATATGGAGAGAAGAAAGGGAAGAGAAAGGAGAAGGGGAG
AAAAGGAGAAGTAAAAGAAGAAAAGAAGAAAAGAAGAAACAGGAGGAAGAAAGTCTACCA
CATGAGACGAACCCGGCAGACAGGGGAGCGAGGAGGATGATAAAAGAAGGTTCCGAGAAT
GCAAATGTGAAGGACGACCCAAAAGGCCAAAAGACGTACCAAAAATGAGTGCTCTCTCCA
AAAGGCAGAGGGAAAAAGGCACTGCAAGAAGAAGGAGTGTGTGGGAGTCCCAGTCGTTGA
ATGAATGACCAGGGGGGTGGTGATTAAACAAGGAGCGGGTTGGCCGATTGTTCCAGAACG
TAAGGAATAAACGGATGGGCGTGAGAACTATGGCTCTTCGTTCCCTTAGAATGGTGCCGT
CCGTCCAGCGTGGCACGGGTGGTTTGGGTCTTTTAAGTTTTGCTTTCGACCAGAGAAACG
AGTGACTGCGTGTGTCGAAAGAAACCTTGCTGTGGTTATTTTATGGCGTATGGCGTATGG
CGGTGCTGGCGTCCTTCTTCTTTCGTTTTGTCGTGGAGCTAGAACGGCAAAATGGCGGAG
AGAAAGTGCGCGGTCGTTTTGTTAATTAGAAGCCAGCGCAGGGGAAACCGTGATGGTGTA
AATGGAGAAAGGAGAGGGGGGTGTGGGTTTCGTTTTGGCTTGGTTGGGTTGGGCGTGTTT
GGTGAGGATGTAATGGGATTTAATGGTGGTCGACGTCAGTTTTTGTTTGGAGTGGGTGGG
CGTTCTGGTTGAAATCGGAGAACGCCAGGAACAGAGAGATTGGTGACAGATTCGAGTTCA
AGGAATACGGAGAGGAGAAAAGAAGAGAAGACAAACAAAACAAAAAACAGAAGAAAAATA
ACGAAACGCAAAAACAAACAAACAGGGGACAACAGCGTCGTTTTATCTAAACTGGCCGGT
CCCTGGCCAGTCACGAATTCAAAGATGCTATTTTGTATTTTTTCCGTTGGTTGTTATTAT
TGGCGTTGGTGCATTTTGTTTGGTGTATGGCTGTGTACAGATACATGTTGTTCCCGTTGC
TTCTATGCTGAAAACGAGGCAAAAAGGGGGACTGATGACACAGCACTACACAGAAAGTAC
AAGTGCTCCGAAGCTACGGCTCCGAGCGGCGCCACGGGCAAGAACGGTGTAGACCACGAA
AGGGAAGTAGCGACGGTGGGAGGCAAAGCGACGGCAAGACCTAGGGGACGAAAAGACGAA
TTGATTCGACGAGCCCGAGGGACGGTGCCAGCCGGTCAAAGAAGATACTTGCTACTTTAC
GAGCCAAAAAAAGGAAGGGCCTAAAGAGAACAAACAAATATAGCGCTCAGCCGGTGAGGT
ATTACTGCCATACAAAAAAGAAAAGCCAAAAGCCAAAAACGCACCAAATGTCCAAACAAA
AAGAAAAGCGACCAAAAAACTCAAGAAACCGAAAGAACAGCAGAAGAGGAAAAAGGAAAA
ACCCAGAGGGTGTGAGTGACCCAGGAAAACACTCCTTTCAGGCACGGCAGGCACGCTGTT
TGGGAAGCTGCAACCCACACCACCTTTACGATTCAGCACCAAATGCACCCATTTTGGCAA
TCAATGACCGCTGAAAATTGCAAAAAGCACCCAAAGACGCCCCCCTTTTTTCCTGTCCGC
ACAACCCTCAGGACACCACGTCTTCACCACCAAAAAGAGAAGTGCCCACTCACACCTGAC
TTACACCAAAAAATACCATGAGCATTAATGACACACCCTCCTCCCACTTTACACGCCTAC
ACACCCTGCCTTTCTCCCTATTTCTTTCTTCCTCCCGCGCCCTTTGTGCCCTTTCCCTTG
CATTTTTTCCCCTGTGTAGATTCGCTCCCGCATGAGTCCATCGTACATAGTGCACTGAAA
TACCCCAAAAATCCCCGTACTATGTGCTCTGCAGTCATAGCTTCTGCCACAAAGGAATAT
ATTGCCAGTGGGGGTGACTGGGCCGGCATTATTGGCAGCTATTGCATGCCAGACAATAGA
ATAAGAGAAAAAAAAAAAAACAGACAAAAGAACATGCCGAGTAAAACACGGCAAAAGCAC
GGCGAGGGAGAAAAGGCGGAAAGTTCCCACTGCACACCCTCACCCCTGGCAAATATTGTA
TTTTTATTTTTGCATGCACCGGCAGGCTGGAACCCTACTGTTTTTGGGTCGTTTAAAATG
GGAAAGGAGGCCAGTACGCTAAACCGAATGCGGAAACATCTACGACATGTACCGCGATAC
AAAGGTACCTCGACAAGATACATGTACATCGATTTATATTTTTTTATTTTCTCGTGCAAG
GCTACCACAGCAAAAAAAGTTGTTCTTAATTTTCAAAAGTGTGCAGAATATTCCGTGTAG
TTCTATTTGTCCATCCCTGACACTTGCCTGCCCGACGATGGCCGACATGCGATGTTGCCA
GATTACAGCACATCTAAAAAAGAAACGTCGTCCAGAATACTCCATACAATTCGCGTTTAT
CGCCCTTATCACGATGCGAAGCTGTCCACCGACGTCATCGCAGGATGAATATCGGCCCTG
TGATTCGACAGAGCCGAAGGGCAGCAGAGGATAGCCGGTGAGATTAAAATAATTGTATCT
TGCGAAACTGCAAACTGCCGGTCGAGACCACGCTTCAAGTTCCCAAATACGGAACCATGG
CCGCTGTGGTGGCCCGGTGTGTTGGGCCGGTTGTCCAGTTTGCCTCCGGGGAAGTACCGG
AGGCGTTCGGAGCGCTGTTGGATATCTCGGGTGCTCTCACTATAAAAGGGGAAAAAGGAT
AAATACTGTGTAAAAGGACGAGCAGGCTTAGTTGGTCACATGATGTTTCGTCGAACAGTA
TTTCTTCAATCCTCAATTTTTTAGGGGCCCGGGGGGACTTTTTTTTAGTCAGTCTCGGGG
TATGCTTCGCCCTCTCAGAGTGCGATGTGGGATAGTGGGAATCGTGCGCATAGCGTGTCT
CCGTGTGTAGCGCTTTGTAGTGTCCGCAAGCGTGGGCTCCCTCGAGCTGAAAAAGAGAGG
GACAGAGCGACAAAGCGAAAATGGCTCGCCGGCCAGCAAACACCAGCCACACGCGTATTC
CGGCGACCGAGGGACATTTTAGGGGCAGTGAACGGTATGACGTTTGTGGCGTTTTCGCGG
CCTTTCATGGGAAATACAGCGGGTTTGGGTCTTTGACTCTTTCGGTGTCCTTTGATTTTA
GGGCCGGTCAGGCACAGATTTTCACAAACCACACCACCACACCACCACACCACCAACAAC
TGAGACACCGAGAAGAAATGGCACTATCAGCACTATTTGGCCCGCCAGCAACAAAGAACA
AAGAAAACGTGCATACAGACGTAAAGACAGACCAGTGCCCAGAGGCCTAGAAACGTCTAG
AGATCGCCAGTCCGGAATAGGGCAACTTGTCGCTGGCGTCCTTGTGAGTTTAGGCTTCTC
GTAATGCCGTCAGTAAAAAAGGATAAAGCGTTTGCCAGTTTTTGGCAGTTTTGGCAGATG
CCGTGACAAATATCACTGCAGTCTCTTGCAAGCCCACTCACACCTCACGGCGAGCTTGCG
GTCTCCTATTTTGATCGGCTCCGATGGGTCACGGCTTCGGCGACCACCATTACGACGTCT
TACTGTTGGTGCTGTGGCTCTTGCCCTCTTGTCTTGGAGGATTCTCCTTGCTTTTTACAT
GATGCTCCATAGAGGCAAGAGTTCTCAGGTAAACTGTAACGAATAGCAGGATCGAATGGC
AACCAACGGGGAGAGACCCTCTTTCTTCGCTGCACCTTCCTGTAGGTCCGATCATCGCTC
TTCGTCTTCTTGCCCTGGTATTGGTCTGCCAGTCTCCTTTTCTTCGCATTGACTTTCTGC
AAGCCTCGCTCGCCTCGTAGCCTATCTTCTCTTGTTCTTTTGTCTACTGTGTATTTGTTC
TCTCCACCTAGACTGGATTCGCTCTCGTGTTGATTTTATCTTCAGCCACCAAACAAAAAC
AACTACGTCACTATCAGCTCGTGACGAGCATCCTGACGATTGTCTTTCCTCCTTTCTCTC
CATTGTCTTGGAAACTCCACACATTCGCCATTGCCAACCGTCGCCGTGATCTCTCGACAT
CGAACTCTTTCTTCCCTCGATTGAGAAAGGTATGCCAAGGAGGTGCCTTTCGCACCAGTC
GGACCAAGCGGCGATGGCTGTACGACAAACGTGGATGCAAGTATTTCTCGTGCAAAATAT
GCACAAAAGGTACAAAGTACGGGTATGTTGCATCTCGATCATAGCGAGGTGGAATACGGA
GTACGCAACACCGGATACGTCGTAAACCGGATGAGATTGGTCTCCACAAAAAAGCTCGCC
TCCAGACCAAAATGAAAATGGCCCCCGGCAAATCCACAAAAAAACCACATGGCAACACCG
GTCCTCACCTCGGTCCTTTCTGCTTTCTGACCTCCCTCCTCCCAAACCTCAAACCTTCAA
ACGACCTTCTCGGCCCCGTCCTGTTACACCAGGCCCCGTCTGGTCTGCTGGTGCGTCTTT
CAGATGAAAATGGGGTATTCTTCAATGGTACTTTTGTGTCTTTCCGCCCTGACGTCGTAG
GCATTCTCTGGAGGAGCCCCTCTCTTATTCCCTTTTTCCTCTTTCAGCCATTTTTCAATG
TAACTTTTCAATGCAATTTTGACGTCGCAGTCTCAAGGTACTTTTGACGTTGCAGTGCTA
TTTTGATTACAACGGTAGCCAGCCCTCTTTTTCTTGTTTTATTTTCCTTTTTATTTATTT
TCTTCTATTTTTCTTTTCTTTGTGACAAATCTCTGGTCCTTCTTTCCCTCTTCCTCTCTG
GCAGGCACTCTGGCACTGACAAAGATGCGACAAGATCCCTGCAAGAACAAAAATGGAAGG
GAAATAGAAGAGAGAAAGAATAACAAGGCGACTTGAGAGTATCCACTTTGCAGCCTGCAC
CCCTGTCGCCAGAGGCACGAATCAACCGCAGACACACAAAAACACACACTAGGCCACAGC
CCACAGGCACAGGCACAGACTTCGATTCAGATTGAGATTCAGGCACAGGCACAGGAACAG
GAACAGGGAAAGGAGGAGACAAGGAGTCGCCTGAAAGCCTGAACTTTAATTCTCTCATCG
GTCCATTGTCTGTGGCGACTACAGCACTGCACAGCACAGGTTTGGAAACAGCGACGCCCC
AATTGCTGTACGACGCAGCAAGCAGGCACGAGGCGTAGGAGGCCAGTAGTTGCACAAATT
CGCCATTCAAATGCCAGGGGCAGGAGCCACCCACATGGGGAACATAAAAGTGGAACCCGG
CTTCCAGGTGCGTGGGCTAATCTGTCCAAGATTGCGCGCTAACGCCGTATTTCAGATCGG
AAAGAGGAAAGGGGAAAGGGGAAATTGGGCAAATGCACTGAGTACTGGGTATGGGGGAAG
GAGAGCTGAATGTGGGCGACCCTTTTTCGGCGACCGCTTTACGGCAGCCGCCGCTATCAA
AGAAGTACCCGTACAGCGGTCAATAGGAATCAATTATGGCAGGAGCTGACAGAGACGACC
GGCAAAACTGATGAAAAGACAAAGCGACAAATAGAAAGAGCGAGCCTCAGTAAGGCTGCT
GGCGACAGGCAAGCACGCACACACGCAAACCCGGAGTTACGATCTCATCAATACAAGTAC
GACAGATGGGAGGTGAGAACTGGTCCTTTTGTCACGCGAAATGCCCCTCACAAATGCACC
GTATATCCCTCCTGCTCGGCAGATTACACAGACAGAGAAAACAGACTACGACTGCGTTTG
CAGTTGCGAATTGGAATTTCGACACGCATGCGTGCATGTTATTATGCCCAGGGTCAATGG
CCCTTGAACCTTGCCCTCTATTTTGGTGAAGACAATCAGTGGACAACAGTGGGCAGCGAT
GGACAGGTTACCGTCGTAGTGCCCGTTACTCTGGTAAATTGTAATTTATGTCGTATGTCG
ACGGTCTTAGTGTACACCCTTTTCCATGCGAGGCACTTGCAAGGAGAGAAAGGCAATCTC
TAAATCTGCAAATCTGCCTCTAAGCCTAGCCTAGGCATGCGAGCTGCTGCATGCGAGGTA
TTTCTGATGAATTATGTCTGGATTTCAACCGGAGAATCAGGCACGAGTATTCCCGAGTTA
CTGGGCCGTGGTAACACGAAATTCAAGGTTCTGAAAGGCGCACAGTGATGTCAAAGAAAG
TTCAGGGTCCAATCCAATGACAGGCCTACCTGGCGTCATTCATCAAGTTGGATTTTGTTA
GAGCCAAACAAAACGAGGCGGCATGGGCGAGTGGAGAAGTTACAGTGGGTGACTGTGAAA
AGGCGAAAAGAGGGCGCGCTGAAGTGGACCCTTGCTTGACGTCCTTTTCTTGTACCCAAT
CGCAACCCAATCTGTAATTTGAGATTCTGCGACTCTCAGCTCCTGTCGACAAAAGAAAAG
TCAGGCGGGCAGCACCACCAGCAACAGTGTCTGCAGGCCCAAAAAGACTAACGAATAGTG
GCAGGGCGTTTTGGTGGAAATACCAATGGCCAAAATTGACAATTGACAGGCAGGCGACAT
TCAGACAGAAAATATGGACAAAAGAAGAATGGAGAGGGTGGGCAGCTGGAGCTTGCTGTT
GTCAGAATATTGTACTTTGTAAGCTGGTGACTGACGCTTGTTAGATCTTTGCCTTGTGCA
TCATCAGGTACGACATACACCAAGCTACTTTCTGCATGTCGGTACCTGATGAATGCAGAA
GAAGAAAAGGAGACAAGTAGAATAACTGGACAAAGACGTACGAGATGAAAAGAAGCCACA
AAGACAAGCCGTCGTAGGAAACACTCAGGCGGATGGTAGATGCACTAATATCTCAAATAA
AGGGGAGTGCGACAACAAAAGTTGATACACCGATCTTAGTCACTTCTCGATAACTTCTCA
GTAACAATATCAGCAACAAAAAGGGTTGGTGTGGCACGCTGCCGAGAGAGCCAATTTACC
GGGATGAGGATAGGCAGAGAGACGCCTTGGGAAGGAAAGGCGGTGGTGATGGGCTACTGA
ATGGTGCATATGTAGCTGACGAAACTGTGTAGTTGACGAGTCCGTACTGAGTTTTACAGG
AGGCCAAAAGCAATAATGACGGAAGAGGAAATGGCAGAGCAGCCAAGACGAGTCGACCCG
CGCACAAACACCACCATCATCTGAGACATTCGGCCGGGACTAGGCTGAGGGCGGAGAAAA
GACGCAGAAAGAGAAAGGGGAAGAGAGCAATAAGGAAAAAGCAAGTGAAGATGCTATGTA
TGTAGAGTACGTCGTCCTTACTGTGTACTTGTATTCAATAACGATACGCTTCCGTAAGGG
AGCTTGAACGGATGCAAGGAAGAAGGATATCGGATATCGAATATCGAATATTGAATCGAG
AAAAGTGATGGTGGCTGTAGCCAAAACTAGAGGCAGCCTTGTCTTCTGTGCGGAGGTTGG
AGGACAGCCTTTGGAGCAGGAACAGGTTTTTGAGAGAGCAAAGTAGACGAATAACACGAA
AAAGTGCCTGCATGCCCGCATTGGGTATTGTGCATGCATTGGCTTGGGAGGCCGTGCATT
GTTTTGGTTTTTGGAGTGTGTTCGGTGTTTTGGCGGCTGTGCGCTGATTCCAATCAATTT
GGCGGAGGAAAGGACAAGGCACTGACAGCTCCGTGCAGCAAATCCTACCAGTGGTGCTTC
ATCGGATAGTGCATCGAAATCAAACAATCAATAATCAATAATCAGTGCAGTAAGTGCAGT
TGGTGCAGCCAGAATCAGTGCACATCCGATCCCATGGCCGAGATTAAGAGAATGACTGAG
AAGAGAATAAGTTAATAACCAACGGTCGCCTCGTCTTACTGCGGAATTCACTGTGCATTC
TCAGTAATACGGCAGGGCAGAGCACGCCCGATATTCCTTCCGTTGGCATCGATCACGAGG
CGAGATTGAGGAGGAATGAAACAATAGACGGAGAGGAATACAGAAATCCTTCCGGGACGC
CCGTTGGTATTTTGTGTCCTTGCATTCTGCCATCCTTGTCTCCCACGCATTAATTACGAG
TCTTTTGTGCAACAATCCTCCGCATACAACATCAAGTATGACGCACTCCGTAAGACAGAA
AACAGAGTAAGATAATGCGCACGAGCGTATGTCGGAAGAACACCCACAAACTCGGCATTC
AATATTCGTCATGGGCGGTGAGGCATATCAAATCCCGTGGACAATAAAAGAAATTGAAAA
TAATGATCTTGTGAACGACAACCCTCCACAAAACCAAAATATCCTTGACTGCTGCTGGTT
TGTCCCAGCAGCTCGGTGCCGGGAGAGCCAACGGGCAGGCAAAAGACGAGTGTGAACGAA
AGAGAGAGAATAAAATAAAGAGAAATAGATGCGATTCGACGATGGGACCAACAGGAACAA
GAAACACCCAAAAAATAGCCTCACTTGTCGTCTTCAGTATCCCTACCGCCAGGTCAGATG
GGGGCATTTTTTATCGTCACGGAAAAAAAAATAAGAGCCAACTGTTTCGTCCCAATCGGG
AAACTATTTCGTCCCTACAAGTGCCATTTCGGTGTAAGAGATGGTATGGCGAGGCTCTCC
TATGTATCTATTCTGTGCTACTTTTTGTTGCTTCGGCTCTCTAGTACCTCTTTACCTTTT
TCACGTTTGTCGTTTTAGAACGTTTAGAACCAACAGATATTCCCTGCGGCGTGGAAAGAA
AGGGGAGAAATTTGTGAAAAAAATGGAGCAAAGGCTGCAAAACAAGAGTGAATAGTGACG
ACTGGGAGGACGCTAAACAGGCCTTCCCGAAGAGGTACACGCGGCGTTGCGTGTTAAATG
TAGAGACATAACGGAACCGTAGAGAAAAGGGCAAAATACCACGGTGGACAGGCGACCTTT
TGGCCAGTGATGTTTGTGCAATTTAGAAACGTATCGTACATGTACGGAATATTCCGTCTC
CTACCCAAAAGAAAAGGCTAAGAAGGAATCGTTCTCACTTTCATATGGATGGTACCTGTA
AATGTAATTCAGTGCAAGTACGAAATACTCCGTACTGAATTCATTGCAATCAAAAGGCGG
GATCCATCTCGAAATCTCGAATCTAGATCGACACGGATTTTCCCCTCACCGAAAATGACG
AAGCAAAGAGAGGGGAGACAGAGGAGGGAGAACTGAAAAGAGAACATATCAATTAAATCA
AATGAAAAAAGGCGCCAGAGAAATATGGGATAATGAACACGAAACGCGAAACGCCGGAGC
CGACAATTATGGAGAAATAATGTTGTAGAGTATGCAGGTCATACAAGGTACAAGTTACTC
GCTTAAATGTCTAGATCGAACAGATCAATAGATCGAAAAAGATCGAAAAAGATCGAATGA
GAAAGGCAAGATCTTTGTCGGAGAGCAATCCCGAAAGACAAAGCCACAGCCAGAGCCAAA
TAGCTAACGAGGCCCAAATCGTGTACATACATCCAGACAGGGATATGGATGTAGGCAGCA
AACTAGAACCAACAGTCACAGCCTTGCCACACGAGTACGAAATAGAGAAAAGAGAACAGA
GCAAAGAGAACAGGGAAAAGGGAAAAGAGAAAAGAGAAAAGAGGGTAAGGGAGGGAGACG
AATATGAGAGGCTGAGGGGAACGGAGGTAAATGCCCCTATTGGCCAATTGGGAATCGAGA
CGAGGCCATCTCATGTAACGGAATGATAAAATAAAAGGATAAAGAAAACAAAAGTACCAT
CTCTCGGTCTTGCCTTCCCCCTCCCTACCAAATGTCCTTTCAACCTATTAAAAACGCAAA
GCCTCAAAGAAAAGGAAGCCAAACGCTACAAAGCCACGCGGAAAGGTGGCCAAAAACGGG
AAGAGATACGACGGTGGCATACCTTTTGGAAAGTGTGTATGGTAGGGGGGGGGACATTAA
AATAGAAAGGACCTCGCCGACTTCTCCACGCGGTAGAACGCAGTTCAGAACAGAAAAGAA
AAAAAAGAACAAAAGAACGAAAAAACTGTTGGTTTAGCTGGGCTGAACACCCTTTTCGAT
TGTTGAAAGTCCGGGACGATGTTTCGCGGACATGTCTGGATGTCGATATCAATGCCGATG
TCGCTATCGCTTCGAAGTCCATTCGAAGTGCATTCGATATCTCCCATACCCGATAATCGA
TAAATCTTTACACAGGAACCCATTAAATATGCTTCCACATCCCATCGTTGTAAGCAAGCA
AAGGCGAACCAGGGAAACCCTCGCGTCACCGGTCCCGTCTTTTCCTCTTCCCCTTTCCCC
TTCCTCCCGGCAAGGAGCCCCGAAGAGTGGCTAGACCAAGATGGGCGACAGTGGAAGATG
GTGGACAAACGGTGAGTGGATGGTGGAAGATCAACCAGAAGAAAGCCTCAAAGTGAAGGC
CCAAAAATATAATCTACTAAAAAACCAAAAACTAAAAACAAAACGGCCGCTTTGCCGTGC
ACGCCGTCGGTCTGCGGAAGCGGGCAGCCTTGGCGGACAAGTGCAGAAATAGAATCCAAA
AGAATGAACCAAAAAACCCTCTTGTCACGACCCTTCTCTACTGAAGACTTGGCTTGACAA
GTGAACATTTATGAAGTGAAGGGCAGGCTTCCAGGCGTTCGTTTTGCTGTTTTCCCATTT
CATCCTACGCGGCTTATCGTTTGTCGTCTTCGTCTGCCGGCATCGTCGCCGTTGAAGTCG
TCTCATTTCTCTCCTTGGACCTCTAGCTGCGCCTCGAAAGCACCGATCGCTGTAATTCCC
ATTCATCGTTTTAAAAAATCCATTCAGCGTATCGTAAGATACTCTTGTCTTTGCCCGCAG
CCAAGTCCTTGGCCTTATAATTTTCTTCTTTTCCTCGCGCTGCCCATAATATATCGTAAG
GCGAGACGTTGCTTTTTTTTTTTTTTTTTTGCACTTTGTCAGCTGGGTATTTTTCTGCAT
TTTCGTCGGTCTCCCGCCTCACCTTTTCCTGAGTGCCCCCCCCCCTTCCTATATCCGACT
TACCTTTCCTTGTACTCAATAAGGCTGCAAGTCACGCGATGATGAGCAAAAGGCGTTGTA
AACCGTCGCCGTTGAAAATGCACAATGGCTGTGAAATATGGAATTATTGAATAACGACGA
CACGCTGTAGTACTGTATAGTTTGCGACATTGCTAGCGTATCAATTCTGGCTGACTGCAG
ACCACCGACTGCAGTCTGCAGACTGCAGGCGCGGGCGCAGGACATGATTTGAAACTTGGA
CTACTGTACGGACGCAGTCTCGCAGTTTTGGTGGATGGAGACGGAGACGACTGCAACAAT
GACATTGACTGCAAATTGACTGGGGACTGGTTCCAGCGAGCTGCAGCATCTGCAGCATCT
TGGTATCTTGTGTTCACAGCAAGGCGCAGGCTGCAGGGAGGGCAAAAAAGAAAGTAAAAG
CAAGGTGTTGACTGGCCAGGACTCACAAAGACTGGCCGCAAAGAGATCGCCACGAGAAGC
CCTAGTTTTCTGCAGGGAGCCAAGAGGCAGAATAAACGGAGAAAAAGAAAGAGGAGGTCA
TGCAATCAAACAATGTACGCAGCAGCACGAATATGCACGCGGCCGAAGCGCATGACGGCG
ACATTTCGTGCAAGGTCGGCAGTCTTTGAGGAAAGAAGAGGAAAGTGAAGGCGAGACAAA
AAAAAAGCAAGGACAATGTAGAAAAATGAAGGAAAGCGGAGAGTAAATAATAAAATAAAA
ACAAAGAAATTAATCAACAAGAGGACGCTCCTACGCGCACCTTTACATCAGCATTAGATC
ACTGGACTTATTAAAACCAAGATGAGCGAAAGGTATGTGAAAATAAAAATAAATAAACAA
CGAAACCAGACATCAAAATGGAAGAAAACAAACAAGGCCGAAGAAAGAAACATCGCCGAG
AAAACAAGCAAACATGGGGAAAAGAGAAAAAGAAAACAAGCACAAGGGCAATGTTCACGT
CCAACAAAACGCCATTCCGTTTCCACCCCACAGACGGGCTAGCTACGTGCGCAGGGAAGA
ATTGCAAGTACAGAGTCCCGCGTCAATGCAAGGAGAGCGCAGTCTGTAATTTCGCTATCG
AAAATGGTCCGAATGCCGTCACTGTTCCGTATTTCATTTCCATTTTCATTGCCATTTTCA
CTCTCGCTCAGTGTGCGCACGTAAGGGCTCAAGCTATGCAACGGGATGTGATGCGAGGGG
CCGCCACAATTATTATAATTCCAGTCCCTTGTTGTCTTGCAGTCCAGGCCATGTTTGCGA
CAATATGCACGCTGTGTCGCAGCCCACGGAGCAAGGGCTGAAGGGAGGGAAAATGGAAAA
ATGCAACACACACGTCACACGACACACGACACACCGCGACTGGAACAACAAGACAACATG
TCGACAACAATTGTAGTCTCTGGACATTTGCATGGGTGGGATCGACCGGACCGTTTTCTT
GTTGTATTCGGCGGTCACTCTTTTCATTCTTCTCTTCTTTTCTTCTTTTCTTCTGACATG
TTGTACTTGGCTGCGTTACAGCACATGCAACGTCCTTGTGCTGTGCAATGTGCGATGCAC
GATGTGCAGTGTGTAGCGTTCTTTTGTTTGTTTGCTATCGCAGAGTTGCAGTGCCGCATT
ATTACAAGTATTGTGGTGTTGCAGTGTTCGGAGGTCATGACGTCGTGGACTTGTGGGCAG
GTACATGCGTTTGTGCGCTCCTGCCTGTTTTCCGTATTTTATATTGCATTCCCTCTCCTC
CCCACTTGCGCCTTCCTTCCGTAGACCTACCTTCCTTCCCTCCCGTCTTCCGTGACGGAG
CGGCACCGAGCCGACAGCAACAGTTTTTTTCGGCCGACAAGGCCGTTAGCAGTGTCTTGA
GCCCATACACAGTAAAGAAGTACCCAGCATCTCACATTGCACAGACCGCAAGCACTGCAA
AAAGAACAAGAGCGTCCAGGCTTGTTTCGTACATCAAACAGGCTCTGACGGGCGAGACGG
AGTACTCAGTTTGCCATGATGCCAACCCTTTGTTCCTTCCTCTTTTGGGCTTTTGTCTTT
TATTTTGCCCTCTCTTTCCTTTCACTGCCTCCTTCCCTCCACCTTCCTCCCACCCCAGGT
TGTCCCACGTGGCACAGGAAGCGAAAAGGCCCGTCCTCCCGAAGCGTGGGCTCTTGCCCG
GTCGAATTCGACATTAGACATTAGACATTAGACACCAAATAAAAAACAAAACGAGGATCG
AGGGTCGAAAGGGCGTTTTTGTTCTGGGAAACAAACATGAAATAGGGCAAACGGGCAAAG
AGCGAAAAGCGAAAGGCGAAAAGCGAAAAGCGAAAAGCAAAAGCACCGACATACCCGGCC
ACTGACTGCAGAAGGTATGTGTTTATCGAGTGGGTGGAGGGACAATGGCATTGTTCTTTT
GTGCGCATTTGCACATTTTGCACATTTTGCTCTTTTTAAAAGGTATTACACGAGGACCTC
GTATCGTACTTTGCAACAAAGAGGAAGGAGGGAAGGAGCAATGGAAGATGGAAGACGGGC
ATTGCGGACACGGACACGGACAAAGAGAAAAGGCACGCAATACAGGAAGGAGCACATGCG
GATGGTTGCCTCTTACCGTCACAGGCAGAAACAATACGGACTACGGGGCCTACAATTGCA
AATACAGAGGCGGGGAGGCCGGTCTAGAATATCGAGAATACGAATGTATGCGGACAGCTG
TTGGAGTGGAGAATCGATCTCAATCATCCTCGACTCAGTATTCCATTGTTGCCCTGTTCT
TTTTATGGCGAAGTGCGAGTTTGCCTGCGTCAGCCTACCTTTTCAGCTGTACATGGTCCA
TCAACGACGAAAGACTGAATACGACGTCGTCCTATTGTGGCTCAGGGCCGGCCATGTCGG
TCATGTCACATGTGCCTGTGTGTCCACTGTAGCTTCTGTAGCTTCGTCAGGGCGCTCACC
TGAGCAATCTTGCCCCATTTCACAAAAGGTCCAGATCTGGACCCTCGAAATATTAGTACT
GAGTAGGGCTCCTTTGCTCTGTAAAATGCCCGCTTTGCCCGCTAATAAACAATGCCATGA
CAAGTCCACGTTCTGGACTTTTAGACCTGGCCTTGTTCTGGCTTTGTCTGGTCTGGCATG
GCCTGGTTTTGGTTTTGGTTTTGGTTCTGGACCGGTCCCCGAGGGTGTTGTCAGAACTGG
CAGCTTGTCATCCCCTTCAAAACGTGCGGTTTAGCTTTAGCAATGGCAATTCGATAGGAC
AAGAAGGGGTTCTGTAGGTATTTGCGTTTTGCCACGGCGGCCCTTGTCGACGGATTTCGA
TTTCCAAATGCTTTGAGTCTTGGCTCTCTAATACGAGGCAGAGCGCTGTACGACGAAGTT
TTGAAGGAATCCAAATCCAGCGCCCTTCAGTGGACACGGCCTTGGCTTCGCCTGGCTTGG
CCACTCCGGAAGGCGCTCAGGTGATCGAGGCGACTCGGTCGTTTTCTGGTTTCTTTGTTA
CGGCGTTGCCAGTCCGCCGATATGCCCCTCCTTACCTTTTACCTTTCCCATGTAAGTTGA
CAATTACTGCATCTTGAGTCTTGGCATTTTTTCGTCTCGTTTTGGTCTTCTTTTCCCGCT
ATAGCGTAAGATGCCAAACGATTTTACATACGATACATGCCAAGTATGCTCGTAAAGGCA
TCAAATAGGAAATACGCGTACAAACAGGACCTGCCGTCTGTTTGTTTGTATTTGCTGTAT
TTTCTTGGCCTTTCAGGATGCAACTTTGCAACCGTCGACTCTGGCAATGTCAAGATACTT
GGCATCTGTATATTCTGTTTGCCTAAACGGGTGCAACGACAGCATCCCGACTAAAATGCA
TCAAACTTAACGTGCGATGCAACCAATGCCCAGAATTAGAGTGCAACGTGTAGGACAGTA
TGAGTGAGAAGACATGAAGACATGGAAATTGAAGGTTGGAGAAGGGCAGAAAAGCACTAT
AATAATCACAGTCAGAACAAGGGAGAAAGGGCAGGGACACGGCAGGCAGCGCCCGTCGAG
CAGGTTGGCTGTTGGGTGGCCGTGTGCCGTTGACTTTTTTGATTGTTTTTGTTTGTATCC
ATACGTCAAAGACATTGTGATCTTGTGTGTTGGCTGCAAGCCGAAACCCAACGTTGTGGC
ACAAACAGAGGCCAGCATGCTGTACAGCCACACGAAGCTCAACAGTCTGTGGAAAGAAAG
CGACAAGACGGCGAAAGACATGGACATGCATAGCAGTCAGTCATCACGAGAGAAGCGTCG
TTCCATTGTATTGTCCCATGCCCTGCCCAGTCTGTGAGAAGAGCCACTGCTTGGATGCGT
TTGCTGTATTGATACGCCGCCCTGCAGAGTGACATGCGCGGTGAGATTTTTGGAATACGA
ACAATACAGGCGAAGAAGGAAAAAAAAAAAAAACCCAACAGGGCGAGCTGAGGCGGTGGC
CGTTGTGGCGGCCCGTTACGTTGGCCATGATGCAGTGATGCAGGCACAGAAACGACCAAA
AGGACGCGGTGAGAATTGCGGCTGTGGCCCTGCTCTCTGACTGTCTGACGTCTGCGACTC
CGTTGAGGCCTATTTTCAGGCCGTCAAGTAGCCAAGCCTCACTTTATGTTAGCGGTCGCA
GACTCCAACGGTTGGCCACCTGTAGTTTCTTCCAATTCTATTTCTGTTGTTGGTTACCTC
CTCATTTTTCTTTTGATTTCTCTGATTTTCTGAGCTGTAACTGGCGGTGTGGCTGCAGGC
GGCGAGGATTTCTCCAAGACAGACAGCCAACCATTTTTTATAAGAATAAGGTTTCAGAAA
CTATTGGGTAGGGTAAACAATGCTGGAAACGAATAACGAATATTGGTTTAGGGGAAAACG
GGTTGAGGGCTGAAAAAAAAAAAATGAAAATACGAAAACAAACTGGGAGTGCATCGCGAT
ATCAATCGTTGACGATGCCCGGTCAGGGACCAATACATTGCCACGAGCAAAACAGCAAAA
CAGCAAAACAGCAGTTTTACCGTTGAAACCAAGGCGACTTTTAGTACACTTTTAAAACAG
TGCTTTCGGTGTCTTGCTTGAGTCACCACAGCTTGTTCTTCAATGGCAACCCAATGCTTC
ACCTGTGATATGAGTTTTCGGCGTCGATGTTTGCACTTACAACACGGCACACAATTTTCG
AATGTGCTATTGTGACTGTGATTGTGGTTGTTCTTGTGCTTTGGGTTGCAACCGCATATT
CATGTAAAACAGCAGCCGACAATGACAAACACTTTTAGAAAAGCATACGACGTTTATCAA
TCACGACCTGACATGCCTGACCTCATCTCGACCGACGCCCATTGTCAGGGCGGCATGACT
GTCCATTATGTATTTTGTGCGGTCTGCCAATGTCGTATGAATGCAATTGTGAGACGCTTT
TCGTCTCTTTTTTGTCTCTTTTTCTGTCTCTTTTGTTGGTCTCTTATTTTTGAGACCATC
CACAAAATAGCCGTTGTTAACCATTGCTAACATTGACACGGAGCAATGATAGGCGGCAAT
GATCGGGAACCCAATTGATCGAGAAAGCAGGGTCCTTGTCCTTGCTTGGGCCTTGGCGTT
TTATATTCACTTTTTGGGAGAGATGGTGCAGAGCAAGAAAACTCTTTAGCGGCACATGAA
TTCAAAATGTAACCCACTGTCGTGAGGCTCCAGGACGAGGCTCGCCGGCATCAAAAGTGC
AGAAGTGCACTTTTGGATTCTTATTTTCTTATTTAGCTTCATCTTTCACACTTTCATATC
GTATTCTTGCCCCATTCCAATTTTTTGCCCATGTGTTTACCATGAGTTTCCCATGACAGT
GCCTGAAATCAGGTTGTGAGCTCGACACAATGGCCACGTTCGAATGATCTGCACGGCATG
TTGTTTTGTGCCTGATCCGAGGCGATCAGGTGAATTGATCGGGAAGAAGGGGGAAACGGA
ACGGAAGACGAGCAAGAGAAGGCGAAAGAGAAGAACACTGATGTTCGAGAAGCACATCAT
TTTGTTTTACTGCCTTTTGGGGCATAGACACCTACGATGTACTCCCTACACGCAAAGCTC
GGCAAAGCTTGCACAGACTCTCACAGACGTCTCACAGACTCACGCATAGGATTGCCTCTT
AGAAATACAACGTCCAGTTCAGTGCACGCGTGATGTGCCTCTGATGTGCTTTTGATGTTC
ACAGAAAAAAGAGACTAGACAATGAGACAATGATGAACGGGGGATCGCTGACCAGAAGTG
ATGCTGAACTGCTACGATCTTTGCTCCCCCAATATATTCACACAAAACACACAAAACAGA
CAAAGGCATCGTACCGGGATGCAATTCAGGGAAGTACTCCGTACTGTGTAAGCATAAGAG
AGCAGACACATGGGGACAGATGCATCTGATATTGTTGCTGTTTGATTGAAGTGCAGCGGC
TTTCCGTTTTCCGTTGCCATTTTACATTGCCATTCTCCATGCCTGCATAGTACTTAATAA
ACAAATCTGAAGCTGCAGCTGACACAGAGCTACCCAGTACTTTTAAAGTTATCAAGCGTA
GACGCTCGGTTGCTTGGCGCTTTTATTACAGGATGAATATCGTCGAATGCTTGATTTTGT
TTTGTTTGATACGCGGACTCGGGCTGTTGTTGATGTCAAAGTTCAGATCAAAGTACCAAC
TGCGTTCTATAAAAATGAAGATCACCTTGCTTGGCCTTGTTGATGTTCTTATTGACATTC
CCAGGAATGTCCCATGCGCGTATAGAGATGTATTGTGCCGTACACTGGGACCATCCGAGA
CATTCTTATAACATTATCGTATCTTGGGAAGCTTGAACTTGGAGCTTCGACTTATGACCA
ACGTCACATTCAGATGTAATCATGACAAAAGAAGAGGACCGAAAAATTAAAAAAAAGAAA
TAAAAATAAAAAAAGGCTGGGGCAGGGAGAGGCGTCAACTCATTTCACGCTGCCGTGCAA
CAGTCAAAGCTTTTTATGTCCTTGCTGATGACTAGCAGTGTCTGCCCGAAATAACCTCGC
CTGCTAGCCCTGCATCTGCGTGGTGGGCAAAATGTCTCACAGCCTCGAGGCGAGATTACT
CCCACTAAATATTCTCGGTCTTTGATTTTCGTCACGGTTATGTCGCTGTTCTCCATTGGA
TCTCGCGTCAACCTTTCCCCTCGCGTGAATATTTCACGTATCCATCGTGTCGTGACGACG
GAAGGACTTGAAGGATCACCGATTCCCAGGGCACAACCTCTTCTAATCACATTTCCGTCT
TCTGAGTATATCCCGGCCATCATGCCCGGCTCCATGTATGTCAAAATGATGGGCTCGCCA
TTCATATCTATCTGCACTCGCAGATAATGACCGAACTGCATCGTCATTTTACTGCCGTTC
AGTATTCCCCCTGCATCTTCCATTTCACCATTCTCGGAATGGTCTTGAGGGCGTGTCAAT
AAGAAGAATCATAAGAACGCCATGGTTTGTTGCGCTAGTTGTATATTCTTTTATTCGCCA
TGTATCTGCCCAGCACATAATCGCCGGCTATTAATATTGCCCTTCCATCCCGGGCCCCAA
ACACTTGTTGTACTCGGTTGAGTTCGTCCAAAAATAAGAAAAGAAGAGAGAAAGATATCC
GTGAAGCGCCGCGTTTGTATCCCGAAATAGCAAAAAGAAAAAGAAGACAATAAAAGCAAA
AAGGCCCTCGGCGAGCCGCTGTTTTGTAGTTGAAAAGGAAGATAATGGAACAGAGAGAGG
AGCGTCAAGTTCCAACCAATCGAGAGAGAGACAGTCATCATTGTAATTGTCGATGCATAC
ATAGTTTAGCATAGTATTGTCGTCGCCGCAAAAGTCGGTTCCGTATCATAGTCGTGTGAT
GGCGCGAAAGGAGCTCAGTGCTCAGTTGCCCATGAAGACGGAGACCTAGAGGTGATGTCA
GCAAGAAAATAACTCAAACTTTGCTGGGGACGAAGATGGAAACCTACCGCCATGAGGACG
CAGCACAAGCTAATGTATGGGCTCAGTCGCTCGCCTATCCGTGCGCACTTCCAAAAGATG
CCCATCAAGCTGTGAGGAGTGTTAGCTGTGTCGAAAAGAGAGTTGGTTGCCTGCAAAGGG
CCGTGGTCGGACTCACCCATGCTTGCGGCTGTCGAGGAGTCTCGGGAAGATCTGGTGAAC
GTAGGCGCTGGTGCAGATGAGGAGGAGGATGACCAGCAGCAGCGACTGGAAGTTGAAGAG
GGCGGACTGGAAGGAGGAAGAAACGGGTTAGCAAGAGTCGCAAGAGTCGCCGTTTAGATG
CAGAGGGCTGCCGTCACTCACCATTGTGGATATGTGGAGAGAGCTCAGCTTCGCAAGCTG
TGGGCGATGTTGTGACGGCGTGTGGTTGTGCGTATGCTGGCAGAATGTCGTTTGCAGATG
GTCGATTTGCAATTTGGCGATTTTGGGAATTCGAGATGCTGTCCAGATTGGGGAGAGCTA
CGTATGTCTGTCCAGGTCCAAGGGGCTGCTGGAAAGAAGGCTCGCTATTGGCTGGGAAGG
GCGCCAGGCTGAAGTCAGAGCTGTTTTGTGGGTTTGCGGCCTGTGAATCCAGCAGCCTCA
CTAGCGCATTTTGGGTGCATCGGTTTGGAAGGCTGCGCTTTCACTTCCACTCTAACAACC
ATCTTTTCAGCCGTCACCTTTTGCGACAAACGACCCTCGCGACGCGCATACGGCCTGTCG
ACATCGCCAGTCGATCTTTTGTTTATTTTTTTATCACCAGCATATCACCGTTCATCCACG
ACTGGCGCGACCAACGATTGCCCATCATGGAGCCCAGAGCGCGTGCCGGCAAAAATGTCG
GCAAGATGAACTTTGGTTACGGCGAGCGTACGTCACACCTCCCCGGGCCTCCTTTCAGTT
TGTCGTTTTAGTTTGTTTCACTGCTAACATATGTAGTCCGCCAGTTGTTGTATGGCAGCG
GCGATGCCCGCGATCCGCTGCCCGAGACGATGCGCCTGCTCGACGAGATCGCCACCGATT
TTATTCAAAGCCTGTCGTTTGAGGCCGCCCGCATCGGCCAGTACTCGGGCCGCCAAAAGA
TCAAGTACGAAGACTTTGAGTTTGCCCTCCGGCGCAACCCGCTGTTCCTCGGCAAAGTAC
GCGAAATGTTCGAAATGAGCAAAGAAGTTAAGGACGCGCGCAAGATGCCGGGGATTGGCG
AGGGAAATCTGGGCAAGGCCGATATCAACGATCTGGCCAAGCTCGGCGAGGGCAATGGCG
AGGAGGGAGGAGGCGCGGGCGGAGAGGGCAGTGGGAACAAGAATGGCGACGGCGGCACCG
CCGGCAACGGAACAAGCCATGCAACTGGCACCGGCGGGCCTGGAAAAGGCAAGAAACGCG
GCCCTTACGCGAAGACGGCGGGCAAGCGTAAAAAGGCCAAAATGGAGGAAGAGGCGGCCG
CGGCAGCAGCAGCAGCAGAGGCAGAAGCCGCGGCGGCGGCGGCCGCATCAAGTGCCGAGA
ACGGAGGCGTCAAGGTCAAGGAAGAGCCAGCCGACGATGCGAACACGACACAGGCGACAA
GAGGCGGCACGGCTGACGCGGCCGACGAAGAGCCCGACGCAGAAGAGCCGTCTAACCTCG
ACGCGCTGTTTGGTGGCGACGACGACGACGACATGGACAACCACGCAAGCGGTGGCGCAG
GCAACGACGACGACGCCGATGCTGACGCCGACGGCGACGACGATCTCTTCTAGTGCTTGC
GAGAGTTGGTGTTTCATGGGAAACCTTTGCACATTTAGGAGGTGTGTTGCTGGAGACGAG
AATAGCGCTGCCAGATTGTTTCGACTGTCTTTTACCAGTATATTCGTGTCCATCATTCGC
TTTCCTATCTAGCAGCGCCCTCTCTCCTCTCTTCCGCCGTCATTTCCTTCTCACATTCTT
CGATCTTCCTCCCACAATCCTCCCCTATTCCCTGATTTCTATCCTCTTCTTATCTCGATG
GTGTAACATCAAGCAGCGCGGCGTTGGGTCTCTTGTCTTTCCTTTCCTTTCTTTTTTTTT
CTCCCTCATTTCTTTGGGACACGGCATTATTGGAGTTTTTATTGGAGTTGATATCTGGAC
CTATCAACTTGGGGCACGGTGTTTATACATTTACAGTTTACTTTCAGAAACAAGGAACTT
GTGACAAAATACAGTTTAAGTCAATCAAATATACCCAAATATTTACGTCGTACAAACATG
CTGTAATTTCGTAAGTTGTTAACCTCTCCATGTAAAATGACTAATCCTGTGGCCCAATCA
GACGATGCCCAGGTTTTCCGCTCCAGCTCTCCAGTGGACCCAAGCCCCTATCCTCAGCAG
ACCGGCAGGGGGGTCACGTCACTGCAAACAATGAGGTCAGCGACCTGGGTTAGCTCTTGC
CTTAGCTTTTCCAGCTGGCTTTCAGCGCACCTTCCCTACGCTCTGTGGCCACGGGGCACG
TTTGGTCCGCACCCTCCTGCTGCATAAACCGGGCCAGCCTGTCACAAGCTCCCCAAATTG
CACAGGAGATTGGCTGGCATGGGAAACGAGGGTAGGAGCGACAGACACAGCTTGACCCCA
TAATACTCCTGACCAGTGACCAGCTCTCGCTGCCCTCCACCAAATGCCAAAGGACACTGG
ACACTCGACTCCAAGTCAAGTCCGTCACCACATCGCAACGACGCAACCCACTCTCTCCTT
TTCGTTTTTCAGTCTTCCACATCGCCACTTTATTCGTACATTCTCGTGTGTCCGTTGGCT
GTCTGCGATCTCCTCAACTCCACGATCTGAAGCTGTCCTATCATGGAAGCAGCGACGTCG
TGATCTTTCTTCTCTTCTCTCTCGCCCTGCCTCACACTCAGCTTCTCTCAACTCTCTTAC
CCTTCTCCAACTTTCGTGCGCCTGTTCGTGCGCCCTGCAGCGGTCCGACTTCAGTCCGTG
TCTTCCGTCTCGCCTCCTGTGCGACCCAGTCCTCCAATCGCCGGATCCAAACAACAACAC
GCGTTTCCCGTTTTTGTTCGAATTCGAACTCGAATTCGATTTTGACTCGACTGCTTGGAT
CGCGACATCCTCGATTTCGAGATTTCGACTTAATCTCCACCCCTTGTTGACCTGACTTCG
ACTCTCCCTCCAACTCCCTCCAACTCCCCGCCCACCACACCACGATGGCCATGAACGGCC
ACTTTGCTGCTGTCGGCGACGAGCCGAAGCCCGAGGACTTTGACCATGGCATCCAGGTCA
TTGACGAGGACAAGGCATTTTCGTAGGTACAGCCAGTCTAGACTTTCTTATCTCACGTCT
CGCTAACCCTCCCAGAACCCACGTCAACGACTACCTCCGCCAGACACACGTCGCCGAGGC
CGGCTTCAACTACCACCTCATCTCCGTCTTCGGCTCGCAGTCCACCGGCAAGTCCACGCT
GCTCAACCACCTCTTTGGCACCGAGTTCAGCGTCATGTCCGAGTCCGAGCGCCGCCAGAC
CACAAAGGGCATATGGATGTCCAAGAACAAAAAGGGTTCGGGGGGCACGATGGCCGACAA
CATTCTGGTCATGGATGTCGAGGGCACCGACGGCCGCGAGCGCGGCGAGGACCAGGACTT
TGAGCGCAAGAGCGCGCTCTTTGCGCTGGCCACCAGCGAGGTCCTGATCGTCAACATCTG
GGAGCACCAGGTCGGCCTGTACCAGGGCGCCAACATGGGCCTGCTCAAGACCGTCTTTGA
GGTGAATCTGCAGCTGTTCCTCAAAGACAGACAGTCGACGCCGCGCTCCCTGCTGTTCTT
TGTCATTCGCGACTTTATCGGCAACACCCCTCTCTCCAACCTGCGCAACACCCTGGTCCA
GGACCTCACCAAAATCTGGTCGTCCATCTCCAAGCCCGCAGGGCTCGAGAACGCCACCAT
TGACGACTACTTTGACTTTGCGTTCGCCGCATTGCCCCACAAGATCCTGCAGCCCGACAA
GTTCGTGACCGAAGTCGACACCTTGGGCCGCCGCTTTGTCGCCGGCCACCGCTCCACTGC
CGACCAGGAGTTTGTCGGCGGCGTCTTCTTGCCCGAGTATCACCGCCGGATACCGGCAGA
CGGCTTTTCCGTCTACGCCGAGGGCGTCTGGGACCAGATTGTCAACAACAAGGACCTGGA
CCTGCCCACCCAGCAGGAACTGCTCGCCCAGTTCCGCTGTGACGAGATTGCCCGCGAGGC
GCTCGTCGGCTTTGACGAGACGATCCTGCCGCTGGAGGAGCAGCAGGCCGATGCCGTGCG
CCTGGGCCGCTCTGTCGTTCTGGCTGGCCTCGGTGCTGCCGGTCTGGCTTCGCGCGCCGC
CTGTCTCGAGCTGTTCCACACACAGGCCGGCCGCTACCACAAGGGCGTCTTTGCGCGCAA
GCGGGCCGAGTTCGAGGAAAAGGTCGACACGCGTCTCAAGACGCTGTACCAGGGCCAGCT
GGCCGCTGCGCACAAGGCCGGCGTGGCCTCGTTCACCGAGGCCGTGACAAGCTCTGTCAA
GGCAGGCCAAAAGGCCGGCGGGACCTACGAGTTTGCGGACATTGTCGAGACCGAAAAGGC
CAAGACGCTCGAGACATTCAAGACGGAAGCCCAGGGCCTCGCCATTCCCGAAGTCCCCTG
GTCCAACTTTAAGCCGCAGTACCTGCTGTTCGAAAAGGACCTGGACGAGGTCAGCGCCAA
GCTGCGCAAGGAGGAGATGCGCCGCCTGGCCACGCGCGTCGAGCGCTGGGTCAAGTCACG
CCTCGGCGATGCCGTGGGGCTCGAGTTCAACAAGCTTGGGTCTGGTCGTGCAGGCGGCGG
CGCACCCGACGAGCCGTCGTCATCCTCTTCTTCTTCGTCGCCCAACTCGCCGGGCGGCGC
ACCCTCTGAAAAGGACCTGTGGGACCGCATCTGGAAGGTGTTTGTGGGCATTGTCGAGGA
GGCACAGGACCGTTTCACGGAGCGCGCCAAGAGCTTTAGTGCCAGCGAGTCCGAGGTCCA
GGTCGGCCTGTGGCGCCTGCGCCGCAAGAGCTGGGTCGCCCTGCGTGAGAAGATTGACGA
GGAGGTCATGGAGGGCAACATTCTGTTGAAGCTGCGCGAAAACTTCGAGGACAAGTTCCG
CTACGACGAGGCCGGCGTGCCGCGCATCTGGCGGCCCAGCGACGACATTGAGGGCATCTA
CACGCGTGCGCGCGAGTCGACCCTCACTCTAATCCCTCTGCTGGCCCGCTTCCGCCTGGC
TTCGACGATTGCGCCGCCCGACCTGCCCGAGTTCATCGGCAACCAGCCCGCGGGCGCAGA
GCCCGAGGACGAGGACGACCTGACGCCCATTGGCGGCGTCGACGAGGAGGAGGGCAAGTC
GCTCGAAGAGGAAATGACGGTGCTGTCGGAAAGCAAGCGTCAAGACCTGGTCATCCGCTT
CAAGAAGACGGCCGACGGCGTCTACGTCGAGGCCAAGCGCGGCGCCCTGGGCGGCATCAC
GCAGGTGCCCCTCTACTTTTACGGCATCCTGCTCATGCTGGGCTGGAACGAGATCCTGGC
CGTGCTGCGGAACCCCTTCTTGTTTTTGTTATTGGCCATCTTTGCCGGCGGCACCTACGT
CGCCTACAGCCTGGCCCTGCTCGGCCCCATGATGCAGATGGCTAATGCCGCGTCGAATCA
GGCCGTCGAGATTGGCAAGCAGAAGCTGCGCGACTTCCTCGAGAACAATGACAGCGCGCG
CCAGGCGCTGGCCATGCCTGCTCGCCAGGGCGGTCCTAACGGGACGTCAAGCGGCAGCGG
CAGCAGCAGCAGAGAAAACATCAGCCTCGACACGCTCGACTCGAGTGGCCGCAAGCAACG
AGACGACGACATTTGATTCTCTTTTTTTGTTCTTCCCGTGTTTATACTTCTATCCTTTCT
TGGATCTTTTTTATTCATCATCATATCATTGTAAGAAAACGAGACACATACATGGTACGA
CGGAGGTGGTTTTGCCAAGGAAAAGGATGGGCGTATGGCACTGTTGGAGTTAATAAGTTG
GTGAGCTGGAATAGATGAACATGGTGGCTCGACTACGTTATATTGTTTAATCTGGGACCA
CACGAAATCGGGTTGCAAAGTATGCGTATCTATTAGTGTTTCAATACGAATAACAAGCAA
TTTCACTCCTATCACAGATGCTGCGTTCTTTGCAATGTATCCTTTTATATCCATAACAAT
GTACAATGTATATACATTCCAAACTCCAGTATTCATAATCAAACATTATCCAAAGATGAT
ATCATATAGACCCAAAAACACCAAGTAAACACCAACCGTGACCTCTTTCTCCTAGAACGT
CTCAATGCCGACTGGCTGGCCAAACCACGAGCCAAGCTCGTCCACCATGTCCTCGTCGTC
GTCGTTCTTGGCCGCTGCCGCTGCGAAAAAGTCCGTCATCCGTGTCACGGCATACTCGTT
GTTGGGCGTCTCCTCGTCCGGCTCGGGCCAGTCGACCTGAACGCCGCCGTTCTTCTTGCT
GTCTTCGAGCATGTCCTTGGCCGTGCTCCAGCTGAAGCGACACTCGGGGCCCCAGCCAAA
GAGTGGGTGCATGTTGCGCCGCAGCCACGTCGTGCAGCGGCCATCGGACGGGTAGCCCGA
GCCCCAGTCGGGTGTGGGCGTGTTTGTGTTGTCACCGGATCCTTCGGCCATCTCAGCGTA
CCGCTTGTACAAGACCTCGAGTGCCACATCGCGAGTGACTTTGGCACAGACCGACGCGGC
CGACACGCAGGGATAGATGGAGTCGGCCTTTTTCGAGACGGTGATCCGCAGGCCGGGGAA
GTAGCGCTCCAGCTTCTTTTGGTACGAGGCCGGCGGGCCGACTGTGTCCACAAAGACATC
GGTCACCCGCACGCCGCGCGCCAAAACGCCCCGAATCAGACCGACCGTCGACTCGGCTGC
CTGGGCATTCAGGTTGCCGGCCGCCGCTGTGGGCGACATCATGCCCGCGCCAATGTCACG
CGCCGACAGCAGCTCGACAGCCCAGCCGCAGTTCTTGTGGAGCGTCGAGCCCTTGCGGCA
GACCGTCTCCATCAACGTTGAGCGGACGGTGGCCGACAGCACTTTGGAGTCGTCGAAACG
GTGAGGGGCGCCAGTCACAGCGTCGCGGTCAACATCGGGCGCCTCGCCGCGCAGGAGGGC
ATCGGCCAGAGACACAGGGGCATAAAAGACACCGTAGACCATGGGACCCAAAACAGGACC
ACGACCGGCCTCGTCGACGCCCAAAACACAGGGGACGGCCTCGGCTAATGGTGCGCCGTT
GGCATCAGCCTCTGAGCTGTCGTCGTCCTTGTTTTCTGATGCCGCCGGTGCCAGCAGACA
GGCCGGTACTGGCGAGTAGTGGGAGTATGTTGCGCCCGAAAGCAGGGCAGATTCGTCAAT
CGAAGGCGGCACAAACTCGCCAGATGTCGTCTCGAGGACAGCCTCCTCCTCGTTCATCTG
TGTGTCGTCATCCATAGTGGGTGGAAGGGAGGTGAGAGGTGAAATCGGGATTGTCGAGTA
GACTAAAGAATCGTGCTGTAGAGCAGTTAATGTAGTTAATGTGGGTGAGTTCCGAGTGTA
ATGCTGGTTCGAATTGTTGAATTGGTACTCCGTATGTTGTAGAGTATTGTTGGCTTGTCT
GGTGGCTGCCGTTCAAGATGATGTCTCTGCCACTGTGGGCAAGTGTTATCGATAAGTGAA
GTTCGGCGCGCCAAAAGGGAAGGAAGACGCGTTGCGCTGGAGAAAGGCTAAAGAGGAAGG
AAAGACGCGTCTTTTTGGTGGCCCTGACAGCGGCTCAGCCAATCAACTGCGCTAATGTTT
GGCGCTGGGACCTGTTCATAGCTAACGGTGGTCTGGCGTGCGACGTACAGTGGCCCTGGC
TAAAAACTAAAGTGGTGCGCGCCCGACAGAAAGCAAAATCATAATATTGTGAGGGAAGGT
GCACACCACAGGTTCCTTACCGCGAAACATTGCGTAAAAAATAACAAGGCATATCGCGAC
GGGAATACTCCAGGAATCCTCGGGGAAAGCACGACCAAGCTTCAACTCTACTCCTGCCCA
TCGAAGAAAACGACTTTTAAAAAAGAAACCTTGCTTCCAATTGACCTTCACTCGAAGCTT
TGACGATACAACACACCACGACCCGCCTCCTTTCCTCCTTGTCGCGTATTTTGCGACGCG
ACACAAAACGAGCATCGTCTCCCCACCACCGAACACCGAACCGATTCATCGACGGTCACA
TCACGACGACAAGCGCACCTTTTCTTGAAATAACATCTCGAATTTACAATACCCACAATG
GCACCCCCACGGGGCGGCGGCCGGAGGTCGACACAGACCAGCGAGCACATCTACAAACTC
GGCGAGCGCGGACGGTAAGAAAGAGGTGGCGGGTCCTGGAGGTGGAGTTTACAGTGTCTA
ACATACGGTCCAGGAAAACGGGCGTCACACTACGCGACACGGGCGTCCGCGACGAGCACG
GCATGGAGCCGATCGATAACATCTTTTCGTCTCCCGGCAAAGGCAACTCGGACGACGGCG
ATGAAGAAGCAGAGGACGACGAGGAAGAGGGAGAGGAGGCCGACGACGACGACGACGATG
ATGACGAGAACGGCGAAGCCCCAATGGATCTGACGACGGGTAAGTCCCACACTGCCTTGT
TTACTACATCTTTTACTTGGAGTTCACCACTGACCACGAACCGCAGGCTCCGGTCTGGAC
CCCGCGGCCATGATTAACGGCCAGGGCGCATACGGCCGCCGGTCGCCCGGCAACACCAAG
ACCCTGTTTGGCTCGCCTGCCGTGCGCGGCTCGGCGTCCAAAAAGGCCATCCGCCAAAAA
CCGGTACTGGAGCCGCCGTCGTCGCCCTCGGCCGGCGCGATCCACCAGAACAGCAGCCCC
AGCAAGCCTGTGAAGCGACGACTCGACTACGGCAAGGGCGCCAATGCGACCAGCGCACAG
CGCCGGCCGTTTGCTCTGCCGCCTCCCAATGGCATTCGGCGTCAGCAGTTTGGAAACAAC
GACGAGGAGGACGACGACGAGGAAGCTGAAGAGAGTAACATTCTCCACAGCGGCGGCCAC
ATTGACGAGGAATCCATGCAGATGGTGGCCGACGACGACGACGGCTCCAATGCGGCCGAA
GAGGAGGACGATCTGCCAGTACGCCCGGCCGCACAAGTAAAGCGCCGCGCGGGACGGCCA
CCTGGCAAGGGCAAGTCCCCCGCCGGGGCGAAATCGCCAGCAACCTCCAAGACGTTGCCG
CCAGGCCCACAACAGATCCCCAGCTCCGTGCCCAAGGGCAAGCGTGGCCGGCCAGCGGCC
TCTGCGTCTGCTGCTGCTGCTGCCGCTGAGGACGATTCACAAACCGCAAAGCGCCGTCGC
GTAGCAGAGCCAGAAGCCGCCAAAGCGGAGCCCAAGGCCAAGGGCCGACGAGGACGGCCA
GCAGCAGCAGCCAAGGCTGCCCCAGAACCAGTCATTGAGGAGGAGCCAGAACAGCCAGAG
CGGCCAGAAGAGCCCACCGAAGATGCGGCACCAAAAAAGCGAGGCCGGAAGCGCAAGTCG
TCTGGTGTTGGTGCGGCCACAGCAGCAGCAGCAGCCGTTCCGCGCGGCCCACCACTACCC
AAGAGCCGCGGCCTCGTCGTGCGGCGCAGAGAGGTGGAAGAGGGTGGCGACAGCCTAGTC
AAGACGCGCTCCGGCCGCAGTTCGTTCCGGCCGTTGGCGTTCTGGCGCAACGAGCACGTC
GAGTTTGACCCGACAGATGTGCAGCAAGATGGGTTCGGTCGCAGGGCGACGAGCAAGTTC
CTGCTGCCTACGATCAAGGACATTGTCCGTGTTGACGATGAGGTTCTACCCCGTGGCTAC
GGTCACAGCGGTCGGCGCGGTGGAGGAGGAGGTGGCGGCGCGGCTGCAAAACGCGGCCGT
AAGAGGCGACAGTCTAGCGGCGACGGTGATGTGGGCGACGACGAGCCCGACCGCGACCCC
TGGGAGGCGGATCCGGGCAAGGTGTCTGGCGACATAGTGGTGTGGTATCCAGAGCACGAG
CTGGAGCCGCCGGCCCTGGGCCAGAACGTGGAGATGACGTCGGCCGAGATTGCGCTGTCC
AGCGCGGCCATCCAGACGCACGACGTGCGCGGCGGCACCTTCAAGTTTGTCAAGACGCTG
AGCCTGCCTTTCTTCGGCACGGGCATGGTGGACATGCCGCCCGGGTCGGAAAAGCGCCTA
AAGAACTCGCGCAAGATGCACATGACATTTTTCGTGCACTACGGCCAGGTGCTGGTCAAG
GTCAACGAGTCCGAGTTCCGCATTGCCAAGGGCGGCATGTGGTCAGTCCCGAGAGGTAGG
TTCTCCAACTACACTGACCTTACCCTTACCCTTACCCACATCTCCGCCTTACAAACGGGT
TCATGTTTGCTAACTCGCTTTTCTAGGAAACTACTACAGCATCACCAACGACAAGGACTA
CCCAGCACGCTGTTTCTTCGCACAGGGCTGTGAGATATTGGCGCCACTCGAGGTGGACGA
CGACGGCCAAGGAAATGAATAGGCGGACCGACCGCGGCAGTTGCCGATCGTGCTGTCCCC
CTTTCTCTTCCTTTGTTTTCAATGTCTCTCGTTTGATTCGTTTCTTTTCTCCTTCTCTCT
TTCTTCTTTTGATTTTGTCTCTGTTCCTTTATCCTATATTCCCTGGTCTTTGGTATGTTG
TTTCTTCTTTTTTATGGATGTGAGAGTAGCTACTCTGTTCTCTGCGATTCTATGTTATTT
GACGTCTTCCTTATATTCGTGTTTATACTTTATATCTTTTATTTTTCCCCCATGTCGTTT
CTCTCAGGTAGTGCGGTGTTATGTCCTCAGCAAGCTATTATTTGAACGTTCAATTTGTTT
TCAAGTTACTTTGATCCCATGTCGATCCAATGCTTCCGTCTGAAGAAAGCCATCACGTGT
GAAATAGCCGCCTTTTGCGACAGCCAAATCAAATACAAGAAATCGGATGCAAGATTCAGT
ATTCATGTATATTACGGGCCGCAACGAATCAACGCAACCTGACTTGCAGCCAAACTGCAG
CTCACTCACGCCACGGGACAGATGAGAGACAATGAAAGGGCATTAGGGAGGCACAAAGGC
TCCAGGAAACACGCTATATCACCAATTGAGGCGCTCCAGTCACGCTGTTAACCAGTTGCT
ACTCCTGCAGTAGAGCCCACTTAGACGGCCCAATCGACGGCTCTGATTGGCTGGTCGCAT
TACGCTTGCTGCATGACCTCTGTCTTATTCCTCATTCTCGGGCTTTCCTGGAGATTCCTC
CACACTTGCGAGCTGCACTTTCTTGCGAAAAGAGCCATTTTCACGTTCGTTCTCCATTCT
ACTCCGTACTACTATTTACTTATTTTAATTATTTTATTTTAATTCACCAAACCCTGCACT
CTCTTTTTGCCGCGGGGAACCACTTGTTTGCGTTCTGCGACTCGTGCTCCGTAACGTACC
TCGGGATAGAGAAGAACGGGGCGTTTTTGTTTTCTGTCTGGCAAATGCTTCATCTCCTTT
TGTTTCTGTTGAGCTCGCTTTTCCTCAATTGCTTTTGCTGGGTCTGAATTGTATATTTCC
ACTCAATTGCATCTTCAAGATTCAAGGCTGCTCTTCCCAGAATCTCATTGGCACATGTAT
TGCCAATTCGCACTTGCCGTTTGTACCTGAGTCTAATTCGACCCCTCCAAAAAGAACAAG
CAAAAAAGCATGTGCTTTGCAGCCCGCTCCTGTTCGCCGCTTCCCCCGGGCACATGGAAG
TTTTGCAAAAGGACGACGCGGCAGGAAGGCGCGACAGAAGGTACAGGGACAAATAAAATA
CAAATAAAATAAATCAAAAAAAATGCCAACAAGAGGAAGAACTCGATTTCAAACCATCGT
AAACAAGGCAGGTCTGCAGGGGAAGGAGGGGAATGGGGTGAGAAGGTCCAGGAACAGACG
ACCCGCAGGAAAGGAAGCTGCGAACAACATGCCAGCCACAAGAAGAGAACAGAAACAGAA
AGTCCGTCGTAAAGCAAACAACACAAGAACACAAGGCAGGTGGGACCTACGGAGCTTTCT
TTTGTTGATGAAAGTACGCACGGCACTGCCCCCAAAATAAGGCCTCCAAGGAAAGAGCGA
ACGACAAAAAGAATACAAGAGCCAAAAACCGGCAATTATGAAGACGGAGGTCGACGGTGC
AATCCACAAAACGCAGCAGGCGCGAATCGGCTGACCTGGGATTGGCAGGAACAAACATAC
CGAGCTACACTGTACACAAGAGACTTGCAAGGCAGGCGCCCCTCACTCACCCCCAGCAAG
AAAGAGGAAGAAAGGAAGCTACGACGGAGACAGCTAGGGGGAGAGGGCCTGACGTCGGTT
AACTGAACTTGGTCTTGTAAGCTTCGGGCACTAAGACGTGTGCCCAGTGAGCCAGAAAGT
GCCAGAGTAAGGCAACCCCGGTATTTTTTAGTGTATTTCAGCGTATTTCTGTAGAACCCC
CACTGTCTTCGTGTATGTTCTGCCTCCGCCGTGTCGCTCAGTCGAAACTACCCGTGGTGC
TAGTCAACTTGTAGCTTCGGGGGGAGGGTCGGTCGTTCTTACCTCGCTTGCTTTTTGTCT
GCTCGGCTTGTGTTGATTAAAACTTCTTTGGTTTCTTGTAGCTTCTTTTTGTTTTCCCTC
CTTCTCTCCTTCTCTTCCTCTCTTCTATTTGTTCTTCTCTGTTCCTCAACATCGTTTCCA
GCCTCTCCCCGTCCACGGACTACCATTATTATTATTTTTAACTCTTCTCCAATAACACAA
GGGATATTTCCCAATCGAGGCATATACAGCAAGAGCTACACACACACACACACAACAAAG
CAACCGCAACCCGTGACAAAGGCTGCAAAATAGAATCACTCCTAAACCGGAACAAGAACT
ACGATCTTCGAGACACGACACGACACTAGACTTACGAATTGCTTCATTTTTAGTTTTCAG
TTTACAGCATCCTTTCTTTTCTGTCCATTTTCCTTCAAGATACCCCTCTTACCACCCCAA
CCAACACACACAATGTCGGCTCCCCTCAAGCCCCACTGGGTGCAGCCCTCGCACCCCGAG
ATCCAGGAAGTTCTCATCGGCAACAACGGCGACAGCGAGTTCACCACCAAGAGCATTTCC
CGCGTCGACCTGCCCCCCTTTGCGCTCTACGCGCCCATGTCCATCCCGCCGGTCACCCCC
GCCGCCGCTGCCACATACGCCACGGTCCAGGTCGGCCGCGATCAGCACATCAACTTGAAC
AGCGACCTCCTCTACATTAACCACTCCTGCGAGCCATCTTTGGTGGGTGCCCTCAATGTT
GAGTTCAGCTAAGCTAGATTCATATGTCCCGCTAACCAAAAACAAAACAGCTCTTCGACA
CATCGAGCCGCAATGTCTGGGTCGGCCCCAAGGGCCTCAAGGCCGGCGACGAGCTCACCT
TCTTCTACCCTTCCACCGAGTGGGACATGGCCCAGCCCTTTACGTGCTTCTGCGGCACCC
CCTCCTGCCGCGGGCTCATCAGCGGCGCCCGCAACATGACGCAAGACCAGCTGGCTGGTC
TGTGGCTCAACGGCCACATCTGGGAGCTCCTGAACGAGCAGAAGCAGCAGAAGCAGAAGC
AGGACCTGAAGACGGCAAGACCTGAAAACGGCGCGTCTTCTTCTCCCGATGCTGCCCCCT
CTGCCATTGAGCAGGCCCTCAAGGAGGAGCTGGCCCGCGCCGAGGAGTCTCTGCACAAGG
CCGACGCTGCCACCGAGGCTGCCCGCCGCGCTCTGGCTGCTTACCGCAATGGCGCCAACA
CCAACACCAACGGCAAGGGCCATGTCAACGGCCACACCAACGGCACCAATGGCACCAACG
GCGTCAACGGTACCAACGGTGCCAACCGTCACGGCACGTCGTCCCGGGAGCTGGGCGGCG
AGTTGGGCGGCGATACTGCCGAGCGCACGTAAAAGGGGGGGGAGGGTAGTGATGACGCAG
AGGGGTGAGACGGGAAAGTGTGTGATCGTAGGTGATGATATGAAGTGGATCTATGAGCGT
GGTTTGCTTGGTGTAACCCAGGGCATGCTCCCTTGTTTTGTTTGATTTTATTTTGATCTT
TATCCTTTTGTGTATTATTTTGGCCTTCGGATTCAACATCCCTGGTCCCGTCGACTTTGA
TTGTTTACAGTTAAACATATATTATAAAATTATAAAATAAAAATAAAGGTTTCTTTTGAT
CATTAGTATTTTTTTATCGAATCAAATCATATTGATAATTTTTTTTTCTGAACTTGGCAT
TATCACCGTACCATTTTATTTATTTTAAAATCATATTATTTGCATTGCTGTTTTTACCTA
GCAACAATTATCTAAAATAGTTCTGTCCTAGAACTCCCAAGCGAGACACAAGAAAAATAG
AAAGAAAAGAGAAAAAAAAGCACACAAGAGAGAATAGATAGAGAATACAGTAAAATACGG
GCTTCTTTACAAAGAAGAGCCCTGCCCGCCAGATGGAACAAATAACACCGCTTGGAGCCT
TCCCAAATGAATAAAGAGGGTACACAAAACAAAAAGAATCCTGAACTTGAACTTGTACAG
AGAAGAGGCCAAAAAGCCAAAAAGAGAACAAATAGAACACAGAGCAAAACGACAGGCATG
CCCCGCCTATGCGTACATGCCGGCGCCGCCCGAGTACTTGGCCTCCTCCTTCTCCCAGGT
ATAGCGCTCCTTGTATGCGCGCGCTAGGTAGGCACGGGCGAACTTCCAGGCCTCGGTGTC
GGCCAGGTTCCAGGCCTCGACGGCGCTGCGGAGGGCGACGTCCTTTTTGCTCTTGCTGAC
GCCAAACTTCTTGGCCTTGGCAAGTAAATCGCGCTCCTTGGCCAGCGCGTCGGTGGACGC
CACGGGGCCGTCGTCCTTATCGAGGTGCGGCGGCGTCTCGCGCTCGGGACCGGGGACGGG
CGGCTTGGAGTCGCCCTTTTTGATGCCGGCACCCTGGGCGGGGATGGCGAAGCCAAAGTG
CCAGTCGACATCGGCGGGCAGGGGTTGCTCGGCCGAGATCCAGAGGGTGTGGCCCTCGGC
AAACTCGCCGGCGACGGCGCGTTTGAACTGCAGGACGCGCGCACCGCCGGCGACACCCGT
GCCCAGCAGCTCCTTGGTAATGTCAAAGAGCCAGGCGTCGCGCTGGGACTTGCGGCGCAG
CCACGACACGTCAATGGCGCCCTGCTTGTGCGCGACGGACTGGAAGGTGTAGGGGTGCGG
CACGGTGCCGATGGTGTAGAGGGTCGAGGTGTTGCGATAGGTGGGCGGTGTGCGCACGCG
CATGGGCTGGCGCGAGACGCAGGGCTCGCACTTGGGCATGTTGGGCGGGCACGAGGCCTC
GAGCGGCGAGACGGAACACTGCGCCAGGCGGGCGGCGAGGTCGGTGCCGGGCTCGATCAT
GTTGGTGGTGTGCTCAGCATGGGGCTTGAGCACGGCGATGCCCGACGTGAACAGGTTCTG
CCAGGCGACGTGGAGGTGGGCGTTGATGAGCTGGTTGAGGCTGACAAGGCCGCCGGCGCG
GTCTCTGTGGAGGGTGTCGCCGACCTTAGTGTACTTCATGGCGACGGTCTGGGTGTCATA
AAAGGCAATGGCTGAGGGGGTGTCGTCGACGATAAAGGGGAAGTCCTTGGTCTTGGCCTT
CATGTCATTGTGGTCGTCCTCGATGGTGCCGCCGGGGGCCCCGGCCGGGTCAATAGCCCG
GATCTCGACTTTCTTTGCGGGAGCAGCCTGGGCAGGGGCGGCTTGAGCCTGGCCGGGAGC
AGCAGCTCCAGCAGCTCCAGCAGCTCCAGCGGCCCCAGCAGCAGAACCTGCAGCAGCGCC
AGCGGGATCCGCAATTGGCACTTCCTTGGCCGGGATAGCGCCGAGGAGACCAGCTCGAGG
AGGAGGAGAGGCATCTGCGGCTGCGGGAGCAACCTGTTTGGCGCCACCTGCAGCTGCTGC
ACCACCTCCAGCAGCACCTCCAGCGGCAGCGCCAGCAGCACCAGCAGCACCTCCAGCGGC
AGCACCAGCAGCACCAGCAGCACCTCCAGCGGCAGCACCAGCAGCACCGGCAGCACCCGC
ACCCTTGGCGGGAGTGCCTGCAGCCACCTTGGCCGGGGCGTCGGCGGCCGGAGCGGCCTT
GACGGGGGGCAGATCCGTGACAGGCGGGATGGCCTCCAAGAACGTTTCAGCATTGACGAG
CGTCGGGTTGGACAGAACCAGCTTGATCGCGTTGCCAATCTCCTCCTTGCCGCCGGCAAA
CAGGCCGTCGCTCAGCCCCTCCCAGCGGGTCAGCGTCGGATATTCGCCGCGCCGCAGGAA
CAAAAGCAGAGGATCCGTCCGGGGACCCATGGGGAAGACCAGGTAGCTCGCCAGCAGACC
GCCGCCCATGTTCTCCCAGGCAAGCCAGCGCATGATGTCTGCCTTTGCGCCCGATGTCAC
CTTGAGGCGCTGCAGCTGCTCGTAGCGCGGGTTGTTCATGGCCTCTGCGGAGCTCAGGAG
CACGGGACGGAAGCCCTGGGCCCACCAGGCACGGCGCCAGGTCAGCAGCAAAGCGCTCTC
AGACTCGGCGAGTTTCTTGTCGCGCTCCACGGCGGTGTCGTAATAGCAATAAATGGGCGG
GCGGTCGGGTAGGGGCGGCAGCAGCGCACGGCTCTCGTCAAGGGTGAACGACGACGAAAA
GGGCGTCGAGAGCCACTTCCAGTCCGAGTACCAGGCGGAGTCCTCGTGGGAGTCGTCCTT
TTGGCGCGGCGGAGCATGCGACTTGGGGCGGAAGGGGTTCAGAGAGCTGGACCACTTGTT
AGTCCATTGTGGGGCCGACTTGAACTGTGGGATGGAAAATTTGTGGTCGGCGAACTTGGA
GAGGCTTGGGCCGGTCGGCACGGCGCTGGGCAGCGTGACAATGACGGAGAAGACGGCAAA
GATGAAAACGGCCGAGATGAGGATGGTGATGCGCCGAGTCGTGATGGGCGGCAGCAGCCG
GCCGAAAAGAACGTATTGCTTTGGCATGGTGGTGGTGTGGTGTGCTGTCCGTTCCCTGGG
ATGTGATCGGTCTCGGATCGGTCGTGTGTCGTGAGTTTTATGTTTATGTCGTGGATCGTG
ATCGCGTGGATGTGGATGATTTGTCGATGCGAAGATGCAAAAATGGAGATGGGATGATCG
CTGAAATGGAAGTAGAAAAGCAACACAATGCACCAATGCGGAAAAGGGGACTTCAAAAAG
AACGAATGGCAAGAAGAGAAGTGGAAAATCCAGATGAGGAGGGCGAAGAAACTCCTATCT
CATGATGATCGCGAAAACGAGGGATGTCGTAGAAGGACAGCTGGGAGTGTCGTGGAAAGG
AAAGAAACGAGCGATGCAATCGAATGACAGCCTCAGTGCAATGAAGCAGGAAGCCTAGAT
GTGTCGTTCAGTGTCGCCGTCTCTGTGATGGTCGAGTGATTGCAGCGAGTGTCGAGAGGC
ACAGTATCGAAGGCTGTGGGAAAAAGACAAAAGATGGTCAGGACTCAGGACACTGTAAGC
ATCGAAAAGGAGGCTTCGAATGCCACACGTTAAACCGCGTCACTCCCCGTTTTCTTTAGG
GGCTAATTGCTGCCAACATGCCAGGTATTACTCCATACAAGGTAGCGCCTTGGAACACAT
ACTTAAGTGACCGATTAGGTAAAAGCACGTGATATTATGTAATGGACCGAAGATCGATGT
ACGGAGTACTTTGTACCTTTTGATCCTCTGGCGACCGCCTTTTTCTGCCATATCGAGAGG
GACCTACTTTACTCATCTACTCACGTGAGCCAGCTTTGGGTAAAGTGGAGAGGGCTGCTG
GGTGGGGCCTTTTTTTGCTCTCCCACACAAAAAATTCCCACTTTGTGCTATTTTTTTGGT
CTTCTCAAAAATTTCCCAATCTCCATCTCGAACTTTTCTCCCGCTTCCATCCCACGACGA
CCACGACACTTTTTCTCGACAACCATCACCACCACAACCGACACAATGGCCAAGGCTTCC
AACTGTACGTGACCATGATACAAACCATTATTGCAATCATTATTATAATCAACATCATTA
CGGTTCATTTTCACTAACATGCTTTCTCTTCTCCAGCCGTCAGTGCTTCGCGCCGCAAGT
CGCGCAAGGCTCACTTCTCCGCTCCCTCGAGCGTGCGCCGCAACATCATGAGCGCTCCCC
TCAGCAAGGAGCTGCGCGAGAAGTACAACGTCCGCAGCATCCCCATCCGCAAGGACGACG
AGGTCACCATTGTCCGCGGCTCCAACAAGGACAAGGAGGGCAAGGTCACCTCGGTCTACC
GTCTCAAGTACGTGATCCACGTTGAGCGTGTCACCCGCGACAAGGCCTCGGGCCAGAGCG
TGCCCCTGGGCATCCACCCCAGCAACGTCGTCATCACCAAGCTCAAGCTCGACAAGGACC
GGGAGAGCATCCTGGCCCGCATCAAGGCCGGCCGCGAGCAGCGCGAGAAGGCCAAGGAGG
CCAACTAAGCTCTCCCACCCCAACTTCAACTTTGGGAGACTTGAAATAGCATCAAAATAA
AAAGCCTCAAAAAACATTCGAAAATCACAAATCGGGAGGCAAGGATTTTCTCTCATTCGG
GCCCTGATCCTGATCTTGATCCAGTCCATCTCGGATCCAGACGCATGCCTTACGAATCCT
TCATTTTGTAACGCTACATACCCACCAAAAGCGAGTTGAACCACCGACGAGCTGCCATCA
TGCCTCGCCGTGCTGCTGTTCCTGCTCGCATTTGATTCTTCGTTTTCGTCTTTTTCTACG
GCGTCATTCGGCAGGGGTTTTTTGGTTCTGGGGAGGAGGAAAAGCAACAAAAGCAAAAAG
GGGACTCGACAACAATGAGAAGACAATTTTTTTGACCAATGGCCATTTCACGTTCCAACC
AACACTGTGAAATGTTCCATGGGAGGTTCTCCCGAAGATGATGCTATCGTGACATGTACT
GAATCGCTGCCACGGCGTGTAGACCACCGTAGCCTGTAGGACTCCTACATGTAGAACGTA
GTTGTAAATATCCTCTCATGTACTTGTCAGAAGCAAACGGATGTCCAACGGACACATGGC
TCTCTGTAACCATGTTGTTCCCATCTTGACTTGAATGTCAGCCGTCCTTTAGGATTCAAT
CCGTCTCTTCATATAAAGTATTACTCCTCATCCACGTACTACTAGGCACCACAAAAACCT
CCATCTGAGAAATGATAAATGCTTGTTTATTTGGATAAAACATAGCGAAATGGCTACAAA
CTCATCGCGGAAACTGTATGCTATAGTACATAAAGTGTGTCTGACACTGATCAGATATCG
AAATAAATAAGAATACGCCCTTTGCTGGCCAATAATGGGTACCAAATAAAAGTTCCTGTC
CCCAACAATCCACAGTCGACAGTAAAAATTTACCGACCAAACACCAAATCATGGATCTCT
ATGGCCCACACCAGGCCGACTCTCCTTGCTAGTTTTGGCTTTTATAGAACGACTCCTAAA
CAACTGAGGCTGCGGTGATGCATAAAAAATGAAGGGCAAGACATAGGAAATAATGCAAAT
GCTTCAATGACCAGTGGCCCGTTGCAAGGCTCACATTACAGAGTAAGAAATTTGTGACAA
TGATGCTGCGAAACCGTGAGCTGTGACGGCCTTATAGCCTCAGAGAAGAAGGTTGGTATC
GATCTTATCATCGACAAGTGCCATTCCCTGTAGCTGCTGTTCGAGAGAAGCCGTCCCAAT
GCTGTCTGGCGGTGGTCTGTTCTCGCCGATCTTTCTCGATGCTGGGGTGATGAAGATGCT
GCTGCCATCGTCTGACTTGACTGGTGAGAGGCGTCCAGTTGCAACAGGAGATTGGCGGAC
TGGGCTGAGGGACGCTGCCATCAGACTCTCGTACCCGGCTGTATACTGCGGAAGGACTCC
CTGTACGGTCGTCGATGTGAGAGCACCTGGCAGGACCTCGCTGTTGGTAGAGATGTTCCG
CTTCAGGACAGTGTGCAGAAACTTCGTCCTTAGCAAGCCTGGTGTTAGCCAAAACTCGTG
CTGTCATGGAACTGGGGCAGTGTTCAGACATACCTATTGTCACTCTGCGGCTCCGGCTTC
ACGCCTTGGTCGGCCTTCTTGGCTGTTTCCTCGGTGGCCTTGGAGTTGCTGTCCTTTACC
TGCGGGCGTTTGACAGATGTCTCCGGGTCCGGGCGTCTCTGTGGTGGAAGAAACAGAGTT
CATATTAGACATGAATAGCCTGCAGTAGAGTGAAAAGGAGAATATCATACCAAAGTGACC
TTGACGGGCTTCTGTCTCTCACGGCGAAATTCAGACGCATATCGGCCAGGATAACTAGGC
CGAGGAGCCTGTGCATCTTTCGGCTGGAAGGCGCCCGTGTAGTAGTCGACATTGGGCTCA
CCAATGGGGACATGCCGGCCTAGGAGTGACGACGGAGGACTGTCACGCTTGGTAGTATTT
CCCGGGGAGGCTGGGTAGAAATCTTTTCCATCAAACTTGGGCAAGCCTCTGCGAGTGAAA
GATGGTGCTCTTCCCCAGAAAAGATACCGTGAGCGAGTTTCGTCTGGGGTGAGTTCTCGT
TCGTAAATATAGTCGGTCTCCCGAACATTCTTGGGATCGATGCCAGGAGGCAGAGTACCA
ACAAGATACGGCTTTGGTGAGCTTGATTTCTTGACTGTTGCTGCAAAGGCAGGGTTCTTG
TCTTGGTCCTGGACATTTGCGGTACCACCATTGCCACTGGCCTGACTGGAAATAATGCCT
TCATCGACGGCAGCACCATCCCATTGGCATGAGCCACCAACACGCGGGGCTTCTGCATTG
ACGAGAGAACGAGGCTCAAAGGGAGGTGCGAGGGCCGCCTTACTGGGAAGTGTGGATTTC
TTGATTGGGTCAGAAATAGAGAGGGATGAGCCATTCCGGTTGATGTGGAAGAGAGGCTCT
CTTTTTCTAATGACATTTCTCTGGCGAATACTGTCCGAGCGTCTGGTGCTGCTCGAGGCG
TGCTTGATTGTACCTTGAATGGATGCACTGGAGCGTGAAGCTCTACTAATGGCGCGGTGA
GGTGGCCCATTTGCTTCAACAGGCTTGACCTTCTTCTTGGGATAATGGGCTTCCTCAAAG
CGGAGCTGACTTTGATTCAGGGCTTCAAACCGGTCGATTTGAGATTGAAGCATCTGGACG
GTATGCTCCATCTCCTTCTCGTCAATCTGGTGCTTGTTGTACAGAAGCTGGTCCTCGTGG
TATTTTAGAGAGCCCCGAAGCATATCGATCTGTTTCCTGCTGATTTCACTTGGTCGGATC
GACGAGATAGGGGGAGCCGAAGGAGCTTGCGGGGCGTTTGCCGAGGATGGAGCTGCCGCA
GCATTGGCCGGGACCTGAGGACCGGGCTGGCTCTGATGCGCTTGCAACGACTGGAACGGC
CCATTGAGACCTGGGAAACCCATAGACGGATTGAATGCGGGATTCACGCCACCTGGCTGT
GGGCCCAAGAGAGTATTGTGAAAAGCAGACAGAGGGAAGTTGGGGTGTCCAAGGAGCCCT
GGGGGAATTTGCGAAGACAGACCTGAAGCCATATGAGGTGGAACCGCAGGGGGAGCAAAC
GGGTATACAACTTGGCCATTCATCATGAACGGCTTGGTGCGATCAAACTGTTCAGACGGC
ATGCGATGTGGGTTTTCATCGGCCTTGTCAACTTCTGGTGCCTTGAAGCTTGACGACTCT
CTGCGATCTCCGTTTTGGACATTTTCCTTGGCTGTATTCTTGGGAAGTTCTGCAGGTATG
AACTGAGGGATCCCGGCCGGAGGCGCAGACGGAGGGGGAAATGGAAACGCACCAGGCATT
CCAAGCCCTATTGGCAGTGGCATCATCGGCATCCCGGGCAGTTGCGCAGAGAATGGAGGG
TAGAATGCATGGGAAGGATAGGCAAACAGCGGCAGACTGGGTGCATTCTGGCCAACAACA
TATAGGCCCTCTGGAGCTTGTTGGATTTGCTCACCAGGTTTCGCGTCGCTTTCCTTCACG
GAACTGCCTTCTTCTGCCTTTTCTTTGGTGTGCTTCGACATGGGCGAGGTGCCTCGCGTG
TTGGGGACAATACGGCCACCTGCAGTAACACGCACATGTGACGGAGAAACAACAGCCTTA
TAGAAGCGCTGGAAGCCCTCGCTTTGCTGAGCATTGATACCGGTCGGCGCAGGGAGTGGC
TCGGCCGACGCTGCAGCTTCAGAGCCAGTTCGGCCACGGTATCTCCACTCCATCTCGCCC
GGGATGCTCGTTGTTGCTTCACGACGGGGCTGCTGACGGGCATAAATAGCTTCGTCAGCC
GCGACGACAGGAAATTCGATGCGAGAACGTGCGGCGCTCGACTGCTGGGTGTGGAAAGGC
CTGTACTTGTGGAAGCGCCCGAGCGTGCGAGACTCGCCCCCGACGTGTCTGCTGATGGAG
CCGGTATCTATGGCTGCTATGATTGTTAGTATGTTTAGTAAAAAATAACAGAGCTAGAAA
CTGCGTGACATATCATTTACTTACCATAGTTTGCTCCCTTCTGAGGGGCACCCGGAAGGT
TCACGGGCACACCAATGTCCCGGAGGTTGAGGAGCTCTTGCACCGAGTACTTTTGGGACG
GCATCATGAAAGTGCTATCGACAAAGGCGAAGATGTGGTAAAGGCGTGTGGTTTGCCACA
CGAAAAGGGTTGCAATTGTGGGAACTGTGGTGAGGCGCTCGGAAGGTATGGAGCACAAGA
TGAAGTGAACGAGTGGGCTGAGAAAGATGACGGACGTTTCCTGGCTTGTCAGTTTATGGG
CCTCTAGTTGGGATGAGATAAACTTTGGAACTGTGCTGCGATCTGCAAGGATAGTCAAGG
CAGTATCAGGACCGTCGGGAATTTCAAAAACCATGCAATATTTGCTATTTCGTAGCTCAT
GCTTGATGGAAAGACAAAGAGGTCCAGTCAACTCTTGGTCATGGAGCTGGAGGGTAAACA
AGCGCTTGACCAATCTTTTGGCACGCTTTATGGATGTCTCGCTTGCCATATTTATACACT
GAAAAGACAATGTGCAGCAAAATGAGATAGGGATGGGAATTGCAGAGGTGGTGAGATTAG
ATCGCAACTTGGGACTTCCCGCTTGATGCTTCTCTGGCTACCGATACTTGGATACAAAAT
GATGGGGAATGCGGACAAAAGTGATAAAAGACAACAGGGCTGAGGAAAAAAATACAACAG
AAGCAAGACGGATCTGACGAAGGGCAAACGAACAAAACCAATGATCAAAGCAAAAGCCAG
CTCCGCCAGCATTGGCCCACAGGCTTACAGTGTTTGGTCGAGAACAGGCGACTGTGCCTG
GGCAGAAGCTTAGAGACAAACACGAAGTGATGCGTGTTGCACGAGCAGACTGATAGGAGG
GCGAAGTGGTTGGTGGGTTGCTAGGTTTGTTTGTTGTTTTAGTTTGAGGCTGAGGGCAAA
TGCAGGTGAAAAGACAGCACAACCGAGTAGGCATACACGTTTTCGTGTCAAAAAAGTTCC
AAGAAAGGGTGTGCACTGTAAAACAAGGATGAATTTGTGCAAAAAAGAGGGAGCGAGTGA
AAAAGAGAAGAGTGTGAGGAGGGAGACGGATGTCTGTAGACGAGAGAGTGAAGATGTCGT
GGGAAGAAGATGATGGATCAACAAAAGGGGGAGAAGGGGGCGAAGGACAAAAGCAACGCG
ATGCACGCCACTTGCTTCGGAAACAACAGTCGCGATTGCTAAACTGAGAAGCGCAGGTAA
ACAACTTGTGGCCCTTTCCGTATTTTAGAGTATATTTTGCAGCTTTTCAAGCTCTGGGCA
GTAGCGACAGACTGAAAAGGGGGGTGTCTGGTGAGCCTGGCAGCAACAACCGGTGAACAA
GAGCGGTAAAGATGGAGAGATTGATACAGGAAAAGCAGGCGCAGAATGGGAGAAGGCAGG
TGCGTCGGCGATGGCAGAGTAACGCGACAATGTCGACTTAAGATGGAAACAGCAAGTTAT
GGGTGCCACGACCGCCAGTGACAGATTGAGAAGGAGCGAAGTGCAAGTAAACAAAACACC
ACTGCTCCTTCCCGAATTGTTGCCAAACTAGAGATGGCAGGTGTATCACAGAACATGCAC
GCAAGAACCTCGAGCACCCTGTTATGGAGAAGGATACACACAGTTGCGCCTGCTATCTCT
TGCCTCTGATGTCACGCGCTCAAAGCAGAACAAGAAAAGAGGCAAGTGCAATGGCCGTCC
ATCTTTGGTGACGTCGCAAGCACGTGAGCCAAACAAATGCCGCCACTTGGCAGGTGGAAA
GAGACTTGGGATGCAATAGAGCTCATGAAGGCCAGCTATATACGCCGTTCTAGGCTTCTA
GATTCTAGCTCTCGGCCGCTACTGTTCACTTGGATCTCGTTGGACGAGAATCGCTCAATT
GTGTCTAGCTGCCATCGTATTCTTGTTTCGAGACGCCCCATGATCCGACTTGAGTCATCT
TGTCATAGGGAGAACAGTACCAATTTCGAGTGTTGCCCCAGGTGTATAGCCGAAGAAAAT
AAAGAAGAACATAAAGTTTATGACGAAAGAGAGGAGGAAATGTCGCGATGCGATGTTCAT
TGTTGATGGTATGAAGTTGGACCCCTGTCGCAGATTCACGTGATTGTGTGTATGTCGTAC
CTGGCCCGAATTTCCTGGCCCGAATTTCACGCCAGGGGCAGTTCCGTGACCCTAGCACTC
CGCTAGCCAATGGCGGGAGCCCCTGTGGGGAACTGGTTCAGGCTGGAGCATTAGCTGACC
GGCACTATTACGCGTGTTGGCCAGAAACATCATTTGTATCCAACTCCTTATTTTCCGCGA
GAACAACAAGAGGAGGAGGCATTCCGGCATCGACGACAGCCCTGACGACGCTTTCCAGCA
TATTGACGACGACACACGGAAGCGGGCGACACTTTTTACTTTGAAACAATACGACAGCCG
ACACACTCGTTTCTACCTTGGATGAACAGATACCCCTATTTGTTTACAGTCTGAACGAAC
CGCGACTTGCCATGACTGGCCTCTGCATTTCCACGCGTTCACGACTTTGAGCCTGACAAG
CAAACACATCTACGAACTTTCCCCCGGCTAGCCCAGCATGGAGCCTGCCGTGGGGCATAT
TGTCCAGCTGCAGGATGGCACCCGCGGTATCATCCGCTTTGCTGGACGGCCGCACTTTGC
TCCTGGCGAATGGGTCGGCGTCGAGCTCGAGGCACCGACAGGCAAGAACGACGGCAGTGT
GCAGGGCGAGCGGTATTTTGACTGTGCCATGGGCCATGGCATGTTTTTGCGGCCCAAGGC
TGTGACGGTCATTGGCGTGGCGGGCGGAGACGACGACGACGAGGAGGAAGACGAGGAAGA
GGAAGAGGAGGAGGCCCCAGTACCAGTACCAGCACCGGCTCCTACAAGGGCTCCTGTACG
ACAGCCAGCTGCACGGCCATCTGCCGTAGCAGGCCGGCCATCGGTTGGTGCTGCTGCATC
CGGACCGGCCGCCAGAAAGTCAACTGTGGGCAGCCGGCCAAGCAGTGTTTATACAGGGGC
ATCTGCTGGCAGCCGGACCAGCATGTCTGGCGACACTGGCCTGACAAAACGGATGAGCCT
GAACGCGCCGAGCCCTAGTCCGGTTCCAAGGTCGCGGCCATCAAGCATAGCAAGGGTGAG
TGAACACGACAGCCGACAAATCTGGTGTTTTTGGTGTTTTTGGTGTTTTTGATGTTCTCG
AAGCTAATGTGTCTAGTCACCAACGAAATCTCCGACAAAACAACTAGCGACTGCCTCATC
GAGCACAGCAACTTCACGTACAGGGACACCATCCAACGCTGGCACTGGTGCCGTTAGCCG
GCTGTCATCTGCTGCCGCACGGCCTCGCCCTTCGGTCGGTGGAACAAGAACATCCATGGG
CCCTCCAGCAGTGCCTGCGTCGCGAGGCGGCCGCCTGTCGACGGCAGGGTCTACAACAGC
TGGCCGTACAACGAGTACTACGCCTCGACTAGGAGCTGCACGGCCGGGCGTTGGCGGTAC
CTCGGCATCTCGCGTTGGTGGGCGGCCATCCAGCATCCGCATTGCGTCTGGCGATTCTGG
CAATGAGAGCGCCGGCAGCAGCCGCCTCAGCGGTGCCAGACCGACACGGGGCAGCATTGA
CGGCCGGATCCTGTCTCCGCATAAGAGCAGTGATGACGAGATCCTGTCGCCACAGCCAAA
GAGCCCTGTCCAGTCACGAGCTGCTGCCCTGGAGCGTCTGACGTCGGGAGCGCCCAAGGC
CGGCGGCACTGCAGCAGGTACGAGTACTAGGCAGACTGCTGCAGCCGCTGCTGCCAGCTC
GAGTGCTTCTGCGTCAACCACACGCCCTGCGGCGTCGACAGCCGCCGCACACCGCGAGAT
TGAGGACCTCAAGGCCAAGCTGCGGGTGCTTGAACGCAAGCGGCTCGAGGACCGTGACAA
GCTCAAGAACCTCGACAAGCTGACGGCCGACTGCGAAAAGTACCAGGGCATCATCCAAAA
GATCCAGGCCAAGTACCAGCCGCAGCAGCAAGAAAACACGGACCTGCGCAAACAGTTGAA
GGAGGCCGAGACGCTGCTAGAGTCGGTCGAGACGATGCAGGCAGAGCACGACTCGGCGAT
GGAGCTGGCGACGCTGGACCGCGAGATGGCGGAAGAGCAGGCAGAAGTGTACAAGGCGGA
GCTGGACGCGGTCAAGCTGAAAAACGAAGAACTCGAGCTCGAGGTGGAGGTACTGCGCGG
CGAGAATGCCGAGTTCACACAGGGCATGTCGCCGGAAGAAAAAGCCAGTGCGAGCTGGCT
GCAGATGGAGCGGACCAACGAGCGGTTGCGGGAGGCTCTGCTGCGCCTGCGCGACATTAC
GCAACAACAGGAAGAGGAGCTGCGCGACGAGATTAAGATTTTGGAGGAGGACGTCAAGGA
GCTGACGGCCGCCAAGGAGCAGCACGAGTCGACAAAGGAGAAGCTGGTGCAGGCCGAGGC
GGTTGTCGAGGACCTGCGGCAGCAGCTGGATGCCGCACAGGCCGCGGACGACATGATTAT
GGACCTGACCGAGCGCAACATGAGCCAGGCCGAGCAAGTTGAGGAGCTCAAGGCTGTCAT
TGAAGACCTGGAGAACCTGAAAGAAATCAACGACGAGCTGGAGATCAACCATGTGCAGAA
TGAGCGCGAGATGCAGGAGGAGCTGGACTTTAAGGCGGCCGTCATCCAGGAACAGGCGCG
TCGCGCCGGCCAACAGGAGGAAAAGCTCGAGGAGATGGAGTATGGTCTCACACGGTTCCG
CGAGGTGGTGACGAGCCTGCAAAGCGATCTGGAGGACATGCGGGCGTCGCATGCGGTCAC
GGAAAACGAGTCGGAGCAGCTCAACAGCCGGTCGCGGGCGATTATGGACCTCAACATGAA
GCTGCAGCTGTCGGCGGCCAAGGCGCAGGTCAAGACGATCGACCTGGAGCTGCGGCGGAT
GGAGGCGCAAGAGGCGGAGCAGCACCTGGAGATTGTCAAGCTGTTCCTGCCGGACGCGTA
CCTGCAGACGGACCGCAACTCGGTGCTGGCGCTGCTGCGGTTCCGGCGCCTCGCCTTCAA
GGCCAATTTGTTGAATGGCTTCGTGCGCGAGCGCATCAACCAGCCGGCGCACGCGGGCCA
CGAGGACGACGTGTTTGTCGGATGCGATGTGGTGGACAAGCTGACGTGGGTGGCGGCGAT
GTGCGAGCGGTTTGTGAGCGCGATTAGCCGGTGCTCGACGGACAACTTTGCGCGGTTTGA
CGGGGCGCTGTACGAGCTGGAGCCGGTGGAGCGGGCGCTCAACGCGTGGATCGACGGGCT
GCGGCGCGACGAGCTCAAGGAGCAGACGTGTGCGGCGGAGCTGCAGCGGTCGATTGCGCT
CATGTCGCACCTGGCGGAGGTGCACCTGTCGCCCGATGCCAACAACAATAACAACAACAA
CCAGCAAGGCCAGGGCACACCCAAAGCCAACGGTTTCGGCAATCTGGGCAACCTGGGCAA
CAACCTGGGCAACAACAACAGCAGCGTCAGCATTAGCCAGGACGAGGAGCACGAGGGCCA
GGATCTCGAGGGCTTCGCGGACAACCTGCACATGCGCGCCGTGCTCATGCAGAGCCACCT
CGAGTCCGCGTCGATTGCGCTGCACACGGCCCGCGGCATGGTGCAGCGCGTGATCCCTCC
CACTGGCGACGAGGACGACGCGGCGCAGTACTTTGCCCGGCGGGCCGAAGCGGCGATTGC
ACAGACGCGCAGCGCCAAGGTGGTGGCGGGTAAGGCGGTGCGGGCGCTCGAAGAGCTCAA
GGCGCGGTCGCTGTCGCTGATGCCGGACACGCTCGAGGCGTTTGAGCAGTGCGAGGCGGC
GTCGCGCGGCCTGGCGGAGCTGGCGCGGCGCATGGGTCTCGACCTGTTTGCGCTGCTGCA
CGAGGAGGGCCGCTCGGAGCCGTTTACGTATGCAGAGGTGCAGACGGTCGTGCACAATGC
GACGCTGGCGGTGGCGCGCGGCAACAACAACAGCAACAACAACAACACGGACGGCGGGTC
GGCCGACGAGGACCTGTTTGCGACGTACCTGGCCAAGCTGCGGTCGGTGGCGAGCCAGGT
GTCGGACGTGGCGGCGCTGTCGGGCGACCTGTCGCAGACGCTCGAGTTTGACCGCCCGGC
GGCGCCGTGGGTCGTGCGCGGCCAGGAGCTCAAGGCGTCCAAGACGGTCCCCGTTGATGC
CGAGGAGGAGCTGCGACGTCTGCGCGACGACCATGCCGAGGCCCGCCGCGTGATCACGCG
GCGCGACAACGACCTGGGCACGGCGCAGCTCAAGATCGAGACGCTCGAAAGCAAGATGCG
CGACGCGCAGAACAAGGCGTCGATCATTACGGAGCTGGAGCGGTCGATGGCGGCCGAGCA
GGTCTTTGCCAAGCAGCTCAAGGAGGACATTGAGAAGCAGGACCGCGAGCTCAAGAGTCT
GGAGGCGGACCGCGACCGGTGGAAGAAGATTGCCAGCGACGCGAGCCTGTTGGCGGGCGG
CGTCGGTGGCGAGGAGGGCGAGGACGAGGGCATCGACGGAGGACAAGGCCAGCGTGGCGG
CGCCGGCCGCCAGGCGGCGGCCCGCCATTCCAAGGAGCGGGCGGTGGCCACGGCGCGCGA
GATGGAGGCGCTCAAGGCGGAGATTGCGAGCCTGCAGGCCGTCGTGCGGTACCTGCGCGA
GGACAGCCGGCGCGCACGCCTCACCGAGCAGGCCAACCACGCCTGGCTGGCCGAGCCTCT
GTTGCGCAAGGGCCGGCAGCAGGCCCAGAAACAACAGAAGCAACAGAAACAGCCCACGGC
GGCCTCCCGCGCCCAGGCAGTGGCTGTCGAGGCGCGCGACGTGCTGGGCGAGCTGGTCAA
GATGGCCAGTGCGGCGCGGGTGTACGACCTGGGCAAGCAGCTGCCGGCCGACCGTCTGGC
GTGGCGTCCTGCACACACGTCGCCCGGGTACCACGCCGCCAAGCTGGCCGAGGACTACGC
GGCGTGGAAGGGCTGGGAGGCGTCGGTGGTGCGCAAGGCGCGGGACGTGAGCAGTGGCGC
GGCCGTGGCCGTGGGGACAGGCGGCGGGGCGGGCGCCGACCACGTGTCCAGCAAGCGTCT
GGCGCGCAAGCAGCATGCGGCCGCGGCCCGGCAGCAGCAGATCCGCCTTCCGGGAGCTGG
CGACGGCGGCGACGACGACAAGGAGAACCGCCCTGCTGGCGGCGTGCGTGTTGTTGGCGA
ACGGACGCAGTCGTGGTGGCAGAGACAGGTGCACACGGACGATCCAGTCTACCGTGCCTA
GAATGGCGAGGACAAGAAGCAAAGAAGCCGCAAGGGTCAGGCTGGACGCTAAACACCCCG
TTTATACAGAGATGTCTGCTATATACCCCCATGTCATTTTACTATTCCTTTCTACTTTCG
TATTATTCCATGGCGAGCATGACTGTCATAGTCTAGATACAAAATCCTCTTTTATTACTT
TGGGCAGAAAGGCCAACATGGCCTGTGTATTTATGCTCTGTTGTGCTGTTGTGCTGTGTA
AATAATTCCCAAACAAGTAAAAGCCCACCACCACCGCTCATGCCTTGCCCTTGCCCTTCT
TGCTCTTCTTGGTATCGCTGCCGCCGATTGCGCCGCCTGGTGCGCCTCCACCGCCCATGC
CGCCCATTCCGCCCAACGCGGCCATCGCCTGCCGCATGTCTGGCATTCCGCCGCCGCCGC
CCAGCGCACCGGGCCCGCCCGCGCCCTGCATCTCCTTCATCACGTCCTGGAACAGGTTCT
CGGACACGCCGCCGCCCGTCATGGCCGGGCTCAGATACGGCACCAGCGCCGGCAGTTTCC
AGCCGCGCGGGATGGCCGGCCGCGGGTAAGCTTCGCTGCGCGGCGGGGGCGGCGGCGCGC
CCCGCACTGTCTCGCGCAGGCCGGCACTCGCCTCGGTCGTCGGGTGCGCGGCCAGGTACT
TGGCCACCAGCACGTACAGGTGGTGCTTGTTCTTGACCGTCGTGTTCGTGCTGGCCTTGA
GGTCGACCTTGACGCGGCCCGGGTTGGCCCAGTCCTTGGGGTGCGTCTTTGTGGGCTCAA
AGACGGTGCGCAGCTGCAGCGCGGCGCAGGCGTCGACCACGTCGCGGGCCAGCGGGTTGG
CGACGGCCAGGCTCTTGCTGACGCGGCGGCCCTCGGCGCGCGAGCGGTCCTTGTCAAAGT
AGACGGGGTAGAGCGCGGGAAAGCCGGCGTACGACGGCGGGGGGCCGCCGTCGCCAACGC
CGCCCATCACTTCTTGGCGGAGCACATTCACATTCGGCTGGCGCTGCTGTGGTATTGAGG
GTGCGGCTGACGCCGCTGAAGACTGTGTTGGCCGTGCCGGCTCTTTGCGCCGGATTATGT
CCGTCTCGTCGAAATCGTCAATGTCGTCCTCGGAGGGGTCCGAGTAGACGTCGTCGCTGT
CCTCGACCTCTTCGACTATCGCTTGGCGCGACATTGTGTGTGTGGTGAGGGGTGGGTGGA
CGGAAGGGGAAAGGGTGGGAGGGAGGATGGAAGATGGGTGGCTGTCGTTGTCGACAACGT
TGGTCGTCGCGATGTTGTGTCGATAGAGGGGGATGGTTGACAACCTGCACGTTATCCGTT
TACATACATAATCTGGCCTGGAATTTTCTTGTGGGCAAGAGCTGGCGGGGCGCTTGTTTG
TGGGGTCTTCTAGGCTCTAGCTCCCATGTCTGCATGTATTAGTGGTCTCAGTGAAAGCCT
AAAGGCCCTCTGAAAAGGAGTTTGTGAGTGTGGGTCCAGAAAATCGGCGTTCGTCCAATC
ACAGGCGGAGACTCGTACAGCACTTTCAACCACGATGTTGTCTGTTGTGTATTTGAGGCC
GCTTAACTATCCTTGGGCTGCATATGCCACGATCTGATCAAAATTATTCTTAAAATATAC
CGACTTGGATTGAAACATGTACCTTCAAATAATATCGGTTATAAATGAAATAATTTGTAA
GGTAGCATATACTATGCTCCGTCTTGGACGACTGGAATGTTCCAATCGACATCGTCGCCA
AATCCTTCAATATCAATCTCAATATCAATCCCAATATCATCTTTCAAATTCTTCTTCAGT
GTCATTCTTCATATCCCTCCTCCATACCACTCTTTCAATATTTCTGTTCAAGCTAGGCTA
GAGCCAATATTAATCTTTGGGGGCCTGCTTCGGGCTTCACAATACTTTCAAATATTTTCA
AATCTTGCTTTCGCATAGTTTAATAACTGTCGTCGCCGAGGAACGGCTGCTTAAACTTGG
TTTTCGGGGGGTGCAGCGACGATGGGAAGCGGCAGTACGGCTGCATGCATTGTCCATCGC
GGACACTCGGGCACTGAAATGTTAGTTGTGTCAGTTGTGTCTACAGGTCTGATATTCGAG
GGGATTGGGACAGGAACCCACATGGTGGCCATAAATGCATTCCTCATAGTCGCAATCTTG
GCCGTACGTGCACGGCGACTGCCGCATCAAAAAGGCCAGCGCCTTCTTCTCGTCGGGCGT
CGGCTTGGTTTTGTGGTTGTACTCGCAATAGTCTTTGCCGCACGTGCCCGCGAGCACGTG
GTTGTTGCAGAATTTGTCCTTGCCCTTGCGCTTCTTGACAATCTCCACAAACGTCGGGTT
GTACGTCACGGGCGGGTCAAGACCGCGCGGGCCGGGGCTCCACGTGGACTTGTTCTTTTC
GAGGAGTGCAGCCGCAGCAGCCGCAGCGGCGGCCGCCTTGACTTGCATGTTCTTGGTTGT
TGACTGCGGGAAGCTCAGGGTCGGCGCCGGCTTAGCAGGCGATGCTGTCGTGGTGGTAGC
GCTTGCATAGCTCGTGGCCGGCGACCGGGCGGGCGGGGACTGGGCATCCTCCAATACGGA
AAAGGCATTGGTGTTGGTGTTGCTTTTGGTGGTTTTGCTACTGTTTCCGTTGCGGCCGTC
CGTACTGTTGGGAGACACGCGGCCGCCGTTCGTGTACGTGTTCGTGTACGTGTTCGAGCT
CGTGGTAGGGGCTGAGCTGGGAACGCGGTCGGCCACGATCTTGTCGCCGCGGAAGACCGT
CTCGTTAAAGCTGACAATCTCGACGCCGGTGGCAACGAGCTCGCGCACAGTCGGGTAACC
CTCGACGATCCGGAGACGCTGGCGCGTGCTGTAGTCGCTGCTCAGCTCGTCGAGGAACGG
GGCGTATCCAGCGTCGTGGGAAATGCCCAGCACGACCATCTTGCAGTTGACGTTGTTTAA
ATGCCAGCGGGCATCCTCTGCTGTTGTTAGTCCGGCGTGTGGGTATAGAAGACGTGAATA
TGAAGCCGAAGCCCACCTCTAATTTTGGAATCGGCGCGTTCTTTGCCGTAGCCGACGTCA
ATAAAATCAAACGAGGCTTTGGCCTGTGTAAAGCCCAGGGTAAATTGCTTGAATTGGTTT
TCGCTGGAGATGCTGCCGGCCTGGCGCATGGCCGTCGATAGACCAGACAGGTTGGCGCAA
ATCTTTACCACAATTTCCATTTTGGATGCCAACTCGCCGCACTTGCCCATAATGGCAGCG
CGGAGGGCATGTGCAGCTCGCTTGCCGCCTTCAATTCCATCCTTAATGAATTGTTCTTGG
AACTGCAGAGGTTAGTCGGCGGTCAGGAGAGCGAAGTCGGAGACGATGTGAGACGATGTA
CGGAGTACGCACCAAGAGACCATCTCCATCAATCAATACGGCAATATAAGGGTGACGATT
CTGTAGTCGGGGTCGTTGTCAGTTGCGGTTCTTTCTCTTTCCACGCGACCACGTGTCCAC
GTGCTCTTTCTTCTGTCTTTGTGTCTTTCTGTCTTTCTCGCTTTCTCTCATTCTCTCCCT
CTCCTGGGTTCGGTATTGTCTCCACCCACCTTGTGTTCGTCGTTTTCGCCATTAAGCTGC
TGGATCGTGTTCTCTAACGACTGAACCTGCTGTTGGAAGTTGCGTCGAGAATTCTGCGCA
TCGTCTAAGTCGAGTCGGCAGTTTTGAAGGTCGCGTTGGAGCTGCTGCGTCTCGGTATGG
AGAGTCGACTCCAGGTGTTGACTGTATGCGAATAGATCCTGGGGAATGTGGCAAACAAAA
GGTAAAAGGTTAGCAAATGTAAGCATTTAGGCGCTCGAGACATCAACACCATCAACGCCA
TCAACACCAACGGCAATGTCAATGCCCAAGGGAAAGACCAAGACAAACCTGCAAAAGCTT
CTTATGGGTATCCTCATACTGGCGCAGTTGCTGATACCGCTGGCTGAGCATGCTCAGATC
GTCACCTAAGACTGGCATGGTGGGCGGTTTGTCGTTTTCTTTGTATTCCTGTAAGGTCTA
GTCGAGCACTCTGGGGAAATCTGGGGTCGTTTAGGAGTTTTAGGAGAGGGATGCGGGCAG
CGGCGCCGTACGGTCTTGGGCAGCTGGAAATGGGTATGCTCGCAACAAAGAGGATGACGT
TCGTTGTGTCGAAACGAGGGATACTATCTCGTGATCTATGAAGAACGGCGAGATGGTCAG
CAAAGCTAAAACATTCTAATTAAAAAGAAAGTACCCCATGCCACCGCGCGTTGTATTGGA
TATTGACGCTACGCGACGGGAAGCTGGTGCCAGTAAACTAAAGTAGGGCTCACCAGGAGA
ATTGTGGATAAACGCGCTGTCTTAGACGGCGGCGGACCGTTAGTGGAGAGGGGCGAAAGG
GTCCAAACCATGGAGTGACGAAGAAGCACGATTGATGATGACGGATGGAAAAGGGACGAC
AACAGTTTAGGATGCTAATTTTTCTGGGCAGATATTACTGTGTAGAGCAAGTCTAAATTT
CTTGGCAATGTGCGCACTCCAATTGCCTGCAGGATGGGGGAAGGAACGATGGGGTGCGGG
CAACTGCACCTACTTGTAGCTGCAGCGCATCAATATCAACAATAGGCTGGGAATTGGGAC
TGCCAGGCGCTGGACGAGAAGAAGATTACTGAAAACAGGCAGCGACGATGGAAGGAGGAC
GGGGTTTGTGGAGAAGCAGAAGCGCTGACGGTGTGGGTGGTAAGAGGCTCGGCATAAATT
CACTGAGTAATGAGGGGAAAGAGCAAGGAACATATGAACAGGTGCTCTGCAACGAGGCCT
CTTCCAGCATTGAGGGAATTGGAAGTTGGGGACAGGAGGCAGGGGACAGAAACAGAAAAC
AGAAAGAGCAAGCCTGTTCGTCGGGATTTCAGGCCACACCTCATCTGCTCGGTTGCTGCA
CTGCACCTTGCCCCAATTGTGTCTCGCTTGTTGATTCGTGGACAGGGTTCCTTCCTACTC
GTCACTTCCATGTCCAAACAGTGGCCACCTCCGAGCATGCAGCCGCCACGTTTACACCTC
ACTGCATGATAGGTAGCCAAGTCGGGCGGCAAGAAAGACAGCTCATAGGGCTGTCATCTC
CCATTATAAACCAGAGACAGAAGACAGAAAACCGTTTTGCAACCGTCTCATTACTCAAGG
TGGGGCAATGAATGTTCATTGCAAAATCAGGACGCAAGGGAGAGGAAAGCTGCAGTTTCT
TTCATGAGTCCATTCTCCAATTCTGTGAACCAAAAGACAGAAAACAGAAAACAGAAAACA
GAAATGAAAGACAGAATACGGGAGATGGCGTGGCTGGATGTACGTCGTAATACCTCGCCG
TGTCATGTTTTATTCATGGAGACCGGACAACGAAAGTGGACCCACCAAGAATAGAAGCCA
GAATACGGGAGCCGGATTCCAGAATAGAGGAGCGGGAAACAGGCGTCTGAAGAATCCTGT
GACATTTGTTTCAATGGCAAGAAAAGATGAATCACGAATGTTTCCCAAATAACGGACTGG
TTACTTCGTTCTCAAAATCTGGCAACAGGATGGGCGACCCCTCTAGGAGCCCTCCTGGAA
GTGGGTATGATTGAGTGATGTAAGAGAAAGTATATTTATCAGTCATACACAATATACACC
AGAGGCGTCCAAAAGCCAGCCTCAAGTGTTTTAAGGAGCCAAAGGATGCCTCAAGTACCT
AACAAGACGACCTGTGAAGGAAGCAGAAACCCAACAGCCAGGACCCAAGGCCAAAAACCC
AAAACCCCTCGTTGTGGCGTTTCCTGGCCAATGCCGAGTCCAATGAAGCAAAACTCCCGA
AACTGTTCAGAATCGACCCTGTTTGCCTTGCTCAAAACGAGTTGTAGCTGTTCAAGAAAC
TCCACAGACTATTGTTCCCAAAATCGCCCTCAAACTGCCACGGGATGACAGTGCCGTCAA
TCGACGAGTTGACACCAGGACCGTTGCCGTCCATTGTTGACTGCTGCTGCTGCTGCTGGG
GCGGAACACTCTCACGCGCCTCTGACTCTGCAGCTGCGCGGGCTGCTTCGACGGCCGCCA
GGGCGGCAGCATCGGCTGCGTCGAGATCGGCAGTCAATCCGCCGACGCCCGAGCTGACAC
TGTTCAAGAGGTCCATGCTGTTGCCGCCGACGCCGCCCATCAGGCTGCCCCCACCGGGAC
CAAGGCCGCCGACAGTGCTGCCGCCGCCCCACGCAGATGCTGCCGAACCGTCGCTGACAC
CCAGCAGAATGTTGTACGCGAGATCGCCCGTAGGGCAAATCGGCGGCAGGGACGACCAGT
CAAAGTTGTCGGGGAAGATGGAGTCGACCATGGCCTGTTCAGCCGGGTTGGCGTTGGGCG
GGCCGCCGAGGCCTTCGAAACCAGTCTGGGCAATCTGGGGGTCGATGAGGTCAGAGGACA
CGACGGGTTCCGATTCGGTCTGCTGCTGCTGCTGTTGCTGGGGCTGGCTTGTCTGTCCGA
GGCCGAGATCAGTGTTGCCAACGCCTCCAGTTGGCTTGTTCTTGCCATTGCTAAAGACGT
CACTGGCGCCACTCGACGGAACAGAAGCAGACGAGATGCCGCCTGGGGTGCGGTCGTTGC
TCGTGGTGGCGCTTCCATTCGTTCCCTGCTTGTTACCGCTCCCGCTAATGACCGGAGCGC
CCTCCTTGAGGCTAGGGTCGATGTTGCTGAGCGTTACATCGTCAACAGGCGCCGCGCCAG
GCAGGATTCCACTAAGACCATGATCATTCTCCAAAAAGCTGATACCGAGCGTCTTGCGCA
GCCGCAGGTAGATGGCGTGCAGAACACCAAGCGCCGAACGGGCCAGACTATAGTGCTCCA
TCATAATCTCGAAACGCTGGACGGACCAGCGGTAGTGCTGGATGGCTTCGGGAAGGAGCT
CGGGGTGCTCCTTGGGGAACAGGATGTAGATGGCGGCCATCAAGACGAGCGAGTCAAAAG
TGCCAAAGAAGAGAGAAAAGGTCTTGTACTGCTGAGGCTTGAGGGACGCAAAGTGTCTCC
GCTGGACCTGCAGCATCCGGATACAAGCCTTGAGAGCTTCGGTGCGGCTCTTGGCACGGG
TAAAAATGTACGGACGGTGGAGCGCCATGTAATTGAAAATCATTACTTGGGGCATCGTGG
CGCGGATGCTCCGCAGCCAGGCAAACCCGGGCAGGTCGTCGTAGCGGGTGTCGGGATTGT
CCATCCGGAAGACGGGTGGCGTGCGCGACTCGATATCGACAATCTTCTCGTGCAGGGCGT
CGATCCGGCTAAAGTCGCGGGGACAGGGCCCTTCCTTTTCGAGCTCGAGAATGGGGCGGA
GCGGCGAGATGGCCTCAAAGGACCAGATCGCACGCGACAGCGGAGTCGGGGGATCGTTTT
CGCCGCGAGCCTGCACAGGCATGGTCGACCGCTCGGCATAGGTCTTGGGCATGATACAGT
CGATGGGAAGGGTGATGCGGGCTGTAGGATCGACCGTAATGGGCCGGCCGAGGATGGCAC
CCATTTGTATATCCCAGCTCACAAGAGTCATCCAAAGTCGGCGGCGGCGCTGGATTTCCC
ACTGGTTCTCGAGTACGGCTTCGGCTGTATTCGTGTAGGGTTTGGGATCCATGGAGCTGC
GGTGCAGTCCGACTTCCTGTGCGTCACGAATCGCTCCTCCGATGACGTGCCACTATTAAA
TTGTCAGACGATTCGGCCGGGCAAACGTGAAATAGTCGAGATAAAACTTACCGCTTCAGT
AATGAGGGCAACGTATTTGAGAAAGGCGCCGCGTGCAAAGCCAGCCAGGACTGTTGTGAA
CGACATCTGCCGCTTACCGAGAAGCGACAAGATGCCCATACCGGCCTCGCTGTAGTCGAG
AGCAAGATCCTCCACGGTAGTGTTATTGGCGTGTTTGATGCTCTCGAAGAATGCCATGTG
CTCCTCGTTGTTGGGCTCGAGCATCAAAAGACCCATGGACATGACATTGAAGAGGAGTGC
GGGAAAGGCGCGCAGGTCGGGCGATAGCTGGTTTGGCGACTGCAGCGTACCAAATGGACC
CATAGCCACGTCGGACCAGTCGCTGAGCTGTTTCTGGAAGACATCCTCGTCAATGGCAAA
GTAGTTCCAGTTGTACTCGACAAAGTAGATATCCACGAGCCGGTCAATAGCCGCGCGCGG
AGGCAGTTCGCGGACGAGCGCTCTGTAGCGATCAGCAGTGCCGTACGGATCGCCAATCTG
TGGCCGCTGGTGGAGCTGGTGGTCGAAGGAAGGGTGTTGCGAATGGATCAGCTTGTGTGA
CTCGTGCTGCTGCTGTCGTGTTGTCGACGGTTTTGGCTGAATATGAACCGGAGGTCTATT
GGCGTTCTGCCGGTAGAAATACTGTTGCTCAGCCACAGCCTCCGCTGTTGGCACCACTGA
CCCATCCGGGCGTTCGGAAACCATGCTAGCAAGTGTGACACTGCCCGTGCGGCCTCCTTC
TGCCGATCCGCCCCCGTCCAGACTCAAAATGCTGCCAATATCTCCGCCGCCAGCCACATT
CTGGCCCCGACCGCCGTCGAGACGGTTCAGGAACCCGAGTGTATTGGCAGGGCTTTGTGA
GTAGCCGAAACCGGCAGCTTTTACTGGCATTGTGCCACCGGCTTGTAGAGCGCGGCCGTA
ATTCGCAGCTTCGAGAACACGCATGTGGTGCCGTTCCCGGGACATGGCGACAGTTTCGTA
GTGACAGCTCGCCTCCATATGGCGGTCCACGCAGGCTCTGCATGGCATGTTCCGGTCGCA
TTTCTGTTTCCGTCGGTGGCACTCAGCACATGACACAACGCGGCGTTTGCGTTTGCGAAG
CGGTTGTGCGCCACCTGAGCTGCCGTTTGTACCGTTTCCATTGTCGGCTCCAACACTGGT
ACCGGCGTCGCCATTGTCATTGGTCACCGAGCCGGAGCCGGAACCCGAGCCAGAACCAGG
CGTGCCGTCACTCGGCGACATGGACGCACCGCCCTGCTGGTCGTCGCTGTCGTCCTGGCT
GGCCGTGCGCTTTTTCGAGCGTGCCGAAGTCATACTGGGCAACGCTTTACCGAGGCGCAA
AGTAGGGATTGGGTCGAAAGGCACAAAATGTCGAAGAAGACTCCAAAAAGAGGGACCGAA
AAACCGTAATACGCGTAGCTTTATGGTCGGCGTGTCGAGAGTCGCGCGGGAGGGCGGTGT
TGGCGATAATTGACGTAAGGGCCGGCGTTACTGCGTGTAAATGGTCGGTTTGTCTGCCGG
TTCGTTCTCCAACAGTTAAGCGGCGATACAGAATTGGATTTGGTGATCTGGATGTAAGAT
TCCGGTAAAAAGGGGTAGAAATTGCACCTTCTCCTGGACGTCAATTGCAAAGGGGGAAAG
AAGGAGAAGATGAGCAAATTGAGTAAAAAAGGAAGGTATGGGATTCCAGATCACAGTTGC
CCGTTCTATACCGCGGGTGCGGGGCGGACAAAGCGATACTTCGAAGAAATATCGCAGTAG
TCAGAGGCAGCAAACAATGGGCCAAAGTGACTGCAATTGATTCGGGAATTAATAATTAAG
AAGAAAAGCTCCAATCCTCGTATGCCAAGGTAAATTATGCTTCTTCGCACGAGACGAGCA
GGAAAAAAAACAGTGTGGCTGCGTCAATGAAAGGCAACAGAGACTCAATGCCAATGACGA
CCCCGCCCAAAGGGAAGGATGTCCAGTTGCTCTTTCCTCTCTCGGGCGAGGTTGCGGTTG
CGCTTTCTCCTGCAAGAAAGGCAAGAGACAAGATGGTGCTCTGTCTGACAAACTTTTTTT
CTTTTGCGCCCTTTCCTATTTCGTATTGTTCATTTTTTCTGGGCCTTATTTAGCGGGGAA
ACACGGCCGGTTCGACCTATTAGAACTGGGCGAACGACTCCAGCGAGAGTGACGACAATG
AGGGACAGGGCGGCGTTTGCTGAGGCGTTCCTTATCTCCGATCGCTATTCAGCCTCTGCA
TCCATTACGAGAAGGAACGCAACATTCTGAGCAATCAAGGCCAGGGTAAGAGCAATTGAT
GGCCCTTTGCTGGCAAATCATAGCCAAGGAAAGTGCAGGGGGGATGCGATCGGCAGGCAA
GTAGATGGAGTACCACATCCTTGCAGACATCGTTTGATTCTCCAAGACAAACAACATCTG
GCCGATATTCTCGCATCCAGACTCCATCCAACCGGCTGAAAAGCGGACAAGCCACCGGAA
GTGAACAAGCATCAGCCCTACCTCAAAAATGAGATATAAGAGAGGCCATTGCCAAGACGA
GCACGCCGAGGATAATCAGATGCATTGGACTGGTTATCGAGGTAAACCTCGCCATCTTCC
TGATAAACGGCCTTGTCAGATTTCTATGTTGGATACGGAATACGCTTATTTTAGGCATGT
CAATATCTTTGCCCTCTTGCAAAGTTTAGGTAAGTTAGCTTCAACTTGAACGTTGTGGGA
AACAGGAGCATTCATAAGACTGAATGGGAGGGCAACAAACATCCACAATACTTTTTTTTC
ATTCCATCATACGGTGTGTGCTTTTATGTTGTGTGTCTGCATGAAGCAAAAAGTACTTGA
GTCCCTCCAAAAACAATACGAAAAATAATAGGCATAAACATGACATAAACAAAATGGTAT
AAATGACGAGCATTCCCAGTCTCCGCTCTTCCCCTATTTACGTCGTACTCCCAATGGAGC
ACTAGACTAGGTACTCTTGTGTTCCTTCCATGATCAATAATTCATCGGTCCTTCAATTCT
CTCACTTCCTGTACTGCCATCTCATTGCTGCACCCGTGCCAGGTAAGCCTTCCATGCCTT
CCGCCGGTACCGCTCAGCCTCGGACGGCGGGTCCACAGCCGTGATGATGCCACGGCCAAC
AATGACGATATCGGCACCGCAGACGCCAATCAGCCGTGCAGGGGTGTTGTACTGCTGGCC
CATGCCGTCGCCGGGTAGAACCTGGCCATTGGTGCCCGCCGTCTCCTCAAACTCCTCGCC
GGGCGGCGGCAGCTTGCAACCCGGGGTCAAGTGCACAAAGGCATCGTCGGGGAGTGTGTT
GAGTGTCTCCTGGGCAATGAAGCCGACAACAAACGTCTTGTGCGCGCGGGCGGCAGCAAC
ACAGGCTTGCGTGTAGGCGGGGGTCATGAGGTTGCCCTTGGTGGACATCTGGGCCAGCAG
CAGGATGCCGCGGTCGAGGGGCGCCTCCTCAATGCCCTCGTAGACGGCGCCAGCGCCGCT
GTTGTTGTTGGAGCTTGCAGCACCCGATCTGCTGCCGTCGACGCCGTTCGTGCCGTCGTG
GCTGTTGGCTCCGCCGGAAACACCGTTCACGCCGCCGTCAGTGCTGTCGCGGGGCAGCCG
TGGGGATTCGACAGGCTCGAAGCTCTGGGTCACAGTGGTAACCGAAACAATGCTGCCCTT
CCGGCCGTCGGAATCGCGCGAGGGGGCGGGGAGACCGGTGGCGTTGGCGTCGGCATCGGA
GCGCGGTGCTGAGGAAGAAGTGGCGAAAGAGTTGGTCGAAGAGAAGGGGTTCGAGGACGG
TGCGGCGCCGTGGGGAGGGAACTCGGACGTGTGTTGGGCGCTCGGGGTGGCGACGCCGCT
GCCGCTGGGGGTGTTGTTGCCGCTATCATCAAAACTATCGTGGACGGGCGTGCCAACAGT
GACGGACGTCTTGACCTCGTAGTGGACACGTTCGCGCCAGCGGGCGGCAGCATCGGCCAG
GGCGGTCACGGCAGGCTGGCCGGCATCCATGTTGACGGTCACGAGGTGGGCCCAGTCAAT
GATGCGGGCGGTGCCGGCGGTGTACTGCTGCTGGACGGTCTTGCCAATGTCGGCAAACTT
GCGGTCCTCAAACAGCAGGAAGCCGTGCTTGCGGGCGAGGGCAGCCAGCTGGGCACCGGT
GCCCGTCTGCGGGTTGTAGTCCCATCCCGTCACCAAATCGTAGTGGGTCTTGAGGACCAC
AATGGACGGACCGACGCGATCGGCAAGCAGCAGCAACTCGCGGGCGGTTGAGACGTCGGC
ACTGAGACACAGATTCGAGGACTTGGCAACCATCAAACGGTAGAGGTAGGCCGTCAGCGG
GTGGACAGCGGCCTCGGCGCGCTCTGCAAACGGCGTCACAAAGGACGGATGGCGCTGTGC
GGCAGCCATGGCGGGGGAGTGCTGTGAGTGTGACTTTGTTGGAGGGGTGAGGGCCCAGGC
GTAAGATTGGAGACCGGGGTTGGTGAAGAGAGGAGAGTCCGCGAAATTGGAACTTGAAAG
TATTGAGGATGCACAATCAAATGGACCAGGGAACAAGAAGTAAATAAGGACCAGAAAGGA
ACGCAAGAGACACGGCAAGGACGACCGGGGTTGCTCTCGTGATGAGAGGGAAAGGACGGC
TGGACGTTTGAGTTTTTCGGGCAACGACCCCAAGGTAAAAAAAAACCGTCCACTAAAAAA
TTGAAGAGAAAAGCAGAAGCTAAAAATGCTAAAAATTGAGTGCTTTTGCAAAGTGCAATG
GCGCTAACAAAAAAGCGTAGAGCGGTCCAGAGGTCGGACAGGCGCTGGGATGGGCTGAGA
TGGGGGGCAAACACGACGGGATGAAAGGGCGCTATGGGGCAATGCCGCCAAAAATATTGG
GACCGCTTGCAGATATTGGGAATGGGCGATCTGGTGGACTAGCTGGGCAGGCGCTGGAGA
GGAGACGAGATGACGGCACCTGACCTTTTTGACCTTGTGACCAGACGACCGGGTAGGAAG
GCTGAAAGCTAGAAAGCTAGCATCAAATATTTGTGTTGACAATTCTACAGAATACACAGG
AGCAGATCAGGAAGGGGAAAGAGAGTTGGGAGCTGGGGAAAGGCCAGCCTTTTATGGAAT
TATCGATGGGCTGGAGGAAGGAGAAACTGCCGTCAAGGCGTCACGGGAGGGAAGAGGGCC
AGGACCGACCTGCTCAGAACCAGAACCTGCCCCGTGCAGAGGGGAAAGGGTTTTGGGAAG
GAGCAAAGCGCCACGAAAAGGCGCAATAGATGGCTGGATGGCCTGATTAGGAAAAGAAGC
AAAGACCCAGGTCAAAGCCATGAGAGAACGGAGGAGTCAGAAATCACAAGCTCGTACGAG
ACACGTCAAATGCTCTTCTTGGAAAGAGGCGGCAGGGATCACCATAAACGACAACGGACA
TCAGCCTTGGGTAAAGAAAAGGCGGGACGAAACAACTTGGTGGAACGAGGAAACGAGTAA
GAGAACAAGGCGTCGAAAGTGGCACCATGGAAACGAATGAATAGGGGGGAAGGGAGAGCT
AAGAAAAGAACAACGACCGACGACGACGACGACGACGACATCACAAGCAAATGCAATGCA
GCCAACGTGGGGTGTGAGGGGGCTGGCTGTTGGAGATAGAGAGAGGCGGGCGGGCCAAGG
TGCCCTGACAGTGTGGTAGTATCGATGCGACCATTGGAAGTCCCTGAGAAAAGTAGATGG
GGGGGACAAGCTTTAGGAGGGGAAGCGCAAAAAGAGGTAAATGGTGGCAGTCTGTGTGAG
TCGCACGAGGCCCATCGGCCAAGAAAATGTCTCTCTGTGTATGCGAGGCACGTCTTCCAC
TGAGACGGTGCCTACGACGCCATGAAGGTGCACAGCCATGCACCGTTTGCATCAAAGATC
GTGGGCAGAAGCCGTGGAATATGCCGTGGCGAAGAGAATGGCAAAGAGGGTGGACTCGGT
GAAGGCATTCACAGCTCCCAAACAACACCCAAGTCCAGGGCCTGATGGCGATCCAGCATC
CATAACCACCTCTCACCACCTCCGCTCCTCCACCCACGTCCTGGGGAGATCGTCTGTTAG
CATTTGGGCTGTTGGGGTAGCTGGGAAGGTTGACCGGCGGCCATTCCGTGGATTTGGAGA
TTGTGGGCGCAAACAAGGGGGCATCTGCACGTCTCAGCTAGTTGACAGGCCTTGTTGGTC
TAGCTCGACGACGATCAGGGGATTGAGTCCAGAGGCAATATTGCATGCACACGACATGTC
AACAATGTAGTGCTGGCCAGCTGTGCGCCACGGTTTCGTGTTTGCGAGGTACATGGTCGA
GATGTTTGTTGTGGACTGGAAGAGAGAAAAAGACGACATGAAGTCTGTTGGATAACGGCT
GAGTTGGACACAGCCAGTTTAAGCCTTTAAGGAGAGAAGGATGGTCTGGCCCTATGAGGC
AGTCGCATCAAGCACATATGGAGCACAAGAGGGAAGGAACGAAATAAAAGCATCGACCGG
AAGGAACCTTGAAAAGAAACAAGATACGGCGTAAGAAGGCAGGAACCAGGACAGCATCGG
AGCTTTAAGCCGTGACAAGACTGACAAACACTAAGGTGGATAAACTTTTGTCAACCGTAC
CTGTCTCGCCAGGAATGTCGGAGACTATTTCAACTCAGAGGACATTGCTGACGGTGTATT
ACTCTACAAAGTCAGCGAGGTGCGGTGGAATTCATTGTCAGACACCCAACATACGCCCCA
AAAGTTCCCCAAAGTTCTCGAGGTGCCTCCAAATGTGACTGGCCAAGCCCAGATTTAGTG
CGAGAAAAGGCTTGTCATCAGATTTCATATGTCTGGACAAGATGTGCCCAGACGGCCAAG
CAGGCTTCTATCAACACTAGATGGCGCTGAGGCCGCCGTTCATCAATGTAAGGATTATGA
GTCTTATTACAGCTAGCCCACTGTGTGTCGGCGTGCGTCGCGACGCGCCACAGCTGTGCT
GTAACCAGACTCGCTCTTGCCCCTTATCGCCAACTGGCTGAACCCCTTATCGATTGACAT
TGGCAGACAGGCCAGGGTCACCCATTGCGCCTGCCAAAATGCCAAAGAAGACAAAGGAAG
CAAAGGAAGGATGGCAAGTAACCACTTTCCTCCTATTTTTCTCCCTGCAATACGTTATGG
GCCCCACTTTCCCGCCCTGCAGCTCAGCAACTAGCGCGACCGGCCGATCCGCTAAGGTGC
TTTCCCTCAATCATCACCAGAAAAAAAGGCCAGCAAAGGAAACCATGCCCCAAAGGCGAA
AAAATCACCGTTTCCTCCCTTTTTCGCGTTGTCGCCTTCAACGCCGTTTGCTGCTTCCAC
TCCACCACGCCCACCGTTCGTTGGCTCCTTCCTCCCTACGCCGTCTGCTATCTATCGTTC
TTTCCAGCTTCACCCTCCTTCCCTTTTCTTCTTTCCTTCTTTCCACCCCTTCCTCGGCCA
CAGCTGCATCTTTATCTAGCTGCATTATCCTTTATCTCTCTTCATCGTGGCGTCTGCCTG
CACTCATTCTTCCTCCTATTAAACCTGCCCTCTTTTTCTCTCTCTTTTTTTATCTTCATA
CGCTCATTTCCCCGTCTCGACTCGATCTGGATCGCGTGCCAGCCGACAACCCCCCTTCTG
ACATCTGGCTTATCTTTGAGCCCTCCTTTTTTATCTTTTGGACCCTCTGCGTCTCCTAAT
CTCTGATCGTCCGATTGCTTCGTTCGACGTCTCTTCTTCGATTCTTCTCCCAATATCTCG
TCCTCAAGCTCAGCCTCGCATTGCGAACCGCGCAACAAGCTTCAAGCTTCACACCCATCC
TATCCGACGACGAAGGCCCAAGACCAACCTTCCCCAACCCGATTCTTCTCCTACGACGCT
GCCATAGAGCAAGCCCCTATCAAAGAGACTCTGATACCAATCGGCCCCTCCTAGTCAACA
AACGCGCAACTCTTCGCGATAGCATCATCTCCAGCGCAAATAACGACGACGATAAGTATC
TAGACACGGTCTACTGTGCACATCGTCACTGGAATCGGCAGAACCGGTCCCAGGCACCCA
ACAACCACAAATCAGCAAACCTCTACACATCCAGCCATGAACGGCGTTCGCTCTCGGAGG
CAGGCATCTGCCGAGAAGAAGAATGGCGCCAAGGCAAACGGCGTCAGCAATGGCAACGGT
AACGGCCATGCTGCAGTTGCTGCCACACCCGACGAGGACTATCCGCGCGAGAACATCTTC
TTGTTCTGGCCGAACGTGATTGGTAAGTTGCCCCGTGGCCATCGAACGGAGAACTCAATC
CGTGCTCTTATCTGAGGCAAGTGAGCTTCTAATACTGACAATTTCTTACTCCAGGCTACG
CCCGTATTGTTCTGGCCATTGCCTCGCTCTATTACATGCCTCTCCACCCGCGCACTTGCT
CGATCCTCTATAGCGTGTCGTGCCTCCTCGACGCCCTCGACGGCTATGCCGCGCGCTACT
TTGAGCAGTCGACGCGCTTCGGCGCCGTGCTCGACATGGTGACCGACCGCTGCACCACGT
CCTGCCTGCTTGTTTTCCTGTCGACAGCCTTCCCCCGCTGGGCCATTGTCTTCCAGGGCC
TCGTGTCGCTCGACCTGGCCAGCCACTACATCCACATGTACGCGACGCTCGCCATGGGCG
GCTCCGACACGAGCCACAAGGCCGTGGACCGGTCGCGGAGCTGGGTCCTCAACCTGTACT
ATACCAACAAGACGGTCCTGTTCGTCTTCTGCGCCCTCAACGAGCTGTTCTTTATCGCCC
TGTACCTGCTCTCCTTCTCGTCGCCCATCCTGCAGCCGTCGTTGCTCAAGCCGATTGAGC
AGGCGGACGCGGGCCTGCACGCGGGCGCGCAGATCAACTCGTCGATCCTGCGCCAGATCT
TTGCCAACCCGCACAGCGCCGCGGCGCTCGAGATGGCGCGGGCCAACAAGATGGACTCGT
TCTGGCCGTGGGTGCTGGCGGGCATCAGCTTCCCGATCATGGCGGGCAAGCAGATCCTGA
ACGTGGTGCAGCTGGTCAAGGCCAGCAAGTGGCTCGCGGAGGGCGATGTCCAGGCCCGCC
GCGCTGCCGGTCTGCCGCGCCGCCGATAAACGACAGAAAACGACAACAATGCGATGCTGC
TTGAACGAACGACTTTCTCGAACGACTTTCTAGCAGACCCATTCTCGCACCCAGCAACAC
AATACTTTTTGATTTTTATTCTTTTAATCGACGCATAGCATTGAGCCTCCACGACGGACA
GCTCACCGACACTCGCTTCTTTCCTTTTCGATTTCTCTTCTTCTCATTTCATTGCATCCC
CTCTTCATATTCGACTTCTTTGGCCTCCTTTACCTATGCGGCCCATTCTACACAATCTTG
AAAACCTATTACCTTTTAAAAAATTGGGGGTGTTCTTTCCTTTTTTTCTCTCCTTTTCTT
ACTCTGTCCATACCTCGCCTTGTAATTTACTTTCTTGGGCTCCTTTTGTTTATTATTCAT
CACTACATTACTGTCCGCGCCCATTCTTGTTTATTCTTATGTCCTATTTTTTTTCTTTCT
TTTTCTGTCACACGGAGAAGGATATGCCAAAAGACTGGGAAGAAATGGCATCATGCCGGC
TGTTGTATTCTCTTATTCTTTTATTCTTTTTATACTGTCATGTCTCTTCTTTTGCTGGTC
TCTCTTATTATTATTTATTTTTATTGTTGTCACGCCACAAAGAGTGATTCTTCCTGGGAA
ATTATTAGGGTATAGATCTAGGAGCAACGAGATAATTTTTGGTCTGCCTTTCCTTTCCTT
TTCACTTGATGTCCGCCACTCATCCAGTGTTGTTTTGCTGAACGTCATTGTCCGCGACTG
GCGGATCCTCATCCGACTCAATCTCCGCGGCGAGCCCATACCATGCAACGACGGCGACGC
CGGTTATGCCACTAACACAGCTGAACACGAAAGCGACGATGCCCCGAGTGGTGAATCTAG
AGGTTTAGCAGGGTGACAACGAACCAACATGGACTTGGGGAAACTCACCCATCAGGAAGT
GCCGGCGGCGGCACGCTTTCGCCGCTGAGGTCCAGAAAATCGGCCGTATTGCCTGCAGCG
TTGCCAGCTGTCGGGATTCCACCTTCAGCACACGCCGCCAAGTGGTCGGCGGGCAGTCTC
CTTTCGTCGGAAGACAAATACTGCTCCCTTATATCCGCCGGCGCCTCGACAATCGTCGCC
ACAAGCCCAGTCGACAAGTGCCACTCGATGTGGCAGTGGAACAGCCAGACGCCCGGGTTG
TCGGCGCGGAAGCGAAGGACTGCAAATCCGTTTGGGTGGACCAGCACCGTGTCCCTGCGG
ATGGGCGTGGGAGACAGAGACAGCAAGGAGGCGTTCGCCGACGCGTTGTACGTGCCCGCC
CCCTGCGGCGATCGGTAGGCGACTTGAAAGTTGTGGCCATGGAGGTGGAACGAATGGCGG
CCGGCATCGAGGTTGTTCACCACCATCTCGACGACGTGGCCCCGGCGGGGAATGACGGTG
GTCTGCGTATAGGTGCCGTAGATGCGTGCATCTTCACTTTCTCGGGACGTGTTCGCGCTC
AGGACGGTGTAGAGCGTCGGCACCTTGGGCGGGCGGTAGGTAATGTTGTTGAAGAATGCA
TAGTTGGCGCCGTCGCGGCGGGTCTGCATGTTGATATTGAGCTCGATCAAGACGCGGTCG
GGGCTGTCGAGGAGGGTCATATTGTCGAGGGGCGCAAGGGCGGCGTCGTCAAGCAAGAGT
GGCCCGCCAACGTCGAAGCTGTCTGCCGGTAAAGGCTCGGCTTTTGGCAGCGGCCGACGC
ACGTCATACACCAGCCAGCCCGTCACATTGGGATTTAGATTGAGGTTTAGATCGTCTGGC
GCGGTGTCAAACATGCTCGTGTCCATGCTGGCTACAAAGGGGTAGTTGCGCATCTTGACG
GCCGGCTGCGTCGGTGACGGTATTATCCGCGGGTCTGTCTCCGTCTCGTTGCGGCTTGTG
ATCAGGAAACTGTACCGCTGGCCGGCCGTCAAGTACAGCATCGAGGTGGTCGTTGGCCGC
GTGTACACGCCGTCGACCTCGACGACAGTCATGTTGTGGCCCTCGAACCAGAGATATTGC
CCGGCAAAGGCACCCATATTCACGACATGGATGAGGTGTGTGTGGCTGCCGTTGACGCTG
CTCAGGCTGTCGACCGGAATCGCGATGCTCGTCGTGTCGTTGAGCAGCACAGACTGGGGC
ACCGGCTCGGCGCCTGTGGGGTTGCTTTTGGCAATGAAGCGTGTCAAAAGCGCCGGCATC
TGCTCGTGGTACCAGTCCGACACGGAAAAGACGTGCTCCTCGTCAAACTGGAATGGCGGG
TCGGGGTCCTTCACAAGCAAAGGCGCCCGCAGGCCGTCGGGATACTGGCCGCTGCTGTGG
CTGTGGTACCAGTATGTGCCTGGCTGGTTGACGGAAAAGTTGTACGTCATGTCGTGGCCC
GGCGGGATGGCGCACTGCGACACCTGCACGGCGCCGTCCATGTGGGTGGCGTTCTCCTGG
AACAGGCCATGGAAATGCAGGGATGTCGACTGGTTGCCGAGCTGGTTGGCGACGTGGACG
ACAATCCGGTCGCCGACGGTGGCGCGGATAATGGGCGGTGGCCAGTAGTCGTTGACGCCG
ATAATGGGTCGGGCCTGCAGTCCATCGGGGCTATGCTGGACCCAGGTGATGTTGAAGTCG
TACGTGACGGTGGCGCCAGAAACAAGAGGAGATACTGATATTATCAAGAGGACGAGGACT
GTGAGCAGCACCAGCACCGCTTTTCCACGGACTGCTGCATGCGCCATGATGAGGTCCAAT
CGTTGCAAGGCATGGAGCGAGAGATGGCCACAACAATATCGTTCATGTTGGAAGAAAATC
GGGGAAACAAAGATGGGAAACAAAGATGGGATGAACCACGGATCGATCAGCCGCCAGAAT
GCACAAACTGCCTCATTCTGGCACTGTTATGTCATATAGAGCCAAGGCATCCAAGACACC
TCAAGAACTCCAAGGTATCGTGTCATTGTATCCAAAGTTGCCAAATCCTTAGCCTCCATG
CATACTTATGAGATGTGCCTGCTGTGCCGTCTTTCTGCAAGAACGAAGCAAATATATTGT
CCATTGTATATGTGCCTTTGTCCCTGAGGTCATTTTATTCTCCGGGTAATATTTGGACAC
CCGCTCTGGGCAGTCTGGGCGTTCTGGGCAGTCTATATCTGCTCTAGATGCATTCTAGGC
ACTTTAAACAGAAGGATATGACGGCACAGAATTTCTTAAGGTTGCCAAGAAAAACCCAAA
TATCGTCGAGAAAAGGGTTATATCTCGCCTAATAATTAATGGAAGGGGCTAAGGAAGACA
AAAACAGGCAAGAATAGGGCAAAAGGCACAACCAACAGGCCTATATAGACATTGGCCCCA
TCGATCGGAAGATTGACCGTCTGTTTGCAGGAAAATATGGTGCCAAGAGAAGCAAAAACG
AGGTAAAATACATGATCTTATCTGATCAGTTGGGGAGAGATGGACGATTGTATAAAATAA
GTACGTTCTATTTTACAGCAAACAAAAACGAAAGAATTTAATATTCAAAAAAAAAAAAAA
ATGTTAAAGAGTGTACGGGATTTTTTACTAGAGTCAGTAAAAGAAAAAAAATCAAAGAAA
CAATTACAACCGAAAAAAAAATAAAAAATATACCAAGACAAGTATACGAGCGACCACTGT
CTATTGTCTTGGTCCTCAACGTTCCTTGTGGCAACCTTTTCACAGTGCCTAGCCGCTGAC
TGTCTGATGTCAAACGACAATCTATCTCGAGCCGTCCTCCACACACACAATGTATAATGT
ACGCTGTACATTGCATTTTGCATTTTATCCGATAGGAAGAGAAGGAGCAGAAGGAAGAAG
GAACGATAGAAAGGAAGAGGATCAATAGGAACAACCTGGAAATGAAGACCACAAAAGTCT
AGACCCCTCGGTTTCACGGAAGCGAGAAGAGAGAAGCGAGGAGTGAGGATAATTGAGGAT
TGAGAATTGAGAATGGGCGGTAGGGGAATACAATGAATGAGAGTGTAAATGCTGTCATTC
TCTGCGGCTGAGTTTTGACACACGTTCTTCTGGTTTTTTTTCGCTGCGTTCATCACCATT
TCTTCCCTATTCCTCTCAAAATCATGGCCGTCGACGTGTTCTCCGTCCCCGTCTTTCTCG
TCGTGTTTCGCGAGTCGCTCGAGACGGCAATCATCGTGTCGGTCCTGCTGGCGTTTCTCA
AGCAGACCTTTGGTCGGGATGAAGCGGCCGCTGCCAGCGGCAATGTTGAGGGACGTCCAG
AAGGAAACGCAGAGGTTCCAGCCAACGCGGCCAACGCGGCCAGCACGCCCAACACGATCA
ACACAATCAGCAGTGCAACTGTACAAGGCCAGCAGAACGGGAACAACGACAACGAAATCG
TCGGCAATGCCAACGCAAACAATGCCACATCCACATCCACCTCCACCTCCACCGCCACGA
ATGCCCGCACTCCCACAACGCCCTACCGCCGGCTCGTCCGCCAGGTCTGGATCGGCACGG
CGGCCGGCCTCGTGCTCTGTCTCTGCGTCGCCTCGGTGATCATCGCCCTCTTTTACACCG
TCGGCGCCGACCACTGGTCCAAGTCGGAGGACGACTTTGAAGGCGCGTTCGCCCTGGCGG
CGTCGCTCATTATCAGCGTCGTTGGGGCCGCCTTGCTGCGAGTCGGGCGGATGCAGACCA
AGTGGCGCCAAAAGCTGGAGGCGGCCCTTCGACCGAGGCCGGGAAATGGAACTGAGACAA
GGAACGAGACGCGCACCAGTCGTGGCCGTCTCCGACGTCGAATGCGAGTGCGCGCCCCCG
AACGGCATGCCCTCCTCGTCCTCCCTCTGGTGACCGTCCTCCGCGAGGGCATCGAGGCCA
TTGTGTTTGTGGCCGGCGTCTCGTTCTCGGCGCCGGCGCGGTCGGTCCCCTTGCCGGTGG
TGGCGGGCTTGCTGGCTGGCGTCGGGGTCGGCTACCTGCTGTACAAGGGCGGCTCGTCGC
GCCGCCTCTTTTTCAGCCTCAAAGTCTTTCTGGTTGCCTCGACAGGGCTGCTGTATCTGG
TGGCCGCCGGCCTGTTCTCTCGCGCCGTCTGGTCCTTTGAGATACAAAAGTGGAACGGCG
TGATCGGCGCGGACGCGGCAGAGCTTGGCTCAGGCCCCGGATCCTACGACATCGACAAGA
GCGTGTGGCATATCAATGTAGGTTCCCCGGCTTGTACAACTTTTTATTGTTCGTCGCTGA
CTTCCAGTGCTGCAACCCCGAGTTGACTGGCGGCGGCGGATGGGGCTTCTTTCATGCCGT
GCTTGGGTGGACGAACTCGGCGACGTACGGGTCGGTGCTGGCGTACAACCTGTACTGGCT
GGCTGTGATTCTTGCGTTTGCGTCGATGCGGTATCGCGAAGTGCGGGGAGCGTGGCCCTG
GAGGCCGTCGAAGAGGAGCAGGCGTACGGCATCGTCTCCAGTCCAAGAGGGTCTTCAACT
GCCCGACATTGTACCGGTTTCGCCATTGCAAGCTTCTGCAATGGTCCCTCCCAAGGTTGC
CATAGAAAAGGTGGCATAAATGTATCCAAAATAAAAGTGCAGCCAAAGGGTATATTGATG
CCAATCTGTTCGTTCATGTAGTATCCAAAAATAAAATTATCCAAAATAAAATCATGTCTA
TCATCCATATCATATGTGCTGTGCCTCTTCAATTCTCTGGCGTCCAGTTCCATCGGCGGG
CCGTAAATAACTGACGCGCCATACGGTCGGCAGCCATGCTGCCTTCTAGCTTCAGTCTCT
GGTCACCGGCCACAGACCGCGTAAATCGAAACACTTGCGGTGCGTACGGGTCTGTCGATG
ACCCTGTGGCCGTGGTCGACCTCGACGGCGGTTTCCCAAACGAGGGTGTCCTATCACTGT
TGCCGCCATCCATTCCATCTCCGTCAGAATCTGTGTCGTCGTCCCCGTTTTCGTAACCAT
CACCGTCCAGCAGGCCGGCCGCCTCGGCAGCGGCCAGCCAAGACGCTTTGCCATGGTGCA
CGGCCGTCCAGTCCCGTCGGTGTAGGCCGACCGAACTCGCCCCAACCATGGCCTGGATGT
ACTCGAGGATCGGCAAGATGCGCGTCCGCAGGCCGCAGTTGACATGGTGCTTGTCGAGTT
GGTAGGCCGGGCACTGTTTCAGGGTGGCCAGAATGTGGTGCAAGTCGACGGCGCAGTAGG
AGGCCGGCGTAGTTCGGGTCTGGGGCCGGCGCCCTTTGGCCCGGATGGTCGTCGACGAAA
AGTCTTGCAGAAACAGCAAATCTTTGTGGAAAAAGAACTTTATAATTTCGCCCAACTGAA
ACGAGTCGCACGCCGCGCTTGACTCGTAGCCCATCTTGCACTGCCGCTTGTTGCGGGACG
TGTACAAGCCCAAGAAGTGGCGCGGCACCGACGCGATGCAGTTGACAATGCACGCGCGGC
GGAACTGCAGCTCGCTCTCCAGGCCGTCGGGCAAATCCCACCACGCCGGGAGGTCATCGT
TTTCAGTATCAGTCTCTTCATCATCGTTGCCCTCCTCCGCGGCAACCCACCGCTTCGACC
CATACAGAATCAGCTCCTTGGTGCCCGCGTGGAACCGCAGAGGCTGGTCGAGCAGCCACG
CCACAAAAATCTTCTGCCGAATGGCCTCCTCGTTGGCCATGCCCGGCAGACCGCCGGCGC
CAGACCCGACGCCACCGCCGATGCCACCGTCCCGTGTTGCACGCACGATCGGCTGCGGGA
AACGCAGTCGCAGCGCACGCACGTACGCCGTCACGGCCTCTGTGCACGCAAACCGGTCGG
CCTGCAGAGCCAGTGTGGCCAATTCAAGCAGTGTCGGCGGCGTCTTGGCCAGCCAGCGTG
TTCCGGGCAACAAAACGGGGTGGGTGTGAGTGTGGACTGCTGTACCGTTGCTTTGCGCGG
CCGTTTCTGACCGCGCTCCTTTGGCCCCTGCGGCACCCTTGCGTGCTGGCGCGGCCTTGC
CAGGTGCAGCCTTGGCCGGCCGTCCTTTGGCTGGCACAGCCACCGTGGGCGCCGCCTTTG
CCTTCGCCTGAGGACTCGTCGACTTGTCTGTTGATTCGCCAGTTGCATTTTCGGCGCTCG
ACACAACGGGCGCAACCGCCCCGTCCCAGTGCAGGATCCGCAGCAGCTCCGCAAACACGA
GCTCCCGCCCGGCCGTGCGGCTGCCTTCGTCGTCGTCGTCAATGTGCACCCGCGGCAGAC
GGCCGATGTCGGCGTCCTCGGGCTTGACATCGTCCAAAGCCAGCGCTTTCAGGCCAGCCT
CCACCGTCCGTGCTTCCTGGAACCGCGTGTCGCCCAGCAGGTTGGCAAAGTAACGCGAGT
TCTTCTTGAGGGCGGCCGATTCAACTCGGAATGCCATGGGCAGTTTCGGCTTGAGTTTGA
GGGGCGCAGCTGTTTCGGCCGCTGTGTTTCTGGAAGACCTGCTGGCTTTCTGCTGGTTGG
CCTTGCGGGTTGCTCGCAGCGTCTCTCGAGACGTCTCAAAGAGCACGTCCAGGACGACAT
CGCCGCGAGGAGAGATGGTGACTACACTTGTGTCGCCATTGCTCCCACTGTCTCCATTGC
TCCCAGTGGCCTTCACCTCGCCGTTGACTCCGTTGACTGCTCTTTTGCCACTTTCCACTG
CCGCCTCGGACGGCTCGTCATCCATCGCTTCGGGAGGTACCCCAGCAGCTGGCCTCTCAT
CGGTATGTTGTGCCGTTGGGAAGATCGTGGCGTAAAGGATTGGGGTGCTGTTAGTCTGGT
GTGCAGTCCTGTGGGGGGATGCAATTGCTCTCGTCAGAAGTTCGCGGTTGAAGAAAGGAA
GGCTGCAGGTGAAGTTGGCAGAATCACAACGATTGGATGGCGAGCCTTTTTGCTAGTTGC
CAGTAGCTGGCAGCCTAGCTTATTAAGGGCTGCCACTAACGGGCTACTGGAATCACTGGA
AGCTCTCTGGTAAAGGGGCCTTTTTCAGAGAAGCTCAGGCAACCAAGGTGCCAAAACCCC
ACATCTGAGCCTGAATTGCTGCTGTCTTGATGCTGTCGATCGCCCCTTCCATCGAACCTC
GATTAATGCTTCGAAACTCCTTGAATCACCCCTCCTGCCCTACGGCGCGATACACTGACA
GGGGAAGGTGCAACTGGGGACAAACTGGGCACGAACAAGGCTAAGCTAGCAAGCCAGCTC
CGGAATAGTTCCTCCCGACCGCCAGCATCGCTCCTTCCTTTCTTTACCCTAGGTAAGAAA
CGAGATCGGCCCTTCCTTTCTTGGGCTTTTTGGGCTTCCCCGGGTTCCTTTTTTCGATTT
GGGAAGGCGCGAGGCCACTTCTCTTTTCCCCCTTTGCATCTCACGATTTTTTGTGTTTTT
GCTTTTGAATTGCGTTCATCGACCCCAGCCAATTCCGCGTTTTGTTAGAGAGTGTACTTC
TGCAACCACACCAGCGTCTCTCTGTTTCTGTTCGTCGGCTGCGGGAACACATACGCGGTC
GGGTATAGCCGCGTCTTCGGAACGAAACTGGCGCATCTTTTGCAGCTTTGAGCACTTTCA
GCACTTCCAACACTTTCACTATTTTTCGTCTATCTACGCAACTCGGCTGCACTTCGCCCG
CATTGTCATGCGCTGCATCTTCTCGCGTCGCTCTTTTTTCATCGTCATTCACTGTACCGA
AGCCATTCTCTTGTCGTCCTGGGCCCATCTCAGCCGCGCGAACTGCCGCCAGCCCTACGG
AACGTCATTTGCATCTTTCTTCACCTCAGACCCTTTCTTCGCCAGATTGCCATCCCTCGT
CCCCGACAAAGCTACTTTTCGTCGCCAATTGGCCGCCCCGGATCTCCGTTCGCCTGCTCG
TGCCACCATAGTCGACACTGAAGCTACCCGGGAGCTTTCCGGAAGCTTTCCTGAAGCTTT
CTTTTCCGAAAACGCTACGCAATATGGCACCGCCAATATCCCACCGAGTAGCTCGGGTGA
CGGCATCCAACCGATTCCGAGCTTCCACCTCGCCCCAGACCAGACGGATTGCACTCCTCG
ACGCATTCATGGGCTACGTCGCCACCTTTTTCGCCCACGGGCCCCCGCCGCGGGCAGCAG
CAGGCCGCCTCACAGTACCAAACGGCTACACACATATCCGCCACCGTCTGAGGCAAAGCG
GGGAGACGACAATGCGCCTGGCAGGGGGCTTGACAGTACATGTACCAGTAGCTGTGCCTG
TGCCACTCGCCCCAGCTTCGCGTCGCTGCTTCCACAACTACTTTGTCACCCACATCCCGT
CCTCGTCCCTCCACCCAGACTCGCGCAGCATCGCCGGCCCTCACCACAAGCTCCCGCGGG
CTGCTTCAGTACCACACACTCCAGGGCCACCCGGCACCAGCGGTCCGCTCCCGGCCTCGG
CTGCTCCGACCAACATCTCGACAGCGTCCCCTGGAGGAGCAGTAGCCGGCAGCAGTAGCA
GCTTGGGGTTTGGCCGTGATTTGACCGTCGTGCGCATCCCTCTGCGCAGCGCCAAACACC
ACTTTGGCGCCTCCAATGCGCGCGGCAGCCGGCCCTACAACGAAGACACCAACCAGGCCG
GCACCATCGACATGCCCGCGTTTGCTAAACGTGCGCCCATCTCGCTCGTCCGCTCCGCCA
TCTCCAACAGCCGCAGCACGGGCGAGGGTATCACGGCCGACGGCGCGGGCGGCGACCCGC
AGATCTTTTATTTTGGCGTATTCGACGGCCACGGCGGCACCGAGTGCTCGGATTTTCTGA
GGGACGAGCTGCACGGGTACATTGAGGAGGCCGCTGCCGATTTTGGGCTGACGAGCAGTC
TCCGGCGGAAGGGGCGGAGTGGGAATGGAGCGACGACTGCACAATCTGCAACTGCCGTGA
CGGAAAAAGAGTCCGACGACGAGGCCAGCAGCAGTAGCGAAGCCGAAAAGCCAGAGGAGG
ACAATATCACAAAGGCCACGAACCTGCAGCGCGAGTTGTTACAAGAATACCGCAGCACCG
TCGGCGGCTACTTTCGGCGGTTCAAGCCCGCATGCTTTGCCGAGGGAATTGCCCTGCCCT
CGTCGCGGTCGTCGTCGCCCATCTCGTCTGCATCGCAGCCCAGATCCTCCTCGAACTCGC
TCGTCACCATCGAGTCCGTTCTTACCTATGCATTCTTGCGCGCCGACCTTGACTTTGTAT
CGGCCCAAGCCCGCAAGCCCGACCCAGACGACCCGTACGTCTCGGACTTCCCGCTCAACC
AGGACGAGATTCTCGGCGCGCCGCACCACCGCACGCCCTCGGGACATAGCATTGGAGGGC
ACGTCCGTTTCAAGGGCGGATCGACTGCGTCTGTCGCTCTCATCTCCACGCCCACCCCGG
CTCCCTTTTGGCACCCCGCCGCTCGGTCCACTTTGATGGTCGCGCACGTCGGCGATACCC
GCGTTCTTCTCTGTGAGACGGCCACCGGTGTTGCCCGTCCCCTCACCCGCGACCACCACC
CCTCCTCGCCCGTCGAGGCCCGCCGCCTCACCCGCTTTGCCGAGTCCCTCGTCACCGACT
CGTTTGGCGAGGAGCGCATTTCGGGACTGGCCAACAGCCGCGCCTTTGGCGACATGCAGT
CCAAGCGCATTGGCGTGTCGGCCGAGCCCGAGATGGAGCGCGTCGATTTGGGTCCCGCCC
AGTTCTCGTTCTTGGTGCTTGTGTCCGACGGCGTGTCGGGCACGCTAAGTGACCAGGAGA
TTGTGGACGTCGTCAAGGAAGCCCGGACGCCGGAACAAGGCGCGCGGGCCGTCGTCGAGT
ACGCCACCGAGGTGTCGCGGGACGGCGACAATGCCACCTGCCTGGTGGTGCGCCTGGGCG
GCTGGGAGCGGCGGAGCGAGGGCGGGCTGGGTGCGATGGGCACCAAGGAGATTCGCGATG
CGCGGCGGGCCGAGGCGAATGACCCACGGCGCGGGCGGATGTGATTCAAGCATTGCATGC
TGCGTGCAGTTATTGGATTTGATATTTTCTTGAGCCTCTCTGTCACATAATCATCGTCGC
TTTGATTGTACATATTTGATATTTTTTTTTTTCGTCTTTTTTCCTCTTGATTTATAGCAT
CTCATCATTGCATCATATCGCATATAGCACCATCCACCCTTGCATATTTGCATCCTTGCA
TCCTTGCATCCTAGCCTTTTCATATCCCATGGCGGCGAGCACAATCAATATAAACCATAA
TTTTCAAAGTTAAAATAATAGCAACTCCACCCCGGTTCCTGTAAGTACCTTGGCCTTGTA
CCGTCCGTATACATGCACCGATTTATTCCCAGCCAGTAGTCTTACACCTAGAATGTCTCC
TTAGTACCGCGGCTGGCCCCATCCACCGGGAGGACCCTGGCCGTACGGCGGCTGGCCGTA
TCCTGGCTGGCCATAAGGCCCGGGAGGGGGAGGACCGCCCTGGAAGCCGTAGCCAGGTGG
CGGAGGACCACCAGGGCCGCCCCAACCGGGTTGTGGTGGGCCATAGTTGCCTGGGGGTGG
ACCGCCGCCGTAGTAGCCTTGTCCATGCGGCGGCTGTTGCTGCTGGTAGTACTGCTGCTG
CTGCTGTTGAGGGTGTTGCTGCTGCGGCTGCTGGTGCTGGCCACCGGCCTGCGGGCGCAG
GTACGCATCTGCAGCACCGCCAGTAGGCTGTGCCGACGAAGAAGACGAACCACCACTTCC
GCTGTTGCTGTAGCCAAAGGCAGGCGACGACGACGACTGCGAGCCGGGCGCGGGAGACGC
CGACATGTAATTGGACGAGGCGCTGCCGTCGCGACCATCCATGGCGTCGAGATCGCGCGT
CTTGAACTGCGAGAAAATGGCATTGGCCACATTGCCGGCCGCGCCGCCGCCGCCGCCCGA
AGTGCCCGTCAGGTTGCCCAGATTGCCCAAGTTGGCCAGTTTCGACAAGTTGGACCAGGT
GCTGCCGCCGCCGCCGCTGCCGTGGGAGTGACCGCCGCCACCGCTACCGGAACCGTGCGA
GTGACCTCCACCGCCAGGAGCCGTCTGGCCGTTGGCGAGCACGTGGTTCTTGCCGTCCTT
GACCGACTGCGACGACAGCAGGTGGTTGAGCTCGTTGCGGCGCGGGTACTCGTTGGCCCA
GCGGCGCACGGTGTCGAACATTTCGCGCTGGAGCTGGTTGCGCTCGTCGCGGATGACAGG
ATGGTGGAAGGCGTGCAACACATCATTGACGACCTCGTCGACGGGGACACCAGTGTTGTC
CCATGCATACAGAATGCGCGGGACAGTGTACTGCAGGACGGTGGCGGCGACACGACCGGC
GCACGAGTTGAGAACATTGGTGAAGTGGTCCTTGGACAGCATCGAGTGCGTCGGGTTCGT
GCAGCGGGGATCGGTCCAGGGCTCGAGCTGCGACTTGGCGCTGGCGCTGATGACGCCCGA
AGAGCCGTCCTTGAGCACCTTGCTGACCTGGTTGATGATGGGCCGGACAAACGGCGCCAG
CAGACCAAGAACAAAGGCTGAGAGCGTCTCGCTGATGTGCTCAATAAGCTTCTCGAGACC
GGGGATCTTGGAGATGGTGCGGTTGATGGCGCGGACAATCTTGTCGCGGAACTCGAGGAT
CGGGTAGATCTTGCGGGCCGTCTCAACGGGGTCAAAATTGACGCTCATGCCGGGGACCTG
GTTGGGGTTGCTGCTCGCACCAGACCCGGAAGCCGGCTTGGCAGTGTTGGGGTCGACGCC
AGCACGGATGTTGTCGGCCTCCTGCTGGCGGGCCATGGCCTGGAGACGGGTTGCCTCCTG
AGCAAACTCGCCGCCGACGCCGGGCAGCTGAGACACCAGCGAGATAAAGTCGTGGCCGCC
GCCGCCGCTCGACGAGCCAAAGATGCCGCGGCTGCCGTCACCACCACCACCGCCACCACC
ACCACGAGCCTGGTTCTCGGCGTTCTTGAGGGCAATATCGACCTCGTCGACCTCGGACTG
CGTAAAGTGGTCGGTGGCCTCACCGAGGACAGAGTGCAGGAAATCGACAGCGCCGAACGT
GCCCGTGACAATCGGGAAGGTGCGGTGGCCCCTCAGGTTGATCTCGGACTGGTTGCCGCA
GTGCGCAAAGACCTGGTTGTAGCCGAGCTCGCGCAGGGCCAGCTCGCAGTAGTTGCTGTG
GGCGCTGAAATCCTCCATGCAGTGCAGGGCCTGGCCAAGACAGCGCAGCGCCTCGCACAG
ATCAGCCTCCTTGCCGGCGACGCCGTGGCCGCCGTGCAGGTACAGGCGGCCAAAGTGGAT
GCTGCGCGCAAAGCTGAAGCGAAGGTAGCCGGCGCTCGTGGCCCAGCCGCCGCGCTCGTT
GGCGATGTAGTTCTTCATGCCGGTATCCGGGTCGACCTCGAGCTCGCGGGGGTCGACGGG
GCCGCGCAGGCGCTGGTCGAACTTGCGGGCGTCCTCGCCGTCGGCATAGCCCAACGGGTT
GTCAATGTGCTCCTCCGGGCGGTAGACGCCGAGGCGCTCTTCGGTGACCTCGAACTCTTC
CGTGGCGTAGCCAAAGGCAAGGAACGACAGCACCCACACGAGAATGCGGATCGTGGCGGC
GTTGACGCCCTTGAGACTGCCGACGTCGACAGCCTGCGAGTAGTCGCGGAGCCAGTTGCC
AAAGTACGTGCGCTGGACGAGCATCGTCGTCCACTTCTTGCCGTGCAAAAAGGCAACCGT
CTTGAGCATATCCTCAATGTCTGACAGGTTAGGGTTAGGAGGGTATATTCAATCTGATTC
TCGCCAGGACCGTACTCACCTCCATGGCGCCAGTTGACACCCTCGACTTGGGCAATGGAC
GGGATGTTGCCGGCACCAAAGGCGGCCGCCTGGCCCGGCATAAAGGCCAAAAAGGCAAAG
AGCAGCAGGAGCACAGGGCCCCAGCTGGATGTAGCGCGTGCCATTTTGTGTAGTCTGTGA
CAGTGTTAACTGTGGTCCGAAAGTCGAATATTGGTGTAATGCGAGGTCGAGGCACAAAAA
TCAAAATTGAAAAAGTTGCGGCTGGAGATGCGATTTAAGCTTCTGCCAAAGGCTCGGTTG
CTGGTGAGGTTGCAGGTATGACGGCAGAGAAAGAAAAAAGGAGGGGCTGAAGGGCTGCAG
GCGCCCCACGTTGGATGGGGAGGATCGATTGGGGAAATCCTACACTGACTTTCGCAGTAA
ACAGTGGTGGTCTGTATCTGTTCGATATTGTTATCTCGATGGCGCTTTTTCAGACGGCGG
CCTCCTTTTGCGATCTTGTGTTGTTTCGTGCTAGATCGATGCCAATTGCAACAAGGCGGG
CGAGCGTAAGGCTGATTTTTTGATCAATTCGATCAATTCTCCCATCGTGGCACCGGAACC
TCAAATAAACGCGCACCACACCAAAATGCGAGGGCACGAGAGGGTATTCAGCTCGTCCCA
AAGGAAAAGCATCTGGACGGTGATGCCAAGACGCCAGACGAGTAGCCAAGGGGCAAGTGT
TGACAGTTGGGAGTGCCAGCCGGCAGGCGTTGGCGTGAGGCCGCCAGCAGAGGCTTGCCA
GCTGGTCGCTCTTTCCTGGCATCCATGGTTGTTGATTGTCACATGTAAATATCAGTGAAA
ACAGAATGCACAAAATCATAAATACGATGCATTCAAAGAAGGAGCATACAGACAGACAGA
CGCCGGATCAGCTGTTCTTTCGTGTTTTGATTCCCACCAGGACCCCGACTGCCAGTTCGT
CTGCTTTCCTCTTTCCTCTTTCCGTTCCTGGCGCTCTTATATCCTGGGGTACCGAACGCG
GGCCAATGCACCGTCGTCTTACACCGGCCAGTGCCAGACGAACACTCTCAGAGGATTTAG
AAGGGCCCAGAGGACTAACAATACAGACCGTGCGCTCACTGTGCTACAATGCACTAGACG
GAGCTGTTCCTGCACACAATCACGATCATCGAGCTTTATTCACACGGTACAACATTTGTG
GGAGATTAGATGGCATGAGCGACCGTCTACTCCTGCGGCACAGCCCCTGAGCAAATGGCG
TATGCCCACTGTCTCACTGTATTTTGGTCGAAAAGCACGCTGTAAAATCTATGATCGGGC
GTGGCAACACGCTCTTGTCGCACCACATAGGGCCACACCTAGTTCAAAGTAACGCCACTC
CTTTGGACTGGCTCGACAGGGTATGTGGAATTAGCAGTGAGATGCCCAGCAAGTTGCACA
CTGTCCTCAGGGCTCTGGCGCGTCGCGTCGGGCTTCGTCCAACGGAACCAGAACACGCCA
CTTGGACGCTCCGTTCCCGTATTGCTGGCGCACCAGCGAGGCAGGTGGCCCATGTGGTTG
CCCGTTTGGGCGGAAAATTTGAGATTTGAGATTTTTACTATTTTAACTCAACGCAACTGG
GGCGATCATTCTGCGCTGGTTATTTGCGGTCTGGCCCCCTTTTTAGGATTGCTGCAGCCT
GTTCTCCTTGTTGCTGTAATAACACACGTACTTTGTACTTTTTTACATCTTGTTTCTCTC
CGAGCGCATCCGCCCTTTCGTGGTCCTCGAATTTCTTTTATTGTCTACTTTTTCCCGCCG
CATCCCGTCGTCACTCCTTTCCTTCCTTTATTGTCTTTCTTCTCGCAGTTGTCTCCCTAT
CCTTTTGTCTGTTCTTTGTTGTCTCTCTTTTTCTGCGGCATCTCGATATCTCGATTTTTC
TCGACATCCCGATTCTCTTCTACCCTTTCTGCTTTCGTTTCTCGTCTTCTCTCGTACTGG
TCTGCCCAGTGTTGTATTCGTCTGCACTAAATTGTTCCTTACGCAGGGGATTATCGGCTT
CCGCTCGCACGTCTTGGCACCTCTCGACACACCCTCCGTTTTTTCCTCCTATCCCTCCAT
CTCTACCACACACACCAACATGCCTGCTCGCACACTTCCCAGCTTCACGACCGCCGAGGT
CGAGAAGCACAACACGGACAACTCGTGCTATGTCCTCGTCGGCGACACCGTTTACGACAT
CACCGACTTCCTCGAGTCCCATCCCGGCGGTGCCGGCCTGATCCTCGACTATGCTGGCAA
GGACATTACCGACATCCTCAAGGACGAGATCTCGCACACACACTCCCAGACGGCCTACGA
CGTGCTCGACGACTCGATCATCGGCTACCTCAGCAAGGGCAAGAAGAATGGCGCCGCCAA
CGGCAATGGCAAGGCTGCTTCTAACGGCATGACCACGGGCGCCGAGTACAGCGACTCCGA
GACCGACAAGCCCGGCGTGCACCCGCGCACGGGCATGTCCTGCGAGGAGGATCTGAGCAA
GGACACGGACGCTGCGTCCGACTACAAGAAGCACAAGTTTTTGGACCTCAACCGGCCGCT
GCTGATGCAGGTCTGGCGCGGCGGCTTCAGCAAGGAGTTTTACCTGGACCAGGTCCACCG
CCCACGGCACTACAAGGGCGGCGCGTCGGCGCCACTGTTTGGCAACTTCTTGGAGCCGCT
GTCCATGACGCCGTGGTGGGTGGTTCCGACGCTGTGGGTCCCGGCTGTGACGGCCCTCGT
CATCTACGCCAACGTTGGCTTCACGTCGTCGCTCGTGCAGGCTGGCTACTTTGTCTTTGG
CGTTGCCTTCTGGTCGATCATTGAGTACGTTATGCACCGCTTCCTCTTCCACCTCGACGA
GTACCTGCCCGACAACCGCGTCTTTATCACCCTGCATTTCCTGCTGCACGGCATCCACCA
TTACCTGCCCATGGACAAGTACCGTCTCGTTATGCCGCCGACGCTGTTTGTTGTGCTGGC
CGCGCCCTTCTGGAAGTTTGCCCACACCATCTTCTTCTTTGACTGGTACGTCGCTGCGAC
GGCCTACGCCGGCGGCGTCTTTGGCTACATCATGTACGACCTCACGCACTACTTCCTCCA
CCACCAGAACCTGCCGCTCTGGTACAAGGACCTCAAGAAGTACCACCTTGCCCACCACTT
CCTCGACTACGAGCTGGGCTTCGGCGTTACCAGCCGCTTCTGGGACACCATCTTTGGCAC
CGAGCTGAAGATGCCTGCCCCGGTCGTCAAGTCGCAGTAGGCGGGCACCCTTTGGGATGC
CAACTAAGGCGATGACCACGTACAATTCACACCCTTGCCATCTGACACTCAACCTTTTTA
AAACACCGTCAACACCACCACTACGACGGAGATACGAATTCGACTTTTGCACAGGCCACA
CATTTACTTTCCTGGAGTTTTGGAACACTGTCACTCTTTTCCCATGTTTTCCCCCCTTTT
ACAGAAAAAAAACGAGAGTGACTCGGACAAGAGCACTGCGACGAGAACAGCCTGGAGAAA
CGGCTTAATTTGAGAGATACCTGTTGTAATAATCTTGAACCTTTCTGGTACATACTTAAT
GAGACTTGAACAAACAAATATAACCAATTAAAACATGAAAAGAGCCAAAACATCATATTG
CACGACATTGACGCATGTTCTCCTATTCTCTGCTCCTTTGACTGAAACGACGATCCTGAC
GAGTCCAAGGGAATGCCGATGGGCTAGCGTCACGTGGCTGCATTCATGCGCTGACTGACT
GCAATTTGAATGCAAATTTTACAAGAGATTCGCCCCGACCCCACTTTTTAACCGCAACTA
GGCTTTCTCCTCCTGCCTTCCCAGCGGCAATTTCCAACTTCCTCTTGCCATTTCAACCCC
CATAGCGACTCTATCGATTTTGACGACGCATTTTAATCGCTATCCATCCAAGTCCACATA
GAACTCAGGCGACGGTCATCGATATCTGACATTAATCCTCGATCTTTTTATATAGTACGC
GATACGCGAATCGACAGGGAGATGGCGCAGCTCGATGTAGAGGCCCTCCTCGACGCCGCT
GCAAGTGGCGGCAACGGAACGACAAGTCCGAGAAACGATGATACGACTAACGGCGCCTCA
TCAAACGGACATCACAGCCACAGCGGACGCACCAGCCGCAGCCGCAGCCGCAGCCGCTCG
CCACGCGGCGACAGAGACAGAGATCGTGATCGTGAACGTGAGCGAGACCGCGCCGATCGG
GATCGAGCTGACCGTGATCGTGATCGCAGAAGTGCCGATGCCAACGGACACTCTAATGGA
CATTCTGGCTCAGGCTCTGGCTCGCACGCCGACGACCGTGAGAGAACGCCCGCCCGCAGC
GAGGCCGGCAGCCACCGCAGCAGCCGCCGTCGCAGTCGAAGCCCACGCCGCCGCCGCCGC
AACCGACACGGCAGAGGCGGCGGAGGCGGTGACCGGTCGCGCTCCCGGTCTCCCAACCGA
TACTACCGCCCGCGCGACTCGAGACGCGACCGTTCGCGTGACCGTGGCGACCGTGACCGT
TCTCGGGATCGGGCTGACCGCTACGGACGGGATCGTTCACGGGACCGGGGCGATCGTGAT
CGGGCCGATAGAGACCGCGACTCTCGACGCAACCGCACGGCTTCGCCGCCGGCTGTTGGC
GAGCGCGACCGGCGCACCGTCTTTGTGCAGCAGCTGGCGGCCCGTCTGCGGACGCGCGAG
CTCAAGGAATTTTTCGAAAAGGCCGGCCCTGTGGCCGAGGCCCAGATTGTCAAAGACCGC
GTCAGCAACCGATCAAAGGGGTAAGCAGCCTCCTTTCCCTTTCCTTCCCTTGTGTTTATT
CTTGTTTTGTCACGTTGACTAACAGTGTAGTGTCGGATATGTTGAGTTCAAGAGCGAAGA
CACAATTGCTGCGGCGCTCCAGCTTACAGGTCAGAAACTGCTAGGTATCCCTGTCATTGT
TCAGGTCACGGAAGCCGAGAAGAACCGCCAAGTGCGTAACCCTGCAGACACTCCCTCCGG
CGGCAATGGAAACGGAAACGGCACCGGCGTGCCCTTCCACCGCCTGTACGTCGGCAACAT
CCATTTTAGTATCACCGAGTCCGATCTGCGCAACGTCTTTGAGCCGTTTGGCGAGCTCGA
GTTTGTCCAGCTCCAGAAAGACGACACCGGACGCAGCCGTGGCTACGGTTTTGTTCAGTA
AGTCCCCTCGTACCCCTTGATATTGACAAAGTACCCCCGCTGACAGTGTAGATTCCGCGA
CAGCAACCAGGCCCGCGAGGCGCTCGAGAAGATGAACGGCTTCGACCTGGCCGGCCGCCC
GATCCGTGTCGGCCTCGGCAACGATAAGTTTACCCCCGAGTCTACTGCTCATCTGATGCA
GCGATTCCAGGGCCGCGACCAGAACGGAAATGGCCGTGAAGGCGACCGCCGTGGCGACAG
AAACGACAGGGGCGACCGCGACCGCGGCTCCGGCAACTTTGACCGCGCGGGCGCCCGCGA
CAACGACAAAGGTAGTGGTGCCGGTGCACTGGATGACACGGATGTTGCGGGTGTCAACTT
CAATAACTACAGCCGAGATGCTCTCATGAGGAAGCTCGCTAGGACCGATGATGCGCAGCC
CACCGCAACCAACGGGGGCTCTAATAGTGCCCCCGGCACCTCCAATGGTGGAGATGCCGC
CGCCGACCGCCCCTCTCTCAAACCCCGCGACACAAAGCCCCTCCCCGTCGGCGTCAACGT
CAACCTGGCCAGCCGCTGCGTGGTCCTGCACAACATGTTTGACGCCGCCGAGGAGGAGGG
CGACGACTGGGTCAAGGAGCTGGAAGACGACGTGCGCCAAGAGGCCGAGGACAAGTACGG
CCACGTCCTGCACGTGGCCCTCGACCCCAACTCCCAAGGCGACATTTACCTCAAGTTCGA
TAAGGTGCAGGGCGGCGAGAATGCGATTAAGGGTCTCAACGGCCGCTACTTTGGCGGCCG
GATGATCACCGCTGCACCCGTTGTCGACGCCGTCTACAGCAGTTTGTTTTCGCGGTCCAA
GGCGATGATGTAGAGTCGAAGCTGCCGAGAAGCTAATACCGTCTTTTTACGAGTCGCTGT
CTCTCTTCTACGCCAACTACGACACATCACACATATTTCACGGGTTTGCACCTCTGAACC
TTTATCTGAGGCCGGCTTCTCACTCGGAATACATAAACAGGTCTCTTGTCTTCTGCCTCT
GCGTTGAGATCAGTAATTGGGCTGTCTCACTGCAAGAATCATAACCATGGCCTGGCCACT
CGTCCTTATTACATCCTCGACTTGTGCTCGATGCACCATCACCAAACACCCAGGTTTTTG
ATGCCATTCGTCCCTTCTATGCCATTCTTACCTCATTTCTCGAGTCTCAGTCCCAGGCTT
CATCATTTGCCTAGCCACAATTTTTACTACAGGGCTATTTCGGCCATTTCCAGTACCGGT
ATTTTTTCCTGTTCTCGGCGCTATGTTCGACATCTTATTTTTTATCGGCGGCTTTCTGTT
TCCAATTACCTGTTCACTTTACTCTAGACTTTCATGGGGCAAAACGACACTTTCACTAGA
CTTTTCGATGCCCTTTCGATTCCCAACCAACTTTCAGCCGCCTCACCCTACTAGGCATTC
TCACTGTCGTTCTGTGGGTACGAGTTTGTACATCTCGTTCCGAAACTATCCAGCAGTTTT
GAGAATACCTTTTGGTTCGGCTCACTTTCTCGGACGCATTCTTCTCACCTTTCTCTCACA
GGTGGCTCTTCTTTTTTTAGCCCACGCCAGTACCTGGCCCTGTTGCCAGCACTCTTGCCA
CAGCTGGCGACCGGAAACGCTCTGTTTCTCCTTGTTGTTTGTTATCTGTCGTTGATTTTC
TTGCCACGTTTCCTGTTGAAATTCTTGACAAAAAAATACTGCCAGATTTAACGTTTCTCT
TGCTGGCCGTACACAGGCCCAAGGCTTTTCACGTCCTACAGGTCTGTCGGTGTTTTGTTG
TTTTTACCATCTGTCCCATTATTTACAGTCCTTCTGCGTATGTTGCTTTTACTTTTACAT
GATTTTTAGTAGCTCAAAAACAATCAAAAAGATTTAGTAACTTCTTTTCTCCTTCTCTCG
CCAGTATTTAATGATTTAATGTGAAATTTGCTGCCAGCGGTCACGAGTCCTTTGTTAAGC
GAGAAAAGTGGGGCGCGCAGGTCGCTCCTTCTGTTCGTGTAAGTCTGGTCCATCGCTCCT
GCCTCGTTTGTTTACTTTCAAACACACCAGACGGCGAACCGAGAAGGCGCCGCCCACCGT
TTGCGTTTCTGCTCTGTGGAAGAATGGGAAGTCGACCCCTCATCGCTCATATATTGGCCT
GATCTGTCGACAACCTTCTTTCCAGAAAATTGTCACCGCCATCTCAGCTTTCAGACCAAG
TCTTGTAAGAATAACCTTCAAATTCCTTTATGAACGCACCTTTCCCAGCTCAAATGTGTT
GATGTTCAAAAAGTCTTCTGCTTCCCTTTCCAGCTCCGGTTAATATGCAGTTCATTATAC
GTGTTATTTACTGCCTCGATTCTCTGCCCATTGGTGAATGTTGGGATTGAGATCCTGGCC
ACCACCGCCCTCTGGCTATCTTTCATATTGTATCTTGTATTGAACATCGCCCAGGCTGGA
GGACTGGCTTCCGTCTGAACGCCATCTGAAGACAGATATTAACGAGAATCGTATTGAAGC
TCCCGCGTACAAGACCTGGCCGGACCGCTACGAGGGCACGGAATGGCAGTAGCCCTAGGT
CCATCGCTCTTTCCTTTCCTGACACCACTGCCCGGGGAAACCTTCCGGGCTCGTCGTCGT
GCACACGAAAAATCCGAGCTAGTCGGCGTCGTCTTTACGAGAGGTATCTAGCAAGTGCGA
GCGTGCCTTCCCTTTCTGTGCTTTCTGCTCAGCGTGCCGTTTTCCATGGGGTATCTGGTG
TGTATATGTTTTGCCCCTCCAAAATTTACAGCATCTTCTCTCCCCTCTTCTCTTCTCTTT
TTTTCTTCTTCTTTTTTTGGGTTTCTTGCTCGGTTTCTTAGGTATCCGTTTTCCTGCAGC
AACGTTCTGACTGCTGTAGGGACTTCGACGTTCAATCTCTTCGACAACTTGGAAGCTTGT
CCTCTTCTTTACTTCATTTTTCATTGCTTTACGCGTCCCCTTTTTTTCTGTTCAATTTCG
CGTCTCGTTTTCTCCCATTCACTTTCTCTGAAACTTGGCTTGGCCCTCTTGTCCAGCATC
TGGATTGCTGCAGCTTTTTGACGCGTCCCTCACCTGGTCCTAGACCTGGGAGACTGTCGC
CTCCATTTAATCGCCATATTCGACTTATCTCATGTTCATTTCGTTCTTGCGTTACATTGC
GGCCCTTCGATCTTTGCTCTCTTCGGCTTCCCACGCATAGTGGGTGGCCGTTTCTTCCTC
CTGGGCTGATATTTGACATATCAGTCTCTTCATCGTCATCTTTCGCTGTTTTTCGGAGCT
TTCGACAATCTCTCTTTTCGTCCCCTACACAGAAGGCAATTTTCGGAAACAAGACGCCTT
ATCCAGTGTTTTCTCTCCTTCTATATTGTTGACCATCAACAATACTTTTCGATTCATTCT
ACGGCTACTCTGTTGTGCCTTTCCGTGCCACTTGCCGCAGCCATTTCCCTCGAAGACCAC
CGCCTGTCGTTTTCGTTCAATTCAGTGGTAAGCCATCCTCTTTCCTGTAGATTCTCTACA
CTACATTTGTCCTCGTCATCGGCGACACTGACAAGCAAACCCAAATCTACAGTCTTCTTC
CGGAGCATAGGATTATCGGCTTAACATAGTCCGCTTTCTGCTTTCTTTCTTCCAAGCTTC
TGGGCTTCAACAGTACGTCGAACTTGGCTACTAGAATATTGGACGTCTGATGGCCGGGTT
GCTGACACGATAGACGCGATTTTCCCAGCACAGTTTCTTTTGTATCGTCAAGAGCCCTGA
GCTTCAGGGTTCTTCTCATTTCTTTTTTTTCTTTTACTTCTTTTGCAAGGCCAGTTGCGA
AAGATGAACTCACCGCTGATAAACTGGCCGTCTGAAGCCGGCCAGTTTTACAAACCCGAC
TTCACGCCGTCTACCTCTTTCGACGAGATCATGGCGACAGGATTTCCACCTTTCCCACCA
ATGCCGCAGGCCCCTACCCCATCGCCAACAATGCAGCAGGCAGCTGCTCCAACGTCCGGG
CCTTTCAACGTAAGCATCCGGTTAGAAATAATTCCCTCAGGCGTCTCTTGTTCCTATCGT
TACTAACGAGATATCTTTCTAGGACATCCGGACCTCGTGCCAGGCGGCCCAGAGCCGCAT
CATGCGTCTCCAGCAGGTCACGAATAACCAAGTTGGACTGACGTCCATGATTCGTGAAGC
ATGGTTTGCTGAGCTTCGGGGTATTGCCCAGTGCTTTGTCACAGCACAACAGGCGAGCGC
CAAGCTCGAGCAGATTGTCAACACTGACCGTGCTCAGTTGCTGGGATCTCTTTCTGCAGC
CCTCAACGAGCGTGATCTTAGAAAGACGGAGCGCGATGCCGCCGCACAGGAGGTTGAGTT
CCTCCGCGGCCGCCTTCAAGAGGCGGCAGATCAGTCGAACAATGCTCTGCCCAGTTTGCC
GAGCAAGGTCGAGGACATGCCCTTTAAGGTCGAAGACATGCCCTTTTCACCCAAGCTTGT
CAACGGCAGGCCACCTGACTTTAAGAAGCAGGGTTTCCCCCAAGTGGTTGACCACAATAC
CCACGTCCAAGCCAATCAGCACCGCTTCTCCGGCCGCAATCCACGCAACCAATCCAAATT
CTTCAACAAGAATGGGAGTGCCGCGAACTCGAGACCCCCCAGCAATTATGCGGACAGCTC
CGGACATAGCACCCCGGACGTGTTCAATGGTGGCCCAGTTGGCCAACGCTTCTCCCAGAC
GCCTGTCTACAACCAGGGTCCCTTCAAGGCACCTCCTGTCCCACCGGTGCCCCAGCAATT
TAACGGGCATGCCAACAACGGCGGCAACGCTCATAAGAGAGCTACTTCGTCATTCTCGTC
TGTTGATAACAAGCCTGTGCCCCCGTCATTTCCTGGTGGCCCATCTCATGCCCGCCCCAA
GAACGGATACAACTCTGCTCCCCGGGCCATGGTGCCCTGGACCAAGACTCCTGTTATGCC
GCCCAAGGATCTTATCCTGAAGCGTAACGACCAGGACAGTTTCGGACAATTCGCTGCTGG
CGTGGTCCATGCGCGCAACAGCGCCGACGAGGACCGAAACCGGAACATCTTCCAATTCTT
CAATTCAATCAAGGAATGGGTCGACAAGTACTGTTCTGACGACACCACTGCGGCTGCTGT
CGTGGCACTGAGTCGTCAAAACCCTCCACTCTGGAACTACATCTGCTCTGTGACATATCC
TAAGCATCGCTCCAACGCCTCCAACCACGCAGTCTTTTTGCTGAGCAAGAAGGAGCACCG
CAGCTTCCTCATCACCCGTCTTATCATCCAATACGTTGTTCAAAAGATGTGGGCCCCAGA
GGCATGGGAGGGCATAGACGCGCAATTGACCGACTTGCTTGTCGGTGTGAAGAGTCGCCT
CGACCTCACATACGGCTACGGTGAGTATAAATAAAAGTTATTGCAAAACGGGGATATGGA
TATCGAACTAACTGACCTTTCCTTTTCTTATAGATGCCGTCCTCCAGCCCCAGGAGCGCC
ATGCCCTCGTCGAGAAACGGTGCAATGCCATTCACGAGTTCATGGGCAACCGAGACTGGC
AGAATAAATACAAACTGCAAAAGGTCAACTGCGATTTGAACCGCATCAAAGAAATTGTTG
GGCCTTTGATGGACAACGGAAAGGTAAATCTTGACAGCCCCCATCGCGAGCTCTTTAGTA
TTTGTGAGAACGGCATTCGCCTGTCGTCTGTCCTCAACACATGCCGTCTTTCCTTCCAGT
TTATTTTCAACGAGTGTGGCATCAAGTTCAGTGACCAGTCGCACCGGCCCATGAACTCGA
ACATGTCTGCTCGCGATCTTCAGGCCCACCACTGGCGTATCGCGTGCGTGGTCACTCCAG
GCATCACCTACCGCAACGACGCCGGGGCCAGCGTCGATCCACGCTTCCTTGCCAAAGCCA
ACGTTCTGGTTATGCAGTGATGGCCGTTGTTACCACTTAGGCGAGAGCCAGGAAGATTAT
GTTGGCTGTCCACCCGATTTCCTTCCAATGTGATTTGAAATTTTTTACGATCCGAGCGGA
TCTGGCCATCTATCACCGACACCCGTCTTCCCATCCTTGTTCTGTTGTTCGTTCCTGCTT
TTATTTCATTTCCCCGACCATTTTCTCCGTTCCCATATGTCTCTGTTTTGTCACTATTCT
TTCCCGGGTCTTGCTTTCTCATCTGTTTACTGGGCCACGTTACCTGTTCCTTCGCATGTC
TTTGTCCTTCGAGCTTGTTTCTTTTCCTTTTGCGCTCTTTGACTGCCTTTCCTTTTCAAC
GCTACAGTTACATTTCCTCCCGGTACGGCACGTTCTGTTTTTCTTAGTCATTTGACTTAC
TGCCTTAATACTCCTGTCACCGGCTTTGTTTTCGTTCTGCTTCCATTTCATCTGTCCTTT
CATCAGCAATCTTCATGCACGGAGTGGCGTCCTGGATATCTTCTTGGGCATCGGATAGGT
GTTACGATTTATTTTACATGCCAAGGACGCTTCTCGCTCGGGAGATACCATTTGTTCTGG
TTTGTCGTCTCTTTTTCTGATTTCTGTTTCTGCTTTAACGATTTGTTTCATGCTTCTTAT
GCGGGCGATGGTCGGTGAGATCTGTTCATGGCATCGCGGCGAGAGAACAGGGCGGGCAGA
CGGTGTCAGCGTGACGAGTTGACTGTGTACGGGACTATGGCCAGACCGAGATCATTATAG
TGAATGATACCACAAAAGTTCAATTGATGATTTTTTCTCTCTTTTTTTCAAAAATGAATT
ACTCGATAGTGTAAAATGTATCAAAATAGAACCTTGCGAAAAGCCCAGTTATAATTAAAG
AGAGACAAGGACAAGTGAACGAAGATTAACTTGCAACGTTGACAATATACGACGCACCTG
TTCCTCTCTCGTAATCACAGCAGCTGACCACTGTTCTTGCCGTTGCTTGATAGCTCATGC
ATGAGTCGTGCAATCCGCTCCTTCCTTCTCATCGAAGCCAAGACAACCTTGTAAGGTCTT
TCTTTACTAGATTGTTCACGCTTCAAACCTTCCCAATAGGTACAACTAACGGTCGTCCCT
ACCACTTTCGAACAATCTCGAGGGAGCTTTTCCAGAAACCTAGTTTTCTACTTTGTTTTC
CGTGAAACGAAACCTTGACATGTGAATCTGAGTTTGGGACGTCTTTCATTGCAAGAAAAG
CATTATTGTTCACCAGTTAGACTTGCCCATGAGTCGCAATATCTTGGAGAATATCAAACA
TGCTCTTTGTTAAACATGTTGTCCCTCCTTCCGCATCGTACAGTCGAACAATTGACACTT
GAAGGGAGCTCTGCATTGCTTATATTTCCTTCCACCAATGGAATTAGTAGACCTGGTAGG
GCTTCGGTTGCTTGGCCACGTCTGTTCGGATACAAGTAGATGCTCCGTTGACCTTCTGGT
CGCCGTCAGGCAACCACTGCGTCGCTTCGTCGTTCTTTCCAAACCAGTTAAATCATCATC
ATCGGTCCTGCCTTTGACTTTCAGTGCACTTGCCACACTTCTCGGTCTCCTATTTTTCAC
TTTGATAGGTCGACTCAGAGAGTGAGAGAGCTTCAATGTGCTCCTGATGACAATTAATAC
TCGAAAAGCTCTATGAATTCCTCTCTACATGTTTCGCAATCTGCCAGGCTACGGAGCGCA
GACAAAGCCCTCCCACTATCTTAATTTGACGTTCATATTGCACATCTGGTCATAACGTCA
CAGAAGAATCGGTCGCGCTTTCTTCTGCTTCGAAAACCTCCTTCCGTGTTCTGAATCCCA
CTTGCATTGCAAGAGCGAATTTTTGTTCTCTTTTGCCTCTGCTAGAAAGAGCAAACAAAA
AATATCCACTATTCAAAGGGTGAAAACAATACCTTGCCAGATCTCTCCTTCCGTGTCCTA
CCTTGAGAGTTACGTCTCTCCTTCCACCACCAACCGTGAGAGCCTTGCGCTTTCCTGTCA
ATAAAAATTTCCAGCTTTTCGTACTTCCATGGCCTCGGTCCGTCCTTACCTGTAAATACT
AAAGTTCTTTCGTTGAACCGCCAGCGGGAGAGAATGGCAAGATGTACCTGCTGCACTTGT
GCTTGGATATATCATAACAATGAAAAAAGGGAAAGGGCGATGCAAAGATGTCAGATACGT
CCAAATACGTCCAAAGTAAACAAAAACAACCCGCTCCTGAAGTAAATATAAATACATCTT
GCAATCTGCCTTGTTTTCCATCTCTCCGTCTTCCTATCTAAACTTGTCCCAATTCTTTAT
ATGTTCTGTCGCCTTTCTCTCATATTCATTCAGTCCTTTCTCATCACGATCCTTACTTTT
GGTTCAGCCATTTCTCTGCCTCACACGGCAAACTTCTATCTCGGCGCAGTGCCTTTTTCT
CTTGGCCAGGAATGCGCAATTCACAGCTAGACCTCCGACTCTGAAGCAAGTAGGTCTTCA
CACTCCCTTTGATGGTCATCAGGATGGGCTGCATCTATATTCCTGCGTGGCCCCTTGACA
TCGTATTCTAATTCATCTTTTCGAACAGAATCATAGCCCCCTGCCTCCAAGGAAGTCATT
CACCTACCCCCCCGGTGCCAACATATCCACAGACCAGCGAGCCCCCGGTGCCTGCAAGAT
CCCTCGATGCCCGAGCAACAACACTGCTAGTTTTTGACCGCAAGCGTGTTGGTATGATTT
GGTTGACAAAAAATTGAAGACTGAAAGAGTTACCTCACCAGATGTTGGCATTCCTCCATG
CACCAACTGCAAGCATCTAGCATCCATTGTGCCCTTTGCAAGAAAATAGCAAGGACTCAA
GGTTCTTGACGTCTTCCAGAAGAACGTGGAGGTTGCCAGAAATAAGGTGAGACACTTCGA
TCTAGCGAGGATGGAAACCACACTAGTTTTGAGGACGAAGGTGCTCGGGCGCGTCCAATG
ATAAAAAGCTCTGTGTTACGACTTTCCTAGTGGTTTTTTGAAGTGATCTGGCAGACAGAT
GGAATTTCTTTCACCTTTGGTGTTTCTTTCGCCTCTCACCAACGAAAGTAACTCATCTCA
GGTTTGCGAACTGTTCCATGCACCGCCTGCAGTTACAGTTATCCAGCGTCCATACCCATC
ATCGATGGAGTGAAGGTTCTGTGTTATGATCGCTGCAGGTCGGCGATGGTGAGTAGCCCA
CCCTCGATGGTGCCCAGGCGCGTTGGGCTTTCATGGTTTCGGTTTTCACAATTGTATTGT
GAAGTGATCTGGGGTGCAGATGGGCTTGGTTGACAACTCTACCTGAGCCGTTGAGGCAAC
ATGCGGCGATGGGCCAGCCTTTTATATCCCAAAAAGAAAAGGAGACACTTAGCTTGTGGG
CTTGGAGTAAGCGTTCTACGTTAGTGGTCCAAGTGGTTGCGTGTACTGAAAAGGAACAGT
ACACCACTAGATTGCTGGATGTATGGAATATAATATGGCATATCTCCCATCCTCCCCTCC
AAGCTGCTTGACTCGTTGTATTGCACCGACTAACACGCACAAAAGTCATCTCGATGGACG
AATTCACGTGACGGTCGTTAAGAGCCGACGGCGACCAGTCAGCAACTCGCCGCCCTCTTC
GCCGGCCATCGACAGTGAAGTAATCACAAAATGAACACAAGTCTATGCTTCCGAGGCCTA
AAATACGCACAAAATATTAGATGCAGACAAATCATGGATGGTTGAACACGGTGGCCTGCA
CTCAGGCCACAATATGCAGTATTATTGTTGTAATATCCATCATCGGTACCGACCAAGCAT
CGTTGCGGCTCATCACTTGGCAATCTATATTTTTTACCCTTTTCAAACAACATTCATTCG
GATACAATATTTCGTGATGCAAATATGATGGCAGTGACCATTTTTAATTCACTTTGTTTA
TCGTTGTCTTGTTCCACGGGTTTTGATTCACAAGGCTGAGTAGTCAGGCTGAGGCTGATA
AAATGGCCCAAAAAGGAAAGATTACATAACTAGCGCCAAGATTCCTCAACCTCACAGCGG
TGGTTGGACTTGCCGAATTTGGTCCGATGACGGAGTGTAGAGTCTGGCAGCGCCGTTGGC
CTGTGCCTGGATGACAAATGGGCCAATGGCACAGGGAACACCACCGTGGAATAGCACCTG
GACCGTGGATAACCTCCAAGATGCAGTCGTTCACCGACAGATTCAGCATTCAGTATTTTG
ACCAAAAATACCAAATAGATCAAATAGATGACGAGGATGGCACTTATCTATTCGGTGGCG
GACCTCAGATCTCATCTTACAATCGAATGCGCCCTTGTTCGGAACCGTCTTACGGCGACT
CGAGTGACGACAGAACTCACCTCTGCAGGAGCTGCCCTGGGCGAACCCGAACTATGGCAG
CCTGATTGTTACTGATCCAGTGATTCTTCCCCCGGAGGTCGTTTCTTCGCAGTTCGGACA
GTGCTTCCCCGTCTCTTACCTTTGCAGCCTGTTGCCTGTCCTCACTCCAAAAATGTGAAT
TATAAATCCAAAAGTTGACAAACCCCATTGTGCGACAGGCTAAGACCGTTGGAGGCTGGA
CTAGAGGGGGGAAAATCAATCTGCAGCTAGTGCAGGACGAGACCAGACCTGTATGCACCA
GTTTACATGTTACGTCGCTGTGCATTACCTGTATCAAGTCGATGTTTTGTATGTGCTCGA
GGTGCTGTGTATGTCGTCGAAGGGCGCAGATTGGAAATCCTAAATCAAAATACCCGCCAA
ACACGCAGAAGATCAGGCAGTGTGCCTAGCATGTGCATAGGATCCACTGCTTGTTTGTGC
ATCGGGTGCATTTTTTGAAGTTTCTTTCCTTCATGTACGGAGTATCTTACATTCACCAAA
CTGCACTGTTGCGAGTGGTTCGTCAGTGTTGCAAGTGTTTTGTATACCCTGCTTTCCAAT
CCCTGTTCTTCATCTACGGAGTAAGCCTAGATTTCCCTCTCTTTTACGACGTATGCCGTA
TGTCGTACAGTGCCGATGAATAACGAGCCTCGAGCATCAGAATACACGTACTGTCCCAAA
CGGGCATTGGCGTCAATCGGGAACGGAGTGTTCACTTTATCATGTTATTTTTACGAGGAA
AAGAGAAAACGAAACCCTCACAGTGCGGTCCTAGTCCGAACTAGAGAAGGGTTTTGTTTT
TTGAGGGGGGATGCCCGGACTCAAACAGCAAAAGCAAAACAACGGAATGCTGTAGCGGGA
CTTTGGCAGAGCATCGTTTCTTCGCTTTCTTTGTTCATGAGTGTCGGAGGGGAGGGTTCG
AGGGAATTTCCCACCGAGTTATTATGGATTCGAGACCAGTAGCAAATATCAGTCGTACTC
CGTCGTGAGTGCAAGACTCGCGATAGCTGAGTTCGTACATACAGTGCGCTCTGTCGGTAG
TAAAGTGCCGTCGATAGGCCATCAAAAGACCGTCGAAAGACGCCTATTTGATAGGCTATA
TGGTGCTGGCTTTTCGCAGCCAACTGCCATCGGTCGCTGTCGCACTTTCGCACTGTCGCT
GTCCCAGAACGCCAGAACGCCAGAAGCCAGGGGCACAGGGCCCATTCTGCCACCGGTACG
AGCCCTATTGACGCCGGTTTGGGCCCTGTGCTTCGGTATGCTTCTCCCGCATCACAAATT
CTCCAACGGCCGTCGTGAAAACAACCCTTTCAGTGTAATACAACATGCGCGTCAGTTTGT
CGCTGTTGGTTTTTGCTCTTTCCATTTCTTTTAATCCTTTCTGCTTCCCCTCTATTGGGC
CACCAATCCGTCCAGATTGTCGAAAACGTGATCAAGCACCCGAATGTTGTTTTTCTTTCT
CCTTTGCTTTCATCGTCCTGACCCCCATGTTGGATGCGGAGAAAGATGTGCGAGACAGCA
CACTGAAGAGGAAGAGACGCTCGTCCCAGGCCTGGCGAGTCTAAAATAAACATGTGCATA
GCCATATGCACACCTACAGCGGTTGGAGGGAGGTTCTCCTCGCCTGTCTGAAATGTCACA
TTTGTATTGTCCTTGGCGTCGCGCGCCTGCCGCGGGGCAGTCACACTTACACTTTACAGT
GACAACCAGCAACTGCCGGCCAATCACAGCGCCTCGCCAGCGTCTGGAAGCTAGTCTGGC
TCGCATTCCCTCTCCGGGTAATGAACCTGTGCTAAATGTGCTGATGCACCACTCCCACCC
ACTCCCCTCGGCACAAGTATTACAGGGTCCCATTGCATGCCATAATTGGCGAGGGGTTGG
TTTTGAGTTGGAGATTTATTTTTCCCGTGTCTTGTTGGTGGTGGTCTGCAGTTCTGGATA
TTGAGATTGTTCATCCTCCCATGTGGGGGTCGATTGAACTGTCTGAGATGTGAAGCTTGA
TCGTGTTCTTTCCTTGTGAAGTATCTATGCAGCGTTTTGATGCCCTCGTCTACGTCAATG
CCCATATCCCGAACAGCTGTTTGCAGAAAAAAAAGGAAAAAAAAAACGATTAAATAATCA
CCAAAAAATAAATACAAAAAATAGGACAAAATAAACGCAAAAGTGCGAACCTATCCCCTC
GCACTGTCAATCTGGCCCTGGCTCGCCTGGGCTGTCGCATGCTTCGCTGCAATACGCCCG
TGGCCTGGTCATAGTGGGGTGGTGGGTGGCGAGCGTGGGGTTCCCATTTTTATTGAGAGA
GGAGAAGACTCGAGAGAGAGCCTTTGGTCCTGCACACCCCTGCTTTTTCCTGTTCTTGCG
GCGCTGTGCCCTGTTACTAATTATGAGGTTTGTTCGCCCGTCCGCCCACGCCCACGTTCT
TTCCTCAACGCCTTTTGACTTCCAGCGTGTTTGTGCGAGAGGCTAGCTCAGTTAGGCCTG
GAAGGGCCTGACCTGCCCTGAATTTTTGGAGTTTTTTCTGCACTTTCCGCGTTGTTTCCT
CGTGAATAGTCTCTGTTGTTTAGAATTCTTTCCCGTTTCCGGCGTGTGGCCGAGCTAGCG
TCCCTCGTTCTTTCTTTTCCCCCTTTCTAGCGGCGCTAAAAGCCAACAAAGAGAGAGGCG
CCTTGAAGTAGCGCGAGCAAAAATGTACCGGTACCTACCAGCTCTAGTAATATTCACATC
CTACCAGGTAGCACTACACGAAGAGGACCCGGAAGGGCTGTCGTTTTTTTCTTCGGCTGT
TTCTGGCTGTTTCTTCGCCCGCGTGAAGTAACTGCGTAAACGGAGGGGCGCCCTACAGCG
CGGGTATTGGGGGGTGGTGTGGTGCCCCCATCCTCTCTTTGGGGCTGTCCTCTCTTGACT
CAACGGTAAAATTTTCGCTGCCCTCACTCCCTCACACTGTAGAAGCCCGTAGCCCGTAGC
CGTAGTCGCTTCGCCTCCTGTCGCTTCCGATTCCAAGATTCTTCTACTACACTATTCCCT
CTCTCAATTCCCCTCCCCTTCTCTTTTCCTTCTTCCTTTCTCCAATCCACAAGAGCTCCA
GACAAATCTACGACGACAAACATCGTGGGTCCTTTACCATCTGACAATCGACGACTCGAC
GACCTACTCGACGACACTCAGACACGCCCTTGCCTGCTCTCCCTCTTCTCCGTCCCCTCT
TTTTCGCCCCTCGCCGTTGCACCGGAACCGCGAGACAAGAACCGAGGAAGAACGACGCAA
ACGACGGCATTGACGACGTGGCTCGACAGTGACGACCACAATTGACACGACGACGACAAC
ACAACTGTCTGAATAGACACTCTGAACAAGGAGTCTTTCACTAGATTTCCTGCACGCATC
AGCGCCAACAAATCATCGCCACATCGCCACACAACATCACATCACGACCACCGCCAACAT
GGCTTTCAACGGTCGCCGCGGCCCCAACATCTCCCAGTTCCTCCGGGAACTGCACGAGAA
CCCGACCCTCGTTGAGAACGACCCGGCCTTCTCCATGGACGACCAGGACCTGAGCATGTT
CACAAACACCGAGTTCTTCGACCTCGACACCAGCACAAACACCGACTTCCAACCCCAGCA
GCATGGTCCGCCCAAGCCCGGCTCCGAGTCCGCCTCGTCTGCCGTCTCGCCCCTCAGCGA
GGACACCATGACCACCATGGCCGACTTCTCCAACATGGACTTTATGACGACAGGTACGCC
CCCCTCGAGTTTTCATGATGATTTTATATGATATCTGAACGACTGCTCTGTTCTGTGGTT
TTCTGGTTTTCTGGTTTCTGTTCTCCCCGCCTACATTCCAGTCACGTTCCCTTGCCTTTT
GTTTTTGCACCATTTCATGTTTTGCAAGTTTGCATTTTCTGCCTCTTCACCGAGCTCTCG
CTGTTGTGAGTCTGGCAAGCCCTTGGACTCATGATGGTCTGAGCTTCACATCTCATGTGA
TTTGACTCGCATCGAGATAGTGATGAAAATGAGAGTGGGACGATGACAACGAGAACGTGT
CTACACCAACTCACTTTTCATTGTCTCTTCCCATTCTCATTTTCTTCATAAATTTCGGCA
TATTTACATTGTTTTCTCCTTCACTCTCCCTTTCCGAGCATATGGAATACCCCCTGTCAT
ACACCTTTACACCCGACTCGTTGACTCGGAATCGACCTGTTTGTTCTTTTTTTTGCATCG
AGCAATAGGAACACGGGCCTCGTTCTCCACACCATATTTCTTGTTACCAATCTTGTCTCT
CACCCAGCATTTGCTTTTGCGTTTGCGGGTGGGAAGCGGCTTTGGGTGCAATTTGGGGTC
ACTCGGGTCCAGTTGGGGCCCTTTTTGCTTTTTCTGCTTTTTCCTTCCCTTTTTTCACCT
GCTTTGCCCTTTTTCTTTGTCACCCTCCTACCAATGGACCATGCGGGCTGCTTTCATTTG
ATTGGAACGTGGTTGCGTGCAAATGCATGCAAGAACCGGCCTCCCGGGGGTTTCGTGGGA
GAAAACACAGTCAAAAAGGGAAGGAAATGGGAGTGAGCGGAGCCTAGGAGGGTGGTGCAA
ATTGCGGGCTATGATGGTGCAATACCCCGTGACTTGCGCTCATCGACACCAGCTCCAACA
AAGCACCCATCTCCAATCCCCCAAGCCTTTCTCACAGACCCCCGTATTGATCGCCGGCCA
GCGCACCGCCCAAAATATGGCGTATTGACCTTCGTTCTTTGCTTCTTTTCTTTCCCCTTC
CATACCCTTTCGATTGCTGTCGTTTTTTGTTTCTCCGTTTTCATGAAGCCTTGCTCCTCT
TATTCCTTTTTCTTGCCTATATTCCCGATTTCTTTTATAGTCACTTTCCCACTGGCGGAC
ATTCTCATCCTCTCATTTATTTTCCTATCTCTTCTTTTGTTTGGCTCCCTTGGCCTTATC
TCTGGCTTTCTTTCATCGTCAACTTCCCTTCCTTTCTCTCATTTTCACGCCAATTGGCCG
TGTTTCCCCCCACTGCATAGGGCTGTCCAGGCCATGCTGTGATATCAATCAAACCCAGAA
GAATAGAAGAAACAGAACAGAACAGCTTCAGATATCACGACACCACTAAAAGCGTCTGGC
TTTTGCTAACATGGCATAATGTCCTCAGGCGACTTCAACTTCCCGGATTTCGGTGCCACC
TACTCCTCGCCGACGATTCCGTCTTACCAGGACAACCTGGGCAACCTGCACCAGCCCATC
CAACCCGGCCCGCCGTCCGTCTACTCGGCAAGCAGCTCTGTCGGCCACCCCCACAACCGC
AACCACCACACGCCCGGCTATGCCTCCACAGCACCCACGCCGCCGCGGATAGCCGCCGCG
GCCGAGAAGCGCAAGGCTGATGTCCTAGGCAGCCACCCGGCCCAGCAGCAGCCCGGCGCC
CGTGGTGCTGTCTCCTTCGAGGACCAGACCCGCATCGCCGCCGAGGAGGACAAGCGCCGC
CGCAACACGGCCGCCAGCGCGCGTTTCCGCATCAAGAAGAAGCAGCGCGAGCAGGCGCTC
GAAAAGTCGGCCAAGGAGATGAACGACAAGGTGCACGCGCTCGACAACCGCATCCAGCAG
CTCGAGACAGAAAACAAGTGGCTCAAGAGCATTGTGCTCGAGAAAAACGCCGGCAACGAG
GAGTTTTTGGGCAAGCTGCTCGAGGACTTCAAGTCCAAGCACGCCAACGGCGCATCAAGT
CGCAGCGGCACCGAGGCCGAGTCCGAGACGGCCATCGCTGTCGTCTCCGACGAGGAGAAT
GAGACAAGAGACTCGTCTGGTTAGAAAGGGGAAACCCCCCCTTCCAAAACCAAACAAGTA
AAAATATAAAAAACAACAAAAACATAAAAGTCTCTTTTGTTCTCTCTCTCAACTCGGCAC
GGGGCGGTTCACTTTCATAAACCGATGGGCGGCTATCTCCCTTTTCTACGTTTGAATTAG
TGTTTATTATTTTTTTGTTCTTTATTTGATTTCCACGGGGTTTATGGTTTATACTTGTTT
TGATACATTTTGACTGGGCAGGGTGTTTCTTTAAACAAGAGCACAATATTCTTCATGTAT
CTGGGGATGGGATTTCTGTTCATTTTTTGGGGCGGGGTTGTTCGCTAGGGTTGTGGATGA
AGGGGGGAGATGAACTGCAGCGGAAATAGCAAACGTCGCCATGATCATTTTTTTTGTTTC
ATTTTCATACACTTTTTTATATCATCTTATATCACTTCTGTTCACATTTTCTCAACCACT
TTTAACGTTTTCATTTCCATTTATAACATCTGCGTATTAGATGCAATACAAACTACGTGT
CTGGAAACGAATATTTTATGTGTTACCGCCAACTGTTGCTGACATACGCTGTGCAACCCC
AAGATTTGACTCCCCCCAGAAACGCCACAAGGTTCACTTGCAAGGCACAACCACCACACA
TACACCTATTGTGCAAAACGTTTACTGGACGTTAATAGAAGCAACAGTCCTCCAGGGCGA
CAGGGTCAAGGGACAAGCACCTCCAAGCAGATCGACTTTGAATTTTGACTTTTGCCTGTC
CCGCACTGCGAGATGCCACCATTTCCTGGGGATATTGCTTCATAGACGTCGACAGCGGAA
GATCTCTGCTCGCGAACAAGGGAATAGAATGGAGGTTGTGTCTCTTGAGTAGAGGGGAAA
GAATGGCGGGCTCTGCCCGAATTGCGTCTTATTCCCTTGAAAAGATGCCTTTCCTACATG
CAGCATCCTAAATCGTAAAAAGCGAAAAAAGGTTGTCGACGGGAGGCACACGATGCACAT
CGGATCTCCGCTTCGATGGGGCACTTGTGAACTGGGAGCTGTGATTTGCTAGCTTGAACG
TCGAACATCTTGATGGTGCATCGTAGGGCGACAAACCTGTACATGTACGGAGTACTCGTC
GCGTATATCTGATATCACAAGAGGTACGTTCCGGGCATTGTACGTTGTGGAGATACGGCC
CAAGTCGCAATATCAAAATTCGCTTTGCTATGTATATGTGAAGCTGCACCACTCTGGAAG
ACCTTTGGTTGGTAATACAGCTACAAATTGGGGACTTCACAGTGAGTGTTTAGACTATTG
AGACATTCAGAATATACATATGTTCGCCATCGTGGAGATCGAGTTCGACGAACGTGCACG
AAATGTAGTCGAAAATCGACTGAATAAATACTATCTTTGAAGACACGAGACAACGGGAAA
CCAAGGCGAATAGGGCCCAAATGGAACAGATCAGAGTCGGTTTCAGGTCGTAGGGGAGTC
GTTCCCGGGCCGAAAGGGAAGAAATCAAGGGACTCGTTGACTTGCAAGGCTAGAGAACAG
TCGAACAAAGACTGCGGATCGACCATCTACGACCCGAAATAAGTAGGCGCGTAAACCGTT
ACTTGCAAGAACCATTCCAACCAGATTTTTCTCATCTTTCTTATTCTCTGCAAAATTCGA
CTTTACGAGAATGCATACGACAAAATGGAAATCAGAGGAAAAAGACGACGAAAAACGACA
AAACGACATGACCCCCACTCGAAACCTGCCCCTTATGTACTATATTACGCTGGGGAAGAA
GAAAAAATGGGTATTTGGCGTTGAATGCTGGGCTGTGATTGGCCCCCTTTTCATCTCTTG
CCGATTTCTGTGATCTGTTTGGTTCAAGTCAGCGAAACACCACCACAAGCTCCGATGGCG
TGCTCGACGCGGACGCAATGTCGACATCCACGCTTGGGGTGTATTTGGGCGAGCCTGGTG
GGCATTTGAGTGAAAATTTGCAAAGTCAGAGAACAGCAAGCAAAAATGAAAAGGTGAAGC
CGCTGTTTTACCAAGCAGCGATTGAAGATCGTTGAAGGCCACCTTGAAAATCAACAGCTT
GAGCGTGCTGTTATTCTCGGCAATTCTCTTTCAACATGCCCTTGTCAACGGCCGAACCTT
ATCTTGATGACTTCCGAGATTTTCTGCTGTCGTCATCAGATCCCTTGCAACCACGAGTTG
GCCTTGCTAGAAGCTATTGAGAAAAAGGCCGATCGTTCACGGCAAATCGTAAAGTTGCAA
AATCAAATGGAAGGAGGCATTCGGGACAGATCTCGATGAAGAAGGAGCGAACGGGTCCAG
AATACGGGGCACCTTTCTTCGGTTTCTTCTGCGAACTGCAACCAACAAGCTGCGCCGGAC
GGTCTCGTCAATAAGTCACAGTGGAAGGCAAGACCTCGGGGAAATTGAAATTGACGGCCA
GCCGGCGAATTGGGCTGTATTGATGCTTGACTTGAGGATTTGCTCTCTGCATTTCCGATC
CTCAACAGTTGCCCCTTCCTATTCTGATCTAGACGGGCAATGTTCCCTAAGGAAGCCACG
ACCCTCCGGAGTGGTTCCGCTCTTGCCCTTTCTTTTGTCTCCTTACTCTTCAACAGTGGT
CACTTTGCGGATTATCACTACCACCATCGATGATTATATAAGCACACATATTATCAACTG
CAGCTGGTGATCTGTGCTCAAATGCTTGTAAGTTGCGAGACAGTCGCGATGCAAGATATT
TCACAGCGCAGATACACAGCCGGCGTGTCATGTATACTTACAGCGGGTTTCAAACTTGTC
GTGTAAAGGTAAAGGTTCTTTTGGGAAATGTACCTTCTTTTACATATTCAAATGACTATC
AATAGTCAGAGTCGAGAAATCGAAATATCTGTTAAGGGTAAACAACTATATGGAGCAGGC
ACTATCATACCGCGAACCCTACGATTCGTCGACGCACACTCTGAGACCCTTGTCAAGATC
TGAAAATTCTCAATCACAGCCTACAGCACCTTCGCACAAAATTTTTAGATGGCCATACAA
CACATCGGCGCACCCCTCGATAGCGGCACTTTACTTGAATAGGAAGATAGAATCGAGTCA
ATGCATTTGAAGGCCATTCTCGCATATTTCATGTTCATATCTCGACTGAGATGCACAAGC
CCCAGTTCGGACTGTTGACGATATGCGCGACATCTCGGACGGAAAAATATCAAAATATCA
AGGGTTTTTTTCTTAACTTTATGTTTTCCTCGGGCCGTTTCCGTGCGGCAAGCTCTGGCG
CCATCTGTCAAGGTTCTGAAGTCTGCATGCCGTATGTGATGACATTTTCTTGAGGATGAC
GAAGTCAAGATCAACCAGTGAGGGCTGGATGAATGCAAGAATGACTCAGTGTTTAGACGA
CTGAAGCAAAGACCGAACCCTGACCATAGACGATGCTAAATGATGGACAATAAGGTCTCG
AAACACATGTCCAACCCCGTGATATCAGATGACTTTACACAGAGAAAGAAGTTCAGGAGA
GCCATTGCCGTCTCTCGTTCGTCTCGTTCACAGGTGACACCTTGCAGCAGCCATAATGTA
CTCGCTGTTGCAAAAAGCCAAGGTATTGCAATATTATTGTATCTCACCGTCGTCGAGCTG
TCCAATCTCCCTATCTACAGGCTCAAACTGTCCCCGTGCATCACAGTTCATTTTGGGTCC
CTTGTAAACGTGAAAATTATGTGTCCATACACCATCAACAGAAATGGCACCGTGAGCGTC
AACACGTGAAGAACACTAAATACGGCGTCGCATCAGACGCCTGCAAATGGGGAACATGGG
TACAAGATGCATTTGGCCGTCAGGCGCTTCAGGCAGTTCTTGCTGAGGACATGCCGATGC
CACAGTTCCCCTTAATCGCAAAACATTGAATATAAAGTATATAATCAGATCCAGCAGTTA
CATGGCCTACATCTGTCATTGACAGTCATTACACGCACCGTCGCGCAACGATGAATTATG
CCAGCATATTGAAGACGAACGTTGAATTTCAATCAATGTAGTGCCCCCGAAAGCCTCATC
CCGTGCGACTGTCAGCCTTCTTCTTTGAGAAATATTACCTAAACACACACTGGGCACAAG
TTAATACAACCCACGGTTCGAATAGCTATCTGGCCGTCGAGGGCAGGAGATGCGTAATTT
AGTGTGTGTCCTCCCACGCGTCGTTTGCGTTGTTTTTGCATGTCGAATGTCTTTGTGCAT
ACCTTACGCGGGAAGGGATGAGCTTCTTTGAGCTTCATCAACTGCTTTCCGACTCTCGTG
CCCCCATTCGTGAACATAGTATCCGTGACAGACAGGGGAGCCGCGTGGGATACATGATGA
TCCTGCAACACAGGGGAGGCCGTCTGACCTTGATTTTGACCTTGCCATCTGTTCCCCCAT
CTTCCCCCATCATGTGCGGGATGGGCTCGATGCGCCAGAAAAGGTTATCTTTGGGTCTTG
GACTTGGGGAAACAAGAAAACTGTGCCGCTGGGGGCGTACGTGGGAGGACAGCAGGGCAA
ACACGAGAGGCGCTGAGACAGGAAGCATGGGCAATGGGGGGACGAAATCAAATGGCAGGC
GCCTCAGCGTGGGGATAGAGCCAAACTGCTGTTTCAGTGTGGCATTGTCAGGAGATTATA
ATTTATCCTCCAGGCATCTGTTTCTGGACTGCAGGTGGGCCCCCATCGTTCATGTACAGA
GTAGCTGTATCCCGTCTGTCCTCCCACTCACCTGCGCGTGAGGAAAGAGGAAATGGAGCT
GTCCCCTCCCACTCTTTTCTGCAGCACGAGACGGAAAAGCTGCAGTCTGGAACTGCAATC
CCACATCCGCCCCTCTCCCCTCTCTCAGTCTCTCAGGGACCCAGTCACCAGTCCTCGAGT
TGGCTTCCGACCATGGTGGTATTCACTCAGCTGAGAAGCGTGGGATGACCAGGAAGCAGG
AAACAGGAAGGCACAAATGCAGGATCTGCTGAGTCGGAGGAGCGTGAGTGGATGAGTTCT
CCCACGCTCGTCCCGAGACATCTGCAGAGTACTAATAAAAGAGGGCTGCATTCTCTTACG
AAAGACCATGCAGGGTAAAAAGCCAAAAAAGCCATCCTTGCCCCGTACAGTGCGTGCCTT
TTAGGTCCTCTTCCTGGACAACGTCTCGTTTGTCGTTGTCGTCTCCTTTCCTATTCAAGT
AAAGACGATGCCTCCAGTGTCTTGGTCTCGTGGGACACTTCCTGCTTTGGGCAGACCTCA
CCAAGTGGAAACGGGTATTCCGAGACCAACAGGAGCAAGACAGGCGTCTAGATCCCAGCC
ACGGTCCTTGCAGAGTTTTTTTTTTCTTCTCTCTCCCTCACGGCAAAATCTCGCTGTATT
CTTCGGCTTCCTACTGGAAGCCAAGTACCAGCGTGGCTGAAAAACTGACAAGTCTACGAA
AATGAAGCTCACGAAGCCGGATACAGCCCACATCGTGAACCGAAGAGATGCAGCGGGTGG
CAAATTAATGTACATTGCTTCTGCCCTGTATGTCGTATATTTCCAACAGAGGTTGTCGTC
GTCTCAAGGTGAGCGGGAAGAGTGAGAATTATCCAAATATTTTTGTTGTCTTGTAAATTT
TCGCGGTTGGGATCGCGTACTTCACCGTCGACATATATCGTCGTGATTGCGTGATGTGGG
GGCCTTGTCTTTTCGTCGTAACAAACAAGTGCTATTCTTCCAGAGACAACCAAATGTGCA
CTGCGCCTATTTTGTGCCCCTGAAGTGCTACCGAAAAATAATGCAACGACTTTAATTTGC
TATTTCTGGTCCCTGGAAAGTCAAATCTTACATTGTTTATTCAAGTCGACGTCGATTGGC
TGAATCCCGTTCACCTTCTCACCTTTCCTCCACCTTGTTTACCTCGACTCCCGACAGATA
CCAAAGGTGTGCAGGACGACTAAGCCGGCGAATAGCCATATTCACCAGCCAATGGCAAAG
CAGGTGGCTCAACGTTGTGTGTTCAACATTCGATGAGAGCATCCACCTTTGTTATCAGAT
TCAAAGGAACCGCGGCAAGGTACCACGAGTCAACAAAACGCAAGCACAGGATTCGGGGCA
AGGACAGCATGTCCACGCGGACATAGCAGCCAAAGCAGTGTCAACAGTTGCAAACTCTGG
TCTCAGATAAAAACTTGGCTTCCGACCTGCATGACCCTCTCGTTCTACCTTGACAGCATT
ATGTCTCCCAGCAACACCATCCACAGCACCCAAGCACCCAAGCACCCAACGGATTTGATC
TTTGTCGACAAGAAAGAAATGTTCGTTATTCGTATACTAAAAGGATTTGCGTAAAGCTAG
GGACATCATCCAACGAGAAGCACTTGACGGTAAACCACCGAGCCGCTGCAGGGCGATAAT
GCAAAACGAGACACCCGTCTACCCTCCTACTAATGCTGATTCTCGACTCCTGATTCTCGA
CTGCCGATTCTCGACCTCACTCCCGCTCTCTGTCAATCTCTGACGCTATACCGGGATCCG
ACGTCTATTGCGCACCCTTGTGCCTGAGTGACGGGTTAGCAGGTGAACATCAAAAAGGCC
TAAAAAGACCAAAGAAAACGGTGCGTGTGGTATAACTTACTTGTTGACAACGCGCTCAAT
ACCGTCGCAGCCCATCTTGAGCGTCTCCATCTTGGGACCGTACGAAAACCGCACAAAGTG
GTGGCACGGCGAGTCGAACAGGTCGCGACGGCGCGCCGGGTTGAGGTCGAAGAAGATGCC
GGGGACAACAATCACCTTTTCCTCCAGGCAGGCCTGGAAGAAGTTGAGGCCGTCCGAGAT
GGGGCCCGGCAGGCCCTCCAAGTTCAACCAAAGATAGAACGTCGAGTCGGGCACGTACTT
GATGACAAAGCCCATGGCGCGCAGTCTCTTGACGACATAGTCGCGCTTGTCGCGGAAGTG
GCTCTGCAGGGCCTTCATCTCGGCGCGCACGAGGCTGGGCTCGAGCATGGGCACGGCCGC
TTCCTGGAACGGCACGTTGGCACCGCCGTCGAGGTACGAGCCGCACGAGCCAATGGCCTT
GATAAACTCCTTGGGGCCCAGGATCCACGCGACACGCCAGCCGGGGAGACGGAACCGTTT
TGTGAGACCGTCAATGATCAGCACATCGTCCTCGTCGACGTCGACCACGTTCTCGGCCGT
GCTGATCGTGGTGCCGTCGCAGTCGCTGGTGTAGTTGTAGCCCGAGTAAAACTCGTCGCT
GATCAGGGTGGCGTGGTCGCGGCAAATGTCCTGGATCTCGGCCAGCTCGGGGTTGGCCAC
GACGCGGCCCGTCGGGTTGCGGGGGTTCGAAGTAAGGATGACACCCGTACCGCGGGCAAT
CTCGTCGGCGATCTTGTCGGGGTGGATGTGGTAGCCGTCCTCCTCCTTCAATGGAACGGG
GATAGCGGCGAACTATGTAAACAGGGTCAGTGTCTATTTTGAGTGGTTGATACCGACCCC
ATTGAAGCTCTTTGAAGCTCTTTGCTGCACATCCAACTCACATTCTTGAAGAGAGACAGC
ATCTCGTTGTAGGCTGTTTCAGTTGTTAGCAAGCTCCTCGACCACTGCACAGTATACATC
GTGTAACAAGCTCCATGATATAAATGACGCACCTGTGTAATCCGGAATGAAGAACCCGAC
ATAGGCATTGTTGAGCACAGCAGCAATCCGGATCAGACCCGCACGGCCACCGGGCACAAT
GGCCACGTTCTCCCACGTGTACTGGCTCTCCTTGCCCTTGCGGTGGTGCTCGTTGTAGAG
GTGCGCGACCGCTTCACGGAGCGGGCGGATACCGGCGGTGGGGCCGTACTCGCGGCTGGC
GACATCGATGTTGAGCGTCTTGGGCCGCTGGAAGCAGCCCTCAATGTCGTCCTCGACCTC
GGGCGCGCCCTGGCCCAGGTTGGCCCACTTCTCGGGTTCTTCGAGGAAACCAAACTCGGA
GGCGCGCTCCGTGCACCAGACGACACCGGTGGAAGCGCGGGTGGCGTCGAGGCCGGCGTG
GGGCAGGTGGCCTTCGTGGGCGGCACGGAACTGGCGATGGATCTTGCTGCTAGCCTCTGG
AGAGGGAGGACGGGAGAGAGGGACGGTGTTAGAGAGAAATAGGAGAAAGTGCGAGAAATG
ACGTCGTGGGGAACTCACCGTTGACGCCGGGCTCGCCAAAGGAGAACCGGCGGCCCGGTT
TGGGCACACCGGTGTTCCGGTTGATGCTGAACTTGCGGTTGAAAAACTCGGACATTGTGA
CGGAAGCGATCGAGAAATGACAGCGAAATAATAGAGAAGAAAGGAATTAAGTAAAGAAAT
ACTGAGAAGTCGAAGCTCCAAATCGAGAAAATAACCCCGCAGGAGACGAAAGGGGCAGCG
ATGCAGATCTGGGGGGAAGGTGTTCAATAAGTACCACGATGTGGACGGACAGCTTCAAAC
CGAAACTAAATCCAAACAGGGGAATAGCTGAAAAGAAGCTGGGACAAACCCGGACAGACA
GAGGGGGGTAAAAGAAAAGGAAATAACTAAGTGAAAGGGGCAGCAGCAAACGGCGACGCC
GGCGGGAGTCAATTCCTTGTCAATATGCGCAGAATGTGCAAATGTGCAGAATCTGCAGTG
TATGCAATGTGCTTGCTGTGCGTGCAGTGATGTGAAGGGAACGTGCAGCAAGCAAGAAGC
AGAAAGGATGGGCAGGGCCAATATGCAGCTGCTCGTTTTGGCTTCACCGACTCGTTGCGT
ATTGATCGTGATTCGCGCGTCGCGGGGTCGTTGGCAATAAAGCTCGTCTTGTCTTGGGAA
GAGGAACAAAAAATGGGATGGAGGGATGCGATATTTTTTTTTTTTTTTGTTTTGTTTCTT
GTAAGAGCAAGCTGATGTCTCGTGTTGCCTTGTGCCTTGCTCTTATTTCTTTTTCCCTCC
TCTTATGTCCCCTTTTCTTTGTGTCCCGTCTCTTTCGCTTTTCCCTCTTGCAATGTTTTT
GGCACCTCTGTCGTGTCAACGCGAGCTGCCAACAGCTGGAATCACCACTGCCCGAAACAC
TTACGTCAGGGAGCGGGGGCTTTTCTGGTCGCTGTGCCCCAATTTGGTCAATTTGACCAC
TTTGGTTTGACCACGAGTGGAATTGAGGGGTTTCCCAGCTTGCTGTATCCTCCTGCCTGA
ACGGTCACAGTCAGGATGGCTCGTTCGTCAACTTGAGTGTTTGGGGACAGCTGGGACCTT
TCTTTTCTTTGATGTGTCTCTATCAGTTTATGCCACTTATCCTTGGAAGGACGGCCAGCT
CCGTTTGGGGCAAGCCACGATGTTGACGATGCCCAATATTGGTCTGGGGTTGTTTCGAGT
GACAAGGGAAGGCCCCCAAGGAAGGCAAAAATGGGAGAGTTGCAGTGCGATTGCTTGTCG
TTTTATCTCGTTTTGAAAGAGACTATCAGCCAATTGCGCGATCACGTTGAAGCAAGTGGG
CAGCGGCAAAACGTGCAGCTTTGGCCTTCGTTCGGCCACGAAGCTAGCTCGACATGCGAG
TAGTGGTAAAGCTAAAGACGGCGGGTAGAATGGGGGGGTTTGGTGATAGATTGGTGAGTG
AGGGGAAAGGTCACGATGTCAAAAGAGAGGATCGCCCCCTGAGCTACGATGTTCAGATAC
AGCTTGAGAAGAGCTATTGTGGTATGTCTTTCCTTCCTGATGTGGCGTGCCACGAATAAA
AGAGGCAACTGCGAACCTACGCACATGCTATCGCGTGTTGTCCACCAAAAAACCCTCAAA
TTAGGACGCAACGTCTCACGTTCTTTCCTATCTCCCCGGGATTCGATCTGGCAAGAACTG
GTGCTGGCCCATCGTGCCTTCCCTCCCTTTGAAGGTTTCGTTCCGCTCAAATCGAGAAAA
ATTAAAGAAAGAGGTTCGAGACGGACGAGACGATTTTCTTGGCAAGCTGGTTTTAGTGGA
GATGTCGATGCGTGGACACGGGAGTCAAACTCGGGGCTTAATGCAGGGAAGGGTGAAAAG
AGAGCGAAGAGAGGGCAGAAACTCAGGCGGTGACCAGTCTCTGAGAGCAAAGTGCAGGCG
GTGTGAGAGCTTTTTTTTTTCGTTCTTTCCACTTCATTCTTACTTTAACGGCTTTTCTTC
GGGGAAAGAATGATCCAGGAAGCAGGAACGACCGTCAAAACATAAAAAAGAGAGTGGAGA
GGAATAGAAAGAGTGGGTTGTAATACAGCGCACTTGCAGCAGCTTTTTCTCACGCAAGCA
TCAAAAAGAGCAGGAGCAATGAAGCTGGTGGAACCGCCGGCCAGATTGATGGTGGGACAT
CGTCAAAAGCAAAGGAAAGTGCAACCAACTGACACTCAAAGAGGTGCATGGAACTCGAGC
TGGAGAAAGACAGAGTGCACAAATGAGGCAGAAAAGCTTCCTTTCATTCATACTCGCCCT
CTACGGAGTACGAACCAATTGTGCCTCGTCGAATTTGCACTCCGCCAGAAGAAGCCCCGC
CAATGACGTCGCACTTTCATCCAGTGTACTGTACTCAGGAATAAGTGGGTAATTCGGAGC
TCGCAGTTTCACAAAGCCTCCGACTTTCAGTGCATATCCGTACTCTCACGAAATTCTTTC
TCCGAAATGAGGCAGAAAATACACAAAATATGAGAAGCGTCCGTCATACAATCCGCCGGG
CTGTGGCTCAGTCGATTTTACCTCAGAAGGCACAATGGTCGATTTGTGTCAAGGGACTCA
CTGTGGTCGAGACCGTCCCAACGGGCCTGTGGCTGTGAACCTGCCTAAATTGCTAGGCGG
GGCTCACGAAGAAGGAGCAGCAACGCAAAATTGGGGAAGGCGCTCATCGCATTCACGGAA
AACTGCAGCGCATCCCACATTGAACATCACCAACCTCGTATAACTCGTTTTACAAGAAGG
CTTTGCCTGGATCTAGAGCTCTCTGTCAATGTCTTTGCCCGGCCCGTTGCCAGTTCAATG
TCAGGCACGAGATGAACTAAACTTTTGCCCTCGATCATCAAATTCTCGACTCGCGGTACC
TTTCTGACATCCCGCCAATACTAGTCCCGCAAATCGGTCCCCTGGCGCCCGCTGAGCCCC
GTTAGGCTTCCCGCTAGTCGCAGATGGGGTTTGTTGGTGCCGTATCCGTTCTTGATCAGG
CTGGCCTTGTGTTTGTCTGTTTCAATCTCAATGATTTCGAGATCTTTGTCAAAGCAAAAG
CTTTCATGTTAGAAGCGGTAGGAGCGAGTAGGAGTTCACAAGGCCTGAGTAGAGTCATAT
GAGAGCGTGACTTTCCGTGCTCGTTGGGAAGCCACGAACCCTGGTGTCATTTGCAGCTTC
AAAGGCGCGCCTTCCCATCCGTCGCCTAATTGCAAAATCATTGATTCAGATTCACTCTTT
CCGTCGCAAACCGACGGCCTTTCCATGCACTCAAAACAATCATAATCAACGGGGTTTCAC
AGAAAGAACGATCCATACTCCGTCACACCTCTCGCATTTCGGGAAACTACGACGAGGCTA
GCAGTTGCTGCTCCCCCTGGCCCGGCCACCTTTGGTCTTTCTCATTTCGGAAAGCGGGCG
GCTTCGCCAAGCAGCAGGAACGAGGCTCCTTCCCCTCGCAAACCAAGATTGAGCCTCCAA
CGACATTCCGGCTCGCGTGCCCCTCTCTGGTCTCTGTGGCCTCTTTCCTTCTTTTTGTTC
TTTTTTTTTTTTTTGCCATTTCCCTTTAAAAGACCGATACTCACCCAGCATCGTACATTG
CCATTGTGTTACTGTTACTTAAAGCCTTTATCGTGATCGCGTTTTGCGTTCTCTCTTCTT
CAACAACTCCCAACCACTTAAACTCGCCCACAGCAGTCCTCGGCCCAGATTAGCCAGACT
TGCGATAAAGCAGCACCTTCCCCTCACCTTTCATCTGCGCATACAACAAATCGCCCCGCC
TTTACCTACGTCAACCTCTCGTTGTGACCAAGCTTCTCAACAGCACAACAACCCAGCAAA
ACACCAAACGAACAACCCACGAGCACCCAGAGCCTCATCTCTCGCCACTCGTGTTTACAA
GCCCAGACAAATATGTCCGACAACAATGGCCGCGACGGCGTACGCAAGTCGTTTTTCGGC
TCGCTCAAGAGCAAGATCAGCAAAAGCTCCTCAGGAAATGGCGACGGCTCCGTGAGCCCC
GTCTCTCCGGGCGGCGCATCGTCGTCATCCTCAAGAGCCCCTGCTGCCACAAGTCGCAGC
GTTCAGGCATCGTCGACTGCACAGCCGTCGCGCTCGCGCTCGCCCATTGCCCCGGCGCCT
CGCGGTGCTTCGGGCTTCCCAGAGCCAACGAGGCGCCCGCCAGGTGTGTATCCTCTCTCC
CTTTTGCCTTTTCCCTCTTCCCTTTTCCCTCCTCTCAACGCCATATCTAACCTTCTTAGC
CAACGAGCCCCCGCCGCCCTACTCGGCGATATCAGAGCTGCCCGGCAGCACCACAAACCC
GCTCGCGACCACAGTACCAGTCGAAGCACCGGCGAACCCCGCGAACGCAAACGCGAACCC
GGCCAACCCTTCGATTGGCTTCTCCATCCGCCCTGCGTCTCCCACGCCCTCGCAGCGCTC
CTCCGCCTCGCAACGCCCAACCGCCGAGAATGTCCGCACCGCCGAGGATCCCTACGCCTT
CTTGTCCATGTTTGACACCGTCTTTGTCATTGACGACTCGGGTTCCATGGCGGGCCGCCC
TTGGCGCGAGGTCCAGGCTGTCCTGGCCAACATTACGCCCATCTGCACACAGCACGACGC
CGACGGCATCGATATTTACTTTTTGAATCACAAGAACACGCCCGCGCCCTCGCCTGGTGG
CGGGCAGTCGCGCGTGCCGCCGGGCAAGGCCACGGGCGGTTTCTACAATGTCACAGACGC
CGCCTCGGTCGCCCGCATCTTCCAGACCGTCAAGCCGGGCGCCGCCACACCCACGGGCAC
CCGTCTGCACAACATCTTCCAGCCCTACCTGCGCTTTTATGAAGCAAAGCGCCGGGAGAT
GGAGCAGCGCGGCGAGTACGGCGACCCGGACCCGGACGATATCAAGCCCGTCAACATTAT
CGTCATTACCGACGGCGTGCCGACCGACGATCTGGACAGCGTGCTGGTGTCGGCCGCCAA
GAAGCTGGACGGCATGGACGCCCCGCCCTTCCAGGTCGGTGTGCAGTTTTTCCAGGTCGG
CACCGAGCCCGAGGCCGCCTCGTACCTACAGCACCTCGACGACAACCTGGGCAACGACGT
GGCCGGCGGCATCCGCGACATGGTGGATACGGTCACTTGGGACGCCTTTGTGAACATGAA
CAATGGCGCTGGCGGCAGCGGCAACGGTAGCGGTAGCAGCAGCGGGCCTAACACAGCTCT
GGGCCTGACGGCCGACGGTATCCTCAAGGCTGTTTTGGGTGCAGTTGTCAAGCGTCTGGA
TCGCCGGGCGACAGGGCCCTCCGCTACACCAGCCAATGACCCCAATGCACACCGCTATCT
TTCACCACGACAGTAAGATAGACAGCGTCGTTAGTTTCTTCATTTTCTTTGTCTTTGTCT
TCTTTTCTCTGTTTTAATAGATACCCGCCTGTTTTCTTGTTTTCTTATTGTCTTTTTTCT
TTTGTATTTTTTTTCTTAATATATTCCGCCAACTTTCTCCGAGAACTTGGTCAACTCAAA
TCTTCAAAACTTGAATTTCTTTCCATCCTTCAAATGTAATTTCAGTGCGATGCACCAAAA
AGTTAGAGCTATTTGGATGGCCTTTTGGTTATGGAGGCTGCTGTTTTTTTTCAGTCCTTT
CTGTTTTTCAATCATTTTACTTCCTTTTATTTTAATTGATTTTATTTCATAGAATGTTTG
TCACCTTGGTATCCGTGAATTTCATTTTTATATGCCAAAATTTGTGAAACGATTGTCTAC
ATCTATTTTCAGTGAGATACGTGGAAGAAGAGGAAAATAAACTTAAATTATACAGACATA
CGAAGAAGAGAAAAAATCAAGGGAAAATAGAGACAGAGGCGACATAAAGAACATTTGTCG
AATAGACAAGGGTGAATACCATACCCAGCCCGCCCCCTTCCACTAAAACTCAATGATCTC
TTCGTGGCCATGATTAAGATCGTGTAGTAACTTGGCAAGCTCGGCCAACGTGACGATTGA
ATGCGGCGGGTGCTTGGCGGGCGCACTGGTGGGCGACTCTGGAGTATCTAGTGTACGGCC
GTAGACATACATTACAATATGCCGCGCCAAGGCATCCACATCTCGCCCGGAAAAGGATGG
GGTTCCTGCCATGTTTGAAAGGATTTCCTCGACTCGCCTGCTTGATCCCAACAGTGCAAT
AGTATTGACGTCCAATATATCGGGTACGTGGCCGCTAACGGCGCGATACGGGATCTGAAT
GTTGGCACCGGCCACTTTCCGCTGGAGCATCTGCATGATGATGGCTGTGTCCGTGATGGC
GGGGAAGAAAAGAGGCTTGAACAGCCCCAGGCCCATTGTCAGGTTGGCGGCGCTCAAGGT
ATTGGAACTAGAGTTGCTGGTCTTATTGGTACTGTTGGGCAATGCGCCCGCAGTGTTGTC
CTCCTCGTAAACAATGACGAGTTTCTGCTTCCATCGTGCCTCGTCGGACTCCCAGAGCTC
TGTGATGCACGCGAGAATGCTATCCCTTGTCGCCTTGGCATAGCTGGCACTGTCACTATC
CACAATAGATGATGTCCAAGTTGCACTGTCCCTGCTGCTGTGACCACGGATATGCAACAC
TCTCCCGTAGGCAGAGTCCATCGCCTTGGATACTGCCACTCTAGAGACTCGGGCAAATCT
GTTGCTGTTTTGACCAGACTCGCGTGAAAGAGCAAACTGTTCCTGTGAATGCATGAGCTC
AGACATGTGGTATGTCACGACCTCTGGATCATCCAGCAATCCCATGGAATGATACAGTGG
TACAAGGACATTCCGAACAACTGTTGTCTTTCCGGTTCCCGGGGGCCCAGTAAGGAGAAG
CAGATAGGGGATGAAAGGACGCGGATCTTTCTGCATTTCCTTTCTCAAATTTGTTGCCAT
CAAGTAGATACCCTTAACAAACTGAACGACTTGATGCAGTCCAACAAGGTCTTTCACAAG
ATCGTCAATGAACTTGTTCCTAAAAGCAGAAGGCCCTGATCCTTTGTTGTTAGAATATGG
CATGTTGGTATAAAAGTCGGCTGCACGGAGAGTAACCTCTTTTTCCTCAACTTCCTTGTC
TTGCTGTGCGACACGGGATATGTCAATCAGATATAAATTGTTTCTCTCCACCTCTAGTAA
CAGGCGGTCAACGAAATTGATATTGTCGAAACTTGGTCGTAAACGAGCGAGGCTCAAGAC
CTCGAGAAGAGCAGTCACGGTCTTGGGAGAAAGAGGTGCCAGCAAGGGTGTTTTGCCAGT
GCCAGTATATCCACGTTTTCTCGCAAGGCTGCGTCTGAAGATTGTGGACAGCTCATCTAC
TGTGTATGTCTCAAAATGAAACCGCTGAGTGCTTTCCGGGAACAAACCCAGGAACCCAGA
CGACGTTGCTGGGTTAAGGAGGCCTAACCCTACCTTTGGGGACATCATCGTCATGTGTGT
AATGAAAATAAGCACCGGCCCGGTATTGCGGGCATTTGATGCCTTGATGGTTGAAGCCAG
ACGTTTGAAAACGATATCCCGAAGATCATGTCCAGAGTGCTGGGACTGTTGGGCAGTAAC
CTCCTCGTAGCGATCATCGCTTTCATGGTCATCGGTATCTTCATCTTCAGAGCGATCGTG
TTTACCAACTATGGTCCTGGATGGGCCGTCGAAACCAATATCCTCGACAATGACTGTGCC
GATGTTCTGTGGATCTCCAAAAGCTTCATTTATTTGTCGCTCGATTGCTCGACGAGAAAG
CCTGGTTAAAGACGCCAAACGAAGCGTTACCGTTTCAGTACCTTCGACAAGCCCGAGCCG
CCATAATATGCGTGCGTAGAGCTTTGCCACCGACCGTCGTCCCGTTCCAGGATGCCCATA
AAAACAGCGATGCAGGGCCGCCCTTTCGTGCCGTGACATGCGCGGTGCATTGCCTTCTAA
GCACTGCAGCTGTTTTTGCCGTTCAGTCACGACCAGGGTGGTAATCTCATATTTGACCTT
GTATAGGGCGATCATCTCCATCAGCTGTTCATATTCATTGACTCGGACTCTCAGCTCGTC
TGGCGTTTCACCCAGAAGATGGCACGCTGCATAGTATTGCCCCGCCGATTCGAGTGCTCG
AACACTAATAGTGCCTTCTGGTATCCAGTAGGGGCGAAACCGTCGCTCCCTGAGCATCTT
GGCGGTGGATTCCAATGTGGTCCACTGCTTCCATGCCCCGCGAGACTGATGACCCTCGAC
GATGCGGTCAATGACCTTGGTGATGATGACCCCGTTCTGGCCGCCTTCGATGCGCAAGGA
AAGGCTGTTTCCAAACCCGAGGAGGAAACAGAGGCCGTGACACAGCTCCACAAACGTGAG
GGGAGGGACGTGAATTGTAATCACCCCAAGTTCAGCAAATGACGGTTCCTTTTCGGCAGA
AGATCTGCCAATGCCGATCCAAACGATCTGGGTTGTCTTTGCCTCCTTCTTTTGTTTCTT
TGCCTGGTCTCGGACGTTGACGAATGCCTGCCGAGAACCTTCTTCAAGTTGCCCTCGGTA
TTCAAAAACAAACTGGACAACAAAAGTTAGTGAGATGCTCCTGAACGAGAAGTTTCTTCT
GGGGAAAGAAACGTGGGCAGGGACATACACTTTCTGGCGTATCGCTAACATCTCGAGATA
GAACTTTCTTGAGCGTCTGCTCTGCGGTGGCTATGGAGTTTGGTTCATCTGAGAAGCGAT
GTATCAAAGATGGGCGGCGAATGATCTCCAATGATATTAAGAGTTCGCGGTAACGCAGTG
CTGCGATGTCTTCACCAGACCCTTCGCTGCCAGTGAAGAACAGGTCAAGGTCACCAGCTT
CTTCCAAGCGCTTTGAAGCCGGGGCAGAAACAACCTGCTCGTATAGCGAGAGACAATGTA
TCTTAAAATTTTCGAGGCCAAAGAGGCCCATGATGCGGTTCATGACTTCACTGTCCTTCA
TACCTCCAGCTTTCTTCTGTAGCCAGAGGCTGCGGGCAGCGGATGTATCACGAACATCAC
CAAGTGGCTCTGACAGTGCAGGGTAGATTGGCATAACGCTGTACGGATTGTACATTTGCT
CTGGCCGCCAATCAGATAGTTTTGTAGCAGCCGAAGGCAAAGGATCAACCGGGCTCTTCG
GTTCCTGATGTGTTCTTTGGCCCGACAGCCCGGGGTGGGAGAGGACGACTGTAGCTGCAG
TGCTCCCCGCCCCTTGGCTCGCCGTTGCTGGTTGGAGTTAGGTACATATGTCCCGTTCCC
AGAGATTCACTTTCTGCTGCTGATACTTACCTCCTGGCTCCTCGGTTGGATCACTTCTTG
GAACCGTTCTCACTCTTCGTGCTGAGTGCCGTTCCTCATCCGACTCATCAGGAGAAGCGT
AACGGCGGCCTCCAGTCCGGCGCTCTCGTCGTCTTTCACGACTCCGATCTCGCTCTCTCG
CTCTGTATCGATTAACAGCCGGAGGAGCAACAGAAACATTACGGTCTTTCTGTGTAGCTG
TGTCGGCTTCCCGCTCAACGATAGGCGTACGTGCGGTTGCCGATGTTTTCGTAGTGTCGA
CTCTTCGGGGCCCAAGTGAACCAGTCCTGGGATGCCGGTCTCTCTCCACCGGAAAGTTCA
CCATTGGGGCTCTTCTATTTCGTCGAAAACTGTCTCTTTCTCGCGGCCCGTAGTAGCCGT
CTTCGGACTCCGGCACTGCGTACTGGTCCTCACCACTGCTATCGTATTCGTCGCCAAGCA
GACGCGCTACACGCCCGGAGCGTGGCGAACGACCCCGGGGCCGATGCATGAATGAATGCG
CAAAGTCGTCAACCCCATTGTAAGGCTCTGGTTGTGGCACGGCACTTGGCGCCGAGATTC
GGTCCATATGCGGAGACTCTCTGCGGAGGCTGGACATGATGTCGGCGAAAAGTCACTAAC
GATGGAGAATTGTGGCAAGAAGTGAGATGCTGCAACTTCCGAGAGCCAAGAAAATATGGC
GAACGTGAGAAACCTAAATGTCGGCAAGCTTTGGAGTCGGCAAGATTTGGAGCTTTTTGA
ATGAAGACAGTCTGATTGTTGAGCTTGACCCCTCCGCAGCGACGCTGTGAAGGGCCAAGG
CTGTGCATTTTCAGCCGCATGCATTGTGGGCGCCGACGATTGGCTGGGTGGTGGCAGTTG
GACCAAAGTGAGGCGATATGGTCGCCTTGCGCTCATGAATGGCTAGCAGGGTTGCATCAA
ATAATTGTACGAGTCTGGGAGATTGACAAAGTGTGGTGAGGCTTGCTTTTTTTGTCATGG
CGGAAGATCGTGAGATTGGCGAAAGGTATCGAGCGATCAGGACGAAATTTCTACGAGACA
CAAAGTGGATGTTTTGTTTTGATCTGCCTCTTTGTCCCCTCGTAACATAAGAACGATTTT
GACATGTGATTGAGTCTTCACCATAAACATTCTTTAAATAGAAGGAGCTGATTGCGCACC
TACCAACATTCTGCGATCATAGAACTTCCTGGGCAGGAGCCATCATCAGAATGTAAAAGC
GGCAGCCACGAATCCCCCTTCCTTCCCTGCAAATCGAACAGACCCTGCAGGGGCCGGTTT
GTAAAGAACCAAATCAATCAAAGGGAGAGAATGTTGCACACTTATATAAGCTATCCTCCC
GCTGATTGCTACACGACCTTTCCATTTCATTGGCACCGACCCCCCCCCCCCTCTTCGAAG
ACGAGCTGACCACACACGTTCCATTTCTTGATGGACGAACTGCAGGCCTCCACCACGATA
CCAAGTGGAACCATGGCCTCTGTGACGTCGTGGTAGCTTGGGCGCCAAACCTGGAGCGGT
TGCACATGGCGGCGCTGGTCTCCGGACGTTCAGTGACGACTGATCCGAGGCCTGGTGCCA
GAACGACCAGGACATCCATATGCCACACGCCAGATGGTCGGCTTGGCATATCTTTTGGTC
TCGAATGTTTGGATATCTTGAGTAGATATCGGGCAGTTCTCTCTTAACAAAAGCATACAT
TTAACCAGACGCAATTAGCCGGTATCTGGTATTTATCGAGTCATGCCACGTTGTGTGGCC
ATGCACTTTATCTCTCTCGCATCTATTGGGCGACTGGAAGAATGGATAATAACAAGCCAG
CCCCCCTATTGACATATTGAATTTCAAAACAGAGCCCAACTCGTATTCCTGTCTAGTTCG
TGCTAGGACCAGACTTCTCCCTATTATGTCTGCTATATCTCGCAGTGCTACCTGGTTCTC
GACTCTTGCCAAGTGCCTATTCCTTCTCGCCTCCGAGTATCTTGCCGAGTCTCCACCGTG
GACTATTATAGAACCCCTGTTCCCACGTTCTGTGTAGATGAATTGTGTCTATATCTGCCT
ATACTTTGAATATATACGACATCTTGAAAGAAAAGAAGGAGGCTGGAACATCCATCGGAC
AATTTTCAGCTGCGAACAGACATGAATCTTCCTTTCTGATCTGATAAATAGACCGGCAAG
ATAACTTGTATTCTTTTATCTCGTCCTTTCCCTCCCCCGCTTCTAGGAAAGTGCATATGC
ACGAGTGAAGCACCCACAACGTGGTGGCTGTGAGTCGCACAACATTCGTCACCTGTCGTC
ATATCATGTTGCCAAGGCCCTTTGCCATACCCCTTTTTTGATAGATTCGCTCCTTCATAT
CAACCTTATCCGTCACTACGCCACGCCGTGACATTCTCCAGCATATACTCATTGCTCATC
ATGGCCCCGGCAAAGACAGCATCCGGCCGTATTATGGCCGTCCTTTTCGGCCGTGACTGG
TCACCTCCGGGCGGCGGTCCACCATTCGACCACCCGCCCGGCTGGCACCGCTATCTTAGC
CCCGGATCGATTGCAGCCATTGTCCTCGGCGTCTTCTTCTTTTTGTTACTTGTCGGGTGC
ATCGCCATGACCTATTCGTCCCGCTTTAATGGCAGACGCCGTCGGAGCCGCAGCAGTCGC
AGCTCGCGGTCCTACTATACAGACACGACATCCTATGCGGCCAGAACAGGGACGGCCGGT
GTCCGCGGCGGCGGCAGCGAGGAGCAGGCCTACTACTACTACTATCCACAGTATACGACG
ACAACAACCGCTGCTGCTGGGGGCGGAGGCGGAGCTGGTGGTGGAGTGACTGTTGGGATG
AGTGCACACCAAAAGCGAATGACGTCACGGGCGAAGTCTGCTCCCTCGGTGACTTCAACG
TCGTCACCATCGTCTGCATCCTCAGAAAGCTCTGCATCGTCAGCCTCGACAAGAGCTCGG
GCCGCCTCTTCCGTCCACTCGCGAAACCGCTCCGAGGACATGGCATCGGACGCGGCCACA
CTCGCCGCTGGGAACGAAAAGAAGTTTCAGGCGACAGTAGAAAGTGTTTCATCACCCGAT
TCGTACCCGCAAAAGATGAGGAAGGCGAAAGTCAACAAACGAAACGGACGGCGGCGTTGA
TGGGGGGAAGCCCAAGGGGCTGTGTAACAATATTTCTATTTCCATATTTCCAGTGTCTTC
ACCGTGTCCTTTTCAAATAACAGACATCAAATCCAAGCCGTACCCAATTTCAATATCCAA
GATTCAAATCAGTGCCTCTACGCCTTCGTCCGGGTCGGGTCGGTCTTGCCCCGGATGAAC
TCCTCGATGTTTTCTTGCACGACGCGCTGGTAGTTGGCTCGCGTGCTCCCCGAGATCCAC
GCCGTGTGGCCCGACACGATCAGATTCAAGTCTTCTTTCGTGGCCGCCCGGACGAGCGGG
CTCGACTCGGGCGTCGCCGGCTCGTGGTCAAACACGTCGGCAGCCGCGCCGGCAATCCGG
CCCTCGCGCACCGCCGCCGCCAGCGCCTCTTCACCCACAATACCGCCGCGGGCGACGTTG
ATCACCAGCGCATCGGGCAGCATCTGGGCGAGTTCGGCCTCGCCAATCAGGCCTTCCGTT
TCGGGGATACGGGGACAGCACACGACGAGCACACTGGCCGTTCTCAAGACTTGATCGAAC
GGCACTCTCCCCTCCTTGGGGCCGTCACCCCGCCGGCCCGCCACGACGACCTTCATGCCC
AGCGCGCCCAGCAGCCGCTCCGCATACTGGCCGACGCCGCCATACCCCACAATGCCGACC
AGCTCGTCGGCACAGCTGCGCGGCGGGACGCCGGCCTGGTACGCCTTTGTCATGAGCTTG
CCCATGTCGGACCAGTCGCCGCGCCCCAGTGCGTTGGTAATCGTAAAGAGGGAACGGCGC
AACGCAAAATACAAGGCGACGACGTGCTCAGCGACGGCGATCGAGTTGGTGTTGGGGCTG
TTGAGCACGCGGATGCCGCGGGCCTTGCATGCCGCCAAATCGACCGAGTCGACGCCCGAT
GCCATGACGGCAATCGCGCGGAGTTTAGGTGAGACGGACGGGTCCAGGGGCTTGCTGCGG
ATCGGCACGATGGTGGTGATGAGGATATCGGCGTCCTTGATCCGCTCGGCGATCTGGTCG
GGCGCTGTGCGTTCGTATTCTGCGAGCGTGAAGGTGTAGGGCTTGGGCACGATCAGCGGC
GGCAGGGGCGTGAAGTACGTCTCGAGGGCCACAATGTTGAGATGCAGGGGCAATGGCGGG
TCGTGGACATCAATGGCGGCGGCAATGTCGGCGGCGATGGCGGCCGCGGCCGCGTCCTTC
GCGCCGGTCGTGCCGTTTGTGTGGGTGCCGTTGACGTTGGCGCCGTTAGTAGTGGAGTGC
GCCATTCTGTGGTGTGATGCACGGGGCGGTTTATGGAAAGAGTGGCCGGAGGCTACCGAG
TTTGCGGGCAGTACGGAAGGAGTCAAAAATGTGGAAAACTGGCGGAAGGAGCGAGTGGAC
GGGGCAGGCGAGGGCGGAAAGAGCGGCGGGCTATATAGCTTGGTCTTGGATGTCCACAGG
GAAGGCGGGGCCGAAGGTCTTGGGGAAGCTGAAGATAAAGGTGTAAATGAAAGTGGGCGG
TGCTGCCGTTCCGAGTGCCGCAGGAAATACGCAAAAAGGGGTGAAGATGCAGGCGCAGAT
GCTGATGTTTCTGATAAAGCTGATGCTGATGACGATAATGCTGATGCAGATACAGCAGAC
GCTGCAGATACCGTTGCAAACCGGCGGGGCTGGCTCGTCAGTAGCTGCGGTGTAAGTGGC
ACGCCAGAAACGGAAAACCCCCAGTTCTTCGGCCGCGGGGGCATCTGTCTTATCGATCCG
TTCCTGATCCTGACCGATGGATCTGACTTGAAACCCGACTCTTAACTCTGGCCTGGATTG
AGCCGGTCAAAATCACGAGACAGGTCACGAAGATAGGGTGTGTTGGCTTGCGGACGAACT
GGGAAGGTGCTTGTTTGACAGGACCCCTTTTAACTTATCTTTTCGTTGGTCGATGAACTC
CGTATGCTTTTTGGGCCTAATGTCAGAGACGGGAGTTGTGTATTTTTGGCGCCCTGTCAG
CGTATTGATGATGCTCGCTTATGTGCGGTTTTATTAGGTCAAAAAGACGGGGAAGTAAAG
AATAAGTAGACAGGTTAAGAGGACATCAAAGTCCGCCAAAGGATTTTAGACCGGACCCGA
TAATCCCGGCCGCTTTTATCATTGGGCTGAACTGATCTTTGACAGGTTTCGGCGCTTGTT
GACCATTTTCTGTGAGTCAATTGGATAAATTGAACTTCGATCTTCTCGGAAAGAGGACCA
GGAAGTAGCAAATTGCGAAGAATATGTGACGAAAAAGCGAAGAAGCGAGAAGGATCTCCG
AAAACCCCAGATGACCCCAGAGATGCACAGGATGCCCCTCCAAAAGAGGATTCTCCAAAA
AAAAAAAAGGTTGTCATCCGCAGGGCGTATGCCGACGATGTGGGCCCCTTCCTTCAATTC
ATTATGACGACACGTGACCTGAAGAAACATTACGACCAGGACAGCTCAAATACGGAAGCC
GACTCAAGGGGAACTGTTGGATTATTTTGTGAAAGGTGGGCTGCATGAGATTCCCTTCTC
TGCCGGGATGGCGGTGAGAAAATAAGGGATGTGCAGGTCCCAAAGCTGATGTGGAATCTT
TTGCCAAGATCAGGGGCAGCCCGTCAGCTGCCAGCTTCCTTCAAGAGACCTATGCAGAGA
GCTTTCAACGATACGCATCATTGAAATCACCTGCCCTTTAAAACACAAGAAAACCCCGGG
CTTCACTCTCAGTCCCGTCAGATCAAAGAACATAAGAATTATTTGCCAAGTAATCATCTG
CTAATTCCTATCCAGCCCATAAAAAAACCCAGTACGACCGGCTCAAAACATTCCACCTTT
TCTTTCAATAAGATGCTCTCGAGGATATTATGCAATCAACAATAAACAAATGAAAGGGTA
ACGGACCAAGTTATTATATCACAGACTTGACTACTTCACACGTTCGACGATGCCGCCGCC
TTTTTCGCGTCTCTCGCAGCCTGTTTCGCCGCCTTCTTCGCCATCGTGTCCTTGCGCCAC
TGCGCGCCGCGGAACATGACGAGCCACAGCACAGGGCTGAACGCCACCCAGACACCGGCA
ATGACGACGCCCGTAAACCCAATACCGATGCGGTTGATGAGCGGGAGGGCAATGGCGGTG
CCGCCCGAGCTGACAAAGCACCGAAACAGATTGTTGGCGGCGACGGCGGTGGCCGGCGAC
TCGGCGTGGGTGTCGACGATCAGGGTGTTGATGCCGTTCATGGCGCCCGCGAAAAAGACT
CCCAGGAAAAAAAGGGCGACCTCGATGCCGGCCAGCGAGGCATGGCTTTGCATGGTCCAG
CCATAGGCAATGACGGCGACAGAGGCCATGTAGATGGCAAAGACGGAAATTTGGAGGCGG
ATCTTCTCGATGGGGAAGACGTCGAGGTTCTGCTGTTTGTTGAGGTCGATGGTAAGGCCG
AGCATACGGGCCCATCTGCGAAAGTTCCAGTCCAGCAAGAGACCGATAGTCCACCGCGAG
GACAGCGTGCCAAACCCGAGGGGGAGGTAACACAGCCCAACTTTGACGGGCGAGAACCCG
AAGCGGTCCCTGAGTTGTTCCGACAGGGTGGTGGTGACCATAAAGTAGCCGGCCGCCAAC
AGCGACCCGCAGCCCAGAGTGACGCCGCCCTCGCGCTCCATCAAAATCTTGAGGGCCGCA
AACGGGTTAGGCCGACGCTTACCTCTAGCCAAGGTCGAGTGGTCACCGATTTGGGCCCTC
TCTTCGACAGTAAGGCGGCGCGTCTTCAGAAACTGGAGGAGCGACATGTTCCACCAGGGC
GGCAGGACGCTGCCGTTGCCGACAATGTTGCGGCACGTCTCGGGCAGCAAGCAAAACATG
AACGTAAACAGGACTGACGACAAGATGAGCAAGAACCAAAAGATGCCGTGCCAGCCAAAG
TATTGTGTCAGCAGACCGCCGGCCACGGGTCCCAGCGCCGGGCCGAGAGTGACGCCCATG
GCGGCAAAGCCGATAAACTTGCCGCGCTCAGCACGCGTGACCAGGTCGGCGACAGTGGCA
CTGCTCAGCGAGATGGTGGCGCTGCTGCCCATGCTCTGGAAGCAGCGCAAGACAATGAGG
GCGGCATAGCTGTTTTGCAGGGCCAAGCCGAGGTTGGCGAGAACATAGATCGAAAAGCAG
ATGAGGTACGCTGGGCGGCGACCGTAGATGTCGGAAAAGTTGCCAATGAACGACGGCGTA
ATGCCTTGGAAGATCTACACTGTCAGCGCATGGAGAGACTGGCACACTACCAGGGCAATA
CCTACCATGAACGTGGTGATGGTCAGGTTGATGCTGGACACCGGGACGTGCAGATCCGTG
GCCAGCGAGTTGAGTGCCGGCAGGTATATCTGGCCGGACAATGGCGAAATGATGGCCAGG
AACGAGACGGTGAGTGTGATACCGATCTTTTGGCGGTGCGTGAAGCGGGAGTATGGTGGT
TGTGGTGGTTCTTCGACTTCATTGTCTGGCGAGTCCGCTGCTCCTGCTTCGATTTCTTTT
TCTCTCCCTTCTGGTGTTGGAGCTACGGTCGTGACGACACCATTGCTCCCCTTTATGGAC
GCCTTTTCGTCAGACTCTGACCCGGACGTCTTCTCGTCGAGAACTCCGGCAGCTGTAGTC
GAAATGTTGCTAAACGGCTGGATCTCCTCAATGGCCAGATCGTCATCCTCGTCCCGGAGT
TGACGGTCCACTTCGAATCTTGGCGTCCCGGGCCGGGCCTCTTCCTCCTTATTCTTCTCA
AACATGGCCAGGGTGGGGAGGTGTGGTGGGTAATGTGTGGAAATATATTATTGTGCCCGG
ATGGTCGGGAGATAGGAGTTGATCGAAGAGACAGTGGGTGGATGTAAGTGTATGCAGAGC
GTGTTAGTGACGTCTGTTGATTGTTGACATGGACTCTTGGCAAATGGGTTGCCCACTTAG
TCTGTCGTCTTGATGCAGGCCGTCTTTTGGCGAGGTCTCAACCGGGGACGTGGATCTATT
TTAATATATACTGAAAAAGTGTGTGCAATAAAGTAAATGAATGAAGCGGTAGCTATGAAC
GCATTGTTGACGTGCCGGGCGCTGCACTAGTCCTACGCAGGTTGGGACAAGAAAATACAA
CCAAAAAAAAAAAAAAAAGAAGAAGAAAGTAATGTCAAATCGGACAAAGTTACGAAAGGA
AGGAAATGTAGTCAAATTTGCATCCATCGATTCAAAAACGGCAAGTGCCGCCCCCCGTCA
CAAAAGTAACGATCTCGGGGGAAAGAAGATTTGCATCGCTCCTGCCTCGCCCCAACAAAG
ACGGTCAATCGTGCCACTCCTTGTCATTTTGCCTCTCTCTGTTGCGAAGGCAGGAGCGAC
ACAGGCCAGAAGAATAGAACTTGCAGTCACTGTCCGCACCGGCTCCGAGCCACAGCTTCA
GGGGTACCTACCGTCGTCCATTACGCAAAAGGCGGCACGGTGAGGGCCTCTGTGGGAGGA
GTGCGTAGTCACGGTCCAGACAAGCTTTCCAAGAAAAAATTGGCATCCGGCAGCGGCTAG
GCATCTGATTCCTTCCATTTTTTTTTGGGGGGGGGGGGGGCTGTCAATCGCAGAAACAGC
GTGGCGTCCCCACATCCAGATCCTTGGGTTACACCTTCCCCCATTTTGCAGGCAGGCACA
CGGCGGTCGGCACGTTTTGGATCACTTCAAATTGGCAAGGAAGGCGCATCTCGGAGCTAC
GAGCCCGTGGTGCGGCGGTTTTCGCGCTATCGCTAACAAGGGAAAGGGAAGATCACAAAA
GGCATGATGGGCACGTCATCTCAAAAGCCCACAACGATAAACAAGGATGCTTAACCCTCT
GGTTACCAGTCGAAAAGTCAGTTAATAAAGGCAAGGCAACTTGTACTTATTTTCCTGTCT
ACGGTAGAGAAAAACGTCGATTGTAAAGTGCCAAGAGAACTCCGGTGCGGCCAGAGACAA
GTAAATTTTCGGCGGTGGCGACCCACACCACAGGCCGTAGCGGGCGGAGCCCAAAAAAAC
GTAATACGGAAGGAGCAATCCAGAACGACAGGGGAGAAGATATCGCTCAACATGTCAAAA
GTGTCATACATCTAACATCGCATTCCTATCGGCAATTTTCAACTGTGGCCGTTCGTAAAA
GGTTCAAGATATTTTACGACGCAAGCAGCGGCATATTGGCCGAGACCAAGCACCCGTCTT
CTGGGTCGCAAGCACGGGAGTCAATGCGCGGCATGGCATCCTGTTTGCCGTCCTATGTTA
ACATTCGTGGAGATAATAAACAGCAAACGGCCTCCAGTGAAGTCAAGACGATCAGGTACA
AGGCAAATGGCGTTTGTTGGCTGGCATTCGATTGTGGTTCATCAAAGGCCCAGTTGTCAT
GTCGGTGCCGAAACGGCCAACCGCGGGAGTGTGCCGTGTGTGGTGTGGAGCTGGCAGGTG
CCAGACAGTAGGCCCCACTCCTTTCTTTCGCTCTTTCTTTCGCAGCCCTGTCGTGCAGCT
TTTTGTTTCTCTTTTTGTTCCTTAATGTACTTCTCATTGGCTATCTTTTTCAATGTCACT
GGCGCTGAAGCGCGGCGAAACATGGGACGGCCGCATTTGGTGACGTTGGCGATGTGAACA
CAAAAAGTCCTACAGCGTTGCAACTGTCCAGCATCGGCGAATCACTGGCTTTTGAAGGCA
ATTGCTTGGAGCGATGAACCCATTCACTTAAATCAAAATCTGGAAATCCATCACACGAGC
ATACATGTTGCTTCTGTTGTTAAAAGTTCATCCGTCTTAGCAGCCGTCTTACCCGGATGC
CTGCCAATGGCCGTATCGCCGGCCCCACTAGGGCGCCACTTACTTCGCAATCCGCAGCGA
ACGTCGGGGATGGCTCCGAAAAGAGGTCAGGCTAGCGTCCGTATCGGTGCACATTCGGTG
CATATCAGTCCGGCCATGTCAGGTTTTTTAAAGTTTTTTTAAAAAGTAGGAAAGTCCTAC
ATAATCACGTCTTGAAGCGATCCAACCGTCTCGATTGTGTTTTCGACATGCATCGCAACT
TTGACGATTGAATTCACCAGCCACCTGTTTCTGTAGGCTCAAGTAATTTACGGAGAGAGC
CTACTCGCATCCTGTAATTTTTGGCCGTGTGAACATCTCGCATCTGCTTTCGTCTCATGG
ATGCTATCCTGCCGTGTACCAAGAAGGCGGACTCTGGAAAATGTGCAGCCACTCCCATCG
GGAATGGTAATTTGGGGTTCTTTTCCTTTGCAAGAATATTTCGCCGCCGATCGGTGTTTT
TACTCGGTATATCTTGACGCACAGCCTGCCGCCCGGCACTTGGATGTTCTGTGCCGTAAA
TGAGCGTCCCCAAAAATGGTGCCCAATCGGTCGTGTCACATTCGAGCGTATGCCGGCCTG
AGAAAGTTATTGCTGCCGTCCGTCTTTGCTGTTTTGGAACATGCCGTTAGCAAACTGCAA
TAGTAGGGCCGTACTAATGGCCCATTTGCTATCCATACTTGCAGCGCGTATGCGGTGTCG
GGTATCGCCTTGGGCTAGATCTCGAGTGCTTGGTTTCTTCCTCATGGCCAACATTTGTTT
ACATCGCCATTTGTCCTGCATGTATTTTGTGTCACCGTTACAGGGTGTGCGAATTCACTG
AGTGTCGATATTTCTGAATAGGTGAGCTTATTCTCAGATAAATAATCGCTGTTACTCATC
ACGTCAGTGCACACCAAAATGGTAGCATCGTTCAGATGCAACAAACAAAGCCCCATGACA
AGGGCTTCAAAAGTCCTAGATCTACAACAAGAAAGTGATGCTCGATGATTCTCCCCAACA
AAACAAATCCCAGGCTTACAACGAGGATTCATAGATACAAGTATAGTTCGGTCGCCGGCC
AAGGACGGCCTTGTCGAAAGATCAGTCAATTGTGAGTTCAAAGTTGTATTTGTCGCGCCT
CACTGAACACACAGTCCATCATCATAGGCTTCGCAGGTGAAAAGATCAATCGAATGAAAA
ATCAAACTTCATAAATAAAAAAAAATGAAAAAAAAAAATATTAAACGTAAAAGATAAATA
AATGCAGAAACCTCGCATCACACATATAAGTCATTCGTGGTAATCATAGGACAGTGCCAA
CGGTCCATCCATCTACCAAGGCAGCTCCTCGCCGCGACAGGTCAAGAATTTGCCATTCTT
TTCGGCCGTCCATTTGTCAATCTTGTCGAGGCACTGGCGCGCGCTCTCTTCGGGTGTGAT
TGGGGGTTCCTTTATGCCCAGCGCGTCGGCCAGCGCCTGGCCCATGTACGTCTGGACCCA
GCTGGATGTGTCAGTAAGAAGACGAGGTCGAGGTCGAGGTCGAGGTTGAGGTCAGTGAAA
ATAGAGACACGTGGAACCTACCCCGGATGAAGAACGCCGACAACGAGCCCCTTGTCTTTA
AAGTCGATGCTCGCCTTCTTGGCGAACCAGTTGGCGGCCGCCTTGCTCATGCCGTACGAC
GAGCCGACGGGCATGCTCTCCTGGTCCTGGACGCCGATGCTGCCCATCGTGCTGCTGATC
AGGATGAAGCGGGTGTTGGAGGCTGCGTCAGCAGCAGACACGGCCTGCAAGGCCCACGTC
GCTTGGAACAAACGTAGAGGACCCGCCGCGTTGACGGTGCAGTCATAAATCACATCGTCG
GCCGTGGTCTCAAGCAGCGACTTGTCGAGGCCGACAGAGTGGCCGGCATTGGCAATGACG
ACATCGAGGCGGTCGATCGACTGGGCAGCCAGTGTCTGAGAGAGTGCCGTGTAGTCAGCC
GTCTCGCGCAGTTGGACCACAACCAACCGACTAGAGGCGTCCACAGCCAACTCTTGGAGC
GACGCGGCGGTCGGGTCGTTGGGCTGGCGGACGCCGGCAATGACGGTCGTATTGGCGCGC
TGCAGCAACTGCTGCACCATGGCGCGGCCGATGCCTGGAAGTGTTAGTAAAGTTATTCCA
ATTTGGTGGCGATTGATTTAAATGAATTCAAAAATCAATTAATTGTGGCTGTGGTTGGTG
GTTTGATTGTTTTAGTGGCGACCGAGTTTTTGGTTTTCAAAAAAGGGGCAAAATAAACAA
AGAACCCCGCTTTTGAATTCCAATCCTTCCAACTCGTTGGTGTTTCCCACCTTTGTTGGC
GCCCGTGATAAAAAACGTCGTCTGGGCCATGACAATCGTTGAAAATAAATAGAAAAGAGC
TGGAAAATGGTTGTGAACGATGGAAATCAATGGGGAGCGTCTTCTTTTGATTTTTCGACG
CCGTGGTGGATCTCTGGCCGACTTTCAAAAAAGTGGTAGGAAGGAGGGAGAGTTTGCATT
TAAGAAAGAACCAGCGACGGCAAAAACGAGACCACCCTAAATACTTTCCCAACCCAAGAA
ATGCTAGGAAAGTACGAGAAAGACAATTCTCCAAGAAAGGAAGCTGCCGCACGGCGATCG
GCCTTCGATCCTTCCGACTCTGCCCAATCGTATCCCAGGGCACCAAACCCTCTTACGAAC
GTGACGAACGCGATGTTCAGAACGAAACATTCAGGTCGCTTACCATTTCCCTTTGCTTTC
CACTTGCATTTGTTCTCGTCTTGGTCCCGGCCATATGATTCATACAATTTCATCTAGCCA
AGCTATCCTACATCCCGTAAAGAACCTGTGTGGACAATTGGAAATCAGCTTGGCGACGGA
AAATCTCTTTTCTTTCCATCTTTTCGACAATTTGAATACAAGCAATCGCTCGTTTCATAC
TCTCGGCGATTTTCCTCGCATCCCACCTCCTTTGCATCGACAGAAAGTTGACCTTATCCG
GTTCTCCTCATGCGGCGTTTTCTTCCTATCTCCTATATTGAGACCAGGTCTCTTCGCCTC
GCTGCCTGATTGATTGTTCTTCTCTTTCTCTTCTTTTCGCGCGACAAATGTTGTCGGATA
TGTTCTTAACCAGAATCAAGGTCAACACGTCATCAATCGTGCCCGCGACACTTGTCTTGG
CTTCCCTCACCACATCGCTGGATCGTAGGTTCTGATCCGGCCATAGTGACTTTTATGCAG
GCATAGATGTATGATGACTATCGCCGCCCTCTTCTGCAATCTATACGTGCTGTGCAAAGT
GCGAATTGAATCAATTGCTTTTCCGGTTTGCAAAATTCAAACCTGGTCCTGGTGGCCAGG
ATTTCCTGGCAATATGTTCAGCCTTTGCGGAGCACAGCTCATAGCAATTGATGACCATGA
AGCTGCCTGTTTTAAAAGGAGAAATCTCCCGAGATCGCGATCCGTGAAAGGTAGAAGCGC
AGCAATTGAAGCGCAAGATGGTTCTCTTTTACCCTGCATTTTCCGATGCCGCCTTTGATT
TTCGCATTTTGAGAGTCGCCCCTATTTGGGATTGTTGACTCTGCTCGCTCTCGGTTTCCC
CTCTTTGGCTTTTGGCTTTTGTGGCTGAGCACTTGCCTACCAGCATTAGCCGTGCAGCCT
TTCATTCACTTCTTTCTTGGTCCCCTTACTCAGTATGTGGTCGCGATGAGCATCTTGAGG
GCGAGAGCATAAAGCAACAACTTTGCTGCACGTGCATCCCTGCAGTTTCTTTCAGTTTTT
CAGCCTCATGGCCAAGGAGTGTCTGTTGTGGACACTTTGGTCGATTTTTGCAGCGTGTCT
TTTGCAGGCGCGACAGGTCTTCAAATATGATATCATATTACTCTGCATAGGCGGGGGTCA
GAACAACAGTCAGCAACAGTCATAACTGTTGCGAGTTAGAGGGGGCCAACCTACCAAAGG
CGAGCCATGGAAAGCGCGCAAGATGAGAGGGTCGAATGCAGCACTGACAGATGCAGTTGG
ACTGGATCGGGTTTTGTTGTTCTTTTGTCGTTTTTTTTTTTTTTTTTTTGAGTTTTTGGG
TTTTTGAGTTTCCAAGTTGTTGTGTCTTTTCGCCTGTCCTGTGTCACGTCACTTGATCAG
ACAGCGCGTCTGAATGCGGCCATTTTTTTTTTGTTATTGGTTATTGGTGGGTTGGACAGT
CAGGGGTTCGTGCGCATGTCTTCTGCGTTTGTGTTGTGTTGTGTATTCTGTACCTGATTC
TGAGTCGTGTGTCTGAGTCGGGCGGTGAGAGACAAGGTGAGAGATAAGACAGTTTTGAGG
AGTGGTCGAAAAGGGGCTGCGACAGAAGCGCCCTTCAGAAAAGTGAAAAAAATGATACAA
GACAGTGAATGAAGGACAGGAAAGGGCAGTAGAAGACAACGGCAGTCCGGCCCGTATCAA
GACTGCATTCGTGCGACAACACGATTGAGCTTCGTTAGACTTTCTTCTGCGGCAGTGTGC
AGTGGTCGGAAGACCTGCAGGTCGGCGGTGAGAACTAAAAACGACCAGTCAGCAAAGCAC
ATGACAATGCAACGCAATATTTTTTCGAACGAGATGCAGGGCAGGGGATGCGAGGGGAAT
AAAAGACCACTTAAAGAGACGCGTCTCAGCGTGTCGTCGTGTTCGTGGTCGTGGGCCGCG
ATACTCACTATTTTTTTTTTCTTCCTTCCTGATTCCTTCTCTTCCCTCCTCCTCTTCTCC
ATTCTCTTGTCATTTGGCCAGATCCTGGACCCCTGTCAGACAGTGGCGCAAGGGGAACCA
GGGGAAAACCAAGGGAACACTCACTGTGACCAGGGACAGCGCCCATTCGGCCATTTGGTA
ATTTGGCAACTTCTTTCGTCCTTCTAGACCGTGCTTCTAGCCTCTGACCGCTTTTGGAGG
CCGAGTGGTATTGTCTTTGTCGTTCGGTGTGCTGTTGTATGTGATTGTGTCACTGGCGCT
TGTGTGCTTAGCAAATACACCGTACGGCGGTACACCATATTGTTTCGTGTGGTCAGGCGT
TGTTGCAATGTCATTTCCTCATTGTCGCTCGAGGCGCTTCAAGACTGCCTCTTCATATAT
TTTTGAGGGCGCTTCGCATTGTTTCGCTATAGCCTTTCCTCAGTACTGTGACTGTGGCAG
CGACCCGGACGGCGATCCGTGCTCCACGTATGTTTCGAGGGCAAGAGCGTGTCACTCCGT
CACTGTCTAGTCTCCCAGAAGAGGAAAGAACGCGTACGACAAGCAATGCAGCAACAGCGG
TCCCGTTTCCCGTTGTTCGTCGTTCCTTCCTCGATGGCAGTCTGTGGGCGGTGACGACGG
ACCAAGGCGACGAACGCTCTTTCCAGATTGGTGATATCAACTCAGTCGGAATGGGGCCAC
TCCCTCTCTGTTGTTCCTGGGCAAGTAAGGGGCAAATCTATCTAGTCCCTTCTTTATTTG
CTTCGTCCTCTTCCTTGTCCCTTTCCCCTTCTCTTCCTCCCTCACCTCATCGTTCATCAA
CGTCTGCATCGAGCCATTATCCGTTCTCCCCGCCCGCCTGCGTCGACATTGATTTGCTGC
AAGGGGCACGCACCCGCTCAGATGCAGATGCAGATGCGGCGCAGAAACAGACCTACTGCA
TCCACATGCATTCAGTACACAAGACTCATTTCCATATATCGACCGAGTATTCAATTGATT
CACACCTGCAGTGCGAAAAGTCTCGCACCGAATTGCGAACCGCACGATTGTCCACCGAAA
TATCAATAGTTTGGCCGCCTCGATCCGTTCGTGCAGCGTCAGCGCCACAAAACAAGTCCC
GTCCACAAATCATGGCTGTGGTCCGAGCCCGTCCTCGATGCCGTGATCGACCAGAAACGA
GTCGTGGGCCTCATTCTTATTCTGTTTCCATCATCTTCCGTTTTTCGTTCTCATCGCCGT
CTCCCTCGAAATTCCTCCCCATTCTCCCTCAAGTCAATCATCAACAGCCGAGCCGTCTTC
TCTGCGTTTCATCCCGCATCCAACGCCGCGCTGCCATTCGTCGACATCGACACCCCCACA
ACGTTGCACCCAGGCTTTACCCCTGCATCCAATGCCTCCTCACCCCCTGGACCTAGCCGC
TTTAGCGCCCCGACAAGCAGTCCAATAAAGGGGCAGCCAGGACAAGGCGGGGGCAGTCAA
GAGTGTGAGTGCTCATACTGAGAACAGAAGACAAAGAAAATAACCCAGAAAAAAACCAGA
AAAAAGAAACGAAAGAAGAGCGCGGCAACTCAGGGTTCTCCCTTCTCTGCCACGCGCGTG
GCCTGCACATTGAAAGGAAGCGGGCTGCTCCCAATCTCGATAAACTCCTTTTTCGTTTTG
CTCATTAAACCCATTTCCCGGGAATCATCCATCATCTCGCTTTTTCCCATACCCAAAAAC
CACACCAAAATAATCGCCAATCGATATCGGCGCTGTTCGACAACACTTTAATTACGTCCA
AACAGCGAAAATACGCACTTGTGGATGGCGTCGGGCGGCGCTCTTTTGCTGCCCCAGTCC
GTCACTTTTAGGCGAGGCTACTCATTAAACAGGGACACAAACAACCAGCAACGACAGTGA
CACGCCGCCAGGAACCACGCCAACAATTTGACAATTGACAAAAGACTCGAACGAAGCTTC
TCGTGTCTAGCGTGGGTGGGCCTTGCCCTTCCTTGTCTCCTGGCCTCATTGTTGCACGAC
CTGTCCCTGGCCCCCTTTTGGCGTTTTGGTGGCTGTCTAGCCAATCGACACTACTGGCCT
CGGCCTTTTTTTTTTTGTCTTTTTCGTCTTTCTCTGGCCTTTCTCCTTCTCCTCCACGAC
TATGAACCCCGACCCTTCGCGCCGATCCCAAAGGCGGCGGCCAGATCTCAGCGTCAACAC
CTCGCGCGCGCGTTCCAATTCCAGCTCAAAGATTGCCTTTCCACCGCTGTCACCACCGCT
GCAACGCACCGCTCCCGTGCTGCCGTCTTCGTCGTCTCGTTCACGCGCCAGCAGCCGCGG
CTCCAAACCGCCCCCAGCTCTCGGCACCACGGTCATGGCCTCTAGCATCGACGCCGGCGG
CAGTGTCCGCCGGTCCAGCAGCCGCCCGAGGGCCGCCACCGCCAATGCCGACGTCGAGAC
GTTTCTCGAAATGTACACACCCGACGCCGTGTCCGACGGCAAAATCAGGGACATCAGCCG
GCCGTCCCTCACCATGGCCGACGCACCACAACCGCCGCCAATGCGCGGCCAGCGCGACTC
CCACGATCTCTCCCTCCCCTCCCGCCACGTCCGCGACTCCCTCGTGTCCAACATGCTCCT
CTCTCTCGACCAGTTCTCCATGGGCCAGATGGCCGCGCCCGCCCGCTCCGCCCCGTCCTT
TGAAGACCACCGCCTCTACTCTCTGTCGACAACGACCACCGACGACAACATTGCCCGCGC
GCCCAATGTCCCGACAGCACCACGCGGTGGAGGCGGCGGTGGCCGGTACGGTGGTAGCTA
CCACAACTACAGCTCCGACTACGAAGTGCCCGATGATGCAAGCCGCGTGTCGGGCAGTAT
TTCGCACAGCCGGCGGAGCAACAGCAGCTCTGGCTTCCAGTCAAGTCTGGGCCGCATCAA
CAGCATGCGCGAGTCATCTCTGCACCGCGGCAGCCAGCCCGGCACGCCTCGTATGATGCA
CTCGCGCGGCGGCAAGGGCAGCAAGAGCAGTAGCACCAACAGCATCGACAACGCCGGCTA
TGTGCAGGTTCTCGGCAGCCAGCGCTGGGCTCACGGTTTCGGCGGCCGCTCGTCAAGCTT
CGATCTTGGCCCAAGATTGCCCGGTACCTCCAGCGGAAACAACCCGCCTCCGACATCGAT
GGCCCCTCAACAGCAGACAGCACAGCCGTGGCACATTGAGTTCTCGAATTCGTTCTTCAA
CGACGCCTACGACGACGCCGCACCGACACCCACTGTCCCTGGTGGCCCACGAAAACTGAC
TTCTGCGCCCTCGATGCCCTCGATCCCGTCCTACCAACCACCACCTCCCGAGCCACCATC
CTCCTCCGGCCCCGAACGGCGCCGTAGCGTGCGGTCGTCGAGAAGCGCGACTGTCGGACG
CCAATCCCAGGCCAAATTCAACAACTCGGCTGCACCGCCAGTACCCGCCTTTGATCTCGA
CTCGGCCCCGGCGCCCAACATTGGCTACGAAAAGGCCAAGGAAGTCGTGCCACCACCAGC
CGCCCAACCCCAGCAGATCCCGCCGCATCCGCTCAGACAGAAACCAAGCTTTTTCCGACG
CGTGTTTGGTGGGTTCCGTGACACTGCGGCTGAAAACGAACCTGTGCCACAGCTGCCTTC
CTCGTCCACCAACAACTCGGGTTTTGTCTCGTCCTCGTCTGTGGATGCTGCCAATGCCAA
TGCAAATGCAAACGGCTCGCGCAGCCAGCAACACAGCTCCTCTGGTCTGGGTGGCCAGAA
TCAAAAGTCACAAAGCACCCCGCCGTCCCGAGACAGCCACCATTCCACACATGCCACCCT
GCAAAAGAAACCCTCTGGCTTCTTCAGGCGCCGCAAGAAGAGCATCTCGGAAACAGAATC
GCCGCCGCCACTACCGATGCCCCTTGTGCTGCCGCCACAGCCAAAACAACAGCCCCCTCC
GCCACCACCCTCACAACAACAGCAAAAGCAGGCACCACGCCCTGTGTCACCTCTCAAAAT
GCCGCGCAACGACCGTTTCGTCGAAAAGCCCGCGCCCAGCCCCGTCACCAGCTTGAGCCA
CGCTATGAGCCCGTACCTCAAGGGAAGCCCCGCCGGCGACGCACACTCCAACACGTCACC
ATTACGCGAGGCTACGAACCCCCACACACCCGCCAAGGGCGGCATCGAGTCGGACGACAC
CGACATGGCCAGCCGCACTGTCAGAGGCTTCTCGCCAGACTACGAACCCCCACCGACCGC
CACCATCCGCTCTGTCAGCCAGGAGCCCTCGGGTGGAAAGGATTCAAAGTCGAGCAACAC
CCCAGGACACCGCCTCGTGACGCCTACGCGACAGCCTCCCGCCATACCCCACCCTGCCCG
CTCGGGCTCTTTCCTCAGCGATGACAGCGACGGCGACGACGAGAGCCCGCGGCGCGTCAT
GACTAAGGCGCTGGCCAAGAAGCGGTCCGAGCAGAGCGATTTCCTGTCGGTCTCGCCGTC
GGCCGTCGACGACCAGCACCTGTCGCCCGCGTCGAGCCACCGCCCGTCCTCCAAGAAGAG
CGGCAGCCAGCTCAGCCTGCCAATCGAGGGTGCGGCCTCGGCCACGTCTCCCAAGGCCGA
CTCGACCGTCGCTTCGTCGACGGGCGGCAGCGTTCACATGCCCATTGTCAAGATCGAGGG
CGGCGATGTGAAACTTAACGCCATTAATGCCAACACCAACGACAAAGACCACGATCCCAA
CACGATCGACGAACCCGAGTTCGTCATTGGCATGCCCACGGAAGACGATCGCCAAAAAGC
ACTCAACATTTACGAGGGCAGCGAAGACTTTATCCAGAAGGAAAAGGCCGCTGCCTGGAT
GGGCGAGGAGGGTCCTGTGCGCCAGCGCACGCTCCAGGCTTACATGGAGCTGTACGACTT
CCGCAACCAGAGCATTGTGAACGCTCTGCGCGATGTCTGCAGTCGTCTTGTGTTGCGTGC
CGAGACCCAACAGGTCGACCGGATTTTGGTTTCGTTCTCCAAGCGCTGGTGCGCCAACAA
CCCCAACCACGGCTTCAAGTCGCTGGATGTGGTGCACACCACCTGCTATTCGATCATGCT
CCTCAACACCGATCTGCACTTGGCCGACATCGAGTCCAAGATGACGCGCTCGCAGTTTAT
CAAGAACACCATGACCTCGATCCACCACACCCTGTCGGAAGGCGACCCCGAAGCCCACGG
CCGCTCAGTCTACGGCGACGGTGGCCGCCGTCCGTCCGTCGACCAGGACCGCGACCGCAA
CCTGCTGATTGCCTCCCTGCCGCCACGGTCCGAGTCCTCGCTTGGCCACAACCAGGACGA
CTGCGGCCCGCTGGTCAAGACGCCCTTTGAGGGTTCCATGCGCGCCTGGGAGTCTCAGAT
GGAGATTGTGCTCAAAATCATTTACAACTCCATCCGCGACGAGCGCCTGCCCCTCTTTGG
CGCCGACGGCAGTGGCGGTGGAACCAACGGCCAGGCACCCAACCAGAGCGGCCTGTCGGT
CATGGGCATGCTCAAGCGCACGCCCAGTGTTTTGAGCAAGGCCCCCTCGGAAAGCCAGGC
CTCGATCCGCGGCCGCGTCTCTGAAGCTGCTCGGGCCGGCTCGTCGCGCTGGACCTCCAA
GAGCAGGTCGCGTGTGCGTGGTCCCGCGGCCGGCGGTCCTTCCGCATCTGGCAGCCTTGG
CGTGGGCGGCGCCGGCGCCGGCGGCAACGGCTTCTCGTCTAGTCGCACGAGTTTCGAGGA
CGGCAACTCCATCTGGAGCCCCACCGTCTCGTCGGCCACCTGGAGCCGGCAGTCGCTCGG
CCGCACGCAGACGTCCATGTCCATGGAGTCGTTTGGGTCCAACTGGGCCGGCCGCGGCGG
CGAGTACCAGCAGTCCATTGGCTTCGCCAACGCGCTCAGCCAGGCCATCATCCGGGAAGA
CGCGTTGGGTGGAGGAGGCGGTGCGGCCGGTGCGCCTTCCATCATTAGCGACGACCAGTC
GATGCACCAGAGCACGGTGGGCGGCGGCGCCAACCCTCTCCTCGACGATGAGAGTCTCGA
GCTGGCGGGACCACCGTGGGTCAAGGAGGGCATGGTCGTGCACAAGCACCACCTGGACGG
CATGGACAAGAAGGCCAAGGATAGGAACTGGACCGAGGTCTTTGCCGTTGTGCAAAAGGG
CCACATGAGCCTGTTCTCGTTCACGCCCAACAAGTCGCTGCGGGCCAAGAACCGTGGGCG
GGGCACCAAGGGAGCAGGCGGCGGCGCGGTGGTTGTCGGCGGCGGCAACTGGCAGGACAA
TGCGACCAATGTCGGCTCGTTTGGCCTAAAGCAGACGCTGGCTTCGGCCCTCCCGCCGCC
CGGCTACTCACGCCAGCGCCCTCATGTCTGGGCCCTGAGTCTGCCGACAGGCGCCGTGCA
CCTGTTCCAGGTCGGCACGCCCGAGATCTGCAAGGAGTTTGTCACGACGGCCAACTACTG
GAGCGCGCGGCTCAGCACGCACCCGCTGGTGGGCGGCATCTCCAACATTGAGTACGGCTG
GGGCGACGCGATCGTCAACAACTCGCTCGTCAACGCCATCAAGAGCGAGTCGAGCACGGC
CTTGCCGTCCACGTCGAATGTCGGTGGCGCCAGTGGTGGTGCCCACGGTCCCTACCCGCC
CTCAGCATCACGCCCTGGGTCGGCGGCTGCCGGTCGCGCCAGCATGCAGTCCCGCAGCTC
GTTCCGGTCGGGCTCGTTCGACTTTGGCCACGTCCGCAGCGGGTCGTCTTCGTCGGGCTT
TACTGCCGGACCTTCGGCCGCCGCCGCTGCCCTTGTCAGCGGCAGCAGCCGCCACGGCAA
GCTGCCCGGTGACCGCATTAACATTGCCGAGTGGATGCCGCCGACGCAGTCGCTGCGCGC
GTCCAATGCGGCCGAACCCCAGCAGCTGCAGACGCTGCTGGCGTACGTCCACAGCATCGA
GGGCGAGCTCAAGACGCACAATGCGCTGCGGTCGCCGATGTTGCTGGCGTTCACGCCCCG
CGGGCACAACGCCAACAAGGCCATGGCCAACTGGGAGCGCAAGAGCGCATACCTGCTGCG
GGAGATTGTCAAGTACCGGACGTACGTCGATTGTCTCACGGAAGCCGAGCGCCGCCGCGG
CGACATTTACCTGGAGCGGGAGATTGCGCGCCGGGCCGCCCGCGGCGAAGGCAGTATCGG
CTCCGACGACGAGGACGTGGATGTCGAGGACCGCGGCCGCAGCCGTGGCCGTGACACCGT
CGGTGATGACGACGACGACGTCAACAACGAGACCGAGACGGCGCGCGACGACAACGACAG
TGACATTATGGGCACGGCGACGCACCGGCACCGCAAGGACAGCGACGTCCTGGGCAACCC
TGAAGGCCTTGTGGCATAGGCCTGAGGGCGCAATTCTCCAGTCGTCCACCTTTGTCACTT
TCCGTTTCACTTTTTCCTTTCCCTCCTTCTTCTTCACTTCTGGACACTCGTGTCCTGTCT
TACAATTACAACCTTTTAAATTTGTATTATTCACGTGTCTCTTTTCCTTTTCGTTTCTTT
CCTCGTCTTTCTTATTTTTTCTCTTCTTGGCTCTCTTGTATACAGCGTTTGGTTATCTTC
CCAGCATGATCTGTTATAATACCGCCAGAACCTTGTTACTTTACTTTTCTTTACTTTACT
TTTCTTTACTTTCCTCTTTTTTTACTTCACTTCCTTCGCTTTCTTAATGTCCTCTTGGCT
ATTTTATGGGTAAACGAACAAAATACAGACAGAACTAAATAAACATGCTTCGAACGATGC
CACAAAATACTTGGTCGTGATATTGATAGTACAGTAACACTAAATGCTTGAAGTTGCTCT
ATGTCACATATGTTAATTAACTTTTGGGGAATTATTCTTGTGTTTAATATCGATCAATTT
TCCATATTTAATTTATTTTGTCATGTTTCCCATTTCGTTTGTTGTTTTTGCTCTTTTTGA
TAATAATTTTGTGCTTCAATTTGGCATTTCTGATACTGATAATAAATGTGACAATATTTG
TCGAAATAAAACTCCAAGAAAATGTGAAGAGACAAGATATGTGCAAGTGAATAAAAGGAT
ATTAAAGAAATAAGGATACAGATATGCAATGAAAAGAATGCAAAAAAGAACGCTTGCGCA
GTCCAGACTCCAATGTCCCTTTTGTATGCTCTATACCATGCTTACCATGCTGGGTATTTT
CAACAATCTCCGTTCGAACCCCTTTTTTCACCCCCTTTTTGACCCCCTTCTTTTTGAGTG
GCTTCGTCACTCTTTTCCTTCTTTTTTGCGATATCGTCGCGAGGTAACTGCGTCACCTCC
TACACACGCTTCACCTTGAAGACCCAAGTAAACTTCATCAGGTACTTGCAGAAGGACTCC
TTGGGCGCGCCGGTGGCCTCGGCCTCCTCGAGCTCGAGCTGCCACAACTTCCAGGCGCGC
AGCAGCCAGCCGGCGATAAAGGCGGCAATAAACACGAGGCCGGCAAACAGCTGGACGTGC
AGGTACGAGTCCTTGCCGGTGCCGCTGCGGAGCGAGAGACCAATAACCTCGGCGCAGGTG
GCGGGGGCCACCAGGACGATCCAAAGAACCGAAAGAGCGGCCGGCAGGAGGGGGATGCCG
ATGATCTCGGCGGTGACGGGGGCGACGGTGGCCCAGAGGAGACCGGCGAAGCAGCCCAGC
AAGGAGTAAATAATGAGACCAGCGTAGTACTTGCCGGCAAAGATCCAGATGAAGAGGGCG
GCGACGCCGGCAGTCAGCGTGCCGAGGCCCATGACGTTGAGGCGGCCGACGGGGTCCGAC
AAGAAGCCGATCAAGGGACGGCCGAGGCCTTGCGACAGATTGAAGATGGCAGCGACGATG
GAGCCCTGGTAGGCGGTGTCGCCGACGGCCTCGGCGTAGTCGGGCAGCGAGAAGATGACG
ATGATGTAGCTGAGGATGCTGAAGAACGCCCAGGTGAGGAGCAAGACATACTCGACGCGC
TTGAGGAGCGACAGGCGGAAGGGCACGTGGACGGAGCCGACAATCTTGTTGCGGTCCCGG
ACGAGCACGAGCGACACCATGTTGGCCGCGAAGGCGACAATGGCCAGGATGCGGAAGGCC
CAGGCCAGGCTGATGTTGCGGATCATGGCATTTGTGGCCAGCGAGTACGTCAGGCCGCCA
AAGCCCGAGCCGGCCGTGCCCAGCGCGTTGGCAAACGACCGGCGCTTGGTGAACCACTGC
GGGACGATGCCGACGGAGGCGACAAAGATAAAGCCCATGCCGGTGCCGAACGCGACGCCC
TGCGACAGCAAGAGATGCCAGATCTTGGAGGTGAAGGAGGCGCCAATAAAGGCGGCCGTC
TCGAACACGATGCCGATAAACAGCGTCCAGCGCGTGCCCAGCCTGCCGACACTGAACGTC
GCGAGCGGCGACAGCAGCAGGGCCACGGAGATGGACAGGCCGCCGACAAAGGCATAGGCG
ACTGGGCTGGCGCCTTCAAAGACATTGTTGTTGAGGAAGTAGGCGAGGAAAATGGAATAG
GCCGAGTTGAGACCCCACGTGTGGGCGTTCAGCAGGAACACGGCAAGGACGACGACCCAG
CCGTAGCCGCCCTCCTTGAACTCCTCCGCTGTCGGCGCTTCCACGGGGGGTGCATCCGTG
GCGGCGGCGACAACGCCGGTGGCAGGCGACGGCGAGACTGTCTCGTCGTTGGACGTCGAC
TCGTCGTCGCCTGTCGGCAGCACCTGCTTCTCTTCGGCCGCCGAGTTGGCAGAGCCGGGC
AGGTACGCCGGCTTTTCTGTTGTGGCGGACATGCTGTGTGTGGTGTGGAATTAATTGGGG
ACATGAAAATAAAGATGCGGAGACGACCAGTGTCAGACAGTCGGTGACACAGCCGTGTAA
GTCGGCCGAAACAGTATTCAGTAAACGATACGACCAGAAGAGCAAAAGAACGGCCAAGAA
GGAAAAATGCCAAATAAAATGAACGTGGTTGAAAAGTCGGCTGCGTGCCAGCGACGGTCG
AATGCAACAAGAAAGGCAAATGTCAAAAGTACGACGTGCAAAAGAGGGGATGCTGGTCGT
GTGGACGTTGCCTTTTGTGGAGAGTGCGAGTGGGTGTCTGCCGGACGAGCGCTAAGAAAG
CGGAAGGCGTGCCGAGTTCCTGGATCGAGGAGATAGGGAAGCAGCCAGGCGTGCAGCCCA
AATGCAGCCAAAAGACGGCGACTGAATTTGCTGCACCAAAACTGGACGTGGTGTTAAAAT
TATGGGGTAGTCTGGAGAACGCGAGGAAAAAAAAAGGAAGGAGTTGCCGAAGAAGTTGCC
GTTGTCGATGTTGATATGATTGTCAATGATGTCGAATAAATACCAGAAAGGAAAGAACAA
GCAAAACACGAGAACCGACAGCTGCCATCACAGAGGAAGGGTCGATGGTATATACATTAT
CGGAGACGGCATGGGAAGGCACGAAGTAAAGAAAAGGGAAAGGGCAAGAGGAAAAGGGGG
CTGCACTTATTGCAGCATTGGTGAAGGCAGGACGCGACATTGAGCAGCCCAACGGCCGAC
GGAGTATTACATATTACAGCGCCTGTCAAAAAGCAGTGTAAGACGAAGCAAAAAAGACAA
AAATTAGCCTGGGCGGACCCGCCGCTAGAGCGGTAAGAATAGTAAAGACGAGCAAGGAGG
AGAAAATGACAGCGAGGAGAAACTCAAAGCCGGCCGTTGTAGCGTGGATTACCAAAGACG
ACGGCCAGAAAAGTGAACAAGTGCGGGTGGGCGGTCGTTGGGCGGTCGACTCGGGGGCGG
TACGAAGCCGAGTGCGCGTTGTGAGTTGACAGTCACAGTGATTTTTGCATTTATTTTGTA
AAGAAAAATTAGTCCCAAATTCAAACGGCAAGGCCTAATACGGAGGGAGTGGAGTCAAGT
GCGAATAACCCGTGGAAATAAGAAAAAGCGGGGGCTTGAAGCGAAAAAAGTAAAAAGTGA
GGGAGTGAATGAAAAAAAAGGAAACTTATTTAGGAAATAAAATACGAAATTTGGAAACAA
AGAGCAGAGCAGCCAGAACAGACTGCACGACGGGGGAATTAACACGGGTCCAGTCGACCG
CGACCCCAGTCCTCCACGACCACAGTCGATCCAGTTATCTCCAATGTTGTCCATACAAGG
CAGGTGCAACCAGTAATTCACAGAACAGCACAACTTACGCTATGAAGCTTGTTCTCGACT
CATCTCGACAAGCTTCTTCCACAACGGCGCCAATCAAGACTAACAGGCAGACCCGAACGG
ATGCAGAATGGCAGAGGGAGTGCAACTGTATTTTGTTTCCATGTGTGTAGTCAACCGGCC
GGAATGTGAGCGAGATCTCGAAAGACAAACACGGAAATCACACCACACCCAGTAACCGTT
TCTTGTGTAATTACATGTGGCATAGAATATCCCGATATTGATACACACACTGGAAGCAGT
CTCGACTGTTGGATTCGTGTGCAGTCTAGATCGTACATGGTCTTTACCTCATTGCGACGC
ACTGCAGCGGAACGTCATCGCCATATGACAGGCTACATCCAGAGCAACAATAGGGGGTAT
CCAATGGAAGAGAGACAGGTGAAGCTTTGTTGTGGCTGCGATGCTGGCCAGGCTTTCAGG
CTTTTGAGATGTCAAGATCAATGGCATCCTACGTCGCAGGCTCGACGACGACATCGGCAG
GCAACAGGGCAGGCTATTGGGCCGCGGAAACGGTCGAGCCGTGTGGCATCATAAGAATTT
GGGAGGGGAGGGGGACTGCAGAATTTCCTAGACAGGCAATTTTGGGCAAAAGAGGACATC
GGATTCACCTTGTTCGTATCGCGCTCTCGGGCCAGTTTGATGTTGACGGCGCATGAGGGG
ATCGCTAGGATTGCGAGAGAGAAGGCTCCGTAAAAACGACATGCTCTCGCACGTCTTTGC
ACTCCGTAATCTCCGCCGTCCCTTTTTTTCTCAGACAGAGGTGGTCATGGTCGTACGCTC
GCCGGGAAAAGGATAACCCATGACGGGGGTCGGCAGAGAAGACAAGACCAGAATTTTCGT
GATATTGATATTAGTCCCAGGCGCTGTCTGAACGGAGACGGAGCCGAAGGGCGGAACGGA
GTGTTCGGCGGGCGGCCACAGATTGAGTGTGGGCGCTAGGCTTATTTCGGCCGATGTTAA
GCTTACAGGGCGTTCCCGCCCGTGGCGACCACCACTAACACTGACCGACAGCTACAGTGT
AATACACTCTCGACTTTGCTGATTCATCCTTTTCACTGTTATGTAGGCAGATCAGCTTAA
CTCCCCGAAAACGAAACGCCGGCACATGATCCCGCGTCCAACAGGGCGTTTTGGCCGTGT
TTGCGGGTTTGGGTGACGTTAATAGCATGTTTGGGGGCATGGTCACAAAAAAGTCAAGGG
ACGTTGAAGGTAGGCGCAGTTGGGTAGTAGGCGAGGGACGTGTTTGGCCGCGTTTGCTTG
TGGGTGCATTTTGGTGGTGTCAACGGCGCGTCAATCGATACCGAAAGAAACGCTGTGGAC
AGGAAAATCACCGAGAAAACTCAATTGGCCGGTATCGTCGCCATCCTTTGAGATCCATAT
CCGCATCAGCGTCAGGATGGACGACGGATACACTTGCCTTGTACGACGTGCATCTGGGTT
TGCTTTTCAAGCAAGGAGTACTGTGTAGGTCCAGATTTCCAGAAGAAGCAATAACCAACG
TCCAATCTCTCGACTCAAGATCCTTTCCGACATCCTCGCACATATCGGAATGGGAAACGA
AATCTCAACAATCGCCGGCACACTGGCCCGAGCTGAGAGAGCCATCGACAAGCTTTCCTC
AATCGGACCGCCAGGTCAAGCAAGGCTTGTCTCTGACTCAACCTGCCATTGGCCAATGTC
ACACGAGATGGCGTGGGCGCCCTCGTCTACGGAGTACTCGTACGGTTTGCATCCTCTTCA
GCCTTGGATCCCACGCCCGGAGCGCCGGAGATGCGTGTTCAAATCCGGCACTCTGGCCAG
TTTGCCGCATCCTTCTCTCTCCCCAAAACGATGGCCCCTCACCCGAAGCAGACAAAAGGT
CCACCCTTTTCAACATCCAGAGCAACAATGCGGAACCTCCAAAGGAGATAAGAGATAATG
GAAAATGTCAAGAGATGACCTGTTCCGGGTCCCGCGAACCCGGTACTCCCAGCATGCATC
GTATTGTTCTCCAAATTAACTGTTGGGCCACCGAAATCAGCTGTCATGGAAGACGCTGTC
CCGGCGCCGGCAAGTGCCGTTTTGTCGTGGATACGGTCAAGGTAAGAAACGGTAATGGCT
GCCAAGCCGCACGTTGGCAAAGCGGTCGTTGTGTGCTGCATGTACGTTGTAGTGCAAGCA
TAAAGAGGAAGCATAAAAGGTGCATCCACTCCATGCACAGTTTGGACGCGCTGGAGAATA
GTGGATCCGTGAATGCAACCGAAATAAAACAACCAACAACATCACGGTATGAGAGCTGAA
AACAAATGACGGCGGGCGTCGTGGACAGAGCAATGACTCCGATGGCGGCCGGCATATTGG
GCTTGTCAATTTGGCCAATCTGAGGACCGACGATTGCTGGATGGCGGAAAAAATGCCGTA
TCGTGAAAGCAGCGCTCGAAAGAGACACTCTGTTCCAGAAATGCTGGCCTGCACCCAGCA
CGGTGTCGATTGCGATGCATCGGACGGATGACTGATCAAGAAGTGTCTGTCAATTTGGCA
GACAACAAACAGGCTGAGATGTGACATCAAATACACAGCATCGTGGAGATGTGTGCAAGA
GAAAACCTTACAATCCCCATCGTGTGATGCTCATAGAAAGACGCAAGGAGGCTTCTGTCT
CAAATGACGTTGTTTTGATCGCGGGCCGTCGCAATCTCAAGCGCAAGCGCAATGTGGTCG
TTCTAGCGCTTCCTTTCTGTCCCGTCCAAGATGGCTGCAAGATCGCTGCATCTCAGCTCG
CGACCTTTGTTTTGTTTCGGTCGCGATGCTCAATGTGAGTCGAAAGCGGCAGATCGCTGT
CTGTTAGCGTGTTATGCGTTGAGGGCATGATGGCAGGCACCACAAAATGCGACAAACAGG
CACGCTCTGGGCAATGATTTCAGCAATTAATTGTGCAGGTCGAAATAAAGCCAAAAATCT
CAGCCTGGTCGCTGGCCTGCAGAAAGGACGGCTTGTGAGTGGCTGAATTGTGTGGGAAAG
ACCACAGTTGTCTAGTCAACCGCGCAACAGTGGGGTAAACAAAAAATAATATGGGGCCCT
TGCCGTTTATTGTGGCCCAAAATATTGAAATGGGTAGCAATAGCAGGCAAGAACAGAATG
CGACAGGGGCAGCACAGGTAAAAAGTGCAGTCGCAATTACCCAAAACAACAAATTGGGGG
GAGAACGTAATGCAGAATCCAGGCCACATTTTGAAAATAGGAGTCACCTTTTCTCACGAT
TCATGCATGATGCATCGCACCTAAACTTCACGCGTCACGAACCCAAGACAACACAACACA
CACGCCGCCACAACCTCATCTGCACACGAAAACAGACCTGTCGCTTTGTCGTCAGTCGCC
AGTCGCCCATCGTCACCGCTTTGCTTCGCTCACCGCCCGACCGCCACAGCCCTGTCTCAC
ATCCAGACACTGTCTGATTTCTTTCTTCTCTGATCTCTTTCTCCCTCCCGTGCACTTTTT
GACTTTCTTTCTCGTCTCTTCCGTCTTCCGTGCCTGCCCCAGCAACCCCGTGCCGCTGTA
AACAATAACTTCGCTTCTATTCTTCACCTACAAACATCATCTTTTGGTTCTCTTCTCGAC
ATCATCCCCATCTCCAACACTCTGTTCTAGCTTGTATCTATCCCGCCATCTCTGTGTTTG
TTTACTTTCTCTAGAGCCTCATCTACACTCTCCCAACAACACTCTCAACCGCCCTCACTG
CCCACCATGTCGACCGTGTCGGCCCGCGGCAAGCCGAAAGACCGGACGCCGTCCGGCAAC
TACATGTCCAACGACCAGTTTGGTGAGTCTTCCGAACGAGCGATTCGTTGGAAAATGCAT
CCTAACTTCTGTAGCCAACTACCTCGCCGATCTGCGCAATACACGCATTGCCCGCCCCGG
CGGAGCCCGTCCTCTGCCCTCCAGCAGCGGCAGCTCGTCTCGCCGCGACTCTGGCCGTGT
TTCCATCGGCAGCCGCGTCTCCTTTGGTGCGTCCGCCGTTGCCGCTGCCGCTGAAGCCTT
TAACACCGCCTCTACATCCACATCTACGGCTACGTCACACAACCGCACACAATCCGATGC
TCCTGCACCAGCAGCCTCCACGGCAGGCCGTCCCTCGTTAGGCGGCCACTCCATCTCTGG
CAGCATTTCGTCTCGCTACTCGACCGTCAGCGGCCGCGGCCGTGACTACTATCCGGCATC
GACGCCCACATCAGCAGCACCACCCTCGGTCCGGCCACTACGGCCCGACGAGGTTGTTCC
TACCGACACATACATGGAGCGCGGCCAGCGCTGGATGGAAAAGGAGGAAGTTGTGTCTCT
GCGCCAGGCTCTTGAGGATATGGACCTCAAGACCGACATGGCTTCTGGAGTCGTTCCTCT
GATCCCCACGCCCGGTAGCGATGCCGACCCCGATGAGCAACGCATCTATGCCGCCGCGCT
CAACGAGGCCGCCGACCTGGTCTGGCAGCACCAGAACGGTGTCAAGCCGCCCGAGCCGGG
TGCTCCCTACCAGTACAAAAACCACCTGCGCAAAAACAGCTATGCACATGCCCGCACCGC
TAGTGTCGGTCGGTATGGCAACGACATTGAGCCCAGCGGGTTGGCCCGCGACGCTGGCTC
GCGTTCCGTCTCGGGCAGCTCGGCCGCGTCGTCGATCGACGCCTCTGGCTCACGCCGCGA
CCGGTACTCCTTCGGTTCCAACCGCGTCGTCAGCAATGGCTCCAACAGCGGCACCAACAG
TGCCCGCCAAAGCCTGGACCAGACAGACACTGGTCCATCGGCGTCCATTCCCATGGGTCT
TCCTGCTGGTGGCTCGCTCCGGTCCAAGGCATACAAGGGTCTCGCTGGTGGTCCCCGTCC
TATGGTCTCTGCCTCCTCTTCTTCTTCGGGAGCTGCCAACAGCAAGGCAGCCGCCGCTCA
TCGTCGCCGGAGTAGCATGAAGCGCAATATCAGCGGTGAGATCGAGAAGCCCTTTTCGGG
TGACCAGATCTACGAGGAGCCCGAGACGGCTACACCGGATAAGCGGGCCAAGACGAGAGC
TGCCATGGACGTCAGTGGTGGCACCAGTGTACTGCAGGCCAAGCCCGAAAGCATCGTGAA
CAACACTGCCGCCAGTGCAACCCCTACAAGCGGCTTCTCCAAGCTGATCTCCCGCTACGA
GATCCACCGCAACCCGCCCTCGCAGTCGCGCAATCCACAGTACACGGTCAACCTCGAGGC
CGATGCTGCCCTGTCCAAGAAGACCAGCGACGCTTCATCTCCCGACGTCCCTCGCAAAAA
CGGCGTGGAGATCCGCAGTGACGACATCCGCAATGCCACCAGCATGAAGCTCAAGGACCG
CAACCCCAAACTCCCCACCCCGTCGTTTGTCAGTGATACCCCGGGGCGCCCGATTGTAAG
CTTTGATGCCAATTGGAAAGACCCAGCCGAGCAGGAGGCAAAAGAGTCGCAGACTCGGAC
GCCTTTTGCCGCCGGCAGTAAAACGGCTACTGATGCAAAGCCAGGCGTCCGGGAGACGAA
CTTCCCCTCCAGCACAACCACCCAGAGCCCAGTCACCAGCCCAGCCCCGAGTCCCATCAC
GAATCCCATCACCAACACAAGCTCCTCAGGTCCCTTCCAAAAGATTCGCAAAATCAGCCC
AAAGAACATCTTTGCCCGGAGGCACCAGCAGCAACAGCAGCGTGAACGGGAGCAAGAACT
GCACCGCCAGCAGCAACAACAAAAGCAACCCCAACAAACTCCGTCGCCCAATCCTGTCCC
GCCTTCTTCGGATTTTCGGTCGCCGCCGGCTGTCCCGACGCAACAGCAGCGGCAGCAACC
ACAGCAACAGCACGTCAACCAGCACGGCGGCCAGCACCAACAGCCCCAGCAGCCGCGCCC
GAAAGCACGTAACATTTTCGATCGCACCCCCGCTGTTCAAGTAAATGCTTCTCCCACTGT
TGTTGCTGCTCCACCACCTCCTCCTGCTGCACCTCCTGCCCCAGTTGTTGTTGCTCCTTC
TGCTCCCGTCATCCCGACTATCAGCGTGTCTGAGGAGCCTTCGATGGTTCCTGCACCGCT
GTCTCGCCCGTCTCCTCCGACATCCATGCCCATTCCGACCATTGCCGTCTCCGAAGAACC
TACGCCTGCACCGTTTGCAGCTCGCCCACAACCGGCTCCTCCCATCCCCACCATTGTTCT
GCCTGGTGGCGACGATGAGCCGATGCCGCCAGCTCCTCCAGCTCCTACACAAACTCAATC
CTCCCACTCTGATATCCCTAGCATTCTCGTCCCTGGTCATGGTAGAAATACTCGTGGTCC
AACAGCACCTCCCATCCCGATGATTGTTACTCCAGACGATGACAACACCTCTCGCAGTTC
TGCTGCTCCTCCTATTCCGATGATCATCACCCCCGGTGACGACGACCACTCGGCCCCGGC
TCCGCCTGTCATTATTACCACACCCGCATCGTCCACCACTGCATCATCGGCTCGGCCTCT
GCCTACACCAAATACACCTTCCAGCGGCAGTCGGGCTCCACGCAGCCACTGGTCGCGAGC
CCATGCCCACCACCCTGCACCGCCTGCTTCGTCGACTGGCAGTATCTCAGGCAGTCGGGC
TACAGCTCGATGCCATGAGTGCCGCTACCCCATTGAGGGCCGCTTCATTGCACTGGCCGG
TCTTCCTGGTGCCGCTAGTAACGGCAGCAACGGATCGGAACGGTTCCACCCTCAGTGCTT
CCGCTGCTACTCGTGCGATACAAGCCTCGAGGCTCTTGAGATCTCACCCGAGCCTGATGA
GTTCCGCAACGCCCGTCTCCATCGTATCGCCCGGCGGGCCCGTGGCGAGATTCTGGAAGA
GACGCCCGGAGAGACCATGGGTGAAGATGGCGACGACCGCTTGCGATTCTTCTGCCATTT
GGACTGGCACGAGCAGTTTGCGCCCCGCTGTAAGCATTGCACGACGCCCATTGTCGGCGA
ACACGTCGTCGCCCTGGGCGCCCACTGGCACGTCGGCCACTTCTTCTGTGCTGAGTGCGG
CGATCCTTTTGGCGCGGGCGCCACCCACATCGAAAAGGACGGCTACGCTTGGTGCATCAA
CTGCCAGACACGCCGCACTGAGCGTCGCGCGCCCAAGTGCCGGGCCTGCGGAAAGGCTGT
CATTGGCCAATACGTGCAGGCGCTGGCCGCCGAGTGGCACGACGACTGCTTCCGCTGTGC
CGTGTGCAGCGGCGGGTTTGCCGATGGACAGATTTTCCCGAGAGAGGGCAAGGGCGGGTT
GATGCAGGTTGTGTGCACGGCGTGCCGGCAGAGAGAGCTGAAGGCATAGGTGTGAGCCGA
AGGCGAGCACCGTCGGGACAACTATACCGAGGCGGAACCGAGGTTTCTCTCTCTGTCCAA
AGCTGAGTGGAAGGTGAGCAAAAAGGGAGACTGAAAGTGAAATAATGTGGATGTTAAAGC
CATCTAGACTGGTGTTCTTATTTCGGATATTGGTTTGATTTGATTTCGCATAGTTTGGGT
CTTGGGGCGCGTTTTGTTTTGTTTTTGTTCCTTTTTTGATTTGCATATAGGTTTGCTTTA
GTCTCTGTTTTGCCTTTGTTTCTTTTGATTTCTTGCCATCGTCTTTTGAATTTTGCGCCG
TTTTTGCTTCTTCGTTTGACGCACTTTACGTTCAAGAGTTTAAGATTTGATGATTACACA
TGTTATGGTCATGAATACATTCTTTCGTCCGCACTCAACCCATTTTGTGAAGCCGTGCAA
GCGCGTGAGATTAAATTTTGATAAAATTTGGTCTTAGGTCTTATTTGTTCAGTTCAGGCC
GTACCCTGAGAGCATCGTATCTGTATCTGCCTTGGTGTATATCCCCAACTCCGGCTCAGC
TGCCTGTCCGTACTATCTTGACATCTCCGTCTCGTGTCCTCCTTATCTCCTCCACGTCTA
GTTGCCGCCCAGCTGTTCTTGGTGCACCTCCAGCGTGTCCGAGTCCTGCATTTCGAGCTG
GGAGAGGTTAGCATGATGAATGTCGAGAGACGTTTCTGTTTGCCCGGGGGCCCTCGCTTC
GCTCCTTCGCTCGCGCCACCTCTCTTGAGGGTAATCTTGAGGGTACTTACCGTATCCGGC
GTGTCGCTCGGCTGCACGCGCTGCCCGTCAAACAGGAACCGCACCGATGACAGCGACTTG
CCCTGCCGCTCGCAAAACGCCGCCATCAGCTTTTCGAGCTTGGTCGTCCGCTTGATCTTG
AAAAAGACCTCGTTGTTGTTGTCCGTCACCTTGATGTTCAGGTGCTCGACGGCCGCGGGA
GCGTCGCCGGCGGTGGCGGCGTCCTTGTTGTCGACGGGGTTGGGGGTGTTGGGCTCGGAC
ATTATGTCTTTTTTGCAGAGGTGTGTCTGGAGGAGAGTACGAGAGTACAAGAGTTAGTGA
GAGTCCATGCTTGCGACCTGCCCTCACTTTATAGCTATAAAGTCGACACCGGCCACGACA
TCGGCTGCTGCCTAGCTTTTGTCTCTGCCGCCGCCCGTACCGTGCCATGCGCATGTCCAC
AGTCGACGCGCCCGTCGGGTTGGCCATCCGCTATCCCTGGCGGCGCATGCCTGCAATGCA
GACCGGCACGCCACCTTGAGCTTCACTCGTCTTCCGTCTTCCGTCTTCTGTCCTCCGCCA
GTTCCAGTTGATAAAACTCACCTTGACTGAGCGTGATGCTGGTCTCCGTTTGTATTGTTT
GGCGCGTGTAGTCGTGAGACCTGGGCGGTGTAGTCCTCTTCGAATGCGATCGTCGGCGAT
GCGAGGGGAGAGGAAGAGGGGTGCGTGGAGAAAACGAAGTTGTCGCGTGGACGTTTCTTG
AGATTTATTAGTGTGGTTGTGTAGGAGAGAAAAAGTCGAGGGGAAAGAAATAAGAAAGAG
AAAGATTGTAGACCAAAATAGTGGCTGTCGTCGAAAAGATTTGAAACCGCGAGAGGCGAC
AAGAGGTGAGGGAGAAGCCAGGCCAAATAGTGTGACAGGGCGTCTTAGCGGCAAGTGAAG
GGCGAGACTCAGAGAGTGAGAGGAGGGGCGGCAGATAGAATGGGAGAGGAAGGCAGGAGC
GGGGGGGGGGTTTGGCAGGATGGCGGCAAGGGGGACAGGCGGCGGCCTGGCCGTGAAATC
GCGTTAATAATAGGGCGGTGGGCGCCAACGGTCCAGTGGCGGTTGTTGGTTTTAGGGAAA
GAACCAGATGTAACAGCCAATCCCCGTTAACACTTCTTCACGGATGCCGGACTTTACAAT
GCACCAGCCGAGAGAGGAAGCGACAAGATTTCAAAGATCGGTGGAAACAAACATGAGAAG
AGAAAGTAAACAATGTTTATCAATTAGGTAAAAACAAAATATCGTATTGGCGATTTGGTT
GCTATTCGATTTCGATAAATACACGTGACCAAATCTGGATACCAAGTTGATGGCAGGAGT
TGCTGGTCGATGACGATATGGGGAAGGCACGTCTGGCTGGCACTGGGACTAACAAAGGCA
ATCGCCAGGTTTGTTGACGAGAAAAATGCTCTCTCCTTGAACAACAAATTCAACAGCAGC
AAAAGACACAGTCACCGTCCGTTAAAGCCCGCGAGTGTACTGTATTACTGACAATCATCT
CAACCTTGAAATCGCTTACAGACACGTGTGTGCGTCGTCCCGACATAATGGCAAGTCGTC
CAAGCTCCAGAGAAGACACGAAATTTACGAGGAAGGCGCAAATCAACTGACAGTCTGCTC
CTTCCCTTCAGGCAAACAAGAAGCTCGAGAACGATCTCGCGACTGACCCGCCATGTCACC
CGCGTGCTGTAAGTACCTTCCGTTCTTGACACGGGTGAACTTCACTAACCAACGACGACA
GTGTGCCATCCAAAGTACATGACTTTCTTGCCCAGACACTCAGATATTCGTTCGTCTCGC
TGACATTTCAGACTGCCTCACGAAAAACGGCTACAACCAGGACAAGTGCGAGCACTTGAT
CGACGCCCTCTACGAGTGCTGCCAGGCATTTTACGCACAGAAAGGCGACGGCGCCTCGAC
CGTCAGCTGTCCAAAGCCGGATCTTCTCAAGTTGAAGCTCAAACAGCGGCAGGAAGCGCG
CTCATAACAAACGAGCAATCAACAAAAACAAATGAATAGATAGACCTCGATAAACTGAAA
TGTACACTCGTCCACATAACGCCCCATGAATTGCGCAAAAGAATGCACCTCAGGCAACAA
TCTCGGAGAGTGCATGGTAGTTTACTCTAGGCATTCATTGAGCACGCTGGAGATCCTCAT
GGAACCTGAGCAAGCAGTGAAGGTCTTGCTCCGAGACTCTAATATGAAAGCCGATGTTAA
AAGACATTGATGAAGAAGAAAAAGAGAAGGAGAAAATTTCAAGACGATCATTTTTGGCTG
TGACCTTTTGTAGGTAATTTTTTCAGACGGCAGATTGGATTATTGTGGGCCATCACGTGC
ACCACTGACCGCCTTTTTTCGGGCAGGACGCCCAGAAGGCAGGGGGCGCCAACAATAATA
CTAAAATAGTGAAGAACCAGCCCATTCAGCGCGACGCGGTCAGGCACAAGGCCAGTCTAG
CAGAGCTACAGCAAGAGCAACAATAGCAACGAGGTCCACTAGGGACGGAGCTTGACGAAC
AACGCAAAAATAGAGGCAGAAAAACGACCAAAAAGATTACAATCCACGACATCCCTTCAA
TCAACCGCATCGTGCATCGCCAATACCCACTGCAACAGCGACAATACCCTGGGAGCACGG
AGGCGATAATTCTTCACGATAGAAACGATAGAAACGATACGACTGTCGAATTGCCAGCGA
GACACCGATTGGCGGCACCGCTTGCCGTGCACAAGCATCGCGACATCACCACCTCAGATC
GACCGCAAAACACCACTCGACATTCCGGCCTTTCAATCCGACAACGAGCTGACCAAACTT
TTGACTTTGGCCTGCGCCTACCACACAATGGCGTTCATCGAGGACGACCGCAACCTTGTG
CCTGAGGCCGAGCTGCAGATTGGCGAGGACGTCGGCGAAGAGGTCCAGGTCTTTGCCTCG
TTTCTGGACGAGTGCATCAACGGACAAGGGTCGGCTGCCGAGCAGCGTGCACACATCTTC
AAGCTGGTCGACCACTACTACAGCTATGCCCGCGAGACGGCCGACATACAGCGCGAGCGG
GTGCGCCTGGCGCGGCTAGCAAGAGGCAGCAGCGGGGAGAGTTCTGCGAGTAGTAATTTG
ATCGGAAACAACAACAAAACGCTGGCACGGCGATCACAACACGACGGATCCGACGGCGAC
GAAGCCGACTCGGCAGCGAGCGCCCAGCGGTGGGAAGAGGAGGCACAGACCTGGGACCTG
ATGCGGCGTCTCCTGCCTCTCCGGTATCGCGACAAATCCTCATCCTCAAAATCCGCAGCT
TCCACAATACGCCATCCGTCCGACAAGCCGCCGCAGAGCCGGCGCGAGTACTGGGCGGAT
TTTATTCTCTCGGAACCCAAGGCCCGCGAACGCAAGACAATCCTGGAATGGCTGCAGTCG
AGCGCCAGTAGCAGCAGCCCCGAAATCGACGAGGTCGTCCAGGAACTACAGCGCAACGCC
GAGCGCGGCGAGATCCTGGCACATGGCTGGCTGCACACACGCGGCGCCCTCAAACAGCAC
AAGCGGCTGGTGGCCTCGTCGGAGCCGCTCGACCCAGACAGCGAGGAGGTGCGCGACTCG
AACCTGGACGCGCCGCACAAACTGGTGACACAGCTCGACCCGGACGTGGTCACCCGCCAG
GCGGCGGCCGGACGCAAACTGGCACCCCAGGACGCTTTCTTTGAGCAGGCCATCTGGCTG
GGCTGCTACGAGCTGCTGCGGCGCGGCAAGAGCATGGCCGACATCCGGGACTGGTGTGTG
GAGCGCACCGAGGTCTGGCGGGCCGCCTCCATCTCCGCCTTGCCGTTGTCGAATGACGAC
GTGGCGGGCGAAGACGACGACGCGCCCGATTTCGACTGCCTGGCCACGGTGCTCTGGCGC
CGCATGTGCTATCGTTTGAGCCAAGAAGGCAGCGCCAGCCTGCACGAGCGCGCCGTCTAC
GGTATCTTGTCGGGCGACCTGGCGAGCGTCGAGGCCGTCGGCTCGTCGTGGGACGACGCC
GCCTTTGCAAAGTACAATGCCGAGCTGCGCGCGCAGTTTGACGCCTACCTGATCCGCCAG
GCCGACCCGGCCGCTGTCCACTCTCTGCTGATCCTGCACGGCGACGTCCCAGTCGGCTAT
GCTGACTCCAGCGTCTCCTCAAATCACCCGTCCTCCTCTGCCCCTTCATTCCTCCGCGAC
CGCACCAGCTCGCGTCCTTCCACTTTTCTCTCCACAAAGGCCGTTGCCAACACGCCCGCC
AAGGCTCTGCAGGCTGCCATGATCGACGAGAAACTCGACAGTTTCCTCTTCCAGCAGGGC
CTGTTGCTGGCCGAGTACGCCAATGCCGAGCACCCGTCAAAACTGGTCCCCAAATACGAC
ACGACCTCGACCGCCTCCACGGCCGGCGACACAAAGACAAAGTTTATCGAGCCCACCGAC
TGCCATGGCCTGCGTGTCCTGGCGCACGTCCTCATCGTCGTCTCCGCCCTCGATAAGCTC
GACGGCAAGGGCAAGGACGCCGCCGCCCTGGGCCCCCTGGCCCGCCGCCACCAGACCGAG
GAGCACGCCATTGCCAGCTACATTAGCTTCTTGCGGCTCGCACGCCTCGAAGACCTCATC
CCCCTGTATGCGTCGAAGCTCATGGGCGAGCGCTGCTACACCAACATGGCCTTTAACCTC
ATCCATATTGAAGAGCGCGACTCCCAGCAGCGCCTGCTGCAGCTGATGCGCAAGTTTGGC
CTGGACACGGTCAAGTTTGTCAAGACGCTCCCGCAGCTCTTCTTGGCCGACGCCGCCGAG
ACCGAAGAGCAGAACGAAGCAAACAGCCGCGCGCCCGCCTGCACAGAGTTTGACATGCTC
CAGCCCACGCCGCCCACCCTCAAGTTTGGCCGGCTCATCAAGACGGGCCTGTTCGGCACG
GCGGCCGAGCTGCCCGGCGACGCGGACGGTGTTTTGTTGGTGGATCGCGCCGACGAGCTG
CTGATCCGGGCCGTGGAGTGGATGCTGCTCGTGGAGGGGCTGGTGGTGGAGACGTGCGAC
TTTTGTGTGCGCATCTACAAGTACTTTTTGCGCAATGCGCACCTGACGGCCGCCCGCATC
CTGGCCTCCCGCGTGGCCTGCAGCGAGATCATCCGCCAAAAGACGAGCTTTGGCCGCGAC
CTGCCCGAAGAAACAGACCCATCATGGTGGGACGACGTCTTTGGGCCGGGCAGTGCCAGA
GTCGGCGACGACATGGTTTTGGATGACGACTATGATGGTGATCGTCTTGCCGGTGACGTG
CCCAAGGCCGACGTGGCCGTCCACGCGCGCCCGCTGTTCGAGCTCGAGTGTCTGGTGAAT
GCTTTGGACTGCCTCGAGACCACCGCCATGATGGCCCAGATGATGATCGGCGGCGAGCCC
GATCCCAGCAGAGACCGCGGCATTGCCAGCAACATTGACGACAATGCAAAGTATATCTCG
GGCTTCATGCGGCCTCTCCTCAAGGACTGGCTGCTGCAGTCGGTCGAAGGTAAGCAGTCT
TCTCAGTCTTCTCGCCAAATTAATCTGCCAATTTATCTGCCAACGTGCGCTAACAGTCTA
GACGACCCGTCCTACGCGATCCTCCGCTCGTCGTACCTCCCCCAGGTCGTCATCGGCTAC
GCCAGCACCCTCCAGTTTGCAGGCACCACCTCGTCCCGCGACTACCTGCTGGAATGCATG
GAGCTCGCCGCCGTCGTGGCTGCGCCCGACAACAGCGACGTCGCCGGCGTGCTCGTGTCG
ACCGGCCGCATGAAGGAGTTGGTCGAGTCGTTTGCGTCGTGCAGCAAAGCGCTGGCCATC
TGGACGAGCGACATGAAGAAGGGTCCGGGTGCGAGCTCAAAGAAGAATCGGGAGATGGGC
TGGTCGAGGGAGCTGTGGTCGGTGAAGCAGTAGTCGAAGTCGACCCGCAGGCGAGACGGA
GGAGAAATATACACGAGCCAGCAATAATCGAACCAGTAAGACTGGCGAGGTTGGGAACAG
AAAAACTGTACTAAATAGTCGCATTCTTCTCATTTTGTCATTTCTATTTCTTTCATTTGT
CATTTCATTTTAGTTGAGGATTTGTTCTAATACAACTGGCAACGGGATGCGTTTTGATTT
CGTTTTAATTTAAATATATTTTCAAACACTATTTATTTGTGAAAGAATAATTTTCTGTGA
TTTGTTTTCTGTTTTCTGTTTATTTTATTTTATTTTTATTTTTTTTAATAAGAAAAATAT
TACTGTGGATTCATCAGTAGGTAAAACAATATATAAATGACACTGAACGAAAACAGCCAA
GGGCAAATTCATCAGACGTTGAAGTGGAATTTATTCATTATATACATATATCATCACAAC
TGGTCAAGTAGATTTGTGACAAACGACCGCAGGTCCTTTAATGGGACATCCTGCTTCACG
CCCAGCTGCCGGCACTGAACCTCACACAGACCGTCAGGTGACAGGCCGTTCTCGCCAGCC
TGATCACCAACGCTCTTGCGCCATGCAGCACCGACAACGACGACAACTGGGTAGCCTGTC
AGGTCGGCATCGTTGAGCTTGTATGGCAGCGATGCGCCCGTCCGGTCGTCGAGGAGAATA
TCCATCTTCGAGTCTTGTCCAAGTGCGTCGTAGACGCCCTCGGCCACTGCAGTCAGGCCC
TGGTCTTTGACGACGCCGTCCTTGCCTGCCTTGGGCGGCGCCACGACGACAACCACCTCG
TACGGCGCAATCGCCCGCGGCCAGTTGAGCCCCTGCTTGTCGGCGCGCTGGTCGGCCACG
GCGCCCAGAATGCGCGAGATGCCCAGGCCGTAGCAGCCCATTTCCGGCACAACCGTCGTC
TGGTCCTTGCCTTCGAGCTTGACGTCCAATGCCTTGGGCGAGGTGTAGCGGGTGCCCAGA
TAAAACGTGTGGCCGAGCTCAATGGCGCGGTCCACCTCGAGGGTGCCTTGGGAGTGGCAG
CGCGGACAGTCGTCGCCTGTGCGGAGCTTGACAAAGTTGAGGGGGCGGCCTGTCGCACCC
GCTGCCGTGACGGGGGCTGTGACGTTGAAGAGGCGGGCCATGTCGTCTGCAGACACTCTG
ACTCTGTCCTTTCCCTTGCCCTTTGGCCACTGGTTGACGTTGATGTCGGCGCCCTCCACA
AGTTGACCGTTGGACTGTTGCAGTCGCTGGTCAACGAGGTTGATGATCTGAGGCGTGGTT
TGAACGGCCTCTTCGGCCGCTTCGCCAGACTTGGCCTTGGCCAAAACACTGTTCCAGGCA
GATGGCACATTCTCAATACTGATGCTCGAGTCCAGGCTGGGCACGTGCGCCTTGACGGCG
TGTGCATCAATGTCTTCGTCCGTCAAGTGGACCGTCTCGCCTGTGACCGTGTCAACAGCC
TCGGACGGATACCACACGTTGATGAGATACTGGCGGTCGTCCGAGATGCCGCGCCACGCT
CGGACGCTCTTCACTTCCAAGGATGACGCCGACCGTGGCTGGGCCGCCTCCAGAACCTCC
GTGTTGGCCACCAGATCGCAGCTGCTGCAGTGGGCCACATAGTCCTCTCCCAGAGGGCCG
GCCAAATGGTACTCATGGCTCAGGTCGCCGCCCATGTCGCCCGAGCTGGCCTGGGCCGCC
AGCACGGGCACCTTGAGCTCGGCGAAAATGGCAGCATACGCAGCACGCACTTGTTCGTAC
GTCGCCATGGCATCGGCCACACTGGCGTCAAAGCTATACATGTCCTTCATGAGAAACTCG
CGTGACCGCAGAATGCCGTGCCGCGGCCGCATCTCGTCGCGGTATTTGCGGGCTAGGAGG
TTAGGGTCCAATATTCAACTTAATGCATTAAAGCGCTTTAGGGGACGTACTTATTTGGTA
CAGTCGTAAAGGGAGGCCACGGTAGGACCGCACGTTTTGGGAGACCAGCTCGGTAATTTC
TTCTTCGTGCGTTGGCGACAGAAGATACTCTGCCTTCTTTCGGTCCTCAAATTGAAAGAG
CTGGAGGGTTAGCACAGAATACAGAATACACCATTACAACAGCTACGCACCCTGGCCCCG
ACGTACCTCTGAATGAACACTTTCCAGCCGCCCACTCCTCACCCACAGCTTGGCCGACGA
GATGCTCGACAGCGACACTCGTGACCCGCCAATGGCCTTCATGTGCTTGTCGACGAGGGC
CTCAATCTTGTCCTGGACTCGCAGTCCGAGAGGAAGCATGTGGAACACGCCCGAGTGCGC
CTGGCGGAAGAAGCCCGCGCGGACAAGCTTTGCATGGGATTCTACATAGTCAGTGGCATG
GACTTGGACAATTTTGAGTCCCGTATTGAATCTCGTGGGCACATCATACCCTCATCTTCT
TTCGCATCTTTGAGCGAGACTTGTGGTGCCGGCACCCAGATGTTGGACAGCCGATTCCGA
TGGTCAAGCTGCATCCACCTTCTCTGCAAGATGTCAAAAGCCATTCATATGCAAATAAAG
CCAGGAAATAGACTATGCACACCTCCTGTCGTATCCATCTTGCAAATTGGCAAATGTTGT
CTGTCGGTGATGCTGTTTTTGATGGCCGTAGTGCCGGCCTGAATGCTGACCGGACGGCCA
TTGTAGTGAGGGGAGGTGCTATAATGTGCCGTGAAGTATACAGTCCATGAGTTGCAGGGC
TGTAGACATGAACTGAGGCCCGTTGTGGTCGATCGTGTCGTGGCGTGTTGTTGACTCGAA
CTGTTCTTGATGTTCAACAGTTGCTGACGCTCGATGTCGCTTTGCACCGGCTCCAGGGCA
TGATCGTGCTAAAAGCCTGCCAAAAGCGACCGGTTGCGCCTGCCATTAGTGGTGCTTGCG
CTAACTTGAGCAAAGCGCCAAATCAGGAAGGCGGTCAACAGCTCCTGCCTCTATCCACCG
CCCTGCCATTCAACACCAACGCGGAAGGCGCCCCGCTAAAATTTTGGAAAAATGGGCAGA
AAAAGCCTGCCAAAAAAAAGTTTCTGAGAGGTGCCAGAGAGAAGGGAAAATGAGGAAAAA
GCGAGTTGACATTGACAACTTTGGTGCATCACCACATTGCACCCATTTGCACCACACACT
CGCTTGACACCACCACGCAAGTCGAGTCGGTGCATCCAAACGACAACTAGTTCTACACCT
GCGATCTTGCACAATGGCTCCCAAGTCCAAAGCCAAGGGCAAGGCCAATGGCAATGCCAG
CACAAATGGCAACAACAATGCTACTGCTTCGGCTGCTTTCAGCCAGGCGTCGCTCACCCA
GCTGACCGCCCAGATCGACCGCAACCTCGAGACCCGGAATGCCAAGAATTTGTCTTCTTC
GAATGGAGCCAAGCGGAAACGCACTGATGTCGACGGCGACAACGACGACGAGACCAAGAC
ACAAAAGACGCAAAAGACACAAAAGACACAAAAGAAGCAGGCGACGACAGAAACGACGGA
CAAGCCGCGGAAAGAAAAGCCTGCTGGTTCCACCGACAAGAAGGCCGTCATGCTCGACGA
AATCAAGCTGCTGGGCGGCGACGAGGCCGATTTGGACCTGGTGGCTGGCATTGACTCGGA
CGCTGAAGAGGGCGGTGCCACAGTTGGCGGGAGCAAAGCTGCTGCTGACGAGGATCTGTC
TTTGGACGCCGCATTCCAGAGCGAGCTGGCCAAATTTGCGGCCGGCCTGGGATTTGACGA
AGTACGTCTCGAGGACGAGGACGATGAGGCTGCCGAGGGGGAGGAAGAGGCAGTAGAGGC
GGCTGAGGAAGAGGCTGAAGAAGATGATGAGGAAGAGGAAGAGGAAGAAGAGGAAGAAGA
AGAAGAAGAAGAAGAAGAAGAAGAAGAAGAAGAGGCCGACGAAGAGGAAGAAGAGGAGGA
GGAACAAGCTCCGGCACCAGTTGCGGCACCCAAGCCGGCCGCTTCGAAGGACCCCTTTCT
GCCAAGAAACCCCAAATTCTCACAGTTGATGCTCGAACCGCGCGCTGAATGGCACACGGC
CGCGGTCGCCGAGCTACCTGCCCCCATCTCCGACGATATTGGCCGCTTCTCGCACACCAT
CAACAGCCTCAAGGACTATGCCGACACGCTGATCGAGACAGACTCCAACGCCTACCGCAC
CATCACCTCGGCCTCCTCGTCCCACCGCTTCATGTCCACCATCATGACCTCCGGTACCAT
GTCCGACAAGGTTTCCGCCCTGACCCTCGAGGTCCAGGAGGCGCCCATCCACAACAACAA
GGCCTTTGAGAATCTGCTAGCTCTCGCCGGCAAGCGTAGCCGTGGCGCCGCCATCGCCGC
TCTTGGCGCCCTGGTGGATTTGCTCGGTAACGGCGTTGTTCTTCCCAGCGACCGCCGCCT
GCGGTCCTTCCATGCCCAGCCAGCCCTGCTTGGCGCGCTTCAGTCGGAGGCACCCGCCAC
GGCCATGGCCTGGAAGCCGCATCTGCCTCTGCCCGGTGGCATCACCAAGGCCCACCTGAT
GCTGTGGAAGTACGAGGACTGGCTCAAGGACGCCTTCTTCCGCATGCTGCAGCAGCTCGA
GGTCTGGTGCAACGACGAGATCGAGTACTCGCGCTCGCGCTCGCTCGACTTTGTTTTCGG
GCTGCTGCGCAGCAAACCCGAGCAGGAGGCCAATTTGTTGCGTCTGCTGGTCAACAAGCT
CGGTGACCGTGAACGCAAGATTGCCTCGCGCGCGTCGTATTTGCTGCTTCATCTTCTGAC
GACCCACCCCGGCATGAAGCCGATTGTTGTCCAGACGATCGAGCAGGAGATCCTGCTCAG
ACCCGGCCAGAGCCTGCGCGCCAAGTACTACGGCATCAACACGCTGAACCAGACAATCCT
GAGCAACAAGGAGCCTGCGATTGCCGACAGTCTTGTGCGCGTGTACTTTGAGCTTTTCCT
GACGCTGCTCAAGAGCGGCGCCTTGGGTGCGATTGACATTCCCGGCGCCGACAACCTCGG
CGAGGACAAGAAGAAGGCCGATGCCGCCGCGAAGGACAACAAGAAGAAGTGGAAGCGCAG
CTACAACGACAAGAACAAGAACAAGGACGACAAGGACAAGAACAAGAACGAAGGCACCGA
AAAGGACGTCTCCGAGAAGCTGGTGTCGGCTCTTCTGACTGGCGTCAACCGCGCCATTCC
CTTTGCCAACACGGACAACACGACGCTCGAGAAGCACATGGACACGCTGTTCCGCATCAC
GCACTCGTCCAACTTCAACACGAGTATCCAGGCCCTGATGCTCGTCCAGCAAGTCGCCGG
CTCCAAGCAGATTTCCGTCGACCGCTTCTACCGCACGCTGTATGAGTCGCTGCTGGACCC
CCGCCTGGTCATGTCCTCCAAGCAGGGCATGTACTTGAACCTGCTGTTCCGCGCGCTCAA
GAACGACGTCGATGTGCGCCGCGTCAAGGCCTTTGTGAAGCGCATGCTCCAGATTGCCAC
GCTGCACCAGCCGCCTTTTATCTGCGGTGTCTTGTTCCTTGTGGTTGAGCTCGAGACCAC
CTTCCCCGACCTCAAGTCGCTGCTCCACGAACCCGAGTTTGACGACGACGACGAGGAGGA
GTACTACCGGGACGTCCCAGAGGAGGGGGAGGAGCCGGAGGAGAAGACGGAGAAGACGGA
GAAGGACACGAAGAAGACGAAGCCTGTGTACGACGGCCGCAAGCGGGATCCGTCGTACAG
CAACGCCCAGCACAGCTGCCTGTGGGAGCTGGTGCCCTACTTCCACCACTTCCACCCGTC
CGTCACAGCCTTCGCCACCAACCTGCTGGTGCGCCAAAAGTCGCTGCCCAAGCCCGACAT
GGCCAACCACACGCTCATGCACTTCTTGGACAAGTTTGTGTACCGCAACGCCAAGGCCGT
CGACACTTCGGCCGCCAAGGCCCGCGGTGCCTCGATCATGCAGCCCGTCGCTGCCGCCAA
TGGCAGCATGACGGGCGCTGCCCAGATTGTCGCGCCCAGCGGCGCCTCGGGCGCCTCGAA
ACAAACGGTGGCCATCAACTCCGCCGCCTTCTGGAGCCAAAAGGCCGAGAACGTCGCCGC
CGAAGACATTTTCTTCCACACCTACTTCTCCCAGATTGGCAAGCAGTCGCAGACGAGCCG
TGCCGCCAAGCGCGCCGCCAAGCAGGAGAAGGCGGCGGCGGCTGCTGCTGCTGTTTCCCA
GGAAGACGGCGACGCCTCCGACCCTGAAGAGGAGGAGATCTGGCAGGCGCTCAAGGGCTC
GCGGCCCGACATTGAGGGCGAGGACGAGGGCGCCGATCCGGACATGGACATGGACGACGA
TGACGACGACGACCTCGACGAGCTCAAGGACCTGCTCAACATGTCGGACAGCGACGACGA
TCTTGACGGAGACGACTTTGACGGCGAGGGTGCTGGCGAGGAAATGAACGTCGACGGCGA
CGGCAGCGACGGCGGTGTCGAGTTTGCCGACTTTGCCGACTTTAGTGACGAGGAGAAGGC
TGGTGGTGAAGACGAGGACGGCCTCGTCTCTCTCGCGCCCAAGAACGGCCGCAAGGCGGG
CCGCGAGCGCCGCAAGGAGCTCAAGGCGCTGCCCACGTTCGCCTCGGCCGACGACTACGC
CGAGATGCTGGGCAACGAGGAGGACGAGGACTATTAGAGTTGGAGGGACATATTTGGGTA
ATCATATTGTACATTTAGCGCAAAAGTTATTTATCGCATTCTTCATATTCATAGTCATAT
TCAGTCATATCGAGACTATCAAAGCAGTTGCATCAAATCAGTTGCATCAAACCAGTTGAT
CAAACCATTTGCTGCGCATCCCACCGCCTGCCTACGCATCAAACCATTCCAGGGGATCGC
TCTCCGTGAAGAGCGACCGGAACCGCTTGTGCCCGTCGGCCGTCTCAATGTCCGCCGTGT
GGAAACTGTGGAATAGCGCCGGCTGGTCGGGGCCTTCCGAGAAGGCGCGGAAGTGCACGA
AGCTGGCACGGTGGCCGCTCGCTGCCAGCGCGGGCAGCCGCAGCTTGCCAAACAGGATCA
GGCCGTACGCCGTCGAGGCCACGCGAACAAGGACAAAGTCGTCGGGCCCAAACGAGGCCA
AGTCATGGTCCGAGATGTCGCGCTACACACGTGTTAGTGATAAACAAAAAGCTAGAAAGC
TGGTCGAGGTTGTTATCCTGTTATCTGCCTGCTACGCCCATGACTTACGGCCGCCGCAAA
AGACTCCGGCTCGTGCTTGTCGTGATCATGGCGCAAATGCACCAGCTGCTTCTTGAGCTC
GTGCTCAATTTCGCCAAAGGCGACGATGGATGCCTCCTTGGGCGGGTGGGACTCGCCGAG
ATCGCATGTGTCCTTAGTGGCCTGAGAGTGTTAGCTGATGTAATGTTATGTTGTGTCGGC
AGCCTTTAGTTTTCTCACCATTTTGGGTTGGTTTCTGTGTAAATATCGTGATAGTAGTTA
AAGGAAGAGAGAAAGAGGAAAGAGCTCTCCCTAAATACTTGTATTTCTGCGACAGCCAAG
ACTATGTTCCTTCCTCAAATATCCTGGTAACGAAAGGCAATGACGAACTGCATGGACGGT
GATGACGCCCCTCCTTCCCTCCTGCCCTCATTCAGGGGTCCTCGTCGTATCAAACAGCTT
GCTCGATAGTGCCTATGACGGCAGCGTTAGTGCATAAGGCTGGTCCTTGTCACTTTGTTC
AGTCGGCTCAGAAACTGAAACGTCATACGTGGCGGTGCAGCAGCCACAATTAGCCAGGCA
CAAAACTGAAGAGCGACACTACACGCTGGCAAGTGCGTCGCACTTGCCCTTTTCAACGGC
ACAATCTAACCAATCACAGTGCTTGTCTTAACCCGTCCATCCATCGAGCCTCGGCGAAAA
AGATGCGCAACAATCAGCATCGTCAACAATCGAGTCGGCGACAATCCAACCACGACAACG
CGCGACATAAAAACTCTACGTGATCGGGCCGGTTGCAGTCAAACCTCCACCCGACTACAT
AGAGCGCGTCGTTCCCTCCCCTCCCCACCCCAATTGGAGCTCGCTCGCTCCCTCCCTCCG
GCCATCACGATGCCAGCACAACGCGCCCTCTCCGTGTCGCTCCGGCCGGTGCTGGCCCCG
CGCTCGCCTCTCTCTCCGTCACTCTTCCTCTTTCAGCAGCAGAACCAGCAGCCGCCATGG
CAGCAGGCCGTGCGCCTGGGAAGCATGCTCACACACAACCGAGGCCTGACACCATTATTA
CTGCGTCGCCCATCGCCCGCAGCAGCCGTCGTCTTGCGCAACATTAGATGTGAGTTTCGC
TTTCCCGTTTTCTCGTGCCGACAAAATCATGTGTTTTCTAACGCTCATCTGTCCGTCTTT
AGTACATGCCTCGACTCCCTACCCACAACAGCCCATGGCCCAGCAATTTCCGCCCGGCCA
AGAACCACAGCCGAAGAAGCGCAATATTTTTCTCAGAGCCTTCATCTTCATGTGCCGCGC
CTATGTCTTCTGGAGCATTGGCGAGTACGTCGGCCGCAACCTTATCAAGAGCTATGCTGG
GCCGCTTGAAACGGCCGACGGAGCTTGCGTCATAGACATGAGCAAGTATACAGACGAAAG
AGAAGCCGAAAAGTGCGAAGAGCTGCACGAATACATTACAAATCACCCGCTCTTCCACCA
CTTGAACGAAAACGTCCAACTGGAGGCGACACACCCCCACTACAGCCTGCCCGAACTCTT
CCGCCATGGCAACCTGACCGCCGACACACTTGTGGGGCCGAATCTCATGGCCTTCCCCCC
CTTGACCTGGCAGGACAAGGAGGGCCAAACGCTGTTCATGATTGTCCACGTCGGCAAGGG
ACTGTGCGGGCACCCCGATATAGTTCATGGCGGCTTTGTTGCGACGCTGCTCGACGAGTT
CATGGCGCGCTGCTGCTTCAAGGCCGTCCCCCACGAGATCGCCATGACCGCCCGCCTCAA
TATCGACTACAAGGCGCCCACGCCCGCCGACGAGTTCCTGTTGCTGAGCGCCCAGACGAT
GGAGGTCGAGGGCCGCAAGGCCATTGTCAAGGGCACCCTGCAAGTGCTGCCCAAGCCCGA
GGACGTTGACTTTAGTGACAAGGAGCACGTAACATACAGTTCGACAGTCTTGGCCCACGG
CGAGGGCCTGTACGTGAGCCCGCGCCAGGCCCAGGCCATGGCGACAACCTACAAGATCTT
GATGAGGTGAGAGGTCAATGCCAAGAGCACTGACGGGAGCCGGACAAGTATATTATATCA
ATAGAGCAGCGGCATTCTGGTATAGACTATGAGATTGAACGCATTGATCCCAATTGTGAC
CTGCTATCTCGGATATGGGCTGTAGCTCCTTGTTACCTTGCCCTACTTGTCTGTACTCGA
CTTGGTGCATGGCATGCTACTTTACTGATTTGGATATTTAGATTTATTCATAAGTTCGTT
GAGAACAAAGCCAAAAGAAACGCTGCATTGATGTCCAAGCCCACAACCCACAACCCATGT
TCGAAATAATCGCACAAATAGCCGCCTGTCCCCACATAACCAAATTATAATAATACAGTG
TTTTGTTTTCCTTTTTTCTTCTTTGGTTTGTTTTGACCTTTTACCGTCCCCCTCATCATA
ACAATCGAATGCCCATGGTCAAGAACATGGGCAAAGCAGCCGCTGCCATGACTTTCCATG
CGGATCCATGCGGCGCCGCGGCCGAGTCTTCTCTTGTATTGGTAAAGGGCGACGAGTCGG
TTGTGTCCCTGGCGGACGCGTCTTCTGTCTTTGTCTTGGCCGCCTTTGTTGTTGGCGTGG
TAGTCTGTGCATCTTTTGGCGACGCAGTCACGGTCGTCGTACCTTGTTCCGTCTCTGCTG
CCGCTGATGATGTGGTCGTCTCCGTCGTTTTTGTTGTTTCTGTTGTTTCGGAAGATGATG
TGCTGGACGTGGCAGTCTTTGCAGTCGTGCCCTGGGCCGTCCGTGTGCTCCGGTAGACGG
TCGCCGTTGCGTGGGTAGTGACGGTCGTCCGTATCGTGGACGGCTCGAGGCCCAGCGCCA
CGGACACCAGACTGCTCGCCGACGACAGCGCCGAGCTCAGTTTCGTCGTCGGCACGGCCA
GCTTGTCGGCCGCGCACACCGTCGCCACTACCTCGATAAACTCGCTGTCAATGGCGCCGA
TCACATCGTTGGCCGTCTGGGCGCTCGCATTGTCGCTGCTCAGCAGACAAAATTTGGCGA
CGCACTGGACGACATTGTCGAGAAACGAAGTCGAGCCGGAGGCGGTGCAGACGCATTTGG
TGTTGGAAGTGCCGCAGCCGTTGTGGGCAACACAAATCCCCAGACAGCCGGAAAAGGCGA
CTTCTGTGTTGGACGTGGAGCCGGCGGCGGAGGCGAGGGACGCCATGGATGTGAGAGCGG
CGGCCAACACAAATGCTCGCCGGCGGGTCGTGATTCGGGAGTCCATTACAAGGTTGTGGA
GGAAAAAGAAAAGGGGGAATCGCAGGAGGCCGTGATATATGATATCAACCACGATCGTCA
AGTCGTCGTCAAAATCGATTATCGCAGATAATCGAGAATATGTCGATGATACGATGAAAG
CGCTCGAGCCAGGAGCCTCCGAAAAGAATCAAAGCGCCCCTGTTTCCGAAAGATGAGCTG
GCAATGAGAGGACAGAACAGATAAGAAATAAATTGGTGGGCAAAAAGAAGGTTAAAGAAG
GTTTATGCGACCGGCGGCAGTATTAAGAGGGCAATAAGAGGAGACAACAAGTATGACGAT
GGGATAGGGCGAGGTCGAAGGCAAAACCGAGAAAAGAGGCAAAGAAGGCGGCTATTTTGA
GAGAGGCTGAGTGTGTGTATCGAAATCTGTGATGTGTGAAATGTGAAATTGAAATGTCCG
AGATACCAGCTGGACGGGAAGAAAAGAAGACGCACAGCGTATGAAGTAGATGAAGGAGAA
AAGTAGAGAAAAGGTGAAGAGCGATAAAAATAATGTGGGTGTACGAGAAACAAAAGAAAG
GGAAGACAAGAGAAAGAAATGAGAAAAAAGAAAGAAATGTGTAGGAGACAGCCGAGACAA
GTCAGGAGTCGTCGCACGACGAACGGGCCAAGTTCAACCTATCTTACACGGAGGCGAGAC
AACGACAAACAGAGGAAAGGGACAAGAAAAGGGAAAGGCGAAAAAAAAAAGAAAACAACA
TGTCAATGCCGTCTTGTGTCCCATCTTTCGGCCAAGTTTCCTCCTCAACTCTTCTCTTCG
TCTCATACATTGAACAACGGAAGGAAACGTCCATACTTTCTCTTTGGGACCAACAAAAAC
ACATTCCGAATGCGTGAAGAGAGCCACCATGAGACCAGAAGCAAGGAAACTCCAAAATCC
AGAGGCTGTCCAAAATCTGTCCAAAATTTGTCCAGAGTCGTGCTGAATGGAGAATCGTGA
CATCTGGTTGGCTGTTGAACGTCCATTTTGCAAACCAGGGGAAGCCCGCATGAAACACGA
AGCCAGCACCCCTCTTGTCCCCTTTTTGCGCTCGCACGTTCTCAACGTTCCGCACGCTCC
ATACGCTCTCCAGCTCCCCCGTTGTCCCAAAACACTGGCGCCCAGTGCGGGTCTTTTCTT
TCTTTCTTCCTTCCTTTCTCTCTTTTCTGTTGTTCTTTTCTCCTTGCCCTGTCTTTTTTC
TTGACTGACGGTTTTTAGAGTTTCGGACAAGTGCCGTTTTCAGCGTGTAAGTGGGCAAGT
GGATACAGTGTCGTTGTTGACAGAAAAAAAGCTTCGTCCGACGATCATAAGAGCGGGAGA
GTAAGAAGATCAGAAAATCAAGAGAATCCGGGAACTCCAAGTCGTGACTTAAAAAGATCA
CCGAATCAGGCTCCATAATAGCTTAAAGAATGTACATGTACCCAGAACTCTGGACCGTCA
TAACATAACTGTCTTTCTACGTCGCGTCCTCAACATTCACATCGACAACCGTCCAATCGT
CCAAATCGACTACACTGTTCTCCAAAACGTTCTGTTTTACTCACTCTCGTGTCAATTTCG
TGTCGATGGTCACAGACTAAAGACGCAACACAGGTTGACGGCAATTCTGCCGAGACAAAG
AGTGTTAACATTCCACAAAGACAGGTTTTGTGATGTATTTCTGATTTATGACATATCCCA
TGGGACAAAGTTGGACTTCATACTGTCCACCCGTTTCCGTTCTCACCTTTGCCGCGTTTT
TGCGCCGTTTTAGTGACTTTTGAGGCCACCGGATGAGCATAAACCGATGCTCGCAGCTTT
TCTTCTGCCCAAAGTTTGCTTGTGGTCTGGACAGCATTCTGGACCCAAGATGCCATGCAA
CCTCCCACGCTGGATGGGTTGCACAACCTCATTTTGCCTCTTATTTTTGACATGAGCGCC
CTGTCGTCATTTTAAGTTCCGAGTCTGTCAAGAGCCCCGATTCCTGTTCATTTCTTCACA
AAACCCTGGACCACGACCCCGTGTTTCATGTTTCAGATTCAGGTCTCTGGCGCACATGCC
CCTCTCTCCACCACTGTCTCTCTTCCTCTTCGCAACCGCAGCGTATCGTCAGAGAGGTAC
AGATAAGCAAAAGCTGGCGCCAAACTGAACTCTGTTTCCATTTTGCTCTCAACCCAGACA
AGACACATGACCTCCCATGCGTCACCTGCAACTCATTCATCATTTTTCTCGTCTACACAC
ACGTGCCAAGTTGGACAGCGACACATGGCTCCTTCATAAAAAAGATCATTTCAACTCTCA
TTATTGTACATCGTGATTGCTGTCTTATTACGTCGTCGGTCTCCTCGCTGACCAGCCTCT
CTGCTTCAACTTTTCGACAACAACGCGATGGACTTTATGCAAGAAGACCGTTGGCGCCGG
GAGACTGCCGACTTGCCTTTATCCGGCATCAGTGATACTATTAATATCGTAGAAACTGCA
CTTGTTCTTCTGCAGGTGGCTCACCTTGCGGCCATAGGTCGTATTTTTGTGATTTTTGTG
CCCAACAACCAACAGACATGTCGCCTTTCTCGTGACTTCAGCTCGTTCTGTCTTTCCCTT
TCCATGCCGTCTGATAGGGCTGTGCTAGCGCCTCTAGGCACCCGCCGTGCCCCATAATCA
CCCGCAAAAGCGCACGGTACGACATAGATGCTCAAATACTACCCCAAAGAGTTGAGCGTC
CACAATATGATTATGGCGAATTACAACGGCGCACCATGATATCCTCAGCCTCAGACGTGG
AAGTCACCTGGCAAAGGCATATGTGCAAAACGATGCTGGAGGGGTATTTGAGAACCGTTG
AGCTTGAAACAGCTGGATTGAATCAATTAAATTTGTTGAATTTATTTCAACTTGTCGCCT
TTCATGTCTATCTTGCCGTGCTGTGGAAGCGAAGCTCGATGATCCAGGAAGGTGACAAGG
CCGAGTTTCTGCGTCGTGCCTTCCTTTTTTACAGCGTGTACAACATTTCATCCCAACTTT
TCGCGGTCGCCCTTTCCTCGTTGAGCTTCCGATCGCGGACACACCTGAGAAAAAAGGGAC
TAAAAAGGCCGTTTTAACTGAAGCTCTTCCGTCTCGATCATATCTCAAGTATCGTCAACA
CACGACACCGAGCATGGCTTCAAATTCTGCAGCTTCGTCGAACGGCCCGAGTTACCCTCC
TCCAGTCCGTCAGCGGTTGTCGGGTCCGTCCCTTGATAATAGTGTGCCAAATTCCCCTCT
TCCTCATGTTCCGCCGCTAGAGGCACAATCCCACGCACCGCCAAGTCCACCGGCCGGGTT
GCCCGGTGCTGATGGCCATCACCCCTTTCGAAACTTTGATGACAAGGAGGAATACACGAA
AGCCGTCAAGGAAGCTTTCTCGGCGTCGGCCCGCAATTTTGTCGTTGAGTTTGGCGACCA
TCAAGCACAAGTGGCGTACGACCTGACAGAGGACGAGGTCAAGAATCGACTCCCGTCCGC
TGGATCAACATCTGGAATCCCAGCACCCAACGTGGCACCGTCGAGACGATTGGTGACCAC
TACAACTTCTCACGGCGCTTGACCATGAGCATCTGGGCATGGGACCAGGTCAAGTCGAGG
ACGATCGAGGCCAAGCAGGCTGCCCGACATAAACAGCTGCATGACCGAAAACAGCACCCG
CACCCGCACCATGTCCGAAATTCGGGCGCATCTTTTCGACACCGTGTCAGTTCCCGTTCG
CAGCCTGCACAGACATCGCCAAAGTCGGTGGCCGACCTGGAGCACGGGGTCGTGATGAAT
GCCATATGGGGATCTCCGGGGGCATCTTGCATCGACAAGGAGAAGCTTGCTGTCCCAACC
ACTGGTGGATTCTTTGATGGTGCACCTGGAGCAGCGTCTTGCCCTGTCCCAGAAGCCGAT
GCTGACGCTGCTGCTGATGCTGATGCTGATGCTGATGCAGATGCAGCTGCCGACGATATC
ATCGATGCCCTCGTCCAGAGCAACAAGGCCGTCTTCCAGATCATGCAGGAGAGCCTCAAC
TACACCACCATTGACCAGGAGCAGCACTTTGTCTGCATCGGTGCCAACTGGCTGCACCGG
CGAGCAGAAAGGCCCGGTCCGAGGAAACGGCAAACAAGCCTCGTGCCACCCAAACACTGG
TCCTGGTTTGTCCTGTGTGACGATCGTGAGTCTAACCCGCCGTGTCGTTTTCTGTCATTT
TCGTTTTAGAATACGGCCTAATTTTGTAGACACCGTAATATCCTTCAACGAGGCAGCTTC
CTACGAAAAGGCGCCCAAGTCCACAGACAAACTGGCCCTCGAAAAGGAAGAGCTCGCCAA
CATGCGGTCCAACACTCTCAAGGTTTTCCGGCAGCTCTCCAAGCTGGGCCTCGACGAGGA
CCAGCACAAGTTCTCGCAGCTCACCTCTGTGCGCGACCCCAATCGACGAGGCCCAAGGCG
AGGAGAAGCCCAGGCACAGAGCGTCGACAGTGCAAGCAACCTGTTCTACTACCTCTTTGA
GGACTACTCGGCCGCCTTTGATATCCTCAACACGTCCAAGGCAGCCCTGGATGAGATCGT
ATGTCCATTCCTTTCTCCTTTCTCTTTCTTCCAACACCATCGTCAAAGCATACTAACACC
ACGAAGAGCGGTCAGATTCTGCGAACAGCAGTAGGTTCCATCACTTTCTTTGCACGTCGC
CTCGATACGTCGAGCAATCACTAACACCCTCCCTCTAGGATTGGAAGAATAGGGACGACA
CGACCGACATCATTCCCAGGCTGTATACCCTCAACAAGGAGATGCGCCAGCTGCAGCACC
TCTTCTCCAACTACAAGACCTTGATCGACCGTCTCCTGAGCAGCGCCGTCACTGGATCTG
GGCGGAACAGCGGCACTTTCTACGACAAGGGTGATGCCGAGAACAACACGGGCTTTGGAT
CCGATCCTGGTGCGAATCCCAGTATCACTCCCAATCTTAACGCCGCCGACTCCCGTCTCT
TCTCGGCCAAAGCTGTCAACCGTTTCAGGCGCCTCCAGGTCCAGCTCCAGTCGCTCATGC
TCGACGCCATTCAGGACTGCATCGACGAGAAAGAGTCGCTCCAGGACACCTACTTTCACC
TCATCACCCAGAAGGACTCGCACTCGACCGAACGCCTCACGCGCAGCGCCACCCTCCTCG
CCAAACTCTCCGTCTTCTTTCTGCCCATATCCTTCATGACCAGCTACTTTTCAATCCAAA
TACCCGGCCTCTTCGACAGCTACACGGCCTGGACGTACTGGGGCGCCTTTGCCGTCATTG
CCAGCATTTCGTTCCTGAGCCTCTTCTTCTTCAGCAAGGTCCTCATGTTTCTCAGCGAGA
GGCTGGACCACTGGGCTGACGGCGCCACGCGCTGGACGTCGGAGCGTATTGGGCTGCGGA
AGCGCAGGGACCGGCGGGCCATGGAGGCAGAGGATGAGCTGTGATCATGCTGTGGTGCTT
CGTCGACATTGCGTTTTCGCATTTCCTCATTACCTTCATCTCGTTTGCATCTTGCCGTGG
ATCATCTTCATTGTTCGACATTTCATATCATGTTGTTTCATTACTGTCGTTCCAGCTATT
TAGTATCAGATACCCATACAATCATGCTCATAATATCGTTATTCAGTTATTCATTCATAG
CATCTCCACAGCAATGCCAACGATGGACAGAACTGCCATAAGAAGTCCCAGAGATGGAAT
GCCTTGCCTCATCCCGTCGTTGCCGGTCGAGAAGCCTGTCTGCCCTGCACGGCCCGAAAA
GAGGGACGAGCACGCGGCCGCGTTGGACGGCAGTCCTCCACATGCCTGACTGCTCAGACT
GCTGCAGACACCCGCTGCCGATGCTGGCGCCAGAGTTGCCGTTGGGTTTCCGATGACGGC
CCGCCTTTCGTTGGCAGCATCAGTTGGCGTTGGCTCGCCGCGTTTTGTAAGCGTCGTCGA
GCCGGAGATGATCACCGTGATGGCGCCGCCTCCTCCGCCTGCACCAGCGTTGTCCGACCC
CGGTCCACTGGATCCACTGGATCCACTGCCACTGTTTAAGAGGTACGACGTGCACGGCGA
AAACGTCTGGCTGCACTGCTGCACCACGGCATCGCACGCGTTCACGTCGGCCAGCGCCGT
CGTCGCCGCCACGCCTGTCGGCAGCAAGTAGGGGAACGAGTAGAACGAGTTGGGCACGTA
CGAGGCCGCCTGTGTGGCCGTGACGTACGTCGCAGGCGCGCTGCCCGTGCAGACGTCACC
AGCAGGGCAGCAGGCCGGCCGGCTGTCACCTGCGAGCGCGCACACCTGGTCATACGGACA
GCAGATGCCGTCAAACTGCGACCCTTGGCTGGCGCAGCTGTAGTAGTTGGCAGGGCAGTT
GGTGTTGCCGTCAGCAGCCTTGGCGATGATAATCCCATGCGCAGGTGTATCAAGAGTATC
AAGAACAGTAGCGTCAAAAAGGCCGGCCCCGACGACGGGGGTAGCCATGGCCATCACCAC
CACCACCAACATCACCACCGCCGATGCCGTGCTTGCCGGCTTGGCTGCCGTCCGTGACGT
CGACGGTGCCTTTGTCATCCTTGACATGTCTGTTATCACGCCTGTCAATGTCGTCAATGT
CGTCATCGTGCGTGGCATATTCTCGTATTCCTCAAATTTAAGGTTCGCGACTCCTCAAAG
AGGTATGCTGTTTTGGATCGTCCTTCTTGGCCCTGTCAATCCGTTGGTCGCGCCTATCTC
GCCCTATCAGAGGTTTCGTTTTCGGGTCGTGATCTTCGTCGACCGTATCAAGGAACTGTT
GCGTTTGGCGATCTTGGTGGGTTTGGTGATGGTAGGATACGTCCAAACATGTATCTCATG
ATTCATTTCGACTCATATTGCAGCGATTCTCTTTCCTGCCTCGTTTCTTTCTTCAGTTCC
TCTTCTCCAAATTGCATCACCAGCCACCCGGTGCTAGTCGCAGCCCGTTGTGCGACCCAA
TGAGCAATCAGCAATGGCTGTACAAGATATGGCCTGAATACATGGGAATTGAACCTGAAC
CTGCACCCGAAACTGCAACTGAACCTGCAGCCTGTGTCCTGCGACCTGCCGGGCGGCCAG
ACATAAACAAGGAAACAGTCAACAAACATTCCCCACAACGGGGCCCTGGGCAGCGGCACA
TCGAGCCCAAATAGGCAAATAGGCGTCGAAGCTGGCTTGGTCTTCGTCCTTTTGGTGTCT
TCTTGGATGTCTTGGCTGCGTGCATCGCAGAACATGGAGCATGGGTTGTCGTGGTTGTTT
TTGTCGGTGTCGTCCCAGTGGGTCTTGTCCTTCCAATAACACGGCCGCAAACGAGAAAAG
AAAAGAAAAAGCAAAACGACGCCAACAGCCCTATGACGTGGGCAGTCCCCAGCGACACCT
TTTGCTTCTTTCCTTGCTCATGAAGCTCCTCTTCTTTGCTCCTGCCCCCTCTTTGCTGCA
GACCTGCAGACTCGCATATCGACAAAAATAGGGAAACAACAGGGCAGAAGGAGCCGAATG
CTGGTCAAGATGCTGGTCCCTCTTGCGTTTTCTTCGCCCTTTTCCTCCGCCCTTCTTTCC
CGTCATCTAGGCTGTGTTGCATTGCTACCCTTTTCGTCCATTTGCTTCGGTGTTCCTTTC
CTTGGAGAAGGCATTATTGGGTCGTCTCTTTCCCAAAGACACGCAAGAGCCCTCTCCGTA
AACTCCGGTTTACCTTTCTCTGCTTGGAGATCATCGTTCCTTCTTTTTCTTCGTGCCTTC
GCGCCTTCCTTGTGATCGTTGCAATTAACAGTAGACGCGCTTCCTGCCTGTTTCGTCGAC
AAGGCGCAGAAACAAGAAAACAAGACAACAGCAAAACTCGCAGTTACCCTATTCGTATTC
AATGGCACATTTCGTAGTCTCCTAGCCCCCTTTTTGGCTTGGCCCCATTTTGTGTCCGTT
GTTTGTTGTTTCTCGTGCGTCTGCATCTCCGCGTCGTTGATCGACTTTTCGACTTTTCGA
CTTTTCGACCCTCCTCTCTTCTCCCCGCCTGTCACCATCTAGACTTCGTCCAGACCTGGA
TCCGGATCGATAGGCAACCGCCAGGCGAAGCAGTCCCGTCTTTCCGCTCAAGTGCGCTCA
GCATCCACTCGCCAACACACAAACACAAGTGTACAAAAAAAAAAAAAAAGCGAAACAGCC
ACAAGTCCACCAACCATCTTTGCGCATCCACAAACTTGATCCCTGCCAATATCATATCTT
TTCTCGGTGTGGCTTGTAGCCACCAACCTGCGGCGGTGCATGGACTCTTCATCATCCGTT
TTCTTTTCTCTTTAGCGAGCATGGTCGACGCATCTGTTCTCGTCGTGCACGGGACACATC
GTGGTTTTGTGGGCAACAATTGTCATGCCATCTCCTCGTTATGCTCTAACTGAACATGGA
GTTCATGTCGGGCTGTTCCTCCAGTACTTTTGTTTTCGTCTGAATGTTCTCTCATTTGAG
GCTGTTTTGTTGTGTTGTTCGCTGTCTCTACCATGTTCTTCCCTATCTTTGCCACGAGGG
ATCCATAGTGATTCCCTCTTTTCCGGGGGAGCCCGCGGAGCAAAGACCAGGAACGGGATG
GACGCTGGAAGCGAAGGACGCCCCGCCGGGTCCTGGCCACGCGATGGATGCGGCCACGAT
ACAGATGTCATGGGCAAGCACTTTGAAGCACTCCAATAACTCTGAAGCACCCTAAAAGGC
ATCGCCGACCATCGTGGGACGATGTCCAATTTGCAGTGCAACACGGGCACGGCCCTCAAA
CGAAGGTCCCTCCCTGCTGGCATCTTTCAACAGGAAGACAGGAAGACAGGATCGACCCAT
CTTCAGGCCGGAACTTCTCCCATATGTCGATTGTTTGGTTTCTCCTTCCTTTCCTTTCTC
GTCGAAACCTTCGGTGCCCCTTGCTGTCCCTTTTCGGGTACCTGTGTGCGAGATTTGATC
CATTCCAGCCCGTGTCTTTGCCGATGTCCTTTTGATTTGCGATGGAAGGGCCGTGATGCG
CAACGGCGCTCCAGCTAGTCATTTTGGTCGACGTTCACGGTGCCTTTTCTCCTTTCCTCC
TTTCTTCCTTTCCTCGTCAACAAAACCGTTTCTTCAAGATGCAAAAACTTGATGCATGCA
CCTGTCCCTCCTGTTACGTTGTGTTTTCATGCTCCTACCGGCGTTTATTGCTCGGACAGT
TTGGCCCGCCTACCATCAACTGCTCGACAAAACGGCAACACATGAGTCCCGCACCACGCA
ATACAATCTACAGCTCCTCCAGACTGCAAAATATCTCATACGGGGCACGGAGCTCAATCT
TCCCGCTCGACGACATGTTCTCCTTTTTAGTGCAGCCCCAAAGGACCAGAATGGCCAAAT
CCAGGCCACAACACCTCGCCTATCTGGCTTGGCTTGCATCACCAACGCACCGTTTTCTCT
TTTCCCTCAATACCGAGTGACATACTGGAATACCAGTCGGTCGAGATGCCAAGATGCCCG
ACAAGTTGGACTCACTGTCTTTTAGTTTACGGCCCGCCATGCTAATACTCACAGTGACAA
CAGAACTGGCGGGTGTCGGATAAAACGGCGGGAACCAAGAAGCCCGTCCCCGTTTCGGCC
TCTTTTGCCAGTCTTATTCGGCTCAAAATTAGACACCATCCTCAACATCCACCAAAATGA
TCGAAATGCACACCAATTTCAAGGCCCTCCAATGTGAAACTCACCAACCATTCCCTTCAC
GTCACTAGCCTCTGAATACGAAGGGATGACAGACAGACATCACCGATTGAGAGTGACAAG
TGGGACATGTTCAAGAAAAAAACTTGCTCAAGCACACCACATGGACTGTCACTAAATCAG
ACAATTGGCCAATTCAGTTGGATGGGCTCTGTATCTCCACTCACAGACACCGAGGCTTTT
GTCTAGCTCTCTCACCATCAATTATTCTCCCAGAGAGAGAAAGAAGGCTGTTGCAACCTC
CACCGGCCCCGTCTGCACAGGCCAATGCTTGTCTGTCCTTAGAGGCTGGAAGTGAACCGG
ACGAGACTCCGCGGCAAGTAAATCCCGTTATCATGGACGAACATACACATAAACACTCAC
TTTGAGAGGCAAATGTGAGCAACAGGGCTAGCGCAGGGCTGCAAAAGTATCTTCAGCACT
TCATAGATATCTGCTTCCCGTCGTCGTGGTCAGAAACGACCCTGTTTCTCACTTCACTCA
ACCGGCGGCGTCTGACAAGTTCCTCAGTACCGGAATACAGACCGGCAAAAAGGCTATGGA
CGGGCCAGGCCCAGGTCCTTTTCGGTATTCCTGTCAATGGCATACCGACAAACATACTCC
GTACTGAATTGGAAGCTAATATTCGGGTTATCATGGTACCCTTCAATCCTGTCGCCATTC
TCATCCCGCATCCCTTGTCCTCGTTCCTTCAAACCTTGGACTCGGGTCTTGAATCGCTCC
GTGGCAATGGCAATTTATGAGAACAGCCTTTTTTTGCAGTTTTTCGTGATCTTCTAGTTC
TTTTGCGACTATCAAAATCCCCTCCAACTTGCCAACCAACAAAGGCCGTTTTGGGACCTA
TCCCCAGTCCGTCCCATCGCCCATTCGTTCGTGGATTTTCTTTACGGCATTCCCAATCGG
GAATAACGGCCGTTGCAACACGGGTTTCATATTAGTGGCATCACAGTGGCCTGTGGATCA
GAGCTTGGAAGCTCTGGGTTGGTAAAACGGAGAATCAAAAATCAAAACGGTCAACCCCAA
AAGGCGGAGTGGAGGAAGCACTTCGACAACCCAGCTTGCTTGAACGCCTTATGCCGTGTC
ACCTGCAGCTCTCGCGACTGCAACTCGCGGCAGTCTCGATAATTAGGGAACATGCCATAA
ACACACAGAGCTCGGCCAAACATTCCAATCGAAGAAATTGAGGCAATCGCAATCAAAGCC
CGGTCAAGTTCACAGTGGCCACATGCACAGCGGCCATTGTAGCCAGCAACCGCAATGGCA
ATGACAGAACTGGCAGGACGGGTTACCAATGCCATGACAAATTCTGAGGGTTGAGACCAA
TTAAAGAAACATCGAGAAGACAGATACGATACGAGCATAGCGGGCGTCACCGCCAGCATC
GTATCTGGCCTCTGATTTGCAGGCGCTTCTTTCGGCGGCATCTCGTCTGCTGGCGATGAA
CAGCCGGTGTGCAGCCAAGTTTCTTGGGGTTTCTTGGGGCAGCCAGCACACAAGCCCACC
ACCAAAAAGAACAAAAAGAACAGAAAAGCATGACGACCAAACAAACCCACGCACACGCCC
CCTCCATCCTGCAACCAGAACAAAGGTTGGCAGGCGTGTGTCTTCAGCCCTACGACCGGC
AACAAGCAGGAGACAGGAGACCTGGAGTGGCAGCATGCTGTCAGCAAGAAGAAACGGGGG
AAGGGGAGGGTCGCCCACATTCTGGGACATTATGGGGTGCCCTCGACCGCCGCTCGGTGC
ATATTCGCGTGTGACAGACACTGAAGGCCAGGCATGGCCCAAGCCTGTCCCAAGCCTGGG
CATCTTGACGCACAGTGCATCCTTCATCGGAACGAAGGACGAAGATTGCGACTGCATTGT
GACTCAGTACTCTGAAAAAGCGGCAGACAACGGACAACAGGCGGCAGGCCAAGCTCGACT
CGCACAATACGCAGCCATTGCACATCACGCAACGTTCCCTTTTGCTTCCACACATATACG
ACGTGCTACTCTGCCGGGTTTGTAAGCGATAATGCGCCCCCGGATCGCCGCCATTCCTTA
TTCCACCGGCCTCTCTTTCACCCTTTTGCCCTTTCATGACAAGAGTACATCGCCAAGATG
CATCAAAGACGGTCTCCTCCACGCACATTCGTCCGTCTCGTCCGTACCTTTTTCTGCTTT
CTGCCTGCCTTTTGCGATCCCGTATCTCCATATTTCTTTTAAAAAATCAATATTGGATAC
CCGCCCCGGTACTTTATCAACTTTTTGCTTGCATGTCCTGCATGGCTGCATGTCCCTTTC
CCGGCGCCCGCCAATCACTCTGCACGGCCACGGCGCCGCCATTTGCGGCGAGTCCGAACG
TGTGGGCTGGTGCATTTTGGCGGGTACTGAGGAAGTTGAGGCGGAGGCACAAAACGGTGG
GCCACAGACACCAAAAAGTGGTGGATGTCGCAGAAAGTGGCATAAATGGGGAAATGATGG
GCAAGGCCTGACAAGTCGACCTGCAGTAGCACCAACGACTGGTCAACGGCTCGCGGACAA
GATGGACGCTGATTCGCCAGAGGCATGCTTGTCGCTCATTTTACGAAGAGCTGCGAGGGA
TGTTCGAAACGGCCAGTTTCTACTGTCGATCCTTGACGATTTTCTTGTTGTCGTTAGCGT
ATTACGAGCGCCGAGAACAGCAAACGTTTTCTTTTCTCTACAGAATGTGGACGCCACACT
TTGTTTTATTGGGGCCCTCTGGGTCTAGCTCTGAGACATTTCCAGGTCGCTTCTCGTAGG
GCGGCGTATCATATCGCGAGTTTGGCTATGACAGCCTGGAAGCTGTTGCAGGGTTCACAG
GGGACCACAAAGGCACAAGGCACGACAAGGCCGCTAACGACAGCAATCACAGAGAGAAGG
ACAGCTCGCCGACCTCTTTTGCCAACATCCGAAGGTTGGCGTCAAGGTTGTGCTGTCCTA
CGCCAACACAGCCGGTCGGTCGGCGATTTTGGACATTCTCCTAGCCTTGTCGCGTTTGGC
ACGTTCTCTTCATTTCTCTGATTTCGTCCATCGACGTCCTGCCCCTGCATCACCGGCCGA
TCGTACTCCCAAGACAAGTCGTAAATGCAAGAGGAACCAACAAGCGAGGCACACAAAGAG
ACCAAGAGACCAAGAGACCAAGAGACCAAGAGACCAAGAGACCAAGAGACCAAGAGACCA
AGAGACGGCGATCTTGGCTCTTCTCCATCGTGTCTCCATCGCGGCATGTTTTGATCTTTG
ACATTTCTGTTTGGATTCGGGGAGTGCAAATACAATTTGTGCCTTGGAGTTCGCCCTCCA
GCCGGAGTCGCCTGTCGTGCATCGCTAGCGTTGATGTCAAGGGGTGGAGAACGAGAATGA
GAACCAAAAGGAATCTCGTAGGGCAGAGAAAGCGGGACCCCAGGAGGGGGAGAGCAGCAA
GCCAAGCCAAGCGAACAGCAACGTTTGATGTCTGACAGGCACGGGCATGTGCTTGTCCAA
CGTCGTACCACAAACGATCGTCTGTTAGCTTCACCGCCAGAAGAGAGAAAGCATTGAGAC
GAAAGAGGCATCTAACCAAAAGATGAAAAGAAAAAGAAAACAAAAGAAATCATCACTGAC
CGATGTTCAAGACTTGGCATCGAGAGATCAAAGGGCTCAGCGGCCAGTACGAGGCATGAC
GTTTTTCCTCCATTGACATTCGTTGGCATTGTTGATCTTGCGATCATCATTCTGGCCAAA
CAGCGACGAGCAGCGACATTCTAGCGGCATGCTTTCCTTGTTTTCCATGTTATCCATGTT
TTCCCACCATGCAAAGTACAGCCACAAAACAAATGACGCCGAACCAACGTCAATTGCAGT
CGACAAAGCCAATAAACTCAACAAACGCAGGGACAGCATCACCGAAATGAAACAACAATA
TGCCATCCCGAGAAACAATTTCACATTTTGAGTTCTTGGGTTCTTGGGTTCCGTCCGGGG
ATCGCGCTCGCCGTTTGCTAATTGCATCGAGACATACGAGCACCGCATTTCAGCCACGCC
CCTTGGCCCCCTTTGTCACCTTTTGGCCGTCGTCGGGCTTCATCTTTGGTATGATCTATT
CTAAACCGCGAAATGACAAACTTTAGTCATGATGGGGCTGCATATATCGAGGTGTCCTCG
TCAAATCCTCCCGAGGCTACATCTTGTCAACCACGCCATATATTTTCCCTTTACGATTTG
CCTGCCGAACTGATGAATGGCTGCAGTGAGGCCTCTGCCCCTCGGCAAGTCGCGAACCCG
GCCGAACACAACCACCATCATGACGCAGCCATCCAATCCACCCAGCCTTCATCTCCCTTT
CTTCCCGTTCTGGAAGTCGTAAAGGATAGCTCTTTTTTTCTTTTTCGAAGAGGGTCGCAG
TCGCAGTCACAGTCGCAGTCGCAGTCGCACCAAGTGAGGGAGCTTGGGACAACTAGCGGA
CGATGCGACGAGCCTCGGGTCTGTTGGGACGTGGGACTTTGTGGCCCAGAAGGAATCAAG
CGAATGCAACGCGATGGTGGGGAGAGTCCAAGTTATCAGAGGGAAAAGACGAAAAGGCGG
ATGCACGTCCCCTGTCACTGCCACACAGCCACAATTTCTGTCCCTTCTTTCCTTGTTCCT
TTTTCCTTTTTTCTTTTCCTGCTTGTTTCCCTGACTGTATCTCTTCTGTCCATCTTCGCC
AATGCCGTGTCGTATCTGCACAGTCATAAACGCCGTGACAAATAGAGTAAGTGCTCAAGA
CGTCGTACATTGTTCTTCGTACACACTCAGCCAGTCGGAGGACGACGTGCTGTTGTGTGA
TGCAGGCCAGGGCGCCGTCACATATTTCCAGCCCTATGGCCCCAAGTGGGGGTGGCTCTC
GTCCAGAAGATCCAAAGACCCAAAAGACAAAAGACCCAGCCGAGGAGAGAGGGGCGGGCG
ATCAGCACGAGATGAGAAAAGATCACCACAAAGGCATACCATATTCGTCTTCAAGACGCG
AAGGGGAATAGAAAAGGAAAATCAGAGGAAACAAAAGCAGCAGGCGAGAATAAAAGACTC
CATACCAATGCAGGAGAAGATGAAGCGGCGTCTACGAAAAATTCAAGAACGATGAGAACG
ATGAGAACAGCGCGTCGAAGGAACAGCTCGTCTTGGCAGCACTCGTGTGAGTGTTCTTTC
TCTTCTTTGCTCCACTCTCCCGCTATGCCTTGCCAGACGCCTTACCACCAGTCTGCCACT
GTTCTGGGACTCTTGGTCATCCGTCAGAAGTGTGAGCACCTTACATCCTTTCATCGCGTC
TGTTTGTCGCTTTCTCTTCGCTCGGTACTGTCGGAGTTTTGTCAGTGCTTTTCACATGCC
GCTCTTCTTTGTCAGCACTCCACAGGAGCTTCTCCAGCAAAATGTATGGTAGTCTGCATG
ATACTGTACTCTGTAAGATGCACCCCCCTCCACCGGCTAACGCCATCGTGACCACCACAC
TCTCTGTATGTCGCGCTGTCGCCGCCTCGGGCATGACCCAATGCCATGGAAACCTTCCTT
ACCGGGTGGCAGTGGCAGTGAGAACGACACCACCAAGCACTTACACTTTGCACTTTACAG
TATGGCGTCCACCGGGAAAGTCTTGCTCCGTAGGTGGCCTCCCATACGTACCTCGCTCTT
CGCTCGCCAGTTGCCTTTTCGGGGCAGTCTTTCACCTTTTGAAATCAAATGACACGTGCT
TTCTGATTTTCTGTCTGCCGTCTGCTTACCTCGTACCTCTTTCCTCCTTCCTCTTACCTG
CACACCCATCGCGGCTATCGTTGTTGCTGACCGGCGTTCTTCGGACGTTGTTGCTTTCTT
ATTTTCTTATTCCTGGCTTTGGGTCGGTGTTCGCCGGAATCCTTACCGAGGGTAAACGTT
GTGAAGCCCACGGCTCTGTCACAAGCAGAAAAAAAGTATCAAAATAACATCAAAATAACA
TCAATTCACATTGTCATCAACATCAACGCCATTGTCATAGGACCGACAATGTGCCGGCAT
GGCTGTTGGCCATTAAATTCAGGACAATAGCGAAAACAATTAAGAATCCGATTACAAGTT
TGTAAGTCGTGTAGTACGGCGCTTGCCTGGCTGACGGTGACTCTTGCGGTTGTTTGAATC
ACGTTCCTGTAAATTGACGATTGTTTTTATTTCTGTTCTTTGATCTTTGCTTTAGCATAC
TCAATAAAATCAAATAAAATCTGCAAAGAAATCATTCCCTTTTGTCAAGTGTTGAGTTTT
TACTCTACCAGTCATCCATCTCGTATCCATGCCGTCTTTACTCTTTCACCGCTGCGTTCT
GCGTTGTTTTGTTATCGTGATCTGTATGACCTGGTGATTTTCATAATTTTGTAAGCTCTG
TCCAGAATTGCCGTTTTGGGATGGACGTGGCTGTGAACAGCGAACTGCCATTTGTGGGGT
TGATAAGCCTTGATGGAGGTGTCAGAGCGATGTTCAGTAAAACGTTGGCCGTACTGTGGC
AAATGCACTAAAGGTCAGGCGCTTTAATTATTACCAGGTGACATTATGTTTATTTTTTTT
GTATTTCTCATCATTGTTGCACTCCGCTTCGTGGCCGTTTTCGGTCGTCTGTTGTCTGTT
GTCTGCACTCTACTTTATGGACTCTGCAGCATGCATCGTGCATGATGCCATTCTAAACGG
AGGGGAATTTGGAATTCCCAATTCCTATTGCGGCCTGTGAAGTAAACAGAGCCGCTGCTT
TACGGCTGGTGCAGGTGTAGTTTGGTGGTTGTCCAAGAGCAGCGCCAGCAGATTGTCTTT
CCAATTTCCCAAAACGGTAATTCGTCTTGGACACGGCGATGTGAGTGGACCGTCCGCTTC
GCGCGGTCTCGATTTATCTCGACTTGTCTTGCTAGTCTCCAACTACCTGTGTTTGTCAAT
TCGTCGGTTCGCCTGTCCTTGGAAATTGTTTCCCTGCTTCCTATTGGCCTCCGTTTCATA
CAGTCCTTTCATTTTAGGAGAATCCGTACTGAGAATTTCGATGCAAATCCCGTGGACCCA
TCGACACTCGAGCCTCGCCACTCGAAAGACCCTTACAGACCCGTAGGTGAACGGCGGAAG
GCTATTTTGTAAGTGCTTTTAGAGGCCTGCCTGTCTTGGCCCGTCTTGGCCGTCCCCAGT
CGAGCCCCATTGTCTACATATTCTCCTGAATAACTGGACCATTTTTATGCTTCTTTATAA
GTTTTCAGTTTGCCTAGTTCTCTTGTGAGCTCGTTCTCGTCGACGGAGTATCCTCTTTTC
TCTCTTTTTGCTGCCTTCTTTTTGCCGAGACTCCGTCCGTCAAACATTCTGCGAGCATTT
CTGTATTTCTGCATTTCTGTATTTCTGGATTACACTCAGGGTAAAGAGTGCAGCATCGTC
TCCACGACCTGCCCTTTCCGGTAATCGTGTTTGTTGGTCCGTATGAGTGTCGCCCTAGGA
AAGGAAGCTCCAAAACTGCCAAGCCTCGAGTCTGTACGACGTAGTCTGGTCTGCAGCGTC
CCTGGATTATCGATTATCATCACTCTTGTCTCCATCTCCGTCATCGGCGCTTGGGACTTC
CCACGTCTCCCCGAGGAGATGTGCTGCATGTGGCTGGGTGAACTGGGATTTACGATAAAA
AAACAATATGAGAGATCGGCGTGTACGGCGTAGAGAAAGAGATTTAAAAAAAAAAAAAAC
GTTGATCAAAAGTGAGAAACGACAAAACGTAAAAAAGTAGGGGTTGACAACAAGAACACG
ATCATTGTCGGGCATATTGTCCGTTTCCACGATGCTACTCGTCTCCGGTCGAAATTGAGT
ATTGGAGTATTGTGCGAGTGTACCAATTATTTTCATTCATTTTTGGTCGCGTTCTCTGCG
GTTTTGGTTAAGACCGATCCGGCGGCGTTTAAAATGTATGCGCCAGTGGAAAGGTGCAGT
ATCAAAATTATCAGCAAGTACGGAGTATCACTCACAGTCTCAGAGCATCATTATCACCAT
CAGCATCGCTCTCAATCTCGTCAAGGTATCCAAAAGAGGCATCTAGCCCTTTTCCTTTCG
TCTTATTTGCTTATTTGTCGCATCTTGGGCCGTTAATTAAAAGTACGACATAGCTACTCG
AAATAGAGTCGAGTCCCTCACTTGGCATCCTCTTTTCTTGTTTCCCAGACATTCTCTCCC
TTTCGTTGATACTCTACAGCCGTCAAAGCCTCATACCCTTGAGCTGTAGACTGTAAAATG
TTAACCGTTTACCCTTTGAGCTTTTCTCAAGCTCTTACTGATTTGCATCCATGATCCCAC
GTCACGTTTGGAACCTTCGGTAGTCTTTGCTCCGATGTCGTTGTCCGATATCTACACAGT
AATTACGGCCATTTTGTTTGAATATTCTTCCCTTGCTCCGTCCTCCTGCCATTTCAGCCT
TTCCGCCTTTCCGCCTCAAGCTCTGAAGGTGTGTCGTGATGCTCCCTGCTTTTGTTGCGT
TGCACCCGCAAGAATGCATCCTCTTCTCGATCTTGGGAAATATTTACGGAGCACGTCGTA
CGAGAGTCAAGGAGCACTAATGGATGATAATAATAAGGGGTGGCTGTGGTGAATGGGACT
CGACGGCACACAATAGGAAACAAATGCCACTCTGATGCTGAGATCATGTACTTGGAAGCC
TTCTGCTGAGACTGAGACTGAGCCGCCGGGCGTAGAGATATCACGAACATTGAGCATGAA
CTATCACGACCATCTTGTAAATAGGTGTAAATGTACGACAGACATAGTGGAGACCTTAGA
CTTTCGGTGTTTGGAGGCGAAAAGGAGAAATCATCTCGCTTACTGTAAGACAGCCCGCTG
GGTCTGATGTGGACTGCCCAAGCGCTAAAACTAAAAACGGGGCCATTACGTCGTAGGTGC
TCGACTTACACCATTTACACCACTTACAGCGTTCTACATATGGTCTACAGCGCTCACGAC
GGGGAACGATGCATCCGCCAGTGCTAGCCCGACTCGCCGTCTGCCATTTAGTCTGTGCGC
AGCCTTTTTCCTCACCTACAATGTCAGCCCTTTTACAGCCCTTTTTACAGCCCTTTCCGT
CTTACGTCTGTCTGCTCACCTTTTCACCGTACTCCATCCCTACCAACCCTCCCTCGCGTA
GAATTGAGGTTATCGACCGTTGCAGTCTCACCCTTTTTGCTTTCTTGTGTACCATCTGCA
AGTCTGCCACGTGAGAATGGTAGCCTCTGCTGAGCATTTAGCATTGAATGGACGCCTGTG
CGGGCGAGCGGGCGAGACAATTCAGAGTCGACAGAAAAAACAATAACGACAACGGAGAGA
CAGACTCGGGGGGAGGTGAGAGCTGGGAGAGAGGCAAGACGACAAGATGACAAGACGATG
GGACAGCGGTTGCTCCAGTGTAAATGCTGAATGCCGATACTCCGTCCGAGCTCCGGTTGC
GTTGTGTCGATGCCGTCGTCTGTATGCTACGCTGTCGGATTTCCGATACAAGGCTCACGA
TCTGGAAGCAGGGACGAGAATGCACATTGTTCTGGATTTTGTCTTCACCCCTGCTAATTT
CAGCCTCGCAGGGGACCTGCTGCCAACGTTAGGGTCAAGATCGGGCTTTGAAAAAAAAAA
AAAAATAATAAAAAATAAAAAAAAAAATAAAGAAAGAACAAAGAACGATGCAGTTTAGAG
AATAGACTCCACGATACGACGTAAAGTAAAATGCATTGCAGCACGAGCATGGACCGATAT
CTATTCCGTACATCTGCGTGGACAACCAGACAATGCAAAGAAGACAAAAAAGTGCAGGCC
CTTCAAGGGGCGCGGTTTTGTGTTTCCTACAATATTCCCAATTCCTACAATATTGCAGGG
TGCATATTCCCAGTATTACCATTATTCTCATATCATCTTCACCCTGTTGTTCCTCTTATT
CACCCTCTCCCCTTCTTATCCTCTTATCGTGTGAGAACCTTGTCCAATCCGCCGGGAAAG
TGCCGCCACACTCCGGGAAACCCACAGGGAAACTCGTCAAGTCAGGAAAAGAGTTGCAAA
GAAGGAGGGGGGATGTGCGCCTCATTCTCACCGCGTGCGCGCTGTATCTTACAGGCTATC
AGAAAGAAGGCTAGGTTTCTGTACACAGAAGGGAGGGACTGTGAGAAACCTTCTAGACCC
AATGAAGTCCCGGGAAGACCCAGGGAAATGCTCGAAAAGGCCTGGAAGCCCCCAATTGCC
CAAAGCCTAAAGGTCCCCTGGCTGTCCCAAAGATCGAGTCTTGTGCAGCTCGCCTTTTTT
TACGACCGATACGGTACGACGTCGAAAGACACCAAAAGACACCTAAAAATCAAAAATCAA
AATCAAGGTGTCAATGTCACGCTTTGTCGGGTGTCGTGAGTCTGTCGCGTGGAACTTTAG
TGTGCAAGCTAGTACGACATAAAAGTAACGTGTTTTCGCGATTGATTTGTAATGTCGTCA
TGCCGCCAACGACGCCATGATGTACTCCGTAAATACTGCGTATTTACGATTTGACGGCCT
TGGTCGTTCACCGTTGGAACTAATCTTTAGTTCGCTCCAGTTGAAACGGCCACAACTCAC
AGCGCGAACGGACAACGATCAACGGCCCGCCAGTGGCGTCGCCACTTTCCTCTCGTCTTC
TCGTATCTTTTTGGCTCTTTTTACCCCATCTCAAATCCAAAGCAAAGAGTGAGCGTGGCG
CGACTTCTCCACAGCTGACCAGGGATCTCCAATACCGAAGAAACACAAAGGCAACTTTGC
GATCAGTCTGTGGAGGCTTGGACGTGGAGAAGCATCGTCAAGACGAGTCTCGAGTCGTGC
AAGACGAGACGATGTGCTGTCTCCGTCTGCATATCAAAAAAAAAAAAAAATAAGACGGAC
GCTCTCGAACGGAGATGCAACAATTGCCTCCCGTTCCTCCTCTTCTCCTTTTCCCCTCTT
CTCCTCTATCCTCCACGGGGGAAAAGCACTGAATGTTGCACAGGCTCCATTCATCGTTTT
CACCTGCTGTTTTTGTAAATTCTTTCTTCTTGTTTACTTGTCTATTCCAAATGATCGACC
GCAACGGACATGTGTGAGTGGCTCAACACGCTTTGTAAGGCAGAGGGGCCTTACAAAGAC
TCTGAATTCCACCATTTCTGTCAATTTTCGGCCAATCTCCCATTGATCTTCTCTGTATTC
CATTTTGGCCGTCTTGGCTTTTTGCCGTTCCCAATGTAAAAGACCCAAAAACTGCAATGC
ATACCTGACGGTGCCATTGTCGGTGGTTCCAGCGTGCCGTTGACCGGTTACTTTACCCTG
GCAGCCTGGGACAGTGGGACAGTACGATCTTCGTTTTCTTCCACAATCCTCGACACTTGC
CGCCCTGAGCCTTGACATCGTTGGACTCTCACTACTCCGTACTCCAGTCAACTTGACCGG
TCGAGGTCAGAATGATGATGGGGCATTGGAGAGAATATGACTTGCAACTGAAAGCGTGCA
CTTCCAGACTGCTGTATTTCCGTATTCCCACTTGCCCAGTAACTCCAACAAAAGATAGTC
TCGCTGAAAGAATTTAACAGCACTCTCAGGGGTCTTGTTTTCAGCGGTGCTATGGGAAAG
TACAGGGGTTTTGACAATGGGACATGGTAAAGCCTAAAGACGACAAATACTCCGTACAGG
GCAGAGTAAAAAAGATGGGATGATTCTGTCTTTCATGCCATCTTGGCCGGGGGGAGGAGA
TTAGAGAAAAACAAAAGGAATGAAAGCAGGAGGATTGTGTTTCGAAGAGCCATCAAGGGA
AAGGGTTGTCGATGCACATTACGACGTAGTCTAGACACTGGGAGAAAATCACTGTATCCG
CTGGACCCTGGGCGCTGTGAATGTCGGCATTGATATGGACAAAAGGGCAATCTCCCATGT
GGCAGGAGCGCTCGTGGTGTAGCACTCCTTCGCTTCTCGTCTCTCTGCGCCCGTTTCTTG
CTTAATGTTTCCTCTATTCCTTCCTTCCCCGTCAACAAACCCCTGGTAATAACAGATTTC
CCAGCAGACAGGGCGTGTCCAACTCGCCTAGCCTCGCTAAGCGCCATGTGGTTGTATCCT
CTTTCACCTCTGTACGTCGTAAAGTGGGTTTTGGCGGGCGTAGTGGGCCGCACTTGAATG
GAATACAGCGTGTAATTCAAAAGACGAGCAAATTTGAGTTTTCCGGTCCAGTACTCCTTG
TCTCCATGCCCTTGGAAACAAATAGCCGCTTTGCCGCCGTTTAATACCTGTCACTTTTCA
AGGGGGCCCTTTTCAGACTTGTGACTCTTTATTACGTCGTATTTCAGGGGGTCTCTCTTC
TATTCACAATGGTGGCCTAAAAACGAGGCTTGCTGATCTCGAGATACCCTTCAGAGTTCA
GTAAACAATCCTTATGCAATATAAATCGTACTTCGGGGTTTGTTTTGTTCTTCCCAAGTT
CTGTCGTGCGTTTTGTCGACCTTTCTTGTCTCCAACGGCCCTGCCTCTTGGCCTCCAATA
TCACAAAGATCCATCTGAGTTGTTTGCTTTTCTCCGGAATAGCGCAAATGCTGTGGCAGA
GGCGCTACATCTGCTTCCTTCGCGTCGATGTGACAGGATGGCCGCTAATCTGTTACGTCG
CATATTCTCTTTCGATAGGACGACTGTGTGGGCTGCTCTCGAGTGTTAGGCGGTGGAGAT
CGCCAAACACTGTTGGCAATGCCACGCAAATAACAGGATCTCCTTCTTTTCACACAAATC
CATCGCGTGGAGGACTTTTGGAGGGAACGCCAAAAGCTTCTTGTCGATTTTAGTCTTGTT
GTCCTCTTCCTTCGCTGCACCTCCCTCTTTTCCTCTGGACTAAAATGTCTCGACGGCACA
CAAGCGAAAAAAGGGTGAAAATAAAATCAAAGGCTCGAAGGATTCTGGCCCTGCCCAGCC
CAGAATCTTACCTCTTTCGGAGCTTCGTAAGGCTGGCCCTGCATGGCCCCCAGGCTAAAG
TCAAGACCCAAGCCACAAGCCCCAGGCCTGCAGCATCTGCCCTAGCACCGAATCGGAGAT
ATTTTTCGATATTGTCCCCTTCTCCCTCTTCTTCTCCAAAGCTTTTGCTGTGCTTCGAAC
CCTTCCTTCGATTCGCAAACAGCAGAGGGCTGCAAGGGTTGTTCCCTCGTTCTTCTCGTT
CCATTCCCTTTTGGGCGTCTTGAGGCGAATCCTTCCACGAATCCTTCCCATACAACGTGC
ACTCAAACGCTGCACGTTCTGTCTTCAACGTCGCAATTTGCACTTCGCACTGCCCCTTGT
TAGTATTGTTCTCTGCGCTGGCCTTGCAGGTTCTTGATTGTTGACACACTTTCACATCCT
CATGATCATGCCGCGATTCTTAACACAACTCGATATGAACCAGGTCCAGCCTTGCACCCT
CAAAAGAGGAATGGATGACTTTGACAAATATGGAGTACAGAGCACTGTTTTCCAGGATGT
ATTGATGGGACGAAAAGAAGGAGACAGCCCTGTCTAGACGACAAACCGTGCGGAAAGGGC
GGTGATAGATGTGCGGTGAGGACGTGGTATATGCGATCTATGCGCATGTTTGTGGCGTTT
AATTTCATTTGAGATCTTTTTTTCGGAGTTTGCTTGGGTACGGTGTGCAGTGGGTGCAAC
GGTATCGACCGAGTTCAGATTCATCGGCTTCGTCCTTCCTTGCGGGTGTTGTTCCCCGTC
GAAATGTCGCGACACTTGTGTCGGTAACCATATCTGCCGAAAATCTTTTTGATATTCACT
CGCTGGCGTCAGGACTCAGTAGACTGTGGTATGATTTTGCAGTTTTCCGGTTACATTTTA
CCCCTATTGTCAACAGCGATCCTGTCTCTTGTTGTTTTCCTTCGATGGGTTCATGCTCGA
CAGAGTTTTCTTTTCTTTTTCTTCCTTTTTTTTAAAGAAAAAAAGATAAACATATCTTTC
CTTTCTGCTGAGTTTGTCTAACTTTCTTCTTGTTGGCTTCCTTTTCGCGGATTTAGCCTG
TTGTTGTTTCACCAAAATACAGGAGTTGTAGTTTAATACCAAAAAGGAAGTTCTACTGCA
CGGACATCGTTTAGGGGACAGCGGCTAACAATATTACACAATAGACGGGAGGCGTGCTCG
AGTCGAAATTGTAGACAAGAATGTGTGGGAAACAAAATACTAAGGGAATGTCCCTAGAGC
CTTTTGCTCTCTCTCTCTCTCTCCAAAGCCCACTCACATCTCCAAAAAAACAAGGCGATC
ACTATCAAGGCATCTTATCGTAGAGGGAAAAAGAGAGAATGGCCGATCCAATTGAGAGTT
AATTTCTGGTAGGGGGGGAGGAATCTTTGGATATACGGAGTACAGTTTGTGATAAACACT
GTTTGTGGAAAGACACGGTCCTCCCAGGATGCCTTTATTTCTCTCCCGCCTCCGTTTAAT
GCACATCTCCATCTCACCCAAGGGCCGGGACTCCTGTCTTTTTGCTGTAGCAGTCTATTG
CCTCTGTCGGTTTGGCCTACCCGGCGGCATGGAAACGTTCGCTCGCTTATCAAGGACGGA
AGGACGGGAGCGGAGAGCTTTCTGGCTAACGAGGGGAGTGCTTGGGACTAGACGTGACGG
TTCTTGGGTCTTGTTCTCACAGAGATGTCGTCTCGACTTGACCTTTGGATTTGGAGTTGA
ATTTGGATTTGCGAGGAGAAAGACATGGGGATCAGAAAAGATAGACACGGAAATACAGAC
TTGCCCCTCATCAAAATGCAACGTCCTGTCGACAACTGCCTCTTTGGGTTGTCACTTGCA
GCTTTTTTACATGTTGAAGATTGTCCAAAACACGAAGCAACTTGACAGAATTCCTTCGAG
TATCTCCGTCGTCTCTGTGGGTTTGCTGACCGAGATGGAGAACATTTGGTGAGTAAGGCG
TTGTAAAAATAAACAACAACCAAAAGACTAAGCCAAACCAGGGCTTGTTGGCATTGAACG
TCTTGGGACTCTTCTTGTTCCTGGTCTTGTCTCTATCACTTGCCTTTTTCGATCCTTTGA
TTTCATGACGTCCCTGGTCATGGATAAAATATGTCCCGGCCAAGTTTTCGGCAGTGATAT
CACGAAAATACCAGAATGCAACTATCGACAAGTATTTTGTGGTACATTTTTTGATGCATA
TCGAGGTACCGACGTTAATCTTTAGTATGGAGAAATGAGGTGTACAAAGTGCTTCATCGC
CCTGTTTTAGTGCTTTTGCTCTGATATCCCCTGTCGCAGTATTCCTCATACTCATTGCAC
GGCCTGGGCTGGGCTCAAAAAAGAGCCGAAAGAGACGCCTAAAGCCTAAACAGCGTTGCA
TTGTCTCATTAGGGCTTGTGCGCGATCCTCTCTCTTTCAGTCTGTTCTTCTGCTCTGTAA
ACGTCTTTTTAGTCCTCTGTATCAAGTCAAGAGTAACAGCATTGTTCTAATTGCTCTTTC
CTTGAATATCATGCAAGACGTCTTAAGATTTGGAAGTGTAATTACTCCGTAATTCATTGT
TCATAGTCGCACAGGGCAAGCGCGATCCATCTCGGCTCCGATTTATTTTTTGCGGCACTT
TTTGTTCCATCCGTCTGTTGTTCTTTTCCGGGACGAATCATCCGTGATTTTTTTTTCTTT
TCTTTCATCTGTTCCTTCCTGTTCTATGGACCGCTCCGCCCTACCGCGCTCTCAAGTGGA
AGATACTGGGTGAAAAGGAGGGAAGGAGTTAACATTTCAAGTCCTCAAGGCGTGCATTGC
CTATATGTGACATAGTGACAAAGGCACAATGGTATCTGGCGTCCAAAATAACATTGTTTG
TAGTCGAACAATTGCTCCTACTACTAATCAAAAATTCCTGTGCTGTGTCGGCTCAAGCTC
GACAGCATATCTCGTAAAATACGGCAGTGAAGGTCGAAGACCGAAAATCCAAAACCGAAA
ATCAATGGCGGCTCTCGCTTCGCAACCGATGTCAATCAACGCAGCCAGTCTAGGAGAGGA
AAAACGAAAAAGGCAAGAAAATGCGCCACGACAGTGCACATACTCGTAACTGCGATATTT
TCAGCGCAATTTTGAGTGTGACAGATACTGGCACGGTATTTGTGTGTCGTTTGTGCCTCC
TTGTTTTGAGTAGCTTTGCTACAATTAGGGGAAAGAGCGACTTTGCTACACCCAAGACTT
GTAGGAAATGTGCCAGGGGGTGCACATTTTTGTGCTTTGCCCTCGCAGCTTTCACCCTTT
TCCACTTGCACAACTTGCAGGTTTGGGTGGTGGCTTGCCCCACGCCGGCCCAATGTCGGC
AGCATCATCTTGTCTTTGCCTGTTTGTGGTATGGTCCTGTAGGGCTGAGCCGTTTTAGCT
CGTGCTTGGCAGCAGAGAGCAGGGGGGACCGGGGTGAAGGGTGGCTCGGGTGGGAACGAA
AATGGGACAGAAGGAGAATGGAGTCGCTTGTCATTTTTTCGATTAATTCTTTGAATAAAT
TTAATTGGACCATTCTCAGTCTTTAATACGAGGGCAGACGCAGAGAAAACGGTTGACAGT
TGACTTTGGACCCACTTTAATTCGCCAACACAACTCATAGTGACTGCCTTTTCTGTCACT
TATTTTCACATTTATTTTTGAATAAAATTTAATCACTTCTTGACATAGGCAGTCGTTTTC
CCAGGGCTGAGGCGCAGACATATCGTCATACTGGCGCTTCTGCCTTCCGGATCGTGCATC
GACCGAATGATAGTGGCGGCAGTCCACAAGGAGAACGCCGAAGGCAGACAGAAAGGCATT
TCTAGAGTAATGGGTAATTCGAGGCTGTTCGTAAAGAGACAACTAAACAACGTTAAACAA
CATTTGCCAAGGCCGTATCGATACGGTGATCTCCTGTTTTCTGTTGGAGAAGAGGGAAAT
TACACTCTTGGTGATAAGTCCCTCAAGTTGATTTTCGTTTTCTTTTTCCTGTCCCTCTAG
AATTTCCGTATTCCTGTCCACCTGTTTGGCAAACTTGTTTTCTGGTCCCTAAGAGATAAT
TGACCATGTACAGTAAAATTGCGTAAAAAATGAGAGCGCGCGGTTCCCCCACCTCCCACC
TTCCAGCCCAACGCACACCCACCACCCACGTTGTTGGTCTGGGCCGTCTCACCTCCAGGG
TGAGCGGGACGAGGTTCAAGCGCTCATTGGAAGGATAGTTCCATGCACGGTCTATCCTAT
TAGACCCTGCATGGCCTTTTGATTTTTGCTGTCTATTGCGTGTCCTTCTCTGCACCTGTC
CCGTGTCTTTGACCGTTGTAGTCCGTGCTTAAAGTCATGTTGTTCTCACCTCCTTGTTGA
CCACGGTGAATACCAAATGGCTTGCCACCATGTTGGTGAACTAACGGCTGTTTGCAAGCG
CTTAGGAATCATGGTTCACGATCATGAAGATTCGGGGCGTATGGAAACAATGGAACATCT
GGAAATAATCAAACAGGGGCAAACGGGGCAAAGGGAGGAAAACGTGTTTGACTATCAGTG
CACACTTGGCAACATTCGGTCAAGACTCGAACAGACATCAAGATGTTCTTTGGTTCTGGT
GGCCATTGATCTGGAGTTCTGTAGCATCGTCTATCGACAAGTTTCTTGGTTTTCAACAAG
ATACCCTTTTTACCGGTAAGCATTGCCGGAGTAATAGCTTTAACCATTTCAACAAAAGAA
AAAAAAAAAAAAAAATCTCGACAGTGGCATCGTCCGTGGAGAACAAAATTCCAGTGGTGA
GCCCCGATGAAACTTCAAGAAGGAATAGGCGCGGTCGACGTTGTTGTGCTGCTTGTAAAA
GGGCAAAGGATAATGACTTAGCCACATTACCAAGAAGACCCAAGAATACTTTTACTTTGT
CAGACTCTTAACAGTTGATATCGCTTCCTGAAATTGGGGTAGAGGGCGTGAGAAAATGGG
GACGAAAAGACTGCGAAAGCGGAGTGCAGAACAGGGTGGTTGGTTGTTGGGGTGTGGAAC
TGGGAGCTTGGACATTTGGATTTTTGCTTCTCACCGACGGAGTAGTGGTGCTTTTGGTGC
CTTTTGCCTCTCGCTTCTCCCATTTTCCAATGCTTGTTCGGGGTGGTGAGACTTGGATTT
GTCGTTATCCTCGTAGGGCAGAAGGATTCGTTGGAGATTGGGGAAATAAGGGGGGCGTGT
GAGTGAGAATCTGCAGGCGTGGTGTATTGTACAAGAGTACTCCATAAGGGTCTAAAGTCA
TTAACAATGGCAAAACGGCGGCGGGAACACGGCAGTGCCATCCATCGTTCGTCGACGACT
GCGCACACTCATCGCCATCGTCAATCGTGCAGTGCAGGACCATAGGGCGATAATGCCAAA
TCTCTGACTTTTTTCTTGTGTTGATTCGTAGAATGTATCCAAATCGAGCCTGAAAAAGGA
GTGCATAAAGCGCAAATCTACGACATGCCGGCGTGCACATGCGTTGTATGCATGCACTGT
GAGGACCAATGTGCGGGATCGAATTCAAAGGAATGTGATTGCCAGCGCATCGTCGGACAC
ATTGTCAACCAAAAGGCCAAAATTTGGTTGTAGAAGGAATGACGATGGGCTAGAAAATAG
TAGAGGAAAAAAAAAAACAATCCTGGTCACTAGCAAATCAGTGCACGACAGCAAATCATA
GGTGCAAGTGGATACCAACAGGGGCAAGTCTGTTCGCAGAAAAAGTGTCGCATTTTGCAA
GGCATTGCGATATTGCGGCCCTTTTTTTTGGGTGTTCTGCGTGTTTTCATCTTGTCTGGT
GTCTGTCGTGTCTTCCCAGAGTTTGTCAACAATAGGGGGCTTGTCATGACAAGGGTAGAT
GGCCCTGGAGGAGGGACCTTGGGCTTTGATTGTGAGGATCCACGCGGGCCACGATGGGTT
CTTGACCGTTGTTTTTCTTTCTCCAATTCAAAAACACAAAAAGCAGGGGCAGCAAAGCCA
ATCAGATCCGCCAGAGCATCTTGGTAATGGACGCGGTTAAAAATAGGCCCTTACAAAGCA
CGTGTGAAATGAGGTTGGACAAGGAAATACGACGGTAGATTGGCAGTGGACAGAAAGAAC
GGACAGGGCAGAAAGAAGGAGGAGTCGAAGAGAGCCACGAGTGAGTGGGACCTGTGGAGA
CTGTTGATGGCGGGTGGTACCTTCCCTTGGTGGGAACTTCGAAGCGCGCCTCTTTCCCAA
CGACACCCTCGAGAGCCAAAAGGCACCGCCCGCCTTGCCTTACGACGGCACAGAATGAGA
GACGGAAGGAGCGGTTTGACGGTTTGGGGGCCAAAAAATCCCAAGAAAATTAATTACAAG
GAAAAAGGCAAAACGGGCCAGACGATGCACATGCAACGCTGGAGCCAGCAGAGCAGAAGC
GAGAGAACCCCATCGCGGCCATGCTCTCGATGTTATGTTATTTTACAGAGTTGCAGTGGG
CGATGGCTGATATGCCAAGTCTGACCGATGCTTCACAACGTTGTCTCTGTAACGGCAACT
CTCAGCGGCATGGGCCTCCGATCTTTTATTCTTAATCTCTCATTTCTGGGACAAGTCTGG
TGTCTGTCGTTCCCAGATGTCGATTTAATGATGAGGAAGTCAGAAAGTCGAAAAGGCAAA
AAGGCTGGCGGAAGTAGTCTTCCTAGTCTTCCTAGCTATTTCTACGAAACTAGCCTCCCC
AGCACAATGGTGGCACGGCCGCCCGTCAAAGCTTCAAGGTGCCATCCAGGGGGGAAAAGT
CGGAGAAAAAAATGGCAAATGGCAAACGATTTCTTCTCCAGTCGGGCATTGAGACACTCC
ACTGATGTTGCATTGTCTCTGGGCTGCTGGGGTGCTCCTTCCCTTTTCTCCTGTCTCGTC
TCTTATTTCCCTTGGTCTCTATCTCGTAGGGCAGGCGCGTGTGAGTAGTACTCCAGGCGC
CGGCGAGAAAATAACCACCAGTCATTGCCTGTCGCCTATGCTTGTCCGCTGGGCATTTTT
TTGCATACGGGCTCTGCACCTCCCTTAATTTCGCCGGATACGATTCGTGCTGCCACAATA
CGGACGTCACATACGCCGTCCGTTGACTTCGCCCTCTGAGGCGAGTCGCTCTTGCCTTCT
TTTTTCTTGGAAATAATTTGCAATTTGGAATTACCGATGACAAAGACAAAGAAATGGAAA
GAACGGGCGAGGCTAAAGATCAGAAAGAAGGTACTCCGTACAACGCGCGACATCCTACAT
ATGATGCTACCCTTTTTTGTTTTGTTAGTCGAGATTCTTGTCTCGTTCAAGAAGGAGGGT
TGTGTCGCACAGATGCAGCCACTTGCACTTGCACACGCGACGGGGCTAGGCCCGAGACTC
GCACTGCGTTTTTGGGTGGTCGACTCGACGGAGCCGAATCCCCCTCCCCTGGTCGGCGTC
AACCATGTTTCGTCAATTTAGTTGATTTTCTGATTTTCTGATTTTCTGTCATCCCTTGGC
CATCTTTTGACCATCTTCTTGGTTCACTTCGGCCTCGTCGCGTATCTTTGTCTTCTCCAA
TCGCTGCGCGTGGTTTGCCTATCGTGAGCAACACTCTAAACTACGGTACTGTCGATCAAT
GGACAAAGACGAGAAACACACTGGATGTCGGCTTTCTTGAGCACGTTGCATTTGCATGCC
TCACTTGAATGTCCACTTGTAAAATGACCTTTATAAGCATCTGCCAAGCGCGGCCAAGAG
TGCAAGCGAATATGTAAGCTATTCAGTGACAAGAGTATGGAATACATTTGTTTAGTCTGC
CCTCATTCAAAATATACCTTTTGACAGCATGGCAGGTGGTGAGCGCACGTGGACAACGGT
CCATGCAAGGTGCGCTGTTTTCCTGGTGATCGTTGCAACAGTCCCGGGAGCTCCTCCTGT
CGTGAGTGCTTTTTTTCTTTTATTCTTCCTTTCTTTTCTTTGGTTCATGTTCTCGTTCTG
GCTTGGTTCGTCAACAATGTTTTGTAACGGAGATTTCCGTGGAACTGCAACGTGCAGAAG
CTTCTGTAGATGCAAATGCCAACTGCCAATGCAATCATGCAGCTGCAGGCAGAGCTCTTG
TTTGACTTGATATTGTCTTCCCCAACGATGCCCTGAAACAATCAAGGAGGCAACATGGAG
ACTCAGAATACCCTTTTTGCCGTTTACACTTGTTGAAAATCACAACCACAACTCTCAAAA
GGGGAAGAACGGCAAGGCTGGCCCCATATCTCTCCATAGCAGTAAGTGCCCCATTGCAAT
CACGGACCAGATGGGACTCGATGCTTGAGCAAGATTATGTCCATCCTCCCATTGTCCATA
CCGATTTTGTGTTAGTGGCTTCAAACGTTCATGCACACCATCGCAAGGGGAAAGCCATGG
GCAGCTTTGGCGCGATGGATGGATGGATTTATTGTTGAAGCCAAAGGGGCCAGAAAGGAA
AGTCACACTGAGAAACAGGAAATTCAAACAAAGCTATGATGGGGCACCACTGAAGCTTGC
ACAGCTGCGGTTTGGGGGCGTTTAGGAAAGTTTTCAGGAGAGCATTTTGGGGAGCATTTC
GGGATGAAATTCAATGGAGGATCGTTTGCTGTGTCGACTTTGCCGCAAAAGGGCATGGCG
TGCAGGAACAGGAGCACTGCCGTTTCATTCTGGAAGCCCGTTGGGGCTCGACACAGTCTG
TACAGATAGAGCTCTAGGCTTTGTCTGGCATAGCGAATGGCCATTGCTACCATACTCTGT
TTCTTGTGTTTCTTTGTATTTCTTGTATCTCCTGTGAATCCACTTAATGTGAACTCGAGA
AAGATGCTCGGCTCGCGTGTTTTTCGGTCGTTTTTTTGCTTCTTTTGTCGATTCGTCCCA
TGTAATTCCACATGGGGTTTCTGCCAGCAAGGCAGCATGGGTATGTAAAAATTCCGTTGC
CTTTTGCTTCTTTGCAAGTCATTCTTTCTGATCTTGGCGGATCCTCAGAATCCTTAGCCA
GTTGAAAACGTGCAGGGCCATTCTCTCCGGAAAATCCGGGACTCTGGAAAGAAGCCGTCA
AAACGCAAAGAGGAAAAAATAAGGTGCTCGCATTTGGAGCTCTTAACTCCATAGCTCCAG
AGAGGCTCGAGAAAATCTACTCCGTACCAAAAGATGCCACAAGTTGCTTAACCCCCACAA
CCCTGTCCAGTGTTCATCTACCAGGAAATTTACCATGCTAGTTTGTAGTCAATCATTCCT
CGATACTAGACTCTCTTGGGCAGATCGTAACCAGTTAGCACAAAGAGGATGAACAAAATA
CTGATATCTTGAAGAGGAGGGGACAGCCAAGAGGGGGCCAGGCCCTGCTAGCGTGCAGAG
GAAAAGGAAGGAGACCCGGTAAAATGGCAAAAAGGGAATGTATCCGTAAGAGAGGAAGAC
GAAAATCGACAGACGAAAATGCAGGTAGTAAAACGAGACCAACAAGCGAGGCATGGCGGT
TCTTGTTTGTGGGAAATAAGAAAGAAAAGAATAAAAGGGGGGACCCATCGCGTCAGGGCT
GAAGATTTACCAATCGAGGGATGCTCACACTGGTGGATGGACGTGAGATTCTTTTTCCTT
TTCGTGGACGAGGAAAAGGCAATACTCGGTAGAAGGACAGCAAGAGAGACGCCGTTTCAT
GTACCGATTGACGATTGACAATCAATCGGGGCCGGGGGAATATGACAGGGCGTGGCATTT
ATGATTTTGATGTCTTTATTTTCGCGTGGACACTGAAATGACGCCAGTCAAAAACGGGGA
AAGAGCACTTTTAACTTTCTCAACATTGTTGCAATGGTTCGTGTCGTGTCTTTTGGTGTA
TTCTGGTTCTTCATCTTTGGTGTCTCTAGTCCCTTCCGTCTCCATCTCCCAAGACTCTGG
AAGCGAGAAAAGGGGGAAGCACACCACCAGGCAACACCAAAAGGAAACAACGGACGATGA
CATTGACAAAGAAAGCAAAAGGGCAAGAACGACCGTTGCCCTAAGCGAGCTAGTTCAGGG
AGAACACGAGCTGTTGGGACAATTGCTGGGACATACGGAGTAAAAGCACTTGGATGAAAG
CGAAGCCATCACCTTGCATCAATACGTATCGAGAACAGGACTGGCGACTCCAACAGACTG
TTGTCGACGTAATATGAAGAGCGTTGTTGTCAGTGCTCTTTACGACATATTACTCTCTAT
CTCGATTCGGCGGCAGTGCCTCGAATTCAGAAAGAACGATCGCCGGTCCAGGTGACACCT
TTCCCTGTAAAATTCTATGTAACGGCCCAGAACCCGGAACGCTGTGCAGGACACAGCCCT
CCAGCCCTGCAACGTGCATAATCTGTATGCTGCAACAGGAACCCGACAGAGGCATTTTGG
GCGAGATGGAGTTAACACAGTGAAGGGGCAAGCGAGCGGTCCGTTTTGCCTTTTTCGACG
TCCACTTTTTTGATGCGCTGCGATTCGACACTCGCGCACCTGACTTTGTCTACTTGTTTT
CTTTTTAGAGTTGGCGAGACGGCGCGTGCGACGCGTGCGGAGTGTCGTCTTTTGCACATC
TCCCGTTCTTTTGAGACGACCTGCCAAAATCACTCCGTTTTACGTCGTTGCGCCCTTTTC
CCTTTTCCCTTTTCTCTCTACTTCGTATTCTTTTCTCGTCCACTTATGTGGCTCGTCTAG
TAATCAGAATTACTGTACAGAGAAGGCGGCTGCTAGTTCACCCGCGGGTTTCGGGGCCGC
TGTTGCGCCTCATCCGGTTTTGCTTGTCTTTTGGTCGTCTTTTTCTCTTCTTTCTTCTAC
ATGCCACCATGTTAGTGATTTAGCGTTGACAACATTGACAAGCGACGACAAAAGAGGACT
AAAACACGCCCTGTCAACCCCTGTCACAAAACGGTTGCTCACAAAGCAAGCTCTCCAAAA
TTTAGGACAAAAGTTGGACGATTTTAGCAGCCCATCCAGGTCCTCCGGGCCCCAGACGAA
CGTCTTCCTACCGCTTTAGGGGCAGTTGGAAGCAGGTTTGAACGGAAAATAATGCGGAGA
AAATGGCACACGGATCTTGTCGACCTCGCTAGGCATGCATTACCAACTTTGTTGATCGAC
ATCTCGACCAGCAAAAAGTACTGATACAGAAAATAGTGCAGGAGTCAAAGAGTAAAAACA
GCACCAAAAAGGAAAGAAAGGTCGAGGTCAGCACACAAATTTGAAATAGGGCAGCCCGGT
CGAATATCAACTCCGATATTGCCATTTTTGCACTAGGCCCTGCTATTTTGCGATTTCTTC
TCGATTTCTGAGCCTGGACACGATTCGCTTTTTTGTTACTGGTATATCTGGAGAGCTTCC
CAGCTTCCGTCTGGAGCATCGTCCAATTGGAACGGAACTCGGTGTTGAGATAACGAGACT
CTCGAGACGGTTCAAAGAAAGTGTCGATCGACAGAGAACCATGCATTTCCTACCACAATC
AAATGTTGGCGATGCCCATGCTCGCACTCGCTTGTCATGGAAGGTGTCTCCATTATTCAT
TTCTTGGCCCTCTCTTGGGTCACTGTCTCTCCTCGTGTTTGTTTCGTCTTGCCTTTGGCC
TTTTCATCTACCCTATACACCTCTGATCGGCGTTGTGTTTCCCCATGCAAAGTTGCACAA
CAGTATCTTTAAAAAAAAAAAAAAAAAAAAAAAAAAAAAACCTCAAGCTCACATTCGGAC
AGTGCATCCACTTTGACATGTGTTTTCTTGTGATTTTCTGGTATTTCTGGCCTTTTCCCT
TTTCTTTTACAAGTGTGGCTTGACCCATTGTTTTCGTACTCCGTATGCACTTTCACATCT
CCATGGAGTGTATCCAACAATCAACAAAAGTACAAACATGCGGGCCGTTTACTGAAGAGC
CTCGATCCCTGCATCTCCATAGAAAATATGACGAAATGCTGCTTTCACGCCGTATTTTCT
GTATCTGTATACCGTATATGTGTTCTTGACGCAACGAAACATCAACGTGGAACCGCTAAC
CCCAACTTTTCCAGTAGCGACATTGTCCGTCTGGCGGCGTGTCCGACGGAGCCAAAATGG
GCAGAAAACAAAATAGAGGAGATAACAAGGAGATACTGCCGGCTCGACCGTTTTCGGTGT
TTTCAGTCTCTTCACTTTGACCTGCGATGGCGATGATGGAGATGGAATTTGCTGCTGTGG
GGTCGATAATACTGTCGTTAGGCGCGGACTTTTCGCTTCTTTTTTCTGTTTGTGGTATCC
CCTGAGCCTCTCTTTCCACTTGCGATGCTGTTCTTCTTTCTATCAGAACTCGTGTCAAGT
CGACAAGACTCTGTACGTCGGTTCTCGTAACCCTGCGGTTGTTTTCAGTGCTTTCTCGTT
TCTCTCGCATTCGCACTCTCCAGGTGCCATAATTTAGGGCCGGCATGTTCAATAGGCCGG
CGGCCGAGACTGTTGAAAAAGGAAAGGAAAACGTGCGCGGACTAAGAAGGAACTTCCGTT
TTGGGCTGCCCTAAAAATGACCTCAGTTTACTTTTATATGGGGCCAGCTTTTGTGACGTT
TGCCGTCTTACTATTCAAGTGACTTGTACGACATAAGTCGAACGGAGTACTCCATACTCT
GTATTGTATCTTTTTTTGCTCCAGCATCTCCATGCAAACATCTCCACGCTGTTCTCCATA
TCGTATTGTCTTGTGACCCCAAAGACCCCAAGAGTTCCCATTTTTATGTGGCATCCTTGT
TCTTGGATCCATCACAGAGAAAAGAGGGGGGAAAAGACACAGTTAAAGACGCAGTTAAAG
ACGCAGTTGACAGCCAACATGGGCATCGTTGAAAGGGCGGACTGCAACGATAAATGGGCA
TCGTTGCGAGCTGTAATTCTGTACGACGACACACAACGTCAGTGTACTTCTTTGGAATTC
TGTATTATCTTCATTTGTCGTTCATTTCCTCTTTTGCCTTTATTTTCTTTTCGCTATTTT
CCCTCTTTAAACCCTCTCCCATTCTCTCGATCTGCCTCTTCCCAGAGACATTTCCATGTG
TCTTTCCAACTATCTCACTTACAGATCCAGTGTGTCTTGTGTCTTGTAGTCAGTGTCATA
GTCTTCCTAGATGTCGACGTCGTAGTCTGCGCTTCTTGTCTTACGTTCCCATCCACACGT
TTTCTCTCTGTTTCTCCATCTACTATTTTCTTACATGCACAGACTTGTTACTTTACACAA
AAAACAAGCGCGCCAGCGTGCATTGCTCACCAGCGTGCATTGGCACCACTTGCTACCCAT
CTTTTCCCGACTTCTCTGCCCTACGACGCTTGCGTCTAAATTCCTTGATCTGGGCTCTGG
TATCTGTGCTCATGATCTTGGTTTTGGTCATGGTCGTGTTCATACTTGCTTTTCTACCAG
CAGTTGTATTTGTTTCTGGTCTTCCTGTCAATTGCCGTGTTCCGAGTATTGCGTGCAAAC
CTACGATTACAAGGCAAGACGCTACGCTTGTCTCCACTCTCCACACTGACAGTGCTTGAT
TCCCAGTCTCTCTCGTGCTTCAGGGAATCCAGGTCGATGCGGGACCCAGTCTGGCCCTAG
GAGATTTGTCAAAAGATGGACTCGACGGCAAATAGCAAAAAGCAAAGGCAAATGTGTCCT
CGAAACAAAGGCTGGAAATAACAGTGAGAAGACAGGTCGAATTGCACCCAACTGGACGGT
TGTCGATCACTTTTGGGGGCACTTTGGGGGCAGAAATCAGAGCATACCATCCAATCTCCC
AGTTTCCCCAAAACTCCCGAAAATTCCAAAGAATGACCTCATCTCTCCCCGTATCAACAA
AGCCCCCAAATGCTTTTTGACAAACAGACCAGGGTTGTTGGGCCGGGTCTTGGCTTTCAA
TGTCCAGTGACTTTTTTATTCTCCGCAATGGATGAAACAATGCTGTGTTGGTCGATTTGA
TTTGATCGCGATTCAATGTTTTCTTTACGTCGCTTCTTTTGGTCTTTTAGTCTTTTGTTC
CGGCTAACAAACAAAAAAAATCCACAAAAGCAGGCATCTGTGGAGGGTGAACACGAAGGA
AGACGTGCAAACAAAGAGCAAGGTTTGCGTGGGGAAGGGCGGGTTGAGATGCAACGACGA
TCGTGTTTGCTATCTCCCATTCTGTACTCCGTACAGCTATCTGGAGTTTGGTAAAAAGAG
GCAGGAAATGGCAGGACATAGCGAAAAGCAAATGGGTGCGAAGCAAAAAGGCTGAATACA
CAAAAATAGAAGCAAAAGTTCCCAAGAACACAGGGTGCGCCTGTACGATTTACGCCATGG
GTATCACAACAGGAAGGATGGGAGCATCGAGTGTCCTCTGTACTGGGTAGAAAAACCAAC
CGAATGATAGGAACGCCACAAAAGGCTATCTTGAAGGATTGCTTCGCGTGTGGCTCGGGG
CCAGCAATGGACGGATACCAGCCATTTGCCTGCCATTTTGGCGATTCAAGGGTGTATTTA
CATTTCCAGCCTGTAGATTGACGATATTAGCGCGGCGCCTGTGGGATGTGGGATGTGGGA
TTCGGGTTTATTTTGGGGTATTGTTTATTTTCTCTTGTTTGCTTCAGACTTTGAAATAGG
CGATGTTCTCGCCCTACAAGGAGGATGCTGGCACGGCATGGCAATGATAATGTGTAGACA
AGGACACACAACAGACGACGACAAATAAATGAAGCCCCCCATGCATCCTGCGTGTCCCGT
GTAATGAATTTGCCAATATCGACTGCAGACGGCGTACTCCGAGTGGGAGACAACGTTTCG
AGACCGCGTTGAAAATTCTACAGATCGTTTGTTTAATTCATTTACGAGCCGCCAGAAGGA
GCCAGGAGCTATAGATACCCAGATCCTCAGGCTTGTGTGTAAAGTGTGCCCGCGTTTATC
ATGACTTTAGAGTCTACGCCGAGGTATGTCGTTCCCTCGTCCCTCGTGCATGGTCCTTGT
GTCTTTTTGTGTGGTCGGCGTCTGTTTCGGCTGGCCGTGCACAAGCACGACAGATCGATC
AACAATGGACATTGGGAATATGAAAATAGACGGATCAAAAATAGATCGCATCCAATTCGG
CCAATTCAGGGTAAAGTGGTTTTGATGCGAGGAGACATCAGTTCTGGAATCTTTCACGAA
ACTTAAGCGTTGTTCACAAAATAGAGCATCAATCTGCGCCATGCTCTCACCGACATTGGA
CCAATATGCAGATAGTTTATTATTGGAATCTTTCGTATCGTCCTATCTGTTTGTGTCTAG
CCCTTCCCCCCCGATTATCTACTTCCCTGGCTCGAAACACCCCCGGCCCTGCAGGGCAGA
CTCGATGACAGGAAACGCACCGACCCGAGGATGGTGTCGTCGTATGGAGGAAAACTTTAC
CTTGTGGGATGTACTATGAATGGAGCACTTGTGGCCTCTGGAGAGAGGTTGGATCGTCTG
AAGCACTCGTTCCTGACGTTCCGGCGCCTACGCGCTTGCTGCGCATTGTTTGATTGTTTG
GCCTGATCTGATATTGGTAAAACAAGAACGACGAACTCTCTGGCTCTGTTTCTAATTGTG
GGCAAATTCAAATTTAGAACAAGACGTTCCCCCATTCGCCCATTTTCCCATCAGCCACGC
TGTGCATTTTCCCTCTCCTGTGATTTTCCAGCCTTTTGTTTGGTTGTTTGGTCGTCTTGT
CTGGTGGACACAAGGTTGCACCTCGAGCCTCAGCCACGCTCCATAACCCACCTCCACCTC
CACTCTTTCCCGAATTCCCACTTACAGGGCTCCGTTTTGTTTGTCCGTCTCGCTATTTGC
TTGCCACCGTTTTACCGGCGGGAGCGGGAGACGAAATGCCAGCCAGCCCTGCTCCGTTCC
TTCAACGTTTTGCACTAATAGGATCCAGTCGAGCCAGTCTCCAGTCAAACCCGAAACCAA
AGTAGACAAAATACGAAGTAGGAAAAATAGACTAACAGTCGACGGGAAACTTGACGGACA
ATTTGACAACTGACACCTTTTCGCCCTTGTTACCTCCATCACCAAGACAGAAGACAGGCC
AAAGAATACTAAAATCACACCAAAACAACACACAAAGTCCACCAAAATGGGGCCAAAAGC
CAAGCTTTTCGCTTCGAATCAACAGCTCCACGTCTGTGCTGTCTGAATAGAAGCAGGTAA
CTTTGTAAAGTGCATTTTGTGTTTTCCCCAAAATTATTTTATTCCAAATATCAAGAGTGA
CCAAATAAAAAATAGGTAAAATATTTTGTACCACGACAACGTAAATATTCACTTCAAAAC
TCGAGACATCAAACGACGCGTTTTTCTTTGTTCTCGCGCGGTCGCTCAAGTCTCGCGCGC
TTCTCGGGCCCTGTAAATTCGTAAAATAGACGTTTCGTACCAAGTCCGTACGTACTTGCA
GAATCAACGGTGTTGGCGTCGATACGTACCGTCTTTTATCTTTTTTGTCGCCTTTTCCCG
CCAGTCGTCCTGCCTTGTCCCAAAACGAGTGATCGACAAACGTTTGAGGTCGAAATCGCA
ACGGACTGGGGTGGTGTCTTGCTCCATTGGGGCATTGCTGCATCTGTTCTCCAGTCCTTT
CAGTCTTTCAGAGTTGTCCTAGTCGAGTCCTTCGCCTGATTCGCATGTCGGACTGTCTAC
TTTTGTTTCCATTTCCAGATACGTCGGTCTTTTCTCGTCGAGAACCACACATGACCGAAG
GAAACGAACAGGGATTGCAAGATCGACGGTTGAACGTAAACGTTGTTGAAGTTGTTTCTC
TCGTATCTGCCAGACCCAAGTTTTTTTTTTCTAATTCTTTTTTTTTTTTCCCTCTTTTCT
TTTTATTAAAAAAAAAAAAACCATGGCACGCAATCAAGGAAGAAGAAACGACAAAGCACC
GAGAGACAAAAAGCAGCATTAACACAAGCTCGACGAGCATCGATGTTCACGGCGACCAGG
ATAGAAATAGAATTAGAGCGAGGAATAGAAACACATTCACAGTGACCGTGTCCGTGTCCG
TGTCCGGACCCATGATCAGATCGTAGCTGTTGCATTTCTGCATCGGCGCTCTGATTTTGT
CGTCTATTGTTATAGTAATTTTCGTGGTCGTCGCCCATGGCCGGATGATGGCCGCTGTTT
ACTGTCTATTCCTTTCTCCATGTTCTTCTCTCCGCCGTCTCTCCGCCGTCTCTTCGTCGT
CTCTCCGTTTTGTCCGTCTTTTTTTCTCCGAAACTTGGCGTACTTCGTCGTAATACGCGC
CTCCTAAAATCCCCAAATGACCTCCTAGACCTCGCACTCGCATCGTCCCGCCGGATTGCC
AGCCTTATGGGCGGGTTTGGCAGTCGAATAGGCGTGTTGCGCCCTGTAGTGTTGCGGTGA
GTGGTTTTTATTGTGCTGTTGCCTTAATATTCTCAGGTCGTGCACATACACAGCACACCC
GTTTTGGTTATGGTTATATTGGGGCGTGTCGCATGTAACAACATCAGCTTCCAGTGCATT
GGGTGCGTTTTTGTACCGTATTGGAGACGACTGAGAGGCATTGCATGTAACCTTGGCCGA
TCTTTCTGTATCTGACAGTCAACCACCTGCCAGTACGGACGACTACGACGGATATACGGC
AGGTGCCATCGTCAATGGCGGCCCAGAGAAGGGCAGAAAGAGATAAAAAAGGAAAGAGCA
TTGGGATGTCAAATCAGTTCCAACGGAGGAAACAGCGGCAGTTTGTCGAGACGGGACGAG
GAAGGCACGACCAGACGAGAGAACAGAGACCAAAGAACAAGCAACCCAAAAAGACGATTG
GAAAATCTCCAGAAAATTGACGAAGAATATTCCTTGCAAACAGCATGGCAAATGGCAGGT
CTTGGGTTTTTTGCGTGGCCATCCTTGCAAGCCGAGTGACTGACAAAAGACAAAACAGAA
AAGGACGTAGTAAAGAAACATGGAAATAACATAAATCATACTGACGAAAAGCAGAGGAAA
AAAAACGAGAAAGGCAAGTGCAAGTGCAAGTTGCGGCGGAGGCATTTCCCAGAACCAAGA
GCAAGGGAATTGGAGGGGGGGTGTGCAGTGGCCATCGAGTCGAATATGAGAGGGGGGCGT
AGGGAAACGAAGGAACGACAGAGGGGGGGTGTAGTTCAAACCTTGGGACGTCCCTCGTAA
ACGGCTCCCCGTAGGGCCGCTGCACGGCCTGGTTCAGTGAATGAGTGGACAGGGCCCTAA
ACCCGCCAAAGCCCGCCAGCGCCAGCGCCCCAGCACCCCACTAACAAGCAGCACCAGCAG
CTCTCCCAAGCTCCCAGCTTAGGTATCTTTTTGCACACGTCCACCCACCCCCAAGATCCG
CTTTCTTTCTTCCTTCGAGGCATGGCGTATGAGCAGGGCCCGTTTTCTTTTCAGAAGGCC
TGGGGGAAATATTTAATACCCAGGCATCCCCCCTAAGAGAGACCACTGCCTTTGCACACC
TCCTCTGCATATTAAAACACACACCCATACCTTCTACCCTCCGGTTTTCTTTTTCTTTTC
ATAAAGAAGATTCTCTGAGCTTGTCTTCTTCCTCCTCCTTGACATTTAAGACTCGAGACA
TCCCCCGTCCTCTTCTCAGGATTTGTTTTCTGCTCCCCTCATAGCATCCTCACATCCTCC
TCACTTCGACATCAACAGCCACTCGCTCCTTCCTATTGAATATAATATCCTCGCCTTCCC
TCTGCCGTCAACCTTGTTGAACATCTTCCTTCCTCAACACTTGTTCCTCAACATCACCAC
CTTCACAACTTCACATCTTCACCCTCCTCACTCACAGTTCCTTGCTTGGAACACCACAGC
CGCCCACCATGTACAGCATGTCATCACAACACCTCCAGTACGCCTATGCGTCGCCCATGT
CACAGGTCGTCTCCGCGCCCGTCGCCACCGGCCCGTCAAGACAGTACGCAAACCACAGCA
ACAGCAGCGCTTTCAGCAGCTCGGCAAACCCGGACGAGGACTGGACCAAGATCTCCGACC
TGGCCGAGCGCCGCCGGATACAGAACCGCATCGCCCAGCGCAACTATCGTAGGCACCCCA
GGAACGCACCTCCTATTTTATTCTATGATCGTGGCTAACATGAACACCTGCAGGCAAAAA
GCTTAAGCGCCGCCTGGAGGACCTGGAACGCCGTGCCGGCTCGTCCGAGTTCCCGATTCC
GGGCGCAAAGGAGGCCACGGCCAACGTGCGCAGCACCACGAACGGCAAGTCCGGCAAGCC
CAAGAAGCAGCAGCACACGCTCTCGTCGCTGTCTGCCGCTGCCGCCGCACAGCAGGCCGC
TCTGGCCGCCGCACAACAGCAGAGACAGACGTCACCCTACAGCCACAGCAGCCAGGGCTC
TCACTCGCACTCGCACAGCTCGCACGCCCACCACTCACAACCGCAGTCTGTCATGATCCC
GCCACACAAGCAGAGCATCGCCCAGAGCCAGTTTACGCCGCCGTTAAACGCCGAGGAAGA
GATGCTCTTTGCCGCCTCCGCCTCGACCCGTGACCGCTCCGGCTCGCAGACGCCGCCCGG
CATGTTTGCCACCGCCAACCCGTACTCCGCCTACCCGCCGCCCGAGGACATCATGATGTC
CTCGTCCAACAGCAGCAGCGCCAGCAGCAGCCGGTCGACCACGGCCACCGCACATTCGTC
GCACCCGAGCCACCACCACAGCCCACCCCAGAGCCACTCGCCCCATCAGCATGGACACAG
TTCGAACCAGGGCAACTACCGCACCAGCGCCTCCGCGTACGAGTACAACGAGTGGGCCAT
GGCCGCCAGCGTGCCCGTGACGCTCCCCTCGATGAACCACTTTACCGACGGCATGATGAA
GCGCGACGACGACGCCGCGGCTGCCGCAGCTGCTGCTGCTGCCGCTGCTGCCGTGACCAT
GGCGCCCTACAACATGGGCTACAGCTTCCTGTCGACGGCCGGCATCGACGCGTCGAACCC
CTACGACTCCAACCCTCATGTGAGTTTGCGACGCTCTTCCTAGGAACAGACGAAGGAAAA
AAAAGAAAAAAGAAAAAGAGAAAAATCACCACAAAACGTCTGTTTCCTTTTTCCTTTGTT
ACATTTTTTTCTCCTTGCTGTTTTTTCTTGTCTCGTTCTCTCGTTCTCCAGCAAGTCCTG
ACATGGTTGGCTTTCAGACCCCTCCACTGTCGAACTCGTACGACCACTCGACCAGCTGCT
CCGATGCAGGCTACGAATACCCGACGACGCCTCTGTCCATGCCCGCCTCGCCCAACCTGG
TGGTCTAAATCACGCACTAAAAAAAAAGGCAGAAAGGCTCGGGCAGTGTTTCTCTCAATG
GGAGCTCCTACGGGAGGGTAAACGCTGAAAGAAAATCAATAGAACAAAAAACGGCAAAAA
AAAAAAAAAGAAACTCAAAATGGGCTGGTCTCTTTGAATTATTCACTTTTCACTTTTTCT
CTCTTACAACTTCCTTGCCAAACTTCTCTTCTCAATCCTCGCGGGTTCTATTTCTATTAC
TACCTCTTATATCTCATGATTCTCCTTTTGCTTTTCTTGCGTTGTTTCACCTTTTTTTAT
ACACTTTTGTCTTTTTTTCCTTTTCTTGTCTGGGGTGTTCTGCGTTCTGGTTCTGCTTGG
CTGATGCATGCACGATTTTCTCTTATTGTCTATTATTTCCTTGGTTATGAGGGTCTCGGT
TTACGTTATATTATCTTATTGTCTTTTGCGTTTTGCCTGTCTTTCTTTTTCTGTCTTTTC
CAACATTCTCATCCTCTGGTCTCTAGTCTTTAACCTGGGACTTGTTACATGATTGAGAAA
CGGCCGCAAGGGAATAAAATACTGGGAAGACATTTACTTGGGGTTTCAGGGCCGGGCGGG
TTGGGTTTCCATTTTTACAGTTTTACAGTTTACACTTGACTCTTTTCAGTATTTACATAT
TACCTGTTGACTGAATTATAAAGTACATTCTACACCTACTCGCATACTTTGAGAACTTTG
CTGTGAATGTCTCTCTCCTGTCTTGTTGTCTCGAGTCTGCTGCAATTATCTTGCTCCAAC
CAACTCGTGCACTACCCAGCCTGTTCTGCTGTAGAATAGGACAGAAAAAATTGTGGCAAG
GCCAGCATGACGAAAGTGACATAACGGGTGTTTTCTCTCTCCATAATTGCAGGAATGGCG
ACCCTACGCCCCGTACTGGGCTTGCATGTGCTGCTGCATGCATATGGCCGCCATTCGTTC
TAAATGTCCACATGTTAATTTTGGATTCGTGCGAGTATAGCTCTTGTATGGCTGCCCTAC
ATAACGTGTATACATGAAATAATTCAGCCCACTTGAGCTGTAAAATACAACGAATAACGG
CGCCGGTTCGGGAGAGAGACACTGTAAATTGAGTTGGGGGCGTAAAACAAAAGAAAGTAT
ATACCGAAAAGAAACATTTTCGAAAATAGAGGAGGGGGCGTGTTCGGAGCCGTCGGCGAA
TGGAGGATGGGCTGGAGAATCTGGAGCGAACAATTGAATGTGAGGCCGTGTCGAGGACCG
CTTTTGCGGTGGTGGAAAATAGAGCGTGCTCTTCTTCAGACTTCAGACTTCAACGGGAAA
CGGCCCCCAAATCAAACAACAGGGTAAACTACACTTTCGCCCAGAAAGACTGCCTTCTCA
GAAACTATCCGCCTCCTTTGGCAACCGGCTGTTCTCTATTCCTTTTTTCTTCTTGTTTTC
TTTTCAGAGCACATTGTTTCTTGGCAAATTCTCAAGGATTGCCGTCCAGGGATGGAGAAC
GGAAACAAAAAAAAAAGGAAATCCTCAAATCCTTCTCGTAAATAATAAGGACGTCTCATG
TGTATTGTTTGATTCATTTTGTTCCTGTCACTTGTATCTTCTTACCTGTGCCAACTTTCC
GCTTTCCGCTTTCCTGCCTGCCGCCGTGTACATTACAGCTGCACTGCCGCACAATTGATT
GGCAGCCCCCAAATCTTTTTAAATCGTTTTAGAGAAAGGGTTGGGGGCCAAAAAAGAATA
ACGGCAGAGGAGCGGCCAGACCTCTTGTGGGAAGAAAAGGATTCCAGATGGTAAAAGAGG
GCAGAGTCCACCGTTGAAAAGACGGCACATCTTCCTTTTCATACATGGCATATGTCGAGC
CGACTCCTTCTTCTCCTTCTTGATCCTTTTACGACGTATTACTTTACATCTAATTATCGT
CGTTCACTGTACAGAGATCCCTTCGCTCTGAGCAGGATTTGGAGCGGGTTACGTGGCGTG
GGGGGTTCAAAAAGTCATAAAGTAATAAAAAGAAATGTCTAACGAGATCTAGATATCCAG
AAGGTCATTAAGCCAAGCTTGTTCGCTTTACATGTAGATGTGAGACGGAGGAGAATAGGG
AGGCAATAATCGGGCAAGACTTTGAGACAAGCACTGACCGAATTGTACGGCGTATCTTGG
AAGGTGACAAGAAAAGAGCAGACTAAAAGACATGACAGACAGTGGGAACAAACATGAGTA
TCGTAATTACTGTGTTGAAAGAGAAGAGGGGCTGATCTGCATCGCGGCCCCAGAGGAAAG
AGACAGTGGCCTGGATTCCAAAGATGCAAGTCCCAAAATGGGGCAAAGACAGAGAATACC
AATCCTTTGCAAACTGCCGTCGGGCGAGACTTGGCAAAAGCTGGGCAGGACGCCGTCGAC
GCCTCTTTATTCAGTATTTCAGTACGAAATACGTCGTATGTCGTATGTTTTGTTCGTGTC
GTTCATGTCTTTAAATTTGTTTCTTTGTGCAACCACTGGACAAGTCAATACTCTTCTTGT
GTCTGCCGTCTCGTTTGCCTTTTAGGCATTCTTGTTTGCTTAGTTTCTTGGTTTTTGTGT
GGTCGAGCAGAATTGAGCGCCTTTTTTGGAATTCATCCACTTGATATTTCCAGTCTCTCG
AGTACACAGACGCCCACCTCGTAAAAAGGATGCTATCGTTCGGGGTTCTTTTCTCCGCCC
TCCGCCCTCCGCCTTTTTGCGCCTGTTGACAGCAAGTACAAAGACAAGAAGGCCAGGTTC
CCCATACTCCGTAGTTGTGTGATGGCTGCCACGCCCTGCCAAATACAGTGTTCTGCTATG
TTTCTGTTAGTTTGTTTGTACGACAATATTCCAAAAGGTGTCGCATGATGAAGCCGCTTT
CGTGCCCGTTTTGTTTCAAGGCAATATTGACAATGACCAAAGTCCCAAAGTCTCCAAACG
TCACCGCGTTTTCCTTCTTCTCTCTTCTTGGCAAAGTGACCGCACTTGGATGTCAGCAGT
TAGATTTGCGATTCGAGATCGCGGGAGTATGCGCGGGCACGGTACTTGTCGTGATTTTCC
GAGTTCCTGTCCTTGAGCACACCCTGAAATCGTCGTCTTACTGTGGACGTCACTCTTATG
TCCTACGTCGTATGTAATACCGTAATAGTAATACGGGCCACGGCAGTCTCCCCGCGCTTC
CTCGCGCCTGTTGCGTGCAAAACTGTCAGAACTAAAAAAAAAAAAAAAAAAAAAAAAAAA
AAAAAAAAAAAAAAAAAAAATAAGGCAGGCGATCCGTTCTCACACTGTTGAGAAAAGCGT
CTGACACAGCCGCAGTCTGACGTGGAAAGGGACAAGGGACTTGTGCCGACGGGCCCGGCG
GGGAAGCATTTTCGACAAAGAGTTAAAGAGTTCACAGTATTGCGACGTAAAGACCAAGCA
TCTTACAGACGTTCAACATCTACGTCAACGTGGGCAGTCGGACACCGGATCTCGGAGTAA
CGAACTTTGACCCGTTACTTTCGAGAAGACTTCGAATGCCACCCTGTCTGCAAGGCCCTG
ACAAAGCACACCACAGATCCACGGAGCACTGTAGACCACGACAATATCAAAGCAAACACC
GCGGAGGCGACACCGCTGCCTTTTTTGTAAACTTTTTTGTAAACTAATTACGAGGAGGAC
CAGAAGGAATCGTTTGACTAAACAAGAGTTGCCCACCCTCGGCTACGACCTGCAGCATTC
GACATTTTCAATAGCGTGAATGGCCACAAACAACGGACAACGCGATGGACGGCCATCCTT
GCTTTCAAGAGCAGGCTCGCTAATCGACAAGAGGATATTGCCAGGGCATTGGGAAATAAA
GAATGGAAGGGATGTGTAAAAATGAACTGGCCTTCAGACATTAGAGAGATGGAGGCAGCA
AAACGAGCGTGCTATGATACTGTCAGGGGTTCCTTGAAGACGCACGGGGCTAGAAGGGAA
GCGATCTTCTTGGAGTTTGGAGTCGGGCGTGAAAATTGCCGAATGGGGAGAATACATAGC
AGAAAATGGAAAGAAAAGTCTCCGAACAGAGCTAACTCCGTCTGCCGTTATGGCTATGGA
CACTCCGGTGAAGCGGCGGTCGAAGATAAAGGACCGTTGAGCAAGATGTTGCGGTCACGA
TGCAAAAGGGATGCAAAAGGGATGCAAAAGGAAAGAAAACACGAGACGACGAGAATAAGG
CCGAGTGCTCCGTCTACGAGGCAAGGTGCAATGCAGACAAAATACATCTGCTCGGGTGCA
TTTTGTCTGCATTCGGTTTGCAGTAAAAATCGACGGAGATGTTTACTCAAAAGCAGGTCC
AGGCATCCACATTCACGGCAGGTCCCTGAGCTTGGGCCTGGACCGCTGGGCCGCCAAAAC
TCGACGTGCATGCAGCATTTCGGATGTGCCGGTGCATGGCATAAAAAAAAGAAAGAAAAG
AAGAAGGGAAACGCCAGATTAAGCATCTCCAGTATCGTGCCTTTAACGGTGAGGCAAAAT
CAGGCCTGTGCCGTTTGCTTTGTTCGTCGTGAGTTCCGTTGTCCGTTGTCTCCGAATGCT
GCCTGGGCGTTTCTGCAAAAGGCGAAAGATACGGTCACATCTGAAGGATCAAAAAGAAGA
TGAGGGCAAAAAGAGACTATCTCCGGACCCCGGGGTTTGTAGCCGACAAAAGTAAGTGCT
CACCGAACGCCAACGGTCGATAGTCTATGGGTGTGTGCATTATGTCTTTTTACACTCTTT
TTCGACGTTTCCAATTTTGCGTCAAGGGCTGTTCGCTTCCTGTCCTCTTCCTGTCAAGGC
GCCCGTCTATCACAAACATGGACGGTCCACGCAACACTGTCCCCGTTTTCTGTTTTGCGT
TTTGCAGTGGCGTTTTGTCCAAGGCCTTCGCCCAAAGCCTCCTTCCGTGGAGTCCGAAGA
CCCTGTCTTGTTCGTTCTGTGTTGGCTAGGACTTGGAGTACATGTACATCAAAACGGTAG
CAAATGACAAAGGGCGTCGGCCACGGAGCATTGGCGAGTGCGAGTCACTGTGATAACAGA
GCTGTCCATTTTCTCGAATTCCAAATTGTAGTTGCCGCCGGGGAAAGGTCCGTCTCTTAT
TAAGTGGACATTTGGGGTGGGTTCTCCTCTTTCAGGGAATTTTGGGCGAGGATCAAGAAT
GCAGAGGCGATGATCAGAAAATCAGAAAAGCAGAAGATCTCGACAAAATCCCCCCCATAA
AACAAAATCCAGATATCAGATACAGGCGTTCGAGGCAGTGTAGAGGCCATGCACGGAACA
GAATGGAACACGACAAATTGATGATGAGAAGAAAAGCAAATACGGGGCAGAGGCGTCAAA
GTGCCAGAACAAAAGTACTGACAAGCCAAACTCGATTGGAGAAAGAAGGAAGAAACGGAG
AGCTTGGCAGCTGTTGCTGTTCGAACCATCAAATGTGACTTTGACTTTGTCCACTTTGCC
ATAGAGCCAAACCAACGATTTGGAATCGAAATATGGCCCCAATTGTTCGCCACCATACGC
CGCTTTGAAGCTTTCCCCACGAAGTCACTTTTGACGTGGACTAAAGACAAGGACAAGTCA
ACACGCCCAGCCGTCACAACCGTCCGAGTCACAAAAGTAACGTTGGAATCCGTTGCATAT
ACTCTGTCTTGACTTTCAAGACTGACTTTGTCAACTGTCCACTGTCTTGGGAAGATGTAC
GCGCAAGCACCTTCCTGGGGGAAGAATAGACGTATCCGTGAAAAGTGTTGATATCGACAC
CCCCTTTTGAGCCTTTGAGCCTTTGAGCTTCCGTCTTGTCTCCTTCCTTTACTGGAAAAC
CTGAGGGCAGTCGCTGTAAGTCACTAACAAAAACGCAAAAACTTTCCTTTCGGGGCAGGT
CGCTGTAGCTCGGTGTTCTTGTCCACCGAGACCGCTGTGGTCCAGCACATCCTTCACCAA
CACCCACTGAAGGCTAGGGACTTTAGCATATGGCGATCATCGTCCAGGCAGCTGTGATGC
ATTATGAGTCAAGTCGACACCTTTCTTCAGGCTTCTCTTCTTTTCCTCTTCATGCATTTT
ATTTTTATTCACACTCCCACCTTTCTTTAGCACGTCCGGGGCTACACAGAACTCATGCAA
GAGGGCAAAAGGGCAAAAACACAAAGAATCGATGAGCAAGTAAGCAGCTCATGAAATCGG
TAGAATAGGCCCCCTTCCGAAGTAACGAAGGGAGCACAAGAAGACACTGAGAGTGAAGGC
AGCAGGCAGGTTCATGCTGTCTTACACTGACAGGCTGTATTTTTATGTCTCCTCTGTACG
CCGTCTGCGGAATTCAACCGACGGGAACACAAGGGCAACAGGCTCGGATGTGATCAGTTC
GAGTGTACATGGCAGACAGAAAAAAAAAACAGAACAAAAAAGGTTGGACGCCACATACGG
CCAAACAGGCAAAAGGGCCGTGTTCGACTCGTTCCCCAAGGCTCAGACGACGTCTTGTGG
AAGTACGACACAGGAGCTGGAAGCCTGAAGACTGCCAGATACGATACCGACGTTTGGTGT
CGGGGAACATCGGGCGTGTACTGTGTACGACCCCTACATAAGTATACAGAAATATAGAAA
CACAGGCAGATATTCGATCTCTTGCTTGTGAATGATCGGCCCTTGTTCGCTGAAGAGCTT
GAAAATACAGACGTCCCAAGGGTTGCAGTCTCCGTATAGCACAGTCCCTTGACAACCTTC
CCTTTTTAAAATACGGCGTATACGGAGTGATAGGGAAGAAAAACTCTGCACAGACTGGAG
AAAGCTACGGAGCACAGAGTACGGATTACAAAATACAAAATCGAAAATGGATTCTTGCCC
CGAGATGGGAGATTGGAAGGATTCAAATTTTGAGCCTCAAGAAACAATAGTGTTCGCCGT
GTCTTTTGCTTCTTCGGTTCTTCTTGGCGTTTCTTCTTTTCCTTTTCGTCTTTTCTGCTC
CCTTTGCTTCAGCCTTGTTGGGCTCGATTGGGCCTTGCTCCGATGGGATAGTATTTTACG
AAGTTACGAATCACCCTCAAATAAAGGGGCGTGCATGTCGCCGCCGCATCCATCCAATCC
TTGGGTCGTCTGTGGGTGGTTTTTGCATCTTTGGGGCGGCTGGGCGGCTGGGCGTTTGGG
CGTGACGAAATGCTTGCAAATACGACGTATCTGTACGAAAGTGGTAACTCGCAAAAATAA
AGAAATAAAGAAATTAAACGCGTCAAGGAGAGTGCAAATACGGTGGGAACGAGGTTGGAG
CAAAATGAGTGCCCAAGCTCCCAGGACTTTCTCCCAAGGAAGAGATAGCAGATAGCACCC
GATAGCATGTCCCAAGAAAAATGGAAGAAAACAGGAAAAGGAGGATGATCGACTCGATTG
GTCAGGGAAACAGGGCCGAGAGGCCTGACGTGGAGGATACGGAGGATACTTAATGGCTCA
AACGGAGCTCCAGGCAATCATGAAATGGGGACCAGAGGAGAACAGATAGAGAGAAAAGAT
ACACACAGGCACAGCTTCTGCACGGAAGACACTTCCTACGGTCGTTATTGGTTGACACCA
AGTGCATGCGGCTGGAGACTAGGGCCGACCGTTTTTGTTTCTTTTGTTTCTTTTCTTCGC
GTCTGTCTGTCGGACGGCTAGTCCGTAGCGTGTTTTTGTTTTTGGCGCTCCTTTCTTTTC
AAAGTCTTTAGCTCTTGTTTCGTCCGTTGGAAAGCTCGGCGCGAGCTCCCCGTTGGAATT
ACGGAGTAAAAGTGGAAAAAAAGAAGAGCTGAGAAGCGAGGAGTTTGAAAAATGAAAAGA
GGACGAAGAACGAAAGAAGAAAGAGTAAAAGAACGAACCAAAGGCCGTCAGTGCCATTGC
ATCGATTATTGAATTTACGATGCATTAGTTTTGTTTGAATATTGAAGGCTTGCATCGTAG
CGACAGTATTCTTATCTTCAAATTGATGTGAATGAACAAAATGTCAGCGCAGTCATTCGT
GCTGACGGCCTCCCCGCCAATGCCAATCCGGTCAGCACTCTAAAAAGGGCCGTAGGGCTG
AAATGCTAAAGGTTTTAAGGGGGCGGCTGACATTGGAAGCGACGAGCGAGACCAGTGACA
AAAACAGTGAGATAAAGGCTCGAGAAAAGGTCGAGAACGCTTCGACAGTGAGACGTCCAT
TCTGTCGGTTCGCGCGTTGTCAGCACTTGTCCCAAAATATGGTGTTGACGGTCTGCACGT
TTTCCTATCGAGAGCGACAGAATGAAGGATGCGATTGAATTTGCGAAGGGGGATCATTCA
ATTGAACAGGCGTTAACACCATGCACGAACATGAATTCACCATTGGTATCTCGAACAAAG
AATTGATCGTGACGATGCAAAGTACGTTTGACACAAACTATGGAAATATATTTTATTTCA
AAAAAAAGTATTTAGAGAGCATAATGGTTTTGTATTTCTTATTTCTTTTCTTTTTTTTCA
GTTTTTTTCTTCATTTCTTAACTTTTCTTATGTATTATTTTATTTTCTGCCTTTTTAATA
CGATTCGACGAGATATATTTTATCAAAAATAAAAGTTAAAACAACCATCAAATCTTATTA
GAAAAGTATTCACCGTTCATGTTATTTCGGAACTATTTGTTTGCGTTAAATAATGACTTT
AATAGTACATAAGTGAAAAAGTTAAAAACGAAAACTGAACAAAAAGTACAAGAATAAATG
ACACCCTTTCCATTGCCCACCAGAAAGATAATAGAAAATATTGAAGGGTTTTGAAATGTT
GACAAAGGAAATGAAAGCGACAAAAAAGATGGTGAGAAATCAAAGAACAAGTAAAACAAG
ATGAAAAGGAAAGGTAAAACGGTAAACAAGCCGGAACCAAACGAGCAGAATAGAACAAAA
ACAAAACAAAACAAAACAAAACGATGACCGTATTTTTGATGCCATATTCCTTCCGCCCAC
CATTTGTTCCCTATCCATCCAGATTAAGGATCACCCTCCGCGCTTCTTGGCCTTGGCCCG
TTCCTACTGGGCCTGGCCGCCGGCTGCCGGAGCGTTTCCACCTCCACTGGGCGCACCGCC
AGCCTGTCCGCCAGCAGCACCGCCCGGTCCACCGCCGCCGCGCATCCGCTTGACGCCACC
GCCTTGCTGGTTGCCGGCATTGTCGCCGCCGTCGTTACGGGGCCGCTTGTTGCCGGGGTT
GAACGAGTCGGCCGAGGGATTTAGGTTGCCGGGAGCACCTCCCGCAGCACCACCACCGCC
CCGGCCCTGGCCTTGACCAATACCACCACGGCCGCGGCCACGGGGTGCTTGGTAGACGCC
GCCCCGGCCGGCACCGGCGCCGCCTCTATTGCTGTTCTGGTTTTGGTGGCCCTGGTTCTG
GCCTTGTTGGTGACCACCACGGCCGCCGCCGGGAACAGGAATGCCGCTACGGGCGCCTGG
CTGGCCAGGTTGTTGGCCGAGGGCCGACTGCGGCCGTGCCGGCTGTTGTAGTTGGGATTG
CTGCTGCTGCTGCTGCTGTTGTTGCTGGGCAGCCTTGGCGAATGGGTTGTTGGCCTGGAT
GTTGGGCTGGGGGATCTCGCTGGGCTTCTGGAGGAAGGGGTTGTCGAGCGCGGGCGGGCC
ACTAATACCAGCGCCGCCGGCGACGGGTGCAGGAAGAGACGAGGGGATGCCCGAGGGGTT
GTTCACCTGCTGCGGCTTGGTGGGCAGAGACGACATGCGCTGCTGTTGTTGCGGGGGGCG
AAGCGCGCCGGGAGCTCCAGGAACTTTGGGTGTAGGCTGAGCCGGGGCCTGTGCTTGTTG
AGTCGGAACCTGTTGAGCCTGGGCCTGGGCCTGGGCCTGCGGCTGCGGCTGCGGCGTTGC
AGGAGCCTGTGCTGGAGTGGCAGGCGCTGCTGCCGGTGTGGCCGGCGCTGGCCGTGCGTC
CTTGGCAATGGCCCACACCTCGCCAACGGGCCGCTGCGGCGTCTGCGTGGCGGCCGTCGA
GACAACGTCCAGCTTGGCGGTGGCCGTCCTGAGCTTGTTCTCGGCCATGTTGATGCGGAT
CGACGACTTCTTCTCGGCCATCATCTGGCCCGACTCGCGCGCCGATGTTATCTTGGCGTC
GTACTCGGCCTTGACGGTCTGCTCGACCTCGTCGCGCACGCGCTTGGACTCGGACTCGAT
CTTCTTCTTGATGTTGGCCGTGACAATGCTGCGGATGGTGGCATTGTTGGCGAGCAGCTC
GCGGGTCTCTGTGTCGCCGAGTTTCGACAAGTCGAGGGGCGTGCCGACGGTGGGCGTGGG
TGGTGCCTCGCCCATGCCTGGCTCAGCCTTGGCGGGTGTTGAGGGGACATTGGCAGTCGT
AGGAGTAGCCGATGGTGCCGCACCTCCGGTCGCGCCTCCGGCCGCGTTTTCTGCCTGCCA
AATCTTCTTCTCCTGCTCGACGCGCAAGTCAATCTCCGACTGCAGCTTCTCGCGCGCCTC
CTTGGCCTCCTGCTCCGCCTTCTCCTTGAACTCCTTGAGCTTCTTGTTGAGCGCGTCCTT
CATCTTATCGGAGCGTTCCTTGAGCGTGTTCTGGATGCTGTCCTCGACCTCCTTGGCCTT
TTGCTCAAAGGCAGCCGCACGCGCCTCGGCGGCGGCAATGCGCTGCTGCAGCTCTTCCTT
TTCGGCGTCAGAGAGCGGAGGAGCGCCAGCAGCCACCGGCGCGACGGCGGCAACGCCAAT
GGTCGGGGCCACGTACTCGCCAGACGGAGCCTGGGCGGGCGCCTGGGCCTGTGCTTGCGC
CTGGGCCAACGCTTGCTGGGCTTGCTGGGCTTGCGCCTGGGCCTGGTCGCGCTCGGCCAC
GGCAGAATCCAGCTGCGTCCGCAGAGAGACAAGCTCCTGTTCAACGGCCGCCTTTTCTGT
GCGCACAACCTCGAGTTCGCCGCGCAGCTGGTGCACCTGCTGTTCGAGCTGGGCGGTGTC
GGCAGTCGATGTCGACTCGGGTTGGCCGTCAACCTCCATGGCGGCGGGAGCAGCGGTAGG
GGCGGCATTGGCCTCTGCTTGTGCCTGGCTGGCCTGTTGCTGTTGGGCCGCCTCGAGAGA
CGCCTTGGCGGCTCCCAGCTCCTGCTCGACCGTTGCCAGTCGTGTGGCCGCTGCGTTGGC
CTGCTCCTGCAGCTCCGTCTTTTGCGACGTGAGCTCGCGGATCTGGGCGCCCTGCTGGCG
GGCCTTCTCCTTGGCTTGGTCGATGAGTTTCTGGCGGGTCTCGCGCCACTGGCCGCGGTC
GGACTCGAGCGATGTTTCGAGCTCGGTGATCTTTGCGCGGAGCTCGCCTTCCGTGGCTTG
CAATGCTGCCTTTTCTCCCTCGAGCGTCGACATGGTCTCCTTGAGCTGGTCGAGCTCGGT
GGGATCAACGCGGCCATACTTGGACAAAATGCTCTCGGTGCGCTTCTGCCAGCGCTCGCG
GTCTTCGGTGATCTGCTTGACCTCTTCGTCGAGGTACAGCTTCTGGTTCTCGAGCTCGGC
GACGCGCTGCTCGAGCGGCTGGATCTGCGCGCGCAGCATCTCGATCTTGCCGTCCTTGAG
GACAAGCTGTGCCTGTGCGTGCTGGTTGTCGTTGCGCAGCGTGACGTTGCTTTCGCGGAT
CAGATTGAGCTCGTTCAGCTTGTCCATGAGCTCTTTGTGCGTCTGCGAGGACCGGCCCAC
GTCGGCCTGCGCGCGGCGCTCCTGCTCCAGCTTGAGGCGGGCCTCGTCGAGCTGCGCCTG
CGCGTAGTCGTGCTTCTGCTGCAGGCGCTGGTTCTCCTGCAGCTTGAGGTCGTACTGGAC
TTCCAAAATCTCCTTTTCGCGGCGGAGGTAGTTGTTGAGCTCGCGCAGGCCTTCGGTTGC
GGCGTCGGCAAAGGCGGAGGGCGTTCCCTCGCTTTCCGTGGGTTCGGTCGTGGAGCCGCC
ACTGCGACTCTGCTGCAGAGCCGCGATCTGGGCCGTGACGGTCTCGAGCTGCTGGCCCAG
CAGCTTGTTCTGGGCATTGGTGTCGTCTCTGCGCGCCTTGATCTCGACCAGCTCCTGCTC
AAACTGCTGCCGGCGCTCCTCCCACGACGACTCGCTCTGTGCCAACGCGACCTTGGCCGA
GTCGGCCTCGGCGCGCCACGAGGCGGCTTCTGTGCGCAGGTGGTTGTGTTCCGACCGCAG
CACCTGCAGCTGCTTGGCCGCCTCGGCGTGCTTGACGAGTTCCTGCTCGTAGTCCTTTTG
GGCGCGGGTGGCAATCTCGGCCTGTGCCCGCAGGTCGGACTGGTGGTACTTCTTTTCGTC
CTTGTAGCGGTCCTCCGAATCCTTGAGACGGGCAATCTCCGACTCGAGAATGCGCTTCTC
GTCGTCAAATTTGCGCGTGAGATCCGACTGCGAGTCCCGCAAGCCATTCAGCTCGTTGGT
CGACGTGGCGAGCTCGCTCGTCAGGGCCTCGACGCGCTGCTCCAGCTCCTTGATGCGGGC
CTCCTTGGCCTCGAGGGCGCTGTCCATTTCCTGGCGGTACTGCTCCTGGGCCTCGTTCAG
GTTGTTGAGGTCTTCCTCGATGGCGTGCGCAATGTCCTTGTACGAGTTGGCCTCGTCTTT
GCTGGACGCCAGCTCCATGCGCGCGAGATCGAGGTCGCGGTGCAGGTCCGACACTTCGGC
CTCGAGCTCCTGCAGGCGGTTGGAGGCGTCATCGTCGCCACCCTCGGCAGTCTCTTCTGT
TTGCACAGGTGCGCGCGGCGTCGGCCGGGGCTGCAGGCGCTGGGTGCGCTCTTCGGCGTT
GCGCAGCTCAATGGTGAGCTCGTTGACGCGCGCCTGCAGGTGGTCGCGGCTGGTCTTGAG
GGCCACCAGCTCCTCCTTGCTTTGGGTGATGCTGGCCATCAGGTCGTCGATGCGCTTCTG
GCTCTGCTGGGCGTCGTACTCCTTGCGCAGCTGCAGCTTCTTGGCGTCCTCGATTTCCTC
CGACAGCTTGCGCTTGGTGGTGGTCAGCTCAGCGTCCAGGTTGTCGATCTGCGTCTGGAG
ACGGCGCTTGGTCTCGGACTCGGACAGCTCGCGCTCGTTGAGCAGGCTTTGCTGGGAGGA
CAGCAGCGTGTTGAGGCGCGCCTTGTCTTGGCTGAGCGACTCGTTGTCCTGGGCCAGCCG
GTCCTGGATGCCCTTCCACAGCGACTTTTCGGCCTTGAGGTTGGCGTTCTCGTTGCGCAT
GCTCTCGAGCAGGCTGCGCACCTCGACCAAGTCCATGGCGACTTGCTGCGTGCGGATGTC
CTGCTTGGCATACGACTCGGACAGCGAGGCGTTCTTTTCCTGTAGGGCCTTGTTGTCGGT
CTCGAGGGCAGCGTAGTTGGACTGCAGGATCTCGTAGCGCTCCGAGGCGAGCGTGAGCTG
GCTGTTGATGCGCGCAATCTCGCCCTGTAGGGTGCTGCGCTCGTGCGACAGCTTGTCGAC
CTGGGCGCGCATGGTCTGGCGGTCGACGCCCTGCTCGTTGCGGTAGGCGTCAAAGTTGTT
TTGGAGCTCGCGCAGAGCAATGGTCAGCTCGCCGCCGTCGTCACCACCCGCCGAAGAACC
CGTGCCGGTCTGCTCGATGCTGGCCAGCACCTCACGGCTGCGGCCAGGCGTTGTTGGGTC
GCCGCCGCCCAGCACCGAGCTGATCTCGGCGTGGCTGGCCTTTTGCTGGAGCATGCGGCG
GAACATGTCGCGCTCGGTCATGTAGCTCTTCATGCGGACGGTGACGGCCTTGCTTTCGTC
CTGGAGACGGCCGACGGTGTCGCGCAGGGCCAGCAGCTCGGCGTGGTCCTGCTCGACCTG
GCGCTTCGCCTCGGATGCCTCCTCGCTCTCCATCTTCATGGCGAGCTCGCGCGTCAGGCG
CAGCAGCTCGGCGTTTTGCGACTGCAGCTCCTGGATGTCCTTGAAGACGACAAAGCGTTG
CGAGATGAACTGGTGCGTGTCGGACATGTCATCCAGCGAACCCTCAGCGACCTCGCCGCG
CTGGAGCCGCTCAAACTGGCGTGCCTCCTCTTCGGACAGCTCCTCCAGCCCCTTCTCGCG
GGCCTGGATGTTGAACACGAGCAGCTGGATCTGGGTGCTGAGGTCGCGGAGCTGGGTGCG
CAGGATCTCGATCTCGGCCTGGGCGGTGATGCTGGACGCCTCGGCCTTCTTTGCGGCCTT
CTTGGCAATGTCGCGCTCGCTGAAGCTCTCCTCGCAGAGACGCGAGATCTGGACGTTTTC
GCTGCGCAGGCGCTCGGCCTCTTCCTGGAGGTCGGCGATTTCCGGGCTCTTGGCTTCGAG
GGCGGACATAATCTCGTCAAGTTCCTGGCCAAGCTCTTGGGTGCGGCGGCGCTCGCGGGC
GAGCTCGCCCTTGGTCTTGTAGAGCTCCTCCATGGCCTGGGCGGCGGAGATGCTGGACTT
GCCGCGGAGGATGGAGCCGGGTGTGCCGAACGGCGAAGCGGCGCGGAGGAGGCTGCCGGC
ACCGTTGGCGCGGGGTGTCTGGGGTGCTGAGCCAGGCTGAGGAGTGGCAGCAGCGGCAGC
AGCGGCGGCGCCCGGAGTGGCCAAAACAGCTTGGATGCGGTCCACTTCAGCCTCGAGATC
TTGCGAGAGACGCTCGGCCTGCGCCAGGTCTTGTCTCAGCTGCTCCATCTCGTTGCGCAC
GCGGCGCACCTCGTCGGCAGACTCGTCCTTGACCTGCTCGAGGCGCAGCTCGACTTCCCT
CAGGCGGTTGCGGTGGGTTTCGGTCTGCTGCTCTTTCAGTTCGACGAGGCGGGCGGACGA
CGCGAGCTCGGCGCGGAAGCCCTCTTCGCTGCGGGCGGCGGCCTCTTGGAGCTGTTGCAC
CTTGCCCAAAGCTTCGTCGGCCTTGCGCTGGGCATCCTCGAGACGCGTGCGCAGTTGTTT
CTCGGAGCGGGTCAGGGCGTCGACGGTCGACTGGGCCTCCTCGTTTTGGCGTTGGAGTTC
GGCAATCCGGGCACCTTTCTCCTTGCGAAGCTTGAGCGACTCGTCGCTCTTCGCTTTGAG
TTCGCCCTCAAACCATTCATTGTTCTTGCGGGCAAAGGCGAGCTCCTGCTGCAGCGACTG
CTCGCGGAACTTTGCGCTGGACGTCGAGGCCTGGGCGGTCTGGAGCCGTTGCTGGAGCGA
AGTGACTTCCTGGTTGAGTTTGAGTGTCTTTTGGTGCTGGGTCTGCAGTTCTTCGGCGAG
CTCGGCGTTGGCCGACGTTTTCGATTCGAGGATGCTGAGCGTATCGCGGTTGGAGGCTTC
GAGGGATGCGTTGCGGCTGGCTAGGCGCTCGATTTCGGCTTGCGCGTTGGCCCCGCTGGC
CTTGATCGTGGAGAGTTCGTTTTCGACGGCTTGTTTGGCGGTTTCTAGATGTTTGTTAGC
AGTGCACAGTGATGTTTTGAACACTAGTGAGCGTATGGAGCATATGCGTACCCTCCTCCT
GGAGCTTCCTCCTCAGGTCGTCGGCTTCCTTGCGGCTTGTCTCGGCGGCCTCCTTGAAAG
AACCGCTCCGTGCCTCGGAGCTCCGCACGACGCTCTCGAGCTCAATATCGACATTGAGCT
TGGCGGCGTACAGCTCGTCATACTCGTGGGCCTTGACGACGACGGCCTCGAGAATCAGCT
TGACAAGATCGGGCGTGGGCGCGGTGACGGCGGTCGACAGGTTCGTCTCGGGCACGCCGA
GGTGGGTGGACAAGTAGCCCACGTCCACGGCAGCCGCCATGGTGGGGTGGGGCGGGTGTC
GAAATGTCGAGATGTCGATGCGCGGTGATGTTGTCGCGATGATTGAGATTGTTAGAATGC
TTCCATGGAGCTTCAATGTCACGAGAAGCTGAGTCGCGAGAAGAAACGAAAGGAAACGAA
AGGAGCGACTGCGATGTGATGACCCAGAAAGGACAGAGTTGACAAAAGATGCGATGCGAT
GCGATGCGTCGCAAATGCTGTTGTCGTCGTCGCCTCGATCGTTGACAATCGTTGATCGTG
GTCGTTGGTGACGATATTTTCTTTGTTTGTATTTTGGGGTTGCAGGTGGTTGCCCTTTCG
CTGTTTTCGGTAGCTCACCCTGCTTCTGTTGCTACTGTTCTGCATGCAGGCAGGCGCCAG
GGCGACCAGTCCAACAAAAACCAGGCTAGACTAGTACATGGAGAGCAGGACCTGAGACGC
TTCCGCCAATGAGAGCGCGACCTTGCTTTAAGTGGGTCTTTCGTCACCTTCACTCAGTCC
AGTTCACTTCACAAGTTCACGGCGCCAACCGTATTCACGTTCACGATATTCACGAGTCTT
ATGAAAGGGAAAGAAGAATCAGAGATAATACAAAGTGAAAACATCCGATTCATTATTTGA
ATCATTTACATGACTGAAATAGCTGTTTTTGACGTCGCATGTTGCTTCACTTATTTTGCT
GAGAGTTTTTAGACGTGACACTCCACGTGATCTCAAAACTGTCATTCACGTGACTAAATT
ACTAAGCCATACACACATATACTGATTCCAGTTTCTATCTTTTTGATTTACTTTCGTACA
CCCTACACCCTCTTACTCCTTGAAGATGCGCACGGTGTAGTCGTCGCGCCACTGGTCCTC
GATGATGACGAGCTGGGTGGCCTGGTTCTTGACAAAGTACTCGTCAGCGGCGACGCCCTC
GCGGTAGTCTTCGCGGTCGATGTCGACGAAGCCCTGGGCGACCAGCGCACGGGGGGCGAT
GCGGAACGAGCGGCCGTTGATTGTCGAATCGCAAGCGATGCGCAGCATGCAGCCGGCGAC
GTCTTCCTGTTCGCCGAACTGGACGCCGCGGTCGACGAGCCACTTTTCGTACTCGGCGGT
GCGGATGGCGCTGCGGATGTAGCAGGGGGCGACGTAGTTGATGCGGACGCCCTGTTCCCA
GGAGTTGCGGCGGACGGTCTTCATCAGGCCGAGGAGGGCGTACTTTGTGGCGGTGTACTC
CCAGTTGCCGGGGGAGTCAATGTAGGCGGTCAGACTGCCCGTGATAATGAATGCACGATC
GCGGTCGGCCGACTCGGGCTGCTGGCGGAAGTAGTGGACGGCGAGCTTGAAGGAGTACAT
GGTGCCCACGAGATTCACGTCGACGATGTTGAGGTCGGGCTTGGTGGCGGGCCCCGCGGG
GTCGTCCAGTCGCCACAGCGAGTCGCCCGACGAGCGCGAGATGCCGGCGTTGGCGATCAC
CACATCTACACTCTTGGCCGGGCTCTGGGCCTTTGCGACGTCAAACATGCGGACCTGGTC
GTCCCAGCTGCGGATGTCGCACTTGACAAAGACGGCCGTGAGTCCAGCGTCGTGGAGCTC
CTTCTCGACCTGCTTGCCGCGCGCCTCGTTCATGTCGGCAAAGGTGACAAAGGCGCCGGC
CTGGGCGAACTGGCGGACACAGGTCTCGCCCATGCCGTTTGCGCCGCCGGTGATGACGAC
GGACTTGCCGGCAATGTTCTTGAGGTCCGGGACGACGGTGTGGTCGACCGGGCCGGTGTA
GGAGTACTTTGGGAGAGGCATTTTGGGGGTGTGTGATGTTGTGTGTTGGGTATATTGTAT
ATTGGAGAGGACGGTGTCGGTGTTTAGAGACGTGACAATGGAATGCGTGGATGTGATGAT
GGAATGATAGAATGGTAGATGGTTCGATGACATAGGTTGCAAATGTACAACGTCCGTCGC
AATGCCGTGCTATAGCCTTAACCTTATCCTCTTTCTTGTAGAACTCGCCGCAGCTCGGAC
TGGACTGCCGCCTGAAGAGGAGGGCTGGCGTTGTCCCACACGGCTCTCAACGGCAGTCGA
CGGCACTGGCCAGGCCGAACCTCTGTCCAGCGCGTTTTGATTATTGATAACAATCCGTTA
TTACCCCGCAGGTATCGCCCGGAGCTGTCTGTCTGTCTGTAAAACAAGGACTAAAAGAGA
TGAAGGCCGTCTCCGCATTCGGATGTGACTGTCTGTAACAGTGGCAGTGGGCTTCAAAGG
CGGGGAAGGCAATGTGTAGATTTGTGGACTCGTGGAGGATGAGGAGTGGGCTGTGGATGC
AAGATGACCCCCTGTTCAGCTTAACGGTGGACTTTGAAGAACAAAAAAGTGAGGAAGGAG
GTCGACGTCGCGATGGTTTGCATGTGGTTGTGGCAGGTGCGACCGTCGACTGTCAACCAC
GGCCGGCGCTAGTGATTCGTCGCGTGGGTCGCCGCCGGCAATCCGAAAAAAGGATAGAGT
AAACAATGGCGCCCCCTGACGGCACTAACACCCACTAAACACCGCTAAAGACCGCCCGGG
CCCGCTGAGGGGAAGTTCCCACACACACTGGAGGCAGGCTTCGGCACACCCAAATCGGAC
AGGCGAGATGGAGTCCTCGAGGTCGGCAACCATTCGGGTTGGGGTTGACAACCTGCCCTG
ATGTTGAAGACTGCCGACACTGTGTGTCTCGTGGCTGACGGAGGTCGGCGGGAGATGACG
TGACGAGAAAAAAGAGTGAAACGAAAAGCGAAAACGAAAAGCGAAAACGAAAAGCGAAAA
CGAAAAGCGAAAATGAAAAGCGAAAACGAAAAGTCGACAGTCGTGCCACGCGGGACGGTA
GTCGACGTGAAGATGGACGGTGCCGTAGACTGCAATACCGTATTTTGGTATCTTGGAGAC
TTTGGAGACTACCGTCGTGCCTACCGCAAAGTGGCCTCACAAACGGACGACTGTCGACAA
TCGACAATCGAACGGCGGTGGGCCCGCTGGGCAGATTCGTATTTTGTGCTAACCCGTTGC
GTTTGCGTTTGCCTTCCACTGCCACTTGCACTACGGCCAGTTGATCTGACTGCCGCTGCC
GGACGGCGCTGTTTCTGCCTTTGCCTTTGCCTTTGCCTCTGCCGCTCATGACAGACGTCT
ACATACAGTGCACGAACAATAGTGCATTCTCCAGCCTTTCTCCATCCTCGGACAGTACAT
ACAAATGCAATGCACCTGTCTTGCCTCTTGTCTTCCATGAACGCAGTCCAAGTCTAGAGT
CCAGTTTCAGAGTTCGGTCTCAGCCCAAACACCACTGGCTTAGACTTGGATAAACTCGTG
CATCATTTATCATTTCGCCTTGTCGTCTTGGCTCACTTTGTGGTCACGTCTTCACGCTAT
CTTTGATCGCCTCTTCGTTCACCCTCCTCCACCGCCGTCTGCTTTCCCTCTATTCTCGTC
TCTTCTCTTCCGTTTCTTCATCCGAGGTGGACTGACTTTACTTTTCATATTTTGCTTTCT
CCCCTGTCCTTTGCCTCTTTGCCTCCCTGCATAGACATAGATTGTTTTGATACCATTCAT
ATATCTCGTCCTCTCTTTCTCTTGTTTCTCTCGTTTCTTTGTCTTCCTCCCTCCTCACAT
ACACACATCTCGAAACACCTCCCACAATGTCTCCATCTGCCGATGCGCTCAACGGCGCAC
CCGCCGCCACGCCTGCTCCCGCCGACGATGTCCGCATGCCAGCCCCCGAACTCCCCGAAG
TCCTCAACGGCGCCAACGGACTCAAGTCGGTCGTCGACGAGGCGGTCCACTCGGCCAACG
GTGCTGACCCTTTGGCGGATGAGGATGCCTCCGATGCCGCCTTCGACCCCTTCAAGCTCG
CCTCCGACTATGCGTACACGGCGCGCCGGCTCAAGGTGTTTACGATCGGCGCGGGCTTCT
CGGGCCTGCTGATGGCGCACAAGTTCCAGCACCGGTTCCCGGACATGCGGGACATTGTGG
ACCACACGATCTTTGAGATGCGGGGCGACGTGGGCGGCACGTGGCTGGTGAACACGTACC
CGGGCGTGCAGTGCGACGTGCCGGCGCACATCTATGCCTTTCCGTTCGACCCGAACCCGA
ACTGGAGCCGGTTCTACGCGAGCGGCCCCGACATCGAGGACTACATCCGGGCGACCGTCA
AGAAATGGAGCCTGGACCGGGACATCCAGTTCAACACGCGGGTCGCCGGCGCGGTCTGGG
AGGCCGACAAGGGCCAGTGGAAGGTGACGGTCGAGGCGACGGTGGACGGCGTTGTGCAGC
CGCTGCGGGACGAGTACTGCCACGTGCTGATTTCGGCACAGGGCGTGCTGGTGCACCCCA
ACTGGCCGTCGATTCCGGGCCTGCGCGACTTCAAGGGCCACATTACGCACTCGGCCGCGT
GGGACCACGGCTTTGACTATGCCGGAAAGCGCATTGCCGTCATCGGCAACGGCTCGTCGG
GCATCCAGATCGTGCCGCAGATGACCAAGCTGCCGGGCACGACGGTCAAAAACTTTATCC
GGGGCCCCACCTGGGTGTACTACCGAGCGCCGCCCAGCAAACACCTCGGGCGCGACGACC
CCGACCCGAACCCGCGCTACACGGACGAAGAGCGCGCGCGCTTCCAGGACCCCGAGTACC
ACCTGGCGCACCGCAAGGGCATCATCGCGCGGACGAACAAGTCGTTCTACATCTTTATGA
AGGGCAAGAACAACGCCAAGGGCATGAAGTTTGCGTCGGCGCAGATGGCGGCCAAGCTCA
ACCACGACCCCGTGCTGTGCGAAAAGCTCATCCCCAAGTGGGAGCTCGGCTGCCGGCGCA
TCACGCCGGGCCCGGGCTACCTCGAGTCGTTCCTCGAGCCCAACTGCTCGCTGACCGACA
GCGGCATCACCAAGATCACCGAGAATGCCGTGCACACCGCCGATGGCGAGGTGTACGAGT
GTGACGTTTGTACGTGCCCCCAGTTCCTCTGAAAATCAACTGAAAATCAATGAATAGTCC
TTCATGGTGCTTTCTACTAACGACCCAGTAATCTGCGCCACCGGATTCGATGTGTCGCAC
CGCCCGCGCTTCCCGCTCGTCGGCGAAGGCGGCCGCGACCTCGCCGAGATCTGGAAGGAC
GACCCCGAGTCGTACGTCTCGGTGGCGGTCCCGCACTTCCCCAACTACTTTGTCATGATG
GGCCCCAACTGCCTGGGCGGCCACGGCTCGCTCGTCGAGTCGCTCAACTGGACGGGCGAC
TACTTTGTCAAGTGGCTGCGCAAGATGGCCACCGAGGACATCAAGGCGGTGGCCCCCAAG
GAGAGCGTGGTCAAGGCGTTTGTGCGGTACGGCGACCAGATCCACAAGACGCTCGTGTGG
ACGGGCAGCTGCACGAGCTGGTACAAGCGGGGCACCCGCAACGGACGGGTCACCGCCCTC
TTTGGCGGCAGCGCGCAGCTGTTCAACAAGCTGATCACGGACATCCGCGCCGAAGACTTT
GAGTTCACGTACAACACGGCCAACCCGTTCCGGTTCATGGGCAACGGGTTCACAGCGTTT
GAGATGGACGAGAAGAGCGACCTGGCGTGGTATGTCGAGAAGGCAGAGAAGCTGGAGGCG
ACCGCCGTGGAGGAGAAGGACAAAGACCCCAAGGCCGAGGCCAAGGCCAAGCTGAACGAG
CTGACAAACGGCAATGGCACGACAATAAGTGCATAGAGTGGAGGTGGCTGGTTGTTTGAC
TGTTTGACTTGTTGTTTATGAATTTGATATACAGTTATGGTTACAGTTCGTTATACATTT
GATTTAGTTGATACATTTTAGTGTGAATACATTGATTAGACAACTTGATTTGATTTTGAA
TTTGAATTTGAATTTGATTTTGATTTTATTGACCTTGTATGATTTTCTTTTATTCTCGCA
CCACCCCTATTATTTGTTTATTTGATTTCCATTACCTGTCGTCACCCCTCTTGCAAATCC
CACAACATCTTAAATTTCGAGTCTCGCCCCAACAGCCGCGCCGGACTGTCGTACTCGACG
ACGCGCCCGGCCTCGAGCACCAGGACCTTGTCAAAGTCGGCAATGGTTCTCAGGCGGTGC
GCGACGACAATGGCGGTCCATCCGTGGAAGCGCGTCCGGACGAGATGGTCGACCCTGGCC
TCGGTGTCGCGGTCGAGACTCGAGGTTGCCTCGTCGAGAAGGAGGACTTTGCTGTTGCGG
AGGACGGCTCTGGCCAGGCAAAAGAGCTGACGCTGTCCCGCACTCAGTTTGTCGGTATCG
AGGTCGGCATCGAGGCCGCCGAGCTGCGCAATGACGGCCTCCCGCAGCCCCATCTGGTCG
AGGGCCGAGAGGAGAGCGGCGTCGTCGTCGTCGTGGGTGCCGGCTGGATCGAGGTTGTAG
CGGACGGTGCCGGCCAGGAACATTGGATCCTGCGGGAGGGCCACCAGGCGCGTTCGCAGG
GTATTGAGACTGAGCGCGCCCGTGTCGAGGCCGTCAATGACGATGCTGCCGGCGGCGGGC
TCGTACAAACGCAGGAGGAGAGCGACGAGCGTGGACTTGCCGCTGCCAGACCGACCGCAG
ACGGCCACCTTCTCGCCGGGCGCAATGTCGACACTCACGTCGTCGAGGGCGACGTAGTCG
CCGTACGTGGCTCTCAGGTTTTTTATTTTGATGCCGCCGTGGTGTGGCCAGTCGGGAGGA
GGCTCCTTGCGGGTCTCGCCCTCTGGCTCGCGCGGCGTGTCGGCGGAGAACTGGTCGATG
CGCGTGACCGCGCCCAGGCTCGTCTCGAGCATGGTCCACGACTGGATGAGCTGCATCAGG
GTCTGGCCGAGGCCCATGACGGAGGTGAGAGCGACGCCGAGCAATCCCGGGGAGACTTTG
TCGCGGAGGCCGACGGAGAGGCCCACGAGCAGGACGGCCAGGCCGGCCACGATCAAGTTC
AAGGCCATGGTCAGCCAGCGCTGGACGCATCGCAGCAGGTAAAACGGCTTCTGGGAGACG
TTGAGTCTGCGTAGATTGTCGTCCGCCGCGAGCGTGCTCCATCCGTAGGCGCGCAGCGCC
GTCAGGCCGGCAAACGACGAGATAAAGTGGGAGTACAGCGGCGACTTGGCCTCGAGGTCG
AGTAGCCGGATCTGGCGGGAGGTGCGCAGGTAGAACTTTTGGAGGACGAACAGGACGCCG
AGGACGACCGGCACGCTGATGGCCAAAAAGCCAGAGCTCACACAGGTCAGCACGATCTGC
GCCACGGCATTGATCATCTGCTGGTAGCTCTGCATAAACGACTGGGGCAGCTGCAGGTCG
ACGAGCGTCATGTCCTGGCTAAAGCGGTTGACAATCTCGCCGGTGTCGGTCACGACAAAG
AAGCTCAAGGGGGCCTTCATGCAGGCGGTCAGGACGCGCCGGTGCAGCAGTTTGGCCGAG
TGCGGGACGATCTTGATCATGAAGACCCAGAACTGGAGGCAGAGGAAGACGACATTCAGC
AGGCCAAACATAATGTAGACGACGGCAAAGTAGGCCAGGCGCCCGTTTGGGTCTTTTGGG
TCTTTTGGGTCGTTTGCATTGGCGCCTGTCCACACGTTGAGCCACAGCGGCTGGGCGCTC
CTGAAGCCAATGTTGCAAAAGGTAAACGCACAGAAAATGGGAAACTGGAGGCGGCCCATG
GACTGAATGTAGGACAGAAGGGCGTCCGAGTTTCGTTTCCCACGGGACGTTTTAGGGGCA
GTGCCATTGATGACATGGGCAGACGGGGCGTCTGTGTCGTCGTCAGAGTCTTTGATGCTG
GCGATGTTGGCGATGTTGATGTTGTCGACAGCGACTTCGTCTTCCACTCCCTCTTGCTGC
TTCAGGTCGAGACTGCGGACAAATGAGCCAGTCCGCGCGTTGAGTTCGGCAAACGTCCCT
TGTTCTTTGATTCGGCCGCCCTCGAGGACGACAATGTGCTGGGCGTGCGGCAGCAGCTGC
AGATTGTGCGTGGCCAGGACGACGGCCGTGCGGTCTCGCCGGAGAAGACCGCCGCGCCCC
AACGTGGCCGCAAAGCATTTTGCGTACGTGTTCGCGTCGAGGCCTTTGAATATGTCGTCC
AGCAACACGACGGGCGTTCTGGTTCTGTTGTAGATGGCGCGGGCCAAGGCCACGCGTTGT
TTTTGGCCGCCGGACAGGGAGATGCCCCTACTGCCGATGATGCTGGCGTCGCCGCGCGGA
AACTGCCGGAGATCGTCGTGGAGCTGGCAGGCGGACAGGACCTCGCGGTACGTTTCGGGC
GCGTACTCGGAGAAGGCCAGGATGTTGTCACGGACCGACTGGTTGAGAAGCCACGCGTCC
TGGCCACAATACGCAATATGGGCGGGCACCGTCAACACGAGAGAGCCTCCCAGCAGCCGA
CATTCGCCGACGATCGACTCGAGCAGGGTCGTCTTGCCCGAGGCGACGGGGCCGACGACC
ATGGTCAGTTCGCCGGGCTTGATATCCAGGGAAATGCCGTGGAGGACGGCCGTGTCGAGG
GCACCATCCTTTGTCCAGCCGAAGCTGCCGTTGCGGAATGTGATGATGGGAGCGTCAGAA
GGAGGGAGTTTCGGGTTCTTTTCGTCCGTGTTGGATGTTGACGTCGACGGCGATGATGGC
GTGGGATGGACTGTTTGGTTCGTAAGGACGCGGTTGGTACAGAATTATTGTTGCAAACGA
TTGCTGCAAACGGTTGTTGCGTTGGGAGAAGACCTACTTCTGTAATCGTGTCTGTCCTCG
CGCAGGAGGAACGCCTGGATCCTGTCCAGACACGCCACGGCCGACGACAGCGTGGTCCAC
GCCTGCGTCAGGTCCATCACGGGCGTCACAAGAATGTTCAGCAGACCCAGCGACGTAAAC
GCCTCCGACACGTCCAGCTGGCTGCCGCCGCCGCTCCGTCTGCTCTCCACGGCCTGGGCC
ACGCCATAGACGGTAAATGTCACGGCCGGCATGAGGAGGGTGGGCGCCGTCCCCAGCAAC
TGCGTCGCAATCTGCATTTTGCGGAAGGCGACCGATTTGTCCAGCTCTTCGTCCCGCATG
CCCTGGATCTGCTGGTCCACCTTGCCCGTCAGGCCCGCCACTTTGACGCCCTTGATGGCT
CCGACAATGTCGGCCGTGATGCCCACCCGCTTCTGGATCGCGGCCATCCAGCGCCGCTGG
CGTGGCGGGACCATCTTGCCCAGACGCGCGGCCACGCCAATGCACACGCCACAAAGAAGG
ACAGGAGCGGCGGCGGTCGCCCCCAGCTTGTGGCCCAAGACACCCATTGCGACCACCAGC
TGCACCACGTCCGGCAGCAGGTTGACCGCCATAAACGTCGTCAGCACGATCCGGTCGACA
TCCGTGCCCATCAGCGACACGGCGGCGCCGGCGTTGCCCGTTTCGACCCGGACCCGCAGC
ATTTTTCGGTAGATGCTTGTCACGAGCGCGCCCCGGATCTTGGTCATCGCCCGGAAGGCG
ACCTGCATCCACAGCCGCTGGCACAGACCCATGCCCGTGTAGACGAGCGCGTAGGCACCC
ACCAGTCCGTAGCCGTACGACACGGGCAGCGCCGCCTGGTGGGCAATGTAGTTGAGCATG
GCGCTGATCAGGAACGGCTGGGTGAGACTGAACGCCGCGAAGCCGAGGCGCGGGACGAGG
GCCGTCGCGAGTTCCGGGGCAAACGTCCGCACGACAGCAGCCGTCAGGCAGTGCTTCGTG
GCGTGGTCAACGCGGCCCCACTGCGTCTGCAGACGGTCGTACAACACCCTCCCCTGCAGG
TCGTCGTCAATGGCACACAGGTCGTCCATGTCGAGGTCGCGCCGGTACCCGGCCAGGAAC
AGCGGCATGAGCCACCAGAAGAAGATGCGGCTGAACACGCCCTGTCGTTGTTCGGGGGCA
ATTGTCGTCGGGTCGACCGTGACGACATGCGTCCACTTGGGAACCGACTCGGCCTGCAGG
ACGGCAAACTGGAGGGCCAGAGCGGCTGTCGCGAGACTGGCAACACCGTGTTGGGATGGG
GCGTCGATGAGCCAGAATGTGCGAATGCGTGGTGCCTGGAACAAAAGACTGAAGAACAGA
AAGAGCTGGATCATTGCGGACGGCTGGACAGTCCTGCTGTGCTCAAGCCAGGACAGTACG
GAAAGAACGAGGGCTGCGACGGCAGCCATGGCATTCGCTGCCACAGTCGTCCGTGCAGTG
TATCCATGGCCAGTCGCTTGCTGGACGAGGATCACCAGTTGGAGAGCGGCCAGCATTGCG
AGCAAGGCAGTCTTGATTGCCCGCAAAAGTGGCCAAACGACGACTGTTTTGCAGTGTTTC
CTAAAAATACGGTGGATGCGCCACGCTGCCAGAAGGACAAACAGGCCGTTGGGGGCCAGC
GACAAAAAGGCATCCTCAAACAAAAGTGTAAAATCAAACGAGTAGCATGCTGTTGGTCCG
GTCGAATTTGGGACTAGAACAGGGCCAAAGCTGTCGTCGCTGCCACACCGGAGCATGGTG
GCAGAAAAGGGGTAGTAAACAAAAAGACAGAAGAGTGGGGACTGTCAATGGTGGACTTTG
GATTGAATAAGTGTAATGTAATTTGATTCTGCAACTTCAAGTAACTAGAGGTAATTCATA
CGACTTGACTGCTCGAGTCATGTTATTCATATATTTTGTATTTTGATTGATCTGTTCCGA
GATTTATTTATTATTTCTCAGAGTTTGATTTTTCTTGACCGGGCCCGGAACGGTGATCTG
GAGCAGGGCAAGGGTAGAAATTAAAAAAAAAAAAAAAAAAAAAAAAAACGGCAATCACCA
TAGCGGTGAAAAAAGAAAGCTACTTTACAACATTTCGGGACAAACTGGTTCGCATCCGCC
GTTTCTTCTGTGCCTTGCATTTTACGGTGCATGTTTGCTTCTGTGCATTCTGGCCGTGGC
TTTCGTCCCAATTTTCTCAATTTCTCAAGTTTCCATTTGTTACTACGTATGGCCGTGTTG
ACCTAGCTCTCACGCTTTCCGCCGCGTCGGTGCCGTCTTCGGCAGCCGACACAGAGACCC
AGAGACCCAGAAAGCAAGCTTGTCTGCCACCAACCACCCGTGCATGCAATGCTGCCCAGA
CGGCGACGTCTCAACTTTGGTAGCCAATCATTGTATTGTTCACCGTAAAAAAACTGAACG
CTACAGTGGACGGGCGGCTGGCTGGCAGTCCGGGGGCAAGGCATTTTTGTCATGTGCCAT
CTGCCGCCTTCTACTTTTCGTCTCGGCTTCCATGTAAGTGAAGGACCTCCCCGACTCACA
AAGGAGTGCAAGTATTTTTCTCTTGTTGACTTGATTTTTTTCTTTCTTAGTTTCCTTTTG
TTTTCATTTTATGCGAGTTTAAAGGCTCAATAAAGTTGATTTTCGTTCAATGTAACTCTT
CCGAGCCGTCGTCCGAGCTGTCATAGTGATGGCTGTCGGGCCGTGTACCCAACTTTGGTG
GACCAATTGGAGTTAAATCACAACAATGGTAGTATCTTTTTCCGATCAAGTGTCGCTGCT
TTCGACACCCAGAACATGCGTACCTTTTTCTCGCCAAACCTCGCCTCTAGGTACTTCCAC
GACCATGCATCCATCACTCGGTGCCAGATTTGTTGCTTTTTGCGGGGGGACCATCGGCAT
TGCGCTGAAAGGCATGACGAAGGACGGCTCCAATGGCAGCAGCATCCTCGGCGCATCCCC
GCACTTTTTGTCTGTCTTTTTGCTTGACGTTTGTGACTCGCCGAAATTCTTCCCAAAACA
CAGAGTGCAGCCTGGCCTTACATGAATCGTTGCGCCACCCACGCATGTCCATGTAGCCTG
TCACCAAGTACAAGGCGCTAAGCTACAGGCCAAATGGCTGCACCGATGCCGACGACCAGT
CAGTGATGCCAGCGACAGACAAGGCGACCGTCAGTGTTTTGCAGTGTCGTTGCATTGCTC
CGGTGTTGTGGCGTGGTGTCCTGCGAAGAAACAAGAAACGGCCAATCGCTTGTTGCTGCC
GCGAATCAGCCATGTTGATTTGAGTTGTAGTGTAGCGATTTGGCGGTGAACTTGCGGTAG
AAAAATCCAAACAACGTAAACATATATACCCTAACCGACTAATTGTGTATGTGTGAGTAT
GTGTGAGTACGGATTGTGTAGTCAACCAGTCTAACTAGTCCGCATCACACAATCTTGCTG
CCTCCGACTGCCGGCATGTATTTCCCATTTCCCATTTCCCATTTCCCATTTCCCATTTCC
CCATATCTCCGTCTCCGTCTCAGCCTCATGCTGTTTTGAAAACGAACACAAGCCATAAGA
AAAGATAGACAAACGACATATGACCTCATATCCAACACCATTTCTTTTCATAGTATTATT
CTACAGTTGATCTCCTCGCAAGGAGTTAAGCAAGCCCATTCTCCCGTTCGAGTAGCCCTA
TGTCGGGCTTTTCAGTTGTCCGCCCCGGCACCTCAAAGACGCGCCATTCCCTTTTCGACC
AAAGGTCTCTGATTGGTCGGTTGCTGTGATTGGTCGATTGGACGACATTTCACTAATATG
AGACTGCGTCAAAGGCAAGGCTACGATGGGAATGATGAAAGAAGGCAAGAGATGATGGGC
TGTCCATGTATAAAAGAGAGACGGGATCCTTTGCGTAAAAGGACGAAAGTTGGAAGTGCA
TATCCAACGTCCATCTTCTTCCCTCCCATTTTCTTCTGTCCTTCACCACCTCTTTGAATT
AATAACTAATAAGCACTCCCAAATCAAACCTACCCTCACATGCCAACATGCCCAACTTTG
TCAGCTTCGTGCGCGACCAGTACACGAAACTGCCCGTGCCTACTCCGCCTTCGGGCACCG
ACATTTCCCAGCAAACCTATGTCGTGACGGGCGCCAACACGGGCCTGGGCTACCAGTGCG
CCAAGCACCTGCTGCGAATGGGCGCCGGCCGTGTGATCCTGGGCGTGCGGACCGTCCAGA
AAGGCGAGGCCGCTCTGGCCGAGATGCGCAAGGAGCTGGGTGGCAAGACTGGCGGCGAGG
TGTGGCAGCTGGACTTGCAGGACCTTGCGTCGGTCGAGGCGTTTGCGGGCCGCCTCGCCG
CGCTCGACCGCCTGGACGCGCTCATCTGCAACGCCGGCATCGTCTTGACGGACCTGCAGC
TCATGGAGGGCGTCGAGATGTCGTTGTTTGTCAACGTCGTGGCGACGATGCTGCTGGCGT
TGCGGGCCCTCCCGACGCTCCAGCGCACACACGCCACGTTTGGAGGGACGCCCCACCTCG
TCATCGTGTCGAGCAACTCCGCCCTCGAGTCCAACATGAAGGGCGCCGTGCCGCTCGCGG
GCGACGTCTTTGCCAAGCTGAGCGAGCCAAAAGGCTTTGGCACGTTTACGCAGTACCCCA
AATCGAAGCTGCTGCAGATTTACGCCGTGCGCCAGTTGGCCCAGCTCCTTCCGGTGGCGT
CTTCTTCGTCCGGCGTCGTCATCAACGCCGTCAGCCCCGGCCTGTGCTACACCGAGCTCA
ACCGCAATGCCTCGCGGCCCGCCCAGGTCGTCCTGGCCATTATGCGCAAGACGCTCGCCC
GCACCGCCGAAGAGGGCAGCCGCACACTGCTGCACGCCGCGTTTGCCGGCGCCGACAGCC
ACGGCGCGTACTGTTCCGAGTGCCGCGTCAAGAACGACGACGTCCCGGCGTGGATCACCG
ACACCAAGGGCCAGGCGACACAGAAGCGCGTGTGGGAGGATATCTTGAAGCGACTGCAGA
CGCTGGGCCACGGTGTGGATGTGGCGGCTTTGAAGGCGTAGCCACGGGTGGACTTGATTC
GTGATTTGGGATTGATTTTATCGTTACTGTTTTCGTTTGTCTGTAGATTTTCTTTATCCC
TTTCTTTTTCTCCTCAATCATACTCCTCCCGTTGAATATTGGAACACTGCCAGATCTTTT
TGGCGGCATCGTTGTGAAATGCGTCGACCCATGGAAATGTGTGCAGATACGGCAGGGCCT
CTTCCCACGTTGCGATGTTCAGTGCCCGGGCCAATCTGCGGATGCGAGAAGACGTTACTC
GATCTGGATCTTGTTCCCAGGCTTGATGCTGATCTTGACTGGGTGGAGACATGCCGCTGA
CAGAAATGAGCCATAAGAAGAGCCCTGGACAATGACAGATGCCGATCAGATCGTCAAAGA
GTGAGATGGCGTCCCAGAACAACAAGGACAGACGCTGGCAGTAGGCTGCCCGTCTCCGCG
GCTCGCGAAAGAGGATGGTCGTCATGAACGACAAGAAGCCTAGCTGGCAGACGCTGTCCA
AAACGCTCGATGTCCGGTCCCCGTATTTGTCTTCGCCTTCGTGATGATCCCCGCCCAGCG
GCGCGTAGTCGATCAGCCGCTGGACAATGGAGATGACCATGGCCTGGTATTCGACGGGGT
CGAGGCGGCAGTGATCGTCGGTGCTCCCGGGCATGCCGGCGTAGCCAACCAGGATGAAAA
CGTCCAAGATCACTGGCTGGAGGTCGGCCTCCACGTCACTCAGCGGATTCGGAAGATGTG
TGGGGTACAGGCGGAGTCCCCGCCCTGTAAAAAAAGCCAGTGACTGATCGGCGGCCCCCG
CGCTCCCAAAAATGGTGGGCGTCCCGGAGCGCAGTGCCAGCTCCACGTCTGTCCTTTTGA
TCTTGTTGCCCAGCTCGGGGCTGACGGAACACAGTGCTGCCAGGCCCCCTTTGCCTTGGC
GGCGGTCGACGATACGCTGCAAGGCCAGCAGGTGCATCCGGCTCTCGGCAGGGGCTTCCA
AAAAGTTGGCGCGGATGGCCAGGGAGACGACGACCGTCACAATGCTGACGTTCGGCGCGT
CGACATCGCCGTCAAGCTCCCTCCGCAGCAAGCTCATCGCCCTCACTAAATGGCGCGTCG
ACTCCTGCGGCTCGTCGCGCCGCCCCAGCAGTTGGTACCGGTGAATGCCCATCACGGCGA
GCCCACAATGATAGACGGTCGGGTTCGTCATGACTGTCTCGAACCACCGCGTGGCGATAT
CATCGCCTTTTGCAGGGGACGAGTAGGCAAACGGCCGGCAGAACGTGCGCGGGTACAGCT
CGTCCGACACAGCATTGTGGACTGAAGGTTGTCTTAGCTTATGCAATTATGCAGTACTCA
GTATTTAGTCTGCCGCCGGGAGACCTACGGTCATGGAAGAGTTGTCGTGTGTAGGCCGTG
ACCGGCACCGGCGTCGCAAAGTACGCAAACTCGGAGCCGCAGAATGGGTTAGCTTGCAGC
AGGGGCTTCTTGGGCAGGAGTGGCCTCCCTCGCGTAATCGTAATGCGAACGGCAGAACTG
TCCCCCGTCGAACATGTCGATGTTGTCTCCTCTGACGACATCGACTTTGTCTCTTCGCGC
TGCCATTGCCCGCGGTGGCCCCGGGCCGCAATCACCTTGCCCGCATTCTTGCCCTTCATG
CCATGGCTGCGGATCAGTCGTTGGGCTCGCCGGTCTGTCGATTTGCTGTTGTCAATGAAA
AGGAACTCCATATCGATGGAGGTTGTGGGCAAGACGTGGGTGAGGATGACGTGATGACAT
TTAGGGAATCGCATTCAGTGTAAACAGCTGCGGAGATAAGGGAGTTACAGCACCATACAC
ACCCTGAACAAACATGCAGACCACGTGACCTGCAAGTGCCATTCATCACCACACAACCAC
ATTTCAAAGTGCAGAGACAGCATTTGATTGTCGCAAGCTAGAAGAGGAGGTAAATAAATA
GTGAAATAGTTTGTACTCGATCCCCTTTGGTCTTTGTCTATGGGCAAAAAGCAACAAGGA
CATATTGAGACGAATAGACTCTCGATTGGTAGTAGGTCTAACAAACCAAAATAAAACGAA
AGGCCATGGAACAATCAACAAATACAATACATACTTTTGTTTCTTATTTTAGAAAAAAAT
TCAATAAGTATTAAATATTTGTTTACATAACTTTATCAACTTTTGTTTTCTCCGTGTGAT
TTGTCGTCGAGCCCAAGGTGCGGGACATCGACGGGTAGACGGGAGGAGCCGAACTTTTGT
AAAGTGAATAAGGAAAGAACGCCAACGTAAGAAGGAGCGATCATGATTTAAAAGAGAATT
GTGTGCCCCTGACGCACCCAGACGGGTCGGCGCGTAGTAGACTTGGCCGTGCGACATACA
GTGAACGATCTGCAGTCAGTGTTGCTGGTTGTTGCTGAACTAGCCAACGTTTTTTCAACA
TCACCATTCCCTCCTTTCTTTCACAAATTAACGGAAATCATGCTCAGTACTCGCAAAGCT
CACCCAACATAGGTGTCTGCCTGAAATTGTGGACGCAATTTCAATTTATCGTGTGAAAGT
AGCTTTCTCGGCCAAGTGAGGTAGCATCCATTCCCGTTTTGGGCAAGCGAGGATGTTGAT
GGGTCGCTTCTCAGTTTTCACGGAACCCGGCACCAACTTTAAAATTAAACTTTAAGGCGT
CTGGGGAGACGAAGAAAAGCGTGAGAAAAGCTTAAATTTAAAATCGTGGCGTTTTTTTGT
CAAGCCGATTTCACGTCAAGTCATTATCGCTCAACTGATCGACACACAGCTTCTGTCGTT
CCTTTTTGCGGTCGATTTTGTCGTCGATTTTGTCGAACATCCCGCCATGTCTCTCCTCCG
CAAGCTGCGCGTCGCTGGCGCCTTCGTCGCGGCCGCCACTGATGCTGCCAGCACGCTGAC
CGTCACATCGACGTCTACGCCGACCAAGACGGGCCACCAGACACTTGAAGGGCCGTCGCG
CGAGGGACCGACACCGACGCTGCCTTCGGGCTTTGTTTCCAACCCCAACCCGACTGAGGG
CCTCCCGCGGATGGAAGTGGACATTGTCTTCCCGCACAACGAGACCTACCTGCGCCCCCA
CAATGGCATTCTGCCGCTCGCGCTCAGCGTCGAGAACTTTGCCAAGATCGCGGGCCTGGG
CCTGCCTAACGACACGGTCACGTTCAGCTGGACGATGCAGGCCATGAACAACACAGGCAC
CGTGCCACGGGGCCCCTACGGCAACCCCGGTGCCTATGCCTATGTCCAGGGCTCGTTCAG
TCTTTACCCCGGCGATATCGGGCGCAACGAGACCGACTCTGACTCCAACGTGTTTGTCGG
GTACGCCAACCTGACGCAGTGGGCCAATGTCACCACGTTCGGGCTGCAAATCACCACCGA
GTGGGCGGCCAACAACGCGACGGGCGTGTGCGGGTCCGGGGAGTACCATGGCGGTGTGCA
GGCGGCTGGCCAGATGTTCTTTTCGTTGGCTGACTCTGGGAACACAAATAATAATAAAAA
TACTAATAATGCGACGGAACCCGCCGTCGGCGCTGCGCCCGACTGCCCCGCGTTTGGCAT
GTTGATCGAGCCCCAGACCAGCGACCCGTTTACCCAGACGCGGTATCCGACGGCGACGTT
GACCCAGGCATCCACTACCGTGACCACGCTCGCCCCCACGACCACCACCTGCTCTGTCTA
TATCCACGGCTATGGGGAACGGGTCGTCCGTGGCAACCCGTGCCTGGTGACGGTAGATGC
CTTGGTGCGGTCGGCCATGGACACCGCCATTGCGAGCATGGCGTCGTCGGACGCGTCGTA
TGCGGCGGCACATCCGACAACAGCAACAACAACAACAACTGGCTCGAAAAACGCGGCGCC
GCTGATGACGGGTCTTCCGTTGGTCCCGGCCCTTGCAGCGGGCGTTGCCTACGGGATTGT
TTTTTAGATCCAGGGATGGGGAGGTCCATACATGATAGTACTGATGATAAATAGTAAATA
GTAAATAATAGACAATAAATAATAAATATCGTTGACAGGCGGCACGTGAATAACTTTTGT
TTCTGTTCTCGCGAGTATTGCGCTCACGAACAAGGAAATAAGGCAAGGACGAACTAATCC
TGCCACATGGTATGGCTCTGTAATACAGAAGGACGGCGTGTAGAATAGTGTGACCATGTG
GGCAGATTGTGTGGAGAACCATGAAAAGACGGGGCACGTCAATGGCGGCTTGCTCCATCC
GACACGCAGTTTCGGTCAAGGCTTAACCAGGAAAATTATGCAATGTCCGATCGGCTTGCC
TTGGAATTTGCCACACGCGAACTGACGGCCGCAACAACTATCACAAAATCTCACAAGATC
ATGCTCCTCGAAGGGTTCCGTCCTCGTCTTTTCCTTGAGATCTTTCCACAGCGTGGGTTC
TCCGCGATTTCCTACGCTCCCGGGGATGGAATCATCGAGCGATAACGGGCCACGCAGCCC
AGGACCGCGCAAGAATGCAATGTCTACGAGGGGATCAAAGCGGTCGCGAAAAGGCTGGTA
CGTTTGCATGTTTGTGTGTGCGACAATGAGCTGGAAATACAGCCTTATCGCAAGGACAAG
ACCGTCAAGGGCATATGATCTGATTTAACTCTTGCATTGTTTTCGTGAACAGCCCCGAAT
GCCGACGCCGAAAAATCAAGTGCGACGAGCAGCCGCCACGATGTGGCCAGTGCCGGAAAC
GCAACCGCCCGTGCCAGCTACAGGATTCGCTCTTCAAGCTGCATGACTTTGGTGAAAAGT
CCAGCCAACAATCCAGCCAACGACATCGCGGCGTGAGTCCCGCAGCGTCTGGTTTTGTAG
ACACACCATTGCCGGATGAAAGAGTACCGGAGAGGAACAGAATCGTTGGCCTCGCGGACA
CGCCACCACAAGGCCAACTACAACGACAGGTTGATTCCGCATACTCTTTTGGCCAGCCGG
ATACGAATGATGAAGATATCAGTCTGCTTTTACGGGACCTTCCAGAGTCAACGACGGTTG
CCTTTTCACGACTGCGCCAGCCGGGGTCAGAAACGGTGCAAGTATTGTCCATGGGACAAC
ATGATGCAGTCTTTGATGACGAAGGTATGATAGCTTTGCCCGATTTATGCCCTGGGTGTG
TCGTGTCTTCTGTATTCTTCTGTCTTCTGACTTGTCACGTTTGTCACCATAGCCCGAGAT
TCCCATGCAAGCTCATCCGCACCACCAACGATCCGATCGCTGCAAGATACGCAAGAAGAG
CTGTTCCTTCTCCGCCACTATTCCGAGTTCATTGCGCCATGGATGGACCTGCTCTATCGA
TACGAGGTCTTCAGCCGAGAGGTTCTGACCTTGGCCCGCGAGCATCCCATCTTACGCTAC
GCCGCCTGTGCTGTCGCCGCAAAGCAGATGGGCCAGATGAAGATCCCCGTCTCGACGGTG
TTGCGCGGCAAGACGCACGAATCGATTGCGAATCGTCTGAGCCAAGGCCGGTACGGGCTT
GTCTGGTACGGCATCAAGTATTACGAGAAAGCCATCCAGACGTTGGTCAAGTCGATTGCT
CCCCGCCCAGAGCAACTGGAGCAAATGTCAAGCATGTCTGTCTCGTCCATGCCAGTTGCC
TACGACTCGCCAGTGTCGCTCACAAAGGGCGACTTGATGGTGCGAGCGGAGGGCGAAGAC
CCAATCGTTCGCCTCCTCGGAACCTGCATTCTGATCCAGTACGAGCATCTGAGTGCCAAT
CGAAATGCGTGGTCTGGCCATCTGACAGGATTTGGAAAGCTTTTGGAGCTAATCGACGAT
GGCCAATTGGTTCAACGTCATCCACTGTTCGAGCAAGTCTATCCTTGGACAAAGGATCAT
GGCGGTGAAGGCTGGCTTCTGGAACTTTGTCGTGAATGACATGGAAGAATCCTGTGAGTT
GAAGCGAGTGGAAAGCGAGCTTTTAAGAAGAACTTTTCAGAATTGTTGTTGGGCTGACCA
CACCCCCAGTTGTATCAAACCAACGGACACGAGTTGACACCGAAAACCTGGCATTATGGC
GCAACGTCGGGCTCATGATCCAGGACGATGGCAGTCTTACCATGGCGGCGGACGCTCCAC
ACAGCCTGACAAGCATCCCAGAACATGCTCGTGATAAAGTGCTCTCGTACACTCTGATTC
GACCCATGTGCAAGCTGATCAACTACTGGGCACGAAACGAGAGTCAGTCCATCGCCATCC
CGACGGTTTCTTCCAGTTCCTTCGCTCTTGCGGCAGACTACGTAACCCCCGGGTAGTCTT
CGGGCAGCCCATCGTCACTGGCCGCTCTGGCGAACACGGCCACGTTTCTTGATTTGGAGC
ATCAGTTTTGACAGCTGGCACAAATTGCTCTCGCCGTCGTTTCATCCCGACGGCACATTT
TACACTGGCGCCACACAGAACAACGCACATACGACAGCTGGCGAGCAACAACAACAGCAT
TGTCTCTTTTCCAGAGAGCTCTGGTTCAGCAACGACTTGTGTGCAACGACCATGATGTAT
GACAACATGGCGCGCATGCTTCTGCTCATACACCGCCCACCGGATTTGCTCTTTCGCCGG
AGCTCAGGCGTGCCAGGGATCTACACCTTCATGCCATCGCAGTCCTTTTCATCTTCATCG
TCCTTTGATCTTCTCCACGCCTTTCGCGACATTGAGAGGCAGTTGCAGCGCTACGCGTCC
GAGGTGATTGCCATTTTCAGTGGCACGCCGTGCGATGCCATCAAACTGCGGGCCATTCAG
CCCCTGTATGTTGCCGGGCGCTGCTGCACCGCCTTGGCCGATCGCCAGCAACTGATCCGC
ATGCTGACCGACATCCAAGACAAATTGGGCATCGCGACTGGTTATCGGGTGCGCGCACTG
ATAGACGAGTGGGGTGCAAACCCTGCCGATTTCAATTCAACCTCAGCTTGGGACCGGCAA
ACGAGGAACTGTAAAATGTGTACGACATACAAGCAATTGTTTTGCAAACGTTCTATTGAC
TTATTTTGTGCACCTCTAAATAGTGCAACTCCACCGGGCGGTGCGAGGGATTGCATTTGG
ATATTTCGATATTTCCATACCCATACGCTGATTTACGTCAGAGTATAGCCACCGTCCACA
ATAATATCTGCGCCTGTCATGTAGCAGCAGGCATCGCTTGCCAGAAAGACGTAAACCTAT
TCAACCGTTAGAAGATGGATACCAAGAGAAGAAAAACGATCAACTTGCTGCTGGTACATA
CACCCTTGAGTTCGGAAGCGCGCGCTATGCGACCTCCTGGGATCATCGACGTCCATTTGT
CAAACCGTTCCTTGGGCTGCCTGAAAAGCACTAGAGGTTGTGATGTTGTGTTAGCTTCGC
ATAGACGAGTTCGCACAGCCGGCTGCACAAATCTGAATCGGAAAACCTACTGTCTGTTTC
AATAAAGCCAGGCGACACGCAGTTCACGCGCGCAAAGTCGACCCACTCCACGGCAAGGCA
CTTGGCAAGATGCACAGCCGCCGCTTTCGAGGCATTGTACGCGGCGTGCCGCTGGGGAAT
GTTGACAATCGTGGCACTGATGGACGTTGTGACGATCAGGTTGCCCTTGCCTTGCGCCTT
GAAGTGCTTTCCAGCCGCCTGCGCGGTCCACATGACGCCGTCGTAGTTGACGCTGTTGTT
GTGCGCCCACGTCTCTTCGGTGTACTCAAGGTTCGGAACGTCTGCGCAAACACCCGCGTT
GGCGACCACGACGTCGATGCGGCCAAAGTCTGCGACAATCTGGTCCATCGTGGCCGCGAT
CGATGCCCGTCGGCGGACGTCGCTCTTGTATGCGCGAAGCGTCTGGCCCGTGGCCGAGCC
AATATCCTGGGCCAGTGCAGCAACGGCGCTGCTGTCACTTGTGCTGTAGATGATGGCCAC
GTCCGCGCCAGCTTCGGCCAGCCCGCGGACAATCTCGAGGCCGATGCCCTTGGCGCCGCC
CGTCACAGCAGCAACCTTACCTTTGAGAGAGAATTGCCCCAAGACATTTTGTTCGGGATT
CACCGGGCGGAAAAGAGGCATCGTGTGTGTGTGTTTGTGGAAAGGAGAAAACTGGATTGA
AATGCAAATGAATCAAGGAAGAGGAAGGGAAAGCGCACAGCGCGCGTTGACATTTATGTT
GACTGACGCGCTGAAACAAAAGGTGAATGATAAAGACCGTTCACAACCAGTGTTCACGAT
GCAATGACTAGCGTGTTCTTCTCTCTGGCAGCTGGCTGAGGCCGTCTTGAACATTTGGTT
GACTCTGAATATTGAAAGCTCGGTAAGCAGGAAAAATATCATTTGTAAGCTCTACATGTG
TCTTTGCTTGTGAGCTGTTTCTTTGTCGAGCTGACAAACATGATATGGAGATTCACTAAC
CCAATTTGGCATGCCAATTCTTGCGAACCGGTCGACCTTTTCTCCGCCATTACATCAAGA
GGTCCCCAGTCAGACCAACAAATCGGATACTCTCCCCGTTTCTTATAGATGCGGACATGG
CGTGGAAGTCTGGCGCCGCCAAAAGTGCCATTTTCAGACACTTTTGCGAACATGGGGACT
GCCACATGAGACGAACAGAGCGGAATTCCAGCGAGACTCTTGACGCATGATGCGATGGTC
CTTCCGGAGGGTGGAATTACACGAGAACATTTTTACTACGGGGCAAAGGTCCAGATCTAG
AAATGGCTCAAGATACTGAGTACAGGATAACGATCACATAGTTGGACAAGAAAGGTTTTC
TTTTCCACCCTTAACCTGTCCCTCACAGCTTGGGACGATATAAAATCTTACAAGCCGTCC
AGTTTCCATTTCCGTCTAACAATAGCCAGATATCATCCAACAGCAACTACCACAGCCTCG
CGTATCTTTTCAATACTTTGCCAACAATATGTCTGTAAGTGGGCAAAGCCGGCAAGCACA
AGGCTTTCCTTTGTTTGAAATGCCTTAAATGAGAGGCTGGGAAACTAATTCATTCCAATC
CAGCAGAACCCGTCGTTTGTCCTAAAGGACATCAAACAGGTCGTGTTTGAAGACCGACCA
AAGCCAACGCTGCAAGATCCCCACGTTGTTCTTGTCCACGTCGCCCAAACCGGCATTTGT
GGAAGCGATGCAAGTTCAAACGAGAAGTAAAGCTTCTTTTCACAAGCGAGCAAATGAAAA
CTCGGAACAATATACGGGGCTTAATCGTGATATAATTACGGAGTACTTATACAATTATGC
TCGGGTCTGGAGCCGAGACACCATCGCTCAGCTTGATCCATGGCCATGCAGTCGGGAGAC
GACAGTGTCATATGGTCTCTCGCGTGAGTCCCCAGTTAGGACGTAAAGAAAAAAAGAAAG
CACATTCCCTGTATCAGGTTCTGTGGACATTTTTGGTGTCGCATAAAATACCCTTTCTGG
TCTAGGGGCTGTCCCAGCTCCCAGTATCAACCTCCGCCTGAGCTACAATACAGGATGCAG
GCAGAGGTCAGACTAAATACAGGGCTCCGGGGCAAGGCGGTATACACCGGCGGAATTCTT
GCTGGCGACCAGCAAGCCAGACGGCAAGTCTGTGAAAACATCCGTCTATATGTTCTGTAT
TATTACAACGTACACGTGCGGTTCATCCGATTCAGCCTGTCATCGCCCCTCATTGCATAT
TGTTTGTTTGCCGCGGGGAATTGTCAACATCCGTCAGAATCGTCATTGTAGATTACGGAT
AACAGCTCCGTAAATTGCAATCTGGGGACCCGGCCCAGGGGAACAAAGTGTTTGGCGGAA
TACACATAACAGCCAATATTACGATCAGTATTGCAAGCGGAGCCGGGTTCTGCTGCTCGT
GCGAGTAGTGTACAAAAGGTCGTGCCTCTCTCCGTGCCTGTCTTTTTTTGAATTTGAATT
TGAATTTGAAATTTGGATTTCAAGGCCCGACTGTCAGGTATTTGCACTCAGGCCAACCAC
ACGATGGTCCGCCTCACGTTCATGTCCGCCCTCCTGGCGGCCACCGCCAACGCTGCCTCG
CTCAAGCCCGTCGCCAACTTTGGCGAGAACCCGACGAAACTCTCCATGTACATTTACGTC
CCGGACACGCTCGCGGCCAAACCGCCCGTCATCATCGTGCCGCATCCGTGTGGCGGATCG
GCCTCGGACACGTATAGCCGAGTCGCCAAAGGGCTGTCGACCTACGCCGACAAGCTGGGC
TACGTGCTCATCTTCCCGCAGACGCCAAACACCTGCTGGGACTGCACGTCGGCGTCGTCT
CTCCGGCACAACGGCGGCGGCGACTCGCAAGGACTGGTGAACATGGTCAACTACGCGCTC
GACACGTACAAGGGCGACCCCACCAAGGTTTTTGTGACGGGCTCGTCCTCGGGCGGCATG
ATGACCAATGTCCTGGTCGGCGCCTACCCGGACGTGTTCGCCGGCGGCGCTTCGTTCTCG
GGCGCGCCCGACTTTGCGTGCTGGTCCGGTGCCGGCTCGCCGCACGGCATTGACCCGGAT
TGTGTCACGCAGAAAAAGGCGAGCACGCCCGAACAATGGGGCGACTTGGCCAGGGGCGCC
TCGCCCGGCTTCAACGCCAGCGCGACCGGCCGCGGCCGTCCCATTATGCAGATCTGGCAC
GGCACGGCCGACAATGTCGTGGCCTACAACTATCTGGCCAACGCTCTGGACCAGTGGTCC
AACGTTTTTGGTGTGGCATTCTCAAAGAATGTGACCAACGACCCCGAAAAGGGCTACACG
AAAATGGTCTACGGGGACGGCACCAAGGTCGTCGGCTACAGCGCGCAGGGCGTGGGCCAC
ATTGTGCCCTTCCACGAGAAGGAGGTCTTGCAGTTCTGGGGTCTTTTGCCGGCGTAGCCG
ATAAACACGGGATTGAAAAGAAAGTATCAAAGAAAGATGGTGTAAGATAGTATTACGCAG
AGTAAAACGCGGCTCACTATACGCAAAACCAAGCACGATATTTATGACCCTGTTTCCTCC
CCAGATGAACCAATCAGCTCAAACACGTTCTTCACTGCCCCCCATCGCAAGTTCCATATC
CCATCATGGTCTGCACCTTTTACGATCGTGCTTCTGTAGTCCACAGTATGGTCGCGTTTC
GAAGCCTCCCAGCACTGAGCAAACCACTAAATATATCACGGGTTAGTTGACATACGGGCA
AGGAGGGTAATGACGATGTCTCAATGCCGTATCACGCCATAAGTAAACGCATAAATAAAC
CCACCTGCGGGCCTTTTGTGTCCCCGCCGCCGATCAAGGCATCGTTCTCGGCAAAGAAGA
CCACAACACGTAGTTGTCTCCCAGCGGCGCAAAGAGTCTCTGCCAGGCGCGGCACAAGGG
CGTCGTAGTCGCCCCAGTCGCTCCACCCGGACATGGCCGTTGTTTTTTTCGTCTTCTGGA
GCAGCAGCAGTGCATCGGTCGAGATCCCCTGGACACCTTCAGCGTATATTCGTTGAATAA
TCTTCGGCCACAGCTCATCTTCGAGCTTGGCGCCCTCTCTGTCCCTTTCCGTTCCCGTGG
GCTGATTCTCCTTGCTCACTTCACTCTCTTGAATGTCTGCTTTTGTAAGTCGTTCCTGTG
ACGTCTTTTGTGTCTTCGCCTTTGGCGTGAATTTTGCAACAACAGCCAAGCCCAGCCCCA
AGCAGAAGCCAACTGTCGGACCAATGTGGTTGTTGATGAGTCGCGCCACCTTGTCGGTGT
GCCTCAGTAAGCCGGAGGGGAGAGACTGCACGGCCGCCATCAGGGTCGAGCTTGTGTGCG
AGGGCAGGATCCACGGTGCGCCAATCGCAAGGAAGGGCTTCTTGGGGTCCATCACCTCGG
GATGGTGGAGGAGCAGATCCAAGGCAAAGATGGCGCCGCCGCTATGGCAGCCGACGGAAA
CGTGGCGTATCCGAAGATGCTTGAGCAGCGCTACAACCGTTTCTGTGAATGAAATAGGGA
ATACGGCATTAAACAAAGTGACGATCAGGCGACGCCTGAAGCCTGAAAACTTGAAACTAT
TGTTATTACATACCTCGCCATGTCCTCATGACTTGCTCTACCTCGATGCCGTCGGTCCCC
CCAAAGCCAGGGCGGTCCGGATTCAGGATGCGAACCTTGTGCTTCTTGGCAAGCTCATCC
TTGGCAACGTGGACCAAACGAGAACCGACCATTGAGCTGAAAAAGAGAAATACATTTTCC
TCTTCCGGATGCGCCTTGTTGCGGTAGCCATAGTCGGCATATTTGACCCGAAAAGGCTTG
GCCCGTCCCTCTGCTGGGTCCGGAGGTATTTCGACCGTCTGGCTAAACCTCGGGTCGTCG
AGATACTCCCACGTCGATGCCATAATAGATAAAAGCCAACGTCTAGTTTGAGTGTATGTG
CGGGGAAGTAAATAAGTAAATATGAATGACATACGACGTGGTTTTCATCATATGAATGTT
GCTCGCTACTAGGTATTTCTTGTCGGACATCCTCCCAGTTAAGTATTTAAGCACTTGACC
CCACGTATGCGGCACAGCAGCAAACAAATCCGTGACCCCGCGCAATAAAAGACATTATGC
GACCGGCTGTTATTGGGCGTCGTAGGCCAATGTACAACTCGGGCAGTTCGATATTGTGAG
AAGGCTCTGAGGCTGCGCGGCGATTTGGTAACACATATCCATTGAATGGCGTTTAAAGCT
CAAGTTTCAAAATAGCAACCCATGCAAAAAAAAAAACCAAGACCAAGACCAAATCCAGAT
CCAAATCGATACCCTCCAAACGCCTTCGTTCATAAGTCGTATTCGCTCTTCCCAAAGTTG
TCGTTCCTTCCTTATTTACCCTGGGAAAGCGGCTACTCCCGTTCCGTAAACCCTTGGGTC
CTTATCCGCGGCGCACCTACCCGATTGGGTTTTCCGTCCAGCTCTGGCGGATCAGCTCGG
ACATGAAGATGTCGTGGAAGGGCTCGACAATGTCCTGGTAGTTTGAAAAGATGGCATCTT
GGAACAGCAGGTCTTCGGGGGAGGGCAGGCGCGTGGCGGGACCGTGTCCTTTGCCGTTCA
ACAAGACCTCGGCGATTTTGCTGGTGGCGGGGGTGACAAAGGGAAAAAAGTCGACCCAGT
CAAAGTCGAGGTCCTGTGTGTCGGCGATGCCGGGGGCGGCGCCGGGGGTTGTTGTGGTCG
TGGGAAAGTCGCCGGGGCGGGTGATGCCGTCGACGTTGACGTCGACAACGGGGACGGAAC
CGCCGCCGGGGACGGGCAGTTGGACTTGTCTGTAACGAATGCTGGCGGTCGGGGCGACGG
CCGCCGATCCGCGCAGGCGGTCAAAGCCCTGGCGGATGATGTTGGCGGAGGCCCACATGG
TCTGGAGCTGGGAGACGGCCTGGGCGATGACATCCAGCGAGTCATTGGCCTCGGCGGCGA
GCTCGGGAATCTGGGCGCCCTGCAGCAGCGCGGCAAAGGCCATGCCCGAGTACCAACAGG
TGATGGCCATGAGGTAGCGCACGTTGCCGCGCGACAAAATGTCCCTCAGGATGCGGGCGA
TGCACGAGGCGGCTAGGATGGCGGGCGGCAGTGCTTCGGGCAGCGCGTGCGGCGAGCGCT
TCATGTTGAGGATGATAATGGTCGTCAAGTACGGCAGATGCAGCTGGTGCACGTCGCGGT
CGAATCCCTGAGTGCGCGGGCCTTCGATTGGCAGCCGCAGATGGGCGGGCAGGGACTGTG
CCCAGCGGGCCAGCTCGCGCCGCAGATGCATCGGCTGGTAGGAGGCCCCTGACGGCGTGC
TCCCGCCGCCGCCCACCACGCCCTCGGTCATGCAGTCCGCCGGCGGCCGCATCAGCACCT
TGGCGACCTTGCCGATGATGGCGCACAGCTTGACCCATTGGATGAAGATCTTGCCCTTTT
TCTGGAGTTCGGGCTCGGGCGGGAAGTCGGCGAGCGTCGGCTCGGAAATGCTGCAGTCGG
CGGGGTCGATGATGCACGGCTTGCTCTGGCACAACGCGGTCAGGCGTTCCCGCGCAAACA
CGGTCCACCAGATGCGGCGGCGGGCGCTCAGATCGAGTCTGTGCCTCAAAGGATGGTCGA
CCCGGGGCTCGCGGTGAAAGTTCATCTGCTGGGCGTGCCGGATGACGACGGAGGTCCACC
ACCAGGACGAGTGGCGGTGGACGGTCGATGGGGGCCGTGGTGCCCACCAGTAAAAGAGCG
AGACGGCCTTGATCTGTGTGAGAATGTCGGGCTCTTCGTCTTGGTAAAACAGGGCGACGG
CCCGCTTGTAGTACGTGCCGGGCCCTTCGTGCGGGACGAGTGGCGGCTGGATATGGCTGG
CGGCCGTTGCGAGGGCGTTGGCCAGCAGCGGCGACCGGTGCAGCGCGTCCGCCAGCGTGT
CTCTTTCGAGAACAGGACACCACGGGTAGCAGTACTCAAAGTACGTCTCGGCAAAGCTTT
GCAGGAGCTCTTGCTGCCGCGGGTCCGACAGGTTGCTCTTGGTGGCGAGCTGCGCCTCGA
TCTCCTGGCGCTCGGCGTCGCACTCGTTTTCGGGGCCGTACAGCTGCAGGAAGCCCGTGT
CCACATCCCCGGCATGGCTGCGGCCGGCCCCTTCTGTGGGCGAGGCCGTTGTCTGCGGGC
CACTTCCAGGCGGAGCGAGGCCCATGGCGGCCACGGCAGAGTGCATTGCCGCGTTCATGA
TCGGCGCCTGCCCTGTCGCTGTCGTGTGGCCGTGGTTGTGATGATTGTGAGAATGTGGGT
GAGGATTGTTGTGATTAAGAGGATTATGATGATGTGGAGGCGGCGGCGGAAGGGGCGTGA
GTCCGCTGCTGCTGCTTCCCGTGCCAGGCATGTGCGTCGGTGGTTGAGGTTGAGGTTGAG
GTGCGTGTTGTGAAAAGGAGTGTCGTTCCGCGCGGGTGTTGGTCGTTTGCGTTTGCGTCA
GAGGAACGTCCACCTCGACAGATGTCGCGATTGTTGTTACGGTCGGCGCTGTCGGCGAGG
ACGCCACATGCACGGCGGGCGAGGACGCAGACGACGTCGTGCCGCTGTGCTGGACGGCCA
TCGTAGAGGAGGCAGATGACGGAGGCTTGCCGGCGCCGGTCTTTGAAGCAGTCTTGCTGC
CACTCGGCGGCTGCGGCACTGCACGCTTCGTCCTCTTCGACGTCCGCGGCCGGCACTCCC
GCCCCGAGGCGTCGCATTTGCTGCATTTGGCGCGCCCGCGGTCGATGCGCGGCTGCAGGT
CGCACTTTATCTTCTTCGAGTGACAAAAGATGCAGACGAGCTTGGCCCGGTTCTTTTTGG
GCTCGCAGCCCGTGTAGAGGAGCCAGTCGCTGTTGATTTCACTCATTCTGGGTGCGTCGC
AGGTAGATTCGTACGGCAAAGGTGTGAAACAAGACGAGTGACAAAGAACAAAAACAAAAG
ATTGGCAGAAAAAAAGAAAACAAAAAAAAGGAAGAGATAAGAAAGTGGAGGGACACGACG
TCCGCATTCTTTCTTTCTCCCTCCTCGTTCGTCTTTCTTCCTCCTCCTCCCATGACCCCA
GGATCCCCCGTGCGGAGAATTCAGTGGGTCCTAGAGGGCAAATGACTGCTCTGTGCAGAG
TCTGTCGCTAATGTGCGTAGTTTTTCCCCATCGGGTCTAAGTCAATAAGACAAGCCTGAA
GGACGGAGACAGCGCGTGGCAGGCGGTTGACAGCACTGTGCGAGCAGCCTGGGCTTGCAC
CCTCCACTGAAAGCGCTGGAGATTACGGCGTACGAGGAAACAAGGGAAACAGAGTGCGCT
TGGCTGGCACACTTCTTTCTCTTCGTCCACCCGATAGGAACGCCCTGAACCGGGAATCCG
ACATTGTCCGACATGAAAATGCATTGTTGATGTATATTTTCATCGAGTCGGTTGTGATTC
CGAGGCGACGATGGGATAGGATGGGACAGAACACACGTATCGTGAGCAGGATCAGAAGAA
GCACAAAAAACACAAACAGCAATGTTCCGGCGAACCGTGAGTTTCACGTTTGGCATTTTT
TGTATTTGGAAACGAGAAATACAGCAATTTTATTGAAACTATACAACTCGCGTAATAAAT
AGCTTAATAGCTGTTCTGTTGGCAGAGATGCCAACAGACCCAGGGAAAAGTATATGAGAT
TAAAATAAAAGGAAAAAAGTAAAAAAAAAGCAAAAAAGTTAAAAAAAAAGATCAACACGC
CCTCCACTCTACAGAATGTACCGGAACTGCGGGTTCTTGAGGTCCGTCAGGTCGTCATCA
TACGCATTGTCAAAGCCCTCAGTCGTGCCCGCCTTGTCGCGCCGCCGGTTGTCCCAGATG
CAGACGGCTCGGTACACCAGGGCCAAGACGCCGGCAATGACGGACGTAATGACCACGATG
ATGAATCCCGGCTCGTAGCGCGGGTAGTCCTTGGTCTTGAATACCAGGGGGCCGATAAAG
TTGCCGACGCAGTAGCCAATGTACAGCCCACTGGAAGCGACGGTGCGCTTGGTGTAGCCG
GCAATGTTGGCGATCTGGAGGCCCATCAGAACCGCGTAGCCGGCGCCGACGGACGGCATG
ATGATGACGCCGAACAACAAGCCGCCGAGGTCGCTCTGCGGCAGCTTCCACAGCAGGAGC
GCGGCCAGAGTCGTGCCCATCTGGGCCACAAAGACAATGTAGCTGCGGATGTTCTTGAAG
CGCATGGCGGCCCACGAGGAGATGAGCATGGCGGTGCCGGCGTAGGCGCCGACGGGCATG
AGTAGCAACAGCGACTCGAGCGCCGTGAACTTGAAGCCCTGGACAATGATGGGGATGAAC
GCAGAAATCGGCCCGTTGGCAATCATGGAGAGCGTGGCCATGGCAAACACGAGCCAGAAC
TTGATGTCCAGCAGCAGCTCGATCATCTGGCCGCCCTTCAAATGCGTGTTGCGGACGCCG
GAGTTGTTGGTGCGGAGACGCGACACGAGAATAAATCGGTCGCGCTCCGTCCAGCCGCGG
GCGCGCACCGGGTCTGGGGGCAGCGCCCACCAGAGAACGATGCCCCAGGCCATGGTGAGG
GCGCCGGCAAAGTAGTACATGTAGCGCCACGAGGACACGCCGCCGTGGATCAGACCGAAG
CCGTAGTTGATGAGCGGCGAAAAGATGGAGACGTAGCCCGTGCATGAGTACCAGATGCCC
ATGCGCATGGCCTGCTCATTCTTCTTGTACCAAGAGCCGACAATCAGCATGAACATGGGC
GAGATGCCACTTTCCAAGAAGCCCAAGAAGAAGCGCTGGGTGTAGACCTCCTTGTAGTTC
TTGCACACAGTGGTCAGGATCAGGCACAGACCCCACAGGACCACAGTGACACTGGCGACG
CGCTCAATGGGCAGCCGCTGGGCAAGGGCCATGGTCGGGTAGGCGCCGACGATGAAACCC
AAATAGAAAATGGCGGCCGTCATCGAGTACCGGTTGCCTGTTGTCAGGCCCAGGTCGGTA
CGGAAGCCGAAGAGGGCGGCCTGCGACAGCATGGCCTTGTCGTAGTACTGAAGAAGATAG
GTGAAGCACAGCACCGGCATGAGACGCCAGTCGACCTTGCGGCGCAGTTTTTTTTCCTCT
TCGTCGGTCCACGTCTCGTCGCCCTGGTAGTTGGCCAGGACCTTCATGGCCTCATCCTTG
TGGACGGTGTCGATGACCTTGAGCGGCTGGTTGCCTGCATCGTCGGTGTTGGTGTCGGCA
TGCTGGATCTGCGTCCCAACGGACGTGGCCTTTTCCTCGTCGCTCATGTTGGGAGTGATT
AGGGAGATAAAATAAATTAGAGGAAAAGATGAAGAAAGAAGAAGAAAAGTCTCCAATGAT
GGAGAAGGAAAGGGAGATGAGACAGATGAGATAGACAAAATAAAAAGGTCAATGAAAAGT
GAGAGGATCGACAGATAAATAGGGGAATGGAGAATAGATGAAGTATGGGGTGGATGGAGA
CAAAAGAATGGGGAGCCTTGTCTTATGTTTCCATGCGTCCAGTGTTCCAGCGTTCCAGCG
TTCGATATTGCCAAGTAATTTCCTGCACAAATGCACGGATTCGGGAAACGGGAATGGTAG
GTTGCCACGCAGACAGAGAGCCCAGAACACGCTGTGACTCTCTCGAATAACAGAAACGGC
AAAGTGGCAGTACGGCTGTATCAAGGTCAACCAATGGTCAGTGTACGTGTGTGCATGCAG
ACCCCATGGGGAAGTGCCGGGGAATTGGTTGTTGGGACTGTTTGGGGAGTTGGGGATGGG
GGTAGCAATGGGGGATGAAAAACGGCAGAATGAAGATACTCACATTAGACGGTCCCTTCA
CGAGCGAGTCTAGTTCTCGGAAATGACAATGCCAGGAGGTGGAAATGGACCAAGAATGAA
AGGGATAGAGATAGACGAGGGAACAAGCCTAGAATAGATGGTGTGGAGGATGACGAGTGG
AATGAAATAAAACAAAAGGAAAAAGAGAATAACGAGGCCAACGACTGCCGTGAGTTCTCC
GCGTGCTCCGAACAAGACTAGGACAAGGTTGACCAAGACCAAGAAATGGCAATAGAGGGC
TCGCACGTTGGCACCGGGGCGCTTCGTATAGTCGGCCAAGTATTGTGATGAGACAGGCGA
AGGATGCGTCGAGATGTCGACCTTGATACCTCTGTGTGACACGCTTCACCTCTGTCGTAT
TCAGCTGTCTTTCCTTTCAGCAAGTTTCTCCTGTTTGTTTCTCTTGGCGACACAAATGCT
CGGGGTGGAGAGCAGCTACCGCGCGCCGGCGTGCAGAGCATGCATGCCGAAGGGCGCTGA
GTGCAGGTAGGAGGAGACTGGTGATGATGGTGACTGCGGCGGTCAGATGAAAAATCGAAG
AAATCCACTGGCCACATGTTGGCATTGGCCTCGTCCACAGTGCAAACAAACCAAACCCCA
GCAGATGTCCCCGTTCCTGCCAAGACACTTCCATCCTGTTATGAGGAGAGCTATTCCCAA
TCGTGGTTGCCGTGATGGATCCGTGATGGGTGCCATGCGCCATGCCCACGGCGCTTGTCG
ATTTCGAGCTGTGCCGGGTGGGGATTTGGATTTGCCAAGAAGGTTGAGTTGCCGACTAAC
ACGAATATGGACTGCCGTTCGGCTATCCTTCCATGCCGAAGACCTCGTGGAAACCGCCAC
ACATCACAAGAACTGTTACATCTGCATGAAGCTTGCATCATGTAACTCTGGATTGGTGGC
TGCGTGCGAGTAATTAAGGAGTCGCAATGCTGGGGTTTCCTGTTGTTGTGTTCGATTTTC
CGGATGTCTCCTGTCGTTTATCGGCAGCGACTTTATTCAACTTTGTTCCCCGCATTGTTC
CCCGTCCAAAGTGGCGGACAGGGGAGTCAGTTCTGTGGAGAAGACAGAAGCAGCACTACT
GAACCCCGCTAATGTTGACAAGTGAAGAAAAAAGTGGCAGAGGATGACAAAAACAACGAA
GGAAATCGCGGAAGTTGCAAAAGCCGCGACAAGTCCGAGGCAAAGCGCGAGTATCAGAGT
GTAACCGGATTGCCGACTTTCTGTATCGATTTTGATTGTTGATTTGTCTTGTCGTTATAT
TGGCTGTTCAGGATATTCTGTTCACAATCACATTATCGCATTGCATCAAACATTCTCGAC
TTACCTCGTCTCCGATCAACACGGTAGACACCATGAAGATTCACGACATTCCCTCTGGTG
ACGTCGCCGTGACGGTACGGCTCATCAACCCGGTCGATTTTGGCCCCGCGATTATCAAGC
GGTTCATGGCGCCGCCAGTGCCCGGCCTCGAACAGTGGAAGGCGTCCCCGTCACTCTCGT
TTCTGCTGGAGCACCCGTCCGGTCGCCGGCTGGTCTGGGATCTCGGCATCCGCAAGGACT
ATGAAAACTATGCGCCGTCGATTGCCAAGTATATCCCGACGACGGGCTACAAGTTTGACG
GGTTGCGGAATGTGGCGGATATTTTGACAGAAAACAGCGTCGAGCTCTCCTCGATTGAGG
CCGTCGTCTGGAGCCACTGGCACTGGGACCACATTGGCGACCCCGGGTCGTTTCCGTCGT
CGACGAATCTCGTCGTTGGTCGTGGGTTCAAAAAGGCTATGCTGCCCGGCGCGCCAGCCA
ACCCGGACTCACCAATCCAGGAGAGCGATTATGAGGGGCGAACGCTGCGGGAGATCGAGT
TTGAGGGCGCCCAGACCCTCAAGATTGGCCAGTTTGATGCGTTCGACTACTTTGGCGACG
GGTCGCTGTACCTGCTGGACACGCCGGGCCATGCCGTCGGTCACTTGAGTGCACTGGTGA
GGACAACAGTCGGCAACAAGAGCACGTTTGTTCTGCTTGGCGGCGACGTCTGCCACTACA
CGGGCATCCTGCGTCCGTCCGCCCATCTCCCAGTTCCTTCTCATATCCTGCCGCACCCCT
GCTGTGGCCACCCCGATGTCGACGACGCCAAGGCGCAGGCCGGCTTCTGTCCCGGCACGG
CTTTCGACGAGCTCCAGCTGGACCGCGGGCGCAAGCCGACCGACACGCTGTACGACCTGA
CTTTCGGGCTGGACGTGCAGCTGGCCACCGAGACAGTAGGCAAGCTCCAGGAGCTCGACT
GCGACGAGAACGTGTTTGTGATTATCGCGCACGACCGGTTTGTGCGGGATGTGGTTCCGC
ATTTCCCGGCGAGCATTAACGATTGGCACGCCCAGGGCTGGGGCGAGCATGTGCGGTGGG
CATTCTTGGGCGATCTCGAAGTGTACTGGAAGTCAAAAGGATTGTTGTAGTAATTGGATA
GTTAAGACGGTTGGTGGCGAGCGATTGCATGTACAATAATGAATAATGTTTACGTTTGAT
TAAGCTACGTTGAAACAGGGTACAACTGCTGCCTGGTGTACTTTCCTTGTTGGTTGTGTT
TCCTGATACGTTTGGCAAGTGCGACGCATTTGTTGGCACATTGTCGGGAAGGTGTGATGT
TGCAGTGTTGTTGGCGTATTTGGCAGGTGCATCCCATGTGTTAGTACTCCGTACTTGCTG
CGCGATGACGCGTGGCTGACAAAGACGTCATCGAAATCACCTGCGTGTAACAGATTGCGG
GGACATTTTCAACTGCAACAATTCACACAATTGCAGTCGTCAACAACATCAACAACATCA
ACATCAACACATGCATCGAATCGCTTCATTACAGCAAGCAATTACGAGACACACGTTATC
AAAATCCCACACACGAGCACTCTCCGTCACCCCGCATTTCGCAATGGCCGATAACAGCAA
GTCAACACCCACCTCCACAGGCGCCAATGCCAATACGGGCCACACAGGTTCGGGCACCAT
CTCCACTGCAGGAGGCCACCACGAAAACGCCGGCGCCGAAGCGCTGCGGAAGGCGTATGC
CAAGTACAATGTGCACCCGACCATTTCGAACCCGGCGGCAGTGCGGCACAATGCCGCGCA
GGCGGACAAGGACAAGGACGGCAAGGTTGTGGAAGACGCGGCCAAAGACGCCAAGGAGGC
AGGTGGGGAGAAGTAGGACACACCTGGGCTGGAGAATTGATGAATGATGGGATGCAGAGA
GGAATACGGATTGATGATCGTCAACTGTGGAAAGGAACATCAGTAGGCTGTATGGACCCA
GATAGTATGATTCGATAGACTGTGAACTTCTCACAATTCCAAAACTGGAAGCTCCGACGG
CAATCAGTGTCAAGCCTCTGTAAAACGTGCAATACATAAAAGGCAAAACAAGAGACAAAA
CGATAAACGTGGAGATGGAAACGTGGAGATGCGTATCCGGGGACGGTGTCAAAGTGTCAA
CGACAAGTGCTGGGAGGGTGGGTCGGGTCACGATAAGCACGACAATGACAGGGTTCAAAG
CAAGTCGCGATGCATGAATGAGGCGTCTACATTTTCGTTTACGATGATTTCTGGGATTTC
TGAGGTTTCTGACTCGCTCTTTCCTTTGACGGAGTGCAGTGCCTGCTTCCTTATTCGCTC
CTTCCGGCAGTCGTGAGAGCCGGCGCGGCATTCGGCACTGGCCCTTCTGGGCATAGTCGG
ACACGCTGGGCCCTCTTCCCCTCTTTCCCGCCCCGGACTAGCCTTCCCCATTCTCCCATT
CTCCCCCGTTTTCTTTTTTGCGCCTGTGTGACCTTTTTATTCCCGACCTCCGAGTGCGGG
TGTGCTTCTTGTGGCACGTCTCCGTGTGCCGTTTTTGGCTTTGCCTTTTCCATTGCCTTT
GCCTTTGCCTTTGCCTTTACCATTTCGTTTACCGTTTCCTTTTGAGGCGAGGGCATGTGC
TAGCCAGAAATCACAGCGATGTCTTTTCGCTTTTCAGGCAGATTCTCTTGTACAGACTCG
TCAGTCCTCTCGTTCCCTCTGACACCCCGAACCGAGTTCCGGGACACTTTCGTTCAAGAT
AGCCAGCAGTGACTGCCACCACCTGTCACAGGTCACAACCGCCGGTGCCGTACTCCGAGA
CGTCTTCTTCACAACACAACACATCTCGTTACTTGCTCTGCCGGCACTCTCCAACCCCGA
CACCAACGGAACAGAAAACAAAAGTGAGCCCACCTTCACAGACTCCATTGTCGTTCTCGT
TAACAAACCCCACCTTTGAGTACACATACTGACATTCCTTCCCCAGGACGGGTTCAGGGA
AAGCTGGAGACTAAAGACGCTCTTTGCTGTTCTGAAAACCGACATACTTGACACTTGTTG
CAGCCCGCTCAACGCGTCTCATCTTGCATTCTGTACTCATCACTACCCCTCCATATTGTT
TCGTACCTTGTATTTGTTCATTTGCCGAGTCTATCCGGGTGCCTTCTCGTATAGTCTGCT
GAGAGATCTGCTATCATCATCTCTTCTCCTTCACATCACCTGCATATCCCCTTTATATCC
ATTTTATAGTCCTTCTGGACGACCTGTCTTGCACGTCTCTCCATCATCCTCACATCCAAC
ATCCCTCCACATCCACACACGCACACACATCATGACGCAAGACAGCACAAACGGCACCAA
CGGCGTGCCCAAGGTCAACGGCGCCAACGGTGTCAACGGCACAAACGGTACAAACGGTAC
AAACGGAACTCACACCAACGGCAGCAATGGCACCTCCACGCCCAAAGCATCCCCCTTTGG
CTCGCTCAATGACGGCCTCGACTATGACGTGCTGATCATCGGCGCGGGCCTGTCGGGCAT
CTACAGCATGTACCGGATGGCGCAGCTGGGCGTGCGGGCCAAGATCCTGGAGGCCGGGTC
GAGCGAGGGCGGCACGTGGTTCTGGAACCGGTACCCGGGCGCGCGCTTCGACTCGGAGTC
GTACTCGTACATCTTTTCGTTCTCCCAAGAGATCCTGGACGAGTGGGACTGGACGGAGCA
CTTTTCGCCGCAGCCGGAGACGCTCAAGTACATTGAGTTTGTGACGCGCAAGCTGGATCT
GCGGCGGCACATGCAGTTTGACACGCGGATACGCACGGCCAAGTTTGACGAAGCCCTAAA
GGGCGGCGCGTGGACGCTCACGGACCAGAACGGGAAGACGTACACGTCGCGCTACCTGAT
CACGGCGATTGGCATCCTCAACGAGCCGACGCTGCCCAACATCCCGGGCGTGCACGACTA
CCGGGGCGAGGCGTGGCACACGGCGCGGTGGCCGCAGGGCGGCGAGAACCAGCTGGAGGG
CAAGCGGGTGGGCATCATCGGGACGGGCGCGACGGCGATCCAGACGATCCAGACGATTGC
GCCCAAGGTGGGCTCGCTGACCGTCTTCCAGCGGACGCCCAACTGGACGGCCCCCTTGCG
GAACGACAAGATCAGCAAGGACGAAATGGCCGAGATCCGCGCCACGTACCCCGAGATCTT
CCGCAAGTGCGCCGAGTCGTACTCGTGCTTCATCCACGTGGGCGACAACAACGACACGGT
GGCGACGCCGGCAGCCGAGCGCGAGGCTCACTGGGAGGAGCTGTATGCCAAGCGCGGCTT
CACCAAGGTGCTGGCGATCTCGTCGGACATCTACACCAGCCACGAGGCCAACGCGCTGTA
CAGCGCGTTCCACGAAAAGAAGATCCGCGCGCGCATCAACGACCCCAAGGTGGCGGACCT
GCTGGTCCCGACCAACCACGGCTTCGGCACGCGCCGCACCCCGCTCGAGAGCGGCTACTA
CGAGGTGTTCAACCAGGCGAACGTCAAGCTGGTCGACATTCGCAGCAACCCCATCGACCG
CATCACGGCGACGGGCGTGCACACCGCCGACGGCCAGGACTACGACGTGGACGTGCTGGT
GTACGCCACAGGCTTCGACGCCGTCACGGGCTCGTTCAATGCCATTGACTTTGAGGGCCT
GGGCGGCACCAAGCTGCGCGACGTCTGGGGCGAGGGCATCCAGACGTTCCTGGGGCTGAC
GGTCAAGAACTTCCCCAACATGTTTATGATCATGGGCCCGCACCAGATGTTTGGCAACAT
CCCGCGCAGCATTGAGTATGCCGTGCAGTGGACGGCCGAGTTCATCGAGTGGGCGGTCGC
CAACAAGGTGACGTACTGCGAGGCCACCGACGAGGGCGTCGCGGCGTGGACCGAGCACGT
GCACGAGTGCGGCAAGGGCCTGCTGGCCAACGAGGTCGACTCGTGGATGACGGGCGTCAA
CAAGAACCTGGCGCACAAGCAGAAGCGGTCGATGACGCGGTACAACGGCCCGGCGCCCGG
TTACCGCAAGCGGTGCGAGGAGGTCAAGGAGCGGGGGTACTCGGACTTTGTACTGAAGCG
GGTGGAGTAGGCGAAGCCGAGGAATGAAAGGAGAGTAAATAGAGGGTTATGTCTTTATAG
AGTTTGCGTATATATATATGTCTTTGAATGTATCTGAATATATCTGAGTATCTTCTATCA
TCTATATCTACATCGCTGTAAAATACTAAACACTCGCTCGCTACATTGTGTCCTCGCCGT
GCACAATCACCTCCAGCTTGTTGGTCGCCTCCGGCTTGCCCAGCGCCCAGGCAATGCCGT
CCTCCATGGTCGCGTCCCAGTCGCGGCTGACCGACAGCCGGTCGGGCCCATAGCGCCGGA
ACCCGTGCGGCACGCCGCGGTAGACGTGCACGTTGGTGGGCACGCCCGCATTCTCGGCCA
GGAGCTTTGCGTACAGCAGCCCCTCGTCTCGGAGAGGATCCAGCCCACACACACCAAAGA
CGGCCGGCGGCAGCCCCTTGACCTGCTCGGCCGTCGCGTTGCCGGGGTTCAAAAATAAAT
CGTCGGCCGCGACGGGGGTCGGGATTTTCAGGAGGCCGGTGAAAAAGTGCACGACCGTCA
TGGGCAGGAGCGGCGCAAACTCGTTTTCAACGAGCGACGACGCGTCGGGACGCGCGAGCT
GGGCCAGCTGCCCGTCGTAGCAGGCCGCGTTGACGAGCGCCGGGATCATGAGGACCTGGC
CGGCAATTTTCGGCAACTCGGCACCCCACTGCCCGAGGTGCTGTGCCAGCACGATCCCCG
CCGTAATTTGCGCGCCCGCCGAGATGCCGCCCACGACGATTCTGGACGTGTCAAAGTTGT
ACTGGCGCACGCCCTGCGCGCACGCCCACGCAAAGGCGTCCTGCGCGTCGTGCCACGCCG
TCGGGTACGTCCACTCGGGCGTGTGCCGGTAGTTGACGTTGAGCACCACGACCGGCGTCC
CCTTGTCGGCCGTGTTGACCGCCAGGTTCGCGCAGATGGCGTCCTCGGACGCCAGCGTGC
CAAACAGGTAGCCGCCGCCGTGCAGGTGGATGTAGACGGCCGGCTTTGTTTTTGCGTCGC
GCGGCACCGACTCGGGCCAGTAGAGGCGCGCCTCCAGCGGAAAGCCGTCGCGCGTGTAGA
TGGTGGTGTCGATCAGCTCGACCTTGTCGGTGAGCCCGGCCTGCATCAAGGCCGCCGACG
TCGTCTCGCGCTGTGCATTGGTGGCTGCCCGCTTTTCGACGGCCGACAAACCGTCGGGCG
GTCCGGTGGGAAGATCGGCCTCGACCGCCTTCCACTCTCGGCTGGCGCCGCCGTACTTTG
AGAAGTCCATGTCGGAGTGTCGGGAGGTGTGGAAAACGGAGGGTGAGTGTTGTTGTTGCA
AGGTCGTCAGGGTCTGAAGTCTGATGAGGGGAAGATGGCGCAAGGCGGCGAGTTGGCTAT
ATACCGTGGCGGGGGTTGTTCCCGCGGGTTCTTGCCTGCGGGTTCTTGCCGCTAATGCCG
ATGACATGTGTCTGAGAAGGATGCACCCGCTTGGGATGGTCCGCCGTTAGTGGGCCCGTC
ACTTTCGTATTGTGACGGCTTATTGTGAGTCTTTACCACACAGTAGACATATTTTGTGTA
AACCACATAAAACACACACATTGTACATCCAGACTGAAGTCTGCTTCTCGAATGATATCA
GCTTTTATATACCAGGTCCTGCCCAGTTGAGGAGCAATAAAAATTCTCAGCAATTATTTC
CGGCACACGTGAAATTCCTTCCATGCTCTGAAGTGACTTGCTAGTCAAAGTGTATCGTTG
TTGAGCTTATGTTTTCTACTTTGACGCCTCTTTTCAAGAAACGTACAGGTAAACATTGAA
ATCGAAATCACACAGCCCTAGAGTTTGTCGGTTTGTTGTCTGTCGTCTTGCTAGTTGTGG
CTGTGAGGGATGCGGGTGGCTATCACGGTTGCGTGTTTTCATCTTCACATAGTCCTTCGA
CAGACTCACACATTTGCTCTCAGATGTCAAATTTTCATTCGGGATGAGAAAAAAAGAAGA
AAAAGCAAGTTAGTATTGATTTATTTATTTTTAATTTCTTTAATATTTTTATTTATATAC
ATAATTTTTATTCACATGAAGTATTCTGTGAAATTATTGAAATTGTCGACAAGAATTCGG
ACATCTGTACCCGCAGTCAACAATTAATTCAAAACAGAAGTAAACATACTACCAAGTAAC
ATATTTAATTACCATTGGACAAATGAGACTTGAAACATTGTAAATTAAATTCTCGATTAC
TCCGTACTTAGTAACAGTTCTTTTTCTTCAAGTTCACCCCCAAGTTTCCGTCGCTCTTTC
CTCCTACTTTCTCCTCCTTCTTTCCCCTCCATGGACAATTGACAACCGCCTCGGCAAAGC
GAAGTGCGCTAACCCCAAGACGACAGGGCCGTGTACCCACTAATTTGTCCCTCTTTCGTC
CATTAACACGACCACCGATCAACCACCGATGCCGGTTCTCCACAAACGCCCTGATAAGCT
CTCCTCATCGTCCCCGCATACAATCGACAATCGACAATGGCCGAGCCAGTCATGTATGAG
GACCTGGGCCTGGGTAACAGGCCGATGGCCGACAGCTGCTGGCATTGACTTGGCCTTGCC
TTGGCCTAGTTCAGAAAGTGAGAGTGTAATTGGCTCGAGCTCCAACTGCTCTCCAAATCA
CCGACACTTACCTGCATTCAACTACATTCAAGTCGGCGTTTTCACCACGTCAACAAACAT
CACCAAACACTCCCACTTGGACACATCTCACCTCCGCACACCACCACTTCAATGGACCCG
ACCTCGCCCGAACCGCCGTCGCGCTCCCTCAAGGGCCGCGTCGCCGTCGTCACGGGCGCC
GGCTGCATCGGCGAGGGCATCGGCAACGGCCGCGCCATTTCGATCCTGCTGGCCGACGAC
GGCTGCGATGTCGTGTGTGTCGACATGAACCTGGCGTGGGCCGAGACGACGGCCGACAAG
GTCAACCACAAGGCGGACGGCACCCCACGGGCCGGCCGCGCCGTCGCATTCCAGGGCAAT
GTGACCCTTGAGAAAGACTGCGCGGCCGCCGTCCAGTGTGCGCTCGACACGTTTGGCCGC
CTGGACATTCTGGTCAACAACGTCGGCGTGGCGGGCGCGCCGGGGACGGCCGTCGACGTG
GACCTGGAACAGTGGGCGGCGACGCTGGACATTAACGTGTCGAGCATGGTGCGGATGGCC
AAGTACGCGGTGCCGGCCATGGAGCGCAACGGCCGGGACGAGGGCAACGGCGTGATCATC
AACATGGGCAGCGTGGCCGGCCTGCGCGGCGGCACGCCGCACCTGCTGTATCCCACGTCC
AAGGGCGCCGTCGTCAACATGACTCGCGCGATGGCGGCACACCATGCGTCGGCGGGCATC
CGCGTGAACTGCGTCTGTCCGGGGATGCTGTACACGCCAATGATGTATGCGGCCCCCGCA
GGACCAGCAGAAGACGGCGACAAGGAGGCCACCAAGGTGATTATGAGTGAAGAGGCCCGC
GCGGCCCGCAAGGCGCGCAGTCTGCTCGGCACCGAGGGCACGGCGTGGGACTGTGCATGC
GCCGTCGTGTTTTTGTCGAGCGACCATGCGCGGTGGATTACGGGCGCCATCATCCCGGTG
GACGCGGGCGTGACGGCGGCGGTGGGCATAGGTATGCCCAAGTCGGCGAGTGTCAATGGG
AAGTAGTACGTCGCCGAGCAGAGCGAGGCCACAACGAGCGAAGCGAGGACAGAAAAAATG
GGTATAGCGAGGACCACACATCGAGCGGAGCGAGGATATTAAAAGAATGGGTATCATTAT
GTATATAGCTATGAATAAACCGACTACGAGACCTGTTTTACAAGGCTGTTATCTTCACGT
AGGGTGACCACTCTGTACGGCACAACAGTCACGGGCCCCAGGAGACCGTAATCGGCATCG
CCCGGGGGTTTCGTGTTGGATCCAAATAGCCCGGTTGGTGGTGCACCGCTTGACCTCAAC
GACTCCCAGATGGGTGCGAGACGGTTGGCAAGTGTAGTTGAGACTGTCGCCTGGATCACG
TTCTTTCCAGGGACGAGCAAGTGGGAAATGTCGACTTGTGTGTTGACAGCCAGAGGGTCG
ATCGCTGGCAGAAGACGGCCATTGATGGCGACGGTCATTGTGTGAATGATCGGTCCCAGC
GACAAGAAGGCGCCGTCGATACCGTGGGCATGCTTTGGCCATTGAAAGGTTGCCGTGTAG
TAGCCACGGCCAGACACGTGCCCGAGGCCGGGAATGTCTTGCCACGATGTGAGGCGATGG
AAGTGATGCGTCGAGTTCCATCTGACTGGACCGGTGTCGATGTTGGTCAATTCTTGTGGC
GGGTCCCAGTGCTCAACGACCAGCTTCCAGTGGTTAATTTCAAATGACGGTGCCTTGACA
GAAGGCAGGCGGTGGGTGATGCCGTCGGACGTTTTGACCCATTCAGATTTTGATGACGTA
GAAGGACCGACTTCTGCACGCACCTCGCCGTCGTCTAACCGGACATCCAAGACACCGTCC
GACACTGCTGTTGCATGGAGGACTGGCTCCTCATCCTCGTGGAAGCCAATGATGACGGCC
TCATGGGGAGCTAGCTCAATATCAACGAGCGTCGAATGTTTCTTCTGTGTGTACACGCCA
ATGGGCGTGACCTTTCCGCTGGCGGCATCGTACCGGTATGGCCGACCAGTTGACTGGAAT
TCCACAGTACCGCTGCTGCTCTCGTCTCCATCGTGGTAGATAAAGGCATACTTTCTCTTG
CTGTCATCGTCCTCCCGCCAAACGGGCCACCATTGTGCCGATGGCGACATCTGGTGGAAC
CGCATGTTTGGTACGATGTCGAGCTTCTTGACAACCTCACACAACCCGTCTTCCCGGTCA
ACGTGATAGACATTCGGCAGGTGCCGCAGAGCGTGCAGTGTCTGGTGCACATACGCTGAC
CCGGCCTTGTCGTGCTTCTTGTTCGTGTACGACGGAAGACCACCGGCAAACACGAGCGGC
AAGCCATCACGGGCGTGCCTTGCGAGCGTGCTGGCTGCCTCTACGTCCATAATGGCATCG
CTGCCGCGCACGACCAGGGCCTTGTAGGCCTGTTTGTGTGGTGATAAGATGCCGTCCTTG
ACCTTGGCCTCCGGCGAAGCCAGCGTCTGCGGGTCAAGGTAGCCATATGTGAAGCCCTCC
ACTCTCAAGTCGTCGGGCTCGTAGTTGGTCGACGGCCGCTTGTAGGTCGTTCGTTTCTGG
TAAAAGGCCACGTCGAGTTTGGGTGTGCCCTGCTGCAAAATGTACATGGTGCGCGACATT
TGGCCAAACACCGAGTCCATAAACTCCCACCCGGGCTGGTGCCGTCCCAGCGGGTCCGAC
CATGCATACGTGAAGGGAACGTAGCCCGGCCATGTTGTGTTGGGGTAGCTGCCCGAGTAC
GCCAAACCGTGAAGTACGACTGCGTTGACTCCTCCCGCGTACAGCCGGTGCACCAGCTGC
AGCCACCGCGGCGCTGTCATCTGGAATGCATGGCCGAGGATAGCCCCAACTTCGGCAGAA
ACAATGTGCTTGTTGGCCATGTACGCAGGGGCGGTAAATTGCCGGTAGGCGTCGATGTTG
CTAGCAAACGCTAGGTCTTCGCACTCGGGAATATCTGCCCTTCCCACCAACGACTGCATG
TCGACGGCCATGTTGTAGCCAATCTGCGACGACCACGCCACCTGCCCATCGAAAGCGTCG
TGTGTCCATTTTCGGAGGGCGTCCAAGTACTCGCCGTAGGCTTGCGTCAAAGTGGCGCGG
TAGGCAGCCACGTGGCTTTCCCCTTCATCATTCTCGTCTGTGACAAACAGTTCCTTAAAG
TGGTTGATAAGGCTGTTTTCGTGGAACAACAACGGGAAATATTTCGACAGAGAATATCCG
TGCTGGCGCGCAAACTTCGTCGGCAGGTCCGGCGTCCAGTACACATTGGGGTTGATCTCG
ATGCTGTCTTCCCAAGCACACCGCACAACGTCTGCTAAAGATTCTCGCGTGCCGTTCACC
AGCAAGTGCTTCTCCCAGAAATCGGCTATCACCTGTGCTCCTCGCGCCGAGAAATGGTCG
ACTGTCCAGGATCCATTGTGCACGTAGTCGGTCGGCGTGGTCTGCGGGCCTCTGAGGACA
GACGGTGGCTGCTGTGTGCGAGCGCCAGACCGAACAAGGTAGACGGCAAACACAAGGTGC
ACGCTGCTGGGATGTTTGTCGTCGCTAAAGTCCACACCCAGCCAGCCATCCTCACTGACT
TGGGACGTCACGTCCTTGAGACTCGTCTCTGCCAGTGTGTACTGCGTCCGCGTCTTTTCA
TGTTCGGTATGAGGGTCGTTGTTTGTGCCGACCTGCGTACGGCCTGCATCGTCGTCCGCG
GTCGTCGTAATCTTCGCCTTGTCCAAAATTCGCGCAGTCACCACTGCCTGCAGTTTCCCT
GTTCCCCAGCCGGGCAGTCGTCCGTGGAACGATTTGCCTGCCGCCAAGATTGTACGATTT
GGCACAAGGTCCCACTGCAGCCCCTCGTCGTCTTCGTGGGCCGGCACGCCCTGTCCCTGG
TTCGGCCCCATGGCAAAGTCCAGTCGCAATCCATGGTCGGCGTGCGCCCGGATTGCCGTG
TCCAGCACCTGCTTCCACGCCGGTGTGCCCCATCCGTATGTGTTCCAGTCGACGGGGACT
GCCGTGTTTGGCGTTGCACCGTACAGGTAAAAACCGAGGACTTCTACACCGGCCGCACCG
CGCGCGCCGGCCTGGGCAATGTCGTCGTAGATTTGGTCCAAGTCAACGTGCGCGTCGGGG
ATCCAATACCGCAGCCGGGGGCGGTACGATACGGGCGGATGCGAGAAGTTGTCAACGGTC
GTTAGAACGTCGGAGGGGATACCAGCAATACGCTCTTGCGAGCTGGATTGACCCCAGCCC
CATCGGTCGAGAAACAGCAAGCTGGCGATGGATGGTATCTGTGAGAGTCAGTATTGGATA
TCGATTGAGGGAGCAATACAGCATAACTTACTCGAAACTTCATGGTGGTGGATATTGATG
CACATTACTTCATACTAGCCCACCAAAAACGTTGTGGAAAGAGGGGAGGGAGACAGGAGG
GTTGAAACAAGGGCGTCTGATGATGCATTTGCGGAGAAGGAGCGACCGACGTGCGTAATT
CTTAGTCATCACAGCTTCCCCGCAAATTGGTGGTGGGCATCACAGGGCCTGGACATTGCA
AGTACGATTTACTGAGAATCAAGTGAGAGAGTTTACGAAATGAAATAAATATTTGAAAGC
TTTCATGGGACTGAAAGTAAACAATGCAAGACCCATAGGTAAATTCCGCCCGTGTAAATG
GCAAAGATAAGATAACATGTGTGTTCTCCGTTGGGTTGGGTTGGGCTGCACAGCACCTCT
GCCGTCTGATGACTCAATTGGCCAGTCGTTGGCTGTAGGGCAGTTGCCGTATTAGGAGAT
GTTGTGTCCACGCCTTTTTGTCGACAGAAAAGACCGATGTTCTTCCAGAGACATGCAGGT
ATTACTATTAAGCAGTCAGGACCTAAGGCGCACAATCATAGGTGCTTTTCTTTCCCGGTA
GGACAATTACCAGACTAGGCAGGAGCAAGCGATGAAAATCGAAAGACCTGCCATTTCAGT
AGTGCTTGCTAAAATGTGGGGAACAACTGCGACGTTAGTTTACTCCAGCACGTTTCAGCA
CCAAAATTGACCAAAACACGCTGGACACCGCCGAAGTGAGTCACGCTAAAATCTGGCGGC
CATTGAAAATGATAACCGTGGAGCGCGAAGACTTGTCAATTCAAAATCCAAGCTCCGTCT
TGCAATTCAGAGAGGAGTCAACATCTTCAACTGAGTCAACACATATCCACGTTGGATTCA
CATAAATTAATTGCTTTTGTATATTCTCTCGTACGGGGTCCAGCATCTTGATATTCCTCC
TTCTAGTCTTAATTCTCCCAACTCACGCACCCCGCTCACAATGGCTGAGGTTCCATTGTT
GACTTGGCGGACCGCCGTTACGGCGCCTGTGACAGGCAATGACGTCGCCTCTGCACAGCA
AGAACACTTTATCTGCTCCTCCGACGCCAGTCTCATCGACCTCGACGCCCTTGAAGCCAC
CATGTCCTCGGACATTATGTGGTGGTGCAAGCCCCTGGCGCGGCCCAAGCTCCAGGCCGT
GGTCAACAACAGCGTGTGTCTGGGCGTGTACGCCACCGACGGCCCAGAGGGCACACCGGG
TGCCATGGTCGGCTTCGGCCGCCTCATTACCGACCGCGTCACGTTTGCGTACTTGACAGA
CGTCTACATTCTGCCCACACACCAGCGGCGCGGGCTCGGGTCCTGGATGATACGTTGTCT
GCGGGAGCTGTGCGAGGGCAGCGGGCCCGGCCGCGAAGGCAGCATTCCCTTTTCGGAGGG
CTGGCAGGACCTGCGGAGTCTGTGGCTAATTGCAAGCACCGAGTCGGCGGCGCGCATGTA
CATGGGCGCCCTGGGCGCGGAAGAGGCCGCACGGTACCGGCCGAGCCCTGGCGTCGCGGG
CAGCGGTATGGTCCTAGTCGAAATGCCGGGGCCGGCCAACGGAGTCCGGTACCATGCGCA
GCGGAATGCGGCACTCAAGGCGGAGCAAGAAGCGGCGGCTGCCGCGGCGACCGAGGAAAA
GACAGCATAGATAGCGTGTGTGTAATAGATTCATGATTTCATTCCATTTTAATTCTCTGC
TTCTTCTTTAGACCGTCGTCTTGCCGTAGGCTCCACCGGCGGCCTTGCGCATCTCGAGGG
CGCGCTTGTATGGCGGCGCCGTCGGGGGCTGCACTGGGTCGAGTGACACGTAGTTGTCGG
GCAGTTTGTAGGATGCGTCCGAGTCGAATGCCGACAGGTCGCCGCACGCGACAAACGGCG
CAATCCAGTGGGCGTGGGCGTCCTGCGGCCGCGAGACGTCGTTCGCTGGCCGCAAGTCTT
CGAGCGTCACCTCCTCAATGTTGGCGTCCGCCATGGGCGTGTCGACATCCGCGGCATCTT
GACCGTCGGCAGGGAGGTTGGGCACGGCGTTCCCCAAACCGAGGGGCCGCTCCAGACTGG
CCTGGAAGCCAGGTGGCGGCATAAAGTCGAGGCACACGATGAACGCCTCCACACTGCTCG
CCCGCGACGACCGCGGCTTGGCGACGACCACCCGTCGGAAGAAAAGCTTGAGCTGGGCAA
AGAGCAGGTCCACGTTGCGCCCCCGGAAAATCTTGGCGACAAACTTGCCGCCCGGTTTGA
GGACACAGAGAGCCAGATTGAGAGCGGCAAACAGCAGCTGCGACTGCACGTACATGTCGA
GGTCGTGCAGGCCAGTCACGTCGGGCGCGCCGTCGCTCAGCACCAAGTCGACGGGCGAGC
TGGTGGTGGTCTCCGAGGGCGAACGGTCAGGGTCCAGGGCGTTGAGGAGGAGAGGAACCG
TGGCGGGGTGTGTAATGTCGGCGCGAAGCGTCACAATGCCGGAAAGGGGACTGATGGGCT
GGAGGTCAATGGCCACAATCTTGACTTGCCGCGCCTGGGTCGCCAAAGGTGGCTCGGAGC
CCGCCGCTTCTGCCCTTGCGTTTGCCTCCGCCTTTGGCGTCGGCGTCGACTGCGCAACCC
CCAGCATCTCCTGCCGGAACTTGGCCTCTTGGTTCTGCCACGCCGTCCGCCCAAAGCTTT
CTCCTTTTATGAGCACCCGCGACAGCACCTGCGACCAGCTGCCCGGCGCCGCACACAGAT
CCACGACCCGTGTGACCCCCGAGAACAAGTCGAACTCCTCATCCAGCTGCAGCAGCTTGA
ACGCACTCCGCGCCCGCCAGCCCTGTTCCTTGGCCAGGCGGTAGTATGCGTCGCGCTTGT
CCTTGGAGGATTTGCCCATTTTGTCGGCGTTGTGTAAATGTGCGACGTTGTTGGCGAGAA
AGCTGTGATCTGTATTGTCGACGTTGCTGTCAGTCTTGCGCTGAGAAAATTAGGCGATAT
TTTTCACTGGTAGCGGCACGTGACAGAATTGGGCGATGCGGGAAGAAAAGCGGCATAAAA
GTACCACCAATGTTATTAAAAAATAACAAAATTAGGGAGAAAAAATATAAATTTCATTCA
TTTATTATTAAAAGGCTTATTGTACATGTGTTTCTGTCTGTATTTTCTGTGCCTGGATGT
GAAATATTTGTTGCGTGAGAGCTGGATAGAAACTTTTCATCTGAATCTGTTGAGCTAGGA
GGCACGTGACACCTAGTGCCGTAGCTAGCTCTGCGCCCGGGATCCACACATTCTGGCGTT
CTCCATGCGTCTTTTCTTCTGTGCCTACCAAGTCCAACAGGTTATGACCCCTTTTCGCTA
CCGCTACCAAGCATAAGTTGCATCATTCGAATCGCCAGAGTGTGAATACGCTCAAAATCT
GTTTTTGTCAAATTTTGGCCCCCCCCCGGTGCCCTAATCGCTCTTGGACCCTGTTCGAAA
AAGACCTTTTCGCCCTTGGCGCTATTCTTATCGCTAACAGATTCTATTGCCATGTTGTAA
AGGATGCGAGGCCTTTGGCAGTTTTCATCATAACCGTTTTGCATCAAGTGAGACTTCTGG
TTAGCTACGGTCTCCGTGATGATGTTTAACACCTTTGTCAAGCCTCCAATCCACCTCCTG
TCGGCTGCTATGGTGGCTAACTGCTCCTCGGGAGTGCCACCTTCGGTGGTCATCAGTGGC
CCGGGAACGTCGCGCTCAAGCCAGACCCCGAGGTAGTTGAGGTAACAGGCGGCCGTGACG
CGGTTGTTCCATGTCATATAGTTCGTTTTGGTGAGTATGGGCACCCTGGTGACTTCGCCG
TCTAGTATCTTCACCTCGATTGCGGGCATGGCCGAGGAAGACATTCTTGTTAAAAGTCGT
GATGTTATGGTCCACGATTTAAATGTACGACTAAGTCATGCACAGCCTAGGCGTCACGTG
ATGCCTAGCACCATATTTATCCCTGCGCCTGGGACCCACACATTCTCGTGTTCTCCTTTC
TCTTCACACATCTTTTCTTCTATCTACACGCCCAGGTGGACATAGCGTCCTTGATAACGA
TAACGATAAGACTTTTTTTTGGCGGGCAGAAAATAATTTGGCAGAATACATTTATCGCGG
CTTCATCGTGCGCTCTTTCAATACTAACAACTGCTGCGAGCCATCTCCCACCACCTCCAA
CTCCCGACATTCCTCCTCCTCCTCACGATGCAGAACAAGCGCAAGAATGGTGGTCTGCCC
GGCGGCCAAGGCGCCGACGCAAAGAAGCGCCGTAAGGGCAACGGCGGCGCCAAGGTGAAG
CCGACCAAAGAGACGGCAGCTCCTCCAGCGAAACGGCGCGTCGTGTCAATCAACGAGCAA
GACTGGAAGCCGATGCAGAAGCCGGCGGCCGATGGATCCGAAGGGCTTGGGTTTGACGGG
TTCATGGGCATCGAGGAGCTGACGGGCTTTGACGTTGTGCGGACGGGCAATTCGATCCAG
TTTGTGTCGACAGACGCAGCCGACGGCGACGAGATTGTCGCTGATGCGGACGAGGCGGAT
GAGACACACGACGACGAGTTTGAAGGCTTTGGTGATGACACAGAAGAGGCAGAGGCACCA
TCAAAAGAGAAGAAGGAGAAGCCAACAAAACAGAAAAAAGGCGACACAACCACGAAGACC
GACAGAACGGACAAGACAGACACGAAAGCCGACGCAAAAGACAAGAAGAAGACCAAGAAG
GAGCTGCAAAAAGACAAGAAGACCGTGGCCGAACCCGCACCCACGGCCGACGACGAGCTC
AGCAAAGGCGGTGGATTCGCATCACTCGCCGACATGGACATGGACATGGATGCTCTGGAA
GACGATGCGGATGTTGCTGCATGGGTTCCTCTGAACCTGTCTCCCTCGATTCTTTCGTGT
CTTGCCCGCCTCAAGTTTACGACGCCAACCGAAATCCAGTCCGCCGCCATCCCCGAGATT
CTCGCCGGCCACGACGTCATCGGCAAAGCCTCGACCGGTTCCGGCAAGACGCTTGCTTTT
TCGATTCCCATTGTCCAGCGGTGGATCGCCCGCAACAACAGCCGCAACGCCTCCAAGAAG
AAGACTGAGGAGGACACGACAAAAAAAATGGAGCCGCTCGCTCTCATTCTCACGCCGACG
CGCGAACTGGCACACCAAATCTACAAGCACATCAAGGAGCTGTGCGCAGCCCTCCCCACT
AGCCCATACGTCTGCCCTGTGACGGGCGGCATGTCCGTGCAAAAACAACAGCGCCAGCTG
GAGAGGGCCGACATTGTTGTTGCCACGCCCGGTCGTCTGTGGGAGGTTCTGAGCATGGGT
CCCGAGTTCTTGGAGGCTTTCCAGGGCATCTCGTTCCTGGTCATTGACGAGGCGGACCGA
CTGCTGGCAGACGGCCACTTCAAGGAGGCCAAGGAGATTGTCGACGCCCTGGAGCGGCAA
GATACCCAACACGGCTACGAGGATGAGGAGGACAGCGACGACCAAGATGCGACGAAAAGA
CCCCGGCAGACACTCGTCTTCTCCGCCACCTTCAACAAGGGCCTCCAGCAGAAGCTCGCC
GGAAAGAGCCGCTACGACCTCATGGACGAGAGCCAGTCCATGGAACACCTGCTGAAGCAG
CTCAACTTCCGCGAAGATGTCCCTAAATTCATCGATGTCAACCCCGTCTCGCAAATGGCC
GGCCGCCTGCGCGAGCGTCTCATCCAGTGCGACACCATGGAGAAGGACTTGTATCTCTAC
GCACTGCTACTCCTTCTCCGAAAGAAACACACCATCATCTTTACCAACTCCATCGACGCC
GTCCGCCGCGTCACCCCCCTACTCCAGAACTTGGATCTGCCCGCTGTCGCCCTCCACTCC
ACCATGGCCCAGCAGGCCCGTCTGCGAGCCCTCGAACGATTCAAGGGCTCGACGCACGCC
CGCGGCTCGATCCTGGTGGCCACTGACGTCGCCGCCCGTGGTCTCGATATCCCCGGCGTC
GACGCCGTCATACACTACAACGTGCCCCGCTCGGCCGACTTTTACGTCCACCGCTCCGGT
CGTACGGCGCGTGCCAACACCGCCGGTGTCAGCATCCTGATGTGTGGGCCGAAAGAGGTG
ACGCCAACACAGCGATTGGTGGCCAAGATTCACGCCCGGGATGCAGCAAAGAGTCAAAAG
AAGGGCGGCGACAAAGACAAGAACAACAAGAAAACGTCGTCGTTCATCCGCACTGTTGAC
ATTGACCGCCGCATCATTGCCCAGTTGCGCGACCGCATCGTCTGTGCCAAGAAGCTCGCC
GACTCGGTGCTCGCCAAGGAAATGCAGAACAAGGACGACAAGGCCCTGCACGAGCTCGCC
GACAGCCTGGACCTCGACTACGACGAGGCTTTTGAGCGCACCAACGCCGGCCCCAAAAAG
TGGCGCAGTGCCAGCCGCAAGGAAGACCTCGACGCCCAGATCCTGTCCAAGGCCGCCATG
CGCGCCGGCGCCTACGAGCTCAAGCAGATGCTCGCCAAGCCCATCAACATGGGCGTCAGC
GAGCGGTACCTGGCCGCTGGCGGCGTCAACATGCGGGAGCTGATGCGCGACGGGCCGGGC
GACTTCCTGGGCCACGTCGACTACCTCGGCCTGGACGACGAGGATGATGAGTAGTGGACT
ACAGGGGGTGTCTTATCTTATACAAACAGTGTAAATTTATAGAGCTTGTCTTTTATTTGT
CTTAAAGACGTGAAGGCAGTTTAGTTTACCCGTTGTATTAAGATACTTAATATATAATAC
GTCTTTCGTCCCCCCTTATTATTTCGGAAAGTTACAGTGTAATCAACTTGGACTCGTGGT
AGACGAAGGTAGACAGTTTTGTTTATGTAGTGAAACAGTGCTACAGGGTCAAAAAGATGG
CTCAGTAGGCATATGACTGAAGTTACTTGGTGTAAGTGCTGTAAGTGTTGTAAGAGGTGT
AAGTGGTATAGGTGGTGCAATACGGGATGTGGTGAGAATAATTGTTCATACATTGGTGAA
AGTGGTAGGTAGCAGACATGACTGTGCCCAGACAAGTACAAGTTTGGTGTACCAACACCT
TACACCAGACATGGCATGACCCGTCCCAAAACATCAGACTTCCGTGTGTAAGCCAGCAAG
CCAGGCAGAGATATTGTTAGTTAAAGGTTGAGCACCACACGTGATCGCACAACCCGGCGC
GTTTGTTAGTCGCAGCTACCCGTTTTGGTAATTTTTGAATGCACACCATCAGCCCCTTCC
TCAAGCCTCGCGATGTCTTCAACCACAACAGTAATTTTCATCATACAGCAACCATCACGG
ATCCGACAAACCAAAAACTATTCCAACCCAGCAACCCGGTAACCCGGTAGCCCGATACAC
CCCGTCCAAACATGGATCCACCGTCCGACCTTGGTCCCGATCCCCTGGCTGGCTACACCG
AGCCTGATGAATTAGAACGGCGGTACTACTTGCGCGGTCTGGCCGGCGAGCCCCGCCTGG
TTGCTCGGACATCGACGGACGCGTACTGTGCTAGCGACGACGTCCATTGGTTCAGCCCAG
CGAAAAAGGCGTTTCGGACGCTGGGCAACCACTAGGTCGTGGCAAAATGGGGGCCTACGT
TGCGGAACGCCTTGGTGCGCGCGCTGAACCAAGACAGCCTCTCCTGGCACTACTTTGTGC
CCATCCGGCTGTTTGAGATAGACACCGACTTCGGAAGCCGGTCGGCGAGCCAGCCAGTCG
GCGACGCAGTCCTGTTTGTCGGGGTCGAAGGCGACACCAACGTGGACGTCCCCTCCTCGG
AACTCGAGTTGGGATTGAGGCTTAATCGCGGCAACACTGGCGGCCCCCACTACCTCGACG
CCCCAGACAACGAACGCATCGAGTGCACGTGGCAGGCCGGTTTGCGGACGGCGCTGCGCT
GCCGGCGGATTCTGCGCGATTTCGGTGTACAGAACATTGAGGTGGTTCTCGCCACATCCG
GGGTGCATCCGCTGTCGTCGCTATCATCGCCGCTATCGTCCGTGGCAGCCAACAAGGTGC
TGTCAAAAATCCAGTTTGAGCCTTCGCGGCGCATGGATTTTCAGCTGCCGGTACGGCACG
AGTCGGCCTTTAACCGTTACGAGCAGTGTGCCGACATCAACGGCGAAGTAATGCCGCTGC
TCCCATTTCCTGGGTGCGAGATTGAGCAGCCCAGCACCCATCATGAGCACATTGATCACG
AAAACACAGACGCGTTGATACCGTCCATGCCGGCTCGTGGAACTCTGGGTCTATATATCG
GCCTGCGCACTCTGGCTGATACGGAAGACAACCAGACGGCACAGCCGGCCGCTTACCTCC
GGAACAAGGCACGGGAAGGTGCATTCGCGCTGACCTGCCGCCATGTCGCCGTGGCTGGCC
GCGCCAATGCCGACCTTGATATTCTCGAGGGATCGCCACGCGGAACGCCAATCACGCCCC
TCCACATCCTTACTGGTGGCACTGTGTGCTCCAGTCGGTGCTCCTGGAGCCTTGGGCATT
CTATCGCGGAGAAATTGTCTAAAGAAGCCAATCTCGCAATGGGCGAAATAAAGGAAAACC
CCACATCCGATGTTTTTGTTGAGAGATTTTCTTTCGCAAACAAGGCGCGTGAGTATCTCT
ACAATCTCATCGACAATGTGGACGCCACAGTCAATACTCCATTTTCGGACGCAGAGCGCT
GCCTGGGCCTGGTGGCATACTCGCCGCGGCACGCCGTCTCGGCACCCGGCCACTATCAAG
ACTGGGCTTTGGTGCGCCTTTTTGAGCATGACGAGGGCGGGGGCCACGATAACAACAACA
ACAGCAAAGGCTCTGGAGTCCACAACAAGGTATACTTGGCCGGCTCTGCCATCGAGGAAG
CGACAAGAACCATCCTCACAATGTACTACGGAAGCCAATACCGTGACCGACGTGTACGGG
AATTCCACATGCCACCGATCATCGAGGAAATGGGAGAGCGCATGGACCGCGACGGGTTCC
TGCAGCTCCGGGCCGACAACATTCCGAGGGAGCCTCGTTTTGGCTGGGAAGAATGGGAAG
AGGAAGCCCAGGGCCAAGTTGGTGGTTGGGGCACGAAGAATAAGCAAACTGCTGCCAAGC
GGGGCAGCAGGACTGGCCTCACGTTTGGGTTTGTCAACGAAATCGAGGCAGTCGTCAGAC
GGCCTCTCGATTCTCCCTCGCAAACATCCGACACATCAGACTCCAGCAATGCTGTCTCCT
TCAGCATGGTCGTCGTCAACATCAAGACGGCCGAAAGGTTCGCCGACCATGGCGACTCGG
GCTCCGTGGTTTTTGACTCCGGCGGCCAGATTGTCGGCCTCGTAGATGCCGGCCTGGAGG
ACCTCCTTGCACCTGAGCGCTACTACAAAAAGTACCGTCCAGAGCGCCCAGTCAGTCTCG
GATCCCCCGAATATGACTACGGCCGGCAAAGGTGTCGGACCTGACGTTTGTTGCGCCCAT
ACAATGGCTGTTTGAGGGCATCCAGGACCTGACAGGGCTGGAACCTTTTGTTCTGTGAAG
GGGGCGTTCTCCACATTTGTGCGCCGTGTTGTGTGTTGTGGTCATCTGAGCTGTCGTTGA
CTTCTGTCGCCTTGTTTATTTTACTCTTTTCATAATAGGCCGTTGAATTCAGTAATTCAA
TTCTCGTCTTTGTTACTCAATCAATTCATATCTGCCGTAGATAAACTAGGATTGCAATTG
CATCAAATCAAATTGTAGGCTAAACAATAATGTAGACTAAAGACTCATGGCCAAGAATGA
AATAAAAAATAACAATATGTACACAGGGTTATCTTCCTCATCCACCACCCACTAAAACTT
GTTCTGGTTGGCGTTCTCCATCAGCATCTTGGAGTCGGGCTTGTACTTGTTGGACAGCAT
AAAGACGTTGTACTCGCAGTCGAGGGTGGCGCCCTTGGGCTCGTCCTTGACGGGCACAAA
GTCGAGGATCAGGTCGTCCTTGACGGCGCAGGCGGTGTCAGTCTCGAGGTACTGGTCGTC
GCGCGGGTACAGCTGGGCGGTGATGCCAATGTAGTCCGGGTGCGTGGCCATCATGTGGAT
GTGGCCCGGGCGGTACGGGTGGCGACCCATCATGCGCAGCAGCTCCGACGAGGGGCCGGT
CGTGTCGATGGCGTACTCGGTGGGCTTGAGGCAGTAGAACGCAAAGTTGCCGTCCTTGTC
GGTGCGGAACTTGCCCCGCAGGTTGTGGCGGCTCTGGTTCTCGGGGTCAAACGTGTCGTA
CTTGCCGTTGGTGCTGGCCTGCCACATGTCAAAGACGGCGCCCTCGATGCCCTTGCCCGT
CTCGACGTCCTTGATCGTGCCGTGGAAGTAGGTCAGCTGGCCGTCCTTGGGCATGTCCTG
CACGACGCTGCTGCCCAGCTCGCGGAAGGGCGTCTCAGGCGACCAGAAGGGGCCCAGGAT
CGTCGACGACGTGGGGGCCAGGCCCTTGTCCGACACAATCTTGTGGTTGATCTCGTCGAC
CAGCGACTCGATGCCCAGAATGTCGCACACGCGCCACGCCTCGTTGCGGTTCTTCTTGTA
CGCCTGGCCGATCGAGTTGACGTAGTTGACGCCAATGACCCACTCGTCCTGCGTCAGCTC
GACCTCGCGGCAAAAGTCGTGCATGTGCTTGATCAGCGCCGTCAGGATCACTCTGTCGCG
TGGCTTGGTGTCGGGGCTCATCAGGCCGATGACGTGTGCGGTGAAGTTGGGGTCGAACTT
GGAGGCCATCGGCTCGGCGCCGTTGGCGGTGCCGTTGCCGTTTGTCTCGCTGCTAGTAGC
TGCCATTTTGTGTGATGTGTGTGTGTGTGGTTTGTGGTTGTGGCACAAAATTTTGTGTTG
CGACAAGAGGTGGTGAAAGTGGTGGAAAAGTGGGGTAGATGTCGATGTTATACGTTTGCG
GAGGAAGAGTCGCGATGCAGATGTGTGGCGGAGATGAATGGATTAGAATGACAGAATCAA
GTTTGTTTGGTCAACAGGATGGACGCCAGGATATATCTATGAATTTCTGTCCTTGCAGTG
GATGCAGCAGCGGGACGGGGAAAATCTATTGACTGAACGAGATCCCCTCCTCGTACGTTA
TAACGATTTCCCCCATTTCATCGGCAGTTTTGCATGGCAGCGTCATGATGCGGATTAACC
TTTGTTCTGAAAGTTGGGCTAAATAAATACCCGGTAATAATGAGCAAAGAGTGGGAGAAT
ATGCACAAGCTAACAGCTTGCTCGAGTGTAATAGTGTGCACACCATTGGTCTAGTCTTTG
GTCGTTTGCTGGGAAATGCCAGAGGACGTGCCAGAGGAGGAGCCGGAGCTGATTTGACTG
GGGAAAGTGGGCCTCTTGGGGCCTTCCTGGACCTTTTATCGCCCTATCGACAGAGGGGAG
TTGCATTATTAGGTGCTTTAGGTTCATTGTCCAAACCGGCCATGTGAGGCTGCGGAATTA
ATATTGCCCGCATCGCCCGCTTCCCCCCGGACTGTCCGCTTCCCCGTAAAGTCTGGTCAT
TCGTGAAGACATGGTGGCAGCCACTGTCACCAAAATTGGTTGAAGAAGGGATTTTTGCGC
CCTTGAAGAATCCAATTGACGCGACACTTGCAATCAATTCAATCCCTCATCCATCATGAT
TGGGATTGTCGTCGCTGCCATTGGCTTATTTGATCCTCGTTCTCCAAGTTCCTCACATTA
GCGACTACAGTCACCCTGTTGCTCGTTTACAACGGGCATCCGCATTTTTTGGCCTCGCTA
GACAAATTGTACTGGATAATAGGTACCTTCCAACCGCCAGCCAATTGAATAAGAGGACAA
GAGTGTCTCAAACGCTGGCAAACAACCTCCATCCCAGAATATCACCGCACTTTTGATATT
TTTTGTTAATAATGCATCGATATGGCAACAAATTGATGTACTTGGCTTCCAGAGCCCTGC
TCGTCTCCCGATACAGCAAATGTGGCGATAATCCGCCTCTGTTGGTGCTGTCTGTTAAAT
ATCACGTGACCAGTCCAGACCGAACTCTGGTCAAAACGATTCTGTCCCGCTACAGCGCTA
TGCTTTAAATTCAATATGTCGTGCTCTGTAATTTTAATCATTATGTGCTGGGCCAGAATG
ACGATAAATATGGCATGTGAAGTATTGTTTTGGCAGTTTTATATTTTCTTAACAACAAGT
TACGTCGTCAACCATAATATTTACTATGACGTATTTAAGCTTTCTTGTATTTTTCTTAAT
TTTTTTCTTAATTTTTTTTTTTAAAACAAAAAACAGCAGAACTCTACCTCAGAAAGGGAA
AACATTTCCAAAAAAGTAGAGTGCACATTGTATTAAATGGGAATCTCGCAGCTGATATTG
TGAGTCTGTGATCAAAATAAAATATAAAAGCGGTGGCGTTGGTGCAACGTGAAAGGGAGT
ACAGACGGTCATGTAGCTTGACTTTGGCTTTTTGTATCGTTTGGTTGGTCAAAGTAGTCA
AGCTATAAAAGTAGAAACAGTGTAAGGGTATCTTGCACGTGGAATAAGGCACTCTAACTA
GTCATATGCGTCGTCTTTATTGCTGCCTTCTCTCGCCACGTCTTATGTTGTCTGTCAAAA
TATATATCAGCCCAATATACAACCCGAGAAACCTCATTGGGAATTTCCTTCTTTGGACGT
GCGCCTGTGCCGTCCCTGCTCCAGCCTGCTTAGCGGTGCTCGCATGTGCTCCCCTGTGCT
CACTGTGCTCACTGTGCTCCCTCTACCCGCTGTGCCTGCTGTGCCTTCTGTACCTCTATG
GCTCTTCCACCGCAAGCCGGCGCAGCCACAGTGCCTTGTTTTCGGCCACCATCTTGCAGT
TTGAGAAGGACGGTTGAGTGTATCTCGGAAAGCCGGAACTGTATGACTGATATCTCTCTG
CATAAAGAAGAAGCCCATTCCTCATCTCCTTTGTTACCTCGGCCACTCCTCTTCGCCTCT
CTTGCTTTCCTCTTATTATTTTATTATTTGTTACAAAGACGCACGTATCCCGGAGGGCAA
GAGGTCTATCCTAGGTGAATAGGCTAGGGGGGGCCTTGTTCGGTAAGATAGTTACAAGGT
GTACAGCTTAAATAATACTTAACACGTAGAAGTAGCTTTGTATGTAATGAGGACACAAAG
ATAAAGGCAATGTGAAGGTTACTTCTATTTCAGACAAGCGGTAACGACTGAATTCTATCC
TCCAAAGAGGGCAGGCCTCAGTCCAATATATATTTAGTTAACCTCATACCGAATGAGGTT
TGTTCGCATGAGGTTTAGGAGGTTTCGCCAAACCTCACTCTCCCAACCTCATCCTTGTAT
AGTATTTCCCATATGAGGTTTCCTTCCGCCTCCTGATTAGTCTGTGTTCTAAAGGGTGCC
TGGCACCTTTTAGCTACACCTGCACCGCCCTGCGGTCGTATAATAGATCCACCGGTGCCG
CCCAGGCACTGCGCTGGCGGCCCCTCCCTGATCTGTCTTCCTGCGGCCCGCTCCAGCTGC
CGCGTGGGGTTCTTTTCTTTCTTTCCTCATAAAACAAAGGCCACAAAGAGTAACTCGTCT
AGTACGACGCTTTTGTGCCAGTGTTCTGAGCAGTTCAAAGGTTGAGAAATAGATAGTCGC
AAGAGCAAGCGTAGAAAGGCTGTGGCATGGCCATACGCATCGGACAGAAGAGAAGCCACA
GAGAAGCAATATGTGAATAGAGTCACGATAGGCAGGGTCGAAGCAGAGGGCCTTGGTTAC
ACAGTATATCCTATGAACGGCAGTTGGCTTACCACAGTCTTTTGCACGGCGATTGAATCA
ATGCCATGTCTCTAAAGATCTTTTGTTACACAAGACTAAAAAGGTGGATAATAACATAAG
TAATTAGACGATACTGTATACATCGGGAGCGTTTGTTTACTTAGGATAGGGGTAAACACA
AAATCTTAACCTCATATAATTCCTAAAGGAAGAGTGGCCTAAACGACCAATCTTCCAGGA
CACGAAAAGGCACCCAAGGAATGCGATGATAGCCCTTGCCTACCATTCCCTTACACCAAA
TCGCGATAGTCTTTTATCATTACGTCCGCAGTAAAGTTTTAAAATATCGTGCCTGGGAGC
GACCCGCAATAGTATCTAACAGCCTATAGGACGACTTATATGCCGTGGGGATACTCCAAC
TGCCAAGCCTAAAAACACATAACGATTGAATAAAAAAAAAAAAAGCGGACTGTCGTCGAC
AGATAATTGTTAAAGACAAGTCTCAAAGAAGCGCAAAGAGTCGCGCTCCTTGAACGGCAC
AAAAAGATTTTATCGATAGTTAAAAAAAATTCTACGATATATCATTTAAAGGATAGGCAA
AACACGCCAACTTGCGAGATACTAAACTCGGTAAGCTCCAAGGTAATTAAGAAATAAGTG
TGTAATTGTAGGATATCGATACAAACTTTCTAACTCCACTTTTCTAAAATGGATACACAG
AACACAGAGATTAGGTGTTTTGGATCAAGTGTTCGCTGACAAGCTAAGGCACAGTCTTTC
ATTAGAGCCAAGGCCTCTATATGGCGACCTTGACATTTCCAGGTCATAGCGAGGTGGGCC
ATGCTCATTAGCGTATCGAGATGGTCGACAACGAGCTTCGTCTTCCGAGTCTCCATCACC
TGCTTAACCAGCTTCTCGGCCTTTTCCTACCGGCCTTTGTCCCAAAACGTGGACCCAAAG
TAGGCCATGCTTGCTAACGTGTCGGGATGATCCCGCCCGTACTCCCCTATGTTAATCTTG
ACCGGTTTTGCCAGCTCACCAACAGATTCAATATCATCCGACCAGAGATCCGACGAGTCG
TCACTATCGGTATCGTCCTCATTATCCTCCTCATCTATCTTCTCTGGAATGTCTGTATTG
GGCAGGGCAAAAAGGGCCAATTGTTCTTGGTGACGAGCCACGTGCTTGTGGTAGCTTTTG
GCCGAGGTGACTGTAGTGCTGCAGAAGGGACATTGTGCGTTCTGCTCGAGATCCAGAGGC
CTTTCGCCAAGCCGGACGGCGTACAGCAACTGCGAAGGTGGGAAAGCACCTGGATGAACA
CTGACCACATGTGTTTCACAGCCGGCCACAGAGTTGAACGTTTCGGAGCACCCAGCTGTT
GGACAAGTCCACGTTTTCGAGTGGTATTGCATGACGTGCGCAATCCATTCGTGGCGCCGA
CCAAAATCTTGGTATGGCATTTCGCAGTCTCGATACAGGCAGATGTATGGACGTAAGTCG
CGGAAAACGTGCTTTCTGTATGATTAGCATCGTATGGTCAGTACAGGCAAAATATAAAGA
CTGCATATATGTATCTGTTGATACGTACTTCCATGCCCGTCTCGTCGGGGCAGAGATCAT
CATGAAGCAAAATGGGCACTCAAAAGGCCCGTATTGGGCTTCCACTGGTAACGGTGGGAT
GCTAAACTGACCCTCAGTGGATACGGACATGGCAAACGATGTCTGGGAGGCGCCCGTGAC
GGATTCCGCGTCCTCGTCGACTGCTGCTGTTTGAAAGTCGAACGAGATATCTTGTCTCAT
AGCGTCGGGAATGGAAGAAGCCAATGTGCTCTGCAGCACTTCCGTCCTGGCCGGCTCAAG
GTCGAGCCTCTCGAGTGCTTCGGGTGCTTCTAGACCTTCCGCCAGCTTCATGTGGTGGGC
CTTGCGGTACCTGAAGTACTGACGACGTAGAGAAATGGCCCGGCCCAGTCTCTCAGCAAT
GATTTTGTCCAAGTCTGGGAACTTGTTTTGCACATGCAATATGTCATAGTGCTCGTAGCT
GCTGGTATCTGTCTCGTGGGCAGCCCGGAACCGGTCGTGGGGTGCCGGATTCCGAATGGC
GACTGAAAGCCGCAGGAGGCAGCTGATGATATCGCCCACGTTGCGAACGATCTGCTCCAT
CTCAGTGGACGGATAGCCGTCATCGTCTTTGGCATCGTTTATCTCCGCTGGCGTGTTCTC
AAGAGTATCATTGTCGCGGTCGTAGTCGACATCGTCTTGGCCTTCTTCGTCACTGTCGTC
GTCGTCGTCTTTAGGCAGCTTGTCCCATGGCACCCGGTCGCCGGTGATAATGGCACAGGC
GTCATCCAACAGCTCGTGGAGCTGCCCTAACAAGCGAAGAACTTCTTTTCGAATGTGCGA
GGCATCTCGGAGACGATACTCCATGGAGCGTCGACCCGTCTGGTGGGCACCGATGTTGCC
AGCCCATACCTTGAAGCGGGCGAAATCGTCCTCGACATGTATCCCCGCGTTGTCTTCCCA
CTCCCCGTCCCGCAAGGCCAGCAATGACCGGAACGCGGCGAGGCAGTTGTGGACGTTGTG
GCTGATAGTTGTCGACATCGCATGAACATGTAGCTAGTTTTCCATGGAACAAATGTTGTG
ATGGAGCGTGTTGGTAGCGTAGAAAAGCCGCACCATGTAAAGAAAAACGAGGAGTTGGGT
TGACGAATTCTAACCCCGCGGCGACGGAATGAGGAGCGCAAGGTTTGAACACTCGGAAGC
GGCTGAGGCACACGCAGACATACGTAGGCTCTGACCAATCACACGGAAACTGGCCCCTCT
ACAAACATGCCCACTTCGGTACGCAAAGTGTCATATTGTCGTGAAATTCAAGAGAAAGGG
TCTCGATGCGACTCTTATCTTCGCTGTCCTGGATAAATTTCCATTCTGGCTTACAAATCC
AATCGTTCACATGCGATGACATCGGTCTTCCCAGGGCGAGAAAACGTTCAGTTCATCTCG
TGGTGATCTTTGAGATCTGACGCTCTTGCGTGTTTTTTTGACAAGCATTCACGCGGATGC
CGCACGGAGCGGGGTAACGTGCAGACAACTGGCCAGTAACAGGAGGCTGCCATTGACGTG
AGGTTGGGCGGTGATCGAAGCTGAGCCCTGGACGTGTTTGAGGCTGAAAGTGTCCATGTC
TTTTTTTCCCCAGCAAATTTGCCGCCTTCTGATTACTTTCACTTCCTGACTACGGTACCA
CGACATTATAACACTACACTCGCGTTTGATATCTTGACAAACATGACCGGAATCGAAATC
GTAGGCCTGGTCCTCGGGTCGCTCCCACTGGTCATTACTGCCATGGAGCACTACGCCGAC
GGTGTCTCGACCATGCAGCGGTATCGACGCTACCGGCTCGAGCTGACGACGTTGAGCAAC
ATCCTGCAGACGGAGAAGGCTAAACTAGACAACACATGCGACAAGCTCCTCGTCGGCCTT
GCACCGCCCACACAGATCGAGGCCATGCTCCGTGAGCCGTTCGGTCCGCTGTGGCGCGAA
CCCCATCTGCAAGAGCGCATCAAGATGCGGCTATGGCGATCCTACAAGGTCTTCGAAAAA
ACCATGAATGACGTCCACGACGCGATTCGAGAAATGTGGGTTAAACTTGGACTGCAGCCG
GACGGGAAAGCCCCGTGGCTTGAGGATAGCAACAGCGGTATGAGTACGAATAAAAGCACT
CTTCAACGCCTGCTCAAGCGGGGGTCGTTTTCGCTACGGAAAGCCAGCTACGACGACCTG
CTCTCGCGCATAAAGGACGGTATCGCCAGCCTGGAGACCCTCACGTCACAAAATGTGGAG
CTGGAAAAGAGCCACAAGATACGCTCCCAGGATCGGCATTTGCCCCTGTTGCGACGTGCC
TTCAAGAGCGTGTATCGAGCTCTGCAGCATGGGCTCGGCATGCAGTGCATCGACCCGCAT
GTGCTACATCTTGAACTCGCGTCGCGGCCGGCGTATATCACACCGTCTGACGATGACGGA
AAGGTCTCCCGGGACCTATCGGTCTACCTAGCCATTCCAAACCACCCCGAGGAGGGAACG
TCGGCGTCCACTCTGTCCTGCAATCACGTGTTGGTCCGGGAGATAGAAACCACCGGACCT
GCCTCACCATTGACGTCATTACCGCCATCACGTTCGCCGTCCCCGATCCCCCCTCACATA
GTGTCACCGGACACTCCGGTCAAGAAGAAGACGGGACGAAGTCGAAAGACGGTCAGCTTC
CTTGAACTAGGCAACATTATATCCGGTAGTAGCAGCGCCTCCGCCAGCTCAACGAATGTC
AACATCGCCAATATCACCAGCATTACCTACAGCGCGGGCACCAACGGCAACACGAATATT
ACCAACACTAGTGCGGGTGTCACGAATACAAGCACAACGACTACAGCAACGACAACAATC
AATGGACTCCAAGGCTCATCGCTCCTCCAGACGCCAATCCCTGCTGGAAGCGCGGCAGCA
TGCCTCTGCGAGACTTTATCGTCTGCCAAAGGGGGACCCTCCTTGGCCAGCTACGGCATC
GTCGAGGATCCGGCCGATGGAAAAAGGTACGGTGTATACCCACCAGCAGATGGTGGCCCA
CGTGTGTCGCCGTGGTCGACAATGTCACTGCGTCAAATATTCGAGGTCCAGGATGGCATT
GCGACGGGTTCTGCCCAGGCATCCGGAAAAGGAAAAGCCACCGCCGCGCGTCTGCCCGTC
CTGACGTACCGCGACCGCCTTGCCCTGGCCCTGGCTGTCTCATCCAGTTTCTTGCACCTG
CACGGGACGCCCTGGCTGGACGGTCGCGCGTTGACGTGCAACGACATTCTGTTCCTTGAC
CGCTACCATCGCACTGCAGACTGTGGCAGCAGTAGCAGTATCACAACCTATGCGCAGCCT
TTTGTGGCTGCCAACGTACCGGGCCGTTCGACGCCAGCCGCAGCATCGTCTGGGGCCGGG
AGTGCTGCGCCTGGTGCTGGCGCTACCGATGCTAGCAATGCCAGCATTGGCACTGACTCT
GGCTCGACACTGCCATGGTTGGGCGTTCTGTTAGTCGAGCTGGTTTTAGGCCGCATGGTG
GGTGCAAGTGCGGTCACAGGCCTCGAGGCTTTGAAAGTATTCGATGCAGCAGAGAATCTC
CTGGGCGCAGTCAGGGAAAAGAGTGGCATCGACTACGCCGACGCGGTGCGGTGGTGCCTC
AATAAGCGTGGGTGTGGGATGGACGTGGAAGATGAGAAATGCCAACAAGACGTCTACCAA
AATGTGGTGGTCCCACTGGATGAGGCCTACGAGGTGGTGAAAGGTTAGGTAGTGCTACTC
TTTTGCCCGGGACTGGGACATGGTACTATGGGGGATCCTTGACCTTCTCGTCTTGTTTTT
CTTCCGTTCTTCCGCTGTTCATGTTTCTTTTTATTTACTGTGACTCGAGCGGGTTTGTCC
GGGGTTTGCTTTTGTTGGCAGGCCTTTGCCTCTACTTTACTTGTCACGTTTTAGTTTTAT
TCAGCAATTTACTTCCATTGCGGCACCTGTCCCTTTCGGTAATTTTTTTAAAGACTAATA
ACTGTAGCTAGTCTCGCCGGAAGTGCAGGTAGGGGTCAGGTTGAAGACGAGGATGTAGCT
CAAGGAGTTACAATACAGGATGCAGGCGGAGGTCAAAGTAAATACAGGATTCAGGGGCAG
GGCGGTGTACAGCGGCAGAATGCCTGCTGGGAGACAGCAAGCCAGACAGCAGGTTTGTGA
CACACACCGGACAGTCTTAATTAGGAGGAGGAAATCCAGCGAGCCTCCAGTGCTTCGAGG
TTAGGGTCTTCTTCTTTCTTAATTATTATGTCCCTCGTTAATAGATGAGGCCGTATGCTC
AGAGCTATACTTATATCCGTGTCCGTACTTGCTGTGGTGCAGACGGTTCACACTCTGTGC
ACGCTGTGCAGGCATGTTTAGCGCATGTGCCAGGCTGTGTAGTGCCTGTGCTTGGCCCCC
AAAGACAGGCCGCGATTTGTAGGGAGATCAATGAGTTTTTTCGGCAGGTATGACAGCAAA
TATATCTCATCACCGCCGTCCAGACAAATATTAAATACACAACACTGAACACCGGCCTCT
GGCTCAAAACCAATTATTTACAGAAAACCCTTCTCCTGCCACCAACATGTCTTTCCTTGC
CGGGTCCTCGTTTACTCATGAACCAGCGCCACACGCGCCTTGACTTTGCCGTCCAGCAGA
TCCTTGAGCACCGCCGGGAAGTCTTTTAGCGTCTTCTCCTCGACCTGGGGCCGCAGCGCA
CCCTGGGCCACCAGTCCCAGGACCACCTCGAGGTCGGGCACCTGCCCGCCATAGCTGAAG
ATGTAGGACAGGCGCTTGCGCGTGCCGGTCTTCATGTGGATGGTGTTTTCCGTGTCGAGG
CTGCCGATGCACAGCAGCTTGCCGCCGCGCCGGACAATGGACTGGGCGTCGTCAAACGTC
TGGTGCGTGCCGACAAAGTCGCACACCGTGTCGACGGTGGCGGCGTGGCCGTTGTCCTCA
ATCCACTGGGCGGGGTTCGCGCCGACAGGGACGAAGTTTTCACGTGGAATGCCCAGGGCG
ACCGCCTCGTCGAGCCGCTCCTGGCGGATATCGGAGACAAAAATGCGGCAGCCGATGTTT
TTGAGGATCTGCAAGGCGTTGAAGCCCAGGCCGCCCAGACCAAACAGAAACACCGTCTCG
TGGGGCTTGACCTCGCCGCGGCGGTGGATGGCGTGGTAGGCGGTCGTGACGGCGTCGGTG
GCAACGGCAGCCTCGGCGGGTGTCACGCCCGCCGGCACGAGTGCCAGACTGCGAATGTCG
GTCGCCGCGTATGGCGCATAGAAGCCGTCCTGGCCGATGCCAGAGTGGTGGCCGCGCTCG
CAGATCTGCGACAGATCGCGCGTGCACTCGGGGCAGTCGGACTGGTTGCACCCGGGGACC
GCATGGAGTGCGACGATATCGCCCTGGATGTCGGGATTTAGTTTTAGTAGTCAGGTAAAA
TGTCGAGGTGACTTTGGTGCGGGGGTTCGCAACATACAATCTTAAACTTTGTCTCCCCCG
CTTGTGATCCAAACTTGATGATTCGCCCACACCCCTCGTGCCCGAGCGTCCACTTGTCGG
TGAACCAGCCGGCCTGTTTCTCGAGCGTCAACAGCGAGTGATCGCTCCGGCAGACGCCTG
AGGCGAGCATCTTGACGAGGACGTCGGTCGGGCCGGGCACCGGCACGGGGACTTCTTCCC
AGACCTGTGTTGTTAGTGGGCGGACGGTACACAAGTTCAATAGTCGCGTGCACAGTGTCT
CACCGGCTCTGGATTTCCTCTATGCTTGCGCCAGGCAAACATTGTCGCGGGAATCTCGGC
CATGGTGTGTGTGCGTGTGTGTGATAGTAGATCTGAATGTGGTATCTCGTGGACTTGTTT
GGGTGGACTGTTTGAACTTGTGAATCTGTCAATTCCTATGTTGCTGGGCATCCGGCATCT
GGTATCTGGTATCTCGTATCTCGTGTCTTGGTGTATTGTGATGAAAAGGTGACGTTAGGT
CTGTATCAATTTTCGATACGACAAGTCTTCAACGGCCGTTGTCGCACGTTGCACTTTTCC
TACTCTTTTTTGTTTGCTTCCCCTCGTTTTGCCTCCTCTTTTCTGCCACAAGTTTTCCCC
GGATCCACTAACACCACAAATTGCCTATTTGGGCCACCCCGGTTAAGCTTTTGCTCAGGA
AGCATAGAGTACGGAGTACACTCGTACAGGATCTGAGGATGTACGACGGAAGTATGCAGC
TTTGCACAATAAACACCGTCTCCTCTTTCTGGTGTCTTGTCACCCATCTTCTCCTCATTT
TCACCTGTGCCCCTCATTTGTATCACTTTGTGTCAACTTCTTTGTGACAGTCGGCGTTCG
TCAGGGTCGTCTCGTAGTGTGAGTGGATCAAAGGACTCGCCTCAAATAGTTGGCTCTCTG
CCTTTGGTGACCGCCGTCACTTTCTGTTCTCAGACTGTCGACTTTGGGACTTCACTTCCA
CTCCTTTCCTAATTTTGCTCGGGCCGTGTTGTAGCGCGAGATGGGAGGGGTGGACAGTGG
CGCGGCAGTCCCTGAAGAGACACGACAAGACGGCAGAAAATAAAAACGACCAAAGGTGAG
GGGATTTGGAGTATTTACAACACTCCGGCATAAGTGGCACACAGGCGTTGGGGTGTTGTA
AGCGCTGGCAGTTACTGGCACTCAGCGGAAGTTGGTGGATTTGGTGGATTTGCCTTCCTG
TCTCAGACTGCCGACAGACCGAGAGATGCCGGGCTCAGTGCGCCTTGTAACCCGCTGTGG
GCGCTGAGGAACATTGACATTAACAGTGGAGAAGCCACTCAACGCCGAGCGCGACGCTGC
CGCTGTAATGCGTCGCCATGCGCCGCAAATTCGCAATGCGCCGGGGGCCCACTGTACCCC
AATTCTGTGTCTGGAGGTCAGCGAATTTCTCCAACTCGCTCTCTGTCAGGGAATCGTCAA
GACCGAGGACGCTAAAACATGACGCCCAGTCTCGTGGTTGACACTGCCGAAAATACGTCA
ACCTGCGCTAAGTCGCCATGTCGGGCACACTGCCATCGCTGTAATTCCTCTTTCCAGTTC
GCCTTCTCGATCTTGGAGATTGCCGTCGGCTGTCCCTTTTGGGGTTGTTGGGTCGTTTGG
TCTTTTCTCTTTTTCGTTCTCTCGCTCTTCGCTCAAAGCGAGCTCAGCGGCCAGGGTAAC
TCCGCACGAAACGTCCTCTGTACCTTTATCTGCTAGGGCCAGCTGCACACCAGGCACCGT
CTTGTCCATCTCTCGTCGTGCCAACCTGTTCCTGCGCACGCCCATCTTCCATTCCCGAAA
GTACACCGTAGACCGTAAACCACAAACCGCAAAATGCCCGTAAAATGCCATGTCTTCCAT
TTGTCTACTAAAACTAAAAAAGAGACGATCTCCAAAAGAACCCCAGAATACCGTGGCAAG
CAAGCTGGCAAACTGGAAGCTAAAGCGAGCGCGAGTTCGCAACCAGGAGCGTCATAAGTC
TGGCGACCGCATGTTGGGGAAACAAATCCTTATGTCCATGGCGCTCCGAGCACATCCTTC
GTACCTGTAGAGTGATATTCTTATTCAAATCTTTCTTTCTTATCCTCTCCCTTTCCTTCT
GATTTTTCCTTCCTGTCTTTCATACCCATCACGTGTCTGCTCCTTCCTCTTTACTTGACT
TGCTTTCTTCCCTCCTTCTTTGTTTACTTTACGATACCCATAGCCTACCTCGCGCCTGCC
ATTCCTGTCAACGGCATCGTCCCTTCCTGTCCTTACGACCTCTCCCTCCCGCCCACCCCC
TTTTCTTTTCTTTCCTCTCTTCTTCTCATCTTCTCACCTTCGCAATGGTGTTTGAATCGC
CGGCCTCGGTGGCCAAGCTGCCCATTGGTAAGTCGCTGTTCTCCCACGCAACATCATGTC
AGCACCTCGCTAACTGACAGACCCGCCCGACTCGATCCCCATTGCCGAGTTTATGCGCAA
CGAGGCCTACGGACGCCACCCCATTGCCCAGAGCCGCAATCCGTACACCTGCGGTCTGAC
GGGCACCTCGTACTCGTGGCCCGAGGTCTTTGAGCGGTCGGAGCGCATTGCCCGGGCCCT
CGGTGCGCACAAGTCGCTGGGATGGCAGCCCAACGCCCAGACGCCCTGGGACAAGGTTGC
CTGCCTCTTCTCGCTCAACACCATTGACTACATTACCGTGGCCTATGCCGTCCATCGGTT
CAGCGGCATCGTCACGCCCGCCAACGCCGCCTACTCGGCCCCCGAGCTGCAGCAGCAGCT
GACCTCGGCCAATGTCAAGGTGCTGTTTACCTGTCTTCCGCTCCTGGAGGTGGCCCTGCC
CGCCGCCAAGGCCGCCGGCATCCCCCAGGACCAGATCTTCCTGCTGCCCGTGCCCAACAT
GGACGGCAGCGTCCCCCAAAACAACACGCACTTCCGGACCGTCGAGGACCTCGTGCGCCA
GGGCGCCGCCGCACCGTCCCTGCCCCCGCTCCAGTGGTCCCAGGGCCAGGGTGCCCGCCA
GCCCGCCTTTTTGTGCTACTCAAGCGGCACGTCCGGCCTGCCCAAGGCCGTCATGATCTC
GCACCGCAATGTCATCGCAAATGCCCTGCAGCACTGCACCTACGAGAAGCAGGCCCGCAC
CAAGCGCGGCGTCACCACCCAGGTCGTCGGCGCGCCGCTGCCGTTCAGCCACATCTTTGG
GCTGGTCGCCGTCTGCCACTCCAACACCTGGCGCGGCGACGGCGTCGTGGTCCTCCCGAA
ATTCGAGTTTGACACGTTCCTGAAACTGATTCAGCGCTTCAAGGCCAACCATCTGATCTT
GGTGCCGCCCATTCTCGTGCAGATGCTCAACCGGTTGGATGACCTCAAAAAGTACGACCT
ATCGTCCGTCCGCCACATCATGTCTGGCGCCGCGCCGCTCGCCGAAGAGGTCGTGCGCGG
CCTCCAGGCGGCCTACCCGGACTGGTCCATTGGCCAGGGCTGGGGCATGACCGAGACCTC
GACTGTCGTCACGTGGCAGGGCCAGGACGATGTGTTTTTGAAGGGCAGCGGTTGCTTGCT
GCCCGGCGCCCGGATCAAGCTGATGGCCCCCGCCCCCGAGGACGGCTCGGCGTCGGTCGG
CCGCGAGATCACCGAGTACGACACCCCCGGCGAGATTTTCGTGCAGGCGCCTTCGGTCGT
CCTGGGCTACCTGCACAACGAACGCGCCTCCGACGAGACGTTTGTGTGGCACGACGACGG
CCGCTGGATCCGCACGGGCGACGAGGGCCTGATGACAAAGGCGCCCTCCGGCAACGAGCA
CTTGGTCGTCGTCGACCGCATCAAGGAGCTCATCAAGGTCAAGGGCTTCCAGGTCGCGCC
CGCCGAGCTCGAGGCGCACATCCTGGCGCACCCCCAAGTGTCGGACGTCGCCGTCATCCA
GGTGCCCGACGAGCGCGCCGGCGAGGTGCCCAAGGCGTTTGTCGTGCGCGCGCCGTCGCG
GTCGCCCAAGGACGACGCCGCCCTCTCGGCTCTGGTCGCGAAGCATGTCCAGGACACCAT
GGCGCACTACAAGTGGCTCAAGGGCGGTGTCGACGTGATCGAGGCCATCCCCAAAAGCCC
GAGCGGCAAGATCCTGCGGCGACTGCTGCGGGACCAGGAGAAGGAGAAGCGGAGGAAGGC
GGGCAGCAAGTTGTAAGACTCGACACCAAAGGTCAAAGGTGTCGTCAAGCTGTCATTTTA
ATCTTTCTGTTTACCTGTTCGCATATTGTACAATTTCCGTTGTTTCTTTTGAGTTTCATA
AAAGCATAATAAACAAGACTGGAAATAACTCGCGTGTCTTAAATGGCAAATGTATTCGCT
GATGTAGGATATAAATAAAAAGAAACGACAAAAAGGCAAAGCTATTTTTAACATGCAAGG
AAATTAGGAATTAAGTACTGTTCGCTTCTACTGGCTTTTTAAGTATTTACCCTCCTTCGC
TTCGTCACCTCGCCTGGCCGCCGTCCAGCTCGGTATACGACTGCGGCACGGGGCCCGAGT
GATATGTCATGCCGTTGCCGCCCGGTGGTGGTGAGTGTGCCGGAGAGTGGGCGGGTGCGG
GCGAATGAGACGGCGACGGTGCCGGCCGGTTGTGTGTCATTGGCGACTCAATTGGTGTAG
AGTCCGCCTGGTAGATTGGCTGTCCTTGCGGCGGCGCGCCATATGCCTGGCCGCTGTACA
CCTGGCCGCCGTACAGCTCGGCCTGCGCGCCCGTCTGCTGGCCCTGCAGCTCCGAGAACT
GCTGCTGCTGCTGTTGTTGTTGGGGGTGCGCGTACACCTGCTGGCCGGGCAGCTCGGCCT
GGTGGGCGGGGTAGTTGTAGCCATAGGCACCTGCCTGCTGGGCAGACACGGGCGAGGTGC
TGTGCGGCGGCGGCGACTGCGGGCTCACGGTGCTGCCGGGCGTGGTGTTGTACTTGCTGA
CACTGAGGGACGGGCTCGGCGGCGGCAGCGGCGGCTTGACGCCGTACATGGCCGAATTGT
CGGCCGACAGCATGGCCGGCCCAGAGCCGAGGGGCGTGCCGGCCAGCTCGCCAGGGCCGT
GTCCACCGTGGTTCGTCGAGATGCTGTTGCCGTTGTTGCCGTGGCCCAGGTTGTCGAGCT
GCTGGAACTCGTTGCTGCCGGGCGGGCGGTTGGCGCGGCTCTTGCGGGCGTGGCGGAACA
CAAAGAAGGCGGCCAGGGCCAGCAGGGCCAGGCCGAGGACGACACCGACGACAGCGCCGG
CAATGACGCCCGTGTTGGACTTGCTCCCGCCCGTGGTCGTGGATCCGTCGCTGCCAGACG
AGTCGCCGGAAGACCCGCCACTGCCACCAGAGCCGCCCGTTGTGCCGCTGCCCGTTTGCT
TTGTCTGTCCGCCGCGGGTCTGCGTGGCGCCGGCGCCGCCCGTTGCCGTAGCTCCCGCGC
CGCCGCCACCGCTGTTGCCGTCGCCGCCAAGACCGAAAGGAAGCGTCTGGGCCACCGACG
TCGTGATACCGGTCACGACGGCCTTGTTGTTGGCGGCGCTGCAGTACAGGTTGAAGATCT
AGAGGTCAGGGGTGTGTACATAAAACTGAAGGAGTGATTGAGGAGGAACCTACTGCCAAA
GCCGACGAGACATCGGCGGTGTCGCCATCGGAGCAGTCCCACTTGATGTTGGACGTAATG
TAGCTCGACACCATGCTGGACATGCTCTCCTTGATACACGCGCACGAGGCGAGCAGCTGC
GGGCCCGCGGGGCACAGTTCGTATGTGTTGGTGAACACGGCTGACGACAGCGCGTCCTTG
GCGCACTTGGCCATGGAGCTGAACTGCGGCATGTCGGTGATGTAGTAGCTCATGTCGCCG
GGCGGGTTCGACGCCGAGGGAAAGCTGGACGTGCCCGCATTCAGGTTGCAGTACGCCGCG
AAAAACGCCTGCGCCGACGAAATGTCCGCGCGGTGCGACGAGCACGCCTGGCCGACCATG
GTGTTGATCGTCTGGCTCAGCAGCAGCGAGTTCTGGTTCTTCGCGCACGCGCACGTCGCC
AGGTGGGCCGCGTCCGGCGGGCATAGCTCGTCCGTCATGCCCATCACGGCATAGCTGATC
TGGCTGGCGGCGCAGGGCGCCAGGTACGACATCTCGGGGATGTCGGTGATGTACTGGGAG
ACGGGGCTGGTCGGCGTCGGGAACGACACGACGGCGTCCTGGTTGCAGTATGCGCTAAAG
ACCAGCGACGCCGAGGTCTGGTCGGAGCTGGCCGTCGAGCCGCAGCTATAGCTCACCGAG
CTCGAGATGCTGGCCGACAGCGCGGCAAAGTAGTTGTTCTTGGAGCAGACGCACGACTGC
AGCGCGGTCACGGCCTCGGGGCAGCTTTCGTACGTCATGGACATGACATTGTAGCTGAGG
GCGGATTGCGCACAGGGGGCCTGGGAAGAGAAGTGTTAGTTGAGGTCCCCATGGGCGCAA
GTCACCAGCCACGCCTGCACCGTACTCACCAGCTCTGTGTAGATGGCCAGGTCCGTGACA
TAGACGACGTCGGCGAGCACCGTCGCCAGTGAACCCAAGAGGGGAAGCCACGCGAGGCCG
CGTGAACTTGAGAGGCGCATGTTGAGGTGGTCGGGAGTGAGGTCGGAGAAAGGTAAGGGC
GTGAGGTCGAGGGAAGTCGATGTGTCGTAGGCGTGAGGAAACCGAACACCGGAAGGGCCA
GCACCGTCGGATAGGAGAGAGGGGCGATGTAGCGACAGACAGAAGAACGAAGGAGAGAAT
ACAAAAGACAACAGACAAAAGAGTGACGAGGCAACTGGTGACAGAAAGAGGGGCGGTCGC
AAAGTTGATCGAAAGACCAAAAGAACTCCCCGTATTTGCGCCCTCTGAGTATTACCTCAT
GCAGAGAACGGAACAGGAACGGGACGAGAGACAGGAAAAGAGGAGAAACAAGAAAAGTGT
ACAAAAGAAGGAGAGGACGAAAGAGACAGGAACGACAACAAAATCGAGGGTCCAAGACCA
AGAAGAAGCGCGTGGGCCGGTGGTGTTCGTGGTCCACTTGGCCAAGAAGCCGTCAAGAAA
TAAGGGTCTTCACGCAAAAAGGTGCAAGACAAGGCAGTCAACCAGTACCGTGTCAGACCG
TCAGTCAATGGTCGCGTGGGAACAAGGCAAGAAGGGCTGGAGAAGACTCGAGTACGCCGT
AGAGACGTCAGGAGGAAAGAAAAGGAGGCACAAAATCGTCCAAAATCATTTCCTCCTCAG
ATCCTGGTGTGTCTCTTTCTCCCATCTGGTGGCCTCATTTTACTCCTGTCAACGGCCCTG
GCATTAACACGATGCACAGGCACAGGCACCGGCACAGGCACAAAAGAAAGAGAAGCGTCA
AATACGGCGCGTCGGTTCGTCCAATGCCCGCTGACAGTGCTCAGTGCGTGCCTGCCGACT
GACTCTCTGCTGAAGTGTGGAACTCTTGCGATGCCTGTGGCCTTTGTTTTTGACTTGAAC
ACAGACCCCTGCCAGCTGAAGACAAGGATGTCGCATTCTCCATCCACCCCATGAGTACCA
TGTGCAGTTGCGGGAGAGCGTCCCTATCTTAGTGAGTCTTGGTGGGCGGAACGGTCCAAT
GAACTGCCCGCGCTGTGACCGTCGCACTGAGCAAGACTGGAAAACTGTGGAAAACTTTCC
GTCGACTGCGCGCTGGTTCGAGAAAACACTGCAAAAGAAACAAAGGCTGTGCTCTCTGAT
TTCAAAAAACTCAGCGTGGGAAAGGGAAAAGGGGTGCCAAGAAGCTCCAGGGCTAGTACT
GAACCAGCGCAAGCGTCGAGGAAAGCGTCAAGTCAAGCGTTAAAAGGCGAACTACCAAAC
GAGAGAAGAGACGACCTTAAAACCGCTGCTCCATTGTCGCAAAAGACCCATGATCGTGAC
TGAAAATGGTAAACTCTGCGATTGACGCAGGGGAAGAGCAGCTTTCTTCGTTTGCTTTCT
TCTTCCCCGTAGATGTTGAGATGAATCTCTCGTCTGCAACCGTGGCTTGCAGAATGCAGA
TTGCAGACTGGAATCGTGAAGCAACAGAGTCAGTTGACAACTCGCTGGTCGCCTTTGTTT
TCAGCAGCCAAGCCGCTATCAGGGCCAATATTGAACAGCACTTTCCCGCGTCCAGCAGGG
ATCGGCAAAGGCGCCGTTCACCACTCCCCACTGAAAGACATGACCGACAGGCAGTGATCA
GTCGCCGAAAGTTCTGACGGCAAGGGCACATCCGCTCCGCGAAGCAACTGAGACGGTTGG
AGGGGGAAAGGCAGCGAGGTGGGCATCTGGAGTCCTTGACAGGCGCTTCGATAGGCGTTT
TTTCTCTCGGCTCTGCATTATGCCCCATCCAGTGAGGATTTCGTGTTCTCCACTGTATTA
GGTTTAGCAGGGGAACGAACAGGAAAAACGGAAGCAAAACAGAACACAGGAAGAAAACTC
ACAGAATCCTTCTTCCGCATTGTTTGCCCGCAGTTCACCTTTCATGGGGTCTTCTGTCTT
TTTTTTTGGTCTTTTTCCCATTCACTGCATAATTCTCTTCTGTCGTCCTCTCGCTCTCCT
CGTTTTCTTCGCTTGTGTGACGCTGCCATTGGCCAGAAATCTGGTGGTTTGGGCTGGAAA
GAGTAATGATGTAGCATTGCTGGTACCCTGCAAGCTGGGAAGCTGGAAATCAGAAAAAGA
GGTTCGTTCGGTTTGCGACGAAAAGGCACCGTGCCATTTCGTTTTCTTCAGTTCAGAGTA
GTGTCAGACGTTTATTTTGTCTTGCCTCGTCTGGGTGTTAGTCAAAGTGGACAACCGAAA
TTTTCGAAATTTTCGACACTGTAAAATGAGTTTGGCGATCAGATAAAAACAACGTAATTG
ACGTTAACGTTAATGACAGAAAATTTAGCATTTGTTCGCGCTCCTTGTGGCGTTCATGGC
TCCATTTGTCTTCTCTCACCTTTCCCTTTTGCTCACATCGTTCAGGGGAAATTTTGCACT
TTCGACCCCATCCTCGGTTTCGCGCTGGCCTGTCGAGTTTGTTCACTTTCGTCTCGCTCT
TCGATTCGTGGATTGCTGGCTGGCGTTATGGCCAAGACTCCGATACCCCCGCTAGCCCTG
CGTGCTTCAAGGGTCGTTGGGTGGTCGTCGACAAGGAGGGAAATGAAGCCAGGGGATGTG
GCGTTCTTTGAATCCTTCGCCCAGCCGTTATGGTGAACCGTGAACCGCGCTCAACCAATG
CCCTGTAGACTGTGAGTGAGAACAAGCATGCCGTCCGGCAGTAAGAAATCAATACAGAAA
ACGGCAACGAGCAAGACTGAAAACCAAAAGGGTCAAAATATATTGAATGAACCGTCATGC
CATACACAATAAGGAGGGCCCTCCGTTCAGGATAAAGAGAGGGTACAAAAAATAACGCCC
AAGAAATGCGTGTGTTGCAAAAGAAAACCAAAACCAAAACGCCTCAAAAAACGTTTGTCT
CCCTGCATAAAAGGAAAGGGGCCTGCAGTTTTCCGCTTTACTTCAAAACTTGACCTGGTC
GAAGTCGATGGCAGGCGTTCTTGTCTTCGCATTATGCTTGATCCTCAGTACCAGCCGGTG
TACTCAGAATTGTTGTTATCCTCGTCACCGGGCGTCTCGGCCTCACCTTGACCCTGACCA
TGACTGTCCCACCCCCAGCCGGTGCCTGACTGGCCATGGTCGGCACGGGACGACGAGCCA
GTGTTGTCCACAAAATTGCCGTTGTTCATCGGGCTCCCGTGGACTGAACTTTCATTTATC
GATCCATTACCGGAAAAGTCGTCGGCAAAAGTCGTCCAGTTGCCACTCCCGTCAGTATTG
TGGTCAGTACTGTGGCCAACGTTGGAGTCATCGCGATACTCGCTACCGTAGCTCACAGGG
AATCCCCAGTCGTTGTCACGGTTGACGGTGGTGTTGTTGTTGCTGGTTCCGTTACCGGAT
CTAGGGAGGCCGGTGTAGCGTCCCCAGCCATTGGCTCCGCCGTTTTCAGCAGCATTCTCG
TCGGCATCTTCCGGCGCGTTCGGCCCGGCTCCATGATACCTAGTATCCACTTCGGCTTCA
GTCGTCTGGGCAGCCCAACCCGCTCCATACAAGGGAGCAGGCTCAGAGGCGGCCCCGTCG
CCCTGACCGTGATTGTGATTGAGACGACGATGGTGGTTACGACGGTTCTGATTCACCGAG
TTGTTCCAGCCATTGCTATCGTTTTCTTGAGTCGTTTCCGGCTCGATCTGTGTCTCGGTA
TGAACTGTGGTGTCCTGATGACCAAAGAAGCCTTGGGCAACCTCTGCAGCGGCGGCTGCC
ATGGATGCGGGATGGTAACGTTCGGTAGCTGAAGCACGGTGCGGCCGGCCAACGAACCAA
CGAAGCCAGTCACGGCGGCTCTCAAGAACAATGTGCGTGTCGGCCGCGTGCTGGTATCCA
TTGGAGCGTCGGGCATGGGCTTCATGATCATGGTGATGATGATGGTGGTGGTGGTGGTGG
TGATGGAAATGCCGGCACTGGTGACGTTGTCCATCTCCGTCTCCGTTGCCAGAATCAGAC
TGTCCAACATGTTCCGCCATCTTCTCAACTTTGAACTCAACGTGGCGGTTCGCTTGCTGC
CCAGAAGACTGTCCTTGTCCCTTGTTGAGATCACCGTTTCGAACAGTTTCGGCACCAAAG
ATGTGAAACGGACAATTGCTGTCGATGCAGACATGGTGGCCGTGGTCGTGGTCTTGGACG
GTATGGATATGCCCACCCCCGCTCATGGCGGCATGCTCGTACCGTCTCTCGTACCGCGCC
GCCGTCTCGAGCCACCACGACCAGCGCAGCTGCCGCAAAAACTGCCACTGCATCTTGATG
AGGCCCAGCAGTGTGTCGATGGCGTCCTTAGTGAGTCCAAAGATACCAGACTCGGCGAGT
GAAGAGTAGCCGACGTGGCCAATACCGAACAGTACAATACCTGTGGCGGTCGAGACGACC
AGGATGGCGCCAAGGATGAAAGGAGCCAGTGTCTCCACTGCACCTTTAGTGAGCGTGCCG
GAAGCTGTCTTGAGAAGGCTGACCACAATCTTGCCGAGTGTCTGGAGAGGGGTCTCCGGT
TTCTCGTGTGGTTCTTGCATTTGGCGGACTCGGTTGGCACGACGGGGAGGACGAGGAGGT
CCTTGCTGAGCCTCGGTGATTGGGCTTTCCGGCCGTGAAAGCTGTCCTGCCCCATCTGAT
TCGTCTGAGATGTCCGGTGTCAGGAAGAGATTCTCGGCAGCAGCAATGTTCACATCTGCC
GGTATGTTCACGGGAGCTGAACCACCGAAAATGCAGCAGAACCGGTCAAGCTTGAGACCA
CGCGCAGCCTTGTGGGAAGTCGTATAAAACGTGTAGACCAGCACAGGGAACACAAAGACA
ACAAGCGTTGTCGGGTAGACCTGACGCATAAGAGCCCAGCCGAACGCGTTGTCTTGGAGA
GGCATGGATGCGTGGAATCCTTGGCCAGATATCTGTGTCGGAGGCCATGTCAGGCTTTGG
ATGCGTCCACTGTTGAAGGCTAGGTTGATGACAGCACGAGCGGCCTGCTTGGTAGTGCTG
GTGCGAGTGATGGCAAAGGACGATTCGTTGGTTTTGCTTGATAGGTCGCCAACTCCGAGA
GGATCGCCCAGGGAAAAGAGGAAACCGAGAAGGTAGGCATAGTTGGCAACGAAAACAATG
GGCCAGGTCGAGATGCCGCGAACCGTGCTGGCGAGCCACAGCAGGAAGTTGAGGTAGCGG
ATGAGAAGCTTTTCGTGGGTATGACCGCACACGAGATGCAGAAACGGCGGGCCAAACAGA
ATGGTGCCGACAACGGCAGACGCAACGGCTTGGACAGCAACGACGCAGTGAGGCGGTTTT
GGCATTCTGGAGAACACCGCCCTCTTGAAGGTAGCGAATGGAGGCTCAACCATTGTAAAC
GAGCAGGTCAGGTTGCATAGGTATGCTGATAGTGATACGGGCCATAGGTTTGCAGGGAAT
GACAAGCGATGAGTAGGGGGGGTGGGAGGGAGTAGGGAGGTAATGAAGAGAGCGCTTGTT
AGTTACGAGGTCAAAGGAGAGGGGAGCCAGGATTGCATTTTATTGTGAGCACATGAATAG
GGAAATCACGGGGTCATGGAGAAGCCTTCGCTCGCCAGTCTAGGAAGGAACGCGTGGTCA
TCAATATTGCCAAACGGGAAGGAGCAAGGTAGCTGGCTGTCACGGCGTGTTCCTTCCTCA
GATTTGCCTGTTCCCAAATGTACCTAGCACAATGCCTATCCTGACCATTTGCACCAAAAG
CATCCAGCTCAACCTGGTTGGCAGGCTCACAATAAAGTCCGACTTTTATTTCAACGAGTC
GTGAAAAACCCAGGTGCATATGTGTACTTCATGATGTAGAGTCGTTGTAGAAATACGCAC
AATGCCTAAGCCCGTAATGATGTCACTACAGAGCTCCTACCTACACGCCTAAAATACGCC
TGTAAATCTGCCTCAGTGGTAAACGCTAACTTTATTCTACACGAAGAAAACAAACATGAC
CAACCTTTGTCACCCTTTGTATCTCATCGTTTTTTGAATATTACTCTTTTGATATAAAAA
CACATTAGATTTTCTAAAATTTTCTAAGATTTTCTGTAACGTTTTTCTTTTAATTTTTCT
ATCCCTAAAAATAAACAAAATCAACTTTGCTCAAATAAGATGTGGTTTTTTTTCGTGTAA
AGGACAGCTCATGAAAATCCAGAGAGATTGTAAAGATGTTGGTTATGCTTCCCCGCCATA
TGTACTTCAAGGAGATGGAAGAACGAAAGGAAAATTACACCAAGGTATACGGCGATGAGC
TATATCAGCCTCGATTTATTCTTTGGGCCGTTGTTTCTCTGATGTTAGGAATTAATAGTT
GACGGCCTTACTTATTTTTTCAAGGAAGTTATGGCTGGGTGCAACCACACTACCCTTACC
GTACGGTATACCTTGTTTCTTTTCGCCGGCAGCGATATAGCTGCGCTGCGTTGTAGTGCT
AGTAACCATGAATGTCTGCCCAACCAACCTTCTCCCCTGACCAACTTTTTTGAATTGTAC
CGGTTTCGAGAACTTTGCACCTTCGACACCGGCTTCAGCTTGTTGTGGCAGTCACTAAAC
GGGGAGAGATTACTTATTTGCGGCGCTTCGCCACTTTAGGGGGGGTGAATCTTTGAGCTG
ACTCCCCATATGCTGAGGGAGCATGTTCAGGCTTCTCGCTAGCAACAAATACATGTCAAG
TTCATACCTGTGACTTCCCCTGATTCATCGCTTGTGAAATGGCGCACCCCTCAAGCCGTG
CCAGCTCCATAACAAATGCAATCATCTGCTCCACGTACTCAATTTCTCCGTGCGTTGGTG
CTCGCAACGGGATGCTCCGCATTATGTCGGCCGCCGAGTCGAGAAGTTCTGCGTCATCTA
GTGTTTGGGCCGCGGCGGGATGGATAAGGATATTGGTGAACAGAGACATGGCAGCTACAG
TGGCGTAGAAGACAATGTGGCTATAGATTCTGTCAGCGTCGAACAAGAAAGAAAAAAAAA
AAAAGTGAGGGGGTTGCTGCTACTCACTAGGATCCTTCTGTCACCACTGTGGTGATGGAC
TCTTTCAAGATCAAGAGCGTTGAGCGACTGGCCTCCAAAGAAATATCCGTGCTCGAATGA
AGAACACTATGAAGATCATCCGGTATGCCATCGGCTTCAGCACCGTTGGCTCTGCATCTT
CTCACCGTCGCATGGATGGTTATCACCAGATAGTGGTACTCTAGCTGCAGATTCAAACGA
AGCATGTCATGCGGCTTGCTCGGATCACCTACAAGCCAGGGGTACTTTAGAGAGGTCGAA
AGCGTTGGGCGCAGATCGCGCGGAATTGACGATCGCCAGATCTCGAGCTCGGCATCCAAC
TGGCGGATATGGAGGAGGTGCTCAGCGTTTGTGCTCTTGATCGCTCGGGCGGAGTAGAGC
AGACGACAGACTCTCTCCTTCAGACAGCCAAGGCTACGCTGCCCCGGGACGTAGGAGGCA
AGCCCTCCTGCACCAGAACTTGGATCCAATCCGGGTGTATGGGAGTACCAGCTTCTGTTG
CCCTCAGTGGGCGTCAGATCACAATAGTCCTCAGCCAAGAGAGGAGGCCGTCCGGAACGA
AGAGAGATGTCTTTGTCTAACGCGTAGCATAGCCAGAAGAGCGTTCGGATATGATTGGTC
TGACGATCGACAAGGGAGACTTGCAGACTGTCGAGGTTCAGCGGCTGGTAGATGTGTCCA
CCAAGTCTGCAGACCACGCGAGAGGCAACTGAGTGAAGTGTATCGGCATTCCCCCATTGG
CCGGTAAAAGTTTGATGCCTTTGCTAGCGGGATATGTGAGCTGCTGCTTGTCCAAGACAT
ATTAAGGGCAAAGATGTGGAGAAGCAAGCTTACAAGCATGAGTAATGTCTGAAGACCGAC
TAGGCTTTCATCGCCATTGACGTACTGTAGCAAGCATTGAGCCTTGGCTGCACACATGTC
GCCGTCCACGGATGGAGCAGCCCCCGCAGAGTACTCAAATCGAGACGCAACGGACAGAGC
GGCCAATACACAGGCTCTGGCTAAAACATGAGGCGGTGAGGAGGGGGCGTCGTTGGGGGC
ATCGTAAGCCATGTCCACGGTCCTCTCAAAAAGCACTCTGTCGAGAACAGGGAAGACAAG
GGCAAAAGAGGTCTCAAAGAGGACATTAAAGATCCTCTCAGCCACATCTCTGGACGGTAG
GTTGCAGAGCTCCTGGAAAGGAGCACGCAGCTGAAGTGTTGGTAATTCCGACGGAAGGGT
TGGATCTGAGGGGCGGCAAACCAGAGGGAATTTGTCAAAATTAACATGTTCGCTGGTTCT
CAGTGATAACCAGTTTAGGCCCTCATTAGAGAGAATCGCGGTTCCTTTATAGAACCAGCT
TTGGCCCAAGTGGCTTCTGGAGCCAAGCGTCTGCCAGATGGGGACGTTGGTGGGAGGCGA
AATAGTCTCTACCAAGGAAGGGGAGGCTTCTGTAGACTCAAACCCGGCAAGTTGCCCACC
GCGACCGATTGAGGTCCCAGATCGGGAAGCATGGCGTTGATCTTCTCCAGCAGCAGGACT
CGTGGAAGTTCCGGGTTCAAACGAGGCGTTGCTCCTAGGTTGATGACTTGAGATAGCAAG
AGCGCTCTCAAGCTGCTTGACACGTTCGAATAGCTCCTGTATGTCGCTCGACTTAAATCT
ACAAGCAGGCTGTGTCAGCTGTTTGCACAACGGTGACTGCACCACGTGCTTCGTTGTGCG
GCGCTGCCCTCACTTGTAGTCTTTTCTTGCTTGCCTCCCTCTGGTAAAGGTACACGCTAG
GTCATGGTGACGGCACCAGTTGCAAGGGGTGCCCTGCTGACGGATGATGCATTGAATCTA
CGTAGAAAGTACATCAGCTTGATGAGTAAATCATTCGTTTCACCCGTCGATCAATCCGTG
TGTTTTTGAGTTTGCCTTGCAGGTGGCGCAGACTATCGAGATAGAAGACTCACCTTTTTC
TTATAGCATGCATCGCATGCTCGGATTCGAGCCATGCAGGCCACCAGTTGTTGTCCGCAT
GAAATCCAGCACGCCGAGCACTTTATGTCGTTGGAAGACTGGGGTGTAGAGTCGCTCTCG
CAGCTTCGGACTCGCGGGTGAGCTACGCATGGATTCCACCAAAGGTGGATCATCTTTTCT
CCGTAGATCAGCATTTCCTGACGCAGGCGAAGTTGTTGCTGTTGTACCGCCTAGCTTAGT
CATTCGTAAAGTTATGCCGCAGAACTTGGGCATCAATCTTGTAGTTGGCAGAGTTGTTTT
ATCCCGCCGAGGATGGTTTTGTTTGGCTTCTTCTCTCTTCTTTCATAATCAACACTCTAT
TTGCCATTATTTCAGTAGTCTACCAACCCCGTTGCTGTGGTTTGTCCACCTTATCTTTCC
TATCCAGTTTCTGTCAATAGCAACTAAGCAAATGCACGACAACAACGAAGAACTGCAGCG
AACTGCCATACTTACCTGCCCAATTGGCACGAGAATGAAGAAAAAAGGAGCTGCAGAGTG
AGTCCTCGGGACTGTTACGTTGTCAACGAAGGATGCCGCTACAAACCCTCGGGTGCTCGT
ATTTATTCGTGCCAAATCTGGCTGCGATAAACATAACCCAAAGGGGCCTACATTATAGGA
GGCCATGGAAGCGTGTCGATTGCGATTACATCGGAAACCCTTTCTTGACGACAGGCTGAT
GGACCCAAATACACCCGCTCGCTGCCTTATTACCGACTTCCGTGTCCCGCGCCTGCGCAA
GTGTCCGTTCGACCTCTACAACGTCGACTTGCGGCGCGTAAAGCTTCTCGGGATGGGTAT
GGACGGCGATGGTTTGAGTAATTCTGGCTCAATAGCGGGCAATGATAATGATTTCAATAG
GAGCTACGATGGCGACACGAGAAGTTGATGCTGCTGGTCACTCTCTTTTCCCTGGATCTG
TAATCTGCCCCTTGCTTTCCTTTTGTTCGGTTGCTCATTCGATACAAGTGTAATAAAGCC
GGCACTATCTAGTTGAGTTGCAACTTCCAGACATCTCCGAGTCTGGAGTTGTCTTCTCCG
AGACCACCATGGACAATGACCGCGTGCTTGCCGCCTTGATCTTCTAGAACATCCGCGCCA
AACCAACCTCTCGGGGCGGGAGCGTCACCTGCTGGCTCAATCTTTGTCCATTCTTTGCGC
TCGATGTTGAATGCCCATATGTCTGCCAACATCTTCCCGGCCCCGGCATGTCCCAAGGAG
CTTGGATCTCGTTCGCCAAACAGAGTCAAAAGAAAGTCTTGCCCATCCAGCTTCAGCGCA
ACAAGCGCACTGACACTTCGTGGCTCCGGGCCGTGAGAGCCGTCGGGGTGAAACGAGATG
GTGGACCAGGTTCCGGTGCTAGGGTTGTAGACGTCAATTGCGCCGCCCTGCTCCTTTGCT
CCGTCAAAGCCGTTCATGCGGTACAGCTTGCCATTGCTGACCGTGATAGAGGTTCCTCCT
CGGGCTGGTTCCGGGGCAGGCTGCAGTTCCGTCCAGGTCGCCGAGTTCACATCAAAGGAC
CAGAGGTCAGACAGACGGCCCTTCTCCGGGCACCCGGCATGCACATAAATCTTGCTGTGT
CCGTCTGAGGCCATGGCGTGGTAACTCCGGCCAGCCGGATTACGCGCCGAAGAATCAGCA
GGCTTGATGAGCTTCCAGAGGGACTGGCTCGGCGTGTAGCACCAGAGAGCGCCGTTTTCC
TCGATCGGGGCCATGGCGAGGCCGCCCCGGCCAGAAAACATGTACAGCGCATCGTTGAGC
ACCGTGGTGGCTGAGCCAACGCGAGGAGTGGGCGCATCAGCGGCTGCCTCGAGCGTCATG
GCAGTCGCAGATCCTTGAGATGAAATTGTCAGTCGCAACTCATTAGTAGGTGAGTGACTC
GCGCCATACCTAGCTCAGAGCCGAGCCAAACGACGTCGAATCGATTGTCCACGGCTTGTC
TGGGGAGCAGCTCCCCGCCGAACGCCCATGCCTGTGACCCAAGCACCGAAAAGCATTGCG
ACGAGCGCTGAAGCCGCGCACTCGTGGTCACACGAGTCCAAGTTGCAGAGATGGTAGCCA
TCATGGAGGGATGCGAAAAGCAATACAGAAAGATTGAGTGCTATGAGTACAGACTATGTA
TTTCTAGAAAGGATGCGGACCACCGAGCTATATATTTATACTGATGCGTTGTGCTGCTCA
TACGTGTCACTTTAATCGCTCTGGTCCTCTTGATCGGCATGCCTGTTTCCGCTTCACGCC
ACCCCGTTATCGATAAACAATCCAAGAGAGGCGTGGGGATTGACAGGGTGGAAAGTTAAA
CGATACATGTTAGGAAACTTCAGTAGCGCTTAAGGCTATGACTTACATCTCATAGGGTAT
GGTAGGCAAGGCAAGGGATTCTGGTTCGGCGGCTTCACCACATGAGCAAGTGCCTATCCC
CGTCACAATATCCAACATTATGGTCACATCGGGAGACGTTAAGCCTAACCTGGAGCCTGG
CGTAGTGGATAAGGTGGGGTGTGGTTTGAGCCGGAGATGCGGACGCCGAAACAATATTAG
CGGAATGATCTGCTTCGGAGACACGGAGGCCGAAGATGACGGCCAAAAGACGCCGTCTTG
GTTTGTAAAAGAATAGTAAATCCCGGTTATATCCGACACACAGCAAGCATTTTAAATGTA
CAGCACGGGATAATGTACCATCCATACTCTTTCTCAATCCTGACTTTGGCGGGGTTAGAG
GGAGTGTGCCAGGTTCATATGACATATCAGGTGACGCAGACGTGACGCAGACGTTACGTT
TGTCGTACGCAGTACACATTCAGGGGCTCTAGAGATAAAACGGGACTCGAGGCATTTGTG
GATGTATGCAGAATTTCACCGTAGACAACACAATTCAACCCCAACTTTGGCCACAACGTG
TATTTGACATGGGAGCACGGCGCTAGTCTCGGCGTCCGGGTTCCGTGGAGCACGGAGATC
GGACATGACCATCTCCTCCAATCAGAGCTCTTGGACTTCTTGGATGGGTCCATCAGCACC
GTGGCTGGCAGACGACAGCCAATTCCCATCAGTAGCGGCCGATGCTAACTTGGCGAACCA
TGCGGAAGAGAAGCTTCGATAGCCGCGAAGACATCACGCGATATTAGCCCACTCTCATGA
TCCAGAGATACCCGCAGTTGTGCCGTGTGGTGCTGCGACTCTTCTCGTGCAGAATCGGTT
CAGGATGTACGTGGGCTGTGCTGTGGGCTGTGCTACAATAAGAGTCTTTTACTGTATAAG
TATATAATGTCATGTTTCTCACAGCTCTTTCTCGATCCTTGTACACGTCGCGACAAGCTC
CAGAGACCCAGCTCAGGTCTTGTCAGTTGCCGTTTCGTCCTCGAGCATGATGCCTTCTCA
TCCTCCTGCGTGCCATGAGGAGCGCGGGTCCGATGAGCAAACGCCCCTTCTTCGAGCAAA
CACCAACGGCGATGACCATGGCCAAAGTGAGGCGCCGAACCAGAACGAAGCGCCGACCGC
GCTCACTCGCAAACTCTACCTGTCACACTTTCTTTCGACTTGGAACTCTCGAGTATTCGA
GTTCGGGGCCGTCCTGTACCTGGCCACCATTTATCCCGGAACACTATTGCCCATGTCCAT
CTATGCCTTTACGCGCGGTCTTTCAGCCATTATTTTTGCACCATCGGTCGGTCTCTACAT
TGATACCGGGAACCGCATGCAGGTCGTCAGGGTGTCTATCGGTAAGCTGGCCTCCCCTCT
GTCGCACACTGGTTGGCCGAATTGAGCTGACGGCAGCAAAGTCGGGCAGCGCCTTGTTGT
CGCCATCTCTTGCGTCGTCTTTTACCTGCTCTCGATACGGACACCGCTGGCTCATGGTAG
CAAGAACGCCCTGCTAGCGTTCGTGGCTTTTCTGGGTTCCATTGAGAAGCTCTGCTCCAT
CCTGAACTTGGTTTCGGTTGAAAAAGACTGGGTACGCCACACACGTGTCTGCTCTCGTAT
GCTCCTGTCGCACCTCAACTAATACAGCAAACCAGGTCGTCGTCGTGGCCGACGGGAACC
AAGCTGTTCTCAACACCTTGAATGCTCAGATGCGACGTATTGACCTCGTTTGCAAACTGT
TGGGTCCGTTCTTCATCGCCCTCATCGATGGCTATTCGACACAAGTCGCCATTCTGGTCA
ACCTCGGCATGAACGTTGCTTCCGTCATCGTCGAATATTTCGCAATCGCGCAGGTCTATT
ACAGAGTCCCCGGACTACAGGAGCCGAGGAAGAGGAGGAAGCAGTCTCCCGCAGAAACAC
AACTGCCGCTTGTCGAACGCGAGAGCCATCCCTCACACAACTGGAGGCATGTCAAAGATG
TCTTCCAGAGAACCGCCAGCGACTTTACACTCTACTTTAAACATCACGCATTCCTTCCCT
CCTTTGCGGGAGCCCTCCTATACCTTACCGTCCTAAGCTTTGCCGGCCAGATGGTCACGT
ATCTCCTCGCCGCCGGATACAACTCGACCCAGATCGTTGTCGCGAGGACACTAAGTGTCA
CGTTTGAAATACTCGCAACGTGGGTGGCACCATGGCTGATTGGGAGGATCGGCCCAGTGA
GAGCTGGCCTTTGGATGAGTAGCTGCCAAGTCACCATGTTGGTGGCTGGCACTGCCGTGT
TCTGGATGTTTTCCAGCAACCCGCTTGTTTCTGTGGCTGGGTTGGTGGGTGGGACGATCC
TCAGCCGCCTTGGGCTGAGAGGATTCGACTTGTGCACACAGGTCATTGTCCAAAATGTAA
GCCAAGTCTATCCCAAGTCCTCCCTGTGTTCCCTGGCAGCCGCTGATCCCGCCTTCAGGA
CGTCGAAGCCAAGATCCGTGGCGCGTTTTCGTCCGTCGAAGCAGGATGGCAGAACGGCTT
TGAGCTACTCTCATATGCTTCGACTATAATATTCGTGCGCCCAGACCAGTTCAAGTGGCC
CGCGCTAATTTCCGTCGTGGCCGTCGCGCTTGCAAACCTGATCTACGCCTTCTATGTCTT
TATTCAGAGGAAACACCTACTTCACTTGAACTGGCTATCCAGCGTATGGTCGGCCGGGCA
ACGCAAAAAGTTGGGAACAAGAAAGGTCAGCAGCGGCTCTGCAAGCTCCGTACATTCCCC
TGTTCGTTAAACTGTCGATGGGCAAGCTGAAAATTCAGGAGTCGGATAATTATATATATA
TATATATCTTTGTCTCTCAAGTTAACGCTGTATATGTCGTTACATTTATGCGTCGGCCAA
AAGTCCATCTTTCCACGTCTTAGCCAGGCGTTTCTTACTCTTAGTCATACCATAGCAAAA
GTAAAATTCAACTCGACAAGCCATCTTCGTTTAAGTTACACAAGATAAAGAGAACAATTA
TTGGCTAGAGAACCTAAAAAGGCTTAAATTACTACAAATACGTATATCATATACCAACGA
CTAGTATTATAGCTATAACAACAGACGGACACAGCACATCCAAGTCAATCCAAAGATCTA
CAACGATCTTCCACGCAAGATATATTTATACTACAAACTTATTAGTCAAACATAAGGAAC
ACATCCAACGAAGAGTTTAATATAAAGGATATCCATTTCCTTTTAAGCTATTATAGTAAA
TATTTAACTTCATTAAAGTTTGCAATCAAATCAATTTGAAATAAATTCAAAAATATATCC
CGTTGTTGTTTAAGTACATGTTACGTACGAAAGTATAAATAAATCACAAAATGGTCTCCT
TTTCTATACACCATACTCTAGAATAAACTGGTGGAAGACGCCCAGGTCGAATTCCGGGCG
GCACTGTATGTACCGGGAATGAAGAGCATCCCTCTTTTGGTCTGAGTCCCCCGTCGAGAC
ACAAAGGATACGCCGGGCAATGCGGGAAAACTCGGGCGCGTGGCGGGCGACGCCGATCCA
GCGGCGCTCGTCGGCCGGGAAGCGCCCGAGCGCCGAGTGCCACAGGCGGTCCCACCGGTC
GAGTGCTCTCAGTAGCGGGGAAGCAATGCTGGCGGGCATGCACTGCGAGCGGTAGGAAAA
GACGACGAGCTGGAGGGCGCCGATGATGCCGTAGAGGTGGAAGACGGACAGGGAGGCGAG
GGAGGTGTCCAACAACGAGGACGGAACGTCCGAGTCGGCCATGAGAGCAGAGACGACGGA
CTTTACGGACGGTGCCACGGCGGACCTGCTAGGCGATAAAGCGGCATACGCCTCTGCCGT
CGGCGCCTCCCACAGCTCGTCGCCACATTGCAGGTCGCCCACCATTTCGCTCACAGACAT
GGTGGGTGGAGAGTTGCAGAACAAGCATAGTACAGCATCGTTGAACATTGTCCAGAGGAC
GAGGCGGGAGCAGGACTCGTTGTAGACAAAGGTTGCCCAGTCTTTTGTTGGACTGTCCGT
CTTGCTGGTCATGTCCAGCCGCCGGATCGCCTCCACCAAGGCTGGCTGCCGCAAGGCCAT
GGCGCGGCGGCGGGTGGCGTGGTTGTTCGTGGCATTGTTGGCGCTGATCTGGAGGAGGAC
GATGAGGTAGGCGGCCTGGCACGTCTGGAGGGCGGCTGTCAAATTGCTGGACTGGAGATG
TTCGTCGTCGAGATTGGTAATGTAGCTGAGCCGGCGGAAGATGTACTCTTCAGCGAGGGG
TTGGAGTTGAGCGGCGGCCAGGCCCAGTGAGGTATCGCCAGAGACAGGCCCACCACCCGC
GTGGGAATGGGAATACGCAACGCCGCACAGGGCAATGGCCAACAAGAGTCCCAGATTGGC
CGTCTGTTTGTCAAACGTCGGCCAGTGGATCAGTTTGGCGAGCAGCTGCTGTCTCCGGAA
GAAGAGGGCCAGCAGTTTGTCGAAATCGGCCACCGCGAAGAACGCCTTGATTGCCTGATA
GTGCTTTGTCGCTGTGTCCGGGCAGTCGGTATTGGTATGGGCCACCATCTGCAGCAGCTC
CGACTCGAGAAGGATGATGCGTGGTTTGATACTATTCGAGGTGGTGACAGTAGTCGGCGC
TGTGTCTATCCCAAAGTCCATATCCACGTCGAAAAGGCTGGCATCATCAAGTTCTAATCC
AAAGTACGGGTCCATGAAACCGCGGAAGAGAAGCTGGGGGTCGATTGTATCGACATCGAC
ACCTACGCCGGGGAGCTGTAGTTGGTCCGGCGACGGCTGTGTTGATGGACTTGCTGTTCC
TGCGGTCGTCCCCGGCTCGCGCTCCGGCTCGCCGGGCACCATGACATCGTTGACAAAGTT
GATGCGTGGATCCGTGCAGTTGAGAAGGAACGGGAATTGCGACCGTGCTCTGGAGGCACG
ACTGGATCGATCATGCTGAGAACGGCGATTCTCCCGGCTCTGTGCTGTTGTCTGTGATGC
CCGGTGCTCAAGTATCGTACAGAGTCTTCCGTAGGTACACTCGATCGACCGGTCTGTGCA
TCTCTGGCAAGTTTGTCCCTGCACACGGCCCCGCGTGCACGCAACCTTGATGCTTGCACA
AGCGTCACAGGCCCTCGTTTTGCGGCCTTTCTTATGTGCTTGCACGCGGTTAGAATAGGA
CGGGTGTCCTGGCGTGTTGTAAGGACACGTCTTTTCGTGCCGGCGCGCCGCGTCCGGCCG
GCTGGACACCTTGTGGCAGAAGACGCATTCTCGGCTGTTGACGGCGTTGGCGTTGGAGTT
GGTTTGGACGGGGGCAAACGGCAGCTGGCAGATAAGGCATTCTGAGGGGTCAGAGGTGGG
ACTGCCTTCCGTGGCACTCATTGTTTTACTTCAGTGGCTGCCGTCTGTTGGTTGTTGTCG
TCGGGAAAATGATAGGAGACAAGGTGATGTCAAAACAGGTGTGTGAGTTTTCCGACGTTG
GGTCGAAAACGAGTGGACCCGACAAATTCTCGCGGAAGGTGAACAGGCATTTACTAAAAT
CACAGCTAGGCCCCGCCTAAAGTTTACCTACAGCTCCTGTGTATATAGCTCACATTATGG
CAGATCACTAACAAGCAGCGCCCCCACTTTTGTGTGAGTTTCCCGAAGAGACCGTGTGTA
AGACGGGAGAATCCAACGACAGCCAGACAGTGAATGACCCCCTCACGCTCTCCTCACACA
TGCTGCGGAGGTGGATGTACGAAGTACATTTTCATTGTCCATTCTCGTCCCGTGGCATCT
CGTAATTCGTATCGACATTTGACCTGCATCTTCGGGTAAAATCGAAACATCTCTGACGAC
AACACAATCCCCTCTTGTTATCAAAGTTTCATTACCAACATCTTATAAATTGTCTACGTT
ATTGGCGAACAAGGAGATCCCGGCACTCTTTTAACCTCACACATACTCTCTCTTATTTTA
ATAGGCACAACATCTCGACAGCAAAATGGCTTCCCGACGGCTTGTCACAGCCACTACAAA
GGCAGCCTTCAGACCACCTTCACTTCGCCCTCTCGCGATCAACAGCCGCCAACCCTACTC
CAGCGTCATGGCCAACACGGCCTCGCCGTCCTCGCCGCCCTCCCTCGCCCTCGCCCGTAA
CGACAGCGACCGCCCGACCAACCTCGTCGAGTACACCCTGACGACGCTCGACAGCCTCGT
CAACTGGGCCCGCAACGGCTCGCTCTGGCCGCTGACGTTTGGGCTGGCCTGCTGCGGCAT
CGAGATGATGCACGTGTCGATGCCGCGCTACGACCAGGACCGCCTGGGCATTATCTTCCG
GGCGTCGCCGCGGCAGGCGGACGTGATGATTGTGGCCGGCACCGTGACGAACAAGATGGC
GCCGGCCGTGCGGCAGTGCTACGACCAGATGCCGGACCCGAAATGGGTGATTAGCATGGG
CAGCTGTGCCAACGGCGGCGGCTACTACCACTACAGCTACAGCGTGGTCCGCGGCGTGGA
CCGCATTGTACCGGTGGACATTTTCGTGCCGGGGTGCCCGCCGACGGCCGAGGCGCTAAT
GTACGGCATCTTCCAGCTGCAGGCCAAGAACCGGCGGAGAAAGGTGACGCGGATGTGGTA
CAGGAAGTAGGGCGAGCCGAGTGTGTGCTGAAATCAATGTATTCAAAAAAAAAAAAAAAC
TTGCATTATTTTTACATTTCTACATCCATATACATACTCAGCGGTCATCAATGACCACCC
GCGTCTCTTACTATCCCATATAAGCATGTAGTCTTCAGTCTCGCCCTAGCCGAAGAACGT
CGGACCGACCTCACCGCCGAGCAGCGCCTTGAGGGCGTCGATCAAGAACTCGGGCAGGAC
CTCGAGGGTGGCAACGTCGAGGAGTGACGACAGCTTGGTGGTGGTCGTGCACGAGGACGC
GGCGGCCTTGCCGGCCATGCGGTCCTCGAGCCACTTGATGGCCATGGGCGCGCCAATGGC
GGCGAGCGAGCCGTGCTCGGAGACCAGGTCGCGCGTGTACGTGACGCGGCTGCCGCTGGC
ACAGTAGGCGCTGACCAGGTTGTCGGTGTCGGCGACGGGGCTGATCTCGTCAAAGATGCT
CTTGTAGACGTAGAGGGGAATCGACGACGGCGGCGCCGGCGCATACTGCAGCGAGTTGTC
CTGGATGATCTGGGCAATGTCCGGCTGCGTCCACAGCGACTGGTTGTCGACCATGCCCTT
GACGTCGGCCAGCAGAAAGTCGAGAACGTCGGGCACAAAGCACTGGTCGAGCACCTGCTC
AAACCGTGGCTTGGCGTCCGGCAGCAGGTGCGCGTCGAGCGCGGCGGCCACGGCGGGGTA
CTGCTGCGCCAGGCCCATCATGCCGGCCGCGATGAGGCCCGCTGCCGGCCCCCGGTTGAT
CGTCTGGATCACATTGTAGATGTTGGGCACCGTGCCGCCAATGGCCGCGCCGACAATGTG
GCCGCTCAGCTCCGGCGCGTACGTCGGCTGCAGCACAGCCGCCCAAGCCGACGCCAGCGA
ACCGCCCGAGTAGCCCCACATGCTGACCTTGGCGCTGCTCTGGATGCCCGTAAAGGACGT
CGACGCCAGCGCGGCGCGGATGCCGTCTAGCGTGGCCTGCCCCGCCAGCCGGTTCGCCAG
GTAGGCGCCCTTGGGGCCCTCGTGGTCGGGCAGGATCACGACCCAGCCCTGGTACAGGGC
GGCTTCAATGAGGAGCAGCTCGGCCTCCGTCACAATCGTTCCCAGCAGCCCGCCCGTGGC
CGCCAGCAGCTGCAGCGCGTACGACGGCGCGCAGTTGATGGACGCGGCATCCTCGGCCAC
CTGGTACGACAGCACCTTGGACGGATCCGCGTTCTGCGGCATGAGCACGGTCAGCACCGT
CTGCGTGGCATTGCCGACGCTGTCTGTCGTGCGGTAGCGGATCTGCCAGCTGGCGGCAAT
GTTGACCGGGTCGACGCCGAACGCGGCAATCTTCGCCAGCGGCGCGCGGTGGTCGATGAT
GGCGCCCGGCGCGTAGCTGGCGATGTTGTCCGGGACGCTGTAAAAGGGGTCCTCGCTGGG
GAGAGGAGGCGAGTCGAGTCTCTTTTCGACGTCCTCGACAGGGGCAGCCAGCGACAAAAT
CGCAAAAGCGGAAAGAACCAGCGAGTGGAGCTTCATGACGGACGGGAAGCGGAGATCAAA
GGGAAGGTGCAATTGACGTGTCAGGAGAGTCAACGAGGAAGGAGCCTCATCCACGAGGGA
AATGGAAGGAGCCACAGAGCAGTGGATGACCAGGTTGAGATGGTCGGACAAGAACTGACT
TCAGCTCAAAAAGAAGAGGGGATTCACATTCCCTTTATACTCACGATCGACACTCGACTT
GCTGTGGACGACTGTGGAGGATCAATAAAGTTTGGGCTTGAGATAGAACACCGAGACACC
AGGTAACGAGGAACGCCGACGAGTACCGGGCCTGGGGAATATGAAGAAATGGGCGAGAGA
CATGGCCAAAACGGTACCGAATGAGGCTTGAGACGCTGGTTGTCCATTGCCTGTCCATTG
TCGTGGCCTCCAAAGAGAACTGGAGCTCTTTGGTTGGAGCTGCTCGCGTTTCCTTTTTGG
ATAGCAGCTTGCGAAGCGTCGGGAGCTTGCGAGTTTGCGATGGCAAAGGAGGGAGTTTGG
CGACTTTAATAGGTCGTCTTTGCTTGTTATTTAGCTTCTTTGCCCCCTTTATTTACACGT
GCTCAGACACCAGTGGCGAGAGAGAGCGAAACGCGGAGGGAATATGGGGTATGACAAGTG
TAAATACCAGTGTGAACTGGCTGAAGTGGCTGGAATACAGGGACAAGGAGCAGGGACACT
AAGAAGGACAAGAAGAAGACACGAAAAGATTCCCAGGTGTCATTTTACTGGTCATTTGGG
GGGGATCGGGGCCTCGGTTTATGCACCGTACTTTTACTGCACATTTCGCTACTCCGGCAG
CAGAAGAGACAAAAGAAACAAAAATGGAATCAGGGACTGGAAAAAGTATGGCTTGTTTTA
GCCCTGAGAGGAAGTTGGAAAAGAAATACGAACAAACATAGACTAACCCGAACAAATAAG
CACCGGAAAGACGGATTATGCATGTAAAATAGGGGAAAACCTGGAGAAAACACATTAGCT
TCCCCGCACAAAAAGTCACAAAAAAGACGCCAAGGTGAGCTGTCTCCATTTTGCCCTGTA
TCTTTCATGCGTCTTCTGCTAGGCTGTGGCAATCCCCAGACTTCTATACGACGGGCAGAA
AGAAGACCCCGAAAACAAGCAAAGGCGGGCACGGCACGACATCCGTTAGCACACAAAGAA
AGGACGGGATTACTACCAACAGTCAACCGGCACACGAGAATGAGAGTAGATGCTACATAC
TGTTGCATACTTGTCTATGGCTACAACGCGACTCCACAAAGTGTGATCGGCATTGTCACA
TACCATCTCCACAGGCCAGCATGACGCGCCTTGCGATGGTGTGAAAACCAACAGAAGAAG
AAAGACGGCGCGAGCAAGGAGGGTCGAGCATGTGGTCGACAAGTCGACGAGGAGACAAAT
GTCACCAGAGGCGATATCAAGAACCGGGTTGCTGGGATGAAAGGAGAAAGAATGGACGAC
ACAGTGGAGACAGTGCTGGGAGCACAAAAGGCAGGGTAACTGCAGGAACGAAGCGTGTAA
GTGGCTGGCGAGGCGGCTAGCTCTAAGGCTGGTGCTGGTACCTGTAAATTGGCAGCTGAC
TTTGGTGTCGGCCACGGAGATGTCTTGAACGGATATTATGCATTTGGAGCTCCGTAAGAG
ACTATGGAGCAGGTGAAAAAGGTGAAAACATCCGGTCAGGTTTTAAAAAACAGGGGAGTA
AATTATGTGGCCGCGCATGACGAGAAGAAAAGTAAAAGGACGAGGAATGGGAAGTCGAAA
AAAGCGAAAAGTCGCCGATATGGACAAGTGGAAAGTGGACGAGCTGTACATGTGCTTGCT
AAGCTCACGAGGCCGGACCCCGGTCTGAGCTTCCTCTTTGAGCTTTGAGGACATGCGATA
TAATTCTATTGGCTTTCCTTCTACCATTTTATCGTTTATCAAGGCCTCCTTTATGAAGGC
CTCCAGTATCCGCCCAAATGGCCACACACCTATCATGCATGTTCTGTGCAACCCCAGAAA
CCCTAGAATAGGGGTCCATTTGTAACCAGCGATCCTGTCGCGGACCACTATGATCGGCAA
TCATCATACTCTTGGCCTCTTTGGCCTCTTTGGCTCATTCTTCGTCTTCAGTCTTCAGTC
TTTAGTCTTCAGCGCATGGTTGATCAACACTTTGTAGCCCTCGACGGCCTCTTCGAGATC
GCCGACGGTCAAGTGCTCGTGGTCCGAGTGGGTGACCAGAAAGTCGCCGGGCCCGTAGAG
GTAGCGCTTGTGCTCACCCTTCAGGCCGGGCACGTTGGTGCCGTAGTTGAGGACGATTGT
CTCGAAGCCGTCGACGTCGTAGTCGAGCGGGACGGGGCCGATGCCATAGGGAAAGTTGAG
CTCCAACGACGGCTCGACGGCGAGCAGGGCGTCTGTGATGATCTGTTCGATCGACTCGGG
CGTCCCGCCGGCCACGCGGACATGGACCGTGGCCGTCGCGTTCTCGGGGATGACGTTGGC
CGCGACGCCGCCGCTGATGGTGCCGATGTTGAACGTGGTGTTGCCAAACTCGGCGCTGCC
GGGCAGTTCCACGCCCAGAAGCGCGTGGAGGCCACGGACCAGCTTGTTGACGGCGTTCTC
GCCCAGCTCCGGGTAGCCCGAGTGGCCGGCTGTGCCGTGTGCCGTGACGGTGAACCCGAG
CCCGCCCTTGTGGCCGCGGCCGAGCTTGAGCTGCGTCGGCTCGCCAAAGATGACGGCCTC
CCACGCCAGGCCAAGGTTGTTGGCCGCCCTGATGCCGTCGCCGCCGCGTTCTTCGCCCAC
GTCGACCAGAATCGCAACGTCGCCTTCGCCAATCGAATTCGCCGCCAGCAACTGCTCCAC
GGCAACCACAATCGATGCAACACTGCCTTTGGCGTCAACCGTGCCGCGGCCCCAGATTGT
GTCCGAAGACGACAGAGGGTCGGTCTCTGACAGTGGGGTGCCGTCCCCGGACTTTCTCTC
GTACGGCCAGTACGGCGGCACAGTGTCAATGTGCGATGTGATCAGTACGCGTGTCTGTCG
CGCATTGCCGACATAGGCCCAGATATTGTCCCGGCCGGGGGCGGCCCGCTGCGTCTCGAC
AGTAAACCCGCGGCCCCGAAGATAGCCTGCCAGAAAGGCCGTGGCATTGGGTTCGGTGCC
GGTAATCGACGGGATCTCCACCAGGGATTTGTGGAGGTGGACCAGGTCGGCCGTGGTGGG
GGACGTGGCGGACGTCGTGTCTGCTAATGTGGAGATCACATGCTGGTCCGGGCGCGGAGG
CTGGAGACTAGGACTACTGGTGGCTGTGCCAAGCAGGCCCAACAAAAGCGTGTTTGCAAT
AAGCTTCATGGTGGCGTTCGACGGCGTTTGTCAGGGTGGGCAGCAACACCGTCTGGCAAA
ATCAATAAATGCAAGGATAACGCGGGTTTTTTGAATCTGTTTTTGTTGTCGTTCAGCTGT
GTTTAATATGGCCTGATTCACTCTGGACTGGAGCTTTCTCGTCCGCGGGGTCGTCTTCGG
AGGGTTTCTGGTTGCCGTTTACTAATTAACCTATCTCGAGCTCACCCCGGGAAAGCACAT
CACTTTGGGTAGCACATCATTCAGTCTTTGGTGTACAATGATTGGACTGATCTCTCTCTT
TCGACCGTCTTGTCTCCGTCTCTCCTTCCCCTCTATCGCACCATATCTTGCGCCAAGTGC
ATCACGGCAAGGTGTCAGCAGCAGTCCCCACGTTGAAATGCAACATTGGGAAAGATCGAC
AGAATGCAGCCAATCACAAGTCGTTGCGCACTTACAACCGCAGCAACTCGGATATGGCGA
CGGACATGGTAGGAAATGGTATCAACAACGCTTGATACGGAGGATAACGCAGAGACCCAG
AAATCCGGACACTCGGGGCCGATTGAAACGACACAATCGCCAAAGCAGGAAAGCAAAGAA
CGAGAAAGATAACGGTGTGCAACTGTGTACGACGTAACCGAGAAGAACATAATACCAGAG
CAGCGGTAACCTGTATCCCACAGAATGCTCCGAGAGGAGATATATATACCACGGGACTAT
GCATTTATGATTCATTTACTGATATTGGGTGGTCCTCTGGTTCCTCGTCTGATGACTGCC
ACGGCATTTCTTACTGATCTTCTTAGTTGCTCCACTTTTTGCCTGTCATACGTTTGATTG
TTGCAGCCCTTGCATTTCTCCCATCCCCATCTACACGTCCAATATGGCCCCCGTCAACGA
GGTCCAGTCGGACACTTCCGGCGATGGCCGGCCCGCGGTTGTTGTTGTCGATGAAAAGCA
TGCCGGGTCGTCGTCGACGGACGCGGTGGATGTGGAGGCGGTCCCTGCGGCCGGCCACGG
GTATACTGTCGTGACGCGCGCCGCCAAGAACGAGGACGGCGACGTCACGGCCGGCCAGCT
GGGCGAGATCGCGATTGCGGGCTACGACGCGGCCGTGATGAGTGCGCGGGCTAGCCTGAG
CGCCGACGAGGAGAAGAAGCTGCTGCGCCAGATCGACTGGCGCCTGCTGCCGCTGCTGTC
GGTCATCTACATGGTCAAGACGATCGACGCGGCCAACGTGTCGAATGCGCGCATCATGGA
CCAGGGCACGCGGCACAACATTATGATCGAGCTCGGCATGACGTCCAACATGTACAACCT
GGTGACGACGGCCTACTACATTCCGTACATCCTGGCCGAGACGCCGTCCAACCTGCTGGT
CAAAAAGTTCAAGCCGTCCGTCTGGCAGGCGCGCATCATGGTCTCGTGGGGCATCGTGCT
GTGCGCGCACGCGGCCGTCAAGAACGCGGGCGGCCTCTATACCGTGCGCGCCCTGCTTGG
GCTCTTCGAGGCCGGCCTGTGGCCCGGCCAGCTGCTGCAGCTCTGCTACTGGTACCGGCC
TGACGAGATGGCGCCGCGGATTGTGCTGGTGACGGTCCTCGGCAATTTCAGCTCCGTCGT
CAGTGGCGTGCTGGCTTTTGCGTTCAACGGCGTGACGGCACGAGGGCTGTCTGGATGGAA
ATGGTGAGTCCCTCCGTGTATACATTGCCTGATCAACATTGTGCTCGTGACTGACAGTCT
AGGCTCATCTTGACCGAGGGCTTGTTTACCATCTTGCTCGGCTTCTTCACTTACTTTTTT
CTTCCCGACTGTACGTACCCTAGTCCCGATCAATCTTCTTTTTTTTTTTTTTTTTTTTTT
TTTATTCGTTTGATTTCAATAGCACGCCGGTACTCTTCTGCGATACTGATCTGCCTTCAC
AATAGTCCCCGCCAATGCGAGCTGGCTCTCCGAGCGTGAAAAGGCGTTTGTCCAGGCGCG
TCTGCCCATCAATGCCCCCCGCGCCCAGGAAGAGAACTTTTCGTGGCGCCAGTTTATCAA
CACGCTCAAGGACGTCCGGCTCTGGCTCTTCCTCGGCTGCTGGGCCTTTTACACGGTCGG
CACCACGGGCCTCAACTTCTACCAGCCGACCGTCATTGCCGGTCTCGGCTTCACCACGAT
TGGCCGCGCCCAGCTGCTCAACATCCCGCCCGCCTTTTTCAGCTGCGCCCTCACCCTCTC
GTTTGGCTTCTTGTCGGGGACCGGCCGCATCCCGCAGCCGTCGATCCCCCTGTTCTTCAT
GGTCGTCATCCTGGCCTGCTACGTCGTCGAGTACACCTACCCCAACACTGGCGGCGTCTA
TGCCGCCACCATCATCGCCGGCGGCTTCTCGTCCGCCTGGTACACCATGATGTGGCCGTG
GCGTGTGCAGACGACGCAGGGCGCCACCGGCTCGGCCCTGGCGATCGCCTTTGCCAACAG
CTACGGCCAGATCGGCGGCGCCGTCGGCTCCCAGCTGTTCAACTCGCGCTACGCGCCGCA
CTACACGACCTCGTTTGGCATCGCCATGGGCTTCATCGGCATGGCCATTGTCATGAACCT
GATCACGTGGTCCTTTACCTGGCGCGTCGACGTCGAGACCCGGCGCATCAAGCGCGCCCG
CAAGGCCGCCTCGAAGCGCAACGAGGCCATTCTGGACGATGTGCAGATTTGAGGAGAGGG
CAGGGGAGGTGCACACAAAAAAATATAGCAGACGGAGAGGACAAAGCGATTGGACGGATT
TGGCCGATCTTGCGCGTGCCAGCGTTTGGCTAGCCATTACTTGATAGCGAGCTATGTAGA
ACGATATGAATGACTTACTTATGAATTAACCAACTGAATGAAAATTAAATCGGAATGAAA
TTAGAAACGGGACTGAATATGACGTCATATTTGAGAACTGGTCAATCTTGGTACAACATT
TCATCAAACTCTTAAACATTCAAAATAAACGTCTACCCCGCCACCCGCCACCTGCCTACT
CTGTATCCTCCGGGTGGAACACGAGCGCCCGCACTTCAATGCTCTGCCGGGCCGGCGCGT
CCGACTGGGTAAAGGCCGGGTCCTCAAAGGCCGTGTGCGGCACGCGGCGTGCGCGTCCGT
CCGTCTTGCTGTCAAAGCACTTGATGAGCAGCGCCTCGTCCGGGCGCAGGCCGCTCTTGT
AGTACCACCGGTGCGCGCTGCTGTACCGCACCTGGTACGTCTCGCCCGACCGGTTGGCCA
GCACGAGGCCCGTCGGTACCAGCTCGTCGTCGCCGACCGAGTCGGCCTCGGCCACGGCCA
GCGGGTCCCGCAGGATGGGGTTGCCGATGGGGCGCCACACGTTGATGATCTGGACCCGCC
CCTTCAACAGCTGCTCGGCATCCTCCGGCAGATGGTGCGGCACCCGCGAGAGGGCCGCCT
TGTAGGACTGGTCGATGTGGACACGCTGCACGGGCCCGCGACGGGCGCGGTCCAGGTCGC
GCGTGCCGTCCTCTTCGGGCTTGTCGCGCCGGATCGTATGGTCAAAAATGAAAATGCGGG
ACGCGCCCGTCACGTCTTTGAGCAGCTGCTCCGTCTCGGGGTAGTACGACGCCCGGATCT
GGTCGTCGTCCACGAACAGCGTCTCGCTCGCCGCCCGCTCGACAAACTGGAAGCCGTTGC
CGTCGAGTGTGTATTTACCGGCGTCCTCGCCGACGTCGTGCACAGTCACCGGATGCGGCT
CCGGCTCACGGTAGTACGTCTCGGGGCGGTCATAGTACGTCGTGTGGGGCGGCGAGCCGT
CGGCGTTGGGCTTGTGGTAGTTGAGGACCGTCTGGACGTCGCGTTTTGCCGACAGAGGAT
TGATCGACAGCCCCGAATCGATCTGGGGACCGGCCAGGGTCGGCGTCTGGACAGCAGCGG
CGGCCATAATCAGTGTGGGGGAATAAAAATGATTTTGAAAAGATGAATAATTTTAATTCA
ATTGGAAATATGAGAAAATTATCTAATTGGGATTTTTGTGATTTTCTCGATGAACCCAGA
TGTCTGGAATCTCGACGATTAAATGTTGAATCGACATCCAACACGGCAGCTCCATTATTA
ATACACCGAGTGATCCGATTCGTGTACATTTCATTCTTTGTAGTCGTGTGAACATTGGAG
GGTGATGCTTTGCAATCCAAATTCACGCCGCCATTGTATGACCCGAGCACGCCATCCCGA
GTCCATCACACACTTTGTGTTGGAGTGTTGGAGAACAAATGAGAGCACGCCAAGTCCAGT
TGTGTCGTCATTCTGCCATTAACCAAGTTACAAACAACACAGGCGTCGGTAGCTTCCAAG
TCTTTCCTATATGTTGGGAGCATTTGTCAGTCGGACCGGCAGTCTGTAAAATACGAAGTA
CGACGCAAGTGCGCCCTGCGGAAGAAGTGTCGACAGTGCCGTGTAGCGGCATGTGCCTGC
CGCTGTAATGTAATTTATTTGTTTGATTTCTGTTTTTGTCCGTGTTTTATTGACCGTTCC
GTTGTGTATCGAGATAAATTCAATGTGGTTTAGGCCGTGTTTGTGTCGCTCTTCTATTGT
GACTGGCTCACCATTCATTGCCTATCGCCTGTCTTCGTCAAGTTTTTCTTTTTTTTTTTA
AAAAAAAGCATAAATCCTTTCACTCCCATTACATTACAACACAACCATATGGCCCACACA
ATCAGTACCAGCCATCTATTTATATCTCCATGTAGTCTCCCCATGCTTCGTCTTGGCCGT
CAGTCGCGTAAAGATGCCGTGTGGGCTTCGGAGCCTGCTTGGAGTTTCGACCCTCAGCGC
CAAGTCTCGGATAGGCAGCTGGCATGGCGAAATCAGATCCTCAAACTCCGAGTACCACCA
GCAGACATGCTTCAGGTATGCGTAGTTCACCAGGATGTCGTGTTCGCCCGTAACGTGAAT
GCCGACGCGGATGTCCGAGACGTACCGTCCGCTGCCCTGCGATCGGCTCAAACGGCCAGC
ATGCAATTCGCTCTTGCCTTTGGCACAGTGGTCCTGGTCTTCGTACTCGCAGTCGGCGCT
ACAGAGAGACGGGCGCTCTGCAAACTGGAACGTCACGGGGTCGTTCCACGCGAGCCCGCG
GAGATCGACATAGGTCGTGTACGTTGTCTCGCCCTGGCCGTCGTGGTCGTTGTCGGGGTA
TTCGGGGTAGCCACCGCCGGAAACCGGAACCCATCGGCCGAGGGACGAGAAGCGGCCGTC
GGCAAAGTGCAAGCACACACCGAGGCAGCGCTGTCCGCCTGGCCATTTCTGGCGGAGTAT
CTGGATCCGCCTGACCATGGCCGGGCTGTTTGCAATGTCCTTTTCCGTGGCGCTGTAAAA
GGGCGACCAGGTACGGAAGATCTCGCGGTTGCCCAGCATCCCGTACGGATGGGGACAGGG
CAGTATAAATGAAAATACAGGCGAGGGATCCTGGTGTGCTTCCGCATATTCGGTCTCGCC
ATAGTCCTCATCCTCGTCCTCGTTTTCATTCACAGCGCGCTCAGTGTGCACGCCAATGCT
CACCCAGCTGCAGGCCATGGCCGTGGCCCGGTCAAAAAATATGCCCCGCAGATATTTCCG
TGTGCCTTGTGCACATGTTATGTCTCCCGTATTTCGGGGATTTTTCGTGTCCACCAATAT
GCGCATCGCGTGGGCGCTGTCCGACACGATATGGTTGTCGCTGTGGCACCCGAAGAAGAA
TTTCCGACCCGTGCTTGTCGCCATGATGAGGTACGGCGGATGCCGGGCGCGACCGCGGTT
GAGAGCCGACCTGATGGCTTTGAGGGCGACGAAAGTGATGCGCTCGCCGGGCCGGAGCGC
AAAGTGCATCGGCACGCCGCACTGGCGGCCACAGCCGATGTGGCGGTGCTTCTGGGCACC
CCCGAAATGGGCCGTCATCCCCACGATACCCCGGATGCCGGCTGCGTGGGCACAGTAAAC
GGTGATTCCGGTTGCGTACTGGCCATCGAGGCTGAGAGGCAGGTACTGGCACATGCCGTA
GTCCGGGTGGTGAAGCGGCGGGCCGGAGGAGCATCTGTAAGGCGCGTCACTACACGGCGA
CATGCGATGCTCGTCGGACAGCCACGTTTCTGTTCTTGTGATTGCGGCAGCGTCATCGGG
AATGACCGTCTCTTCTTCCGTCCCTCTTTCCGTCTCTTTCTTCACGTATGTTCCTTTCTT
CCTCTCATTATCCTCCTTGAATGCGGCCTCTTTCCTTGCCTCGTCCTCCCAGTCTATGTT
CCAGAAATCCCGCACGGGATATTTGTGTGCGTTGTTTACTAGTCCGCTGCGGTAGCAGTC
CATATACACCAGCTTCAGTCCGTCACGGCGTGCATACAGAGTATGTACATGCTCAATATC
TCGGTGGTCAAAATAGAGCGTCTGCAGCAGCTGCTTCTGGTTGTGGTTGGGGCTCTGGCC
CAAACTCACATGGCCGAGGGGCGGCGACATCGACCCATCCTCGTATTTCAGCCGCAGAGC
CTGCACGCCAAGCGGGCCGTGGTAGACCTTGGCGCCCGTGATGCGGCCCCGACGGATGGG
AATGCTAATAGTGTATTGTTTCAACGCATATTTCCTCGAGTAATCTTTTGTCTGAAACTC
CACGTTGCGCAGATAAACGTGTCCAAACACGCGGATCGTCTGAGCGACGAGGCGACCCCC
GAGCTTTGAGCCGGGACAGTGTGTTTTTTCGCGAATTAGACTCTGGCTTGGGCGAAGACT
GAGAGCACAATGCGTGATCATCGTCCCCAGCTTCATGCTCAGGTTCACAGTCCGGCCTAG
CATAAAATACCGTGGCGTTTTGATCTCCATCTCCATTTGTGCATCCGTCTCCATCTGCAG
ACGCAGCAGGTCCGCCGCCTCGCGCGCCCGCAGGAGGGACGCTGCCAGTCCACCGCGGAC
ACGGCTGGCGATCATTCTACACACTTCCGGGGGTAGTCGGCACGACGCCACGGCCAGCAG
CGTATTCAGATCGGTCGCGCGCCAATTCATGCTTCTGGTGACACGCCTTGGCTGGGACTG
AGCCAACCACGTTGGCGGCGGCGTCGGGGACTGCACCGTGGACAGTGCCTGCGCGTACTC
CTCGTCGCCGCATGGCCGGAGATCGAAAATCGATCGTGTCTGCTGCCCAAAGTGGTACAG
CTGCGCGAAGGAGGGTGGGCAGGCTTTGTCGGATTTGAAGGCCTCTCTCAACGTCTTCCA
GCAACAGCTGTGGACGAGGAAGGACGGAAGGGCAATATGAGAGCCATATTTGAGCAGGCT
GTTTCTATTTCCGGTCCCGCTCTCGTTTCTCGACTTGAGTCCTCTCGGCCGGTGTGAAAT
GTGCCTCTCGCGGAGGTTCAGTTTGCACACCCGCAGCCGTAGCGGCAGCCGGACTGGTGG
TGCTGAGATTCGTGCTGATTTTGAGTTTGGCTGGCGACGTGCCCAGGTGATTTCCAGCTC
TATCTGTGCACCAACTGGCCTCATTTCACAGACTGATTCGTTAGTTGGCTTGGAGTAAAT
AGGAAGATAATGAACAACCGGAGGGAAAGTATGGACGAGGGGAATTGTAGCGACGAGGGG
GGGGGACGCCAGCGGAAACAACACCAAAGAAATAACAAATAGGGAAAGAGCAAGAACGAA
AAGAGCGAGAATGGTGACAATGAGAAGGGAAAGAACAAAAGCAGGTAATAAGAGGAAAGA
ACAACACGAAGACGTAACACGCCATGGTAACTTACATTCGATAACATCAGTCTCCCAGGC
TTCGGGGCCGGTGTTTCCAGCATCCCGTCGAAACGGAGCACTGAAGCACTTCGCATATAC
TGACTGCGGCAGGTTCTTGCGGCATAATATGCAGTACGGCTCCAAACTTGAGTGTGGGGA
AGGAGTTATGCTGGACATTATTGCGGAAATGGGTATAGATGGAGGATGACGGATTGAAGA
TCGTGAGGTGTGGATCGTGGCGAAAGAAATCTGGAGGATGTTGAGAGGAATGTTCAAAGA
ATAGGAAATGATGATATCATTCTACTTCAAGAGAAAGCAACTGACAAAAGTAAAAAAGCA
CCACTAAGATGGAATAAAAAAAAAATAAAAAAAGGTTTTAGTAAGGCTACATGACTTCAA
GGCTATAAGTCAGGTTCAAGGGCTCAAGGGTGCAACGGTCTAAGGGTTTGTAGAGAAAAT
AAACGCTAACGGACGGGCCGGAACCTTATTTTCTCCAAGGGCATCAGGGCTACGCTAACC
TTGGATATATGTAAGATGCCGAGGCATCTGGTCAAACATCGGCCGCGCGTATCCATATAG
GGTGTTACTAAGAAAGAAGACAATTGAAAAAAAAGGAGGCAGAGTGATGATGAATCGTGG
CAGACAATTGAAAACCCGTGGCGCTGCCCTTCTATCGTACATTGATTCTTGGGTAAGCGC
TTCACGACTCGGTATCCCGCTCTGGGCATCCTTAGTCATTCAGCGGTTGTTGAGACAAAA
GGTGTAGAAACGCCAGGCACAGAAGATAAAAGATGGATAGGTGATGACTCGAAAATGTCA
TTTTCCGCAAAACATAAAGTAGCTAGGTGCGGTATGAATGTGATATTTTACAAGAGCGCT
CTTAATCAGCCAATCATCTTATTCAACTTCTTGTGGATATTAATGAAAAAAGGGAGGTAT
ATGAAAAAAGAAATGTACAAATTGTGCTGTTCATCTCCAACTGTACCGACCATCTCACCG
CCCCAGCTCCGTCTTTGGCACTTTGACGAGGAGCGTAATGGCCGTCCCATCGTCCAGCAC
GTCGGCCTCTTCCTCGATCGTGTAGTTGCCCCATGTCGGCAGTAAAACAGCCCAGACCCA
CCAGAAGAGCACGGCCGAGCCCAGAATCGAGACGCCGACAATAGCATATGTGGCGTAGAA
GAGACTGCCTGGCGGAGGTGGAGTCTTCGGCGGGAAGAAAGGGGCTGTGATCAAAGAGAC
ACTCAGGGCCATTTTGAGGAGGACGGCCGGAATCCACACACGGAATGGTCTTTTGAGATC
CGGCCGAGTGTACCTCAGGTATAGAAGCCCACCGGCGATGGACAGCGAGATGATCTGGCC
TGGATATCCCTCGACTTCCAGAATGAACGAGTAGACTTCAGCAGATGGCGGGAGAACAAT
GACGAGGAACGACGGAATGTAGTGCACGATGAAACCGCCAAGCGGTGCACCAAACGGCTT
GTTGGACGCCAGCAGTTTCGAGTACGGCAACAGTCCCTGCCGTGCAATCTCTTGCTTGAC
ACGGGCCATGGTAAAGGCGACGACCATGACGTTGCCGGCGGCCGACAGTGCAATGGCCAA
CGACAAGGCGACACCGCCGACACGGCGGCCAAAAATGGTCTGAAAGAAAAGGGCGCCAAC
AAGCTCGCCGCTTCCCAAGATGGCGTCAAGGGGCACGACCAAAAAATAAGCCACGTTGAT
GAGCAAATAAAGAACGCACGACGTGACGAGGGCGGACGCCGTCACCGATTTGAGGGTGCG
CACCGGATCCTTCACCTCGTTGAGCACGTTGTTGGCGTTCTCGAGGCCCGTGTACGAGTA
AAACACTTTGAAGAGCGCCGTCGAGATCGCGCCCCAGTTCCAGTTGGAGCCTGCCCAGAG
TCCCGGAAGCGTGGCTGTTGTCGGTGTAGTCGGCTGGACATCCGGTCGAAACACCACCAC
AAACAAGCCCGATAAGATCATAAATACCACCAAGGCCACTTTGAGCCAGCCCAGCACGTT
TTGGATCCGCACGCCCGTCGCCCGAAAACAGCTGTGGATAATCGTGACAGTGGTCAAGAG
TCCGACGGCCAGCCCTTTCCGCAGAAACTCGCTTGGGTGCTCGACGCCGGCTGCAAAGAG
CACGTACTGCGAGAACACGACACAGTTGGATGCCGTAAATCCCAAAAAGACAACCACAAA
GATGATGAGGATCGATGCCAGGAAACGCGGATGCCGATATGTAAACTCCAGGTAAACCTT
TTCGCCGCCCGATCGTGGCAACATGCACCCATACTCGAGGGCGATTCCCAGTCCACAGGC
AGCAACACACGCACCCGCGACCCACAGCAGCAGAGCCAGCCCTGGACTGCCCACTCCTCG
CAGAATGGCGCCCGGTGTCGCAAAGATGCCGCTGCCAATCACCCTCGAGATGACCAGAAT
GTAGGCGCTCTGCCAGCTGAGTGTGCGGCCGAGTGTCGACGTTTCGGGGTGGACATCATC
GTCGAACGTGCGGTAAGGTCGGGCCGATCGAAGGGAGGATGAAGAAGAAGAAGATGTCGA
CGAGGACGCTGCTTCGAGGGCGGGGATTTCGGCAGACTTTCGTGGCTCCGGCGTCACCTG
GGGACTCGTCGCCACCAGCAGAGGATACACCTCCGTGTCGTCAATGCTGTCTCGTTGATC
GGTGTCGGCCATGGTCGCTGCTGTGGAAGATACTGTCGATGCCGACGAAAGTGGGAGGCA
GGGTGTGTTGTGTGTTATATGGGCGAGTTCAAACAGCGTATGACGCAAACACGGCAGAGT
TGCACAAATCTCACTGCTCAGCCCTTCCTGACAAACACCATGATGTTGTCTGAGACACAC
CCACTGCGATGACTGCCTTATCAATGTTGAGTCGTTTGCCAAACATGTGGTGTTTGGTAA
AACTCCCCGATCATTCGTCAGCCGGAATCCTGGGCACCTTCAGCCATATTGGGAAGGTCC
ACAAATCAACAGATGCACAAATGGAAGCACCTGCTACAAAAAATGATTTCACGCGTTTGT
GGAAGGTATCGGTGGTCGCGCCTTCGTCGCACGCCTTGAAAAGCTGACAAAAGGGGGTTA
AAATGGGTGGTTGACTGGTGTCGCAGGGGCTCGCACGCCATCGCGCCCACCGCTGACGAC
AAAGCGGCTACAAAGTGCAGGTGCGGCCAACCAAACAGGCAGGCACTGGCAGGCACCCCC
CAACTCCAAACAAAAAGGCAAAAGACACAAAAACATGGATAATGCAACGCAATGCAAGAT
GGGAGAGAGCAAGTGAGATCGATGCAGATGCACGTGCTGTGATACGTTCTTGAATACACT
TTTCGAACAGCTCGTCTCCTCTCTCGTGAACGGCGTAAGTCGGATCAAAGGCTTGTTGCC
CCACTAATCTTCTCGGAGTTTAGCGCAGTCTCCCACCACGGCCGGTCCCGACAACTCCGT
AAGAGCCGGAGATGTGAAGTCGACCTCGCTTGGGTGGAAGAGTCTTGGTTACTGATGATG
CATGGTTATCGACATTTTACTGCCGCACATTGAAGTGCATAGATTGATGCAATTTAGTTT
TTTTTTTTTTTTTTCTGCTATTTTTCATTTTAGACTTCGAATAACTCTCTCAGGAAAAAG
CAAGATCAAAAACAGAAAAAAAAAAAAAAAAAAAAAAAAATCTTATTATCTTGTAATGGA
ATCAGCAGGCGAAAGTGAATGCAAGATTATTAAGCTGTATCTCATGTTCTAACCCGTTCC
ATCACGTGCAATAATAATGTCGTGTATATTTCGAATACGTTACTTGGCTGTTATCTACGA
GAACATAGTGCCAGAATTACTACGAGAGTCGGACTAGCACTAAAACCGGTGACTAGGAAT
ACCTCTTGACACTTTGCAAAACAGAAATGCACTACAAGAGGCACACCTCAGTCATGACTC
GAATATTTCACACATATACGTTGTGTGCTATGTTTACTGTGCTCATTGTATTCGCTGACT
GTGTATATAGTAGAATTAGAGCCATTTCGCAGTAATCGTACGAGGCGGTCGGTTTAGGCT
GACCCGCCAACATGACTCGTACTCTGACAACGAGTTTCCTCACAACACACATCATATAAG
CCTGCACTTCCACAAATTATCAAAACTTAAAAGGGCCGCAATATCTCTGCTATGGAGGCT
AACCACAACGACAACCAGAATAAGGCGCACCCCGAGTACGATTCTGCGCCAGACCTCGAC
CCCGAAGAGGAAATCATCTTCGAAAGCATCCACATCACGCACATGCACGGCCCATTTTAC
GCACCCCCCATACCCACTAACGTCTCTCACAATGAGCCCATCACTCAAATTCCGGGCGCG
AGCGTGGCTCAGCGGGCGGAGAGGACGCTGGACATCGTCATTGGTCATCTTAACAGTCTT
GATCGCGAGCTGTCCGACTTCGTCACCACCGCCGACAATGCCGCCTTTTGTCTTCGACTG
GGTCTCCAGTACGGCCATGTGCCAATCACCCACTCGAATCCCGGCGGCTTATCTTGCCGG
CCACCGTACCCGCCCCAGACCATCTCATTTCATCGGCACGTCTAATAGATGGACGTTCGG
CACAGCATACGGCCAATCTGGCAACGTATCCAAAGGCCCCAGAACTACTGCTGCGTATAT
AGAGATATTGTCTGAAATACAAACCTATATGAACCTGTATTCCTGTACCCTCATTGCATA
CAATCACCACCATTCATCCAACCCTTATACGTGTTGATCTTGTTCAGCCGTTACACATTA
TCACCGTTTTACCAGAACAAGCCCTCCTAGCCTGATCACCTAGCAGAACCCCTCGTCCCT
CTTGGATAAGTGCTTTTGTAACAATTGACCACTAATATTATTGTTCCATCCTTTACGTGA
CGACCTTTTCGTTATCTCTTCTTGCCCAATCCGGTGTCAAAACTAACAACATGGCCGTAT
ACTTAGAGCTATATAATTATAACCTTGCACAGGTGTGCACACCTGTGCAGGCCTGTGCAG
GCCTGCTTAGCGGCTGTGACAGGCTGTACAGCGCCTGTGCTTAGCCGCGTCGTGATTTGC
AGCGAAGTCGATGAGGTGATTCGGCTGGTATAACAATTAATATAGTAGTAACGGTCAGAA
ATGCATGCAAAACGACTGGTGTACAATATCTAACAATGAAGGCAACCAAAAAAAGAACCA
GAAATAAAGAGAGAGTGATGGGGGAACGGTCTACAACGCACACCCTTCCTTTCGCGACCG
CTGTCGGTTCTGTTTCTTCAGCTGCTCAGATTCTGCATGCCGACATATTCCCAGTACCGG
CCGCGCATGGCCATCAGCTCGGCATGGTTGCCCTGTTCCACGACAGAGCCGGTCTCGAAG
ACGTAAATGCGGTCGGCGCGGGCAATGGAGCTCAAGCGGTGGGCCACGGCGACGGTGGTG
CGGCTGGCGGCGGCGGTGGCCAAGGCTTGCTGAACTACCTGTTCGGAGCGTGAGTCGAGC
GCCGACGTGGCCTCGTCCAGGAGGCTGGCCGCGAGTTAGTGGGGCGTGACCCGAAAAGAA
CAACAAAAGAACAACACGGACGGAGGACAACGAACAGGACTTTGGGATTGCGCAAGAGTG
CGCGGGCCAGGGCGAGGCGCTGTTTCTGGCCTCCCGAGACCTGGCTGCCGCGTGGACCAA
TACGGGTGTTTATGCCTTCAGGAAGGGAGGTCTGATTTTGTGAGCTAGGATCCCAAAAAA
AAAAAAACAGCAAAATCAAGGGAACAAAAACGGCGAGGGAGTAAAAAGGGTTATGACTGA
CAACAAATTCCCAGATATTGGCATCTCGGCAGGCGCGCTCAGTGCGGACGTCGTTGACGT
CGTTCTCGTCGTTCTCGTCACCCATCATGACGTTGTCCTTGACGGACCCGCTGTAGAGCA
CGGCGTCCTGGTCGACAATAGCCAGCTGGCGACGGTAGCGCTGGAGGTGCAAGCCGCGGA
CGTCCCGGCCGTCGGCCGAGACATGACCGGCGCTCGGGTCGTAGAGGCGTTCGAGCAGGT
TGAGGACGGAGCTCTTGCCGCTGCCGCTGGCGCCGACCAGCGCGACGACACGGCCGACGC
CTGTGCCGGCGCCAGCCTGCAGCGACACCTGGCCGAGGGCGCGGACCGTCTTGCCGGGAT
AGGCAAAGTCCACGGCACGCAGCTCAACGTCGCCGGCCAAGTCGTCGGCGTCCGCATCGT
CATCGACATCGTCATCGCCGGCGTCGTCCGCATCCACATCAATACCGGGGACGGCGGCCA
ACAAGCGCCGCAGTTGCCGGACGGCCTCCTGGGCGCCGGCGAGGTCCGGTGCATACGAGA
AGATGCCGCCGGCGGCCTGGGCCGCGTACGTGGTGGCGACATAGCAAATGAGAAAGCGCT
GGACCGTGTAGCCGTCGGGCCCCGACAGCGACAGCAGATGGGTGCCGCCGTACCAGAAGA
GGAGCGCCGAGCCGAATATGACGACGGACTGGCTCGTGCCGTACAAGACGGCCAGCAGCA
ACGCCCGCGCCAGTCCAGCGCGCGCCTCGTCGCCCAGCTGCGCACGGTACCGCTGCGCAA
TGGTCGCCTCCAGTCCCAACGCCGCGACGGTACGGGCGCCGCGCACGGCCTCGGCGACAA
CAGCGGCGGCGGCAGTGTCGCGCATGTTCTTGGCCTCGAGAGCGGCCAAGATGCGGTAGC
GCGCGAAGCCCGTGGCAAAGACGACCGGCATCAGACTCGCAGCGACGAGGCCCAGTTTCC
AGCCAAACGACACGGCGACGACGAGGCCGGCAACAATGGCAAAGACACTGCCGAGGACGT
GGCCGAGGATGGCGCCGCTGAGGCCGTTGAGTCGGTTGGCCTGGACAGACAGGAAGGCCG
CAAGGGCGCCGGCGTTGTTGCCCGGCTGCGCAAAGAAGGCCATGTCCTGGCGCAGGACGG
CGGCAAAGGCGACGCTGCGGGCGCGCACGACAAGGCGCGAAGACGCGTAGGCAAACGAGA
GATTCTGCACCAAGAAGGCGGCGAGGATGACGACGGCGAGCAGCAGCTGCATGCCGGCCC
AGAAGCCGACGCCGTAGCCGCCCAGCGTCGAGCCGGGATTCGTGAAGCCGAGGACCATGT
TGCCGAAGAAGATGGCGGTCAGGGGATAGGCAAGGCCCGTGACGGCACTCCCAGCAAGGC
CGACGGCCATGACGGCCTGTTCGGGCCGGTTGAGGTCCCAGAGGAAACCGATCGATCCGA
GCGATCCGAGGCTGGCGCCCCCGCTGGAACCAGAACCAGCCTCGATCTGCTGCTCCTGGA
CTTGGGCCTCCTTGACCTGCTCACCGCTCGATAACGCCTTGGCCTTGGTAGCATATTGCG
GGAGTACAGCAGTCGTACCCACCTCGACCACGTCGACCATTTCCATTTCACCCCCGACCA
AAGCACTTCCTCTTCCGTCTTCTGCGCCCTGCCGAGCAGCGGCATCGTCATCAAGGTCCT
GCGCGGCGGCGAGCGCGGCATACGTCCCAGCCTTGGCGAGCAGCTCGTCGTGCGTGCCCT
GCTCGGTGATGGCACCGTGCTCTAGGACGACAATCTTGTCCGCGTGCCTGATGGTCGACA
GGCGGTGGGCAATCACAACGGTGGTGCGTCGTGTGTCGCGGCCGCTGATCGCCAGCGCCG
CTTGCAGCCGCGCCTCGGATTGTGTGTCGAGCGCGGCCGTGGCCTCATCGAGAAGGAGGA
TCTGCGGGCGGCTCACGACGGCGCGGGCAATGGCAATGCGCTGGCGCTGGCCGCCGCTCA
GCCGCCCACCGACCTCGCCCACGCGCGCCTGGTAGCCCGCGGGCAGCTGCAGGATGAAAT
CGTGGGCGTCGGCCGCCCGGGCCGCGTCCTCGACCAGCTTTTGCTTGACAGTGTGGCCGA
CGTGTTCCTGTTCGGTGCCAACGAGGCCAAAGGCAATGTTGTCCCAGACGGTCCCGTCGA
AGAGGAACGGCTCCTGGCTGACCATGCGCATTCTGGAGCGCAGCCACCGCAGATTCACGT
CCTTGATGTCGTGGCCGTCAACGAGGACCTGGCCGCGCAACGGCGCGTAGAACCGCTGCA
GAAGATGGACGAGACTGGACTTGCCGGACCCCGAAGGTCCGACCACCGCTACGGTCGTCC
CCGCCGGCACGTCGAGCGAGATGCCGTCCAGGGCCAGTTGGCTGGTGCGCGCCGGGTAGA
CGAGCTGGACGTCCCGGAACTCGACGTGGCCGTGCAGGGTGTCAGGCGTAACGGCGTCGG
GGGCGTCGATGTCCACTGTGGATTTACGGTCGATGACGGCAAAGATGCGGTTGGCGGCGG
TGGCCGCCAGGCCGACCGCCTGCAAATGCGGCGCTATGTTGCCAAAGAGCACGGCGCCGG
TCATCATGGCAAACTGGACCGTGACAATCTGCGCCGTGGTGATGCGGCCCGCCTCCAGGA
ACAGGTGGCCCGCCCAGCAGGCTAGCGCAAACGACGACAGCATCATGCACATCATGCCGC
CGATCAAGACGCCCAGCCAGCTCTTGGCCCGGGCGTCAGCGCGCAGGGCAGGCTCAAGGG
ACGCGTCGTAGCGCCGCGCAAACCGCCGCTGCACGCCATACGCGGCCACGGTGCGCATGG
ACGCGATGGCCTCTTCGGCAAACGAGGCGGCGTCCGCAAACAGCGCGAGCGCCGCACCCT
GCGCGTTCTTCATGCGCAGGCCGACGACGACCATGAAGGCGGTCACGGCCACTGGCAGGC
TGAGCATGACGAGCGCCAGGCGCCAGCTGCGCAGAAACGACACGGCGAGCGCGCTGACAA
AGGTGGCCACGCCCTGCACAATCAGCCCGACCTTTTGCGACACGCCCTCCTGCACCACGT
TCATGTCGGCCGTGATCTGCGTCGTGACCGCGCCCGTGCCCAGAGCGTCGAGAAAGGCCG
CGTTCTGTCGCAGCAGCGCCGCGAGGTATGCCGCGCGCATCCGCTGTGAAATCCGCTGGC
CGGTCCACGTGAACCCGGCGAGGAACAGACTGTAGCAGACAAGACCACCAACGCCTTGCG
ATGGTACACAGAGTGTTAGTGTAAGTGGACATGGATGGTTTTCTCTCTCTTTTTTTTTTT
TTTTTTTTTTTTTTTTGGTTTTTTTTTTGTTTTTTTTTTTTTCTATTTTTTTTTTTTTTT
TTTTTTTTTTTTTTTTTTTGCTTTTTTTTTGCTTTTTGCTTTCGCTTCCATCAGATATTG
TCAAAAAATGCTCACCAACATAGACAAAGTAGAGGCACAGGCTGCTGACGTCGCTGGAAA
AGGAGGACGCTTGCTGCGAGGCATCGGTGTGGCCCGAGAACTTCCCAATCAACGATCCGA
ACACAATCTGAGACGTTCCGGTTAGCACGCCCGGGACATGCAAACAGAGCCTTAAACGAA
CGTCGTTTGTTTGCTTGTCTCACCGTCATCAGTGGCATCGTAGAGCCAGCGCCGCATGCC
GCGATGCCGCTGACAAGCATCACGAGGCGATCCACTTGGTCTGCATAGCGATAGATTGTT
CCGTAGCCGGCCGTGCTCGCAGGAAGATCGACCTGGCGGGCGAGGCAGGCGAGCTCGGCC
TCGTCTAGACCCAATGGGTTGGGGTTGGGATTGTCGCTGGGCCTGGGCTCGTCGCTGTCA
GTTTTCTCGTGAAGCGACATATTGGACTTGTAAGATTCTGATTCTGTGGACACGCTGCAG
ACGAGTATAGAAATCACGAGTTGTCGGGATATAATGTACAGCATGCAACTGATTGACTCA
ATGGAATGCACTGGGTGTGGGAGGCCACGAATTTTTGAATGTGGTCGACTGAGACTGTTC
TTATTAAACAGCATGACAGCGAGAGCATGAGAGTATAAAGTCGTGAAAAGGCTTATTGGA
TTTAGACCATGGAGGTTCGTTTACGTAAAGGGAAACGAACTAGACGTGGCCCTCGCAGGT
TGTCAGGTAGACTGGCAAGATGCGGGACCCTGAGTCGGTCTACTCCGTACAAAAGTCGAT
CCTAGACCGCACGGTTTCCAATGTCCATGCTTGACAACCTGGACTCGTGGAATACGAAAT
CATAACCCGAGTCCGTTGCCCAGCGCCCCTATACAAAGCTGCCAGGGCATTGCAGACTGT
GGTGTAATAGGTGTTGTATTCCATTCGTTGAGAACGGCTGAAATGCGGCCATCTGATTCG
CCCACCACGTCGTACTTGCAGCCTTCGTTTATCAAAAAGGGAACGAGGTCCGTAACGAAG
CGAAACCGTCCAATCCACCACTTCCCCCGCATGGGGCAAAGTGACCCCTGTCCTTGTTGG
AGAATTGTCTGTGGAGTACGAAATACAGTACAAAAGCAACATCTCCACAGTCGTAAATCC
ATCTCGTTCAACTTCGTTCAACTTCGTTCAACTTCGTTCACTTCGTTCCATCTCGTTTCT
GAATCTATTCAATTTCCTTCATTTCCTCGTCCTCGTTTCTCTTTGAACGAATACAAGCTT
CCATATTGTCGACAGCTGTTTCAAAATGTCGACCGAAAGCGAGGCCCCTGACACTGATGG
CCTTGCTGGCACGTTTGTGGTCCTGCAAGGCTTACAGGACATGCAGGACCTACAGGTTGT
TGCAGGCCTCGGGCAGCCTCGGCGGAAGCGAGCGCATCGAAAAAGCAAGCAAGGCTGTGC
CGCGTGCCGGCGCCGACGCGTCAAGGTACTTCCTTTATGGGCCTTTCCTTTGTTTTATGA
CCAGCGTCCTTCGGCCTTCGACGTTCACAACTGACGCGCGCAGTGCGACGAGAATGAACC
GTGTGCACACTGCATCCGGCGCAATGAGCCATGTCGGCGGCTGTCGGCAAAGGAAACGAA
GACAAGAACATATGGTGACCGCGATGCCCGCGATACCCGCGATGCCCGAGATGCCCGACT
CGACATTGCCCGCAGCCTTTCCAGTCCACGCCTCGAGACCGACGCGGACCCGCACGTCAA
CCTGTGGCACCTCGAGCTGTTCCATCACTTTGCGCAGCGGACGGTGGCAACGCTGTCTTT
TCCCGACGTGTGGCCCACGCTGCTGCAGCAGAGCTTTCAGGACGAGTGCATCATGTGGGC
CATCTTGTGCACGGCCAGCTGCCATCTGGCCGCCCTCACGCCGCAGGATCCCCGTTACGC
AGGCCCGTCGCCGGCATCGCTGCCCTTTTTGCCCAAAGCTCTCGGCCTGTTCCGCCAGAA
CCTCGCCCGGCCCTTCACCAAGGCAAACGCAGATGCGCTCATGGGCTGCGCCATTCTCAT
GAATTACATTGCTTGGACCAACCTTGCATTCCTCGACGGTGACAGTGGTGGTGACGGTGG
TGGTGACGGCAAAGGCAACGCCTGCGACAGTGGGCTGGACCTCTCTCGGGACCCGCTCTT
CCTCCTCAGCCCAGGCGTCCGTCACGTCTACACGCAGGCCATGCCCATCTACATGGCCGA
ACAGAGCGTGTTTTTGTCTATTGGCTTCGAACACCCGCGGAATAACATCGAAGCGGGCCT
TGCCCGTCAGGGCCATGACCCGAACCGCTTCGTCGAACCCTTGATGCGCTTCTGGGACAG
CACCAAGGTCCAGGCGTTTCAGACAACTGGCGAAGCTGCCCGCAATCTGTCGAATTTATC
AGATTCATCGACTTCGTCGACTGCACCACGTACATCGCGCACATCAGCGTCCTGGTTGCT
CTTCGAGCTTGAATACGAGTTAGCATGGGGGAGGATTGCCAGACTGCTGACGATATCCTC
AACAGCGAGTGGCACGAAAGCAACGACAGCCAGCACCAACACAAAGAGCCTGTGGCAATG
CCCACTCCAAAAGTTCAAGACGCTGTTCACGATGCCGCCGGATCCCGAACCCATGACCGC
CGACCCAATGGAGCCAATGGAGCCAATGGAGCTCATCGACCAGCAACTGACCGCCGCGCG
CACAGGCTACGAGCTTGTTGCCTGCTGCCTGTCGCCCCTCTTGTGCTGCGCAGCCGTGTC
ATCAAACGGGAACCACACCGACGTGTGGTCCACCGCGGACTGCCGGCGCCTCTTCTTCAC
CATCCCCCTCCTCTGCAGCGGCCCCTTCCTGCAGACCATCGTCCAGAGCGACCCGCGCGC
CTTGCTTCTGCTTTTTCATTTTTACCGGGCTGCGCGCATCTTACTGTCGGCAACGGAGGA
GGCGTGGTGGGCACACGCGCGGAGCAGGGTCATGGAGGATCAGATTGGAAAGGAGTTGCG
CAAGCGAGGGTTTACCACCTGTCTCGAGCGAGAATGACCACCGCATGATGATGTTTATGA
TGTTTATTTACATGGCGTGAGAGCGTTGTGATGCAGCGCTCGCGGCGTTGTTCGGCACAT
TTTACTCTACATGGAAGTAGACATTGGATCCAAGCATAGTCATTTCTCTGTAGGCACAAA
CTATCCTTGCCTAACAAATACGAATATGCAGTTTTCCTTCCCTCCGTCTCTTTCTCTCCC
TGGCTGACTCGCCCACTCTCTTATACGAGGAAGGTGACCAACGACCGAGCAGGAACGGTC
GTCTTGAATGTCCCGTCGTGCGCCGCAACCACGGTTTCGAGTGCCGTCAGGTCGTTGGCA
TTGTCGGTTAGATAAGGTACCAATTTCGTTGCGTGCAGCCCGGAGCCCCTGAGAGAGAGC
GTGACATCGTACGCCGCGGTGTCGTTGTTGATCACCTGCGTCGCGATCTTGCCATCTGTG
TTGCGGAACGCGCTGGTGTAGAGCAAGCTGGCCGATGACGTCGTGTCGACACGGCGCGCG
CCGGGGCGCGCAAACCGGCTGAACTGCGCCATGGACCAGAACCGCTTGGACGGCACAATC
GTGTCGTTGATGAGGTTGATGAGGCCGCTGTTGGTCGTCGAGTTCTCGGCGCCGATCCAG
TATAGGAACCCGCTCACGTTGGCATCCACGAACGCAGTCTGGACGTAGCGCGCCCACCGC
AGACCCTCGCCCGGTCCGTCGACGTCGTAGAAGATGGTTGGGGTGAAATCGCCATCGAGG
TCGGCCCACTCGCTGAGCCACGTCTTCTTGGTCGTCGAGAGCGGGTACGTCGGCGCCGAG
TCGTAGCCGTGACCCGTGACGACGTCGAGGTACCGTTCGGCGGGATCGGGTCCGGCCTGC
AGGCCCGCCATCATGGCTTCCTGGTCGTCCCAGCCGATGCCGTCGCAGCAGGTGATGCCT
ACGTCGAGGCGCGCCTTTCTGATGGTCTTGGCCAGCACGCGGATGAAGTCGGCCGCCTGT
GTGCCATTCGACAGCATGCCCGCATAGGAGGCTAGGAAAAGGGATGTTAGTTTTGAAAAC
GACATTGAAAACGACAAAAAAAAAAAAAAAAAGAATATGCATTGGCCGCGCGGACGTACC
TGCAAGCTGGGGCTCGTTGAGAAAGCCTAGTTTGTTGACTTTCACGCCGTTTTCTTCGTA
AAACCTGACCCACTGGACCAGGTAGTCGGCATACGCCTGCTTCCAGTCGCCCGAGGCACA
GGTTTCGCCGGTCACGCCGCAGAGGTAGCCGCCGTTGTTCTCGTCGTCGTTCGTCTTCAT
GAACCCGGGCGCCGACCAGGCGTTGCCGTAGAGCGTCGGCAGCCCGCGAGCCCGTGCCTG
CTGCGCCAAGGGGAACTGCGCACTGTCGTAACCGTCCCACGTGTATTTGGGCTTGGCATG
CGGCGACCCCGGACTGAAAGGCTCAATCGAATTCATGAGGTTGCTGGTGGATGAGTTGCT
CGACCCGATGCCGTTGCGCAGAATCGCAAACCCGGCACCGCCCTTCTCCAGGCTGTACAG
CAGATCCAGCACGTCGGCCTGGTGCGCCGGCGAGAGGCCGTACTTGCCAAAGATGTCTTC
GGCGCGCTGGAACGCCTGGGACGCGCCGAAACCGTCGACTTCTTGGTATTGGACGGACGT
GTCGACCACGATGCTGGCCGACGGGCGGTGGCCCACGGCAGAAGCAGAACACTCCCGCAC
GGCCGCGGCCAGGACTAAAAGGCGTGCCAGAACTGATGCAGACATTGTGGCAGAGTGAAT
ACGAGGAGGTGTTGAACTAGGGGGGAGACGACGGTCCAGAAGCTTAAAAGCATGTGGCCG
ATCTCCGGCGCTTGGATTTCTTATATACTGTCATGCGTTTGCTGGTTATTTTATCTCGTC
TCGCAGCTCTTCATTTTTCTGTGCGGAACGAGGCCGGATCACCAGGGACGATGTGGACGC
CACCATTCTGTCTTGGTTGATCGACAAACAAGTAGGCAAAGTCACCAGGGTCAAGAGAGA
AAATCGAATGCAAGCCAGTGACTGATGGGCATCGATTTTGATTTTCCACCAGTTACGACG
CGCCCACGGTCGTGACTTTAGCAAAAGGTGACATGGTGTCGTAATGTCGTTGAAGTAGTT
GAGGTAGTTGGGGACGTTGGAAAGGCTGTCGATGAGGGGAAAGTCCACGCTTATGCCAAA
GCTTGTTCAGGTCGAACCAGGCTTGTTCGACATGACCTCCTTTCCCCAAACAAATTGGCA
TCGGAACCCCGGCACTCGTCATCAACTAATGCAGGTTAAATGCAATTCACAATGGAACAC
TTCGGCTAGTCCCTCTGCTCCACTTTCCACAAAATTCGGGTTGAAGGACCTTTTTGTCCT
AGTACGGTTTGTTCTCTTCTCCCAGTTCGTATAATTATCTTCTTCATCTACTTGTGTCTT
CTTCTATTTAACCGAAACAAAGGCCAGTCGTCCGTTGAACCATCAAGCGGGGTTTATGGG
CATAATACTCCTGACTCGGTAGACAGAAGCAAAAGCAACCTTTCATTTCATATTCAACAT
CACGACTACGGAGTAATTACATGATGCAGTCAACGCAACGGAAAACCCTGTACAGATTAC
TCCGTACTCCGTACAGGCACGATATGCGGAGACTGCGGGGACGCCCTGTAGGGATTTTGG
CCCTGTTGTTTAGCCGGAGACGCCTGTCGTTGATTCTACATCGTAATGGAAGTGGCTGGT
GAAATTCTACTCCCCATTTTCTCTCGGGGATAAAATATACACGCGTCAGACTACACAGTG
CTCGTCGTGCTCCTTGCCCCGGAGTAGAATATTGGCGTCGAGCGGGGTAGGATCATCCGG
ACCGACGATCACTTCACAGTTGTCTTCTCTCCTCTTCTCGGTCCCTGATGAAAATCGACG
AAGCTCTTCCCATGCTCCTACCGGACTCATGTCCACGAGTTTCCCCGTGTTTGACGATCG
GCCGTCACAGTGTGTTAAGATACATGGGCCGTATAAAAGTCGGTGCGTCGTGTTCGACAA
ACACAATGGTTCTAAATATGCATGTCCTTGTTCTGATGGACATGTTCTGTATTTGAGTAC
GACGTACACACCCTTGCATCCGCTATGAAATTCCTGAGCCGCCTCCTTCTGGCGGCGTCC
GTTCTTGACTTGCATCTGTGCACAGTTACGGCGGCAACGCCAGTGCTTCGGAGACAGTCT
CTACTACAGGATGTGGTCAAGTTCGACGAGCACTCGCTCCTAATCCGCGGCGAGCGCCTT
TTCCTCTACTCCGGCGAATTCCACCCGTTCCGCCTCCCTGTGCCTGATCTGTGGCTGGAT
GTGTTTCAAAAGATCAAGAGCCTCGGGTTCAATGGCGCGTCATTTTACACCGACTGGGGG
CTGCTGGAAGGTTACCCGGGAAATGTGACGTTGGACGGCATCTTTGACTTGGGGCCTTTT
TTCGACGCCGCGGCCCAGGCGGGTATTTACCTGATTGCGCGGCCCGGTCCGTATATTAAC
GCCGAGACGGCGGCCGGCGGTCTGCCCGGGTGGACGCTCAAGATCGGCTGCCGCCTGCGG
TCCAACTGCACGGAGTACATGACAGCCACCAAAACGTACCTGGCGACGGTCGGCCGCGCG
ATTGCCGACGCGCAAATCACCAATGGCGGACCCGTGATTCTCGTGCAGCCGGAAAACGAG
TACAGTTCGTTTTATGGCACGAACCAGGCAGACTTCCCGACGCAGGCAAACCGCGAATAC
ATGGCCTTTGTCGAGCAGCAGCTGCGAGACGCCGGGATTGTTGTGCCCTTTATCGACAAC
GACAACCTCGTGCTGGGGTCCTTTGCGCCCGGGACGGGTCTCGGCGCCGTCGACATTTAC
GGCATCGACGCCTACCCGGTGCGCTACGACTGCGCGCAGCCGGACGTGTGGCCGACGTAC
CGCTGGCCGACCAACTGGCAGACGCTGCATGCGGAGCAGAGCCCCAGCACGCCCTTTGCC
ATCCCCGAGTTCCAGGGCGGCACAGGCACGACGTGGGGCAGCGTGAGCCAGGACCAGTGT
GCGGCGCTCGTGGGCCCGGAGGCCCTGCGTGTCTTCTACAAGAACAACTACTCGTTTGGC
GTCAAGATTTTGAACATCTACATGACCTATGGCGGGACCAACTGGGGCAACCTGGGCTAC
CAGGGCGGCGACAGCTCCTACGACTATGGCGCAAGCATCAACGAGTACCGGCAGGTGTGG
CGCGAAAAGTACAGCGAGCAGAAGCTGCAGGCCCATTTCTTCAAGGTGTCGCCAGCCTAT
CTAACGGCCCACGCGGGCAACGCGACCAACGGCACCTATGCAGACACGACGGCCGTTTCG
ACGACGCCGCTGGTCGGTGAGGACCAGACCAACTTTTACGTCGTCCGCCAAGCTAACTGG
ACGTCTACCGTCCCCATCGCCTACACCATGACGCTCAACACGTCGTCGCTGGGCACCGTC
ACCCTCCCGCAGCTGGGCGGCAAGCTGTCTCTCCTTGGCCGCGACGCCAAGGTCGTGGTC
ACCGACTACGACATTGGTGGCACGAGACTGTTGTACTCCACGGCCGACATCTTCACGTGG
GCCAAGAGCGAAAGGGGCATGACGGTGCTGATCGTCTACGGTGGCGATGGCGAACTGCAC
GAGCTCGCGTTCCCCGTGTCTGTAGGACACCCATCCATCCGCTCGAGTTCACATGCCGGT
GTCAAGGTGGAGAAGAAAGGATCGTCCTGGGTGGCCCAGTGGTCGGTGCGACGCGAGCAG
CAGGTGCTCTTCTTTGCCGCGGCCAACCTCGAGGTCCGGCTGTTGTGGCGAAACGACGCC
TACAACTACTGGGTGCTCGAGTTGCCCGCGCCGGCGCCCATTGGCAACTACTCCTCGCCT
TCCAAGTCGTCGGTCATTGTCAAGGCGGGCTACCTGTTGCGGGATGCGTCCATCACGATA
GGCAGTGGGAAGGCAAATGGGAACAAGACGCTGCACTTAACGGGCGACTTTAACGCGACG
ACGAGCGTCGAGCTGGTATTTGACCCGACGGACGAGATTGCGTCTCTCGTTGTCAATGGT
GCTGCGGTAAAGACGAGACGGTCGGGCTTGGGCCGGCTGGTGGGCACGGTGGTGTACACG
CCGCCCAAACTCAACCTGCCAGACTTTACGAAGCAAACCTGGCGGGCCATCGACTCGCTC
CCCGAGATACAGGGCGACTACGACGACAGCCGCTGGACTGTGGCAGACCACACGACCTCG
ACCAACAACCAGCTCGCCCTCCTCACGCCCACGTCCCTCTTTGCCAGCGACTACGGCTAC
CACCAGGGCTCGCTCATCTACCGAGGCCACTTCACGGCCAACGGCCAAGAGTCGACACTG
TACCTCAACGTCTCCGGTGGCCGTGCGTTCGGCTTCGCGGCGTACCTGAACGCGACCTTT
CTCGGCAGTTGGATCGGAACCGATGCCGACGCTACCAACAACCAGACATTTCGTCTGCCA
TCGACTCTTGCACCTGGCTCGCCCTACGTCATCACCGTCCTGCAAGACCACATGGGCCAG
GACGAGGAAGGACCCGGCACCGATGCCGTCAAATTTCCCATGGGCGTGCTCAACTTTGCT
CTGTCGGGCCACGCGGCCAGAGACGTCACGTGGAAGCTTACGGGCAACCTGGGCGGCGAG
GCCTACATGGACAACGCCCGTGGGCCCAAGAACGAGGGCGCCACCTACGCCGAACGCCAA
GGATACCATCTGCCGGCGCCCCCTACGGCTGGCGAGGCGTGGACAACAAGCAACCCCATC
ACCCACGGCCTGACGGCTCCCGGGCTTGCATTTTACTCGACCCGCTTCGACCTGGATATG
CCAGCCGGCTACGACGTGCCACTCGGTGTTGCCTTTGGAAACAACACGGGCGCCACGGGC
GCCTATCGTGTGCAGATCTTTGTCAATGGCTATCAATTCGGCAAGCTCATTCCCCACCTC
GGGCCGCAGTTTGTCTTTCCCGTGCCCGAAGGCATCCTCAACTACAGCGGTCCAAACTAT
CTGGGCATCACGCTGTGGGCATTCGAGGCGCAAGGCGCCCGTCTTGGCGGACTCCGTCTC
GAGCCACAAATGCCAGTGTTGACTGCTGTCAAGAGGCCCGCACTCAGTCCCCAGCCTGCC
TGGGAAGAACGTCCTGGAGCGTACTAGGGTCGAGGACTCCGTTTACCTGCTGCCCACTCG
GGACTGCCACATTACTTGGCTGTTGAGCGTCGTGTCGACGGTATTATAAATATAACTTTT
ATAAATTTTATTGATAAATTAAACGAAGATATAATTAACTTCTTAACGAGTATAACGAAT
ATATAATCTAACTAACGTAAAAAACGGTGATATAAATACATTTAAAAAAATAAAAATGGA
GGTTGCAGTGGAAGCGAACGAATGGAAAGAACTCTCGCTAAAAGGTCGAGGTCTCGTCGC
AGCCTTGTGTTCTAGCCTCTTGTATTCATTCGGAGGGATGACATGGCCGACAAAAACCGA
GCCTTTTAGATTGTTGACGCAAAGACGGGTTAATGTTTGCCTGGCATATTAATATTTTCC
TGTGTTTAAAAAAAGAAAGGAAAGGGAAACCTAGATCATTTTGAAGAAAATACAAACTAA
GTTTGGAATTTTATTCATTTTTTTTGAAGAAAATAATTAGAATAAGTAGAGGAGCTAACT
CTGTAAAATTCGTACGATTTCATCGTAGTCGTTCCTTTTGGCGGCATCGACAAGAGACAG
ACCGTCTCTGCCCTTCACGCTTGTATCCGCCCCATTGTCCACCAGCAACTGCACCACAGC
CTCATGGCCATCTTCCACGGCGAAAGCCAGGGCCGTCATGGCTTGCTCGTCTTCAGCGTT
GACCTGGGCGCCCTTATCCAGGATGAGCTGCACAATGTCCTCTCGACCATACCAGGCAGC
GATCATCAGCGGCGTCCGTCCGCGTGCATCGCCGATGTTGACGTCCGCGCCCTTGTTGAG
CAGCGCCTGAATCACAGACAGGTGGCCGGCCTCGCAGGTGACCCAGAGTGCCGTCTCGCC
AGCCGTTGTCGTTGCAGCCACGTTGGCCCCCTTTGACACCAACAGGTTGAAAATGCCCAT
GTGCCCATGGCGGCAGGCGTGCAAGAGCGGCGTTGCACCAAACGTGTCGACCAGTCCAAT
GTCCGCACCGCTGTTCAGCAGCAGCTCAACGACAGCCTGGTGGCCGCCTATACAGGCTAG
AGACAGTGCCGGAATGCCTTTGTGGCCGGTGTTATCGATGTTAACCCCGTGGTCGAGCAA
CAGCTGGACAATGTGCAGGTGTCCCTCACTGGCTGCCAGACAGAGCGGTGTCTCAGCCTC
GTCGTGGTGTCTTTCCGTATCGGCGCCACTGTCGAGCAGCATCTGTGCCGTGGATGCGTG
GCCGTTTAAACAAGCCGCTGCCAGTGCTGTATGATACTGTCCGCAATACCCGTCGTATTC
GTCAATGTCGACGCCCGTGTCAAGCAGCAGACGCACAACAGCATCGTGTCCATGACCAAC
AGCTAGTTGCAAGGCTCCTCTGCTCAGTGTGGTCGTCTCCTTGATCGATGCTCCTCTGTC
AAAAAGTAGCTGTAGAATAGCATCGTGTCCACCGTCGGCAGCCAGCAACAGCGCTGACCA
GCCGTCGTTGTCGACGGCATCAATGTCTTTGTCTGAATCGAGAGCCAGCTCAACAATGGT
CCTGCTACCGCCTGTGACGGTCCACTGCAGTGTCGTTCGCCCGAATAAGTCCTTTCCTAG
GCTGGAACAACCGTGCTTTTGCAGCATCAACCGAAAGCCAGCATCGTCTCTAGCGGCAGC
CGCAAGGGACTGTACCAGTAGGCCATGCCCCTCTTCGTACAACCGGTTCGCCCATAGCTC
ATACTCTGTGCGAGCCTCTGCAGGGCTTTCCACAGCCATCTTGTACGCCTCAGTCGCTTT
TTGCGTGTACTTGGCTGCCTCCCCAAATCTGCTCTTCTTGCTGTTGAACGCATCTTGCAT
CTCGACGTCCGCCTTGTCCGCCAGAAACATGCCAAAGTTCCACAGTGCAGTCGCTCGATC
GAGGTACTCCCGCGTTCCGAGGCCTGCGCCAGCGGGCGGTTCAGCTTCCATGAGAGACGT
GCCGTCGTCGTCCTTGGACAAGTCCCAAGTCCAGACCAGCTGCAGATGACTGTCGTATGT
TGTGACCTGTCCCAACACGTCTGACCAGGTAAAGCCACGGCCATTGACGGTCGGCTCCGC
AAGACGGGCCGCCAGCACAACCGCCACGCAATAGCCGCCGTCGCAGGGCCGCACAATCGT
CGGCCGCGAGGCCCCTTGCAGCAAAACAACCACGTCGTCGCGCTGGATCGTCCGCACCGA
CGTGTCCATGGCAAACGAGCACGTCCCACTGCGCACCGTGCGGAACTCGCGCCGCCAGTA
GATGGACACATTTTGCTTGTCGGCTGCGTCCTGGTGGTCAAACACATGCAGCACCCGGCC
CAGGACACAGGCGCGTCCGCAGATGATGGCTGTGTTTCCATTGTCCTGCGTGACGATGGC
CATCTTGTCCGACAAGGCGTACTGCAGCGCTCTTTTCGACACGTCTTGCCACGACGCGGT
GTAGTCGGCCACAAGGCCCTTGGCGCCCGGGTCATCCGAGCACATGCCGAGCAGGGCATA
GACGCGGTCCCTGGGGTCGGTGGCCGCGCGGTTCTGGAACATGCTGATGAGCTCGGCCAG
TGGGCGGACGTTGAGTGGGAGCCGGCCACTTGACAAGTCGGGCTCGTATCGGGGCCGGTA
GATGGCGCCAGAAATGAGATGGGCCACAGACAGGAGCATATTTTGTAGATCCTGCCGGCC
CTTGAAGGGATGCAGGACACGGAGGCCCGTGCAGAATGCATTGCCGTTGGTCTCGACGGA
GCCGCAGCGTATGAGCACGTCGCGGGCCGCGGCCACCTCTTGCAGGACCTACAACACGGT
AAGTAACTTTGATCCGTTGTGGGTCAGCCTTGGAAGACTCACCCAGATTCGCCGGAACCA
AGGCCTCTCCAGCAGCTTCACAATCGGCGACTCGCCGGTTCTGCTGACTGCCCTCGTTCC
TTGCTGTGCATGCCTCTGGCTAGCCGCGTCGTGGATCCCCCGCAGCGCCTCGTCGCCTGC
ATCGTCGTCCTTCGCGGCGCCCAGCCAGACCACCACGCGCGCCGCCGCATGGTATACCCG
CGCCATCATTTGCACCTGCTGGCTCTTTTCCGCGTTGTCTTTCTGGTGGATGCAGACGGC
GTCGATCCAGAGGGTGCGCTCAATGTACTTGCTGCGAAGGTGCGTCAATGCTACAAACAG
GTTCTCTGTGACGAGCAGCGGTCGCGGGCCCTTGCTGTCGTCGTCGTCGGACTGTATATA
AACCGTCTGCAGGTTTTCCTCGGCGCCCCACACATATGAGAGAGCCTCGTACAGGTGGAC
CTCATCTGCGTCATCGTCAGACGCCTCCAGCGGGTATTCGAATATTCGGCAGTGGATCGG
CGCGTGCTTGTTTCTGTTTGGCAGCAGGCGAAGAAGACGAATGTTTCCTTTGTGCTGGAG
GGGCGTGTATCTGTATTCTCTGAAGGTTTTGGAGAGGTTGTCGCAGGATGCTGCTGGTAA
TGCGGTTTTGCCTCCTAGCGCAAAATAGTTCACCATGGCGGGCAATGGAGTCGCATGCCT
GTATTTTTCCGTGTCGATGGCCTGCGATATGTAGAATAAAAAAAATTGGCAGGTTCGATG
TAGTTGTGTTTGTGATATTCAGAAAAAAAGCTCGCCTGGACACGGCATGCGGCTGAGCCT
CATTTGGCTGCTAGTGTGCGTGGGGTTGTCGCCTAAGAACGCCTCGTTTCAAAACAGTCT
ACGGAGTAGACGCCCATAAAAGGCGACCACTGCATGGTGTGCCTCGATGGCAGTGTATTG
CTTTGTTTGTGATTTTGGATGTATTATTCTTATGTTTTTCTGGGTTGCATTTGTTCTACT
TGTTCCCTTCTTTTTCTCCCTGACACTCTTTCACTCTTTCACTCTTTCACTCTTTCATTT
CATTACTTACCGGTTGTTTGGACGATCTTGTCTACCCGCCCCCACTTTTTTTTGTTCGTT
TGCTGTATGAGATACGGATGTACGTTTGTTTGTTTCGTTATGGTCCCATTTGGGTCTTGT
TTCACCACACTGGTTTTTCTTCTTATTTACACCAATGTTCAACGGTTGTCCCACGTTATT
AGTTTTTTATGTCATTGCAAAAAGGGCGTCAAATGTACCATGATAAGTCGTACCATAATA
AGTCTCACCTCTTAACGATTTTGCCGCCCTGTCCGAACATGTTGTGTGACCGCCAAATAC
TCGTCGTTGGTAAGCGTAATCCAAGTTGAGTTTGAACCAATACAGTGACTGGTACAGTAA
ATTTGCTCATCATTGTCAAGAACCGTGTCACAGTAAAAGTTTGTCCAGCATTGGTTGGAA
CAAATGCAGTCATATTACTTAGCCACTTTCATCTGGACAGTTGACCTGTGAGTGGGAATT
GGAACAACCGTGGCTGAGAAGTCTATTTCCACTGTGCCTCTTTAGGCGCTTACGCCCACT
GATAAGCTCCATCGTTCGGCACGATAAGCCCTATTCAGAAAGACACGCCAGACGGTAAGG
GCCTGTAATTTCCGCTACAACTTCAGGCAAAGCACCCAAAAAGAAGTATGTATATATAGC
TGCGGGCTACTAACGTCCACTTCAATTACACACAAAATACGACATACATTAGCATCGTTT
CGAATAACGACCACCCACCATGTCCCTCGAAGTCATCTACATTGTCCGCCACGGAGTATG
TTTCCACTACATCGCCTTGGAGGCCATTCATCTTGCTGACACAGACAGTTCCGGTCCAAC
TGGCGCGGCGACCCAATGTTGGGCGACGATGTGCCGCCGCAACCACGATTACCAACCGGC
AATGCGGCCGACCCGGCGCTGTCTGACTACGGCATCATCCAATCGCGCGAGCTGGCGGCC
CATCTGACAAAGAAGGCCGACTCGGCCGTGCCTGTCGAGCGCATCTACTGCAGCCCGTAC
TACCGCTGCTTGGAGACGGTGAAGCCGTTGGCCGACACCCTGACAGGGGCCGCCGGCGGA
ACGACAATGACGGCCGTCCGCTGCGAGCCCGGACTCGTCGACTGGTTTGGTCCATTGCCG
TTCAAGCACCCGCAGCCACTGTCGGCCGCTGAGCTGCGCGACCGCTTTTTCCCGTGGGTT
GACGCTGCCTACACACCCTCGGTCGGCGGACCATCGCCCGAGGGCGAGTCGATGGCACAG
CTGCACGCCCGCCTGGCAGCTGTCGTGGGCAGCATTGTCCGTCAGTGCGATGCCGAGGGT
GTGCGGTCGGTCCTTGTCTGCACGCACGCGGCGCCGATTATTGCACTGGGCCGTGTGCTC
ACGGGCCACGTGCCGGCCGATGTCGGGGCCGCGGACTTTGGCGTCTTTACGTGTGGATTG
ACCACGTACCGGAGGCGACAGCAGCCTGCCGTAGCCGTTGGCCCTTCGACCACCTTTTCG
TGGGACGATCCGCAAAAGACGTTGTCGACTCAGACATGGACCCACGGCCGTGGTGTCGGT
GGGGGTTGGTATTGTGCAGTTAGCTGCGACTGCAGTTTTCTCAGCGGTGGCGAGGAGCGT
GGATGGTGAGTTTTTCTTTCCTAATTTGTTTTCATTTTATTATTTTGGGCTATATACGGA
GTACAGCTAACCCTTGAACAGGAAATTCAGTGCTGAAGACGAAGACCCCGCCACGCTGGA
ACGCCGGCGCAACGATACGATAGTGGATTCCGGGCTGGAACTGGGAATTGTTGTCAAGGG
ACGGACGAAACGAGCTACAGTGTCGATGTGAATGTTTACTATGGAGAGAAAATCGCAAAA
TAATACAGTCTCTTTGTTATCACAGACTTTTTTTATTGCAGTCTCTCCTGTTCCGTCTGT
ATCATCCAAAGGCGTGCGACTATTTCACCGTATTGGCGCCTTTCCTGGTCGTACTCGGAA
GAGAGGAAAAGGCCTGTATTCCCAGGAGCAACCTTGGCGAACAGCAAATGGCCCACACTG
GACCAAAACAGTCATCCGATGAGAGGTCGGCTCGGCTACACAGTACTCCGTACGATAACA
ATATGGCAATCTTCTTCTCTTCCCCTCATTTTCATTCATTTTCTTTCGTCTGAAAGCTGT
GGCATAAATTCCACCAATCATTTGTAGAACATACAAGGCATTTAAGCGTAACATGTGGCT
TCGTGCGTACCTGACTTTACGGGAATAGCCGTGTTTACTCTAAATTTCGCTGGATTTTAC
AAAATCGGTGACAAGATTTGACATTTTTCCCGCGAAGGATCCGTATATTCTTCTTTCTTT
TCTCCAATTCTGTGTTTTCACTCAACGAAAAGTCGAAACCCCTACTCTAACCGAGTCTCA
CCGTTGGTACGTTGGTCGCGTGCTTACTTCCCTCTTTGGGCCTTGCCCACTGTATTTCCC
CACATCGTGCCGATGCTCTAACCTCAACTTGGTAATTTCGGCGCAAGCGCCCGCTCACCT
CGCCTGGCAACAACGCAACAAGGTTTTGGGCCAACGATAACGAATTCAGGTCATTTTTCC
GAGTGGGGACGCCCAAGAAGACCAAGAACAGGGCTGAACGAAGCTTGACTCGGCGGGCGT
GCTTGGCAGGGTAAAGGGCATGGGAAAGGGGAGCTGCAGAAATGACTGAACTTGGCACAG
TGAACGACGAGAGCTTCGTTTTCAGTCAAAATCGGCGAAACATGGCCGTTATGAGCACAA
ATGAAGAACAAATTCGCGACTACAACTCGAGAGCAACTCGTGGTCAATTGTCCAACCGGG
GTCCCCGCGAAACAACGTACCCCGTGGGCATGTTTTTCTTCTTCTCCCCGCAAGTTGACG
ACCTGGTCGGGGTGTCCCCGCAGCCATTAAGACGATAGACGTGGGGAGAGTACCCAGTCG
TCGGTAATACGTCGTACACATGTTCGTGGGATAAGAAAAAGATAAAACGTCGGCCATGGA
CTCACAAACCGATCGTCCTTTTCTTCTTCCCGCAGAGCTGTTCTCTTGACTTCTCCATCG
TTATTTGACACTAGCTTTGTGAGACGCTGTTCTTACGATCGTCTACGTCCATCCAATTGT
CCGCACCCATTATCTTTCGTCTGGTCTCCCACGCTCTCTTCTTTTCATCTCACAATGTCA
TCTGAAAAGCCGGGCAACGGCGGAGACGTCGTGGCGTCGGTCCCTGTCCATGATGTCGAC
GCCGTCGATCAGGACGCCATCGACGCCGTCACACAAGAAGACGCGGCCATGGATGAGGCC
AAGGCCACTCACGCCATGATTGGGTTTGCCAAAGCGGCCACCGAAAAGGAGCACAAGATG
ACTCTGCGCGAAGGCCTCCGCCTCTACCCCAAGGCCGTCGCTTGGAGTCTTCTGATTAGC
ACCTGCATCGTCATGGAAGGCTACGACCTCACGCTCATCAACAACTTTTATGGCTTCGCG
CCGTTCAATCGCAAGTTTGGCCAGCTCACGGCCTCGGGCGACTACCAGGTGCCTGTGCGC
TGGCAGACGGGCCTCAGCAACGGTGCCAACTGTGGCGAGCTGATCGGCCTGCTCTTCAAC
GGCATCGTTTCGGAGCGCTTCGGCTACCGGTATACCGTGATTGGGTGCCTGGTCGCCATC
TCGGGATTCATTGCCATTTTCTTTACCGCACAGACGCCCGGCGCCCTTTTGGCGGCTGAA
ATTCTGTGCGGCATCCCGTGGGGTGTCTTCCAGACACTGACGATTACTTACGCCTCGGAG
GTGTGCCCCGTCGCCCTGCGCGGCCACTTGACCACCTACGTGAACGCTTGCTGGGGCATT
GGACACGTTATTGGCATCGGTGCCATCCTGGGCGTGTTGAACCGCACAGATGAGTGGGCC
TACCGCATTCCCTATGCTCTGCAGTGGATGTGGCCGGTGCCGCTGATTGTCGGCGTGGCG
TTTGCGCCCGAGTCGCCGTGGTGGCTCGTGCGGAAAGGCCGGCTAGCGGATGCCAAGAGG
TCCCTTGTCCGCCTCACGAGCGCAACGCATGCCAACAGTGAGGACGGCGGCTTCGACCCC
GACGAAACCATTGCCATGATGGTCCACACCACCGCCATCGAGGAGAACGTCACGAGCGGG
GCCAGCTACCTCGACTGCTTCAAGGGCAGCAACCTCCGCCGCACGGAAATCGTGTGCATG
GTCTGGGCCATTCAAAATCTGAGTGGTGATTCCTTTAGCAACTACTCGACCTATTTCCTC
GAACAGGCCGGGCTCGACCCCCACAAGGCCTACGACTTTGCCATGGGCCAATACTGCTTC
AACATAGTGGGCGTGCTGGGTGCGTGGGCGCTGATGTCTTTCGGTATTGGCCGTCGGTCT
CTCTACCTCTACGGTCTCTGTGGCCTCTGCACAATGCTGGTTGTCATGGGCTTCTTGGGC
CTTGTTCCTGAAGCCCACCGCAACCAAGGCTCCATTGCCACGGGGAGCATGATGCTGGGC
TGGGCCCTGTGCTACCAATTGACCGTGGGGACGGTGTGCTACTCTCTGGTGGCGGAGATC
TCGACGCGCCGTCTGCAAATCAAGACTGTCGTCATTGGCAGAGTTCTCTAGTAAGTCCTT
CCTTTTTTTCCCGGGCGTTTACGGTCTTTCACTCACCGTTTACAGCATCATCGTCGGCAT
CGTCTGCAGCGTGTTGACGCCGTACATGCTCAACCCCGAGGCCTGGAACTGGCGCAATTT
TGCCGGTTTCTTCTGGGGTGGTATGTGCTTTTTGTGCGTCGTCTACACCTACTTCCGTGT
CCCAGAACCCACCGGCCGTACATTTGCCGAGCTCGACGTCCTCTTTGAGCAGGGCACCTC
GGCCCGGAAATTCCGCTCCACAAAGGTTGATGTGTTTGCCCACAGCGTCAACTCGGATGT
CTTCCGCCAGTACAAGCACGATGTTGATGTTGCCCATGTTGATTAAATGGAAAGGAATTT
CATCTGACAGCAATCTTGGCGGGTGAGCTTGGCGCGCTTTTCATGGCTGGGGAAAGGTCG
TGGAGGCGCCTTTGACTGTCGTTGAAGAGAGAGATGTGCATATTGAATGCTGCTGCTGCC
GGCCACGGTTGGCAATACAATACTCTGACAGGGCATAATGCGAAAAGAATGATGTAACCA
AATTTATTGTTTGACAGTAGAAATGTGAAATTAGAATAATCTCAAATCCGTTGGACTCCT
GCGTTTGGTGATTATTGTGCCGATGTACGATTTGCCATCCGTCATACCTCAATACCGCAA
GTAAAAATTTTGCAGCAAAACTTCTGCCAACCGACAAAACGCTGTCATCGCGAAAGCCAG
CGGGCACTGAATGACCCAAATATGTCCTGTCTTGGCAGTTATTTCCTACGTCGTAATGAG
AAAGACGGCGAAAAATGCCGACAGGTGAAGGAAGAGTGGCTCACGGAGATAAACTCCCAA
AGTTCCCCAGAAATGATGCGCCTCGCCGAAAACACATGGCATTTCCCTATACTCTGAATC
AGCTTCGCATATCTCCTTATCGAGTTGGACATGGTGCAGTGATTCAAAATCTGGGGTAAA
CAGTCCAAATTGTCGAGACAGAGGCATTCGCTTTCCACAGGGCGCCTTCACCACGTAAAA
CTCAAAGTTGGCCGAGTATGACGAAAATCGGCGATTAGCTCCTCTTTCGAGTTTGTTTTA
CTCGGGGATACTTGCCTTGAGGAAACAAAACTGGTATGCAATCGCTGTATTTTTCCTATT
TCGTTTTCCGGTAAACAGAACAGATTACTGCAAGAGCCTTGTTATAGGCGGTTTTCCCCG
TGTTACAATTCTGTGTATGTTATAACATTAGGAACAGAACTAGATACAGTTGTTGGCACG
GATGAATTTGAAATCAAAACAAAAGATGAATATCCATTTTTTTACACTATTATTGCTCTT
CTTGTTTAATGTTTACTGTTTTTTTTTTTTTTTTAACTAAATGGAGCCAAATTTAAAAAT
AAAATTAATGCAAAGGATGGTCTTCACTTCTGAAAGAATCTGGATTTATCTACATTGAAG
CTCCGTTTTGGTTGATTTCGTATATAGATTTAATTCAGTTTTAAAATACGTAAAATTGGT
AGCCCTCATTGTAGAGCGTGTCATCCTTGTGCGGGGCTGTGAGAATATGTTCGTGAATGC
CCATGAAAAACGACGTAAACAAACGGCAACCGGGGGAATCGAACTTACGCCATGCTAATC
TTCTCTGTATCATAAAGGGATTTGACCATACGTCTCGCATTGCTACGGACAAGAAAAGTT
GTCTCTTGTTTTGTTTATAAAGGGTTTCACACGTCTCGTAGTCCACTCAGATAAGGACGG
CACCAAACTCGACAATAACGTCCTTGACCCTCACCCTCTTGCCTTGGTCAGCCTGCCTCT
CGATAACCCGTCTCAACAACTCGCGCGCCCTCTTTGTGCTTGTTCCCCAGCCCGACACGT
CGGCCAAGTAGGCCAGCACCCAGTCTTGGTAGACGGGGTCGGTGACTTCGATGCCGGCGA
CGAAGACGGGCATCGGCCAGACGAGGCTGCGGGGGTGTGCTACTCCAGACGACCGACCGA
GCCCGCCCGGGCTGGGTCTGGAGGACGGCGACGGCGACGGTGAAGTCGACTCCGACTCAG
ACTCGGGCGTGTAGGTCGACGCCTGCGGCGTCTCTGCTTCCACGCGCAGCTCCCTGGCAA
TCTGCACAATCTGGCGCGCCGCGGCCTGTGCCTCGTCGTCGGTCCGCACATCGGGCTGGT
CCACGCGATTCAAGAGGATGGTGGCCGCCAAGCACATGGCCGTCGACACGCGCCGGTGAA
AGGCGGTCCTGGCCACGTGGTCGGGCGACGACGGCGTGTACGCCTTGAGCAGAGCAGCAT
GGACGACTTTGGACTCGGCGCGGATGCGGGCAATGGTGGCGCGGAGGGCGTGGATTTTGG
CCGAGCGGAGGACGAGCAGCGCCTGGGCATCCTGGTCGGCATCCTGGTCGGCGGCCCCGT
CTACCTCGACGCCAAAGGTGTCGATAAGAGTAGTGGAGGGTGTATCGGCATCTTCATTGT
CTTCGTCGAAGATGCCGATGCCGATACCTCTTTGGTCGGCACCTGCGGCGCCTCTGTGCT
CAGACTCGCCTTCGGCTCGCCGAAAGACAGTATCGATCCAGCCCTCCAGATCCGCCACCT
CCGCAAACACGCCCATAATCTCATCCGACAGCCGCTTGGCGGGCTCCTGCAGCAGGTCGT
CATGCAGCTCGTGTGCCGGCAAGGCCGCGCCAAAACACGTCGCCAGGTAGTACTCTTGAG
GCCCGCCATTCCCGCGCAGCGCAGCGATGCCCGACGACGAACACGGCCCGCCACCGACGT
AGTCTCTCAGAAAACGGAAGAGCCCGCCACCAGACGCGGGTGCCCACAGGCCGGCCCTCA
GATCGAGATAGGCCAGCCATACAAGAATGCGGGCCTCGACGGGACCGATGGCGGACCGGA
ACCGGGCCCAGTCGGACCCCAAAAGACGGGCAATGCCGGCAAGAGCATGCACCAGTCGGG
CGGTGTCGCCGGACAAGATGTCGCCGTAGGCCAGGAAGAGGGTGGTGGCCAGCAGCGTAC
GGAGAGACGAGGTGGAGGCGGCTGTGGCCGTCGATGCAAACGACGGCACGAGCTGTTTTC
CGAGTTGTTTTCCGAAGCTCGCTCCACGTCCGGCCAATTCTTCTTGTAAAGAGTCGGCCG
CCTGTCTGGCGCGTGCGTAGTGCCGCACTTGCAGGGCATGATCCAAGGCGTCGCCCATGC
CGGGAGCGGGCGTGTCTCCTTTGACGAGCAAGTACGCCGACGTCCATGCAAGGATCGAGT
GCCTGAGAGGAGAGTCTGGCTGGTGCTCGGCGGCACGGATGGCGTACGAGTAAAAGTTCC
[truncated: 52,138,714 more chars]
