# Supplementary material for: Comparative Genomic Data Provide New Insight on the Evolution of Pathogenicity in Sporothrix Species
Source: Front Microbiol. 2020 Sep 30;11:565439. doi: 10.3389/fmicb.2020.565439 (PMC7561385; doi:10.3389/fmicb.2020.565439)
Supplement: Supplementary file 9 [file Data_Sheet_9.ZIP › CBS 121961 scaffolds.fasta]

>NODE_1_length_2565110_cov_64.319413
GCACGGTCGCCACGCTCGGGGCGCTCGCTGCGCTCGCCGCGGGGGCCACCACGGCCGCCA
CGGAAGCCACCGCGGCCGCCGGTGCGCTCGGGCTGCTCGACGAAGCGCTGGTCGATCTCG
ACGACCTGCTTGACCTTGCGCTCACGCTCGCGCTTGGCCTTGCCACCGGAGCCGGCAATG
AACTCCTCGTTGTCCTCCTTGACGAGCTCTTTGGCAGAGGCCCACTGCTTGTTGGCCTTG
GTGCCCTCGTTGGCCTGGCGGACAGACAGAGCGCTCTCAATAGCCAGCTTCTTCTCGGCC
TGCTGGGCGAGGTACTCGTCGTAGGAAACCTGCTTCTCCTCGGGCTCAGCCTCCTCCTCG
GCGGTAGCATCCTCCTCAGCGGCAGCCTTCTCGTCGGACTTGGCAATGGCCTCACCGGCC
TCCTCGTCGCGCTTCTCGGCCTCACCCTCAACGGTGCCACTGGCGTGCTTCTCAGTTGCG
CCAGGGAGACCCTTGGAGTGACGGTCGTCGCGCTCACGGGGGAAGCGGCCGCCACGGCCG
CCGCGGACGCGGGCAGCCGAGCCACCGCGGCCACCGCTAGGGGCAGAGCCGTCAGTGGGC
TTGTTGCGGTTGCGGTCGGCACCGGCGTTGCGGTCGCGGAACGCTACTCTGAAGTTAGTC
ATGGGATCAAAAATTATAGAGTTGGAGGTATAGTGAGAACGTACCGGCCTCGTTGCCGGA
AGCACCAGTACGGCGGGCCGGGGCCTTAGCGTCGGCCTTCACGGTCTTAGCGGGAGCAGC
AGCGACATCACCATCCTCGCCACCTGTAACAAGAAAAAAGACACCAGGTTAGCAATCTTG
TTGTCGGTATCCAGGTATCCAAGGTCGACCCATCTGGCGGTGTGCATGCGCCATGGGTAA
CGTCGTGTTTGTGGTCCACGCCCCCCCCTGTTCGGTGGATGGCCCAAGCTCCCCAATCTC
CATCCTCGGCTTCCTGAGTGATCGCGCCACATATTCGAGACCTTCTTTGAGGTGAATGTT
GGAGGCAATCCTCGGCTTTTGTGGCATCAAGAGGTTGCTGCGTAGGAGAGAGGCGGCTTT
GGGATATCTCGAATGGGAGAGAGGGAGTGCCATGCGTGAATAGGCATCCGAAGTTTCTTA
CCGAGGAGGTCGTACGGGTTCTGTCAAGAGTGAGAGTTAGCAGACTGTACAGTGAGAGTG
AAGCAACACAGTTTGAGGTCAAGCCATTGTCGAAGTGAAGCCGGGTTTGAAAGTAAAGTG
AGTCGGTGATGGTGCAGGCGGTCGTCTAAAACCCGATGACCGGACATCGTTAAGCGACGA
CAAAGATGGCGCCAGTCCTTCCCAGGCTGATTTAAATCCATCGGCGACACGGAGGTCATT
CGTAGCTGGTAGTCTGATGTTTGCTTGTCGGCAGGCGATGAAGCTCGAAGTTGTCGGCTG
CTGGGGCAACATCGCGATGGAAGATTGCCGAAAAGCGCGCCGATGAAAAGTAAAGTAGCG
GTAGGGCCGGTAGCCGGGCCGGAGCCAGTAAGAGGATGTCGTCGTCCCAACCATTCAAGG
ACAGAAGGGTATATGCATACCGAGCCGAGGTTTGAAGGGTCCCGGTTGGACATCGAACGG
AGCGGTGATAGGGCGGCGGCGAACAAAAAAAAACAAATGACCTCAAAACCGTCCGCCGAA
AAAACTAAGCGAAAATCTGCAACGTACCTTCGTGACGACAGACATTGTTGTCGCCTTGGC
CTGGTTCGCCTTTCAAAAAAGGCGAAATCGGAATCGCAACAATGGGTTTGGTGAGTTTCG
AGAGTGAAAAAAGGTCGGCTTTCGTCGTTGCGAGAATAGAGGCTTCAAAGGGGGGGAGGG
GGGGAAAGGAAGAGAAAGGGAAGGGGGAAAAGAGAGGGCGAAGAGGAAGGAAGGGAAGAA
AAACCGAGTATTGAGAAAAAAGGCAAGTGGGAATTATGGTTCGAAGCAAAAAGCCAATAA
ACCAATTAAATTTTGCGCAAAAACAAATGGGAAAATGGGACGGCGGGAAGTCGCTAGCAA
AAAATAAAAAAAAGTAGCAAGAAAAAAAAGGTAAAAAAAGCCGTCCATTGGGTCTCTCCT
TCCAACAATGTTCAGAGTTTGGGTAGGTCCAGATGTACCCACTTTGCGTGACAATGGCGG
AAAATTTCACGTCCAGATACTTGCTGGGCAAGTCACTGCTGCAAGCGGCGACCGGCCACG
ACGATGAGCAATGGGGCAGGTGCGGAGCCAACGGTGAGTGAGAGACGGAAAGAACGAAGG
GACCTCGAGGTACACAGCACGGAGTACTCCATTACATTTTGGCCAAGACGATACTCATTC
TCTTTTGAATCTCCGCCGACTCGCTGCTCTGGGACGTTGTTTACTGGACATTGGGTCGAT
TGAAATTCATCTCACTTCCTCCTTTTACTCTATTTTTACTTCAGAAGTCCAACTGAGGTG
CGCTGGGGTTTCGCTTGCTCTTTCAAAAGTACCTCTCTCTTCTGAACCCAGGATCATTCC
TGGAAGTCCATCGCTCTTTCCTTCTGGAGCGCTGTTTTGATGTAACTCCCTCTCATCGGG
ACAGAGCGACCAACAAAACAATCGAGGTAAGCCACAGGAAAGAAATAAGGATGGAAAGAG
CGATCATCTCCAAAAGCATCTCATCCAATCTCACAAGAGCGGGCATGCCCCCGTTCGACC
CTTTCCCCCTTCCCCATCTATTTCAGCTCCCGTCGTACGTAGTTTCCGCGACTGCCTTCC
CTCCTCTCCCATGTGTCTTTTTTCGTTGCTTCGGCTTGCTGCTCGTCATCCACCAAAAGC
CGCAGCCGGGTTTGTGAGGAGAAAGAGCTCCCCATGCAGCCGAAGCTATCCCAATTCCGA
CCAGCCAAAAATGGCAAACAATTACCCCACAAAATAATTTGTGTGTGGGTTTCGTCTCGC
CCAAGCCCGTTATTGCGCTTAGTTAGGGCTTCAACATAAGACTGTATAAACTAAATGAAG
CACTGTATTTAGCACTGTAAGTCACGTGAATCGAACAACACGGCCAGAATCGAGGACAGG
CAATGGGTAGAAACAATTGAGATCAAAGTTTTGAAGACTACTCTCTTCAAAATGATAAAT
AATTTATTTTATGACTTGATCTGGACTTGCTGTGACATTGATGCCCGGAATATAAGCTTA
TTTTGCACCTAGGCTTGGTGGCATTGTTTGATCTCCAATGCAGCATCAGCCTTCTGTACA
GATCATGCAGTTCATCGGCGCGCAGTATTTGTAGGTTCTCAATGTATCAGCGATAAAAAT
ACAATACAATAGAAAAGGTATTTCTCATATTTGTCAACGTTTATTTGGCTGACTGCAAAA
TATATACGCCGTTAAAAAGGTCCCAGTTTGCTAGCTGCATTTCGTCAACCACATGTGTTA
GTCAAAGCGGAAGACATTGTTAAGAGATCAGAACGCAGGGATACAGGAAGGGAAGAGAAG
GCTTGCCAACATGATATTGGTCTGTTGGTAACTAGCAGTATAACAAATGCAGACTTGTAA
GGTTTGTTCTGTGAACTCGGCCGATGCGAAAATGGCAACTCTACGCAATCTCTATTAGTG
TCCGTGTTTCTACAAGGATCTGGACCAGAGCAAATAGTGAGAAAAGTGTTGTGGTGGTGT
TGTTGTTGTTGTACACTTCATAAAATTAAAGTAAAATTGAGAAATCAATACGTGGAAGGC
TCCCATCTCAGTGTATTTAGGGAATCCATGAAACAATCCAGGCCCAAGCACCGCAAAAGT
CGTATCCCGTTTTTGGTTTCCTTGTAGTCCAACTGAACGCCATAACAAATGTCTGTACTT
GCTACATGATTTTCCTACCCATTTTCAATTCCAAACTGAAGCGGCCTTGCCGCCATCCTT
GGCCTCATCGCTCTGTCCAGTTATACATTTTTTTTAAAAAAAAAAAAAAAAAACACATCG
TGATACAGAAATGATGAACTTTTCGCCCTCGTCAGTTGCCGACCGCCAGCTGCCAGTCAC
TTGTTGCTTGTGAGACATGGTTCTGCCCGTCTCTGCTTCTCCGTGTCCCATATCATAGCT
TTTAGTATGGAAACGCCCAATCAGATGTTTAACTTGTTGTTGGAGTGAGCTGCACCAACA
AGACAAAAAGTATCGTCCATGATGTCGTTGTCTTGGTGAGGATTGTGATCGTGACCACCA
CCGTGACCGTGATCGTGGCCGTGAGTAGTGCGAGTAGCTCGAGTGGTGTCTTCGTCCATA
GCGAAGATCATCTCGAACCCATCGTGCCCCTCATCTTCAACAGCATCAGCAGCACCTTGC
ACCGGGGAAGTTGGGGCCATGTCGCCGTCGGGCCCACGCTCAAACAGAGTACCCGTGGTC
ATATGTTGGTAGTCGGTCGAATCTAGGCTCTCGTCGGTGGTCGAAGCGACATTGGTCGAA
GAAGCATTCACGGATCCGCCACAGCTAGTGGGCGGAGTATGATACATGCCTGGGGACAGT
GATGGCCGCCCCATGTACGTAGTTAAGATGGTGCTAAAGGTTGTGCCAGAGACAGAGGGC
TCAAAGACGCTCTCGTCGTTGATGTTGAAGTATGAGGTGGTGTTGGTGCTGTCGGAGCCG
GAGCTAGGTGAAGTGAATCCCGAAGAAACCCATGAGTAAAGTTGACCAGGTGCGCGGGCG
CTGCCATTAATTAGGCGCCCGAGAATGTCAGTGGTAGCGACGTTGGCGGAAAGGGCGACG
CGACGAGCCATACGGCGAGCAGCGCGTGCGGCAGCAGAAGTAGTCGAGGGCCCAGATAGG
TTTGAAGTGTCGGAGTCGTTAGATGCTGTCTTGCAGCTGACGGCATGAAGAGTGTCAGGC
TGAGTGGCCTGGCCAAAAGTGACTGCATCAATGCTGCGATCAATCTCAGTCTCCCAAAGG
CGGCTGCGAGCACTACGAAGGTTGGCGGTTTCTGAGTCGCAGGTGAGTTGGTCGTCAGAC
ATATGCATAAATGCGCCTTCGTCTTCAGAGTCCTGGGCATCGGTAGTCGCTGTATTGTTG
TTGCTGACGACGCGGTGTGTAGATGTGATATTTGTAATGTTGGATAGAGCAGGATGATGA
GAAGTATGGCCACCAACCGCGGTGCTTCTGTGGCTTCTGTTGTCCACCACGCGCCCGACG
TCAATGTTTTCTTGCTGGCGAGAAGGTCGACCTTGTGCGCCAGCGCCGACGTTGTGATGC
TGATGGGCCATCGTGAGCTCTTTCCTTGCTTTTTTGGAGGAGGAGGAGGGAGAAGACTCA
CTATTTCGAAGCACGAAGATAAAGAAGTCGAAGAAATCCAGAGCGATGAAGTATCTTAAC
GGGGGTTATGTCCCGAACAAGTTCTTTACGAAGCAGGCAGAGATGTGTACTTTTCGCAAT
AGACGATGTTGATGGCCAGAAGAGGAAGAGAGGAAAAAATTAAGAAAAGGAAAAGTGGCA
GGAATTTATAGACTCCCAAAAGCTATTCCAGGAAGGTGCAAGCCAGGTGAGCAAGCTTTG
TCACTGGGGGGGGGGGGGTGTTGACCAAAAGTGGGAGGGACGATCGATTCACCTTGTGAG
GAAGGTACGACGGGTGGTGATGATGCTTTTCGGCGTAACTATAAAAGGCCCTCCAAGATG
CAACGTGTACGACATGGAATACAGAGGCAACGTTGTAGAAATGAGAATATCGTGGTGTAC
AAGAAGATAAAAGAATAATGACATGAGCAAGGCTGCACGAGGCAACCAATGAGTTTTTAG
AATCGCATCAGTATCGCAGGTGAAGAGACGCGCGGACAAGAATGATCAAGGCGCGGCAAT
CTTCTTCTAGATGTGTAGCACACTGAAGAAAATAAGACGTACCTTTGACTCAATGTTACA
ATTGAGGTACGTACGAGCAGAAACTACAAAGGTGGTGATTCACTGTTCATGACGACGTGG
TAAACAAGGTGTTGATGCCCAGGTGAGACGAGGCTCTGGGACTGAGATCAGGGAGCTCAC
GTGAGCGCCTGAATATCTGTACGACGATGCCGCAGCAGCAAAATTATTGTGCATTGAGCT
CGAAGCATTGAGTAGATTTTGAAAGGTAATATATAAGGTTTGTTACAGAATTTATAACAA
AAGGTGGGAGAAAGTTGATGGCGATGGTATTGTCATTGTTCAGACGGCCCACAGAAATAC
TCGATATTTTGCTATCTGGTTAAGAACGACATGCAAACGAGACTAGAAAATGGCCTTGCT
ATGAGAATATATTGGGTAGGGGGAAAATCGAATAGCTCATCCATCCAACCTTGTCCTTTT
GGCTGGAGATAATAGAGGCCATGGTTTGTTTGTTTACTTTCGTATCGATAAGAGCTCGAA
TGATATTCGAAAATAGGGGCAGATCTAACCACACCAAGATAGATCGCATACGCACACATT
GCAGCTCGTATCCATCGTGATATTCTACTGCACATGTCTCATGGAATATAATCAACAAAG
TACCTATGCAACAGTTAGAATGCCCATTACCAATCCTGAAACCTTGTTTGGCTTTGTATA
ACACCAGTTGTTATTGAGCAGATGTTTGCCATTGTTTTGTTACCCGCAGTCCACTTTGTG
CCACCTCCTCAGACTCGGGCACACTGTAATCAGTTATTTTCAATCATCCCTCTATTATTC
TACGAAATCATTGTCTTAACTTCTCGAGTCCATTCGTGGAGCCTCGCCACGTTGTGTTAA
TTTGTCCATGGCCACAAAAAAAAAAGGCAGTCCAGTATTGGCCCGTCGCATGCACGTCGA
ACACTACACCCAATAAACTTATTAAAATCAGTCTCTCACGGTCAACGTTATCTGGAAGAA
GTTTATTTAGAACGTTCTTGATGGCCGTCCGAGCAGGGCTGTTAAATATCCAGCCTTTCG
ATCTCACGAGTTATTGGCCGGCATGTACGTAATAGCGCCTTCTCTGCTCCCAATCGACAG
CCACGATGCCAACGCCTATGCCTAACCTAACGTCTGACCGTGAAGGTGCCACTCAAGCAA
CTGAATGATCCTTCCTGCCTCACTTTTGGATTAAATGAAATAGCTACATGCCTGCAGCGA
AGCTGCCTTCAATCCCGATGTAGGAGAGCAGCTCCTCTCATCTACTTGGTCCACGTTTCT
TTCTTTCTTTCTTTCTTTTTTTCTTTTTCTTTTTCTTTTGTTTTTGTCGACTCCGTTCCG
TTGTCATACAAATACACAGAGAGCACCAGGGGTCGGGAAGTGCGGGGAAAGGAAGAGAAG
GAGGGAAACGAAGAGGGCAAACGTGGGACGACGAGCAGAGAGGGACAGAACAGAAATTGG
CAACGTGACCACTTTCCGTATCCAGTGAAATGTTGCACACGATTCCTCCCGCTTGACTCC
TTTCCCCGCCTTACATTCGTTATTGAGCTACCTGCATGGTCTCTTCGTGGCTGATTGCTC
TTGTGCTCCTTTTATTTGTTGGGGAAATCGACGGCCGGTTGTCAGTCGGCAAGCGGGAAT
GTGTGGTTCTGGCCGCCTGTATCGTGATTTTTTTTTTGTGATATCTTATTTCCTTTGTCT
ATTGTACAGTTATCTGCTGTCTCTCCTTTCTATTTTCTATGGAAGCCATATACATACATA
CGTCTGGCTGGAGGTGCCACCCTCGCTGTCTTCCTTTGCTCTCGCATCGCAACAAACACT
GAAAACAGCCAAGCGTGTAAAAGTAACATCATTCATTCATTTGCCGTATCCAAAAAAAAA
TCGAAAATCGCAACCTCAACTTTTCCCTTGTGGTAACCAAAACATCAAAACATAAAACTC
GTCAAAACATATGCCATGCGACCAAGAGAAACGCGAGACCCGAATAAAATGGCAAGAGAA
AAGAAAGCAGATTTTGCATAGTCGTATAGAGAGAAAAGAAGAAACTTTTGTTTGAAAAAC
CCAGACCAAACCTCGTAAAACAAAAACAAAATGCCCCCGATAATGATGTGTTTTTTTGAA
CCCCAAAATAAAAGAAACAGCGCATATAAATCGAGAAAATATCAGATGAATCCGCCCCTT
CCATATGTGTTTTTCCGTATGTGGTATAAGTAAAAGAAATAAACAAGAGACTATGTTCCC
CAGAATGCTGTTGTCCTCCCGAGATGAAAAAAAATTTGTAAAAGAGAATATGAAGAAAAG
AAAGACTTTTTTGGTCGTTAAAAATTAGACGTCCGCAACCAAAAGACCCCAACTGCTATG
CCATGCAAAGAAAGAAGATAAAAAGCAACACTTTTTCTTCGGTGACAAAAAAAACCAGTC
GGGCTCGTAGGGGTATCAAAAAGGTGTTATATTTTAGTTGAAAACAGCCGAGCGCGAAAA
TGCGAAAAGAAGAAGACCTAAAGCGCCGTAGAAATCGCTCGCTCGTCGTCGTTTCGTCAT
CCGTTTTTTTTATCTGGTGTTGCTAGTATCGAAGGAGAATTGCGTTGGGAACTGCATGCT
GGCACTGAGTCCAAACGGATCCCAATCGAGCGCCGGGTCGAGTAGCTGTGTCATAGAAGG
GTAGCCGTTAGCAGCGCCGCTGACTGCACCGCCGGGCGCACCCGCACCGTTACCGTGAGG
TCCACCAGCGGCGCCCAAATTCATTGAAGAAGCCGTCGATGGTGCCACGCTTGTTGCGGG
GCTTGCCAAGCTGAGTGGTGGCGGCGCAGCCGAGAAGGCGGTTGCAGCGTACGGGTTGGG
GCCGGAGGGCGTATCGGGCGTCTCGGTCGGGTCTTCCATAATGTCGTCGGCGGCATCGTA
TTCTTGCTCGAGCTGGTCGATGTGGTTCTGGAACCCGGGGAGTGCGTAGTACGGAGCACC
ACCCACGCCACTGGCAGACCGTGGCGTAGCCGGCTGCGGTGACGGCAGAGGTGCCTGCTG
GTGCTGTGGCGGCGCATGGTGTTGCTGATGCTGTTGGTGCGTATGCTGTTGATGCTGTTG
GTGTGGGTGCTGCTGTTGGTGGTGCTGCGGATGTTGTGGTGGTTGTTGAGGGTGGTGTTG
GTGTTGCGGGTGTGTCGGTTGCGGGAGCTGTTGATGCTGTGGCAGTTGCTGCTGGTGTTG
CGGGTGCTGCAGAATCGGTTGCTGCTGCTGGTGTTGTTGTTGCTGCTGTACCTGCTGTTG
GGCGTGGTGCTGGCGCTGCCGTTGCTGCATTGTCCGTGGCGGTGCCGGGCCTGAAATGCC
AGGAATAGGGCCACCTAGCTGAGCAGCCTTCATTGCAGCCGCGGCTGTGACAGGAGGTTG
CTGGTGTACCTGTGGCGGTGGAGGAGGAGGTGGTGCAGGGGCTGACATAACTGGGCGAAT
CGATGCAGACGGGTCGGAAGCGGACGCAGCAGGTGACTGGCCATAGACGGATGTGGAGGC
GGCAGGTGATGCAGAGTGCGACGACGGGGTGGGCCGACTCTTGGGCGATGCGACGACCGA
AGTGGGCGTGGGATGACCCGGGTTCATACCGACCAGGCCTGCCCCTGGCAAAGAAGTGCC
GCCGACGTCGAGCTTGGGCGCAATGCTGGAGTTGGAGCGGCGAGCGTGGTGGCGGTTGAT
GATGGATCGTGGCATGGCCGGTGGTTGCACCATATTCTGTGGCATGTGTGTAGGGCCCAG
GTTGGGGCTGCCGGTCTTGGCGCGCAGCTCAGCTTGCACATCAATTCCTAGGTGTGTTAA
AAAGGGCGCTGCAGCCAAGAAAGGAGTGTGATCACAAAGACAAAGGGAGGAAGAAGACAG
AAAGAGAAGGAGGACGTACCTTTTTCGAGCAGAATGCGCTCAAGCAGCGAGTTCTTATAG
CGCAGCATTAGACATTCGTCGGCGGCATGACGGTGGGCGGTCTGGAGGTTGTGCAGGTTC
TGCTCGTGCACGCGGATAGTTTCCTCGAGCTGTTTAATGTACTCGGTGCGGCGTTCGCGG
AAGGCGGCCTGCGCCTGTCGGTTGCGTTGCTTCCGCTCCTCGGATGTTGCGTAGATGGGC
TTGCGGCCGCCCTTACGCTTGATGGGCTGGCTGTCCTGTCCATTGTTGCCGTTGGCACCG
CCGTGGCCGCTGCCACCGGCTGACTGAGGGTCCCCCTCGCCGCCGGAGTCTAAGGAGTCG
TCGGAGTCATGATGCTTGATGTTGTCATTGTTGTCTATGGACATAGTGTCTGCCATGTCC
TCGTCGTGGGAATTCGAGACGCTTCAGCCGGTGGGCGGCGAGCGCCTCGAACAGAGCGAA
GGTTGGGGGTTGAGGGGAGAGGAAAGTGGGGAGGTGACGACGAAAGCGAAAGGCGTGACG
AAAAGCCGAAGCGATGCGCCAGACGGGATGACACAGAGAAAAGAAAAGAGGCCCGAAAGA
GTGGACGCGGCCGAACGAAGCGGGTGTATGTGCTTGTATGATGGTGTAAGTGAGGATGTG
CGAATAGAGATCAATAGATCCAAAATCCCGAAAAACGATTGAGTAACAGGAACGAGAGAG
TGACAGAAAGTAATACACAGAGAAAAAGAGTCGCGACAGATCCAGCTCTGAAAGAATCGA
GTAGTGAAAAAAAGAATTGGATAATTTTTTTTCGCCACGGGACGTAGTTTGCGTAGTTTG
CGGGGTGGGTCTTGCCGTATTATTAGGAGAGGGGGAATGAAAGAGGAGAAGCAGAAAGAG
GAGAAAGCGAAAAGCGAGGGAGGAAGAGGAGACAAGAAACAATAAGACCGAAAAAAAGAG
ACGACGAATGAGTTTTAAGAACAAGGGACGAAAGGCATCAACAAAACATGAAGGCGACTG
GGAGAGCTGCGTAAGAAAAAGAGGAAAGGAACAAGGCTGCTCTGCGCGAACGTTGAGTCG
AGGTGTGATGCGAGGCTCTGTGCTTTTTCTTATTTTCGGCCTTTGGCGTCTTTTGGGCTT
TTGGTGCGGTCTTTATTTGGATTGCTTCGTCTTTTAATCCCGTCTTTATTTGGATGATCC
CCTTGTTATTTTCCGGGGCGAATGACAAAATAGGGTGCCGACTTGTCGAGATTCCGGACG
ACTAACACAGGACCGCAGACGCAGGGGAAGGCGTTCGTTCGATCCGATATTCAGTCGCAG
TCGCGTAGTAGTCTCGATTGCAGTCGTTGCAGTCGTAGTCGTAGTCGTACCTGGCTTGTG
GGAAATGGCGGCGCGATCTCCATGCACGAGCAATTAGACAGCTCTCTCCTCCAAGGCCAC
AACCCCAAATAGGAAATAATAGGGCCCTTGCTGGCTGGGGAAATCTGCACACGGAGAAGA
CCGAGCAAGCAAGTAGTCTGGCGACAAGTAGATAGAGATGATGTGCAACGGGTAGGGGGA
GGGGGGGTGGCAGATGGGAAAAAGAGAGCTCAAAAAAGAGTGAGGCCCAGGCCGACCCGA
CCGTTTGGAAACGGGTGCTAGGGGAAAAGGGGACTCGAACAGGAAAAAGGAACGAAAGGA
ACGCGAAAAGGAACAATAGAACAATCAAGGAACACTCAAGGAACAAATCCAACAAGCCGA
AAGGGGGTGTTGTGGTCGAGAGAGAGAAGCAGAGCGATAAGGGGTGGAGGGGGGTGCGTG
GAAATGGCTGTGGAAATGCGGTATGGTAATGATAATGATAACTGGATCGCTGGTAGAGGA
TGGAGTAGAGCCGCGCCGTTGCAGACGGAGAGACAACAGAGCGACAGGGCTGGCGAGCGT
CAAGGCGAAAGGCTGCAAAAAGAAAGGGTCGAGAGGTCGATTGTGTGCTTTGGCTGTTGA
GTTTCGAAAGATAAGAAAAAGGACGATGACAGGTTGTGTGTGAGTAAAGGAAAGGGCGAA
ATGGTTTGGTTTTATGTAATGTGAATTGGGAGAGAGAGGGGGAAGGGGGAAAGGGACAAG
GTAAAGAAATAAAAATAAAAAGAGGGCTGTCCGTCCGGGGGAAGGAGCGAGGGCGCGCGA
GTGGGCGGAGGCGAATATGTGTGCTAGAAAAGAAAGAGCAACGTCAGGCCTTTCTTTTTG
ACGGGTGGTACTTTCCCCTTTTGCCGTTTTTGATATACCTGGGCGATCTGGAGAAATTTG
ACTTTTCAATTTGCTTCTTTGTGAGGATGGGAAGAGAGGAGAAAGTAGTCGAGGACGTGA
GAGGACGGAGAAAGTCAGAGGGTATAATTTCTACAATAGACGACCAGACCAAAAGAAACG
CAAAGAAACGACCGACAATACGTTGTCCTAAATGTCCACGCACCGCCCATTGCTCCTTCC
TTCCCTGCCATTCCTCCCCTTTCCTCGCAGTTCGTGCCTGCCATTTTCTGCCCTTTCCCC
CTCTTTCTGGCCCTCTCCACACCCATCGTCGATGGCTAGCTAAGACTTTGCGGAACAACC
AAGACGGAAAGACCACGAACGACGGAGAAACAGGCAAGCACGAGCGAAGGCGGGCAGGCG
GGCTCACGGGCTTTGGTGTTTTTGGTGGGTGCTTCTCCTCTTGCCTGAGCTAGATAGTTT
GCAGCTGACTTCTCCTCACAGTTGTCATCCCGCTCGTTCTTTCCTTATTGGTGTCATTGT
GTCCTGGTCTCCCTGCCGTGACGGTCATTCAGAGTTTTTCTTGACGTTGAACTCGCTTTG
TTCGTTTTTTAGTGCTTGCCCTTGTTGACGTCTCCACCTGCAAACCGCTGCTTCCTCCGT
CTCCTCCGCGCCGTGCGCTGTTCGCTACAATACAACGCAATCAGGAAAGTGCCCCATACA
CCCAGACTGGGAAGGAACCCCCAATTGCCATTGCAGTCCATTGCAATCCATTGCCACGAC
AGGCCGACCTGCAGTCCGTGTTGGCTGCCTTAAAGTTGCCTTGAAGGCTAAAACGGCTGC
TGTCGATGATGATGAAAAAATAAGGCGAAATTCTAGATGAAAAATTTTCAGTTGAAAAAT
ACGGCGCTGATCTCATTCATTTGGGGGGAGTTGGAGGGTAGGACGGTTGGTCCCTGAAAA
AAAGCTAAGACTAACACCCCGAGCCAACCAACCACCACCGTTTTTCTCGGGAGGCAAGAG
CGGTTGTTGGCCGCTGTACTCGGACTGGCTGGAACCTGGACTCAGCAGACGTCAGATGTC
CCCTACTTGCATTTTCAGTGGTTGTTCATATTTCTACTGCGGCTAACCCGCCAAAAGATG
CACTCAGCAATACCTCGAAGCTGAAGTATTGTAGACAAGGCATAAAACGTACTTGTATTG
CTCTCACTTGAGGTGCGACCATAATCCGAATCTCCATCTCCGTTTTCTGGATGAGAGCGT
ACTTTCTTTCCCGTGATGTATGGTATCTTTCCTCATGCCTCCTTCTTTCTTCGGAAACAC
ACCTACACACCAGTCGCTCCTGCCTGTCCTCAACAAAACGCCACCAAAAAGTACGCATGA
TCAAAGCCGAAAAAAAAAGAAGAAAAAACGGTGGCCGGCCATTTCCCCTCTTTGTTCAAT
GCCCATCTGCCTGGTGTCATACAATAGTGCCCGCTCACTTTTACTGTACACAGTATTAGA
CGAATCTGCCTGCCCCCAACATCTATCGGCCTTTGCATACTGGCCATGGTGTTAGTGGAT
GTGTGGGAAGAGCTGACCTGAGGGACCTTGCCGAAATCGGGTTGTTTCTCCACTGGATTG
CACTTTGCAAGTCTGTAAGGTCACACGCTTTTCGACCGCTATGTCGCTATTTCACTATTG
TCTTGGGGTCTCAAAGCTTGTGCGGAGCAATTGTACTTCGCTTCCACGGCGATCAGCCTA
CTTACAGGCCACGGGGACAAGATGAACGGTGACGAGAGGAGGAGGCATGAAGAGGAGTCA
CGAAGAAAAAGACATGCGAAAAGAGACGAGAAGAGGGGAAAGCACCACGTTGGCAGACTC
TCCTTTTGTCTGCATAGGTCTTGCAGTGAACTGGGAACTGCTGAGTATGAACGGACAGGA
CAGGCGTCAATATGCAATGCGCTGTCGACCACGTATGACTATGTTGCGTGTGAGAGTATG
GGCAGTGTTAACGGCAAAAGGCCTACTCAGTAAGAAAATTGCTGTGTCGCACTCACTCAC
ACTGCGAGATCGGGGACGCCGGTTCCTGCCTTTCTTTCAAGACTTGTTCCTGCTGTCCCT
TTGCTCTTTCCTTTTTGATGGCACTGTAACGCTGTTCTTACAGCTAGGTCGCTCCTGCCA
TTACATGTATTTACAGCATCATCTCCGTGTCCCTTTCTTCTGATTTCTCTCGCAATAAAT
CATAAAGAGTGGGTGAAAAGACGGAAAACGTCTGAGAATGATGTGCTGATGCTGGTGGAC
ATTATGGGAGAGTGGAGGAGCTATCTTGTGAAATGCAAAAGAATTGCCCGAACCAATCAA
TGCCTGGCACGACGGGAGATGGACGTTTCGGGTCTCCAGCTTTCGCTCTTTCCCTCGTTT
TCTCTTCCTTCTCCTCTCCAGAATTCCAACGATTTTGCTCTTTTGCTTCTTTCCGCGCGC
CGAGTCCAATTTTTCACGTCACCTGAGCGATTTGGCGAGGGAGGGGGCAGGACTTGAAAA
GGGGGGAAAGGGCGAGCCATTGGTGTCTTGGCACTTTTTTTTCTGGGCACTTGTTTTTCC
CGCCCACCAACGACCGACATCCGCTTGCCGCGCAGTCACCTAATTTACACTACCGAGACT
ACAAAGCAACAGAGGGGCGGACCCCGCCGACGCCCAAAAAGTGACCTGATTTTGTGTGCC
AATTTGGTGACATTTCGAGGTACCTCGGCAGAGTCTGGTCAATGCCCATGTAAACGGCAC
TGGAATACTCGTATGTATTATTCTCTTCCCTGTCGCCCCTTGTACTGTGTATCCTTTTAC
ATCCAATTCCGCACTTCCAGCCCTTCAGCTTTGCGTGCAGCCAAGGTTGAGTGGTTCTGG
AGAAAAGATGCTTTCGTGGCACAAAAGGACATATTCACTGCCTCTGCTGAAGCGACCGCC
GCCCGACTCGCTTGCCGCATGTGGCCTATTTGGGTGTGTTATGGCGTTTCTTTTTGAATG
AGATGTGGAAACAGTAAACACACACTTCCGAGGAGTCGTGAAGCGAGAACGATACATGCA
AGTCGACAATATAAAAATATGGAAAAGGAGGCAAAAGGGACACGACAAACAACAATGGTT
GGCGACGAAAGAGTGCCTATGCCCATGAACAGCGGTCACTCGCTCCTTCCTTTTTTTTTC
TTTTTCTTCGGCGAGCCTATGGCTACGTCGGATAATACGGCCCTCGCCTTCCTTCTCGGA
CCTGCCCATGCTCCTGTCGTCTTCTGTCGTATGTCGTACGCATACGCAACAGGACTTTTG
TCGTTCTCTCGTCGTCAGCTGCCCGGCTGTCGCTAGTTCTTTCGTCATTCTCACAGCCGC
TTCGCTTTGCCATCTTCTCCTCTTTCTTCGAAGGATTGCCTTTCTATGGTAGGCGCTAGA
GCCTGTGCATCATCTCGTTGGGTCTGACGACGTTTCTGAAGCAAAAGGCGTCTCTCACAA
AGAGGAAAAAGTAAAGAAAATGCGACAGGGGAACGAACACTCCGACGTCCGCTGCCGGGC
AAGTCTACCACAGTATTGAGGATGAAAGAAAAAGCCGCGATGGTCTGAGCTTCTGCGCTC
GTCGAGTCGAGTCGAGCATCCCACTGTTGTTCCCACTGATCCTCCGAGTGCATCCCACTC
TCTCCACAAGTAGCAGGAGGTGACCCCCATTCCTTCCTTCCCAGACGGTCAATCCAAAGG
GCGCTCACGCCCATCACGCCCACAGCTGGCAGCCTGCAAGCCTGCAAGTCTGCAAGCTTT
CTTCCCAGAACCAATAAAATGCCCACCCACCCACACCTGGCCAGGGAAACGAAATGACGC
GACACACCTTGGAAGCGCCTTTCTGGCTTTTCTGTTCCTCTGGCCCTGCCTTTCGACACC
TTCTAGAAGGATTCTAGCGCGAGAACATTTATGCCTCGTTTCATCCATTGCGGGCGATCT
GCTGGCAAAAAGGTGGGGACTCGACAGGGGCATATCTGTCGAGGAAAGGAAGGAATGGTG
CGCGGAGCATTGAACTCTTTCTATCTTTCTACATACATACACGGCAGTCGCATAGGACTC
GAGAAAGCGGTCGACTCGAGGAAGGCGCAAACGACGTGCGAATGAATATGCGTAGGCACA
CCGTCATTTCTCAGATTTCCATTGTCTTTCCTCCCAACACTCTCTTGTCGTCTCGCTTCT
CTCATATCATAGGCTGCAGGAACAACACCGCCTGCTGGTCATCTGAGTCGATGTCTGCTA
CCCCCATGTCGTTCCATCGAATGAAGCTAGTATCGAAATGTCGGAGCAGCCAACATACAA
GAAAGTTCCCCACGTCGCCAAAAAAGCACGAGCCTCACACCAAGACCCGTGACGGGCTCG
CCGGAATTGCAGACCAACTCAAGCGGCGGAAGAGGCACACACCATTGCACACCAGGGCAC
ACCACAGAGAGGCTTCACCCACCCCTGATATTACGACGCAGATAAGATGGCACGGTGCCA
GCAGCGACCAGCCAAGCAGGGCCGCCAAACAACCTGGTTTTGTCCCGATGGGCTGACGGG
GTATTGGAGCGACGATACACAGGGCAACTTGTCGATGGTGTGCTCGACTGTTCTCCGTGC
CTGTTCATACTCTTCATGGAAATATGCATAGAAGGTTTGGAAGCTTTCCTCTTTTCGACG
CAGACCTCACCGGTCTTGGCAATACCCCTGGTCTCACCACCCTCCCCCTCCCACTCTGTT
TTTTTTGTCTCCTTTTCTTTCTCGCATCTCCCCCTTGGCAGCCCGTGCCCCGCGGATCCG
GCACTTCCCTGATGCGCATCGGTGACCCCGGAGTCGACTGCGTCCCTGTTGTCCTTGCTG
TCAGGGCACCGTCGTATGGAGAGGGAGGGGGGTGGGATGTTTGAGTACGTCCTGCTCCTT
ACGATGGATCAATAAAGCAAGGAAGCAATAAGACGTCGAAGCAATAAGACAGCAAAGCAA
GATGTAGAGATGCGATACGAGCATCTCCTTTCCATTGCATCGACTACTAGCTCCCATTCT
GTACACAGTAGAGGTAAAGTCATACTATCATCTCTCGCTGCCGAGTCTCCGAGAGACAAA
ACAACTATCAGATCTCGTCAACTCCGGATGAGACAAACATTAAACAATGGAGACGTAGAT
GGAGGCGTAGAGTAGTAAATGGGGACTCCACAGAGTGCGACAGACCGCATACTGAGCAGA
AGTCAGAAGTGTCTGGTTGTAAAAAATCAAACATCAAAATGACATCTGCAAATCAAAATC
ACCCTTATCAGAGGGCCCTTTCCTCAAAGTCTTGGCTGCCCAGGGGAACTTTCTAAAGCT
CTCCATAACACGGCAGAGCCGCCGCCAGGTCAGGACGGACCACTCCAAAAATGCCGTGCC
CCTTGCAGATGAGGACCGGGCAGTCCGCAAGGATGGCACAGCACTCGGATGGTCAGCAGG
AAAGGTCGATCGACGAAGCACAGAGGTTATGTGTCGGTTGTGCGCAACACAGACTATGCA
CGCACAGGTGGTTTTGTACGGAGTACTTGGGTTACAACTTACACGCTAAAAAGACACATC
ACGTGCCGTGTCACGTACTTTAACGCTGCCCCGCTATTGGCTGCCCTGTTGCTAGTACAC
TGCAGAGGGAGCTTGGGCCACGTCGAAAGTAAACAAACCCCTTCGCTCCAGCCAAACAGA
CGCGCCGCTGCTCTTTTCCCACCAAAACACACCAAAACACCAGCTTTTTGTCGTTTTCTT
CCGTCCTTGTTCAGGCCCTCAACCCACTACCCTCTTTTTTTCCTTCTTTTCTCATGTTCC
TCTTTGACACTATTTTGTATTCTCCTCTTTTTTTCTGCCCTGGATAAAGAATGCGAACCA
CCAACGGCGCGTGATCTGGGATCATCGTTTTTCGAACGTCAATTCTTGCCACCTCCAATC
GAGACAGACCACTGTTTGTTTCTCTTCGGTCTCCTTCTTGTGTCATCCATCAAGTTGACA
TCATCGCCGCTCTGCCTTTTGTGTCGGTAGTGGTGATATATTTCGGTTGCGTATTGCCAG
GGTTTGTTTACTTGCAACCCACATCCCCAGCTGGTCGTGTCGTATTTCTCATCTCCCCGC
TCTCTCTCCCACTCGACATCTTCCTTTATTCTTTCATTTCGACACTTCTCACCACCAAAC
CACCACCACAACGCACGATCCACCTCCTCGTACTTACCGGACATCGCCTTCCTTATCCAT
TTTCAGCTTCTATAATGGCGCCGTTCACTCGACGCCGCTCGGCTCGGCTGGCCAGCAACT
CCAAAGTAGGACTCCATTTGCCGTCGCGTGTCTGTTTGTGTCCCTTAACTAACGCCTTAT
CAGCCCACCGGAGTAGCCGCCACGCCCGACCTCGACTCCCTGACCGAACAGATTGAAGAG
CAGCCTTCCTCGCCGGCGGTTCACGCGCCACACACGCCCGCCGGCTCTTCGCCTGTCAAG
CCCTCCAAGTCCGAGATGCGCCCGGGCAAGGGCAATGGGGCCATGGCACCACCCTCTTCG
GCCCTCCGTCTCGGCTTCACCGACATTGGCGACGCCAGCAGACTGGAGAGCCCAACCACA
GCCAAGAGCAACAAGATTGCCGCATCCGCCACCCTCAAGGCTGTCTTGCCTGAAGACGAT
GACAATGAGACACCGTCCAAGAAGCGGTCACCTTTGTCCTCCATCTCGCCCTTTACTTTT
CGCTTCTCTCGCCTCAAGGGCAAGGCAACCGCCGCGACAGAGGAGATTGTCACAGAGGCC
GCTTCTTCTGCCGCCCCTAGCCCTAGCAAGGTCATGGGCACCCCCGACCTGGGCTTGAGC
GACGAGGCGCGTCGTATGATGGAGGAGCTGCGCGAGGAGGCACAAAAGATCCGTGCCGAC
CTCGAGGTGGAGCGAGACCAGGAACGAGCCCGCGAGGAAGAGGACATTGCCAATGGCCGC
AAGATCGCCAAGCCCAAGAGCCGTGCTGGCCGCTACAGTGCCGCCCACACGGCAGAGTTC
AGTAAGATGGACTCGATTGCCAACCACCCGTCGGCCTTCCGCGCATCGCGCTACACACCC
GTCAAGTCGACTGCTGCGGCTACTCCCTCTGTGGCAGCCGCTACCCCGGCCATCTCTAGT
CAGGCGCGTGGTCTTAAGCGGACCCAGTCCAAGGCCAATCTGGACGAGACGCCTCAGGTC
AAGACGGCCAGAACGCCAGCAGCTTCTGTTTCTGTGACTGTGCCAAGCTCAGTAGCTGGC
GCGAGCGTGTCACCAGCGAAGAGACCCAACAACCCTCTCTTTGGCAACAACCAGGGCCAC
GGCGGTGTTGACAACAAGCCGCCTCAGTCTGCTCGCAAGGGCAACCTTCTGTTCCCTCCC
GCGACTGCAAGCAATAGCCCGCAGCAGCCCATGTCGGCCGCGAAGCGCATCAAGCAGAAC
ATTGGCGATGACGCGTCGAGTAGCCGTCCTGTGTCACGCGATGGTAGCTCCCTGCCGCGG
CCTGCCGGTCTGGCCAGTAGTGTGTCCAGCCTCAGCCGCTCGCACACGACTGCCTCGCTG
CTCACGCCAACCAAATCATCATCCTCTCTGGCTCGCTCAACAAGCGTTAGGACTCCGGGT
ACGAGCACGGCCACTGGTACAGGCACAACCGCCACTGCTACTGCAACTGCCAACACGAGC
AGCCACCTCCAGAACAAGACACCGAGCAAGACGCCTAGCAAGACGCCTCTGCAGCTATTC
TCGGCTCTGAAGCGGTCGGCTACGACCAGCAGCCTGCAGACTTCTGTGCGCACGCCTCCT
GCTGCTGCGTCTACGACCAAGTCGGTTGAGGCCGAGAAGCCCAACGTGAGTAAGCCTGCG
CCGGGTTTGTCGCGTGCCATTGGATCCATCAAGAAGACTACCGCACCTACCTTCTCGACT
TCACGGGCACCCGCTCAGCCGAACACGAGCGCAGCGCGGAGCGTGATTCCTGTCACGACA
TCCTTTGGTCCGACTGTCATGGCCTTTTCCAAGACGCCCGCTCCTCCTCGTATGGCTGAC
CGCGTCGTGGCTCCGCGTGTGCCGGCTACTACGCCGCGCCGCAAGCTGGCAAAGCGTGTG
GCCTTCACTCCTGGCACTGCGCGTGCTCTGATGTCGGAAAAATCACCTTCTCTTTTCCGG
TCTGGCATCCCCCGCTCCGCTTTGAAGAACACTGGTGCTCAAGAGTCGGAAATGCAGGTT
GACGGCAAGGATGATGTTGCGGACTCGCCTAGTGTGCGTCGTCGCTTTGGTACCACCATC
TACTACCCTGATCTGTCGGGACACGAGCTGCTGGGCGGCTCGTCTGGCTCCGCTGACATT
GAGGAGAAGGCTATCTCGCCTGTTGTGGCAACACTTGCTCCCCCCACTACGGCGGCGCCG
CCTTCTGTCCCCGGCACCTTCACATTCCGCAGCGACAAGACTATCAACTTTGGCCAGACT
TCGCCCACTGGCTTTGGCTCTTCGCCTGGCCAGGCCAGCCTGCGTCAAGTTCGCTCGTCA
ACGTCTGCGGTCCCCAAGATCCCGGGTAGCTTCCCTGGCACCAGCCACGTTGGCGACGTG
TACCAAGCTCTTGTAGCTACTGAGGGTGCCAATAAGGAGAATGCCCGGCCCGTAGCAATC
ATTCCGCACGGCATCACGAACAAGAAGCGCCATCGTGTGAGCGAAGCTGAAGAGGTAGAA
GAGGAGGCAGCTGAGCGTGCCGCCAAGAAACGCAAAAACGCTCCCGTTCCCGAGGGCGAG
GCTCTTCTTGCACCTCGCCTGGTTGGCAAGACTGTTCCTCCTTCGACTGGACGCAACACC
ACTTTTGGTGGTATGAGAAGCTCGCCCCACAAGACGATGTCTCCCCAAAAATCGGCCCTC
CACAAGTCATCACCGCAGAAGACGATGACACCGCAGAAGACGGTCACTTTCTCCGCCGCG
CCGAGTGCCAGTAAGACGCCCGTTGCCGGAAAGATACATAGTTCGGCATCACCTAAGAAG
CGGCCTATTCTGAGCATGAGCCGCTTGAACAGTCTGGCACGGCCGAAGCTGCGGAAGTGA
AAGACTTCACCTCATGGATGAAAGATGAAGCGCGTGCGTTTTTGCGACTGCATTGCATCG
GGCAACAACTTTGTTGGACCTACGGTGCTTACATCCGTTGGAGCTCTGAACAGAGTGGCA
AGGAGAGTGTTTTGATACGATATTTTGAGATTTTTTTTTTTTTTTTTTTTGCTTTAACTT
TGGAGGCTGCTCAGCCTTTCTAAGAGCCTTTCTAAGCATGGCGCTGGCAACTTGGGGACC
ACAAAAAAAAGGCGGAAGCATTGCACAAGCGCGTGATGTCAAGTGTGCCCTACAAATGTT
TGGGTGCCTCGGCCTTCTTTTCCTTTTGCTGCCAAACGACCCTCTGCTCTGTGTATACTA
TTTTGCGACTTTTTGCTATTACAAGTTTGGGAAACGGATAGGGAATATTGGCCTTGATGG
CGGGCTCACGGAACAATCGGGTGGGACATTTAAAAACTGGCATCCAAGTCCCGGAGTAAT
TTGATCTTTTTTGACATTTACAATGATGCTTGAATTTGGTGAGAGGCAGTGTAGTGATTG
AACGAGGCATCGGATGTCGTAGATAGAGGTGACGTGAAGCGTGCTAATTGCACAGTAGGC
TGCAGGCATAATGCGACAATATTTGGCGCATCTTTGGTGCTACTTAGCACTTGTATCTAC
ATCTGCGAGTAGGTTAGTCACGTGCAGATATGTACCACTCGCCTTCTAGCGACAAGCTCC
CCGACCTGCGACAGCTCCCCACTAAAACCGACGTCGCTCCTTCAATCCACAGCCTCCTCT
TGAACTTCACCACATTCTTCACCTCAACTAGATTTCGCCATCCAGCGCGCACGTCCTTCA
CAACCGCAGCCATGGCACCCATAGGACACTCTGCAACAGCGCAGGCGGAGAGTGAGTTCT
GTATCTCCTCGAACGCTATCAATTGACACCTACTAACCCAGTCAATAGCCGCCATTCGCG
ACACCATCCAGTCCCTCTACAATGTCATGCTCCACACAAGCGCCTACGACGCCGCCGGAT
CCCATACGTCCCTCGATGCCCTCGTTGCTGAAGTCCGTATTTTGTCTCAAGCCTTGCAGG
ACGTCAACAGCGTCGCCGAAAACGACAATGACGGAGGACGTGACGCGCCCGTCACCCTCG
AAAGCACCGGCACAGGGCACCGCAACCTGCCCTCCGTGCCCCGCGACCTTGTCCAGTACG
TCGAGGCCAGCCGCAACCCCGACATTTACACCCGCGAGTTTGTCGAGCTCGTGCGGCGGA
CGAACCAACTAAGGGCGGGCAAAAGGGGCGCGTTTGCCCAGTTTCGGGATACTCTAGCAG
GGCAGATCCGGTCGGCGCTGCCAGAGCTGGGCGGCGATGTCGACCGGATCATGGAAGCGA
CAGCAGAGGACCCGGCGGCAGGGCGTGGGGAGCCATCCTCCAGCACAGGGGCCGGGCCGG
CAGGCCCGGCCACTGCCGCCTCCACCACCTCGTTCGACGGTAGTAAGACTACTGTCGTGG
GAGACGGCGAAACGCCGGCCAACACCGCTTCTGGGGCGGCACCACCCGCTAACCTGTCGG
CCTCTGCCTCACCCTCGGCCCGCGGGAGCAACCAGGCGGGTGCGGGTACACCGTCGGGCA
ACTCAGATGCGGGTCTGAATGCGGCCTCCTCTACGTCGGCCCCGACGACAATCGACATGA
TGGGGATTCTGCCGTCGACGCCGCAGCCGATATCATCTAGTAGTGGCGGGGCACCAGGTG
CTGGTACCGGAGGCGCGGCAGCGGGCGGCAGTGGTTCGGGTGGACAGGATTCGATGGAGA
CGTCTTAAGGCGTCGCACGGGAAGGGAAAGTAGGGATCCGAAGGACTCGACACATGTACA
AACAGAACATTTTATGTAATATATACCCCAGGAGGCGTTACGAATGGCACCTCGATGCTT
TCATCATACAAAATAATAAACAGACATACCATATGCAAGACTTCAATGGTTCAGTTACGA
GTCGAGACGTATTGACAGTAAAAAAGTACACTTTCTCCATTGTCATAACCGGCGATTACG
CACAAGGAGTGTTCAGCATCAGTAGACGAAGACAACTGACAATTACTTTTTTCAAAGACA
GTTAAGAAGAAGGTAGCCCCAGCCCATAGGGTATAAATGATGAGCTATGCAATGCAAGAG
AGATGAACAATAACAAAAGTAGAGACAAAAGACAAAGAAAAACAAAAACGCCATCCCCGT
GAATAAAAACAATCATACACTCCTACACCAATGCCCCCATATAAAACATAGTTACTCCGC
TGCCACCAACCTTTTCACAATCGCGAGCTACTCCTACTCCGCCACGGCTTGCAGAGCCAC
TGTCAACGGCACGACACGCAGGCTGCGACCGCGCTTAATTGACGCCGAGGGCGAGGTCAC
ACCAGGTGTTGAAGCACCCGCAGCCATCCGTGTCGGGCTCAGGTCGTCGCTCCATTTCCG
GAACACGCTCTTGAGGTCGCGCGGGATGCCTTCGAGGACGACCGTGGAGATGGGCACAAA
GGGACGGTCCTCCATCCCGGCGGCCAAGATGGCATACTCTTGCGCGAAATCGAGCGCGTT
GCGGAACGCCGAGTACTGTGTCTGCGACTGACGGCCGACGATAATATACATTTCAAAGAA
CGCGTCCAGCACGAAAATACCGTCGGCGGCCAGGTCGCGCTGGTCGAACGGGTGGATTTC
GGTGATCTAAAAGTCAGCCACGGGCAAAGAAATCTGAGTAAAGTAGGGGAGTTTATGCTT
ACCTGCTTCGAACCCTCACTCGACTGGAAAAGACGGCGTGCATAGCGGTCATACTTGGGC
TTCAGACGCCAATGGTCGGCCGAGCCGGGCTTACCGGCGCGGCTGCCCTGGAACAGGGCC
CAAAAGTTGGCCGACTCTTTGCCGTCCTCAATCTCGGCGAGCTCGCCCATGAGGGCCAAG
TCCATACCAATCAGCCGTGCACAGCTGAGCTCGTCGACATTGCTGCCCTTGCCCTTCCAC
AGATAACATTTGCCTTGTTTTGTAATTAAGTAAGGGAAGCCGGAGCATAGGCTGGCCGGC
TCAAAGTCGACCTCGTCAAAGGCAATCTGGCCCAGGTACTGGCGGCCACAGAACATGGAG
GGAGCCAGCGAGTCGTAGGTGTTGCTAGACCCACGGCGGATCGTGACAATGCCACCAAGA
GCCAGCAAGAACTCGGCCGTCTCTTTTCCCTGCTGTAGTTGAACAAGTGTACCACCGACG
GCCCGGGCTTCGCGGTTCAGGAACACCTGGACGTCCTGGACCATGGACGCAGGGACATCG
TCACCGGACCAGAAGTAGACTTCGGTCGTCTTGCGACCGCTACTGCTGCTGGTAAACGTG
TGCGGGCACAGGTACATTTCGCGCTCAAACAGAACACGCTCGTAGTGGGCGGGCACAGGC
TGCTTCTTGCCGTCGCTCGACACGCGGTACAGCTGTGCGCTCAGCGTCTTGATCTTAACG
TCAGTTTGCGGGCGGTTGGCCAGAATGTCGGCCGTGTCGACGCGGTAGTTGCGGCTGGGC
CGATCGGGGCCGAAGAACTCGTTGAGGACCACCGTCACTTCCTGTGCCTGCTTGGTCGGG
GACCGCATGGGCGAAGACAGAGCAGGGGAAGCAGGCGCCGAGCCCTGAGGCTCAAGACGC
ATCGTCGACGAAGGTGTTCTCGGCGGCTGCTGGGGAGAAGCGGCTGCCAGAACAGGAGTA
TCGCCGCCAAAAACCTTAGACCGGCGGAATGTACCAGACGAGGCAGACGGTGGCGAGGTC
AGGCCTGCGTTCGCCGGGCTAGTTGGCTGCCACTCGTTCTTCTTAGGCGAGACGGGCGCG
ACGGGCAGGGGACGGGCACTGCCACCCGTTTTCTGGGGCGACAGTGGCCGCGGCGTAGGG
AGCGGGCGCGCACCGCCCGTCTTAGAGGGCGACAGCGGGCGCGGGACCTCAACGGGCTGG
CTGACGACAGGCGGCTGGTTGGCCGACTGTTCCAAAAACTTGGACATTCTCTTAACGTCA
ATTTTCTTGGGCGACGACGGCTGGGACACGGGGGCCGGTGCGGGCTCTTCAGCCGGCTTC
TTCTCAAAGGACGGCTTGTTGGCAACGGCTGGCTTGAACGGTTGGCTGCTGCCATTACGC
GCCACAGAAGCCACTTGTTCGTGGATGTTGATCTTGGACGGTGTGCCGTACATGTTGGAG
ATTGGCGACTTTCGCGACGAGGAGTCCACGAGAGAAATCACGTTGGCCGCCTTGGAGGGT
GTCGGGCTGCTATCCTCAAACTTCGGAGAAAACTTGTTGGCCTTGGACGAGTCGACCAGC
GGGATAACGGGGCTACCGCGAACGCTGGCGGGCTTCTGTGCCGGCTCAGGGGCCGTCTTC
TTGCCGGAGTTGCTAGAAGAGTCCACCAGCGAAATCACCTGGGGCACGACAATGTCGGCC
TTCTTGGGCGTCGTTGGTGGTGGGACCTTCTTGGGTGTGAGAGGCTTTGCAGGCGCCTCC
TCCACAGCCTTTGGTGACGGCGTCGACTGCTGCAGATTGGATGGAGCCTTCCGACGCGGG
CCACGAGCACGGTTCTTAGTCATATGCGTCAGCTGCGGGCCAGGACCCGGTGGCGGCTCA
GTTGCGGCCGAGGAAGATGCGGCGGGCGAGGACACACGGCCGCCCAAGACGGGAGACGCT
GCAGAGTCTTCGCTCGGCGAGCTGTTGCCAGATGACATGGCGGGAGGTCCACGGGCCAGA
AGGCCAGCCAAGGCCGGGTTGAAGCGGCTGGCAAGAGCACTGCCGCCACTACTTCCGGAG
TTACCACCAGGGCTACCGAGACCGCCTATCCGGGCACCAGCACGGCCAACAGAGCCAAAG
TTGTTCTTAACAGGAGGCGACAACACCGGCTCCGGCTCAGCGCGTGTTGTGGACTCTGGC
ACTTCAGTTGTGCTCGACCCAGATAGCGTAGATGCCGTGCTAGAGCGGCTAAAGCTGGCC
GGGGTTTCCGAGGCGGAGGCAGAGGCAGCGTCTCGAGCAGAAGAGTTGTTCTCACGAATC
GACCGCGCCGCCGCTTCGGCCATGGCCTTGGAGGGAGACGAGTCTCGCCGATAGGGAGCC
AGTGAACCATTGGATGTCTGAGAGCCGCCCGTCTTATTGAGCACAAGTCTCTTGGCCACA
CCCTCAGGCACGGGCGCTTCTTTGTCCTTGGCATGCGCGTTTGTCGAGATGCCGCGGCCT
TCGGACTTGGCCTGGTTGAACTCGGCCTTCTTCTGCATAATGGCATCCTTGAGCTCATCC
TTCTTCTCGCGCGGTTTGGGCCCGCCCGTCACGTTAAGGGCGGACTTGCCACGTGTAATG
TTGTCCTTGAGCACATCGGGCGCGACGTAGTTTTGTGTCTTTGTGCGGCGGAGACCCCCC
ACAATACTCTGCAGCTCGTTTCCATTGCCGGCACCGTCCTTCTTCTCGGACGGTAACGGC
TGCCTCGGCTTCAAGGCCGCACGGAGATCACTGCCCTTGGGCGGCGGTGTGGGCTCTTTG
GGGAGGGAGGCGGCGGGTTTGCTCGTCGTGGCGGCAGCAGCACTGACACTACTAATAGAC
GAGGACGGTGTGTGCATGGAGATACCGAGACCGCTGCGACCAGTCAGGGGTGTAGCTGCT
GCCACCGGGGTGGGAGTAGCGTTGGCTGCAGCCGTGCCCATGGGGCCCGACCGCAACAAT
CCGCCCGTCTTGACTTCGTGCTTCCGGGCGACGGGCGGCGGTGTCGGGGTAGCTTCGCCG
GGGTTGCTAGCCTTGTGTTGCTTGGCCTTGTTCAGCTCGACCATCCAGGCGGGCTGGTGG
TTGTTAAGGGCTGCCACTTTGGGCTTGGGCGACTCGGGCTTGCTGAGCGCGGCATCCAGC
CAGCTCGAGGTCTTTGTGGGACTCCAACGGCGCGGATCCATGGTCTTGGAAGGGCTCGAG
GGTGGTGTGACCTTCTTGTCTTCTTCTGTTTCTTTGGCGATGGTAGTAGCAGCCTCCTCT
TCTGAAAAGGTGGTCTGCAGTCGTGTGGGCGTCGACGGACGGCTGTTGTTGGCCGACTCC
CGTCCTCCGTGGCTCGAGGTCGGGCGAGAGGTTGGCTTTGTTTGTGCGGTGGAAGTGGCA
GAACGGCGGGGACCTTCAAGAGCGGCGCTCCTGGCAATCGAATCGGCCCTGGCCAGGCCG
GGCGGGGAAGTGACACTCCAACGTTTCACGCTGTCACTCCTCTTCATCATAGCACTCTGC
ACAAAACCACCGGCACCCTTGGTCGGCGACAATGGCCGAATGGGCGATGTACGACCGGAG
GGGGGCGAGACAATACTGTCCCGGGGCGAAATGATTGAGGATTCGCGCGGCGACACGAAC
GAGTCCCGTGGCGAGATAACAGAAGACTCTCTCGCCTCCCTTGGCGGATCGAGTTTGTGC
GACGGTGTCGGGGGTAGAGACGGGCTCGTCTTTTTGGCGATACTGGCCTGCAGCGACGGC
GAAAGAGCAGAAGACGACGAGGAGGAGTGCGCAGGCGGCGGGGGCGAGAAGCCGCTCCGA
CTAGGCGTGTATTCGGGTTCAGCCGATGGGCCCCGACTCAGACCGGGCAGCCGGGCACTG
GCAGCGTGCAGGTCCTGGCGATCCTCGTCCTCGACTTGCGAGCGGCGGTAGGCAGCCGAG
TTGGCGCCGCGGTCGGCGGTTTGACGAAACCAAGAAGGGTCTTTGGCCCCGAGAGCTTGA
GCAATCTGGTCGCGCGAAATGGGAGCGTCACCGCCACCAGCGTCTGTATCGACAATCTTG
GGTTCGGGCGAGAGGGGCGAGGTCTTGTCGGCAGCATTGGCAAAGGACGACGAGATGGAC
GACCGCGCAGCTGCGTTCTCGGCGGCAACAATCGAGAGCGGACGGCTCCGCGAAGACCGA
TCAGGGCCGCCGGCTGGACCGCCACCACTCGACGAGGGAGGCCGTCTCTGCTGCCACGAG
AGCGTGGGCGTCCGCGACAGGGACGAGCCGGCCAATGCTGAGGATGCTGTTGACAATGAT
GTCGGTGTCTTGGCGTCGGCGTCAAAGGGTGATTCGTTTTCTTTTGTGGGCGAGGAGGAA
GTCACAAAGGACGAGGAGTGCCCGAAAGAGCCTGACGACGATGAATCGAGGGCCGAGGCT
AAAGCTGCAGAGCTGGCCGATACGCCGTTGCCGTTGTTTTGTTGGTGAGAAGCTCGAGAG
GTGGGACTGCGCGGGCTGCCGAGGACGGGGGGCGAGGAAGAGAGTTTCAAAACGTCCGAA
GTCTGGGAGCTGTTGTAGCGGTGATGGGACGACGGCGGCGGTGGTGTGTTGGCAGGAGAC
GACTTTTGGGGAGAGATGGACCTGGCACGTTCTGGTGTATTGTTAGAAGGAGGCACAAAG
GGAAGGAGCAACATGGATGAGGAAACAGCGACTGGTGGGCAGCATTCAGACGGAAGGAGA
TATGTGCCGAACCAGACGAGGAAGGAGCACCCCGTGACATGATCGCCATGATGCGCATCA
CCAAACAACATCTGGCCACCACAGCACTCCTCTCAATGCAAAACTAGTTGGAGAGGGGAC
GACAAAAGAAAAACTCACCTGCACGGCGCGCCTGGCGCTCTCGCTTGTCTTGCAGAATGC
GCTCTTCCAACTCGCGTGATCGGGCCTCGTCTTCTTCGAGCCGGCGATCCTTGAGCTGCT
CCACCGAGCGTAAGAAGTTGGACACCTCGTCCGACATTTTGGAGGCGATGGTGGTGTTCG
TTGAGTTGCAGTTACTGCTGTGGTTGTGGTTGCTGCTGCTGCTGCTTAATTGTCGATTAG
GTGCGGCACCTGGTTGTCTTGTTCATCCGGCACGAGGCGGGCCCGCAGACATGACACGCT
GAGACTCGGAACGTTTTGTGGTGGGGGTTGCAGAGATAAAGAAGGGACGATGAACGAAAG
CCGGCTGAAATGGGCCGTCGGCAGCAGCTGATCGATCGAAAGAGCGTGGGTGTGTGTAAA
GGGCAGCTGTTGCTGTTCGAGCCGTGTCGGGGGAAGAGTTGAAAGAGAGTCGAGGAAGAA
GAGTTGAAGATGGTCGAGATAGTCGATAAACGATAGACAACTGTGCGAATTGTCGACGTC
AATGGAAGAATAAACAACGCAAAGCGTGTCGTTGACTGGATCGCGAGAAGAAGGAACCGG
GCGCGAAAGTCACGATGGGGCCAGGGGAATAGAGAAATGGGGGGGATACTGAATGACTAA
GATATGATTCGGAAAACGTCAATTGTCACGAAAACTCAGAAAAACACACCAAAAACACAC
CAAAACACCAAAAGGACGATTGTTACGGGGTCAACTCTAGCGTGGTTGAGCTCTGTTTAC
TCTCGACAGGTGCCCGCTAATCACGCGCGAGTTTGGGGTTCTGGTGGATTTGGGTATGTT
TACGGAGTACACTGCGGGCAGACAGCGTCGTAGCGTCATTCGGCTGGGCGGGCTCACGCT
GACAGTGGTGCGCTCGGTGCCCAACGCGTTGTCATTCGCTGGTTCCAGGCAGCTGCCGGT
TGTTCCTAGCGCCGCCTGTGCCGCCTAGCGCATCCTAGCGTGTGGACGTTCAGCGAGTCT
AGGTGCAGCATCAGAGTATGTCGCAATATCGCGCTGTATCCCTGTTTTACAGCGGGCAAT
AAACACCAAAAACACACGAAATAAACAATGACGAAAGCACATGCAAAAGGAGTGAGGTCT
TTCTATCTTTTCAAGTTTTATTCGTTGTGTTATTCCTAAATGTTCTATGTTTGCCATGTA
CTATGGTCCTTTCAGCCTTCTCGACTCTTCTCTCAATGTCCTTTTTGTGAGACAATTGCC
CCTGACCGCAGATGAAGCAGAGCGACAACGCCAAACTCCCTGGACTCCCAAACTGCCTCC
AAGACACCTGACCTGCAAATTTCTGCAGTGGAACGAATATCCCATTTAAGAACGTGTGCA
TGGAATACTCTGACTCTCTGGCATTCTGGCACTCATTAAACAGTGCGTTCTCAGTCTGCG
GTCTGACAGGAGTGAGCCCTGCACAATATCGTGTGACGGATGATCGACCATTCAGGGACC
ATCCGTGTTTCCAGGGATGGGAGAGGGTAAGAAGAAGTGCCGGTGCACAAACATGAGTGT
CGTCGATGGTGGAGATTGGTTCGAGACGACTTCTGTCGGGTATCACTCAATACAGGAACA
GTCGTGCCTTTGCATCCTCGACCACCCAGGCCAAACCTTCTTTCAGGTTGACGCCCGTCA
TGGCACTGCACCGCAGAATGTGCCACCGATGTGTGCGGATCTCCTCGAGTTTGAGGGCCT
AGCCAGAGAAGTAAGTGTCAATATATATTTCGTATATCCAAATGGCCGAGAAATGACCAC
AGGGACGGCAAAGCCGTAAGGCGCCATTGGATACTCACCTGGAGAATCTCATCACCGTCC
ATGCATCCCTGGACGTCCGTCTTGTTCGCAAATACCAGTAGACTGGCGCCGGAGAGTCTC
TAAGACATAATCAGTAACGTTTCCATCTGGGCCATCGTGGCAAGCGTTCTCACCTCTTCT
TGGAGAAGGCCGTGCAGCTCCTCTCGGCAGTCGTCAATCCGCAGCCGGTCCGTCGCGTCC
ACCACCCAGATCAACGCATCCGTCCGCTCAAAGTAGTTGCGCCAATACGACCGCAGCGTC
TTCTGGCCGCCAACGTCCCCTGTCGCCAGTGTTAGCTGTGCCATCAGAAAGGAGCGTGGA
GATGGGCCTACATATATTCAGCTTGTATCCCTCGTAGTCAATGGTCTTGATAATGAAGCC
CAGCGTCGGGCTGACCGTGTTGACGTCCTCGCCCATAATCTGCTTGACAATCGTCGTCTT
GCCCGCATTGTCGAGGCCGCTGTCCGTGGGTTAGTGGTGGATAATGAGATGGCACATGGA
AGCTTAACAGCTCTCAGAGAGGGGGGGCGACTCACAGCATCAGGATCCTCAACTCCTTAT
CCTTGAGCCTCGCTTTCCTCAAGATCGACAACATGGTGGCGGCTGATTGTGTCGAGAACT
GCTCACCATTGTCGTGTGAGGGTTGAAGTAAAAGAAAGGGGAGAAAGCCCCAATATAAAA
CGGTGCAGCCTCTAGGCTTCCACAAAAGTGCCCCTGCGATTGGCGATTGGCGACCCGCGA
TGCAGGAACGAACCACCAAAAATTGGCGGCGCTGCTTGCTCGATTAGTCATTTTGGGCTA
ACACCGCAAACCTTACGACGTACAATGTTGTTCTTCATGCAGACTCATCTTCGCGTTCAA
ATTCACTCTTGTGATTGTTGCAACGTACTCATGACTATCGAAACCTCTTTGTCTATTTGC
ATTTTCCTTCTTTCTTGATTTTTTCTCGGGGTTTTTTTAATTAACGATTTAGAGTGCAAA
TAATTTTTAGAAGAAGAATATATTATTTTCCCCCAAAGAATAAACCCAGATATTTCGATT
TATTTATTTCACTTTTATGTCACAAACAAAAAACCTCAAGAAATTCAAAAGTATCAAACA
TGTCAGGCCCGAGCATCTGAAATAACGGAGGTATTCAGCTTTTACTCATTGGGAAGCTGG
GCGTCATACTAGAAGAGAGAGCATCCAAAAGTGAATAATGTTCACGGTCGTCGTTTCCCG
GCCAGTCCATCATATGTCAGTCGTTCCTTCCTCAAACAATTACAACGATCGTTCCTTCCC
ATTTTGGCAGCTATTTGGCAGAATCTGAACAAGCATTCTGCGCCATATATTCTTGTTGAG
CTCCCACTTTCGAAAACTTCCTCTGTTTTGGTATTGCCTCTCTTGTTTACCTTTCTCTCA
CCTCTTCACGCGTCCGATCTACAACGCCTGCCACTACTCCGATTTGCCCATACGGTGAAT
ATCTATCTTCATTCACTTATGCGCCGCATGGTCATGCCCTCTAACATCTCTTCTTTTTTC
TTTTCTTTTCTAGATCGTGTATGCTGAACCAAAAGCTTCTTAGCCCCTCCCGATCATGGA
CACTTCACGTGGCGACAAGATGGCGAACCCGATGGCGACGTTCTGGAACCAGGACGCACG
TTATGGCGGTTCGGCATATCCGCTCGGCATTGATTCTCCTGTCGAACCCAAGCACGACGC
CTTGAACGCAAGTGTATATCTACGAGCTTTCTCTCGCTTTAGTCTTCCTTCACTTTCTAC
TCTTCCGAGGTTCCTGTCCTTCTAACAGACCACACAGGCGACGCGCTCGACCCCTTATGG
CCCCGGCACCTCTCCCAGCAACCACCAAGAGGCACCGTTTGGTAAACGGCCAAAGTTGAC
CATGGATGCTCTGGCGGCGGTTGCTGAGGAGTACAGCCTCCTGGACACCAAGCTTCTTGA
AGACTCCAAGAATAAGAGCAAGCCCAAGGTCAAGGCTGCTGCCAAGGACGGAGACGATTC
CTCGGACGACAGCATTCATCCCGTTGACAGCTACTCTAAAGATGGCGCCAATTGCATCAA
CCCCGAAGACCCGGGCCGTGACGATACCACCACGGGCGTCTCGAGCGGTGGCCTTTGGGA
GCACAATGTCGAGAAGCTCTACCAGAGCGGGCAACAGTTCCGTCTCTGCGTCAAAGGCTG
GGTCAAGACCATACAAGAGTCGTTGCCCCTGGAAGGCACGGCCTTCAACACGTGGCTCAA
GTACGACAATGTGCCGGACTCCGTCACGGCAGAGCTCCTGCGCCCGCCGCGTGTTCCCGA
AGCGTTCCTGGACAACAAAGGAACCGGCGATGCGAAGCTGGACGAGCGGGCCGCCACGCA
GAATGCGAACGAGTCGTGCGGCCTCACTCGCCGGGGTGAACCTATCCCTGTTTCGGCTCA
GGTCGATGTGCCCAAAAAGCCAGCGCCGGACGCGCAGCGCGAGACTCGATTCGTTCACTA
CCCGCAGGCTGCTGCTCCTGACAGAGGAGCCGAAAATGCAAAACAGGGCGCCCAAACTCA
GACCAAAAATGCGTGTGACACATTTGAGCCCAGACTGGTCCAGCCAGTCCAAAAGTCGAG
CATCCCACTTCCTCGGCCACCGCTACCTGTGCCCCAGCCAAAGGTAGAGCCGAAAGCCGA
GCCCAAGCCCGACACCAAGATCGAACCCAAGGCTGAGGCCAAGCCGGAGCCTATGCCCAT
TCGTGAACGGCCGACTGGGGCTACGGCTACAGCTCCGGTCGCCGAGCTCTTGTCTTCCAC
GCAAATCGTGGAGATCACAGAAGCGCATGTGGAGGGCATGCGTGCTGTGTGCAACGAGGA
AGTGGCGAAGAGTGCGAATGTAATCGCTCGTGAGCCCGTGTCGGCAGAAGGCTTTCGTCG
CCTCTTCAATGCAAGCCAAAAGTTCAGACTGCCCTCCTTTGTGGCGATCGCCCAGGATGG
CGACAGCGAGCATGTTGTTGGTTACGTTCTGATTCGTCCACGCCATGATGTTGGGTTCGA
TGGTCCCCTGGAAGCGTTCTGTGCGGATTGCAGCATAGTCGTGCGCAAAGACTTCCGCAA
CCGCGGTGTTGGCCAACAGCTTCTGTGCAGGGCGTTGCATAAAATCGGGGCGAACTCCGT
GGACAAGTCGTACCCGATGCCTCGGTATCTCTACATTGAGGTTCCCTGTGGCAGCGAGGA
TGGCTTGGCTGAGAAGAAGTACATTGCGTCTCTTACACAAAAGTTTGGATTCTTTTACTA
CGGAAGACCAGTCGAGACTGTGAAGTGGACGAGCAAGGGACCTTACACGCTCAAGCACCT
TCTGTTCTTCCACCGTTGCACTCCAGAGGTGCCAGCGGTGCCAACCATGGAGAGCGTTTC
TGACGGAGCTGTCAAAAACATTGGCCTGTCGAGCAGTGCCAATCTCCAAGCGCACCAGGC
CAAGGTCCAGTCAATGACACCGCCGCCTGCCTCGGCCCGGCCGGCAACATCAGTACCGGC
ACCGGCACCTGCACCAGCACCTGCACCAGCGCCAGCGCCGCCTGTAGGACCGATGATGTC
GTTTCCGATTGCTGGTATGAAGTACAACCTCGCCCATGGCAAGGAGTCCATTTCACGCAG
CCGCTTCCATGAGCAGCTTCTTCACAACATGGTGTCGGTGCCCGCGACAGCCCCGTCTAG
CTATTACAACAAAAACGGTAACTGTGCGCTCGCTCCTGCTGCTAACACCACTAAAAACAA
AACAGCGCCGGGCACCTCGGAGTTCTGGTAGTGGGTAGGGAGACGAGGAAAGGCTCACAT
TGAGATAATGGTTATTGAGGCCATCGACATTTGGCATTTGGCACCTAGCGTTTGGCATTG
GTGCTTGCAATGGAGACGGGGCTGAGGATGGCAGAAAGGGACAGAAAGGGGCAACCCAGA
GAAAAGCTGGAAGGTTAGAAAGAGGAATGCGACAGAGGAGAGAGTATCGGAGAAGAGCGA
GACTTTGTCGAGCTGCTCGTTCCCTCACCAGTGGAGGATAGTTGGAGGCAAAAATACTAC
ATGCAGCCGTGAATTTGCTGCACATTGGGGCGATGTAGGTAGCTATCTGGCTATTTGCTA
AAGTAAAAATACGATTGGCTGAATTTTAACTCATTGATACGGAGTATGGTAATGACGACA
GCGGCGTAGCCATGTGACTGCCCGAATACGGGATGCGGGCAAGACGAGAGATACGGACAC
GGGCGGCCGTAGTTTAGTTCCGCTGGCCGTGCCCGAGAGGCGGTGCATTTGCGAGTAGTG
ACGCGCAAGTTCTTGCCAGCCGGTTACCGAGCATGTTCCCCACACGTCGCTTTTCCCTCA
TTGCACCGGCAGTTGCTTTTCTTATTTGTATTCCGCTGTCAGACTCCGGGGACGATCTCT
TCGTGTTGCTGTGTGTCGAGTGTGTGCATCGACTTTGTATTACCCCTGCAGTCCCTGCCT
CAAGGATTTAGAGTTGTGTGTAGTGTACGGAGTAGTGAACACGAGCTGGCGGAATTTATT
TATATCTTTTTTAGGAGAGGACAACCTTGTTCGCTTTTTCTTCGGTAACGCGTTAAGGTG
TGACGTTGTGTGTTGTTGATGTGCTTAAAAATTACTGTATTTGGATTAGTCCATTTAAAA
GAGACTAATTCCACCGTGAAATTGGTACGAAAGCTAGCTAGAAGTACAGTGCCAATAGAC
TGCCCGTATGAGATATCTCAAAAAACAAGGCTGTGGCAAGACACGCTTTCTTGTCTATCA
GTTCTCCTGGCTCTGGGTACCGGAGTCAGCTTGTCAGCTGAGTGAGAGAACTTGTATCAA
GGGAAAAGTAGACTACACAAGAGAAGAGGCAACAGAGCAAACTAAGGCCAATTCTGAAAA
CATCAACGATCGTCCCTTTTCCCTTACAATTGAATGTGGAGAAATAAAAACTGCAGGCTA
ACACTACAAAGTATGTATCTTTCTCCTTACAAAGAGCAGCCTAAAAAAAGACACGAGGGC
ACAAGAGGAAATACTTTTTGGGAGGAGAGCTTGAATGCTGCCAAAGTGGTGGAATGCCGT
TGAAACAAAGGAGTCCAGAGAGGAGCACCAAAGAGCACTGACACTTTATGACGTCGGCGG
GCCAGGGCGCCTGTGGTTCTCCCTCACCAGGCCAGTGATTTACACGTCAGATTTCCTCTT
TTGGGCACTTAGCTTTACTACTCAGTGTCGAGGAATGTCTCTGGTTCATGTCCTTGCTTT
GACAGCCCAGCAGCCCAGCAGCCCAGCAGGGCGAGCGAGGCAATTGCCGCCCTTTCAACA
CCTTATTTTCCGAGAGCTCCCACTGTCCTCTACTCGAGCTTTTTGAGCTTCTTGACTTGG
CCGACTGAGGTAAAACGGCCACGATCTTCGCGAGTTCTTGTTTGTGCGCCTTTCATTGTA
ACATTACACCCGACCCAGTGGACGTGTGGATGTGGATGATGTATGTGCGTGGCTGTGCGG
TCTTTATTTTTGAGATTCGACCACTTACAAGTAAGTCGCCTGTGTGATGTCAATCAGCTC
GTGTTAAGATGCCAGGATGCCCGCCCTTGTTCGTATCGCCCCGTGTCCCCGAACAAACCG
TATCGTATTTCTGTACATTGTACCGTGCCACGACGTAAATCCATTTTGATATGCACGATG
CACGACTGTGCATCATGCGCATTGTACAACCCTTGTTGACCCTCCAGCCCTCGTATGCCG
CAGTGGAAGGATTCCGGTTTTGCTGTCCACGATCCATCTTGCTCTTCTCATTCGCCAACG
AAGAAAGCTTCTGCCGCCCTCCCGCCCTTGCGGCCCCTTGTTCCTTGCTGCGCTCGCGCC
CCATCTCTGCCCTTCTCGCCACTACCAGTACTTTCTCCCTCACTCTTGGCGATCGGCACT
CGAAAGACTAGAGAGGTGAGAGAGGTGAAGAAAACGCAAAAAAAGAAGAAAACGACCGAC
TAAAGAAAGCAACGATGATGTGCCCTGCGTCTTGGCGGCCCGCCTTGGTCGTGTGAGACA
ACCAAGTTGTGTCCACGCCCGCGAAGAACCGACGACGGTACTAGTCATCCCTCTTCTACT
TTTTATTCCTTTATTCTACATTGTAATTCTTTGGGTCGCTTTATCTTCAGTAACACGGTA
CGAAAGGGCACATATATATTCCTCGAGACACGCCACTTTCTTTTTCCTTGTGCTTCTGTT
TCTTGTCCCCTTCCAAGTACCCCTACAATACCCTGTTTTTCCTCAGATTCATTCCATCAA
ACTTTAAAATACCCCTCCAATCTTCCGATATATATATCCCAACCACAAAACCGGGACACA
TCCAAACGAAACACAAGCGGATCCAATCCAATCCAATCCACTCCAATACACGGCACATAT
TCCAAGACATAATCCCCAGCAACGGAGACTCCTACAAGCAAGCTGTACCTGAAAGTCGAT
CGACACATTCAAAGCAATAACAGCCATCCAATATTAATAAAACCTTGCCGCCACTTGTAC
CTTCAACAATCTCTCCAGCCACATCCACAACATCCATATCATCACCATGAAGTCCTTTGC
CGTCCTCGCTGCCGCCACCCTGGCCCTCGCCTCGCCCGTCGCTAAGCGGGAATCTGGTGG
TGTAAGTCTTCTCCGTCTTCCTTTTGGAGAAATAATATGAACATCCTACTAATGTCCGCA
GCTCCTTCTTTGCACTGGCGCAAATGCTACCGGCACCTGCGACTACACCGTCTATCCCCT
CGACACCTGCGTCAACATCACCGCACCCTTCTCCGGCAACACCAACACGTTCGCTCCGGA
CGGTGAGGCCTTTGCCTGCTACCCCTACGCCATGCCCTGCGGCGGCATCTGCACGTCGCC
CGAGGGCTGCACGCTGGGTGCGATCGACTTTGACTACCCCAACAAGTTCAACCTGAGCGC
CGTGCAGTGGGCCGGCGTTGCGTCGTTCCGCTGCTTCACCAAGACGACAACGACAACCGT
CGAGACAGAAGACCAGTAAACGGAATGGGCGAGGGAAAGAAAGAATGATATCCTTGGGTG
TTGTGTGTCCTGTGTAAATAACTGTACATTTATGTTTTCTTTGGTCGTTTTCTAGCATAT
GCGGGTCAAGCCCATCATAACTGAATTTATATCATTAGACTTTACCTTGTGTTGTCTTCA
CTTTTGCTTTGTGATGTCTTTTGGTTGCGGATGCTTGACCAATCGGCAGTGTCGAGAATT
CGAGATTCAGTTGGAGATGAGTGCTCTTGCCCCAGATTTTGGAAGCGGTACATATTAGAC
GATTTGCGGCGAAAACAACTACTTTCACCGCTGTCGGAATCGTTCACCACTTACAGACGA
GGGCGGGGTTGCGGGCTGCGAGTCTGCCGCGCCGTTTCTCGTTTTTCTGGGCAATTCTCG
GGGTTGTATCGGCATGTTTGGAGCAAAAAGGGCCCAAAACGGCAACTAGCAAGGCCAAGC
GTTTGTAAGTAGCTATCACCCGGTGGTGCGAATTGGGAAGGGGCCAGCGGGCGATTGGCA
GTTGGAGCCGTGGAGGGGGACCTTTCTGGGTCGTTTTGGGGGCACTTACTCCGCTCCGGT
CGAATAAAGCCGTGGTCGTCTACATCATTCAAAAGTTCAAAAGGAAGGTGCAGTCCAACC
CGTGCCCAATTAATCTTTCCTTTCCAATCTTCAACTCGAAAAAACATCTCGACAACGACT
GCCGATTGAACCAATCTCGAAGTTACCCCTCACTCCTTATCAACATGGCATTCACTACCA
AAGCTACCATCGCCACCTTTGGCGGCAAGCTCCTAAAGCTGTCCCACGCCTCCAAGACGA
CCGGCACCGACATGAATGTCAATGTCTTCTTCCCCGGTCCCGTTGCCGACGCTGCTTCTG
CCTCGAAGCCCGCTCCCATTCTTTATTATCTGTCCGGTCTTACTTGCTCTCCCGAGAACT
GCTCCGAAAAGGGCTTCCTTCACGCCACCGCCGCCCGTCATGGCATCGCCATTGTCTACC
CGGACACCTCGCCGCGCGGTCTCGACCTGCCCCAGGAGCACGACAGCTGGGATTTCGGTG
AGGCCGCGTCTTTCTACCTTGATGCCGACAAGTCCTCGCCCTACGCCACCAACTACAAGA
TGGAGTCGTACCTCACCCAAGAGCTGCCCTCGCTTTTGTTGGAAGCCTTCCCCAAGCAGC
TCGACGGCGAGCGCCAGTCGATTACCGGCCACTCTATGGGTGGCCACGGCGCCCTGACTC
TCTACCTCCGCCACCCGGGCCGCTACCGGTCCGTCTCGGCTTTCTCGCCCATCTCCAACC
CGTCGCGCTGCCCCTGGGGCCAGAAGGCCTTCAAGGGCTACCTGGGCCCGGCCGACCTCG
AGATCACACCCGAGTCGGCATCCGACAGCACGATCCCGGCGGCCTGGAAGGAGCACGACG
CTACCGAGCTTGTGTCCAAGTGGAAGAACGGCGACCTCAAGATGCTGGTGGACGTCGGCA
CAGGCGACAACTTTTACATCAACAAGCAGCTGCTGCCCGAGAACTTGGAGTCGGCCGTCA
AGGCGGCAGGCCTGACGGGTCTGACGCTGCGGTACCAGAAGGACTATGACCATTCGTACT
ACTTCATTTCGTCGTTCGGCCAGGACCACGTCGACCATGCGGCCAAGTATCTGCTGGCAT
AAAGGAAGATCGAAGCATTTGTTGGGATAGCTACTAGGCAGATGCACAGGCACAAAATGA
TATCAATGACTTATTGTACGATGGAAATCGAACCGAACCGGTCTTTTGTAAAGTGAACTG
AAGGATATCCGCTAGAATATCCACCCAAATAATTGATACTATGAAATGAACGTCGTAATA
GAAATGAAATATAGAACAGAGTGGAATCAAAATAGAAACGAGAAACTTGAAAAAGAGAAT
TGCGAATATTCCAAAACGAAATCATGAAGAAGAAGAACGCCACCCGCGGAAAACAGACGA
AGCCGTCGATGCGGCCGACGCCAAAGACGACAGCGAAGTGAAGGAGGTCAGGGACATGGA
TTTGGGGAGCGATGGCGAGGACAAGGACATGCTGGGCCGAGACGAAGATGAGGATAGCCA
CGAAGATGTTGACGAGCGCGGTAGGAGATGGCTGCTCTCGTTGGCGACCCAATTGTACTG
TTGTCCTCCACTAACACCCAGGGCCGGCATTGGGAAAAGCAGAGACCGCACCTAGCTAGC
CCGCTTCTCACCAACGACGACACCTGGTGGCAGACCACCCGTAATGGGTGTAATGGCACG
ACCTCCACCGCTACCGCCTCCACCGCTGTTACCAGCCAATGCAGCCGTCAATACTGGCGC
CGGCTGCAGGAACCCTTCACGCTCTAGCTTGGTGCGCATCTCCGCCTCGGCCTCGCGCCG
TATGCGGGCAAACGCCAGCATCTCGAACCGGCTCAATCCGCGCCACCAGTGCTGTCCAGC
CTCGTGCTCGGCCAGTCTTTCGAGGAGCTCAGTGGTCTTGGTACGCACATCGCGGTCCTT
GTGGAAGAGGCCAAGTGCCACGTAAAACAAACCGCCGTGCGCCTCGGGTGCGACCGACAA
CAACAAACAAATCTCATCGTACGAGTGCACCGTGCGCGCAAACGTTAGGAAAATGTCGCG
ACTTTGGGCTGGCGTCAAGCGCTGGGTACGCAGGCGGTCGTGCATGTGGTGCAGATCGAG
TCCCTTGAGCGGCCGGATGGTGTAGAGCTGCGCAACGTCCTTGATAAAGGACAAGTAACT
GCGGGAGACGCGCCAGCCCTCGACACGCGTGGCGTTGCCGGCAAGTTCGCGCTGCTTGGC
ATTGTCGTCGGCCCACACATAACCGTGACCGTTGGCGGCTGAAACGGCCGTGGGCGGCGA
GGACATGGTCGGGGTGCCTGTGGTGGTTGTCGTGGGCGAGATGGCCAGGTTGTCAAAGTC
GGCGAGGTTGCTGTTGCTGCCGTTGGGATCGTTGGCTGCTCCAGAATTGCTGCCACCGCC
GCCCATGTGCAGGACACTCGCACCATAGACGCTCTCTTCGAACGCCGAGGCGATGCGTGT
AAACTTGACGACCCAGTCACGCCACTTGGCACGGATGACACGCTCACCCAACCGTGCTTG
CACGCTCTTGAGAATATCGGCCATGAAGGCGTTGTCGCCCGTCAAGTCGCTGTTGGCGGA
GCTGACGTTGGCCGTAGTCGCTGTGTTGACAAGGTTGGCGCATGAGGGATGCTGCTGCTT
GAAGAACAGCAGGCCCTCGGTGACGGGAGCCTCCTCGATACGGCTACTAATCTTCATGCG
ACCGGATGGCAGGTCGCACAACAAGTCCCACCACTCTGGGTGCAGCTCAAACGTTGGGTT
GGTGACACCCGCAATGAAGCCCGGGACCAACAACAGATCGTCAATCTTCGTCAGATCCGT
GTAGGGGAAGGCGTGCCGTGTGAAGCCGCGCAGGACACCACCCGAAGCCAGCGCGCACGC
CGCCAGCACAGCTTCTGCCACCTCACCGGACGGCATATTGTGTCCCAAGAAGATGATGCG
CTTTTGTGTCAGCAGGGCATTGACGAGCACGATAATGGGGTGTGTGTGCGGGCCGTTAGT
TGTCAGGTGAGCGTGCAGCGGGAAGGCTTGTGGTGATTTGGCGTGGGTGTCGGAAAAGTT
CTGGATCAGCTTGATCAGGGAGAAGTCGCCGACAGTCTCGGGCATGACGGCCACGGGTAC
CTTGATGGGAATGGGGATGCCCTTGTAGAACACTTTGCTCTCAAACTCATGGGTGTCGCG
AGGTACTGAGTAGGCGGCGGCTTGTCCCTCAAAATGTGCTTTTGTACCCGCGCGCAAGAT
ACCGGCAGGTTTGGGTGGGCTGCGGCTGGCATCAAAGGGTTGGTCACTGACACCGTCGCC
GCTCTCCTCGGCGATGCGCATTTGGATCATCTTTTCAAATTTTTCGACAAACAGGTCCTT
GTTGTCGCTGGCTTGCAAAAGGTGGCGCTCCAACAAGCTGAGGCGGGGCATTAGGGAGAG
ATCCATGGCGTTGACGGCGTCATACAGCATAGACAGGGTCTCAACGACGGGCGACTTAAA
GTACTCCTCGAGCGCGAGCAGCAGCAACGGCTTGTAGATGTGTAGGAATGGGTGTCGCGT
GCAGATGGCCATGGACTTTACGACGGCACCACGTCGTTTTGTCTTGTCCTGCTTCGTGTT
GACCAGGTTCAGAACATAAATCAGTGGTGCGCCCTCACCGCCCTCAGGCTCGCTGTCCGT
AGACATGTCATCGTCCCAGTCCTCGTCGTCGTCTTCGTCGTCGTCGTCGTCGAGGCCAGC
ACTGGTCTCTTTGTCCTCGTCTTCGTACGGGATTCCCGCTGCTTTTGCGCGTTTCCGTTG
TCGTCTCCGCTTGCGCTCTTCCTTGGCCAACTGCTCTTGCTCTTCCTCTTCTTGTGTAAT
GTCTTTATGCAGGAAGAACATTGTCCAGTCCTGGTTGCGCAAATGTGTTTGATCCGGCAG
CATGAGCTCAGCCAGCATGTGCTCGTCGCCTGTAATGGCGACAGGGTATTGGTGCTCCAT
AATGGGGCCCTTGTCGACGTCAAAGGACGCCACCAGGATGTACTCGACATGGTTCTCGGC
GGCCGCACCGCGCGGGTACTGTGAGCGCAGTCGTCGCCGCTGGTGTGCATCGGGGTTGTT
GTACCGCTGTCCGGCGGCGTTCGAAGAGGTAACGGCGCCCGCGTGACCGGAGAGGGAAGA
ATGTTGCGAGGAGGAAGCATGGGTGCCGGACGAGGGTGCCTTGGTGGATTTATTGCTCTG
GTTCGAGGTGCGGTCGGTAGACGCCATCATGGCAGCAAAGTGAGCGCCGCCGGGCGGCAG
TGCGGGTGAGTATTGTGCGGAGGAGGATGGGAGTGGCGGTTGTGGAGATAACGAGGGACG
TCGGCCACCAGAGGCGCTGGGGAGCAATGGCGAGGCGTCGGGCCCTCGTGGCGGGAAGGA
CGAGAGCGAGGTGCGGCGGGGCGTTTGGCTTTTGACGTGGGCAAGAGGGCTGCCGCCGCT
GGTGGAGATGGAGCTGGTGCTGCCACTGACGCTGTCGTTTGTGCCGTGGCCGCGACGTTG
TTTCGAAGAGCCAGCGGTCTGGGCCGTCGCCATGGCTGCTGATTCGTCGCCGCGAGGGGG
CCCTGTGATTTTGGACGAGGGACAACTCTGGGGCCACCGGTGTAATACAGCGTCCTCGGT
ACAGCGTGCGAGACACGCTCACAGACACAAAAAGGTTGGCCGACTTCCCGCGTCGTTCCA
AGGGCGGGTCGCAAAAAACAGAAGGGTATTCCGTCGCAAAAAAAAAAAAAAAAAAAAAAA
AAAAAGAGACAATAAGGGGGGTATCGCGCCGCGCAGAAAAGTGAGATCTTGTCGCAGAAG
AGCAGGCGATCGCCAAGGAACTACACGCACTGAGGGCACCCTAATTGACCCTATTTGGCG
GTATGTCTTAGACGGCCGGATAAGAAGGTTGCGAGAGTGCGAGGGTGCTCAACTAGACGG
TGTGGGTAGTCGTACGACGAACCGTGGGTGAAGAAGTGGGCGAGGTTGCAGTCGTCGTCG
TATCGGCACGGCAGAGATGCAGGGTCAACTTTTGGAAGGCCGGGAGTTGATAGAAGACCG
CACAAGTTGGTCGTGAACTGAGAATCGTCAATTGTGATCGAGACTTGAGAGATGTCTCAG
CGCAGGTCGATGCGGAGAAGAGGAGAGCGAAGAAGAAGAAGAGGATGTGAAGTTAGGACA
GAACACAGGACGAGACATGCTATGGCGGAAGACCGGATGCGCGCTTGTATCCCTGTGTCT
CTGTCTGTCTGTATCCGTTTCGAGTGGTTCTCGTGTCAACTGGGCCAGAAGGTGAGCCGT
GCCTCTGTTCGTATGTGTTCTCTGGACTGCTGTTGTTCGTGTGCTGTCGTCGGTGAGAAT
TGCGTGCAGATGGCCCCTGTCTTCTGTGCTCGAGAGAAGGCGAAACAAGTCCGTTAGCTG
GTCCGAGACCCGGTGCCTGTTGTTGGTCGTCGTTCTGGCTATGCGTGCCGTACTGTGTTG
ACTGTAATACTCCGTATGGCGAGGGCCTTTTGATATAGATTGGTCCCCTATTTTGAAATG
CAGCCTTTCCCCTTCCCTTTCATCAAAGGCACCTTTGTCCTTTTCTCCTGAACCAATTCC
TCCTAGCTCGATCTCCTAGGGGCACACTCTGGGGGGGCCAGTAACAACCACCACAAGGCG
CCGCTGTGCTTGCTGTGGAGGGGTCTGGAAAGTGGGCTTGGCGAATCCGAAACCAGGGCT
GGGCCTTGCTTCTAAGGAGGTTGTGTCGAAAAAGGAGGCCTAGAAAAAGGGCAGAGAACA
AAAAAGTGGCACCCTCTTTTCCCGCTCTCAGTGCTCCTGCCATTGAGAGCTCCCATCCCG
CTCCAAAAACAGGAACAGGGGTCAAGCGGGTAGGAGCGCACGGGTCAGGTATGCCTTAGC
GCCATTTTCAAGCCACAAAGGCCGCCACAAACTTTTGAGACGGGCTGCCAGTTTCTTATC
TTATCGGGAAGGCGCTGGGTGGCAGGCCGTTGCTGGGCTGTTTGTTTACATTCTGCCCCT
TTGCGCCAATCGTCACCGATGACACTCCATTTACGACAATCAATCACCAAAACTGCAACG
GCGACGACGATAAAGCCAGCGATAACTCAGCGACATACATAAGTGCGACTGAAATACAAG
GCGTACATTTTAGACGACTCCACGACCTCGAGACCAGATCCTCTCTTGGTGCATCTCGAC
CCTTTCACGCGACAACAACATCCATTCCTCACAATCGGCAGCCGCAATCATGGTACGTTG
GCGATGCTTCTGGCTATGACCCGTTTGGAGATACGTCTTCAGATTCAGGCATTCTTCCTT
TCTCACACTGACACCTCCAGGCCATGCCCGCTGGCTATAAGCCATCGCCACTTGGTTACG
GCTCTCCGCGTAGCTCGCCCTTCCGCCGCCCCGAATCCCCCGTCTCGCCATCGCCGCTCC
GGCACACTACTCCGACAGCATCACCCTTCAAGGGTCCCAACACACCCGGTGGAGATGACG
CTCCCCGGAATGGCCTTGGTCTCGTAACGACACCCACGCCCTCATCTCGCTATGACGGAC
GCGGCAACTCGACGACACCCGTGCAGACCAACGGCAGCTGGACATCCAGAAACCAGCAGA
GCCAGAATCACCACAGCTCACAGCTCCAGCCGGCCGCCGACATCAGGAACGCTGGCTCGT
CTTCATTATCAGCAGGCAACGGCTCCGCCCTCTCCCAGCTGCAGCCCGCCCAGGTACGCA
CGCTGCGCGAGGGCTTCCAAATTCTGGACCGGGATAGCGACGGCTCGGTCGGTAGAGAAG
ACGTGGCCGACATGCTGAACCAGCTGGGGCTGCCTTCGACGCCTGCGGACGTGTCTCAGT
TCTTCCCAGCCGGCGCGCCGCAGACCATGACCATGGGCACGTTTCTGAACGCGCTGGCTT
CGGCACTGGCAGCTTTGTCGCCAAGTGCCGAGCTGCTTTCTGCACTCTCCGCTTTCGACG
AGGACGACAGCGGCGAGATTGATGCGGCCGAGCTGCGGGATGCGCTGCTGCACACCGCGC
CTGAACCGGGCGAGCCCCAGCTGACCGAGGGCGAGATCAACCGTGTCATGCAAGGGTTCA
TGGGCCGGCGTGCATTCACGAACAAGAGCAAGCCCGGTCCTGGGTTCGGCAAGCGCGGCG
ATGTGTTCAAGTACCAGGACCTGGTGCACTCGATTGCAGGCAGTGGTCAGGGCAGCGCTC
CAGGTGAGGGCAACGAGGCGGCTGAGTAATGCTAGCCCGCAAGCCCCTGCTTCCTACTGA
TTTGTGTTTACTATTTCATGCTTATGTGTCGGGACTCTTGGGTATATTGTTTTTGTGTTC
TTCATTTTGTCATTTTTTTGGGACTGGGGAACGGAACACGGCAACATCGACAGCAATGAT
ATTTACATCTTGTTTTTAAGTGTATCACGATGGTAACAAAGTAACGTACATATTGTACAC
CTTTATTGTTGTGCACTATTGTCTACGTACAATATTGACACAGCTTCTCATTTGCTCGGA
ATATCGGAGAGTTGTGTCTGCAGTGTTACTTGGTGGCCATTCGGCACTTCTCAGCCGAGC
CGAAGGGCTGCATAATGTATTGATGTACACGTATCATTGAACGCAAACAAGCCTTTTATA
TCAATGTGGTGACCATTCAGTTTTAAGTTATATCACTCTTGACACGATATGTCAGTACAT
ATGTCAGGAGAATACGTTGTCAAGTATCGACTGACAGTCTTGTGTTGGTTGTTATTGACA
TACCTTTCCTGCAACTTTGGGACCGTTCAGCTGGTAATAGCGTTGGCGGTATGGCCGCTG
AAGAGTCCCCTGTAATAGGCTCATTACAGGGTGTCAATTACTAGGGTCAAATTCTGCCTG
ACACTTTTTGTTCAGTGAGGTCGTCCGTCTTACGACGTACCAGAGCTCCACAGCCAACTT
GAAGCTAACGCCCGCTTTTCGCACCTGCCCCACCGAAGCTTCGAGAATCGTTCTTTCGTT
GCCCCCAAGCCTGACGAATCCCGCGCTTGGTTACCGCAGCACTGGAACAGAACTCGCATA
CAACGATAAATTGTCACCCACTGTGATCTTTCCTCTCCTCCCGCTGCAACCACTAAGTTA
CAAATAACAGCACCCACACCCACCTACAGCGCTTGCGGGACCGCTTCCCCTGGCAGGGCC
GCCCGAGCCCGTTGCCGGCACCTAGTGGGAAATAAGTGCCCGCTGCGCAATGGCGCTAAA
CAGACTCGACAAGCATATGGGGTCCAAGAAATCTCAAGTCTGAAGGCGGTTGTGGACACT
GTCTTACTGTCTGACTTCAGTACTTGTCTTCTGAGAGCTTTGACAACTGAGAAGATCACA
GTTGGGTTTGGTGCTCCCAAAGTGTGATGTGACAAGGTGACGAGAGAAGCAATTTTAAAC
TGTGCAAAGTCTTTCCGAAATGTGCGACAAGACGGCGTTCGTTCCACGTGGGCATCACTT
TCTTGCTAAGTTCTTGCAGGACTTTTATTGTCTGCTTTGCAGTCTCAAGACCCTAACCCT
AAAACGCTGAGACATTGTTGACTCTTGCTGATAGTGGCTTCAAGTTCGTATGACAACGGC
TTCGGCGGAAATGACCGTGAGCAAGACCTTCAATATCAGTCTTTGGTTGATTGTTCCCCT
TTCAAGCTTTTGACGGCTGGTCTCTGGGACAGAAGCCGTTGATATATCTTCTAAGAGGAC
GCATTGTGACCAGTACAATAACTGACAGGGGCACCTATATTCAGGGTCTTGCTGGTCTGT
GTTGATGCCAGTTGGCCACAGTTTTCCAGATCATAATACGAGACGAAAGTCAATATTGAA
TCGAGAGAACCATCGTATCTACGAACGGAGCATCTCTCCGCAGACGAGTGGATATTAAAG
TCGTCTGGACATCTGGTCGTTTCGTCTTTCGTGTTTCTCGCCACGCCACGTTCTCCGCAT
TTGTTGACTTGGCGACGCGTTTTTAGAAGAGTCTCTCTGCATCCTTACTCGTGGACTGTC
AGGCGGCGTTTTTTCAACGCTCCCCGAGCCTGTCAGTTTCTGCTCAAAGTAAACAGAAAG
GTCCTCTCTGCAAGGCCCATTGGCCAGAGACAACATCCTCTCTTCCAGAAACTGGGAACG
ATCACCATCCAACTGTTGTTCGCGCTGGTCATCCGAACGGGGGAAGAGTGTTGTCCCAGT
GGATTTGCTTGCAACCCTGGCAGCCTGGGTCGTTTTAGAGAACTTACTTTTCTTCTTCTT
TGTCAAAGTGTGAATGGAGCACTGTTTTCATTCTGTCCCCTTCTCTCTTTTCCCCTCGTT
GCCCCCTGCACAGACCGTTACCTGCCGCCTGTATCGGTGACCTGTGCCGCCGCTGTTAGA
CTGCGCGCCCCCACAGGTAGCAGTGACGGGTCCAATGGGCTTGCCTCGAAGAGAGAAAGG
GAGAAGTGCGTGTATTCTCTTTGGCGGGTATTCTGCGTAGTAAAATTTCACAGCAGGAGC
GACTGGCTTGGCCTGAGCTTTGTTCCTGGCGGGCTGCTTTTTGTCTCCTATTTTTATTTT
TATTTTTTTATTTTTATTTTGGGAAGCCCCCTGCCAGCAAAGGAAAGAGCAGTCAGTAAT
TAGGCAGACCAGAGAAAAAGGGAAAGAACGCCCTGGACAGAAACCACGAGAAGACATATT
CACCCTTTGCACAAAAATCCAGACACGTTCAACTTCACCCAGTCAGAACCGAGAGATACG
CAAGACAGAAACCCGACAGCCTAGAGAAACTCGCCTGCCAACGAGGCTGCGCCATGCACT
TTGGCCCGACCACGCCAGCTTGACCCATCCGACGAAAGGCGCCTTGAAAACCGTGTCTCT
CCCCAAACGACTTTCTCCCTCCTTTTTTCTTCTTTCGACCTGCTCGACCAGCTTGACCAG
AGCACCTCCCGACAGTTCGCCAATTGACCGCTCTCGACACCTCCTTTCGAATCGGACCCC
TTCGAAACCCCGTTCTCCAAACTGCTCGACGAATCTGCAACCGTTGGAACCCAACTAGCG
AGTAAACAAACATTCCAGTTTCGACCCCGAAAAATCTACAAGAGATCAAACTGCGGAAAA
AAGACAGGACGAAAAAGGACGGTGCTACAATACGGACTAGGAAGAAACCCTCGTCTTGTC
CACTGCCTCAGGACTTACAGCTGCCGAACGTCAAAGTCGTCAAACTGCCAAAACAACCGA
AAATCGAAAAGTCGCCAACGGTTGCCAAAAGTCGGGACTCGCAAGCTCCCGTTTTCATGT
GGCACTACTGGCAGCCCGCCAACGGATAACTACAGCGACTACAGCGACTACAGACACTAC
AAGTGCTACGCTTTGGACGGAAACCCGGTTTACTGCATTTTTTTTCTTCGACGCTCTTTC
CGCCAATTTTTTTCTACCCGACGCCAGGCTGCCGGCGGCAGGAGCGACGCAAGGCAAAAA
GTTTAGTGCGGTTCCCCGATTATTCATAACGCCGAAAAACGCACCAGTCGCAATTGCGCA
CAGCGAATAGGCTGCTGGAGTGATCGCTTTCCGCCCGCTATCTCTCAGTGCGAGAGAGAA
AGAAAGTGAGAGAAACAGGGACTAGGGAAAACCAGGCAAAAAAAGCCACCCCAAAAAATC
GACAGCCGCTTCAATGAAGTTTTTCAACAAAAAACCTTCGCGAAAACACACTGCCAACGC
TTCTGCTGGCGCACCACCCTACGACGAGAACGACGACGACTACCTCCCGTCGCCGGCACG
ATCAGAACCAGCTTCCCCTGCGAGCCGTTCTCCCACCAAGCAATTTGCTACTACGGCATC
GCCCACCAAAGCATCGCCCACCAAAATCTCAGCCTCAACTGCCTCACCCTCCCTCTTCCC
GTCCTCTTCGACGGGCACCTCCGGCTCTGCACGGTCTTCACCCACCAAGCACCGGTCTAC
GTCCCCGTCCGCGCAGCAGCCGTACACGGGCTCCCCTGCTGCGTCCCCTCGACCAAAGAA
GTCTGCTTCGTCTTCATCGTCGTCGCGGCATCATACTTCCTCTTCGTCAGCACGGCACCA
TTACGACCGTGACAGAGCAGCTGCTGAACCCGGCTCGCCGCTGACCTCTTCCTCCTCCGC
CAACAACGTTGGATCTTCGTCTTCCTCGTCGTCTCGCCGGCGAAAGATTGACCCCAACAC
CCACCCTCTCAACCTCCCACCAGAGGAGCGCAAGCGCCTCTCCCTTCTTTCCGCCATGTC
CAACCGCACCTCCATGGACACCGACCGCGAGACGCCCGGCGTCACGTCCGGCGCCGCCAG
CCCCTCTTCCCCCAACCCCATGCAGAATTCACAGGCTTCTCAGAAGCGCTCCCAGTCACC
ACCTCAGTCTACGTCTTCGACAGCCAACGCACAGTCTTCCGGCTCGACGCCGCCTCCTGC
AGCAGCAAGCAATGGCACTGTCCCCGTGAACGGCGCCACCAATGGCGATGTGCCTGTACC
CCCGCCTCACAAGACGCCTGCCCCGACGCCTGAGGAGGAAGCTGAGGCTTTCAAGAACTT
GGGCAACAAGTACTTCAAGGAGAAGAGCTACATGGCGGCCATTGGCGAATACACAAAGGG
TGTGTAAATCTGACAGCCCCTCCGTTTTTATATTTCTTGTCGTCTGCTTTCTTTGTCACT
AACAAAAATAGCTGTCAACTTGGTACCACAGTCTGCCACCTACCTGAGCAATCGTGCCGC
GGCATATATGTCTGCCGGCAACTACTCGTCTGCCCTGGAGGACTGCCTGCGCGCCACCGA
CATTGACCCCCAGAACCCCAAGATCCTGCTGCGCCTGGCCCGCATCTACACCAGCCTCGG
CCAGCCCGAGGATGCCATCCTCACTTTTGGCCGCATCCAGCCGCCACCGTCGGCCAAGGA
TATGGCTTCCGCCAAAGAGATGCTCCAGCACGTCAACGCGGCACGTGACGCCCTCGATAA
CGGCACTACGGGCTCCATGGTGCTGCACGCTCTCGACATGGCCAGCCGCCTGCTCGGCCC
CAGCGCTGTGCAGCCCCGCAAGTGGCAACTGATGCGTGGTGATGCGTACCTGAAGATGGG
CGGCGAGAACAACATTGGCGAGGCCGCCAACACTGCCATTTCACTCCTCCGCTACAACAA
CAAGGACCCCGAGGCCATTATCTTGCGTGGCCGCGCTCTCTACTCGCAGGGCGACAACAC
CCAGGCCGAGCGCCACTTCCGCCGCGCCATTGACCTCGACCCTGACGCACGGGATGCCAT
CAAGTGGCTGCGTATTGTGCAGAAGCTCGACCGCATGAAGGAGGAAGGTAACAAGGAGTA
CAAGGCAGGCCGCTGGCAGGCGGCCATTGACAAGTACACCGAGGCCCTCAGCATCGACCC
GGCCAACCGCGGCATCAACTCCAAGCTGCTGCAAAACCGTGCCCTGTGCCGTCTCAAGCT
CAAGGAGTACGACGAGGCCATTTCCGACTGTGACGCGGCTATTGCCCTCGACCCCTCCTA
CTCCAAGGCGCGCCGTACCAAGGCCAATGCCTATGGTCTGGCCGAGCGCTGGGAGGATGC
CGTCCGCGAGTGGAAGGCCCTTGCCGAACGTGAGCCCGAGGACCGTACTGTGCTCAAGGA
GGTCAAGCGTGCCGAGCTCGAGCTTAAGAAGAGCCAGCGCAAGGACTACTACAAGATCCT
TGGAGTCACCAAGGATGCCGACGACAAGGAAATCAAGAAGGCGTACCGGAAACTTGCCGT
CGTCCACCACCCGGACAAGAACCCCGGCGACGAGAACGCCGAGGCCCGCTTCAAGGACAT
TGGCGAGGCGTACGAGACCTTGAGCGACTCGCAGAAGCGTGCGCGCTACGACAGCGGCGA
GGATCTTGTCGACCCCTCGGACATGTTTGGCGGCGGCGGCGGCATGCACGGTGGTATCGA
CCCTGAGATTCTGTTCAGCATGATGGGCGGCCAGGGCGGTGGTGGTTTCGGTGGCGGCGG
CTTTGGTGGCGGCGGTGGTTTCCCCGGTGGTGGTGGTGGTGGTGGCTTCCACTTCAGCCA
GGGCGGCGGAGGCGGTCGTCAGCGCGGCTTCCCCGGCGGCTTCCAGTTCCAGTGACAACC
CGCAAGGGAAGGAGAGGAGGAAGATGGGGAGGACGATGAGTATGAGAGCTACTACGGAGA
TGAGGTTGATGAGGATGAGCATGGCAAAGATGACTACGCCAAGAATTACAAGGACAGAGA
CTACGGATGGAACGCCGCCTCGGCCGCGTCCCGGACGACTGCACGCCACGACCGACTACT
TGCCCTGGTGCAGCGTGTCGGCATCTTTGTGCTAGCTGCCCTTGTCCTCCTACCGCCGGT
CCTGGTTGCCATTCTAGCCATGCTGGCGGGTTTGGTCTACCTCGTTTTGCAGCGTATCCG
GCCGCAGCTTCTGGCGCGCATGTAGCGACCTCTTCGTCTCCTCCTTTTTTGATCCTTTTG
TCAAGTCCTCTGGGTGGCCGTTGTGTTTTTGTGTTTGCCTGCTGTTTATTGTTGAGAGAG
GTTCCTCTTCTTCCCTTTACCGGAAGGTTACTTTATTCTCTTCTCCGCCGGTAAGCTTTT
CGCTTCCAGTGGACACTTTTTTTTTTCTTTCCTTTTTCACATTTCTTCTTCCAATTTTTT
TGTTTGTAATTTTTCATTCTCTCTCCCCCCCAAACCCTTTCCATCATCTTGTCAACCGGC
ATTTTCTGTGTCCCTTTTGCTTGTTTTGCTTTTTCTTTCTTCTTTCGCAGAATGATCCCA
AAAAAGACTATTAGAAAAATTGCGAGGTGGTTGCTCTTTTCCCGTCCTGTTTTTTTGTCC
TTCTTCTCCGTCCATCATCATGTCTTCTTTCACTTCATTTTCATCTTTTCGATTTTTCAA
ACTCAAAGTAGACTACCGGCGTCCCATAGGATAGAAGAAAATAAAAAATTCATAAAAATT
ACCTATATGTTCAGATGGATGCCAGATACGTGCACTGGCTTCAGTAGCTTGCAGGAACAA
CGTAAGCTTCCTGATGTACAAACGTATTTATCCAGAATCACCCGTCGCATCCTTTTCTCG
GCCTTTTCTGTCGACGTATGCATTTTCCTGGTTTGGGTCATTCCTTCCCTTTGCGTTTTT
GTATATGTCTACACTGCAATTCTGCGAGCGTGTGCTTTGTCCTCTCCCTGCGCAAGGGAA
GGTGCAGCCCGCCGTATGGGACGTTATTAGGATAGTCTTGCAGTTTGCGGGTTTGCAGTT
GATAGTGTGTGCGGTTTTGGCGGGTGGAGGGGCTCCTTTTGACTACCGCTTTGGGCAAGT
CAGGGGTTCTTTCCCTTCTTCTCTGTGCTTCGAAAATAGGAGGCTTGTGCTTGCATAGTG
CGGCACAGTTTTGCACTGTACTGAGCCCGTTCCGCCACTCTTAATTCGGCTGTACACAGC
TACACAGTGCGAGTCCAAGCTCCATCCCGCCCCAATTACCAACAACCGCCTCCCTGCTGT
GGAAGGCCACGATTCAAGATGTTTGCGAACTTGAAAATTACCCTAGTTATATGGGCACTT
TCCCTTTTGTCTTTCGCACACATCCACTTCCGCGAAACGTCACCCCAGCTTCGACAACTT
CAGCAACCTTGCTGCCTTTTCTTTTCTTTTTTCTTCTTTTCTCGTCTTTCTTTTTCTTCT
TCTTTCCTCTTCTGGGCTGTCTTTGTTCTCTACTCTAGCTCGACGTCTTTTGTTTGCGCG
TCGTGATCGTGATAGCTATCGATCAGATCTTCGATTTCGACTGAACCTTTTTCCATCTTC
GGCGAACATCTCGACAGCTTCGCGAATCCCAGTCGACAGCCTCTTCTCCTCCTCTCCGCC
TTCCCCTGGTCTCGCGCCAGCTTCCTTTCACCATGGGCACCGACTACGACTACGACGAGA
CTGGCGATCTCTGGCCGTTCTTCGTCTTCACGCTCTCCGTCATCATCACGTTGCCTTTGA
CCTACGTCCTGCTCAAGGGCCTGGGCAACCCGGCCGCCGTCTTCCCCCGCGTGCAGTCCA
AGTTTCGACACAAAGACTCCGATCTCGTCGATGCCGAACGCGCCAAATACCGTCGCCAGC
AACGGCGGCTGGGCCTCATCCTGGCCGTCGTTGTCGGTTGGGCGACGACGGGCTACATGC
TGTATCTGATCCAGTACACCACGGTCGCCAAGATTGAGCGCATCTGGAACCCCTACGATA
TTCTGGGCATTTCCGACGTAAGCCACCACGCTCACTGATTTCTATTGAGTACTGCTAACA
GATTTAGTCCGCCACAGAAAAGATCATCAAGAGCACGTACAAGCAGCTCTCGCGCAAGTA
CCACCCCGACAAGATAAAGCCCGACCCGTCCAAGAACGAGACCATTGAGATGCTCAATGA
CCGCTACGTCGACATCTCCAAGGCCTACCAGGCGCTCACCGACGAGGAGATCCGCAACAA
CTACCTGCTCTACGGCCACCCCGACGGCAAGCAGGGCACCAGCATCAGCATCGGTCTGCC
CAAGTTGATCATTACGGATGGCAACGGCAAGTATGTCGTGCTGCTCTACTTCTTGCTCTT
TGGCGTCACGCTGCCCTACGTTGTGGGCTCGTGGTGGTACGGTACTCAGAGCAAGTCCAA
GGAGGGTGTCCTCATGGAGAGCGCCAACCGCCTCTTCCACGAGTACGCTGACGACATTGA
CGAGGCCGGCCTCGTGTCGGCACTGTCGACTGGCAAGGAGTTTGACGCCGTCCTGCCTGG
CGACAAGGCCGACTCGGGCCTCGCTACCGTGGAGTCTCGCATTACCGCCCCTGCTGCTTC
TGCCGCATCTGCCGATGGTAACGAGGCTGCTGCCACGACTGCCGCCTCTTCTGCCCTGAC
TGTTGCCGGCCTGTCCACGGCCGACCGCGAGAAGCTCGACAACCTCGACAACGGCGTCCG
CCGCAAGGTCCTGGCTCTGCTGTGGGCCTACCTGGGCCGTGTCGAGCTCGGCGACGCCAC
CCTCGAGAAGCACAAATTCGAAGTCGCTCCCATTGCCAACACCCTCACCCGCTCCTTCAC
TGCCATTGCGCTCGCATACGGCAACACCGCTCCCGTTATCGCCTCCTTCAAGGCCGGCCA
GCTCATCATCCAGGCCCTGGCACCCAAGTCCTCGCCGCTCCAGCAGCTCCCGCACATCAC
GCCCGCCATCGCCAAGGCCATTGAGGGCGACTCCACCGTCAGCATGCCCATCCAGCGTCT
CATGGACCTGCCCGACGCCAAGCGGAGGAAGATTGCTGTCGGCAGCGGCCGTCTGTCGGC
CGACCAATACGAGGAGGCCGTGTCTGTCGCCAAGCAGCTGCCCCAGCTCCGCGTCGCCAA
GGCCTTCTTCAAGGTCCCCGGCGAGAAGCACATTATCCCCTCGTCGCTCGTCAGCCTGGT
TGTTAAGGGCCGGTTCATCCCGCCTGGTTTCGCCGAGTCCGCACCCGAGGTCGAGCCCCT
CGACCTGTTTGACACCGACCCGGCCGAAGACGATCTGGATTCGATCCTGGGCCGGAAACC
CAAGACCATTGTCGGCCGCAACCCGGACGGCACTGCCATCACCTCGGACGCCGGCAACGG
CAAGCCCAACCTCCCGCCGCTGGCCTACGCCCCCTACTTTGGTCGCGACTACTCACCCCG
CTGGCACGTCTTCTTGACCGACTCCAAGCAGGGCAAGATGGTCGTGCCTCCCTTTACTTT
CACGGCCTTTGACCGCCCGCTGTTTGAGGAGGACGGCAAGACGCCGACATTCAACATGCA
GACACTCAAGGCGCAGTTTATGGCACCGGGTCAGGCCGGCCAGTACACGTTTGTGATGCA
CGTCATGTGCGACAGTTACGTTGGCTTTGACACGAAGACGGAGGTGACGCTGGTCGTCAA
GGACGCGAGCGCAGCAGCAGAGATGGCCGACGAGGATGAGATCAGCGAGCCCGAGGAGGG
TAAGTCAACGTTTTTTTCCCCCTCAAACAAATTTGATAAAACATCCACTAACAACACAGA
CTCTATTGCCGGCATTATGAACGCTGCCAAGGGCGCACCAGTAAAGAAGGCCAAGTACGA
TTCGGACGAGGACGACGACGAGAGCGGCACAGATGAGGAGGCCGACGACACAAGCGACAC
GAACACGGACACAGAAGACGAGGACTAAGTAGTGTAGCCAACTGCTTGTCTTTGTTTCCT
GCGTTAACTGCTCGATTTTGTTTTGTTCCCTGCTGTACTATAATATATGAAAAAGACCTG
CTCCTCTTTTCTTTCCACATTTTTGGCTTATCCATACACCTCTCCTATAAGAGACGGTTA
GAAGAAGAAGAAAGGATGGCAGTATGATGGGTCTTTTTGAATCCGGGATGAAAAAGAAAA
GAGGAAAAACTTCCATCTGGCGAGGCGTTCTTTTTGTTTATTGATTTTCTCGTGCCTCTT
TTGCGTTTCTCACTCCATATTGAAGGTCTATTATATTAGATAACCAGAAAGACATTTTAT
AAAAAAGATAAACGGACCGTGGTCTATCATATGCAACGTGAATATTCAAGCCTCATATAA
CGGGGTAGCTTAAAAGGTAGCATAAGGCATCGTAGGTACGGACGTACAGATAGTGTTTTT
CCATAATGGGGATGGTATATTGAAACAACAAAACATTATTGCTATACTGCCAAAAGTCTC
TTTAAATTACCAATATACCATTTGACTTTTCCTGTTTTTAATATCTTTCCTTTTTTTTCA
TCTTCTGCTTTATCAAGGACCATCCAAGAAAAGGTTTTGAGTTTGGTACGCAAATACATT
GTGAAAAATAAAACGCCTTCGCTAAATGCAGACCCTCGTCCATGTTGCCATAGACGTCCA
ACTCCCTTCGTCTCCTTCTCGCACAGAATCTACTGCAACAGCTCCTCGCAAGTCCAGTCC
TCGTAGAAACCGTCCGGCAGGTACCGCCGCACAATCAGAGGCACCTTCTTCTCGCGCAGC
TCCTTCATCGCAATCTGCAGCGGGTCCGTCTCGCCCTCAAGGTCGACCAGAACCGGGGCA
TTCATACTGTTCTGTTAGCTGTGAACAATATCGATAGAATATCGCAAAAGGGCACCTACC
TAATCTGAAGTGCACGTGTGCCGAGAATGCGCGCGCGCTCGTACTTGGTCATGAACGGCG
TCGTCGTCCGCAGCTCGTTGGGAATCTTCTTGTCCTTGTGCGACTTGACATTGTTGACAC
GACCGCCGCCGCCGCCATTGGCACTCTTCTGGTTTGCAGCCGCCGACGGGTCGCCCGACA
CGATAATATCCATGTCCTCGTCGCCGTTGCGGTAGCCACCGGCGCCCTCGCCGTCCTCGT
CGCCGTCCTCGAGCACTTCCGGATCATAGTACTCCTGGACATCGTCGTCATCGTACAGGA
TGTCGTCACTACAGTTCGTGGGTTAGTGAGTTGATGGTCTCTCGCGGGATGCGCATCGAT
TTTTGGTGGTTTGTCGAACTTACCCGCCGCCGGCGCCGCCGTCATCGTAGCCGTCGTCAG
ACATTTTTGGTAGTAGTTGAGGAGTCGCAAAACGACTGTATGGACGAGGGAAGGAATGTG
GTGGTCGCGAGGTGGTTGCGACGTAGGTAGTCGTGACGTTGAGGTTGCGAAAAGAGGTGG
CAGAAGAAAAATACAAAAGGCGTAAAAAGAGGCTTCTCCCTAGAATTGTCTGTTTGCGAA
CAAAAAGGCTGCAAGGCCGTAGGCAAGCGTGGCTCCCCTTCCCTAAGAAAAAGTTTGGAG
GCGGCGCGGCCTTTGATTGGTCTGTTTGCCACCGGGAGCACCAGCAAACAAGTGGCTGGA
TTAGGCTTATCGATAAGCCCGTCCCCCACCCGAGTTTTCAACTTTTTGAACTTTTTTTCT
GCCAGTCGTATTTTCTGGCTCTTCACCGCACACGGAAAGAGCGGACCACTACTTCACACA
TAACAAAACGGCATACAGAATATCGACAATCAAACTGCAGCTTTCTTTCCAAAATACACA
CAACAAACAATGACCACACATACATCTTTTCATCGAGAATTAAGATGAAGCGAAAAGCGA
CTGAAGAGCTAGTAGCGGACCGGCCATTGCCGCCCGGCAGCGAACTGCATCAATTGAAAG
GTTTGTCCGATCTTCGAGATGGGACGAAGAAAGAATGGAATGGCGATCGAAGATGGACGA
CGACTAATCATTGTACAGGCCAACCCTCGACTACACAACACTCCGGCGAACACGAGCCAT
CCACCGCCGACGACCTCGAGTCCCAAGGCGGCCACTCCGCCCCTTCCGAAGCACACACGA
CACCCGTCACCACAGCCCTGTCGACTTCCTCACGACGATTCCCCTCGGACCTCAAGACCA
TCCCCTGCACCTGGCCCGACTGCACCAAGACCTTTAACCGCCCTGCCCGTCTCACGGCCC
ACCTTCGCTCGCACACAAACGACCGCCCCTTCAAATGCCCGGACTGTGACAAGACCTACC
TCGAGGAGAAGCATCTGAGACAGCACATCAAGGGCTCCCACAGCCAGGAACGCCAGTATG
TCTGCTCCGAGTGCGACAAGGCGTTCCTGACGGCCACCCGTCTGCGTCGTCACGCTGCCG
TCCACGAGGGCCAAGACCGGTTCCGCTGCCGCGGCTACGACGAAAGATGCACCAAGACGT
TCCGCAAGCATCAAACTCTCCAGAGACATATTCGTGTGGACCATCTGCACCAACCAGCGT
TTGCCTGTACTCACGAGATTACAACACCCGGCGTCGGTGGTGCGCCAGGTACCAAGAAGC
CGTGCGAGGCCGTGTTTGAGAGCACAGGCGCTCTGCGACGGCATGTGGAACGCGACCATA
CGGCGCCCAAGTTTTGGTGTGAAGAGTGTGGGAAGAACGGCGCAAACATTACCGGCGGCA
TCGGCTTTGCGACGCGCGCTCTCTTGGAAGCCCACATGCGCCACGCCCATGTCGACTGTC
CCTTCTGTGACACCCGCTTCTCCGGCCCCGCCGAGCTGCACAAGCACATTGACATGCACC
ACTCGGGCAAGAGCGTGGCCGACCGCAAGACGATTGCGTGTCCCCATGCGGGTTGCAGAA
AGACTTTCACACGGCGAGCTAACCTGAACGTGCACATCCGAGCCGTCCACGAGGGCCTAC
GGTTTGTGTGCGGTGACGACGCGGCCGATGCAACGAGCACGACCACGGCCGAGGGCGGAA
CGGGGATTCCGACTGGCGAAAGAAAGACGTTCAACGGCTGGACTGACCCGGATCTGCTTG
CCTGGGAGGCGCGCAACGAGGGCTGTGGCCGTGGCTTCGTCTCAAAGATGAAGCTGGAGG
AGCACATCCGGTATGTGCACCTGCGCCACGAACGGCCTGCACCTGCGCCTGTGATTGTCT
TGGGCGCCGAGGAGCAGTCCGTGGCCACGTTTTCTGGTGGAAGTATGCTACCGCCGTCGA
CGGCTGCACATCTTCTCAGTGGCGCAGGCGGTGCTGGTGACGACCTGGCCACACCTTCGG
CAGACGTTCTCATCGATGCACTGCTGGGCACCAACCGCAGACTGGTCTGCACGATGCCAG
GCTGTGCCGCTCGCTTTGTCCGCCACCACGACCTCAATGTTCATCTGCAACGAGATCACC
AGTCAATTGTTGGTTCGGGAATGAAGGCGGACGACAACGACGACAATCTCTTTAACCCGG
ACGAATTTTGGATTGGCGGTGGTGACAACATGGATGATGATAACGACAACGACAACGACG
CTACCCCTACCGCAGCCGACGCTATTGGAGCTCTGGCTGGCGACGACGACATGTTTGGCA
CATACATGGATATGGACAACATCGACATGGGCCTAGCTGGCGGTGGTGCTGAGAACATCC
TCCCACCACAAGTGCTGGTCGACAACAACGACCCGCAGTGGCAGATGGACGAGGCTGAGA
TGCGGCGGCTGATTGGCAGCGACGATGCGACCGGCGAGACTGGTGCCGGTGCCGCCGCTG
CCAGCACAAACATGAGTTTCCTCGATCCGAATCTGTTCTTGTAGGGAGGACCGGATGAGG
ATGACGATTCAGAAGTAAATAGTGATGACTTTGATTTTGGAGTTTAAAAATATAGATACC
CATGGGACACAGCTAGGATACTTAGAAGCAATTGCATATTCTACCACCTTTTTTTCTTTT
TTTTTTCGAAAATAATGAAAAAAAAAGTAAAAACAATCAATCATCTGAAATATCAAATAT
ATCATGACAGACACAGGAATATATTACAAGTAATGGGGATCATGATTGTTATCGTCTAAA
CTGCTAAATGAATACAGAAATGATATACCTGAATATAATACCGTAAACTCAAGACTGTAT
ATTGAAGAAAGAGGAAAAAAAGACCGCGAATGCACACGAAACTCCTGTACAATGAATGAG
TACCCAAAAAAACATGCAGCTGTAAATCAGAATCGAAAGAACAAGTGAAAACCAAGCAAG
AGAGTAAGGACTAAGCAAAAAAAAAAGATGAAAAAATAGGAGAAGGGTACATGGTTAATG
CGTCCCAATGGCATTGCTCAAGCCCAGCAGCAGCATGCCCAAAAAGGCAAAACCAATGGT
CAATTGCCGGTTGTGGTGCAGCGTCAGACTCTCCACAAACAGCTGCAGGGCCACGGCCAC
CATGATGCCCGCCGTCACGCCAAACAAAATGCCATAGGCCGTGCCATCACCGGCATCGCC
GCCATTGAGGGCCCGGTGCCGCAGCCACAAAGCAGCACAGGCAGCACCCAGCGGCTGGCT
AAGTCCACCAAGTGCGGCTGCCCACAAAATGGCGCGGATACGACTGCCCAAGGCCATGTA
CAGGGGCAGGGCCATGGCGAACCCCTCGGCAATGTTGTGGACAAAGAGGGCCATGAAGAC
ATTGAAGCCTAGAGCCGGGTTGGCGTGGTTGGTGGCGAAAGTAATAAACCCTTCGGGGAA
CTTGTGGAGGCCAATGGCTAGCACGGTTTGGAGACCGATGGACAAGAAAGCATTGGCGGG
GACGTGGTGGTGGTGAGGAGTGGCGCTGGTGCCGTGCGGGGTGGCGGCACCGGCTTCGAC
ATCGCCGTCGCTGTCATCGTAGTAGTGGTCGTGGTCGTGGTCGTGGTCGTGACCGTCGTG
ATCAAGGTGTCCATCGTGAGAGTGGGCATGACTATGAGTGTGGTCGTGATCGTGGTCGAC
CTTTAAGGCATTGTTGCCGACCTCATCGTTCGATACATTAGTCGACGACTCTCCGGCACT
GGCGGTAAAGTGTGTGTCCTGGTCTTCACCGTCGTCGTGTGCATGTGTATCAACATGTTG
CCTCCGTACGGTACCGCTGGCACCGGGCGACACGGGCCGGCTGACATTCGTGCTGTGCTC
GTGGCTGCTGTTGTCGCCACTGCTCTCCTCGGGCACCACCTCGGGAACGACGACGGTCGC
TTCCGCCCAGTTAGATGCTGTCGATGTAGGTTTGCTTGGCGGGTTGCTGAGAGCAGCACT
GCTGCGAAGGGTGGAAGTGGGCGCTCTTAAGGCGATGGTCCGTTTGCACTCTTGGCCACA
GGGGTCGGTGTAGCCGTAGCAAGGGCCGAACTCGTCGCAGTTGGACTTGACGTCCTGAAC
AAAAGACAGGACGCGGTTGCGGACCTCAATCATAGAAGGTCTGCGCAAGTTCGAGAGAGA
GCGTTTGGGCTGGAGAGTGCGTGTTGTCGACTGGGTCCCTGACAGCTGATCTTGTGCAGT
GTGGGCGGCCACGTCAGCATCGTCGCTTCGGCTCGAGAGCCGGCGTTGTAGAGAGGGGCT
GGTGGTGTTGGTACGCGTGACAGTCGTGTCGACACCCGCACCAGCGAGGAGCGGAGTAGA
CTCAGTCGCTATGGCGGCGGTATTCGAGTGAGGGCCTTGGCGGAAGTACTTGCGGGAGAC
GAAGCGAGGCTTGGTGCCGACTTTGAAGTAAGTTGCCGCAGAGGGTTCATGATGATGGCC
GTCGCTATGGCTGTGTCCGTGGTCGTGTCCGTGTCCATGGCTGTGGCCGCCGTGACTATG
ACCGTGAGCATGGCCGCCGTGTGCGTCGTGGCCGTCCTCCTCGTCCTCGTGGGTGTGGTC
ACAGTCGACAACATGAGACGGCATAAACCGGTGAATGATGCGGGACACAATCTGCATGCC
GACAAAGCCCAGAGCAAAGCCGCCAATCATGAGAAGGCCGGCGACCTGCTCGCTCTGGCC
ATCGTCAATAAGGTACCGCTTAGACGACGGCAGCATAGAAAAGAGAGAGGAGAATATCTG
CAGCAGTTAGTAGCCATCCGAGTGTCAAGGTAGGGGAGTATAAGTATATATATTGCGGGC
ATGGGGACTCACCATAACGCCAAAACTGAGACTCAACGACGAGGACAAGAATGCACTGCT
ATCCTGGATGTTAAAGCTCTTCATGCCCGGCAGCTTGCGGATAAAGACATCAACGCAGAT
GATGCAGGCGCCGGCCACACAGGCAATGGCGCTGATGCCACACAAGATCCATCCGCGCGT
GTCGTTGGACATGCCATCGTCTGGGGACGACATGGCGCCAAAGAAATTCAAACGAAGACG
AAATTCGACGGTCGTGATGGTAGTAGCGGTGGTGGAGTATAAGAAAGGAGGAACAAGAAC
AATAGAAACAAAAGAAAGATTGCTAGGTCAAGGATCCGTCAACGTCACAACCATCGTCTT
TGGAGCCAAGGTGAGCCCGTAGTAGAGCAAAACAGGCAAGGACAAGAACAAGGACAAGGA
TGGACAAGTATGGACGTTGTACAGGACAGCTTCGTGAAAGAGCTTGGAAGCAGGATAGCT
AAAGCGGCAGAAAGAAGATCTAGAAGATCTAGAAACAAAGAGGGAAAGATGGGAAAATAG
GAGACGAGACGAGACGACTCCAAAAAAGATAGCGCCCGCAGTGGAGGAGACGGGTTCTAG
CGGACAGACAGGACAGAAGAAGCGGACGCAGCGGGTGGCGGGCAGGCGGAGGGACGTGGG
ATGGACGACGGCTGTGGTCTGCTGGTGTGCGTTGGCTGTGGTTGGAGGTGTGGGTTGGCC
GTCAAGGTGCGCAAGTCGCCAAGTGGATGAGGATGACGATGAGACGACTGGCAGAGGGCA
GCCTAGCGTGGGGTTCTTTCGAGAAGAGATAAAGCACGTTGTCGTCGTAAAGTGAAGATG
AAGGTGAAAAAGACGACGTCTGTCGTAGACAATGAGGCTGATGTTGCACAAGACGAAGCC
CAATTTGATTTGGCGAGAAATGCGACGTTTTGATGATGTCAGAGGGAGCGATGAGACGAA
AGGAACGAAAAGGAAAAGAAAGTAAAATGAACAGTCTCCCTTCTCATACAAATCAATTGT
CTTCTCGCCCAGATAACAAGGGCGTCGCAATCTCGAGAAAGTGGCGGAAGTCGACGGAGA
GCTCGGCGACAAGAAGATAAAAAGGAAGAGACAGAAAAGAGAGAAAGCGGCCGAATGGTA
GGACGTAGCAAGGGAGGCTCCAGAGCTGGCGTGGAGGAAGGAACACAATTGGGGAAAGAG
CGCAAGAGCGAACAGGGCAATTGGTAAGGTAAGCGACCGAGGCGACCTGTCAAAGTGCAG
GCAAAAGAGGAAAGAGGTGGGATCTACTCTAGATCGCGGCGGCGTCGCGCGGCCGGTGAT
AGGTCATCAAGGCGTGAAAGGTGGTGAGTGACTGTGGGTGAGGTGGGCAGGCGGGCTAGC
GACGTAAGGCGAAGCGAGGCGGCCAGCAGGGTTCTCGTTTCTCAGCTGCAGGAAGGAGCT
GGGGGAAGGTCGGGGTCGAGAACTCAGGCAGGTGCGATTTGGCGTTCCTGCTCCATTTCC
ACAGGCACCCCACCAGCCAACCACAGGCGGAGGGTTCGAAACACGCCCTGAAGCAAGGCC
GGTGGAAGGCTGGTGGAAAGTACCGGTCCAGTGGCCATTCTGCCACTTTTCACCGCCAAA
ATATTGAAATACTTCAGAGTTATTGAGTTTAGGAAAAACCACCTGCAGACACACCGCTTT
CTGAAGCGTCTTGTGACAGTAGGAAATGCAAAATAAAGTATGCAAAACGGAAATAAATAT
CTTCTGCATATTTTAAACAGTAATTTCTTCAAGATCGCGTAATGTTGCCGTTGTAAGGCA
CGTTGCTGCACATGAGGAGCTTTGGCGTCCACTACTGCTACAGCGAATATGGGCCGCGTT
CATCACCACTTTAGACATTGTACTCTGATTGGCTAACCATCTCACTCTCCAACTTTACAA
CCGGACAGCCGTGCCTGGAGAAGGCTGTCAAAGCTCCAGGGCTCTGTCCAAGGCTCCACG
GGCGCTAAAAATAATTTCAGGGGACCCTGACCACAAGCCGGCGCCAAAACCCGAAAAAGG
CAGGAAAAAGTCGACTTTGACCTCACATCGACAAGAGATTGCTTTTTCTCGCCTCAACCC
CTCCGTCTCCTCCACCCTGGCGCCAAAGATGTCGAAATCCACCATCGCCGTGATCGCGGC
CGTTAGTGCCGGTGCCGGCGCTGCGGCCACGGCGGCCATGTTCTCGCTGCGGTCCAAGCC
GGCCGAGCGTGCAACTCCTGTTCCGACAGCAACGACGACGACCACAACGACCTCTTCTGT
TTCGACAGCTGCTGTGCCCGCGACCAAGGTATTCTCGGCACCTCCTCCGGCTCCGGTCCC
GGCACCACTCCCTCCAGTGCCCGCCACGGCCGTCGCCCTCGTCGACCCGGCCGGTCTCTT
CCAGTACGGCTTCCCCGGCCCCGTCAACGATTTGGCCGCTCGCAGCGCTCTCGTCTCGTC
CTACGACCGTCGCACGCGCAACCCCCACTGGGTCGCCGAGCACATTACCCCGGCCTCTCT
TGCGGTCCGCGACGGCGACCGCCAGCACAGCAACTTTGTCGAGGATACTGCCGTGCCCGA
AATCTTCCGTGCTAAGCTCAAGGACTACTTTCGGTCAGGCTTCGACCGTGGCCACCAGGT
CCCCGCCGCCGACTGCAAGTGGAGCCAGGATGCCATGAACGAGACGTTCTTCTTGACCAA
CATGTGCCCGCAGGTGGGCGAGGGCTTTAACCGGGACTACTGGGCGCACTTTGAGGATTT
CTGCCGCCGCCTGACCACACGCTATCCGAGCGTGCGTGTTGTTACTGGCCCGTTGTACCT
CCCCAAGAAGGACCCTGTCGACAACAAGTGGTACGTCAAGTACGAGATGATTGGCAACCC
ACCGAACGTGGCGGTGCCGACGCACTTTTACAAGGTGATTTATGCCGAGACGGTACCCTC
GTCGGGTCCTGGTGGTGGTCTCCCCGGCACGGGTGCGCCTGTGGCGCTGGGTGCGTTTGT
GTTGCCGAATGCGCCGATTCCCAACGACAAGCCGTTGAGCGATTTTGAGGTGCCGCTCGA
GGCGGTGGAGCGTGCGTCTGGTCTAGAGTTTGCGGCCAAGCTGCCGCCGCAGCGCCGCCG
GCGGTTGTGTGCCGAAGCGTCGTGTTCGCTGGTGATCAAGGAGTACGGCGACCGGCAAAA
GCAGGTGGCCAAGGGGCGGAGATAGATGGCATTTGGTTGGAAGGAAATTGTACCATTTTG
AGCATCGAGCATTCATAGCATATTGAACACAAGAATAAAGTAAAATTTCAAGTTGATCGC
TTGATTGTATATTATTGTACAGTACTGAAAACTACGTAGTGAACCAGTGACGGTGTAAAC
AAACAAAAAAAAAACGCCAGATGACCATGACTCCAAAGCCCTGCCACATATTTCTTTTTC
TTTCCAGTTCGAAGCCCAGGTCTCTCTCACAGCACGACCTATCGCCGCTGTGTGTACCCT
CCTCGCTTCTGCTCTTCCCTTAGGCTTTCTTCTTGACTTGGGAGCGGTGCACGGTTCCGT
TGACCTTGGTCTTGGCCAAGGCCTGGCAGACCAGGAATACCACCAGCTCCTCCCAGTCCG
GGCAGAATACCCTGGAAACCTGGTGGAGGAGGTGGAGGGACCATACCGGCACCCAGACCG
CCTGGTGGTGGTGGAATTGGCGGGAAATTGCTGCCAGGAGGTGGTGGCGGCAGCTGGAAG
CCGGCCTTCTTCATCAACTCCAGCATTGTCGCCGGGTCGGGCGGGTTCTTCATGTCGACA
CCCGGGATCAGTGGTGGGAAAGCACCGCCGGCGGCTAAGACACCAGGTGGTGGCGGCGGC
GGGATCATGCCCATACCCGGAAGCCCACTGGCACCACTGCCGTTGGTCGCGCCACCCAGA
CCGGGTAGTGACAGACCCGGCAGCATCGGCGGTGGTGGCACACCATTCGCTGCTGCTTCA
GCGGCTGCTGCGGCCGCGGCCGCTTGTTGCTGTTGCTTGGAAGGCATCTTTTGGTCCACC
AGGCCCTCAGCCTCGTCCTCCATTTCTTGTTCTTCCTCTTCCTGCCGCTGCCGCCGATTG
CCCCTCCGGTCCCACGTGCCCTGTGCCTCGGCGGCGGCCTCGCCGATATGGTACCGGTCA
CGAGAGACGTCTTCACCGGGTCGTGCGCGTGTCCAGAAGCGTGTGATACGGTCGTTGGAA
CCCGAGACCAGAATATGGCCCAAGGGGTGCCAGTCGAGCGACCAAATGGCGAAATCGTGT
GCATAGGGCACGCGGTGGGCTGGGTAGATGCTTTGTGCGGGCGCAGTGGTAGGGTCGGGG
CTATCATATGGCGCGACCGTCACGGCCTGGCCTGGTGGTGTGTTGGGCTCGTCCAACAGG
TAGTGGAAGAGGGCACCGTCGCCGCCGCCCGTGCTCAACAGGTTGCCGTGGATCGGGTGC
CAGGCGACGGTTGAGACGTCCTTTTCGTGGCCCCTTAGTAAACAGATGTCACGCATTGTG
CGCAGGTCAAAGACACGCGCTGTCTGGTCGCGCGCGGCCGTTGCCAAGCAATTGCCATGC
ACACGCTCAAAGGAAGTCTTGGTGATGGTGTTCTTGTGGCCGTGCAGTGTCGTCAAGCAG
CGGCCTGACCTGGGGTCCCACAGCTTAACCAAATGGTCCTTGGATCCAGACACCACCAGT
CCCTTTGTTGGATGCCAGTCGCACGTCTTGGCATCCCAACCGTGGCCTGTGAGTGTTGCC
TCGGGCCGCGCGGCCGCGAAATCATAGATCTTGAGGGTAGAGTCATCCGATGCCGTCACA
AACTTGGCGTCCGTCGGCGCAAACGCCAGGTCGCGGATCGGGTCTGTGTGCGCCGACAAG
TTCTCGACGTTGTTGAAATTGGGCTGCCAGTACTTGATGTTGCCGTCGTGGTCCGCCGAA
ATCAGCCAGTCGTCGCTGTACGAGTACGCCAGCGCCCGGATGGCGGAGTCGTGCGCCTGC
ATAATCGTCTCGAAATTGAACCCCGTGCCGTTCCACAGCGTAAACTCGCCGCTACTCGAG
GCCGTCAACAGGCGGCGGCCCTCGGGCGTCCACCGCACAACGTTGACGGGGTGTTTGATC
TTGTTAAGAGACGAGTGAAGATGGCGTGTGGGCACGGTATCGGCGGCGTTGGTGATGCGC
GAGACGGGCGGGAGCATGTCGACAATGTAGCTGACGCTGGGCCGTTCGGATTCGCCGCTG
CCGTAGTAGTAGGCATATGCGTTGCGGTACTTGGGTTGTCGGTGGCGCATCCAGTGGACC
AGGCTTGCGCCGTAGTCGGTAACGGGCCGCCGTCCTCGTGCTCGGACAAAGCCTTCGCCG
TCTTGGCCTTGACCCTGACCACCGCCACCACCTCCAAATCGGCCTCCACCGTCCTGACCC
CCGTATCGTCCACCTCTGTCTCCTCCTCCTCCTCCTCCTCCTCCACCTCCACCACCTCCA
CCACCGCCGCGGTAGTCTCCTACTGGATCGTACGCCATAGTTGTCGCGCACGCGCCCGGT
AGGACGGAGGCTATGTGTAGAGAGGAAAACTCGACGAGAGCTGGCTGGTCAGATGCGATT
CACTTTGGAAGGCTGTTGATGCCGTTATTCTCCTTAGTGGCTGTCGCTATCGACACAATG
TGACTTTGTAAGCCGTGGAGGTACGTGCTAGCCGTCGTTGTGGCCGTCGTAGATGCGCCG
TCGCCGTCGTCGTTGTGTCGTCAATATGCGATGCCGTTCTTTGGGGCTGCATTTGGTCGC
CGCGCTTTTTGCATACTGAATCGCGTTTTGGTGCAGCTGGGGTAGCAAGATAAGTGGGCC
ACAGCCTCACTGGAAAGAGCGACCAGCACAGAATGGAGCACGGGCCACTTTAGCTCTGCC
ATCTGAAGCCAATCTGGCCGCCGACTGTGATTGGCTGGAACCGAGCTATTCAATTCAACT
GTCACCACCAAAATCCGTTTTCGTCACCTATGAAATGTGAATGAGACAGACCAAGAGGCG
TACCTTTTTGTCTCCCTTTTGTTTCTCGTAACCTTTTCTTTCTTTCTTTTCTTTTTCTTG
TCCCAATCTCTGCATGTTTTACTCCCCCAATCTACTTCCACTTCCCCCTGGGGATTGTTG
ATCATTTTCCACCCCCACGAATTCCAGACATGCCGGCCGTTCCTTCCTCGCCCGGACTTC
ATTCGCATGAACAATAGCTCTTTCCACGCGTCCAGTGTAATACGTCCTTGCTTCGGCTAC
GAATGCCAATACTTTGACCTTGCATCATTTTTTCTCGTCACATCGCTAGCTCGCCATCCC
TTTCTATTTTGAGCGCAATTTAGCCAATTCCTCCCTTTGCTTCGGTTCTCGCTCGCTCTC
TCTCTCGCCATTTTCTTTTCAATGTCTGCAATCTTTACCCCGGCCTGGTGTCTGCACCGG
CCGCTATGATTGGCCCCTGGGGCGCAAAATCACAAAAAACTAACCCGATGCAAGCTGCAT
AACATGGTGTGCAGCCGGCGGACAGCCGGTGAGCCGCTGGGCAAAGATATGTACCTATGC
ATGTTCTCGGCATTGGGCAAGTGTTGGCGGCCTGCTGCGGGCATGCATAAGTCTCGCTGC
AGAAAGCAGAGGCAGATGCAGGCGTCGACGCGGACGCACGTAGAAACAGACTTGGTTGCC
CTTGGTTGCTCCTTCCTTGTTTTGTGTTTTTCAAGATACGGATCTTACGAGTTCCGCCGC
TATCTTGGAGCTCCTTCCATTCGTCGAGCTCTTGGACATTTTGCTCGGACCTGTTGTTCC
TGATGTACCTGTCGTTCCTTCCTTGTCTAGATCCTTGACTGTACACGACATGTTGAGCGT
GCGTCGTCCTCTCGCATCTCCGTCAATTTTTCTTCTTCATTTTCTTTCTTCCCCTCTCTC
CGAGCTCCCCTCCTTCGGTTACAGCTCGCACCACCATTGCTGCTAGCCGGTGCAACTGTT
TCTGTTTCTTTCTGCACATTTGTTTCTTCCTTTTCCTGCCGACTGGGTGACACACCAAAC
GGCCGCCGTCTGAAAATCTTCGAGGCTACGACCGTTAGTGAACGCCCATGTTTTAGCTTC
AAGCCTATCGTGCCAACCCGTCGTGGTTGGTCCTTTCAAACTTGATAAATACTGGAGTGA
CGATAATGGACGCAAATCAGTCCGCTTCAACCCCGCAACATTAGCGAAGTTCCCCGAGCT
ACAGGGATGTCGATGATAAGATAGAAAGATAGTGGACGGTTATGACGGGATGCAGCAGAT
CGATGCAGAACCACAAAGACCTTGCATCTGCCAATGTTTGCAACGTTTTGTGTATACTCA
GTAATTACCTGCGAGCCTGCTCACAAATATTGTAGATTGCATCAATTGCGCGATAGCAAT
TTGCTCATTTGCGGGCGAGTACGACGTATGTGATTGGAATTGCATGCATTCGTCAGCAGA
GGCGACTGTTTTGCACTGGATTTGGCAGTTCTGTTTCTGTCTCGCCAATGTCTCTCCACG
TTCTGTCCACCGTCGGTATCTGTTGCCTTTTATCTGGTGTTTCTCGACCTTGGGAGTGTA
TCCCTTGTCTCTCGATTGTCTCGCTCTTTCTCTCTACTTTCCTCTTTCGTCCCTTGTCTA
GTCTGTTGGTTCCTACTGACAGGCACAAAAGAGATACGGCGAGATATGTGCCTGTTCCAA
ATCCAATGCCACACACCACACCCTCGGGCGCACCTTGCTGACTCTTGGCCGTACCTTTTG
CCATTTTTATTTTCGTCTTTTTTTCTTGTCTATCTTTTCGTAATTCGTATATACTCCTGG
CCTCGCGTTATTCTAAAGTGGTGCTGCTTGCAGAGAAGCCAATTGATATAAACAGCCGTC
CCTTCCGTCTTTGATCGAGTCTTGTCGAGGCTCTTTTTCTCTTTTGTTCTTTCCTAAACT
TATGCTATAACGACTTCTCCCGCACCTTCTTCTTTTGTCGACTGAAAATATTTTCACAGT
CGCTCTTACTCTCGGTCTTCGATCACATTCTCCTGCATCATCACATTGCTCTTTCCCTTT
TTTATGTGGACTATCTTGTTCCTGGTTCCGAATCAATCCTTGCCCAGCTCGAACAGAGTC
GCCACTGCCAATTATTACGAGAAAACATAAAATTCGACAGTGCGCAGCCTCGGCCCGCAA
GCAGAACCCTTTTTGCTTGACACCACTGAAAATTTTCGAGCCTTTTGTCTCCTGGCTCGC
TATTTTACTGGCCCGAGTTTCGAGTATTTTGGCCGCCGCCTTAAGTCTCCTGTCACAGGC
CATTACCACGCTATTACGTCTGTTAGTCCCGATTCCAAGCTTATTTTTGGGACGGAAGGC
GCAGAGCTCGTTTTGCCTTTGTTTTTTTACTTCCCCTCCTTCCTTTTGAAGTTTTCTTTC
CTTCCCCCGTTCTTTCCTTCCTCTTCTTCTCCTTCTATTTCGTCGCGATGAATTCCTCGA
CAATTGGTTTCGCTGCACACCTTGCGATTGGCAATGGACGAAGCAGCGTCATGGACTCGC
AACAACAGCCTCCAGTGAACGCAAACAGCGGCACGAATCGGGCGTTCCCCCTAACAGGCG
GCGCCACTGCCAATGACAGCATGGGCTCCACCAACGCAGCTTCACATGCAAATGTCAGCG
ACAAAATTGAGGCAATCGCAAATTCGAACTCGAATCCAATCACAAACACAAACGCTGCGA
AAGCGCCTCTCACGAACATGGCGGACACGGCGCCCACGAACGTGAGCGGCCTCACACGGC
GAAAGGGCACGTCTACAAAGGAGACGTTGGCAGTACCTGGGCAGAACGACGACAGTGACG
ACGACGACGGCCCCATCGAACCGCAGCACGATGACGCAACGATCCAGCAGCTCCGCAAGG
CGTTTCAGCGCAAGTATCGCCATGTCGCCGCCATCCACTCCACGACGCAGCCGTCGTGCC
TGAGCCACGAGAGCACGGCATCGCCCTCCTTTTTGGGTTTCCGCAATCTTATGGTGATTG
TCTTGGTCGCGGGCAACTTGCGGCTGATGATTGAAAACATTCAAAAGTACGGCGTCCTCA
TCTGCGTCCGCTGCCACGACTTCCGCCAGCACGACGTCCTTCTTGGCCTTGTTCTGTTTC
TGTCGATCCCTCTCCATCTCTTTGTCGCCCTGCTTATCGAGCACGGCGCTGCACAGCAGG
CGCAGGTCTGGCGGAAACGGACGAAGGCAGTAAAACTACACAAGAAGCAGGCAGAGGGTG
GTGGGAATGGAGCGAAGAGCACGACGGGCGCCTCGAGTCCGACAGAAGACGAGGCCCGCC
GGTTCACGGCGCTGTGGCACGTTGTCGCCTGGCTGCACGCCGCCAACATCTCGCTGGCGC
TGGCTATTGCCTCCTACGTCGTCTACTTCCACATCCACCACCCTCTGGTGGGCACGCTCG
TTGAGGTGCATGCAATTGTGGTCTGGCTGAAGACTGCGTCGTACGCGTTTACGAACCGCG
ATCTCCGCCATGCGTACCTGCACCCGTCCCGTGGCGAGCGCGAGGCTCTTCCGGCACTAT
ACGCGCAGTGCCCCTACCCGCAGAACATCACCATGGGCAACCTCATCTACTTTTGGTGGG
CGCCGACGCTGGTTTACCAGCCTGCCTACCCGCGTGCCCCCGGCCCGATTCGCTGGATGT
TTGTGGCCAAGCGCATGGCTGAGGTGTTTGGTCTGAGTGTCTTTATCTGGTTCTGCAGCG
CCCAGTATGCCGCACCCGTCCTCCAAAACTCGCTCACTAAGATTGCATCGCTGGACATCT
TTGCCATCCTGGAGCGTCTTTTGAAGCTGTCAACGATCTCGCTCGTCGTCTGGCTGGCCG
GTTTCTTCGCCGTCTTCCAGTCGTTTCTCAACGCCATTGCCGAGATTACACGTTTCGGCG
ACCGCGGGTTCTACGATGACTGGTGGAACAGCGAGAGCCTGGGCACCTACTGGCGCACCT
GGAACAAGCCCGTCTACCACTTCTTCCGGAGACATGTGTACTCGCCCCTGCTGGGCCGTG
GCTGGAGCCCTATGGCGGCGTCTCTTATGGTCTTTGTTATTTCGGCGCTGCTGCACGAGC
TGGCTGTCGGCATCCCCACGCACAATATCATTGGCGTGGCCTTTTTCGGCATGCTGCTGC
AGTTGCCGCTCATCTTCATGACGATGCCGCTCGAGAAGATGCACTCGGCGACAGGCCGTC
TTATCGGCAACTGCACATTTTGGATTTCGTTCACAGTGTTTGGCCAGCCGTTTGCGGCGC
TTATGTACTTTTATGCATGGCAGGCCAAGTACGGAAGTGTGAGCAAGCAGCTAGCGACGT
GAACGCTCGTCTCGTTTTGAAATTGTAATCACAACTTGCCTTTTTTCTTTCTTTCTTTTT
CATGTCTTCTTCTTCGCTCGAAGATTGTACACACAGACTGCATGGAAAACGGGGTCTATC
GGGAAATAATCTGTTATATATTCTGGGATATTTTTTTCGGTAATCGGCTGATGGCCAAAC
AAAATCGAATAGGCCGAAATGCGTATAGAATTTCATATATTTGCTGGGAAATGGAAACAC
CAATACAACACAAAATTGTACTCGACCATGACTTGTCCTAAAAAGAAAGTGGCTGCAACA
TCTTGATTCGCGGCTTCGCCTCGTCAACAACACTCGGTTGACTTGCACTCTGTGCCCGTC
TAGATGAACGGTATCTTTGTGCCCACGCGTTTCTTGTACTGCACATAGTCGTCCCCAAAG
AAGCGCACAAGTAATGTCTCCTCATGCCGGATACGCATCGAGAAGAACCGCCACAGCACG
GCCGTGTAGCCGGCCAGACACACGACATTACCCAGCACGAGCTGCGTGCCCAGCGCCCAC
CAAAAGAAGCCAAAGTAGCTGGGGTGCCGCAAATAAGAGTAAATGCCGTCTGTCACCAGC
GCGTGGCTCGTCGCCCGTTTGCGCTGGATGGTGTGGTTGAAGCTGCGCCCCGCCTGGATC
ATGGCGGCGCTGCGCACCAACTGGCCGACAACCACCACCAGGAAGCCGGTGAGCATCACC
GCCGTGCGCGGGACTGTGAACGGGAGGTAGGACCAGACGTCCACATTGCGCAGCAGGGTG
TACCGCACCAAGCACTCCACTGATGCCGCCAGGTGGGCAATCGCATAGGCGGGCCAGTTG
GCAGTCAACAGGAAAGAGTCGACACTGGTGGCCTGGGTGTTGTAGCGGGCCGTTGTCCAG
AACTCGAGAAAGTGGAATGTGGACAGAGCACCCAAGAAGAAGGGGAGGCGCCAGAGAGGG
GACAACAAGTCAACACCGATGGCGCCCGGGAACAGGCGGGGCAAGAGGGCCAGCAGAGCC
GACAAGAACACGCCGACAACCAATGCAGCACCCAAACAGAAAGCACGCAGAGCAATACCG
GCAAGCGACCGTTTTTGGCCCGGGTAGGAGGCAGCATCGGGTGGGAACCCTGTTGCGGGC
GTGTCTGGAGAGCCGATACCAGGAGGCGGGACGGCGTCACTCGACTGGCCATTAGTGTGA
GAGCCTGCCGACACCGACGATGCAGCTGAAGCTGTAGAGATGGGGCTACAAACAATGTTA
GAAACACGAGCTTCAAAAGAGAAAAAGAAAAAAAACGGGAAATAGATCTCACCTTGGCCG
TCTCAATGTTGCGCCATTCGCACTGATGTTGATGCCCGTGGAGGACTCCATGGTGGGGAA
GGTTATGAGGTGGAAGGGAGGGGATATGACAAGTGATGAAGGAGAAAACGAGAAGAGAGG
CTGAAGAATGAGATGTGACGAAATGAGAATGGGCAAAGTATTTCGTTTCTTCAGCTTCAG
AGCCCGGTCGAGTATGAGACAGAAAACAAGACTGGGACAGCAGGCCCCTTTTATTCACAT
CAGCTGGGTGCTGTGCGGGCGTGAAATGCCTGTCAGTTCTCTGTTTCTGTACACCCGCCC
CCTTTTGGCGTTGGTATTGATGCTATTGTTCTCGACCTTGTCAATGCAGAATGTGTCGTT
GGTGCTGGTAGTGTTGGTGTTGGTTTTGGCTTGTTTGAATTGAAAGAGATCGATCGCGAC
TGAAAGCGCGCCGGACAACTAAATTTTTGGAGACTCCAACACCTTCTGTTTTCGGAGACG
ACAGAACGTGGCGCTAAAGCCCGCTAAGGTCGCTCTGCCGCCCCTGGCTGGCCGTGAGCC
GTCTTACCTAATTACCTAATAAATGCCACCTTCTAGAAGAAAGAGTTGTCAGCTCGAGTC
AACACAACTGTGATGTTTTCGAACCCGTAAAATATTTCTATTTCATGATCTATTTTTGAG
AAGATTCACGACCCAAGTCTGCCCCGTCACGGCGACTGCCGAGCCAGACGCCACGGGGCT
TGTGGTCTGGCATGATTCTCGTGTCTTGCCAGTCTCCCGAAATTTACCCGCTGAAGGCCA
GTGCAAAAACCCGCTGACGACGTATGCCAAGGGAAGCACTAGAGACGCCGTACACAGTCA
GTGTGTGGGGGTTCCACTTGGGCAACCCCTCCGGCGGTCTGCACCAATTGTCCCCGAACC
AGCCAGGTTGTTCCAGTTCAGTCTTGGAATACGGACGACGTGCAGAGCAAACGCCCAGCA
CTGCCTTCCCCGGGCTAATTGCGATTTTGTGCATCGATTACTACCTGACGGCGTGATTCT
TGCCTTTCTTGGCCGAAAGCTCCGCACTTGCCTATTTGGACACGTTTAACACGACAAGAA
ACGAAGACGTCGGCGTCAAAGCATGAGACGGAAAACATAAAAGAACCCATTTTCACGAAC
AACCTGCGGTTTGCAATTGCAATTGGATTAAACATATTCCTACACTCATTCATACACACT
TTCTCGCTCCTTGGCTTTGCTCAGTCGCTTTCCAGTATGGCCGCCCCCACCAACACCGCC
GCCGTCCCGGCCGAGTCGGTTTCTTCCAAAATCCCCTCGACGCCCGAAGAACTCAAGGAG
AACCGCCGCCGCATGCTCGACGGCGAACTCTACTTTGCCTTTACGCCGGATCTCATTGCC
GAACGCCGCCGCTGCGCCCAGGCCTGCCATCTCTTCAACCAGGCCCAGCGCGACGCGCCC
CGCCGCGATCTCGTGGCGCTCTGGAAGAAGCTGATTATGGACGACAAGCCGCTGCCCCCC
GTTGCAGACACCCCCGAGGCGGACGAGGCTTTGTTTGAGGGCGAGCCGTGGGTCGAGCTG
CCGCTGCGGGCCGACTATGGCTACAACATTGTCCTGGGCGAGGGTGTGTACGTCAACGCC
AACAGCACATGGATCGACACGTCGCCCATCACGGTGGGCGCGCGCACCCTGATTGGTCCC
AATTGTTCGTTTTATAGCGGCGGGCACCCGCTGGACGGTGCTGTGCGGAACGGCATCAAG
GGTCCCGAGTCCGGAAAGCCCATTACGATTGGTGAGGACTGCTGGCTGGGCGGCAATGTG
ACGGTGGTGCCTGGCGTGACGATTGGTGCGGGCTCGACAGTGGGCGCGGGCAGCGTTGTG
ACCAAGGACGTGCCGTCGCGGGTGGTCGTGGCCGGCAACCCTGCACGGGTGATTCGGAAG
TTGGACTGAGCGCTGTTGGGATGATATAATAGGGAGGAGAGTCGAGGAAGAGGATGTTCG
ATAATCGCATCGTAAGATCGTCGATAGAGATAGAATAGAAAGCCTGATTTCTGTTTTCTG
CAATCTGTATTCCTGTGCACTTCGCTTCGCTTCGTGCCTCTTTTTGTTGTCTCACAACCC
GCCTTGTATACTAAACGACGAGATAACAATGACGAGCAGGTTTGCCCAGCCCCAGATGAA
GGGTATCCACGTCGACATCCAGAACGGACCGGCAAGGTAGGCTGCGCCGATGCTGCGAGA
GGCGACGAGCGTTAGAGAGTAGCCGGGTCGGCGTAGGAACAAGGGGAAAGAGAAGGAGCA
CTCACATGAGCCCAACAAAACTTCCTGCAAAAAGGGCTTCCACGCCCGCGACAACGGTAT
ACACGACCGGTATCGTCCACAGGTACCGCCAGTACTCGGGGCGGCCCGAGTAAATGAGCT
GCATCGCCAGTGCAATCGCCGCCGCGCCCATGTGGAAGATGGCGTACAGGATCATGGTCC
ATAGCAGCGTGAACCGCCAGATGTCGTACAGATAGTAAAGACTGCCGTGGATTGTCGGTG
TTTGCGGCGGCCAGTACAGACCCGGGAACGGCGGCGTCTTGTAGCCCGGCGGCGGCTGGG
AGAAGGCGCTGTAGGACGAGCCGGACGCCGAGCTGGCGTTCGTGGTCGAGGACGACATCG
TGGGCGGCGGTCCGATCAGGGCGGTCGCATCGTTGGTTGTCGTCGGATTCTTGATTGAAG
TTGAGGTTGGACGATGCTTTGTTTTGGCCGTTGTCAAGCACCTGCCAATTCCCCTGTAAA
TTGGGATGACGCGCCTGCTTCTAGGAGCTAAGCTTGACCCGTGCCCGCTTATGTAAGTGA
ACATGAGCACCAGCAACTGATAGGCAGCTAAAACGACCGATGAAGAACAACCAGGTGTCA
AGCAATATCGGTAAATTATTGTAAATAAAATAGTTTTATATTCTATCGATTTTACTATCG
TTTTTTTTTTCTGCGGGGAGATACTTCTCGGCTTTATTTACGCCTTTATCTGCGTCATAA
CGTGAGATTTGGTAAAGTATTGACTGTCTGTTTAGCGCACACAACGCTACCTACGGACAC
TCCTCCTTCCTTCTTTACGTCTGGAACTTCAGTCCACCGCTCGCACAAATAACACTTCCC
GTCGTCCACGCCGAATCTGCACCGCACAGCATACCCACGACCGCCGCCACTTCCCGCCAG
TAACCAGGGCGTCTCCCGCCCATTTTCTGGGTTGCAAGCTCCACTAGTTCTGGATCGTCG
ATGCCCGGCCGCACCGCGCTGAGAGGACACGCCTGCTGGAACGGGTCCATCTCTTTCCAG
AATGTCTCACCCGCCGCAAAGTACATGTCACCCTCCACGGGGCCCGGGTTGACCGCATTG
ACCGTCGCTCGCTCGGCCAGCTCGCGCGCCCATGTCCGCGTCATGCTCTCCAGCGCCGCC
TTGGTGCCGCCATAGACCGTCTGCGTCGCGAAGCCAATGCTCGAAGACACACTGCTAATG
TTGACAATGCGGCCGGACCGGTCGTGAGGGAGCCACTCCAACAAAGCTTGGGTCACTAAA
ATGGGCGCCAAGACATTGACGGCGTACTGCCGGTGGAAATCGGCCACGGGAATCTCTCCA
AGGCGGTGATTACCGCCGATACCGGCGTTGTTGATCAAAATGTCGAGCTGGGGCGCCTTG
CCGGACGAGGAGGCAAACTCTTTAAAGTCAGCCGCAACTTTTGCTGCCGCGCTTTCACCC
TCTGCCAGATCAGCCTGCGTCAGGGCAATTTTGACGCCATGATCCCGACGGAGCTCGTCC
GCCAAATTGAGAGCTGCCTTGGTGGACGAGTCAGAAGTGTAGATGCCGTGGACGTTGGCA
CCCTTGGTGGCCAGATCACGAGCAATGGCGGCGCCGATGCCTGGGAGAAGTGTGAGTAGT
ATTCATTCCATTCTAGACCCTGATAAAAGGCACACGTACCTCGTGAGAAGCCGGTGACGA
CGGCGAACTTGCCCTCGAGCGACCGGGGAACGAGCCGAGGAGATGACATGGTGAGAGGGT
GTGGTATTTGTTTTGGCAAATTAATGAGCGGTCATGAACATCATCATAATTATTGTTCTA
TCTCGAGGGAGCATCCATGTTCTTAAAGGCCCTACCACATTCTCCCTCGACACCGGAGCG
GCCACGATTGCAGCATTAAAGTATCGGAGCCCTACAAAAACAGCACTTCCGATATTTTCT
GCGAACTTTGGTTTTCCTCATATTGCTGCCCGGCGGGGGAAAGAGGGTGAAGAAGATTTC
TCGTCCGTTCCATATGATAAGATATAACCTCAGGCACAAAGCCTCATTGGAGTAAAGTCT
ACGAATCTACCAAAGAGATGGACTTTTGTCATAAAACAGATATCGTGTAAGTTGCGGAGT
TGCTGTACTTAGCCTAGCGTTTGATACTTTGTTGTAACACCAAAGTACGGCCCGCCACTG
ACGGGCCGGAAGGTTGGTTCTCCAACGGAGTCAGCACGGACACGGACGGAGTGAAGTCAC
GAGATTTATTTGTTCCTATATGTCCATTTATTCTTGCTGCCTATTGTCTATGGCTTCTCA
AAACCTGCGATATACTTTGCAACATCCGTGACAGAAATGTTGCGCTGGGCGTTGACCGTC
TTCTCCTTATCCCAGGCCACACCCCGGCCCTGGGCAAACGTGTCCCGGTACTTGACCATC
GTGTCGTTGGGCGATGCCGCCAGCTGCTGCTGCAGTGTCGGCAGGTCCCACAGCTCGCGT
TTGAATGTGGTGTTGTAGTACTTGTCCAGCAAGTCCGCCAGCTCCCCATATGAGACCGTG
TCGCCGGCCACGTAAACAACCTGCCTCTCAATCTCCCGCTGGTCGAGCAGAACATCCGCC
GTCACAGTACCGATATCCACCGGCGTCGTCACTGTAATGCGGTTTTCCCATTCCCCCAAG
CCGCGCACCGTCTTTTGCGGTATATCAACAACGCCAAAGGCTGGCAAGAACAAGAAACTC
ATAAACAGGCCTGTCGAGACAATAATCCAGTCGGTCGATGTGTTCTCAGGCGCTCTTAGC
AGTTTGCGCACTGCCAGCTGCTCGTCAAACAGATCCTGTGTGCTGCCCTCGCCAATGACG
TCGTAGTCCATGCCGAACTGCCAGGGGATGAAGCGCGGGACTTTGGCTTGCAGGACGGCG
TGGGCGAGCTTAGTTTGCGTCCCCGCAGGGAGGCCCATGCCATTGCAGGACACGACGGTG
TGGTAGCCGGCGAACAGCGCGGCGAGAACGTCCACGGACGCGGCGAGAACGTCGGCGGTC
TCAATGACCACTTTCAAGTCGTCTTGGATGTGTTTGAGCAGCTTGGCACGTTTCGGGTCG
GTAGAAGTAGATGCCCGCAGCAGGACGGCGACCTTTTCATCATTGCGCTTCGGGTGTTTG
GCGAGTGCTTCCAGGACGGCGAGGCCCAGCTCGCCCGCACCAAGGACCAAGATACCGGAC
ATGTTGGTGGGTGTCAAGCAGTGTGGTGTAGTTGTAACTGCCGGTGGAAGAGTCGAGTCT
AGACCATGAGTTGAATGTCGTAGGGCTGGATTTATAGATACGGTCGACAACGGTATGCGC
CTTGTACAGAGCCTGGAACTTGGAACCTTTTGTCCATCTACTTGCGTGTTTAGTGCATTT
GGAATTCAACGTTGGGCGGGCTTAGTGGTCGGCAATTGACTCTAACTCCGCCTATAAACA
CCTTTGAATGTCCAATTGCATTACTAATTGTGTCGATGCTTGATAATGAAAGATGCTGCG
GTGCACATACAAAATACGTAAATGGGACTTTGGTAGAGCATGCCAAGCCTTCATAGACAG
GATATTGTGGGATTCAAACAATCAAAGCTGCCTAACCTGAGAGGCCTCTCTTTTGGCTGC
TGTATTTAGGAGATAATCAACCTTTTCTTTCCATACTTTAATTCTCGAGTCACATTCTTC
AAGCATATAATATTTTCAAGCTTCTAAGAGTGGAAAGACAAACACACCATCGTGGCTTGG
CTTATATATAAATAGAGGTTGTATTAAACACTTGCTTGACTTTGCACAAAATTGTGGTAT
AGCACCACAGAAATGTACACCAAGTTAACGTGTCTACCTAATTCTATGCCAATACTTCAT
ACTTTGATGCTCTTGTTGAGCAAAGCAAACCAAGGACAGCGAAAGCTATTTGTACTTTGG
TAAAGATAGAATCACTACGCCCGGTTTTTACTCGACATGCTTGGCCACGGCCGCGTTCTC
CTTGGCCTGTAGCTCGACCTCCGTGACGGTGTCGACATTCTTCTTGCGGCCCCACTTGCG
CGGCGAGACACCCTCGCGGTACAGGTCATCAATCTCCTCGAGAGTGCGCTGGGCGGTCTC
GGGCAGGAGGAAGTAGGAGTAGACAAGAGTGATCAAGGCACAGGCACCAAAGATCAGGTA
GGCCTTGGCGCCCAGGTTGCCGGCATCCGGGTTGATGATTTGCGGCGTGGCGAACGTGGT
GATGATGGCCGTGGTGTAGGACCAGAACAGGGTCCAGGTCATGGTGGGCTCACGCAGCTT
GGCATCGGGGATCTCGGTGGGCAAGATGTAGGCCAAGCTCTGGAAGGAGGCGGCATTGAT
GAAGGCAAAGATGCAGCTAAGAGCGGCCAAACCCAGCAGCTGCGGGTTGGTCTTGAGACC
GCCACAGGCGAGACCACCAGCCGAGAAGTCGAGGAGGACCAGGAGGCCAATACCGCCCAG
AGCGACGGGGCGACGACCCAGACGATCGGACAAGAAGGGGCCGACCATGTTGCCTACAAA
CTGCAAGAGGAAAACAAGAATGGTCATAAGGAAGGCATTGCCGACGCCGGTCTGTACAAA
CAAGACAGTCGAGTAGGTCAGGGCCAGCGACTGGCCGCCGACCTGGCCGGCGGGCAGGTA
CGACGACGCCATGAAGGTGCGCGCCCAGTTCTTGCGCTCGAGAATCTCCTTGAACCGCAC
CGTGCTCCTGGCCTCGCTGGCGGCGGCCAGGACGGCGGCGATGCTGTTGATTTCGTGGTC
GACCAGGCGCTCGTTGCCCCGGCGCAGTTTTAGAAGGGCATTACGGCCCTCCTCGACACG
GCCCTTGGAGACATACCAGGCGGGGGACTCGGAGATGAAAATGGTCAGGATCAACAACAA
ACCCGCCAGAGCAGCCTGGATGGCCAGGGGGATCTTGTATTGGCGGTCGTCCGTCAGCTT
TGCGGTGCCCCAGACGACAACCGTGGCAATCACCGACGAGGCACCCGAACCAGCCGCCGC
CATACCCGTGGCACGACCACGGACGTGAGCGGGGACCAGCTCGGCCATAAACAGCGGGAC
GACGCTCGTCAGGATACCAATGCTCATGGTGTTCCACAGCCGGCCAACCACCATGGCAGC
CATGTTGGGTGCAAACAGCTGCAAGAACGAGCCGGGCACCGAGCTCAGGGCATACGCCAG
CAGCATGGTGTTCTTACGGCCGGCCCAGCGCTGCAGGGGGACACCAGCAAACGCGCCAAT
GACGGCACCGATGAGCGGCACGCACACCAGAAGATCGAGCTCGTTGGCCGTGAAAGCATA
GGAGGCAATGCTCTTGGCGTCGCCGTACTTGAGGACAAACAGCGGGAGGGACACGAGAGG
CGACGTGACGGCATTATCGAAGCCAAACAGGACCATGGCCAGAGCGACGACAACCACTAG
AATGTTGTTAGAAAGGGAAAGGCAACAGTAGCTTATCTTAGACGGTACATACAGTTATAG
GCCAGCCGCAGGTTGAACCATTCCTTAATAGGTGGCTGTGTAAACAACACCTGCTCTGTG
TGTTCGTCGGCCATCTTCAAGTCGCTGTGAATCTCGGTATGCATCTTGGGCATATAAAGG
AATATAACGAGTGTTGTGTCGTGTCGTGTCGTACTGTCTAAGTGAGAGTAATGTCCAACT
CCTACTTGTCGACTCCTTTTGACTTGTTGAGTTGTATTGGATTGCAAGAGTAAGCGGCGA
TCCTTTGCCTTTTATCTTTTGCTCTTTGACTATTGAACCGGTTATAGAACCGGGGAAACG
AGTTCCTGGGGAATAGGGTGTGGTGGCGTCTGTCCAAAACCAGAAGCATGGAACACAAGA
AATGGAATCTGGGAAAGTCAGGGGACAGTCACAATCTGGGACATGGAGGGCATGGAGGAC
ATGTCTGGGGAAGCGGTTGCTTGCCGTCTGGGGAAAGTGACACGAGAAGTACACAAGAGT
TCTCCACAAGTCGTGATCTTTCGTTTTTCTTTTTTTTTTCTCTCCCCCATAAACCATAGA
CTAGTAGACAGACAGGCTAAAAGGTGGTAAAAAGTTCACAGACTAAACTATATTGGCTCA
GTAAAGGAATCAAAGCCACTCCAGACCTGGTTTAGCATGGCAGAATTGGGGAATGATTGG
AGACAATGGAGGCGACTTTGGGACCATTGGGAAGGAAGAAGGCGTCCCTTTGGAGTTGGA
CACCCTTGACAAGGCTTGTCCACTCTCATTGCTTGTCAAAGGCCTGTCGAGGCCTGTCAA
GACTATCCGCTTGTTGTTAGTGGCAGCCGCGTGTGTCCCTTTTCTCTCTTTCCCGGGCAG
AATCCGAGATAAAGCCCGCGTTAAGTCCCGACGCTAGTGGAAGTTTGGTCGCGTGGGAAG
TCTAAACTCTCGTCTTTGGTGTGTTTTCATGGGACAATTCCGCTCTCTTGGTCCCAACGG
CTCCCCTCGTTCTCTGGGGCCTTTTTCAGCTTGGCCCGTGTTGACGTCCGGGGTAGATTC
CGCGACAATGGCCGAGACGAAATGAGAATTGGAGGAGGAGCGGGCACAGAACTTGACAGG
AAAATTGACAAAAAGAAACGAGACCAAAAAAAAAAGAAAGAAGAAAAGAAAAAAGACACC
TCCAATCATGTGCTTGCCCTCCGAGAAGCCGAGACGGATCTTTGCCAAAATCCGTTCTTG
AATACATAAGTCAAATCTGGGGTCATTTTGTATAGTGTGGAAATATAGCCAACAAACGAG
AGTTGAACAACAGACTGTCAACAGACAACCTACAAACAGCCCCGACAACTTATCACAATC
TAACTTGACGTTACTCAAGTGCAGATAATTTTCGCAACAATTCTCGACACTCTTCGACAC
TTCCTCAAAACTTCCTCCCTCCCATCCTTTACAACACACATCCTCACACTTCACAATGTC
GACCACAACCACAGAGACAAAGAGCACCGTCGCGGTGATGCCCGGCGAGGACGTCATCAA
GGCCATTCTGGGTACCAACGACAATGTCATTAACGCCCTGGACAAGAACTATCTTGAGGT
AAGACACTCGCAACAATTTTTTTTATTTCTGCCAAAATACAGTATGTGTATTAACAGCCC
CAGTCCTTCATGAAGCTCACCCTCTCTCCTGGCCCTTCCGATCCCCTCGACCATGTCGGT
GCCCGCCAATGGCTTGAGGAGCAGTACGGCCCCATGCCCAAGATGCCTCAGTCCAAGCGG
GTGCGCCCCGAAACCGAGGTGACCGTTGAGGACGTTGCTGTCGTCTACGGCGAGGATAAG
GCCACCTTCAACATTCGCGTCTATACCCCCCAGATCAAGGAGACCACTACACCTATCCCT
GCTCTTCTGGCTTACCACGGCGGCGGCTGGATTCACGGCCACTCGTCGCTCGAGGACGAC
GTCTTCAAGTTTGTCGCCAGCGAGACTCTTTCGGTTGTCTTTGGCGTCGACTACCGCCTG
GCCCCCGAAAACCCCTTCCCCGCGCCCCACGACGACTCCTACGAGGCCTTGAACTATGTC
GTCGCCAATGCCAGCAAGTACAACGTCGACACCAAGCGCGTTGCCCTCTGGGGCTGCTCC
GCCGGCGGCAACCTGGTCGCCAGCGTCACCCTCCGCGACGCCCGTGAGCACGCCCAGACC
CGTGTCTGCCACGCCAGTCTGCTTGTCCCCGCCCTCTGCCCGCCCAAGGTCGCACCCGCC
ATCCTGAGCGTGCCCACGTCGGCGTACTCGCACTTTGGCCCGTCGGGCAACCCCTTTATC
CTCTCCAAGGCCGACGAGACCTGGGAGCTGTATGCCAACGGCGTCGAGAACCTCAACAAC
CACTACGTCGCACCCCTCCTGGCTTCTCCCGAGAAGAACCACTGCCCCATGTACGTCGTG
GCTGCCGGTGTCGACGTTCTGCGGGACGAGGCCATCCTCTACGCCCTGGCCTACCGGGAT
GCGGGCATTGATGTCCAGCTGGAGATTGTGCCCGGTGGCCCGCACGGCATGCTGGCGGCC
AACGATGCGTGGGTCAGCAAGCAGTACTGGCGCAACCAGGTGCGCGTGCTGAACACGGCT
CTGCACACCACCTTTTAAAGGGCAGGTAGACAGTCTTCCGCTCGTTGTTATGTGAAATGA
CACTGTGTATATTTTTTTAGAACTCTCCCGTATATAGAAATCAATCATTGTCTGTTTTAA
GTTCTGAGCATAATGAAAGCCAGTGACAGTGACCTCTGTAAAATCAAACAACTGACGCTT
CGTTAACTGGTGAGCTCCGTAATTACACAATCTGTCTGATTATAACCAAACATCTGTAAA
TTGGCATGTAGAATAAAAAATAAAAAAACAGTACAAGAAAGGTACACCAGTTCATTATCC
ATAAAAATACACATTATTCCGTCATAATCTCGTCCTCCCTTAACACCTCTTTTACTTCAT
TTCCGGCCCTTCTTGATAGAGTGTCTACCCCACAAACAAACGCATGTTCACGCCCTCGTT
AAAATCCATAGTTGCGTTGTTGCTGCTCGCCATCTGCTGCCGTAACAATGCCGCACACTG
CGCCATCGCTGCTGAATACCGTAGTTCGTAGTCGGCCGTGCCAATCGCTGCCATCAAGTC
GTCTGCCAGCATCGCCACTTCGGCCGCGCTGTTGCTCCCCTGTCGCGACTGGCTGCGGTG
CACCATGTTCTCGACAATGTCGACCATTTTGCCGAGACCAACAGCACGCAGTTCACTCGA
TGACAGACTGCGCGCCCATGCCAGCGCTTTGCGGCCAATGTTTTCGGGCAGGTCTTGTCT
GTTTGTGTCGTCGACTTCTTCAACGGCTGCTGGGCGATCGTCATTGCTGCCAGTACCTCT
CGCTTCTGTGGCCCTCCGATCACAAGAGAACCACAGCTGGGTAATGCTTAGATCGGCAAT
CATGATGCGTACAGTCGGGCTTCCAGGTAAGGGTACACTAGAGATGGTCTTGGTGACGTC
GTCTTCTGTGAGCAAAAAAGTAGGTGTCGACGACGACCGCGCGCCGGCCATCATGTACAT
GCGGGTCATTAACTGGAGTTGGCGGACAGCGAACCGGTCCAGGTCGCGGATGTCCTTGGT
GGGATCGACACGTGGTTGCTGTTCTTGCGGTACCGCGTCTCCCTCTTCTGGCGTGTCGGC
TTCTTCAATGTCGGCATCGCCATACCACGATGTCAGACTCTCGATATTTAGTGAGGACGG
CACGTCCATCCGCCAGGACGCGTCGCTCGACAAAAGTGCGGTGGCTGTCGCCGTAATATA
TAGCAGCGCTTTCAGTCGCTGTGTCCGCATCACCTCGATCCGGTTGTGGCTCCGCGCCGC
CCGTCCAAAAGCAAAGTCGGCCAGCCTGGTAGCTTCCGACAAGTACAGCAGCGCGCGCTG
GTCTTTGCCCATGACGATGCACGCCACAAACATTGTGAAGGATACGATGACGGTATCGGC
GGTCGCCGTTTCGGCATAGTCGTACGTGCACCGCAACTGGTTGATAATGGCCAGGCGCTG
CATGATTTTGGTAGTGCCGTTGTCCGTAGGCGCAAAGAGGTGGACATAGGTCTCGTGCAG
CAGGTCGAGCGCGTGGCCCAGGATCCCAAAGTCCAGATCCCAGGTGTCGTGGCCCTCGTG
CAGGCGGCGCGTAAAGTCGTCGTAATTGATCACGGGCCAGGTGGCGTAGATGGTATTCAT
AAAGAAGGAAAAGCCCTGGGTTGTGTGTTCGAGGGTCAGGTTGTTTGGTTGTTGCGGTTG
CATGGGCAAGAAGGATGGAATATTTGTTGTCGACGACGAAGCCGACGGAGACGGGCGGTT
GGACGAGTCGGACGTGGATGTTGATGATGGTGCTGGCGTCATTCCTGGCAATGGCGTCTG
CCCTGGCGTCGTCAGCCCCTGCAGGTCGATGCCTGGCCATGAGGTGAGATGTTCGCCATC
AACATGAAGGCTCCTTGGTGTCTGGCCAGCGGCGATACTGTTACTGTCTGACCGGAGAGC
GTCGACAATCTTTCCAGACCGCGGCCGCCGACGAGCCCTTTCTGACGAAACACACGCGAT
CCCCGCCCGCACACAATTGTCACAGATGGGTAGGAGAAGGGCCCGTGTCAGTCCACGGTT
TGAACACTGTTACTGTTAGTAGAAAGTCGATGGGTCGATGAAGGACATTATGAAGACTCA
CCTTGAGTTTGCGAGAACGGCAGGCATCGCACGCCTTGGGCATCGAATTTGGTGTTCGTT
CTGGCATGATGAAGAGATTGGAAATTCAAAAGATTTAAAAACGGAGTACGGAGTTTACCG
CAATACAGTCGATGATAGACAACGGAAGAAGAAAAAAAAGATAAAAGATAAGTTCAACAG
CCTCAATCGCGCCTTGTACGGAGAGGATAGAATGTTGAATAGAGTCCACAACGAAGAGTC
CACACGAAGAATAGTGTCCACAGACGCACCTTGGGTCTTGAATTATGGGGTCCCTCTTTC
TCCTCTTGTCTCCTTCTGTCACCCTGCCATGCCTCTTTGTCTTTTAGAAGGATCCCAAAA
GGCGAACAAGGCGAACAGGCATGGGGCCTGGACTGGGGGGAAGGGAATAGGGAAAAGCGA
GAAAAAGTGGTCCACTTGGCACGGGCACAGGACAGTTCCTTGTCCAAAATCAACTAGACC
TCACCAAAAAGTCGCCATCCTTTCACACCATTGTCATTTTTCGTTCTAGGGGGACTATCC
GCGGTTAATACGAGCCGTTTTTCTTTCGCTCAAGAGCCAATCACATTTGGACCTCGTCGT
CCACACAAAGACCGACAACGCAGTGTCGGTCCTGAACAAGTCTCCGGGCGCGGCCCTTGG
CCATTGTCAGATTGTCCGCAGAGACCGTTGTTCTCAACAGAAACACCTCCGCAAATTTAC
ACTGTCACCCCGGTTCCCCGTCTTGGGGGCCGTTTATGGCCAACTTGAAGCCCGACGGAC
TAATTCATACAGGACTCCGATTGACGCCACACACCACAGGATCTTTAATTATTTCCAAGA
TGAGACAAATGCGGGGAAGTAGCAAAGAACAAGCCAAATCTGGTTTCCGGTGATATTTTA
TATTACTTAGAAAAAGTCAACCCAGTATTGTATGAACAGTGTAACCGACGGGTGTTATTT
TATTCCCTGGACATTCTGTGCTCTGAGGGCAGTTGCACTTTCACATGGACATCCATTATA
ATATGGAAACCAACAGTACTATCGAGCTGGCACACATGCATGATATTTATTGTTTGTTTT
ACCAGCGTTGGTGGTCGAATTGTTTCCCTCCACGTCTGAATCATTTCCATATTTCTCTCT
GAACTAGCAGGGCAAGATGGGTATCATCTTTCACAAAACGAGTGAGTGCCTCAACCTTAG
ATTTTGCATATGAAGACACTGCCTCTTCGTCGTCTTCAAATTGATCTGCAAATGCCTGCC
TCAGCCCTTGAAAGAGACCCTCAAACTCTTTCATGCATCGTGGAATAACGGCCGCCCAGA
AAGAAGAGGTAGCGCTGCCAGGCCCGACCATGACGTTCCACATTGGCCAGATCGTTTCGT
CCACGTTCTGCAAACAGTTCTGCAAACCGCACCTCTTCCGAAAATAAGTTGTTCTTCCCA
TCGTAATAGTCCCCCACAGGCCACAGCATGCACGGTGAGCTGGATGCGTATGGCTTTCCC
TCGGCCGACGCGCCCATTCCCAGTCGATGATACCGGTGATGGTGTAGTCCTCGACCAAAA
TATGGTCGCCCTTGTCGTCATAGTGCTTGAGGTAGAAGGATCCATTGTCGGGCGTAGAGG
CGATGAGCTTTTCTAGCTTCTTCAACCGCCACAGAAACGACAGATAGCTGTCAAGCCTCA
AGGCATCGATCTCTCCACTGGCGAGCATCTTCATCTGCTGCTTGATGACGGTCGCACAGG
ATTCTCGCAGGGAAGAGAACGGTCCCAAAGCAAAGTTGGGCGTTTCAAAACACGGCAGCT
GTGCAAATGGACCAACTTCGATGCCACCTGATGCCGACAGCGAGAGGCCGCCCAATTTTG
GCAGAGAGTGCCTCTCCAGCTCAATGGAGACATCCACCAGCTAGGATAGAACCTTCTCCT
TCTATTCAGTATTGGCGCTATACCAATCGAACGGCTTTTCCGGCAGCTTTTCCATCAGGA
CAAAAGGTGTGCCAATCTCGGAGAAGGATGGCGACCAGCTGTAGACCTTTGATGCAGGCA
CTCGCGTCCTCTCTAAAAGCTTAAAAGTGGCAGCCTCGCTTCCAGGACACGCTTCTGCAC
AGCTTGTGGTGGCAGCAGTGGATCATCCAACCGCAGCCGAGCCAGCTAGGTCACGCCGTC
GTCAAATAGATGTCAACATGAGCTTTCTGGCCGCCGCATTGTGCAGAGACGGCTGCGAGG
CGGGTTTCGTCGTCCAGGTCAGAAGAGAGTGCAGGAATCATACAGTCTGCACCACCGCGA
GCTTTGCTGGCAACAGTCTGTAGAGCATCGACATCCACTTTGGCCAAAAGTGTTTTCAAG
TACTTCTTTTTTGCTGCATCGTATGCTTTAAAGTAAGCATCAGAGTCGGTCCCGCATGTC
GGATAGGCGTGGTGTCTGGTCGAAAATGGACGGTGCACGGATGTTGGGTACAAAGCATGC
AGCTGCCAGCATAGCGTTCGGCTGGGTGGCCACAGCCGTCAGCGGTGCAGGTTTGTAAAG
TCGTTTTTGGATGAGGCTGAATGAAGTAAAAAGTGTGCACGAAAGAGATCAACAAATTCG
ATATTGGCAGATGTAAGAGCCGTGGGCGAACACTCACTTTCTAGGCAGCAACTGCGGATG
TCGTAAGTTGTGGCAGGCTCGTCATGGAGGCCAAGCGCGGCGTATTGCAGGACCTTTGTT
TTATACAATTATGGCATAAAATATCTTGGGAGCTATTCGTGTATATGCTGACTTAAATAG
TTGCTAGTTAAACTCCTAACTTATTTTACAGATTCTGAATCTTTTTCTTCTTCTTCTTTT
TTTTGAATTTTTTCCAAAAAGAATCAAAAAGAATGAAAAACATCGAATGGAGCAAGAGAA
GCATTAGAATATTATTGTTCGTATATTGACTATACACCGATGTTGCTGGGGAAGCTTTAA
CAACCGAAGAGATTATCATACCATAGCATACTGCTTCATAACAAAAACGACAAAAGTCAT
ACCGAATGAGCATTTTCACAACGTTCTGTCAGTGTCACGGCACAGGCCGTCTTATTGACA
ATTACTAGAAACGGTTTAGCGTATTTCAACTCTTGGTGCCCTGTCTTTCAGGCACCAACT
CAAGCCTTGTAAGCTCTCCCCAGCTTTGTTTCCCCATGCGATACCTCGGCAGTGTGATTA
GGCGATAAGCTGCCGCGCTGAGAACGCACGCGCACCTGCCATTCGTTGCACATGGCGCTG
CCGAATTGAAGCTGACCAACTGACAACAGCATCCAAACAACAGTATCGTGAACACAACAG
GCGAGCGCCCATCGCAACTCGACAACACTCCACGTCCCTCACGTCGATTTCAACTACGCA
CATTCATTTCACGCACAAACCACACTTTGCAATGGCGACCGAGCGGCTGTTAAAGACAAC
GCTCACGCTCTACCACGACCCGCAACAACCACCACACCAAGCCGACCGTATCTTTGCCAG
CACGACCTCCCTCCTCACGAACCTGACGAACCCGCTCAATGTCACCTTGCTGACATCACA
TTTCTTGACGGCCCCGGCCATCTGGGGCCCGCTGTCGGTTCCGGGCGCCGCGTCCGCCGA
AACGGCCGCCCAAACGTGCTTCCGCGTGATTAGCGTGTTCAACACGGCCGCGCTGCATGT
CCGACGACACGAGCTGGAAGAGACGGCGGCACACCGCGCGGGGCTTGCAGGCTCGGCGGC
GTACCGTCAGGGTGTGAAAGAAGACCGGCGACCGGGGAGTGAAGACTGGGCGCGGGCGGT
GGCCCAGGGCGCGGACGGCAAGTCACCGCGATGGCGGCATCTGCTGGTGCTGGTCGGTGT
CCTTTTGGGACTGGAGGGTGGTGCACAACAGGCGCTGTCGCGCAGCCGGCGGGCTGCGCT
TGAGCAGGGCGTGGTGGCGGCGGCCAACCTTGCGCTCGTCGAACACCCCGAAGACCCTGT
GAGCCGGTACGCGGTGGTGATGGGACTCAACTATGCCTTTTCACTGCTGTCGGAGCACGC
GCGGGTGAGTTTGCAAGGGGATGCGCTGTTGCCGGCGATTGTGGACGTGCTGGCGGGTCC
CTTTGGTTTTGACGGGGGGCGTATACTCGAAGCGATCATAGTCGACCCGCTGGTGACAGT
GCAGCCTGGCATTGGAGCGTTGCACTGGCCCGAGGCGTCGGCGTCGTTCCAGCAGCTGCG
GCGGCGGGAGACCCAACAGGCGTTGTCGATTGTGGCGAGTGCAGGACCATTGGCGAGCAT
GGCGGCGTTCGCGGTGGAACGGGCGGTATCTTCCCAGGCTGTTCTGTTGGCATTGGACGC
GCTGCTGGCCCTGGCCGATACGGCGAATGCACGCTGGACAGCGGCACGGGTTTTGCACCG
GCCTGCCCTGGCCACGACGGACAGTGCCGCTCCACCTCTGACGGCCGAGACGGCACAGAC
GACTTGGCCCCTGCTGTGGCAGCACCTCAAGAAGATTTTGTACGCCGCCGCCACCGTCCT
GCAAGCCATTGTCGGCCGCAGCCTGCTGGACCGTGTGTTGGCGTCGGACGGCGTGGCACC
GCAAATGTCGGCCAAGGCGCTGCGTGTGCTGCACGGCCTCGACTTTGTGGCGTCGCACGA
CGGTGCCGGCCATTTCCAGGCCTACCAGTTTGCCTACCTGGCGTCCATTGACATTTTGGC
GCGGTACCCTCCCGCCGTTGCTGGCTTCCTGAGCCAGATTTTGGCAGCAAGGCCGCCCAC
TACGACTACAGACGACCCTCTACGACTTACATCGGACCTCTTCTACCTCAACATTGCCGA
GCACTTTGCCGCCGTCCTGCCTGCGGAGGCCTGCGACCGCCTTCTGATCCAGCCGGCGCT
GCCCTACGTGGCACCGTCGACCGTTTCGACGTTGCCGTCGCACATTGCGTACTCGCCGCG
CATGGTCGAGGTGTTTGAGGCCGCGCACAGTGCTACTTTGTCAGTGCTGTCGTGCCCGCA
CAACGCGGCCATTGCTGCTGCTCTGGGCCCCCTGTACGCCGAGGCCCTATTTGCCTCGTT
TCCGGACCGCATCTCGGCCCGCCAGTTCCGCCTCGCCTTCAAGACGCTGATCCAGATCTT
GAGCCCGCCGTTCCCTGTCTACGCCACCCACCCAGACCTGGCCGAGACGCTGTTGGAAAT
GGTCCGCTTCAAGGCCCTGGGAGCCGCCTCCTACCCTCTGCCCGCCAACCCGAGCGAGGC
GCAAGGGGAGCAGGCCTCGCCCACCACAGAACTCGTCACCGAACAGAGCGCTCTGGTTCT
GACTTTGATCGACGCCCTGCCCTTCCTGGCCCTGCCCGTCCTCGAAGAGTGGATGACCAC
CGCCGCCGAGGCCATCTGGAGCATCAACGATGCCCAGGGCAATGGTCCCCGGCTCCGGCA
AGCGGCCCAGCGCCGCTTCTGGGAAGTGTTGGGCAGCGGCGAGATGGATGTCGAGCGGGC
GGCCATTGGTGTTGCCTGGTGGGGCAATGGCGGCGGCGGTGAGCTGGTTATGACGGGCCA
GCGGGGCGGTGCACGGTTTGCCCAGCAGCGAGCGATGGCGGTGGCGGCCGCAGCGTCGGA
GCCGATTGTGATGAGTGGTGCTTTGCCGGGGCCGCCGGTCAATAAGTTGTAGACTCAACA
CGACTCAACACCCGAAGGGTGTTGCTAAATGGAGGAAAAGAGGAGGAGTGGAGAGGGTTG
GCGATCGTGTACAACAGTGTAGCCCTGTAGCATAGCATTTCTCATTTGTCAATAGATATT
CAATTGATACCAAAGTAAAGAAAACAACGACAATCGTGATGTCGACACAGAGACTGCTTG
AGCTTGAGATTGAGGTCGAACTTGAGCTCTGCCAAGACTGCCAAGACGGATGCTGGAGCT
TTGGCTGGGGCTTTGGAGCTTTGGCTAGAGCTCTAACCATGTGTACTTCGTAGGCGCATC
GCATCACTTGCATGTGCTTTGGACCCCTCTATGTGTAAATCCGTCTGTCAAGAGTCAACA
CACAGACGTTGCTGCTTTGCGCCTTCCACCGACACTTCTCGCGCCTTCCTTTCTGGCATT
TCTTGGCTGCAAAGCATCGCCGTTCCTTGTGGGCAGGAGGCCGCGCAATCCTCTTTCCCA
GAGGGATAATTCTTCTGTCTCGTTCTCATTGTTGCTCTTGCCTTCTTCGTTCTTCCTCTT
CCCCTCCTCCACTTCACACCACTTTTTGGCAAGCTTGCAAGAAGCAAGCTCGCTCCTGCT
TTGTTTTGCTTTTCTTTCCCACTACTTTCAGCTGGACATGGTCTGGCTAAGCTCGCTTGC
ATGGCTGCTGCGGACGATCCACTTTTTTATGAGTGCTTCCCCAGCACTTGTCCAAGATTC
ACGCTATCTCCTCTTGTTCGCAACCCTTTCCTGTTCCTTTTTACTTTGCAGAAACGACGG
CGTCCTTTTCTGTAAATTATTCGCCGACGCCGTCGATAGAACGATGTGCGGCCTCCCTTC
TTTCTCTTCATTTTTCCTTGCACTACATGTTGGTGCTAGTGGGGTCGATCTGGACGGACC
GTGAGCCCCAAGCTGAGATCTTGCCCCTCTTGTTTTCTTTTCGTCTCTCTCTCTCTCTCT
CTCTCTCCTCTCTTGGTTCCCTCACAAGCCGATCGACCCGGTTCATCTTCTTTCATCATC
CTTTAGGAGTCTCGCCAGGTTCCGGGCCAACCTCCTTTTTCCATTTTCCTAGCCAGAAGA
TCGGCACTGGGGGGAAGATATCCAAAGCTATTTGGGTTATTGGAAGCAGAATGAAAACCA
AATCACGCCATGCCGGCAGCAGGGAAGAGACAAAACGAGATGACAGGACAAATGGCCGAG
AGTACGAAGTACAACTGACAGGCAGCTTCAGACGAAAAGACACAACACGAATGTCATTTA
CACATGTTCTCTGGACTCTTCACACACTCCCAATGTTGCGTCATATCTCCATGCTATTAC
CACCCACCACCAACACTACTACGAGCAAGCTCTAACAGTAGCTACTACACCTCTCCACTT
CCAGCCCCTCCAAGATCAATCTTCTATCGCCGTGGGTGTGGGCTCCCCCACCACAGATTG
GCACAAGCAGCCCCCGTCCATCGATCGGGAGCCCGTGGGCCAAACCAGGCCTGCGACGGG
ACGATGGGCCACGATGGACAGCTCTGGCCATAGTCAAGAAAAGCGGCTTCTAGGCCATGC
TGTGCCAAGACGAACGCATTAGAAGCCTGGTATCTGGGCCTTTTCTAGGCCCCATCGTTG
CATTGCGCCTTCCTTCCTCCCGTGTTCCCTGATTTTCTTGGCATAAAATGAACAACCTCT
GTTTAAGCTTTAAGCTTGTACAATCTTACAAGGTAACTCTGAGAGATGCTCTGTGCGACA
CCATCGTGCAACGCCGACTACAACTGCACTCGCTCTCTGCTCAATCATGACGCTATGATG
TAGTATGAGAGAGCAATGTACAGGGTATGAACATGAGGAATTTTAACGACGAGACGGAGG
TAATTCACAGAGACCCTTTTGAGTGCTCACAACACACGGCCAGTAACCAAAACGAGCCGC
ATTTCCGTTTCTGCTCCTTTAGTTTTCTACAAGTACTTTCTCAACAAAACTGTTTCGACG
TATGTCTATTGCAGAAATCAGGATGCATTACCCCTCTTCTTTTCGGCGTCGACGCCCTCC
TCGTGTCTGGCCTATTTGGTCCTTCCTTGTGTTTATGTGTAGATTTGTACTTGCATTCGT
CCCTTTTTCGACTACACTTTCCCATCACACGCCCCCTTTTCTCTCTCCGCTTGTTTTCGT
TTCCCCTCCCCACTCCCCTTCTTGTCATCTTTTTTCGGCATCGCTTGAGGGAATTTCTAC
TTTTGCTGCAGGTGGTTTCTACTTATTGACAGCAAGTACATGGACATAGCAGCTAATGAA
TACAGCATACAGAAAGAGAGGAACCAGCTTATGGAGTAGCCGCCCCTGTCATTTTTTCAC
ACTGCAATCACAAATAACAGGCCTCTATCACTACAGTCCGCTACTCTCTCCCTGGATCGT
TCGGCAAGAAACGGCGTTACAGTCTGAATAAAACAAGGAAAGCAGTCAGCAAAGGTCGAC
AAAATAGAAGACACCCAAAAGGATTCCAATGGCATCTGGAACCGCTGTTTGAAACGTGGC
CACCGTGACAGGCAAAACCTGGTGGAAACATGCACCTTTGATGTACGGCGTATCATGGAA
TACTCTTCCAATACTTCCACGCAAGTACTACAGTACGCACGGTCTGCAGCCGCAGCTGCA
AGCAGCAAACTGCAATGCACCATTGCCCACATGTCCTGCCTTCCCACAAGGCCCACTCAA
GCAAGATATGATCTCTGTGTCTGTGTGTCCGTGCAGCCATTGATCACAATCCTTGTCATC
TGTGATCGGCAAGCACGACAGTGATAGCAGGGAGCTCAAACAACCAGGGTGCAATTGATA
AAATAATTTTGTAAGATGGGCTTCAGATGACCTGGATGGCCTGTGTAAGACAGGACACTT
TGTTTCCGCCCCGATTCGAGAAAAAGAAAAGAAAACAAAGCAGGGCGACTTCCTACCTGT
TTCTCCCTGGCAATGCCACGTCCAAAGGTGATAGCTCCCCGCTTCTTTTCTTCCATCAGT
CAGGAATGGAGCTCCCCCAAAAAATATGCATGCGCAATGCTATGAAACACAAAGACGAGG
AAATGGGAAAGTAAACCCAGACAACTGTCTCGACGACAGAATGCATAGCTCTTCAGAACT
CTCTGTAAACTATTCACAATGCTGCACAGAGCAACCAACATTGAGGCGGTCATTCCGTCT
GAAGTTGAAGACGCACGATCGTAACCGGACACTCCGTAGGGCAGTGCTCAACCAGACATT
GTTGAGCTTCCCCCAGACAACTGTCCAAAAAGAAAGCACACCATGCCGGCACAAAATGAG
GATCCAACAGGGCAAGACATGAGCCAACAGCAACCGGGGCATGACGAGACCGAGAGGACC
TTTTGTTGCCCGTTCACTGCCCCTCCATTGTCCATCCTGACCACCACCCCTCCCCATCCA
TCCCTTTCAGCTCGTCGATCCCTCCCCGCCCTCCTTTCTTTCACTGAGAAGTGACGTCGG
ACAGCTTTCTAGTCTTGCGTGATGGAATAGTAGGCGCCCCGCCGCTTCATCGTGTAAGTC
CCTAGGGATCCACTCTTCAGGGTTGACGTACTCGTACTCTCGTACCTTCCCAGCTATGGT
CGGTCCCTTGGGTTCTCCGTTAGTGCTTCTCACGCCCAACCGGTTGCCTCATACGACAAG
AAGCTGAGCTTTTCTGTCTGTCTGAGAGACTTGCACCATTGAGGTCATTTCCTCTTTGCT
TCTGAGCTCTTACGTCGTGCCCCTCGGTCTTCTTTTTCTCTTAGACTCTCATTCCCCTGC
CAAGCTCCGAAACACATAAGTACCTCCCAGCTTGCCCCTCTCTCCTCCATCGTAGCTTTT
CCTTTTCTCTCCCCTCACTTTCTCTCTCACACTTCTCATCATCATCCAGTCTTCTTTATA
CCACCTTCTCATCTTTCATTACACAAATCTTCACAATGTCTTACAACGACAACAACGACA
ACGTGAGTCTCTCTCTCATACTCAACCTCTCTCTCATGATCACAGCACACTAACAGTACA
GTCTGGCTACGGAGGCAACTCCGGTGGCAACTCGGGCGGCTTCGGCGGCAACAACAACGA
TGACAACAGCTTCGGCTCCGGTGGTGGTGGCGGCGGCCGCGGCGGTGGCCGTGGTGGCGA
TGACAGCTACGGCTCGGGTAACAACAACTCGGGCTCTGGCGGCTTCGGCGGCGGCAACTC
GGGCAACGACAGCTACGGCTCGGGCAACTCGGGTAACGACAGCTACGGTTCGGGTAACAA
CAACTCGGGCTCTGGCGGCTTTGGCGGCTCCTCGGGTGGCTCGGGTGGCAGTGGTGGCGA
TGACAGCTACGGCTCGGGTAACAACAACTCGGGCTCGGGCGGCTTCGGCTCGGGCAACTC
TGGTTCGGACAGCTACGGCTCCGGTAACAACTCGGGCTCCGGTGGCTTCGGTGGCTCTTC
GGGTGGCTCCGGCGGCCGCGGCGGCCGTGGCGGTGATGACGACAACAGCTTCGGCTCGGG
TGGCAACTCGGGCTCTGGCGGATTCGGCGGCAACTCTGGTGATGACAGCTACGGCTCGGG
CAACAACAACTCTGGCTCGGGCGGCTTCGGCGGCAACTCGGGCGGTGGCGGTGGTGGCGG
CTACGGCGGCAACAACAACGACAACAACTACTAAACAGTTGTGTGACGTTGTTGGCCGTC
AACGGTCGATGCTCCCTTGTAGACACAAGATCTCAAGGGGCGCCCGCTCTCTTCTCGTGA
GCTAGGCAAATCACACCAGGTAGCACCTGCTTTTCATATGTCAAATATCAATAACAAATA
ATACTGCACCACAAAAGTATGTGTGCATTGAGTCCAAAAACAAAAGCATCCAAGATGGAA
CAAGGAAGTGACCAAAAGTGAAACCGTATTGATAAAAGGCAACTATAAGAATAAAACGCC
ATGATGGTAGACTAAATTCCACCGAGGCCTTGTTGGCCGATCCTCCCAGGAATAAGGGAC
AAGAAGAAAAAAGGACAAAAAAAAGGGACAGTAGAAGACAAGGATAACGAGGTAGATACA
CTCTGTATGTACACTGTGTGGTTAGAGAGGAAGAAGTAGGAAGCAAGATAGAGAGAAAGA
GAGGGCGGGTGTAGTAGAGGTAGGAAAATTGGTAGAAGGAGGGGTAGAGAGTAGATAGGT
GAGGTGGACGAGTGAGTAGTAGGAAATATCCCAACGCCAGAGCCGAAACACCACAAAGGT
TGAGGAGCGACCAAAGAAATCAGAGCACACTTAGGAGACACACTGGAGACACACTGAAAA
CACAGTCTAAATATAGGCAATCGCCACAGCAGCGCCGACGACTACAAGAGCCATCGTCGC
CGTCGTGACAAGGTCCACGCGGTTGCTGTCGGTTAGTCAACAGACCTTGAGGCCGCACAC
CTCGATGCCCTTGCTCTCGACATGCACCACGGGGCGGCGGAGACTGTTCTGAGAACCGCC
TGCACAGAAGTATTGTTGGGCAATATCTCGCACAAACGTGGCATCTGACTGGCTCCAGAC
ATCCAGGCCCATGCGCGAGACGGCGTCGCTGTTGACACGGAGAGTGTGGGGATGTGCTGC
GCAGCGGCGGCTGTTGCTGTTGCTGTTGCTGCTGCGCAAAGCACGATTTCGTTGAGAGGA
TGTGCGATTCCGTCTCCGTAAGAGGAGGGCTGTGGACGAAGACGATCCTGAAAGACCACT
GCGGCGGGCACCAACAAGCCCGTCTTCATCAGACAACCGACCAGTCCGGCCGACGACATC
GTCGCTGTCGTAGGCATCATTGGCCGCACTGGCCTCGCCGTCATTGTCCTCATCGTAAAA
GTAGCGATTGCCATCGCCTTCACCGTCGTCGTCATCGTAGTAGGCATCCTCTTCGTACTC
GTCGTCGTCGCTGCTTTCGACAATGTCGGATAGCACGGACAGAATTTGCGTCGTCAGACG
GTGGAAGTAGGTAATAATGGCCAGTTCAAGACGTGCACGCTCCTCGCCTTCATCGGCGTT
GTCGTCATCACTAGTGTTGTCACCCTCGGCCGGTGCCCGCCGCGCTGTGAGGGACGAGAC
CGAGTCGAGAAGATTGGCAGAAAATGCGTGTGAATCCGCCGATACGGCTTGTGGTCTCGG
CGGCACAATGTCGGCCAGCAACTGTGCATCGTGAATTGTTTCGTCCGTCTCCTCGGAGCG
GCTCTGCTCGCCCGCACTGGCCCACCACATAAAGCCGTGGTAGGCGAGGGCTGCCCAGGT
CACGGGCTCCACGACAGACTCGGCGGCGTCGGCCAGCTGTACGTCCTTTTTTTCTGCTTC
TGATGGAGACGGAGCACGTCCTGCCAGCCGCTCTAACCCGGCCACCAGGGCCTTGTAGCG
GCGCAGATCGCGCTGAGTGGCCTTGAGGTGCACGCCCTTGGCGATCTCAACGGTAGGCCA
CACCTTTTTGCACTTGTCTTTGCTATTGCTGCTGGACGCCTGTGATGCGGACGACTGGGA
AGATTGGTGTGCCGGTGATGCTTGATGGGCATTGGCCGACGGTGGCATGGTAATCAGGAC
ATCCCAAAGCTCATTCTTCATGGCCAGGATGCTATCCGTCGTACAGGCGATCCAACCAGG
GCCAATATATGGCGGTTTGCTGTTAGTGTCGATGTTTGTTCCTTCTGCTTCTGCTGCTTC
CCGTGCTGCGCGTTTCGAACTCGCCAGGTCGTCCATTAGGAACGTGATATCGTTGACGCC
AATTGTGAAAAGAGGGCGGATGCGCTGGTGGGAGACGGCCGAGGGTTCGAGCAGGTCGAG
GGCCGAAATGGGGATGTTCGCTAGGACAGAAATGTTGTACACTTGCAGGTTAGCGGACGT
TGAATATATGGAATGCTTCCTGGCCGTAATCTTACCAAAATTGTTGACCTCACGCACGGG
CGCGTGGGTCGAGATCAGGATGCGTTTCCGCAATAGGGCCGCGCGGTAGATGGGAAAGAT
GAGCGGGCCGAACGTGTCGAGCAGCGTTGTCAGGCTCCAGGCCGGGTGGTGCGGTGAGAG
ACGGTGGCCCGGTGGCAGCAAGAGAGCAGTACCGTCCGAGGCAGAGCGGTTGCGCGTGTG
TTTGTTGGAAAAGGTCGAGGGGGTCGCCAAGGTTGGCTGAGGGCGGTAGCCCATGGGCGG
CGGAACAGGCACGGCGGGCGAGCCCAGCGGCGAGTCTGTGATTTGCAGCAGTGGCCGGTC
GATCTCAGAGGTCGGGGAGGTGACGCTGGTGGAGCTGTTGTTGTGCCAGTATGCCTCCAG
CAAAGGCACCTGTGTGCTGTCGGCGGCCAACTTCCGCGCCATATCCATCAACGCCGCCGC
ATGACGCCATGCACGACCCAGCCGGCCATAGCTCCGCGGCACCAGCACGCCGACAGCAAT
CATGCGCGCGTTACGGGCACCAGCCTCCTCGGTCGGCAGGTTGACAAACGCGCTGAGGCC
AGCATAGCCCGTGCTGTCGGAGGAGGGCCCGCTATTGTTGCTAGATGACGAGCCAGCATC
TCCTCCACCTTCACTGTTCGAAGCAGCGTCATCGTGCACAAAGTAGATGAGATCTTCTGA
CACGGCGTGCAGACCCGACGGGAGGCTTTTGTACTCGACGGCGCCGCTGAGGTCCAGCCC
GGGCGTGGCCTGCTTCCAGACAATCGTGTATCCGGCCTTGACGTCGAACTCGATCAGAAA
GAGAGCAGCAATCGGCGGCTTGTCGGGGAGCAGGCCGTTGGAGGGTGTTTTCGGTGTTGC
GGGAGCAACAGTATCGCGCCGCGGCGTCGAAGGTTCAGCAGTAGATGCCATGGTGTCGAG
GGGTTGACGCTGTCTGTGTCAAACGTATCTTGTCGTCGATGGTCCGATCAAGGATCAGGA
TACCTTGATGGCCTCTTTTGTCGTCGATGCTGTCGTGCCGACGTTGTCGTGTCGCTTCAA
AATGAGCTTCTGTTCTCTATCGGACGATGTCTGCACGTGCAGAATCTAAGAGAGAAGTGG
TCGGATGGAGCCAATCGTCATAGCGTGGGACAGGATGGCTGTTGGATCAAGTTGTTGTTG
CTGAAATGGAGCTTGTGAGGAGCAATTGGTGGAATCACGACATGTTTCCGTCCCTGTTTG
GGGTAGCTGCGCCCTGTCTGTAGGCTCCTAGGCTGAAGGCTGAAGGCTGAAAGGCTACAG
TGTGCATAGACCTGCAGCGTGCTATTTGTACAGTACAAGGTACAAGTAGTCGGCGCCTCT
CGCACTGTCACTGCCTGGCACAAAACGTGGCAGGCCTAAAAGGGCCAAAAGTACCAAAGG
GAAGGAGCCACCGTCATTGAAGACAAGGCAAGCTCCAGTTCCTCGGCTCGCCTGCTGTGG
GCTTCAATTTCAGCCAATCACAGCGTCAGGCTGCAGGCATATGCCCCCCCACGAGATTCC
GCAGGTCTTTGCCAGGCACTGAGAAACTCTGAACTTGGAGTGTCACACCAGGCTGTCACG
AGTAATGCTTTATTTATTTGTAGTTTTCCTGAATCTTCTTTGCGTGAACTTTACTTACTG
TTGCTATAAAATCTCAAGATCTGATCTGTTTTCTTTCTCTATCTCGTTCGCTCCCTCCCC
ACGGCCGGCATCATCTTCACGAGCTTTTTTTCGAGACATATTATTGTTCCTTCCCCATTT
GGCCCTTTTTTGGCGGCCCCGCCATCCCAACAAAACGTCAGGCGAACCCAAAATCCCCAT
TTAAAAAATAAAAATTTAAACGAATTTAAATAGTAAATCCGCCCAAAAGGCGGTGCTAAA
AGAGTCCAGCCCGCCACTACGTTGGACGCTCCTGCCTCGAATTCCACGACGATTCCTTCA
CTTTCCCCAAGGACGACATCTTTGCGATTTTCCCTCCTTTTTCTCGACACCGACTCGAGC
CTCGCGCTTCTACCCTCCAGTTGGCGTGCAACGAGCGACAACGACAATCCACTGCTCCTC
CCACGCCTTCCTCCCTCCCCTGTACACTCCACAGCGTCGCATTCGACCCCGGCCTGAAAA
AAAAAGGACCGCCGCCACTTGCCGCCGTTGGGGTAAAACGAGAACGACAAGAAGAGGAGA
ATAGAAGAGAAAAAGGACCAACGCCGTGTGTGGCTGGTTAAGGTTGACTTTGTGTGTGAG
TGTGTGTGCGACTGCAGGCCGATCACAAGCCAGAAAAATCCCACATCCCAAAAATCCCAC
GCGCAGCCTTAGCGGTCAGGTGGTGAAACAGAGTTCGCACCCAACCGCTCTACGCTCTCA
ACGACAAGCGAAGCCAAGACGACATCCCTCTCGTCAACTCTTCGAACTTCTCTTTCCTTA
CACTCCTCCTCGACACACATCCCACAACATGGTCGCCATCTTGTCCGCCGTCGCCTCGGC
CATCGCCTGGTTCCTGGTCCGCTACTTTGGCGTCGTCGTCATGTTCTATCTGCTCAGCTG
CTTCAGCCCGCTCGCCGGCTTCGCTGCTCGCGTCCTCGCCTCGTGGATCGCCCTCGTCTT
TTGCGCCCTCTATGGCGTCTTTGCTTCGATCGTCCTGCGCCTGTCGGGCGGCGACCGCTG
GCAGGTCGCCCAGTGGGCCACCGCGCGCGCCTTCAAGTTCACCATGTCGGTCCTGACGGG
CATCACGTTCGAGGTCGAAGACCCCCACAACTACCTGGGCACCACCCGCCCGGCCGTCTT
TGTCGGCAACCACCAGACCGCGCTCGATGTTCTGATGCTGGGGTGCATGTTTCCCCAGTA
CTGCAGCGTCACCGCCAAGCGCTCGCTGCGCAACTACCCCTTCCTGGGCTGGTTCATGCG
CCTCAGCGGCACCATCTTTATTGATCGCGCCAACTCCAAAGACGCCCGCTCCGCCATGCG
CGGCGCCGCCGACGCCATCCTGTCCCAGCGCCAGAGCGTCTACATGTTCCCCGAGGGCAC
GCGCAGCTACGCCCAGGACGCGATGCTGCTGCCCTTTAAGAAGGGCGCTTTCCACTTGGC
CGTCCAGGCGGGCGTGCCCGTTGTGCCCGTCGTGGTCGCCAACTACTCGCACCTCTACTC
GACCGGCAAGCTCCGCTTCCTGCCGGGCAAGATTCCCATCAAGGGTGAGTGTACCTTGCT
CCAGTATATTCTGTATTGTTCGCTGCTAACCACCCCTCAGTCCTCAAGCCTATCCCCACC
ACCGGCCTGACTTCCGACGACGTCACCGCCCTCACCGAGCGCGTCCGCGAGGCCATGCTC
CAGGAGATTGGCCCCCTCACCGCCCAGGGCCGCGCCCAGGCCCTGGCCGCCACCACCAAA
GTCAGCAGATCCGCACCCGTTGCTGTTCCGGTACCATCGACAGCTTCCTCCGCCGACAAG
GCCACCTCTAGCGGTGTTTCATTATAGCACGACAATATCTATACATCAACAGCCACGGAG
TTGTAGTGATGCCATCTCTAGAATGGCTCCGCACAGATCGAGGATCGTCTTATCCTATAT
AGGATAGACTTTCGTCTTCCACCCTTTCTTAATCACGCGAGTGGTTCCTAAGGGCTGCCT
AAAGAACGTCCATGTTCAATGGTCGTCTTTAGGAAGAAGTAGTCTTGCAAAAGGCGCCTT
TCAAAATGATTTATGCTTTGCTTTTTTCTGTTCCCATTTTTCTTTTTCATAGTATTTTGT
CTTCTGCAACCCCCTTCTGTTGGTACTGCATTTGTTTATTTATTTTATCATATTCCCATC
TACCTCACATTTTTTTTGGTCTTTTTGATCTCTGATTCCTTGAAAAAAAAATTACGACTT
ACATGTTTTGTCATCTGCTTACCTGATATTTCTATCCATCATACTTTGGAGTCTTGCATC
ACGTGGGTGTTGTTATGCTGTTAGATCATTTGTTAGAAAGAAGCAAACCCTTTTGCACAT
ACAGGGACGATATACAGAAAGATACACCAGTCTACATACAGCTGCCTCAGTTGTTTTCAA
AAGAGGCTAGTTTGATACTGTCTGATATAGATACAAGGCAATTCTCCGTCTACTTCCACC
TTGGGCAAGTGCATCATGTTCCGGCCTCCGGGCTGACATTCCGTCATAGATTTCGTGTGC
CCGCCATGATCCCGATGGATCCGTGGACCAAAGTTTTGGTCCGTGGCCTGGCATTGGTAG
TGAAAACAAACACTTTTTCTAAACCAGTAGCCTATCTGTTCTGCCGACAAAAGCGGTACA
TTGTACACATTGTGTAACTCATCACAAGCAACAAACACTCATTCTGTTCTGCAAATCGGA
TCAAGGTACTTTCTCAAAAGCCTATCTTGTGGTCTGAGTAAAAGGTATGAAAAAATTTCA
GGAGGGGTAGCGGGGTGGGAAAAGACGTTCATTTTAATTTTTCGCAATGTTTTGCCTACT
GCTGCCGCCCCTGAGATTTGTTTACGTCGTGATCGTCCCTTGCAGCACCAAAACCACGAA
GATCCACAGAACTGAAAAATCAAATGGCCATCAGAAATCAACAATATCATAGCTAAAATT
GGTTTCTGGCAATCTACGTTCATCTCCTTTTATTTGCGTTACAGAAAATTTAAAGAATAT
GACTTGATTAGGACATTAAAGAGCATACGTATAAGAAATCTGATTCAAGTATTAAAGCTA
TTACGATTAAGTTTAAAGTACAAACAAAACCAAGCCAAATAAACCAGAACCAGAATACTA
AATTACCAAATTCCTTGTGGCGTGGTCCGTTGTAGTACAAGTGAACCAGCGCCAGATCCC
TTTTTCGTTTACCTTGGGCGAGATGTCAGAAAAAAACCGTATCCCAAAAGAAGATGGATA
TAAAACAGTAACAAAAACAGACAAAGCACTCGCGCCCCTCCTTAAGAATCTACCGACTAG
TAAAAAAGACTCCATGGGAGAAAAAAAACCTAGCAGTAGACCGAGCAGGGGGAATAATTT
CCTTTCAGGCATATAAAATAGAAACTAAAAAAACAAGCAAGGGGAAAAGAATCAAAGAAT
CCAAAGTCGGATGTCCCAAAAACGCCAACACCAACGCCGGCCGAAAAGCTTCCCGACAAA
TTAATAGGAAGGTCGGACTTATCCCGAACGCCAACGCCAACGCCGGCCGAAGAGTTTCCC
GGCAAATTAACGGGAAGGCCGGACTTATTCCTAACTCCAAGAACGCCGTTGAAAAGAAAT
AGAATCCCAAGACAAGAAAAGACAAAGGGGTAAATAAACACCAGTCATCCTGAGTTAACA
GGGTTGACTACAGAGACATCCGCGGCGAAGCACTTGCAATGTCATGGTTCTCAAGTGTGT
ATATTGAGAGAGAGGAGAGGTCCGCGCTTACAGCAGCAGGACCGCACCAGCCAAACCAGC
CAGGACACCGACAATGGCAGTGGCACCGGCCGAAGCACGGTACGCACCGCTGGTGGGGAC
GGTGGGGGGTTTGTTAGGAGTGACGGGGCTGGTGCCGTTGCCGCCAGGGATGCTGGACAC
CTGAGTCGAGCTGGGCGAGCCAGGTTGGCCGGGTGTGTTGGACGATTCAGGCGAGATGTG
GCTGCCGGGCTGGCCGGGCTGGGCAGGCTGGGCAGGCTGACCAGGCTGGCTAGGATGACC
GGGCTGACCGGGCTGGCTTGGGGTAGTGCCGTTGCCAGCCGGAGTAGGAGGGGCAGGGGC
AGGAGTCTCAGGTTGGGGAGCAAGGGGAGCCGGGGGAGGCGGTGGGGGAGGGGGGCTGAC
CGGCGCAGCCGGGGAACCAGGCTGAGGAGGTTGACCAGGCTGGCCAGGCTGGCTAGGGGT
AGTGCCATTGCCAGCCGGAGTAGGGGGAGCCGGGGTCGTGCCATTTTTGACAGGCGAGGC
CGTGCCGTTGTTGACAGGCGGGGCCGGCGCAGGCGGGGCCGGCGTAGGAGTCTCAGGAGG
GCACTCAGTGGTGACTGTCCAGACCGAAGTGGAGTGGCTGCAAGTGTTAGTGATGAACAT
AATGATGAACATAATATCAGATGAACAATCAAAAATGATTAAAAATCAAAAAGATGAGAG
ATGAGATACGTACGTGGTCACGGGAATGACAGTGCCGGAGCAGACGCTGGTGGTGGTCAC
CGGGCAAATCGACGTCGTCACATAGGTGGTCTTGGTGACGGGAGGATGAGGAGGAGGATG
GGGGTGAGGAATCGACGAGTGAGTTGTCGTGACCGGAGGAGGGGGGTGAGGGGGATGAGG
AATCGACGAGTGAGTCGTCGTGACCGGGGGAGGGGGATGAGGGGGGTGAGGAATTGACGA
GTGAGTCGTCGGGGCCGGGGGAGGGGGGGAAGGGGGGTGAGGAATCGACGAGTGAGTCGT
CGTGACCGGGGGAGGGGGATGAGGGGGGTGAGGAATTGACGAGTGAGTCGTCGTGACCGG
GGGAGGCGGGGGAGGGGGGTGAGGAATCGACGAGTGAGTCGTCGTGACCGGGGGAGGGGG
AGGAGGAAGAGTGGTGGTAGTGCACTCCGAGGTCCAGGTGTCCGGGGGGCTCGACGAACC
CCAGCCGCCCTCCGACTGAGTCGGGGCCCAGTCACCGGTGTCGGTGTCAGGGCTCCAGTT
GCCGCGGCGGACAGCAGCCGCCGAGCCAATAAGGGCGGAAATGACGATGGCAGAGGTCTT
CATGATGGACGAGCTTGAAACAAAGATGTAAAAGCGAACGTGAATTGGGAATGCGAGATG
ATGAAAAATTGACGCTTAGCGAAAGGCGGGTTGACTGCAATTTGCTTGAGGGTCAATGCG
GGTGGTGATGTCGAGATGAGAGGAGAAGGGGGGAAAAGAGAAGAGGAAAAAGAAAGAAAG
GAAAGGAAGGAAGCAGCAGGGGAGGGAGAAACCGTTGGAGGTATAGGTATAAGGATGTGA
CGAGGTAGTCCTTGCGTAAGCATCCTGTTTTGCGATAGCACACAGTCAAGATTCTGCATG
ATTCCATGATCAAAATGGTAATGGTAGACTGAAGATATTGGTTACATTGAGCCTCAGCGC
CATCCAGACCCTGTTTAGAAGCATCTTGACTGTAAATGGATTGGTGTTATTGCTCCCAGC
ATCGAGAGGCTCTCGATGATGCAATGTATGATTGTCCGCTATTGGATATTGTACTGTACG
CTACAAAAGTAATGGGGCCATTTTTGTTGGCGAACGATAGCGCTTGTATCATGTCGTCCG
CTGGAACGTCTCATATTCGCTCTGAGGACAAAGATACATGAGATTCAGGCCGATAGATAC
GTGAAATGAAAAGCCCAAATAAGAATAGAGGCAGCAGAGAACTACCAAAACAGGAAGGTT
TGAGGATGGAACAGGCAGACGATAGGCCAGGAAAGACGATATAGACTGTCTGCCGCTGGT
GGCGATGGACTGCGTAAGTAATCAGGCGAGCAGCCCCTCAGAAAAACAAGAACTATCTTG
AAAAGGGCCTTCATAGGAGTGCAATGCACTGGTTGCTGACTCTGGGAAAACATGAGCCCG
ACGAGAAACGGTGATACTTTTAAGTGTACAAGTCTATCTGGCCAATAGCACAACACGAGC
GCACGGCCATCGCGGTGGCCTTGTCTGTTTTGTCCGAATTTGTCCGAAAGTAGGTGGAAC
ACTGTGTAAGTCAATCATATTTATAGAAACATAGAGGAGCTTAGCCCGTTCAAAAAAGTC
TGCAAGCACTATATGGCTGGTGACGAGCTGTAGCTTTCAAACGAGATTCGACCAACTGGC
GGGAGACACTGCTAAGAATCAGTGATGCAAATCAGAAGGACCTTTTCTTCCGGGATCTTG
GCTTCACCGGCAATTGTTGCGGCATTGAAAAGTTTGTTGTCCAGGTGTTGACAACGAAAG
GTCACCAGAATGTCGTCCGTTGTATTGTCGTCGTTGGCTGACAAATTTTGTGCGTGATGT
CTGTTGGTTCGTTAGGGCTGTTCTGTTCTGTTGGCCGCATAGTCATCATATATCGACGAA
TAGAATCTGCCTCTCTGTCCCGTAGTTATCAACATCGAATCAGGCAGTCTGATATAATGG
ACGAGATTATATTCACCGCCTGGTGAATAAATCGAACGAGATGGGTATGCTAACTAATAT
GAAATATAAGCGGGGAAACCGCTCTAAGCAGTATAATCACAAACCTTAAGAGTCAAGTGT
TAAGTTACAAGAATCCATCCTGTTTACATCCTCGACTCACGATAAGTACACTTCCGACAC
TGACGTCTTCCACGTACGGCCATAGATACTGGAAAATACGGGATCCCGTCCGCTCTCCCC
TAGTCAAACCAGTAATCGGCGGATTAGTAGTTGGGTCGGTGACGACCAGCGAATACCCGC
TGCTGTACGTTTTTTTATTTTGTCTTTTTATTTCTTTATTGTTAATATCTAGTATTTATA
CTTTTTAAAATATACTGACTAAGTATTCCTGTCCGGACGACTCCTTGCATTTTGAGAAAC
CTTGCGCTGTGCGACGGGTGATATAGTCTCTGCGAAGAACACATATTGGCATGCCTGGCG
GGACAACTGTGCTTTCTTCTTCTTCGGTGAATATTTGAGCCTCATATCGTCCCATATGAT
TGTCGTCAACAATGACTCGAATACGGCCCTTGGTTCTCATATTCCTTGCGAAATTTTCCA
GTACGTACTGGACAGGAGCTCGCAGCCGAATGCAGCCAATGTCGTTCATCGTTTTTGGGC
TCGAAAAGGCAGCGTCACGCCGATAGTCGCCATCAATGGCCGCCCGCGCCAAATCAGTGA
ACTTTTGTGCGAGATCCATGAGATGCTTGCGCCGTTGCGGGAGAGTCTTCGAGGTAGAGC
TCAGTCTAAGCCCCCCGATGCGGTGCTCCATATCTTGAGATTCATATTTGACAGGGATCA
TGGTGATGATAGCTGTTGTCGAACGGTTGATTTGTTATGCTCAAAATTTTCTGCTTGACA
GGCTGAGAATGCGAGTTTAAGTACACGACTTTTTTCTCTTATACTTTAGATAAATGTAGT
GAATGCGTTTACCATTTTATACTCTGTTTGCCCAGCTCACAGTACTTGCATCTCTTAACA
TGTCTGTCATGTGTTTGTCATTTGCAATCAGGTGAATGCAAACATTAGTCGTGTCAACAC
CATCTAGTTAATAACACTTATGACATTGCTGCGAGGTTTATCTTGACGAATATTATACTA
ATTCTCCGTATTACTATTAGAATCATTTTTTTATATTCCGTTTTCGAATCTGCTGTTGTT
GGATCCTCAACTTATGAGTCTTACTTCTCAGACCCGACTGTGGTCGAAGTTCTGTGATGA
TTAAATCTAGAACGTCGACGAAGTCGTTTTTATTCTCATCAAGCCTCATTTTTTCAACCT
GTAGAAATATACGGGGAAAGGGCTTGCTCTCCACAATCCAATGGTCAACTGGACACGACA
TCGTACGACTAAACAACGACTTTGTGTCGGTCCGTATCTCCTCTGGCAAGTGCCATTCAA
TTCCGTCGATCACGGCCTCCGTATCCTTTTTCAGTCTGTAGGGGACAAGCCCAACAGAAA
GAGATAAGTTAGCTTCCGCCTGTTCTACATCACAAGGAACGCGACGAAGGTCCAAGTAGA
AGCCTCTTTCGGTGTCACCTATATTATATCCAAGGAAACAGATTAGTCCGGAGACCACGT
CGCTGCGTATAACATTGGGAAGCGCTAAATGGAGCCCCTTGGAGTTGGGGGCAAACAGCT
GTCCTTCCTCCGCAGCCGTAACGCCTTTGAAACACTCTCGCCGAAAGATTATGTCGTCTG
GCTGCGGTGTGAAGGGAAGTGGTTTTCGGATGGTCAAAGTCTCCCTCCAGGTACTGAGCG
GATCAAAGGAGCGGGGATCTTGCCAGCGGACAATTTCGCGAGAGCGGCTCCCGAAACGGT
TGCCCACCATCATAATTGGGAGGGCAACAGTGCTTATGAAATCGCTTTCGTTTCCGCAGA
GCAGTGCGGCGTACCAGACTTCCCTGGCCTGCACGATCCGCGGCGCACGCCACCGGTGGA
GGTAATTATCCCCACTCGGTAAAATGGACAAATCCAATTGTATCTTTCCATGGCCTACAC
GAGTCGGTATGGTAGCCTGGAACAGTGGATCCTGATAGTATGATAGCGAACAGGGGGTGG
GAACAAACTGCCCGCAGTCCTCAAAATCCTTAGGTGAGCTTGCAAGCAGACCCAACGTCT
CTGGCTCGTTATCGGTATCGCTCCATTCCAATGGTGTGCCTGACCAGACTTTTTCGTTTG
AATATAGCCAAGGAATCTTGTCGACAACCGCTCCCCAGGCGTACAAGGTGTGATCCTCTG
GCCAGTTTTGCATTATGATTTCCTGAAGACGTTGGAACGCGTCACTTCCTTCTCCGTAGA
GCAGAGGCATATTCACGTTAAAGATGCCAAGAAGGCAGTACGCGATATCCTCAGTGCGCG
ACGTGTACCGACGAGAAGCCCATGACATCCTGTGAGAGATGCTGGCCAAGCTGATATCTT
CACCTAGAAGGTACTTCTCATCGATGCGTGTGATTGATGAGATGAGCCTACACAATTCTG
CCTTGGTTCCGATAAAGGACCAGTCTTGGAAGTAGAACGTAACATTCTTAGGCGCAATCA
GTTCTTGGAGCGTCCAGCCCCGCGTAAACCATCGGCTCTTGCAAAACGATGCTTCAAATT
CAGGATTCTCTGGTTGGTTGGCCGGCACGTCTGCTAGGTAAACGTAACAGCAGACGGCAT
CTTGGTACCAGCGGAACATGGAATTGATCGCCTCGGAGAGCTCGGCGCTACTTGATTTGT
CGATACAGCATCTTTGTTTGCGTTAGCATGTATTTGTCCCTAATGTCTCTAAAGAATATG
AATCACACTCACGTATCGATCCAGATCCATTCGAGGCCGTCCAAGGTCGCTTGGTGACAA
ACTCCTAGAAGTTTTCGATATCCTTCCTTAAGTTCAACCTCCGCATGCGGTAGGGTCGCC
CAGTCGTGATATGTGACTTCCTCTCGACCCCATGTGTGCGACAAGATCCCATAAGGCGGA
ATTTCGCTGTCACTAATGAAGACCTCCATCTTCTTCGCGCGAGTATTGAGAAGCCTCATG
GTGGTGAAACTAGGTTTAAGTCGATTTTTTGTCCGTGTAGGTAAACAACTAAGCTGTAAT
AAAAGCAGTAATATTCCACACTGCTTAATTAACGAGGGCTAAGTGCTATTTATGATTAAT
GTACGACGTACTCCGTAGGCTTAGCTGAGAAAACGAAATAGGCGACGACAAAATGAGGCT
AAGCTCCAACATGGAAGAGGGTGTGGCGGGGTTGCATTTGCAAATCTATTGCTTAGCCTT
CCTAAAATGTAGTTCCCGAGTGATCTATTTTGGTCTCCATTGCTTTCGTGTTGGACCCAC
ACATCACGTGATTGGACATTAGATATATGAAATATTGGCAAATAGAGTGTTGATTGTGTA
AGGAAAAGAAGCCAGAGAAAACCCCCCTCAGAGGGACAAAACAACTCTGACACTCCGTGA
AATGGATGCCTAATATATAAGACATAACTACCTGAATGACTAAGCTAATTGAATCTATGG
CCTGGATTTCATCACCCCCCACCCCCCCCCGATCGCAGATCTGGAGTCCATACAGGATGT
CCAGCCATGATGACAAAAGAAAAGGTTTAGCAGCATACAGAGAGTGTGGGAAGACCGATC
AGAAGTCTTGCTAGTCAGTTTCTTCTGGAGGTGGCTGTAAGCCAAGCATACGGACGAATT
CGTCGTGTTTCTGTAGCCGTAGAGGCTTCGTGAAGCCATCTGCAGCCATGTGGTGTTACA
AAGGCACTTCCCAAGAATAAGTCAGAGTCTCTGCTAGGTGATCAAGCTAGGGGAGGGGGT
CTTGTTCTTGTAAAACAGTGATAAGGCGTAACGGTCGAACAATACTCAACACGTGTAAGA
GGTGGTGATTGCATGCAATGAGGGCACAGGGATACAAGTTAATGTATTTATGTATTTCAG
ACAATCGGTAGCGACTGAGTCTTCTATCTAAGTTACTGGGAAGAAGCCTCAGTCTTATAT
ATCTATCGAACCTCATTTCTATGTGAGGTTTGCCGTATGAGGTTATGCCAGGCTGTGTAG
CGCCTGTGCTTGGCCCTCAAACACGGGTCGTGATTTGCAGGGGCGCCAATTAGATTTTTC
GGCGCATATATCAAGTATTACTCCTTAGAGGGACATTATCTCTCGCCTTGTAAGACTTCC
CCATCACTTATTTTACACATTAGTGGGCCATCCCCTTAGCCAGGTTGTCCTCGACGAGAG
TCCAGTAGGCGGCACGGCTCCGAGTGCGCAGGCGCTTGCCAAAGACGAGCATGATAACAA
ACACGGCACTGGCAGCCAGACCAATCATGGACGCCGAGATGAATGTGTTTTGCAGTCCTA
GGTTGTCCAGCCAGGGAGTGATACCGTAGCCAATGGCAAAGCTCATGGTATTGCGGATAA
TAATGACCGTGGCCAAGCCGACGGCGCTCATCTCTTTGTAGCTGTCAATGAGATAGTTGA
CACTCAAGGTGATACCGCAGGTGTTGGCAAACGACAGCATCCCCATAGCCCAGATGAGAC
CGAACCAGTGGACCTCGTGAGCGGCGCCGACACCCCACAGAATGAGCGACACGGGGATGA
TGATGGTGGTGACGCCAAAGAGCCAAAGACGCTGCTCAGGTTCCATAATACCGCCGTTGC
GGCGGGCGAGGCGAATCGTCAACCAGTCACTGAAGCGGCCCGTGAAGGCAGCGCCAATGG
CCGTACCGATGAGCGGCGCGACGTAACTGACACCGACCATGGCGGCGCTAAAGTTGTAGG
GCGCGGCGCCAAGGATCAGCGAGGCCGTGGCGTTCATGACGGTGAACCAGATGAGGTAGG
AGCCATACGAAAAGCCGGCGTAAAAAACGACAGGCCAGGACAGGAAGAAAACCATTTGCT
TGACGCGGTGGAAAAAGCGGTTGGGGCGGGGCTTGTCGCGCAGGGCCAGTTTCTGCCAGA
ACGTCTTGACGGTCGTCTGCTGAGGCACAGTCTGTCCAGGAGCAGAGCCCGCATCGGATG
CCGAAGCAGCAGCTTGTCCGTCGCCCTTGACAGCGTTACCCTTCTCAGCATCGGCCGCGT
CGGCGGAGCCGTCCAGAACCGCACTCCCAGCGTCTACATCCTCCACGACACCAACAGTGG
CACGGTCATAGTTGGTCTCCTCCATGAAGAAGAACAGGAAAATGGATGCAGCACCGAGGA
AGATGGAGAACCAGTAAAACACCCACTGGTAGCCCTGGCCGTCGTTAATGAAGCCACACA
CAACGGGTGCCAGGTAGCTGCTGACTCCGAGACAGAGCGCATAGATACCCATGTAGGTGC
CGCGCTGGTGGGCAAAGTAGACGTCCGTTACCGAGATCTCGGGGAGAGCTTCAATGGGCG
CGGCAAAGAAGCCACCCAAAACATTCTTGGCCACCCACTGTCCATTGGTCGAGGCATAGG
GGCTCCACATGACGAGAGCAACGGTACCAAGACAAGAAATGAGGTAGACAGGACGTTTCC
CAAACTGAAGGGCAAAGGGCTGCCAGAAGAGCAAGCCCCAGCCGCACAACAAAAAGAAGT
AGCCCGTGCCGGAGTTCAGGTCGGCCACAGACAAGTTTGTGGCCTCGGACAGCGGCACAA
GCACCGAGTAGACAACGGAGCTGGCCATGCCGACAAAGAGAACGTATATGGCCAGGCAGA
TGGTGGACATCATCTTGCGACGAGGCGACCAGTTGAGCGGATCATTGACGTCGTTGGACG
GCGTGGGGATGAGAACAATATCGTCCTCGTTGCCCTTGCCTTTGGCATGCCGGGCGGCGA
CATTGTGGTGAATGTCAACGAGGTAAACAGTGCCGGGGATGGCATCTTTGTCAATCATAT
TGGGCAGAAAGTGTCGAGTGGCGGATATCGAGTGATGCTAAGGACTGCTTTGTTGACTTT
GGATTTGACAGTTGACGGGACAAAACCGACGATCCTTTTTTGGCTGCAGGTCAGATGTAC
TTTATATCTTTGTTTTGACTTCCCGAGGCGATATAGGATTCGTGCATATGCGTCTATGTG
CAGTAAGTGCACCCTCCCTCTTGGGCGTTGGGTTGTAGGTTGATAAACTCACAAGACCGT
GCATGGTATCTCGAGAATGGGAAGGAAGTTGTCGTCCCGTATCTTTCAGTATGAAATTAT
ATCAAATGTTATCTCAAAGGAGTAGCAAGGTCGCAAGGTTTCCCAAAGCTTCCAGGGTCG
CAAAGTGTGATCATTGGCCCAAAGACCGACAGCCCCGGACTTGCAGATTTGGTAGGGTTT
ACAAAGGCTACAGGGTACTCCGCACGCCGGCATTTTGCGCCGATAGAGAAAATTGGCGGT
CCATTGCAACCCAAGAGGCAATCGAGAACCGGGAATAGGCATGTTGACTCGCTGCTGTTG
CGGAGAGTTTTGGTGCGAGGAGGTGCTAGCAGCAGGGCAAGTGAGATGCTACGGAGTAAA
GATACGGAAGCCGATGTTGACGTGAAAGGGGGGGAGAAAATGTGGGTCAACAAACGGCGC
AAAGTGTGGCCATTGGCCAGTATCGCCAGAACTCGTGTGCTTGTCAACAGAGTGTGGGCC
CGATGCCAATTTTATGGGGAACCATGCCTGCCGGTTGGCAACCCTCGAGACCCTCTAGCT
CTATCGCATATCGCCCTGAATCAGGCCTGGAACGCCGCTTCCGCCCAGCAGCATGGTGAG
GCCGTCACACGCGTCGTGTTCCTTTTCCTTTTGGGCCCAGATGGTCTCGAGGGCGCGCTT
CGTTCTGGAAAAGGCAACCGAGTGCATGGTCTGGGCCATGGTCTGCAGGGTATCGCGGAC
GATGGCGACTTGGGCGCGATCGACAACAGCGCTTCCAACTACCAAAAGCGGCCAAAAGTC
GGTCCGCTCAAGGACCGTTTGGGAGTGCTCCTTTGATATGATGAGTTGTGTGGCTTCGCT
GACAATGTATTGGATGCGAGGATCGATGGTTGCAATTGTTGGTTGAAGCAATTTGAGGAT
AAGTAACTTGAGTGCGAGGACGAATAGCCGTGTCCGTTGACGATAAGGGGAAGGCCGAGA
AGGAAAGGAGCCGTTCTGGACATTTTGTGTCTGGGCCTCTCCCTCACGACGTTCCCAATC
TTCGATGGCGTCGCTCAAAGACCACACAGTGGATATGTCGGTCTCATTCTCGATGGATGG
TCCTCGATGGCTCAACAAGGCCACGTCCGATAAAAAACGGTACAGCTGCCATGGCACGCC
GAGAACGGGCGAGTTTTCTGCATCGGATGCATCGGGGAAAGGTCGCAGGTCAAGATAAGG
TTGCAGGCCATCCCAAAGCTCAGCTACCGGCATGGTGGTGATGGGAATGGGGTTGCCGTG
GAACATGGACCAATTGACAGTGTGGTACACAAAAGCCTCGGCGGCAATGCGGGCGACGAC
CATGTCGGCGGTACTGCTTTGGACGGCTCTGTGACCCTGCAGCTTCAACTTGAGGATCTG
GGCAGCGCCCTGGATGTGAAGGAGGACGGGCGTCTTATCGGGTGAAGCATCCGAGTTCCA
TGTCTAAAAGGGCGAGCGGGTTAGTAATATCTCCTCACGTGGGATAACATGCGGTGGCCT
GCGGCGTACCTCAAACAGATTCAAATGCAAGACGTTGAAGAGGAGCCAATCCTCAGTGCC
CTGCACGTTCTTTCGTGCAATGGTGTTGCGCGTGTTTGTCACGGCCTGCGCGTAGTAGGC
CAAAGCCAGGGGCCGATAGGCGGGGAATTGGCGCGACAGATCGAGCGACGCGCACGCGAG
CAGCGGCTCTACCATGAGCTGCAGCTTGGGCAGGATAGACGACTGCAGAAAGAGCCGCTC
GTAGTCTGGGTGGGCATGGCGGCTGAGGAGCAAGGAACAGAGCCGTGACGTGTAATGGTG
GATCAGTCCTTGATCGATATCGGGAGATAGTTGAGCTGGAATGTGGAGGTGAGGCGGCCA
TTGTGGTGGTAGAGGATGGGCATCTTCTTGCTGCCGTGGCCGGATGGGCACCGGAGTACG
CTTTGGTGACAGCTGGGGTGAAGAGGACGATACCGGTGCTGGTGGTGGTGGCGGACGGCG
CAGTGCGCCATTGTTTGTAGTTTGTGACCCCTGAGGATAGACGCACGAGAGATGCCGCTT
GGCGCAGGCGAGACACGTAGGATGGTGTTCATCGCACTTGCGTCGTCGGGTCCTGCCTAT
TCGGGTTGTAAGCATCAACACGTGGAAGGTGCAGCTGGAGAACACAGAATACAGGAAGGA
GTGCAGTCCTGTCGCACATCTCAAGGAAGGTACGATGGAGCGAAAGACCCACAGTTGTGA
CATCCTGTCTTTGTCCGCAGCGTGGCCGGCGGCCGGCGTTCTCGTCTCCTTATTCTCGTC
GTCTTTGTCGTTTCAGATTGTCCCTCTATTTCAGTCATTTCTTCGATTTTTTTCGTCATT
CGTCATAATCATTTGCCGAATTGAAGATTGTCGAGTCGGCCATGTGTTTCCTGCGTGCGT
GAGCGGAGTTGCTTGCCCGGGTTTGGACATTCGTTAGTATTTATAGCTGGCTCTGGTTAG
CCAATGAACACACTTTCCCCCTTTCCCACTCCTTCCACCCATGCTATCTTTCGGCTCCCT
ATCTTTCGGCGACGGCGTTATCTCCCGAAGCGACGTTGCGGGGAAGCCCTGACGTCTGAC
TTACATGGATGGGGCTATCCGAGCTAGCAGCTAACATAAAGTAGGAACACAAACAATCGA
AGGCATAGAGCCCCGAAACGGCGAATGGCCGCGCTTTCCGCAAAGCGAGGCAATCGACGA
GGCGCGGGGAATTTCGAGAAACCGACGCCGAGAACACGAAATGATAGCATCGAGCGGCGG
CCATACTATATGTAAAACTAGGAACAACATGGAAGAACCGGCAAGGATAAGATATATTAC
AGGAAGCTTTCTCTGACGAAGCTTCTGGTTTCCTTATCTTGACCCCGACTATACCGTTCA
ACGAGCAGCTCGCTTTTCTCGATCTTTTACAACTCGACCTCCCACATCTCATCTCTCGTT
GTTTTATTCTTACGAATCCTCAAGATGGCCTCAGCTTCAGACTGGAAGGCCATTGGCCTC
CAGAAACGCCAGTCGGTCCTCGACAAAATTCCCCAAGAGTGGCGTCTTCCTGCCGCGACA
TTGGCCGAGGCACACGAGGCAAACGAGCTTGACGTTACAAGCATCCCGCGTGAATCGGGT
ATCTTGACAGCCGACGAAATCACGATTACCGAGAAGTACGATGCCACAGCCCTGCTTGAA
AAACTAGCCGCCGGCGAGTACTCGTCCCTCGCCGTCACCACAGCCTTTTGCAAGCGAGCA
GCCATTGCACAGCAGCTCACCAGCTGTCTGACAGAAACCTTTTTTGATGAGGCCCTCGAG
CGGGCCAAGGTCCTGGATGAGTACTTGGCCAAAGAGAAGAAGCCGCTTGGCCCGCTGCAT
GGTCTTCCCATCAGCATCAAGGATTCATTCAACTACATTGGCCAAGAGACAACCCTAGGC
TTTGTTTCCTTTGTCGGTGGCAAGACCGTGGCCAAGGAGCACAGTGCTCTCGTGAAGATG
CTGCTGGATCTAGGTGCCGTGCTCTACATCAAGTCCAACATTCCGCAGACACTCATGACG
GCCGACTCGGAGAACCACGTTTTCGGTCGCACACTGAACCCGCACAAGCTGACCCTGACG
GCCGGTGGCTCGAGTGGTGGTGAAGGTGCTGTGGTCGGTCTGCGTGCCGCAGTGCTCGGT
GTCGGCACCGACATCGGCGGCTCGATTCGTGTCCCTGCTCTTTGCTGTGGTACCTATGGC
TACCGTCCATCGGCCAGCCGGATTCCCTATGGCGGTCAGGGCAGCCCCGGTCGCGCTGGC
TCTCCTGGCGTTCTGGCCGTTGCTGGTCCTCTCGCAACATCCTTCCGTGATGTGCGGCTC
TTTATGGAGACTGTCCTCGGTCAAAATCCCTGGAGCTACGACCATGCCGTCCTCCATGCT
CCCTGGCGTTCATTGACGGCACCCAAGACCCTGACCATTGGTCTTCTTCCCACCGACCCG
GCCTTCCCCATTCACCCGCCTATGCGGCGTGCGCTCGACTCGGCCATTGAGAAGCTCAAG
GCCGCTGGCCACACCCTTGTACCTCTCGGCTACGTCCCCAGCATTGCCGTTGCTAATCAG
CAGATTGCCGACTACTACTCGCTCGACCCGGCCATGACGCCCTTCAAGAACATCGAGGCC
AGCGGCGAGCCCAAGATCCGTTCCGTGGCCGAGTCACCCTTTGTCTCCAAGCGCAATGGC
AAGCTGGATATGGACGACCTGTATACGCTGAATGCCACCCGTACACAGTGCATGGCCGCA
TGGCACAAGATCTGGACGGCCACGGGAATTGACGTGATCCTGGGCCCCGTGTGTGAGACG
ACAGCCATGCCGCACGACACCTTTGGCAACACGCCGTACACGACGCTGTATAACTACCTT
GATGTAAGTTATCACCTACCACGAAGAGGATGCTACAAACTGCCTGCTAAACAAAGGAAG
TACCCATCGATCGTCATCCCGCATCTGAAGGCCGACAAGGACATTGACACCGGCAAAGAT
TTCATTTCTTACAAAGGCTGTAAGTTTTTCTTTATCACATACCATCTTGTTGTCCAAACA
CGTCCTAATGTTCTTACGTTCTTCTATAGATAACCCCGAAAAGACCCACGGAGCCCCCAC
CGGCGTCCAAGTCGCTGCACGGCCGCTGTTCGACGAAGAGTTGCTCAACGCCGCCGAGAT
TATCTCCAAGGTTCTAGAATCGTAGGATAGGGGGGAGGAATGTCAACAGGCAAACAACTG
CGAGCCTGATAAAAATAAAAATAGAAAGAGATACAGAGCCACCGGCAGCAAAAAAAACGT
ACAGCAGCGGGTATTCGCTGGTCGTCACCGACCCAACTACTAATCCGCCGATTACTGGTT
TGACTAGGGGAGAGCGGACGGGATCCCGTATTTTCCAGTATCTATGGCCGTACGTGAAAG
ACGCATGGTATAATGATGCTTATATTGGCACTCGTGGTTGGTAAAATAGGACGTGAATGT
AAATGAGTTAATAGAAAGGCAGTGTGGGTTAAAAGGATACTCATTTGTGTAGCATCATAT
AAGAACATATCTGTCGTAGTTATTTACCTTTCCCTTTTTCTTTTTTTCCTTCTTATTTTT
TCTTCTCTTAATCAAACTACAGTCCACTAAACAAAATGCCGATACGATTTTATCGAGAAT
TCATCTGATTGTTGATGAGGTTTATGATCAGTTGTCCCCTCTCGTGGGTCTTTGTCCTGG
CCTTTGTAATGTCGTTGTAAGTTGACAACCACTAACAAAAGACTGCTGATTGTGATTGGA
CAACACAAAAAACTTGGCAGAGATTGGCCTAGACCCTGCCAACAACGCGCAACCTTTACA
GGCCTCCGACTGCACCAGTTTGTGCATCTTCAGCTGAAGCTGTGCTCGATAGTTTCCCCG
CCACAGCCCACGTTTTTGCTGTTTTGGGCGACTTGCTTGAGAAATGTCACAAGCTATCAC
GATTCTACGATTCTTCTTAACTGAAACAGTCTTGTTTTATTTTGCTCGACAAGAGTTGTC
ACTTTGCTTGTACGACAGACTGCCCGCCTTTGAGCGATCTGGGAAATAAAAAGGACCGCC
CGAAGCTTCAACAAAGGATCTGACAGCCCGCCTAAGAATAGTTCAAATAGCTGGCGCGTC
CCTTCGCCGGACGTCAACAACCCCGCCCTTCCTTCCCTTCAGCTCACAGCCTTACCAGAA
ACAATAAGAAGGCCGGCACTTTCTTGTTCCATCGTTCAACTGTCAACCTTCAAAACTCTG
CACCGTCTTCTCACGACAAACTCAAACTCGATCTACAATATACGTCGCCAACATGTCAGA
ACAACCTGTGGCGCCAACAGCAACGGCCGCGACAGCTCCAGCAACAGCTCCAACAGCTCC
AGCAGCAGCTGTGCCTGACGCTGTCCCCACCACAGCTCCAGCTCCGGTTGCACCTTCGCC
TGCGACAACTGCACCCGCCACCACCACCACCACCACTTCCAGTGCTCCCAACACATCACC
AGAAATCGTCCTCGATGCCGCTCTCTTGGCACACTTGTCACGCATCTTTTCCCTCCATGC
CAACAAAAAGGACAACTCGTGGCACGCCGAGCAGGTGGCCACGTTTCTGTCGCACGTGCA
GGGCGACAAGGAAGCCAGCACGGCGGCCGCCGCCCTCGACTTCCCCGGCTTCCTCCGCTA
CATCACGTCTCCCATTGCCGACATTGCCGCACCACCGGCCGTCGAGGACATCGACAGCTA
CCCCTTGTCGAGCTACTTTATCAACTCAAGCCACAACACCTATCTGACGGGCAACCAGCT
CTACAGCGACGCCAGTACGGCTGCGTACCGGAACGTGCTCGAACGGGACTGCCGGTGCAT
TGAGATTGATGTGTGGGACGGAGATGACAGCGATGATGAGGGAGGTGGTGGCACAAGCTC
GAGTGCCAGCAGCAGCGACGAGGGCGAGGCGGGCGCCGCCAAGAAGGCGTCGCGCAAGGA
TATGGTCAAGAAATACAAGGCCAAAGCCAAGGAGACGCTGCCGGCCTCGCTGACGGCGCG
GTTTGGACGGTCGACGCTGGGCCGGCGGCTGGAGCACTACGTGGAAAAGAAGATTGAAGG
GAAGCCAGCCAAGCCGGCACATTCTGCGACAACAACATCCAGCGATACTCCTGGCGCCGC
CGGAACAGCCGCCGCGGGTGGAGTGGCACCACCCCCCGTCGAACCTCGTGTGCTGCACGG
CCACACGTTGACCCGCGAAGTGCCCTTCCGTGATGTGTGTGCAACGATTCGCGAGTACGG
CTTCAAGACGACGGACACACCGCTTATTGTCAGTCTCGAGGTGCACTGCACGCCGCCGCA
GCAGGACGTCATGGTGCAGATTATGGAGCAGGAGTGGAAGGGATACTTGTTGGACCGGAA
CCGAGAAAAGGAGGCGCAGATGAAGAGTCTGCCGTCACCAGGTAGTCTGCGCAACAAGAT
TTTGATCAAGGTCAAGTATGTGCCCGTCGGCGGAGTAGCACCATCTCCAGAAGGGAGTGC
AAAGGGTGTGCCTGCAAGTGGAAGTGGAAGTGCTGGTCCAGGCACACCTCCCACCGACAT
CAACCCCGGCCTCTCGTCCAAACTCGCCAACATTGCCAACGAAACGTCCACGGTCGACTC
TCCTCCGCCAGGCTCGCCTGCGCCGAGCACGCCTACTCCTGGCGGTGCTTCTGCTGGCAC
GCCGGCCAAAAAGCCCTCCAAGATCATCCAAGCTCTCAGTCAGCTCGGCATCTACACCCA
GGGCGTTTCTTTCAAGAGCCTGTCCCAGCCGGAGGCCTACATGCCCACCCACGTGTTCTC
GCTCTCCGAGAAGAACTTGATGGAAGTCCACGCCAAACACGGCCCGGCCCTCTTCTCACA
CAACCGCAAGTTTTTGATGCGTGCCTATCCCTCGGGCCTGCGCATCGGCTCGTCCAACCT
GGATCCCGCCCGGTTCTGGCGCAAGGGTGTACAGATTGTGGCGCTCAACTGGCAGAATTG
TGATGAGGGCATGATGTTGAACGATGCCATGTTCTTGGGCACCGGTGGATATGTGTTGAA
GCCAGAGGGTACGTATTCTCTCTCCCTCTCCCTCTCTCTGTGTTTGTGTGTTCATATTAT
TTAGTTCAACCACTGACCTTTAGGCTACCGCGGCGACAAACTTGGAGCAGCGCCGGCACC
GACGACGGCCCCTGCTATCGACACAACCTTTCAGCCGCCGCCAACGGGCCCCGTTGCTGG
AAGCGGCGGTACCGTCGCCAAACTTCCATTCTCGCCCAAACTGCTTAACTTGTCCATCAC
CGTCTTTGCTGCCCAAGGCCTGGCCCTGCCGCGCAAGACGGCCAGTCGAGATGGCGGTCT
AAGCGGCGATGCCGACGGCAGCGATGCCCCGCAACTGTCCACCTCGACACGTACACTGCG
GCCGTTTGTCAAGGTCGTTCTGCACGTCGACGACCACCCCGAACGGCCCGATTCTCCGAA
CGCAGCAACGACCGACGACAATGAGGAAGACGACGGCGAGTACAAGGCCAAGACGCATGT
CTACAAGGAAACTGGGTCCAATGGAGGCCGCAACCCCGACTTTGCGCAGGAAGAGCTGCG
GTTCAACAACGTGCCGATGGCCGCACTTCTGCCGGCAGCGACAACCACGGAAGAGGCCAA
GAGAAGCCAGACGACAGCCGAGGCATCAGCCTCAACAGCCGAGTCGCTGTCGTTTGTTCG
TTTCCTGGTCAAGGACACGGGCGGTGCGATGCATCGGGATGTGCTGTTGGGATGGGCGAC
GGTGCGCCTGGACCGGTTGCGGCCGGGCTACAGGCTGGTGCATCTGCGGGATCCGGTGCA
TGGACGGGCGACGGGTGCAGTGGTGTTGGTCAAGGTGGAGAAGAGTATTTCATGAGCGAG
TTCGTGAGCGAAGCAAACGAACGAAAGAGAGGGGGGGAGATGGGAAGCGAGGACCAAGCA
CGAGCGAAGCGAGGACACAGATAGGACAGAAAGATCCGATATGAAATATGAACTTTAAAT
AATAAATTAAACTGAAAATGAACTCGAACAAATAACAAATGAACAGATGCAGACCGTCCC
TAAAAGCAAAGAAAGAGATAAACATCAAAATAAACCTATTGAACACCGCCCTTCGTCATC
CTTCATCATAATATCCCGTTTTCTTTCATCTTTTATGAAAACTCTATACGACTAATCGGC
CCCACCGATTCATCCATCACCACTCCGCTACCATATTTGTGTGAAGCAAGTTTCTACCAC
TGCCACAGCACCTTGTGGTGCAGGATCCGCGGTCCCAAGTATGCATACTCGTATGGCGTA
ATCCAGCTGTCGTTGGTCGTCAGCTTGGCAAACACGCTCGCGCCCTTCCACACAACCACC
TGCTCATCCATGTCGCGCGCACTGCGCGACACCAGGATCTTGTCCACCAGGTCCAGACGG
CGCGCCCGCAGCCGCTCTTCCAGGTACGTCGTGAAATGCGGGACCTTGGCGCCACCGCCG
ACCACCATGACGGAGCCCAGGTAGTCTTTGAGCTTGCGCTCATCGCCCTTGGCCGCGTTT
TGGATCGATGTCATAATGGCGATATCGAGTGGCGCGACGGGTAGCACCGAGTCGCGCTCA
ATGGCAATGTCCTTGGCTGTGCGGTGGAAGAGAGGGTCGAGCTGCAAGAGGCCACTGCCA
CCGGCAGGCTGGCTCTGGCTCTGGCTGGCACCACCCGGTCCGTTAGGCGCAGGTGTGCCG
CCGTTACGACCGCTGGGAGCCGGGCTGGCTGCGCCATTGACGGTATCCTTACCAGCGCCA
AAGACGAAAGGTGCCGGCACGGGTGTGCTGGCGCCACCCTCCGGGGCAGGTGACGGTGCC
TTGGACGTGGAGGGGGTGGCACCAGCAGCCTCAATGCCGCGGGCGAAGAAGTTAAACGGC
TGCTTCTCCTTACTAGGCGTCGAAACTTCCGCGGCCGCACCAGCAACACCAGCAGCAGGG
CCACCGACGTTGGAAGGCAGCACCGAGGGACGGTCGAGCGCCAGAATGGCCACCTGTGCC
GCCGAGACAGGGTCGTCCGGAATGTCGACGTCGTAGGCATTGTACGTCCGGTCAATCAGC
TTCCGCCGGCCGCGCAGCTTCGTCGTGCTGTCAAACAACGTCGGCTCGTAGAAGCCCATC
GGCGCCAGAATGACTTCGTCGTAGGTCTTGAACTGGTACTTGTGGGTTGGCTGGTTGGGC
ACGCGCAAGTGGAACTGGTAGAGCTGCACGGAAATGTCCGCCTGGTTCATCGTGCAATGC
TTCTGCTTGAGCTCCTCGGCCAGCAGGAAATCGTACCGCCGCTGCAGGTTGATTTCCTGG
TAGGGGAAGTGGTCGTACAACAGCATTTTTGTCAACGTCTCGGTGACGTCGAAGCCACCG
TACTTCAAGTTGATGCGCGAGTCTTCGACGACCAGGCCATCCTCAACACACGCAATCGAC
GTCTTTTGCGCGCCCACGTCCACCACACAGCCCTGGCTGTAGCCGGCACCACAGGTCGCC
GAGTAGCTCTCCTGGATAAAGCAGACCTTGTTGAACTCGAACCAGTTCATGCACATCCGC
AAAATCGTCTCGACGTACGCCTTGTCGTACAGGTCTGGGATCACAAACACACAGCTGTAC
TGCCGGCACGACGACACCTTCTTGAGGCCCAGCTCGTTCTGGATCGCGTGCGTCAGGATT
GCCTCAAAGTCGCTGTACAGGCTGCTGACGCTGCTGTAGTCGTCCTCATTGAGCCAGCCG
TGCTGCATCGGCCACCGCAGACGAAATTTGGGGTTAGAGTCGTCGGGGATCCGCTGTGCC
TCGGCACCGTAGAAGACTGTCGGCGGCATCGGCTTTCGTCGGATCCTTGGGACGATTGGG
CGCTTGACCGGGGGTGGAGTGGGCTCCTTTGCCTTGGGCTCCTCGGGCTGCTTCTCCTTT
TCTTGCCCGTTCTCTTGTGTAGTCTCCTGTGCCTTTTCTTGTGTCTTATCGTCGCCGTTT
GCCTCGCCGTTGGACTCGCCGTTGGCCATTCCGTTGGATTCGCCATTCGCTTCACCATTT
GCCTCGCCGTCCTTCTTTTCGGCCTCTGGTGTGCTGCCGTTCTCAACCTTGGGCTCTTCG
TCATTTTCGGTCTTGGCGACAATCTCGTCCTTTGTCTCAGACTCGGCAGCCTCGCTCTCA
GGTTTGGCTTCGCCTTCGGGCTTGGATTCAGCTTCAGTTGTTGCCGTGGTCTCACCCTCT
GCCTGGGGCTTCTCTGTGGCCGCCTCTGCATCGGCCATCTCGACGTCACCGTCAGCGTTT
GTTTTAGGCTCATCCTCTGTCCCGGCCTCGGCTTCGGCTTCAGCTTCAGCAGACTTTCCG
CCGTCCTGGCCGGCCTTAACAGTGCCTTCCACTGTCACAGGCGGCTCGTCCTCGGGCGCA
ACGACCTCCTCTTCAATGTCCACCGGGACATACTCGTCCTCGGGCACAGGCACAGGTGTG
TTGACGTCGGTCCATTCGATCTGCAGCGGGTCGTTGTGTGTCGGGATGACCTCGGGGTCT
GTCCGCCGGTTGTAGTTGATCACCAACTCCTTGCTGTTCGGCAGCACCTTCCGCTTGTTG
AGGCGCATGTCTGCCTTCAGGTCCTCGCTCATCTTCTTGTACTTCTTGGACCAGTCCTCG
CCGTACTGCTGGTCAATCTTTTGGGCCTCAAACTGCCGCCGCGGGCGCGCCTCGTACTCC
TCCGACTCGGTCCGCTGATACTTGGTCGCGAGACACATGGGCACGGTTTTGGGCAGGACG
TCGGTCGAGAAGCCAATGCGCAGGAACTGGCTGCCTGGGTGGATGACGATAACTTTGGAG
ATGTCGCTGCCGCCGTCGGTGGGCATACCGAGAGGGATGTCGCTTTGCTGTTGTTGCTCG
GCAATCGTGCCGTTCTGGTTGAGAGCCCGGTCGCGATCTTTGGCGCTCTGCACGAGCCGG
TCGCGGTTCGCTTCGTTGAGAACGCGGAGTGCCAGTACCTGGTCATCGCGCTTCATGTAT
TCTCTATCGGAAGGGACCTGTCAGCAAGGCGTCACCCAGTCGCCTCAATCCTATCTCCCC
CTCTTGTTCACGTACGTGTAGTAGTTCTTCTGGTTGATTGGCGTGACCTCGGGCCAGTTT
GTCGTCTTCATGCCATTATCGGTGCGCTCGAGTCCTGATAGAACATCACGGTTAGTCAAT
TGCCTCAATGATTGATACTCGCATCCATAGAGCTTCACCCGATACCATTCTCTTCAACAT
CCTCCTCATAGTCTCATCACCATTCATTCAACTTACCTTCCCGAAGGAGGACGCGCTCGC
TGACTTTGCCGACCATCGTTTCGGTATTGTGTGAGGCGGTCGCGATTGGATATGTTGTCC
GTCTCGATGAAAATGCGGGTGCTCCGGTGATGTCGATGTAGAAAAGGGATATCACCAGGA
GCAGTAACAGATTACTCTCCAAAAACGCTCTCTCACACTCTCTCAATCGGCAGCTGCCAC
CTTCCTTTCCTTAGGATTCGCGATCTTGATAGACCTCGCGCGGTAGGTGAGGCTAATCCT
TAATTGGCTAGCCCGGCCATTCGGTCATTTGTTTTTCCCGCCCTTTAGACAGCCGTTCAG
CGGTCGTACCTGCCGCCAGCCACTGACACCATCCTCCAACTGCCAGGAATGGAAAGCTCC
TTGCAACACGATAGCTCTTCTCCTGTTTCTAAACAGGACACGCAGCAAGGCACACTGTTG
AGATAGCGCGATCGCATCCAATTGCTCAGAAACTGGGCTACAATATCGCTTTTACTGGGT
GGCATTGCATTAAGCGAGCTACAGAAACGAGAGGCTAAGTAGCCGTTAGAAAGTTGGCAT
AGTTCTACTGCAACCCATACGGCATGTGCTAGAACAGCGTCGTTGAATGGATTGAATGTC
TGTTCTCCGAGCATTCTTCGTCTCCGTGAAATCGTGGTCCTCGGTCGCTTCTTTCTTTTC
TTTTTCTTCTTACTTATCGTTGCCTAGTTTCAAGTGAACAGTCTGGCATCTTTTTATTCA
CAACAAACAAAGCTTTATTACAGCGAATCTTTGTCACCTGACTGCCACCAAATTAATGAC
GTCGCCACCGAGCTTGCAAGGCAAGTACGCCCGCCGCCCCTGCCTCGTGTACTAAGAAGT
TCCCCTCAGCCAAGGGATTCAACAAGGAAGGAACTGCCCATCATCATCTACCCCAACAAC
GAAAGAACACATATTGCCCCCTTTTTGTATATAGAAGCTGTACGCGCAAAGCTGCGCGTC
CTTCTTTCTCGTCGTTCCAGACCAGAACTTACAGTGCAACTTGCACATACTCTCCATCAG
CTTACATACACCATTACGAGCTCCACGAATACGCATAACGTATCCGTTAAACTACAGCCA
CAGAAGCACGATTACTTCCACCTTTTCATCAATTCTTGGTTAGCTTTAGGACAGCATACA
AGAGCTTTTACAGCTTCATTAAACGGCACACAGTTTATTCGTCTTCTTCTCGACAGCTCC
ATTACTCTTCCGACAACAAACCAACGATCGCTCTCCAATATCCCGACAACATGGCTCCTA
TTCCCATCTATTCGCAGAGTCCCATCAGCGCGGCCAAACCTGACGGAGTGACGCCCAAGA
CCGATAGCGGTTCCAACAACAACGCCGGTAGATACGCACCAGAGACACCGACCAAGACCA
GACCATTGGCAGCAGGCGCTGGAGGGCCTCCGCCGCCACAGCCCGGTGCTGCTCCCAGCC
TTCCCCAGCCGACCGGCTCTATTCAAAGCCCGAGCAACCGCGGCCAATACGCACCGCCCC
CGCCGGCCACAACATCAACAGCGAGCTCCACAAGCGGAAGAACGTCCAACTATACCCCTC
CTCCACCGCAGCCCGGCGCCGTGCCGGTGCCTCCTTCAACGGCCGGTGCTTCTTCTGCAA
ACTACTTCCAGGCGGGTCAACCACCCGCACCGCCGACGACAACAGCTGCTGCTGTCCTCC
CTCCTCCGCCACGCGATGGCGAGACCCTGGCCAGCACCGGTCTTCTGAACCAGCAAGCAC
AGCCGGCCCCACCGACCACGACCATGCCGCCCCAGATGGGCATGCCCCCAATGACAAACT
CGCCGTACCCGGGCGCTGCCCGAGGCACCTCAACTGGCTACTCCGGTATTTCACAGCCTA
CGGGCCTCGCCCAGGGTCTGGCCATCGGCCAGCAGCAAGAGCAGCAGCACATCAGCCTGG
ACCACCCGCCTGGCTACATGCAGGACGTCTATGCTGCGGAGATGAACAGCTCGCAGCGTG
CGGCGGCAGCTCAAGTGGGCGCCAGCAGCGGTGGTGGAGGCGGCGGTCTGTCGTCGTACC
ACAGCAGCAGCACGTTCAATAACAACAACTACTCTTCTTCGACGTTTGACGACGGTGAGG
GCGAGGGCCTGTGGGATGCGGCGAAGAAGCTGGCAGCGTCGGCCGGACAGAAACTCTCAG
AGGCGGAGACGGAGGTGTGGCGGCGGATCAACAATAAGGACTAGGAGAGCTATGACTGAA
GCCCGCTTCCACATGTTCTTCCAGTTTCTTGGCCCATCACATATTCTTTGTGCGTGTTAT
TCTCCGCGTGTCATTGTCATTGTATTTATTGGTTATTAGCGAAGATGGGTTTTGTACGAT
AAGAAGGGAGAATTATGAAAGAGGCCCATTGGTTTTCTGTAAGAAGGATAAATTTGGCAA
CGAAAAAAAAACCCCAAATTATGGCCTTTGGAAAGGATTGAAAGTTCGTGCGAAAAAAGG
CAGGCGAATGTTGTACCACGCCTGGACATTCTGTCTACGTTTATTATAATAGCTAGCACA
AATACACGATTTGGATCAAACTTTGATGCTTGGGATGACGAGTTTTAATATGGCTTCTTG
TAAGGATGTTCTATCCAATCTAGACATCTTGTTGGTAATCTATAAACACTGCGCCTTCAT
GGCATATTTGTTATATGTTGAGAACTTTAAGGCTGTATCGAAACTGAAGGTTTTTTTTTC
ACTTAGAATGTAAAATAATATATATATGCTACAAAAAGTCAAAACAAAATGAAATGTTGA
AAAAAAATCTAGGTTAGAATATAAAGTAAAGAATCATATTTACATCTCGAGAAACTACAG
AATAGTAATTGAACCGAAAAGTGTTTGAGAACTTTCATTTTGGCTGCTCACTCGTTTTCA
TGTCGATGTTGTAACATGCCACGGTATACGCGAATATCTTTTGTTTACTTCGGCAGTCTA
CATTGCCTTCCCTTACTTTTTCTTCGCTTGGTATAAGAAAGGCCGGCGACATGGCCTGTG
ACCAACGTCTGACAGACCTCACAAGGGCAGCTATCCAGCGCGGTGTCGTTTACTTCGATT
GCTCCGATATATACCGCACGAGGAGGAGGTCGGCGTTGCTGTTTAAAAGTCCAGAGCCTC
CCGGGACAAGCAATTTACTACTAGCAAAGTAACGCAAATATTGAGGACATCCCCTGTGCG
CTTTCTGAGAGCCCTCGCAAGCTGCAAACTGAACATATCGTGTACCTGATTCACACTCCC
TGTTTCGCAGAGTCTGATGCTGACTTGCAGCATCCCTAGGCAGCTAGTACCTGAAAAGGA
GGCCAGATCAATTGTTATCAGCAACTACCTACGAGGCGAGCTAGAGACCATGCTCAAGAA
AGTCAAGGACTCCTCATCGACCATCATCTAGATCGAATACGTCGCATACCTACAGCATGC
CAACGGGTGTATACCATGGTTGTGGGAGTAGGGGATCCAGGATGCCTCATATGAACGGCT
GACTCCGGCAGCCCGGGCACCGGAGTGCTCGTTGAGGTAAAAGGAGGAGGAGGAGGAGGA
GGATATGCTCGATCGCATCGCCGGCAGACACAATATAACGGCAGTAGCCATTTTATTGGC
CGTCAGACTGTCGCCGCTACGACAACCACCAAGCCCCTCGAGGACATCACCACGGCCGAT
GCCACATACCAAGACCGGACCTCCCGGGACGAGCACTTTGCCGACGACGACCTGACGTGA
GACTTCTGACGTGGAAAGACATGTATAAAAAGTGTATAATAAAACACTCAGTGAAGTTTG
AGAGGCCTAGACATTTTTTAAATCCCCAACGGGGCTTTGCAGGTACATCAATATTTTGTC
CTGATATATCTGATGATATTGTTTAAGGCATGCCACAAGGCGAAAATGGTATTCGGCTCT
CACCCGTTTGCCACGGCCATCCGTCTGCCACCGTCTTCGCCGTCTTTGCTACGTTGCCAA
AGGAACACTCGCACCCTCGAGAAGCACGATAAATCTAGGATCTCGACGTGTAAAAACCCT
GTTGACTGATACATCTACACCATATAACATGTCAAAAGCAACGAATCGCATCTATTGATC
TTCTTTGTTGCTCACGAGGTCCATCGGCTCGTCAATGAACTGCGGTACGGCTGTGCGGTT
AAAAGCAAGTGGGCAGCCTCGCGTTGTTCAAAAGACAAACATCTCGATTGTGTAATTTTA
AAATATTTCCTAATCCGGACGAGTTTGTTATGCGTTAACACGGACTCGGCTGAGGAGTGA
TGAACACGAACAGTAACAACAGGATGAACGGGAGAAGAAAAAAAAATAGGTGCCTAATAA
GAGAGTCCACAGTTTAAAAAAAAAAAAAAAAAAAAAAGAAAGAAAGAAAGAGTGAGCACA
AACAAGACTTGGCGTCCGACGGCTGTAAAAGGAAAAGGAACCGGCTGTCGGGGGACCCCC
CAGCCAGCTGGCCATTTCTGGATTATGTTTGTTCTTTGCTTGTTTTCTTCTCTTCTGGCT
CCATGGCCCTAAGATACAACGTTTGCAAGTATCTCTAGCAAGAACAAATGCTCTCCACCG
GCATTTCATGGTCGGGGCCCTTGTTTCGGCTAGACCGAGGTGAGGGCGAAGAGATCACGC
CAAGGCCACTCAGAAAAAAGAAACGAATCGTCGTAGAAGCCTATTCGAAGAAGGAAGAAT
GGGAGGAAGAAGGAAAAGAAGTGAACAATGCATGCAACACTAGACAAGGGGCCTGGCAAG
CGAATGGTGAAAGAAAGTGAGGTTTGCGGTCCAAGGAGCGAGAGCGAGTTGGGATCGAAC
GGCGATGGAGCGAAAGGTCGATGGCGAAACAGGAACAGGGCTGCAGGGAACAAAGCCGCC
ACTGAAAGGTCAAGAAAAGTCACAAAAAGTCATGTAAAAGGCACCCCCAAATGACACCAA
GAGGCAACTGAAAACTGCACCAACACCCGCTAAAGCCAGATCGGGATTTCGCCGGGAAGC
TAGGCCAGGTTGCCGGACAGGGCCAGTCCAGGGCTGGAGCCATCGAAAGGCCCAAGTCAG
GCACAAGGATGTTTGCTTCGTGTTTGTGGGATGCTCAGGCCCTCGTCCCAGGCCACCAAT
ATGCGATGACGACGCTCATTAACATCTAGAAGAAAAGACAGGGAGAAGGACAGCCGAGGA
CGAAGAAATAAAAAGCGCTGACGGGGCTTGTGCCCAAGCTGAAAAGATGCGTAAAAGGGC
GAAAAGTAGCGTTTTTACGAGGTGGAAAGATGCATCCAGGGGGATGAAAAATAAAATTGA
CAGTTAAAGCAAAAAGGGCCCTAACACCAACTAGCGATCAACGGCTACGACGTTGACGGG
GATCGCAGTCTATTCTCAGAACGGCGTAGACAACGATCGCCAGCCAGGTTCGACTTGGAA
GACGACAATGACGCAAGTCGACGACAGGAAAATCTAGAAAAATTTCAAAGAGAGATCTAG
AGGGGCTGGTTGCAAGGAGGGAAGGCCAGCAAAGAAAGATGGAAGCGAGGCAACCAGATG
ACGACAGACGACAGAGGGGCTCTGATGGGATACAGGGAAGTTGATAGAGGCTGAGAAAGA
TACGAGGAGAGGGGCCACGATGGCCGAGGGTAGAAGGCAAGTGAGGAACGATGTTTCTAT
GCACGGTTTACTTAACGAGGAAAATAGAGGCAAGATCCTGGTTGACCGAGGCTGCGTGGA
GTGATCGTTCGTGTTGAGAACCTGTGGATGCCGCAGTTTGGCTAACGGTGGGAGCTCTCG
CGTGGTGATCTTTCCTTTTGTCTCTATTTACCTTTTTTCTTCCTTGTTAATTTTAAGTCG
CCGTCGTTGACATCGTGTTTTTGTTGTTTTGCCCCTTTTTCTTTGTACAGCTCTCTATTT
AGCCGTATGCAACTCTCCACATCATTCCATCGCCCCCATTAAGACTGCGTCCCTTTGTTT
CCCGCTCGATTGTGATATGATATCGTCTTAAGAGTGATAGCGTAGAGGGTGCCGTCTAGA
CGGCCTATGGCGATGAGAAAGCATGACCAACACGAAGATCGTCTGCAGCTGGACGGAGCT
GCTGTACGGCATCTAAGCCGAGCGGCGTTGTATTGTGCACGACTTAAGGCACTCCTTAGT
CTCAACTTACACTGATTTTTTTTTTGTTCCTGTTCCTGTTCCTGGCCATTGTCGCCACCC
GTCAGCTGTCGTCTGTTATTTTTTTGTGGACGTCGTGGGATGCAGGAAGCACTATCGAGG
CAGCAGGCAATGCGGTTCCCAAGAAGCCAGGATCTGGGCCTTCGGTTCCCTCTCACTCTT
TTTCTCTTTTTTTTTCGTGTAAAGTGTTTTTTACTTCCCCACCGCCACACACAGACGCAC
ACCCCCGGATATTAAAAGTTTATGCAAGCACCCTAGCTTCAACTCCAAGAGTCGGGTCGG
CCTCTTTATTTATATTAAAAAAGGAAAGAAAAAGAAGAGAGAAATAAATACAGAACAAAA
AAAAAAGAACGACGGTAACTGCCAACTGGCTTAATCTATGTGGAATGGATCCCGCTCCAC
GGGACGAAGGCAAAATAGATTAAAACTGTGAGAGACTAAAAACTAACAGCCAATATGGCA
AGGCTTGATTGGAAAATGCGGCAATATCAAGATAAAAAATAGATCAGAGATGCTAGACAA
CCTCACCGTAACCACAGCCCACCAGGAGCGTTTTTCATCTATCTGTTTTGTTGTCATTCT
TTGTCATTGTCTTGTCAACATCGTTGACTTGCCGTGAGCGGCACAACGGCACAGCACGAG
GCGATGCGCCTAGATGGTTCAGCTACACACTTGTAACTGAAGAGTACGTAGTCTTCTCCA
AGCCTGCCTTAGATAGATGACTTTGCATAATGCCCACTTCGCGTCTAAGTCACTTACGTG
CTACTTTGACGTCTGCGATGTCTTGGAGTTGAACATCATTACTGGATATCACTTGTGACA
AACCGTGACTGCTGTGCATCTACGTGCAGCGTATGCATGTGTTAGATCGTTTGCGATTTA
CAAATAGCGTGACGAATCACTTTCGTCGTTTTTCTCGTGTTTGCCTTTTTGGCCTTTAAA
ACGGCATATAAAATGCATCTGTTAAGATCTCTCACCCCTCTTCAGCGTCTTTTTGTATTC
TTCCTGATGTCACCCTACGGTCAAACGGGTGGCGGAGACGCGCGCGTCAAGAGACGGAGG
AAGATGTGAAAGAGAAAGAGGTGACGACGTTTTGTCTGGTTTTCTGTGCCAAAGGTCTTC
AGTCTGCCTCGCTTTCAATGGGTTGCTCTATCATGATGTTTCAAGCACTGCTTGTACACG
CTGCTGCTCATGATGCCCAGGCTTGCACGTCGTAGTCGTTTCTTGTTTCTATCCTTCTTT
TTCTCCTAGGATGTCGTGCCACGTACCAGGCCTGCAATTATGTGTAATGCAAAGAAGCAA
AAGAAAAAAAAGAGTACGCAAAGATAAAGGGAAAGGGGAGCAAAAGAAGATCAGTTGAAA
CATCGGTGGACATTTGGTGGCGATGTTTCCTTTTGCCCAACTCACAAACTGCTGATAGGT
GTACGTACAATGTACAGCCAGTGCGGCTAGGGGGTCAGAGAGAAAAGAAAGAGAGGGCCA
CCCCTGAGCTCAACCAAGCCAGGCCCTGTCTTGGTACTCTCCATCAACCATCACCACAGC
CTCTTTCTCCCTGAGCTGCCTCTTTTTGACTTTCAACTTTGCAACTACCGTGGCTGTGAA
CCGGCGAAGCTCTCAGGGGCAGGGGGAAAGTGGAGGCGGGGGCAGGCCTACTGGCAGTTG
AACGCCGAGCGGCAGGCTAGGAAAAGTCGAACACGCCATCGAGCAAGTTTAGTTGACAAG
CAAGTGGGAAGAGAGAGAAAAGGAACAGAAACAGGAACAAGAGCGAGAACAAAACGAATC
AAGAGCGTATCTTCAGCCAGTATTGAGCCATGTCTGGTACGCCCCCTTTTTGTCCCATCA
TTATTCTCCTGGACCATCCTCTGAGCCAATGCTCTGCGGTGCTCAATGGCCAACCCTGCA
GATGTCCAACAAGTCACTCTGGATGACACGTTTTTTGTGCGTCTCCCCTCCATCTTTTTC
GGACCTTTTTGTCTGGCTACGGGCGCGAGGGAAAGCTCAGATACGGTAAGGGACCGACGA
TATCGAGTCACGAGAAAGGTCGAGACCGAAGAGCAAAGACCTGGATGTGTTCTTGAATTC
GATTCGCCCCCGTAGTGAGCAACCTACCCCGTATGCCGCCTCTCTTCCAACGGAGTCGAG
ACCACAAGTCTCTCTCCCGAGTAGGGCCCAAACAATGCCAAGAAATGAAAGGCAAAAGTA
AAAACGAAAGACAGAATGCCGGAACAGGGTCCTATGGAAGGGACAGGGAGGCAAAAGCAA
AGCAAGGTAGGGGATCGAGACTCGACCACGATCATACGGAGAATAAGAAAATAAGAATAG
AAATAGAAATAGACATTTGGTTTGGTTTGGACAAAGGACCATTGAAAATAACCTTGATGG
TGTCAAAACAGCGAATCAGTACGCCGAGTTAGAGAACACAGGAAGTGTGGATGTATGTCT
GTCGTGAAGAGCAACAAAAGGGGGATTACTTGGCGCGGGTGCGGTTTGACAAGTGTTTGC
TGGACCATCGATCCATTGTATCACCTTGCTCCCTTGACTCCGTAATCATGGCGCTCCTCT
TTCCCCTAAGTCTGTAGGTCTGTTTGATTTTTGTTTAAGAGAGGACACAGACGTTGTCAA
TAACTAAAAAGTGGTGGTTGTACGGACGACGGCTTTGCAGAAATGTAATTATGCCCGTGG
TGATAGGCGAATAGAATAGACCGGAGGACAGCACCGCTATCGAGCATCGAGAGTCTGTTT
TGTAAGGACGTTGTCCGTATATATAAAAAGAATGCTGTGCAATCGAGGAACGGCAGATGC
AGTTGCGGTTGTCGTTGTGAAAAGCGGTTGTGGAAAGAAGTGTCGTGACGCGGTCGGCGC
GTGGTGTAAGTGGTAGCGCTGTAGCATTGCTGTGGCTAGCGCTGTTGGCGGTGCCGTTGC
ACTGTAACTTTAGGCTCAGGCACACTTACAGGCACAGCGAATAAAAATGGGGCTACCGGT
CGCGCCTGCGGTGGAGGAGGGGTCCTGCGACAGATCTGAGACGGGCTAGCCGACCCCGCG
CCCCGCATGTAGGAGTACTCTGTCTCCGGCCTCTATTATGTGCCATCTCACGTACTTGTA
CACAAATAAAGTTGAATCGACGCCTCCACCCGCCGCGGCCGCTGCCTCCCCTGGCGGTGT
CTGCCGGTGGGGCTCCTGCCCTTTTCTCACTTACACGCTCCTTGACCTCCGTATCGAACT
CAGTACACAGCAGATTCGCACACGTTCGCCCACCACACACATGGACAGCAACGTCTTTTC
TCCATCACCATACTTCTTATGTTAACCCCTGCATATTGAAGTGTGGCCCAATCAGGCACC
AGTGACAGTTTGGCCAGGCTCGACCTCAAACGTCTTTCGTCCTTCGCTTTCCTTCCCTTT
GGACGTTATTACCAGTCTACTCAGTACTTTCGTAGCCATTGGTTGTTGTCACCGTCTCGT
CTCGACCTCGCCGACGTTTTAATTTTTATCTTTATTTTCATTTTCACATGGCAGGTCGAC
TCTCTTATTCACTTTCACCTGCCCCCTTCCCTCCCCACAGTCTCGCCTCCGTCTCGGGCC
ATCACAAAACAAAACGAAACCCGCAAGTCGGCAACTCTGGCTTCCGTACATACGGAGGCG
TCGTTGATGTTCGACTAGACGCTAATCACTCGATAATCCTCCGTTCAAGACCCAGGATGG
CCTTGCGACGGCCTTACGAGCCTCGTAAAAAATGATTGCACGTTGAATTACTGTCTCCGT
TTTCACATTTTTCTTCCCACAAATTCACCCTGGTCATTTCACTGATCCGCACTAAGGTTC
GGGCTTTGCTAATAACTCGAGGCACCGTTCTCCAGCACCGGTGGCTCCCCCATGTGGCCC
GCTCCATTCTTTGATGTGAGGTGAGCCACTTTGTGGCTCCACAGCCCAATACGTCTTGCC
CTCTTTGGACCTTCTCTAACAATGGCCTGCTTCCTTTTTGTCTGTCCTTTTCTCACGAGT
CGCAACACGGTCCGCGATCACAACACGGGACGGCCGTTGATCGGTTTTGCCTCTTATTAT
CTTATTTCGCTTTTCGCCTATCCGAATCCAGAAGACGACACTTTCGTATTTCACACTCGG
CGACCCCATCTTCCACCGGTTAAAGTACAATGCGGTATACGGGGATTGCATCTAGTGAAA
GTGTACATCTAACGGCAACATGTCATCTACAATAGGATGTGGCACTTGTTGATAATTTCG
CACCGTTTTCTTGTTACTATGATCTATGTGGTGAATGCCAAAAATAACCGGCTCCGTTCT
GGTTTTTAAAACAATTTCTTGCAAAACCGGTTGATCTGCTGGTTGTGATGTTCGACGTGG
AAATCATTCGTTTTCAAGTGACGTTGATGTGACAAAACATACTCTGAAAATACAAGATAC
ATCGTTCAAGTACAAAATTGGGCTATAAAAACCGGCTTCTCCGATGTAAGATATGCGTGC
CAAACATTGCTATTTACATGGACTTTCTTCTCACCTTCTCGTGATCTTCACAGGCCAATG
TGTGGCTCATGAGTACGATGTGATGGGGTGGTGGGCATCAGCTAAAGGACCGGCCAGAAG
TGAGAACAACGAGTATTTTTCGCTCGAAACCGATCCGCCCCAGTTTCTCCAAATTCTTCT
CGTGAAATCCAAACTTACGACGCATGTACTCCCCGAATACCAAAATACCAAACTACGGAG
CAGCTCGTGGATGATTGACGGTGCGTCTTGGTCGTGGATCAGGATGAAGGTCAAAACAGA
ACAATGAAAAACAGACAAGAAAAGTCTATTTCTACCAACGGAAGAAGCCTCTCCATCCCC
AGGTCTTTCTGAGTGTCTCCAGGATGCTCATATCTGGGACAATACGACGGTGGTATTTGC
ACGAAAAGAAGAAGGAAAAAGAGGAAGTACAACAAAAACGAAACGACAAATGAGTAAAGG
GGAGAGCCTTTTGACGCTCTTCCGTGGTTCATCAGTCGTTTGTTGAGGAGGCTCACGGAC
AGCCGAATGTGACGACAAAATACACAGAGAATACACAAAGAACAAAGGGAGACGAACGCA
CACGACACGTATGACGAGTTTCTTCTTGTCTCTTCACAAACACCTCTAAACTTTAACTTT
TCGCGCCGCCAGACGATCATCCAGTTCACAGACCTTTTACAGACTCTTTTGTGTCTTGTG
TCTCGCCTTGGTTGTTGTGTTTCCTCAGAATGGTTCGTGGCATGCAAATCAGGAGACGCG
AATCCTTTTGTGCTGTATTCGTCCTTTTCCTTCTATATTTCGATGAATTTAGACTTGTGT
TGACGGTTGCGGCGTCCGTTTTTCGAATGGATGTTGTTGTTTGCTAATGGACATTGCATG
TTGTCTGCCGTCCGTCTTTCTCTCTTCCCCTTTCGTCGACATGAGACAAGCCGCCGCTTC
AAACAGCCCCTCCATCTCGCCCCTCTTACCTTTCAAATCCGCCGTCAATAGCAACATTCG
CCGTCTTTCGTCTTCAGACCACAGCCAGTAACGGATATATTCTGGTCACCGTTTTCCCCC
CATTTTCTTTGCTAATTGCTCAAATTCTTCTTCTGTATTTGTCTTTCACATTAGCTTTTC
TCCCTCTCTTTCTCAAAAGTTGCCCCTGTCCTCACAAAAGCCCCAAGGTGGGATGACGGT
GTCTGTGTGTACGTGCCAACCCTGTCGCCGACGGGCCTCGTTGTTTTATCTTTCCCAAAA
GGGCAACCGTCCAGGGTTTTACATCCGCCTGTTCCACTTTTTTCTTCTCTTTCTTTTCCT
CGACGTCGACGGACAACTCCGTCATCTTTTTTTCTCACAGCCCTTCCGCATCCTTTTTGT
CTACTCGTACTCCTCGTCTGGACGTGCCACCCCTGGCTTCTGGCTTCCAAAGGGATTCCA
CGCACGCACTTACAGCCGTCGCGGTGTCGCATTTTGTACGAGTATCTTGCTTCGTCGCCC
ACACGTAGCCTCAACACGCCACTCTTCACCGTTCTCTTCTTCTTTTCCAGCTCTTGACTT
TTCGAAAACTGCACCGTGAATGCTCCTGTCTCCCCACCCAACCCACGACCCCCTCTAACC
TACCAACCCACACCCCGGGGCTGAGTACCTCCTCACTTTCTTTCCCTCCCCCCCTCTGCC
CCTTCTTCCCCTTCTTTTTCTTTCTTTTCTTGCTCGTGGGCCACAGACCGCAGCCCTTTC
TTGTCTCAGAGAATCCGGCTTAGCTCCTACCGGTGTTCCGAGCTCTGACCGTGCTGAGTC
TACGGTGCTGTTCATGTCCACGTCGTCTTTGTCTCGTTTCTCTGTGTCTACAGCCGAGTC
TGCCTCTTTACGTCTCTGGCAACGCAATTCCCTTACAACTCCTAGTTCTTGGTGACCGCC
ATTACGTTTCTATTTCGATGCCCACGTAGTTTTCGTTTCTTGAACGAGCTCCTCTACCTT
TCAACCTCCCTCATATACTCGTGGTGATCCTGCACCGCCTCTTTTTGGTTTCTCTTTCTT
GTTTTGTCTCCCCTTTCTCTCATTCTTTTCTCACAAGATATACCCCCCTCCCCTTCTTTT
ATTTTGATTCCTGATTCTTTCTTTCTAACTTATCGGGCCCGAGCAAAGGTATCTTTTCCC
TCCCCATCTCTCTCTAACTCGCCTCTCTCTTTGCCTTCGGCTCTTTCTTCCAGCTTACAG
CGCTAGTCACTCCTTAACCCTGTCTTTTTTTTTCTTCTTTTTTTTTTCTTCTTCCGTTCC
CTGTCTTGCCTTGTTCTCTCTTTTTTTAACCCGTTATAGCCCCCTCTGGTCTATAATATA
CCAAGAGCTGGCTCTTTCTTCTTTCTTTTCCTACTTTCTCCCTCTCTTCCCTCCTCTCTG
TCGCCTCGCCTTTTTATCGAGTCGTATATGTTTTATCTACCCAAGTCCCTCCTTTTAAGT
CTCTTTCCTTTTCAGTATTCCAGTCTCTCCTTCTGTTATACCCTATGATTTAACTTTTTT
TTTTACTTCGATCTTTTATTTTTTTTTTCTTTCTTGACTTTCCTTGATCCCTCTCTTTTG
GTTCTTAATATCGGAGACAGTACATTCCTTTATTGCTCAACTCGACCATATTTTTTTTCC
GCTCGACAGTCCCTATTTCTCTCGGGGTTTTTTTTTTATATATACGGAGTACCTTTCGCC
AGCAATATACGCAACCAAAGAAACCAACCTTGGACCGCACACATCACACACACGATCAAC
AAACCACACCCCCCTACCCCGTCGACTCACTCTTTTTTTTTTTCTCCCGCTCCCTCTCTG
AGAGGCCACTTTCTCTTTCAGGACATCTACACACTCCTTACACATTTTTTTTCTTACTCG
CCTTCTCTTCGCGCTTTCCTTTCTACTGGTCTTTTACCAGATATTACTATACCCTCTTCC
TCTCTTAAGACTTTGTTGTCTTTTCCCTTCACTCTGTCTTTTACCAACCTATCTCGTCCA
TTCTTTGAACCGTTTCACCGATAGTGTTGACAGTCACACCCCCGACAAAAAAAGAAAGAC
GGCGACCAAATACGAACGGCAGACGACGACAACAATAACAGTCGACGACAACAAATAATA
AACAAATAAGACTTGCGCCGCTCCTCGACGATACGCTCAGCGCACATCCGAAGACCGTTC
TCCAAACATTATACCCCGAGTCCTCTTAGCAAAACGTCAACTGGCCACTCGTTCGTGATT
ATTCGCCGCCGCCGCTTTTCTGTCTCGCCCTCTCGCTCTTTCACAGAACAGAATCGTCTA
GACCGTCAACTGTGAACTCACTCGATCCAGACGTTCACCTCACATCGCAGCTCAATCGTC
CATGGTGAGAACAGCTCCAGCACAAAAATAAGACCCCTTTCTCTTGCTCTCAGAGGAGGC
TTCTGTCCGTCTTAGGAGCAGAATCTGCAATCATCCCGAGCTGTATCCCGCTCGAGTCAG
TTTATGCTAACTCTTCTTCCTCTTCTGTCTTTCTTCGCTCGCCAGCTTCCGTCATATACA
TCTTCTTAACTGAGAGCATAGACATCCAGCAAGGAAACCTGGGCACAGCAACTCAAAGTC
AAACACGCTCTTTTCAGTTTTCTGGAAGTCCGCAGAGCCGCGCCATCCATCACCCCGGAC
CCAAACCATCACATCACCATGGACATAGACCAGGCACAAATGTAGGTTCTTCTCTTTCGA
CAGTCTTCCGTTCGCCATCTTCGAGTAGCTCCGCCTTGTCTATTTGATTCTTTCTCGTCC
GCGCGTGCTTTCCCCGTCGTGTGTTCTCTTTATTTGTCTCCCGCTCCGTCAGTCGATTCG
ACCTGGTCGAGCTCGAATCTCTCATCTGTCCTTATTAAACGACACTCTCCCCTCCCTGTC
CTTGCCCTTTCGCGTCGTCCCGTTGTTATTTACTATTTTTCTGTTGTCTTTGTTTTTATT
TACACTATTTCCTTGTCTTGGCTCACTTATTTGTCTATGCGTGTTGCGCTCTCTTTTTGC
TTTCTTCATACTCACCCTTTACACAAACAGACACATTCAAACGCCGCCGTCGTTTGTCTT
TCATCACAGCACAGACATCAAAAGCGACAACAGCCTCGACCTGGATATGGACTTCAACCA
CAACCACGATTTCGGTCACGACGCCGTGACGGCGCCGCCTACAACGGCCAACTCGACGAC
AACAACGACCACGACCATGGCCGACCAGCCACCCACACCAGTGCCTACCGACGCGGAGCA
GTCCCAGGCATCCCAAAATATGTGGACAACACCTACATCGCAAGGTCTGCGTCCGCGTCC
GGCCACAATTCACGAAGGTTTCTCCTACTGCATGAGTGAGGCATACGACGGCCTGACATC
CTGGGACGCCTCGTCAACAACACAGTCACAATCACGGCCAATCTCAATGCATCAGGAATT
TGAAGACAGTTGGGCGCAAACCGTGGCTCAGCAAAAGCCACTTGACGATAGCCTGGATCT
GCAGCACCTGGTTGACAGTGACATGAGCATTGGTCAAGCCTACACAACGGACGAGGCGAT
TCCCATTCTAGACCTCCGCTTTTCGAACACATCTGGCGGCAATGGTGGTGGCGTCAACCG
CAGATTGTCTGGCTCATCATTCACAATGTCGACGACCGGTGGTCTGTCAGATATGCCCTC
GTACGAAGATTTCTCTGCAGCTCTGTCTGATGCACCATCGTTCAGCTCGGAAAGCTACCC
GCCTCCTTCGAACCGCAACTCGCTCATGTCGTCGACGCAGCTGTCACCTGTTGCTTCGCC
GCGCATGACACCGCAGAGCCGTTCAGAGTTGGTGCGCACACAAAGCCGGGGCCGTGCCTC
ACCTTCACCCCGTCCTGGTCTCAGGGCCGCTCCGTACAGCATGGAAGGGCCGCGCAACAA
GCGGTGGTCTACTGGTTCATATGGCACTATGCCGAGCCGGAGACCCTCGCCGTTTGTCTA
CCATGGTGGTGTAGCAAACAATATGATGGGTGCCACCAGCGGCGCGCTCGAACCGTTTGG
CCCGCGTCTGGCAACATCTTCGTCGCAACAGCTTCAGTCGTCCCCTACAGCCCAACAGGG
CCAGTTACCGCTGAACATGGGCAACCTGCAACAGGCGTCGGTTGCAGCTGCCGCGGCTGC
TGCCGCGGCCGGCGTTCCTGCCCATAATCCCTATTTTTTGTCGGCCCACCACCCACAAGC
GGCGGCAGCAGCCGCTGCCGCAGCTGCCGCATCCGGATATAACCGCCACAGCATGCTCCT
GCCCACACAGCTTCCCTCACAGGCCGGTGCCATGGCCTTCCACCACCCTCACCTGGAGAA
TGGAGGATTCCCTGGTGCACATCATTTTGCGCCGCATCCCAACATGGTCAACACCCATGC
CGGCGGTCTTCATCCGCATGCCATCCCAAGCCACCACTTGCAGCTCGGCAGCAACGGTCA
TCTGGGCACCGTGCCATCCAACTCCTTTGATCCGGCCCACCAACCTGCTCCTTTGTTATC
GCATGGCCTCTTCCGTATGCTTCAGAGCAATGCCGACCCGCACTCGCTGCATCATCATGG
CGGTCTTCACCATCATCATTACGCCGACCTGTCTGACCCACCAGATTTGTATGCCTCCCT
TCATGAGGAGCAGCTCCCGCCACCGCCCGAGGACATGAATCCCTCTGATCCGGACCTCAT
GCCTCATGAGCAAGAGCTTCGCTTTACTGGTGACTTGTACACACCCAAATGGGTCCGCGG
CCATGGCAACAAGCGCGAGGGTTGGTGCGGCATCTGTAAGCCAGGCCGGTGGTTGGTCCT
CAAAAACTCAGCCTTCTGGTACGACAAGAGTTTCACGCATGGCATTAGTGCCGCCACTGG
TAACCCTTTCCAGGAGCCTCTGGAGACCCGTCGTATGGACGGCAACCCAGATGTCTGGGA
GGGCCTGTGTGGCAGCTGCAACGACTGGATTGCGCTTGTGAGCAGCAAGAAGAAGGGCAC
AACTTGGTTCCGTCACGCGTACAAGTGTCACACGCACCCCAAGATCAAAGATGCTCCTAA
ACGCCGGCGTGAGAGCAGTCATGCACGCGCTGGTGGTCAAACCGGTGTTGTTGTCAAGTC
TCGTCCCAACAGCCAGTGCGGACCGGGTCAGCTACAGGTTACAACCACGGCTCCCGGCAT
GAACTCTGGTGCACCACCCATGCCGCACACTCCGTTGACGCCACAGTTGACACCTGTTCC
GGCATCTGCTACTACAATCACGCCAACACCCACCACGGCTACCTCGTCGACTGCAGTCTT
GCCCGTCCAAATGCCTGTGCCCGTCTCCTTGACCATGGCCGGTCTGTCGTCAATGCCCTC
AACTGCCGAGCAAATGATGGTACAGCAACAACAACAGCAGTCATCGTCGTCGACGCCGCC
CATGGGTGAGACCCAACAGCCAAGCCCACAGGACTATGCTCATATGCCCCCATCGCATCC
CCCACCATCGCACCCGCCGCCGCCTGTCCCTCCTCGCTCGCATCTACGTATGCAGCAGGC
GCAGCAGCAGGTTCAACAACAAGATGTCCAACAGCAAATGCAGCAGCAGCAACAGGCTCA
GCAGCAGCAACAGGCTCAGCAGCAGCATATGGCTCAGATGGAGGCAATGCAGCAACATCA
CCAACAGATGCAGCAGCAGGCTCAAGCACAACAGCAGGCTCAAGTGCAGGCTCAACAACA
GCAACAGCGAAATATGCAGCATTCACGCCCGCCTCCACCGCCTCCCCAACAAACACGTCC
TATGATGACGCCCATGGCCTCCATTGAAGGCCTTGGTAACATGATTTAGGATGTTGTAGT
TTTCTTTTGTCGCTTCCCATTTTTTACTATTTTCTTTCCTTCCAATATCCTTTTTCCGTT
TCACAGTATTTATTTCCTTTTCCTATCTCCTTATTTTCCTATTTCCTATTTTATTCAACA
TCAAGAGGAGGAATTGAACATTTTTGTGCAAATTTGCCACACTTGACGGCCTTTTATATA
TATCATTGCTGCAGACCAAGAGGGCACAAGAACGAGGAAAAGACGGAATAAATACCCCTA
GGACAGCCCTCGGAACCGGCATCACATAGTCGCTTTGATTTAACATTGCCTTTTTGTTGA
TTTTCTTCGCTTTCGGTTTGTTTGCTTTGCCATTATCCAAAACACCACAAAACACAAAAA
ACAAAACAGGGGTTGGTGGCAGAACAACTTTTCACGACACGGAACTGGGTTCAGAGTCGT
GAAAACTACGAAGTCAAATGGGATTCATGAAAAAGAGGAAATCAGGAGAAACATTACACA
CGTTTTACACCCCGGTGGTATGAATGAGAATTAACGATTTCAGTTATATGTTTGGATTTT
TTTTATTTATTTATTGTTTACTTTCCTTTGTCTAGTTAGTATTTAGTATAGTTCTAGTCT
TTCAAAGATTTCATCTCTTCCGTTGAAAGTATCAGTCCAATCCCCCATGTGCCGTTCACG
ATGAAAGGCTGCACATTTTCACATTTTCACGACACGGCTGCACGTGTACATACTTGTGAA
TTCGCACTTATGTGTCTTGTATTGTCTTATGCCCCTATTGTCCCCTTTGCACCCGAGACC
TTGATCTTGTGCTGATCAACATGCACGCGCTTTGTGTCCCCCTTGGACAGCTCACCTCGT
TGGTCCATGAACGATGGCCAGCAACACGACGAATGGATCAACGCTTATCTTTTGACAGCC
GGTTGAGCCAGCCTCTCCATGATCGTCCTTGTCAAAAGATGTCAGACACAACAGACGACA
AACTTTAGTCCAAATATTCCCCTTTGCTCGCCTTGTTCTTGTCTCGGCGTCTGGGTTCTT
TTTCGACAAAGAAAGATCTACGACTATTCTCTTCTTCACCTAAACGAAGGGGATCTTTCG
GGCAGAAGATCACACAAGTTTGACTGTTATTTTTGTCGATTATTTGCTGGCTTGGGGGGA
TGGTCTCACATTGGGAGGAGAGAGTGGTGATGTTGCCCGCCAACAAATGTAGAAAGAAAG
TGAGACAGCATGCCCTTTTTGGGCAGTACACATAAGTCGGCCACTCTCCGATCTGGTTCC
AATCTAACACAAGTATGGGGACATTATACTGTCTGGGTGACAGCATTGCTGAAAGAGAAA
TACATTGGCCATTAAAGGAAAGAAAGTGATGAACGAATGATAACAAGATAGGGCAAGAGG
GAAGGAGCCGATGCAGAGAGGATTATGTGTACAACCAACATACGAGGAACTGCCAGAATG
GGTGACAAAAAGAAAGCGACATTGGACAATATCTCGGGGCAAAGCTGACGAATTAGGCTC
ACCGGGTCCCATATAACATGCTCCCTTCATGGGAGGCTCTCGGCTCAGGAAGTCAGTACT
ATTGAAACCAAGTACTCTTGGCAGCCTAATCGTACTCAACGACGTAAGTGTAGTACTCCG
TACTTGTGTTCACTTTTTCTACGTCCACCTGGTCTTCTCCAAAACAGATCGGGATAAGTC
TCTGCAGAGGGAGAATAAAGGAGGGGAAATGGGACAAAATTAAGATGAGATGAATCAGAT
GTGTATAAAAGGGTGCACTCGGTGTCCGCGAAAACACCGCGGAAGAAGAAAAGAACACAC
TATTCCGTCATTGCATTAACATTTTTCTTTACGCTGCAGCACGTCAAAAAAGTCTACGAT
GCAGATTCTCAGAAACATAGGTGCACACCATCTTTTGGCGCTTGCCGTCCAGACACGGCA
GGCTGGAAGAGACACGGCATGAACTGCACGCTTCCCGGGCGCTTGCTGACACTGGGACCA
CTGTGTTCACGACAGAACACAACGACACGACGACGTGCTTCAATGCACGGCGTCCGCCGT
CTCCGTTGTCCATCTTCTCTGCATCTGTCTGTAGGCGCCGTTGGTCGTGTGGCAACGCTC
AGCAGACCTGTGGACATCTACATTCTCCCTTGTCTCTGTAAGCTGCAATTGGAGTGGTAT
TTTGCGACCTTATTTGCGCCGTATCTGCGGGCCATACGATCTTCCAATTTTCAGTGCGTG
CCCAGGGAGACCACATGCTATTGCATTCTTTGGAACGATGGCGACAAAGGCTTTTTCTAT
TGCTTTGCTGTGGCAAGAGCCCCTATTTTATCCCCTCTGGTCCTTCTACGCACCTTCGCA
CACCTTCCGGCATGGCCTGGCCGGGCCCGAAGCGAGGGAGGACTACCGTAGTGCTGTCGC
AGTTGATGTCGTCCAAGTCATCCGTCGTTCTCGTTTTTGGTAGAATTTTTGGTAGTGCTT
CACAGCGCTGAAAATATTGATCCTCTCCCTTGCGTCGGGCCTGACTGGGCAACAAAAGCA
AAAGAGTGTGAAAAAAAAGCAGGCGGGAATGAACACTGTAGACAATTGAGGGAAATGGCC
GGAGATACATTGTGGTCTGGCCTCTCCACTCCAGTCTCCCCAAAAATACCGTGCATTCCA
GCACATCCCCACACAAGCACCACCAGCCAGCCTTTCTGTCTTTCTGTACATGCACAATTG
CACAAAACGGCAAGGTGCCGAGCGTGCACAAGGCTTAGTGGGATAAGGGGAGGGAAAAAA
ATACCAAGACAAGACACAAACTGGACAGAGATAGGCAAGAGACAAGACATGGATGGACAC
AAGACAACACCAGGAGGGCCCCCGATTCTCTGGGGCGGCGAAAAGGCGCCGGCCAATCTT
TCGCGGGTTGATCCTCTCTTTTGCAGCTTGGCCAGTGTCCTGTCCGACTGTGAACCAGGC
GGGCAGATAATACAGGAAGAAACGAAATTCAACATGCCTCAGCTCGGTGTGTTATCATAA
GATAGAAATGGTACGTATAGAATATTGAGCGTGGCGGAAGGCAGGCTGATATTGGGGTTA
CAGAGTATCCGGTGGGACAAGCAGGGCAAGAGAAGACTGTTCAAGGATTGTGCGGCACAT
GTTTATTTTTAAATGTATCGTGGGTGCGACGACACAAGAAAAGCGTTGACAATGTGTGGC
ACGACCAGGATTTCAAGAGTCGCACGCCCGTAGGGCAGTAGAGAGCATGACACAGCATTA
CGCATCCAATAGTGTAGTCAAGTGCTCACAAAGTGAGATATATCAGGCTGCCTCACAAGG
GAGAACAAGGAAGATCTTTGAAGCACCACCAGGAGAAGACTTCCCGTTTGGGAGTCTGAC
AGCGAAGTGACAACGACAGTGCCAGTTAAGCCAGCATACTCAGTAAAGCCAAGCCAAAAG
TCAATCAATGTTAGTGATGTCAACGTGTGGTTACCAAAAGGTCTGGTGTGGCAGCCAGTG
GCAGCCTTGTACTGCGATTGGCTAACCACAACCACGCCAGATACAACGGTTCCTGGAATG
GCCGGCCCTGGATTGACCCTGTCCCTGAATTCAGACAAGATAGGGTCTTGCTGGCGCCAA
TGGGTGGCGAAATTTCGTGGACTCAATGCGGAGGTGTTGGTCCCTTCGTGTGAGAGAAAA
ATAGACTCGATCGTGTAAAACAGTGGAAACATGTATATCGTGGTTCGCACTCGGAGCAAC
TTGCGTCTGCTTCCCCACGAGGTCATCTATGGTCTCGATGCAGTTTGTTTGCATCGTGGG
AAATCGTGGTAAAAGAAATTAAAATTAGGGCAGAAGCTTGAAAATCGATATAAAAAGCGA
CCCAGCAAGACCAAAAGAGGACCCAAGAGGACCCAAAAGGGCCCCAGCGAGACCCAGAAA
AGAAGGCGATGCAAGACGCAAGAAAAGCATTACCCGATCGGGGAATTCGAGAGCAAGCCC
AGCACCCACAGCTCAGCAAACTAATGCTGCAAGCTCTTTAATCCAGCCAGGCAAACCAGC
AACTCTAACGATCTGCTCCGGCCAGGCCATGAGAGCCCCCAGTTTAGCTTCGGTTTAGCA
CTGCGACGTCGTGTGCCTGGCGGCCCTAAGATACGAGTGACGATGACGAGTCTTGGAACT
GGAGAGAGGTCCCGACAAGACGTGGGCAATGGTGTGGCCTGGAGATGAAATCTCACAAAC
GTGGAGCAGAAGTCCACTGTAAATTACCTGCCGTAGTAAAATGACGAAAAAAACAGGTTG
CGTAGTGAGTTCTCGTCACTCTCTAGCAGGGATAGGGGGAGGCATCGGGACAGAACGAAA
AGGGAACCACTGCAGAAAAAAAAAAATACATCGACCGGGGCTCTGGACAGGACTGTAACC
TCCGGGTCTGTGGGCATGAAGAGAAAAAGGCATATTCACCCTGTCCCTGTCACTCCGACA
TGGCGTGTAAAAATTGTTCTGTCAGCAGCGTTTTTGCAGTCAATGCCAATAGGGCCCCTG
CCCTGGCTCATGGCTGTTCCTGCTTCTTTCAGCATGGAAGCCGAGGAACTTCGGTGGAAG
GAACAGAAGGAAGGAGCGACCTGTCTGCCGGTATGTCAGACACTTCCGCTTTGCCTTTTC
ATAACCGTGACAGTGACAGACAGCCCTGTGCATATCTGACAAGGAAGGTGCGATGGGTGC
CCAGCAGCATTCATAGCATACAGGGTGACAGGCACGCACAAACGTGCACATAGCAGATAA
ACGCTCATCAGTCACCCACGGACAGCATAGGCAGCACACAAAATACGCAGGTCAGCGGAG
TGCTTGCAGAACCGAAATGAGATGGCAAGGTGAAGACAAAACATACACAGGTGACAGACA
CAAGAAAGCATGCCTCGCACCGTGCCACATGCACCATGCAGGAACAACCCATATTTGATT
CTCAGCGAGCCGTAACTGTGCTGCAGATACGACAAGACAGCAAAGAAGGCTGCAGAACAG
GGCAGGGACCGAAATTAAACATTGCCATGTTGGCAGTCTGCGATTGGGCATTCTGGCGAC
AGGTAAGCATCATTTTGACTGTCTGATCTGACCTGACTTATCTGAACTATCTCACATCCT
TTTGCCGGCCAGGGCACCAGCTGGCACTCTTTTGATATTGGAAGGATTTCGTACCAGTGT
CTCACTCTCATTTTAGCAAGGCCGAGCAAGGAGAACAGGATCATCGTTGGAAGAATATGG
AGAACGTCCGATCGTTCGTTCGGCAGACTCGCAAACTTGAAGATAAACACGGAGTTTTGG
TTACGGATTGCCCTGACAGTTCGTGAGCCTGAAATGGAATACATCATCGATTCTGCTCAG
TGCTCAGAAGCGAGGAAAAACTACGTGGAAGCACACCCAAGCGGGAGAGCACCAAGCGAT
CCGCCTGCAATGGAACATCGTAAACTTTTTTTTTCTTTTCTACAGACTTGGCCCGGCCGC
TCCGCAGTAGCTTAATGGGGCTCTCAAAAGGCTCTCCTGGGGCTTGCTGTGTGTGTGTTT
TTTTTTTTGGTGCTTTTGCCGTGCCCTGGCTTTCTGGGATAGCTTCTTGTGGCTTTTCTT
CAGTGTCCAGTTTTCATTTTACACCAAATGTGCCATAGTGTTCCGGCTTCCGAGCAGGAG
CGGCGGCCGTCGGCCAGTCTGCCTCGATGCCATCTCAACAAACACGGAGTGCCGTACTGC
GCTGCTCCGTTCAAGTATTGAGTGCTTGGTTGAGATGCAAAGGGAGAGAGTCGTCAAAGT
AATGCTTTTCTGTGGTTGTCCATGGTGTCCCGTGCCTACAATCGTTGCCTGCCCCTCCGG
TATGTGGGGAAGCTTTTGAATTGGGAGATGCACGACGGACTGTCTTTTGAGGTCGCTCCT
TGGCTCGCAAACACCAGCAAGTGGAAAGAACGATCCAGCAGCCAACCGACACGGCGCTAC
GCCCAAACGAGCCGTTTTTCCCGTTGGCCTTTTCAGCTGAACCGGGGTGTTGGGGCCACC
ACCTAGACTTCCAAGATGTGTCGGAGTGCAGAGAGCGTGTGAGAGAAGGAGGAAAAGTGC
AGCAGAAAAGAGTAAGAGGCGTGACGATCGAATTACGAAAGGCCTTTGCAGGAATACGAC
GAGCCTTTTCAGAATAGGGCTTAGATACCTCAGATATCGGTCAGAAATCTCACTCTCGGT
TACTCACCCTAACTTGCCCAAATCACACTCGATGCCGTCAGCGCCCAATGAGAAAGCCAC
TGTCACGCAATCCACAGAGCTGGCAGGCACGATGGACACCACGGCGCCCTATCAGTCCTC
AAACCCCACGCTCCGATGCTCTTACTTAGACGCCATGGCTGGATGAGGCTGCGCTGCCTT
CTTGGTCCTACGGCAAAAGACATTCAGATGCGAGAGATTTTGCAAACGAGATGCTGCAGT
TGAGAGGACAGATAGACTGATGGCTTGTTCTCAACCGATCAACCGATGGTAGAGCTCCAT
GAAGTGACCTCTCGTAAAGCTTCTCCTGGAAGCTGCATGCAAGAAGGATCGGGCGCTCTC
TCATATTCCGCATGCAGAGGAGCAGCGGTGCAGCGGCCCAATGGTGCAGCAGAAATCGTG
CAGTAAATGTGCAGCGCAGACTGAGTGAGGTTCTTGGTTTCTTGACTCACTTTTGCAGAC
TGCAAGGGAAGATGCAGCGTCGGCCAATCGCCGTCGTCGAGCTGTTGGACCTGCAGCTAG
GCAGACTAAGGGGCTCTTTTTGTTTGCGACGTATGAAAAGAGCTCCTGTCCACGATATGA
CGAAAGGAAGGAACCACCCCCCCCTCTTCCGCCATAAAACTGAGATTACTGAATACGGCA
AGTGTGAGCCAGTGAGAAGATTTAAACTCATAGAGCACGAAACAGAAGGAGCATTCGAGA
ACGGACAGCAACACACAACAGACGACATTTCCATTTCAACAGCTTTCTCTCCTTGCGGCT
GTAGCTGTGGCCAAGGACAGATGTCGGAGAAATAACAAAAGAAGCATCCGACATGTAACG
CTGGCCCTGCCGTCTCTCGGCGTTCCCTCTCTTCCCCGCCGCTGGACCGTCCAACACTCG
TCTGACCGTGGATGCCCGTTTCCCGGGTCGCGGACAGACGTCAATTACAAAAGAAAAGGG
GGAGACTTGGGTAGAGCTTGTTAAGCTTCTAGGCTTCTTAAACTTCTGAAGCTTAATCGG
GCTGTCATCAAACCCAATAAAAGGCCACGAATGCACAGCGCCGCCATTTTACAATGTATC
TTAGATACAAGTAATACGACGTAGGCAAAGTCCTGATATCGAACTGGGCGAAAAGGCGGG
ATTCCCGATTCTTGGCAACACGACGGCCTAGACAAAACAGCGTATGCTCTGCGGAGGATT
ACCTAAAAGCTACACAGTACGGAGTATATGTACCAACAATCGAAAAAAGAGACAGCGGTA
TTATTCCACTGATGCGCTAAGATCGACCAACAGCGTCCCTTGGTCCCTCGAGGTCCCCTA
ACAACCCCTATGACAAAACACAAAGGCCCTTCCCAGATAGACAAAAAGACGGCGTAACGT
TTCCAGCTGTGCCTCGCCGGTCTTTTGGTTGGCTCAGGGGCACCGTCTAGGCGAGCCGCT
AACAGTGTGCCCCTGGTGCCTGGCAAAGCCGCATTTTGGTGGCTCTGGACGGATGTCCTG
TCTTCCGCCTTTTCGCCGCCATTTGGTTGTGCAGATAGACTTTTACTCGTATTCCGTGTC
ATCAAATCGACCTCCGGCTGGAATCGGCGTTGGACTTTTTGTTCTCTTTTGTTTTTGTAT
TGTCCTGCTCATCGCATTTTCCTCCCTGCCGAGCCCTTTCTTCCGCCGGAGCAACCACTG
CCGATTCCAGGCCCGGGCCTCTGTCTCCCTCTGCCCATTACAACGTCGTTGTCATCTCGC
AGCAGCGTGAGAGCCCAGCAAGGGAGAATCGAGCGGTCTGAATGCCAATCGCTGAAATGA
TACCGTCTCCACCAGGCCTTGCTCTTTGCTCGTAAGTTCAGGCAACTGCTTGGCTTTCAG
GTCGCTCGAGTCCCCCAGCTCTTTCCCTTTCTAGCAGGAACCACCCAGAAAAATGTAGAT
TCGGTGGGTGATCCACGACAAACTATGCACGCTAAAATGGAAACCGAGCGAGCTTTTGCA
CAGACCCCGCTGTGGAGTGAGCCTGGGCCTGGAGCTTTCAATGTTCATTTTCAATGCCTT
TTGGACGGGCTTGCTTCCAAAGCTTCCAGTTGACAAGCGACCACTCGCTGCCGTGCGTCG
AACGTCTTCTTTCGTTCCCCCTGCATGCATGATGCAGAGACGATGCAAGGTCGCCAGTTG
AATGTACTCAGTATGAGAACTGAGAGAGACGCTGTTTCCCTTTGTGTCTCTCGCGTGCCC
GTTCTTTCCTCTTTCTGCTACTCTGTGCCCGCTCGTCTTACCTGTTTGGGAGACATGAAC
CCGTTGTGCTTGCCTGTTTGCCTTTTTTGCAGCGGTTGCACTGTCGTCTGCGGTCCTTCC
TTCCCTGGTTGGACGTAGAACCGCCTGCCAAAATGGGACGACCAGTATGCACTTCACCAG
AAGGCAGTGGCACAGCGGCACAGCGCTCACAGCGACGCACCCCCTGAGACGCCTTACTCG
GACGCCCTATGGCTTTTCCTGGTTGAATACTCATTCCAAGATACGCCGTAAGATTACATA
CTCCGTACAACAGCTGCTTTCCTTTCTTTCTTCATTGGCGGCAGTCGATCTTACTTACTG
AGTACACATTGTCAATGTTGCCAGTTCACAAGCTTTTGCGTTGCACTGTTATCAATGTTC
TTGTGTGCTGCTTCAATAACTTCTTTTCATGCTCTCCAGTGCTCTTTCCTGTTTGATCTC
TGCTACGGAACTCTTCGACGCTCTCACCTGCTGTTTTACTGCTCCTCTGCTCGTACTCGC
TCCATGCATTGGCATTGCAACGGAAAGCCACCCAAGTGCACCTCCTTGCTTCCTTCCGAG
TGGGCTAGCGGACAAGCAGCTTCCCACTTTCCGCCCATCTCTCACGCACACACGCTCTTT
CCTCTCCTGTGCTCCTACTGTGTACTGTATGGTCCCTCTGGCTCTTGCCTTCTGTAGCTT
GTTTGCCCCTCATCGAACCATTTCACTCCCATTCCGCTAGGGAGCCTCTCCTTGACCATT
TTGAGGCTATTCCGACTCTTTTCTACTTTGCCCGCCGTCAGACATCTTGAATATTAGCCG
TCCTAGCCTCGAAAGCCTACTAACCTCTGTACCTATTCTCGTTTCTCCATCTTCCTCCCT
GTCCATTGTCTCGCCTTCCTCGCAGTGTCGTTCTCGCAACTCCGTATTCCCTTTCGACTT
CCGGCCGGTCTCCCCCTGGAAACCAATATCAGCATGCCTTGAAGAGAACAAGATCTCGAC
AGCGACAACGACGACAGACGAGACGAATCAAGCTTCTGTTCTGGTGCTCTTTTGGTCGTC
TTGGCCTTACAGCGTTCTCCATCTGATTTATATCGGCCCCTCTCGTCTCCCACCACACTG
TCTGCGCTCTTGTCTCTTTTGTCTTTTTTGTATTTTTTTTTCAGTCTTTTTCCTATGCCT
GTCTGTATATAACGGATACGGCAGTACTTTACTTCAGTCCACCCCTGGTCCTCCCATATG
ACACTGCCGCCCTATTTTTGTACTTCCAGGTGCACGCACACACCCATCTGGCTCTGGCTC
TGATCCAACCCACTCCCGCCCACACACGCCTCTGCTCCCACACACCGAAGTCCAACGAAA
CTCGTTATATCCCAGTCGCCCTCCGAAAAAAAGTCGACTATCGGTTTCTTATGCGCTCCG
TCTCTTCGTCTCTTCGATCTCTCATCCCTCCCTCTTCTTGTCTCTCGGCGCTTCTCTTCC
TGTCTTTTTCTCTCTTTTCTATCTCTCGACATTCCTCGCTCGCGTGCCTCGTTTTCTTTT
TGCTTAATTTTGCTCCTCATCTCATGTTTTTGGTAAGCCAGACCTGGATATCTTTTCTCC
TTCCTGTCCTCTCCCCTGTCCTCGGCCTCCTTTCTGGCATGCGGCTCTCTCACTTCACTG
CTCTTCCTCCTGCCCTCCGCACAACCTCAACCTCGCACTTCTCCCGTTGTCCCCGCACAC
ACTTATTTCGTTCGCTCTCACGCCAACACCAATTTCTCCGTCCTATCTTCTACCTGGATG
CTCCGCCTCTTCTCCTCTCGACAGACCTCAACTAATAAACCTGCTTCTCTTTTATTTTTT
TTAGTACAGACGTTCACGACAAGCAACATATATACGTTCACGTTTCTTTCGTTTTCCCAG
TTTTGTCATAACGAGCCAGCATTTTTACTTGCATTTACGATTATTCCTATTTAACGAGAC
GACCAAAACTAAACGAACCATTTTCGAAACGAGCATCTCCAAATACTTACACGTGCGAGT
ACGACGAAAATCTACGAACCACGGCCACAGCCAGATATTCAAACAAAGCATACAGGCCTG
CTTCGATCCAAGAATTTAGACCAGCAAGACAGACCATTCGGTTCACGCCGAGTCTCGACA
TCCCAGAATCCTCCTTACCGTCCGCCCCATCCTCTCTCGACGACAAAGCCACCACTTCGG
GCACCATACAAGAGGTACAACCCTCATGCTATGAATCTTCTATTGGGATTGCTTGCAACA
AGAACATCCTGATCGTTTGATCTTTTTCTGCTATGAGCGCGGATCAACCTACAACCAGGT
AAGAAAATGACGAACAGGGCAATTTGCTATTGACATTCGACTTTCCCATATTGCTTCCAT
TATTGCCATTCTCCCTCCCATCCCTTTCCTCGTCCCGCCTGGCACAGATGTTTTGTTTTG
TTTGTCGGTTTGTGTCTCCGATTTACCCTTTTCCCTTTCGTTTTCCTTTTTTACTGTTTG
TTTGTCTGTTTTACTCTAAGGAGTATTCTATTTCCACTGTTTTCTTTTCTTCTTCCGTTT
CATTGCTTTTTTTTTCTCTCTGTGTTTCCTCTTTTTACTGTCTTGCCCGTGCGCCTGTGT
CCCACACCCCATCCCTTGCTCCTCTCTCGTTCTCTCTATCCGTCCATGCTTCTGTGCCAT
TCTGTTGTTCGTTCCTGTCCCGTTCCTGCTGCCGCCCCCATCCCCATGCCGTGCACGCAC
TTTGCTGCCGTGCATCTGTTCGGCAGTATCTGGACGATCTCCCTTTGTTTCGTTCTCCTC
TTCCCCTTCTCTCTTCTTCTTACCCATCTTTCGTCACACTTTGCAGTGTGAAATATTGTC
ATTGTTTTTTTTCATTCTTTTTTCTCTTTCCTCCTTCATGCACGTCCCGTACCCGTTGCT
CTGGTCCCACAAGCGAAGCGGGTTTGGCTAACATCTTTTTTCTTCTCTTTTTCTTCGTGT
CCCACAGTTTTGGCGATTCCACCGCTCAACCGCCCACGCCGAAACAAACGCCCACATCCA
CGACCTCGCTCTTCCCGAGCCCTGTCTTTGAGACCCCCAAGGTCCCTCACGAAAGTGAAA
ACCACATCAACACCACCCACACAACGACTACTACACCCGGGCCGGACTGGACACCTCGTT
TTGCCGAGGACTTTTCCGTCTTCAACAACACCCCGGGCAACCTGAGGGGCTCACAGGGTC
CTTTCTCTGACTTTGTGGCCCCCTTTGCGTCCCCGACGGTCGAAGAGGCACAGCTGCACA
CAGCATCGTTGTTGGCCGCCTCAAAACAGCACAAACGCCCGCTCTCGATCGGCAGCATTG
CTACGGAGATTCACACCACATCCCATGTTCATCGTCTGTCGATAGCATCCTCCACGACCT
CGAACCCTTCGCTCCCTCTCCCGCCTGTCGACCCTTCCAAGCGACTCTCCTCTTCCCCCG
GATCGCTCGTTCTTGCTGCCTTTAGCTCCATCACCGAAGACGACCGCGAATTTAGCCCGG
ACTACTACGGCGACGACCAGCCTACCGGTGTTAGCATCAGCAGTCCCAAGGCCCAGACCC
AAGCTCCGGCCCCACCGACGACGAGAAGCCAGAAGAAAGCTCGCGGCGATACCACGACAG
CCACATCCAAGGGCCAGACTGCGACACCGCCTCCCTCTGCGAGAAAAGGAGGACGCAAGA
TCGCCCCCAAGCTCAAAACAACCACTACAACGGCGGCCACCGCCACTACCAACATGCAAA
ATGACCAGGGCTACGGCCCGCAACACCAGGCTCCTCCCAACGACTTTATGAACACACCAC
AGCAGCAACACATGGCTACCTTCATGGCAAGTCCGACCGACTTGTTTGGATACCCCATGT
CGGCACCAGCTACAGCCACGGCGTTTGCCGATGCCCGGTCTTTCTGGGCCGGTGGTGATC
CTAACATGTCAGCCATGGATGTGGACTTTGCGGCCGGTGCTCACGTTTTCAACTCACCAG
CATCGATCCAGCGGCAGCTCGATTCCCTCGACTGGGCACAAGCCAACCAGGCCAACCAGG
CATACATGGTTGCTGGCGCCGAGGCTATGCAGCAGCAGCAGGCACAACAACAAGCACAGC
AGCAAGCACAGCAGCAACACCACCACCAACACATGCACCAGGTTTCCATGGGTTCCGAAA
ACGACCCCAAGAGCATCATGCAGCCCACCTCCCTCGACACCACCTCTGTTGACCACCAGA
GCCTCTATGCTGGCAGCTACCCAACACCCGTCGACGACCCCTTTGGCATCGTCAGCCCCA
ACGGCGGCGTCAACCCCGGCCTCTTATTCAGCCGCCCACCCTCCTCCAGCATGGACCTCA
TGGCCTCTGCACCACCCGGCTCCAATACCACAATGGCTCTAGCCGACGCCACCAACTTTG
ATCCACGACAACAACAGCAACAGTTCCCGACCTCGTCCGGTGCCCTGCAAGTATCACAGA
GCCGCCCACCTCAGACCGTCCTTACCACAGGTCCTGCCCTCGTGCAGCGGCAAGAGCTCC
GCCGCAGTTCCAGCGCCAAGGAGATTGCACCACGAAGAAAAGCCGGTGACCGTCCGTCCG
CCAGCTCACCTGTCAAGTCTACCAACCGCCCTGGCCTATCGAGAAGTCACAGTGAGAGCC
GTGGCCCGCGTCTGCGTGGCCGTGCTTCACTGCCGGTTCTGGCTCCTGCACTCAAGACCT
CGGCAACTACACCCTCCCTTCCCCAGGGTGGTGCCGGCGCACCCTTTTCCAGCCCTGGCA
CGGGGCTGGGCATCACACGCTCGGCCTCGTTTGGTGGCCAAGGTGGTGGCCGGCCCACAG
GCCGCAGCTCGCCTATCCGCATGCACCACCAGCAACGGCAACAGCAGCAGCAACTGGACG
AAGCACAGCTTCACCGCCTCTCCAGCCTTACCTCCATCCCCGAAGTCAACACTCCACAGT
CCCGGGCATCGGTCAAGTTCACCATTGACGCCAACGGTCGGGCCCGTGTTGAGACCTCAG
CAGCTGACAACGATGGCCCCTCAACCCTCCGCCGCAACCAGAGTGCACGCTCTCTGCACA
GCAAGTCCCGCTGGGACTCTTCGTCTGAAGATGACGACTCATCCTCGACCGACGACGAGC
CCATCATCATCCCCAGCCGCACTACATCCTTTGCCCTGCCCGACCCCGTCAAGCCCACCA
TCGGTCGTGGCCCCCTCCACTCGTCCCAGCGTAGCGTCAGCGATCGTAGCACGACCAGCA
CGTCCGCAACAATGCCTGGCGATGGCGCTTACAACGACCCGGAAAGCGAGGCCGAGACCG
TTATGAACGATCTGCCCAAGGGCGCCGGTGATGCCGCCAGCGAACTCGAGAAGCTGCGCC
AGATGCGCCAGAAACGAGCCAGCTTTGCGGGTGTCAGCAGCAACAGCATCCATAACGCTG
GAAGTGGTGGTGGTCTGACGAGCAGCAGCTCCGCCAACAACCTGTTTGGTAGCGTCCAGC
GCGGACTCAAGTTTGGAGGTCCGATCGGCGGCTTCCCCTCTGGTAGTTCTCACAGCCACC
ACAACATGCAGGCCGTCTCCCCTACAACCTTGACCGACGCCAGCCTGCCAACTCCGTCGA
GCGCCCGCTCCCAGGCACACAACAGCCACGGTATCCGCTGCATCTGCGGCCGCCCCGATG
CGCCCCCCAACAGCGACGGGTTCATCGTGCAGTGGTAAGTCCCCTCCGCCCCTCTTTCCA
TTACGCTTGAATCTCAATTAACGAACTTGTAGCGAATCCTGCGATATGTGGCTCCATGGC
CGGTGTATCAACATCACCAAGCGCACACTGCCGTCCGTGTACATTTGCGCCTTCTGTGCG
CACACGCCTAATGTCCGCAACGTGCGCATCCCACCCGGTGCTGCAGCGTCGTCGCCGCTG
GCACATAAGTCGTTCAAGACGTTCCGGTAAATAAATGCGATCATTTTAGGACTCTCTTGG
TCTTGGCCTTTGGTGTACTATCTTGTGCATTGGCAGGCCTTGGAACTGCTTGGGACTATA
CGAAACAAAACAGAACTGGCACTTTTGGGAGAACATGGGCCGAACCGGTCCTGTCATATA
CACGCATCTCAAGTTGAGAGCCCAAGCCAGGTAATATTGTCCTTGTATGTAATATACTCA
TGTATAAACGAGAAGCGACAAAATAATACAATGATACGAATATGATCTACGTTTAAACTA
TTGTCCATCAAATGCGTGAAATATAATATTGTGCGACCAGCATGCAATGCATAAAGTGTG
AGATTGGCCATAGGGCTGTATGTAATTTGAGTACAGTCTCGATAGTGAAGATTCAATGTA
TCGAGTCTTGTGGTAATAGCACGTGTCAATATTTCAATTTAATTCAAATTTTAATTCTAT
ATTTATTTTCAGCACCAATCTCATAATGTTAGCCGAAGCGTACCTAAATGCGCAGATCGA
ATCATGCCCAATTGCAGAATTGGTGGGGGCCGAGACGGCGAAGCTCGGCCTCAATTGTAG
TTTCCCCGGGAAAAGCAAGACCATTGACAGAAAAAAAAGAAATCGAGTTATTCAAAGCCG
ACCAATTGGCCAGCCATTTGCTCCTTCTTCCCGTCTCGGACCGTTAACAGTCTGTCTGTC
AGCTCCATGATCATGTACTTCCAGTCCAGGAAAGAACAGCCGGGGAAGTGCGAACACGCA
CGCCGTAAGAGGCTCAGAAGGCAGGCGCGTTTTTCGCATTTCGTTTTCGTTCCTGCCTAC
TAAAACAAACCGTGGAGTGAAGCCTTCTGGGGCTCAAATTCGCAAAGGGCAGGAAGGTCC
CAGGGGAGCGCCGACTTCGGCCACGCGGGGTCGGCCCTTGGGATTTTTGCAGCGCATCAG
AACGGCTGTTTTTTTACCAGTCTACGTCGGCCAGGGCCTGAAGCCACTCATTTTATGCGG
GGTCTTCTCTCTGTTTCTCACTCCTTTGTCTACACAGCCAGTGAACAAGAGTAAGCTTAC
ACCCGAAAAGACTCGTTGCCCTTTCGGACGGCGGCGGCCCTAAAAAAGCAAGACAGCTCC
CCTTCGTTCCTTCCTTTGCTCCATCTTTCCTCTGATCGTTCGTCTTCTCATACTTTTAAT
CGTCACTTCTTCTCTTCCTCTCTTCTTCTTTTGTCCTCTTTCTTCCTTTCTCACACCCAT
TCACATACATTTCTCGCCCAATATGTCAGCAAACAACATTGTCGTCTTCGCCGGCGACCA
TTCCGGCCCGGAGGTTCGTTTTCCTGGTGTGGTGGTGGCGGCGCATGAGCAGTCCCAAAA
GCTCGGTTAAAAGAGCCGAAACAACGCAATTGCTGCATTTTTGCAGCTCTGCAAACAGGA
TATGACAAACATCAATATGCTAACATCTTATTCTGCTCTTATAGGTCGTGGCTGAGGCTA
TCAAGGTGAATACCACTCGAATCTCCTCGAATGCGCCCGCCGGGTTGCACGCAACGAATA
ATGCCAAGCGAAAGACTTCGATACTAACCAGATCGCGACAATAGGTCCTCAAGACGATTG
AGAAGCACAGCCCGTCCAAGGCCACTTTCAACCTGCAGGAGCACCTGCTGGGTGGTGTAC
GTTTTTCTACTCTCTCTCCCGACCTGAAAGCTATCTACCAGACGATGGCAACGCCAGCTG
GAACCCAGAACTAACCTTTGCTCTCTCCAATCCAGGCCTCCATCGACAAGACTGGCGAGG
CTCTGACAGACGAGGCTCTTGCCGCCGCCGGTGCTGCCGACGCTATCCTGCTGGGCGCCA
TTGGCGGTCCCGAGTGGGGCCCCGACGCGCCTGTGCGCCCCGAGCAGGGCCTGCTCAAGC
TCCGGAAACAGCTCCAGACCTTCGGCAACCTGCGCCCGTGCTCCTTCGCCTCGGAGCAGC
TCGTCGACTTCTCCCCCCTCAAGGCCGACGTCTGCCGCGGCACCGACTTCACCGTCGTCC
GTGAGCTGACTGGCGGTATCTACTTTGGCGACCGCCGTGAGGACAACGGCGACGGCACTG
CTCTCGACACCGAGCCCTACTCGCGCCCCGAGATTGAGCGCATCGCCCGCCTCGGCGGCT
ACCTGGCCCTCGCTGCCGACCCCCAGAACCCTCTTCCCGTGTGGAGCTTGGACAAGGCCA
ACGTCCTGGCCACTTCGCGTCTGTGGCGCAAGGTCGTCACCGAGGTCTTCGCCAAGGAGT
TCCCCCAGATCAAGCTTGGCCACCACCTGATTGACTCCGCTGCCATGCTCATGGTCAAGA
ACCCCCGCGCCCTCAACGGCATTGTCATCACCAGCAATCTGTTTGGTGACATTATCAGCG
ACGAGGCCAGTGTCATCCCCGGCAGCATCGGTCTCCTGCCCAGTGCCTCTCTGGGCGGCA
TCCCCGACGGCAAGGGCAAGTGCAATGGTATCTACGAGCCCATTCACGGCTCGGCCCCCG
ATATCTCGGGCAAGGGCATTGTCAACCCCGTTGGCACCATCCTGTCGATTGCCATGATGC
TGCGCTACTCGCTGCAGCTGCCCGCCGATGCTGTTGCTGTTGAGCAGGCAGTCAAGGCTG
CCATCGACAGCGGCATCCGCACCAAGGACTTGGGCGGCAATGCCAGCACATCGGAGATGG
GTAACGCTGTTGTCGCTGCTCTGGAGAAGGCGTACCAGAAGTAAGGAGAAGAAAGAAGGA
TACCAAAAAAAAAGGATATACGTCTTGTCGTCTTATCGCGGGAGGCGAGCATATAAAACA
GTAAAATATAAGCATAAAGCTCAAAATATAAACAAAAAACAAGATACGAACACCTAGAAA
GGGATCAGAATGAATATTTGACGATCTGAAAACTTTTAACATACGTTGATTTTATGTTTG
TTTCTGGAATTATATTTAAATAAATATAAATTAAATTAAAAAACCTTCACAATTCTTCGT
GATAAATATCTCGAAATAAAAAGGTAATTATAATTTATGAATTCCACGTATTTTGGATAA
GGATTTTTATACAAAGAAAAACATATTTGGCGGTTTATTTTTCTAGGCTCGTATCCAAGT
AGATACGATCAAAAGTATCAAAAACTATGTAACTATGTTCAAAACATGCAGTCATTGCAT
TCGTGGGATCATGGAGAAATGTGTTCATGTACATAAAAGTGTGAAAAACAAATGTGTGTC
GCCGCTTATGTGGTCGTTATATATGTGCCGTTTTCCAATTTCGTTATTCGTATCGTGCTT
TTTTTTTTTTTTGTCGAGTTTTCTTCTCATTTCGCCTTCACACCATCGTCCCCTATATCG
AATCCCATCGCTTTGTGTCCATGCTGTTAAGGCCAGTGCGCTTCTCACGCAGCGATGTCA
CGACGCGGCGCTCGAGATCGGGCAGCGTCGTCGACACCTCGGCCTCCTCTTCGGCAAACT
TCTTCTCGCGGGTGCGGTCCCACCAGAAGAGCGCGGCCAGGACGGCAATGGTCAGCGGGA
TAGTGATGGCAAAGTAGATCCAGAGCGTCGGGGCCACAATGGGAGAGTCATCATCACCAC
CGCTGCCACCGCCGTTGCCGCCGACCTGGAAGTTGAAGAAGGTCATTGAGAACAGGGATG
CCAGGTACGTGGCCGGCAGGAAGACGGCGCCGACTATGGACAGGGCCTTCATGCTCTGGT
TGTCGCGCTTGGAGGCGAGAGCGAGCAGGCGCTGGTGCTGGGCCATTTCCAAGTTGAGCT
TGCTCTCTTTCTGAGCAATAATGTTGTAAAGCTAGGATGATGGTCAGTAGGAGCAGTCTC
AATTTGTATTAAGCGCCGTGGGAGACGTGACTTACTGCACCGCGCTGGATATCCAGCCGG
GAGATGGTGGTGTGTGCATAGTGCCGGATGCCCTTGAGCTTCTGCCGGAAAAAGTCGAAG
CGGCTCGACATGCTTCGGTGCACCTTGTCGAGCGCCACCTCCGTTTTGGGATCGGCATGG
TGGGCAAATAACAGGCCGTCGCGCAGCAGCCGCTCACGCGCGTCGCGAAACTTGACCATG
GCCTTCTCGATCTCGTCCAGCGTGTCCACGTATGCCTGCGGCCTCTTCCACAAGACTTGG
CTGTGGCATTCGACCAGCTCCCGGTTCATCTCGTCCAGGTCAAAGTTGGAGTAGCGCTCG
GTGACGTCGATCTCGTTGCGGTCTGTAATAGCGTGCTCAAGGCGCCGCAGCCAGTGCCGG
GCTTTCCGCTGCTTGTCGTCCATGGTGCTGTCCAGGTCGTGGCCCAACAGAATCGTGGGC
AGGATGAGCGGGTGGGCAATGTGGGCGGCGCAGGCGCGCAGGTGTTGTTCGATAATCTTC
TCGAGCTGACTGGAGTCGGTGCCTTTGGCGTAGCCCGTCGTGATGGCCGACCGGAAGTTG
TGGCTCAGCATGAGCTCCCAGCCGCGGGTCAGGCCCTTTTTGCGGACGTCGGATTTGCGG
AAGATGATTTGCAGGTGCGGGTTGGCGTCGTCCTGGTCGAGGGCGGCCCAGAAGAAGGGG
CCGACGATGCTGGTGCCTTCGATGGCGCGGAAGGGCAGGCTCAGTTTGCGGACCATGGCG
ATGTAGTCGTTGTGGGAGTAGGAGATGTAGTTTGCGGTAAACGTCTCGGGGTGTTTTGCA
CCGAGTTGTAGCCTGGGTTTTCACTGTTAGATATCGAGCTTGACTGCCGGCATCTCTCGA
GGAACGAAGTGACCTACACAAGCCGCATGCCGCTGACGATTGTTGCGCCATCTTTTCTCT
TTGGAGGCTCGAAGACGCCCTAGAGGTGTGTTAGCATGAAGACACCAAGACAACTTGCGG
GAAGAGCCGACCCGGCACCTACCTTTTGCTCTAAAAAGTTGTGGAATTCGTCCATGGGCA
GCGCGCCCTTGTCAAAGTATACCTCGCCATTCTGTTCAGAAAATCATGGTTAGTTGAAGA
ATGGTCATGCAGACGGTCGCGTGAACGTGGTTGTGTCTCGGCTGGGGGCAGCAAGCACTG
ACTGAAAAGTTGTAGATTTCTAGGAAGCTCGAGCTTTCGGTGACTTCTTTACAGGACCGG
ACATGGCTTTCGAAAAAGTAGTCGTCCATTTTTGTGCTGGACTGGTTTGGTCGTGAAGCT
CGTAACGTCGGGGTGTTTTGGTTATAGTCGAGAAAAATCGCAAAGCTTATTTCTCGTTTT
TGGGATAAGATGTAACGGAACGCAATGAGAAAAGAGACACGCGAGATGTGGATGAGAGAA
AGAGGAAAGCTGCTGTTGGAAACACAGCAGGGGAAAAGAAAAGCACGGCGAATCAGGAGT
GCAGTAAGACAAAAAGGCAAGGACCCCGAAAAGATCAAAAGTTCAGCAAAACAAAGAAAA
GAAGAAACAAATATCCAACAATAAAAGAAAAGCAAAAATTGTCCCAATGTTTCAACAACT
GATGAAGAATGAGTGAGATTTCATTCAAGAAGGAGGAAACAGACCGAAGAAGAAAATGGG
AAATAGAGATCCTCCGGGACCGATTAGAAAAAGATAAAAGCCTCCCCCAGAACGACACAG
AACAGGCCTGGCCCCGGTTGGCCAAAGCTTCTTTTCTCTCTCGACACCAGTTTCCACTTT
AACAACGGTTCTCTCTTGCTCTCCACTCTCTCAACTCCAACCTTGCCTCTTCCAGCGGGC
TATCCTGTCCGCAATCTGAGAGTGCTTGCAGATGCAACGCCCGCCCGCAGTAAAATACCC
GCAGCAGCGCCTGCTACGCCCGCCGCGCGATTCCCGTCCACCGTCTATGCGTCTTTCTCT
TTTGTGAGTACCAACGCTGCCTGTATCTCGTTTGCGTCGTAAGAGCCGCCTCTCCAGCTG
CAGCTGAGCGTTGTCTAGTTGGAGGAGGGCGTAGAGGGCCCCGCTTTCACTCACTCTTCA
GTGCATGCAGACCTGCCTTCCTTCTTCCTGCGAGGGCTGGCAATAGCTGCAACAGACCTG
GCAAAAAGGACCTGCAAGACCTGCAACTGGCCTGGAAGTGCATGCATATTCACCCCCCTC
CTCCACTCCCACTCCAAACCGGGCAACTGGCGGCGACCTGGCCTCCCTCTTTCTGCAGCC
ACACAGAACCTCCTTTGATTGGCATGGATAGCGCACCAAGAGGGGTCTGCAGAGGGACTG
AAGAGGGAAAGGGAAGAAAGGGCCACGCAAAAAGGTGACCTTCAACAACTGCGAACCAGC
CAGCAAGCATTCCCATCCTTCATACATCGTATGTACGGGTCGGGAGTGGTGGCCGCTGTG
GGGCAAGCGAGTTGAAAAGAACAGGGGCGTTATTAAAGTGGCTGGCAGTTCTCTTCCGCA
AACTGCAGGGCCAGGCCGATTTGATGAGTGCCACCGTTACTTCATCCCTCACTGTTGACA
ATGAGGCTGGTGCTGGCAAATTTGAAGACTTAATTTAGAATATTGGTGTCAGTTGAGGAA
GAGGAGATGGAGTTCGTGTGAATACCCTCCCTTTGTTTTCTTCTGTTCTCGCCCAAGTGT
TGTTTGAATTTGCGTGTACTAGGCCAGTTGAATCTTTTGCGGTACGGAGTTCTGTCCCAA
GAAATCTCCACACTGTTAGAAAATAGAATAAGACACCCCCGGCCCGTCGTTAGGTTTTTT
CTGGGCGGATGCGCTGTACGAACATCTGTTCTGGTCGACTTTTTGTATGGTCTTTCGGTG
TCTTGGCTGCAGCAAAAGTTGTGGCTGCGCAACACTCAAACATGGGCCAGATCTTCTCAT
GAGATAAACTACTGAATGCCACCTGCCTCGGCACTTGACCTTTGCTGGTCAGATATTGGA
GTGGTCTGGAAAACAAAAGGTAAATGGGCAAATTATCCAAAAAAAAAGGGGGGGGATGCA
AGTACATAAACATGAACGTCAATAAAACATCGTAGTGTAAGATGTAACAAGAGAAACAAC
GAGCACCGCCCTAGTTCGAAACCTTTCACAATCCCATGTTTGATCCCGTAGTGAATACCC
AACCGAGACGGAAACCCGACCAAGAAAAATGCATGTGGTGACAAAAAAAAGAAGCAAAAA
TATGAGTTCGCAGTCCAAAATAATAGCGGTGGCTGATTTGAGTTTGGGTGTCACGCCGGC
CATGTGGTCTTAATATATATCCAAAAAAATCCTTCTTAAAGTTGGAGATCTGCATCTAGA
AGTCCTCGAAAAGATGGCCGTATCTGTCACATGGGTTAGTGCGTGTTGTGTAAAAAGGGT
TGTAGATAGGCACCGTGTGCTTTTCACTTACTCGTCGTTGCCTGCCTGGCCGTATTTCTC
GGTCTCCTCAGGGTAGCGGTCGAACTGGCTAGCATCACCGGCGCCGACCTTCACAGGCGG
GGTGTATGGCGCGTCGATATCCTTGCGTGCTAGACGGTCCCAGGTAACTTCGGCGAACCA
CGCGTGCTTTTTGACGTCCTCTGGACCTCCGTACAGGTTACCCAACCGCTTCGTCAAGTC
CGGTGTGATCAAGCGCTCGAGAAGGTCCTGGGCATCGGGGTGCATGTACGCCGGGTACTT
GACCTTGCCCTTGAGAATGTTTTCGTAGATCTTCATTGGGCTGCCGCTGTCCCAGAATGG
CGTGTAGCCGCAGAGCATTTCGTAGATCAGAATACCCAATGACCACCTAGGACGCAGTTA
GTGACTGTACAAAGCATATGCTTTGCATCGGTGAAACCTACCAATCGACTGATTTGTTGT
AGCCTTTGTTAGAGACGACTTCCGGCGCGAGGTAATCGGGGGTACCGCAAAGCGTCCATG
TCTTATCAGGAACACGCTTGGCGAAGCCGAAATCGGTGATCTTCAGATGGCCGTGATGGT
CGAGCAGCAAGTTTTCTGGCTTCAAGTCGCGGTAGATGATGTTTCGCGAGTGCAGATACT
CCAATGCCAATGTGACTTCGGCAGCGTAGAACTTGGCGACAGGATTCGGGAAGCGCTGTA
GTTGGAAAGAGATCAGGTTAGTAAACATTGTAAGGCCAAGCTATCTTCTACCCATCACCA
CGACTTCGCTTCAAACTTACAGCTGATTTCCGCAGCAGTGAGAATAGCTCACCACCCTCA
ACAAAGTCCATGACCATGTAGAGACTCCGCGCGTCCTGGAACGTGCCCCATAGTGTGATC
AGAAACGGGTTCTTGACCTCGGCGAGCATACGTCTCTCGTCGTTTGTGTGCTCCACCTGC
TTCATCCGCACGACCTGGGCCTTCTTCAGCACCTTAACGGCGTAGAACCGCTGGTTGTGC
CTTGACTGGACCAGGTGGACACGGCCGAAACTGCCGGTACCGAGTGTACGCAGGATGCTG
AAGTCAGCGAGCGAGTACTTGCCCTTGGTCACCCGGGGCAGGTCAATTGCATGTTGCTGA
AGGTTGACCGGCTGGCCGGGGTGAGGTTGGACAAATTGATGTTGTTGTTGTAGCTGCTGC
TGCTGCTGCTGCTGGGGTTGCTTCTGGGGGGCCTGAGATTGCGCTTGTGAATCGGCGGTG
GTTTGAGGAACCGTGGAGTAAGCTGGTGGGTTGGTAGGGACTTGTTGGTACGCCTGACCT
TCTTGACCGTTGTGTGAAGGGTTGATCAAGTTCGAGATGGAGGGCAGGTTCTGGATTTCA
GTGCCAGGAGACGGTGTTGAGACCGGCACGCTGGCTGGTACCAGGTTCTGCGCCTGGTGC
GGCTGTGTCGAGTCCATGGTGGCAGCGGGGGCCGGCACCAAGGTCGGAGCTGGTGCAGGT
GCCTTTGCTGTAGAGACGGAGGCCGGTGCGCTCTCCGGTTGAGGTGCCTGCTGGCGAACG
GCACTGGATTGCGATCCGGTGGTAGCGGCAGCGGGTTGCGTCGTTGTCGAAGCTGCGGAA
GCGACTGACGCGATTGAATTGGAGGGCTTCTGGAAAGCTTGTTCAAAGGTCTTTGTTGCT
GTAGGTGTAACCGGGCTAGTTGGCTGACTCCCTGACGTTGAGTCTGGATTGGCGTCCCTG
GTGCGCTTTTTCTTGAGGAATCCTAAGCTCGGCATCAAGAAGGATAGCTTGGAAGCTGGG
ATGTAGCAGGTAGACGAGCTCGGATCGCAGGGCTTGGAGCTGACGAGCAGGGTGTCTTGG
GATGTCGCAGATGCTGATATGCGCAATACGACAAGATGATGTTTGATAAGCTCGTTTAAT
TGAGCTGGTGAGCTTGCCTACGGAAGATACAAGCTCGAAGCGGTCGATTGCGACTGGAGA
CTTCGTGTCGGGGAAAGGCTAGCAGATTCTCTGACTGATCCTACGGTTTCGGCTATGTGT
GTAGCGCCAATTGTTCGTAAAGCCCGTCAGAATGCCGTGCTCTGAGGGGAGGTCGGATTT
GAGAGATGCGAGAGGAAAAAAGTCGTCAAAGTCGAAAGTCAAGATCAAGGGAAAAGAGAA
CGTAAGGCAGAGAAGCTGGAGGAAGAAGGGTGATGATGGCAGAAAGTGGCAGATGCGAAA
GTGGCGAGATGATGCGGCCCAAGGTGGTGGTCGATCTGTCAAGTCAGCGAACTGCAAAGG
CTAGACTGGATTCGTGCCTCGGGGTTCAGATCAGAGTGCCGCCGTAGGGAGCTTTCTTTC
GTCTCTTTTGGGCTCCTCTCCTGGGATGTCTCACTGTCTGTCCTTTGTTTGTCTTCTCTT
TCTTGGGTAAGCGGGGCCACGTACGAGAGAGGCTGCACACAGACAGATATGCACCTGTGC
GCAAAAGTGTGTCGAATTTGCCTGTCGGAAGGGTAAAACGACAAAATGGAATCAACAATC
AGCACAGGCTCAATGGGGCCGAGCAATGGATTGGGAAAAGCGAGATGAAGAGAGAAGAAG
AAGCTCTGGTCTCGAAAGGCGAGATGCTGGGATAATCGCCGGGTTTGGTGGGGGGGAGGC
TAGGATGTAGAGCAACTAATTACTCCGGGCAAAACGTAGCACGGTTCGGTAGCTGGTGGT
CGCAAGGAGAGGCGAGGAGCGGGTGGTAGCTTCGATTGAGCTGTCTAAGCCGAGGGAATT
TGTGAGGAAAAATAGACGACTTGATGTCTCGAGGGGTAATTCTGTCAAAGCTGATGCTAG
GACGGGATGATGTGAGGATGGTGACTGGCTAAAAAGAGAAAACCAAGTCACAGCGTTTGC
TCCAGTGATTCTTTTGCGGTGGCTTTGGCAGGCGATGCTGTGGGGTTGGCGAATCCTTTG
AACTCGAAAAAGCTCTGCTGATGAGGGGCAAAGCACGACTGCAATGGCGGAACGGTTGCT
TAGTATGGGGGATGTGGTTTCGCTACAGGTGCCAAGGGACGTACCTCGGGAACAGCAGCA
ATTGAGACGAAAGATAGCAGCGAATAAATAGATTGAGAGCGATGCTTTTAAAAGCCTCAG
GTTGATGTTTGTAGTTTGTGGTTCGTAGATAGAAGATATAAAGATGGTGAGATGGAGAGG
AAAAAGAAAAGAAGGAAAAAAAGGCGTGGTCGGGCGTTTTTGTTCCTGTCTGTTGGTGTC
GCTGTTTCTGGTGCAAAGGTGTCAATGAAGATAAGTACTCGAGCAGATAGTAAAATACGT
CGTGCGTCGTACTTGTAGTTGCAACAGAGAGAAGACGCCCAGGTCCAAGAGGGAAAGGTG
CAGACAGATGCAGCGATATAAAAGAGGACAGACGGCCAAGCCAAAGCTGCTAGTTCGATC
GAGGATCGCAAGCAAAAGCCAGGAAGCAGCAAGAGCAGAGACAACAAGCAAGCACGAACT
GATTTCGAAACATACCTTACAGGTGAGGCTAGATAGTGTGAGCGCGATAACCCGCAGCTG
AGCAGCAAGAGGAGCAGGGGAAAACGGGTCGGTGGCGTATTGGCTTGCTACAAGCTGGCG
GCTGGCGTCTTTTCCTGGCAGCGAGCAGCGGTGGCGGGGTGGAGGGGGTGGGGGAGAACA
AAAAGAGGTGGAAAGGGAGGAAGACAACAAAGAGAAGAGAGTCAAGTGGCAGATGGATGC
AAGGAAGAGAGAGGAGAGAAGAGAGGAAGAGAGCAAAATGGCACAAAAAAGGGTCAATTG
TATTTGGCAAAGGTCGGCTCTGACAGACGCCTGCCAAAGAGATAGACTGTAGACAGGCTC
TTCGGACAGACAGCTGAAGCAAAAGGAAAGAAAATCAAGCGACAACGGCGAGGATTGTCG
CCGATGAGATGTGCTGATTTGACGACAGCCAGGGGGATGTGAAGGGCGCGCGTCAGTCAT
CTGCACAAAGTGTGGGAGAGGGAAGAAAAGGTGCGTCGAGTGCAGCGACACCGAGTTTGC
TCGTCTTCCCTCTCGTTCGGGGCCTATGATGTGCCCCGTTGGTTGTTTCTTCCCTCCTTG
GCGCCAGTCGACCTGCAGCTACAGTGGAACCCTTTGGGTTCTCGAGTAAAGGAGGGAAAG
AGCGGAACGAGAGCTGGCTACATACGGCTACGGAGTACGGAAAATGGGCAAGAGCGATGC
AAGAGCGATGCACAAAAGCTATCTCACTTCGCTGGACAGGGCAGGAGCAACCCAAAGCAA
GTCTGACGACTTCGCAGAGGCAGGTACAGGGGAGCGGCTCCTTCCTGGTATTCATGAGGG
GAAGATGCAAGCGGAACAGCAAGAAGCGAACCCACAAATCAAGAGCGACCGACCTGGCGA
GTCAATTGGATGCCTACGAATCGAGAAGCTGAACACTCAAAAGATGGGGAAAGGAGCAAC
AAGAACCTGGTTGTAAGGCGAGTGCGACCCAGGGTGCAAGGGAGGGGTAGTGGGGGAAAG
AGTGAGCAGCCGTCGGCGAGGTTGGTTTGCACGGCGGGCTGGCAGTTGCCAATTGGACAG
GAACAAAAAAGGGACGAAAAGGAACATTATGCAGGCAAAAGTTGACTCCATGCGTCCATT
GGAGTATTACCAGAGAAAGAGCAACCGACCGAGGGACGCTGGACGGTAGCCAAATGGCGT
CCCATGACGAGCAGAAAAGACTGGTGGCCAGCTTCTCCGGCGTATGGACATTCACAGTTG
GATATACGGGCTCACTGCACGGACTCAAAGAGTGGCACAGCGGTCAGAGAGGAGCGATCG
CCGACGAGGGGCACGCTAATCACAGGGGAACGGCGAGATGAAGCTCCGAAGGATATCTTT
ATGCCCCCTGTCAATCTTTTGTGATGAGATGAAATGCAATGTGTGTTTGAGTTTCGAGAT
ATTTAACAATCGCATATATCAGCAGTGAAAGCAATTGTCTGGACCTTGCTTGCCTGGACG
TCGAAAGAAGACCTGTTATCAATCACGGAGCTCTCGCCGTTTTGAAGCTCCCTTAGCCTA
CTTCTGAGCTATTATCGTACACTCAAAACTGCACTACTACGGAGCATTACGTCGTACAAG
CTACAAGTAGGGCCAATGAGCAGACGGCACCTTCTTCAGATGGAAAGGAGCCACAGCGGG
CAGCCGTGGCAGCCACGTGCAGGCCACGGTAGATCGGGTGGAGGTGTGAACGATACGTGA
AAACTGAAATAAATAATTCGGAAAAGGACAAAGAAAATATAATTGCAGGTTTGTGTATAT
ACGTGCTGGCATGGAACCCAACAAACGCCCCCGTCCAGTGTGCAGTTTGCAGCTTTTATG
CCTTTTTGGTGGGTGATTTGTATGAGTGTCGAGTGTCGAGTTGGTTGTTTTGTTGTGGTG
TTTCATGTGATTGAGCTTTTTTTCTTTCTTTTTCTGGTGCCGCACCCTTCAGGTCTGTTC
TGTCTCAACACGCATCGCTTTCCCAGCCACGGCTGTCCTCCTTTTGTGGCTTTTCCTCTT
TCGATCTGATTCTGACTCTCTCCTACTGAAATCTCAGCCGCCTCATCAGCCCCCTCCGGA
CGAGTGTCTTAGAATCTGTGCGACCGCTTGTTCGTCCGGTATGCCGTGTAGCCAGCATAG
CCGCCGCCTGCAACGAGAACAAACAGGATGATCTTGGTGAAGAACCACAGCCAGCCACCG
CTCTTCTTGGCCTTGCTCGAGCCGCCCAGGCGGTGGCCCGAGCTGCCCTTGTTGCCGGGC
GTCGCGCTGTCGCCCGAGGGCGGGCCGTACAGGCTGCTGACGGCGACCGAGATAATGTCG
TGGTTGTCGCTGAGCTCGCCCGTCTCCGCAGAGAAACCGAGGTAGGTGGCAGCGGGCAGG
GTCGGGGGCTCGCTGGTCTCAAAGCACAGGGTCCACTCGCCCTCGTTCTTGTACTGCAGC
TCGAGCTTGAGCGACTTGTCCTGGAAGTAGGTGAGGCGGAACATGGTGGGGACGCTGGAG
CCGCGGATGCCGCGCGCCGAGCAGCCGGCGAGCTCGTTGGCTTTACCATCGGCGTCCTTG
TCGTAGTAGGTCTTGCCATCGCCGACCATGGCCATGACAAAGGGGAAAACGACACCGGGG
CGGTTGTTCTTGTAGGTGTCAAAGAAGATGCCCAAGCCCTCAAACTTGTCGACGCTACCA
AAGACGGGACCCTGCTGGCCACGCTCCTTGGTGAGCCACATGGCGAAGCCGTCGCCGAAC
AGCGAGTTCTTGCCGTGGATCTTGAACTCGACCTCGATCTGCCAGTTGGTCGCTGTCAAT
GGCACGCGCGAGAAGATCCAGCCCATCTGGGAGGGACGGTCGGCCGTTAAGCGGATGTAC
TGGTCTGTGCGGATGAGGGTGTCGCCGCCGAAATCATACCACCGGCTCTGCATGTCGGAA
TCGAGGTACGGCTAGAGGGGTGAAATGTGTGTTAGCTTAAAGTCCGCCCGATGTTTCGGT
CCGTCGAAAGTTCCCATGGTCCATCCGAGCTCCAAAGAGCTCCATTTCGTCGACGTCCAT
CTATTCTCTCCTTCGTGTCGTGTCGAGCGTGTGCGTACCTGGCTGAGCGAGTGTGTCCGA
AGCTAAGAGACAAAGAAAGAAGACGGGTTAGCATGTGCGCACACAAAGAGAAAGCCAACG
GAGCTTGGCAAGCTTCCATCCAGGGACAATTCAGGGACAGAATAGGGACAAGACAGTATC
AACATACACCGATGCTCTTGATATCATCATCGACGTCGGCCGCCCACGCGCCCACAGCGG
CGAGGCCCCACGAGAGCAGGTTGGAGATGCGCATCGTGCCCGCGATGCCTGTGGCAGGAA
AGAGAGGGGGTGTTTGGTGCTAGTTCGAAGTGCCGCGGTCGCAAAAGGAGAATCAAAGGA
AATGAAAGTCGTCAAAGAAGCACGCGCGTGTCAACGGAAGCTGGTCGTCAAACAAAAAGG
TCGAAAAGAGAGATCGCGGGTCGGCAAAGGGAGAGGGTAGAGGTCGTCGCGGTGGTAAAG
GCAGGGGCCCGACTGTCGAACTATAAGTTAAAAGGACAAATCGAGAAAGGCGACTAAGGA
AAAAGACACGCCGGGGTTTCGTCTTCGATCGAAAGGTTAAAAGTCAAAATGTCAGAAAAA
AGGAAAGGAGGGGAGGCTGGTGGAAGAAAACGGCAAGTCTTCAAGAAATTGAGTTTTTGG
TCGTAGCGCTGGACACATGCCAGGAAAGGGAAGCAAGGAGCAGGAGCAGCAGCAAGGAAG
GAGAGGGAGGAGTGAGAAAGCGTGTCGTGGTTTGTGTGGCGGTGGAGATGGTAAGCTGGC
CTCTTCGTTTTGGTGCCCTTTTGGACCATTTTGGCGTGACCTTTTGCTGGTGGTAAACTC
TAAAACCATCCTTCCAGGGGTCTGTGCTTCGGGGGACTGGCCTAGTCCATTACAGGAATT
ACAGGGCGATTTTACCCCGTGAAAGCAAGCTTCCTCAGGCGGGCACGTTTTCTTGGGTAT
CGCCTGCCGCCCGATAAGATAAGAGAAACTTGGGCTGGACGGCCCCGGTTTTTTCAGAGG
TTCCGGTCCTGCAAATTCTCACGGCTTTTCCTTTGATCGCTTTTGCCGACGTCCTGCCCG
ACTTTACGACGACCACACATCCACACACGACTTTCCCTAGACTCCTAGGAACGCTCCGAA
CACTCTCCGATCATATATATACTACCGAAAACACCCCTCGAATAGCTCATCCCAACCCAC
ACAAACGCCAAAAATGGATAACGAGGCAGTAAAGAAGTCCATCATGCAGCAGATTCTGCA
GGAGGCCAACAGCGCCAATGCGCGGACACTGATGGAGGTGAGTAAGGGAGGCTGCTGTAT
GGAGAAGTTGAAGACCCCCGCTAACAGTCTAGAACATGAACCAGCATTGCTTTGACAGCT
GCGTGCCGAAGCCCGGCTCGTCGCTCAGCTCGGGCGAGCAGAAGTGCGTCAGCCAGTGCA
TGGAGAAGTACATTGCGGCATGGAACAACGTCAATGCTGCCTACATTCGCCGGTTACAAC
AGGAGATGGGCAACCAGTAGATGGGGTGTGCACGAAGAAACAGAGGAGGTCAAGTTGTGG
CAGTTGAGACGACACGGTATCGGGTCGCGTGGCCCTTACGATAAACGACATAGATACACG
AAAATATGGGAAGAATGGGAAGGAGGCCATGCATCTGGGAGCCAGGACGGCTTATTGTAC
AAACAGGCCAAAATGAAGGACAGCATCATGTCAGGAAAAGGGGAAAAGAAGTCATGAGAC
GAGAGAACCTCGCCACTTTTTATAATCTCAAGCAACGGGTGACCCAAGAAAAGCCCCGGT
TGCGAGACAGCATACATCATCTATACATACATATCAAAACATGCCAAACGCTGAATGATA
ACAGTCGCCCGGTAATATACAATGCGTCCCCCCCCCCCCCCCCCGGAAAAAGCCCTTCCG
GCGCAGCTCCGGCGCACCCTATGCACCCCCCGCCTTCTTGGCCTCGGCCTCGGCCCGCTT
CCGCGCCAGATATCGCTCTTTGGCACTGGAGATGTCGGCAGTGGTCTTGCGCGACTTGGC
GGCTTCTTGTGCCGCCTTTGTTTGCTCCTCCTCTTCATCGCGCGATCTCTTCAAAGCCTG
TTCGTACTGTGACGCCAGCATGCGCGACTGCCGGTCCCGCATGGCCTGCTTGCTGCCGGC
AAAGACGCCCTGGGTGTTGCGTGGACCAGAGTCTCGGTCGCGGTCGCGGTCTCTGTCCTT
GTTGCGAGCGTCGCGCTCCTTTTGCCGTTCGATTTCGGACTTCTTTCTGGCGCTGACGTT
GAGACCACCCTGCAGCAGTTGCCGCTTGTCGACCACCTCGCCCTCGTCATTGACAGCGAC
ATTGCCGCCGTGGGCATTGATCGCGCGAGCTCGGGCTGTCGATGACTCGTCTTTCTCGTC
GTCCCTCTTTTTCTCCTCCGTCTCACCGCTCTCCTTCTGCGCCACCGCAGTCTTGACTGC
TTCTTCAATGGCGGCTTGCCGCTCTTCATCACGGTCCAGCAGCTTCTTGTAGAACCCCGT
CATGCCGCCCGTCTCGGCCGCCTTGGCTGCCTCGGCCTCTTCACGTTTCCGCTCGGCTTC
CTCGAGTCGCTTGTTCTCTTCTTGCTGCTGCTTGTATGCCTCCGTCACAAACGTCTCCTT
GTCGTCAAAGGCGTCGCCTTCGGCCGCGCGCTCGCGCTGCATCTTCTTGTCCTCAGCGAC
GCGGCGGTCGCGTTCGCGGACCTCGGCCATTTTGCGAATGTTGGTCATGTACTGGGGTTT
CCGGCGGGCCTCTCCATCTTCGTCGTCGCCCTCACCATTTTCGTTGGCGGTCTTCCTTTT
GGCGGAAGTCGCGGCTTTGAACGCATCGTAGGTCGCATCGTAATCGTATATCGACGGATC
GAGAGCTTCGGCGGCTTCGGTGTGTTTTCGTGCCGTCAGCGCGCTGGCCAGGTCGCTGCC
AAAGCGTGCGTCATCTTCTCTTGGGATACTCGCTGATTTGTACTTGCTCGGCGGCGGTTG
TAATGGCGGTTGCCCCTTTCTGTGTGCCAGCTTCTTCTTCTCGTCGCGACGGTCGGTTTC
TTCTTCTGGTGGCGGCGGCGGCGGCGGCGCATTGCCCGACAGGAAATCGTCGCCTAGTTC
TGTAATGGCCTCGGCGACAGGGCCATCGTCCTCCTTTTTGGGCTTGCTACCACCCTTCTT
GGCTCCAAACACACCGGCACCGCCATCGTCAGAATCCGAGTCGTCGCCGCCGCCGCCAAA
GATGGCTGGTCGTTTTGAGGGTGCGCCCGGTTTTAATTTAGAGTTGCCTGGCTTTTTCGA
CAGATTCAGGCCGATCTTCATCGGCTGGGCCATGATGGGTGCGCGCGCTCCGTTGAGCGA
CAAGACAAGAAAGGGAGGAGATGTCGTTGAAACGGCTGGACAAGAGAGCGTGGGCGTCGC
GTTATGCGTTATGTTCGTAGTCAGCAAGTTGTAGAGAGCTGAGGTGGTGGTGGTGGTCTG
GACCAATGTAGAATAAAAGGAAAGAGGAATGGAATTTAGTGCTGACCTGGTGCCTGTCGG
CAGTTTTGCCGTTTGGCCCCTTATCGATAAGAGCTTGACAGGTCCCTGTTCCATTCACAT
GCCTTCAATGTTTCTCGCATGTGCGACATATATTCTCACTTATCACAATGAATTGGACAT
TCTTCTTTGTTTACTTGTCATTATTCCATTCTTTTTTTTCATTGCTGGGTTGCGTCTTGC
GCACGCCATGTCTTTTCGCGTCAAGCCCCGCGCAGCTTCAGTGCTACAGCGCTCTAACGC
CGAAACCGGCCACACACGCGCAACCCCACTACTGATAACAATATTTACAGCACCATCCTC
GAGAGAAAAAAAAAAGGCATTTACAGGTGCGCGTTGTAGAAAGCCGCAGCCTGCTCGTAG
CCACGGGCAAACTCCTTGACGTTCTCGGCGTCGGCAAGGTTGGCACGGGCGCCCATCCAG
CCGTGGAACATGTTGGCGTAGGTGTCGACCTCGCCGACCTTGCCGGGCTGTGACAGGATG
GTCTTGTACTCGGCGACAACGGCAGCGTCCTCGTCCTTGGAAGCGAGGAGGATGTGGGCA
GCAGTCAGGGCCTCGCCGTCCTTGGCATCGAGGCGGCTATATACGAGCGTTAGCAAGTGA
ATGGGCATACGAGCATACGAGCGAAGCTGGCTGCAAGGAGGGAAGGGGGAAGGTTTGCGA
GCGAAGCGAGGACCAAAAGAAGAGCGAGCGGGGCGAGGACAAAAACGAAAGCGAGCGCAG
CGAGGACAAAAAAAAGGAGGCGGGCGAAGCGAGGAACAAAAAGACTTACCCAGGGTGGGC
GGTGCCGCTGACAGTGAACTTGCGGCCAGCACCCTCGTTGCCGGCACCGGTGGCCAGGAC
ACCGACCTTGCCGCCCCAGCAGAGACCAAAGACACCGACGTGGTCGTCGACGGCAGGGTA
GCGGGTAGCGAGCTCCTTGCGGACGGCAAGAAGAGACTCGACGCCCTTGGCAAAGTCGGC
CTTGGCCGCGAAGAAGTCACCGAGGGCCTTCTGCTTCTCGGGGGTGTTGGCGGGCAGCCA
CTCGGGCTTGGCACCGTCACCCTCGAAGAAGTCCGGGAGGAGGACGAGGGCACCGGTCAG
GGAGGAGAGGAGGTCGGCGCCCTGGACGGTCTGGGGCCAGACGCCAAAGATGTCGTAGAC
GGTGATGATAGCCTTTGTAGCGTCGTCGGGGCCAACAATATCTGTAAGTCACCCGGCGTA
GCATTAGCATCATATCCTGGTTGTATTTGACACCAATACCAACCCAGTACAGAGAAGAGA
GCACTTACACGTCTTCAGACCCCCCAGAGTCTCGTGGCGGCCCTGGGGCGTGTAGTCAAC
GGTGATGGGAGGGCGCTGAGCGCAAGCGTGGCTGGCCATTGTGATGGAGGTGGGGGGTTG
GCTGGTGGGCGGGAAAGAGAGAAAGGGTATCAAAAGGAGCGTGAGATTGGAATTGGTGTA
AGACGAAGCTGCAAATTGAAGAGGCGCAAAGTGTAGATGGGACGGCAGGAACGGATGTGG
AATCGGCCAGCGGGACGCGGGAGCTATTTATTTATTTATTATACACAGAAGATTCGGGGG
GTCATGAAATGCCGACTACTGATGAGCTACAAATAAATTTCATATTGCTAGAAAACAGGG
TCCCCAGCGGCAAGGCACTTGTTACATCAAACGGCGAATACGATGGCGAGGATTGTCAAA
GAGTGCCACGAATGCTGTGGTAGACTCGCAGAGTACCTGAATGAAACGGGGGGCCGCAAA
GAAAAGGCCCGCTTTAGTCCCTGCCGGGCGGTCTTATCACGGCTGCACCGCAGCGTTGCA
CTCCGTGCTGGACAACAAGAAACCACAGAAACTCCACTCTTCTCAACAATGGGATTCCCG
TTTTGCCATGAGTTCAGTGCAAAAAAAAAGAGACGTTTTCTCAAAAAGCCTCTAGCCCCT
CATCTCTTTGGACCTTTGCTGCAGTTCGTCCTGCGCAAATGCGCCTCTTGCGCAACAGGT
GGAGATCGCTAACGGGGTTAGAGCCTCCAAAGAGAGGGTAAGTCCGGTGTCTGGTTAGTT
TGGCAGGCGACATAAAGGCGAATCGGCACCGATGGTGGAACCAAGCGTGAAAAAGAAATT
CCAAGAAGGCTCTGGTGGCGGGGGCCAAGAGAAGGAAGCAGAAAAGCTTCTGTTGAAAGT
GGGCTACGGAAATCGGCATGTTGAAACAAAGCCGAAAGTCGCTGGTGAGGAGGTATGATG
AGTTGTGAGGAGCAGGGGTTGGCATTTTGGGGGGATATCATCTTGATTAATTTGAGGTTA
CTTTTGTAGGAGAGTCGCCGATGATAGCCATGAGAGTACAAGAAATTCAGAAAGTTACAT
ATGCCCGCTTTTCCTTTTCTATGTTTATGTCCGGTATGATTCTATGGTACAAAATGGCAG
AATATGAAGACATGAGAGTAATACAGGAGAGGAATATGAGAAGACAAAGAAAGATAAAAT
AAAAAAGAGCAACGACAGACGAGGCCTGGCTTTTACACAAGAGCCTGGCCCATGTACATG
CTCTCGCGCACCTCGGCCACAATGTCGCGCCGGTCGTCCTTGCCCACAAGCACAATGCCC
CGGCCACGACGACCCATGCGGCCCGCACGACCTAGACGGTGGATGAAGTCGATCGTCGTG
TGCGGCACATCGTACAGCACCACATGCCGGACGCCCAGCGTGTCAATGCCGCGCGACGCC
AAGTCGGTGGCCACAATGACCTTGGTGTTGGGCAACGTGCGCCCATCAAGACCGCGGGGG
GCAGCAGCAGCAGCAGCAGCACCCTCACCTCCACCCGTCAGCTGTGTTTTGAGGGGCGCA
GCCGACGTGAAAAGCGACAGCATCTCTGTGTGCCGCGTGTCGGAGGAGTCGCGGTTCAGC
GCCATGGCGTCAATGCCCTTGCTGCGCAAGAACTCGGCCACCTCGGTCGTTTTGTCGCGC
TCATTGACAAACACCATGATGCGCTTGATGTCCGTCTGGCCGGCCACAGCATCGGCGCCG
GCCTCCTCGTGGTTCGCTGCCTCTTTACCAATCGACCAGATGGCATCGGCGCACGCCAGG
TTCTTATTGTTGCGGTAGGGGTCCTTGCTGACATCAATGACGCCCAGCTGAACACGACGC
GGAATGGCGTGCAGGTTGGGCGTCGTGATGCGGTGCATGTTGGGGAAGTGGTCCACCAAG
TACTTGTCCAAGCGGCGCGGGATCGTGGCCGAGCACAGAATAAGCTGCTTTAGGGATTGC
CGGGTACGCTCCAGGATGGTCGATGTGGACTCCGAGAAGCTGCGGTCGAACAGCGAGTCT
GCCTCGTCGATAATCAGGTGGGTGACACGCGACAGCAGGTAGGGCTCGTTGTCGGCAATC
GAGGCCAACAGGTGCGGTGTTGCCACCACAAGATCAATACCCGAAGGAGAATGCAGATTG
CGGTCCATGGCCTTGGGCGTTACGTTGGCTGACAGCACCTGTGTGCGGAACTTGACCTCG
TGCGACAGCGCCTTGGCCACAGCCCCAACCTGGTCGACAAGCTCGGCCGAGGGGACAAGC
ACAATGACACGCGGGCGTGCCGTCGTCGGATGCGGCTCCAGGGCCTTCTTCGAGCCGCGG
CGGTGGTATTTGTCTTCGCGAAGTTCCTTTTCCTCTGCCATCCGCTTGTTGTAAGCGATG
ATGTCCTCGTCCTCCGCCTCGGCCCGCTTCATCGCATCAATCGCCGGCAACAGATACGCC
AGCGTCTTGCCGGAGCCCGTTTCGGCGGCCAACAAGTACTCCCCAAGCGTGTCCGGCTTC
GGCTGCCGTGACTTCCGGCCATCCACGACTTGACCCTTCAGAAGCGGGATGGCCAGACGC
TGGATCGGTGTCGGCTTGATGTCCACCAGACCCCGCAGCGCGTCCGACTTAAGCGCCTTT
TGGACCGACGGCAGCAGGTCGAACTGGTCAAACTGCTCCATCTCCGCCATGCGCGACCGA
ATCTGCGACCGCTGACCGTAGCCAATCGTTGTGAGCGTCTGCTGCATGCGTAGCGCCTTG
AACGTCCTCCGTTCGCTGTCTTTCCGTCCCCGGCCACCATCTCTTCCGTCTTGCATCCGC
CTTGAAGCGTGTCGTGATGTAACTGTGGGCGTGGCAGGGTCTTGTTCTTTTCTGTCCGAC
ACGGGTCTTTCGCGGATGTTGGCGACGGTGCGGTTCATGCCCGTAAAGGGTCCGGGCTCT
CTCCGCCGGGATGGCTGCCGTTGCGAAGGCGGGCGTGCAACATTGTCGGACAAGACCATG
CGTGAAGGCGTCTTACGTCTCGTGGCCGGGGAAGCCATAAATCGCTTTTGCAGCTGCATG
TGCGGCAGCTGAACTGCTGTGTGTGATTGCGATTGTGTTCGCCATGGTGATGGCCGCGAT
GCTGCTTGTGTTGTGAGGCGCAATTGGCTGGACGGGCCTGCTCCCGCCGTCCGGCAGACG
GGGCATATTGGTCCCAGGGCGGCTCTCAACATTTTGTGAGCCGTTTGAGTTGGTGAGGTC
TGTCGTGGGTGGGAGTTGACAGGTTTTCGTTCCCTTGTACCTGATTTGTGCCTGTCTTTT
GACGTGTGTCGTTTTTGTCCCTAAAAATCGATATCGAAGATTTTAAAGTGGCGCCAACGT
GCAGGCCATGCAGACGTAGAGACTCTAAACGCCTGCGCACGTGACCTACCCGTCAAGATC
GAATTTGCGGAGACATCGAAACGAACAGGCCCACTCTAGCTTGAACGATAAGACGATAGC
GCTCCGGTGGAGTCTGGAAGGCCCAAATCGATTCACGATTCAGGTCAGTGACGTAGGCTC
CACAGCAGCTAAAACTCGTGGCAGGGCGTTGCAAGCCTGATCAAGGTGCCTTAAAGTGTT
AGTCGAATACGCACTCTATTAAGACAAAGTACCTCGCCAAGGGGGGGAAAGAGCCACCGA
CGGCATTCGCTGAGCAAACAAAGACTGTCCCGATTGTTCTTTCCCGATTTTCTTTGATGT
GCATTTTCGTACGCCGTACTCTGTAATATCGTGGACATTTCGGGAAATAGTCCCTTCAGT
CCCTTTGAGAACCCTCCAAACCCTTGCCCACATTCGACCTGTCTCACTGGCGTCACATGC
AGGGTGCGGCGTAATGTCGTGTACTCAAACCTGGGGAAAGAGCAGCCCGTTTTTTTTTCT
TTTTTTTCTTGCTCTTTCTCCGGGTGATATGAGCCCCGTTTTGTACGTGGTATTAAAGGG
AATCGAAGGGAAAGAACGATCGATGCAATGAAATAGTGCAACTGCCTGGGGCAAGGACCA
TTACTATCCAATTCCAATGTAGAGAAAGAAACACACAAGGGATCTGGAACGCCCATTAGT
GGAAGGCGCCGTCTGGTCAGCCAAGAACTCTCACACCACCTCGAGCTGCTCGACCAGCAA
TGAGTGGCGTCGATTGCACTTTCCTCTTTTCCATTACGGCGTCTTTTGGTCCTTTCGTCT
TTTCGTCTTTTGGCCCTTTACCGGCTTGATTTTCTCACTTTATCTGTCGCATCTTTCTCC
TCTTCCCATTTCTCTCCTTTCCTTCATTTTCATATTTGGTCGCTCACAGCTGTGTCAATT
GCCCAATATATCCCTCCCCTCTTGTCTCGGCCCACGGCTCAACTTCCCTACGGTGATCTC
CTATGACCTCTTTCTAGTCCATACCACCTTCTCCGCACGAGCCCAACCGTGCTCTTCAAC
TTTTCCAGCTTTCTCGATTTCCAGCTTATCCCTATCCCTTGCATCTCGACTCAGCATTCA
ACACTGCTTTGTATCGGCTTTGAAGCGACTCGATTCAGGAAAATCATCTCCTGATTTTGC
CAATTTGGGCAATCATCAAACATCACCAACTTCAACAGTTAATCAACAAGGAGCGAGCCT
TCCTCGTACATCGATATCAGCCATGGCCAAAGACGACGCAACAGTCGAAATCACCTATAA
GTCGAGAGAGCTCCAGCCCCCACTCTGGGTGGCCGGCTCCTTTTCCAATCCACCATGGAC
ACCTCAGGAGATGAAGCACAAGACCACCCCCGATGGTGAACACGTTTTCACAAAGGCCAT
CCACGTAAAACCAGGTACAGCCGTGCAGTACAAGTTTCGCGTGGGATCGGGCGACTGGTG
GGTGCTCGACGAGAGCTTGCCCACTGTGACGGACGATATGGGCAACCGCAACAACATCTT
GAAGGTTAATGGCATCGAGAGGTAAGCCGAGATACACCCACCTTTGTGTATGTTGTAATT
CACGCCTTGCACAATTTCTAACATTTGCGGTCCTTTTACAGTGCAACCGCCACCCATACG
CAAAAGCCTCCGACCCCTCCTCCCGATTCTCCCACTCTGCTCACAGCTGCCGCTGGACTT
CCGCATTTACAACTGCCTGGCGGCCCACCCCGCTCCGACGCGAGCACACCTAGCTTCGTG
AAGACGACGATGGAGGTCGCCGATACAGCGTCGCAAATCGATGCGCGGACACCCGATTCA
GAGGCAGCCGAGCATGAAGTGCCTGACTCGTCAATTGAAGTAAGTGAGGGCAGCACTTAC
TAAATAATATGATCATTTCTAACAGCGCGTGCAGTACCTCGACGTGGATATCGGCCCCGA
GTTTCCGCACGAGCGGCCTGGCGAAGAAGACGATGGCCTTGATGCTGCACCAGTGTTTGC
ATATGAGTACGCTGGCAGTTACGAATTGCCCCCGGGTATGACGGCGGCCGAGAGCGAACA
CAGCGCTACATCACCGTCCTTCCCTGCACAGGATAAAGAGCAGGATTTTGATCCCAAGGA
TCCGACACTCGAGCGGTTCCCTTCCAACCGCGAAGATATTCTCAGCCGCGTTCGAACTCT
CGAGACGGGCTTGGACGAGGACACAACGACCTTTGAGGGTTTCCCTGCCTCGCCTGTCGT
TAGTCCAGGCAGAAAGACCTCGGTTGGATCGATCGATATGGCCGGTGACTTCTTCTCCAT
TTCGCCGACAAATACCTCGAGCCGGCCGGTGGGCAGTCGCCGCGTGGAGCCACACAAACG
CAACACTAGTCGGGACAGCCTTGTTTTTGACCCGTCTCTGTCTCCTTCGCTATCGCTTCA
GTGTATTGTCGAAGAAACAGGCACCGATGACCGGGCAGGCGCACTTCTCCCTGAGCCAGT
CGAGTCAGACCTGTTGTCGCCAGCCGCAGCCTCGAAATCCGTCTCGCCAAATTCGGAGGC
AGGATCGCTCAACTCCGAGGCGGTCTCACCAAAGACGACCACTGCACAGCTTGCGAGCCC
GGCGATTGTCGTCCATGAAACTGAAGAAACCGAGCCGCCACAACCCGTGAGCAATGATCA
TACAGAAGAACATCCTGGCAGCTTCCCGGATAGTGACGATGAAAGGCCGTCCACGCAGGT
AGCTGGTGTTCGGAGTGAAAGCCGGGAGGCTGCCACCAACCAACCCCGGAGCGGCACACC
GGCATCTCATCACTCGACGGGCGTCGAGGCCAAGGGCAACTCGAACTGGTTTTCGGCATT
CATTAGGCTCGTCTTTGTCGACTGGCTTGGCGGTTTCCTCGGGAGAATCTTTCAGTCGCG
GAGGTCGCAGTAGAGTGATCTGAATGTGTCTTGGATGGCATATCAGTGTACTTCTTTGGG
GGTTGATTGGATAAGGCTGGAATCTAATGTTAAGCGACGGGCGAACACGATCCTGCACTT
GGACGAGATGGAAATTTCTTTGATAGCATTTTTAATCCAACATTGCAATGCAAACGAACT
GCCTAAACGACGAGGCTCAATTTGATGAAAGAAAAAAGCAATAAAACAGAATTGTGAAGA
TGAGAAGAAGAAGAAATGGAAGGGGGGGAAGAAAAAAAACTGAATTCAAAGTACGACGTA
TTGTGAACGCTGTGGCACAAGGCTGTCCATTGGCTTGTGTTGGACCTATGTCATAATACG
GCCAAATGTGGGGCCACTTAAACCCGCCGGTCGCCATGGCAAAATTTTGGAGAGCTCTTG
CCTTTTGCGGCCGGCCACAGCGCGCACATCCAACGTCTACTTTTGCGTCCGACCCTGTTT
TTTTTTTCTATTTCAACGAACGCCCTTTGTGTCTCTTACCTACGTACCTATTTCTAATTT
TGCGACCTCACAAGGCTGCGTTGCGGCTCACTTTCATTTTTCACCTTAAACCATCACACA
TCAACCACCACACATCCAGCATGTCCCTCCCACCGCAAGTCATCCAGGTCAAGCGCAAGC
GCACCGAAGAAGGCCCCGTGCCGTCGTTCCTTCGTAGGTCCATGTGCCCCCCCCCCTTGC
GGCAAATAAGTTATCCCTAACAGCAGCCAGGCATCGAGCACGCTACCAACAAACGCCACC
GCAGCGATGCCTTCTTCTACCGCCGACACGACCCCCAGGCCGCCGCTGCCGCCCAAGCTG
CGAAGCGCGCCGCCGAAATCGAGGCCGAAGCCGCCGGCAGCGGTGCCGCACGACCGCCGA
CGATCCAGTCTTCGAAGAAGGGCGATGAGAAGAGGAAGCGGCAGAGCTTAGGAAAGGATG
GGGAGGAGACCACAGCAACGACACCGGCTGTATCAGCACCAGCACCAGCACCAGTACCTG
CAGCAGCTGCCGTTGGCACCACTGCTCCCGCCGCCGTCGAACCCCGTCGCTTCCACTTGT
CGCGCAACGCGCTGATGGACGCCCACTCGGGCGCAGCATCTGTACTGGGCATGGTGGGCG
TGCGCAAGCGGTCGCGGTACAGCAGTGCAGCAGGCAGCAGTGGTGACGGTCCGGCGGCAG
CGGTTTTCGTCGAACGGAGCAAAAGGCAGCTGAAGCAAAAGTACCGGAGAAGCAGGGAGG
GCAAGACTAGTGGTAGTGGTGTGGCGAAAACGACGGTAGCTGGCACATTACCACTACCTT
CTGCCGACGAGTCAAGACCTGTGGCACCAATGCCGAAGCGGCCAAGTCGGCGGGTGGTTG
GTGTTGCCAAGGATACCGGCAGCGGAGTCTCTACCGGCGGCGCATCGACACCTGCCGTCA
CCGAGACGACCGAGTCTACGACCGGTACTACTACGACTTCCAGCAAATCCAGTACACCGG
CCCTACCACCATCCCTACGAAACCGCCAATGGGACACCGACATGGACCAGCTTACGCGCG
ACATGAACGACTACACACTCGAGATTATCGGCCGCAACCTGGCCGCCCAGCAGAGCCAGC
AAGCCGCTGCACTCGAGAAGGAACGGCGCGAAGCTGAGCGCGCCAAGGGCGAGATGTCTC
GGCTGGCTAACGAGCGGAGGAAGGCTGCGTACGCCAAGTTCAAGCCGAAGGTGCCGACCC
AGCGCCATGTTGAGAGAGCAGCTGAGGCTGGCGTGGATGAGATGAGCGACGACACCATGC
CGGCCGAGGAGGACAACGAGGATGAGGCCAGCGAGACAGACGAGGAAGATTATGTGACGG
AAACGTACGTGCGCATTCCCGGTCACGAGGCAGCCCGGGAGGCCGTGGCCAACGGCGCCG
CTGTACCTGGTACAGTTGGTCTTCTCGTCTTTGACAACGAGCCTGATCTTGAGTTCTTCT
ACGGTGTCGAGGAGGATAGCGAGGAAGACGGTGAAGACGATGAGGACGAGAACGCCGAGA
ACTACTATACACACGATTACCCGGAAGATGAGGTGTCGTCCGACGACGAGTACGGCCGGG
ATGCATACCACTACCGGACAGGCAACGCCTCAGACCTCGAAGAGTTTGAGGACAGTGATG
TCGAGGACGGCGATGATGCCGGCGGCAGTGGGAAAGGTTCTGGGGACATCATTGGCTTCG
CAGGCAATGTCAGACTGACTAAGCCCGGTGACCTTTGAGGCCAGAGCTTGGTCGCATTGG
TGTCTTTGACGTTGACATTTTTTTTTTATATTTATTGTTTGGGCATTTTGACTTTTTTTT
TTTTTTTTTGACATAGCATAGGCGAGGATAGAGCATACTGGGCATTCAAGGGCGAATGGT
CATAGAACATAGAATGGAAAAACTTTTATACACCTCCAGCCGCGGGACTGAACTCAATTG
GCATGTTGTGTACCCAATATTTTTATTTCTATATTCTTCTTTTTTACTAGGTACTTGACA
GCCACAAGTGTCAATATAAGCATCATTAGAACAATCATCTTTCACGTACGGCCATAGATA
CTGGAAAATACGGGATCCCGTCCGCTCTCCCCTAGTCAAACCAGTAATCGGCGGATTAGT
AGTTGGGTCGGTGACGACCAGCGAATACCCGCTGCTGTACGTTTTTTTGTCGGTTGTCGA
CAATGCGTTTTTTTTTTTTGCACGTCAAGTCACTTTTATGTTTGAAAAGGGCATAGTAAT
CGTGAATAGAAATGTAGCATCAATAAGAAGACAACCTGAGTTCGCAACCATAAAAAGCAA
AACCTTGTGCGCCGCATGCAATGTCCATAAAAGATTGCGAAATAAATAAACGCCGAGACC
GATCCAATCTATGTGTCCCACCAGAAATAACTCCACTGTATGTGTGTACACACTTGTAAA
AAATGTAGCCAAATTGGAAAAGAAGAATGGAGGAAATGGAAGAAAGGGAAAAGAAATTGC
TAGCTTGCGCCTCTACTACATAATGGCGCATGCAGTTGTACGGGCCCGGCGACGGCCGAT
GCCCATACCGGTAGCACCCGTGCCGGCCTCAACGTCGCCGCCAGCAGCTTCTTCATCGAC
ATGGGCCTGCTGGGCTTCACGAGCACGGCGGCGGCGGCGACGGCTGCCACGGCCACCGAC
ACCGGCCTCCTCGTTGGCCTGAATAAAGTCGGTCCACTTGCGCTCCAGGCGGTGGGCAGC
CGCAAAGTCGCCCTTGAGGACGCGCTTGTTGTGCTCGTCGACAGTCATCTGCCAGCCGTA
GAAGCACTTGAGAGCAATGATCTCGGTGGGGAAAGTGTAGGCTGACACGGCTGACACGGC
ATTGTTTGGTGTCATGGTGGAAACGCCGTTCTGGGCAGCCTTTTGCGGCGACAGAACCTC
GGCGTTGCGCGACAGAATCTCACGAACACCTGTCCGCGTGACGTTGGGGCAGTCGTAGAC
GGTCAAGCTCAAGCCGATGCTGGGGCGGTGCTTGTGGATACGTGTGCGGACGGCACGGGC
GCGAACCATGCCGGCGGCCTCGGCCAGGGTCAGGTCCGAGACGCGGGTGTTGTCCATCTC
GACGCTGCGAAGCTTTGTGCAGGCGCGGAGCATGGGAATCATACCAACGTCGCCAATGTC
TTCGCAGTAGCTAATCGACAAATGGGTCAGAGTCTCGACGCACTTGGACTTGGCAAGAAT
TGTAGAGAAGAGGGGGTTCGTTAGCTCCACGAGATCTTCCAGGTCGAGGTAGGCTAACTT
GGGCGTTGATTCGAAGATGGGTTCCAGAGCCGCATCCGTCAATGTGGTGCAGTTGCCTAG
CGAGAGACCCTCAAGATCCGGGACGCAATAGCCCAAACCAGCCACACCGCGGTCCGTCAG
TCTTGAGCAGCGGCTGAGGTCGAGATGGCGTAGCTTGCGCGGAGGTACAATGGGGCGGTC
GGTCAACAAATCGATCTGGGGGTTGACGCCGTGCAGCATAACACCCAGTGCTTCGTCGGT
GAGATCGGTGCAACCGCTCATGACCAGGCGTTCCAGGCGGTTGGTTTCGAAAAAGGTCTT
GGCGACGCCGATGCGGTCAAATCCGCGGATCTCGCCAACGCGGAGGTCACGAAGCTTCGG
GCATCCCTCGAGTACCGTCTGAACACCCTCGGCCGTGACGTGCTTGCACCACGAAAGGTT
GAGAACCTCAATCTGGTTGCAGTGTTGAGCCAGTGTCACGCAGCTGTCGTTCTTAACACT
CGACAAACCGGCGAGGTTGATATGGGCCAGTCGATTGTTCCGCTTAAGCAAGTTGTCCAG
GTTCCGGAAATCGATAAGACAGCCTTCGAGCGTGGCGTTGACGAGGTTGGCACACGCGCT
GGCCATGAGGAGGGCATCTTGGAACTTGTCGATCTGAATGCAACCGCGCAGGTTTAGATC
CTTCACAAACGGACCTGCCGCTGTGATAATCTTGGAGAGAGATTGCACGGGAATGTCCTG
GTAGAATTCGGAGGCGTCAAATGTGGTCCACAACTGTCCGTCGTAGCATAGCTTTTGGAA
CTGTTTGTTCACTCTGGAGATGCGAATAATCTCCTTTGGCCGGAGAAGCTTGAAAATGGA
AACCTTGATCTCCCGGGGCAAGTTGTTCCAGAGCTGGTAGAGGGACTTCTTGGGCCGCGG
AGAGAACAGGGGCAGTGATGCCGATCTGACCATGTCATGTGGCATAGGAACCGTGCCTGC
CGTAGCACCGGTGCTGCCAATTCCAGCAGAGAGGTCTACCTTGCGGATGGCATTGGTGCT
CTGCGAGTGGGGAAAGGCAGGAAATGGAGTTGTAGCCGTAGAAGGAGGCGACGGTGATGG
TGAAAGCGGGCGGGCTACAGATTCGATCGTGGTAGGTGACGAAAGTGCAGGGAAGGCGAA
AGTAGAGTTGTTTGCACTAGATGACGGGGCGAACGGAGACGATGTTGATGACAGTGCGAT
GCAGGAGAGGCTCGCGCCAGTCGGTGAGTAGGGCGTGCTGGCTGAGCGGGCGCGGCCGGT
TTGTGCGAGGCTCGAGGACGACGACATGCGTGAAAGACCACGGAAGAGCCGCCGGCGGCC
CCGGCTTTTTGGCGGGACATCTTCCAATGGTGCGGCGGTTGGCTGCTGTGAGTGGCTATG
GTGTTGCTCTTCGACGATGGTCTCGGGCTGCTGGAAGTCCTGGGTGAGGTCACCCTCGGC
CGCAGGGCCGATAATGGTTGTGGGTGCAACTTCGGTCATGGTGGTCAATGGCGGTCAATG
GCGTACAAGATGCAGGCGTAACAGAAGGAGGGATGAGGGGAAACGGAATAGAGAAGAGAA
GAGAGAGGCGAGAGAAAGAAGAGACGTGAATGAAAGCCCGAGTAGAGATGCGAGAACACA
GGAGACGTAGGAGGGTGATTGGGGCAAAGGGACAAAGTTGGAAAAGAACCTTTACACGCG
GCTCAATAACGAGAAGTAGCGAGTCCTGCCAAAACAACAAAAACAAAAAAAATGCACCGA
ACAACACGAGCTGGGTGATTTATTTTTAAAAACAAAAGCTGGCTGGTTGGCCCGTCTCTC
CTCGTTCCTTTTCTCACTCTTTCTGTTCCTGTTTCGCAAAAGGACCTGAGCAACTCCAGC
GGGTGGCGTTGTACGATGCGGTGGCCAAACCCAGTGGGGTTCGTTCACAGTCGGGGTGTT
TTGTAAATGGTTGGTTGATGTGGTGGTGGTGGTGGTGGTAATAGTCGTTCTGTGTACAAC
GTAGGTGGGTGGGTTGTGGATGGTATTGGTCTGTTAGCTGGGAATTGGTCTCGGATGGCC
GACCGTATTGGAACGGTAAGTCGTTAGGATAGATGGTCTTTGGGACTTGGATCGTCTTTC
CTTGGAGTGGATGGTGGAGTGGGCTGGCCGAAATGGACCGGGCGTAGCGAACAAGTAGCC
GAAACGGTGCTACAAGCCCATGACGGCGAAAGCAATGGGAGTGGTCGGTTGAGGTTCGAA
AAAAGAAAATGTCTTGAAAGTTGTGAGTGTCGTCGGCTTAGATCGTCCACAGGAAGGGTG
CAGGTGACTCTGGTTATCAGGACGATAAAATAAATGGCGATTAACGATAGCGAAAAGGTG
TAATCGGGGGCCCAAGGCGATAACCGGCAGAATCACTATGCAGCGCCCAGCGAGTGATCG
GCACCCGAGAAAGATTGTCGAGCGACGTGGTAGAATGGTAGAAAAGTTGTTTCTTGAGAA
AGTTGTAGATAGGATGAGAGAAAGAAAGAGTTGCAAAGAGCCCAGGTGAAGGAGATGGCG
AGATGGCTTGGGCGGGGTAGTAGACAGACGGGCTTGAATCCTGGTCGAGTTTTGGGGGTT
GAGAGAGAAGCGAGACCAGGTTCTTGACAGACGAAATCGCCCGAGGCGGGAAGAGAAGAA
AGAAAAGAAGCTGGAAAACAAGGAATGAAGATATTGAGGTAGGAGTAGAAAACCAGGAAA
CAGGAGAAGAGGAGAACAAGAAGACGGGAAGGGAAGGGGCAAAGTTAAAAGGGGAGCAGG
AATACAATAAAGAAAGGTTGGATGGGAAGGCGCGAAATAATAAAGAACAAAAAGCAAGTG
CGAACGAAGCCCGGCAAGAGATAGCAACGGCGGGCAAGCACGATACAAAAGATACAAAAG
ATACAATGGGAACGCGGCGCGGCGCAAGCGCACCTGCTCAATACGGCCGACAGATGGGGG
AAAACAGGAGAAGACGAACAGAACAAGGCAAGCGTGGCCCATGCATGTCTGAACGGTCGC
TACTGCAGGCAAGTTCGGCTCCAACAAAATCGTGGCCGCCAACAGCATTTTTGGTCAACA
ATTCAAGGGCCCAGATGAGCCAAAAAACGATAGAGCAATGGAAAGTCGGGCCACGAAAGG
GTCAGAGACAAGGCCAGACCACGAAGCCAGTCTCACAACTCGCCAGAACCAGCCGACGAA
GCCCCACCCCTCCTCGCCTTTCAGGTGCTGTCCCCGCGTCTTATCGCCCACAATCGCTCA
CTATCGGCGCCATTTGGACAGGGGTCTTAAGTGGTTTTTCTGTGTTTGGGGGAGGCGCTC
AGGCAGCTGGACGCGACCAGCTGCCGGAAGTAGAAAGCGGTGTGGTATGTGGTGGTTTGT
GGCAGCTTTTAGTGGACTTTTGGGTGGTCCTGGGTGGTCCTGGGTGGTCCTTGGTGGGGT
TGAAGTGGGCTGCAGGACAGGTTTTAGGCTGGTCCCCAGCATGGCAAACAGCGCCATGGG
GCCGCACTAAAACGCCGCGCTTTGCGACGTCGAAGGACGCTATGGAACGCTGAAGGGGCT
CGACTCGAGGGGTTTTTATCGATAGCGGTGCGACGGCATACAACAACGAAAAAGGATGGG
GACCATTTGAGGGGACGATGGCGACGGCGGCAAACGCTAGAATCTTACGAAGAACTTTAC
GAGGGACTTTTACGCGGAAAAGAACAAGTGAAAAGGGGGCAGGACGTCAGATGAAGGTCC
TTTGTCGTGATGTTAGTTGTTGGTTTAATGTGCGTCATGCTCGTGACAGAAGCAGGAGAG
TGATGAGTGGGAGAGAGTGTGTGGTAGAGTGATAGAGTATGGGAGACATGTTTGGGATGG
GCACACGACGAGGACTGCGAAGAAACGCAGGGACGAGCAGCAGGCGGGAAACGACAGGCT
CAGGTGCTGCATCTACCCGAATGCAGCCACAAAAAAGCAACCCCTCTCTGCAGGCCGGCC
TAGAACCGATAAATGCCACGAGCGAATGGGTTTCTGTGGTGTGGTGTTGGGCGTTTAGGA
GGGTCGTCTCGTCTCTTTCTCTCATACTCTCTTTCACCTTTCACTTGTGATAGTGCGATT
GTCTTATCTCTTGCATCTTTCCTTTATCACGTCGATGGTCACTTGCCCTTCGTGCTCATG
CAAGTTTGCGTCGCGTGCCATGACAGGCGAGACAGCCTTTTGTCAGTCAAGGATAATGGA
ATGTGGCAAAAGGGTGACGAGAAAAAGAACACAAAACACTGGATGGAAGTGTGTATTTTA
AGGTGCGTGATTTATACAATTAGTGGCCTTGGAAAGGAAAACCGTTACGAAAGAGAAAGA
GCCCAAAAAGACCCTGAAAATGGGATCTCAGGGACGAGAGACGGATCTAACAGACGACTC
CAAAATAGATAGACCCATCCTAGCCATCATGCAGTCCAGCCATTTAGTCCCTTTTTTCGC
GGAGGGGGAAACGACTCCGCTGCGGGTGGACTAAACAGAAACATCTCCGCTGGGCGGCTG
TCACCGAGAAATGGGAGGAGGGAGGAAAGGTCAAGACGATTTAGGGAGGAGGATAAAACG
GACCGAGAAGCCCGTGAGGCGGCCAAATATCTCACCTCTGGGGGATGCGGGGAGGAGGCG
AAGGAGAGAGCACGAGAAAAGGACAGGACAGTGTAGAGGGGAAAGGAAACGTTTCTAAAG
AGTGGGATAATAGAGGCGAGTGATGTTGCTGGTTGATGGCAGGTGACCACTGGTGGCTGA
CCTCTTAAACCTCGACCATGACCATTGTATGTATGTATGTACCTGCTCAGGAAGAGCAAC
AGCCACCCAGCAACTCATTCACATGCACCATGCAGGCTCGCGTCTGCATAGGCACATCCT
TGTTTACGGGGTATTGTATTTTATCATGCTTCTTCTCCGTAATTCCCCATTAATCTGGAG
GCGGCTGGCCTCGCATGCAAAATCGCCTTTTTGGGCACATCAAGCGGCGCTTTTATGCGA
TTTATATCGTTCTTGTGTGACGGTGTAATACAATGTGTGACTAGAAGTTGCGGGGGGCGG
GCTGGCATAAACCCGGTAGCAGCCACTTGCACGAAGAAGTATCTTTCGCAAAGTAAACCT
CATCACAGACCATAAAGAGAGAATATCGATATTATTGCCATGTTTATATTTTCTATATTT
TGTCTCATCCAAACCTGTTTATCTGCAGCCACATCGCGACTGTTTTCGCTGCATCACTGC
AACCCTACTGTCTTGCCGCTGCAAGTTATATCTTGATCTGCTGCCAATGCTGCAGATCGT
TTCGGGCGGTCGCGGTTGGTTATATTCAGACTGCATCTGCACCTTGTCGATACCGTTGGC
ATGCATATAAGAAGTCGAGTTGAATCTGATAAAGACAACCCATGATCTGTCCTCTATCTT
CTATCTTCTATCCTATATCTTCAGCCTTGCGCTTGTTATCTTATCATCATAGTTCTTCGT
CTTGTCATTACTAACACCATCCCTTTTTCTGCGACGCAGATTTCATCCCTTCCTTTCCAT
TCCTTTGTTCTAAAAATTCCCCTGTCGATACACTCCCTCCAGTTTTGGCACCACGCCGGC
GCCTCACGGGTGCTTTAAACTGGTGGACTGCCATGCCATGTGTAGCGGTGGAACTGCGCC
CTGTCCTTTGTTCACGGATCGGCGGCGTTGAAGATATGCGGCAATACTGGCTCGCCTTGG
TACCAATACGAAGATTATTCAACAATCAATTTGTTGAACAGAGTGACAGAGGCTGAGAGG
CTCTTTTCGCCTCGTCCATCCTTCACTTCCTGCTTATGCTGACGCGCTGGCTCGCTCTCG
CTCTCACTCTCATTCTCACCCCTCGCTCATCCCGACGTCCCGCACATGTCTTTTCCAGCC
TTGCGGATCCCTGTAGAAAATATTACGCAGTCAGGCAAGTCTTCCTCCCTTTTTCTTGGG
TGGCCCTGTCGGATTGCCCCCCACTGCCACATGTTTCATGCCGGCTCCCGCGCTGCAAAT
CCAGGAGGGAGCTGCGGGCGGTGTGTGTTCTTGAATGCATCGTGGTGTTGTTTTGCCATT
GTCCTGCCCGTCCTTTCCCCTCGTAATACCCCTTCCCCTCGACGTCGCAATTGCTCCGCA
AAAAAGCTTGGCAGGCCAGTATTTGCGCTGCGCTCTAATCCGAACACCGAGCACCACAAA
CAGGATAGGATGGTCAAATGGGAGATGAGGAAATGAAAGCATGAAGTCAAGAAGAAAAAA
GAAGTAAAGAAAACAGGAGACAATCGACGCGATGTCTTCAACTCGGTCTGCTGACTTTCA
AGCTTTGACGTGCCATCAATCTATCTCAATTCTCTCCACGTAATTAGTAGCCTGCTGTCG
CACAGCCTTCTCTATCTCCTTCTCTCCTCGGTCTGTCTCTTGGAATGCGTCGCACAGGGA
AAGAGCCGCCCCGATGGCGCTTGCCTCTTGTCAAAGCTGCCCTGCCATTCCTTCCCTCTG
TTGACTCGAGCTTCACCGCATGATTTTACACAGTATTACACCAAAATACACGTATTTGCC
CATTTGCGTGCTATGTTTTCTTGTCAACAACTCGTCATCCTAGTTTGCCCAACAAATGCG
CGCTTTTCCCTCAAACCAAACGTTTTAGCTCCACCGCACGCAGGGTCTTTCGTCGGGAGC
TACGAGGAAAAAGTACGAAGGAACAGGGAACAAAAACTGGACCATTTGGGGCCCTTGTAG
CCCCATTTTGCGAAGCCAAGATTTTGCCGTTTATCCCCTCCATTGTCCTATGGGCGACCT
TGTGCTCTGGCGACGTGTTGTTTGCTGTGATACTGATCAAGTCTCGCTCACCTTCGCTGT
CGATTGTATGTACTCGTAGATGAAACGCAAATGTGTTCTATGTATTGCGTAGACAGGTAC
ATCGTTCTACACCAATCCCGCGATTTTTAAGGGTAGTTTTGGCCGCCTGTCCAAGCTTTC
ACATGACTCTCCCGCGTCGCGTCCCGCTTTTTTCTTACGTATTCGTCACAGCGGGCAGGC
ACTACCGCCACGCCTGCCACGTCTTGCGGGCAGGTGCACGCAAAAACCACACACCAAAGA
CACCAAAGACATCAAAAGAAGGTCACCTTACAGGGCCCACACCCCACCAAACGCTACACT
ACGTAGCGGTTGTCCGCCCCAGTCCGCTCAGTCCGTCTCAAAGAAAAAAGTGACAAAAAA
AAGGTAGAGAAGATGGTGGCACATTTTTCCTGGCTCCGAACCTCCAACCACCACCACCAC
CAACAGTGACTTTGGCTCTTCTCATCCCTTTGCCCTGCCTTTCGCCCATCATCGTCATTC
TGACTGAACTCTATTCTTTTCACGCTGTTTTGAGTCAGGCACTGCCTGTCAGCCCTATAT
ACAAACTGGTTACTAACAATTTTTGCATTTTCTCTTCTGGTTGTATCTTACTGTTCTAAG
GTTCACTTGAACCTTATTCGTTTTTGTATATCTTCTGCATTTTCTTTCTTGGCCTTTGTT
CCTTTCCTTTCGTCTCTCTTGTCCATCTCGCATCAAAACAGAAACACTCACATCCAGCTT
TTCGATCCCAGCTTTCTATCATCACAGCTCCGCGATCGTTCCTTCCTTTAGCTTTCAGCG
TCTGCTTCGTACCTTCTCGTTTCTAAACGCGTCGCTTCCTCTGTGCGACAGTCGCTCCTT
CCCGCGACAGCAACCCGGCACTCCGCCCATCACCTTTTCGAAGCCACCAAACGCTCTGCG
AACATCTTCTCCCGTCTTCGCTCCCCTCCGACGGGCTTCGTGCAGGTAGAGCTCGTTTCT
TTCTCCTCCCTCAACAGCTCTCTGCCCCGCCCGCTCGACGTCTGGCTCGACCAGGGCCAC
TTTCAATTATGCTCCATATCTACGGCGCAAAATCGGAGACTGGTGCGTCCGTTGCCCCGA
CTTCGAGCTCGAATTCAGCCTCGGCCTCAATATCGATGGACGGCCTTGATTCGAGCGTGT
CCTTTTCAGCTTCTTCGAAAGCTCCTTTGCTAACAAGCATGGCTTCTTCTCCTGCTCCAG
GCGCAACCGCACACAATGACGATGAGGCAGAACACAGCACAACTCCCAGCAAGGACATCG
ACGGCCCGGCGCTCCGGCAGGTCCGGACAAACAGCAGCAACCAGCTCGCCCTGCCTCTGC
ACATCCCCAAAAACAGGAGCACCGGCAACCTCCTGTCCGCCTCATCTGCCTCGTCTGATG
TCCCAGACCACAAGGCCCGCATCCGCTTCTCCTTCGACGCTGGCGCCTCTGCCGCGGAGT
ACGATGCCGCCACCCGGTTGGTGCCCTTGCCCACTGCTTTCTCCCCAAGTGATTTGCTTT
CTTTGAGCGTTCTACCTGCTTCTACTGCGATTTCTTTTACGACCGACCCTTCCTACGCGA
CGCCGGACGAGACCGAGGACGTTGTTGGTCGTTGCTGCACGTCCTGCACCGACCCATGCC
TCTGCATCGCTCCGCCGTTTGTACAGGACCGTCACCTTCGGAGGGACAATGACTGCGACT
CTCTTGTTGACTCTGCTTTCGAGTTGGACGAAGAAGACAATGACCCCCTTGCTGACCCTT
GGTCTAATAATCACAGCTCTCCCATTATGACAGACCATGACCACGGTCTCGGCCTCTCTG
GCCTGCGTCGCATCCGCCAACATGCGCCTCCCATGCGCGCTCCGACACTCCCCTCTGATC
CCTCGAATCCGTCCTCGCGCAGTCCTTCTTTCGCCCTCCCGAGATCCGCCTCTATGACCG
CTATGCTGCAGCACGCCCACACTTTCCACGTTGCCTCCGATGCCGTCGCCCCTGCCTTCA
CCGAAGATCTGAGCCGTTTCCCCTCCGAGTCGCTGCATTCTTTCTCCTTCGCTTCCCACC
AGTCTAGCGACCTCCTGCACAGCCACCAGGCCGTTTTCAAGCGCTCCATTGAGTTCATGA
AGGACCGCATGGGCTACGCCGCCGGCTCGAACAATGCAGGCCTGGCTAGTGCCCAGGCCC
GCGCTTCGGGCGACGTCGAAACACAAAACATGCTCGATCTACTGGCCCGAGCACAGCTTG
TCGGCGCCAACAACCTGTCCAGCACCGACCAGGCCTTTCCCACGGGGCCCTTAACCGGCC
CGCCCGGCATGTCCGGCGAGAACGTCTTTGAGACCCAGTTTATCCCAAGGACGACCAGCC
CCGAGCCGATGGGTGAGTCTGGATCGGTTGCCGTCTCGGAGGCAGCAGACTCGCCGCTTC
TTATGGCCAAGACGCCTGCGATTCACCCACGAGACAACTCGATAAACTTGCTCGACGAGC
GCCCATCAATATCGCGGCCCTCGGACTCGAAGAATGACGGCATTGACAGCAAGACCGCAG
ACGCAGCGGCGGCAGGATCAACAGATTCGGCCGAGTCGTCAAGAACACCGACCAACGAGA
GCGGCACCACACAAAAGACGTCACCACCCGTCTCACGACGACCCAGCCTCCTCCTCCGAC
GAACCCTGACCGATTTGACACCAGTTGCCGTGCAGCAGCGGCTGCTCGACACACTCGCCA
CGCCCTATGTCGCACCACCAGTCACCGGCACAGGTGGCATCAGCCCACGAACCCTGTCCA
TCTCTGCCGACGCCCAGTCCGACACCACAACGCAGCCACCCCTGTCCGCCACTACACAGT
CGTTTGCTTCGCCCATCAGCGCCACAGGCAACATTGGTGAGCGCACACACGGCCACCCAA
CACGCTGGGTGCCTGCTGCCCAGGCCATCTTCACGACCGAAGCGAAGCCGCCATACACCA
TCATTGCTGCCAACGATCTGGCCTGTCTCGTATTTGGCGTGACCAAGGCCGAGGTCCGCA
AGATGGGAATTCTGGAGGTTGTCCAGAAGGAGCGCCGTGCCTGGCTCGAGAAAAAGCTGC
TGCACGCCGACGATGCCGATGCCGACGCCGACGACGATGAGGATGTCTCCAACAGCAGCC
AACGCTCATCATCCATTGGTGAGATTGTACAGCCTGTGCCCCGGCCTGCCATCAACACCT
CCAGCCTCCTGGGCGCTCGCGGCGGTGGCATCACAGCCAAGCTGCTGAGCAAGCCCAACT
CGCGTTCCCAGACGCCTCAGAACGGCAGCGGTATCGGAACAGTCAAGTCGCCAACGCAGC
TCGCTCGCCGCGCCATGACCATCGATACCCGGTCGCCCAAGACAGGAAGCGTCAGCGGCC
ACCACAACAACAATCGGTCGCGCGGTGTCTTGCTGTGTGGTGACGTTGTGCCCATCCAGA
AGCGCAACGGCGCCACTGGTTCGGCCAGTTTGTGGGTGAAGGAGAAGCGTGTTGGTCTGA
TATGGGTTTTGGAGGAGATCCACGAGGACGTTGCCACTGTGGCCATCGACGATGATGGTT
GTGTCACATCCATCTCGGGCTCTACAGGCCCCATTTGGGGAGAAGATGACCCGCAGCCTG
GCGTTGACATTTCCAAGCTGATCCCGCGCATCGCCCGCCAGGGCATCGACGGTGTCTCGG
GCGCTGTCGACTTTGCCCAGGCCACACGTCGCAGATTCTACACGTGCCGCAATTGCGACC
GCATCAGCATCCCCGCCACGGTCGAGCAGATCATGGGCGAGGCCAGTCTACGCGTCTCCA
GTTTCCCGCACATTGCCGGCATCATCGTTGTTTCTACGCAAACCTTGACTATCAAGAGCT
CCAACTCGGTCTTCTGCGGTGCCCTGTTCGGTTATGAGAAGCCTAATGGTCTCTCCATCA
ACCAGCTGGTGCCCGACTTTGACAAGATCCTCCAAATTCTGGTCGAGGTCGACAACGTCA
ACATGGTCGACGGCATCGTCGTCCCCGAACACAGCTTCCGCCGTGCTTCGGCCTTCTTGG
CCCTGCGCGAGGGCCGCCCGGACGCTGCGACCTCCTTCCTTCGTCCCGACGGCCTGCCGG
GTCGCCACCGTGACGGCTCTGAACTCAAGATCGATGTGCAAATGCGGGTCGTTAAGAGCG
AAAAGCAGTCCAAGATCCATGAGGAGACCGTTATTGAGGCCAGCGAAGAGGACGAGTCCG
AGTCGGCTTCGTCTGTATTTTCGGACAGCACATCGCCTCCGCCGAGCGCGCCCAAGTCCG
AGATGGTGTACGCGCTGTGGATTACCTACTCGCGCCACCTTCACGCTGCCACGACACGCA
ACAGCCTGGGCGGTGCTGCCTCTCCGCTCCTGTCGGGTGCCGCGACACCTCTGCACCAGC
CATCGCCTGGCCAGACGCCTGTGCACTCGCCGTTTGAGGCTCCGCCTGTGCCATCCGACG
ACCAACTCGACCTGCGTGCCGAGAAGACACCGGTCGTTCAGTCTCTGACGCGCCAGCTCA
AAGAAGCTGCGATGAACACGGCCAACAGGATCTCAACCAGCCTATCTCGGCCTTCATCGA
TGGTACCCTCGCCAGCGCCCACCTCTCAGCCGACAACTTCTGATGTGCAGTCCGCATCAC
CGGCTACGCTGCCACTCATGTCATCGCCCAAGGCTGCTGCCGCTACAGCCTCGATTGCCA
CACCAGCGGTGACAGTCACGACTGCGACACCCAGCTCGACAACGCCTGATCTGGCCGCAC
TGGCCAAGACGGGCCCTACCCAGCCGCCCTCAACACCACGCAAGAACGACGGGACTTCGA
CGACAACGCCTCTGACCACCCTGGCCAACACCACGACCACAGTGGTCCCGCAAAAGTCTG
AGATCGTACCGGCGACCGTCTCCAAGGTGGCGGCCGTTCCCCACAAGAAGACCATTGACG
ACTTCGCCATTCTCGAGGACATGGGCCAGGGCGCCTATGGTCAGGTTAAGCTGGCCAAGG
AAAAGGCTACGGGCCGCCGCGTTGTCATCAAGTACGTGACCAAGAAGCGCATTCTGGTCG
ATACCTGGACGCGCGATCGTCGCCTGGGCACAGTACCCCTGGAGATTCATGTCCTGGACT
ACTTGCGCCGCGACGGTCTACGGCACCCCAACATCGTTGAAATGGAAGACTTTTTCGAAG
ATGATGTCAACTACTACATTGAGATGGTGCCGCACGGTATGCCGGGCATGGACTTGTTCG
ACTACATTGAGCTACGCACCAACATGGACGAGGCCGAGTGCCGCAGCATCTTCGTACAGG
TCGCTCAGGCCATTCATCACCTGCACACCAAGGCGTTGGTCGTGCACCGCGACATCAAGG
ACGAGAATGTCATTCTCGATGGCGAGGGCAACATCAAGCTTATTGATTTTGGCAGTGCGG
CCTACATCAAGAGCGGGCCCTTTGACGTGTTCGTGGGAACAATCGGTAAGTCTCAGTTCG
CCATGACGAGTTTGATGCATTCCAACCTGCTAACCTTTTTTAGACTATGCCGCTCCCGAG
GTTTTGGCTGGCCGCCCGTACAAGGGCAAGGAGCAAGATGTCTGGGCGCTCGGCATCCTG
CTGTACACCATCATCTACAAGGAGAACCCCTTCTACAGCATCGACGAGATCATGGACCGC
GACCTGCGCATCCCCTACACGATCAGCGACGACAGCATCGATCTCATCCGCAAGATGCTC
AATCGCGACGTGGCGCAGCGCATCACGATTGACCAGGTGTTGGAGCATCCGTGGTGCCAG
GCCCTCACTCAGACTCAGGAACAGTAAGCGAAGAGACAAAGAGGAGGATATACCATAAAA
CACATAAAGAAGATGAGACGAAAGTAGACGGCGAAGACGAGATGAAGGACTTTAGACAAG
ACTTGAGACGACTTTTATTTGGACCAGGACCCTGTGGGAAACGGGGATATGGGGGGAGTT
GGAAGGGAAGGCACGGCCGGTAGGGGATTACTTAAACTATTGCATCAACCAGATGGTCCA
CGGAACAACAGCGAACAAGGACCCGGTTTGGGAGTTTCATCTTTTTTTTTTCGTTTGATT
TTGATCTTATATACACACGATTCCCAATTTGCTTCACTGTCTTCTCTTTGCACGACGAAT
ATAACTTGTTCTGCTCTATGAAGCGAGTCTTTCATATTTGTCGTCAAAATTGTTGAGGAT
GTTATGATATTCCGAGTATTTTATGTGACGATTTAACTAAAATATTAAGAATTTTCGCAT
AAAAATACATAAAATGTCTAAAAACATGCCAAAAAAACTGGAAATAAATTAAAAATATGA
TTCGAATAGAAAACGATACCAATCAATGTTTTTCTTCTTCTTTTTTTCTTTCACTCAGCC
TTTGCTCTAATCGACATTCATTAGACGGGGTTTCCTTGACTTATTTGTATGTATAGAGCG
CTCTCCTGAGCTGTGTGTACCACCCGAGGCTCGCAATTATCACCGCCACCACGAATCTAG
GATGCACCAAAAAAGACGAGAGAAAATAAACGAACCGTCTCAAATTGATAATTAAAGTCA
AGAGAGCAATAACTGGGCATTTTGTAGTTTATTATTCTATTCGTTTCTGTAGAGGAGACG
CGAAGTCAAAGTCACATGACCATATCATTGATCGACACGTGATGTCTTGTATGCCGAGGT
CCCTAGCTTCTTTCTCAAACATCACCAACTTCAACGTCCTGTTTGGAAGTCGCATCTCGA
TATTTCAAGATAAATTGTGCTTGTTTATTTCGTTATATTAGAGCAAGCATATAAGGTCAG
AGATATGGTGTACAGGTGAGGACAGCGCTCTATCTTTCCTTCCTAACCCCTTCTTCGCTG
CCACTCGGCATCGTCCTCGCTCAGCATCGCGACCATGTCTCTCGAATATATTTACGTGGC
TCGCCATGGTGTAAGTTACATCTGTTTCCCATAGAGGAACTTGCATGTACTGACAACTAT
AGTTTCGCTCAAACTGGGTAGTTAACCCGAAGACGGGCGACTACACGGCATTCGTCCCGT
CGCCGACGGGCATCCCAGCCGACCCGGCATTGACATCCCACGGCGTGAACCAATCTCGCG
AGTTGGGAGCTTATCTGGCCAGCAGCGCCATGCCCGTGTCTGTGGAAAGAGTCTATAGCA
GCCCATACTACCGCTGTCTACAAACGATCCAGCCGTTTGTTGAGATCGTGGCCGGTCAGC
CAACACCGGAATACCCATCTCAAGGCCAGCCGCCATCATCGTCGCCACCACGATGGGCAG
TCCGTTGTGACTCTGGCTTGGTTGACTGGTTTGGTCCGGCGCCATTCGAGCAGCCGCAGC
CGGCACCGCTTAAGGAGTTGCACGACGACTTCTTCCCGTGGATCGATATGGGATATCAGG
CTCACAGCTCGGGTGTCGTTCCACGACTTTATGGCGAGTCCATGGCTCAGTTGCACGCGC
GGGTTGCTGCTACTTTGGACCATATTGTGCAACAGTGTGACGCCGAGGGTGTTCGGTCAA
TTGTCATCTGTTCCCACGCAGCAACAATTATTGCGTTGGGCCGTGTCCTGACGGGACAAC
TTCCAGACAACGTGGAGACGGAAGACTTTGGAGCATTTACGTGCGGTCTGACTGTCTTTC
GACGCCGAACATCACAGCAACAGCTGCCAGGGCAACAGCATCGCCAACACACACAGCAAC
AGCATCCTCAGCATGGCCAACATGGCAAACATGGCCAACATCCTCAGCACAGGAATGTAT
CGTCGCTGCAGTCGCCGTCGCCGTCACCATCGAGCCTCCCTGGCCACGTGCCGCCATGGG
ACGATCAGTTCCATACACTGGCGGGCGAGGCATGGATAGGCGGTCGGGGCATTGGCGGCG
GCTGGGACTGCACTGTCAACTGCGACTGCAGCTTCCTCAGCGAGGGCGAGGAACGCGGAT
GGTGGGTCGTCCCTTCCCCTTGTCTTTCTTTTTTGTTATTCTTTGGATTCTACCTTCTCT
TTTACTTCGGCGTCTTCGTCTTTGTCTCTTCTCTGTCGGTTGTCTCTGATTTCTCTGCGT
TGTCACCCCTCTACAGGCACTCTGCGAGTTGCCAAGACACATTTTCATCTTTCCCTCGTG
TCTGTGTTGTATGCGTCTTTATTCTTTCCTCGCTTCTTTGCTTCGTTCCCCTGTCCATCA
CTGCCCATCTTTGTCTTTCGATCTCTTCCCCTCTTTCCGTCCATTCTCACTTGCCTCTTT
GGCAGTTTTTCTGTGTCACTCGTTTGGTCTGGCCCAACTCTTCCGTTCTCCGTATCTTCA
AGTGGAGATAAACAAACACAAAAGTGCGTGGCAAGGGAGGAAAAACAATAGATGCAAGAA
GAGGGGACGAGAAGATGAGGGGGTTGACAGAAAACATCTAAACGCTGGCGATCAACAAGG
AAGTGATTCGCGTCGTGCATGTTATCTTTTCGTTTTCCTCGTCGTCCTTCTCCTCTCTTG
CGTGGACGCTGGGCACGCCATGCTCCTTGGCAAGCGGAGGCTGCGAGTAAAGCGAGAAAA
ATGACGAGAACAGGAGACAAGAAGAGAAGAAAGCCTGAGTAGACAAGGTTTGGTAGACCA
ATGGGTACCTGCATTGCTTTCCTTCTCAAAGATATCTTGTCTCACAAGTCGATGGAGACG
ACGATATACACCACGCCGGAGAGAAAAAAAGGAAGAGGGCCACAAAATAGTCAAGAGTCA
AGAGTGTAAAAACTAACAGTGTCCACTTGAACAGGCGCTTTAGTGGCGACGACGAGGCCT
TTGCTGGGGTTCCGGCTGCGACGAATTCGACGACAACCTCAACGACGAACCTAACTAACA
CAAGTACGGACTATCATGGTGGCGAGCGGCGAGTTGTTGTGGATGCGGGCCAGGAGCTGG
GCGTCGTGGTGGAGGGGGGTGGACGACAAAGTTCATCTGCGCAAGGGAGGGAGCGCGGAC
GGCAGCGATCGGCGGACCGGACGCTGGCCAAATCGGAGCCACTGCTGCAGGGGGGTCAAG
ACGACGGCGTCGGCGGGGACTTGAGGGAGGAGACAAACGAAGGAGAAAAAGGCAAGCTCC
CGTCTAGCCAGGCCAGCAAGTCAGACACTTCAGCTGGCGTTAGTGGTGGCAACGGCGGCC
ATGGCGGCCGTGGAGGACCTGGTAGTGGCTATGGCGGCAAGCCGAGCTCTCGACTGTGAG
CTGGACCCTAGAAGGCCTGTACATATTGGACATCTGAAAATCAGACATGCATTCTCTGTG
CATCAATGCATGAACGGACATGAGATGTTTGTGGCAACGTGAATGCGTGGACGTGTGGAT
GTGTGGACGTGTGTGCCTGTTTCCGCATGCTGCGTCAACAGCTGCATGCATTTTAATACG
ATATAAGGGCATCATCATCAAATCAGACAGAGCGGAATGGTCGTGGCGGCCACAGCATGT
TTTAAAGCCTCCCATCTGCAGAAATATGCCCAGCTGCATATGCCTGAGAAATGATATACT
CCGTAATAATTCATGTGTTCATTCGTATGCAAGCGTCGTAAGATACCATAATGTGCAATT
CCAAACTGGTATCGTGCTGGTGCCTTTCTTGTTAGTCGCGACTTATGCTGTGAGCCTCAA
ATTTCGCGTTGTTTGCCCTGCATATGAGACACCTGCTTTTTATCATCTGTCGTTTTTATG
CTCCCTTGTCGATGCATACCCAATTGTTTTCTTTTCGGCTTTTGTGTCTCTGTTTTTTTT
CCCCTTCCTTTTCTTGGTTTCCTAACCTTTTCTTGATTCTCTGTATGCCCATGGTCCGAT
GTGTGCAGTAGACTATCATGGCACGAGAGCGGGCCTTTCCATACTGAGACCGCGTACGCG
TCCGAGGCGTCTTGGACGGTTGAACGGTTCGGCCGCTTTGACAACGTGCTTAACGCTTTT
CCATGAAATCAGACAATATCTCGCGAGCTATCCCGCAAGCTACATCGTGTGCCGCAAGCT
ATGCCTCGGACTGCGGCTTTTGTCAACGGGATCAACTTTTTGAAGCCTCATCTAGAATTA
ATTGACACAACAAAAAAATAATCGATGAGACAACTAACGGGGCGCTGAACGGTGACGGAT
GTGGCTTTTTTCCTTCTTACTTCTGTGAGTTTTGCGAGAAAGACCGAGAACCATGTGGAT
GCCCGTTGGTCCGTTGTGCCCTTGGCTGTAAGATCGTGTATCGATATCGTATCGTAATAT
GCATATTGTCAACAGTAAACGGTAATATTGATTTTTGGCGTTATTTCCGTCTCCTCTACT
TGCAACTGCCTGTTGTCCACCTTCCTTTTCTTTTTCTTTTGTGTGCTATTTTCATACCTC
TCTCACCGGCAGCATCGGGTCTCCGCAGCCTCATGTCTCTCCTCTTTCTGTGACGCCCCT
TCCTTTTTGTCTCTCCTTTTTTGGTGTAGTTTCCTCATCCGCTCCTGGTGTATTTTTTCG
TCTCATTGTTTCTCATCTTCATTTCTTTTTCTGCTTGCTCTTTCTCTTCACGCACCCGTT
CTCTCCGCCCCTACTGCAGGAGTACACAACAAAAAAGGAGAGGCCCTGTGCGAGTGCCGC
GTATCTCATAGGTTGTGTGTCTGCAGTGCTTACACTTGCGAGGTCCAGGTTTGACGCAAG
GGACGGATGGAACCAGCGTTGCTTTTTTTCCAGCCTGCATAGGTACAAACACAGGAAAAC
AGTGTATGCCACCAAAACTGGCGTGCTTGTACAAGCGAGGGGAATAAGAAAAGTGAGACA
AGTGTGCTTTTGGTTTTCTGACTGGCTCTTTTGCCTCTGCTGGCTCGCTTTTTGGTGCCT
CTCCATGTCTCACGTTGTTTATGCGGTCGTTTTTGATGCGAGCAAAGTAGTAGCACCCAC
TGTCACTATCCAAGGTATTTCCCTTTTCTGACGTTGTAAACGGCCAAGAGGAGAAAAGGA
CCCTCCAAGATGGAGTCGCCGGGCGGGAAATACTGCCAGGCACAGGCACTGAATCCAGGA
ACAGGAACAAGAACAGCACGCACAGTCTAGTATTCCAGTGCAGGGACAAGACGAAAAACG
CCCGATGACGATGCCTTTGTAAAATTTGGGTCCCAGATACCTGGACGTAAGGGATAAGGG
GGTGTGACTGAGACGCAGAGGGAGCACCTCGAATACTTACCTTCGTGGAGCTGTCAGACA
CGAAAAGCCAACAGAGTGCAAAAGAACCAACAAGCAGAATGCCCAGAAACCACGCCACAA
CGTCTGCCCAAATCGCAATCTCGAACAAGGTAAAAAAAGCAAAGAAGGCCTGATATTGGC
GAACACTCCATGAAAAAGAAACCAAGAGGCCAAGACAGAGCACCAAGAAAAAGCAACGTC
GAAAAGAAATCCCCGTATATGTCATCTGTCAACTGTCGTCCTTCTTTCTTTCCTCCGAGG
CATCTGTAAAGTGCCGTTGTCTGTTGGTCCGGACGTAGGTAGGAAACTTCCTAATTAGAG
CCCGAGCTTCAAATTTGCCGTATGCCGTATGCCATCTGCCGTCATTTTGGCGCCTGCTCT
GTGGGGAAAATGGCACCTGAACAGGCTTTTTGCTGCAGCCACTTGAGCCACTTTATGGTA
TTTCTCCGGATAGGCTCTTCTAGTGGCGTTAAAGTGTAAAGAGTAAATCTGTTTACTTGA
TATCAACGTATTTTTAAAGCTTACAGAATCCCTTAAAATCTTGTTTTCTTCAACCCAACC
ACTCTCACTGCAACGTAGATGATCAGGGTCTTTAGGGATACTCTTTAAACAACAGAGACA
TGCGTTGTAAAGAACCACAGAGACAGAAAAGACGGAGAACAGAAGATCCAAGAGACCAAA
GCACCCGTAATACAGGGAAAGGGACATGTCTTGCTTCGGAAAATAGGCAACTTCAGTGCA
ACACAGGGCCCGGTTTCTTGGATACAAATGAATACTTGTTCAGCGCGTCCCTGCTTTGAC
TAGGCCGCTAGATCCAGGTACGCAAAATAGGCACCGCATGCAAGAAGATTTAGGACGAAG
CACGAAGAAAACGTGATGCACGAAAAACAGGAAAAACTTGAACATCAGAGGCAAACAAAA
GACGGACGATAGACTACGGAAGTCGGATCACGGATGACGAATACTATACGCCCCCTTTGC
CCCTTTCTTTTGGCTTAATTCATGACTGCTTTTCTCCCCGCCTGCCATGCGAGGGGTGTT
TTGGTCCTGCATGGGTGCATGCATTACCACTTTGGCTGACGACTTGCTTATTTTTTGTGT
TCTCTCGCTCGCCTTTTATCATCATTGCTCTTCCTCTTTTGGACTCCCCTATTTTCTCAT
CTTGCCTCTTTTGTACGGATTTGTCTTTGATGTGAAAAGTTGGTGCAGGTACAAGTGCAG
GAACAGGAACATGAAGTTGATATTCGATATTCTTGGAAATATGGGCTCATCACACGAGAT
AAGACATCGACAGATACGCTATGCTCCTCATTTGCCCCATGAAGCTATTCTCCAACTTAC
AATAGTGGTGGTTAGACGTTTGCCATCCGGATTGTGTTTCTTTATGCTTGCCTTGACTTG
TTCTTGAGGGCAACTCCAAGTACGGCGTCTTTCTACTTTCTGCCTAGTGTTGTCTCGCGA
TACTATCCGTGAGCTTGTCTATCCCAAGTCGAGCAAGGCCTGGCAGGTTCCAGGAAGCAG
TAGTCTCGCTCGTCGTGATATCACAAGGGGCAAAAAAGCAAACAAAGGGCTCCAATAAAT
ACGCCAAAAGCCTCTTTTTTAGATACTTCGTCTGGTTTTTCAACGGCCGGAAGGAGCACA
TCCCGAACCAATATAGCCGCAAGCCAAGGCAATGTCGCAACGCCAGCAAGGAACCAAGCC
CCGACTACCAAACACCATTATGCATCGCCGGACTCATCATAGTAAAACCGGACTGATGGG
CCAAGCAGGATACAGTCACAGGCTTGAGCTTAGAGTTGGACTGGAAAACAAGGTCCATCA
AGACCCCGATGGCACTGGCCTTGCCAAACTCGTCCTGCTTAAGCTTGGGCCCTGACCCAA
TTTAGAATACGACGCACACAGCGTGTGAGTTAGACACGGCGTGTTCATACGGTGGATTCA
CTGTTTTGCTTTGTCAATTTTATTCTCCTAGTGCTGTGGGCAGTGAAAGAGTGTGCCTGA
ATGCTTGGTCTGTGATGATGATGGCGATGTCTCGCCCACCCTGTGTATTTTGTTAGGCTA
ATGCGGTGGTGGTCTGTCTGTCCAAGCCCCAAGTATGAGTACGAATCTGCGTGAGAATGG
AGAAAAAAAATCTCGTCATGTCTATCCAGTTCTTCTTCCTCCGACCTTCCCCCCGTTCCT
CCTGTCTCTGCATGATATTTTGGACTGGTATTTGGCCCCTGACTGTGGCATTTCTCTTAC
GTCGCCTTGATATCATGTAATTTGTTAATCTTTTGAAATCAGCCATATTTTTATTTGTAA
ACCAAACCCTTCATTCGAGGCTGATGCTTTCGGGTCTTAGTATCACACATATTGACAAAG
TCCTTTGTCAAAATCGAAAAAAAAAGAAAGTACGGAGCAAAATGTCGTAGGTATTCCGTC
AAAAGCACATGTACACGAATGATATACACGGACGAGGTACAAATACAGATACAGGTACAT
AAGATATGCTTCTAGATACGTGTAGACCCATCTTTGTTGCCTACGACAGACGACTGATGC
CAGAGGCTGTTGTGAGACCCATTCTACGCCCAAGCGACGAGCGATCGGCGGCAGTGGCCG
AGCCAACACCATCCAGCCGGTCTAAACAGTCTCGCTCGCCCACCCACTTTCTTAAGTTGG
TGCTGGATTTGAGAGCTCTGTCTGGCTGGGTTGACTGCCTTGGCCTGCCCTGAGACTATT
TAGACTGCTTAGGCTTGCTTAGACTCATCGTTGGTAGCGTGATTTGCTCCGTATGGTTGC
ATCGAAAGGTCTCGGATATCCAGGGGGGAAAAGGCACACCGGCACAACGCAAGGGAGACG
AAGAGGGGAGAGAGAGGAGAAAAGGAGAGAGGAACACGACAGCAAAAGAGCGAGAGCGAG
TGGCGAGAGACAAAAAGACGTAATCGTTCAGGCACACAATATGGCGTTGGAAAAAGGTAA
AGATGAGGTTACTGCTGGGACTGAGATATGACTGTAAAAAAAAAAAAAAGAAAAAAAAAA
AAAAGAAAGATACGACGCATGGTACGGAGTCAACAGAGCGACGACAAGGACAGGGACAAG
GTCAGCGCAAATCCGGAGGGAAGAAGAAAACTCTCCAGCGTCCAGAATCCCACAGGTCCC
CATCTTCGATACGGCGTTGCAACGACATGCAATGACTAGCCCAGCACGGGCCAGCTCAGG
GCTGAGGGCTGAAAAATACTGCCCAGGTTTATTCAAAATATTGGGTAATTACGGGCACTG
CGCGGTGTAATCTTACCCACGCGGCAGGAGCCGATCACCAAGCCAAAGCCAGCGCCAACC
AAAACAGCTCGCAAACTCGATACAAAACAACGCAAAGCTCGCAAAATCCTACCACAACTG
CCCTGGCCATGCACAAAAACGCAACAGGGCAACGCCTCCAGCATTTTCAAGGCGAGATTG
AGCGAAATCATCATTGTTGTGGTGTGCACAAAATTTACATGCTCACCAACGTCCTTCTCT
ACAGCGTAATTACTTTTGGCATTTGATTTGCCTTTTGCCTCTGCCGCTTACCAGTACCGA
CGGCGGATCAAGCCGCGTCCTTTTGTCTTCTTCCTTTTTTGACGTCTCGCCAATAGGGAT
CTGGCATACGCAAAATATCTTCGTGCCTTTTCGCTTCTGTTTTTACAGATTTTGCAGACA
TTACACCGAAAACATATGGAAGAATGCCCCGAGCGTACGTTTCCTGCTGCAAGACTTATG
CATATTCTAGCCAATGGAAATGCCTCGTTTTCTTTTCTCGACCATCCCCTTGGATTCTGT
CATTATTTTTAGGCCCTCGAGGGCCCAGGAAAACATAGAATCCTTGCCCCCTGTTTCCCA
TCCTTTTTCATTTTTGCCCATCCTCTTTCTTCCCTGTCTCACCTTCTCAATTTTGGTGCA
TTTGGCGCCTGCTGGCGCGGCGATATGCTGTATTCGTGGTTAGCTTCGTCAAAAGTAAAC
TCTGCAATTGGCCAATAATCCCCGGAAGGCTGGCCTGGTCGCTCTTTCTTTCTTTATTTC
CTCTCTCGCTCTTTCCATCTCCCTGACCTCCCTGTTGTTTTAGTGGCCTCCCACCCTCCA
TCGCACCTTCCTTCCCCCCAGCAGCGCGGCGCGCGGGTCCTCCTGCCGCAGCCGGGCCTT
CCTACTGGATACAGACGCACTGACGCCGCGCTAGTATCTGGACAAATTGTCGAGGCTTCG
ACCAAAATCCACCAAAACTCAGTGCCAGACTTCAAGACACAGCTGAAGCTGGGTTTGTGG
AAGGTGCGGGTGGGGCCTTCTTCTCCCAGCTCTTGAAGACCCACTATTTGGCTCGGCAGC
GCACTAACTTCGTACCAAACCGAGCCGGCGGGCCCACTTCATAACACCCAAAAGACATAA
CACCCAAAAGAAAGCAGCAGACAGCCTCCCCACACACACAATCAACACCCAAAAGTCATA
AACACGATCCAAGGAGCGATTCAGAGGCTCTGAGAGCCAATGGCCAGACAAGCTTCCCAT
CTCTTCAACTGCAAGTACCGTGCACACGGACAACACACAACACACACTGACTGGCTGATA
CAATACAAGCCTTGCGCAAAGAGATGTCTTGCTTTTTGCCCGTATTTTGACACATTTCTG
GCATATTTCAACAGCCATTGACGTCGTTGATGCAGTTTGGCGAATTCGACGACGTTGACA
GGTCCATTTGTTGTGCCGAATCTTTCACCGTCTTCTTTCTTTTCTTCTTTTCTTTCTTTT
CTTTTCTTTTCTTCTCGCAACCAAGGAGTCTATCGTTCCCCATTCCCTTACCTGCCTTTT
TTCTTTTTGTCCCCGCCTCACCTCTATCCCCTCAAACTTGCGTAAGAACCGCATCCACTT
CCCGGGGAGCGGAATACGTATTGGCAACGGAAACTTAACGTCCATCATCCCAACGTTCGT
CCGGCCGGAGCACTAGGCCTGCTACTTCCCATGCTTTGCACCACGTAAATCAACGCATGT
TGGCCATGTTGATTTCCCCGTGGCCCGCCCTATGGAGACGAGTAGCTGCAGCTTCTTTTC
GGCCTTCTTTCTGCTTTCCTTCTATTCTTTTTGTCCTTTCCAGACGATCATTGACCCACG
GACTGAACAAATCCTTACAAGCGTTTACGTATCGACGACGACATCCTTGCAAACGCCGCC
ATCCGGTATCTCACTTGCATCGTGGTTTGCCGACTTCTCCGCTTCTTAAGTGTGTGCATC
ACCACAGGGAGGCTGGGCGTGTCCATAAAAACAACCAGAGCACGACGGCCTTTATCTTCT
TTTGTCGTTCTTTTGTTCGTTTTCGGCCAGGCCAGGCCACCAAAATGGCGTGAGGTGAGC
CCGAGCTAGAGGAGAAGAGGAGAACGAAGGGGACTTGCTGGCGTTATCCTCCCGAGAAGG
GGAAGCTCAACTGTCGATCACGAGTTGGCGGGGGCTGGGCTTTCTTTCCGGGCCCTCACA
TTTTGCTTTTTGGGTGTCCTTATCCCTTTGAGACACTCCATACTCCTCCCCTCTCCTCTC
CCCGTATCTGGTCCGTATCTGTCTTTTGTCTCTTGTCTTTGCCTCCGTGATGCAAATGGC
CCCTGTCTGCATCTGCATCTGCAGCTGCAAACCTGGGTGTTGTCGGCGGTCAGCTCGCAA
AGGGAGCAAACGAGCACAGTAAACAATCTCGCCACTGGGTCCCAGAGTTCAGGTTCACTC
GATTCGTCAATGTTCCTGGTTCCAAAGAAAAGAGCATGGCCTACCCGAGTGCTACACTGT
TCCCAGATGTCGGGTTTATTCCCGTAGTCCTTTGTCTCTTCTATATTCCTTGTCTTTCTG
AACTGATCGTATCCTTCCTCGTGTGATGCCAGATTCAAATCTGGACCCCAATTCGGGGCA
CCTTCCATGCCCTGTGCTGAACTGTAAAAAAAAAAAAAGAGAGAGAAACAGCAATCCTTC
CAGCTATCGTCAATGGAAAGTTTTTATGCCATTGACTTACAACTGGGATGTTGTGGTCAA
TGCTGTGCTTCCGTGTGTCCGTGCTTTTCATAACTCCCGCCTTGTGGTTCTTCAACACAA
GAAAAGTACAACCGCCAACCGTTGGCCATTTTTTTTAGTGCACATAAATTTGCCCTGTTC
CATGGCGAGCCCGTGCTTTTCGATTGCCTGTTGGCCTGTGCTTTTCAGAGAGAGATAAGG
TTTTTCAAACTTGTCAGGATAGTTAAGAGGGTAACCAGGGCCGCCAGGGAGCCGAAAGTG
CCAAAAAAGAAGCCAGGGGAAACAAGATAGCACCATATTGGTGGGTGGTCTGTCTGTAGT
CTAGAGTGACTAGTGGTAGCGAGAGGGCATCAACAATGGCACATTGGCGGTATTGGCGCT
ATCACCTGTCTGTGCACTTTGTTGGTGGCGTTTTGCCGAGTATGCTGGCACTTGTAATAC
TCCATATCTAACTGGTAACGGAGAAGAGAAGAACGAAAGGCTGGTCATAACACTGGTCTT
TTGAGTAGGTGTTGCGAGTGGCCGAGGTCTAGCCTTGGCGAACGACCAGCTTTTGAGGTC
GTCGTCAACTCTCAAGTCTTGTGTGCGGTCCGGTCCCGCCCTTTGATTGTTGGGTGGAAG
CGAGATGTGCTAGCAGGAGAAGTGTATGCATTACGTCTTGTTGGCACTTAAGGGATATAC
CGCCAAAAAAAAGAGAGAGAGAAAAAAGAAAAAAAAAACAGGGACAAATGGCCTGCATAA
AAAAGAAAAGAAAGTCGGCACCAAAATTATGTGGCTAGGATCACTTGGATAGATGGCCCG
CTGCCCGGCCATCTGACAGTCATACTGGAAATATGCACGGCCGATGCATGGGTCTCGGAG
CACAAAAACAAACTGAAAGCGGCCGGATGGGAGTAGAGGAAAGTCGGCGACCAGCGGAAG
AGAGGGATATGTTACGAAGTAATGTGGTAGGGATGACTGCATGAGATGTGCATGTATGTG
CAAAAATGCCAGGGCACACTGGCAAAAGTGTAACGCGTGTGCATTGCCAACTTGACTGAA
TAAGGAAGAATAATGCGCCTGCTGCACCCTGCACAAAAGCAAAACCGAGAGCCACCGACA
TAGTCATGGAAAACATGGCTAGAAAAATGACAGAATAAAAATGACCAGACCATTACGTCG
TTTTAATCGAAGAGGTTAGCAAGAGGGGAAGGTCGTGGAAGGCCTCGAAGCCCTTGGAGC
CCTGCAAACTGCCTGCAGGCCATATTACAGAAGGGGGATACAACCAGGTTGATCTCTTTG
CCAGCTTACCGAACTGTCGGACGTTGCAATGGGATTGGCAGGATGCCCTTTATTTTCTCG
ATACGCGAGAACTTGACAAGGTTGTTTGCATCGGAGACGTCCTGTGGACACCGCCAAGCT
CTATTTCTCAAATCATGCAGCAGTGAGGTAGCATCGCTCTCCCCTGACAATGTATTGCCC
GTAGTAAACTGCAATCTGTATCGAGTTGTGGGCAAGCTTTTCTCAAACAAATACGGATAC
GCACTGAACCCATGTACTACAATTACTCCGTACAAGTACTTCGTACTGCTACTCCGTAAA
AGCAGCAGCAGAGCCCGGGCCGCAGCAGATGGAACAGTCCTTTCTCCTCCGCAGATGTTG
TATATGCCGGCTTCTGTTATCTAGTTATCGGTGACAGGACGAACCCAAAGAAAAAGACTC
TAAAGTAGAGGGGAAAGAGAAAAGGATGGGGTTCTTCCGTCTGGAGATAGGATAGCGGCG
GACGTGAGATTGCGGGAAAACTGAAGTGGGTGATAGAGCCAAAGCGTCTTGACTGCCGAG
GGACCAGTTCATGCAGACCACAGGGCAAGCGTAACCGACTCTGGGTCCAGCCAGTGGAGG
AAATACAAGGCCTGGTTCCGGCTGCAGCGCTACGGATAGACGAGTACCCGCAGTAGAAAA
AGGGTGAGAACACAGTCAATACATCAAGGTGTTGTGGATGCAATGACGCGAGAAAGTCCC
TGAGAAAAGAGGACCATAGGGGTTGTCCAGAGGTCCTGACAAAGCGAGGTGCAGAAGAAG
CGCAAAATGGACTCGAAAAAGAAGGAGGCTGTTGAAAGAAGGGAAACCAAGAGGGAGCCG
GACAAGGACGGACCAAGGACGGCGCCGTCAATCAGTTTCTGCATACGGATGGGAGGGCCC
GTGGTTAGTTGGTTAGTATCTGCTGAAAAAGTAAGTGTTTCTGGTAGAAAGTCGACCTGT
CATCTTTTTTTTTTTTTTTCGCGTGCAGGTGTCTCAGGCGAATGAGCCCGTACGAGTGCT
GAAGGGGACATTAGATTTCAGCAGCAGTGATCGTGTTGCAGTGATCGTTACCAAGAAAAC
TGTTTTTCCTCTTTTAATTTGCAATTATTTGCAGCCTGTGCAGGCATTGTTTTCTTTCTC
CACCATTTTGCGCGGCCCAGCCCTCCTGCAACTTGGGAGACTGTCGACACCCTCCTTCCA
TTAATACAACACCCCAGTTCCGGGCGAATGTAACGCTGTCGCCGAGAAAATCGAGGCCCC
TGGCCCAGCCGGCAGCGATCGTTTTACACAACCGGCCAATAATACGCGGTTATCGTCCTT
GCAGAGGTAACGCTCGGCAGCAAGCGGTTGGTCATACAGGTTGACCACTGCCATCCTGTC
GTCCTGTCGAATCTGTCGAAGCTGCCATCCCATCCATACGAGTGTGACGTTGACGAAAAA
AGGCACAGAAAAACACGCAAGAAGCATGTTGTGCTACCCATTTTCGTCCCATTGCCACGC
ATTCGAGATAGGAATTGACTTGTGCGTGTAAGTTGTGCAAGTGTTCTGATGTTCTGTAGC
ACAGAGATTGGCACAAGTACTAAGAACGTTTGAGCGATTAATGATTACTACGGCACTCTC
GTGCAAAGGAGAGAAGAAGAGCATGTGTCCGTCTGTTGTTGAGCACGATTCGTTGGAATC
GAGCGGAGTAAATTACGACATATTTTCGTTTACTGTGTAGAAAAGAAAACCGGGCGTCAG
TTCCCCAGCCAAAGGCTCAACCGCTAAATGCCGTGATCTGTGCGAAGCCGCAGCGGACAG
GTGATCCTGGCTGGAGATCACCCGCAAGGCGAATGCAACGCCTATTTCATTTTGGCGAGA
GAAATGGCTGCTTAACTCACAGACTGGTCCCTCCAAGACGCAGTGGACAGGGAACGGGGG
CCGAGCAAAATGTCCACAGGGGATCCAAAGTCCGCTGGGTTGCGTTATGTTCGGGTGTTC
ATCCGCCGTTTCGCTGTTCTTTTCGTTCTTGTTCGTTGCTGACCCATGATAAAAGGAGGG
GAAGCAGGGTCAAAGACAGGGGACAGGGAAGTTGGAAGACAGGAGACAAGGGAGAGAGAA
GGAGTCGATGTGGGGGAGACAGGAAAAGAAGATACGGACAGGGCAGCGGGCAGTGACCTT
GTCTTTGAAAATAGGATGAAAAGAAACAACGCACAGGTATCCTCTTGTCTTTGCACAAAA
AGCTTTTCAAAAAGAATCACAAAAACTTGGATGCAGATGCAGATGCAAAAGACGAACATG
CAGACGTCGATATTGGGACATTTTGACCTTCAATCCATGGGTCGGCAAGCACATTGTCAG
AAAATGTGACAGAATCAACACAAAAAATATGATATAAAACACAAAGCTGTACCAAGATGA
CACCAAGACGACACCAAAAGAAAACCAGGCTCCAGAAAAAGAGCCAAAACGAGACAGACC
CTCCTCACCGGGCACCACCTTCTTGTCGTCAGGTCGGCGATCTGACCCCTGTCTGCAGCA
GCCTCTCCAAAGCTCTGTCTCTTTGTTTTTTTGGCTGTGGTTGACTGTGGTCAAGTCTTG
TGCTTCTCCTCTTTTTCGTTTTTCCTTTCTTTTTCAGTCAACTGGTTCTCCACAGCTCTC
TCCACACATCCCACACAACCTCTCTTTGCAGCCAGAACTGCCCCAGCACCACTGCTGGTC
CTCTTTTCAATTTGGAATTCTCTCGCCCAACCGGGTATAGCGCAAGGCCGGGGTTGTTGT
TTTGGCCAGCCCATATTGCTTCTTTCGGTCATTCTGGTCCTTAAGCGTTTCCTTGGTTGC
TCTCTCTTGGTGTTACAGGCACTGTCAAGAGGCCTGTGTCATCCTTCTCCTCCCACAGAC
GCAAGGGAAACACAGCGTCGTATCAGACCCTGTCAATCCCTTCTGGCGTCTCTGCCTGCT
GAGCTTATCCTCTGTATCTAATTTGAAGATACTAAAAGATAGGGTGTCAACTCACATCTC
CGCCATGATGTTCCTGCGTGTCGCCTGCGTGCTGGTCCTGCGCCGCGCTGTCGAGTTCTG
AGACTCTGTCAGGCACAGCCGTCCTGCGTCAAGTTTATCGACGAGATACGGAGAATAGCG
ATTGTACACAGTAGTCTCTCCATCGTAGATTTTGTTAGGTGCTTTTTCGCTCCTTCCCTC
ACTGTGGCTGTTGCTCGTGATTCGCTCCTTCCTCGAGCGTGCCACCTGCTCTTTCCTTGA
CGTCGTATCTTACCCTTTGGCTTACCAGTTGCTCTTTCTACCATCGTCGATGTCTCTTTC
CGTTCCCATCGTCTTCTCGCTCTTTCCTTCTCTTTCCCCCTTTGAGCGTGCTCTTTCCTC
GTTTACCTCGCCTCTTTCCCATCCCCTCCTTCTACGGTACCTCAGCCAGGCCTGACCCAC
CCCTCGCGGCCCTCCTCTTTTCCTTCTCCTCTTTCTTTGGACCTCGTTCTCTTCGTCTCT
TTTCCCGTCTCATTTTCTCCCCTCTACTCTCTCTGCTTCTCCCCAGCTATCCTCGCCCAC
CCACCATCTCTTGTTTACCCACCCACACCACACCAAAATCATCATCCGCTAGCATGGGCG
ATCCGCCGGCCGAGCCCAGACGGTTCCGCGGTGCGTCCCCAGCCAGTCAGAATACGATCT
CTCCCCGCCTATCTCTCCCAAGCTCGCTCCAAGATGGCTTCAAGATGGGCCCAAGCCAAG
CTCCCATCCCAGCTAGTGTGGCAGAACGAACCGGCGGACGACGATGAGCCGGACGGCGCA
GAGCCTGAGCTACTGCAGCTGCGGCTTTCCTTTCTCTCCCTCTTTTCCACTGTCCTGTCC
TCGCTGTGGCCGTCGCTCTCGCTTCTGCCAGGACCCGGCAGCTGAAAAGTCCCGGGAACT
GGGTAAACTTTTCAGGCCCCAAGGAAAGCGAAAAAATACGACGCTGGAGGGCGCTTCCGG
ACCACTGGTTGGCCGCTATGATCACCCTCCTGCCCACCACCCCAGTCCGTCATTTGCATG
TCATTTCAGCTCGTTCTGCATCCTTTGCTCTCACAGTCCCATTCGCCATTTTGGGCTTTC
AACATTGACGGTGTATTCCCACCGTAACATCGACTAGGCTCCCCGTCAATTCGGCTGGCC
CTGGATCCGTCCGCTGTTTCTCCATGAGATTTGATATGAATACGGCGTTTCGACCACACT
GCCACTCTGCAGCTGTTCCTTTATTCCCTTTTGCCCTGTTTTGTCCCCTTTGTCCCGTTG
TCCCGTTGTCTTGCTACTGTTTTGTCTTTCCCTGTCTGGTGAACGCCAATGACAGAATGA
AAGGCTTGTCGCCTGGGACGCTGTTTGACGATTTTCCTTTTCTTTTTCTTAATCATTTCT
TGCTTGTTTTCTTCATGAACAGCGACAGCGTTGCATTGTCACATTGCCTATCACATTTAT
TACTTCTTTGCAATTAATTGCCCCATACCTGCTTTGATTGCAATTTGCAAAATTGTGCTT
GCTTTCTTCATGGGCTTTGGCTTGTTCCTTCGTGTTTTCCTTCTGCATTTTGTTATTGAA
TTTTGTTATTGCCGTTGCTTTTTCCTCATCCGCTCTCTTTATTCATTGTTCATTTTCCCA
TTCTCCACCGTTTGATGTTTGAATGATTACTCTGTCTCACAACTGTCGCCTCTAGGCACC
GCTACCAGCGGGCGCGAACTGGGCCTTCTCCTGCTTCCGCGTTTTTCACCGTTCATGCAA
CCTTTTTTCTTTTCTTTTCTTCTTTTGGTCAGTTAGTTTGTCACATTTCCTTATCCGCTT
TCTTTTCATATTTGCAAAATCACAGCGTCATATTTGATCATTCTTGTCATGGTTCCATGT
ACGATGTCTGCCGCCGTCCGTACTACGGCCCTGTTCCGTTGCTCTGTGACTTCAGCATGC
TCCCCCTCCTCGCGTTCCGGGCTGCAGGTGCCGTGACCTCGTCCCAGCAGTCTGTCACTT
TTTTGCACATCACCTAGGCCCCAGTCACACTTCTTGGGTTGTCCTCTCTGGCGGTTCCTC
AATTTTCCCTCTTTCTCCGTTTTGTGCTACTCGTCCCTATTGTGCTTCTTGTGTGCCACT
CTCCTCTCCCAACCACGCTTGTATTGTGCGTCTCCACCCGTGCAGATGATCGGCAGACAG
GGGTATGGGTCCTCTGCACCAACCCAGCCCCATAGTACCCATAATACACCAAATGCGCTA
CCACGAATGCTCACAAGCACTCGGAAACACACACAAAATACTTTGATACAAGGCACAAAC
ACAAGCAACACGGTGCCACACAAACACACACATCTTATCCCCGCCCTTTTCCATTAGGCC
CAGGTCCCTTCCATCCCTCTCTCAGGTTTGCCTACCATCCTTTAACTTTACCCCGGCCGC
AAATCCCCTGCCCATCATCTGGATTTCGTGATTGTACCCAGCAACAACGGTCCAGACAAG
ACCATGATATGATATGGTGTGTTGAGAAAGGCAACAGAGTGTGTGCTTGCTTGCGTGTGT
GCTGCCTATCCGCTGTCTCTTGAGCTTGGATATGACCCTGCATCTCATTATCATTCAACA
TCAACGAAGACAGCTAGACGACAAAAAGAATCATGTAAAGTGTGTGACCACGGGCTTCGT
CCATTTGTGACGTATTCATTCAACCTTGAATTTTTTTCTCGGCGACCTTTTTCTCTTGCT
CTCACCTCCCTTTTCCCCTCTTGTTTTGTCTCCTCCTCAACGGCATCTCAACGGCACCTC
AAAGGCACCTCAAAGGCAAAGTCGTTTCGTCTATTCCCCTTTTCTCCTTCCTAATATCCC
TCTATTTGGCGCCGCCGTGCCCTCTTTCTTTCTCCGTTGCTTGCCGTCGTTCCCCTTCGC
CATACGCCTTTCGCCTTTCGTCTGAGCTTTCGTGGCTTTTTTTTCGGTCTCATCCCTTGC
AGACAGGCTACCCCCTCCGCCTCCTGGTTCTATCTGTCAGTTGTCACAGGAAAAACGGAG
GGAAGTCAACGCCAAAACACTTACTAGGAGAAAAAAAAACTTGGCCTAGACGGAGTCGCC
TCCTGCATCTTGTCTCCTGCACCCTCTCTTTCTGTTGTTTTCAGTCGTGTTTGTGACTTC
TCTCTTGTCTCTTGCTCTCGCACTTGCGCCTCCTGCATCATGGTTGCATCTTGCGGTGTT
TCCTCCCTCTCCGCTCCTCCTTGTCATATTTTGGTGTGGCCCGCACGAAGAATCTTTTTG
TCTATTTTTTGTTGTCTATTTTCCCCCCTATCCCTACTGAGACATCTGCCAGGTACGAGA
GTACTTTGCAGGGGAAAAAGGGACGCAAGACAGGCGCCCGCAAAAATAAGGGGGCTCGAC
AAATCTATGAAGATACAGGGCAAAAACACACACGAAGTATGAACTGTCGTGCGAGTTCTG
GATCGAAAAGGAAGAGCATCAAGATCAAAGTACATGTCACAAGGTGGAAAGGAAAGACGC
AGGGCAAAAAAAAAAAATACACGCATAATATTCCGAGAAATACAGAGGCAACGACAAGAA
ACAAAACAAGTTCAGAAATTGCCCGCGCTTCCATCAACACAGACTCGGCCACTGGCTACC
AACGACCACTCACACACGCACCCACCGACCACGGCAGAGCAAAAAAAAAGAGGGGGGAGG
CAATTACGATAAGGCTACGGAGTACACCCGAGGGCCTGGGCTCCAGTCACACAGCGATCT
GTCCCGAAAAAAATATATATCTTCTCAGAAAGCCGGTACAACCATCCACAAACCGTGCAC
CAGTCAAAAAACAAGATGCGTCGTGCATCGCACAAGAGCGTCGATATGCACGTCGAGTAT
CCCGTCGACCCATTTAGGCACTTGGCCTTCCGAATACGTCGACATTGTACTTTGCGTCTT
TTCTCTTCTGTCAACTGTCGACTGTCAAATGCAGTTTGTCACTTTGTACGCGTTGCGCCT
TTTCTGGCCTCCCTGCATCGGACAGACCCTGGTCACGGAGATGCATTCAGATGTTGGGAC
GCGACGAGATGCATCTGGGCGGTTCTTGGTTCTTGATGCCTGTGATGTGCTTCATTTTAC
GATATGCAGGCACTTGGTTGCTTGGTGCTCTATATGTGTGCATCGCATGAAAGGAGGAGA
CGGAGGGGGGGGGGGAGAAACAAGATGAGCGAGACATTAATAGGCAAAGTCGAGGAGAGA
CAAAATGGAGGCAAAGTCAACAAAGTTTACAGGGTCTCGAGGGTCTATTCCCTCAGCCTC
TATCCCCAAAGAAAAAAAAAGATCGAAACAGGAGAGACACCACGTACTGCCCTGCTTCTT
CACTCGCTTTTTCTCCGATGAGGCTTCCTACACAGTACACTATGTTGATTCTCCTCTCGA
TTTCCTGATTGTCTGGTTCCTTGCGTCCCTGATTCACTGGCCTTCCTATTCTCCTATTCT
CCTTGGTTGATGTCTCCCACCAAATTGTACAGAACCCTGATCTGCTTCTGGATGGGCTGA
TCCTCCTTTTCTTTTCCGCCTATTCGTCTTCCGTTTTTTTTTCCAACGCTCTATCTCCAG
GAGTCTCTCTCCTCTTCTCTCCAGGAGAGGAGAAATGTGTCGTTTCCATTTCCTCCATCA
ATGGATCCTGCCACACGAGGTGTCTCGGCCGGTATCTCTCCCTTTCCTTGTCACTGAGCA
TTTCTGGCCCATTGTCCATCACCGGTCGTATTGTTCCGTCGATGCTACAAATTAGCAGAT
AGCTCATATTCTCTCACGGCCGCTTGAGTTGCCCCGATATCGACATCTCACGCCGATGTC
ATACCCAGATATACACTCACAACAACCATAAGTCATACACCAATCCGCTGTCTGTCGTTA
ATCCTCGGCTAGCCCTGTGCTTTGAGCACGATAGAATTGCGTGTGTTGTGCGAGCCGAAA
TAAAAGTCGACAAAACAAAAAAAAATACATGAAAAAGAAACGGAGACCGAAAATAAACAC
CCCCCTCGGCTTTGGTACACCCTCTCCACCCGCTAGCAAAATACACTCCCCTGTACACAC
CCCCTCCCACCCTCTCAGCTCTAGCTGGTCTGCTGGTGTGCTCGTCTCTCTGGGTCCCTG
CTAGTGGTACTTCTTTTATTTTCTTTTTGCTTGGGTCTTTTTGTCATTTTGTGCCCTTTT
CTTTTTTCACCATTTTGCTTTTTATGCCATTTCGTTACTCGTATCTTTCAGTACACCACT
GCACCCAGATACTGGTACCCAGATACTCAGATACTCAGATATTCAGATACCCTATCCCCC
GTATTCTCTCACCCCCCCCACCCCCCTCCGTCGATCCGCCCCATCTGATCTGCCCTGGCC
TGCCCCCAGTTGTTTTGTGGGACTGGGCTCCTCTCTCTTGCTCTGGCTCTGTCTCTGGTT
CTGGGTCTGTCTGTGTTTGTCTCTCTTTTCCTCACTTCTGTCACTTTTGTTCCTCGTCCT
CTTGACATGTCTGTTTTTTGTTATGTGTTTCTTTAAATCCTCTACGACGTATTTTGCTCT
CTTTTCTTTCCCGTCTTCTCTTTTGTTCCCATTGTTTTCATCCTCACACGCCCCCTGGGA
CAACAGTACCTCGAGTACATTGTTTTGGCCTCCTCTCCCTCCTCCTTGTGCTGCCGTTCA
CCTCTTTATCTTCCCCGTTTCTCCACCCCTCTGCATCTTGCGTCTTTCGTCCTGCGTCTC
GGGTCTCTCCTCGCATCGTCTCCCCTCCTCTTTCTTTCTCCTCTTTCCTTGTCGTTCGCA
ACCCTTGTCCAACATCCTTGCCATCCTTGCCATCGTCCGTCCTTCTTATCCGTCGCTGAG
AAAAGAAAAGAGGCAAGACGGACATCCACACGCACTCACTCAAACAACCCAAACAGTCGA
GCACGCACACAACGTCTCTCATCGCCTCTCTACCCTGTCGTCAACTATTTTATATCCAAC
GTCCGCCCGCTTTCTTGCCCATCACCATTTCTCGTTCTTGTCTTGCTTTTCCATTCTTTA
TATCCATCCCCATCTCCCCTCTTCCTTCCTCTCCCTCGACTCCATCTTCTTCTTCATTCT
TCTTATTCTTCTTCCTCTCTTCATCCCCTCAACGTCTTTTCCTCCCTCAACTCCACTTAC
CACGAGTTCTTAAAGTCTTTGCATCCTTTTGTCTTTGAATCTTTTCGAGTCTTTTGAGTT
TCCACCGTCCCTTGATCGATCGTATATCCCTTCGCTGCCTCACCCCGTGGTTTCATTCCA
CAACCAGCAAACCAAACAACAAACACAACATCAAACGTCGCCATGGCTCTCAAGACTACG
ACGGCCAATGCGCTTCAGCATGGCCACCGCCGCCGCGTCAACAAGCCCGTTCTTGTTCGC
GGCAGCCAGCTGAGCGCCCGCTACATTACAGAACGCCGCATGAAGCACGAGCGCAAGATC
CGGAAGCAGCAACAAAAACAGCAAGAACAGCGCATCCAGCAAGAAGAGTCCGCCGCGTCG
TCCGCCACTGCCACACCTGAGCCGTCTACGCCGCCCAGTGAATCAACTTCGTTCCATGGC
ATGTCTGCCGAGAAGAAGGAGGCCCTCCAGCACATCCTGGGCCGCACGCTCGACGAGAAG
GACCGCTCGGCCGCCGACATCCTGGCCACGCTCTACATGACTGGTCTGCTTGACCGCAAG
ACGCCCGCTGCGTCTGAGGCTTCGGGTGCCTCTACTCCCATTCGTATGTGTTTCCTTTTC
TTTTTTGTCCTCTTAACCTCTTGCTTTCCGTGACCTCTTTGAATTTTGCTGACCAAAAAT
CACAGACGAGTCTGACGCTGAGCCCACAAAGATCACGCTGCCCAGCATGCAGCAGACCGA
GGTGATGCTCGAGGTCTGGCGCTCTGAGCGCAGCGGTGTCAAGTCCTCTGCTGTTCCCTC
CTCTGAGGCTGCCGATGCTGAGCATACCTCTGCTCTGTTGTCGTCGCCCATGACCCCGGC
TCTCTCTGCCTCTTCCACTGCTTCGGCCATGGCCAGTGCCCGGTCTTCTTTTTCTCTTGG
CTCGCCTGTCTCGCAGTATGCTCACATGCCCTCGCCCTCCGGTCCGCCGCCGCCGCCTTA
CGATGCCTGGCGCAAGAGCATTGCCGTGGCCCATGGTGATGCCGCTCCTGTTTCCTCGGC
TTCGGCTCCTCTGCCGGCTCCCATCCCCACCACCAGCAAGGTGACTCAGAGCCCCTTCTC
AACCTACGAGCAGAACTACTTCTGCTCCTCTCGCAACAGCAGCAACAACAACCAAGAGGC
ATCTGGCCCCAACGGCATGCCCTCGCCTCCTCAGTCGCCTACTGATGCTGGTCGCCCCCG
TGATTACAGCTACAAGCCAGCGGCTCCCACCAACACTCTGCCGACTCTGCCGTCGATCGC
CAACCTGCCTACGCCGCCGCAGTCGTTCTCGGCCTCGATGCAGCCCGCCTCGTACCACCA
GCAGGCCTACCACCCTCACAACTCCTACCAGCCCCGCTACCACTCTCAGTACGAGCTGCC
GGCTCCCATGCCTACCCACCGTCGCAGCATCCACGGTGGTGCTGAGGACATTGCCACGAC
CGTCGTGACTCTTCCTGCTCCTGGTATTGGCTCGTCTCGCGAACCGCTGACTCCTGTCTC
TCCCCTGACGCTGCCCAGCGCCTTTGGCCGCCGCTCCACCATGCCCACCATGCCCAGCGT
TGCCACCATGATCAATGGTCCCTACCACCACAACAGCCCCCGCATGGCTGCCAAGATGGA
CGCTCGCCGTGACCGCATCTCCTCGGTCTCTTCGCCTTCCACCATCTCTGCCCCCAAGAA
GGCCATGCCCAAGCCACACTGCAACGTCAAGTACGAGACTGCTGAGCTCGACTTCATCAT
GTACCAGCGCACCACCAAGAACCGTGCCTGGGACGATGTTACGGCTTCCTTCAACGCTGC
TCTGCCCCGTCTTCGCCAGTACGCCGATATTGACTGTGCCCGCCTCGGTGGTGTTGTCGG
CCCTGCCGGCTCTACTTCGCCTGGTGGCGCCGACAAGATGGACCGCTACCGTGCGCGCCC
TGAGCGCACCACGCCTGGTCTGCAGGCCTCTTACTACCGCCAGCGCCTGGCTCTTCCTCT
GCTGGACGAGAGTGGCCAGCTGGTCTTTGACGACGCCAGCAACAAGCAGCTCTTCACGGA
AGTCATGGTCCGTGACGACAAGAGCCGCAAGAAGCTGCGCCGCATGACGACCGGCCCTAC
TGCCGTCGCTCCTACTGCCGCCCCCTCTTCCTCTTCCAAGGTCAACCCCGACGATGCTCG
TGTGCACCTGGTGCTCTATTTCCCCGAGCGTGTGACCTACTACGACTACTGGTTCGTGTC
CGAGGAGGACAAGGCTCTGGCCCGCCAGCGCACCTACGAGCGCAACATGCAGCGCCACCA
GCGCGGTCTTCCTGCCTGGCACCCGGGCAACGACGACCCGGACTCGGGCATCCTGGTCCG
CGGCAAGGACTAAGTCGTCCTCTCTCTTCGCCCTCCATCTTCTTCTTCTTCTTCTTCATC
ATCACCCTCCACCTCATCGATGGCTTTCACTACCATCCTGTATCATTATTGTCTTTTGCT
TTTCGTTTTATTCCCCGATACGTCGTCTCACGTATCTCTCAACTGTTATGTCCTGTTTCT
ACTTTTCATCTGCTTTTATTTTTTACTTTTACATTCTTTCTGCGTCCAAAAAGTTCACCA
TCTTGCACCCGCATACGACAAAGCATGACAAGACAACATTGCATACCTTGCATATCATTG
CATCCCAGCATCACATCCACAAAGCGAGCATTTGGCCTCTTTTCGGTCCAGCCCCTGTTA
CAAATACTTCATTGTTCTGTTTTTGCTTTTTTTTTTTTCTGGTTTTCAGTTTCTGGTTTT
CTATTTTTGTCCTTTGACAAATGTGTATGATGGGCTATCAAGAATAATGGTTTTCTTGTC
TTTGTTTTCTGTTTCTGTTTCTGTTTCTGCTTTTTTTATCAAATGACTGGAGGGCAACAA
ACGCTTATTGTTGCAAATGTGTACGACTACCTTGTATATTATAACCGTTTATCTGCTTTT
TTATCCACACAAACTTGTTGATATCTTTGCTTTCACTTTTTCCATAGTTCTTTGACTGTA
TGTTTTATTGGATGGAAAGATGACAAAGAATGAAAGAACTATTTATGGACTACTCTTTAT
TTGCATACTCTTCATCAATACCGAGATTGAATGTTCAAATATATGAAACTATTTGACTAC
TCCTTTGGCTGTGTACTCCGTAAATCTTAGTAACCATGACCATTACTCCTGTAGGTCTCA
TGCATATCGTTGACTTCTTCGTAGGGGAAGCTGCGTGGACCCAGCATTTGGTGGCATCAG
AATTGTCTCCTGTTGACGTGACCATGACCACCCTTGCCGGCCCGGGCTGTAAAAGCATGT
TACAACAACTATGAGAATCGAGACAACATGGGCGGCCCTATCCATCGTTAGAGGAAGCAG
AACTCAAAAGTAGACAGGGCAGCAACTCACATTAAGACAAGCGAAAGCAGGTGGCAGCTG
TGAGCCAGATTGCCACTCGTCGAGTCCCACCAGTGATCATGGAGATAAAAGTATTCGCTC
GTGTCCGAGATCAAGGACAAGCCGGGGACAGCCGAAACAGCAAAGAATGCAATGGCCACA
GCGTCCAGCACCGCGTGCACAATGGACACTGCCCGACGCCGTTTATAGGCCAAGAGTGGA
ATAGATATCGCCGTCAGACTGGCCAGCAGACTCGCAATCCCTGCCGCCAACCATCCCCAG
TACAACAGTCCAAAGGTTTTGTTCAAAACAATGACCATGGCCATAAATGCCATGCTGGCA
ATCAATAAAACGGGGCGGAGAAAGATGGCAACTATGAGCAATGGCGGTCGGGGTTCGCCA
CTTTGGAGGCCAAACAAGGTGCGGCTTCGAATGTCGGGCGGGATGGAGGGGATGGCTCGA
AAGTCGACTTGTTGTGGCGGTGGCTGCTGGAAACCCCATCCAGATGGAGATGCAGGAGGA
TGGGATGGTGATATCCCATACGGCATGTAGGACTCTGGCGGTTTCTGTGGTAGGGACGAG
CTCGATTCCTCGCCCTGTGTCTGAAACGGATGCCGATTGGCATCGTGATGCTTGCCTGTG
CCATCAGCGGCTTCCGCCTTTCTGGGAGGCAGCTCGATATCAACTGCCATTGCTCATTGC
TAGCGGTAATGGACAAGGCCTTGGTATTTATCGATTCTTGAATCGTGATGATTGATGCTT
GATGACGTGAAATGCATCAACGAAAACGGGGCGCCTTTTTGGGGGGGGGGGGGGGGGAAA
CAAAAGTGAAAGTCACAGTACACACAATCAAAATCCACATCTGTACGACTGCCACAACAT
GTCACTCAACGACGACGGCTAATATATCCTAATATATCCTCTACTTTCGGGCTTGTGGAG
GGCGTACCTCTGCTGTGCCGCATCGCACACAAAATTGAAGCGCGGTTGCCTACCGTGCCC
GAAAAAGAAACCACTTGAAAAAAATAATAGCCATTCCGCTCCCCACGGCCATAATGAGCG
GCACATTTTTCTCGACAAACGCGCAACCTGCACTTAAATACTTACTCAGAGCACGGCAGA
CCGCTTCGCAAGGTCAGGGCCCCATATTAGCCGTGATTGCCGCATGTTTACCGGGTCTGT
TGGTTCTTCGTCCCTTGCAATTATGATACCAAACGATAACACAACACACCTCGTTAATAC
CAGGATATATGGCGTAACATTCATAATGACTGAGGAAAAAGAAGTCAAGTACAGCGTTAC
TTCATCATAGTGACACCTACGTATTTTCGACACGTGAGATTGGCAGTGACACTGTGTTCC
CTTTAGCATTAGCAGGCATGCAACTCGTGCTGGTAAAGCGGAAGATATTGAATGTCGCGT
CTAAAAATATTTGAAAACTGTGTTGGTTCTCTTCAGCTTCCAGCCGACTTTCCTTTTTAT
TTTGGCCATACCATCACGGATAAATGCCTCAATAGCAATCGGCAATGAAGTCAGCTCAGC
CTCGCCTGCGACATCGTTTATCTTTGCACTTCTTTCTCCAGGTGAGATGGAGTCTTACCC
AGGCGTATGTCTACATGGAGCACACCGACCCTGATCGAAGCAAATTTCGAGGCATAGTCA
TTGCGGGCGCCGCATCGGAACGGGCCATGGCGGCTTTGCGGTTTGTGCTGCACAAAACAT
TACCATATGCCAGCAAGACACATTTACGATACTGTTCTTCCCGCCTCCATCTTCAATCTT
GGCGCTGCCATTGTCGGTCGGAACAAACAGCTTTGGAACGAGCGGCAGGACTGTGAGTGC
ATGATGGACGAGGACCGGCGCTGTCCAGGAGGCAAACCTCAGTATCCTCCCTGGACTCTG
CCATTCGACAATGAGTTCCCTTGCAATCAACCGTTGATATTTTTGGATGATGTGTATTAT
TAGGTAGCAATGAAAAATAAAACGTACGGTGCTAGTTCACGACTTTTGGATTTTTTTCCC
CCAACATGTATCGATACGTATCGACACAACTTGGCCATGCTGTGTGTACATACCGCTCGG
CATCTATTCCGTCAAATCACCAAACGACCCAGTGTAGCCGTTCTCCTCCAGATAGGCACG
GAAGCGCGCATCCTCCGTCTCCATATCCTTGTCCATGGTCGGGATCAGGAACCAAGAGAT
GAGACCACCCGTCGCAGCAAAGGCTGCGCCAATAAGGAAAACGCCCTGCACACCCTTTTC
GGCATCGCTGAACGAGTTCTGGATGGGAGTAAAGACCTGTGTGCCGATGGCAGCACCAGC
CTTGCCAACAGCGGCAGCGAGGCCGAGGAAATGACCGCGTAGGGGTGTAGGGAACGATTC
GGCACCGCAGAGGAACGTGGCGACCTATGCGGGTTAATTAGTACGGATATTTTGATTTTC
CATCATTTGAGATCTTTCACTTACACCAGGGCCCATCTCGCCGAGGGCATTAAAGATGCC
GTAGAGGACGACAAACAGGGGGAAGACGGACTGGATGGGACCGAGGGCACCACCGATGAT
GAATCCCATAATGGCCCACAGTACGAAACCCAGAGTCATGGTCTGCTTGCGGCCAATACG
GTCCATGAGAAGACCACCAACGAGGCAGCCGGGGAGATAGAACAGATTGATCACGGTACC
GTAGCCAATGTTCTGCGTGATGGTGTTGTTGGGATTGAGTGTCGACACGATGGATGAGCT
GAAGATGCCAAACGGATATGTCTGATGGGTTAATGGAGAGTCATGGCGAGGTTTAGGAGA
CGGTCTGCACTTACCACAAAGTCATACATAAACCATGCCAGTGAGGTGCCCAGCATGGGC
TTCCAATATCTCTTCAGGACCAGCAAGTAAGGAATGCTCTTCTTCATGGCATGCTTCCGG
TACTGGGTCGACTGGAACCGGCTGAGACGGAAGAACAAGAGACCCACAGGCAGGACAAAA
CCAAGACCAAAGCTGACGCGCCAGACGCCGTCACTCAAGTTCTGATGGTAGGCGGCCAGC
ACAATCAGAGCCACAACACCGGCAATGACAAAGCCAAAGTCAATGGCAAAGTCTGTGGCC
ACGGCCACCAACATACCCCGTCGCCGGCGGCCAAAGGATGTCTCGTCTGAGGCTTCGGCG
CTACCCGTGCCGCAGGTCGGGTACTCGCCGCCAGCGCCAAAACCGGACACGCCACGGCCA
ATAATCATCATCCAAAACATGCCGAGCTCAGAGCCTCCCTTGCCGTGAGCAGCTGTAGCC
AGGATGATACCCAGCACCAGAAACAGCGTGGCAAAGATGATGCCCGTGCGGCGGCCCAGG
CGGTCAATAGCATACCCAAAAAAGAGCATGCCAAAGATCTCGCCGATGAGGTAGGCATTG
GAGAGACGGGTCTTGATGATGCTGGTGAATGTAACCGGGTAGAGCTTGGCCAGCACCAAG
TTCATGTAGCCAATAATCTGTGCATTGTAGCCGTCAGAGAAGAGGGCTACACCGCTGACC
AGGACGGTCGTAATGGATGAGCGAGTCGTAATGGTGCCAATGACTGTGTCATTGTTGTCG
TTGGCTTCCGTGCTGGTTGTCAGAGACTCATTGATGGCGGTCTGGTTGGTAGCCGTGGCC
GTCTTGCGGTCAGACTCGTAGTCGACCGACATGTTTGATATCTGATAGAGAGAGAAAATA
CAAGGCTGAGAAGAGTGTCGTATCCCGCTGATCAAGACAAGAATTTCACTTTTTCACTTG
GAAATCAGCTGGCAGTGAAGATCAGGAGTGAAGATCAGAGCTGGTTTGATGAAATTCAAC
AAATACGAAATATCTAGAAAACATGTCTGGCTTAAGTACTCGAACAATACCAACCAAGAT
GATAATGGAGCCCTCTCAGATGCCGGTATCCAATCTTCCCGCATTCAACAATACACCCAT
AGCTGGCCAGGAAAGGCCTCTTCAGACCTCGGAAGGAGAAACGTGCCAATCATCTTGCAC
GAATTGACGTCGAAAACGCAAAAAGATAAGGTGTGCAGTGCTGCTTTGCTTTTTTTGCTC
GTGTGAGGTGGAAAACTTGCGAGAACAGATAAGACCAAAATCAACCACAAGGCTGCCCAC
GTGGGCAGGTGTATTGGGCACGTATTCAATTTTATATCAGAGTCTGATTTCAAGTGTGGG
GACGTAAGAATTCTTTCCATTTAGAACAACTGGAGAAGTAGTAGTAAAATACATCTTAGT
GCAGCTCGCCAAAGATCTTAGCGACGCGCGATGGAAACGACAACTTGCAGCCGAATAAGC
GACGACGAATGAGAGCCAAAATCGTCTAAGCGAGCCATTGCAAAACTCCAAACATCGAGG
AGTACTGAGGTTTGTTTCTGTACTCACTGCGTGCATGGCATAAGGATTTATATTGGACGC
TTCGTCGACTGTTTTTTTTGTCAAGATAAAGATATCAAACACAATCAACACAAAAACGAC
AATCACAACAATCACAATCCTCCATCATCAGGACTTTACAGTTCATATCACCACTTGCAC
TCACTTCATCTGTTTTCTCTCCTACCTTCACCATGGCCGTCACAGCAGACCAGGTTGCCT
TCTTTGAAAAGAACGGCTACGTCATTGTCCGCGATTTCTTGACGCCCAACCAGGTCACCG
ACTTGCAGCGCTGGGCCCAAGAAGTGCACGATTGGAAGCCCACGCCGACGTCCGAGTTTA
TGCCCTATGAGGAAGTCAACGCCAAGGGCGAGACCGTGCTCTGCCGCACAGAAAACTTTG
CCGACTGCCACAGGGGGTTCGATGAGCTGCTGCGCGGTGCCAAGCTCAATGATCTCTTGC
AGGGGCTGTCGGGCGAGCCCATGCACCTCTTCAAGGAGAAGATTAACTACAAGCTGGCAG
GAAGTGGTGGGTTCTTCTCCCTTGACTCTGATAAAAGAAAAAGAAAAAGAAAAGTTTACT
GACGCTGCGGTAGGCGGCTTCGCTCCTCATATTGACGCGGTGGCGTACACACACATCAAG
CGCGTCAAGCACTTGACCATCTTGCTCAGCGTGGACCCGTCCAACCTCAAGAATGGCGGC
CTCGAGGTCGTCGACGGCAGCCACAAGATGGACGTGCCCATTAACGCAACGACCAACTGC
ATTGAGTCAAGCTGGGTCGACTCCCAGAAGTGGACGCCAGTCGAGCTGGAGGCGGGTCAA
CTCCTCGTCTTCACGTCGTATGTGGCCCATCGGAGCGGTGCCAACACGAGCTCGTCCGAC
AGAAAGGCCATCTATGCCACATACAACCGTGCGTGTGAAGGTGACTTGCGCAAGGGCTAC
TATGAGCACAGAGAAAAGGAGTGGCCGGCAACGCACAAGCGCAAAGAGGGCGAGTCCTAC
GCGGCGGGTGCTCTCACATACGGGTTTGGCTCACCAATGCTCAGTGTTGATCAGGGAAAG
CAGGTGGTCTTCTAGAGAAGAGAGGGAAATTAGTTTGGACCTTCCAAAAAAAAAAGTTTA
GTATCTATTGATGATAAGAGTAAAGGTTGAAGTTAATGCACATGTTTTTTCTGCCAAACG
TACATGTCTAACAGTGTTAATGACCAGCACCCTTTTAGACATAGCAGCTTATCTGTGAAT
GCGCGAGAGAACACCATGAAAAGAGCGAGAAAAAACTAAAAGGAAAGAAAGAAAAAAGAT
AAAGACAATTCAAGGAGCAGATACAAAATGCGTGCAACTTCATTGGGGAGAAAGCGTTGT
TTCTTCCAAAAATAGCGCCTGGCCGTGGCGACTCCACCTTAAGCGAATAAGCGACAGACA
AACAACCGTCCAAATATTCTGGAGCCGATCTGCACGGAATGTAGATAGCAAAAGATAATT
CTACTGTCAAGGTCGTGGTTCTTATGCCATTTGAAACTCGCTTTGCATCTATATATCGCA
ACCTCGATCAAAGCTCTTATCATTGCCATTCAACAGCGAAAGACTGCGGTTTCACTTCAT
ACAAATTACCATATCCATCACGAAAAGGCAGCTCTAGAAATCACCTTCAGACCATCTTCG
GCCACATCCCCTACCTATTTCTCTTCCCTCTTTTCTCGAAGCTACACCCAAACTACCGCC
GCAATGGAGCTCCCAACAGAACGTACCCCCGAGTCGGTGGTCGAGTACATCATCTCGGTC
ATGACGGCCTCGGAAACAACTCCATACATTGGCGAGCCCATCTCCCAGCTCCAGCACTCG
CTCCAATGCGCCGCCCAGGCCGCCGATGCTGTCCCGGCCGTCGATGAGGCCACACAAGTC
GCCGCTTTGCTGCATGACATCGGCCAGTTTGCGCCGGCCAGAGACATTCGCGCTTTGGTT
CCAAAGAAGACCGAAATTCAGAACCTCGGTGGTCAACCAGCCAGCCAGAGCGTCGGCCGC
GTCGGCCACGAGACACTCGGTGCGCAGTTTGTGCTGGCCCTCGGCTTCTCGTTCAAAGTG
GCCCGCCTTGTCGAGTCGCATGTCGCGGCCAAGCGGTATCTGTGTGCGGTGGACACGAGC
TACATGGACCGGCTGTCGGACGCGAGCAAGCGGAGTTTGATGTACCAGGGCGGGCCCATG
TCGGACGAGGAACGGGACGCGTTCGGGGCGGAGGCATGGTGCCAGGAAATGTGTCAGCTC
CGCAAATGGGACGACGAGGCCAAGGTTGAGAACCTTGTGGTCAGAGACATTGAGAGCTGG
CGGCCAGCATTGCTGCGGCAGCTACAGGAGGCTGCTGTGGACAATTAGAAACACAGGCAC
TTAAAGATACCAACCACAACCATATCAATAGAATTCATGTTTACGTTATCATCAAAACCA
CACATAAAATGTCAATCGTGATACTCGGCATACACGAGAATGTTTGTGCCCTTGAAGTGA
TGCAAAATCATGTAATAGGTGTATTATGGCCCGTTCATGGACAGGAGCAGCTCGATCACA
GATTGTCTGCCACGTTCGATATTGCTGTCCAGGCGCTTTTTTTTTTTTTGTTTGTCAACA
GCCTCAAAATTAAGTCTACGTGTGTCCACATCGTATCAAATCTTGCACACGTGCTTCAAT
GTTTATCCAATCTGAACAGATGCTACCATTTGTCCGGGATGGTGATATCTCGTTGCCCAC
GCGGCCTCGATCTGGACTGCTCGCTTATTCTCCACTCTTTTTTTGTAAAAGCTGCTCGGC
AAAAGAAAAAGGCGAGCATCTTCAATGATGCGCTAAAAAGCTTGTCCAGTCTTCTGTAAC
CGTTGGATACTCAAGAACTGCCGACGAATTGACCAATCTAAGCGATGCTTTTAGACACGC
GCTTGCAGATAACAAAAAGAACCACCAAAAAGAACCAGTTCAAGACCAGTTAAGGTATCA
TCTCGCCAAGGTTTACCCCACGCTACCGATATCCATTCATTCAAGATTTCAAACCTAGCT
CCTCTCGACTCGCTTCGATGTTCGTGTTGATGTGCTGCCGACAAAACATTTCAAGATATA
ACTCGGCTTGCGACCTTATCCCGGTTTTCTAGCGAGAATCGATTCTCGTTTTCTCGCCTT
CTCCACGGGCCAGAATGCCCTCCACGCACCAGAGATATTTTAGCCGAGTGCGCAGTGGGT
GCTTAACCTGTCGATCGCGCAAGGTCAAGTGCGACGAAGCGAAGCCGACGTGTGGCAACT
GCTCGCGGTTGAAACGGAGTTGCATCTACAAGGCTGCGAATAATAATTCGACAAGAGCAC
GACAAGCACAACAACCGACCTCGCCATTGGTCCAAACACCCCAATCATCTCACACCCCTC
ATACACCACATACATCACACTCACCATACACGCTGCGATATGGAGACGACTCACCAGAGA
GAGTGAGAAACGTGGACAGCGCAAGCAACGTGGGCAGCACGGGGAACATCGACCGGGTTG
ACAATGTGCATGCTCACGCCGTCCCCTGGGAGTCTAGATCTACCCTCGCATCACACTCGC
ATCCCCATCCGCATCGGCACCCACACAACAACAACAACAACAGCAGCAGTAGCAGCAGCA
GTGTCATCACATCCACACCTCGGCACGTGGACTCTGGAGATGCCTCTCTCGCCTTGATAT
CACGAGATATTGAGCTCACTGTCACCATTGATGTGTTGGCGTTACGAACAGAATCACCAC
ACACAATTACCGTATTCTTGGACCAGGTTGAGTGTTCTTGCATCACTCCCTTTGATCCAT
GCAATTGGCAGCTGGCGAAACAACATATTGTGCACTTGGCACAGTCACAGCCATGTCCAG
CCATCGCAGCATGCATCACGGCCGTTTCGATGCTGTACAAAGCACACATCTATGCCCTCC
CACTGTCGGGTGCCCAGTCTCTCTATCAAACGGCACGACGACAGGTTGACGACCTTATCA
ATGACCACAGCAAACCCTTCGGTCTTGTTTTGGTAGCCGTGTTTCTGCTGTGTTTGTTTG
AATACATCCACGCCGGCGACAGTATCACACCACACCTCCACGAGCCGAGTCCGCTGTTTG
TCCGAAGACTGGAGACATGGGCACAAGACCAACATAACGGCGGTGATGGCGATGCATCGT
CAAAATCAGCACTGTCGCTCTTGTCAATACGCATCGTCGCATGGATGAAAATATTGCAGG
CCAGCACAACACGAGGCGGCGCTACAGGCCTTTTGTCAAGACGAGTTTTTCGGCTATTGC
CCAATACCAGCCAACAAGGCCCGATTCCCGACATCAAACCGCTCCCGGAGAAAGACAATC
AAGGCAGTAACACATCCAACAACCTTTCTAACCATGTCTACCAGCTTCTCTGCGGTCCCA
TCTTTTCCTTCTACTGCCGTCTCCAGGCCCTGTCGCGCGAGATTGCCAAACTTACCTTGT
ACCACCGCTCACGCACCACCAGCCGCGACCAACAGGAAGTTGTCGACCGCATGGCCTCCC
TCAAAGAGGACCTCCACTCCTTATGGGCCAGCCGCTCCGTGACGCAGTGCCAGCCGGCCG
ATGAGCTCTATGCCCAGGTGGCACCCGCCATTGCCCAGCGCATTGTGTCTCTGATTGCCA
TTTGCAACGCCGCCTACTATGCCGAGCTCGTGGAAATGGGCCGGCAGCTGGGCGATCCGC
TGTCGCGACTGCCCGACTCGCGGGAGGCTCTGCACAAGATTCGAGAGACGGTCGAAAGTG
AAGAGAGTGCCACTCAACACAAGGTCCACCCGGGCTTCCTACGGGCCCTCTTCTTGTATG
CCATTGAAAGCACCGAGCCACACCAGACCCAATGGGCTGTCAATAAAATTGCCCAGATTG
AGCCGCGCATCTACCGCGGCCAGTTCTTCTCGACGTTTGCCAAGGAACTGGCCGAGGCTC
AAATTGAAAAAGAGAGGCGGGTCACATCACGATATTTTTGTATCTGGTATTTTGGCGTGT
CGCCGCCGTACATGTAGCCAATCCCTATAGAATCTTTACTAATGAGAAACGAAATGAGAA
AAAAAATCCAGTAAAAGCATGGAAAGCCAAAAAAAAAAAAAGAGGGGAAAATACAAGGGG
GAAAAAAAACGACAAAAAAACGTACAGCAGCGGGTATTCGCTGGTCGTCACCGACCCAAC
TACTAATCCGCCGATTACTGGTTTGACTAGGGGAGAGCGGACGGGATCCCGTATTTTCCA
GTATCTATGGCCGTACGTGAAAGAACACATGTTTAATGTCAATTATATAGCAGGTCGCAG
CGGACATGATATTGTGGCATTTAATGAGGATATTGTCCTATTGCACTCTCTACTCTGCCG
AAACAAAAATGCTCAAGTAACCAAAACTCCGTATAGGCGGTACATGTATATAAATTTAAA
CGCAGAAAAAAACGCCTCTATTCGTCGTCCTTCTTGGGTAGTGCACGCCTCAAAGGCTCA
AGCCCAAAGATCTCGTCGCTTGTCACCGGTCGTGGCCGGCCATCCGATGCTCCGTCCATC
TGCGTATCGGCCAGTGGGTCATCGGATGCGCCACCGCCTAGGGGCGACTGGTTCACCACC
TCGCCAAACAAAAAGGCATGCTTTGTCCGGCTGGCAGCATTGGGTCGTGACGGCTTCTTG
GGCGGCGACGAGGAGTGTGCTCCATCGTTGTTGCTGCCGCTATTGCTGTTGTTCGAAAGG
CTGCTCGCGGTGTCACCCGGCTCCAGCATCCAAGAAAAGGACGACTGGGCCAATGTCGAA
CGGGTCGGGATGGTATGCGGCCCCTGCTGCTCCTCTTCTTCAACTGGGGGCGGTGGTGTC
GGCTGTTTCGGTCGAGGCGGCTGCGGAGGTGTGACCTCTGCTGGCTGTGGCTGCGGCGAC
CTTGCCGGTAGTGCCGGTGCCTTTTCAGGGCTGTCGGAGGCAGCCTCCTCGACATCGACT
TCCATGTGGTCATCGTCGTGCTCTGTCTTCGAGGCCTCCGTCTGAGCCAAAGGTGTCACA
GGCTCAAAATCATTGACCCGAGCCTCGCTCTGAAGCAGTGGAGTGCGAGGTGCAGCACTC
GCATCGACCGGAGACTTTGTGTCTGAGGAGACACTGGGTCTTGGTGTCGACTCCTTCTCA
GAAACGGACATGGCCGTGTCTTCAGCAATCGGGCTCGCCGGTGGTGGCTCGTCCACTGGA
AGAGTCAATGACGAGTCCTCAAGGTGTACTTTGACAAACTGCACCTTGGCCGCGGCCAGC
TCCACCTCCTCGAGCCATTCCTGCCACTGCTGTTCCCGCTTCTCTTGTGCCCCCGCCTTG
CCAGCTTCGCTCTTCTCTTCACCAGTCGCATCAGCAAGTGCCTTGGCTGGTGCTGCCCTT
GCAACAGTCTTGAGTGTTGTCACGGTCTCATCAAGCATCCTAGCCAGCTGCTGGTTGCGC
TTCTCCATATCGGTCATAATGCGCATGGCTTGCCCGTAGGAAAGCCGCTTGCCGTCCGCC
GTTGGAGAAAACAGTGATGCGACAGACTTTCCCTCGCTACCAGGACCGCGATTTGCAGCA
GCAGCAGCCTGCCTCGCTTCTGCCATGTTGCGCTTGATTTCACCGACAGCGTCGCGGACG
GCCCGGTTGATGCCGAGCTTCTCACCACGTTCCATCACACCCTTGGCGGCGCCTTGGAAT
AATGCTTCCATTCCCTCGCGCCCCTGGAACAGTCGTGACGACGCTGGTGATGGTGACGCG
CCGTCGCCTCCGCCCGTGATGCCCAGACCCTCTCCTGAACCGGAGCCCGAGTTCGATCCG
TGCCGCGACACGCGCAGGGGCGACCTAGCCACCTTAAGTGTGCGACTCCGTAGACTTCCC
AGGCCGGTGGCAAAGGCGGTTGCCGGTGTAGTCGGTCGTGATGTGCTGGAGGGAGAGCTA
CCAAGAGGTGAGAAGATGCGCGAGGGAGTACGCCCAGTGTACTTTAGAATCAGATTGGAG
CCACCAGCCGCATCGAGATGGTCCCGGAGGTAGATAGCATCGTCCACAAACGTGTGTGGG
CCATGCGGTGGCTGTGGTGCCGGGTACTTTAGTAACGACTGAAGCGCCACAGAGTAATCG
GCCTCGAGGACTAGGGCCCATGTTAGCAGACTGTGCTATAGGAAACTCGTAAAAAGCTGT
AGAGAAAAGGGGACTTACGCTTCCAGCGTATGCGAAGAAGCATAGCAACCGATATTAAAG
GAACAAGGTGCAACTTGGGGTCATAAGCGAATATGCTATCCCACAGGATGAGGTGTTGCT
TGAAGGGAAACTCGCGTCCAAAGAGTAGCCGGATCCACCGAATCAAAAAGATCTGAGGCA
GAATCTCAATGTTTTTGATGTGGATTGCCAGCTCCGGGTCGACTTTCATGAGTGTGCCCT
CGTGGATCTCCTTGCTCAGCTCGACAATAGCGCTTTCCTCCACTCCGCCCGCGGAGTTGG
CTGAGGAGGCAGCCAGTGGCGAGAAGAGGTCGCTTGTCGTGCCCGTCTCATGCGTTGCTG
TGCTGGCAGCAGCACTGCTGTTACTGCTGCTCATTTCGTAGAACGCTCGAGCCCGTCCCA
TGATCTTGACAAAGAGTGCATACGCATCGTGCTCAAGAAAGCAGTTGTCCAACATCTCAA
CCATGTCGGCATATTCCGGTGCAGGCACACCGCGCAGACTGTTGCTCTCAATAGCGTCTT
CGTTAAGGACGTAAACAAGCGGTGCGAGCAGCTCGTGCATACCCTGACGGTAGCCGCCAG
CGTCGGGGTTCTCTTTGCAGTAGACAAAAAGCACGTCCAGGATGAGCGTCTGGATCTCTT
CCTTGTGGTAGAACGGGTCGTCGGGCAAACGCCGCACATCCTGGAGAATCTCGGCACGGA
CAAGCTCGTCCTTACGAAATGTATCCCAAGGAGACTGGGAGTTGTCAGCATATCACAGTT
GCCAACATCTTGTGGTACAAAAAGCTCACCTCTGGATCGTCCGCCAGCGGGTCGTCCGTC
ATCTCGGCCAGCCGCTCCGGGTGCTTGATGAAGCGCATGTACGACCCGCGCATCACCTCA
TAGTCCTCACGGGCCTCACGAAGAATAAGGCTGCGGTCAGCGGCAGACTCCTCGTCGCGA
AACAGCAAGAAAGTCTTCCAGCAGACGGACCGCAGGCCGGCTTCACACGGGCTGGTGGGC
CCATTGAACTTGACCGCCCGCTGCAGCGCGGCGACATCACCGCCGTCCTTTTGCGTTTCC
TTCCATCGCCGCCTGTCAGGGTGTTAGCAAGCCAATAATTCGTATGTACTGAAATGCTGC
TGGGTGGCCGTCATATGCGCCATGCGGCGTCATGACGGCCGCGAGTCACACGGCTGGATT
CCTCATACCTGCTTTCATCCAAAGTCCGCATGTTGCTCGGGCGGATGCCGCTGTCGTCAG
GGAGAGAGCATTCACGAAAAGAGCGCTGCAAGTAGTAGTGGTGTAAATGATGGATGGAAT
AAACAAGAGTAAGGACACTTGGGATCCGGCCTTCTTTTGTTTCCTTTTCGATCCGCCCTT
CTGGAAACAGTGAAAGCGTGATGGAGGATGGTTCTCTCTCACACGACAGGCTTAGCGGCC
TCGGGCGCCGGTTTCTGGCAGGTGCCCCGCTAGCCAAAGAAAGAAGGAAGGCTGGACGTT
GACGACGGTGAAAGGAAGGTGCCCCACAGCAAAGTCCCCAACAAGCGCTCTCAGCCTATC
ACATGGCGTCAACCAGGGGAGCTCTCCAGCAGCTGTCCCCGTGTTCCCCTCGTGCCTGCC
ATGCCAGTGGATTTTAAGCTCTTTCCCGCCAGGCACATCCTTCCATCTGAAGGCCTTTGA
CGGTAAACATTTTACATTTTTTTAAGAAAGCGCAACCAAGACCACAAGGAACGCAGTTTC
CCTTCATAATTACATCCTGCAGCAGCCACTTTCCTGTCTCAGAAGACGATTTGATCACGC
CATCCCATTGTTTCCTGCCCTTTCTGTAAATCGACAGAGGAAAGTGCTAATGACTGTCCT
TGGCCCCTTCCTGTCATCTTAACAAGGAGATCTTATCGCAGCAATATGACTTTCTTCAAT
TAGAATATCTAAGAAAAAAAATTGACGACATTTTTGAGAGGTTTATGAAGGGCCGTCACG
CCCTACGTCACCTCTCCTCCGGCACTCGTCAAGGCTGTCATTCAGTAGCCTGTCGCTAGA
GCCAGTTGCACGTGCCCCACATAGCTTTCAGCTCTCTCATTATCTGACCATTTCGCCGCC
AGCCTTTCGCCAGCTTTCAGGAACGCCTCAATATCTCCTTTTTTGTTCTCACGACTAGCC
GTTCCCACGTCTGCGCGCACTCACATCTGCCCTCCCCGGGCGTCACACTCCTTACACGAC
ACCATGTCTGCGGATCTATTTGCCCAGTTTGGCCCGTCCTCGGGAGGCAATTCCTCAGGA
AACCAACAGCCAAGCCAAGGCCAGGCCCAGGCACAATCCGGCCCCGCCGCCCAGCAATCC
GATGATCCGTTTGCGTTTCTCAGCACGGCCTTTTCACAGCCGTCCGCGTCACCAGTGCCA
CAACAACACTCGCCGTTCTCGACATCACAGGCAAATACACCACAACCACAGCAATGGTCC
TTCGGTGCGCCACCGCAGCAGGCCCAAACGCCGCAGCCGCCTCAACCGTCATTGAACTGG
GGCAGTAGTGGTGGAGGATGGGGTGCACCGGCGGCACCGGCACCGGCAGCAGCCGAGGAA
GATGAGGATGACGATACTTGGGGCGACTTTGAGGAAGCTTCAACTGGAACCCAAGCGCAA
CCACCACCTGTGGTCGCCCCACCAGCATATCAGTCATATCAAGCGAGCCAGCCATCTGCT
CCTCCATCTCAATCTCAAGAGCCGGCACGAACACGCATAGTTCGCGCGTCCACCATGGAT
CTCATCTCCAACACCCTCGTCAACTTTGGCGATCAACCAGCCAACGTGAGCAGTCTGTCG
TCAGTCGCAGAGCCGACTCACAGCCCGAATCCAGCCCAACGTGATCCGTGGAGGAGCCCA
GTCCCAGCGCCTGCACCAGCTTCGAAGCCGAAGCCAAAGAAACCGGCCGATCCGAATGTC
CTGTTTGATGCCGACGATTTTGATGTGGATGAGACTTTTGGTAGTGATGATGACGACGAT
GGCGATGACGATGAATTCGGTGACTTTGAGACCGGCCACACCTCACCACCACGACCGGCC
GCGGCCAGCATAAACCACTTCTCATCTTTCCAACCAGCTCCGTCACGGCCTCCAGCTGCG
AAGCCGGCACCAACGCCAACTGCAGCCACGGCGCTTGTCGATCTCCTGTCTCTGGACGAC
TCTGAACCAGCCGCCATGACGCCTTCATACCCCGTGTCTCAGCCTCAGGAAGCATCTACT
ATGGGCAGGCCGGCTGCAAACCTTTTGTCACCTCTCAGCTTTGGCAGCACATCTATGACT
GCTCAGAACAACTCGCAAGCCCCCAAATCACCATCCTTCCAGGAGCGCAATCCCTTCCCC
GGTTTGGCCGTCACAACTCCTATATCGACTGAGTTTCCTACAGAGATAGTCAAGAACCGC
ACTCCATCTCCAGTCACCGATTGGCCGAGTTTCGATGAACCCGCGGCATCTACGGCAACC
AGCAAAACAAAGGTGCCTCCACCATCAGACGATGCCGACTGGGACGCTTGGGGCATGGAA
GACTCGGCTCCTTCAAGACCGGCACCTGTCCAAGCAAAAAGAGCTCCGTCTCCTGTAAAG
GCGAAGACAAAGCCAAAACCACAGCCCAAGAAGGTGGCTACTGTGGCCAAGCCGGCGGCA
GAAACGTCTGACTGGGACTGGGATGCGGAAGAGCCAAGTCAAGGTCGCGACACAACCATA
TCCTCGACACCTCTCCCGCCAGCCATTGCCAATGCCGCCGCACCCGCCTCCATTTCCGAT
AAAGCACCGCCTCCTACCAACGTTCCTCCGCCAGCTGTGCTGCTCTCTTTATTCCCTACC
CTGATGGCTCTGCCAGAACAAGCTCTGTTCAAGCCAACAGCAACTCAGCCGGCCGAGGTA
CGGAACCGTGTCATTGGCGACCCGAAAACGATTGCCTTCTTGCGCAACTATCTGCAGATC
ATTGTGGTTGCAGGTCGCGTAGTCGCCGGCCGCAAACAGCGCTGGCACCGTGACAAATTT
CTCTCCCAGAGCATGTCCATTTCGGCAGCAGGTAGCAGTAAGGGCGGTGGCATGAAGCTC
GCCGGCCTCGACAAGGCACAGGGTCAGCGGGAGGACCGTGAGGCGGCAGACGTCGTCGCC
GCTTGGCTTCGTCATGTCGGAAAACTGCGTAGTACCGTGGCCACAGCCAACGCAGCCCTC
GTGGCAGCTGAGGCTGCTGAGCACAAGCACTACCCACCACTCAAGATCCCCGAACTGCAA
AGCGCGACCATCCCCATCACCGTTGCCAAACAGGTGCCCACATCCACCAAGGCCTGCGTT
ATCTGCGGCCTAAAGCGCGATGAGCGTGTCCGCGGTATCGACGGTGACGATGTCGACGAC
ATTTTTAGCGAGTGGTGGGTGGAGCACTGGGGCCATCGTGTGTGCAGGAACTTTTGGGCA
GAGCACGAGGCTGCACTACGATCCCGGTAAACTGTACTTTGTATTCCGTACCTCGTATGG
TAAGACAAGACATTGACGGCGGCAAATCGCATGGCATCTTTTTGACATCCATGCTTGGGA
TACCCTCCCCCTGGTCCTTTGATAAACTAGATACTACTAGACACTAGACACTAGACAGAA
GTGATATATTGACCAAAATGCTGCCCAATATATCACACGAGTTTTAAAAGCATCTAGATG
CACCAGCAGCCTGCATATCGCCGTCTCGCCTGTTGTGCAACCGCATAAAGTCTGGTACCT
TGTCAGTTGATTGCTCCTTCCGCATCATGTGCACTTGCCACCAATCGCGCCTCCATGTGA
AAAGAGGCAAGAGCGGCCGTATAAGAAAGGAAATAGCGACCACCGCGATTGTGGCCTGAA
AGAAACTCGCGACGAACGCGCTCACGAGCCAGAATGAATTTATACACAAGCGGTCTTGGT
TGCGAATATTGATTGGTCAAACAAAATGATATGAAAGAGACAGACGGATAGCAAGCGGGG
AGGGCACATGACAAGTAAAAATCAAGGAGGCCGCGTCCTACTTGCCTCCTCTCCCAGCAC
GTAGCAGGACCACTGGGAGATGCTGGATGATGCGCCCAGTCGCTCTTTCCTACGATTCGC
AGAACCGACAAATGTGATTTGCGAAAGGCAATGCTGCGAAGGAAAGAGGCAAGGTCCCCC
CGTTTTGCGCAAAGCCGTGAGTCGTGCCTTCCCCGCGACGCATGCTTCCTTTGGGGGCGA
GGGGAAGGCACACGGGCTGCTCCTTCTTCGACGACCATTGGGCGATTTGTGCCCAGGAAG
CTGCATGCAGGAGGCAGCAAGCAGCAGCTGCTGCTGCAAGCATCTAGGAAGCAAGAGGCA
GCTGCAAGTCCCGACCCATGCTCCAAAATAGTGATACGCACAGCAAGACGAGAAAAATCA
TCCAAAAAATATTACTGGGGCCATGCAAAAGACCAAGGCGAGACGAGTCGAAAAAACACG
GCCGTACTCTGGATGCTCGTGGCCGGTCCTCCCGTCCCACCCCTCATATCCTCTTTTGCT
CCTCATCACACTTTTTTAGCTGCATTTGATATGTGTCTTCTGTCCGCCCGTTTGCTCTTT
CTCTTTTCGGCCTGCTCCTTCTCTTTGCCTGCTTGGCTCTTTCTCTATTTTGTCGCCGTC
CAAGCTCCACTTGCCCTCTGTTCTTTTCCTTTCTTTTCCTCCACAATCCCTACTTCCTCA
GTTGCATTCAAGCCATTCACTCTTTCCCTACTGAGCGCATCCACCCACCTGCCTCTCTCC
CCTTACCCTCCTCGTCTTATTCTGCTCTGTCCCAACAATTGTCCTTCTTCTTTTCTTCTC
CCCTTCTCTTTTTCCTTCTCTCCTTTCTTCTTCACCTTTTCATCATCCTCCTCTTTTTAC
ATCCTCTCCAAGCTCCAAGCTCCAAGCTCCCACACACCATTCTCACTCACCCCTCCCCAC
TACTTTTTTTGCCACATCTCTCCTCTTCACCTTACAGCTCGTACACCGTTCACCTTGCCA
ATCCAGTTATTGTTGTCTTTCAAAGCAGCTTTTAGTACTTTTGTGATCGACTTCCCAGCC
TTTGGCCCATCTACGTCTGGACCGTACCCGCTGCTCTCCACCTTTCCCCCCAGCGCTGCC
CCATCACAATCGAACTGTTGCGCCTATCGTCAACCCCCAGCTCGATTCTTTCAAAAGATC
GGTAAGTTATCAGCCTTTTGCTTTTGTTGCCTCATCCCCGCCACATGTTATTGTTCATGG
AGTATTCTGTCAGTTTCACCTAGTCTAGACCTGACAACTAACAAAACCGCCACTTACAAG
GCAAAATAGGCAAAAAACTATTGTCTGTTTCGCTTTACAATACCTAACGGTGCCGGAAAC
AGTGAGGCCCCGATTGTAGCCTACGCACTAGCAGGATCCTTTTTTCGAGCTTCAGCCTTC
ACTCCTCCTCTATCCCTGGACTTCCGGGACAACCCCCACTGGTGCAAATCGCATCAGACA
CAACACAAGCCTCGCTCTAACAAAATCCAGGGTCTCACGGTCTTGTAAGTCAACCGGTCC
TGGTCCCCTCACTTGTACTCTGTACACCATACCTATTTGCACATTTTGGCCCCTGCCCTA
GCCTCTCTGTTTGCCCCCAAGGTGCCCTCCCAAGACTCATTGCATCACCTACCCCGCTAT
CGTCCAGCACTTGGACCAGGCGAAAACATTTTCTGTCTTGACAGTTGAATGGCAAAGCGA
AAGCCACCTCGATTTATTTCAGATTTCTGATGCTCCGTGCTTTCGTCTCGTGCCCCAAAC
GGCTGGTATCTGCTCGCGTGGGCTTGGAGTGGAGTTACAAGAAAGAGGTCGATAACTTAC
AGGCTACCGTTTGACGGAGCTTTCGGACGAAAGTCAGTGCTTTTTGTTCTTGGCCTTACC
TTCTGAAGCCCGCATACCACGTTTGTTCTTCTTCTCTCAAGCTTCATTCACCTACAGCCT
CTACTCAGCTCTCTTTCCCCCTCTTGTGCTTTATCTCACAGCCTTTTCTTCCATTTTTGC
ATGCAATCTCATTCAATCAGCACTGCATAGAGTTGCATTCTTGTCTTTCCCTTTCGAGGC
CAATTGCCCCCTGCACACTGTTTTATTCCTTTTTTTTCTACCCTTGCCGGCTTTGTGCGA
CTGCTCCGTTCTCACCGCTTCTAACCAATCAAACATGCCACTAACTGCCTATCCCACACT
AGCTTTTCCGTAGGAGTGCCACTCCCCCACCGCTGCCAGCCCACACAAATTCTTCCTCAC
GCGCCGCCAACAAAACGTCCCCTCACTTTTTGTTTGGGTTTTCCATCGACCCTCTTCTCT
CTCCAACAAGGAAAAAAGACAACTGCATCCTATCTTCTGACCGGCATCATCCTCCTCTTC
CTCTTCCCTCTCCCGCCTCCCTCCTCCCCGACCTCACCGACTCACCTTACTTTCTCTCAC
TCCTCCCTTCGTCTCCTCCTCTCTTTTCTCTCCCTTCGTCCTCGCCTTCTCTTCTCGCGA
TCCTAACGCCACCCATCTCTCCCGCCAACTTCCCCGCTTCTTCGCAAACCCTTCCTCGCT
CTTCGCTTTTCAACCTCACCACCTCCGAAACCCATCCCCCCTACATCAAAAATGTCTGCT
CAAGATGGCAACGGCAACGACGTCGCGGACCTGTCCGACCATATGAAGATCGATGACGAC
CGCCTCGGCCCCGACGGCGAGATCATCCCCAAGACCGACGAGGAGTACGCCCAGACCCAG
CTGACTCTGCGCGCAATCGTTTCCTCAAAGGAGGCCGGCGTTATCATCGGCAAGGCTGGC
AAGAACGTCGCAGACCTCCGCGACGAGACCGGTGTCAAGGCCGGTGTCAGCAAGGTTGTC
CAGGGCGTTCACGACCGTGTCCTCACCATCACTGGTGGCTGCGAGGCGATTGCCAAGGCC
TACTCGATTGTCGCGGGTGCCCTTCTCGAAGGTGTCCCGACGATGGGTATGGGCGGTGTC
GTCCAAGGCAATGGCACTCACCGTAAGTTTAGACTCTTCTCACTCCTTGCGCACTTACTA
TGCGGGCAGCGCGCCACATAAACTGTGTAAGTTTTCGTTTGCACCGTCACTAACAAATCA
GCTATCAAACTACTTATCTCTCACAACCAGATGGGTACCATCATCGGCCGCGGTGGCCTG
AAGATCAAGCACATCCAGGATGCTTCCGGCGTCCGCATGGTCGCTCAAAAGGACATGCTT
CCCCAGTCGACAGAGCGCATTGTTGAGATTCAAGGTACCCCCGATGGCATCCGCAGCGCT
ATCTGGGAAATCTGCAAGTGCCTCGTCGACGACTGGCAGCGCGGTACCGGCACCGTTCTG
TACAACCCTGCTGTTCGCACCCAGAGTGGCAGTGCCCCTACACTGAGCGGCGGCAACGCC
TCCTCTGCACCCTCCTCGAACTTCAACTCTGCGCCTCGCGGCGATTACGGCAACTCGTCG
CGTGTGACGCGCACGGGCAACGGCGCCGATTTCAGCAACGGTGGCGGCGCACCCCGTTCG
AACAACCGCCGGTCGGACTCTGACGCTGCCGCTCGCGGCCCTCCTACCCAGGATGAGCAC
GGTGCTGAGCTCCAGACCCAGAACATCAGCATCCCCGCCGACATGGTTGGCTGCATCATT
GGTCGCGCAGGCACCAAGATCAGTGAGATTCGCAAGACTTCAGGCGCTCGGATCTCAATT
GCCAAGGTATGTCTATATCCAATAGTGGCGCCAATACGGCAGATGTTTAGCAGGCGGTCC
AACACATTACTAACTTTGACTAGGCCCCTCATGATGAGACCGGTGAGAGAATGTTCACCA
TCATGGGTACCTCCAAGGCCAACGAGACGGCGCTCTTCCTGCTTTATGAAAACCTCGAAG
CCGAGAAGATGCGCAGAAGCCAGGCTGTGCAGTCTTCCGAGTAACTGCAAAAACATTGCT
ACGAGTCCGAAATGGCGGCCATGACGCACGTCCATCACACAACCACGGCCTAGCGAAGCC
GTGGCTGTCTTTGTTGAAGTTTCCTTGTATCTTTCCTCTGGCGTCTCTCCTGATAATATT
TGTTTTCTACTCGAATTCGGCAAACCTTCGACCTTTGATGCATCACCAGATCCGGCTTGC
CGCGAGGCTGAATTTCTTTTCTTAACGGCGGACCCTCGAGGGCGGTACAAAAATGATATT
ACGACAAGGCTTTTTTCGATTTTTACTCTGCGCGTTTCTGCAACTTCGGTTTCCTTTTTT
CCTTATCAACACTCTGTGTTTGTTGTTCTTTTTATCCAGTTCACCGGAAAACTTCGCCTC
GTCGGCATACTCCCGCATCTTATTTACTCCGTCTATGGCAAAGTGCTTTTACTTTTCTTT
TCCCTCTACCACAAATCGTTCTTCTCAAATGCTCAGTCGACATTTTACTACAGCGGTTTG
ATATTCTGCTATGGCGAAGCTGGTTGGGCATGGATGGTCAAAATGGGTGTTATCTGCTGT
TTTGTTTTGCTGTTTTCTGTTTTCTATTTTTCTTAACAATATGCTTGCTTTTGTCCCGGC
GATGATTTATGATACTTTCCACCCCCCCAAAAAAACACAGGAGATAAAGGAACAGACTCT
CCCAGGAACTCTTTTCACCTCACTGCACACTCCCTCCGGCAACTTTTCTATCTCTCCGCC
TCGCTTCTTTCGTCCCGATATTTTCAACTCTTGTTCTTCTAGTCGTCAGAAATCTCTTAG
GCCAAAACATTATCTCTTCGAGCACACGAGAAACGTCCCACTCTCGTCTTCAAATGGTTT
TATTTTTCCTTTTAGTCAAAATTCATCACGTTCCTTTATTTCTTTATGGTTCCTTTAGTC
TTCTGATCTTCACTTGTCTCCAGTTCAATCCGACGTCGACATATGTCCGGACATGTTTCT
TTCACCCTGTTTATTTCGATATGTCTGGCAAAGGCCGCGCTGAAGAGGATGCGGATTTAG
CTACGGGTGTACTGTTTTCTTTTTTTCACTTCTTCTTCTTCTTTCTTCTTCCATTTTTTT
TTCTCCGCTCACTCTCGATACTACTAAAATCATTTTAATTCTCGATTTACGTTGTATGTT
TTTGCTGGCGCTCAAAATTCACACGCTTCTATCATGCTATACATGTCAGAGGCGAAGTCT
ATTCAAATACATAGGCTGAAACTAGGACGACATGATTTTTTTGCAGTAATAAAAATAAAG
CAATTCCATATTCACGATGTCCTATCCCTTACAATCATAAGTGGCGATGTTTTGTACTAT
ATGAATGGCGTTCGTGGGTCCCAGGTCCCCTTCTGCGTGTCTTTGCAGAGCAGTTTCAAA
GGGCAGCGAGGTCAATCGCCGTAAATATTAGCGTAAGGCTCTCGGCACACCGCCTTCTGA
AAGCAGCCACTTGGGGCCACCCTGTTGTTTTCTTTTTCTGCCGCCCACGGGGGATCCTCC
GAAACGCTCTACCCAAAATGCCAGTGGTGCCAGGCTGTCCGAATCCACTATTAAGGAGCA
CGTTTTAAAGCTTAACGACGCGCCGCGTAGCCTCACAATTACCGACTAGCGCAAACCACC
CTTAAACTCTTGACTCTTGACTTTTGTTTCTTCTGCGATGCACTTGTCCCTTTCCTTGCC
CTTTCGCCTTGTCCACATTTATCGCATTCTTTTCGTTCTTTTTCTTCTATATCGCAGCTA
CCAGAACCTGTCTAAAGTAGAGTGGAACCGTTCTTCTCAACCTCGCATTATATTCGTGGA
AGACTTTGGGAAATATCCTTACTGTCCCTACAACCGCAAACTGGTCCTCTACGCCACTCC
TCCTGCCTGTCCACTGTAGAATGGCGCGCACCAAGCAGGCGGCGCCTGTCCGCCGCGAGC
CGTCGTCCGAGTATGTGAGCAAGCTGGACCGGGAGTCGGCGCTGCTGGCGAAGCAGCAGG
AGCTCAACGGCCATGCTGAGGTCGAGACTGCAGTGGCTTCGAATGGCTCAGCAAGGACCA
AAGCCTCGACAGCATCCAAGAGCGCCGCGGGGGTGCAGCAGGCGGCCATCGCCGTGGCCG
GTATCTACGGCTCTTTGTAAGTCTCTCAGTGCATTTTCTTACTTCTCGTGTGCACTCGCT
AACTGTGCAGCCTGACCTGGGGCTACCTGCAGGAGAAGCTGACGACGACAGCCTACCCGG
CCGCCATCACGGCGCATCGCGACCCTGCCAACGCCACCGAAGTCTTCCACTTCCCCGTCT
TCCTCAACACCGTCCAGTCCACCATGGCCGCCGTGACCGGTCTCCTCTACCTCTGGGCCA
CCACACCCGCCGGCACACCCGTGCCGCCCATCATCCCTTCGTTGCGCCTGCTCTGGCCTC
TGCTGCTCGTCGCCATCACGTCGTCCCTCGCCTCCCCTTTTGGCTACGCCGCCCTGGGCC
ATATTGACTACATCACTTATATCCTGGCCAAGTCCTGCAAGCTCCTGCCCGTCATGTTCT
TGCACGTCACTTTGTTTCGCCGCCGCTACCCGCTCTACAAGTACATGGTCGTGGCTGCCG
TGACGGCCGGTGTCGCCGTCTTTACCTTGCATACAGGCAGCCACAAGAAGAAATCCTCGT
CGTCCAACTCGTCGTCGGGGGGCCAGACCGCCTGGGGCATGCTGCTGCTGAGCATCAACC
TGTTGTTTGACGGCCTCACCAACAGCACCCAGGACTACATCTTCAGTGCCTTCCAGCCCT
TTTCGGGTCCCCAGATGATGTGCGCCAACAGTCTTATGCAGACTGCCGTCACCGGTGCGT
ATCTGCTGGTGGTCAGCCCCTTGCTCGTCCACTCGGGTGTTGGCGCCTGGCTCGGCGCTG
TCGACGAAGTGGCCTCCGCGGCCAGTCATGGCTTTGGCGCATCCACGGGCCTCTGGGGCA
CCAACCTCGGCAGCGGCGAGCTGGCCGCTGCGCTCGAGTTCTTGCACCGCCACCCAGCCG
TCTGGAAGGACGTCCTGGGCTTTGCGGCGTGTGGTGCCGTCGGCCAGATCTTTATTTTCT
ATGCTCTGGCTACCTTCTCATCCGTCTTCTTGGTCACCGTCACAGTGACGCGCAAGATGT
GTACCATGATGCTGTCCGTTGTGGCCTTTGGTCACCGGCTGTCGGGCATGCAGTGGCTGG
GTGTCGGCCTGGTGTTTGGCGGCATTGGTGTGGAGGCACAGATTGCGCGTACCGAGAAGA
TGAAGAAGGAGGCGGCCAAGGCGGCGAAGGAGCAGTAAGGGAGGAAGAGAGCAGAGCGTG
GCGAAGAGAATGTTACGAAAGGGCCAGCGGCAGGAGAAGTTTGCTTGCTACAGATTTGCA
TTTACGTTCCTGGGGCATTATTTAGCACTTGTCATTTCCGATAAAATGGTGTCTGTTTTT
GATGGGTAAAGATATGTACATATACATTATATTTAGAATTGCAAAGAAAAGAAAAAAGAA
AAGAGTAAAACTAGCACAGAGTCAAAGTCGGAATTTCGGTTTCAAAATAGAAAGGTTCCA
GAAGTAGTTCACGTGTAATAGACCTATTTTTAAACAGTTTTGTTAGTTCACCTTTCTATT
TTAGAGACAAAACTAGACATTCTAAAAATAATATAAATGTCCATTCCATCTTCATAAGCA
CTGACAATTTATATATATATATGCATTTTAAAACAAGGCATGGAATCAGATCATACCAGC
GAATAAATACGTCGTGGATTAAAATCAGAGATGAAAAAGAAAGGCACATGGTAGAACTCA
CAAGACAAATACATAGAAAATTAGCTTAGACTTGACTAACAATGACTCTTTTTTTTTTTT
TTTTTTTTTTTTTCAAAAAGTGTTCTACAAAGAGTGTAGATGACACACACCAAATTGCCA
CCTGATGGCCTTGGTTTTGACAAGTCCCTTATTTCCACGTGGCCAAGAACGTGTCAAGGA
TAATATAATAGTTTGTAGTTTTGTTATTGTTGGTAGAAAGATAGTAATACAGTAGGAGGT
TTTGAATGATGAAGACGAAGCAGATGACGATCGAAGTCCACCGAGTATGAATGAGGTTGA
TCAAGATCCAAAGAGGAAATGTGACATTAAGAAAAGGAAACAAATAAGCACCAACACCTC
CGAAATGTACCAACTGCTGTCTTTCCAATTCCAACCACCCTCCCAATGAGAAGAAATAAA
AACAAATGAAATATCACACAAAAAGATTGGAACACCAGGTAAAGATATAAAGAAAAATAA
ACGCTCGCTAGCAACGAGGTGCCTCTGTAAATAGCAGAAGGTCGGACCTCTTTTTCATAT
GAATTCATCAATAGAACGCACAATGGGCGTTTCGCCCTTGGTAGGCGGGCTGCGTGGATC
GTCCACCTGCGTGGGCCGGCCAAACGGGAAGAAGGGATCACGCGGGAACATGGTTTCGCG
TGGCGAGAAGAGCTCGCTGGACAGCTCCTTTTCCTTGTCTTTGCTGCTGTCTCCCCCCCG
AGCATCGACATCACCAGGTGTCGGCGGAACTTCGACAAAGCGCACATCGCCGGCTGCCGA
CAGCTTAGCCGAGAACTGCGGCTGGTGGTCGTGCAGCTGGTCGTGCAGCGGGTTGTTGGT
CATGGTCTCGGCGCGCGGCGACATAAGCGGCTCGTCGTCTTCCACATAGGCGGGGCGGAG
AGTAATCGTCTGCTCGGGCACCGGCGACGGCTTGACGCTGATGTTGGGGAGGTGGTTGAA
AAAAGACGTCTTAAAGGTCGGCGCAGGCGGGGCGTTGATCGTAGTAGCAGTAGTGGTAGT
AGTAGTGGTGTTTTTAGGGATAGGATTGCTAAAGTTGATGGGCGCAAGAGAAGGGCCCAT
GTTACGGGCTAGGATGCTGTCCAGGCCGTCACTGCATGAGCTGCGCGGAGGGGGAAATCC
CGGGCTAAGTAGAGGGAAGCCAGACGACGAAGGGTTCGAACGCGAGCTGTCGGGGAATTC
GCCGAAACGGTGGGCGGCAAAGCCAGGCGAGGGCGGCGGGCGCATAAAGCCGCCACCGCC
CATGCTGTTGCTAGCTCCTGGCAGGGTCAGGCCGCCACTACCGCCAAAGCTCGGAGCCAT
TGGTGGCGGGTTGAGCTTCGGTGGCTGCAACGCAGTCGATGTGAATCCAAAATCGAACCG
GCCAAACCGCTGCGGGTCGTTCTCGTCCTCCTTCTCATCCCACGAAAAGCTGGATGGTGC
TGAAGACGGACCCGGCGAGATGGCTTCCCGGCTGTTGGGTGTTGAGTTGCCGCGCGGGCG
CATAGGGCTTCTCTCTGGGCTGCGCATTGCTGCACTACCGCTGCCATTCGTGTCCTCGGC
AGGTAGAGGTGCGGACAGCGGCTCTTTGGGCGAGATCTCGATCGCATCCATGGACAAGGC
AGCGCGGTGCTTGGTCGGGCTCCGGCCAGGACGCAACCAGGAACCGGAGGTCGAGGCTCT
CCGCTTGCCGACCTCTTTCTGGAAGTCTTGCAGGCAGTACATGAGCCGCATGTTGGGGCT
GATCCATCTGCTCTTGGCCTGGGCAGCGTAGTATGAATCGTTGACGGTCAGTTCCGGGTT
TTGATACATTCCGTACGCGATAATCAGACTGGCCGATCGGCTGGCGCCTTGCTGGCAGTG
GATCAAGACCTTCTTCCCCTCCTTCGTACGCTTGTCGATCGTTTCGCAGAGAGTCATGAG
ATCCTGGCCAATGTCGGTATTATGGTCCCAAGGAATGTGGATGTACTCGGGCTCCTTCAG
CGTTTGGGTGGCTTTCGGGGTAGTGGGGGTGTTGTCCTCATTATTTGCATCAGTCGCGCC
AGTAGGCTCGGCCAACGTCAGGGACAGTGCAGGTGCCTTCCGCTTAAGGCGGGAAGAAGG
AGAGGGAGCGCGACCTTGCGTCAACTCCGGGGATGTGGTGCTGGGCTCAATGACCATTGG
GATCGTGGTCGGCTCCAAAACCATAGGAATGCTCCCATTGGTTTGCTGGGAAGCTTCAGT
GGCAGGTGTAGCCTCGGGCTCCTGCTCCATCACAGGCTCCATAATCGGAGTTAGTTTTGG
CACCGAGATTCTCAGCTCGCTCAACTGTGGCGGCGACTGTTCTCGCTGCTGTTGCGGCGG
TGGCGGGGACGGCCGTTTCTGAACCTTTGCGGGGTTGAATTTGAAGGGGTTGTTCACTTC
GCGGGCGACATTGATGACAACGTCGAACCGCGACGCCTCCTCTGCTGTCGGCTCGAGATA
CAAGAAGACATTGTCGTCGTAGATGGCAATCGGGCCATCCGGGTAACCGGGTGTCTTCTG
ATCCTCGTTGTTCTCGACCTCATGATATGGCTCAAACTCGTACGCAGCGCGGTTCGCGAT
CTGCGCGCGTATTGGCGATTCCTCCTCAAGAATTGTAGCGTCAAATCCCGTCGGGCCAGC
CGGCTTGGAGGGACGCAGAAATTCAGAGAGGCCGGACTCGTTGCGTTCGAGAACGGTAGG
GAAGGACATGCCGCCCGGAGGACCAAATGTTGAGGACTTGAGCGAAGACAAAATGTGTGG
TGAGGATGTCGAGTGCTTCAGAGCGCGCCGTTGCAAGATGGGCGGGATCACTAGTGATGG
CGACTGTGGCACCTCAATTGCCGTCGTTTTGAGTTCGTGGGTTGTCGTCTTCAAGCTGAG
CTGACTGGGTTTCCGCTTCATGGCGGGGATCTGCGGCTTAATGAAAGAGGGCGAAGTCGG
TTCGGAGATCTGTGTCGACGCCGACAACGTGGGCGACACAAACGGCGGCTGAATAGACAG
ACCCTTCATATTGCGCGCGCGACGTGGCGAGGGCGAAGTCATGGGCCGCTCGAGGCCCGG
GCCGTTGTTGCTGCTGTTGTTCGGGTCGATGACAGACAGAGAGGCCAGACCAACCGACAT
GGAGGAAAAGCCGCCAAAGGAGGGGCCGGGGAAAGCGGCGAGCGGCACGAGGTTTATTGG
CGAGTCGGGTGAGGAGGAAGGTGACGGGTCGGAGAGCGAGGACGAGTCGGTACATGACAT
TGTGGTTGTTGGCGACGAGTCAGCCGACTCGGACATTTGTGTGGATGTGCTGTCGTGATG
GCGATGCGACGGATCGGACAGTGAGGGTGGCGCAGCGGCGCTCGTGTTCGTTGTGGAGGA
AGGATGAGGGTGGCTGTTCAGCTGCTTTTCGGCGAGGCTGGAGCCGGGGAAGCCTATTAT
TTTGGGATCGACAACGGTGACTGTGCTCTGGTCGTCCATGGTCTCGGCGCCCAAGTCGAA
GACGGACATAAAGGACGGTATTTGGTCCTCGTATAATCGCCGTGCGGTGGCCGAAGGCAT
TGTCGGAAAGGGAGACGGCGGAAGTCGGGAGGAGGGTCGAGTGGGAATGGAGGAGAGGGA
GGCGAGGGGCCTTTGTTCGTCGCGGGCGCTGCTGGAGGATGTGCCGTCCGGTCTCGTCGG
CAGGGTGCCGGCGTGGTCGTTGGAAGCCTCCAGCTTTGCTTCTGCTGCGTCGAGACCCAG
TACGCGAGAACCGCCTGGGTGATGTACTGGGAGAGAGAAGAAAAAGGAGAGAAACAGAGA
GGCCGAAGTATAGAAAGACGTAGTCGAGTATTAAGAGTCGAAAAAGACGTGAGGATTGGT
TTCTGTCGCAGGGAAAACCAGTAACGCAGCGAACAAGAAGTTGATTAGGGCGGAGTGAAA
GAAAAACGGCAAAGAAGCGAAGCAACAGTCAGGAGAGGGAGGACTGAAAGACAAAGGCCG
GCCGAAAGAGCAAGATGAAAAAGAAAGTAGAGGCGGAAAGCAAACGAGGTTCTGGTCTAG
GGAGAATCTAACACATTGTTGATTGTGCTGCTGGAGAGTTGAAAGGCAAACGCCGCGGGG
AATCGAGAGAGGAAAGAAAGAAAAGTAAGAAAGAAAGAAAAAGACAAAAGAGAGTATAAG
GAAAGACGAAAAGCGAAAAGACTAAAGCGGACGCGAAAAGAGGAGAAAGAGAGGCGAGCA
CAAGTCAATACGGCGGGCGTCGTTCAGTCGGGTCTCTCGAATCGTGGCGGCGATGGAAAG
GTTTGGTGATGTTCCCGGTAGGAAAAGAAGAAAAACAGGTTAAAGTGTAAAAGAAAACAA
TCAGAAGAGAGGGAGAGATAATTGGGAGGACATAAACAGAAAACAGGACAGTTTTGGGTG
TGGGTGAGTAAAGTTGCGGGAAGGAAAGAGACAAAGGACGAAAAGACGGCCAGCAAACGG
ATTTGGCTGGCGCTGGGTGTGCGAGGAACAAGGGACAAGGGAGGAAGGAGGAGGGGGGAA
GGAACGAAGGAAAGAGGTCGGCGGGTGAGATGTGAGGCGCTGTGTGAGTGCGCCCGTCAG
TTTGTGAACGCTGAACAGAGAAGGAACAGAAAAAGGAAAGAGCCACCAGCGTCTGGCGGT
TCGGGTCTGCCTTTGTTCAGCAAAGGATGGAGACCAGCAGGGGTTTGCCTGGGAATTGGA
AGGGGATGGGGATGATTGGAGGGTGGTGGAGTTCTTGTGTGGAGAGGGAAAGCGCGAGCG
ACAGACGGAGAAAGAACGAGGGTGGGATCGAAGCCAGAAAGAGGGCTGTTGGTGCTGAAG
AAACGGGGCCCTCCTTCTCGTCTGGGCGGGAAGGTCTGAGAATAAACACAAAGAAAGTGT
AAAAGAGGGGGGGCGGCAGGAGCGACGGGCGGCGGCCACGTTATGGCAGTCGCGACCAGT
GTGCACAACTTGATGTATTTTACAGGGCAAGTACTTGTGCGAGGTATGTGAATGTATTAT
GAAAAGACAGGAAGGAGCAAGCGGAACCGATGAAGGAGCAAGTGAAAAAGGACGGCGGAT
CGAGGGTTCCAGGTCGAGAGCCGAACGAACGTCGGGGGCGCGTGGGAAAGAAAATGAGTA
AGATCTGCAACAAGCAGACACGAAAGAGAGCGAGAAAAGACTAAGAAAGCACAGCGCTTT
GCTCGTAACAAACAGCGAGCGAAACACAGAGATGATGGGGGAACTGCGGCAGTGGACGAG
CCAAACAGGCACAGAAGAGAAAAGCGGGCCTCGCGTGGGCGGGTTTGCCTGTCGTTCCTT
CTCGTCTTTCGTTTCTGTCGCTGTTGGCAAGAGCAATCGTACTTCGTTCTTCGTTGTCGC
AGTCGCACTTTCCCTCCAGGCCCTGCACGCGGGAAAGCCAAAAAAGTGTCGTGTTGGAGC
GTGCATGCTGTGGCTTACTGGTAGGGCGCCCCACTTTGTTCAGTGGTCGACGAATCAGCG
CACACATCGCCGGCGTCTGGAACAACCATCCCCTGTCCGGGTGGCCAATCAGAACGCGGC
AATCTGCTGGAGCGGCGTTTCGACTGGTTCTGGCGCCTACTATAAATAGAATCTCCAGCC
AATGGGCGCTCTTGCTCCAAATTTGACGATGTGGGAGGGAAGGATAGAGGGGGCCATTAT
TACGGAGAGGGACGAGGAACGAGGAGGCACCCTCTCCGTCGCAGCGGGAAGGTGCAGTCG
GTGCGGCCTTTTTCCATTTGCATGGCGCTCTTGCCTGTCGTTGTCGCTTCATATTCTCCG
TTCTTTTGCATCTGGCCTCTTGACCTCACTGAGGACAAAATTTCGAGTATTCAAACTCTG
TACGGAACACCGCAACGAGGCTCTGGCCGTTTTGTTGGCGCCGTGGCGTCTTGCATCGTT
TTATTGCAGGTGTCCTGGCCGCGCTCGCTGGCCGTCCTCATCCCGTCCTCTATGTGTGAC
TGAGACGGCCGTATTGCTTGAACGAATATATGTATCTTACAATGGCCCGCGATATTGTCA
ACACTGCGAGTCAGGAATAGACGCGCCTGTTGCTTCTCATCCTTTTCCTTTTTACAGCAT
ACCTTTGCCGCCTGCAGTGCGCCTGTTGTTTTGCCAGCCACGCCACACCCAGCAGGCCGT
GTGGCCGTCCATGCTTCTCGACAGGGCCTGGCCGGTCCTTGAAATCGCATGGCAGGATGG
CAACGACAAAACGACGTCGACAAGACGAAAGTCGAGGGCGAATGCTCCATACTGCGACGT
ATTACGGGGTAATAATACGCAGGCCAGAAGCTGGGCGCGTGCTGCGCTCCCGTGCCCCTG
GCTGGTTGCCACAGCGGGTCCTTTCTTTACACAGTACTCTCTTTGCATGTGTTTTTTTTC
TGTCTGTCTGTCTGTCTGTCCTCTTTTTGTCTTCTGGTCCTCTCTTGCGCTCTCTTTCCC
CTGCCTTGCCTGCACCACAATCCCTGTCCCTGTCCTGCCTGGCCGCTTGTCCCACTCTGC
CACCGTCCCTCGTTCCCTCATCACCCTTACCCTCAACATCCCTGCTTGTTTCTTCCTGTT
CGAGGTGTCAGCTTTTTTTGTTTCCCCCATTTTTTATTTTATTTTTACTTCCTTTCCCAG
GGCCTGGCCTTGCCCAGAGACAGAACTAATTTCTCAGTTCCAGGTCAGTTTTCTATTTTC
AGGTGGTCTGGCACGACCTGGGCTGGTCTGGATGGTGGTCTGGATGATGGATGGCAGTGT
GGATGGATGACAAGAGCGAGCACGCAAAAAAGCACTGCCAACAGATCTCGACAGATGCAA
CAAATGCAACGATACTCCGTACACTCACAAACGCATACATCAGACGTCTGAAGTCCTCAA
CATCTGAGCCTCTTTGCGTGTGCGGATTGTTGTCGTCGGCCCGTCAATGCCATTTAGGGA
CCGCCGCACGATCTCGTCCCAAGTTGACTGTTTCGTCGCCTGTCAACCCCCTGAAGCAAT
GGGGCAATGGAACGCTGAAAGCCCCCCTGGCCAGCCCAATGTCCTCGATGTGCTGTTTTC
TTGTGCTTTCTGGTGCTTTCTGATGTTTCCAATGCTTCGTTGCTGGGCCAAGGGCCCCAG
GACCCAGGAAAAAAGATGAGAAGAGAAGGCCTGAACAATAGGCAGTCTCCTTGTCCCCTT
GTTATGGGCTTTCCTGATTGCCGTCTGCTCGTCCGTCTCCTGATTGTCCCTTTGACATGC
GACGAAAAAAATGGTTGAGAAGGGGGGACAGTGAGGGAAGGGGGTCCTGGCATGGCATTC
TCGTGGTTCTCGTAGTCCTTATTTTCATATTCGATGCAAGAAAGGCGAAGGAAAGGAAAC
AAGACCCTTTCTTTAGCCCCCTTTGCCGATGGTAATAAACAATGCTGCAACAGGGCTTGG
CCCTCGGCATGTACGACGTATTGAAGGGAATATGCTCAAACTGTCGTATGCAGTTTCCAG
ACACCCCTCGGACGCAACTTCATACGAAGCAAGATGCATCGTAGAATTAAGCTCCTCCTT
GCTGCATAGGTAAAGACTGTTGGGAAATGCAAGCCTTCACCGCTTCACCACCTACACTAC
TCCGTACGTATTACATGAAGCAGAAGTCGCCTGCAGGGATCGATTGCTTTCCGTGTAGAC
CTTCCCCTTTCATTTTTCTTTTCTCCGCCATGTCGTCTTCCATCCTTTCCATCTGCACGT
CTTTAGCTGTTCCGCTCTTTTGAGAATGTTGGAAAATTGGAACCACACAGAGCACAAAGG
AGTAAAAGAGAAGATTGGAAGGCATCGAATTACTGCAGTAGAACAACAGCCTGTCCTTCT
ACTACGACATCACGACGACGCGTTCCTGGCTGGTCCCAGGTATTCCCTGCCTGCCTCGGG
AAGACGCGAACTGGCCCCAAGACATACCCCGGCTAGGGTCAGACACGCGACCCTCACTTT
TTTTTTCAGGCCGCAGGCGTCATCAGAATGGGCCACTTTTGTCGTGGAGTATGTGTTTTC
TTACTCGATAGATTATCGACGACACGAGGACGACACGAACTGGAGAAAATGGAGAAAATG
CGAGTAAATGCGAGCCAAAATGTACGTCAGCCCGAGCAAAACGAGAGCTCTGGTCGAGAT
TAAATTAGATCAATGGTGGAATGGCGGAGATGATGGGTAACTGAATCTTCAGCACCCTGG
GATAGTACTCCGTACACAGTAAGATACGATGGATCCAAGACCCCCAAGACAACATCCAAG
ATGCTAAAAAGACGTAATGTGATCGAAATGCTATTTTTACGACCATTCCAAGACAAGGCA
AGATATTCGATCAAAGGTTCAAGGTTTAGTCGGAGAAAAAGACAAAAAAGCGTCCTCACC
GTGGTGGATTTTCATGGCATATGATGACCAGCCGAGGCATCAGAATGAAAAGAAAGGCAA
ATATGACAAGAAAAAGATAGATCGATACCCGAGAAGTCAGAAAAGAGGCCTCTGCTTTTT
TCTTCTTGGCGAAGTACTTCTTACCGAAATTGACTCCCTGCATCTTGCTTTCTTCTTTTC
AGCCTTGAATGTTTTGATTTTTCCATCTTCGTTCAGCTCATTCAAAACAAATGACGCCTC
CTCAAGCTACCAAGCCTTGGAGGCTCGATCTAAAGAGTCGATGCCGCCAACCCTCAAAAG
GGGCAAGGCTGTGTTTGTTCTGCGACCCTCTTGGTGGCCCTCTTTCTTTGCTTTTGTCTT
CTTGTTACTGCCCACCCAGTCCACCTAGAGCCACCTTTCCTCTGTGCGCCTCCGAATGAA
AAGGCTCGAACAGGACAAGGTTTCCCCCGGACAAAATCTGAAACGCTACCAATTTGGCTT
GCATTTTCTTCTTTTTGAGAGAGAGTTAAAAGGATCCACACACACATTTTGGACTTTTGG
CTTGGCTAGTAGACTTTCGCGCACACTCACAGCGCCATCGCCTCGTTCTTCTTTGCTTTT
TCCCAATCGGCCCTCTGAATTTATTTCAAGATACGTCGTATCGTTTCCTTCGTTTCCTTT
TCTTCTTCTTCTATTTTTGCGTCCAAGCTCCCTGGACCGGCTACGAATAGCTCCCGGATA
GTGAGTGTATTTGGTGAAAGCAAATAATAGTGGATATTTGAGTTCTAAACTCGACAGAAA
GGATGCACAATGCAGGGTCCATGAGACTAAACTCGCACCAAATATCCACAATTTATCTCC
CTTATTGCTCCGTGCACGCTTGCACTACAGATGCGAACAAGAGGCAAAAAAAAAGACGCG
GTCTCACAGTTATCGGAATATCAATGGTGCAAATATATTGTAAAGGTAGAGCTCGACGTG
GACAAAAAGAACCAGGCTCCAGAATTTGAATTAAATAATTTCAATATGCTTTTGCGGCTG
CACCAGCACCAGGGTGGAAAGGATAAAAAAGGGATTGTGCATGCATATGAGGATGGAAAC
TCGATGGGTAGAAGGAAAGTTGCAGCTGCAATCGTAGTTGCCCAAAAAAAGTCGAAACAA
AAGGAAACAAACAAGAAATAATACGACTGCGACGTTGTACGGAAGCACTCAATGTGACGA
GCATGGGAGAAGCACGGGCGATTGCATCTGAAGTAAATAAAAAATAAAAATAATCAAAAT
TGAAAAGGGCCACAACAAAACAAGGTTGTAGATATCAGCACATATTCCTTTGACAACCTT
GACAGTCTCGCTTCCACGAGTAGGAGCACCCTAGACTGAACGGGCCCTGCACCGAGGTAA
GCTCTCGCTATCCTTGTTGATCTGACAGCTCTTCACGAAGCCCGGCGACTATGATATATT
TCTTGCGAGGCAGCAGCCATTTGCTGATATAGATCTATCACGATAACACGGCCGGGATGC
CCAATACGAACGTGGCCATGGGCTTCCGTAGAATAAATTCCGTGCCTAATGTGCTCCTGA
ATGGGGGCATTGAGGTTATAGTAGCCCCCAAAATAGTGTTTTGTGTTGAAAATAAAAAAT
ATGTAAGTACAGAAAATGTGTGAATTTGAGTTTCGAACGGCGTGGCTAGATCCAGGCACG
AGCAATAAACACATTGCAAGGCATGCTTCAAAAAGCGGAAAGTAAACGTAAAAGCCGCAA
AAGGCAAACAAAGAAGGCTTTCTATATACCTGGAACCCGTCACAGACAAATTGCCAAGCG
GGTGGGAAGTGGAAGCTGTTACCATATATGTGGAATCTTAAGCATCGTCTTTACAGGTAA
GGTTGTTACTGTGTAAACAAAAACAAACACGGGTAAAGTAGGACTCAAATCAACGTGAAG
AATGGTAAAATCGTGATACTGGTAGAATGGGATTGGGGATATTGGTCAACCGGAAGAATA
CAGACACCACGAGGTATATCATGGATGAATGTCAATATCAATATCACGAAGTGACGAGGA
AAAGAATAACAAACAGTCATCTGCAACAGCCGCCTCGGTAACAGCAGCAACACGGAATGT
ATCCCGCAAGGCTGAAGTACTATCATGCTAATGGGAGATATAACAAAATATAATTGGATG
TTGCAGTAGATGCTTTCTCGGTCCCCCCACGCACACCCTCTCCTTGACGGAGAAGATCGA
GATTCCGAGATCCCATCTTTGTATTGCCGATTCTGTTTTGATATGTCGGTTGCCTGTCTC
GTCTGGTCAACATGATGCCATACCGTCCCGGCCTAGACAAACACTGTGGAATAGGCGAGG
CCAGCAAGCGGGAACTGTTTTGTGTGTAGACGAGTTTCATAGAGATGGAAAGAGCTTGTG
AAGCAGGCTTTTGAGGATATGCATAACCGCATGGATTTATCCCGTATACTTAAAAGGAAG
AAATTGACAACAAGCACGGTGACGAAATGAACAACAGACGCCCGAATGACCAGAACCCGG
GACCGCGGGCAAGGTACCTGGATTCAGGCACGAACATGCGTGCACCTCATCGGGTTGTTC
ATGATGACCGGTATGTATGCTCCGGTTGATTTGGTTGCCAACCACATGTCTTAGCCGCGA
GGTTTTTGAATATTATCTGTCAAGGCTAGGCCAGAGAGGCACAGAATCTTAACAATTGGA
TATTTTCTCGTAAACAGAGTGCTTTGGGTTACAGGCGCTCCCACATTCACTACCTGTTGT
CATCCCATACCTATGATATCATGTCTCTGTATTTCCCTCTGCCCCGCGACCTATTTCTAC
CTCAGACACATACGTTCTAACCTTACCATTGCGGCTCATCCGTCTCACAAAGGTAAGTTT
TGGGCCTCTGTTCTCGAATAAACTAAGCATAGCTGGTATCAAAATGTTGTGCACACGGCA
TAAGCTTTGTTATACAGCAGCATATGATCATATGACTGCGTACAAGCTAGAGTGAGGCAG
TTTCAAGAGGTCAAAAGGGGGAACATAAATGAAGGCATGTGACGTATAAATAATGCTGTG
CATCCTCCATTGTGCATGCATGTGTTGCCCGGCTTACCCTCTTTGACTTTTATTGATATT
GATGCTGCTGCTGGACTCTGTGTTGTGTCGTGTCACCTTTGTCACAGGTTGAGGCCTCAC
CTTCCCGCCAAGAAAGAAAGAGAAGGCATTCACGACATGAACTGTAGAAGCGATGCATTC
ATTTTAGACCGGGTCTGCTTTTGAAACAAAAAAAAGTCTAAATCTGAAGGAGATGCATGC
CGTTGTATTCATTGTTGAGGCTCATGCGCGATACTCACAGCCCCCAGACTTGATATCAAT
GACTTTTAGAAAACAACAAAGCCTTCTCTTGTTAAGCCATGGATAGGGCACAGTTAACGA
AAAATGTTACATAATGTCTCTATTCTGACAGTACGAAATTGTTCGATATGTTTGCAAAAG
GACGCTGCACAATATAAATAAAGAAGAGAGATCGTGTGATGATCAAACGGTTCTGGTGTG
TACGGAGTTGTAGTATCAACCCCTCTCTCGTCCTCCCTTTCCAACCGACTGGACGAAACA
AACGCCTCCTGTGTAGCGGCAGTAAAAGTAGGAAGAATGGGAGCTACTATGAATACTATT
ACTTGTTGTGTAGCTGTTATGTTTGTTGAGTCACCAAGAAGAAGAGTGGTCGTGATGTCA
CTATTGTGTTTCAGATTGGAGGAGCTGTTTGCCTCTCTCTTTTTGTTTACATGCTATCGT
GACGTCGAACACGGGAAATGAATGACGTGCAAACAGTCTGCTTTGTTTATATTCATACTT
GAGGCACCGTACGGAGATGTCTCCGTAGTACGGAGCTGTGGCGTTTCAAACTCCCGGACG
TGTCCGCCAGGCCCGCCTGAGGTCAACCCGGAGCCCGCATCCGGCCATAGCAGTTCAATT
TGAGCTTGAAAGTCAACTCAATTAGGAAAAAGAAGAGAGAGCTGGCACTCTGTTGGTAGA
GTTACGTTGTTGCAATTTGGTGCTTTGACAATTATGATTTTCTTTTATTAAACTGTCGCC
ATTTTCTCTCCGAGACGATACGCACGCACGCCCCTTTTTTGTCTGTTACGGTTTCCATGT
TGGGACCTTTTGTTTACTTTTACGACTTTCACTTTTACTTCCATTACGACGTATTCTACA
GCCCCCCCCCCCCCCTACAACGCGGCGACAGACTGTACTCTGCAACGTTCAACGTCGTAA
TATGCAGCGGGCCGTTGAGTAGCTGCCTCTTTGCTCTACCGCCCCCCGACTCGAGAAATA
GGGTTTTGCTCCTTACGACGAACGACAATGCGTATTCCTTACTCCATATTCTGCTCCTTT
CTTTCTCCAGATGGCTGTATGTCCGCGTCCCGTTGCTTTCTTGACAGAGGACTGGCCTGG
GCCAACGAGAAATGACCCATTGCGAGTGCACTCTGTATGGAGCATTGGTGTAGGCAACTG
GGCCTTTCTTGGAACTTCACGGCTGCATCAGTCAACCTTAATTTTCAGACGGTCTCCTCT
TTTGAACCTTTTTTTTTGGGGAGTCTTCTGGCTTCCCTTTTCGACCTGCACGACGCGTCT
TGTTTGCTCCATCTGGGCAGACGGCCGTCCACTTTTCATTCTGCAAAGCCATCTTCCTCC
ATATCACCTCTGCAAGGTCCGCAAGTGCCACATCCTGCCCGGTGGACGGTAGACGTGGGA
GACGAGGAAACATCGCGCTGGCGACGCTTCCTTTCAGGATGGCAAGCAGGCTGTCAGCCA
GCATGTCGTTGCCGGCAGAGAGCACGACGGGAAAAGGCCATAGCTTCTCGCGTCGGAAGA
AGGAACTTGGAATCCAGGCCCCTGGAGAGCAGTCATGTCGACTTCGACACGAGCAGAGAT
AGTGCGAGATCTAGGGTACTCGCGTCACTCGCGTCGTTCCCGTTTTCTTGTTTTTGCTCC
GACGCAAGGGATGAGAAAACTGGGATTTCATGTGAGATTCATGGCATGTCCCTGTCCCCC
TCCTCTCTGTCTCTTTTGTCTCTTCTTCTCCCCTCTTCTCTCTCTCCTCCCTTCCCAGTT
TGCATCCCATGTGGGAGTGGAAAGGAAAACGACACTGGGTGAGATACCTGGCCCACAAAC
ACGCTATTGTTGAACGAGGGAAGGGGCACTCTGCCCATCGAACCCACAAGGAACGATACC
GGCACGTTGCGCTGTGGATGAGGGCAGGCCCGTGAGAAGAAGAAAAACGCGACTTTCAAG
AGGAGCAAGAAAAGCGTGTGAGTGGGACGGCGGATGGAGGGATGGGGGTGGAAAAGAACA
ATGAGATGCTGGATTTTGCTGCATGTTGCTTGCTTGTTGACTTTGTTGACTGGGGTGCCC
TTCGCGGCTGTTTGAATAGCCCCAAAGCAGAAAGTGATATGACAGAAAATGGAAAGAGAT
GGGGGATATTGAAACGGCCAATGGAGACGCTAAGCAAGGGAGAGCAAGGATCGAGAGCGC
GCGCAAGGTAAGGAAAGGGGAGGTAAAAGAGTGGGAGCAAAAGTCAGACAAAAACGCGTG
CGGGCAGACGTCTGAAAATCAAAAGCCAAAAGCGAGAGAGAAAACGGAAAAGAAAGACAA
GAAACAAGATCGAAAAGCGAGGAAAAGAAGAGGGAGGAAAAGAAAAGAAGGCACGTAAGG
GAGAAGAACACCGAACATTGCCACGTTCAATACCCTTTTTTGATGCCTTTTTGACCCCAA
ACTCAGGCGCGCTTGCACATCCCTTACAGCGGTGATCGACGCACTCGTGGCTGCCGTGGT
GCTGCACGAGGCTCGCATCATTGCCACTCGCGTCCAAGATGTCCCAGACGACCCCGAGAG
ACGTAAGACGTAGCTGAGATGCCACAGACTGCGACATGTCGATAGAACGTGTCTCCTAGA
TGTTGGACGTATTCGTATCCGGTACAGTTGATTTTTGCATACACCGACTCATCACGATAT
CGCGGTCTTGTCTTTCTTGGTCAACTAACACGCACCGCGTGTGCTTTGAACTTTTCTTGT
GCATTTTGTGGGTACCTTCCTGCACGACACAGGGGACGCAAGAAAGGTGGAATAAAGTGA
CGGTGGTGTTTTGGGGTGCAGCGTTGAAGTGACATGGCGTCCACTTCGTTTATATTTTTA
GGGGGAAACAGGGACAGATTGGATAAGGGGTGCAGACTGCAAGGCAAGGTGCAAACGAAA
ATCTGACCACCCACCAAGCCACCTCCTTCTTACGGAGTAATACTTACAGAGAGTACGAGT
ACTGAAGACGGGAATACTTTCTTGTTGTTTGTTGTGCGTACAAGTCCTTGTTGCTGGAAG
TGTTTCTGGTTTTTGTTCCCTGATGTTTTTCGTCTCAATTTTTTTACTCAAACTGCTTGC
TCTTTCGCGATGGGCGTGGATCTTGGTACGCTAGAGGTGCGGCGAGGAGCATGTCAAAAG
ACAAGGGAGGCCAGTACTTGTTCTCAGTGCAACTCGGCCCCATCCACTGTTGGTTGCCCC
CTGTTCTGGTCCTCCACAACCCTGACGAGAGGGGCCTTGTATCTCTTGTTTTGGGACCTT
GCTCTCTGGCAGTTTGTCGTTTTTGAGGGTTACCTTTGCCAGCATATCAAAATATCGAGT
GGTTTCACTTGGCGGCACAAAAGCTGCAGGGAAAGGGATGCGAGATGCGTGACATACAGG
GTTTGTCAACAGTTCGTGTCGCTGTACGACGTACTTCGTATGACAAAAGCCAGGCCAAAG
TCAGGCACTCTTTCGACAGCCCTGAATATTCCGTATCCGTGTTGTCAAATGTCGGATAAA
AGAGTTTTTGTACCGCCGTTTTGTTTCATTGGCAACATCATTTGCCAGTAAACATACTAA
GCCGGGTAGACGGCTGGATTGTCTATATCACAGCTTGTTATCATGGAAACTTAAAGACAA
CGATCGTGCTAGTGACTCGGACACTTTTTCGTTTTTAGTTATTTTCGGTGTGTTTCGCAC
TTCCACACAATGTCGGGGTAGTAGGCGATCCGCCACAGCCGTGCGTTGTACATATACGAG
AACGGTCCTTTTCTCTTCTCTGGATTCCTCGAAGGAACAAAAAGACCGGGACTAAGTAGG
AAGGCGTCACGGACAGCGTGCGTGTAAAGAAAAGAGACGAGAAGAACGGCCGAGCACATC
TCCAAAGTTAACCTCGCTATTATTCGCACGTCCAGTTCTTCGTAAGGGCTCCCCCTATTT
GTGCTTCTGCCCAGCCACCAGCCACCGAGAATCAAAAGAAAACGTCTTTCCTCCGAAGAT
GCTGCTGGCAGCAATGGTGTTGAAGTTGGGTCTTGCGCGGAGATTTCTCTGCGCCGTTGT
GCGACCTGTCAAGACGATGTAACACTGCTACTGCATATGTCTCTGCAATGTTCTTTCTTT
TCTTTCGCTTTTGCTTTTGGCCGTTGCGCCTTTTTCTTTTGCAACAGTGCACATTGAAAA
GAAATTTCGGAAAGCGCTGTGCGCCACAAAACGGTCTGAAAGTTTTGAGCAAAAGTTTTC
GATAATTTTTGCGGAAAGGGAGAGAAAAAAAAGAAACCATAGCTGGTGACTTTTGGTACT
GCAAAAGCAAAAGCAACGAAACAGAAAGGACAACACATGCATTGGCGTGCAGTAGGACGA
TGCAGCATAGTATGCACGTTTGGGCAAGCGCAGGATAGACCGTTGGTGCAGGGCATAGAC
CACCTCCCCAAGAGCCGATATTGCGAGGACGAGCTGTTGTTTTAGCGTCATCTGGGGTTC
GTGTGTCCTCTCGGGTTTGTTCCTTTTGAATTTCCTGTGTGCTTTTCAGTAGGGAGTACA
ATTTGGGCCGTCAGGCAGTGTCGATATTCTTGATACTTGAATACTCCCATTGTGTGTTCG
ACGTTCTTGCCGTGGAGGGTGGCTGGGATGTTTAAGAGCGAGGGATGTCTTAGAGGGCTT
GGTGGATCGCGCACGGCTGGACCAGCGAATCGCAACGGTGAATTGGCTTTCCGTGTCTGA
TATTGGTTGTGGTTTTTGTGATAACTGTTGGTGATAACCAAAGAAACGACAGCCTGCACG
AGTTGATGTGACCAAAGAACGGGAGACGGGAGGCTGGAAAGGAGGGACATACGCCGAAAA
TGGAGAGCGGACAGAGAAACAAAAGCAAAAGACGGCAGACGCAAAACCAGAGAAAGAAGC
AAAACGGAAGAAAGAAGGAAAGAAGGGAAAAGGAAGCAAACGAGGGAGGCTGTCAAGATC
GGCGCTCGCAGCAAGGCCACAATGTTTAAAAATGGCCACGGCCACGCCATGCCCATATGC
ATGTCTCACCTTTCTGATTCCTGGCATCGTCTCGAGTGGTGAAGCGAGCAAGACGAGCCT
CGAGCCCCAGAAAAAACACGATCGCAGCGCCCTGAGAGCGGCCAATGGGCCCGCGCTGCG
GCTCAGATCACCTTGACCAAGGTCAGCGTATCGTATCTGAGGTGCATTTGCGCTGCTGCT
TTTGCTGGCACACCTGTTTTTGCTGACCGTGACGGCAGCGACGGGATGATGATGCCTGCA
CGTCGTCCTTGCGTCGACTAGCTCGAGGGGAAGAGTCTAATAAGAGAGAGTGGAGGATGG
AAGGTGGAGGGGGAAGAAGGCTCCATGGCCTTGCCCCTATTCTCCTGGCTACCTGCGGAC
CCTTGTGGTAGACTGGGAATTATCGAGCGGGTGCATGCGGGTAGGTGCGTTGTTGGTGCA
CCGAGAACATGGGAGCTTCTTGTCGTTCGTTCTCGTCTGAACTCATTTTAGTACCTTTGC
GCGCCGCGAGAATGACAGAATGACATGTCGAGAGCCGGGTAGTTGACAGACTTGTCTCGG
TTCGTACTTTTCTCGCCTCCTTTCACTTTTCATTTGTAATTCCGTTCCGTTGTCGCTTGC
TGTCTGTTGTGCTCAGTGCAGCAGCATTCTCTGTTCGCTGATCGTCGAGCATGGTCGTAG
CCGTAGTCTTTCGTCTTCTCCGCTCAGAGTTCCTTCTTGATAGAAACAACCTTGCGCCTT
GTCCACCTCTTGATCCTCTCTTCTGGTCCAACATTTTCTCTTTTCTTCCTAGCGTGTCAG
TTTGAGGGAAACAAAAGAGCGAAAGAAAGAAGAAAAAAAGATACGAAGAGGAGAAGCACT
CACAAAAAAAAGAGAAGAGAGGGGGCACAGAGTCCACACCGAATCCACAAAGACAGCTGC
AGCCCTTGTCGGTACTGACCAGCAGCCCCTCAACACCCTTGCTCATTGCTCATTGCTTTT
CTCTTGAGCTGTTCGTTTTTGTCGAGCTTGTCTTCTCCTGATGTTGCATTATTGAATCTT
CAACGTCTTGTTCGACTCTCCTTTTTTTGCTTCGGCTTTTGTTGTTTTTGTTCATCGTCC
GCGTTCGCTACCTCACCTCACGTCTCTCGTTATCGCCGTCCCGTACCTCCAACCACAGCT
ATCACGCACGGCAACAGTGTTAGCCACGACATATGCGCATCGAACGACCCCAAACTTCAG
CTGCACGCACTGTTTCTCGCCTGTCGCCGATGAAACACGTTCAATTCACCGAGAACAAAA
CAAAACAGAATCAACTTACCTCGAGCACGACCGAACACTTTGCCAGAGCTTCCCAGCTGC
CGGACCTAGCTCCGGAGCGTCAACCGACCTCGCCAGCTGCCGAGTAGGGGGTGAATGACG
ACTGTCTGAACGAAACGAGCGAAACAAAACCGATTGGGAGCTTCAGGTGGAAGCAATCCG
CAAAATTGTTTGAATAGGGAAGAGTAAATAGGGGACGACGGAGACATAGCGAAATCTGAA
GAGAAGGGGCTACTGGGCGACAACACTGAACGAGGAAAGAACAACCAAATTCGAATTCAA
AGAAGTCGCAAACCACCACATCCAAGGAAGGCGCAACCGACGACATGGCTTCCGAAGTCA
TACCTCCTATTCTCGCCGCCGAGAAATCGGCATCTTCTGCCATTGTGCGGTCGACGACAC
CAAGCAATGACGGATCCCTTCTCATAGCCGAGCCACCGTCTCCGCCGGCCTCCTCTACAT
ACGTCGGCAGCGATGACACGCCAGCATCGCCAACATCTTCAACAACTAGCCATTACACAA
CCCAACAGAAGCCGGAAACGGGCTCTCAATCCCAGCCCAGCTCAAACAGCACTCTCCACA
AGCACCGGCTGACCAACAGCGCGTCCAAACTGCCCGCCTTCCGCTTTGCCGACCTCAAGA
AAGATACTCTCGTGCTGCCGTCGCGTCTGCAGCGTCTGCCGCCGTCGCCCGTATCGCTGC
CATCGCTATCGCCAGGTTCCGTTGAATCCCAGGGGCAGGTCCAGGATCATGGACAGGGTG
AGCAGAATCGGAAGGAGCAAACACAGACACACAGCGCACCTTCCGCTGTATCAGTAGTCG
TACCTGACGCTACTGCCACCGGCGCCCCACCTGCGACAACAAAGCGCCGCTACAGCGCTG
GCACTGGCAGCACCAGCTATGGCAACAACGGTCCCAACAGCGCTAGCGGGTCGTTCCTGC
CCAAAAGCAAAAGCCACGCCCATGGCCATGCACACTCCCTTTCAGGCCCGCCTTCCCTCT
CCCTCCCTGCGCCAACAATGCCAACGGCAGCAGCGCCTGCAACGTCCTCGGCCGCCGCCT
CAACCGCTGTGACAACCGCCTCGAGTCCAGCCACTGCCTCTGTTGTTAGCAGTAATACCT
CCAGTAATACTTTGACCCGCGCGGCGTTTCAGCCCACGTCCAAGTCCACCAAGTCCACGT
CCATGTCCATGCCTGTGTCGCCCGATTCGCCCAAATCGCCCAAATCGCACCAAAAGGAAA
ACCAAAACTCCTCACCCAATCCCAAACACACGTCGTCTTCCTCGTCGTCCTCCTCCACCG
CCATCACCGCTTCTTCCTCCGTCACCGCCGCCACGTCGACCAGCGCCACCACGACCAGAT
CGAACACATCGACTGTGTCGTCGTCGTCTTTTTCGTCCTCTTCATTTACGACGCCGACTT
TTACGACTTCCACGACTTTCGGATCGTCGTCTTCTGCGATTTCATCGTCTGCTGGATTGA
CGCACAACAACGACTCTCACGACTCTTACGACACTCCCGCCTCTCCTCTGTCTCCTCTGT
CCCCGCCAAAGGTTGTTGTTTCGACCCCTTCGGCCAATACCACCGTGCCTTTGTCGCTGC
ACTCGCCATCGCCCACCCCTGCCTCGCCCAGAATAATCCGTGGATCGCCTGGATCACCCA
CTTCTTCTGCTTCCACTTCGCCCGCTGGCACGTCAGAACTGCAACGTACCCTCCCCGACC
CGAGCTCGTCCAAGAAAAAGACGTCGCCTTCGCATCGCCGTGCAACTGCGTCGTTTGGAT
CCAACGATTTAGGGTCCGCCGACCTCGAGACTCTTTCTCCTGTAAAGAACCATTTCGAGA
CCACTGCGCAGGCGGACACGCAACCGACCGAGCAAAACACGCCGACACACACGGTCACCG
CCGACGACGACGATCTTGCGGCCTCCGTTGCCACCAGCGCCGACCCGCCCTCGCCCGAAG
CGTCCACCAAGGAGTGGGCCAAGGGCCAGCGTGATTTGGTCTTGACGACAAAGACGAACA
AGCCCAAGACCAAATCAAACTCTCTTGACATTATCGACACGCAAAAGTCTGCGTCTGAGA
CGTCGACGCCCAGAATTTTGGTGACGCGACGATCGCTGCCGCAGCAGTTGCAACAATCAT
CAGAACAGCAGTCACTCACTGCCGATGACAAGCGAAAGACGTCCTCCTCCTCCTCCTCCT
CGCGTCCCCCGCTCTCGTTCCGTGCCCCTCGCAACGAAGTCCCGACCTCTCGCCCCGTCA
TCCCTCCCATCCGCTCTTTCCGCTCCTCGGGCTCGCGCAAGAGTCTTGGCCTGCAGGACA
TGAACTTTCGCTCGCCCGGCGGCGGCGGCGCCTCCACCTTTGAGGACGCCGACAACACCG
CCGATGGCGGCGTGCTCGATCCCCGCCAGCGCGACCGCACGCTGCGCGCCCTCGAGGGCC
GCAACACTGTCGGCGATGACGACTACAGCTCACCACAGGGCGGCGCCCATATTCCGCGTC
GTGGTGCCGACCCAGATACTACGGGCGACATCTTTATGCGCATAGCCCGTGACGACCGTC
AACCCGACGATCACAGCACAACAGTAAGTTTTTTTCTTTGTTTGATCTGGTCTGATCTGA
TCTTTTTTTTTGTCCACGTTTTCTGCCCCATATTTTCCCGATACTTCAATTTCGCATCTG
TTGTTTGGATCTGCACTTCACGTCACTTCACGTCATGTTTTTCTTTTCTTTTGTTTGGCG
CGCGCGAGATAGCAGAAACCCCCAATCTCTTGTTGTCTCATTACACTGCGTGGGCCAGTG
TTGTCTCATCTGGACCCTCCAACTCGAGTGAGATTGCGGTTGAGTCCGAGCCCGTTCATC
TGTTTGGATGGGGGTTTTCAAGTTCTTTTGTGTTTCATTATACTTCCTTGTTCTCGCCTC
AAACACCGCCGGGGCTTGCTACTTTGGCTGCAGTCACTGCTCACACTTTTTTTGGTTCTC
GAAACCTTTCCACCTATCATCATACTAACTCGGCCCACTCACAGTCTCGCGTGAGTCGCA
CAGCATCTCAGCGGAGGCCATTCTCTGCTGCCGTGCCCTCTCGCCAAAATACCTCACCAC
CACAAATCACACGCCGTCTCTCTGACCAGCGGGAGACGGCCACGGCCCGTCAGCGACGAT
ATGCCGAAGAGCAGGTGCTGCTGCAACAACAGCAGCAGCAGCAGCAGCAGCAACAACAAC
AACAACAACAACAACAACAGTTGCAACAGCAGGCTGCACTTGCACGCGATACACCGCCGC
GCGCTACTGCCAGCGAGCGGACCACCCCTCTTCGGTCGGCCACCACATCACAACGGCCAG
ACCCCATCCGTACCCGCACAGTCATTTCTTCTACACGGCCATCACCGAGTACACCTCGCA
CATCCGTTTTTTACGATACAGCATCCGAAGTCGGCACCAATTACTCACGGAGGCGGCCGT
CTGTGACCGAGTCCATCAGCAGCGGTGCACCACTGCCGCTGCGGACATCGTCGATCAAGA
CTTCACACAACTACGCCCGCACCTACAACTCATCACCCCTGGTGCCACGGCACGCCGATG
CGCAGCATGACACTGCCAGTCATGCCGGCCTCGGTATTGGCAACATGGATAGTACCGAGT
CGACCGCCTCGACAGCCGCGCCCTCCACCGTCTGGGACGAGCTGGACGACCTCAAGTCGC
GTATGCGGCGGCTCGAACTTACAGGCAAGATACCACCTACAGCTGGTGCGGCCATGTCAC
GTGCCTCGGACGAGCGGCCACGCACGGCGACGACAAGTGCTACGACCATCTCGGGCTCGC
CGAAACGCGTTGCTACTAACGGCCAGGCCGCCGACGTTCGCAGCACCACATCCTCCCAGC
TGCAACAACAGCAGCTGCAGCAGCAACTCTTGCAGTCTCCTTCCCAGCAAGGAAATCAGC
CGGTGCTGTTGTCAGCTCTGCGTGGTATCAAGCCCCATGTGAGTGACGACGTCTACGGCG
CCATTGAGACGGCTGCGACAGAAGCTTTGTCACTTTCACAAATGGTTGGCGTTGTGGGTC
AGCCTGGCCCCATCTCGAGCGGTGCCAGCACTATTGGCACCAACATGCCCTCTACCGTGA
CAGACCGGCAGCTTCGCCGCAAGGCTGAGAGTATCTGCCGAAGCCTGACGGAGCTGTGTT
TGACGCTCAACGATGAGGCAGCACACAGAAAGGCAAGGGAAGCTGCAGCCGCTGCTACTG
CCCAGATCCAGGCCAACCTACCGCCATCACAGTCGCAACAACAGCTTCAATTGCAGCAGC
AACAACAGCAGCAGCAGCAGCAGCAGCAGCAGAAGCAGCAGCAAGACGAACAGCAGCAGC
AGCGGGAGCAATTGCAGCGCGAGCAGTTGCAACAACAACTGCAGCAGCAACAGGATGACC
TGCAACAGCGGCAACAGCGGCTCCACCAACAGCAGCAGGAGATTCGCCAGCACCAGGCCC
AGCGGTCCTCGCGCGACGATACCGTGACCATCACGAGCCCAACGACCAGCAGCAGCACAA
ACAAGGCTTTCGCCTCGCTCGCCAACTCGCGCCGCGGTATGGTTATGGAGCCTGCTTCGA
CCCCGTCTAAGCTGCAGACCAGCCCCCGTGCCCCGACACGCTACGAAGACCGCCGCACAT
CTTTCCTCAGCACACCCACCTTGCCCTCGCCGCGCTTCGCCCTGGGCCCGCCCGTTTCGA
GCGAAAACGCCGGCCGTCGTTCGTCTCTCATGATCTCGCGAACCCGGCGTGCCGCTTCTG
AAGAGCCCGAGGAGATGCCTCAGTCGACCGGTCGCCGCTCGTCGCTGCTGCGGACTCGCC
GGGCCGGCACAGAAGAACCTGAGAGTGCCACAGCTGCAATGGAGGGCCGCAAGACATCGC
TGCTGTTCCGCTCGCGGCGGACCGTGGCCCTGGCCAACAATAACGACGACGCTGCCAGTG
GCGTCGGTATTGACGACGACATGGACGGGCGCAGCCAGGTCCGGTCTCCCTCACGTGCTG
TGACGGAAGTGGCCGGTCTGCGTGGTGGCCCGCGTGAGTACCAGCCGCGCGAGTACCAGC
CACGGGAATACCCATCATCGCGCGACTATGCCAACCAGATCCAGCAGCAACAACAGACGC
TTGTGACTGCCAACGCCAATGCTGCCGCGGCCAATGCCAATGCCAATGTGATGCAGTCCG
TCGAGGGCAACAACGGCAACAGCCACCCACCGCTGGCGTCGTCCGCTCTCCCTCGTCGTC
GTCTCGTCCCCTCCAGTCTCAACTCGCGTCTCGTCACCCCGCAGACAACCACTACGGCTG
TGACCGCATCCTCGCCGCTTCTGTCGAGCCGACGTTTCTTGGAGCGCAGCTCCCAGCAGC
AGCCACAGGATCGTGAAGGAGGCAGCACGGTCGGCACCCCAGGTACTCTTGCGGATAAGT
ACGCCGAAGACCGCATGCAGCGGCATGCATCGCTGGGCCAGACTTCTCTTCTGAGCCGGA
CCACCAGTGTCAGCCGGCGGCGGGACAGTGCGCTGCCCAGTCTGTCTTCGGCGTCGTCTC
AGGTCGGTGGGTACCGGTAGGACATGCCCTCGAAGCCGTGAGCGACCGACAGTCTTTCTC
AAAGACAACATCTTCTCAACTCTTTTCCAACTTCTTTTCTCCGCGTCTTTAATGCTTCCC
TTTAATGTCACGTTTTAACGGACTCTGTACTATATATAACAGCAAACGAACAAACAAACA
ACAACCACATTCATCACAAAAACACCACAACTCCTAACCCCCTTTACGTTCATACGCCGG
CGTTTCTTTTTACTACTCTATTTTCTCTTCTCGTTTCCTTCTCTTCAAAAGAAAACTCTG
TGTACCTACTTCTCTTGTCTTCTCTTCTACTTTTCTCTTTCCATCTCCCTCCCTTTCCCT
TCTCCTTGTCGTCTTTCAGCGATTGATGTATAGTGTATTACGAATTTTATCTCATGACTC
TCTCTCTCCTACTCTCTCTCTCTCTCTCTCTCCAAGTTGGTGTGGATTGGTTTTTTGCTT
TGTTTTGTTTTCTTCCTTCTCTCGCGTTTCTTTTCTGGATGGTTTTGCGCTTCTTCTTCA
GTCTCCATTTTTATATATTCTTGTGTGGCCTCTTTTCGTTTTTGGAATATAATAAGCAGT
CTGTTCTTTCCTCCTTAATCACTATGAATTTGTAAACCGTATTATTGTGACAGGTGAAAA
CGATGTAGCTCGAAAAAGAAAATGCTGGCTTGCCTGCCGACAGGTCGCCGGTGACTCAGT
TTGTGAGGCCCGGCAGGACCAAGACCTGCCAGGAACGCCTTTTTGGCGTATTTTGCTTGG
GGGACGGGGAGGGGCTATTTTAGCTGCAAGGCTGAGCGGGCACAGCACGCCCCGCAGTTT
TGAGACTACCTTTTTGAAGACGACAACAGCCCAACTCAACGACCGCAAAAAAAAGAAAAA
AATTACAAAAGCGACAACGACAAAGACACAAATTTAAAAAAGCGCCTAGAAGACTCTTTC
TTTTCTTTATCCTGAATGAATCTCACTTCTCGTTTACATCTCCACTCATATATAAAGACT
GGGTTGGCCCGATCAATCTCGACGAGCGTCTCTCGCAGACTCATCCTACTTCAACAAACG
ATAGTCAAAACGAACATACAGCATCTCTCATCACACACATCAATCAACAAGAACTTCGCA
TCAAAGACGCCAACCATGGACGACTTCGACAACGCCGAGGCCCTCTCGGCCCAGTTTCAC
GACCGACTTGCTGGTATTGGCCGCGAAGGCGGTAATCCTCATAAGGGAGCCGGCAACAAC
AAGAGAGGCGGCGGCAAGAGTGGTGGTGGCCGCGGGGGTGGTGGTCGTGGCGGTAATCGC
TCCGTCGACGTTAGTCGTGCTTTGTCGCGCCTGCTCCGTCATCAGGCCGCCAACGCCGGT
ATCCCGCTCGACCCAGAAGGCTTTGCACCCCTCGACCAGGTTCTGGCATGGGGCCCTCTA
CGGTCGCTCAAAGTGACACTCGCCGAAGTCCGCGATGTTGTCATCACCAACGACAAGCAG
CGGTTTGCTCTGAAGCGGGTAGACTCTGAAGAGGCCGCTCTCGATCTCAGCACGGTCAGC
AACACCGACAGCCCTGCCAACTTCAAGATCCGCGCCAACCAGGGCCACAGCATTGCCACT
GTGACGAGTGATGCCGGTCTTTTGACGGCGATTGACGACCCGGAGACGGCACCGCCTGTC
GTCTGCCACGGTACCTTCCTTGCGTTCTGGCAGGCCATCGAGTCCAGTGGCGGTCTGCGG
CGCATGACTCGCAACCATGTGCACTGCGGCTGTCTGGAGCCGGACCAGAACGGGGCCGAC
TCGATTGAGAGTGCACGGCGGGCGGGCACAGTGATCCCCGGTCTGCGGCGAGATGCACAG
ATCCTGGTCTTTTTGGATGTGCGGCGGGCTCTGCGGGAGGAGCCCACCCTAAAATGGTGG
CGGGCGGCCAATGGGGTTGTGCTCACAGAAGGCGATGCGGACGGAAAGGTGCCTTCAAAA
TACTTCCAGCGCGTAGTGACGAGCAAAGAAGGTGCGCGACTACTGCCCCCTCCAGCTGCG
GGGACGGCACCGGGGACGACAGTCAACGAGTTGGTCCTGTGGGAAGACGGCAAGAAGGTG
GCCGACCTGCCGGCGGAGACGCTGGCCAAGGCGCGGGTGCCGCATGGCAAGCAGGCCGTC
CAGCGGCGAGCCGATGCTGCCGCGGCTGACTCTTCACGGGGAGGTGCACCTGGTGCATCC
AAGAACAACAAGAAGCAAGGCAAGGGTGCTCCCCGGGCTGTAGAAGGCGCACCGGCCGAG
GAGGCATAAACATATATTACTGTACTTGTAGCGTGCATTCAGAGATAGCGAAAATTATGC
ATTCATCAAAAATAGACGTGATATAAGCAACTATGATACATTAACTGAGCCCAAAGGCAC
TCCTTGATATTATGATATTATTATCCCAGCCGTCACTGGTAGTTTAGCTCCGGATTGGCG
CGGAAGTTGCACCGGCACCGACACTCGGGCACAGGGCACTCCGAATGCCGTGAGAACCAC
TGCCGTGCGTGGTCCAGGTGCAGCACATGGTCGCACTTGAGACAGAATGTCGGGAACCGC
GCTGCCAGCCGTGTGTCTGCATCGGCCGAAGCTTCGGGTCTGTCTGACCGTGGCGTGCCC
ACAATCTCGAGACACACAACACACCGCGGCAGGTGCCTTTTACAATTGGGACAGCTCACG
CCCGCCATGGCCAGTTTGGCCGGTAGCTGGTTGTGATTGTCGAGGGGCACCACTACGGCT
CCTTGTGCACTTCCGCCACCGGCCGAGCCTGGCACGGCCAGTCGCGTCTGGGCATCGCAG
TAGACACACCTTAGGGCAATCTGCCGCGCGGGCGGTGCCACTTTTGGTCGCCCGTCCGCA
CCCTTGCTGCGTTTTGTGCTCTCGACCTCAAACTTGGCCCGCTGGAAAAAGGCGCGGTGT
CGTTGCAGGTACGCACGGTAGGCCGTCCGCCAGGCTGTGCAGCGGTAGTCGTCGACGAAT
CGGGGTGCAGCCATGGACATGACGAGCGTGGCGGTCTGGACGTCGTGGAACTTGTCGACG
TAGCGGGCCCAGATGTCGACGGCTGGTTCGGTGAGGCCTGTAAGTACCAAGCCCTCGACG
TCACCCGTGCGTACGGCTTCAGCGAGCGTGTCGCGCAGCCACACTGTGAGCTGGTCGTCG
TCAAACATGCGGACAGCGACAAACACGCGTTCTCTCAAAGGCAAAGAGGTCTGATGGGCA
ATCGTGGTCCAGTCACCGGTGGCGATCAACGACGAGATAGCCCGTAGGTAAGGATCCGTC
TTGGATGCGACGGCCTCGTCAAAATCGAGCTGGTCACGATCGCCCTTGGCACCCAAGATG
GTACCGCCGCCAGCCGCACCATTCTTGATCCCTTCCTCGTCGCGGCGGCCCATAAGTTGC
AGCGCGAGGGAGACAAATAGCAGTTCTGGGTGCTCTGTGCTGGCCATTTTTAAAATTTGG
ACGGCCTGGCGATTGTCGCCGCGGAACAAGGCCTGGGCAGCGGCCATGGTGTGATACGAG
GTGGTCCGCTCGGTGGCTGTGTCCTTTTCGTTTCCGTTTCCTTCCGTGCTATTGTTGACA
AGACTGCTGGCTGGCGGCCGGCCCCAGCCGCAAATCTCAAGACACAGCTGGCGGTGGTGC
AGCTTTCTTGTCTCCACACCCTCGTACCGCCGCACACCGCGTTTCCGGCAAATGGAACTG
ATCGTGTGCTGCCAATTGGACGCATCTGGGAACGACGGTGACGACGCAGCCCCAGTTCCA
TAGATGCGCGCGTCCTTGTTGGCGCCCAAGTCTTCGAACCAGATGGCCGCCACACCCATG
TACGACAGGTCCAGGCCGTTGGCCGCCATGTCGCCGCTGTTCACAGCGGCCTCGGCATCG
CCGACCCAGCCCCAGACGTCGCGCAGCCACGGGTCGTCGGCGACAATCTCTTGGTTGAGG
GCGCAGTTGAACAGGTAGCGCTCTTTGGCCCGGAGCAGCATGACGTGGTCGAGCACGGCC
TGGGCTTCCGAGGGAAAGCCTTGCCGCGCCAGTGTGGACGTGAGCAAACTCTCGTGCAAC
TCTTGGCTGGTCAGCGGCCGGCCTGACAGCGATGCCAGAGACGCGGTTGAGTCGGTCAGG
TCTGTTCGGCCGGAAGACAATACAGTTGATCCCACCGTTCCTGCTGCCTGTGTACCCTTC
TTGGCCTGCTGCCGTAGGTGCTGCTTTTCGTATTGTCTTAGGATCTTGAGCTTCTTGGCC
ACCGTCTTGGCCGAAAAGTACTCGGGCGGCAGCCGTGACTTTTTGGCCTGCTCCAGCGCG
TCGGCGTCAATCTGGGCTGCGCGGTCCTTCTGTGCCTTTTGGATTGCGCCGTTGATTTCC
GTGGCATCAGAGGCGAATATTGGGATATCGGCCAGCGCCTCTTCGAAAGCGACAGGGTAC
AGCACCTCGGTCGCCTGGTTCGTCTCGAGCTGCATCATCGAGTGGTACGACGCGCCCTCC
TCGAGCCCGCGGTAGGGTGCTGTCCAGGGGATCAGCTTGAAGGGGTAAGTCGTCGTAAAC
GACGGCTTCTCCAAAATATCATAGTTGCCGTTGGCCCGCAGCACGAGCACCCGCGGCCGC
AGAGCCGGTGAGCCGATTGTCACCCAATCAAACGACACAATGCGCTCGTTCTTGTGCCGC
GGGTCCGAGTACTGATTGTCCATCTCGTTGGACCGACGGACCTCGAGTAGTTCGGGGCTG
TGGTCGGCCACCATTTCGGGCGGACAGTACTCGTGCTTGGTTTCGTACACTTTGAGCTGA
CCAGACCCGGAAAGCACGCCCAGCATGCCGCGGTGGTCGCGGCAGTAGCGCAGCGACCGA
ATCACGGACGCTTTGCTCTCGTTGATGGCCTGCTCCGACTCGGACGTGACGGCACGATCA
AGACGCAAAGCGCCGCCCCATGGCAGTTCGTCGACGTCGACTGCATCTAGATACAAAGGC
GAAGCCATGGACCGGCTCGTCGCGCGTTTGTCCCACACCATGATGCCCGGGTGGTCGAGT
GCCGACGAGGCAAAGTAGTTTGGGTCTGCATAGTCAATGGCCAGGTTGTTGTTGCAGCGC
GTCTGGAACTGCAGCGGGTGCAAGCCGGGGTCACGCAAGTCGTGGATGCGCAGGCCCTGG
CCCTTGATGCCGACCACGAGGGTGTTGGGGTTGTCCTCGAAGAAACGCACACTCGACACG
GACACACTGGCCTCGCGCACTTCGATCGGCTCACCAAAAGGATCGATATCTTTTGGGAAG
CCACCAGCAGAAGCAGTCGCTGTTGATGATCCGATGCTGGCGGCGTCCACCGGTCGTGCC
GACGATGACAGCCGGTTTACGTCCCATATGTACAGACTGCGGTCGCTGCGCACACGGTCC
AGGCCGACGGCCAGCAAGTTGGACGTGCTAAACGACACGGCCTGACATGTGCGCGACATC
TTGAGGTTGAGCTCCAGGTATGCATTGGAATCGTCGTCGATTTTGAGGAGGTTGACGACA
CCCGAGGGCGTGCCGACGGCCACAACGCCTGGGATCGTCGGTGACCAGTCAAACGACGTC
AATGTCGGAAAATCCTCGTGCTTGGACACATTCTGGAACTCAAAGAGGCCCGTCTTGGCG
TAGCCCGTGGGCTTATAGAGCTGCACGACGCGGTGGTTCAGGTTGACGTGCATAAACGAG
TCGATGGCCGCATTCGGCGACCAGCGGACCAGGCCCGTCTCCGGGCCGTCCATGGTGGCG
GTTGTGTATGGGCGAGGTGACTAGAGGTCACAAATGAAATGCGCCGTCGGCCGAAAGCTT
CGAAATGATATTATCGCTTGCCGTCTTTGATAAGAGCGCTGGGTTGCGGCCGGGGCCGAG
ATGGTCGATGCGCCGTGTTCGCTACCTCATCCCAGGTAGACGGTGGATCAAGGAAAACGC
TGGTTGTTGCAATTGGGTCGGCGGGGTATCATAGATGCAAGCATGTGCAGGTCGACTCGC
TCTTTGCACAATGCCAGCTCTCATGAAGCTTCATATGAGAGGTCGCGCCTTCCTGCTTGT
GAGCTCCAGATGAGTGCAGGTGGGATAAAGCTAAATGGGCCCACAAATGTTGGTTAGAGT
GGATCACGTGCCGGCAAACGTCGTAGAAGCGGTGGTGTGGTTTTGAAGGAGGCTGGCACC
AAGTGGCAATAGCGGGCAGCTGCCCCCGGACCTAGCCTTGGGCAAAGGCGGGAACCAAAT
TGCCGCGATCTCGCACGTCAGGCACAGTTGTTACTAATTGGAGCGGCTGCCGCCCATAGT
GACGAAAGAAAGGCCACCTCGACATCAATGAACTCCGATATTTCCAAATAAGAACAACAC
TCTACAAAACAACAGTTCGCTCTTCTCTTCCCACGACAACAATATATCTCCCTCTCTCTC
TCCGATCCGGTCAATCCTCTAATCTCGCCACCCTCTTTCGCCCGGTCTTACCCAACTGTC
CTCAACTGCCGATTCTCGACCAACCTACAACCAACCTACAACTTCGACAACAACGACAAC
TGCGCCGCTCCCACAATACGACGACAGTACCCTTGCGCGACTTGGCCAACCGACACAACA
AACACCTCTCTCTTATCCTCCACCATGGACCAGGTGATGGACGGCGGGCTCGTCCCGCTA
GAACAGTGGTTCTGGGAGACGCCGATTTGCACACGGTGGTGGACGACGGCGACCTTTGCG
ATTAGTGTGCTCGTGCAGTGCCAGATCTTGACACCCTTCCAGCTGTTCTACAGCTACCGT
TCAGTATTTGTCAAGGGGCAGGTACGTCCATCCCATCCTAACGTCTCTCCTCTCCGCAAT
AGGCTCCCCACTAACAACAACAGTACTGGCGATTGTTGACGACATTCCTCTACTTCGGCC
CCATCTCCCTCGACCTCATCTTCCACGTCTACTTCCTCCAGCGCTACTCGCGCCTCCTCG
AAGAGTCCGCCGGTCGCTCCCCGGCCGTCTTCTCATGGCTCCTCCTGTACGCCATGGCCT
TTTTGCTTGTCCTCTCGCCGCTCGTCTCGATGCCGTTCCTCGGCCAGCCGCTCTCCTCAA
CACTCGTCTACATTTGGTCGCGGCGCAACCCAGACACCCGGCTCAGCTTCCTGAATCTTA
TGGTGTTCACGGCGCCCTACCTGCCGTGGGTGTTGATGGGTTTCAGTCTGGTCCTGCACG
GGACCATTCCCAAGGACGAGATTATGGGCGTGGTTATTGGCCACGTCTACTACTTTTTCA
CGGACGTGTACCCTCCACTGCACGGCGGGTCTACGCCGATGGGTCCGCCCACCTGGTGGC
GGCGGCTGTTTGAGAACCCGCCGCCGCGGCCCGAGCTTCCCGACGAGGACGAGAATTTCG
ACGAGGACGCGACCGGCGCCTTTGACGGTGCCGATCTGGCAGCCGCCCGTGCGGAGCGTG
TCCAGGCAGAAGTGAGATGAGCATGCCTCTTTCGGCGTGGACGATAGTCGTTATTTCCAT
ATCCGCTTTGCGGCAGCTGCCGCATTCTGCGGAACATACCACATGCTCATCGAACAATTG
GTATGCGCGTATATACTTGGCGCCGTTGGAGTGATGGTTCTGCCAAAGAACTTACACGAC
CCTTCCATCGATCGTGTCCAAGATGGACTACAGAAAAATCCCATTGTTTTGGGGAAAGCC
AGCGTTGTTTGTTTTATGTGCATTTTGGCGTTTGTTTTGCTTTGTTCGTTCTCTGTACTT
CAGAAATAAGTCAAGGGGCTGGCAATGCGTCAGCCTAGATTATGCTTTCCAGGACGTCTT
GCTTTTGCCAAAACAGAAGCGTGATTTGAAAGACGTTCATCACGGGGCGGTCTTGTGTAC
GATAGCAATAGATACCAGATATCAAATACCAAATACCAAATACCAAATTTCAAAGTCAAT
ATTCGAAAATAAAAAAGTAAATTAAAAGTCCAAGGGTAACGCTATTTCATCCAACATCAG
TCCGCATCGTCCTTACGTCAAGTCCAATGTCTACTTGAGGTACGTGCTGACATAGCCCTG
GCGGAATTGGTTCTCGTTCAGCTCGTCGCTGCGGTTCAGCGGCGTCCACTTGGGCTCGTC
CTTGAACAAGCGCATAGCGTGGGTATACTACGGTCAGCGTTAGCGAGGTTCAAAAAAAAA
GAAGAAGAAGAAAAAGGCACTCAGGAGCACCGGAGGGAACTCACGTTGGTCTCGTCCGTG
GTGAAACGGTGGTAGATGCCGGCCGGCAGGATAATCAGGTCGTCCTTCTCGAGACGGATG
CGCACCCACTCGTCCGTGGTGTCGCGCACGTCAAAGTAGCCAGCACCACCGCGCACGTAG
CGGATCTCCTCATCCTCGTGCAGGTGCTCGTCAAAGAAGCTCTTGACCTTGGCCTCGTAG
ATGTCGCCCATCGTGGCCGGCGAGACCTTGATCTCGTCGCGGTTGCGGTAGCCGCGGTCG
GTGGCCAGCTTGTCGACGTCGGCAATGTCGGAGATGTGGTAGTACAGGACACCGAGGCGC
TGCAGGGCGTCGTTGTCGACCTCCTTGCCGGAGTCGTGGGGGAGGCGCTGGTCGCCCTGG
ATGTGAGAAGAAGGAGTATGTTAGTCATTGTCTTCGTCTAGATCTATGTCGTGTCTGTAC
GCACCGGCTGGTTGTCGTAAACGTAGGCCTTCATGGTGGCGGTTGTGTGGAAAAGTAGTA
AGGAAAGGATGAGGGTGTCGTGATTGGGTTGAGAGGAGTCGTGCCCGGGGATGCGCTTAA
TATATACGAGTTCAAGAGAAAACGATCGTCACTTTCGATGCCCGCTTTGGCTCGTCTGAA
AAGTTTTTGGTAAATTCGACTTGAACAGGGTTCGTAAGGCGATGTGAGAAATGCAAGGTC
GCTGATTCGACTGCAGCAGGTGAGATTCGAAAAGGGAAACTGAGAAAGAGAGTCCGAGAG
TGGTAAAGAGTGGTAAATAGCGAGAGCGGGATCTGGTCTCCTGCTTTTTAGATTTTTGCT
TTTCAACGTTTGGGGGGAAACTCGGCTTATTTTGGCTTTTTTTGGCTTTTTGGCGGCGAA
AAGGGCCAACGTCATATTTTAGAACGGGCGATGGGCGCAAAAACCGCATTGCGCCATTGG
CTGCCCGCCGGGAAACGTGCTGCTGCCCCGCCCTCTCAAAGGCCGTTGTTTAATTTACAA
ACAGTTCACAAGTCCGCTGGAACGCTTACATACGCAGGTTTTCCAGGGCCTAAACTCCTG
TCTCCGACAAGGGGAGGGGAACGGTGGGAGCTAAAGTGGCCCCTCTCCAGTGAACAGGAC
AGAAAAGTGGGTCTTATTCACTTACACAGACGTGACAGACTTGGACTCTGAGCCCAGCAG
AGAGCCTCAACAACTGTAGCTTTATTTTTTCATATCAAAAACTCCATGTCTTCTTCATTT
ATGAGTCGATAATATCTTCATAAAAGAGGACACGTTTTATCAGTTGATAAATAGATTGGA
GACTGATAAATTGTGTCCCCCACAATTCGCCGGTATCCTCGATTTTCGGCCTTTTGATGA
CGATCGCATTCGCATCCGCATCCGCAGTCACGGCCTTGGCACTCGGAAGACGATACGGGA
AGAACAAAGGACACCGCTCTTTTTGCTGTTCTTTGGGTCACTAAGGAGCATGCTGGCTTA
TAAAACGGAGCATAGTTGCAACGAACGCCTGTGAGAAAAAAGAATCGTGTAGATAATTGC
CTGAAACAGAAGCTCACAACCATCAATACGAGAAAGTAACACTGCCATGCACTATCTGTC
TATTTTACATATCAAAAGTAGCGGTCTGTGGGGAAGTGCCATAGCTGTGAGGTCAGTGGA
CAAGTGTTGCCGGGCATGGAGTGCCCTTGTGTGTTGACCTCCGAATTGCCCCAGGATTCG
GCGAGTGAAAAGCCCTTGACGATGACTCTCATTAGAAGGTATATTTGTACCCTCTTTTGG
AGATCAGAGATGATAACTATGGCCTTGCTTGTTGTGTACACTACATTAGCAGACCGCACC
CGAAAGCATCTAGGAAAGTGTGCCCGAGAACGAGTCGATAATGGGATCGCATGGCCTTAT
CAAAGGTTTCTTTGGCATAGTAAGCATGTCAGCAGTGCGTACCAATTTACTTGTCAACTT
AAAGGTTAAGTGATAATTATAGTAATGGCCCATAGAAGGTTATCGGTTGTCATATTGATA
TGATGAACTGGAAGGATAGTAAAAGACAGATTGTGTATTATGTCAGTTTTCGCAGTCTGT
TTTAACTTTGTATTAATCAGATACGGATATGCTGACATATTGCCTCTACTCTACATATCA
CATATCAATTAGTATTCATTTATGGCAATTTGAACGTTTTACGTGGCTCTGGCGTTGACC
ATCTCATTTGTTTACTTTCAGGGGTAAGATCTGGGTTTGTGATCTCTAACTTTATTGCGC
TGTTTCTTTTTCTGGGCTGAGCCTCATGAATATATTTGAATATTGCTCTCTGGGTTTGTA
GCAAGTTATGGAAGTTGTGACGGTTTCTATGTTTTTTTTTTCTTTTTCTTATGTGTTTTT
AGCCACGCTTCTTTTTTTTTCTTTTTTTTTTTTCTCTCAAAAGAAAAAAAGTTTCTTCAT
AAATATTCCGTGTATTCGTAAATTTAAATTTTAACCTGGTTTTTTTTTTTTTTTGGTTTC
CTATCTCCAAAAAAAAAATAAAAAATTATTATAGCTTTTATCTGTTTTAGAAAAGAAACG
ACAAAATTGATGTCTATATAAGATCTCATTGAGTTGTACTATAATATATGTTATAGAACA
AGGGTACTAGAACAGAGGGTTGAGAGAGGTCATGATGGTGTCTTCAGACGTTCAATATCA
AATGTAATTGGATTCCATCGTAACAGTTCTCAACAACCCCACGAATTATTAACCCAAGAA
AGTTTTATATGAGAGGAACAGGACGTTCGGATAAGATTCCTTGTTGTAGTTCAACCAGTA
TATACGATCAAATCATGGTTGCACATAATCTTTGTTATGTGTCAAAGTTAAATCATCATC
ATCCTTCAACCGTATCTTTCAAGCCACGAGTATGTCAGCTGTGACAGGGGAACGGCACCC
CTAAGCTAGTATCTACATCTATCATACTTTAAAACTCACTCTGGGCTCCAAGGGTGGATG
CCAGGATCATAAAGCAACAGTACACGACTCCGGGGCACCCGAATATCGGAGAAAGAGACC
TTGATCGTATCCGGAATAACGGTTATCAACTCGACGATCGTGCTATATATCTGTTCTACG
AAGATGCAAGATATATATGAGAGAGTTCAAGTAACTAGGAGGCTGGCATAGGGATTTAAA
ATGGCAATAGATATTGTGCATCGGCCATCACCGTGTGGCTTTGCTTCCTGGCATGCCTCA
TTTCATAATGGGGTTTTGGCGGCGTCATGGATAGATTCGTATTGATACGATCCTGGTACT
CGCGTTGCACATTAATATCCAGCTCCTAGGAACGGAGGTTAATCTTCTTTTTACCCTCCC
CCATCTCTGAGTTACTGGCCAACAGTTGATATTCAACGGTAGCCATTGAATCTTCACCAT
GAAATGAGAATAAAAAAGGTGCTCATGCTGTACTCCACGGCAGTCTTAATGAAGTTGAAA
ATCTGCCTCACCAATGGATATTTATGCCAATTGTTTTGCTCCCGACGACATTCGTCGTTG
TTTCACAACAGTGCGTTAGAAATCAAAACCATCAAACGATTTCACACGCACGAGCAAGGA
CCATTGGATATGTGAGACCATTGTACAGTCTGCTCCCGGGATTTTATATGTCCAGCTCCT
CCTTGCGGTCTCGCTGCTTCCATGCAAAGACCAGATGGCATGACCGCCTGATGACCTGAC
AGGAAGGAGCGTCTCGACAGACAGTCGGCCTCACCGTGGTCGGATGCATTTATTGAACTG
TCCCATAATCTAGGATCTGACGATGTTCGGGTCACCCTGGTGCTGATGCCATGTTGCAAC
TAATATGGGTATTAAATCATCAACGGGGATACGAATAAATATATCGTGCCGACAACGGAG
CTTAAAGAGTATTCTATTTCGCATGGCGGCCATGGGTCACAGTTTGGCACACAATTATTG
TAACATGTTGTAGTTTTCTTGATATGATCCCTCGATATCAACGAGGCTTACGATCGTTGC
TTTACTGCAGTACTCGCATCATAGCAAGTATCATTCAATCGTGATATGTCGACTTTCGGC
CACAACAAATGAGATATATGCATATTTGTTGACAAATCCCTGATCCTGGTCAGGGCACGA
GAGCACGCGGCTGTCAAAGTGATGATAAACATTAGACGGCTCAAAAGGCCCGTTTTACAC
ATTTGGCGGGAGGGAAAGGGAACATGGAAGAACCAATATCCCGTTCTAACAGTCGCGAGA
ACCCTGAGAAAATTATCGAGAAAGTGTACATAAATTGACGGGAAGAGAGCAGAAAAGAAA
CAGGACAAAGCCGACAATCAACAATCCACAAAAGAAACCTCCCGTGTCTACCCGTGCCTC
GATGCTGATCCTTTGTTTATATTTCCCTGGCAGGTTGTGGGACAATCAAGACTTGTATAT
TGATATCGAGACAGGCAAAGGACCGGGGAAAGCTCGCAAAGATGGATAAAGTTGTCAAAC
TTTATTCGATGGCCCGTTTCACGGCTGGCCTTGCCGTTCGTGATCTTCATTATTCTTATC
GCCTTCATTTTTTATTTTATTTCAACTTCCCGTCTGGTCTGGTCTGTCGCCCCGATAGAT
TCTGGGCGACATCATTTATGGCCACATGGAAGTAATTTACAAACGGAATAATTGAAGGCA
AAGAGCGTTGAAAAACAATAGAGGCATTCCGCCCGAAGCGCCCCGAATGGACCAAAGGAA
AAGGGCGACTGTATGTGCAAATACAACGCCGATGCCCGGCGATCGCTGTGACTCGTGAGG
CTGATGACGGAGAAGGTACGTAGAGATGCAAGGACATGTTGTTAATTTTCCCAAAGAGGA
AAATTGTCCTCGCAGGTGGTTCTCCTTGACGTAGTTGAAGCAATTTTTTCGATGATTTGC
TGTCAAGTGCTTGACGAGTTTATCCAAGTTTTCCTCCCCATGTCTTGGCTGGTTATATGC
GATGCTGCACAAATGGTGCTGCGATCTGGCCGTGTAGAGCAATGATCGACAATATCTCCC
GTCGGGACTGGAGAAGGGTCTTTGCGGGTGGGTATCTATCGCCAAAAGTTGGTTATTGGC
GATACTAGATGATGCACTGTTGTCCATCGCTTCATTTTTGTTCTTCCATCACTCCTTTTC
GCCTCATTTTCTTCCAGATGCGGTGAAGACAAAAGATAGCAATGGAAACAATCAAAACAA
GTACAATACATAGGAGATAGTCTAGCAACGCATAGCACATCCCGAACGGGGCGGCCCCCC
AGATATCGCTAACCCCATGCCCTCCACATTAGCCGACATGCAGAGCTGTGGCATCTTTCT
TTTTGGCGGGAAGTGATATAAAGTGCGTCGTGGTGGGATCTCACGAGGGGCAGACAACAA
TGGAGGGGAGGAAGGCGAGAAGGGTACGGGTAATGGAAGCAAATTGATTACAGAGTGTGC
GCTTCCGTACTCGCAGAAAGAGGCCTAAACGTTTTACACTTTGCCACTGGATACTGAGCG
TGATACACGGCCTGCGCAACGACGTGCAAAAAAATTGTAATGCGAGCTGCATGAAGCATA
AAGTAGTTTACATGTGAGAAGGTAAAGAGGTCGCATACACAATTGACACGTTTAGTGGCC
TCTAACGAGACGAAGCAAGGTTAATAAGTGAGGGGGGATGGAGGGGGGCATGATTGTCCA
TGCACGTCGATGCATTGGGGGGCAAGCCGCGCGTGGGATGGTCAAGCATCATAACGAGAG
AGTCTTCTACTCTGACACCCTCCTGTTTTTGATACAGAGAAGTGTTCTTTTCATTTCCAT
TGCCATCCTGCATGAGGGCATACCTACAGACGGCACACGATGATGCAGAGAGTGGGAAAA
TTTTTCATTTGTTTAATTCTTTTCGACCCTGCATCTCGCGACTTATTTTTACACTCGAAA
ATTTAAACCTGGCGGTAGAAGGATCGTGAAGGAGCGCCGATGCGCTGCGTAAAAGAGGCA
AAGAAAGGCCAAGAGACATCGCATCGCGACATCGCATTATCGTAGCGGTGAGCATGTTCA
CGATAAGTGTGGTTGCGTTCTGATTCTTAAAAGGAAAGAGGAGGCAGCCATTGGCGTATC
AGCGGCGGAAGACTGGCGAAAGGCTGTGTGACATACTGTTTTCCCCTGCACTTTCTGTTC
GTCCTTTCCCTCTTGTTTTCTTCATTCTTCTCATGGCTGCCCATGCGGCTGCAAATAAGA
GGCCGTAAACATCCCGCGCCACCATACAGCGGCTCTGGTCTGGGCTGTTCTGTCGTATTG
GCAACGGAAATCTGTTTTCTTTTCACCGTTCTTCGCCTGCCCCTCGCCTGTCTCTTTGTC
TGTTGGTTGTTTGATTTTCTTTTATTTTCTTGACCGCTTCATTGACTGAGTCTAAATTTT
GAGTTTTTGGGACTTTTTTTCACAATCACATTTCTGGTGACTCAAATGCGACGACGCCTC
GATGTCGCCATCGAAAGGTTTTTCAACTGTCCTCGTGACTTACAAGTCGTCTGAGCAGAA
ATGCCCTTTTTATTCAAGGCACTCCACGATTAGCAGGACGGTACCGCAATGGAAGTCGTA
AGATGCAAATGTAGAAAGTACCATTTTGTTTACGTGCTTCTATTATTTCCACTCTCACTT
GATATGTATTAATTTGTGAAATCATCATGTCAAATGGGACTTTCAATGACACAACTATGG
AGAATAAGTTTGGGGGTATTACGAAGCTGAGATGATAGAATGTGAGGACAACCGCCGGAA
GCGCAGCATTCGCTACGGGCAGACCGGGAAGGGACACGACAAGGAGAGTGGAGGGCAGGA
TGAAGGGCAAAAGACATCTGGGATGGCACACCTGTTACGCAGATGGCCCCGCCTTCAGAG
TATATTGACCATTCTTGTCACACAGCCTGCCAGCCAACCAGCCCGTCTCTGACGACTCCC
TTCACTCTCCCGAACCATGGCAGCGGCAGCGAATCGCACGACGGCAAAGGCCGCTCTTCA
CCGGATAGCCGTTTTGGGCCAGTCCATGTTCGGCCAGTGCAGCCAGTGAGAATTGAATCC
AAATCGAAAGCCATGATACTTCTGTGCTCTGACCCTTGCCAGCATCCGCTGTCTTTCTTT
TCTTCTTCTTTTTTTTTTTTCTCTGTGCAAGTATCTGTAAAGTGCACGCATGAGCACTTC
TTTTCCCTGGTTCACAGAGTGGGACGATGCAAGAAGAAACGGGGCATGATCTGCAACAAG
GAGCTTTTGGAGAGTGCCCCGCAAAAAATGGCCTTGCTTGGTCTTTTGAGGACGGCTTTT
GTTTCTGCATATTGCGTCCAATTACGAGGCCAAGGATGGCAATACTTGGGCATGGTGGAT
TGAAAGAGAAGCTTGGATCTAAAGTGGTCCGTCGGAGCTCAAAGTGCAGAAACAGTGTCG
TGAAAAGAGGCTCGACAGTAGGAAGTGCAAAAGAACGGTGAATGTTTTCATAAAAAATTG
CATTTTCATCGTTTTTTTCTCTGCTCACGCAGTGCTACCCACCCGTCACAATTTGGTCTT
TCTTCAGAAAATAAAACATTGACGAGGCAGAGGCAAATGGACAGGAAAAAAAGTCAGAGG
TAGTCAAATGAGGGGGAGGGGTTGAACGCACAGACAATGTTCTGTTGGTGGAGGGGAAGA
GACGGCGACAACACAATAATTGGGTGACAAGCATACATTTGGGGGAGCATGTTCCGCTTC
GACGGAGAGTCCAGGACTGAAATCTACGCTGGAGATGCAAAGTGCAGGTATCCCGGCGTA
TCTGCAAGCACTGTACCTTGTAAGTACTCGTACGCAAAAGTTTGTGGCTTTTCTCTTTTC
TCCTCCACATGCAAAGTGCAACTTTCACTCCGTGACTTTTCATCCACTTACTTCTTTCCC
TGTTTCCTTTCTTGGCCATCACTGCAACGCTGCACTGAAACCTTGGGGACGGGTGACCCA
ATCACTGGCCTACTTTTTCGGGGGCAGGAGGCATTGATCGAAGGAGAGAGAAAAAGTCGA
AGAGCCAAGAAAGCGCCAGTCAAAAGCCCAAGTACACCGAAAGCCGGAGGGAAGGAAAAG
AGGAAGGGGATAGAGGGAAGTGAAAAGAGACGAAGGAACAGGACGTAGTATGTGGTTACG
ATAATCTGTCCTCATTGTGAGATTCGGCGAGAGCAGCCGAGATGGTGGGGATGTTTGAAA
AGAGAGAAGGTTGCTGTTAAGAAGAGACTAACAAGCATAGCCGCCGTATGGTCAAGCCTC
AACCAGGGCCTATCGAGTAAGACGAGTGAGAAGGCAAACAAGAGGAACGGCGCAGAGCCA
CCCACCGGGAACGACCGAGAAAAAGGGTGGAGAGGGAGGCAAAAGTTCAGGGAAGACTAC
GACTTATTGTGACAAAAAAAAAAGAAAGGAAAAAAGCCGCTTGCCACGGTCTCCAGCGGA
CCGCTGCTAAATGGTAGGACGGTTTGAGAAAAGAAGCAAAGTGGCTGGCTGTATATTGTC
TTTGTTATCCTTCTCTGACAGGTCTGGGGTCCAACCAATTGGCCAAGCCAAGAAGCGGTG
CTATCCCGGTCGTCATGTGGCCGGCTAGTTGCCAGTTTCCTCCTTTCTGTTCTTGACCTC
GTCTCGGTTTAAGGTCCGTGATCTTCATCTGTGCTGAATCTCACTCTTCCTATGCAGGGA
CTGAACCGAGCCCGCCTTTGTTCGCCGTTGGGTTGAGTTTGCTTGAAAACGTTACTTGTC
GTGTAAGATGTCGTCAAGAAGACGCAACAAGGCTCGTAAAACAAAGAGACCATACAGCAC
TAATCTGCTAGGTCTGTGGCCGACAATACGATTTCAAACACGAGCCACCTTTCCCCCTCC
GCCAAGCTCGTGTGGACTACTTAAACACCACCTTTACCTTCATTTTCGGTGTACTTTGTT
GGTGAGGGGCCAGCCTCACTACGAGAACGCAAGTACCAGCTGAATACCAGCGCCACATAA
AGATGATCGCTGACTTGTGTGTTTAAACAATCTTTCTGACCACCATCAATGTTTGGTTTG
GATATGTTCTCGTGAAGACATCCACTATTTTTGGAAGGTCAGCGCCAGCAGCGCGTGTAA
GTCTTGTAAGTCAGCGGGCGGCATGACGTCACAGCTAGAGTGTCCCACTGTGAGTTATGG
AGGGCAGGAGGAAGGCGCAGGCCCACGGCCATCCACAACTGAGCTCAGCTGAGGAAGGAA
TACGACAAGTTGTGCACCGGCGGCTACCGAGATGGGTATGGGGCAATTTTTGGGGAATTT
GAAGCGGTCAGATGGTATTATGGGTACAGAGCCCTGGAGGACCACTTCGACGACAGATCT
CTTGACAGGAGACAGGATCCTGGGACGTCGGCAGTCGCTCGGCTCTTCGCTTTTACGATC
TAGAAACCTTATTATTGGTAGATGGTAGATGGTAGAGTGTAAATATGTACTCCGTACATT
GAACGGCGTCAAAAGTCAAGGCCGTACGAGACGAGGATACATTTGTTTGCTTTCTACTTT
TTGCTTTGATTTTCTCGCCTCCTTGTTGTTTCGGAGCTGGCAGCACATGACCGCGATGAT
CGTCCCTCGTGTGGTGGAGAAAGGGTCTGCCCAGAAACAGGGGCCTTCTTTGACAGAGCT
TCAGGGTATCACGCAGACCGTTGGTCAGCGGCACTGTTGTCTGTTACTTTTTGTACGTCG
TTCTCGTCGGCTTTTTATGTACTACAGTGGCTCGGGATATTTTCCCTACCTTGATTGGTG
CAGCTGAGCAGACATCCGACGCATGTCTTGTCTGAGAGCAGGCGTCTTTCTCTTTCTGTC
ATTTACAGCGACGGCGTACAGTGCTATGTTGTGCTCATGCAGAACGGAACACTCAATGTG
GCCGCCAGAGCAGGCCATGCAAACAGAAAATGAAAACATGAGACACCTTTTGCTTCTGGG
TGGTGGCATGTGCTGATATGATTTGTCCGCGGGGCGGCCCCAATTCGGGTGCACGCAGAA
GAAGGGGGAAAGGGCGGTAGTGGTGGTGGTGGCTCTAAAGAAAGTATCGTGGCCGTAGCT
CGTGGTCCGGGAGCGTTGCCAGACTCGTGGGCTTAGAAGAGCGCATGTTGGCTTTTCTTT
TTTGCAAAGGAGGAAGCTGAAATGGAAAAAGTCGGGCATGCATCGTGGAATCCATTACAA
TCGAGCTTGAGCTTGAGCTCTGGCTTTTTATTGAAAATCAAAATAAGTACCGTATTTTGA
CTCACCGACTGTAAAACGGCAATGAAGCAAACAAAAACCAAGGCACTGGATGAAGGATTT
CAGTTGTGGATGTACTTTGTACGCGGATCTCTTTGACAAGTGTCAAGTCGCGCACCGCGC
GCCGACCTTGAAGAAGATGAGAAAAGAGCGATGGATGCACCTTTGCATCGTCTGCATCTT
CCAACTGCCACTGATTGGCAGTTCTGTTCTTGAAAGCTGAAAGCTGCACTTTTGTGGAGA
CGGCCGACATTGGTGAAAGACTATCTTGGAACGGAGAGTAAGTATCTATCTTGTCTGTAA
CAAGATTCGCAGAAGAAGGAATGGACCGTACAAAATCTCCTTCCTCTTTTTTTGCAGTGT
ACGAGTACGATGTACGGCGGTTTACGGCGTGTGTCCAGCATGTCTCGCGCAAGCGTTGTC
TCGCTTTCGTCCTGCGTGTCTCATCCGACTTTTCCCTTTTCACGATGTAACTCGGCACGT
CGACTCCGGAGTTTGTTTTTGCAAAGTCGATCTTGCGATGCACTCCCGCTAGCTTTACTC
ATCGACCCAAGCTAGGATAGGGACACTCGAGAAGCATTGTTGTGATATGGGAAAGCTGGA
AGCCGATGACGGGCGTCTGTAGCGGTTGGCAGAAGCAGATACGGATATCGATGTAGAGGT
GGATTCTGTGTTGACAATAATTGGGGCTGTCTTTAAACAGAGGAATGTCCGTTGGAGGAG
CCACATTTCTACAGTGTATCGACAGATGGCCGATCTCTTGATAGAGATCCGTTTTGTTTT
CTTTTGCCATCTTCATCCCTATATGCCGCTTCCCTGCAAAAGGGCAACAAGGGTTTTTTT
TTTTTTTTTTTTTTTTTTTTTTTTTTGGCTGTTTTTCTGCAAGGGTCCAACAACAAGTAG
CGGTAGACAACCGTTAATTTATCTGTACTTGAAAATTTGCCATGCTCTCGATATGATTTC
TGTCCCGCCTCCGGCAAAGGAGGACGTCCCGCATGTTCTTCGTCCACAGGTCTGTGCGAG
AAGAGTGGAAAAGAGAAAAGAAAAAGCTCGGGCCATCAGTGTCGATTCCCCAGCCGCCGC
ACACAATCTTTCGGATAGTCGTACTTGGTTGCACGGAGAAGCTGTCTCGCAGTCGTCTTG
TATATCGTGTGGCATGGCTCTCGGAAAGCGACCTCCAACCGCCACTTGACAATGTGGGCT
GGGGAAGACCCTGGGGGAGACTATCATAAGGTATCATACACAGTACGACTACTCCGTATC
AGTACACAGAAGCAAAGAAGAGTACCTCGAACATTGCCCTCAAGTGGCCAAGCCCACACA
CACATGCCATTCCTGCAGGGCACTAAAATAGACAGGCGCGACACGACCAGGCCAGAAATG
GGAAATAGTTGGCGTTAGCAGCTCCTGAATGTCTCTCCAGAGGGGTCGTTTTTCTTCACC
GCTGATTTGAGATTTCGAGATTGGAGTAAGGCTCTTGGTGTTTTGTGGTCGAGTTGGTGG
TGGGCTGTTCCAAAAGAGGATATCGGCCGTGGGGGGAAGGGAGCCACACAGACGACACAG
AACTGGACAAGGGTGGACAAGGGGTGGCTGGTAGTGGTATTTCGAGGACGATCAGAAGGG
ACGAGCCAAAGACAGAAATGCGCTTTTCGTCATGGCTTGGAAAAGGATCGTCAGAGGGAC
ATTTCACATTTGTCTCGTTTTGTTTGGTTGGCATGTGTGGTACTGTTGAGATTGCCTTGT
CTGTATGGTGCTGCAAGGTCTTGTAAGGTCTGCCCACCGCAATTACAGCCCGCAGAAGAC
GAGATACTCGAAGGAGATAGACGAGAGAGTGTAAAAAAAAAGGAGGGGGACACAACCCTG
GGGTATTTCAGGGTATCTTAATTTACCAGAATAGCCAATTGACGAATAATACAAGAGCCG
GCAAGGTAACTGCACGGTTATTACTCCGCCGAGAGATCAACAACAAACATGGCATTGGCC
GGGAAAAGGGAAGCCTAAGAAAAGAAGTCACAAAATAATCGAAAGAGTAGAGTAAAAATC
AAGTGAAGAAAAGAATCAAAAGAAGCCAAATGGAAGCTCTCTAATGCCCCCCACTGTCGA
CACTATTCGCCGCGACAGGCGAGGCTGGACGATAGAGGCAGACAGACCCTAGAGGGAAAA
GAGGAGAGGGGCTGGGGAGATATTCCACTTTTTTTCTTCTTCACACGCCGAACGTCGTAC
TCTTGTCTCGTCTTGTTATCTTGATATCTCTCATCGCGCTCTCCTGAAATCAAAAAGAGG
GGTCCAGCACTTCAACAACTCGCTTCGCGCCTACTCTTTCGGTCGCCGCCGGCGCTGCTC
ATCGACACGCTAATATCGAAGGGGAAGGGGCTAAGACGCAGGCTGTCGAGCGTTGTATCG
AAGGAGGTCCCCTTTTTTCTTGTTTTATTTGCTTCTTTTCATTGTTCTCAAGCCAGGCCT
AGTCGCATCGTGGGCGGCCCATCTGGGACTATCGGGCGACCAATCTCAACCGGCCTCTTG
TAAACGCGGCCGTTTTCTCCAGAAAAGTGTACAATATCGTCCGTATTTTGCTCACTCTAC
GGAAAGCTCGTCGATATGACGCTTCTTAACCCCATTTCGGGCTCTTCTTCGTGTTACTAT
TCTCCTAAGATTGCTCTTTGCCAAGTTGCTGTAGAAAGTAGAAATACCGGCCACCTCAGC
CCATCATCACCATTCTCTCAGCGGCAGTGCGTCGAGAGCGCCGGTACAACCGGGAACATA
CATTATAGCATCTCACACTGCGAAGGAGCAACATGCCCTGCATTGCCTCCTTCGAGTACG
ACTGTAGGCAATGCGTGTATTTCATAAACGTGCACGGAGTATTTTGTATCTTTTGGTGTC
TTCTTTTGCCATCTTCGCCGCCGTCGCCGCCGCCGCCGCTGCTTGTAGCGGTGAAGATGT
TTTCTTTTTTTCTTCTTTTTTTTCTCTCTTCTTTTTTTTCTCTTCTTTCATCATCCTTCC
CGGCAATCCTTTTGAAGATGATATGCCGAACAAAAAAGCAAAGAGGGTAGATGGTGCACA
CTCCGTTCCGGCTGGATGGACGATCGTTGCTCTTCTCAGCATCTACTTCCATCCTTGGAC
GTGCAAATCGAGAGGAGAGACAGTCGGGTCAAACCTTGAGCGAAACATGCAGCGGCCCTT
GCGCCTTGCGTGCCCTTGCGTTGCCAACGACATCTTACCAAGTTGTCGACATTCTGATTT
ACCGCGTCGAGTTGCTCCTTTTGCTTTCTATGATTTCTCCAGACAAAATTCTCCTTCTCT
TTCCCTGTCTGTCTCTGTTTGACTGACCCTAGCCTATATGCACATATTGTATGCCTCACA
GCCTGCATACAGTAGCGCCGGATTTTCATCGTTTCCATCTTCCATCTTCTCTCCTGCTGT
CAGTCCTTTATCCGCTCTCACTGCGACTGCTGTGTTTGGCTACTCGGTGTCATTGCGTTA
CTCCAGTTCTGTTTCCATCTGGTGCCTCCATGTATCCTCTTACAGCTGCAGTGGCTGCAG
GAGGAAAAGAAGGTAAGAGAAAAGTGGACGATGGACGCAAGACCGCAGACGCAGATGCAG
ATGCAAGCCCCCTTTTCCTGCACGTAAACGGGGGGAAAGCCGCAGAAGGGAACAGGAAGG
GCGTTTATTTGGAGAACCCCTCCAGAGATGAACCAAAGACAAAACGACAAAAATGTCAAA
TAGGTCAAAAAAGTTGAAAGGAGATAAAAGCCATTGAGAAAAAGTCAATGCAGTTGCCAG
CCAAAGGTCTCTTCGCAGCCATTATTGGCCAGACATGGACCCCTCGCAAGATTTGGCCAC
CGCCGGCTGGTTGCCCTTCCTGGCAGCAAGCGGCAAGCAGGCGAGCACAGGCATTTTTTG
TTCTTTATTCTTTCGCCCACAGATTCTCTTAGAAAAAGAAAAGAAAGGAGGCGGGGATGG
GCGCCCTCTTCGCCGATTCCGTGCGTACGAAAAAACTGTATTCTGTATTCTGCATTCTGC
ATTGTCCTTTTATCTTTTCTGCTTCTCCCTCCCACTCGTCTTAATCCTTTGTTTCTCACC
ATTGTGACGATGTCAGAGAGGACACCCAAATCAAAGAAACGAGAGATTACCTGCGCCTCC
TCGCTTCCTCTCAGAAATAAAACAAACGAATAAACGCGAAGATGGTAAACAAAAACAAAT
AATACTCCTCTTCCGCGCTTCCCTGGTGCTGACGCTACTGCCATAGCACATAATAATACA
TAATATTGTCATAAAACACGGCGGTATTAATTACGAAAAGTAAAAGTAGGGGCTGGCTGC
GGAGGAGACTGAAGACCGAATTGCGACGGTATCTCGCTTCTTTTCCCTGGCGGCGGTGCC
TTGCTCTCCAAGCTTTTTGGAGTGTTTTGATGTTGTTAGTGCTGTTAGTGTGTTTATGGT
GGGGGGAAGGTGCGAGAGGTGCTCCGTATTTTGTGTCCTGCCAGCCTTGGACACTTGCTT
CTGCCCCTCCACCCCTTGTCATCTGCAATTTTACCCTGCTGTGATGTCGCGCGCAAACGC
GCTAGCAGTGGTCCTGGCGTCGCTGCACGTCCCCTCCGTCCCCTCTTTTATTTTCGGCGC
CCACCCAAAAAGCAAAAACATCCTAGCAGTACCCTGAGTACGCAGGTGATGGGCAGCAGG
CATCCCGGCCAAAGACACCAAGGAAAGACCAAAGAAAGAAAGAGCCACCAAGAGCCACCA
GAGAGGACCCTGGAATGTCCGTTTTTTCTCGTCTCTTTCCCCACCAAACGGTGCCCGCCA
GAAGGAAAGGGCCCGCCTATGATCCCATTTTGTGTGCCGCTTTTATTTTATGTCGTTTTT
ATCGTCTCGTCTTTTTCTTCGTTTGCCTGCCTCTTCGGTCGTTGCCCACAGCCGCCGCAC
CCCTCCCTCCTGCCTCGTCTCGCCTTGTCAGTTCCCTTGCAAAGGGGCCTTCTCTTTTCT
GCTCTGCACCCACCGACAAGGCTCCTGCTCAGAGCCCTTCACAGAAAACGACACGGCTGC
TGGTATTAAAACCAAATCAGCCCCCCTTCCCAATCCCCGTCTCCAATTTCCCGTTTCCCC
TTCTTCTCTTCCCCTTCCCTTTGCTTTCTCTTCCCTTTTTTTTTCTTCTCTTCTGTTTGG
TCCGTAGAGGTGGTTGCTTTCTCGACAGAGCACCCGTGAATACGAAACAGAAGAGAGAAG
AAGAAGAAGAAGAGAGGACGAGACGAGAAACGTCCGAGGGAATCTTTCAGGAAAAAAGGA
ATCAGGAAAACGGACATCGGTGTTCTGCGGTGCTTTGTTGTTGTTGTTGTGTGTGTTCGT
TGTGTGTTTCTACGTGGAACATTTGGGATCTTCCATTCTTCTTTTCTTTCTTCTTTTCTT
CTTCTATTTTTATTTCTCTCTCTTTTTTTTTACCCTCCTTCCTCTTTTTTTATTCTCTTT
TTTTACTACCGGTGCGCTCCTTCCTTACACGCCCGTACCGCCTCGACGATATCGAACGAT
TGTGCCGTGCGCCTCGATTGCACTTTCCCTCCGAAACGACACAACTCCCCCCGCCGTGTC
GCCTTCTCCTCGAGCTCGATAACGCACGAAACGTCGAACTACGACAGCGACGATATACAG
AAAGAATTGTGGAGGATATCTCTGTCTGGGTGAGTGGCTATTATGCTGCTGCATCTTGTG
TTGGCTTCGTGTCGCTGTTTTTGCTGTTTTCTTATCGTGCACCTCTCCTTCTCTATCTGC
TATCTGCACCGGCCGCGCCTGCCTCGCTTTCTACCATTTGTTTTGGGTAATCGCGCGTTT
TTCTCTGCCTCGTTTCCCGCTAGCGCTGGTGGGCTCCAGGTAGCTCCTGCCTCCTGCCGT
ATCTATCCTCTGGCGTCGGTCGTCCTTGCCTTGTCGTGTCCCCTCCCGTTCCTTTCCTCC
ACCCACGTTCTTAGTGCCAAGAGGCCCTTGGAACTACGCCCAATTCGTGTGACCTATTGT
TCTGGTTCCTACTCCTCAAAATCCCGATCAAACACACAACACAAACCGAGCACAATAAGA
AGATACATCTCGAACAACCACGACGAAACAAAGAGCCGCGCCTACGCCATTCACCTGCAT
CGCCCTTTTTTATTCTCCCTTCTCATCTTGCGCTGTGCGCTTTACGTCATTTTCCTTTTA
TTGTCCTTATTGTCTCTTGTGTCCTTCTTCCCGTTTCATATCGTTACCCCGCGGGCGCAT
TCCAGCTCGCAACTCTGCTCGCCTGTATCTTTTCATATCGTTCTCTTCGCTCCTCTCGTC
TTTCTCTCCATTCGTTCTTCCTCTGGTATGCAAAGCCGACAAGCCTCGCGCCCGCCTCGT
GTGATCAGCCCCCCTTGAGAGGGGCCCTTTTTTGTGTGTTGTGTGTTTTTGTTTTCCCAG
TGTTTTTTTGCTGTATCTTTTGTATCGTTTTGTGTCTTTTCTGTGTCTTGTTTATTCCCA
CCGATTTGCTTTTCCTCCTTGCGCCGCTCTCATGTCTCTGCTTCTTGTCTCGCATAGCTG
TCTTTCCTGCATGCCGGTCAGCTGAGTCCGTCCTCGTGTTGTATTTGATTTGCTCCACGC
CTTGTGCCCTTACTGTCCATTTTGCCCTTTTTTGCTTTCTCGCATTTCCAGCCTTTTCCT
GCAGGCCTCTTTGCCTTCTGCCTTCTCTCTCGTCCAGTTGTCAGTCCGTGGTTCAGCCAA
ACAGGCACTCCGCCCGCACTGAGTCACCTGGACGAAGCGAAAAGGCACGAAACAAAAAGA
AGGCAGTCAGGCAGGCAATCAACCAGGCACCGCTTGTCGACGGCCTTGTGAAAGAGCGGA
CAGAAACAGAACTGCGGCAGACGGCACGGCGTACGAAAAGGAACAAAAACAGAGAAACAC
AAAAATACAAGTGCAAAATCACACAAAGAGCACGGCGACGACGACAACGAAGCACCAGAT
TCAAAACCCATACCAGCGCACGCATACGCTACTCACATGCACCACCTGGCACACATACAA
ACACATACTACACATACACATGCACATGCACACTTGCACTACTGGATGCCGCAGGAATGA
ACACCACACTGGGTTTCTATTCCCCAGTTGACTCAGCTTTCCAGGAACATGCCTAGATGC
CCACCACCCACCCACCCGCACACACATACACACCACACACACTTCTCTAATCCTCCCACC
CTTCCACACTGCGAGCCTCGTGTCAGCTTGTGCACTCCTTGTTTTCTTGTTTTGGTCCTT
TCTTTAGTTCATGCCGTCTGGTTTGTCGGGCGGTTGCCCTGCGAGTCTGCCGCCTTCCGC
AGCCTCCAACTCTACTTTCCTACTACTGTGTCCAGTGGTCTCCAACTTTCTCTCTCTTTT
CTCTGTCCTCCTCCGCAGCCTCCGCAGCCTAGGCGCTGTGGCAAAAGTGTCAACGCAAGC
CGCAACCCGCGTGCACATCCTTTTGTCATCCTCGCATCCTCGCATCAACTCTTGCCTGGA
TCGCCCGGCGACTTCCTTCTTTCTTCCCTGATCACCACTTCTCTTCACTCTTTTTCTTGT
CCTACTGCATCTGTCTTTTGCCTCATCCCCTCTTTTGCTTCACTTCTTATCTTGCTCCTG
TTAGACAGATAGACCAGATCCGCGCATCCCTCTTCCTTCTTCCAAAGACTGGATTTCTGG
AACGGCCATGAATCCATGAACCCATGAACCGCTTCCTGAGATGGTACGGAGTACACCTTC
TCCTGCACGGCATGTTTTGGCCGCTCGCCCCGTTCACTGTTACTTCCGCGATCCTATTTT
GTTAATCTTCTGGAAAACCTTTGCTTCTTTTTTTCCTTTTTTCCCCCACTTTATTGTTTG
CTTTCTTTTCTTTCCTGTCACCATCTTCCTTTTCGGCAGCGCCTCCCTCTGACGCGTTCT
TTTGCTTCACTCGCCCTGTTGACCGGCACACAAGACATGCAAGAAACACAAATCGGATGT
TTGACTGACTCTCCTCTCTGTGCGACAGCCTTCGGAATTATTTCTCATAATCCTCCTTCA
TTTTGATTCTCCTTGAACGACCTTCTCGAGACAGCAATACTTCGGCCAAGTGTCACACCG
TACCTGTCGAAATCGAAATATCCGCATCTATAGAGACTCTTTACCGGCGAACCTCCACCT
CCAATCCCGAACCCCATACCTCCGACCTCTCCCAAATAGCATTTGTCCCCAATGCATCCA
TAAACGAAACCGCCGCCATGGATTCGGAAGACGGGGAGTTGTTCATCAAGGTGTGTACGG
CGCGACATGACGAGCACAAACGACCACCATAAATACTTCCCATGCTAACACTCCCAGCAA
CTGGCCACGTTTGTGCGCACGCATGAAAAGGCCCTTGCCAATGCTTTGCAGTTCCGGCGA
CAGACTGCCCCTCGACATGGCCCCTCCCAGAGCGTCTCGTCGCTCCCGACGAGCTCCTCG
ACCAATACCCTTCCCGAGCGGCCTTCCACCTCTTCTTCCACGTCGAGCTCCCTAGCTGCC
GCCCTGTCCCTCGGATCTCTAAACTTCACCTCCCATAGCGTCAAGTCGGCCAAACTCGCC
CTCACACCCCATCACCTCTTCTACCTTCTCTCCCGCTTCGAGGAGCTCGGCATCCCAGTT
GGCCCCATGGGCATTCGCATCGAGAACATCCACGATGCCGCCGCATCCACCAACTACGTC
TCCTTCCTGAGCCAGTCCCAACGCTCCAAGACCCACGGCTCTGACGTCGGCTCTATCCGC
TCCGTGTCCAGCATCCGCAGCGTCATGTCCGGTATGTCTGCCCTTTGGGCCAGCTTCAGT
CTCGGCTCCAGCATCTCGGCCGCTCGCACCGAACGCCAAAAGGCAGCTCTTCAGGCCGAC
TTGAAGTACCTGTACTCGGCCTTTACGAAGATCCCCTGCCTTCGCCTCGCCCCCGACTGG
CGCGCACGACTCATTCGCGGTTATGAAGAGTTCCCTTTTGACTCGGCCGTCCCTCTCTAT
GTCTTCAAGAATGTTCAGGCCCTCGAAGTCTGCGACATGGATTTCCGGCAGTTCTTTGGC
TGGGACCGCCTCGCTGACCAGCTGCGCTCTCTGACGCTCAAGCGCGCCTCTATCGAAGAT
CCTATCGAGATCTTGGTCGACATTGTGCTCGACGACATGGAGAAGCGCCGCCGGCGTACG
TCCAAGACGCAGTCGTCACCCACCATTGGACCCTTTAGCGGTGGCCCGGGTGGCGGCAGC
ATGAGCATGAGCCCGCGCCGCAGTAGTCCCTCGATCCCGCACGCCCAGCTGCACAAGAGC
ATGTCCATGCCTGGTTCGCCCGACCCGCGCACCTCTGCTCTCGACATGCGCATCGGATCT
GTTATTAGCGAACCCACCACTGACGATCAGAGCGATCCGCACGGTAGCAGCGACTTCCGC
CCCTCTCTCGCTCGGTCCAACAGCGATGAGGCCTCCCCACACTCGCCCGGCAAGTCATCG
CGCCCACGCAGCCACTCGCCTCGCCGGCCCTCGAGCTCCCGCAACGGTACTTCGTATGCC
CGCGGCTCACACAAGGTGCACCGCTCCGGTTCGGGCAGCTCGCATTCGAGTCTGTCTGAC
TCGTGGCATAATCGTCGCGGCAGCACGTCGAACCTGTTGACCGTTGGTGTCCTGCCGGCT
ACCAAGTGGCGCTTCCTAAAGCACCTCAGTCTAGCAGACAATTCATTGACCTCGATTCCC
GCGTTCAGCTTGTCGCCTCTGTCCAACACCTTGCACTCTCTGGACCTGTCCAGCAATCTG
TTCACTCAGATTCCGGACAGCCTGGCGACTCTGACCGCGCTCCGTGCGCTAAACCTATCA
CACTGCATGATCGACTCACTGCACTCGCTGGCGCACTTCCCTCTCCCTGCTATCACGGCG
CTCAACTTGCGGGCAAACCGTCTGCATTCTATTGCCGGCATTGAGAAGCTGTTCCCACTG
GAGCGTCTTGACCTCCGCGACAATGGTTTGACCGACCCCACTGAACTGGCGCGCCTGACG
GGTATCCCCGACATTCGCGAGGTCTGGGTGAGCGGTAATCCCTTCACGCGGACGCACAAG
GATTACCGTATCACCATCTTCAACCTGTTCCGCAAGACGCCGGGCTTCACCGAGGACATC
ATTATCGATGCCACTGGCCCCACCTATTCGGAGCGGAAGTACCTAGTCGAGCGTGCGCCC
CTGCCGCCCATGGTCCCCGTGATCAAGCCGCAGCCGGTGCCCACGATTCCTGCTGTCGAT
GTCAGCAAGCCTGCTATTGTCTACGACGCGCCGCGTGACGCTCGTGATTCCCGGGAGGCG
CGCGAGCCGTCTGTTTTGCGGAAGGAGCGGCCTACTGTTCGCGCGGTCTCCAGTGAGAGC
AACACCAATGCCATCCGTCGCAAACGGGCACCTAAGCGGCGTATTGTCGACTTGGCGACC
AACAACGTCACCACCTCGCGCGTACCGTCAGCATCATCGACTACGGCGCCTGTCCTTCCT
CCTCCGTCTGCCCCATCTCCTCTAGACACATCATTCGACCGCACTACAGCGGCCGTCCCG
CCACCTTTGGCAGCTGTGCCCGAGATATCCTATCTAACAATGACTGATGACAATTACTTC
ATGTCGCATTCACCTGAAAACACGCGTCCTCTTCCTGCACTCCCCAACGGCGCCGCTCGG
GAGGCACCCGCTTCTTCGGTTGCGGCTGTACCCGTGCTCCTTGAGGAGAAGCCCAGCGCA
CCTCGGAGCAACATCTCGCCGCTCCCCGTGGACACCAGCGAGACGTTTACGGTGGCTGAG
GCCCAAGTTTTGACCAACGGTAACAGCACGGATGCGCCGACATCAGCAAGACTGGCACAG
GCTCTGCCTCCATTGCCACCACAGTCGCCGCTATCCATCCAGCCACCTGTCTTTAAGGCT
CCGGCAACTCCCATTACGCCGACACGTACTCCAACCAAGGTTGTCAAAACAGCGTCGCCT
TCACAGGCTGTGCCGTGGAACGAGCCACAGGACTGGGATGTCGGTGGTGAGCTTTACCGT
CGCAAGATTGAGGCTCTTCGGGACCAGGTCGGCGAGGGCTACCTGAGTGTCTTGAGTGAA
GAGACATGGGACCCTGTCCGCCACCCTCCCCAATACCACGACAACCCTTTTAGCAGCGCC
AACACATCGCCGCTTCACCCTAGCCCCGTCGCGCAGCGGCCGACGAGTGTGCAGGCCATT
CATTCCGGCCGCACACTGGGGTAAAGAACCAGCGGAGGGCTTCACTGCCTATTCTGTTGA
CCTTACACTATGTGATGCGTCCCATATACTCATCTTACCCTTCTTACACCTTCATATCCC
CCACCTCTATCACCATCTACACAAAGTAAATTATACTTGCCGGCTCTTTTTGCACGTTTC
GTTTTGGAAGCATTGCGTGTTGGGCGTTGGCTCTGGAATAGGCATTTGGACGAAAGGCAG
TCTTGGACGAAAGTCGACTGCCACAGACTCCTGTTTCGCTTTACCATCTTCGTGCTGGCC
TGATTGGCTGCACTGCATATCCTCCCATCCTTTCAACCCTTTTGATACCCTGACCCCCTC
ACATATTTTGTGTGTGCCGGGGAGCTCACTATATTTTATACTTTTTGGTCCCCAACTCTT
GTGTCGCCGACCTTGTCAGCAAATAACAGATGCGCTGACTGTGTGGTGGAGATATGCTGA
AAAGTTGCCCACCACTGTGTTGCTGTTTTGTGCTTTTTCCGCGTCTCTTTTTGGCATCTC
GCATTGCTTTTTTCGCCTCGTTTACAGTCTCTTGTTTTGTTCTTTTGGCCTTGACTTCTT
GATACCTTGATTTTTGTGCTATTTTCTGGAGTTTACATTTTGTTGCATTGAAAATTGCCC
CTTTGGAGGGCAAGAAGGGAACGTTTCATATTTTCTTATTGGCGCGAAATAACTTTTGAC
AATGGGCGTTTTATATTTGGACTAGCTTCTGGAAATTTCTTCTTGAATCACAAGCTTCCT
ATTTCGATTGAATACCAGTTTGCTTGACAACGTGACTATGTGGGATATCGAAAATGCCTT
TATAAATTTAAAGTGACCTGACAAGTCTGTTGGCGAATGTTGCTTTTGAAATAAATAGTG
TTGCTCTGATTCAACTCTCAAATTTCCTTTGACGGCGATTGTGTGTGATTATACAACGAG
CTTTGTAGGGTAAAGTTCATTGCCTAATAGAAGAATTGAGTCGTCGATAATCCTGGCGTC
GCTCATGATGTGGTCACCGTGGTAGGTGTGAGTGTGCTTTTTGAGTAAACACATGGGGAT
AGTTGGAACTACACTTGAGTCACAGACCGATTTCCTAGCCTCGCCATTGATTCTTATTGC
TTCTGAGAAGACGGTTGTGTCATAAAGACCTAAGCCAATAACAATCGTGTTGCAAAACAC
TAAAGGGCATCGCAAAAAGCAATAGCGAAAATGGAAGTGGAAATACGAAGACGGCCTCCA
TCCCTACTACCGTTTGGGCGATGACGAAGATTGGCTAATAGGTTAGTCCTACGGATTGAT
ACCGGCAGTTTAACTATGCCACTTCCTTTTGTTTCCCAGGGTCCATCCCCAGGTTCCATT
TGGACAAAGCGGACCGCGCCGCCCGTCGGGTTGGGCCCCCCATCGGTCGCCCTCTTTGTG
CCAGCCAAGGAGGCTTCCCCGGCGAAGTCTTTGCCACAACGGCTTCGTGCTACAATTTCA
ATCACCAGCGTTCTAATTACTCGACTCAATTATTGAACATATTCGATAAATGACACTGAT
GGCTCTCTTGTGCTTATTCACAGCAAGCCGCTTTTTCTTTGATCGGATCGAGAGTTTCCA
CCTTTGGCGATATTCTGTAGTCACAACTTTCGAAAGGCCCAACTTTCAATGGATACAATA
TGATCAACATTATCTGCCAGTCAACATTAACCCTGAGAAAATCCAATACCATATCAAGTT
CCACGGTAGAAGTTTGATTTACAACTTGCTGAGTCGATAAGGAAAGACCCAATCCTCGGC
AGTAAATATTGGCGATAACAACTGTGCTAGAGCATCCTGCCCAAACAGCTCTCATAGCCC
CCAGTTGGAGTCGCGTCTTTCACGTACGGCCATAGATACAGGAGAACACGGGATCCCGTC
CGCTCTCCCCTTCGTTAAACCTGTAGTCGGTGGATTAGTAGTTGGGTCGGTGACGACCAG
CGAATACCCGCTGCTGTACGTTTTTTTTGTCTTTTTTTGTTTCTTCTTCTTCTCAATGTA
TGCGACAATCTTTCTGGCCATGACGATGTTGTACGTTATCGCTTTTGAACATATACAGTA
GTAATGATGCTGATATCATTTGCATAAGTTTGTAAAGAATACCAGCCCGATGGATCGTAC
TCGCCGTTATTGTATCGTGTCGCAGTTTAACGTAAGAAGAAGAGACGTTTTGTAACCTGG
TGCTGGCGATTGACATATTTTAGATCGACAAGTAGGTCGCGATGTCTACTGTGCCAATTT
TGATGATGGAAAAATAAATGTCAGGTTATCCCCCAGGCAGAAGGCTTCCGGCTGCGTGGT
CAACAATTGGCGGTCGCCAGTGGTGCAGCGCCAAGAAGGAGGAGTCGCCGACGGCATGAC
ATCATTTGGGTCCCCTCGTCCCAAGTCCATTCTAGACTTACGAAGATCCAATGCTCCGCC
AGACGGAAACTGCGATGCCACTCAGTTTTCTTCAGCAGGATGTAAAAATGGTCAAAGGAC
ATGGAGTGAGGAATTGGCGTTGCACTCTACGAGAAGAAGAAAAATCAACTCCCAAGACAT
GCTTGCAGGCTCATCGCATCAAAATCAATTCGTTTGCCTTACTCAAACACTTCAATGTAA
ATAAGCGCGGCGAGCAAGCATAACGGCGCACTCGCGGGATGCATGACAGCGGCGCTCCAT
CCTGCAGCTTTAAATAGCAGGCCCGTTGAATTGATTGATCTTTGAATTCTGTGACACCCG
TGCCCCTTGTTTGGCGGCTGACAAAAAGTGGAGACACAGAGTACACAGTACTAGGCCCGA
TATGGAATAGCCCCGTTTGCCGCCCATCGCGACGTGAACCTCCACCAAGGACATCTAGTA
GTTGAGTGGCCATTTTGCCTCCACCCCCTCGACGACGACCGCAAACAACTCTTATCACCA
ACGAGCAGCACCGCATTCGAGCAGCAACGTATAGCATTCTGCCCGCCCTGCGCGTGTCAA
CTTCGGCGCACTGTTTTCTCTTTCGTCTAACCCCGGTTTTCGCCCTTGCCGTCCACGTAC
GACTCAGATGCGCGTCGATAATCCCCTCTCGTTATCCTGACGCGGTTCTCAACGACGCCT
CACTGCATCACCACAACCATCTCTCCATCACCAAAACCACCCGATTTCTCGAATAGACCT
ACCAAACACGACATATACGCGTCCATACACGCCCCGGAACCGCGAGCAAACACCCTCTTT
AGCACCCCGTCCCCCTATGGCGGCCGCGCCATCCACGCCTCGACGGACGTCGACTGGCCG
CCGCCGTGGTCGCCCACCTGGCTCGACAAACGCAGCTAGAGCCGCGCAAATGGCTGTCGC
ATCTTCAGAACCCCCGCCTAAGAGGCGCAAGTACATCCCAGGAGGCCCTGGCGGTGGTGG
TCGCTTTGTTGATGAGGACGGCAACGTGACATATGTGGTCCGCGGTGCCCCCAAAGCATC
ACCAGGAGGAGGCGGCGGTGGTGGCAGCAGCTCGGCAGTTGCGCCCCGTCGGCAACCAAA
AGTACGCGCACCAAAACCTGCTGCTTCGTCACCCATACTCCCCCGGCGCGAGCGTAGCAC
AAGAACCCGAATCGCCGTCAGCCGCTATGAACCCGACGATGAAGAGCAGTTCAGCTCGGC
CGCGGCCGTTGCGGCGGCTGTCGTGCAGAGCGAAGGATACAAGCCTCGCGAGGAACGCGG
GTGGGAAGAGTTCCACCCAAATCTAGACATCGAGACCACATTCATGGTCTTCCGCTCCGA
AGAGGTCGACGGCACAGCGCCGCGCCAGTCGGCCACAGCCACGCCTACAGCCGGCTTCTC
CTTCAGCGGTGTGTCCCCGTTTGCAAACGGTGGCACATCAACCACTAGCCACGATGCTGG
TGCAATAGGAACACCAACGACCGGTGGCGTGACAGACACAAACGGTGCAAACGGCGGTGG
TCTGCTCAACGGCGACACCAACACTGCTGCCACATCGTTCTCGACAGACGCGTCACAAAC
AGATCTGGCGATGGCCGCCGGCACTAGCTCACCCTCAGCCGCACCTGGCATTCTCCCCGA
AACACCTCTACGCCGCAGAATCGGCCGACCACCACGTGACAGCATCGGCCTCGGGCTCAT
TTCGTACGGATACTCGACGACGCCCAAGACCCCCAAAGTGCTTCCGATCCATAACCAGAC
CCCGAAGGAAAAGCTGGACCTGAAGCTGCCGTCCTACCGCAAGACCGACCGCATTCTCCT
GTTTGAGGGTAAGACCTTGGGCCGCTACGTTGACAAGTCCATGATGAACGTGGGCTACCA
GGAGAGCGACATGTACACTCGGCCCGACCGCTACCTTATCAAGGCCAGCGACGCCAACGC
CGAAGAGGAGATTGACGCGTACCACCACCATGCTGCCGCCGAAAAGGACACAGACGGCAC
CAACGGCACCAACGGCAACAATGGCGGCGTTTCCTCGTATCTGCCAAACACCTATGGCGT
GCCTGGTAGCAGCGTGAATCTCGTTCTTGCTGGCGGTGGCGCTGGCAGCAATGGCGGCGT
GGGCCGGGTCGAGTACGACATGGATGAACAAGATGACATGTGGCTGTCCAAGTACAATGT
CCAGCGCAAGGCCGCTGGCGCCGAGGCGATCACGCGCGAGATCTTTGAAATCACCATCAC
GAAAATCGAAAAAGAGTGGCACGCACTCGAGAAGCGCATTCCCAAGCCGAACCCCAAACC
CCCGCAGACCCACCGTCCGCGCTCTTCGTCCGCTGCGGCCGTTAATGGCGAGACGCAAGG
GGGCGAAGAGCAGGACAGCAAATGTGCAATCTGCGACGACGGCGACTGCGAGAACACAAA
TGCAATCGTGTTTTGTGACGGCTGCGACTTGGCAGTGCACCAGGACTGCTACGGCGTGCC
GTTCATTCCGGAAGGTCAATGGCTGTGCCGGAAGTGTCAGCTAATTGGCCGTGGCGTTCC
GACCTGCATCTTCTGCCCCAACACCGACGGCGCCTTCAAGCAAACTAACTCTTCCAAGTG
GGCCCATATGCTGTGTGCCATGTGGATTCCAGAGACCTCGCTGGGCAACACCACCTTCAT
GGAGCCCGTCATGGACGTCGACAAAGTGCCCAAGACCCGCTGGCGTTTGTCCTGTTATAT
TTGTCGCCAGAAGATGGGCGCCTGCATCCAATGCGGCAACAAGGCTTGCTACCAGGCGTT
CCACGTCACCTGTGCCCGGCGCGCGCGGCTGTATCTTAAGATGAAAAACAGCCAGGGCAA
CTTGGCGATCCTCGATAACAACATGATCCTCAAGGCCTTTTGCGACCGCCACTGCCCGGC
CGACTATGCCAAGGAGAACAATGTGCACCAGGCCACTAGAGAAGCCAAGCGTCACTACAA
GCGCACCATGCGCGGCCGGATCTGGGCCGACAGCCGTGCGTCGGCGCTGCAGATGGCCGC
TACCACGCACGCCATGGTCGAGCATCCCGTCGACGAGTCGCAAATGACTGGCGCGCGCAT
CACGGCCGCCATGGGCGCCGCGGCCTCCGCAGCAGCAGCCAACCCGGCTGGCGACGACGT
CGCTATGAACGACGCAGGGTCTAGTGCTGGCGGCGACAACAAGAGAAAGGGTGTCGTCGC
CAAGCCCATGTGGCGCCTGCCCTCCGGTGCGCCCGTCATCCCTCAGGCCGTCTTTGACAT
TGTCGAAACCGCGCTGCAGCGTTTTATGTTACGCCGCCGCCGTGAGTTTGTTTCGGAGGC
ATGTCGGTACTGGACACTGAAGCGCGAGGCGCGTAGGGGTGCCGCACTCCTTAAGCGCCT
CCAGCTGCAAATGGAGACCTTCACGTCCATGGAGCTCACCCGTCGCAACTTTGCCACCAT
GGGTCCCTCAGGCCAGGCCCGCCTCGAGCGCCGTATCCAGTTTGCCGAGTCGCTGCTCCA
AGATTTGGATAGACTGCGCGGTATTACCGGCGACCTTGTCGAGCGCGAGCGTGAGAAGCT
CGAGCTGGCGAACCTCGAGCACGACTTTGTCAACACCTGCTACTTCCCGATCCACCAGCT
CTTGGCGCCTGTTATTGAAAAGGCCAGCAACTACGACAAAGACAAGGATGTGTTCCGGAC
CGCTTTCGCTAGTTTGCAAGCCAAGCTCAACGAGCGCTACTACACCAACACCCTGGCCTT
TGTGCAGGACCTGTCCAATGTGGTGCGCAACACCATCAATGAGATGCTTCAAATCAGCGA
CAAGTCCACACCACCAGCTGATGAGGCTTCCGCCACTGAGTTAGCCAACGGAAATAGCGA
TGCGATTACAACTCCTGCCGTAACTGCCACACCCAAACTCACTGGCGCAGCTGCCTTGGC
CGAAGCACGTGACCGCAAGAGGCTCGCCAAGCGTATCCTCAAGGCGATCCAGCCTATGCT
GGAGGCCGCCATCCGCGCTGAGGCTGATATCACACGCGTTTCACTGGAGCCGCTCCAGAA
GGAACTTGAGCAGCTTCTCGAAGCAAGCGTTGAGATGCAGCCGGCGTCGGGTGCGCGGGC
ATCTGCCAGTGCTGCCTCTACTGAAGACGCCGTCATGATGGACCGTTCTGAGGACGACCG
CAGTGTTGATGCTAGTGGCCAGATTGTCGTCGCGTCGTCTACGGGTCTTAATGGCATCAC
GCAAGACGGAGGTGGCGACAGCAACAAAGCCGCCGACGCAGAAGACAAGATGGACGTCGA
TACCGTCGCCACTGAGCCTCCTCAAGCCACTACGCCTCGGGCCTCTACTCGGAACAAGCC
CATCAGCATCGAGATCACGACGCCCCGCTCGTCCAACCTGTTGGCCAATGGCGCTGCCAC
GCTCGGCAGTCTGCAAAAGGCTACTGTCGCCGAGTGCAAAGAGGCGGACGCTGTTGAAGG
TGCAGACGCTGCTGTGTCCGCACCCTCGGGCGATGGTCTTCTCGCAGCCAACGGGGGCCC
CCTCACCCCGCCGCAGTCACACAATGGGAGCCTGCCCGGTGGCAGTGGCAGCGTCGCCAT
CATTAGCCAGGACAATCAGCGACCGCAAACGTCGGTCGATACCCTGCATGACGGCGGTGT
TCTCTGGTACCTCAACAGCTTTGGCTTGGAGGGTACCTCGGCTGTCCAAGAGCAGTGGTC
GTCAGGCCGCGATGCCGTGCGCATGTTGAGCGAGGATTTGACCGACATGGACGACGAGGA
ACTCAACGGTCTCGGCTTTGATGTCGAGGACAATACGATTACGGCCGCGGCCGAAGAGGC
CGAAGAGGCCAAAGCAGCCGTTGCCGCACCTTCAGAAGCGCCGGCACCGTCGACTCGTTC
ACAGAACTTGACGGTGACCACACCTAAGCGGCGCGGTGCGGCGGGTGCAACGACGCCACA
CCGTAAGGGCGTTAGGTCGTCAGCACGGAGGAGGTGAAGAGAGAGGGGGGGTAGTATGGA
ATAAGGATCGAGGATTTGTTTTTCTTTTGCGGATGCGTTGTGGCGCTTGGACTTGGCTAG
TCTTTCACTTTTTTTTTTTTTGCTGTCGAGTTCCCTTTCACGTTATTTTGTTTCGGTCGT
TCTCTGCCTCTGATTTTGTCTCGTTCTATTCTGGTTGCCTGTTTCTTATACCTTTTGACG
TTACTCTTTCACTTTACCTTTTTCTTTCTCAACACAACCTTCATGTTTTTACTTTTCACT
TTTGAGCAGCTTTTAAGTCGCTCTTGCTTTCTTTGCTTTTCTTCTGCGGACTCGGGCCGC
TCCTTACGTACACGTTTTGGCGTCGTTGAAGATGAAGGGACGTGGAGTTGAACTGCTTTT
ATCAAGTTGACGGTCCTTCATTACGAGGCGTCCTTTATTTCAAAATTTTAATAATCAATG
CTATGAATCTCAATGTCTAAAAGTGCCCCTGCAATGCGAATAAATATAGATGTAGAACCC
AACACAAATAACGACCAGAACGTCATATGTCCACGCACAACCATTAATCCATCTCGAAGA
ATCCACCGCCGTCGCTATCAGAGCCCTCCTCCTCGGCCTTGGTCTGTAATGACTTCTTGC
TCGGTTTGTCCTCGGCGGCCTCTGCTACAGCCTTGCCGCCCTTGCTGTTCTTGCTGCCCT
TTGCCTCCTTGGCCTGCTTGCCGTCCTTTGGTGGTTGCCGGTCCCGGATCTTCTGGAGCG
CCCGCAGACCGCCGGCCTCGTATGCCGTCCTGATCTCGTCCCACATTGGTGGCCGCGGGC
TGCGAGAAAACTGTGCTGTGTTCTTGCCGTCTTCCGTCTCCTCCTTCTCTTCCTTGTCGT
CCTTCTCCTCGCCGTCATCGCCCTCACCCTCGCCCTCGCCCTCGCCCTTCTTGCCGCTCT
GCGGGTACAAGCTCACGTATGCCTCGAGGAAGGGGTAGTATTGCGGGTACAGAACGTCAA
TTTCGGCCACGGCCAAGTCTTTTGCCAGCTCCGCCTTTTCCTTTGCATCGTCTGTCGAGT
CGTGCCGCTTCTTCAGCTGTTTCTGTCTGCGTGTCGCTTTTTTGCGTTCTAGAAAGGTTA
GCCCCGAACAATTCAAATTGTCATCACGAGAAGTGGCACCCACCAAAAAACCGCAGCATG
TGGTATTTGCCAATCATGTGCGCCCGAAACCGCTTGTCCTGCCGCTCCTCAATCTGCCGG
GACAGCGCCGCCAGCTCCGACTCCAGGTCCCGCTGCACATTGGCCGGCAGGCTATCTGGA
TTGCGCAGCCGCCTCTCAATCGTGCGCGCCCGCTTCTTGGCCCAGTTGGACGATTCGGGC
CGCCGGGCGTGCTTCTTGAAGCCGGGCTGCTGGTACCGCGGCTTGTTGCTGTCGTAGTTG
TTGCCATCCTTGTGGCGCTTGGCCACGCGGTCCGGGTGCTCGGCGTAGTCGCCGTACTGT
CTCTTTTCGCCCATGTCGATTGTGTGGAAGGGTATGTGTTGGGTGTTCGAGGGAAGTGTC
GAGGTTGTGAACTGCTTCAATTGTTAAGACGAGGTCACCAGCGGAAGTGCTGCAACTTTT
GGGAAGCCCCGTAATTTTTTTTTCTGCCGCTGCAAAACAGCCAGCCTTGCTTATCTTATC
GGTCGTCCCAGTCCCCGCAAAATTGAGATGATATGATTGGCTGCTGCTGCCTGTATGGTA
GACCTCCTCTTTCGCGTCTTAGTCATCCGCCTATTTAACTTTACGCGCTAGTCTTAGCAG
TACGCGTTACAACGGGCGCGACGGGCGCTATGGAGAATGCGGCCGCCATCGCCAGCCACC
TCAATTAAATTGATTTTTGTCGTTTCGCGCCCTCATTTTGAACCCCCCCTTTCGCTCGTG
ACAATGTCGAGGGGAACCACTCTCCTTTATCTCTTTCTCTCTCTCTCTTCCCACTCACGA
CGACAAACTCTGAATTTCACTCTACAAACTTTAATTCCTTCGCTTTATTTTATATTTATA
CGTCTTTTTAATCCTTCTCAGCCAACTTCGCATCTCGACGCATATCGCATGGTCTTCCTT
TTTTTCTACCCGACGTTTCAGCCTTTCGCACTCACTATCTCACACACGACCTCTCACGAT
ATCTTTCCGAGCTTCAGATTGCCTGGGCATACTCTCCCTCTCTTTTACGAAAACCAAAAA
GTTGCCTTTACGCATTCTCAAAACATATCTCACGATCTTTTGCGCCGCTCTCGCTCTCTT
TCTCTTTGCGACAAGTCGATCCGAGCTCGAACTTGACGTCTTCCACGCGCCCATTTAGCG
CCCCTCGATCTTCCTCTCTTATACAAACCACACAATGGCTCCGAAGCGAGCCACAGCAGG
GCAAACAGCTGGCAAGCGCCCGGGCCGGCCATCAACAGGCGGCGTCAAGAAGCCGGCGCG
GACCTCCAATGTTCAGCGTAAGTAGCTCAGCTCGCAGCCACAGTCAACAGTCCCCATGAA
GAGCAATCGCTAACACAGACACAGCCGGCGACCCTGTCCCACAAAGAAAACAGCGCCGCT
ACCGCCCTGGTACCCTGGCCCTCCGCGAAATCCGCAAATACCAGAGCAGCACCGACCTGC
TCCTTCTGAAGCTTCCCTTTGCTCGTGTGGTCCGCGAAATTGCTCTGAGCGTGCGCCCCG
TCGACGAGGGCATGCGGTGGCAGTCACAAGCCATCCTTGCCCTGCAAGAAGCCGCCGAGG
CCTTTCTTGTCCACCTCTTTGAAGACACCAACCTGTGCGCCATCCACGCTCGGCGCGTCA
CCATTATGCGCCGCGACATCTGGCTGGCGCGGAGAATAAGAGGCCTGTGGGGTGCTGGCG
GCCAGTATTAAGCTTTAGTTTTCAGCTGGGGTGAGGTGAAGTGCCTTTTCGAGGGACGGC
TTTGGGACAACAAAAATGGGTTTTGACGGGTGAATACTCCGTATATGGGGGGATGGTGTT
TTATGGCTCTCTTTGTTTTTTTTTCCTCTCTTCGCTTTCACTGCTTTTCTTTTTTATCAT
TTTGTCTGGGTTTGATACCTCTCAGGGAACAGGAGTTTTCGGTCTCGGTCTTGGTTTCCG
GTTTTGCGTCGTTGTTTGTGTTTGTACCAGCGCTTTTTTCTTTTCTATTTTCTCATATGA
CTGGGCAACCGGTATTTACTGGGCCCAGGACATTTTTCTCTTGATTGTTCTCTCGCACGT
TCTCTTTAGCACAATTCTCTTGTGGCTCCCAGTTCATTGTTACATACTTACAAAGGCCGC
CATCTGCGAGGCTGTTTCTTACCAACGCACAAAGTTTTCAAACTACAGCTTGACGCATGA
CAATACCTGAACTCGCATCCTATCATCCTCCTTTTTCCACATTCGGTACCACAGTCCGTA
AGCCACACCATATCGCGAGGACGTACTGGCTGCTGAGTCCTTTTTTTTTTTTTGGTAACT
CTGGGGTTGATAGTCGAAGGCTTACGATCGCCGGAGTAAACGGGTTTTGTTGAACAAAAA
AAAAAAAAGCTCGAGCGACATGCATCGGACTGCCCGGTTGGACGAAAAAGGAGCGGGGAA
AATATCACAAATGACTTCAATTCAAACTTTGTGTCGTGTCTCAATCTTTTCAAACTAATG
TATACAAAAAAAAAAAACCAACAAATACGAAAGGTGGCGCGGATAGCTTCTCTTCCGTCT
TGCATCGGCAAGTTCCTGGCAAGTATGTGTCACACTTTTCAGCAGCTTGCGTGCCTTTCC
TAAGGTGCGGTGGCCACCACCCATTCGTCGTCGTCACCCCGAATATGCATGCACGCTGCT
CCTTCCCTCTTTGACAGCTACAGACAAAACATAAAGGCCCTGTTCCTTGTTTTTGATAGG
AAGGAAAGACTGCATCCGCTGCAGGTTGGGATGCACCTTCCCTAGTTTTAGGTAAAATGC
TGCATGGCATCGTGGAAGTCACGATCGAGCAATTTGAGCCCAACAGAGTAACACACCAGC
TGGACGTGCATCGCTCTTTCCATGTATACAGCACTACTGCTCTTTCCTAAAATCCGGCTC
GCCCCTTTTCCAAAAACCAAAGCAGAAATGGGAAATCAAAACAATCGCAAAGATACTTGT
CAAACAACATCATCAATTTCTTCTCATAAATGGTGCCGATTCTCCCATTTGCTACCCTTG
AAATCCAAACAGCCCTCTCAAAGTTCTGAATCGGCCAGATTGGACTATCGGAATGTGCCA
GAATATCGTTGCTGTTGCAAAACGCCCACGCCGAACACCACCAAAAATGGCATTTAGAAG
CGACAGCTCTGCCGCTTTTGTAAGTCATCCTCCACCCTGTCGCCTCGAATATCCCGTTCT
CCATACGCCTGCGAGAAAAGAGTACGGAAATACCCCAGAACTAACAAATAAAAATAGAAG
CCGACGAACTAGACTTGGCCGCAACATGCGGCCCGAAGTCTCGATCGGCATACCCTTGTC
ATCCATACTCCAATCGGCGTGAGAGGCAGGGTACTACCTAATTAGCCCCAGCCCTCAACC
AAACCAGTGTAAGTACGGAGTACTCCGTAGACCCATTATCAAACGCCATCCTCCGCCCAT
CCTCTTCCAAAGTATCCTTTCGCATCAGAAATCTAATTAGACCGCCTTGGCTATCTCAGA
AAATAAAACACAACACATCCACGAACATAAATTGCAGTGCCTCCGCAAAAATAAAAAAAG
ATAAAAAAAGATGCCGCCCGATACATTGAAGGCCGGAAGTCCAAAGCCTGGATATCGAGA
CCCCTTAACAGCAGCGAAAGTTGCCGGTTGGTAGCATACTTCCAGCCCTTACTCTCCGCC
TTCGTCGCCATCGCCTTTCTCGTCGTTGTCATTTCCCATATCGCTTGCCTGGCCATGGGC
AGGCGACTGGCTGGCATAGATTTGCTGCAGCCTCTGCGAGGTGCCCAGAAGCTCATCTCG
CTCGTGGACCAGATTGTCTCTCCGCTGCTCTAACTGCTGGATGTGCTGCCGGGCCATCTC
CAATACCTCCGCCTTGCTCGCCCGTCTCTCCATAGAGTCGGCCGTCGCTGTCGCCTTGCT
GCTATCCCCAAGACCGCTAGACGGAGACCGAAGACTTTCCGGCGGGAGAGCATTCACCAA
ATCCTCAAATCGAGCATTCAGCCTGCTTCGGTACTGCTTCTCCACCAGATTGTGTGTGCC
GCGTGTCTTCTTGTCCTCGAGCCTCTCCGTCGCTGGTTGAGCCATGCGGCTTGATGTTGA
TGACCGCGAGCCCCGGCTCGAGCTGGGCCCAACTCCACCAGAGAGGCTGCTCTCCCCGGA
GCTGCTTGTGAATGCCGAGGCTGGAGGTGCAGGCGCCGTCCCTGCCTTGCCGCTTGAACG
ACGGCTGTGGGTGGGTTTCTGCTTTCCTTTGCCTTTCTTGCTTGCTGATGAGCTCTGTCG
CTGGTTTCTTTCAGGTGCGATGGCAGATCCGCCGCTTATCGATGCCGCGACGTGCGGGTT
AATACTTGTTGTTCCCGCATACATTGTCGAGAAGTGTCCTCCGCTGCTCGTCGAGGTGAA
AGAGCTGGGCGTTCTTGCCCCGGGTCTCGCTTCGACTGGTGACATTAGGGCGCTGTTTTG
CCCTGTTCCTGAGTGGGAAGACGCCATGTCGTGCTCTGATGTCTGCCCACTTTGGGCGCC
ATGCACGTTCCAATCGTACGCGTACGATACTGCGTGATCCAAATTCGATGTTGGAACATA
TCCGTGCTCGAATGATGGCGAAAACGATTCGACTTGGTTTCCTTGGTGTTCGCCGTAAGG
CATGTACCCAAAATTGCCCAGCGAAGAATTGGCTTCGCCGGTTGTAGACACGGGGCTCTG
GAACACCATGTGGTGTCCAGCATGATGCCAGTCGTGGCCGGGCTGATAGCTATAAGTCGA
GATACTTGACGGCGCCGGGTTGCCCGTTGCATCCGAGAGATGGAAAAAAGACGCCTCGGT
CTGTGAATTATCGCCTGTATCCATCGGCATGTATCCCGGGAAAGAAAACATCCCTTCAGT
GATGGCCACATCATGAGGGTTTGGTATCTATATTGATTTGGCGTTAGTAAGTCATATCAT
GGCTTTCATTTTTGCGACCATTGCTGACAGTTTCTTAACTTCCGAAAAGAAAAGAAGAAA
AAAAAAGCCTAATGAGATAACAGGCTTACCTCTCCATCTTCATCGATCGTTGCAAAGTAG
TGTTCAGGAGCACTGCTCTGCTGCTGTTGTTGTTCGTTGTTCATGGTTGACGTCGCCGGA
GCTAGTTGGCTCAGTATGTTGTTTAGACGACCGGTTGTGCTTTCTTTCGATTGAGATCTT
TTGCCTTTCACCATTCATATTTCGACTTTTGTTTCTTGCCCCAGTGTCTTCTTATGTATC
CACGGTAGGCCAGGCCAATGTCTTGAGAAACATGTGTATCGCCACCTGCACATGTGCCCT
CCATAGGCAAGGGCCGTGGCCGAAGTCCTAATGAGAGGCAGCAGGACAACTTCTGAATCG
AAGTACTGTACCGAAAAAAAAAAATAACGAGCAAGGGTAACGAGCCTGGCTTTTGAACAA
CGAGCTGTTCTAGAAGAACGCCCTGTCTAGGAATCACCCGAGACTAAACCCCGTTTCCAG
CTTTGCTCGCATCTGGGCCCACGCCGACGACAGCTGGTATTGGTGACGAACTCCAGGTGC
TGTTTCGGGATATTCTTTCGATGCGGCTGACCGAGCCTGCCCAGTTTCCGCTCCCCCCTC
TCACTTGTATCGAATATTCTCGTCTCTTCTTTTTAATTTTTTTTCGACCCTTTTTTATCT
TTATTTTTTTATCTTTCCCGGGGCTAGGGGAAGCTCTTTGTCTCTCGGGGCTCAAGTCGA
TTGTTGTCGTACCACTTCACTAAGCGCTTCAGATCTCAATGCAGGGCAGCACACTAGATC
GTTGATCTCCCCACCAAAAGTTCCTTGTCGCCCTGGAGCTTGTCACCCCACACATTCACA
GCTCAATTGGGCTGCGGGATGTTTTAGGCAGGCTCTTAGATGGATGGATAGTGAAAATGG
GTGGCTGTTCGGGCTTTTTTTTTTTCTTTCCCTTCGTTTCCCTTTTTCTCTTTAACACAG
CAAGACAACTTCTGTCCTCTGGCGGGGTGCATTAGTTGACGATTGGCTCTGTTGCATAGT
CCGTGTTAGTCGCGCAGAGGCTATCCAGATGCGAAGCGCAATGGCGATTTCGCGATACCG
AATCAATCAGCAGCCCCGGTAAACCCAGTGGTTACTTACAGACAAGGGGGGAGGAATAAC
GTGTTGCTTCTGTCAATAATCCTGTGACCGGTACTCGGGGCAGTGGGGTGCGTTGAGGGT
GTGGCATTCGTGATCCGGCACCGGGTGGCCCTCGAAGATGAGGTAAAGCTTGTGTTTTCG
GCTGAGACTGAGTCGCCAAAGGGAAGAAAAGTCCAGGAACTGTCGAGAGCTCGATTGGAC
TTACATATAGCCCTGGACGACCTCGGAGAAATAGGGGTGTGGTGGATACACTCAATACCG
GTGTGTTCTCGTTGCCCGCCTCCCTCACCCCTCCCCCTTCACTCTTTCAATAACAAAACA
TCTCTTAATTCCGCTTCCAGTCTCAATGATTTGACTAATACAAAATAGTATAGGTCTGCG
AGTTGTTCAGGGGATGCAGACGCTTTTCTAACAACCGAAACAACACGAATAGGAAGTGTC
AACAGAATGGGGGGCCGGGGGACTTCATAGTCTGGACAATATGAGCCACACGGCCTACTC
TCAGGATCCAGGGCACTGTGGACAGCGCATACTCTTCGAAAGAGGACATAAGTGACAAAA
AGTATGGACAATAGGTGAGTGACAACCCTTGAGGCAAGTGATATATGACTGAGAGTGTTA
ACGACAGGTTGCCATTGGATGGAGAGTTGGCAGCGCTTTCAACTCTGAATCCATGCAGCG
GCAACTCGCATTCCTCGACCAGCCTACCGCTCCCGAGGCTTGATACTTTCACCAAAATCT
CTGGAGTCGGCCATGAAGAACTGGGAGAGCAAGCATGAACAAGGGTACACACTTGCATAC
ACGCGCAAAGAACCGAACCGCGTTCAGCGCGAGGAGAGACGGGGCGTCCTCCAAATTCAG
CTCTGCAACCATTAAACCAATGTCCCTCAACAACATCCCGTGCAGAGGTATGTCTCTTGA
CTGCTGTGAAAAACTCTTCGGCTTTTTTTTTCACATCTGCCCTGTTACGCGCTCACACAC
GCCCGCTCACACCAATGAACCAACAAGCCGGCATGCACGAGCAACTATGGCTGCAGGCGA
CCTTTTACGGATCGCTCAAAGAGATTATGGCACTACGCGGCTACTTCCACCTTTTAAAAA
TTGTAATATGCCGTCAAGTGTAACAGTTTCTACTGGTTTGTTCTGTAGGTTTCCCTCAGT
TTCCCATATTTTTCGCTGATTTTTGGGGGGACGGGGACTAAATATTGACTTAGTTTCGCT
TAGAATTGGTGTCAGTAACTCGCCCGGCCTACGGTTTCTCGCCACAGTTACGTGAGACGA
CGCCCGTACCCTCAAATTAAGATGGATACAGAACGGCCATGGGGACAGAGCATGCCATGG
CTTCGCCGACTACCTGCGAAAGCATTCTATGTGGCCGGGCAATAGACACAGGACTTCTCT
TCCTCGCAACACTTGGAAACCCCAAACCCTCACTTGTCGTGTGTCTTTGTCTCCTTCTCC
TTTCACAAGTCTGCATAGAGAGATTGCTTTGTGGCGTGCAGCATGCAGCATGCAGATTGC
GATGCAATTCCTATGACCCCATTTAATTCGTCTATTCAGTTGCTCTTCCTGGCTCGTTCC
AAAGTACAAGGTGTTTGTGCAGGCTCTAGCTCTCCTACTCTCCCGCGATCATCACTGTTA
TCCTGTCCTTTCCAACGAGAAGAGCGTCAGTTAAGAGACCGAATACGATACGACGCTGTT
TATTTTTCTCGAATCCCTGTTTTACTCATTTTTATGTCTCTTGGTTGGATTGGTGTATTA
ATCCTTTACGATGTGCTCCAATCTGGACTGTGGGGCCGTGATCATGATCTTTTTTCTGCT
TTCCGTGTTCATGGAACAAGGGGGGGCCAACGAGAAAAACGGTGCTTCCGCCCTGAGGCC
AGTGGCCACGGGGGTCGGGAAGCAAGTCATAATAATATGCCGTGGGAAAAGCGACCTTGA
CAGCCACCCTCTTTTTCTCGTGCTGTCATCTTTTATTCAGTCGTTTCTGCATTATGACGG
AGACTATTTTCTCCTCCACTCCCCCTTCCCTTCTTTTCAACAGGTGTGTCCCCGTCCCAT
TTTGCTACTCATACTCTCCTTCCACCGCTGGCATTTCCCATCTTTTCCTCGATGCCCATC
TCATGTGTCTAATTTTTTCCCCCATCTCAGCTCCGAGTACGGCGTCTCCATGGCACGCCT
TGTTCCTTTTACTCGGTTCCTTGGCCACTCTTGCGTCTCGTCTATGGTCTCCTGATCCAA
AACAGGCGGGTTTGGCCCCAATATACTACCTTTCTACTACCTTTCCAAGTACCTGATACA
TACGTCAGGACACAAAGCGAGGGTTAGGCAGGAAGTTCGCGTGGCGGTTACGGGTTCGGT
AATAACGACCCTGAATAACACCATAAAAATGAACAGAGCCACAGACTTGACGTTATTGGT
GTTATCAGGAGTCGCGAGATATTTCTTGGTATTGGCTCCTGGTTCTCTACATGCGACACC
CCCGGATCTCAACTAGATTTTGACTACGACCTACTTCTCTCTCACAAGGGCCGGGCCTAG
TGGTACATGTACACGTGTGCTCTGGTCCAGGGGCTTGCTTTTTTTGTGTGTCCCTCGCCT
TTTCCATAGCGTGCTATCTCCTCCACAAATTTTGTACTCCGTACACAATGGCTTTCATGT
GGATAAAGAGGAGATGAAGAAAAAGAAAGTCAAATACATCATATGTGAAGAATCTTGCAA
GGCAAGAGACTGGGTGGGGGGCATGCAGAAGGCGAGATGCAAGTGTCTAGGGTTGAAAAG
TGAGGATGGACGGAGTGCTCCATCTTCCCGCAGAATCTCGCAACCTCCTCAGTTCTCCTG
GCCTGGACTCTCTACCCCGTATCCGATTCAGGTCAAGAACACAAAGAAAAATGCAGAAAG
CAACTACAACCCTCAAGAAGGCTTGGTTGGGCACAAAATCAAAAGAAAGATGTGGCTTGA
ATGTTCTGTTCCTACTTCCAGTGATGGCAACCCGTTTTTGCAGTTTCCCGGTGTGATCAC
AGCTTGGGCCTAAAGATGGTTGCCGCTCGCCCACCCTTGAGAAGAAAAAAATCAAGCTTC
CGTTAGAGGAGACAGCCGGTGATCCTTTGCAAAGAACAAAACGTACACGGGAGAATAAAA
TATGCCCGGCCGACAAGGACAAGGATAGAGTCTGTTCTGCCTCGTTGTTATTATTTTCTT
TCTTTGAATTATGGACTGGCCTGGTCTTGAAAGGCGTACTTTCTTTTCTTTTGCGAGGCC
TTTGATAAACAAAATGCCACTGGGCACTTTTAACAACCAGTCACAATCCACAACATGACG
GAACTAGTTCCATATCATTATTTGTCTTTGAAGCAATAAGGGGGGAGGCCTTTATCCGCC
CGTGTCTCTTCTCCTCCCTTCTTCATCCCCGTTGGAGCTGCATAGTCATTCTCTAACTTC
TTCTGAAAGCCACCGCTTCTATTGCCAGATCGACATATTGACATCTAGATTGAGATCTAG
CGCTTTCACTGGTCCTCAAGAGGTAAACCCCTGGAGGTCGCCAGACCCAAGGAGCCACGT
CAATGACGCTAGGGGGAAGGAGCTCATCTCAGATTTACTCATATTTATGACGTCCAGATC
CGGGGTCTTCTTCTCGCCTATATGCGTCTTCAAGGGATTTGTTCAGTGTGTATGCAGTGT
GATATCTACCAAAAGAGGCAAAGATACACATGTTTGCACTTTGTATCTGCTGTGTGGCTG
GTCCAATACGAGCCTTTTCTTGCTTGCCGAGCATGAAGATGTTTGACATTTTGGCAAGGC
CGAGAAAATCAAAACCAGTCATTTTCCTAGATCTCCAGTCTCGTACAGATTTTCCTCGCT
CCTCAGCTCAGCAGGGCCTTTCTTTTCAAACGTAAAGGACGAGTGATCACAAGGATGCAT
CTCGGCCGATCCCAGCATTCGGGCGAGTGACGGGGCAAAGAAAGGGGCTTGAACAAGAGA
TGGGAGTAAGGTGCTCCTGCAGATGCCTTCTTGCCACATCTGGGCTGGCCGAATTTCCAG
CTTGGCCAGGATGGGCTTTCTTTTGCCTCAGGCCATTTATATTTTCTTTTTTTGGTGTAG
GTGCCCATGTTTGAAAATAGAAGGTGGGGGCCAAGAAAGAGAAGCAAAGCCTGCCTGTCT
GCCAATACTGACTGCAATTTGTCCTGTTTGGATCATTGCAGTTTTTTTTTCAAGTTTTTT
TTTAATCTTTTCTTCCATGGTCTACGGGCGGCGTTCTACGGAAGACGCGTAAATTGCTTT
TCTTTTTTAGGGAACATGTTTGCATAAAATTGGTCCCGTCTTTTTTTCTCATATTTTACT
TATTGCGCGTTGAGCGAGTCCCTAACACAAAACTGCTTTCTGTCCGCAGCCTTTGCACTT
TGCGCACATGTACGTCGTACATTCAATCTATATCGGTGTCTTTGTTTCTCGCTTTTTATT
CTGGCGAGCCGCCATGTTGTAAATAGATTATAATGGGCACTGGTTACAGTCTGGACTTGA
GCGCATCTTTTTGAGAAGCAACCATTCGATGACACCTCAGCCCCTCAGCCCCTCATGGTT
GTGTCGCCAGCCCTTTTTGTTTTACAATAATTCTTATTTGTTGTCTGCGGGGCCTCGCAT
ATTGAAAGGATGATGAGCAAATGATGGGCGAATAGGATCGAAAGTCGCCCCCTATTATTC
TTTCCTGCTGAAATGCGGTTTCCCATTTTCTGCTTCGTCTTTTTTTTTTTTTTTTGCCTG
TGCAAGCAGCCGTCCATATCATGTAGACGCATGCTATTTATCTTCAAGTGCCGTGCATTT
ACGTGTATCTAATCTTTGAAAAGAAAAGAAAAGAAAACGCAAAAGAAAACGCAAAGCAAC
TCAAACCGACCCTCTCGCAAGCTTGCAACATACTCAGCCAAGCACACCCGTGTGTTTTGC
TGTTGTACACCCTGTAATGTCTGTACACATTGTGCCGTATTCCTTATGTAGTGAAATATC
ATCGTACGTCGTAGTATTCTAGCCTCCTTCTTTGTGCCGTGTTGATCTTTTTCGAATCTA
TAATTCTCCGCGCAAGGCTGCCTGCCGCCCCGGAAGGCGAACATATCAGTGCCCAATAAT
GACTTGGTCCAACATGAAAAAAAAGGGGGGGCGCACAAGCCAAGAAAATCCGAGAGCTGA
ACCTTGTTAATGACTTATGCGCCTTCTTTTCAAGGATTGGTGGCTCGTCGTCGAAAGTTT
GAGGGACGAAACACAAAAGATTCAAAGTTTGTTATGAAAGGAGGGACGAAAGTGTGTGTG
GGGAAGTAGAGAGATCCCGCCACCATGGTTCGAGATACAGCGCTATTTTACAAGGTGCAT
CGCATCCCACCCTGACTCCTTATTAGGAGGCCCCAAAAAGGACGTGTATTAAGCAAAACA
GCTTGGAGTACGGAGCACGGAACGGACAGTACGTGTACATAGAACAACGGAGTAGGGCTG
AAAAGGGTAAGACGCGACGAAGGAGGGAAGGACAAGACAAGACGGGATAGGACAAGACAA
AAAAAAACAGATCTCACAGGATTTTGTGTTGCTGCATCGCAAAAATTGCAAGAATCGCAA
GCCATAAGTCGCCAGTTCGCAAGCCACTAGAACGACTTTATCATCTTTCTGACAACGTTT
GACTTGGATTGCTTCATAATCTTGTGCTCCCCCAAGAAAGCACTGCAGGGCCAGCAACGT
TGAGCCTAATTGGTGTCGCGGAGGGGGGGAAAGTCTAGATAATTTCTGAGCTGGACACCC
GTGCGGCGCCTGAAGAGCTGTACGGTAGGACAAGGACAAGAAGAGGTGTAGTGGGGGGAC
GAGGGTGTGAAGAGCGAGGAAAATATGCTGTCAGGCTGCGCAAGCCATGAAACCACTGCA
AGGAATGATGAACGATTTCTGGACGCCTCGTTTTCTTATTTTGCGCTGTTCGTTTCCCTC
GACATCTCCAGCCGTTTCTGTGTTTTGTCTTGCCTTGCCTTGATTTGTTCTGCGACATAT
TACACAGTCCATAATTTGTCTCTCCCCAGCTTCTTCAACACAATTTCGGTATCGTCGTTT
TCCCAATTTAGTATTATGGTCAGGTTTTTGCGATTCTATTTTTCTCCAGGTTCGGTGGAA
ACTATGGGAAAGCTGAACAATGTGAGGGGGGAGCGCGGTCTGGACCCAGTGACGTACGAT
CAGCCATCGTACGAAACGGCTGTATAGATTTGATAAGACGTGAGGGGACGGTACTAGAGA
CGAAGGTGACTGCGCATTTCAAACAAAACACTAGAAAGCACAGGAAAGCACAGGAAAGCA
CAGGAAAGCACAGGAAAGCACAGGAAAACACAAGAATGAACAAGAATGAACAAGAATATG
CGACAATGGCAAGAAGACGCGAGACACATTTTATGCAAGGAGGTGAGAAATACACAAACA
CAAAAAAGTGAGGCTACGAAAAAAGTGGCGTGGGGATTCAAAAGGTGACCCCAGAAAAAG
AAAACAAAAGGAGACTTTGAAAAGCCTCCCCAAAAACATGCGACGACCCAAGAAATCACG
AGGTGCGGGTTGGCGTACGGCCTGGCCCAGACCCCTTTTGTCTCCTCAGATCCCCAGACC
CAAAGATGTCCAGCCCAGGCCAGCAGCCCAGCCTGGCTGAAAAAATCGTGGGCGCGGCAT
CGCGTCCCAAATGACGTACGAACTTGCATACATTCCCGGATAGGACGTCTTGACAACAAA
TAAACGCAAACACAAAGAGTCAGATGTAGAAAAAAGAAGGGAGCAACAGAAGGCCAAAGG
GAACCGACGTAGCATTCAGCTTTCCGGGCCGTCTCCTCCGTCGGTTGCATGCAAGCCCCT
TTCGGGGTTTTTTCTCTCGTTTTGATGTCAAAATGAGTCTCTCGCTTTTTTTTCAGCTGT
CTTGGGAAAGTTGTCGATTGCGATGCTCTTTTCCTTTTTTTGCTGTCTCTTTGCTTCTCC
CTCTGTGAGATATCACATCTCTCGCTCAATACACGTATCCCCTTCCTTTCCTTTTGTATT
TTGCTTCCATTTTTGCCGCAAACTCCTCTCGCTTAAGGATCAGCCCAAGGGTGCGAAGCA
ACATAAACCAGCTCCGGGCGTTTTTATTGGATGCAGGTAGCCGTTCGTGATGGGCAAATC
AAAAGCTGAGCTCCAAACAGCACGCCAGTGATACTTGTCCTCTTTCCTGCATATTTGCCA
CCCGATGTCGATTTTGGTAGTCTTTGTCGTTTTCCCTCTTTCCTATTTTGCACATTCCTC
GGCACCGCCCGCAGGCCGCCTGGCCGCTCCCGCGCACCCTCCTTCCCTCTTTCACTCCGT
TCCCCTCTTTTTTGTTTGATTCTCACCTCTGAAATCCATGTAACATACGCACAGTGATGC
AATACTCTGCGGCTAATGACCCACAGATCTACCCTCTTTTGATATCACGTCGACTTATGT
CGTACACCAGTAGGCTTTCACTGCATCGATGGTTAAAGAATTGCGGTTGTTTAGAATATA
GGTTGATATTTTTGAATATTCAGCTTTTGTCTCAAAGCTGTGCCATTCTTTTGTGCTTCA
CTCATCCTCGCTAAACTCTAGAACACAGTAAAAGAAACAAAACGTAGAAATAAGAACACC
CCGAAGATTTTTGTGTACATATAAAATGGGACAGAAAAGGAAAGGAAATTGATTGGTAGT
AAAGGGTGTTGTTGGAAGTTGGTTTTTGTGGTTTTTGTTGGTAGCAGGTTGTAGTAACAA
CAAATAGTAGTTAGTGGTTGGAGGTCGTGAAACGTCATATTCGCCCAGAAAATATACCGT
GATGATGGTGATGGGCGACTCTAAAACGATAAAGTCTATAAACGGAAATAGAAAAGAGGA
GCCAGAAACGACAGAAAAGAATATGTGAACCAAGTAATGATGCAGGAGACGGTTTTGCTT
TGTTCGCGGGGCAAGCCTACCCTGGCGATGCAAATGTCCATAAAAAAAACCCAAAGACAA
AGGAAAAAATTGTGACCGGAGTAGAAAAAGCAAAAAGGTATCAAGGAAAGTGCAACGAAA
AGTATGAATGATAGTAGGTGGTTGGTTTTTGTGTGCGGAATGAGTGGCTTGTACTGTTGA
TAGTACGGGAAAAAAAAAGAGACGGGTCCGGGGGATTCAAGTAAAGCGTCTTGCGCAATC
TGCCTCGTCGGCCCTGGTCCCATCAAGGGACGTTTTTGGTTTTTGGTTTTGCTGTATTTA
TGTGTTTTTGTTTAGATCTGAGGGACCTCATGGTCCTTCTTGTACATGAGGTCCTCGATC
GAGGCAGTGCTCATGGTCAGACGGGTCAGATCGGTGGCCGTAGAGTTGGCCGAGATATGG
CGGTCCGACAGAACTGAGTCGCGAGACTCGCGGCTGGCAGTCGTCGACGCGCTCGTGCGG
GCCGGGATGAAGAGCATCGACTTGTCCATGCTCATGGTCGACTCGGCGTACGTCGGAAAC
TCATCCTCCTCGTCTGCGCCAATAGCGAAGCCGACGGGGGCGCCGCGAATGGGCGGGCGG
AACTGCTCGTAGTTCTCGTTGCCGGGGATGAACAGGCTTGGCGACAGGTTGAAGCCGTGC
GACTCCTTAAAGCTCGAGGCGCGCGAGCCACGCGAGCCGCTGCGACCGTGGAAGAAGCGG
TGCATGGGGCGCAGCTCGTCCTCCTCAGACACACCGGTCTGGATCGTCAGGCCAGGCGGG
CGGCGCATGGCCAGAGCCGTAGGCGTCACAGCCTCGTTCATGGAGGCCATCGATGTCTGG
CTGGCCGGGCTAAGGGCGGGCATGTCAAAGCAGCCGGGGCTCAGCAAGTGAGGCGAGGGG
TGAGCGTGGGTCATGGCCATTTTGGAGGTGCGGATGACCGCGTGGCTGCCCATGGTGTTC
TCGTGAATAGTAACGCCGTCTAGGGCATCCTCGCGGGACATGTCCAACGAGGGGCGGTCC
CAGGCGTACTCACAGTCGGCCTCGATCTCGTGCTCATAACAGTAGTCGATATCGTCCTCC
CAGTTGGCCTTGGCCAACGAGTCCACATCGTCGTCATAGGCGTAGTCCGCCTCGCGCATC
GAGCGCTGTGCTGCCATAAGATCAAAGCGGCCCAGGGTATCGGAGGCCGCGCTCGGCGGG
CGCTGGGGGTTAGACGATCCCGGCTGGGGGAACATCTGCAGAAGCGGCAGCGAGTGGCTC
TTGCGCAGTGACGAAGCGTTACTAGCAATGCTCATACGCGACTTGCGCACGCTGCTGCGA
GGGTTGTACACCTGCTCCTCCTCCTCGGGGACACCGGGGAGAATGTCAAACGTAGACGTC
GAAGCGGCTGCCGGTGCGGCCAGGGGCCAGTTCGAGTCGTCGGGCGTTGCCGAAGGCGAG
GTAGCAGCAGTTGTAGCCGAAGGAGGAATGAAAACCTCGGGCATCTGCGAGAAACGGCGG
GTGTCCACAAACGAGGGCACGTTCGTGTCAGCTGAGTACGAGTGCGCGTGTGCCAGAGGT
GGGCGCGGCATATCGACAGACGAGTATGTCGAAGGTGCTGGTTGCCGGAAACCGCCGCTC
GTGCGAGGGCGAGGCGGGCTGATCGTCATCGAGTCTAGATCTGTAGGGCGGAGAAGAGAT
GCGCGGCTCGAAAACCGAGGAGGAGGAATAGGAGGAGAGAAGGAATGAGAAGCGTCGATG
GGCGACCGTGGTGGCCGAGGAGGCGGGATCCGCAGCTGGTCCTGGGACTTGCTGTGGTTG
AGGCGAGGCGGGAACACCGACGAGACTGACGAGGCGTGTGGCCGCATAATTGACCGCCGC
GGGACAGTGGCCAAAACGGCATCCTCATCAACTGGCAGGGTCTCCGAGGAGAAGTTGGGA
AAGTGCAAGCTCTCGGCCTGGATGCCCTGCAGGTTGCTGTCGGCAGGTGCTGCCGAGTTC
TGCTGCGCCGAGACAAACTCAGACTGCAGAGCAACACGGCTTCCTCTCTGCAGGTTGGGG
AGCTGCTCTTTCTGCGTGTGCGTCAGGTGCTGGAAGTTGTACGGTCCCGAGATTTGCAGG
CGGCGGCGTCCATCCAGATCCTCGCTAGGCGGACCCGACTTGTTGGCCACTCGCCGGCGG
CTGAAGAAGTTGGGAATTAGAGGCTCCTTGGACATGTTGCTGCTGCCAGCCGGCAGGCCG
TGTGACGAGGTTGGTGGCATTGGTGGTGGGGGGGGCGAGGATATGGCAACACCCTTCTCG
AAAGGCGTCTCGGCTGAATAGAGCGAGCTGTTGGACGAGCTCTGCGCACTGCTTTCACGC
CGTAATCTGCCACGCTTGCCAAAAATATTCTTGCCAAAAATCTGCACGCTCTCGTGGCGG
TCGCGAGGCGCAGTGCTGGTTGTTGAGCGGCCAGAAGACTTGCGAGAAAGACTGGAGGTG
TTGTCAAAGGCCTTGTCCCACGAGGGCCGGTCGACCGAGGTCAATGAACGCAGCGATGAG
GATCCGGAAGAAGTTGTCTGGTGGCTTTGACGGCTGTGGTGACTTTGGTGGCTCTGGTGG
CTCGATTGGCTTTGGTGCTTGTCGGTGGTGGAGGCCAACCGCATCTGGTTGCTGATAGCC
CGGAGGGTCTCTGGGGATGGAGGACCTTCCATGGCAGGCTCCAGCAGCTCTGAGATGCTG
CCTGAACGATTGATGGAAGAAGGCATTGCTGTAGACTGTGTGAGTTATAAGATGGTGTGG
TTGATATACATATATATATCAAAGGTGAAGCTTCTGCATCAGAGACCGCCGGTAGTTAAA
TCGGAAGTCGTCGTTGTGTATGTTGTCGTATGTCGTCTGGGTTGATAACGTGCTGGTGTC
GTGTTATTGATGAAGGAGAGAAAAGAGTGGTGACGATATCGTGAGAGTAATTGTGATATT
GTTGGCGTGTATATAGAGAGTGACTGAAGCAACAAAAACTTAAAGAGTGACGATATAACC
AGGTCGACGTATAAACATGCAATGCTGAGAATGAAGAATAAGAGAGAAGAGGAAAAGAAC
AATAACACGGGAAGGAAGCTCGACGATGAGGGAGTAGGGCCGCTTTTGGGTAAAAAAGAA
GAGTCCACCTGGGTGACAAGACTACTCCGTAAATAGGTGGTACAGAAAACGGTTTGCGGA
GTGATGGTGGTAGCCCAGGCAGGCGGTGGCTTCCAGGGGGGGTGTATTCAAAATAGGAGG
AAGGGGAGACGACGGGGGAGGGGGGTGGACTTTGAGACGGAGCAACGCCAATTGTGGGCC
GCGTTTCTCACTCCTTGGCCTTTTTCTCTTCTTTCTTCCTCAGTCGTTTTTGGTCGCTTT
TTCTCTATTTTTTTCTTCTTTTCTCTTTTTTCTTTCTCTGTTCCCTGAAGCCTGTGTTCC
TTGCCAGGTCCAGGGTTGCTGCTGGGTCGCGTTTTTTTCTGTGGAGCGTCTCTGCTCTTT
GCTGTCTTCTGAACCGTGTCGAGTTCTCTGAAGGTTGATCCAGAGGTCAGACTGGACGTG
CGCTTCTCTTCCAGTTGGTCTGTGGGCCGGGAACGAAGAAGAGGGAGGCTGATGGGGAGA
GAAACACACAGAATCGAATTGATACTAGCACTGTGCAAGATATCTTGCATTTGGGCACAA
AAGCTGGTCGAGATGCGATGTGGAGGGGCCGCTTACAATATCTTCCCATACAAGGGATGC
GAGGGAGCAGACATAAAAAGGACCAACGAGCAAAACGGCTCAACGGTGCCGGCAAACATC
AACACATGCGAACAGTAGCTTTCTCCAGATTTGTTTTTTTTTCTCCCTCTCAACGACAGA
CACATGAGGGGAAGAAAGGGCAGATGCAATGATGGGCCGAAGGACCGCCGGGGGGACAAC
CGCGGTATTAAGTGCGATTGAGGGGAAGCGAACATGAGGACGAGGTGACGAGGAGAGGGC
CATAGTTAGTGATAGGTAGAGCGAGGGATATGGTGGCCAAGGAGAGGGCAAAGCGATGTG
AGGAGACACACACAAGCGAAGCAAGGACACGCCAACCTTAGGGAAAAAAGGGTCTTTCTT
GTTCTGCTCGCTGGTGCGGCGGCAGTGTGATTGACAAAAGACAAAAGAGTGCCAAAAGTC
CCAAGCAGCGAAGCCGCAAGGGAGAAGCAGGGGCCGATGAAGAAGGTCTCCATGAAAAAA
GGGGAAGGGAAGAGGCGGGCTTCCAGTCTGGGCTGCAGAGTGAGTGGTGGACCCCACAGG
CCGCTGGTGAGACTTGAGGGGGACGAGCTTCTGCGCGAAGAAGTGCGCTTCTTCTGTTTC
TGAAGCCGCTGCTGAGGAGCGCCAATAGCACCAACAGAATAGCGGAGCGAGGCGAGAACG
AGCGGTTTGACAGCCTGGCAGAAAAAAACCGCGACAACGGCGACAAGGTGGAACCAGCTT
CTCTCTCCTCTCCTCTCCTCTCTTCTCTTCTGGCGCCCCCCCACCCAAGGTTGCAGCACG
TTAGACAACGGATACCCCTGCCAGGAAGCTCTGGAAAACTGGGGAAAGGCTACGCCAGAG
GAAGAATAGTCTGCTGGCTGGTGTCGTGTTAGCTGCAATCCTGCTTTCCCTGTTGGGGAT
GGCCGCCGTATCCCAGGGCAAAGGAGCAGCGGAAGACAAGCCAGGAACGCCGGCGACGAG
AGAAAACACAGGCAGGGACGGAGCAGGGGGTTGTTCGCAAGACGCAAAGAGGGAGTGAAG
AATCGAGAGGAGAAACCAAAAAAAAAAAAAAAAAAGAGAGACAGGGGATAGGAAGAGAGA
GCATCTCCGTGCGAAAACGATTCGGCCCTTTGCAGCACTGTCCCTGGTTCTCCTCACAGC
CCAGAAAGACCTCAATCCGCGTGTCTGCGTACATACTTGGAAAGTCAGGTACAAGCCGTG
CATTTGGGGCAGTCCGGTACACCCTCCTGTGGATGGTGCCGACGCCGTCGCCAGGCACCG
CGCCGTTGGAAAACGGGACGTTCAATTTTTTGGGTGCGCTCGCAATGGCTCCCAGTGGCT
GTTGGGGCCGGCTGTATGCGTGCTGGTACTTTATTAACTCTTTCTCAGTCTGGGCTGTTT
GGGCGCAGCCCGTTCGCAATTGGAGGCGGCGCCCTCTGTTTGGCTAAAAACGCCATGTAG
TTTGATGGTTTGATGAAGCGACCAAGTTCGATACCAGCCGACAATATCGACGGGCGAAGC
GTCAATTGCGCGCAAAGTGCGAGCAGGCGCATCATTCGATGGATGGAGCACGTCGAAAAA
GAGGGGAGAAATGAGTGTGAGTGGGTGCGAATTACTGGCACAGATTGAAAGTGAACATGA
CGAGTGAGAAGCGTGAACAAAGAGAGAGAATGAGAGCGAGAAGGAAGATGGGTTGCATGC
AGAGAAATGAAAGAATACGACGTCAGGATGCGGCCGAATTAGGAAGTAGTGTGTGGCTTG
CTTTGCCTTACGAGGAAGGGACAACTTCAACGGTTTGCGGGCTTTCCTTGGATTGCTTGA
ATCTGACTGTGACGGATGAAGAAGGAGCGACCAGTTGCAAAAACTTTTGAGATAACATCT
TCTACGAAGTACATTTGCGGAAGCAGGTGCGTTCCTGGCGTTCCTGTATATCGAAAAAGG
GCGCAGGCAGGAACGAAGGAACAAATGCACCTCGTACCTGCCCTACCTGGCGACCTGTTT
GTATCTTTCTTGTTGCTTCCATCCTGCAGCCGCCTCTTGCGGCCCCGCCCGTGACATAGT
CCTGGGATTCGCGGGCAGGTACGCCAGCTCGTCCTTCCCCAAGTTGTGCGGAGCATCGGC
TGTGTCCTATCAGTGTCGCTGCCTTTTGTGTCGTTCACGTTGTTCGTAGCTGCCAGTTCG
GTCAAGTCTTGCTGCACCTGCTGCAGCCTTCTGCATCTCCGTATCACAAGCGTAACCCAG
GAGGGAAACTGCGACCTGCTTCCTTCCCTGCTTTATGCTGCAAAACTGATGCAGATGCTA
GGGCTTTGTCGACTCTTGCCATTTTTACATGTTTGGCCTTTTCAATTCGGCCCTGTCGTT
TTTAGCATTACGCGGGGAGGTGCGGACGACGAGCTCTTAAAAGGTACCTACCAATTGCAA
CAAAAAGCAACGCAACGTAGGTCGCACCTTCCCGGCGGGCCACCTTCCCGATGTTTTTTG
ACTAGCATCCTACTAGCAATTGGCCCTCACATTTTATTATTTGGAGTTGACGGACGACAT
ACCTCATATTTTTCCGCCCGGACGATACCTCTCTAGAGCTCTCATATTAGTTTTTCTTTC
CCCCTCTCTAACCCTCACATCCGCTCACTCTCCCCTCCCAAAGCTCCCACACCCCATCAT
ACCCGCATACGACGTGTCCAATTCGACAATTGCAACCCCCTTCAACTTGCGTGCATCATC
CGGCTCCACGCCCACACGGAAAGCCTTTCTGTGCAAGTGAGATAAGTGGTACAGATACGT
GGTACAGATACACATACAGATACGGGTTTGGTGCTCCATATCGGCATGTCTCCTAACGCA
GAAGGGGACCACCGGGGAACGGGCCATGGAGCGGCCATGGAGCATTCGTGAGCCTTGTTG
GACGTCCATGGAGTATGACTGCATCTGTCGCGTCTCTCTCGCAGAAATCTTTTCTCGTTC
AAAGCTTTTCTCCTGCGTCTCGCCCTGCATCGCCCTGCGTCGACGTCGTGCCCATATCAT
CCCATCCCCGCTGTGCCCAGAAGATGGGGCCCATTGACCCATTGAAGGATGTCTCTGTAG
CGGAGTATGGCATACAGTGCTAGAGATGCTGGCGACAGACAGTGTCTCCTTCTGTGGTGT
GGTGCCCAGCTTCTCATCACGGTCGCAGCCACTAACAATCACAGCGGTCGCTGCAGTCAC
TATCACTGTCACCATAGAAGCTCTTTGCATGCAAATGCTAGGTACCTTCTCAAAGGTAAG
GCATCTGACAGCACTGTGTGGAGTGGCAGGGTACGGAGGACGAATTTGACGACGAGGCAA
GGCCAAGTGCAAGGTAAGGGGGTGGAGGTCGTCGTGAGCGCCAAAATCCACGAGAGCCTG
GTCCTAGAGAGCAAGACTAACACATTTTGGGCGTTGAAGAGGCTGGTCTCACAGGGGAGA
AAGAAGAGAATCCCGTCAGTTGCAACGTCAGCCCCCAGAACATGAGCAAGTTCAGGGAAA
GGCAATGTGGACAGCAAAAGAAACAAAGAGAGAAAGCACACAGCAAAGCAAAGACCTTCA
GGAAATAAGCCGAACCGAGGGGAAATGGCCAGAGCTTTTGCGCTTGTGTTGGAGATAAAA
CGACCCCGACCCTGGACGAATGCGAATCTTCATCCACCAACAAAACGCGAATCTTCAACA
CATAAACACCAAACCAACAAAACTCTCTACCCCGTAAGCTAAAACTACGATAACAAAACA
AAACAAAACAAAGATCGTCAACTAGAACGTCGTGCTCTCCTTATCAACCGTGCTCGCTTC
GTCTCAGAAAATAACGGCAACGCCGAATGGACCTCGTGGCAATCAAGCAAAGTTTAATTT
CAGCAGTGCAAAAAACACACCAAAGGCACCAAAAGAAAGGAAGCTTGAGGAGCCGCTCGC
CCCCTTCATATGGTTTCTAGCACACAGCGTCGTGCTGAGCAACTCAAAATGGCCTGGGGA
GATACAGATCAACATTTGGTGGGTCGGCGTGTTGGAGCCCGTCTGCCCGGCAAAATATCA
AAATGCAACTCTACGGGCACAGACAAAAGACCAGTCAAGTCTGGCCTGGCTCTGAAAAGG
GTCTGGAAACACCAACAACGATTTGGCAGTAAACTTCTCTGTCAGTTCACCGCCCATGAG
TTTTCAGGGCTTGTTTTTCGCTGAAAGAGAAGACAACAACAAAAACGACAGGGCTGGCCA
GGCCAGTCAAATACAGAAGGATGCTGGATTCCACTGTCAGGGTGACATTGAGGTTTCCTC
AGGCCACTTGGGCGGCAAAAAATCGACGATGGTTGGCACGATTTTCTGAGGAAAGCACGT
CTTTTGGGTTATTATGGTCATTTTTACTGCCATTCACACTCGCTTTCTCCTCTCCTCCAG
CCCCTGCCCCTGTTGGCCGGAAATATTTTGCAGGAGATGAGATTCATGGGCGATTTGAAT
ACGGAGCCGTATCTTCTTCCAATACGGGGGGACGATTATTCTCAATTATTCTGAGCCAGG
GGACGGGGGTGGGACTACGATTGCACGGTAATTGGGATTCTTTCTGGCCAGCTTGGCCAG
CTATTTTGTCCTGATTTCAATTTTCCCAGCGCCGCGCTCGACTACGGAGTAACAAGCTGC
CACGATATTTTGCTGTCCACCATAAACAGACACAACATATAGGCAGGCATTGTCCTACCG
GGGGCCGATTTATGCATTGGAAATGTGAGTGGATAGGTGAGTAAGAAAAATGTCAACAAG
TGAAAGCCTTCCCTTTTCCAGCGTCCTGCTGCAACAGAAACGCTCCAAAAAGGAAGTCGT
CTTTTTCACAAAGTTACTGCCGGCCGGGAAGAAGCGAGTTGGCTTCCGTACTCAGTGAAA
AGCTGTCAAAGGTACCTGGTGCATTGGGGTGGCTTTTGTGTGAGAAGAATCAGAAAAGAG
ATCGACGCTTAAAACATCCCAATCTGATCCACGTCGACGACGATCTTTTTTTGTCTTTTT
CTTCTTCCACCCCCCAACCATCAAGCCCCTTTCCCTTCCCTTCTCTCGGTGCAGTCGCGC
GTGGCAGACCGACAAGGAAAGGGAGAGAGAGAAAAAAAAGGACATTTCAGAATCACAATC
GACTGCCCCTACTCTCTTGACGTTTCCTCATTCCCGTTTTGTCATTCTGTGACCACGTTC
GACGGAGACCTCCGTTGGTTTGTCGGGCCCCTTCTACTTTCAGTCTTTGGGGTCTTCTGA
AGAAGAATCCCCCTGACGAAGTTCGTCCGCCGTTCACGTCCGATGCATTCAGCCCTTTTA
GGAAAACACACAGACAGAAAACAACGTGATCAACGATATATAGTACGGAGGCATGAGGAT
GCAAAAGACGCCACAGGACATAAAAAAAAATCTACTGTGTAAACAACACGGGTCTGTGCT
GCTCAGCTGAGCACAATCTCTGTGACTACTTCCCGGCACTCGTACGAGACCTTTCAGGTG
TTGTCCGTCAAGGCCAGTAACTACTGTGTAAAGAAAAGAAGAGAGAAGCAGTCGACGAGT
GTCGAATGACAGAATGTTCCAATGTCCCAAAAGGGTAAGGGAAACGAGCGTCTTGGTGCC
CTTTTTTGCTTTTTTTGTTTTTCGTTTTCCCGCGACAAGGGGCCTGTGGAGTTTAACGTG
TTTCAGGTCTATTTTCTCGGTGACCTGGTCCCTGCTCGGTGCTGGCACTTGATTTTTGAT
GGGGTTTTTGACGGGGTTTCGAACGGGGTCCTTCAAAAACAATTGTGGGCTTCCGCTTCC
GACGCATTGAAAAGAGGACACGAGAAAGGGCAATTCCGACAATTCCACAGACCAGGAAAC
GAACGCAGCGCAGCCGCACCACAGCGGCAGAGAAGCAAAATGAGAAACAGCACGCAGAAA
TGGAGAAACGCGGGCCAAGAGAAGAGCACGGAACAACAAAAAATAAAATAATAAAAACAA
GTGATGGACACTCGAATAAGAGATGCCCGGTCCTGGCAATCACGGCGGAGTCCGAAAGGA
AAGTGAGGTAATCTGCGCAAAGTTGGTGACGAAACACAGATCACGATATCGTGGATAATC
GCGTCCGTCGCGTCTGTTCCAGGGCACGCACTACGATGTATTCGTACTACTCGAAACAAT
GTGCATGCACCACAGACTGGCCCAGGCACTTGCCGCCGATTGTTTCCAGCTGTCTCTCGT
CTCTCTTTGTTTTGCGTTTTATGTTTTACACCTTACCCTTTCGACTGAACTCGATATATA
CTGAGAACGGAGAATGACTCCGTACTTGTGCAGATACTCCGTACAGCTGCAAGACGTGCG
TCACGCACAGGGCCAGATGCCGGGAAAAGGAAACGAAGAGGAAAATGCATGATAGTCCTC
CGTAGTTTGTTTCGAAGATGGGCTTGGCCGGCGATATGTCTGACTTGGAAAGGCGCAATA
AGGAAGATGTTGTCCCATGAGAATATTGGGTAGAGAGCCAACACAGATCACGATTCAAGC
AAAGCATCGGAAGGCCGCTTCCTCGTTAACACACACCCCCTTTCTCTTCCTTTTTTCCTC
TTCTCCTTTCCCTCATGCCCGTCGTTTTGAATCTTGTTGTTCTCCTGGTGTCGTTTTGGT
GTCCTTTGGTGTCTTTTGCCCATTTCCTTTCTTTCCATATTTGCAGATCCCTCATTCTCT
CCATCCTTCCATGCATGCGTAGCGCCAAAAAAAAATAGAGTGAGATGGCATTTCGACCAA
ATCCCACTGGTCGTGGAGTGAAAAAGCACAACATCGAACTTGCCAGCGCTTGACAGTTGC
CGACAAGGAGAAAATATTGGCCAAGACTTTTCCCTTTGCACCCATGATCCCCGTTCACAA
CAACACAAGAAAAAACATGGGCAAGAACCACTGTTCGTTGTCGTCGCCATCCTCTGCACG
ACGGACCATTGTCGCACTTGTCTCGCGGCACTCGATAAACACCCCTGGACGGTAGAAAAG
GGGGGGCTCCGGAGAGGACAAGGTAGTCAGTTAACGAATGTGCGTAGCAAAGCGTGGCAT
TGATAGTATTTGGCATTTGTCAACAGAGAAAACCATGGCAAAATCGCATGGCTTTTTGTC
CCGACACACAAGGCAAAAAAGAGCCACATGCTTTCGGTATCACAAACACATTCATAAAAA
TACTCCGGAACAGTTTTTAAACTAAGAAGTCAACACATCCACATGTGCAATGTAAGACAT
GTGCTGGAAGCATGGGGTAAACCGTAAAGAGGAGCAGCGAATTTCGCTTCCGATTTGATA
GTGTATTTTATCTCCATATTGTCTGTTGAGTTAAACTTGTTTCTTCTATTTTCCCTTCTT
TTTGTTCTTTTTCAACGTTTCTTACTGCTATTTTCTTTAGCTCTGTCTCAGTGAGCGATC
ACTCCTTGACAACTCAACAGTGCATTTTTCACCGCTCCTATGGTTTCTTTTGTGAAGTCT
CCTTGCTTGTGTGATTGATGTTCATTTTGCACATCTTTCGTTGATGTTGTTTTGTAAACT
CGGGATTCAAACATCCGCTGGCAGTGAGAAAGACGTTTCTTCTGTTTCTCTTTCACTTCC
TTTTCCAGTTTTGATACCACGGCGCTGGTCCCCGGTGCAGCTCCAATGTGACCATACTAT
GCATGAATTGCAGCTCTTTCGCTCTTTTGAGCTTTGCATCTCCTGTTTGTTCCAACGGGC
AGGCTGCTCATGCGATCGAATAGGAAAGTGGCAGAGCAGGATAACGGGCCCTGCATGGTA
TGATTACAACAGATACAATTGTACTTTCTTCTTTGGGCGAACGAGTGATCAACGCTGTTG
TCGTATCAGGGCTCTGGGTTTCATTATGCCGTACGACATGAAATGGGCAGTTTTCAGTAG
AAAAGAAAGAAGGATTTAAAGAAGGTTGCCTTCCCCTCACGATGTATTGCTCCGTAGTTA
ATTACGCCGTAGGGGAAGTAAATTAATGAAAAATTGCAGTTGCAATTGTAATTCAGCAAC
TCGCAAATTACTTTCTTCGAAGTATGACCTGTGTACGGAGTATTCCACAGTGCAACATGT
GCAATGTACAAATACAACAAGGGTGTTGCAAGGTAGGGCCAGAAAAAAAATACCGGGAAG
GTGGGCGCTTTTCTTTTCTTTTCTGACGTGCCCGCCTCGCCTGCTCCCGCAAGCTCATAA
TATCCGCGTATTAATTGTCGCATCGTGGAAGTTTGTCGGCACGTCGCTGTCCGTCCACGC
TCAGCTGGAACTTGGAAGCAATTAACACAGGTCTTGTTTCCCCATGTTCTGTCTTTATCG
TCTTTTGGTCTCCTTCACATTTTACTTTGTATGCTATCGCAGAATGGGAAGCTCTTGGTA
TTCGCGGTTCTCAAGAAAGCGGGCCCTTTTTACCAACCAACCCCCGAGCCCCCCTCCCCC
CTCTCTCCCCTATTTCTGTCATTTTTCAGCGACGATCCGCGGGCCTGGCCTCCTCTGGTG
CTGTCTGGCGGGCCTTGTTTCCAGTTTCTTTGCAGTTTCCTAATTCGCCTTTTGCTCCGT
ATCTAGAATACGCCAGCAACCTTTTTTACACTCCTCAATCGCCCTCTCTCGCTTTTCGTG
CGAAGCTTCCCAGCTTCCCTACCCTCACCCTCTCACTGCCACCTTCTCTCCTCTTTTTGT
GCACCGACTGTAACTCTACCCCATCGTCTTGCGCAAGAAACAGACGCAGGCTCGCAGCAA
ACCTTGGTGTTGGGAAAGGGATCGACAAGAGGAGGTGTGGAAATGTTTTTTGTAGAGCAT
GGGTAAGAAACACGCTGCCTTTCACCTGTTCTCCGAGCAGCCCTCCGTTGCCTGCCTCCC
TGCCAGTTCCAACGTGTCTCTTTGCACGTTTTTGTCGGGAGAGTCAAGGCATGGCGGCCG
AGATAAGGCCCGCCCCAGCCCATGTCTGCATGTACACATACGCGAGTGTGATAAAGAAGA
AAACAAATAGGGGACGCCGAGAAAATCAACAAAATAAGAATACGAGTCAAGATAAATCTA
GCGAAAGTCGTGACAGCAAAAGCGAGAGCGAGCCGCCCTCGCTTTTTCCTTCGTTCTGTC
GGAGTGGGGAGCGAAGGAGAGAGAAAAGAGAAAGGCGCTGTCCCGATCGTTTGGCCCCCC
CATAATTATTTTTGAGTCCAGTCCAGCGTCGTGAGTTTTTGGTGCAATAAGTTGTGCGGA
ATATACATACGAAGTAGTTTCTTGGGTTTTGGGCGGCGTGGGTGGCCCTTCTTTTGGTCG
ATTTTGTCTTCGCCGTTTGTCCCTTGCATGCGAAGAAGAAATATGACGGGCCAGTCAGGT
TGTTTACCTCGTCTACACCAGCGCCTGTCACGAAAGGAAAAAGCAATTAAGACTATCAAG
ACTCACAAAAAAAGGGCACTGTAAAAACTCTTATTCTCCTTGCCGGAGTATTTTCCCTGC
GTTTGTTTTTGTCCCTTTCTCTTGGGTCGCGTGCATAAAGTGCATTAACGTCGGGAAGTC
GTCCGAGAGGAGGATGGCCAGCAAAGTAGACAAGAGGATAAACCGAGGTGGACAGAAGAA
AAAGCAAAGAAGGTCAAAGTCCGTCAAAGTCAACACAAAAAAGAGGGGTCCATAAGGCGG
TGATGTCTCTCGTTTGGTAGACTTTCCCACCGATTCTGTTTCGCTTTTTGGTGTCGTTTC
GAGTTGTCAAGACTTTAGACTCTACGACGTACTTACTAGCTTTGTTTCTCCTTGTTTCTT
GTCCCTCAATGTCTCAAATGTCTCGGTCGTTTTCTCCCAACCGGACGGGCTCCGTGGTTT
GCGGGCAGGCGGGCTCGGAGCGGGCTTGTCTTACCAAGAAACATGCCTCCAAGAAACATA
GAGGCACAGGAACCACACAAAATTCCCAGGAAACACAAAACCACTAACACAAGCCCAGTC
CACACCACCCACTCAAAAAAGTCACCACACAAAAGTGTGGTTCCCTGCAGGTCCTACTCT
AGCGAGAGCAATTCTCGTTCGCCTTCGTTGCCTTCTGGTCCATAAACCTGCATCATAGAA
AAGACAACCGGAATACCAAGACGTGCATTACGCCATTAAATAGTGGCGCTCCCAAACGTC
TGACGCACTTTTTCGTATGTCAATTGAAAGTCAATTGGCGTTACGGAACAGAAGAAAATG
AAGAGAAACGAACAAGAAAAATACTAGGACAAGCAATTGCTTGCACGACGATGCAAGACC
CCCCACGAAGCTCGGGTAACCGCACATTATCATGACATGGGGTCGAACTGTGTTTGCGGT
TTTTGATAGAGCGGCGTTGAACAGGGCCGGATACGCACTTGCGTGTGATTGCGTGGGATA
GCTTGTAAGAGTCCAGCCATGATATCGTTTCTTCTTCTCTCCCCCTCGTCTTTTCGTATC
ACCCCTCTTTCCACCTCCCCGATACCACAGTACACGCCGTATTTCTATCTTGGACCCAGC
TTTTGTCGATAGCCTGCCTCCACCTTTTCATAAAACGTGAGACTCACACTAGAAAAAATG
CACCAAAACACCCATAAGACGTGAGACTCGACACCTAAACTCCTCCAAAAACTCAACCAA
TTTAAATGTGCAGAACTTGATAAAACGAAACAGAAATAAAGCTTAATATTTGTACATATT
TTGCGGTCTTATCTATGCAAAAAAGTCCTATTATTTTTGTAAGTTTTGGCGGTTCAGAAA
GACTTTTTATGTGCTCTGGTAATTTGTGAGTCTCACGTCTTGTGCAAAGGTGGAGCCTGC
CTGGCAAGCCTGGCCCGGCTCTGCTGGTGCCATGAGCCAGCATCTCGAAAATACCCACCT
TGGCCGCCGCTCGCCTCCTCTTATGTCCCCATAGTTGGGATTTTGGGACCGTGCTAAGGT
GAGGGGGTGGTGAAGGGGTTAGAGAGGCGAATGGGCACCCTCCTCTCCTGCTCACATCTC
ACTTTTTGTGAACATTGAAAATGGATTCAATGGGTTCGATGGAGGACGCGCGCATTGGTG
CTGCGTTGGTGCTTGCGAGGAGGGAGTGCTACGTACGCCACCAACTGTGTGGTTGTACTC
CGTATGGAGTCGTGGTGTGTTGGGAACAGTGCAGTGGGAGTTATGTACGGAGTACACAGA
AGAACTACGACGATTCAGGACATCGTATCGATGCCCGCAGGCTGCACAAATAAAAAATCT
TCAGAGTATCAGAAGTCGTAAGAGTTCGTCTCGATCGAATAGGTGGGCGCCGAACACATC
AACAGATTGAAGACGGATGTCGACGGATATCACGGGGCGGCCGTTGACGTGCTTTATTAC
TGGTATGGCAGATATCAAGATGCCTGGGGTAGCCGTATAGAAAAGGAAGGAGGTAAAGAG
AGACAAGCTCTCCAAGCTGATAACCTCAAGCTCGTCAAGGCAGCGTTGAAGAGAGCTTGG
GGGTCACTTTTTTGCACACAGAAAAGAACGAGGGGCAAAGATAGGGTCCCCACGCCAAGC
ATTTTGAGCTCCAGCGATTTGAAAGATCCTCTCTCAAGACCTCTATCTCCTCTTGCATCT
TGATCAGTTCTCACCATGTTGAGGGAGGAGTTCCTCTCTTTTTTTTCTTGCTCATGGGAC
AGAAACAGACAGGGACAGGCACAGGGTTTAATTGACGCCGTCGTTAACTGATATCCTCCG
TGCGATGCGAAGGTTCCGTGCAATACTGAAATACTTCGGATATTGAAAAAGACAGCACAG
TGTGCGAGTGTTTTGCGATGAAGGTTTTCTCCCTATCGAGAACTTTTCATTTTTGATATT
TCCTTCCTCCTCCTACCGTCTCCCCGTCTCGCTCACACCCACAAAATCGGCAACAACACA
ACACAAAAGAAGAAAAGAAAGAAAGACAAAAACGCACAGACACAACCAACGGCTCCGCAT
CCTTTCTGCTTTTATTTTCGTGCACTGTTGTTCTCGACGCCGCCGCTGAGCTTTGGCCGT
TTGTTATTTTGACCTCCGGCCAGATTTCAAATGCCTCTTGACCGGACTTTTTTGTCCTGA
ACTTTCCTGTGTAGACCATTTTCTGCAAAAGTAAACAACGCGCAAGGCTAGCCCCGGCGG
CCATCCGGGCGGCGCAACTTTTGAGACCTTGAGAACAAAGAACAATGCAGACAAACAAAA
TGCATAAAAGGGGGTAGCTCGCGTTAGCAACCGTGCCCGGATAGACCAAGGCCATCAACT
AAAACACTAAGCCGTTGTTGTGATAGAGGAAGAGGATATGCACCAAAAAGAGCCCAAAAA
AAGGCCAGAGGCAAAAGGATGTGCAATGTCGCGCACAACGGTTCTATTTTAGCACACCAC
ACGGGCACCACACACGACACTACTTCAGAGCCAAAGAGTCTGGCCAAGCCACCAAGTTTT
ATGCCGAAGAAGGGCTCGAGAGGCTCGGCCGGTGTCTTGCTGCAAAGAGCTATCTCTTGC
GAGCTACTGAAGGTGCGAGCTACTCTACTGTGTACTCAGTACAAGCTAGAGATCACGAAC
ACGAAGTGGCTTGTCAACAAACCCGTGATGCAGAGTGAGAAAGAAAATTGCACTGCAAAA
AATAGTGCCACCCTTTCCTGCCCTATTCTTCTGCCGTCAGAAAGTAGAAGACGTGTAAGA
CGGATATTGGCTTCACCCAGCAAATGAGTTCTCACGGTCATTGGAAGCGCTGTGTTTCCG
CAGATCCATCCAGCTGTCTTCGTACGGAGTATGCTCCCCACGCCGAGAGCGTTGAAGAAA
TGCAGGAACAGCCAAGCGGAAGCAGTGAGAAATCTGTGCAAGCGAGGAAAAGAGGCTGCA
GGGCCAGCCAGGGGCGATGCCCACGGCTTGACCCAGCTGTTCCGACGCCCTGCATTGCGG
GACAGGGAGTTGTCAGTGAGTGGTTTTTCGTTCTGGTTGCTGAAGGATTCAAGCAACAAG
GGAAAGGTCGAACGGCCCTACGAAGTAAAAAGAATTGCCGCAAACATCCCCTGGCAGACA
GAAGACGCGCCAAACTTCACACACGACAAGGCGAGCGGTCGCCAGGGAAGCCCTGTCGAG
ATGTCCACAGTGCTGTGGAAAACGAGAGAAGAGAGACAGAAAACCACTGAAGAAAAAGGA
AAGAAAAAAGCGGATCACTAACACGGAGAAAGGCCATCCTATTGGTCCGGGGAGGATAGG
AGGCAGGTACGGGTGGGGAAAAGAGAGAGAGAGAGAAAAAGAAGTGGAGGGAAGAAAAGA
ACAGGGGTGTGCCATGGAAAGTGGCCCAGTCCCAATTGGGAATCTTTGGGTAGCTTGCAT
CCAGGGACCAGGGCAAGGGTGTTGTGCCTTTGGTGCTTTTTTGTGTGTGTCCTTTGTTTG
TGCCTCTCTCTGTTGTGTTCTTGCTCTCGCAAGACGCGATGCAACCCCAGAAAGCAACAA
AGAGGAGAGAGAGTGGAAGGCAAAAGGAACAGCAGGACCGCCGTCCAGGGCAGAAGCAGC
TGGCAGAAGCAAGCTCGCAGATGACGAAAGACGGGATGCCGAGGACATCCTTGTGGAGAG
ACACACACCCCTCTTGTCACTTTTGCTTTTCTTACGGAGTATGCATGGGCCGTGGAACCT
GGATCACTTTCTACACTTTGTTTGCTGCAGCCTTTTCGCGTTTCTTTTTATTTATTTTTC
TGGTTCTCTTGCAGGAGGAAGCGGTCTTTTTTGTCTCGTTTTATTCTTCTGTGTACCTTG
TTTGCAGCGACGCGTCCTGACTCGTCAATTCCTCGTGGCAGTGGGGAAGCTGGAGAGAAG
AAAGCAAAGAAAGAAAGAAGAAAAAGAAAGGAGGGAAAATTGAGAAAGAATGCTGCAGTC
AAAAAGCAGCCAAGGCGTTGCGAATGTTGACTGTTGGACTGTTACGGAGCAGACTGTCGG
AATTGCCTGACCGGACTCTATCCATTGTGCGAAACTGCGAAGTGCTTGCGCAAATGGGTA
GTGATTGACAGTCCAACATGGTCACTGCACCCTGTGATGGGCGCTGTGATGGCTGCGATG
AGCGATGATGGGCGATGCACGACGTATCTGACGATGTGCACTGCAAGGCGATGTTCCGGG
GCATGCAGAAAGACACAAAGACCTGGCCCTGCGAGTATTGCGAATCTGAGGGACGGTAAG
GGATAGTCTCCCTCAGATACAACTCTGACACAACGAATTGCCCAAAACGGTCACTTTCAA
CGCCTGAAGCTATCGCCAAAAACAGTGATGATAGTCCTTGCAGAAAGAGACCAAAAAGAT
CGTCGGGACGTTTCAGTGTCTGACCCCCTTTTCTTCTTTTTTTGTCCTCGTTTTTTTTGT
CCTCGCTTCGCATGCTTCGTCGGTCCCCCCCTTCTCTCTTAGGCCGTCCGTCAGTCCACA
CGTTGGCTCGCCGTCTCGCCGTCTCACCGTCCACAGCCGTTGCCTGTCTTTGCCAATCCC
TTCTCAACCGGGAAGGGAGAAGAGCGGGCCATGTTTTGGCCACGCCCTCGCCAACGCCTC
TTTTTTTTCTTCCCTCTAAAAATCCAAAACACTGGGCTGGGCTGTGAGTGCCGGCGCTGC
GCTTTGTGTGCTTTCTTTTTCCAAATAGGCGGTGGACGGTCCGAAGAGCGCGAAAGTGGG
CGGCCGTGGCCCGGGGGCGTTGATGGGCGGTGGACCGTGCTGGGACATATGTACTCCGTA
CTGTGTACGTACCTCGTACGAGTATCGCGTTTTGACATGACTTTGACTGGCTTGGACATA
CTTTGACTTTGACTTCTGTCGCTCAATTCACTGTTCGGATGCTTTGATGTGTTTACGTGT
TCAGACCGTTCTGCCGCCGGCTGCCAGCTGCCGGTGCGGCAAACAGATAAAAGAAACGAC
GATGTGATGGAGACATGGAGACATGGAGGCAGTGGGCAGGCAGGCAGGCAAAAAACGTCG
AGGCGGGGATGAGTGCACGGTCGCAAACAGTTGCACAGTCGCGGTTGGGCATGAAAATCA
CGAAAATCCACATAAGAAACAAATCAAAACGGCGACAGAAAGGAAGAAACACAGACAAAG
TGGACGTCAATGTGGGCATCAAAGTGGGCGTCAAAGTGGGCGTCAGAATGGACGGCAATC
GTGCTCTCTCGATAGAGAACACCGAGCAGGTCCAAGCTTCTCGGTCGGGTGGCTTGCGGT
CTTTTTGTTTTGCGTGGGGGATGAGGATTAGAAGGATGAACATTGATCATGGCGGTGCAA
AACACTGCACACACAGCCTATCACGTCCGAGCAATTGTCCATGAGTTTATGAATTTGGAG
GTGATGAGAGATCATGAGTGAGCGTGCGAGGGGTGACGACAGAAATCTAGATGTAAGCCA
TGTGAGCCATTCTAAGCCAGGGCGGCCAGGGCGACTATGATCATCACGATATTCGACCTC
GGTCGCTGTGTTTTTTTGTGTGTGTGTGTGTGTGTCTCTCTCTCTTCTTTAGTTGTTTTT
GTTGAGGATTCTCCCTTTTCTCTCTATCATGGGAAACCCGATATGCAAGGGCAATGAGGA
CACAAAAAAAAAGGTGTGAGCTCTAAAGATTGGTGACGAAGGACCCAGATGCAAGGGATT
TTTCTTTTACTGAACTTTTTATCCTCCTGCCTGCTTTCCCTGCGTCTGCACTGCATCCTG
ATATCCGAACATTCAGCTCGACGAAGGACTTTTTTATGTTCTCGATTCTTGTCTTTTCTT
TGGCTTCTTTCCTTTCTGCGCCTCTCCACTGGTCCGTTCTGGCCGCCTCCTGGTTCACGG
CAAAGGACCCGTCGTTGACCGTGTCTTCCCTTTCCATCCTCTTCATGCACACGCCCTCTC
TCTTGACCCAGACTCAGAATCAGACCCAGCCTTTCCAGGACCCAAAAGCCCAGCCTCGGG
ATCCAAAAAAAACGGGATCCAAAAGTGGTATCCAGAAAAGTCAAGAAAAAAGAGGAAGAA
GAATCCTCAAGGATGCCACCGACAGAAGCTTGGACTTTGCGGAAGCCAAGCGGCCAACGT
ATTCGGAAGTCGGTCGTTTAGTCTTTTGTCCTCGTCACTGAAACCGTGACCGGATACCAA
AAGACAGTACGTCGCCGAGGGGAAAGAACAGCAGGTAGTAGATCCAGGATAACCTTGATA
CGATCCTCTGTGAAAGTTGCCCTGACTATTCCTTCTCTGTTCTTCTCCTGCTTTCTCCCC
ACAAAACATCAGCTGTTCTTTTTTGCTGTTGCTTGTTGGTCTGCATTTGAGGCCAGGGCG
GAACAAGAAATAGCAGAAAAAAGGGACTTTAAGTGCATGCAGCATGCAGGGCCGCGTTTT
TTTTTTAAACACGAGAAAGAGTTGGATGCTTCTCAGTCGACGAATGGGGACGCGATGTTT
ATCTCTCCAAAGACGGGACCCGTTGAAGGCAACAGGCGCAAGCGCACAAGACAATGCATT
GCATCGGGCCCAGAGAAAGTGAAGAGACCCAGATGCAGACCTAAAGAAAAAGAGGCAACG
GCCCAGATGGTCCGCGGAACCAGACCCAGGCCGATTTTCCAGGTCCCACGGCCTAGAAGA
CCCAGAGGAACAAAAGTACGGGGCTCAAAGGGCGGACTCTGGTGGACTCTGGAGTCTGGC
TACGGCTGGCGGAAGAGCTTGCATGAGAAAAAAGGGGCCAGAAGAAGCCAGTCGGAGTGA
AGTGATGAGGAAAAGAGGCGGGAAAGACGACAAATGGAAACTCAAAGTGGACAACGACAA
ACAGGGCGACACGGATCAAAGTGTGGATTCTTTGGGTGTTTTTGCTGCAGGGTCAGATGC
AGAGAAAGGGACAGAACAACGACGGCAAAAAAAAAAAAAAAAAGAAGGCGAAAGAGGAGC
AAGACGACCGAAGAAAGGGCCAAAGAGGATCGAAAAGAGGGACGAATGGAGATTCTTTCA
GTTTAAATTTTCTTCTCCTCTCGCGAAGTCGCGACAAACAGTAAGTCAAGCAGAATCTTC
ATCTGCATGTCCACATGTGGAGAGAAGAGTATGGAGGTGAAGAAAACGAAAACCAAGAGG
CTCAGAACAACGAAACCAAAGGTGGTGTTTTGCAACTTCCATCCACCACCGGCCGGAAAG
AGGGGAAATAAAACAGCCCCCTCCAACTTGGGAATGGCCCATACGACGGCTTACAGCGCC
TGTTTTTTTAGGCGCGCTATGCCCTAAGCGACAGGAGATTAGGAGCACAACCTACACTTT
CACGAGACAAAATATGGCACATCTGACGACGAAGTTGTCGACATGTGAATGTTTTGTTTT
CGTTTGCCAACTCCCTTTGTTCTCGACCACACCGTCGACCGTCGAGCCCTTTCTAACTTC
ACCTCCCCCGCGTTTTACCAAATAGACGGGGTGGAAAAAAGGGTTGCCAAATAACAAAAT
TGTTGGGGATGTTGGCCTTTTTTGCGGGGAAAGTAATAACTGTCACGGCATATTCACAAG
CTGAAGAGACGAGACTCAAGACTGCCGATGGCATTTGAAGAAGAGGGTGTCGAGGATTGT
CACGAGAGTTTTTGGCTCTGATTATTCTCCCTTTCTGATCACACTCGATCCTCCTGATGA
AGCCATCACGAGAAGAAGTAGAAAAGACGGTGTGCATCATTGTTTCAAAATACAAAACGC
CACGCCTCGTGTTTCCCCCATGGAGCTGTCTGTGAATGCAGAACCCGAGGCTGTGATGAA
GGAGAAGAAGAAGCGACAAAAGGACTGGCAGTCAACAGACATGTGGCCTTGCCGATGCGG
ATACCCGTCGGAGCGGGAGGGGGGTGCCTATGCTGTCTTGGCCCCCTCGGCTTGGCTTTG
GGCCCGTCAACCGTCAGCCGTCGACCGTCACCTGTTGATGTTGTTGCTGCCCGACAGGTC
CGTGTAACAACGGATGCCCGACTTTTCATACCTTCTCTCTTTTCTATCATTCTTCTGGTG
ACTGCCCCTGAGCAGCTGCTCCGTGGCACAACGTCTGATAACGTCTGACAAAATCGCTTC
TAGAAAACATCATAGGAGCATGGCCATAAAAGTCGGTGTGATACATGAGCGGTGTTGGCT
GTTGTGCAACATGTTACAAAGCCATTGCAAGTGCAAAGTGTCGTTCTGTGATGCTGTAAC
ACCATGAACACGAGACTGAGTGGTCCGTTGGTGAGATGTGAGCATGCCATCGTGGAATAA
TAGGGGACATCGATTAAAGCCAACCATGTTGATTGTTGGCGATGTTGGCTGCAAGTTGCA
TCTGCACATCTACCCCCTAAAGCATCGCCACGGATTCTTCAATGGCACGCGACTCGGTCA
TCGGCCATCCTGAGGCCGTTGTCTGCGGTGAGCATTCGGAGTACGTACATTCTGGCCCAA
AGCACCTGCATCCTTGGGCTGTTGGTACGGTGTAGTCAAGTTGTCTGCCGTCCGCCGTCT
ACATTCCATTCACTTGCCTGCCGTCTGCTACCTGCCGTTGCACGTATGGCTCGGTTACTC
GTTTTCCCGGGTTTATTTTAAGCAGCAACGCGATGTGTTTTTGTTTCCTCTGCATCCCTT
CTCTCTCCACTTTCCACGTCACCGACATCTTTCAACTCCCGGGATCAGCTCAACTGCAGC
TGCACGAAAAGGAGAACGGGAGAAACAAAAACAGGCAGTTCAGTACGGCAGCTCGAAGCT
CGCCCAATGCGGACACTTGGCGATGCATCAGACACGGCACAAGAGCTATCGGGGAGACGA
AAAGGGGCAGACGGCGATGCAAGCGCTGCACACTGCAAGGACGGCACGGGATGATTTTCT
TTCAAGATGTCCAAATTTATCTCAACAGTGCAGACGAATTCCACAAACGAGAGCGAGACA
CGACTGCTCAGTACGACGTACTCGCCATGTCAAGACAAAAGACTTCGATTATGTCTGTGT
GTCGCCAGGGTTGACCAGTGTCAACTGTCGTGCGTCTCGAGCTTCGCGTCACGTCTGTCA
AATTTCCTCCGAAACAAGAGTCAAAACTCACGCGGCGTCAACTCGCAATTGGGTGTTCTC
GAAACATTAATTTCCACGTTTCCTTTTTTTTCTTTCTCTTTGCGTTGTGTCGTGTCGACC
GCCGCCACATTTAAGGTTTTTTTTGTTGTATTGTCACCATGCTCCGTACTCGGTTGCACT
ACTCCCCCAAGTTGGGAAAACACTCCCCCGGTCAGGCTGGAAAAGACACGACATGACACG
ACACGCCCGTCCTTTTCTCGCCTTCTCCACGACGCGATGCGACTTCAAACGGCAGTCTGA
CCAGGACCCTCCCAAAAGATCCAGCCTTTCTGCACACAGCGCACACAACGCAATGCAAGT
CTCCACGTCTGGGAGCCGGAGGCAGGTCGATGGAGAAGAATGAGGCAGTTTACAACTATT
GATGGAGTATTGCTCCGTAAATCTGCAGTGCAGGCTCTGAAGTGCAGCTGCAGCCTCGTC
TCCAGTTGTCTCCATTGAGCGCTTTGTCTTTTTGTCGTCTTACTTCTCATTCAATTAAAT
AACGCGTCGCGTGAAACAGGGTCGACGCGACAATTGCCAAAGAGGATGGTAACCTGGGAT
TGAGCTGTCGTATTTTCTATTCTCTGACATGCTACAGCACAGGCGCATAACAATGATCCC
TCGTCCTTGTCAAAGCATTGCCAAACATCAAAACAAACAATCGTGCAACAAGCAAGGTCA
AGGTCAAGCTCAAGGAAGAACGACAAAAAAGTGTTGCCATTTTCGTCACGTCGTCATCAA
CACAGTCGTCAATTTCCAAATTTCATGAACTCATCAAGTTTCAAATGAGGCCTGTTCTAC
AACCTCCTACCACCTTTCTCATCCCAATCACACAGTGCATGTTCAAACATCGGTCTGTTG
TGTGCTATTCTCAATCGCCTTGTTGGTTCATCCCTCGGCTGGGCTTTCTTAAGTTGTCTT
ATTAAGATGTCCAATTGTGCTCATGTTTCCATTATTTGTTTTATTTTTATTTCTTTATTA
TCTTATTATTTTATTTCTATTTTCGCCTTGTTCTGATTTGAACACCCACACAGTTCGGCG
AGGCTATATCACGGCCAGCCCTGGCTCTTATAGGGTGTCTGGCTATCTTCTCTTCCCTCC
AAACGGTAACCTCGTGTGGTTCATGGCCCGATTACAACCAGTAGTACCACCAGCCATCGC
CGATCCTCCCTCACGCAATTTTGTGGTCCCCTTTTTTTCGCAGAGTGTGTCTGTGTCGGG
CGGCTGCCCGTCGTCCCCTCTTCCGGTCATCTCTCATATTTTGGCAGGCGATTCTTTTGC
CTTCTTTTGGCCCCCCCTACCTTCATTGTTCTCCTTCCTTTCGCTTTGCTCGGACGGTGT
TCGTAGGGTAGGGCGAAAGGAATACTCCGTCATTTCTCTAGAAAATCTGGTAAATGAGCA
AACACAGGCTTCGTGAAGGGGGTATATGGCCAGTCTTATATATACACTCGCCGTAACAAT
GTGATTGAGGAATCATAGTGAGAGAGAGAAAATAAATGTCCACCAACAGGCGCTTGACGG
GCACGACAGGCCCTCTCCGCCGGGCGCTACCAACTCCACCACTCATACAGAATCAACCGT
CCTCCGGAACCGAGCCCCTCTCCGAATCGGCCGGCCCCTTTTTTCGCCGTTGGTGTCGTA
CCTGTCTACGCGATGTCTTGAAGCGAGGTTACGGTGCAGCATCCGGACAGTGTTTAGCAC
TGTACTATGTCAAACTTCAGCTGCGATGCTGCTTCTCGACGTTGTATCGCGCGTTCCAGA
ATATACCTCGGTTGCGTTGATATACGCCGTATGGGAGTGTAAAAGGCGATGAACACTGGG
ATGAGAAGACCTGGCAAAGAGGCGGGAAAATAACAAAGCACCCGGGGCAGGATCCGCCCC
ATTATTATTATTTTTCTTCTCGTTTTTCGCGTCCTTCTAGAAGGTATTCTATTGGTACTC
CATACTCTCGAGAAAACCTTAAAATCACTGTTAAGAGAAAAAACGACGCGAAAGAAAACT
AGTTGCGAGTGGTTGCAAAAGGTCTGACCGCACGGGATGAACGCAACGCTCGCTCGGACT
GCCGCCCAACCACGGATGTGTTTGCCGGGGAGAAAAGGCGCGCCGAGGAACAATGGACAG
GAGGGAAGAAGAAAAAAGAAGGCGAAGCGAATTGGAGGGGCGTGTGAACAGTAGATAAAT
AAAGAAAATAAGATCACCGTTAAGACTCGAATTTTTCAGCGATGTCTTCCCAAAGGATAC
ACCATTATGGCCCAGCACATTTTCTTCGTAAACTAGCCACCGACGAGGTTGGTGATTGGC
AAAACATGTTTCAATAGGGAGCAAACAAATGCCTGTGATCTAGCGATGGCTGGTTGTGAC
ACAACAGCAACATCCAACATACTCAGAAATTTCACAGAAAGGGGGCCTCGGCCAAACGTC
AAGGCCTCGGATATCCTCTCGATCCTATTACGCAAATGCGCAAACTGTTGACGCACGCAC
TTAATAAACGCGCAACAATATCATCAAGCTGTCGTTAGCTTCTGTCGGATGCATCCTCTT
ACGACATACATAGGGCTCAACCACAAGGATCAGGGCCTATGTAATCCGCAGTCTAGAAGA
AGCTTGTTCGCGGCTTTTCTTTCCGTCTATCGTGCTCGCCTGCAAGGGACTTGTGTTTTG
CAGCAATAGGTTGTATTTGTCGTGATGGACGGGGCAAGACGCACTTCTCCTATCAGCTAA
TGCCGCTGCTCAGGAGACGTGGAGAGCAAATACACCGACGAGCCGTGTTTATCTGTTATT
GCTTGGGGAACTTCCCGTGACTTGGGCCCAGAGGCGACCCTTGCTCACCGAGAAGAACAG
AGACACGGCTCACACCGTCTTCCCGTCCCTTCTTTCGACTTTGCTCTCTTCCTTCCACCC
CAGATTCAGGTTCTAGGGAAATAATGCCCCGGTGCTTTTTTACGTGTAATCACTCAATAT
GGACATTTCCCGGTTTTCTTAATAGCGCTCTGTCAACGACATTCCGTGTTTGTATTTGCT
GGTACTGCGTTTTGACAGTCGCCTCCTGTGCAATTACGGAGTACTCGTAGACCAAAATAC
ATGGACATGCGGTCTTTGCTTAAGCTCCGTGCCGTGTTTTTAGTGTGCTGTGCTGTCAAC
CGTAGTCCTAGCTTATTAAACTTGACAACACTACCAAAAACAAAAAGGCCTCATAAACAT
GGTTTCGGCACGACATGTATCCGTGGATCAGACTCGACGAAAACCTGGGGAGACAGGTGC
CTCCTGGGTGACCCAACTCCTTCATCTCAACTTACACAGTATTGTCTTGTGTGAGTCTGC
GTGCAGTGACCAAGTCGTGATTCCAGGCTGTTCCAAACCATGTTGGCGGTCACCGGCCTA
CGGCGTACAACTGACGATATCCTTGCCAAACGTGTCTCGCATGCCTTGCTTTGTGGGAGC
TGCTGCACGAGTGACACTTACACGAAATGTCCCGACGTATGTCGTACACGAAATGTGCAC
GTAATCAAAGCATCCTTTCTATCGCGCCACGGTAGCACACGCACGCACGCCCGTAAGAAC
AAAAAAAAAAGTATATCAAACAAATTTTAATCTCGAGCAAAAAAAAAATTTAAATATGGA
CAAAAAAACGTACAGCAGCGGGTATTCGCTGGTCGTCACCGACCCAACTACTAATCCGCC
GATTACTGGTTTGACTAGGGGAGAGCGGACGGGATCCCGTATTTTCCAGTATCTATGGCC
GTACGTGAAAGAGCCCACTGTTTAGTGGACCTTTATGGGAGGTTGTGGATATGGACAGTA
AGTGCTTCGTCCAAGTAGTGTGGCTGGTCTTTGTTAGTGGTGAGCTCGTACGATATGCAA
CCGCACATTTTTAATTGAATTTAGCGAGGCGCGACAGTACCAGAATACGGTTCTGTGTGG
GAATTTGTCGGTGCACTTATTACTTGGATAGCTATCGTCCAGACGATGCCTCCTTCATGT
ATGTTCATCCTTTACGAAGGAAGGACTCCTTTACGAAGGAAGGGGAAACAGATAGAGGCT
TCGTGTATGACCGTGCGGGTGCTGACGGTGACTGTAAATACTTGGTAAAAGAAAGCTTGG
GTTGTGAAATGACTGTCATAGCTAAGGTGGTAGGCAATTTCAAAATGCTGTGTCGGAATA
TATACTGCTAATTTATAATCGAAATCTTGAATGTTTTTTTTACTTTTTTCTTTTTAAAAA
AAAAAGAAAATTATATTCCATTTTAGAAAAATCGAATACACAAAATAAATAGAAAAAAAT
ATCAACTTGTTTTCAATTGTTGTTGAATTCGTGTATAGTCAACCCATTCTGATTATGCAT
GATGGTGGTGAAGGCGTGGTGGCAAATAAATGAAATGCAAAAAGGGGAATGTAAACAAAC
GGTCTTAGTAATGATCAACCAACAGCCCATAGCGTACCTATTGGCCAACCGTGTCATACC
GTATCAACAGATCACCAAGGTTCATCTCTATGGGACTTCTGCGGTTTCAGCAAAAATTAG
AGAGATAGGACTGCGAGTATTGTATTTTTGATATTAAGCTACGCTGCAGTAAATAAGGTA
ATTCGAGACTTTTTTTAGAGCTCGCCAAAATAAGAAATTAAATAAGACAAAAACCACAAA
GAAAAAAATCCATCGGACACGAATAGGAGAATATTGCAATGAAAACAAAAGAGAAAGAGA
AGAAGTAGGATAAGGCTAGGCCTTGCGGATCACTTCGCTGGTGGTAATGGTCCTGTCCAC
ACGGACACCCTGCTGCCCACCAAGGTTGTCCTCGCTCTTGCAGCCCCGGGTGCTATTGCC
GGGCCCGTTTGCCTCGGCAGCATTTCCCAAGGAGAGATTCGAGGCGGGAAGAGGCTCGTC
GCTGCCGTCAGACCACACATGGGTGCTCACAGCGCGGCCGCCAATGCTGTTGGCGCGAGT
ACCGTCAAAGGGCTGAGCAGAAGAGATGTAAATGTTGAAGCGGCTACGGCCCGTTGCCTG
ATTTGTGTCTGTTGCCAAAATGGGAGCCGTAGAGGCTGCAGTAGAGCCAGCTGAAGTAGG
CGGGTGTAGAGTACTGGAAGATGGGCCGGCCTCAGAAATCTGTTCTATATGTTGCTGTTG
CTGCTTCGAGGCCTTGCCCGCGGACGAAATTGCGTATGTGATGGGGCTCCAAGTCACGAA
GGGAAGCGGCTCGGATGCGGTGGGGGGCGCAAACCAATTGAAGCCTGGGTTAAAGGGCGC
TCTAAATGGTGGTGATGTGGAAGATGGTGCAGGCGGCGCATTCGCTGCGGTGAGCTCAAC
ATCGCCAGTATTGCCTGGAGCAGAGGCTGACCCTTTGCGGAACACGCGGTGGAAGAAAGA
CAAGGAGCGTGGCGAGCGCATGTTTGAGACCTCTCCTTCGGCCGTCGAGGTGGTTGGGTA
GATTGGTGCACAGGATCCCTTGCGTGATTGACTGGGTTGTTAGTAAATGATGATAGAAAA
CAGTAGGGGGAAAAAGAAGCTCACCGGATGGAATCTAGCGTCGACACTTGTGTGGCCGTG
TTGGAAATGTTGGAGTTTTGGTTGTCAAAGGTCCTCCGGTCCGGGTCGTAGACCTCATGT
AGGACGGGGAAAAAGCGGCCGAGGCCGACTGCCAACAAGTACTCGCGGTAGATATTGATG
GCCTCCTTGGATGTACCGAAGAAAACGAATGCAATAAATGCGCTGACGACGGGGATCCAG
CTCATGTTGAGCGACAAAAAGCCAAGGTCTTCGTACGACAGAATGCTAATGGAGTTGTAC
GGGACGATGCCGTGGTAGTGGACCGTGTTGAAATCAGACGGGTAGTTCCATGGCCAGCCC
TCAATGATATTAACGGCACAAAAAGCGGCGATGATGGGCGTGTATGGGACCAGAATGCAC
AGGACCATGAAATACAACTTGCGGCGGGCGCGCTGGCGACGAGCGTAGGCGATGGAGTTG
GTACCTCCGAGTGCAGCCTGGGAGCTCTCGTCGACCTCGCGAAAGCGGCGATACGTTTGG
ACTGGTGACGTCGTTAGCAGGCTATACATAGCAAGTCGACACAGGCAGAGACTTACACGT
ATGGTAGCAGGCGATGAGGGTAAAAAAAAGGGGCGGCAGAATAAAAAAGACGAGGAAGAC
GGCATTGGCTTTGTACGCGTTGGTGCAGCCGCTGACCGGTGCAAGTGCGTACCGCAGGCC
CTTTACACAAATTGTAATAATCATTTGCAGAAGCGGCATAGGGAAGATAATGAGCGACTG
CATGATGAGACGCTTGCGCTTCTCGCGGACCGACAAGCCCGTCACGCGTATTAGGCCGAC
CTGGCTCGACAGCCGTTGCATGATGGCGCAGACGCTGGTGCTGTAGACGGCGACGAGACC
GTATTGGACAAAGGCCTGCAGATCGCACCAGCCATAGCCGAGCCACCAACTGGAGAAGTC
TTGGTTGTGCCAGATCGCAGCATTGACAAAGACAAATAGGATAAGAAGCCAGAGATTGAT
AACAAAGACGCAGGCCGGGAACTCGCCGTTGCGCCAGAGTAGTCGAAGCGGCACCCACGT
CAACAGTATGGCAATGGGACAGAGAATGAGGCGGAGGACGACGTTGGCGACGAGGGCAGG
TGGTGTTGGGAGTGTACCGCTGCGGCCAAAGACGAACACGCCCGTGTCGGTAAAGTACGG
GGTTGACTCCATATTGGCGAGGGTTGGTGATATGATGTCAAGTTGCTGGGAAAAGCCTCT
GATGCTTTGTGCTGACTTGGTGTATCTCTTGTCTTCCACAATATGCTGGAAAAGCTTTGA
AGAAAGAGAAAAGGAGAGCCGAAGAATCTCGCGAAATGAAAAAAGTATCGAAACAGAGTC
CTGTACTTAAGGATACGCCGTGGACACCGTCCGTCTCTGGTCAATAGAATAGGAGAGGTC
TCTTAAAGAGTCTGATATGTGACCTCTTCTCCTTCCCACTATTCACGCCCAGCACGGGGC
GACGGTAACGTTGTGGAAACCCTCGATAAGACTGCTTCAGCTTTGTGTCGGTGCGGATAT
TGCTGATATTGACGATATTAACGGGCATAGATGGGGGGCCATGATGGGTCCGGGCATCAT
GAATAACAGATCGACATGGCCAGTCTGTTTGGGAAGTGGCCCTCGTGGGAAATTGATGGT
GAGGGAAAGTGACAGAAGTAAAACAGGAGACGGGATGAGAGATAAAGGTATAATCGAGGA
GAATGTCCTTAATGAGAAAGGGTCCATGGCCGGAGTGTATCCGTGAAAGGAAAATGTTGT
CCTATTGAGCAAAAAGACGACATCCGACAGGTGATGAAAAAGATGGGAAAGCAAGGAAAG
GCAAGGGAAGATACCGAGATGGTCGAGGCAGGGAGACCTTGCCAGCCACAGAAGCCGCTC
TGTTACTCCACCATCACTCTGCTAAAGGGAAGAAAGCGCCCGGAGGCGAAAAGGCTGTTG
TTGGAGAGAGACATCAAAGCCAGAAGGGGACAGACCAACATTCTCAATAGAGGTCCGATT
CGGCAAAACAGGCAATGGGAAAGCGAGCCAAGCCACACGAAGCAAAGGAGCAAAAGGTGA
GCAACGCATGCAGGTGCCGTCAACAACGGCATTTGCCATGGAGCCAGTAGAGCCAATCCA
ATAGCGCGGCCGTCACTGTCAGAAAGGTCAATAAGAGTCGAAAAGGTGAAAGGAAGAGGC
CGGAGGTAGGTAACGGCTGATCGCCTCTTTTGGGGGCCGCCGACCGGGGGAATAACGGAT
GGGGAGTGGGAAAGTGTGAGATATTTGGGGCTAAAATTCTATTCATGCCGGGCTGACAGT
CGTCCTGCCTTGGAATGTGTGAGGAAGAGTGGTGGGGAGTGGGATGAAGGTTGAGGTTGT
TCATGGCTCTATTCAGACCCAAAAGGGGTAAGGCGCTTTCCTGATTAGGCAATTTCCCTA
TTGAAGGGCTTGGGCCGAGAGCTTTGCTGAGCTTTTGCAAGACCTTTCCGTCACACTTGC
GAGCGCGCAGGCCAAGACAAGTTGCCATGCAGCTCTCCGGTCTATTCAGTTTCTATTTAT
TGCTCGCGCGCCTGTTTATCGGCTATCTGAGACGTCATATTGGTCCGTCCATCATCTACA
AACGGCCTGTCTTTTCGCCGTCTCATTTTTTAAAGGGATTTTTGTATATCGTGTTTGTTC
TGGGTAATGGCATCATTTTATCTCCAGCCGTAGTCCCTTGCATTTCTAATGAGAGAATAG
GTGTACGAGATGTCAATCAGCAAGCGGTGACGAGTGTTTGTCTGTCTTGCCTTGAGAGGT
GAGAGAGGTGCATGAAGTGATCGTGGATGAGCTGATGAGGTCCCAAGCCATTGATGTCGT
TTGAATAAAAGTGGGCCATCCACGAGCCACACTTCGGTAGTCAGGCGCACGGGCCATGGT
TTTGCGCCACAGCAAGCTCTTAGATTGGGAAGCAGCAAATGCAAAGCTAGGGAGGGCCAA
ATCGCGCCAGAGTGACGCGGAGCGCGATTGCGCCGTCCTGTTGGCCTGGTTGGCTCTCTG
GCTCTGTCTGGGTTCCTGCCGTTGTCTGTGCTTCCCCTCTTTCATCGTATGCAACAAAGA
CTTTCGACATCGCCAAAATCAACTAACATCACCAGCTCCAAAACCAACAGTCGTATACCC
GCCCACTACCTCCCACCAACAACTCCTTTTCATTCCACTCGCCCTCAACATGTCTTTCGT
CATGCGCCGTGGCCTCGGCCTTACTTCTTCCATCGCCTCGTCGTCCGCCCGTGCGTTCAG
CACGACACCCGCTCGCCGCGTCGCTCGCATTACGATTGTCGGCCACCTCGGCGACACCCC
CGAGCTGCAGGCGACCAGCACGGGCCACGAGGTGCTCAAATACGTGGTGGCCAGCAGCAG
CGGCCCGCGCGACAACCGCCAGACGAGCTGGTTCCGTGTGTCGAGCTTCCTGCCCGAGGG
CCCGCAGCGGGAGCTGCTGCGCGGCCTGCCCAAGGGCACGCTGGTGTTCGTGGAGGGCGA
TGCCACGATGGGCACGTACCAGGACGCCGAGGGCAAGACCAAGAGCTCGCTGAACATTAT
GCAGCGTAAGTACCGCCCGCCATGACATGCTTATCGTCAGCTCTCTCGTCTAACAGCTTG
CAGGCAGCATCGAGGTCCTTAAGCGCCCTGCGCAGACCGAGTCGTCCGCATAGACGATTG
ACGAATAGTCTTGCGCTGATCATTCTAACCCCTCAAGTCAATTGAGTGGAGTATCATCTC
TTTTGTATATGGGTGTGTTGAGGAGTTGCTGTCGGGATAATGTACTTTTAGGGGAAGTTG
GAACGGGATACTGGAGAAGGGAACGAAGCGAACCGATTTACTCAACTCGACCACACCACG
CTCATCCCAGCTCTACGAATATAGAATAATACCAACCCAAAAAAAAAAAAAATCCAAAAA
AAAATCAAGCTCGAAATTCTACAAAAGACAAAAGCTATCAAATGCACGCTTTCGTGGCCT
CTGGCCTTGCCCACTCGTTCTAATCTATACCAGGTTCACCGAGTCCATGCAGCCGAATCC
GGCAGCCACGCCGCCCTCCTCGCTCTGGTCACCCTTGGTGCGCAGCAGGTAGCCGGCCGA
CTCGTTGCGGACGAGGCCCTTGTCTTCGCTGCCCCAAATGCATGTGCCGTAGATGCCCAG
CTCGCAAATCACACCGCCCTGCTCAATCTGACCGTTGCGCAATATCAAGTTGGCGACCGG
TGGCGGCTCGATCAGCTCCATCAGGATGTACGACGCCCAGTGCTCGGCGGGCACCGTCTT
TAGGTGCGCGGGGATCTTGTCTTTGTAGTAGTTGTTGCCACCACCTTCGCGCTGCGGCTT
GAGCACAAACTTGCGGCACACAGCGGCGTCCTGGGCCCATTCACGGGCCTGGAGGCCGGC
GCTCGATGTGTCGAGCGGGTAGATGTTGGCAAACGTGCGGCGGAGTGTGTTTTGGTTGTT
GGCGTCGGGAACAAAACGGCCGAGCTCGGAAGCAGCTCCACCGTCCGGGGATGGGGTCGC
CAGCACCTGCTGCACCTTCTTGGTTCCTGCGACCTGGGTCAGCACGGTCGGGCACTTGAT
GGCGGCGGACCGCTCGACCTGGTAGCGTGCCTCCCAGGCAGACTCGTCTGGGTAGTCATC
GGGACCATAGCCGGCGCGCATGTAGACGACGGCGACCTCAAAGTTTTGCGAGGCGGAGTG
ATGGTAAACCAGTGGTCGGCGCGGCGAGCTGGTATCGACACTCGTTTGCTTCAGGATGGC
ACTAAAGGGCACACGGAACACGGGCGCCTCGACGTTGTATTCGATATGGCGCTGGTCAAA
GACGTTACGCTCGCCGTCCTGGGTGAGGAAGACGACACAGCGGGGTAGCGATCCCGACGT
GCTGGGCTCGCTGCGCTCGTACACTTCGAAAGCGGCCTGCAGACCGGCCGCAATGTCACG
GCTGCTCGTGTTGGTGGGCAGATCGTACGTTGCCTTGTCGTCCCCTGCTGCCTTCAGCAG
AGAATACTCCGTCTTGGCCAGGAACTTGTGCAGGTTCGAGGCCTGGCCCGACAGACCGCC
AAACGAGGCCGCTATCGTGTTGAACTCGACCTGCTTGATCTGCAGGTGCGACTCCGTCTC
CTGGTGCACCAGATAGTCCGACCGGAAGATGCCCAGCGAGTGCTTGTGCGTGTAGCCGCC
GTCTTCCTTTTGGACGCGCTCGTGCACCGACCACAGCTTGGCCGTAAACTCGTCGCCGCC
CGCCACCTCGGCCACAATCCGTCCCAAAAAGGCCTCGTCCTGGCTGATCTTGGCGTACAG
CTCATTGTACGCCTGCTGCGCGCCCTGCGCCTCCTCAAAGCACGACCGCGAGAACGGGCT
CGGAAACAGCGTCACCGGCGCCGACATGGCCAGCGTGCTCGCCAGCTCGGCCTCGGTGGC
ACTGATGGCGGCTGGTGGTGGCCGCACGGTCAGACCATTGGCTATGCTCCAGTCCTTGAT
CACCTGCACGAGCCGCGACCGCTCAACGTCGTCCACGGCCGGAGGGTATGCCGAGGAGGC
GACACCCGGAGCGGATGTTGTCATGTTGGTGTGGGGGGTGGGGTATTCAAAGAAAGAAAA
GAAAAAAAAAGAGGAGGGGTCGTTTGAAGTGACTGAGCACAGACTCGTGAGACCTTGATG
CCAACAAAAATGAAAACTCTATGTTCTCAAAATCGAGATATATGGAAAGATAAACACTGA
CAAAGACAAAAGGAGCGGCTATGAATTGCGTGCAAAAAGCGCAGGAAAGCGCAACACTAA
AAGCCGCCCGTCGTTCTCTATAATTCTTCAATTATTACAAAGCGACAGCCGCGCCCAGCC
GGCGATGGCGACTTGTCTACGGGGCAGCCGCTACGACGTATTTGCAGCGCTATGCGAGCA
AAGCTAGCGGGATCATACCCCCACATCCACCCACTCTGTCAAAGGTCCGAACCGGAGCTG
TCGTGTATTCATCCTAGATGGGTTTCTGGATACGTTGGCGATTTGGGTTTCATATGTTTA
TTTATGTTATTTATGTTATTTATTTATACCTTTTGGGATTCTGTTGTCATTGACTTTGGA
TTTCTATTTGTGTTGTCTGTTTTTTTTTCTTTTTCAAATTATTTCCAAAAAAAAGAAGAA
CAGTTATATTGCACGTAACAAATGTCATATGTCCAGCTATGTTTAATACACAAAGACTTG
CTCACAAACAGCACATCTACTATATACGGACAACGGGAGTTACCAGAAAACTTCTACAAA
ACCAGCCAGAGTCCTTGAGCCCCAGGCCGCACTGAAGACAATTGAACGGGACTGGAGTTG
TAAACCGACTGCGCAGGATCGTCACCACAGTATCCCGGCGATGATCGTGTTTGCAAGTGT
CCGAGCCACCCATAAAACTAGTGAGAATAAACAAGCAAAAAATACACCCTCCGAAAACAT
GAAAGCAAATCATCTCATCAACTCGGACGGTTGGCATTAGACCTCTCCTCATTCAGCAAG
GGTCACGTGAGCATTGCTGTCATGGAATACAGGTCTTGCGCCTGAAGGCCATTTTAAAGG
CATTGGCTGGCCTGCAATCAGCCTGAAGTGGAAGTGAGAAAAATATTCATGAAACCTTAT
ACAATCGTAATCTATATACAGAGGTAAGTGGACAGATTTAGAAACCAAAAGAGCGGCAAA
AGTGAGAAGTGTTTGACACCATTGTGAAAGATTGCATAAATCGATATGCCTCTACCGGGG
CGCTGACCCCCGCGCTACGATGGCCCCTGGGCGCGAGTGCTCTACGCGCTCTGGCGCACG
CGTTTGTTGGTGACTTTCAGGGCCGTTTTTGGCGTTGACTCTTTTTTTTTTCCGACATCC
TCCCCGGAATAGGTAACGGCACCCCTTGCATCGACGACTTGACGACTAGTGTTGTGAGCC
AAGAGTGAGAAGAGCAACAAGCAGACAGGCACCAAAGACCCTTCCAACGACGGACTTCTC
CCAATTAATCGAGCTCCTCTAGCGGCGCATTGCTGTGCTGCAGAAACGAAAACGATCATC
TGCCCCTCGTCGCCTTTTTCTTGCACCAGATTTCATCACTCGTTGGCCCGGTGAAGCTCG
ACCACTAGAACATCGACTCAAGCGACATCTGTTTTCTGACTTCATTATTAGAGCCATCTG
GACTGTTCAGAAACCTTTACAGTCTGTAGTCGTGGTTTTTTTATCTTCTCAACCTCAGAT
CCCGCTCATTTCAACGTTTCATCTAGTGGCGAAGACCACCACGACGGCATTTTTCTTCTT
CTTCTTTTTTTTTTCTTTTTTTTTCTTTTTTAATTCGAATCTCATAATCTTCATCAGCGC
GAAGTCAGGTTATCATCACCTGCGAGCCGTGTATCTTTCTCAAATTTTTTTTCATGAAAA
TTATTTTCGTTGTCCCTCTTGCTGTTTTTGAACCAGATGCACCCTCGAGTAAGTGGCAAC
CTCCTCTTCTTATACTTATTTTCACACTCCTTATTCATATCTCACCCTCAAATTCTCATT
CACTCACATTGCTCACGTTGTTCTCCATCCTCACAGATATTCACTTTCCTGGAGGGCTGC
CATCATGTCAGGCAGCGGAGGCAACAGTGATGATCCGTTCGAGTGGTCAAACGAGCAGCT
GATACAAGAGCTATGTGGCACATCAGCAACAACGCCCCGTTCGTGGGCAGCACCACCACC
GAAACGATGGCCCGACCCAGCTGTTTTGTCTGCAAAGTTGGAAGAACACGACCTCGACGG
CCAGACTCTCCTCTGCTACGAAGACTACATGGGTCAAGGATGGTTCGAATCGCTGTGTGC
GGACCTGGGCGTCACCAAGATTCCACACAAAATGTCATTGCGCATGGCCATTAAGACATT
CCAGAAACTAAGCTCAGGATATCGGATATGGAAGCAATCACAAGACAACAACGACCCGGA
GACTGTGACCCCATCGTCGTCGCCCAAAAAGACCACGGAGAACACAGCAGAAGGAGGACC
TGCTGCTGCACCGCCAGTGCAAAATGGTGACAGTCATGCCTCACAAGCCGCACATGTTGC
ACCAGAACCGGCTCCGCTCGTTGTCGGCACAAGCAAAGACATTCCGGATGGAATCACAAA
CGGCACAACTGGTGCTACAAATGAAGAGGCACAACCTGATGCCATGCAGATGGACGCTCC
GCATTCACCACCAACCATGTCCCTTGACCAGTCTAAGAAACGCAAGAGAGTGGTACCCAC
AAACCTCTCATCCGCACCCCGACCACGCAAAGCTAGACAATACGACTCTTTTGGTGATCC
TACGACTACAGTGGATGCCGGCCCTAACGGACTCTGGAAGAAGAGCAAGAAGGGTGCGTA
CCTGGGTGATTGGAGCCTCACCAGGTATGCGTTGCTTCAAGGTGCCGACCCCCTCGACCC
GAATAACGCAGACGACGAGGATGACCATGACAACTTTGGCTGGTCCGCTCCGCGGCCAAT
ACCCAGCGGACGGCGGCTTCAAGTCCACCGCACACTGCAGCGCTATTTGCGACCAGGCAA
ACCTTCCTTTCCCCAACTGGGCCGCACACGCACAACCTCGGATGCTGATCCTCTCGGTGT
TGGTGCCCACACAGCGGAAGACGATGAGGTTCTGCCTGCACTGGGCGAATCAGACGACGA
AGGCTACGACACCGAGACCTGGGAGGCCATGGAGCTGGAGGCCAGGGAACGGGAGCGGGA
AAAGGAGAAGAACAGCAATGGGGAGCCAAAGAAAAAGGGCCAGTTCCTCCCAATCGAGAC
GGTCGACACCATCATCGCCGACGCCATTTGTGACATTGAGAAGAAATGGGCCGAAAAGAA
AATGGACAAGCGCCGCCGCAGCGAGAACAAGCTGTGGAACAAGGCTCGCCGCGACGGCTC
GCGCAAGTTCTTGATGAACAGAGCCCGCCAGGAAGTTGGCCGGCTTGGACAGCGGATCGA
CAAACTCGTGCAAGAAATGCGCCAGGTCGCGTGGAAGAACGAGAAGGAGATCCGGCTGCA
GTCCGCCATACTCGAACAGAGCATCGAGGTCCGGCAGGACATGCGCTGGGAAGCCCGACT
GTACGCGTCCCCGACAGCACCCGCCAAAGTGGTCGTCGCTCGACCCGCACCACGCCGCCG
GCTGTCATCCCGCGCTGCCCAGCTCAAGGCGCTGGAGAACGACGAAGAGATCCTGACAAG
CTCATCAAGCGAGGACGAGTACGACGACGATCCTCGTATGCAAAACTTTATCGTCGACGA
CGAAGCTCGCGCATATGGCCATGGCCATAGTCATGGCCTTGGCGACATGATGGACTTTGA
CGACGACGGCAATGCCACACTGTCCGACGACAATATGACCATGTCTGCCGACAATGACAA
GCGCGAAAACGGCGACGGCAACGACAACGACAATGAAGGGCGTGAGTTGCGGTCCTCAAG
CGCGAGCTCAGGAGGTTTCAGGTCGGATGAGCGGGAAATTCTAAAACGTCTCGAAGTGCA
CTACGACAGCAAGATCTCTAGAGCATCTAATGTCTTTAAGGATTTTCGCAAGCTGGACGC
GTTTCAAGACCTGGCGGGTACCTTTGCCAACGACTTTCCACTCGAAAACATGTCTGCAAT
TGTCGACAAGGGCACTTCTTACTGGGAAGCTGCCGGAGACGTCACTCGCCTGCTCTGCAC
CATCTTCTGGACCGCCGACCGTGAGCAGCTTTCGCGGCTGGTGGATTATTGCACTGCCAC
CACGGATGTTGATGTCGTTTGGAAGAACTTTTGTGCTCCTGTTCTTGAGAACGAACACGA
CACGGGCGTGCCCCGTGACGGTCCCGAAGACGATGCCACGGCCTTTACACGCTACTTTCA
CATCTTTGTCACCTGCCGCGACTTTCCGTTCCGCGACTTCGACCCCAAAGATGAAGCAAT
AAGTATCGACATTGAGAAGAACCAAAGGGAGCTCGGCAAGTTTTGCGTCAAGCTGCGGAC
TCTTGCACCCTACTTTATCGAGATCACAACAAAACCGACCACGCCCCCGACAGCCCCAGC
TCCTGCCACTGCCGCCGTCGAAGTGGTCGACATTGAGAGTGACGAGGAAGACGACGACGA
GCTCGACCTTTACGACGTCCGGCCCGTGGTACGCCGCAATGTCTTTGACGACGACACCGA
TGATGACGATGATGATGTTATGTTCTCACACTCTCAAAAACGGCGTCGTCACATTCGCAA
GGACCAGGGCGCCCAAGACCTGCGCGACAAGGATAAAGCCCGGCACCAGGAACAGGAGAA
CCGTCGTAAGGCCCTTTATGAAAGCCTTGCGCAGTCGGGAACCCTGTCTCAGGACCAGAC
CCGGCTCATCATCAACACGGCCAAGGATGCGCACCACGGCATCGTCTATGTTAACAACTG
GATCGGCCGCAACATCCGTGACCACCAGATTGAGGGCGTGCGCTTCATGTGGAACCAAAT
CGTTCAGCCTCCAGGGTCTCGTCAGGGCTGTTTGCTCGCCCACACGATGGGTCTCGGCAA
GACCATGCAGGTCATTACGCTGCTTGTCGCCATTGCCGAAGCAGCCAAGTCGCCTGACGA
ATCGATCCACGGCCAAATCCCGCACGATCTCTGGCAATCCAAGACTTTGATCCTGTGCCC
GTCGGGTCTCGTGGAAAACTGGCTGGACGAGCTGTTGGCCTGGGCGCCGTCTGACACGCT
CGGCAGCGCCTATAGTGTCATGGCCAGCATGGATAGTATCGAGCGAATGGAAACGATACG
CGCATGGTCCACCAAGGGCGGCGTGTTGGTGATGGGCTACCCAATGTTTATCAAAGTCGT
CAAGGATTTTGGCGAGGAGGCCACGGACCTGCTGGAGACGTCGCCCAACATCGTTATTGC
CGATGAGGCGCACACGCTCAAGAATTCCAGCTCGCGCATCCACCAGGTGACGCGCAACTT
CCGCACATCGGCACGCATTGCTATGACGGGCTCGCCGCTGGCCAACTCTGTCGACGAGTA
CCACTCCATGATCAACTGGGTGGCGCCCAACTACCTAGCCGCGCGAGACGAATTTCGAGC
GACCTACTCCAACCCGATTCGCGAGGGCTTCTACCGCGACAGCACCAGGCCGCAGAAGCG
CCATGCCGTCAAGATGCTCAAGGTCTTGAAAGACACAGTGGCGCCCAAGATCCACCGTGC
CACGATTGCCTCGCTACAGGGTGTGCTGCCCGAAAAGCGCGAATTTATTTTGTTTTTGCC
TCTCACATCGCTCCAGATGCGTGTCTACAAGACCTTTGTTGAACAGATGCGGATATCCGA
GATAATGCCCGGTATTAACTCGACTGTGCAGCTCTGGAACACGTTACTTAATCTGACGCT
CTTGCTGGCGCACCCCAAGATCTTCAAGAAGCGGCTCGAGGAGATGAAGGGGCAGACAGG
CCCCCGCAGCGGTACCCTGCCAGACAAGATGATTGCGGCTCTCTCTGCGGCGGTCAACTC
GGACAGCATCGACTCAGCGACGCACTCATCCAAGATCATGGTACTTCTCGGAATTCTGGA
CGAGGCCAAGCGTGCCGGCGAGAAGGTGCTGGTCTTCTCGCAGAGTATGCTGGTGCTGGA
CCATTTGCAGAGTTTGTTTAGACGACAGAAACGCCGCTTCCAACGCCTGGACGGCGGCAC
CATGGTCAACAAGCGCCAGGCCCAGGTCAAAGACTTTAACGTCAGTGCCGACGAGGTGTA
CCTCATCTCGACCACGGCGGGCGGTGTCGGTCTCAATATTCAAGGTGCCAATCGCGTCGT
CATCTTGGACTTCAAGTGGAACCCCATCAACGAGCAGCAGGCCATTGGACGCGCCTACCG
CATAGGCCAGACCCGCCGTGTCTTTGTCTACTGGCTCATCATGGACGGCACGTTTGAGAC
GGTGCTGCACGACCAGGCCGTCTTCAAGACGCAGCTGGCCTCGCGCGTCGTCGACAAGAA
GAACCCGACCGCCTGGGCCGACCAGGTGCGCAACTACACCAAGGACCCGGAGATGCCTCC
GACCCAGTACGAAACGATTGCCGATCAAAAAGGCAAGGACGTTGTCTTGGATGCGCTCGT
GCGGCCGGGAGCACCGACCAATGGCCGCATTTTACGGATCATCTCGACCGACACTTTCGA
GCAGGAAGAACCCGAGGAGTCTCTCACCAACGAAGAGCTTCTTGAGACGGCCACCATGGT
CAACATGAACAGGATGCGCCTGCGGAGCGGCGCAGTTATAGGCAGTGCTGTCGCAGCCGG
GCTTGAGGCTGGCTTCCAGGTGGTCGGTGCACCGGGCATGCCGCAACCAGCGGAGGCGGC
CACAGCCTTGCGGCTCGAGCGCACACAGGTTGACGGAGCTACTTTCCCGCCGACATCCTC
TTCTGCGTCGATCGCGTCAGCCATCCCACCGGTAACACTAGCAGCATCGCGGGCTATGGA
TAATGTAGCGACTATGGGACGTGCTGAGCCGCAGCCCCCAGTCGTCCCGCCGTCTTTGGT
GCTGGCCTCGCAGACACGACCGCAGCTGCGGCTACCACAGCCGCCGGTACAGGTACAGAC
ACAGAGCCATGACCCCATGTACGCCTATGACTCGTTCATCACCCAACCGCCCGACTTGCC
GATGCAAATTCGCTCGCAGAATGCTGCCGATATTGGTGTCAACTTTGGGCCGTCACAACT
GTCCAAGCCGACCCAGCCAACCCAACCCAAACGTCTGTCGCCACGACTCCCGCCCCCGCC
GACAACAACAGTGCCGTCGAATGGCCATCGCATTGACAACGGCGACAGCTGGTTTTACGA
CCCAATTCCGGGCCCCGCTGAGGCACCTGCGTCTGCGCCCGCGTCCGAGCCAAAGCCGAG
AGCCATACCGGCTCAAGCATTGGTACCAGCCCCGGAAGCGGCACCGGCACCCAGACCGCT
CTCCTTGGCAGCTAGCGCGGATGACTTCATTACGACATTGCAGAGTGCGTTGATCAACGA
GACCATGTCGAAGCAGCAGTGTGTCTATACAGCCCAGAAAGCAGAAAGCGTAGCTCGCAG
GGCGGTCGAAGATATTCTTGTCTTCTTTAAGGATTCAGGCCTGCCTGCGAAAGCCCATTG
GGGCCGCCTCAATCTCCTCGCCCATACGGCGCCCGGCTTTTCTGAGGCTGTCATTTACGG
AATGCTCAACCCGCAGCTGCTGGCGTCCTTCAACGCGATGGAAGAGCGCCGGATGGTCGA
GTGTGTTGCCGCAATCATGGCCGAAATCGATTCCCGGCCAAGCGAGTACAATGACCAGAC
GACGCCCAACGCCTGCACCCTACTCGGCAACCAAAAGACGGTGATTCGCATTCTGGAGCG
GAAGCTCGACGACCGCTCATGGACTACGCCGCAAAAGGCCATGGGGAACATTTTGGTATC
GAAGAGGCTGGCGGCAGCAGCTGTCTTGTTGCATACGCAAGAACAACAGACCTCGCTCCT
GACCCGCTGTGCGGCCCGCGCGTTCCGCGACCCCGTCTTTGCCAATGCATTTGTGTCGCC
TAACTTCGACTACGACGGCTGGGCTGAGATGACGCTGACCCAGGAAGACTATTTTGTGCG
CCGGCTGCACATCCAGCACATGACAGAACACCTGCAAGAGTACCATGAGGGGCACCTCCG
GGTTGTGTACACGCCAGGTGACAACTCTCCTCTACCGCCGCGCACCACCGCGGCCCAGCA
AAATCCCCCAGCAGGCATTGCTAAGCCTGAGCCAATGGACGATACTTCTAGTGCCACAAT
GATCAACAGCATCCCGAACCGCCCGCACTCAATCGCCGGTAATACCGGTGGCCGGGCCAG
TTTTGGCGAGCCATTTTCTGGTAAGGCAGCGGTGACACCGCCGTCCAGACCACTGGGCCA
TGTTGTGCATGCCTACGGCCAAGGCGAGACCCGGTCCGAAGCTGGCGCTACGCCGGTGCG
CGCCAAAGATCCTGATGTAAGTCCCACCCCTCTATGTGATACAGCGGCACAACAGCTAGC
TAACTATTCCACAGCACGTCAAGCACCATCTAAAGCGGTCGCAGAGTCGAAACCACGAGA
CACTGGACCGCAGCCCGATGAGTCTGGGACGCAGCGATGGTGCAAGCCCGGCAGCTAGAG
ACGGCGACGTCCGCCCGCGCCTGAGCAGCTCCGGTGCCGGATCACGCGACCTCGTGGCGA
TGCGTGAAGTGATGGAGCGCAGAAAGCGCAAGACGGCCGCACAGTCGGCGACAACTCCAC
AACCGCAAGCACCGCAGTTACCACAGGTCCAACAAATTCAAGAACCCCGTCGGCAGTCAC
CAAACAACATGCCGGCCGAGTGGCAGCAGGTCGCCCGCGGCACTATGCCCCAGGCAGCGG
CGTCGCAACTACACACACCCTCTCCTCCCATCCTGCAGCAGCCTTTCCAACAACCGGTTA
ACTCGTTTGTGCCCGAGACGCCGGCCGCCGCCACAACGTCCAGCTTCCACCGGGGCCACC
CGCGGATCGACCCGGCCTCGCAGCTGCAACGGGTCCATCATGGCCAGCAGACGACACCGC
AAGCCCAACAGGCAAAGAGCCGCAGCCAGATCGAGCGCGAGCTGTTGGAAGCCGACCGGC
GGCAACAGAGTGCCAAGAAGGACAAAGTCGGTGGCGGTGGCAGCAACCGGCCCAAGATCC
TGCCGCCGCCAACGCCGCGCCGGGGCTCAGGACCACAGGCAGGCGACAATGCCCGGAACC
CATTCGTTGTTGATTAGGTCGAACCCCCGTTTTGGCGTTGATTTAGGGGGTTCTTGGCCA
TGCACTGGCCTTTTTCTGGTTTTAATTTTGTAGCATTTTGCTTTTGCTTTATTTTGACTT
TCATTTTTGCCCAGCAGCACTTCACCCGGCGCCCAAGGCTAATAGATACCCCGACCTTTT
GATTCATATTTCTTTTCGCATTTCTTTTCTTTATCTTGATTTGACTTGAGTTGATTTACA
GTCTCGCATTTTCACTCGTGAGTAGGTTTCAGCGGTGTATATTCGGTGCATTTCGGGCGG
AGTTCACATGGGAGTATGAAGAGAAGCGAGGAAACGAGAGCTGGTGATAAAACGCAGTGA
ACTTTATGAGATCAGATGTAGCACAGTCAAGGCGTTTATTTTCGTTCGTTTGCTCTTACT
ATTTCTTTCCGTATATCTTTCAATAAATATTGTGAATCGAGTCATACTTTGTAAACACCT
GTGCTCGGCCCGTGTGTCCAACTGCCAACACGACTTGCACTGATCTCCGATCGGATCTGA
GAGGGCGGTGGAATAGGCGGAATTAGAAAGGCAGGGAGGTCACTTTGTGTGAGGTCCTGT
GGTCCTGTGTGCCGCGGCCCAGTCCAATCAGCAGCAGGCTAAACTGCATGACCGCTAGCG
TGCCCTTTGCCACTTCACCCAAAGGCCTGGAAAAAGTGACTTCCAGGGCAAAGTACAAAC
CACAGGCTGCCGATCCGGAGAACTGCTTCCTAATGAAGAGCCCCTGCACGATCCCGCTAT
TGTACACCGTAAAATCGAAGAGTAAAAGAGCAAGTAAAATACTTTGTCAGACCCCAATGC
AAAGCAGCAACAATGTGCGAGGGTCGACTAATCAGAGTCGATCTGCTTGAAGCCTCAATA
TTTACAGCCTACTTTGTCTATCCCCTCTTTTGCGGCCGTTATGTGTCTTGCCTTCTTTCC
TGGGTTCTTTCCTGCTTTCCTTTGTCGTGCTGCAGGTTGGCGTGCATGCAGCAAGCAGTC
ACAGGGAAAGAAGTCCTGACAAGGAAGGCACAGGGGCACCAGGACTTGCCGTTGCGGGGA
AGAAGGCAAAGGAAGGGAAAGAAGGGAAAGAAGGGACCCAAAAGCGCCTGAAGGGCACTA
GGCCGACCTGGGCACGGTTCCTGATTGGCCGAGGCCGCCGAGTTGGTTGTTTCCGTTTCG
GTGGGCAAAGAGGTACAAAGGTGAAAAAAGTTGTTAACAGGCAGTTTGCAGTTTACAATT
CCGAATCCCGAGAGTCAACCCAGACACAAGGAAGGAACGACTGGACTTGTATTCCGTATA
CAGAGTACAATTGCTGGACCCATATTCTGCAATTTGCAGCATCAAAAGTCGGCTGGTGCA
CCGACTCCATTCCCTTATCCCCTCCCAAGTGGGCACAATTGAGAGAGCTAGAATGTTCTA
AACAAATAAAGCAGACCATCTTATTGACAGTTGTCCGATTGAGGAGCTCTGGAGACACAA
GACAATAGACATGAAGTTTAAACGAGAGTAAACACGAGCAAAGCTGACAGAGGGACGTGC
ATAGAACGCATGCAAAATGTCACGTAAATGACACAGCGACGGACTGCGGCAGCATCAGAC
CATATTCTCAAGGCATTTGCTTTTCATTTTCTTGCTCGATTTTTTGTTGAATTTGTCGAA
TGTCTGCTTCTGTTGGACATCGGCATGCCGTCTCGGCCTCTGCTTCGGCGGCCGCCTTTT
CGCTTTTTTTGTCGTGCATCGCTCCTGCCGTGTGTTGGATACATGTACATTTGTCGGAAC
CAGAGCACCGCGTGAGCGCCTACATGCGTTGTGTACAAGTAATATACAATATATCGGCTA
CCAACCGCAATATTGGCTGTGGAACACAGCGCTCGTACCGCCTGCACGTACGATTCCAGT
GCTGGAAATCGCTGGGTTTCGCTGCACAGCGCTGAAAATTGGACCCTAAGACCCGCGCTA
GCGGTGTTTCCCCTCTTTTTTTCCACTGTCCTCTTCCACTGGCTCGGTCTTTGCACGAGC
ATTTTGTCGAATTGTCACCCATTTTTGTTAGTGGACCGGCGAGTCCAGTCACCAGTGGAC
CGGTTTAGTGCACTTTTTTCTGCGTTTTCTTTCTCCTCGCGCTTTTTTACCCTTGTCTGC
TTGTGTTTCGGGTGTCCCTTCCTCGGATTCGCCACGCACCACCACTCCCCAACCAACCAC
CGGTCGCCCTTTCTCTTTTTGTCACTTACTTTTCAAGAACTGCAACATTTTTGGATACTT
CCTTCCTTCTTCTTTCTGGAACTCTTTAAAAGAGACATCGTCATCGTCCTTTTTTGCATC
ACCGTCTTGCATTTTGCCTCACTCTCACTGTTTCCGTCCACATACTGTCCCGCCGTCCGA
CTTTCGATTGATATACACGCCACATTCAGAACAAAGAAAACAACACACCAAAAAAAAAAA
AAAAAACTTCAACGCTTCCCACGCAACCATGGACGCCGTTCTTCGCCAGTCCAAGGCCGT
GTGCCCCTTCCTCAAGAAGGCCTCGCCGGCTACCCTCCGTGCCCTCTCGACTGCTTCCCG
CCAGTCGGCTGCCCCCGAGGCTTCGTCGGCCCTGATTGCCGCTTCTCCTTGCGGCGGTGC
CCTCTCGAAGCTGCAGCTGCTCGCCGGCCGCTGCCCCGTCATGGGCAAGGCCATGGCTGT
CCAGGCCACTCGCATTGGTACCAGCCGCGTTGCTGCTAACAGCAGCATGGGCTACCGTGG
CGTGGCTGCCTCGCTCTCGGCGGCTTTTTCGACGTCCGCCCGTGCCTCGGCCCCGGCCCC
CGCCCGGACCTGCCCCCATGCGGCCGCCTCGGCGACTGCTTCGTCTGCTCCCCGCACGGC
CCGTCTCCATACCAGCCGCTCCCAGGAGGCCAGAGCCGTTGACGGCCACGTTTTCAACGA
GAAGGGCATTCCCACTGGCATCCCCGGTGCCGCCAAGGTTTCCAAGGCCGCCAAGGCCGC
TGCCGCTGCCAACAAGGCCGGCACGACCACTCCTGGCTTCGCTGCGGCCCCGGCCATGAT
GCAGACCAAGTTCGACTACGAGGGCTTCTACGAGGCCGAGCTTGACAAGAAGCACAAGGA
CAAGTCCTACCGCTACTTCAACAACATCAACCGCCTCGCCAAGGACTTTCCCCGCGCCCA
CATGGCCGAGAAGGAGGACCGCGTCACCGTCTGGTGCGCCAACGATTACCTCGGTATGGG
CAGCAACCCCCAGGTTCTGCGCACCATGCACGAGACACTCGACGAGTACGGTGCTGGTGC
TGGTGGTACCCGCAACATTTCGGGCCACAACCGCCACGCCGTCCACCTCGAGGAAACCGT
CGCCCGCCTGCACGCCAAGGAGTCGGCCCTTGTCTTCAGCTCCTGCTACGTGGCCAACGA
CGCCACGCTGGCTACGCTCGGCAGCAAGATGCCGGGCTGCGTGATTCTGTCCGACAGCCT
GAACCACGCCTCCATGATCCAGGGTATCCGCCACTCGGGCACCCAGAAGATTGTGTTCCG
CCACAACGACGTTGAGGACCTTGAGGCCAAGCTGGCCGCTCTGCCCCTCAACGTCCCGAA
GATCATTGCCTTCGAGTCCGTCTACAGCATGTGCGGCTCCATTGGCCCCATTGAGGCCAT
CTGCGATCTCGCCGACAAGTACGGCGCTCTGACTTTCCTCGATGAAGTCCATGCCGTCGG
CATGTACGGACCCAACGGTGCCGGTGTCGCCGAGCACCTCGACTTTGACGCCCACGTCCA
GGGCCGCCCCAGCGGCACCCTCATGGACCGCATTGATATCATCACTGGTACCCTCGGCAA
AGCCTATGGCTGTGTCGGCGGCTACATTGCCGGTAGCTCGCAGCTTGTGGATATGATCCG
CTCGCTGGCTCCCGGTTTCATCTTCACTACCTCGCTGCCCCCTGCGACCATGGCCGGTGC
CCGCGCCGCCATTGAGTACCAGATGAACTACGGCGGCGACCGTCGCCTGCAGCAGCTCCA
CACCCGCGCCGTCAAGGAGAGCCTGGCCGCGCGCGACATCCCTGTGATCCCCAACCCGTC
GCACATTGTCCCCATCCTGGTTGGTGACGCCGAGGTTGCCAAGCAGGCCTCGGACATGCT
CCTCCACGACCACCAGATCTACGTCCAATCCATCAACTACCCCACCGTCCCCGTCGGCCA
GGAGCGTCTGCGTATCACCCCTACTCCCGGTCACGTCAAGGAGTTCCGCGACCGTCTTGT
CCACGCCGTCGACTCCATCTGGACCGAGCTCGGTATCCGCCGCACCTCCGACTGGGCCCG
CCAGGTGCCCGGTGGCTTCCTGGGTGTCGGTGCTCCCCCGGCCGCCGAGAACAACCCGCT
CTGGACCGACGAGCAGCTGGGCATCACCCAGGCTGTCCGCGAGCTCCAGGAGCAGAAGCA
GGTTGGCGGTAACGGTTTGACGGAGGCCCTCCTGGCTCAGGAGAAGCAGTCGTCGTCGGG
CGTTTCTGCTACGGCGTAACGCGGTTTCTATTACGCCGAGAGGGGGAAGGGGGGATTTCT
GACAAACAAGAATAGATTGTGGCGAGACATGGGCTGTGGGACTTGTACCAGACAAGAAAA
GAAAAGTACAGAAAAGGGGGCTGAGAGAATAAGTGAGCAAAAACCGATCCAAATCTCGTG
TCTGTTCTTTGCCCTGCTTTTTGTCTTACCGCGTTTTTGTGTTTTCTTGGCATTGGTGGT
ACGGAGTATTCCGCAGACTCATGTCTCTCCCTGTCTTTCTCTGTGTTGCTCGTTTTCCTA
TCTTACCCCCCTGTCCAGCCCTGGACAAAAGGGCAATCGGGACCCTTTGAATTGGGTTTG
GGGTCTAAGACTTCCAAGACTTGGGTCGCAAGTTCTGGGCCTGGGCCGGTCTTAGTCCTC
CCTCTCGCGCGAACTTATGAAACTACCGGGGGTGTCTCCATCCGCGGATTTTGAACAAAC
TTTTATCATTCGTGCTTTTTGCTTGAGTCGGGCGCCACTCTTTTTTCTTTCTTTCTCTTA
TTTCCTTCTTTGGTTCTTACACAGTCTTCTTTTTCTCCATCCATCTCACGTGTGTGGCAC
CCACTTACACGGACCGGCTGGCGGCCTTCCCTCTTTGGGGAGGTGTAGGCGCAGTTCGGC
AGGTTCCTATTTTTGTTTGTCTCATCTATCGAGAGGCGGCGATTAGGAGGAAGGAGAGGC
GAGAGATTGGCATGGGACATTGATTGATATGGAGATTGACAAGAAAAGAAGGCAAAGAAA
AGAGGGTCGTGCTCGCCTATTTTTTGAAGATCAATTTTTGGTGCGTGAGAAAGCAGAGAA
CGTCAAAAAAAGACGTTGATGACAACAATTGTCCATCTTGTTATTTTTTTCTTTTTCTTT
TTTTTTTGTAGTAGGTAGTTTTTTTTCTCATGATTGTCCTTATGTTCCGTTGTATCATCG
GGCCGACCAAATACAGAAACTCCTCCAAAGATGCCGCCACAGATTGTGAGCGTTGCATGA
CTACTGCACTTTCTTAATGTTCCCCCGATCCTACGATGCCATTCTTGTGATGACCTGTGA
TGACATAAATTTTGTGTGAGCTCTTCAAGTCCTTGCAAGTCCTCGGTCTTTGATCTTTTG
ATCTTCTGTGTGTCTCTCATCTGCAGGCAGTAATTACGACGTAGAAACAGATGACCCGGG
CCACAGTTTGCATGTTTGCAAATCACGGTCAGGTTTCGACCGAATCGAATGACAAAGAAT
CAAGAGGGAACACAATGGGAGACAATGGAGGGACGGCCCTATGAGGGGAAAAGAAGCATG
TGCATGTGGTTTAACGGTTACGGGATGTAGGCACAAATAAGATGGTGTCGTCGGGATCCA
TATGCCACGATGCACCGAAGCGCGGCCACAAGGCCGAACCGCAGGGCCGCGATCCAAATC
AGATGCAAACATGCAGTACAAAGTCAGCAAGTTATTAAATCACTGAATCTTGGACGATGA
CAAAAATGACAAAGACGACAATCCTTGACAAACTCAACAAGTCACAACAAAAAAAGAAAT
AGGTATGCTCGTGTTCGTACTCGGCGCCGCGCTTCTCTTTCCCCAACTGCTGTCAACAAG
AAACAAGGTAGACAGGGGTAAGCGAGATGCGGGAAAGAGGAGATAGACAAGGAGGACAGT
CATGGTCAAGACAAGGTCTAAAGCACAGTCACAGGCCACGGTCAACAGCCATGGGCTGAC
CGGGTAGGAAGGAAGCCGCGACTCAACCGTCCAACCGTTGCACCTGCATATGGAAGGAGC
CTACCGGCGCTGTGGATACTCCGGGGGGGCGAGCAAGTTAAAAAATAAGAAAGTGAAGAA
AAAGAGAAAAAAAATAAAGAGAATTCTAGAGCCAACCTATGACGAACTCGGGGGATGCAG
AAATTGACATTGACACAAAAAAGAAACATGGGAAAACCGCGAGATTCATGACGAGACGTC
CAAAATGACCAAGTGCCGTTGAAACAATCGATGCCACGTGATCTGCAACGGGGTCTGATC
GATGACGTCTGGCCAATGATAAGGCTCAAAACCGCCCCACAGCAAGGCTCGAACGGAGCG
AAATATGGAGCTAGTGCCTAAATAGGCTTGAGGAGCGGAGACGGAGCTGCCAAGACTCGA
GAACTTTGCTCCGTCTCCGTCGGAGCCTTACCTTATTACACAATCAGACAATCAACCTCA
CAACTACAACGTTTCTCTGCACCCCAACGAGGCGGTTGAACCGCGACACTACGCCTTATG
AACGAGAGAGAAGGTGGAATTCAAAAGCAAAGGGAACAACCATAACCCTACCTCCCCTAC
CTCCGTGATATTGCTACCTCAACGCTCGGCTTAAACTTAAGCTTCGGGAATTTATCTGAT
TCGTCTTCTCTGAGTTTTAACAGTTCAATTCCTTCTGGGCTGTCTTCTGTTTTGTCTTGT
CATCTGTCTTCTTTGTCTCATGCTCGTTTTGGTCTAGATGAACCATTCCCTGCAGCCTGC
TCTCTTCCATCGTCTCTGCTGTTGAATCCCGCACACAAATACGCATACATACACATTCTC
ACGCGTTTATTGTCGGGAACGCTGGAGCGGTCTCCCGGAAAAGCAGATTCTCATTACACA
GGTCGTTCCTTGTTTTCCTGGAGTGACATTGTTTTGTCTGTCCCTTGACCATCCATCTCG
CGCTTCGGCTTCCATTGCTCCTTCCTTATTCTGGTTCCTCGATCTCATTAACACGCCCGT
GCCTGCCTTCTGGGTCCTTGGGTCGTTGACTCTTTCCTTGCATATTTTCTTAGGTCTTTC
CTTGTCCCACACCCTCCCCTGCATATCTATTTCTTTACAACACTCCCATCTCCTTCTCAC
CTCTCCCATCAAACATCTGCATATCCACAGTACAACACACACACACCGCACTCCCCCCTT
CATACCCCGTATCCATTACACCCCCCTGGTCGTATCATCTTCGAAAAACGCAGCACCAAG
TGCCGCACGGTTATTTCGCGCCGCCACAGCCATGCTGGGTTTCCGCGGACCGGCAACAGC
AACTCCGTAGCCGTCGTCTATCAATCTTGTACCAACCTCTTTTCTCAGTCTCGCTCAGTC
TCTCGCCATCCCTTCCCCGACCGCCATCAGCCTTCCAAGCCCCTCGCACCATCTCTCAGC
CCTCTTTCTGTCCCCTCTCCTTCTGTGCACCTCTTCTCGCGCTGCCGACCGACCGGCTTC
GCAACGGTTCTCGGTCTATTTCTGCCGCTCACTTCTCCTCGCTTCTTCCTCGCCCCCTCC
TCGTCTCGGGCAGAACGCCCCTTGTGCCCTGTGTACCCTTCTTGTTTTTCATTATCTTTT
ATTATCTTATTCCTGACTGTCACTCTCCTACTTTCGCTATTTGCACTGTCATCCTCGAAG
CTTGACCTGGAGGCTTCTCTGATGCCGTCATCCCTGAGCGGCCTTTCCCAATCGAGTACT
CCCCTCTCCTTCCACCGATTGACCGTCTTTGACTCTTTTTGAAAGTGTGTCTGGTGGTCT
GGCGCAAGTCTCGCGTTTTCTCTTTAATTTTCTTTTTCTTTTCTTTCTTTTCTTGTCTTG
GGGCCCCCCTTGTTTTTCTTAAAACACTTGCCTTGTCGTGTTTTAATTTTTTCATGTTTG
GTCATCATCCATTTTGTCTCCTTTCTCATACTTTCGACACTTTTTTGTTGAGAAGTTTTG
ATTTTCTGGAGACACTGGTGACCAACAAAGTTCAAGAAAGAGAACAAGAAAAGTGGTGAC
AGCCTTGTCGTTCAACGCGTCCATATAGGATACGCACAAAAAAAAAAAGAAAGTTCCAAT
GCTGCACTTATACCCATCCAACACACTGACGCCCACGCACACAACGCCGCCAACCGCCGC
ACCCTCTCACCAAATAACACCACCGTCACATACACCTTCGGCCATGCTTCCAATTAGCAA
AAACAAGGGTCCGCGCGCCTGTTCGACGTGTGCGAAGGCAAAGAGTCGTTGTGTGCCAGG
CCCGGTGCCCAATATCTGTGAAAGGTAAGCATTGAGCACAAAGACGGTCTCTGTTTGATT
TTATTGCGCGGCTTGCGTTACAAGGGTGAAGAAACGGCCTCTCTAACAAACATACAAGAT
GCCACCGGCTCAATAAGCCCTGCGGTCTTCAAACACCGGCCCCACCTCGGAAGCGGCGCT
TAGACGGTGCCATGGAGGGCGTCCGGGCAGCAGGGGTGGTACAGAGTAGCAGCGCCGCGC
CACATCACAGTGGTCACAACGGCCATCACACCTCTGGCAACCGACACATGTCTAATGCCA
ACACAAACGGTCTTGCAACAGGCAACAAGACACAGCAGCGCGCAGGAGCCAAGCCGACGC
GCGTGGCCGAGCTAGAGCGCCGTCTTGAGGATCTGACGTCGCGGCTAGACTCTGTGAGCC
GGCAACAAAAGCTGCACCATGAGATCAACCCGCCCGAGTCCAACGACCCAAATCACCGTA
CCAACCCGCTGGACATTTTCCGTCTCAAAGCGCACTGGGGCTACATGTATCCCGCTCGGC
ACATCTTCCCCGGCGACAACGTGACCTTTGGACCAGAAGAGGCGGGTAAGAACAATCCCA
AGGGCGCCCTTGAATCTCGCCAAAGCTCTTTCTCGCAGCAACATGCAGGTATTTCGCCCC
CTGTGACCGTTATTGCTTCGCCCACACCAAACGCGCAAAACGGCAGCTCATCTTCTGGAC
CAGCATCCAATGGTGGCGACAAGGACGACTCGACACCAGCCTGCAACTTGATCCCCTCGT
TTGTCATGCCCGGTCAGCGCAAGTACTTCCACCAGGCGTCCACAGCAGCAGACGCATTGA
GTGCAAAGAAACACAGAGACGCGGCCGCCAACATTGCCGTGGCAGCCGCCGCAGCGTCCA
AGCAGCAGCAACGCTACTACCCGCCAACGTCCATGTCCGGCGAGGGTGCGCCGACACCGG
CCAGCTTGCCTTCATTGAACTCGGTGAACTTGACATCTGACAACATCTGGCCCAAGAATG
ACGAGGCCGAGGTTATGCTGTCCGAGTTCCGCAAGTTCATGATGCCTCTCTTCCCCTTTG
TCATTATTCCCGAGTACATCACCTCGGAGCAGCTGCGCATCGGCCGCCCGACACTCTGGA
AGTCGGTCATGATGGCCGCCTGCCACCTTGACGGTTCGCGCCAGATTGTCATGGGAAACC
AGCTGTTGGGTGAGCTGGCAGCGGCTGCGTTTTTGCAGCCACGCCGAACGCTTGATATGC
TGCAGGCCGTGCTTGTGTTAATCGGCTGGTTCCACTACAACATCAACAGTTTCCAGCTGA
TCAACTTCTTCTATCTGGCGCGTGCCATGTGCGTGTCGCTTGGTATTAGCGAGCCCATGC
CTCCTCTGGTGGCACCGCCTCGGCACAAAAAGCCCGGTCCAGGAGGTGCGGGCGCAGCTG
GCGGCGATGCTGCATCTGCTGGCGGCTTCAACAATGCGGGCCGCAATAGTGCGCAAACTG
GCAATGAGGATGGCACCGACTGCAATCCGCTGCGCCAGACCACCGAGTATCCGCCCGTGG
CCCTTGAGCAGATGCGCACGTTTGCCGGCACCTTTTACCTTGTTGCTTTGTCGACAACGA
CCAATAAGCGGCCCGACATTATGATGAACACGGCGTACCTGGAGACGTGCTGCCAGGTGC
TCGAGCGCCAGATGGAATACCCGTCGGATGCCTACCTGCTGCAGCTCGTGCGCATTCAGC
AGTTGAGCCAGTCCATCTCGGTTGCGTACTCGCTGCGCGGTGACGGTATGCAGATGGGCA
TGTCGTTGCGCCACATGATGCAGAACCTGCGCCAGCAGATCGAGGCTTTCAAGGCCCAGC
TGCCGAAGGCGTATGAAAACGATGGTAAGTTAGACAGAGGAAACGGGAGAGGGCACTTTG
AAGAGGGGGAAGAATAATGCATATCTCGACCCTTTATAATAAGAACAGTAACACGAGCAG
TACTGTTGCATACAAGGGTCTGATACTGGGCGCTGAGTGGTTAGTTGTGGTGGTGATTAT
AAAATCATGAACTGTTCACTAATACTAACGCACCCCTCTCATACACAGTCAACCTCGTTG
GACATATGCACACGGCAGAGATCCTCCTCTACGAAGCCGGCCTACAAGAGGCCAGCATCA
ACCAGGTTATGCGCGACGAACCCATGTCGGCCAGTGACCGCCTCGAGCTGCTGTGGGCCT
GCACCTACGCCATCAAGGACCTGATGCGCAACCGCTTCCAGGACCACATTACCGACCAGC
CGCGCTTCCTGTGCCTGTCATCCTTTGACTTTATGTTTGCCTTCTTGACCGCCCTTAAGC
TCATGACCTTGCAAGCACCCGGCTGGGACGGCCGGAGAGTGCGTTCTGAGCTGGCCTTTG
ACGATCTGATTGACCGTCAAATTTTGGACCTACAGTTGCTTGCTGAGCGCCGCAGCCAGA
ACCAGTTCCGCATCTCGCCAGAAGAGCCACTCCGTCTCAACAAACAAACCAATACCGCAA
ATGCAGGCGAAGCAGTCCCCTCCTCAGCCACGGCCACAACCAGCGAGAATGGCAGCCGGA
GTGGATCGTCCAGTGGCAGCAGCAGCAGCAATGGGTCACCTGCTAGCAACGAAGCCGATG
CCATTGGCGAAGACACAACACCGACAAACAACAGTAACAATGCTTCTGGCAATGCTGATA
AAACCAACAAGGACAACAGCAATAACTCTGGTGATGCCAAAAACAACAAGGCTGGCAACA
ATGGCCGGCCTGTTTGGGACCCTCGTCATGACCCCTTCACACGTCTGGCGGAGCGCCTTA
TTGAGCTTAAGTGTATGATCTCCAAGGAGCTCGACCGCTTGCCGGGCAATAGCACTGGTT
CCCTGCACCCGCTCATTAACGGAGCCGGAGCAGCCAACACTATGGGCCCGCTGCCGTTTG
CGTCAATGATGGATGCTGTGCCCGGCGGAGCGTCCAGCCAGGTCGACCAGTCCGGCGATG
AGCAGGGTCACATGCAACAACAGCAGCAGCAGCAACAGCAGTCTGCAGACATGGACACGG
AGATGACTTCGTCGTCGCCAAACACCATTACCGTGGCAGGACCTGGTATTCCAGGCTACG
CACAGATGGCTTCAGACCAGCAGCAATACCAGCAGCCAACACACTTGGCCCCACCGGGTG
CCATGGCGGCGGCCGCTCCTGATGCGCCGTTTGACAGCATTGCTATCAATGCCGAGCCCA
TCTTGAGCTTTGCTGATGCTACGATTGACTACATGCAGAACTTAGACGGTCCTGGCTTCC
CTGACCTATTCAATGCACCCGGGTGGGAATCGTACATGGACGCCAATATGGGCACACCGT
CATTCTACGACTCCTGGGGCCAGATGAACCTGTGAAGTGAGTTGACGGACTCGGATGAGG
CGGACATTTGCCACGGCCGAGACCATGTAACGCTCTTTTCGTTCTCTGCAGTCTTCGGTC
TAAAGAAGTAGGACCTCTCTAGGCGCCGAGGAACAGCTTTATCCTGGGTTGTGGTTCTTC
AGTCCGCGTGCGTGCGGAGAATTTATCCCTCCCCTTTCTTATAAACTCGTTTATATAAAT
GCGCCGCCGCTATCTCCCTTTCGCCGGATTTATCCATTCAAGAAGGAATGGGAAGATGGC
TTCGCACTCTTTGGTGATTTACCCGAATCTACCAAACGAATTACACAACATAAGGGGGTA
GAAAAACGGGGTACAAACATTGGCGTCGTCGGACCTGGGGCGGTCTCCCCCTTCTTCTCT
TTCTTTTTTTGATTTTGATTTTGCTTTTGATTTATGATACCATGCTTTGAGGATGAGACT
TCCCTCTATGAAATGAATGGAACTAATGCTTGGCAAAATTGGAGGCTTGTACATGATTTT
ATATTTTGTTTGCTCTTTGGGATCCGTTCATAGACTTGGTTACATGGCTGCTTTCCAGAC
AATCACAGCACATTCTTATTATTTAATTTTCGATGCACTTTACTCTTGTCCCTGCCTATG
TCACGTACTTGTCATTTCAACCACCGCCAAGACATGCCCAAGCAATCAGGACATTTGCTT
ACCGTTGGCAAACACCCGGTAATATACGATGGCTTCTACAAAGACAATTGCATTTTGCCC
TGAACACTATCGGTGCAGGGTCGGTAGGCAACGACTGCCATGTGCCAGTCAACCATAAAT
ACGGACGTGGGGAAAGGGGCAAACGGTGGAGCGGATATGCCGACGCAAGGAAAGAAAATA
TATATACAACCCGGCTGAAGGATGAATCGCCTCGTTGTATGAGTCGGAGCACTGGGGCCC
TTACTGCACCTACAACGACATTATTCAAAGCAGAAGAGGCAATCACAACTAGACTAGGTA
TCATCATGCGGTTCACATCAGCTGCCCTCGCGGCCTCGGCGGCCACAACCAGCCTAGCCA
GTCCCGTCAATGAAGTCGTCTACGAGCTCTACCCACGCCAGGGCGGTGGTGCCGGTGGTG
TGTCAACGCTGACGGTCAACCCCGAGACAACGTACCAGAAGATGGACGGCTTTGGGTTCA
GCCTGGCTTTCCAGCGGGCCAACCTCATCACCAACATGAAGGACACCGACAAGCAGCGCC
AGCTACTGGACTTGCTGTTTAACACGACTACGGGTGCAGGGTTCTCCATCATCCGCAACG
GCATCGGCTCCTCGCCCGACTCCAGCTCGGACCACATGAACACGTTCGCCCCCAAAAGCC
CCGGCAGCCCGACAGCCAAGCCCAACTACCAGTTTGACGGCAAAGACTCGGGCCAGCTGT
TTGTCAGCCAGGAAGCGTACAAGACGTATGGGGTGCGCAACATTTACGCCGACGCCTGGA
GCGCGCCTGGTTACATGAAGACGAATGGCAACGAGGCCAATGGCGGATCGATTGCGGCCG
ACTGGAAGCAGGCGTATGCCGACTACCTACTGGCTTACGTCGGGTTCTACAAGGACGCGG
GCGTCACGGTGTCGCACTTGGGCTTTCTGAACGAGCCCGAGTACAGCGCCAACTATGCCT
CCATGGGCTCGTCGGGCGCGCAGGCGGCCGATTTCATCAAGCTGCTGTACACGACGATCC
AGGCGCACAACTTGTCGGACACGCTGGGTATTGTGTGCTGCGAGTCCGAGGGGTGGGGCA
ACCAGGTCAGCATGACCAATGCGATCAAGTCGGCCGGCGCGGACACCATGGTGAAAGCCA
TTAGTTCGCATACGTACACGGGCGGGCCCTCGGGCCCTATGAACGTGAAAGCGCCTGTGT
GGTTGTCGGAGCAGTGCGACTTGAACGGCGGGTGGTCAACGGCCTGGTCGGGTGGTGGCG
GTGCGGGCGAGGGCATGACGTGGGCCAACAACATTATGAATGCGGTGGTCAACACCAACA
TTGGTGGCTACTTGTACTGGGAGGGCGTGCAGTGGCCGAACCCCAACACGAACGAGAAGC
TGATCAAGGTGGACAACAGCACGAGCACGTATGAGGTGGCGAAGCGTCTGTGGGCGTTTG
CGCAGTTCTCTCGCTATGTGCGTCCGGGCGCGACACGCATTGCGGCAACAGGAGCGGGGA
CGGGTTTACGGGCAGCTGCTTTCAAGAATCTGGACGGCACGATTGCTGTTGTGTTGATCA
ACAGCGCAGCGTCGGCCAACACGGTGACGGTCAAGATCACAGGGGTGACGGTGCCGTCGA
CGGCAGCGGATGTCGGATTGTGGGTGACGGACAACACGCACAGCTGTGAGAAGTCGACGG
CGACAGTGACGACAGATGGTTCCGTATCTGGATCGGTGCCTGGCAAAGGCATGGGCACGT
TTGTGATTCCAGCTGCTGTGAAGGGGTAGACGAGAGAGGGGTGGCGAGAGTTGTTGAAAA
AGTGTACAAAGTAAAGAGCGTTGAGAACCAATAAGGTGGTGTAAGTCGTTAGTCAGAATA
CAGCAAAGATCGCCAAGACGCTGCTGAGAAGGAAAAAAAAAGTTGTATTAATTACGACGT
AATTGTAGCGAGCTGTAGCTATCCCACCGAGCCACCCCACTGGGCCGTTTTAAGCCGCGT
TCGGAGCTTCCAATTGACGCAATCTTCAAATTCTCGTGTTTTTCTCCGTTCTTACCCTTC
TTCTTTCTCACTCAACATACTTTTGTTGTTCAACATCCACCACTAAAATGCCTCCTGCAG
TCGACTACTCTGTCTACTTGGTGACGGACCCGACACCGGCCATTCTCGGCCCGGGCCGCA
CGGTCGTCGAGGTCGTTGCTGCCGCCTTTGGCAACAAGACAACGCCTTCCCCCGACGGAA
CCCCACCACACATTGGCATCGTCCAGCTCCGCGACAAGGACGCCGACGCCCGCACGATGC
TCGCCACGCTTGCCGACCTCCATGCCTACACGGGCCCCGCCGGCTCCCCTCTGCTGATCA
ACGACCGCGTCGATGTCGCCGTCGCCGCCATGTCCCGAGGCCACTGCGAAGGTGTCCACC
TGGGCCAGGATGACATTGATGTAGCGACAGCCCGCAAGATGCTGGGGCCGGACGCCATTA
TTGGCGTGACGGCAAGCACCGTCCAGGAAGCCGTGACGGCCTGCCGCGACGGCGCCGACT
ACCTGGGCCTGGGCACGGTCTTTGCGACCCCAACGAAAACAAACACAAAGCATGTGGTGG
GCACGGCGGGCATTCAGCGGATGCTGCAGGCGATGACGGCAGCCGGGTTCGGCCATGTGC
CGACGGTGTGCATTGGCGGCGTGAATGCAAGCAATGCACGCCGGGTGGTCTTCCAGAGCG
GGTTTGACGGCCGGGACGAAGTGGCTCCGAAAGCGTTGGACGGCGTGGCCGTCGTGAGCG
CGATTATGGGTGCTACGGATCCGGGGACTGCCGCTAAGGTGTTGGCCGAGCAGGTGCGGC
TGGGCAAGACAGAAGGACCGACGGGCTTTTACCGGGTGCCCACCGCGCTCTTCAGCTTTC
ACTCGCCTCCTACATCGCCGCCTCCCTCCTCGGTCATCCAGCGTGTCCTGCAGGCCGTCC
ACGAAACGACGCCTCTCTCCCACAACATGACCAATCTCGTCGTACAAAACATTGCCGCCA
ACGTCGCTTTGGCTGTCGGCGCATCGCCCATCATGTCCAACAGCGGTGCCGAGGCGGCCG
ACCTGGCTCGTTTGCCGGGCAGCGCCCTTGTCATTAACATGGGCACGTCCACACCGGAAA
GCCTGGCCAACTACGTCAAAGCCATTGGCGCCTACAATGCCGCCGGCCGGCCCGTCGTGT
TTGACCCCGTCGGTGCGGGCGCCACAGCTGTGCGCCGTGCGGCTGTGCGGACGATCATGG
CTGCGGGCTACTTGGACGTCATCAAGGGCAACGAAGGCGAGATCCAGACGGTGTACCTGT
CTGGTCTCAGTGAAGAAGAGGCAGCCGCCGAGTCGGCAGGTCTGGCACAACAGCGCGGCG
TCGACGGCAGCAACGCCCTGGACGCCGAGGCACGTATCCGTCTTGTGCGTCGTCTGGCGG
CACGGGAAAAGTGTGTCGTTGTTCTGACGGGTGCTGTAGACTACGTGAGTGACAGCCGCG
GTGCACGGGTCGTGGCTGTCGACGATGGACATCCGATGCTCGGCCAGGTCACAGGCACTG
GATGTTCGCTGGGCACGACCATTTCGGCGACGGTGGCGGCGGCCGCTACTCTGAGAGACT
CTTCTGGAAACGAAGACATCGACACATTTACTGCCGTACTGGCGGGCATGGTATTGTACG
AGCGGGCCGCGGTACGGGCCGCCAACTTGCCGTCGGCCAAGGGCCCAGGAACGTTTGTGC
CGGCCTTCCTCGACGAGCTGGCGGGTTGCCGGCGAGCAGCTGCAGCAGGTGACATGCAGT
GGGCAGCAGGCGCATGAAGTGGTCCGATGGCTCTAAATAATAAAATATATGGAATACGGA
AGGAAATAAATAAATAATCCAGAATTTAAGCACACATCACTATTTCTCTGTTCCCTTGGT
CTGAGCATAACGCTGTTAATAAAAGTGGGTCTTGGTTGTAAGAGGGCGCGGCCCCGCTTA
TCGCAACTGCCTGTTGCAAAGACGTAGCCTGCTGGCCGAAACATGTGGCGATGTCTCCAA
CGTGCAATCTACAACAATCTATGCGGTTTGTATCATCGCCTACCATGACCTCCTATTGCT
GCACATGCGCCGCGCCGTTGTCGGCCGGCATTCCGATCTCTCCGACGGCTCCGGTGACTT
CAACGAGCGATGCCAAGACAGCCTCGCCTCCTCAGCATCGAATGCTGCCCTGCTGCGACC
GCTTCGTCTGCAGCAGATGCTTGGCTGTAAGTCGAGGTGATGCTGGGCTATCCTTCTGCT
TCTTCGGCTGGCTAACTGACTGACTGACTAACTAATTTCCAGAAAAACGCCCGCTTTGCG
ACATACTGCCCGTACTGCCAAATAGCGACCGCGCCGCCGCCGTCGGCCACCACCTCCAAA
CAGTCAAAGGCCTCCGCCGCCGCCTCCACTCCTTCCAAAGACCTCCTCCCACCAGGCCTA
AAGGCACCGCCGCCCTACCGCCGATTCGGGGCGGGTGCAACGACGTCGGCAGACCAACCG
TCGGATGAAGCGCCGCCGCCGTACAGCAGCAACAACAACGGTACCAACGTGGCTACCGCC
GCTCCTCCGTCTTCGTCGTCCAACGAGAAGGACGCCGGCCCCATCCTCCATTACCTCGAC
CATGACCGCGACTCGATTGCTTCGCTGAGTCTTCGCTACAACGTGCCCGCCGACCTGCTG
CGGCAGTCCAACCGGCTGACGGCTGACCATCTTTTGCAGGCGCGGAGGGTGATACAGATT
CCATCGTCCTCCAACACGCCTTTGGCCTCTCTCTCGCCGCAACCCGTGGAGAGCGAAGGT
GAGGGACGGCGCAAGGCGGCGATCCGGCGGTTCATGGTGGCATGCAAGGTGGCCGACTAT
GACCTGGCGGTGCTGTACCTGGAGCAGACGGGGTGGCGGACCGATACCGAAAGTAACGAG
CTGGAGTACGACCTGAGGGCGGCCGTGGAAGCGTACCAGGCAGACGAGCAGTGGGAAAAG
ACACACCCGGTCGAGGCGGCCAAGCAGAAAGCAGAACGGCAGAAGAAGAACAAGAACAAG
AGCAGCGGCAGCAGCGGCAGCAGGATTGCCGGCGGCTTCTTTTCAAGACGGAGGAGCTGA
ACACAACTGACACAATCACGTTTTATTGTACATTCATTCACGACATTCACATTCACTAGA
TACCACTCGTTTGCAAATAGATGTTTCCAAATATGCACATGTTCATGATGCTAAGCAGCA
TCCACTTTAGATTATTCTTTGCTGTACCTTTCGATAACAGCTCTGCACTTAAATCGGTTT
GTGATATATAACAATAAAATGAATAAAGAGTAAACGCCAATTGGTTCTGTCCCACCTGGA
TATGTTTTTATCAAGTGGCTGTTTCCGCCCTTGTTCCGCCAACCAAATTCAAAAAATCCG
CTCGTAAAACCCATGGACGCCGGTATCATTCGTGAGAAAAACATAAATGCAAAGTATGAG
GTGTGAGGATAAGAATGAGGATGAGAGGCATGCATGGTGGATAGGTGATGGCTTAGAAAG
CCGACCGCGTGCGGACATCGGATATCTTGCGTTCAATCTCGCGCACCGATCGGTCCAGCT
CGCCCGCAATCATCTGCTTCTTGTCGCGCGGCAGCAGGTTGAAGCGCTCGCACAGGTCGC
CGTCGATCACACCCTTGACCGGCACGTAGTACGACCGGAACATGAGGTGATCACGGCCGG
CGAGGGGAGCATCCTCTTGGCGCATGTGCGTCTCGAGGTTCTGGAAGAAATCGGCGTCCT
CGCGGTTGACAAACGGCACAAGAGCACCAATGGTACCTTGGAGGCCGCTCCAGACAATGA
CTTCCTGGCCACCCACCACCAGGCTGGTCTTGCAGATGCTCATCGGCACGTCTTGGGTGT
AAACGTGTGCCATGAGTGCCAGGCGGTTGGGTGTACCGTGCAGGTAGCTCCGCGCATGCA
CGAGCTGCAGTTCCGAGCCAGGCTCGTCAGCGTCGGCACTAACCTTGTCGGCCGCCCGCA
CAATCCACAGGTTGCCAAACTTGTCGCCGCCCGCCACCGTCTGGTAGTCGACCATCGTCG
TGCACGTGGTCCAGCGCTTGATGGTGTCGTCGACAAACGGCAGGAGCTTGTTGACTTCGG
GCTTGTACACCACATAGGTCACACCCTCCTCGAGATCGCCCACAATGATGCGGCTGCCCT
GCGTGGCCAGAGACACAATCAACTTGTCGGCTACCTCGCCCTGTGCCTTGCGTAGCATCT
GCTTGATGCCCAGATCATAGATCCGAAGCACCTTGCCGATACCCACAAGCAGACGGCCCT
GGAAGGGGATCATAGCCGTGGGCGGCTCTTCCACCTTGGTCTTGTGGAGGAACTCGAGCT
GCTTGCCGTCTTCGCTGAAGCGGTATGCGTGCAGGTAGCCCTCGGAGAACCGTCGTGGGC
TCATGACCATGTCCTTGCCGGTACCCACAATGAGGTAGCTCTCGCCGTTGCGGCTGGTAA
AGGATGCGACCGCCATGCTGACGGCGGCCTCGTTGCCCTCGAGCTCGATTGTTTGGGTGA
CGCCAGGGTCCTCGCCAACAGGGTCGATAACACTGATGCACGAGGCCCAGCGACCATTGC
CTCGTGGGTAGCCAAAGTCGGCCGGGGGAAGGGGGTGCGCGTTGCCGTTGGTAGCACCAG
ACGCTTCAAGAAGCTGGCGGCGCAGGTCGGGAGAAAGAGTGTTGTTGTCGGATTCGATGG
TGTAGAAGACGCCGTGCTCGGGGTGTTTCGCGAGACGGCGTGGTGTATACGTCAAGGGGA
AAGACTTCTGGATCAAAGGCTCGCCGAGTTTCTCAATCGAGAAGATACTATATGTTGCGA
TTGCATTGTTAGCCATTTGTGTCAAGAAACAGTAGTGAAAAACAAAAACTGTGGCAACAA
AAAACGTAGATAGAAAAATGGCATATCAGTAGGAACAATTGTGGTATCAAATGATACTGA
GTCCTCATGGCTATAGTATAGCGTAGGATTAATTCCCTTATTACTCATCATATTATGCCA
GACCAGGTGGTCCATGGGGGTGCAGAAAGCAGCGAAAGAAGCAAGAAGCAAAGCAAAACC
AGAAGAAAAAGAAAGGGGGTAAAAGCTTACCGTAAGAAGTTGCCGTAGATGCCGACCATG
CCCTCTTCGCACTGCTCGCTACTGAAGTTCCAGCCGTACTCGAGCTCGCCGTAATCGAGA
GGGGTCATGGCAAAGTTCTTGGCCTTGCTGTCGTCGTAGCCAAGCCAGGGACGTGAGCTG
AGTGCCAGCACACAGACCCGTCTCTCCACGGATACCTGGAACAGCCGCACCTGCTTAGGT
CCCAGGAACCGCTGCCGGGTGTCCGTCAGCTCACCAGTGACCTCGTCCAGGACGGTACGC
AGGTACACGCCCGAGTTGAGACCAATGTGCAGGTACATGGCAGAGCCGCCGGCCGAAGAG
TCGTCCATGGCCATGATGAGAAGGGCCGAGGGAGCAGCCGTCAGAGCCTGAACGGACATG
CTCTCGAGTGTTGTCTCGGGGTCCAAACTGAGAATGCGCACCGTGCAGTCGTCACAACCA
ACAGCCAGGAACGAGCTGCGGAGACGGCCCTCGGGCACGGCACCTAAGCTCAAGCTTGTG
ACTGTGCCCGACATCTCCTTCTTCTCATCGTACTCGGCGAGTGAGCCGTCTGTGTCCATC
TCAAAGTAGACAATCTCGCCCGAGCTGAGGGCGACACAGACTTGCCGCTCGTTTGTGGCT
GCAATGATGATGGACCGGTGCTGGGGCGCTGGCCACTCGTTCACGCGGCCGTCACGGATG
TGCCGGATGCCCTTGGGGTGGACCTGGATCAAGCCGTCGTCGCCGAGCTGCTGGACAGCC
AGCGTGGGAACGCCCGCGAGGAAGCCCGTGTCCGTCACCTCCTCAACGGTCTCGCCAATG
CTCAGCACAAGAGTGCCGTTATTGAATGAGAGCACAATGTATGAGTCGTACTCGTCGTCC
CGGCGCAGCTTCGTCGTCCACACGGCGGTGGGCGTGCCGGGCAGTTGAGACGCGACGATC
TCATTCACCTCCAGGGCGTGTTTCAGCATCCGGAAGGTGCTGCGAGCGCCGTTGCCACAG
ACCGAGTAGATTTGCGGCGCGTCATCGTCGGTCAGGTTGGCGACCTTGACGTCCAGCATG
GGGTTGGTGGCGTCGATGCTCTCGACAAGAGCCAGGTTCTCGGTCAGCCGCGGGTAGAAG
TAGACGGGCTCATAAGGTGCCTTGGGGTCGGCAGGGAAGTTGTCACTGGAGAACTCTAGC
TCTTCGTCGTCATCGCCGAGCTTCTCAAACTGGTAAAAGTGGTGGTTGCCAAACTCGCAG
GCGACGAACAGGAAACCACTCTTGAGAATGCAGAGGCTAGATGCCACGGGGACGGTGTCA
AAGTACTTGATCTTGAGGCGCAGGACCTCGCCCGTCGGGTTGCCATCGTCGTCCTCGACC
ATATCCAAGGTCACCTTGAACAGGTCACCGTCTTCGGTCTGTAGGAGGAAGAAGAAAGCA
CCAGCATTGCCCTTGAGCTTGTGCATGACGCCAGAGACAATGGTGCGCTTGCGGTTGGGG
TCTTCCGTGGCACCACGCCGCCTTGGGATGGGCACGCGGAAGGCCTCCTGGTTGGAGTGG
CGGTAGGTGACGTTCTCTTCGCTGCAGACGAGGACGCCGCTCGGGCCATCGTTGCCGCCA
GGGACTTGGAAGAGAATGGAGGCAGTGGCATCCACGGGATCTGACCAGCGCCGGACGACG
TGGTTCAGACCGAGGTCCAGCTCGTAGTACACCAGCAGGGTCTCGGACTCACGGTATGCC
TCGCCCGTCGGATCCTGGTCCGACTCGCTGTAGTCCATCTCAAGCGCAGCAAACACAGGG
TTGGCATAGCCGACGTCCAAAGCCACCATGGCGATGACAATGACGCCCGGCTTGTGGGCC
TCGAGAGGCGAGGAAATTGTGAGCTCGGCCTGGGCATTACGGTTCAGGACATAGACCAGC
TTGTTTTTCTCAACAGCAGCGATCAAACACGCGCGGCCCTTGGGGTCGGCAGCAAGATAC
TGACCGGGCACGACGCGACGGACACCGGACTTGCCAAAGGTCTCGAGGTGGACGCGTGAA
AAACGGTTCTCGGCCGGGATGTACTCCACGATTGTGATGCGTCCCGAGTCTGTAGCCAGG
ATAATGTAGTCTGGAGACAAAAGGAAAAGAGAGACAATGTTAGCCAAACGGTCCAAACGG
TCCACAAATACAGAGGCTTTCTGAAAAAGGACACGCCCGGGCGGTGTGCAATCGGACGTG
TCTCTAGCCTGGTGGATTGGTCACTATGTGACGTTGCAAACAGAAATTTGCACAGGAAAG
AAGGGGAGAGACAGAAAAAGAACATACCTTTGGTGCTTCCAGCCAGCCGGAACGACGCGA
GAGACCGAATGATGCCAAAGACGTCGTGGGCCAACAGCGTCACGACCTTGCCCTGGGCAG
GCTCAGGACGCAGGAGTGCCAGACGCGAGCCGGACGCGACAAGGATCTGCTGCTCCTTGG
TACCAGAGAACTGGCCGAGGATGGCATGGCTGATCGAAGTCGGCGGCTGCAGCGTCAGCG
AGTAGAGAAACATGTTCGACGTGGCGGTCGCCATGTTTGCGGATGCGGGCGCAAGCCCAG
TCTATCGCCGCGCAGGGGAGAGGGAGAAGAGCCGATCAGGGCATGGATAAAGGGGATTGG
GGCCGAGGGGGAGGAGGAAGAGGCCGCGAGAGAGAGGGGAAGAAGAAAGGAAGAAAAGAA
GGAGGAAGAGAGGGAGAAAAGAGCTTGAAGTAGAAGCCTAGAAAATTGGAAGGAGATTGA
AGCCAGAAAAAATCAACACAAAAAAGCTCTGGCGGGTCCTGCCTTCCCTCTGGGAGCTGG
GCGGGTCCCCGGCCTACGGAACATACTATTTCCGGCTCTGGCCAATCACAGAGCTCCGAG
AGCTGCATTCCCCGGTGTTATTACCAACTACCTGTTAGGGAAGGCGGGCGGTAAACGAGA
ATTTCTCGCTATTCTGCCGCGCCTATGGAGGGGAAGTTCGGCGGCGTTCCTGCTGTATTA
CTGAGTAGGCGTGTTTTGGTGCTAACATTTTTTTTAAACTGGGGCCCTCAGGCCACACGA
AGAAACAGACGATATCCCACTCTGGCTCTACTTTTGCGTCTTGCTTGACGACGACCGAAA
CGGCAGCACACTCAATCACCCATTGAGTATTCCAATTCCGACAACAACGGTCCCCCAGAC
CAGAATGGCATCCTCCGAACCTGCCGTACGAGCCATGCTGTCCAATTTGTGCCGGCAATG
CGCACGGGCGCCGGCCCGGCCACGAACTTTGTCGGCCGTGAACGCCGCCCGGCGTCTGCC
CACTTCGGCTTCGGCCGCCCGCACCCGATCTACGCTGACCACACCCCCGGCTGCTGCGAC
CAAGGTTGCGTCATCATTATCCTCCTCGTCCGACCTGCGGACACGGTGGCGGACCGACGC
TGCCGCCGCCACCTCCACAACAATGACCTCCGTCAACCCCACATCCGAGACCCAAAAACG
GAGGAGCTCGACATCCGTGTTTGCGGCCAAGACCGACCATGCCAACAAACCCAGCGCTGC
CGCGGTGGCTGCTCACGAGAAGGAGAACCGCGTGCTGGCCGATGACGACCTGTTCCACTC
GTACACGGAGTCGCCGATCCCCGACATGCGCAAGCGCGCCGCTTTTATAAAAATGCACGC
CCACTGCCCGCACCCGCACCATCAAAGCACACACTTGCCGGCGGCCGAGCCACGGTTGAA
GACAACGCTGGCACGGTTCGAGAGCGACAGTCAGCTGCCGCCCGCACACGTCGACTTTGA
GTGCCCGGACTGCGGCATACCCGTATATTGCTGCGAAGAGCACTGGATGGACGACTACGA
GGCCCACTTGCAGATTTGCGACACACTCCGCCAGATCAACGAAGATGACCACGACCTGCG
CTCGGGGCGGCTGTTCCCCGAGTTTGACTACCCCGGCCCGCAGATGGAGGAGGCGTTGGT
CAACATGACCAACTGGGACACACTCATGTACACGCGCGGCTTCAATGCGATCAGCGACGA
TCGCAGCATGCGGCAAGTGACACGCCTGCTGACGTACCCGGTTACAATTGCGAGCGTGCT
GCACGAGCTCAGCCCGTACAGCATCCGTAAAGGTGGCCAGCTGACCACCGAAGGTCTCAA
GAGTTTCAGCGCGCTGCGGTACACGCTGCACCCGCCCAAGATGGGTGAGAGCGACAGCGT
CAAGGGCATCCGCCCCCAGGCCCCCGCCGTGCGGCTGTTTATTCTGGGTGCGCGCGCTGA
GTCGTCGCTACCCCGCGACGTGTGGGTGCAGCTGGCGCACCTGTTCCCCAACGCCCGCAT
CCATCTTATCTTTATTGGCCCTGAGAGCATGACGAACCGCGACGACGAGTTCCCATTGCC
GCCGCGCACGCCCGAGAATCCCTTTGGTGCTGTCGTTGAGGACCGCGTGTGGCCGTCGAT
GAAGATCAGCACAATTGTCGACTATTATCATACGGTGCACAAGACGGGTTATTTCTACCC
GTACGACCCGTACTTTGACTGCTTTATGCTGTTCCACCCGGGTCTCGGCCACCCGGCGAG
CTCGCACGAGTGGACAGAGACAATACCTTTGCTGCTCGAGACGAAGGCGCCCATCCTGGT
GACGGGCTACACGCAGTACGATATGGAGCGCGACATTGAGTGGGTGAGCAAGACGGCGCG
CGGCGAGTTTGACCTGCTGATGGAGCCGGGCGAGAACCTGTTCCGCAGCCAGCGGTGGGA
TCTCAACGACATGGATCCGCAGGACATTAGCTGCGGCAACTGGGGTCTCTGGGCCTTCCG
CGGAAAGAGGTACGTCACTATTTTGTGTATAATAATTATATGTGAACACCCACTAACATT
CTACAGATACGAGGCTACGCACAAAGAGTCGGAACAGTAGACGACACTCTGACGACGCCA
TGATCTTACGTCTCTCTCTCTCTCTCGCTTTCGTTTCATTCCCCTCTTCTTTCGCCTGTA
CAAAACTCATAGCTTTATTCCATTTTTTTCACGTTTCCAATTTTTTTCCGTCGTCTTCTC
GTCTTTCTCACTATCTCATATCACGCTCGCATTATGCCTCATCTTAAAAAATATAGACGT
CTCTTATTTCTTGTGCACATCAACCTTTTGGCGGCAGGATGGGAAATGCATTGGGGCCGT
TCTTTTTTTGTCGGCGTTTTGTGCTAATGGCCGGGTCTCTTTATCTTTGCGTCCAAAACG
TCCTCTGTATATATCGATCTCCCGTACTCCGTACATATCTGAAATGCCATCACCGCTTTA
CTATGAGACCAACAGCTCGCAGTATGCATATTTTTATGCTTTGATGCTTCTATGCACAGA
TACCTCGGCCTATCCCCGCTTGCCAGCTGGCAGACACCCCTTATGCAGCAACCGATGACA
CCAGGCAGCGTTGCGCTTGCATCTGCACGGAAAGTCGGGAATGCTGCACGGATATCTGCA
CTGTCTGCACTGCCTGCACTGCCTGCACTGCCTGCACAGTCTGCACGTTTTGTTTGCCTG
CATGCGGCTCTGTTCGACAGCGACCCGGCTGCGGGAAGGCCGCAGAAACGGCCGCAGACA
CGCAGACACGCAGACATGTACGCACGACAAATGCTCCTTCGGTTGTCACGACAACAACGA
CATGTCTTGATGAGGGTGTGTAGCAAGAGGAGGGGAAATATCTTGTTCTTTTTCTTCATC
TGGAAAAATATCAAAGATCAGGAAGACGAGGCTGGCGATTCCAGACTGCTGCAGATGATG
TGGGAAAGTGTCCATTTTGTGACGCCTTTGACTAGAAAATGATAGCATTCTAGAGACCTT
CTGTGATAGCAAGGGCGATACCAAATAACGCCCACGGCAAAATCTGGTAAAAATCAAGAT
CAATGTGGTGATGCGAAAAGATGAGATGTCGTTGTTGAACCCTGAAATGCAGATTGGCGA
TCCCCTATAAATAGCGGGCTACAGCAGGGAGCTGCCGCAGTTTAGCGGGTTGTTGCGGGC
TGTAGCGCACTGGCGTTATTTAGCGCCCTTTCCAGCTCGTTCCAGGCTTCCCTCCACGGT
GCACGGCCCCACACCGCCTGCCGTTTTAGCAACAACTGTTGCTTTGATAAGGGCGGGTAA
TGACATCTAACGATCACAAGCGAAACGACAGGTCTCACCAAAAAGGCTGCATTACGCAAG
GCGACACGAAATAGGGGTCCAACGTCACGACACGGTCGCATCTTGCCACGACAGCGAAAC
CTCAGACCCTCTAGCGACTCTGAAGTCCTTTATGCCGACAGTGACGGCCAACAGGCCCAA
GGCGAGCGCGTCGCCGGCGCCGGCAGTACGCGAGAAGCCCCTCGAATCGACGACGACGAC
GACGACGACAACAGCAGCAGCAGCAGCAGCAACAACAACAACTTCCACAACGATGATTGA
GAAACCACCGATAGCACAGGCCCCCGTGCCGTTTCCGCCGGCAACACGCCGTGCACCACC
GCCTCTGCCCCGCGCGGCCGGTGTCGATCCTCTCTCCGACAAAGCGACCACCCTCCTGAT
CCAAAAAACACTCTGCCCGAAAGATGGCGCAACGACTCAAGGACAGGGCGGAGGAGCAAG
CACGAATAAAAAAGACTCCACGCCCATCGAAGACCTGCTGCCTCCTCTAACAAGCCGCAA
CGATGTCGACCTGCAGCTGTACGCGCTGCTGGCCATTATCGTGCGCGAATTTGTCCTGAC
GTGGTACAGCAAGATCACGCCCGACGACGACCAGTTTGTCACGGAGCTCGTACAGATCGT
GGCGCACTGCACACGCGCGCTGGAGCAGCGGTTGCGCAAGGTGGACCTGGAGAGCTTGTT
GTTTGACGAGCTGCCGGCGCTGCTGGACAACCATGTGAAAGCGTACCGGGCGTCTCGGCG
GCCGTTGGTGCAGCCGCCCGTGGAGTCGGACCCGCGGGCTGTCTACCATGCGTTATGGCC
GCTGCCGGCGCTGTCACCGGTACCACCGGCGGATGCACAGCTTCCCGGGTCACGGCCAGT
ATCACGGTCAGGGACGGCCACAACAGCACTGGCACCGGACATCAAGCTGGGCGGCGCCAA
CCTCCACAAGTCTGCTGCTGGCGGGGACCACAACAACAACAACATCAACCAAATCATTGA
CAACGACATTGCCCTCGAACAGGCCACCAACGAGGCAGCCTACCGCCAGCTGCTGGTGCG
TGGCCTGTTGGCCGTCCTCTTGCCGACGGAGGATCTCGAAAACGAGTGCTTGACATCGCT
TGTTAGCAACATCTTTGCCGAGCTGCTTGTGGGCAACGTGCTGGCCCGCCGCGTGGCCGA
GCCCTGGATGATGTACGAGATCGTGGGGCTCGTGGCTAGGATTGTGCGCGAGAAGATGGA
CGGCGACGACGACGGCGACGACAAAAATCCCAAACAGCTGGCTAAGAAGCGGCGAGCGGC
GGCCAAGCTGCTGCAGAAACAAACACAGGGCGGCGGCAAGTCGTCGTCTGGCAACTGGAT
CACGACGACGGCCGCGCCCGTGTTCTGGTCTGTCCTCAAGATCGGCTTTGCGCTCTTTGC
ATCCATCCGGTTTCTGGTGACGAGCATCACGCTGTCACGGTCACTGCCCTTGCGTGGCAT
CGTCGTGACCAAAGTGAAGGAGCCGGTTGTTGAGAAGGAGAAGGACACTACTACCACGAA
GGACAGCGGCTTCCTCGATGTCAAACTGAAACCGTCGTCGGCCTCCATCTACTCGGTCGC
CACGTCCGTTGCCGGCACCGACGAGCCCGTCGTGCCCGTGCTCGCTTTCAGTGTCTGGGC
CACAGTCTCCAACATCGTGCAGCTTGATGTGCGCATGCCCTGGCTCTACGGCGGACTGTC
CATGCTGCAGTGGCTGGCCATGGCCGGGCCTGGACGCATTGCCGCCCTCAACGGGCCCAT
TGACCGGTAAGACCATCCTTTCCCTTGTAACTCAGCTTTACTCAGTACTGTTTTTTTTTT
CTTTACTGTTTTTATTTCCCTCCCAAAAGACCGAGAAGGTCCTACATTGCGCATTGCGCA
TCCTCTCATCGTTCTCCATTGTCCTCTTCTCATCACCTCTTTCCCGATGCCTACCTCCCC
GATGCTTTCTTCTCCTTTCGGACACATTCAAATACGGCCAGCGTCGCATCTTGCTTGCTC
ATCCCCCCTTTTCTCAGTCTGGTCCATTCTATCTCCTCCTCTCTGCTCATACCCCTGTTC
CCCTGGCCGTGCTTTTCCCCCATCCATTCCGCATGCACTGCAGGTCACTGGACCTGCTTT
GTTCCCACATCTCTATGGCCAGCTTCGAGGTTCATGCCGTCTTTATCTGCATATTGCGTG
GCTTTTCTCCATTCAATCTGCTTCCGGCACTTTGCATGTGGAATGTCTTGTGTTGCGTTC
ACACCTCCTCCTTCTTAAGTGTCTCTTTTTTATCATATCTCTTTCCCTCGGTTCCGGTTC
GCCTGGCTCCTCAATATGTGCATGCGCCTCTAGAGGATACGAGCCTCCTCATTGCCAATG
ACAAAGAACATGCCAAGATGGCTTGTCAACAAGGTAGACCAGAGGTGACAGGATGGCAAG
TGTTGCAGAAACTGCCTTTTGCGGCTGGATATTGCTACTGTGCATGTCAAGGGCCCCTGT
[truncated: 39,255,216 more chars]
