# Supplementary material for: Comparative Genomic Data Provide New Insight on the Evolution of Pathogenicity in Sporothrix Species
Source: Front Microbiol. 2020 Sep 30;11:565439. doi: 10.3389/fmicb.2020.565439 (PMC7561385; doi:10.3389/fmicb.2020.565439)
Supplement: Supplementary file 10 [file Data_Sheet_10.ZIP]

Archive with 1 entries (1 files):
- CBS 124561 scaffolds.fasta
