# Supplementary material for: Comparative Genomic Data Provide New Insight on the Evolution of Pathogenicity in Sporothrix Species
Source: Front Microbiol. 2020 Sep 30;11:565439. doi: 10.3389/fmicb.2020.565439 (PMC7561385; doi:10.3389/fmicb.2020.565439)
Supplement: Supplementary file 10 [file Data_Sheet_10.ZIP › CBS 124561 scaffolds.fasta]

>NODE_1_length_851381_cov_67.177833
CCCCCCCCCCCCCCCCCCCCCCCCCCCCCCCCCCCCCCCCCCCCCCCCCCCCGCCCCCCC
CCCCCCCCCCCCCCCCCGCCCCCCCCCCCCCCCCCCCCCCCCCCCCCCCCCCCCCCCCCC
CCCGGGCAGTGTGGCAGTGCGACAGCGAGACAGAGAGTGCATGGGAGACAAGAGACGCCC
ATCTTGGATGGCGATATGTAGAAGAGCAGCCCGAAAAACAAGGCTCGCGATGTTTAGACT
TAATAACGACCGTCACGATAGAATTTCCACAAAACGGAATCAGGAACCAAGGACATAATA
ACGAAGAATGGCATTGTGTTGTCCTGGTGTGCGGTGTGTGTGACCTCGGTCCTTCGACGC
CGTGGACCTTCGATCGATCTCGCTGTCCCTGGAAAGGTCACAAACAAACAAGCGGCCTCT
CGCCCCCCCACGACCTCTCAATTTATTTTCTCATCATCAATCGATAATAGAACCTTGTCC
CGCGCACTGTCTCCATGCCATCCCTCCTCTCTTCCTTCTCCCCCCCCCCCCCCCCCTCTT
TTTGTTTGCCGGTGTCTTCATTGCTTCTTTCCATCTTCACTTCTCTTAATGCCTCTTGTA
TTGCCATTGTTCCTCTCACGGTCCGTCGAAGCCATGCCACTCCGGAACGAGGATACTACT
CGCCAGCCCAGCGAGCTGGCTACCCAAGCCGACTGCCCAGGGCTGCTGGAATTCGTGCCT
CTCATCGCCAGCGACGCCGAGACGACCGAGGCCTGTCTGCGGCTGGCCAAGTACGACCCC
GCGGGCGCGTGTCGCCTCGCAGAAGACGTCTTGACGATGCAGACAGACAGCGCCGACCGA
ACCCTACATCCCGGACGCCGACAGGCGCTGGAAGCTCTTCGTCGGGATGCGAACGCACGT
GCGCTACAGCACGAATGTCGCCCCTGCAGATGTCTCCGTAGCAGTGCTGGCTTACTTCAT
GGTCGCGCCTCTGCCGACCCTGGAGAGGCACGTCGACGCCCTCCGCACCTCGTCCTGTGC
TCGCACGTTTTGGAGCCGGATGACATTTATGGTCGATAGCTTTCGAGTCTGTATGTTGCT
CCTCCGTTCCGCTCAAGAGAAAATAGAAGGAGGGGAAGAAAGAAACTGACAAGTCCCTCC
ACCGCCCTTCCGTTATAGTCTTGCTGAAAACCGGATTCTTGATGACCAAGAAACTATGGT
TCCGGAAACTTTTGCCGTTTCCGGGGGGTCGGCGGAGCCGCTGATCGACCCCAATCTCGA
CGAAGCGTGCCGGGCTGTGGAAGAGCGCGACAGCGGGGTCTGCCTCCTCACCGGCGCCTC
GAATGCCGTCGCGACACGAATCCTTCCCTATCACGGCAGCGCCGACGAGGCCGCGCGGTG
CATCTACACCCTTCTCGGCACCTTCTGGTCCGAAGAGAAGCGCGAACAGTGGTATGCTCT
GTGCCGCAGCAACAAGGTCACTGAGTCTTCGCCGGAGACCATGCTGTGTCTCAGCCCCCC
GACGGCTGCACTGTGGCGGGCCGGGCGGTTTGCGTTGAAGCCCGTTCCGGCGGCGGCGGC
GTCGGACAACGAGGTCGTCGTGCAGTTCCACTGGCTGAAGCCGACCGGCTACCGGTCGTC
CTGGAGCACTGTCCGGGCGCGCCACGGCAAGGACAGGGCTGTAGGCCGCCTCTGCGAGGG
CGACGCCAGCAGCTGGGGTTCCGGCGAGGACTGGCTGCCTCGCGCGAGCGGCATGCCGCT
GCAGACGGGCCAGCTCTTCACGATCCGGGCCGACGACACGACCAAGCTGCCGAGCGAGGC
GCTCCTGGCGCTCCAGTGGGAGCTGGTCCGAATTGCTGCCATGTGCGGCGCGGCCGGCTT
CCCGGGCGATGCCAGCTGCGGCGATGACGAGGACGAAGACGGCGAGGGCAACGGCAATGA
CGACGGCAACGATGCCAACGAGCAAGGCGCCACCGCTTGAGGCCGCCTTGAGCTGGAGGT
CCTCGGAGCGGCCCACAGCCACTTGGGAGAGCAGAACCAGGACCACAACGGGCCGAGAGA
CGAGAGCGACGAGAGTAATGCAGGATGACAGCGCCAAGCCTCGCCGCCAAGCCTTCCCGC
CAGGCCCAGGCGCCAGGAACCGGTCTGGCCTGACGATTTTAAGTTCTCACTGCCGATGCG
GCACAGGCCCCCAGCTCCACAGAAGCTCGCATGATTGGCCCCAGCCCGACCACAACCAGT
TTCGGGGATCTTTTGGGTGGAAAGGCGAAAACGGAAACGGAACACAGAAAACGTCCTGTC
GCACAGATCACAGGTCGAAAAGGGGAGATTGGCTTGCTGGGAATCCGAGACCCGTCTTAT
TGTGCGGTTAGACGGAGACTGGCTCTGCGTCGCATCAGCACTGCTCGCGTCCGCCTGGAT
AGAGGTACTCGTGCTGTTATGCTCGTACTCGCAGACACGATTCGGCAAACTGCAATCGCT
GTTCTCCGTACAGTATACGTAGACGCATCAATTATGCAACTGCTCGCATTGTCCCAGAGC
CCCTTTCTCCTACGATGGCCATATCTCTCACGTGATACTAGATAAATCTGTACCTTTCCT
GTTTGGTCGGCCTGCAGCGTAGGAAATGAAATGGCGACCGCCGGCCCCACTTCTGTCAAA
TTGACAGCGACACAGTCCGGAGCACTTTCCCTGCCAGGAATCATTTCTCTGGTGCTTCTA
CGAAGCAGTCGTGCCTTTGGCAGAAGTAGCGGCAGAAGTAGCGAGTGGCGAGCTTGCTGC
GCCCCAATTGCCCCGATTGCCCTGATTGGCACCCCTTTTTCCTTCCCCTTTTTTCTGCGA
ATTAATTACGCTACTTTCTTTCAAGGTCCGCCTTCTGGAAAGACTTAACTGTAACAGATA
TAAGTCTAAAATTTTGTTTTGCAGAGAGGACGCGTACGATACGCTATTTTCGAGCCGCTT
GACCAATACCAGCAAAACCGTTCGGCAGTGGGAAATAGGATACAAACAAGACAGGCAAAA
CACATGTACTCCGTAATGTCACGAGAGGAAAGAACCCGCCGATTGATAAACTTGGAAGAT
GAAGGATCGATCCAAATGGTGGGTGCAAGCAACGGAAACGGAAACAGCAAGCAAGAAACA
GCAGGGAACGCGGCCGCCAAGTCATCTATTTTATACAGCTGGCCCGCCTTTCGGGAAGGA
TCAGAGCACGCGTAACCTCCGCAGAAAAAAATGGGAAGGAGCGGACGGGAGAGGGATACC
GTGCAAACACAGTGCGTCCAGGCGGCAACGAACGCAGACAGGCAAACTGCGGCATGCGGG
CTTAATTTTTCGCATGCAGGCTGCATGGAGCGGCGCGCGGTGCGCGAATGAGGATGTTCA
GGTGGTGCACTGCGCGCACCGAGAAGTGCTTGCATCTCAGCTGCTTTCAAATCTCGCTTC
GAGCGAGGGCCAGATAGCATGCTCCTACGATAATGGGTCTTGCAGCACTATTGCAGAGCA
GAAAAGGGACAGCTGCTGTTGGCTGGGAAGGAACGAGCGAAGCACAGAGTGGGTGCAGGC
TGCCCCCATATTCCTGCGTGCTCAGAGGTGAGTGGAGGAAGTCTAGACCTGTCACCTCCT
GGCTCCTGCCTCGTGCCTCGTGCGGTGGCCCGCCCTTTCCCTTTTCATCGCCGCGGTTGC
CAATTTCACGCCATGGAATATTGGCTCCAAGGAACCCCCCCTCTCTTCGTCCCCCCATGT
TTGCTCCATGCGCATGCCGACATTCTGCTGCAGAAAGTGGGCAGCTGTGGACCTCGCCAG
TGCGCGCGAGATGCGACATTTGAAGATATGCTGCATATGTACAAGTACAAGTATTGAACA
AGTTTTCTCCAGCGCAAGGCCCCCATGCTGGCGTGAACACGGGTCGAAATGATGGAATCG
AGTAGCAGCACCGGAATGTGCGAACGGGGATGCAAAGCAGGGAAGGAGCCAGGGACGCGC
GCAGCAAAAGCAAGATAACGGGCCTGCTCCGGGCAAGAAGCAGGCAGTTGGACACTAAAA
TAAAATGGAAAAATGGAGATGTCGGCTAGCCTCCTTCCCCTTTCCCTCGCCGGCGCCCTC
GTTCTGTCACGCCCGTCGACATCTAGCGCGACGGGTCTCGATTTGTTTCCCGCCCCTTTG
CCTCCTGTCGTCCTGTCGCCCTGTCGTCCTGGCCTCGTTCCCTCGTTTCCTCTTTTCCTC
TTTGAGAGTCCCCTTTCCTATCTCATTTTTTTCTTTTTCATTCTCACGTCTTTTTTGGGT
TTGGTCCGCTCGTTTCCACCTCCCGTCGCTCGCTGTCGTTCTGTCGTGATCGTTCCTTTC
CCCCTTCTTGTTTCCCTCTTCCCTCTTCTCTCTTCTCTCTTCTCTCTTCTACTTGATCGA
TCTTCTTCTGCAACCCTCCATTTCTTCCCCCCACCCCCCTTCTCCCCCTGTCAATCTCTC
GCGCGAGAGACGCCGCCCCTCATCTCTCCTGTCTCACAGCAGATCCACCGCCGGCGTCCG
ATTATCTGCTCCGTACTCCGTACTGCTGGGGAAAGAAAGGAAACGAAAAAGAAAAAGGAA
AAAGGAAAAAGGAAAGGCGAAAACGGCCAGACCCCGGCCGCTGCTCGCAGGACGGAAAGA
CGTCCTCTCTCGCCCTCGGCTTCTTTCTTCTTGCGACTACCTCATCCTCATGTTGCGATA
GCTGCCGCTCTTCACTACGTCCTCCGCCAACACTCGTTTTGTCATTCGCGGATTCCTCAC
AGCGGCCGTTTGTTGTCGTTGCTCTTTCCCACGCTCTTAATATTCATATTTGTGTTGTGT
TGTGTTGTGTTGTTGTGTTGTTGTTTTCTTGTCTCATCCTTTCTTTATTTAGACATTCTT
TTTGGCCTTCTTCGCCTTCTTTTTCACCCCTTTCGTTTCATCTCGTTCTTCAGAGGCTGT
CTCCATTCTCGCCATTTCGGCTTTCTGCTTTCTGCTTTCTGCTTCCCAAACACCCCCTCT
TGCTCTCCCTCTCTAATGTTCACCCCATCTCCATAATCCTGCACTCTTGGACCCATCCAC
GACCATGCAGCGGTCGGCTACATACCACAGCGGCACGGCCAGCAGTTCTGCAAGCTTCAG
CTCTGCTTCGAGCGCCTCCGCCAGCCGACGCAACAGCTTCTCCATTCTCGAAAAGCCCTC
CGATGGTGCCTCTGGCCTGTCCGGCTTCTCTAGCTTCACCAGCCTCAATGGCCTCTCAGC
GTCGCGCGTCTCTCTGCTGCCGATACCCGTCTTAAACAAGGCATCGTCCGCTCTGGAAGC
TGCCAAGTCGTCTCTCCGGTGGCTTCCCTCAAGCCGGGTCGAGCTTCCGTCCTATCTTCC
CCTTTCTGGGTTTCCCTCGACCCTCACGTCGCCAACCGGGGTGCCAAGATGGCGCTCTCT
CTTTGGCCACTACCGCCTCTACCGGCGCGTCTTCCTATGGATTGCGTGCGTGCTGTGCGC
CTTGCTAGTTCTCCTTCTCGCACACAATCACGGACACCCTCCGCGGTTCACATTCCACAA
AGAGCTGCCCCCGCCGGAGAACAAGGCGCCCAGCCCTGAAGCGACCTGGCTCAACTACAC
CCGGTACGTACCTCCCGCCGTTCAGCTTTCTTGTCTTTCTTTTTCCCGCCTTGTATTACG
AAGACTAACAAGTGCTATCAGCCTCGATGGTTATTTTAACGGCCTCCGGTCGGTTGTTCC
AATACAAAAGTACCACCCGGAGTACCCCACGTTGGAGGACAGCGAATTTGCCCGGCTTCA
GGAAATTGCCGAGGCTGCCAATGCGACGCATGCCCGCCCCGCGCCAGCGGACCATATTAA
CAGGAGAGCCGATGCCGACGTGTCTTCGGCCACTTCAACTGTGGCGTCGCCGGACAGCTC
TACACCAACCCCGACCCCAACTATATACAATGCCCATCCGGACTACGACTCATCCGAGTA
CCGCGCTCGCTTCTATCCCGTCAACCGCTGCTATCTCGATGCCGCCAACAAGGTGCCGGC
TCCCGACCTCTGGGCGTATGCTGGCGTGCCACAGGGCCAGCCAGAGCCGTTGATTGGCTC
GCACAGTCTCTTAGGCATTCGCGATGACGTCTGCTTTGAGCGGTTTGGCCGTTACGGACC
CTATGGCCTCGGCTACAGCAAGGAAGAGGGCGGCACTGGACTAGCGTTCGATACCGAGCA
CGAGGGCGCTGAAAAGATCTGGTCAACGACATTGACATCGGGCAAAATCGACTATAGCAA
CATTGACTGGGCCGCCGCACAGCAGCGTTGCCTTCAGGCAAACGAGGAGCGCTTTGTGCG
CGCTGGTGAAGACGGCGCTCGCTCATCCGAGTACTCTCCATCGGGAGATGTCTTGGGCAT
GGGCAACAAGGCTGGGAAAAGTGACGGCTCCCCTACATCCTCCAACACTACGTCGAGTCT
CCAAAAGATAGAACGGACAGCCATTGTGATGCGCTGCTATGCCGGCTTTAAATGGTCACT
GCACTCCATCTTGAATATGCGCGCGTTGGTGTCTGAGCTGTCCCTGCGGTCTGGCGGCGA
GTACGACGTGCACATTCTGCTCCATGCGCGCGACGAGAACGTGCCCGTCTGGGCCGATGC
GGAAACCGCCGAAGAATTCATTGCTGACAACATCCCACGGGAGTTCCGAGGCCTTGTCTC
GCTGTGGTCCGAGGGCCAAATGCGCCTTCTGTATCCGGGCATGCGTGGCCAGCCAGGTTT
TGCCAACCCGTGCAACGGCGACATTCACGGTGTGTACCGCTCTGCGCACCTGCCACTGCA
GCATTTTGCGCAGCAGCACCCGGAGTACGCGCACTACTGGAATTGGGAGATGGACATGCG
TTTCCTTGGCAGCTACTACGAGTTCTTCGACCGTCTTGGCAGCTGGGCCGACAAGCAACC
CCGGCGCCGCCTTTGGGATCGCTCTGCGAAATACTATATTCCTGCGCTGCACGGCTCGTG
GGAGAACTTCACCGCACGCGTCGATGCCGAAGCCCACGAAGCCGGGCGCCCCTCGGTTCT
TGGCGAGCTCTTCTTTGCAGGGCGCACACAAACGCGTGACGAGGAACGTGGCGTTTCACC
TCTGCCCAGTGGATGCGAGGGTGCCGTTCTGAGCCAGTACAACCGGACGACGCCAGCCGA
CAACAGCACATTGGCCCTCCCTGGCCGTCACTTTTTCGCCGACCGCAATAACAACTACAC
CAACATTCCGGGGTCGTGCGGTGTTGGTGAAGCGGCCGACTTGATTACTCTGAACCCAAT
GTTTGATGCTGAGGATTCGGGCTGGATGTTCGCCAACGACGTAACCGGCTACGACCTTGC
CTTTGCCATCCCGCCTCGTCGCACCGCTATCATAACCGCCTCGCGACTTTCTCGTCGCCT
GCTATTTGCCATGCACGAAGAGACTTGGCGTCTGCATCACGGCATGTTTTCGGAAATGTT
CCCACCTAGTGTTGCGCTGCATCGCGGTTTAAAGGCTGTCTACGCACCACATCCCGTCTA
TGCCGACCGTCAATGGCCCCTGGTCGCCGCCGAGAAGGCTTTCAATGCCGGGCCGGACCA
CTCGTCTGGTGCCGGCCCCAGCTCGCCCTTCCACCCATCCAACGAGCATTACCACCGCGG
CATTACTTGGTACTACAACTCCCACTTTGCCGGTCGTCTTTGGCGTCGCTGGCTCGGCTA
TCTGCAGCCGATAGATGACCCCGTAGCACCAAAGCCGAAGCTGGCTGGCAATGGCACGGA
CGATTGGCTCGCAGGTCTCGGCGGCGGGGCGGGTGAAGAGGCTGAAGGCACCGGCCGCAT
GTGCCTGCGCAGCATGTTGGTGCACCCTATCAAATTCGAAAGCCTTGCCGAGATTTTTGG
TTAAAGGTTCTCTTGCTTTTTGTTTTGCGCCGTTTCCTTTGGCATTACTTTGTTACGCTT
TTTATTGGCCTCTCCTATTTTTTTCGAGGTTGCGTCATTTACACAGCTAGCATGGGTGGT
TTGTTTGTCTTGCTTCTCGTTTCTGTTATTTTGGGGAGTCACATATAGCTACACGGCCGT
CCGGTGGCGGAAAGGCGTTTCTTGGTCGCATATTCATATAACGCTAACGCATAGAAAGGG
TATTGGACAGGCGGGAACCGCAAGCTCGAGAGATAATCAGTTGTATTTTTGGCCTCCAGT
CTATTACATATTGGACTTATTTTGCACATTTTCTGTCCCGCTTTTCATGCTATGTTGGCT
CCTTTGTGAACTAATTTGGCCTATTTTTGATTTCGGACATTTCGAGCTCACATTGTTTTC
TCGGAGCTAACAATACGTTGCAAACTTGCTGCTGGCCTCAGTCCGCAGCCTGTCGATTTT
GATTGACAATTGTAGTCCTCGCTGCAGATGTCATGCGAGGCTACTTGGAATAGGGGCAAA
AATAGGTGCTGATGTGTGATTTTCTACAGACAGTCAGACAAGAACGTCAAGAAGGGGACC
GAGGGAATTCCATGGGTACTTTTTTAATTTATGCCGTCCCAAGGGCCGGCCCGCGAAGTA
GGTGCTGTTATGCAAACGCCCTCTGGTCGTTGTCCAGAAAGCAAAACGCAAATGGGATAT
GAATAAAACAAAAGCCAAGGCAAAACTTCGTCACGGAATAAAGAAACCTGAAAAAAAAAC
CCAAAAGCGCCTGAAAACTCTCGCATTCACCAAACGAAACCAAATACTTTACTAGACCAA
TGCTCATGCTCATGCCGGCTGCATATTTTCCTTGTTCCGCAGCAGCGCCAACTCCCGCTT
CCGTTCAGCGCGACGCCTCTCGATCCGCGCGACCGCAGCAGCCGCCCGGTCCGAGGACAG
CGATAAATGGGAGGCGTCGGCTGCTGCCGCCGCCGCTGCTGCAACTGGATCGTCGTGTTC
TTTATCCACGGCCTTCTTGATCGCTGCCTCGCCCAGTCGTGCGAAGCGGCCGCTCACGAG
GTCAATCTTGGGCTCGCCGCCGCCGTAGCCTCCGTTGATGCCAATGCTCTCAACAGCATT
CTTCTGCTGCGGGTCGATGGGCCGCAGTGGCTCGGCGCCGCGGCGCCGACGGAGCAGGAG
GAGGCTGGCCGCCGCCGCCGCCTCGTCATCCTCCTTCCGCTTTGCCTCGTTGACCTTGGT
GCGAGCGGCCAAGGTCTGTCTGGCTGCGGTCGTCGCCGGCACCGACTTGATCGTTGGAAG
TTGGAAATGGCTGCTTTCGTCTTCCAAGATGTGAATAGCCTGCTGCTTCTGCTGCTGTTG
CTTGGATCTTTGTCTGTGGATCTTCTGCTGCGGCAGATCGGGCTCGTCGACGTGGCCGAG
CTGCAGGTCGCCCAGCTTCATGGCAAAGTCGTCGAGTTCTGCACCACCGTGGTGCTTGTG
GAGGTCTTGTTGCTGGTCTCTATTGCGCTTGTTGCTAAGAATCTCATAACGGCTGCGGGT
GACCTTCTCCAGTGCTGCCAGTGTCGTAGGGGCGGTAGCGGAGACAGCTACTGGTTTCGC
TTTGTCGTCCACCTTGGCATTATTCGTAGCCGTGCCGAGACTGACGAGATAGTCTTTGGC
CGACACGTCGTCTGGCCGGCGTGCAGTGGATTGCCTGGCCTGCTTCCTCAGCTCGGAAAT
CTGCTCGTTCTTGCGCCGCAGGACCTGCTCGGCCTCGCCGACACGGGCCTTGGCATCGTC
CTTCAGCGAGTCATACTTGCGCTGCAGCAGCCTCAGCTCGTCGTCATTTCGCCGGCGCTC
GTCTTCTGCAAACTTGGCACGCTTCTCCAGGTCCTGCACTTTCGCAGCAGCTGCCTCGGC
GGCGGCTTCGGATGAGGCAAGTTCGGCGACGAGTGTCTTGGTCTCGCTCTCGCCCTTGAG
TGCCCGCTGCTCTGCTGCACGCAGTGCACTCTTGAGCTGGCGCACCTCCTCCTTAGCCTG
CATCAACTCCCTCACCTGATCTCGGGCCCGCCGCAGCTCCCGTTGTGTTTCGACCAGCGT
CCTCTGAGTCCGTGGCGATGTCACAGCTGCGATTGGCACCTGGTGCCGACGACGACCGGC
AGGCCCTGCAGCAACGGGTTCTTCAGAGTCCTGCTGCTGCGGCGCGTCGCCGGCCCAGTT
GTCCTGAAGCATTGCCTCCAGCTCCTTAACCTGGTTGCGGTACTGGACGGCAAGGGCCGT
CTGCCGCGTAAGATCGCTGATGAGCTCCTGGTAGTCGCGGTCTGAGCCCTTCATGCGCTT
GCGTGCAATCTGACCAGCCAGTTCTGTGATGCGGGCCTCCATCTTGACGACCTTATCTTT
CTCTTCCCTGAGCTTGGCGTGCATGTCGCCGGCCTCGGCGTCCTTCATCTTCGCGTACGA
CTTGGCCAGCTGCTTGTACTTCAGCAGCTTGCTCATCTCGATTTTTGCGTCCTCCTGGTA
GCGCTGGAACTGGGACTTCCAGTAACGACCCGACTGGGAGTGCGGCTCGTTGAGGTCGAC
CGTCACGTCCGGGTCCCATTCGGCATCGTCAACTTCTTCCCAGAGATTGTCGTCCTCCGC
TTCGCCGCCCTTCGCGCTGCTATCGGCCGCGACATCGGGTTTAATATGTTTCTGTTCATC
GTGCTGCTCTCTTGCGGCAGCCGGCTTGCCTGTCTTGCGGCTGTGGCTGCTTGCAGTCTC
TAGAGCCTGTGCCAGTTTTGACCGCGGTTGGCTGCGGGTGTCGCCAAACAGATTCGGCCT
GCGCCCGTTTCTGTCAATCTTGAACTCGTTCTTCTTCTCGTTCCCGCCGTCCTGATCCAC
GTCGTGGCCAAAAGACACTCGCTTTCGGCGCGATGTTGCCGTGCCTGGCGTTAGGAGGAT
GCCCGGCAGCCGCCCCGGTGTTGCCCTTGAATCTTTCATGGCTTTCAGATCCTCCAGGTC
TTTCAGGTCTGTCCGGTCTCTCGCGCTTCTCGCGACCTTGGCGTCTTGTGCTTCAGAAGC
AGCCGTCAACGGAGGTTCTCCTATCGTCGGCACCGTCCCGGTCTTCTTTTCTTCTGCGAC
CCGTCGGCCGTCTTCGACGCTGTCCGGACGCGCCGGCGTTCCAAAGAGGGCGCTCTTGAA
GGCACGCGCAGCAAACACGGGCCCTGGCGTGTCAGGCTGCTCAATCTGGGTATCGTCTAG
AAGGGAGAGATTGTCAGCATCGCCGCCACCACCCCACAAAGCTGCCGTCACGTCGCCGTC
GTCGTTGCCATCGTCTCACCTGGGCCGTCCGTCGCGTCGCGTCCTCCGTCCAATCCGCGG
TTTATCATCCAACCGAGCATCGTGGCAGGCAGTGCAAGTCCACGTCTTGCGAGTGTCGAG
TATGGGCGTGCGATGGTCGTTGTCGTCCGCCGGCCTTGGGCAGGTCGTGTGCTGGGGTGC
GAGGCGGGAAGCGTTCAGCTGCGGGAGGAGAAGAAAGGAACACACCAGAACCAAAGCAAA
GCAGCCCTTGTTTACTTGGACGCCGAAATGGGTCTAGCGCCGTTCTGCGCCGGGGTCGCA
TGGTCTGTGCTCCCATTGGCAGCCCACCTGCAGCCCGCGCATACTTTGCAATAGCACGCC
GCGATTAAGGGTCACCACACCGCCAGCGCACGGCCTGGCCCCTGTATTCAGCTCAGCCTT
GTCGCTACTCGAACAACGCTCTGCCCCCGCCGCTAGAGCGGGCTCAGCGTGCCCCGCAAT
TCTCGCCATCGCTGCTTCCGCGACAAAGCTCTGCAGCACCTTCCCCCTCCTGACTCACCT
CTCGCCTCGCCTCTCCACGGCTCTTCCCAGCTGCAGCATCACCACCACGTCACACGACAG
CCGTCACCACGCCCCAACCCCGGCATCATCCCATACCGCATCCCCAGAACCCAGGCACAG
CACCTCCACAATGGGCTTCTCCGGGTAAGCTCTCTGCAGCCGTCGCAGGCTGTGAGACTC
CGAGACCAACGACCACCCACGATGGCCGGCAAAAAGCCCTCCAGAGCAAACACCAAGAAA
GACGACTCGGCCAGCTTCCCCGGGCTGAAGCAGCACAATGCACCGCACCCGGCCCAGAAC
CAGGGCCACCAGCAGGATCTGCAGCAGGATCGGCAGCCCGGCGATGCGAAGACGCAGTAC
GAGGAGCGCCAGCAGGACGAGGTGACCGTCCTCGAGGCCATCTATGGCGACGACTTTGTC
CAGCACAAGGCGGCTCACAGCGCGTGGAAGAAGTCCGAGCCGTCCTTCGACATCCGCATC
AAGGCGCCCTCGGACGAGGACCTTGCCGTGACGCTGGGCGTGGTGCTGACGGCCACGTAC
CCCAAGTCCGTGCCCCTGCTCACCGTGAAGAACCACGATGGCCTGCGCGAGTCGACGCTC
TTCAAGGTGCAGAAGCTCCTAGAGACCAAGGCCAGGGAGTATGCGGCCGAGGACAAGGAG
ATGATCGACCTCCTGGTCGAGGGCATGCGCGACATTCTGGAGGATGCCGCCATCGCCAAG
ACGCAGGGCCTCGAGCTGCCGTCTCTCGAGGAGGAGCGGGCCGCCCACGAGGCCACGCAG
GCCCAGGCCGCCCGCGACGAGAAGGAGAAGGAGGAGCGTAAGCGCCACGAGGAGACGCTC
GAAGAAGAGCGTGCTCTGGGCGCCCTGGTCGAGAAGGAGCGCGAGCGGCAGCGCACCAAG
GCGAAGGAGGTGCGGAAGAAAAACCGAACCAACAATGCCGCCAACGTGTCCCCGGAGCGT
GGCACCGGCCTGGACGCGCCCGAGACCATGGTGTTTGACGAGCCGTGCGACCTGACCGAC
ACGGCGGGGAACTCGGTCTACTTCCGGACGGTCACGGGCAAGTTCCTGCTGCACACGGGG
CCCATATCCAAGATCTACGTCGTCCGGCCGGTGCTGCGCAGCGACCAGGAGCCGCGCAGT
CTTGCCCTCAAGCAGACGGAGCTCCAGTCGGGCGCCAAGGACTCCGTGCAGGCCATCAAG
CAGATCCAGTCTCTGGAGACGCAGCTTAAGTCGCTCAAGAAGCTCAGACGCCAGAAGGTC
CACCGCAACATCCTCGACGTGATCGACTTCCGCATCGACCGCCTCGCCGCGGCGGAAAGC
GAGAAGACGCCGAAGCCAACACAACAGCAGACGCACCTCTCCCCAACGCCAAAGTCGTCT
CGTGCCGGCGGCCCGTCGCAGAGCCACCAGCTTCAAAACGCGCCGACGCCGCCACAGGAG
CACACGACGTGGACGATCAGCGTCTTGAGCCTTCTCGCGGACAAGGGCTCGCTCGAAGAC
GTGCTGGAGCTGGCGGGCCACCTGGAGGTCAACAAAGTGAGAGCATGGACGCGCGACCTC
CTGGATGCGCTGGACTACTTGCACAGCCATGGCATGCTGCACGAGGACGTCCACCCCAGC
AACGTGCTGCTCGTTCGCGACGCCAGCGGCGACATCGTGCCGAAACTGGCCGATGCCTCC
TACCAGAGGCTGATGCACAACATCTACTCGCGCACGGGCCCGACGGTGACGTCCATGCGC
ACCGCCCGCTCGGCGTATTGGCTGCCGCCCGAGATCGCGGGTGCCTCCCGGCCGCAGTAC
ACCCAGAAGACAGACGTGTGGGATTTTGGCGTCGTCTTCCTGCAGATGATTTTCGGCCTT
GACGTGCCCCAAAAGTACCACTCGCCGAGAGACATGATGGAGTCCCACAACTTGTCCGAC
TCGCTGGGCGAGCTCGTGTCCAAGCTGTTCATGCCGGATCCGAAAAAGCGGCCCCGGGCT
TTTGACCTGGGGTCGAGCGAGTTCTTGGCTACCGATGCGCCCATATTGGCGGGCGATGCA
TTTGCCATGGACGGGCCCTTGATATCGATTCCGCAGAGCCTCCCGCAGCGCACGCGGCAC
GACTCCATGACGCGCGGGCCTGCAGCGTCGCGGTACCGCGAGGATTTTATTGAGGAAGGC
CGTCTTGGAAAAGGCGGCTTTGGCGAGGTGGTCAAGGCGCGGAAGAAGCTCGACGGCCAG
ATCTACGCGATCAAGAAAATCACCATCACACAGAGTCCGCAAGAGAGCCTCACTGTGACG
GACATCCTGAAGGAGGTGCGGCTCTTGTCTCAGCTCAGCCACCCAGCAGTCGTGCGATAC
TATAATGCCTGGCTCGAGGAGGTATATGACTTTGGCGGATCCGAGGGCGAGACGTCTACC
GGGGGGTTCAACTCCCAGCAGGCAGACGACTTTGACGACATCAACATTGAATTCACAAAG
AGCGGCGGCCTCGACTTTCTGTCTTCTGGCCGCTATCCCAACATTGCCTTTGAGTCGGAT
TCCGACGAGGAAGACGAAGACGGGGATGGCGAGGAAGACGAAGAAGGCGACAGCGAAGAC
GACGACGACAGCAGTGAAGCTGCCTATTCTAGTTCTAATGACGAAGATTCCAAAGCCACC
GAGACCAACAATGGGCGCCTGGCTGTCACAGGCTGGAAGCGGCCGAGGCGAGGCAGTCAG
CGGCCAGGGCGGACCATCATGTACATCTCCATGGAGTACTGCGAGAAACGGGTATGTCGC
CTTTTTTCGGGTTTAAATAATGCTGTGCTCTCTGGTCAACTAACACTCGCAGTCGCTCCG
AGATCTCATTGCCCGAAATCTGTCCAAGGACACGCAAGAAGTGTGGAGGCTGTTCCGTCA
ACTGCTGGAAGGCCTGGCACACATCCACGGCCTGGGCATTGTCCATCGTGATCTGAAGCC
AGAAAACATTTTTATTGGCGCAGGCGCCGACGGTGTGAACAACGTTAAGATTGGCGACTT
TGGGCTCGCGACGACTGGCCAGCTCGGCGGCGCCGACAGGGTGCTGACGTCCAGTAACAT
CGATGCCAACGATGAGACGCGAAGCATTGGCACGGCCGTCTACGTGGCTCCCGAAGTTCG
GTCGGGGGGTAGCGGCTCCTATACTTCCAAGGTCGACGTACGTTCTCCCTTCCACGGCAC
ATTCAGCCTTGCACTAATTGCTAATGAGTCTTCAGATGTACTCGCTCGGTGTCATCTTCT
TCGAGATGTGCTACCCGCCGATGATTGGCATGCAGCGCGCCGATGTTCTTAGCAAGCTGC
GTGGCTCGCCGCCGGCTCTGCCGTCAGATTTCAAGGCTAAAGACAAGTCCCAGGTCGACA
TTATCCAGTCACTTCTTACGCACAATCCCAAGGAGCGTCCGTCAGGGGCAGAGCTGCTCA
AGAGCGGCAAGCTGCCAGTGCAGATGGAGAGCGAGACCATTCGGCACGCGCTTGCTGAGC
TCTCGGACCCGACGTCCCCGTACTATCAAAAGATGCTGTCTATGCTGTTTGCCCGTCCCG
TCGAACAGGCCAAGGACTATGCCTGGGATATGTCATCAACGCAGACACAAACACCTCCAA
GCTCACAGGATCTGATGCGTCAGCATATTGTCAAAGAGGTCTTGGTTTCTGTATTTCGGC
GTCACGGCGCCGTCGAAGCAACGCGAAGCTCCCTCTACCCGCGGTCATCTCTGTACGGCG
GCGCCAACGTCGTGCAGCTTCTCGACCGCAACGGCAATTTGCTGCAGCTTCCCTTTGACC
TCACGATGGGCAACGCCCGGGCATTGGCACGCTGCGCCAGCGGCGGTGACGTGGTGGCCA
AGTCGTACACGTTCGGCAGCATTTTTCGGGACCGGCCTGGCGGTGGGCAGCCGAGCATGT
TCGGCGAAGTGGACTTTGACCTCGTTACGACCCACACGCTCGACCTAGCCCTGCGTGAGG
CCGAAGTGATCAAGGTCATTGACGAGATCACGGCCGCGTTTCCGACGGTGCGCGCCAGCC
CGCTTTGCTTCCAGCTGGGCCACTCCGATCTGCTGCAGCTCATCTTCGATTTCTGTGGTG
TCGAGAAGACCGCCCGCCGCGCGGTGGCAGACGTGCTCAGCCGCCTGAACATCCACAGCG
TGGCGTGGCAGAAGCTGCGAAGCGAGCTGCGGTCGCCGCTGGTCGGAGCCTCAACCACGA
GCATCGACGAGCTGCAGAAATTCGACTTCCGCGACACCCCGAGCAAGGCATTTGCTAAGC
TGAAAGCGCTCTTTGAAGGGACCGACACGTACGAGCGGGCGTCGTCCACGCTGGCGCATC
TGCGCGAGGTGTACGAGTACTGCAAGCGCATGGGCGTGGCGAACAAGATCTATGTGTGCC
CCTTAAACACGTGGAACGAGGGCTTCTTCTCGGGCGGCGTCATGTTCTCGTGCCTGCTGG
ACAAGAAGGTCAAAGACGTCTTCGCTGCGGGCGGCCGCTACGACGGGCTCATCAAGGAGT
ACCGGCCGCGTTTCGGATCCAATCCACCCGACGAGCGGCACGCCGTCGGCTTCAGTCTCA
ACTGGGAAAAGCTGGCGCAGGCACCGCCGAGGTCGAGCGGCAGAGCTTTTCTGAAGAAGG
CGGCGGAAGAAGAGACGCTTGGTGCTTTTTCTGCGAAGAGGGTGAGTTCTCTCTGCTCCT
ATGATGCGCACGCTTCCTTTCTTAGCTACCAGTGCGTTTACTAACAAGGCAGTGTGATGT
CCTTGTGGCAAGCTTTGATCCGACAATCCTCCGCTCGACAGGCGTCGAGCTGCTGCGCAC
ACTGTGGGCCCACGACATCAGTGCCGAGCTCGCCGGCGACGCACGGTCGACGGAAGAGCT
GGTCTTGAAGAACCGGGACGAGGGCCACGCGTGGATCATCATTGTGAAGCAAGAAGGCAT
TGTCAAAATCAAGACGATGCCCACGTCCGGCTCTGGTGCGGGATCGGGTGGCGGCACAGG
CGCAAGCGCTGCGGCCATCCACAAGAACTACGCGCCCGATGTCGAGCTGCCGTTCTCGCA
GGTTGTGAGCTGGCTGCGCGGCGAGATGCGGGAGCGAGAGTCCACGCGCACGGGTGCAGC
CAAAGTGGCTGCTGCCGCGGCCGCGGCCGCTGCCGTCGTGTCGTCGTCGCTCGATTCGTC
GTCGGTCGGTGGCAGCCACCACCATCTCCACCACGCCGGGTCGGGCGACCGGGCCAGCGG
GGCCGAGGGCCAGCTGCAGGACGTGCGCATCCTCGTGGGCCAGACCAAGAGCAAGAAGTT
CAACCGGCAGGCGGTCGTGGAGCAGGCGCAGGTTAGCGCGGCGCGGCTGGTGCGGTCGTT
TCTCGCGGGCCCCATCGCGGCCGTGGAGACGACCGACCAGGTGCTCGACCTGATCCGCGG
CACGGCGCTCTCGGACCCGGACAGCTGGCGGCGCGTGGAGCAGAGCGTCAGCACGGTGGA
GAAGAAGTACACGCGGGAAGTGCAGGACATGCTGCTGCGGTGGCGCACCGAGTACGAGGG
CGGCAGCCGGTCGCGGCACGCGTTTGTGTACAACTTCCGGACGGGGACGTGTATCTACTA
TGATCTGGGGGCGTAGGGCGTGGGGCCCTGGAGGTGGCAGATCTTGGGTATAGTTTGAAA
TCTCCTCTTTCGTTCGTATCAGCCTTTGCAATCTCAGCCTTTACAATATATTCCATGCAC
AACACATTGACGAGTCGCAACCGGCATCATGCACCACGTCCGTCACGAGCAGGAGAAACT
TAAAATATGCGCCAAATGACAGCGTTTTCGAATTTTGGTCTGCTTTTTTGGGGGTTTTCT
ATGTATGCTGGGCATGCCATCGCCGAGTACGCGAACAAGTCGTCCTCGTCTCATGGACGC
CTAGAAGGCAAGACGCAAAGTCCCCGTTCAACTGAAGAAGAACATGGGGCCGCATCGCTG
CTCTTCCACCCACGTTTTGCGTTCCCATTTTTTATCCAATATTCTCAGGCCCCGACTCAG
CACTCTACTCGTCGTCCTCGGCGTCCTCGTCGTTGACGACGTTGAAGAACTTGAGCTCGT
AGACGCCCTTGGAGGTCGACACGACGCGCAGCCAGTCGCGCAGCTGCATCTTCTTGAGGA
ACTTCTTGGTCAGGTACTTGAGGTAGCGGCCCGACAGGTCGTTGTGCGCAACGATCTCGA
TCTTGCCGTCACCCGACTGCGAGATGACAATGGTCTCGCCGAGGTTGCCGACGCGGCCCT
CGACCTTGATGCGCTCGTTGAGGTACTTCTCAAAGGCCGAGACGTCGAAGATCTTGTCGT
TGGCGGGCTGCGAGGCGTTGATGACGAACTTCTTGGTCACCTTGGCGGGCTTGCCGGACT
TCTTCTGTAGATGCGAGAGAACAAACTTAGCCTACTGCAGAGGGCACGCGCCAGAACAGC
AAAGCAGTCGTTTCATTGGGGAAGGGGAGGGAATGGGGAAGGGGAGGGCATCGGAGATCG
CGAGATTCAAGACGCCACATCTCGTCGTCCGGTACATACGGTCTGAGGAGCCATTGCGAC
GACTGGGAAAGTATGAGAACTTTGGGGAGTTTTTTTAAGAGAGAAAAGCGACTGTGGACG
CAAAGAAGTCAAATCCTGCGCCGTTGCTGTCAGGGAAGGATAGGATGGTGAGCTGGAAAG
TCGTTGGAGATGGAGATCGTGAGAGGGAAAGAAACGAAAAAAAAAAACCGACACCGTCCT
CTAAGACGGTCGCGAAAAAGCCCCACTTCGGCTAGGAAAGACAGAAAAAAATTCGGCGTT
ATCGATAGCAGGTTAGGGCTCACGGATAAATTGTTTTCGCTTATTCAGTGCATATCACGT
GCTGTTCCATGACTAAGCGCGAAGCTGCCACTCTCCAGGCTCCCGCATTCTGTTCTCTGG
CAGCGACTCTATTTTTGCGCGCTGCTCTGCCACTGCGTACGCAGCACTCAGCTCCAAGGG
AATCGCCGCCATAGACAGGCTCTCTGCCGAATACCTCGAGGCAACCATTTCAAGAAACAA
GAAATCGGGCGTGCCAGGTCTCGTCGCAATACTCGTACACGTAAACCATCCAACTGCGCA
TCTCCGTTAGCATCATCAGCGGGCTTGCAAGACCGCATTCGCCGCGCCAGGAATAGAAAT
CGCCAATGCGCGTGCCTCGATCTACGCAGTCGATCCGATGGCGGGCAAAATACCAGCTTT
TTTCCAGGCAGTGGCAGACAGAAGAGTGGCTTGCCTCCGTGTGCGCCACGATTCCTGACG
TATGCCCGCTGCGCGCTGAACGGAGTAAGTAGTGGTTATGTCATGGCTCTGCTGGGGTAG
TGGGAATTAGCCCGGCGGGAAGCAGGGGTCAATTGCCGTGTTTCTGTTTTGGGGTGTTAT
TGTTCTTGCTGCGCACTGTTGGCGCCACAGCTGTGACGTAATTTCTAGATCTCCAGTGAT
TGGCTTTGCCGATGCAAGGCGGGTGGGACTGGCAACAGACGACCAAAGACAGGCAGCTGC
GACAGAGAGAGAGACTGCCTGCTGGCCGTGTCAATGGCAGTCGGTCGCTTGTCTTTCTTT
GGGACGCAGCCCACGTAAGATAAGATACGCAAACAATGGGGAGCTGCTAGCGAGGAACCG
CAAACGCGGAAAGAGCTCTGTCAGCTTCCTTCCTCAGATCACTCACGGCTCGTAAGCTCC
CCGCCGCGGACGTCGCACTTGCCGAGTGTGCACCGTGCTCTCGGTGCACCCGTATCGCGA
CTGGCCCTGATCTTGGCCGGGTCACCTGGCCAAGGACGCAATGCATCAGGACAGGATAAT
TTAAGGAAGGAACCCAAGACGAGAGAGGACTGGACAAGGCAGGCGCCAAGGACCGGCCAG
GCCAGGCCACCGCATGCCATCGCTCCCCGTTGCCTCGCTGCTTCCCTGCCAAGCCTGTGA
GCCACCCGATTGAGTAATGCCAATGCGCATCGTCCACGAAATGTGACACTAGCATGGTTT
TGGGGCGTCTGTCTTCTGCAAGATGCCCAGATACCTCTGTGGCTGCTTTGGGCCTGCTCC
TGCCGCTTGTATGACGCCGTGCATTGTGTGCTTGCCTCATCCGTAGCAGGTACGGCGCCG
GCTCCCTCCTGCCCGCCATGGAACTTGTTTTGAATTGCTTTCTTTTTCCTTTTTTTTTCC
TTTTCTTTTTTAAAGAGTCTCCCGTGTGTAAAGTTGGCAGCTCCTGTGTTGCGTAATTAC
TCAGACAACTGCCCGGCGGCGTCCCATCTCCCGACTTTGGAAAAAAAAACCTTATAAAGG
CCCGCGTCCAGCTTTCTCGCCTTTCTTTCGCCTTGCCCTCTGCACCCCCCTTCTATCGTT
CACCCACCGTCCTACCTGTCAAAACCAGTCTGCCGCTATCTCCAACCATTATACATCCCC
GTCTTTGAGCAAACTCGCGAGATCGCCTCTCACCCGCCGCCAAAATGCCGTTCACCGCAA
GGTAAGCCTCCTCGTCTCTCGCTGCTCTCGAGCTCTGCCTCTGTCTCTGCCCTGGCTCTT
CGCTTCTCTCCTCTCCTCTCCTCTGCTCCCCTCTCCTCTCCTCTGCTCCCCTCTTCTCTC
CTCGTCTCCCGCCAACAAGACCAGCGACATCTGCAAAATCATCCTCGCCATCATCCTGCC
GCCGCTCGGCGTCTTCCTCGAGCGTGGCTGCGGCGCCGACCTGCTCATTAACATTCTGTT
GACCATTCTGGGTAAGCATTTGTCTCGGAGCTTTTATCTCGGAGCTCCTGTCAGACTCTC
GCCTCGTTTCCAGACGTCGTGCTGACTTCGCAGGCTACATTCCCGGCATCCTCCACGCGC
TATACATTATTCTAAAGTATTAGACGGGGTCTGGGGGAGAAGCCGGAGGAGAAGGGGGGG
GGCGAGATACACAGGGCCAGCGATCGTCGCCCGTGGCCCGCGATCTGTCACTGATAACAT
GACATGACGACAACAAAACCAGCCCACCCAGGCGACGCGGCCGCTACCAACCATGGCTGC
CGCCCCCTTCCTAGCTCGCCTTGGCGCCAGCTCACCGTCTCTATCCCTCGTCCCTCGTCC
AAACATTCCCCCTGTCGGCAAATTGCACCGGGCAGTTCGGCCTCCGCCAAGAAGACGGGC
GACGCTCCGGGCTTCTGTTATTTCGTCGACATGTCCCGCCATTTTAATGCTTAATTGTTT
TGTGTTTCTTTTGTGTCGAGCATTGGTTTTGGTTTTCGTCGCTCCTTTACACGGTTTCTG
CCATTCTACATTCAGCTGGGATTTGCGGAGAGAGTTGCGTCGCGCTATTGTTCTGTTTTC
TTTGTTGCCAAGGCTGGCCACCCTCCCACCAATTCCGAGCTTAGAACAATATTTCCGTTG
TTGGGGAGTTTCTCCCTTTGACCATCCTCCGGCGCTGCCGATTTCTCACCAATTCTCGAG
CCAACAGGGCGCAATTGCGCAGAGGTCCTTCAGCATGATATCCTCTTTGTTTTTCAGTCC
CTTGCCAGCTATCGATTCCCCTACATACTTTGGTGGCCCTACCTTTCCAGAGGAGGAGAG
CAGCCTCGAAAGTTAATGAAAAATTCCCGATACTCTTATATACTGTCTGAATTCTTTTTT
GTACAGTTCGTGACTCATGCTGCTCTTGTGCCATATCCGCCCCATTTATCTCGGTCTATA
TGCGTTCCCAAAATGTCCCTCAAAATCCTCATCCTTACTCCGGAGTATCTTCGTGCGTCC
AAGCGCCCTCCCGGTTTTGATGGTTTGCCCTCTCGGGCCTCTCGGCAGATGCGGTTGCTA
GCTCGCGGCACGGGACCCAATGTCTATTCTAATCCCGCCCATCCCGCTTCAGCGGCCACT
CCACATAGCTCCGGCCCTTCTCTGAACTAGGAGACAGCTACTATGCTCGGCCCCTCCTGG
CTTGCTCGGTCCTTTGTAGGCCATTGGGATTCACGTATGCTATGCTTCTCTGTCGCTTTT
TTTTTGTAGTCAGGGCGTCGAGAAAGGCTGCCAAAAAAGGGCAAATAGCAACCAATGAAG
CAGCATATAGCAAGCCACCTTTTCAGCCTTGGCCCATGCTGTCTGAGACCCGGCCAATGC
TCACCGCAAGAGTTGACCCGAGAGGGGCCAATTGCTGGCCCGGAATCCACCGACAGCCAA
AGCAAGACGAGGGCGGGTTTACGGGGTGCTTCAGAAAGGCCCTTCTTCTCTGATCTTGAC
GTTTCAAGCTTGTCATAGCCGTCATGATATGCGCGTATGTTGTCGTGTCCCCATTACACC
CGGCCGACTTTGAAGCAGAGAATCTGTCGGATGTCAGTGCCAGATTACAACTACGAAAGA
AAAAGGGGTCTCTGTCGCGAGGCCACTCACGTCGTTCTTGCCAACGTCCACAGTGTCGTC
CTCAGCCACGCGCGTCCCGGCAGCGCCTTCGACGTACGCAATCGGCGCGTCGCCCATGCA
CTTGCGCGCCACTTCGGCCACAGTGCTGCCCTTCTTGACCAGCACGCAGTCGCGGAAGAG
CGGCTTCGCCGCCTCGGCGGCGGATATTGGCGGCGGCGCTCCAGAAGCACCTACCGACCC
TGCCGCGGGGGGGGCATTGGCGGCGGCAACTCCCAGGGCGGCGATGCTGCGTACGGGGAA
CACGGGGATCAGGTGCAGCACGTCGGCCGCCCTGGACAGCGCCTGCACGACGCCCGTCGA
CCCGAAACGGTAGATGACCATGTCACGCAGGTTGTTGATGCGCCGTATGTTCTTCTCGTC
TATCTCCTTGAGGCCGCCACCCTCTGGGTCGCCGTCGGCGATGAGGTCCTCGCGCGTGTC
CACGAGCTCGCTGCCTTCGGTGTAGCGGAGGTAGCCCTGCGCGGCCATTTTCCGCAGGAA
GATCTCCGAGATGGCCGAGCACAGCACGATGCGGCTCGGGTCGTTCTGCAGCATCTTGGT
GATCTTGGCAATGTTGCGGTCGGCATCCGGATGGTCGATCTTGTTGAGGGCGATGACCGT
GGGGAACTTGTCGTCGGTAAAGGCGTTGACCACGCGGTCCAGCAGGGCGTCATCCCAGGC
CTCGAGCGGCTCCTTGAGCGCCAGCCGGTCCAGCGTGCGCGCCAGCAGCTTCGCCGTGCT
GCCGTAGCCCGACAGCTGCGCCTGCATCGTCTCGACGGCAGTCTGCTTGGCGGCGATGTG
GCGGCGGCGGATGGCCGGCCAGCGCTCCACCAGGTTGCCCTTGATCCACTGCACGATCTC
GGACCGCAGCCAGGCGATATCGACGGACGGGTCGTACCCGCGCGTGTTCTTGCCCTCGGC
GTCCGTGGTGCCGCTGGCGTCGACGACGTGGATCAGGGCGTCGGCGTGGCGCAGGTCGTC
GAGGAACTTGTTGCCCAGCCCCTTGCCCTGGTGGGCGCCGGGGACGAGCCCGGCGACGTC
GAGCAGCTCAATGGGCACGGAGCGGCGGCCGTGGGCGCAGGCGCCGTAGTTGGGCTTGCA
GCGGTCGGAGACGCCGTACCGGGCGCAGGCGCAGTCGACTTGGAGGTAGCCGACGGCGCG
CTGGGGGTCGATGGTCGTGAAGCTGGGGGGAAGGGGGGGGAGATGTCAGAAACGCAGGGA
GGACTCGTCATGGTCCAGCATGGGGCAAAAGGACAAGCGGGACATACGGAAAGTTGCCTG
TCACAGCGCATTGTCAGTCAGTCTGCCTCAGTCCGCCGCCGTCTCGCTCCGCACACGCCA
GGACTGGGAGCTGCACAAACCGACTTTGGACGAGGCGTCCGTCAACGAGTTGAGCATGCT
CGACTTGCCGGCGCTCGGCTTGCCGACGAGCCCTATGAGAGGGTCGCGCGGCATGGTGGG
CGGTGGCGGCTGCGTGCGTCGAGAGAGCGCAGTGCACAGCAGAGAGGGAAGCTGGGGCGA
GACACGCAAGACAGCACCTCGTCGCGCTGTCGCAGGTCGAGATGGGCGGTTTTGGCCGTC
TGGAGTTGGCCTCGATGCGACCCCGCTATAAAATTCATTTATTTTAGCACTTGATTTTTT
CTCGCTGGCACATGTGATTTCCTCCCGAATACGGACTGCTACCGCCTGGCCTCCGCCCTG
CTCCTGCCCTCTACGGTCCGCTGGAGCTCCTGCCTAGGAAGCCACGTGAACAGCGGTTTC
CGTTAACCGCAAATCCCTAGCAAGCGCCGTGAGACACACGCGGAAGGCGCCCACCGGCGA
GAGCCAGGCTATGCTTGCCCGGCAAGAACAGAAATAACCGAGTCGCCCTACGAAACTCGA
AGACGCCTCCTCCTCATTTCTGGGGGGGGGGGGGGGGGGGGGGGGGGGGGGGGGGGGGGG
GGGGGGGGGCGGGGGGGGGGGGCGGGGGGGGCGGGGCGGGGNNNNNNNNNNTGTTTTTGG
GGGCACCAAAACAAAAACCCTCTTCGCCCCCCCAAACCCAACCCCCCCCCCCCCCCCCTG
GGCCCCCCCCCCCCCCCCCCCCCCCGCGGCTGAACTAAGATACCTTGGGAATATCTTTTC
TATTTTCATATACGTGCTGGCAGCCCCTCGATTATCGTCCCTCCTATTTTCTACGTTTCC
TCTCCCTTCCGCACGATGGCCCATGCCCAGCTGCCCATCGCGTCTCTCCCCGCCTGGCAG
GCCTTCAACAACATCGCCGTCACCAACGCCCGGATCGCGGCCATCCCCGGAAAAGGCTTC
GGCCTGGTCGCAGACGGCACTCTCGGCAACGTCGGCGGTGTCGAATCTGCCGGGACGGAT
GCTGCCATCAGCCATGGCTCGCCAGTTCCCCCCCTGATCACGGTGCCCCACGACCTCGTG
CTCCATGCCCTTGCCGTCGAGGAATACGCGAAACAAGACAACAATTTTCGTCTGCTGCTC
GATGCCGTTGGTCACCAGGTCTGTCTCTCTCTCTCTCTCTCTCTCTCTCTCTTTTCATTT
GATATCGATTCCTCCTCCTTTGAAGAAAAGACACCTCCTGACACAATCAGACCCCCCGAA
GCGACGTCCTCCTCTTCCTGCTGGTCCAGATCGTTCTCGGACTGAGCCAGCCCGGCGAGG
ATCTCGCCGCCCTGCCCACGGCCTGGACCCATTATGTCAAGTTTCTGCCGGCGGATGTGC
CGCTGCCCACCCTATGGACGACCGCCGAGCGTCTGCTCCTGCAGGGTACCTCGCTTGAGG
TAGGTTCTGGCGGGTGTTCTCCCCGTTGACGTCCTTGTCTTCTGCCCATCTGTTTTTGTC
TCCTCTTATCTTGTCCTTTTTGCTTTGTTTGATTTTTTTGCCCCTCTTCTGTGTTCCTGT
TTTTGTTCCTCTTCTTCTCTTCGTTTTTGCAATCCTCTTCTTCTTGCTGGGTTCCACCTA
ACAGCCCAGGCCGCCGTAGACGCGAAGCGATTTGCCCTCGAACTAGAATTCGACCAGCTG
CGTGAGCGGTCTTCAGACATTCCCTTCTGGCAGGCCGCTTTCTGGGAGCGCGAGTCCGGC
CCCCAGCTCCGCCACTGGTTCCTCGTCGATGCCTGGTACCGCTCGCGCTGCCTGGAGCTG
CCACGGTCTGGCCCGTCCATGGTGCCTTACATCGACATGGTCAACCACAGCGCCACGCCC
AACGCCTATTACGAGGAGGGCTTAACAGCAGCAGCATCATCATATGGAAGGGTTTCCGTG
AGCGACGATGATGTCGTCCTTCTTCTGCGGCCGCAGCAGCACCCTTCGGCATCCGACGAG
ATCACCATCAGCTACAGCGGCAGCAGCGGAGAAGACGGGACGGGAGCAGCCGATGGCGAC
GGCGACGGCGATGACGACGACGATGGCAGCAGCAACATGAAACTCGCATCCGAGATGCTC
TTTAGCTACGGATTTGTCGACCCCCAGTCGAGCCGCCATAGCCTTGTCCTGCCGTTTCGA
CCTTTCCCGGACGACCCACTGGCCAAAGCGAAGCTGCACGTCTTCGGCGCGCCGGCACCA
CGTCTGGAGATCGAACGACTAGGGGGTCGGACCAGGCCGGAAGACGGGGGTGACAGCGAT
GATGGTAGCGTGATCGAGGTCGATACCGATAACGGCACTGAAGACGAAGCGACAACCACC
AAGGCCCGCGCCAGTACCCGCGTACGCTGGACATGCCCTTTTGCTCACCTGATGTGCGTC
AACGAGGAGGACGGTCTCGACTTTCGCCTGCTCCAGGAAAATGACGGGTCGACGCAGCTG
CGCATGTTCTGGCAAGATGCAGACGTCACCGACTCGGCACGCGACTTCGCGTCGTTGGCC
AGCACGCACGGGCGTGCGCCCATCTTCCAGCTGCGCGTCGTAACGATCTTGCAGGAGGCC
ATCGAGTCGCAACTGGAACGCATGCAAGCAGCAGGAGGGCAACGGGAGGACGAGGACCGC
GAACACGACGACACCGACATGGCCGACGGCCGTCCCGACGACAGCATTCGCAGCGCCGTG
GCCAAGCAGGCGGCGCTTCTGAGAGACATCGAATCACGGGTCCTCAGCAGCGCCTTGGAG
GCACTCGAAGCAGAGGTGAGCTCCATTCCAAAGCTGGTTGATAGACAATGCTATCCCCCA
CACTTTCCCTTCCCAAGGACTCGCTCGTCATCCTTTTCGCCCATCGTCACTGGCGTCCCT
TCGTCCCCTGTTGTCTCTGTTCTTTGTCTTATTCTTCGTCTCATTCTTCGTCTGGTCCCC
GCAATCTCCCCACGACTCCCAAATCTCTCGTTTTCGTCGAGCCCACTTGGCCTCCTTTGG
TCTCTCCGGTTTGTTTTCTCGCCTCCGCACCCCGTTACCCCGTTACCCCGTACATACCCA
TAGCACCGCTGGCTGGCTGTGCTGTGTCCACATTGTTCCGACGTGTTCGGGATGTGGCCA
GGATCTGGTCAACTTTCTGTTTTGGAGCATCTGCTCGCGTCATTGCCCCATCTGATCCAC
ACCACCACCACCCCCTCCTTGCCGTACGAGTCTTTAATACTCCGTACGCTATGTGCAGCA
CCGCCATTAGATGATGAGGTGGGCTTTGCCCCGGCTAGCGTCGTGTCGGGGCCACCGACA
AAACCAGAGCGAGACGAGAACACCAAAGGACGGCTGGGGGCTGGTGGACCAGCTGGAGTA
CGTCGTACAGGGAAGAGGGGGGCGAATCCCAAGCGGGAATCGAATTTGGGGGTAATGCGC
TTAGGTCCATGGCAGGGCAAGGCGACGAAATCAAAAAGACAAAGAGCAAAGCAAACGTCG
CAAGGCGATGCACCGGCCGTTCTATGGCCGCTCTGTTCTTTCCCTGGCCTTTCTGCCAGA
ACGCGCTGGGTTTCTTCTCCTGATTATCGGTTTTCCCCCTTCCTGGCTCTTTACTTCTCT
GGTCCTATGGCTTGCTGACACTTATTCCATGCAGAGGTCGGATCTGCTCGCTGATGCAAC
GGTCGTGGCTTATCTCGGGTCGATGGAGGTTGCCGAAAACGAACTAGCCCATGAGGAGGC
GCCCAATCAGGATGAAGCCGATGAGCCTATGCAGCAAGACGAGGATGATGATTTTAGCTG
ATGGGCAGAGTGAAAAGACGAAAATCACACCCTGGCGATGCCGAAGAATGCGTGAGCGCG
TACACGCACACGGCGGCTTGCAACAGCGCAACAGCGCAGCATTCAACTCTGAGCAGAAAA
CAAAAGAGCAGGCGGACAAAAATGGACAGGGCATAAGGGTCACTGAGACGACGAACTGAC
GAATCCCCAAAGCGAAGAAAAAAAATGACGAGGAAGACAAAAATAAAGAAGAGACGAAAA
CTGAAATAAAGGACGCATTTTTTGGGAATGTCACGCGACTAGATCCCGTTCTAGGCCCCC
GACGTGTGCACGAAGGATTGCTCTTGTTTTCCATTTTTCATTTTTAAACGCTGAGCTGCG
GAGCCTGAGGAACGGAACCTAAGATGAGAATCAGAGGCCAACGGGGGCGACAACAACAGC
AACTGGACAAAAGACTCGAAGAGAGAGAGGCGCGCACGATGAGGAGAAGGGAAGGACGGC
GCGGTTGTTTTACCCGCCCCAGCAGTGTGGAGCCTGGACAGGCGTGTGACCAGAGCCACG
GACAGAGAGACAGTTGTGTCTTAGGGGAAGCAGGCAGACAAGCAAATCATAGGACAACGT
TCTTGGCACAAGTCAACGTCTCCCGAAATTGGCGCTGGCAGCAGAAACAGGAACAGGAAC
AGGAACAGGGACAGGGACATGAGCAGCACCGTCGTGTTCTTCTTCTTCTGCTAGGGTCCC
ATCATATTCGACCTGCGCGGTCAGCAGCATCAAAGCCGTCCGCCCCCGGGAAAGAAGATG
TTAAACCGGGGATCCTCACGCGGCTCGGCGTTGTGAGGACATGCTGAATAGAAGAAGAAA
CACACCGCCGGCAGGCGAGCAGCACGTTCGAGAAAAGCATGCCCCTGACGGCCTCTCTTT
TCTGAGTCGTCGCGCATATCGCTTCCCCCGGCTGGGAATCCAGCAGACAGAAAGGCAGTC
TGCCGGCTTGACGTCTCGCACATTCCCGCCCACCCGCTGCCGCCTTTGCATAATAGCGTT
ATGCCATGGCAGACTATTATTATCTGCAACGTACGCTTTTCCCGTCGCACATAGTACGAG
TACGGGACGAGAGACAAAGACACTCCTGCGCCTGCTTTCTGGAAGGGGGGTTCATTTGCG
AATACCACCTCTCGTTTCGCCGAGCAAGTGCCTTGGCCACGTGCGATAATTAAAACCAAG
CAGAGTAATAAGAAACAGAATACGACCCTCCCAGGCCGCGTCGGGGGAACGGGGATTTCG
AAATTTTCTTTTGGGCTTAGCAGTTTTGTGAGTGGTCTGTCCGTCTTTCTCTCCTTGTCC
CTTTCTTTTACCTTTTCGTTTTCTCTCTGGTTCTTCGACCAAAGGAACTTCCCGCTGTTA
CACTGCCGCCCCGACGCACTCTGCTCCGCCGTTCAACGAAGAAAAAGAAAAGAAGCATGG
AAGAGACGGCCATGTCCCCAGGCTGTCGGGCTCTGGGCGCCCATCTCTGGAACCCAAGGA
CAGCCACGCACAAGGGGGAGCCGAGAGGAACAGCGTTAGACGAGCCCAGAACGAGGAGAG
GGTGTGCATTCCATCAAGGTGGTATAACGTAACTTATACATTGTGTGCACCTGTCTGCAC
GCGGTACATGCGACGTATATTGGGAGGTTCTTTTTGGGAGACATTTGCATTTTGCATTTT
GCCGGCAGGTATTGGCCGGCACCTCTCTTTGCGTCTTGGCGTCAATTCTCCATCCTCCAT
TCTCTATTCTCAGTTCTCATATCGTCGCTCATCTCGACCCTTTTTGGTTTTCTCTTTCCT
GGTCCCCCCCAAGAAGAGAGGACCAGGCGCGGGTGCCTTGCCAGATAGTCTTTGTCTGCA
ATGCTGTGCTCCGTGGGATGCGTTTCATCTGGCTTTGTTTTGTTCCCACCCCTTTTTGTT
TCCAATCTTGAAGATCGCCCGGCGTAAACGAGATGCAAATGCGGGGGGCCAAGCTTGACA
GAAGAAGATAAAAGGGGTAATGCGTGTCTCCGGGCGCTCGTGCTGTCCTTGCTTCCCCCG
CAAGCTTCACCGGTCTTGTCTGCCTCATCTCGCGTGCCCGTCTCGTGTCCCAAAAAGTCT
CCGTCGTATCTTTGGCCTGCTCTCAATTTTCTCTTTTTTTTCTCTACTCACGACGCCGGT
TTCGCATGCAAGAGGCCGCCAGGGCAGGGCTGGTCCGTCAGCCCGTCCATTCCGCAGCCG
CCAGGGCCTTCACGGCAGGGCAGGGCAGGGCCAGCTGTCCAGGGGGGCGTGTGTTGAAAG
ACACAATCTGGAGAACATCCGCACCGAGTAGGGTTTTTGAGGCAGACTAGGGACAGACGG
GCAGGCTTCCTGTGTGCCAATAGATCCTTATGTGCGAATTGCGGCTCAGACAGATGCGGA
CAAGACAGAAATCAAAATAAAGGTGGCCATCCCTGCCCCTTCTCCAGTCTTTAGATCTAT
AGTTTCTGCTTTTCTCCAGCTTCTATTCCGCTTTCTCTTCGTGCTGCCGCTCCTGGTCTC
CGAGACGGTGGGTCCCGTTGCGTCTTCCTTTATTCGTCTCCGGTCGTCTCGATGTCTGGT
CCCTGCAGACCATTTTAGCTCGCCGTCGTTTCTGCTTCCCCTTCTCCTTACCTGGCTTCT
CGCTTGGCGACTTGGGATCGACCGGGGCGCATGGCCTGGCTCTCTGCACCTCGTCAGAGG
GAAGGGGTGGATATACGCCATCGGCCTGCTGCTTGTTATTTGGGGAGAAGCACCCAAACC
AGCCGGCTTTATTCGCGGAGACACGCTGCGGAACAACGAACGAGACTAATAAAGCCAACA
CTTGATCAAAAGATGGGAATTCGCAGCTTCCGCGTGAGGCTCCTAGAGGCGGAATCAGAA
GAAAACGAAACCAGTGCCTGAACCTCGGGGGGCAAAACCAATCAGCCAAGCAGCTTCCTC
GAAATAGACCGAGCGATGAGACGAACCCTGTTTGTAGCCAGTTTCTCGCATTTTTCTGCC
GTGCAGGCTCGCCTTGTATCTTATGATATACCAGCGTATAATTTACCAGCAGCTGTAAGT
TGCCCTGTGACCCGCTGCTATATCTAGGCTCATTTCGTGTAAAATGCCCACGAAGATGCC
CACAGAGATGCCCACAAAGAGCCGCCGCTAAAGGGATTGGCGTTTCGAGGAAAGGAGATT
TGCGCCCGGGGTAAATCCAGACGGGCCTCTCTGCTCGTCGGGCGTCAAGAGAACCCGCTT
CTCCGCCGCAGGGCATGGCAGCGCCCAGCACACAGCCAGTGCTCCGTCGCCCGCTTGCAG
CAGCAGCGTCCTCGCATCGTCGATGTCGCAAAGGCCAAATGCCAAAGGTCGAAAGACGGA
GTAAGGAGGACCGACGAATGGAAAAGTTGGAGTAAGAGTCGGGGTCAGCAAGTAAGGCTC
CGTAGCTGCGGACTCAGACTAAAATCTCCACAACATGCGGAACAGCTAGACTGCGTCGCT
GTCTCCATCTTCGTTAGCTGGTCCCGGCACCACAGCAAAAACGACACTAAAACAGATGGG
CGAAGATCATACGGGGAGGCCTGAAAATAGAGGCCAACAGCGCCCGCGGCGGGCTCCGTG
CCCCTACCAGCTTGTCGCACAATGCGGAACATGTGGGGACGCTGCTCTTTGTACTCCGTG
CTCGTACTCCGTAGAACTGCATCCAACACTAAGGTTGCGGATGCGGAACCGCAACGTGGG
CGGGATTCCATGCTAGCACGGGGCTTTGGGTGAAGACAGAAAAGTGGAGTGGTTGTGCGA
TGCGAGACTCTCAAGACCACCGCCCCGAATTGGTGAGATGCGTCGTGCACATCGAGAAGA
CAGGAGAGGCAGGGCAGAGCCGGTAGCCTGTCCGCGTCTGCGGCTTGGCTTCCCCAGGTC
GGTCTTTCCTCCGCAGAGACGATACTCCATACTCGACGCGTCCGGGTGGATGATGTGCAC
CTTCCCTTGCCTCGACCTGGTCCTGCAAAACCTGGGTTCGACATCTGGCTGCGGCTTCCC
CAACCCTGTGATGGTTATTGTGTGGGCCTTCTTCCGCATTCGCAGAAAGAGCAAGAGCGG
ACCGCACGATCCAATGGTGGCCGCCTAGCCTCTTCCTTCGTTTCGTTCTTCGTTTCCTTT
CTGGCGTTTCTCGTTGGCTCCTGCCTCCTGCTGAGTCAACAACATTCGATTTGTTTTCGT
CACTCCGCCTGCTTCCGGCCTTCTGCACCCCCCACTCAACACATATCGTCCCTCTTGCTG
TTGCATGTCCCCGTGCTCGTCTCGGTGAGCTGCCGGCAGCAGTGTCTACGTCGTCGTCCG
CACCTGCCGCACGCGGAGAATTTGCGTTGTGCAGAGCTGCGTCGCTGCGCCGTATCGCGG
CATACTCGTAGGCCTATTTTGAGGGACGCTGTGATTCGTCCCGTCCGCGTTCTGCACGCT
GCCCTAACTTCCCCGTCTCATAATTTACCAAGGGTGTGCCGCTTCTTCCTTTTTCCTTTT
TCCTTTTTTGTTTTCGTTTTCTTTTAGCTTACTCCGTACTCGTACAAGTACTTCGTACAT
CCATCGCCTTGCACGGCGCTGCATACGGCACACAGCGTAATACGACGGAAGCTCCCCTGC
GTCGGCAAGCTGTAATAGTGCGCAGGCTTAGCAAATGAGAGCCCTCCTTTCTCCTCTGCA
GTCCTCTTTCGGCCTCCCCCCCCTCCTTCTCCAACTTTTCGACTTCGGCTCCGACTTGTT
GGTATGTGGGCCGCTAACAAGACCTCCAAGTGGTCCAGAAACCAACAAACAAGGAACACC
ACCGTTCCCCGACCCAACACGTCCAAGATGCAGACGGAGACGGCGAGAAAACAAGATCGC
GGAGAATGGGGATGGTCGGGAAGAGGCAAATACGATCGTTGGAGGGCGTCATTGGAAGGC
GAAACAAACCGCAAATACGAGCGCGATCAAAAAGCAGAGCGCAACGAGCAGAACCGACAA
AGAGGGAAACCAGACTGCCGACGCCTCGTTTCGTTGCAGCGCGGGGCAGGCGACTTTTTC
CTCTTGATGCACATCGCCAAAGTCAGGAGACGATCCGTACTTTGGCCAGTGTGCGTTTAA
GCGCCCCCTCCCTTGTCTGTGCCCCCTTTGTCTCTGGAACCACGCAGGGTCAGACACGCA
TGAGGCCGGTTCGGTTCCGCGCCAGCCAGGCGTCCTGTTTTCTTTCCTCTTTCCGGGCGG
TGATCCATCGTGGCTTTTCCCCGTGCGACGCTCTCCGTATTTCCCCGTAAACGCCAGCCG
TCTTTACCCCATATGGAGGACGTTGGGCCGTGTTGAAGAGCAAGGGAGACAGCATGGCCA
GTTGCATTTTCCGGGGTAAATCATGCCACTAGGCGACGAGCAACATCCGACGGCGAAGAG
ATCCCCAGAAGCGGCAGAGGCGCAGCGTCCAGAAGAGCGCCCTCGTCGGCCTGTGCGGTC
ACCTGCTCGTCTGGAGTCAGCTCGTCTTGCTTCCTCTCCGTAGACTACCCTCGCTGCTGG
CCCGCGCGCGGATCACACAGACAGGAATAAGCTCGTAGCACGAATATGGCGTACTGGCTC
GTACAGCGTCCTATGAGTAGGTTGTCCACTCCCCTCCGCCGCGCGCTGTCCTGCGTCAGC
TCCTTTCCGGCTCACGACACTCCCATCGTCCCAACGCCACTAGCCCTCTTCTCTAGCCCT
CTTCTCCCTACGTCGAAATCCCCCGACCGCTCTTGTCTGCCATCCAGCTGGCAGGGTGCT
CGCCACGGGCGTGTGCTTGTGTGCTTCTGCCGGCTTCTGGTGGCCGACGCAAAGCTTGGA
ATTGCTCTGCTGGGGATGGTGGCTCGAAGGGGCCGGGCTCGGTTCCACGACATACGCGCG
TAGAGGTGAGTCTGTCCCAAGCCCTCTCTACGCTGCATCTTAATATGGGTGCATCTGACT
TGGTCTGCAGCGTGGAACGCTAGCGAACGGTTTTATCATTGCTGCAATTATTACCTGTCT
TGGCCCAAGTGCCCCCCCCTCCTCCACCCACTGGCAGAGTCGCAGAGGATGCAAAAGTGG
CCTCATCCTCAGGCTGTTCGTTTCTCTCTTTCTCTTTCATCCTTTCTTTCCCACGCCTCC
CCGCCTATCCCTATTCTAGCAAGGGGCCTAAGCGAGCCCGCAGACTTCTGGAAGGTTGGG
AGAAAGGTCGAAAGTCGTCAGAGCCGTGCACAGCAGCGGGTTTGCGAGAACGAGTAATAC
TCGCATCGTACAAGAGAAAAAATGAGCAAGAAAACTTGGGATTCGAGAAGGACGAGAGCG
CCGTCCAACCGGCTGTTGCATGCCGTTCCAGTGCCTTGGGACAGTCTTTTGAGTTGCTGC
TGATTTGTCGCTCCCCGGCGATGTCTCGTTTTTGTCTTCTCCCGCCCCATAGTAGAAGTC
CCGTGACTCGTCGTCGATTGTGGCAAGCCACCGCTCCTTCCTCGAGGGCGATCACCACAA
GGGATAAAAGAAAAAGACAGCAAGGGAAACCCGGCCAGAACACAGAAAGAACGAACGGAG
CCGCCTGCTCGCTGTGCAAATCGCTGCACTACGGAGTACTCGCAGCTGCGAAAGAAGTAC
CTAGCGACGTCCATTGCCAGATAGCAAATAGCAAGCCATCTTGCCTGGCCCTCTGTCGTG
CCTTCCCCACCTCCCTATTTCCCCCGCCGAATTTCTCCGCAAAGGAACGGCCTGCAAGAC
CTGAGAAGACGAACAGCAGCACGGCGAATGAGAGGGAGGTACTTCGTCGACCGCTCTCCA
GTCGCAGAAATGGCCGACACCTCTCGAGGTCCCGTCCACGGATTAGTCCCTTGTCATTAG
CCCCCCCCCCTGTCCGCGTGCTGTTTCTCTGTGCTAGTGCCTTCTCCACACACGCCCCCT
TCTCCGAACGTTCCTTCTCTCCACCCCCCCAGAGGGAACGCAAAGAGAATCATTGTCGTG
TCGCCTACCGTTTGCTCCTTCCTGGCGTTCTCTTCGTTCCCATTTTATCCCCTCGCGCAT
CGCCACACCTTCCCAATTCAACCGGTCGTTTCTTCCCACATACCACCCCCCCCCCCAATC
TCACAGCGCTGGTCATTGTCTTCTGTGCTCATCTTGGGTGCTCTTGCCTCGTGCCTCGCC
CCTTCTTTACCCTGCTCTTTCCCTCCTCCTGGTCTTTCCCAGTTGCTCTTGCACACTCTT
GCACACTCTTGCACGCTCTTGCACACTCTTGCCTCTCCTTCCTCCTTTCATCCATTTCCC
ATCCTGCCTGGCTCTTACCTGCGGGCCCTTTTTTCCCTTTTCTCTTCTTTATTCCCCCGT
CCTCCGCATTTTCTTCTTCCCTTTTCCTGTTCCTTCTCCTCCCCCGTCCATCTCCTGTTC
TATTATATCTACGAGTTTCCCACCTCGTGCATTCTTCTGCCTCGCTCCCATACGGTCACT
GTTTGCTTCGCATCCGCATCCTGCCGTGTCGCTCCCCTCGCCGTCACCACATTGTCCCCG
GTGTCCACTTTTTCGCGCTTTCGATTCGCCGACGCACAGGGACCAGAGTTGTTCATGTGC
TAACGAAAACCGTAACACAACGCGCCGAAAAGCACAAGCCAGAAGTCGGCTTCGCCAGCA
GAACCAGGAAACCCGCAGGAAAGGGGCTCAGCTTTTACCGCGGCGATCAAGTGCTTCTCT
TCGTCTTGCCATCCCATCTCTTCGCATCACAAGCACTCGGCGCAACGCAAATGCAGACTG
CTCGCAGGTGACAGCACGCCACAGGCCGTTTCCCGCCATACGGACTATCGAAAACAGGCC
TTATTATATTGTTGGGGATTTTCGCGCCAGTTTTTGATCAACAGCGACTCCGCTAGGACC
GATCTAAAATAAAAACCAGCGATTCCCGCCCCTGATATTTTGGGGAAACGACTCCAAGCC
AGGACCTACCTGTCACCAACAGTTACCGACGACTGCCGAAATCTACCGGATTGCCTCAGC
CTGGTGGCCATCATCGTCACCGCCGTTATATCGCCAGCCACAAAGGCGAGGCTGCCCCCG
GCTTTACCCCAGTTTTTTGTCCCCTCCCTGTTGTGCCCCTGGTCTCTCCCTTGTTCCCCC
CTTCAACGGCCAGCAAAATGCCCGGTATATTACCAATGAAAGTGATCAAGGTGGGCACCA
GCTCACAGAGCAGGATTGCCCAGGCCTGTGATCGCTGCCGCAGCAAGAAGATCCGCTGCG
ATGGCATCCGGCCCTGCTGTTCACAATGCGCCAATGTCGGCTTCGAGTGCAGAACCAGCG
ACAAGCTGAGCCGCCGCGCGTTTCCTCGCGGCTACACCGAGTCACTAGAGGAGCGCGTGC
GCCAGCTGGAGTGCGAAGTGCGCGAGCTCAAGGACCTCCTGGACGAGAAGGACGAGAAGA
TCGACATGCTCTCCAAGATGCACAGCAACCAGCGCCGTGTTTCGGTCTCGCGCAATGTGG
CATCTCCAACCAGCGGCTCGGCAACATCCGCCGCACCCTCGCCAACCAACGCCAGCAGTG
TCAGCGACAGTGTGTCGCGGCAATCTTCGTCGGCCGCTTCTTCCTCGCTATCGCCCAGCT
CCAACGGTGCGACAGCGGGAGCATCGGCATCAGCAAAGAGCGCCTCGCCGAGGAATTCGA
CAGACGCATCAGCATCCGTACCCAGCTCAAAGAGGGAGTCGAAGTCGCCTGCGGCGCCTT
CATTGAAAGAGGACACGTTCCGCGTGCAGGCCTCGCCCCTGGTCCTGGGCGTCGAGAACT
CTGACTCGTACTTCATGGGTGCCTCCAGCGGGCGTTCTTTCATTGGTGAGTCCCTGTTTC
CGCTTCCCATTCGGTCGTGGGTAAAATAGCGACAAGCTAACCGGTACGCTAGACATCTTC
AAGAGAAGAATGCAGGAGAGCGGCAAGTCGTGCTCTGACTTCCACTCCGAGGCTTTCCTG
CACATCCAGGGCTGCTATCCTCTTGTAGAGAAGGTGCCCGCTTCGTCTATGCGCGTGCCG
CCGCGTCTGTTTTCGGACCGCTGCGTCAACGTGTATTTCCAGGAGTGGTCTCCTCTCTTC
CCTATTCTCCACCGTCCCGCTTTCTTGCGCATCTACGACGAGTTCGTCAGCGACGTGGAC
AAGGTCAAGAACCACCACAAGCTCGCTCAGCTCTATCTTGTCTTTGCCATTGCCGGCCTC
TCCAGCGAGCAGCCTGATCTTGAGCAGATTGCCGTCTGCGAGCAGCAGTGGCAGCGGTCG
CTTGAGGCCGTCCTCATGGACAACACCATCATCACTCTGCAGTGCCTCGTTTTGGCCATC
CTCTACTGCTCGATGCGCGCCGACTACAAGCGTCTTCAGTATTACAAGGGTGTTGCCGTC
GGCCTCTCTCATCGCCTAGGCCTGCACCAGAGCCAGAAGCGCTTCTCCTTCGGCGCTCTA
ACCATCGAGACCCGCAAGAAGGTCTTCTGGTCCCTATACACTCTGGACTGCTTCTCGGCC
GCCGTATTGGGCCTGCCGAAGCAGCTCAAGGACGAAGACATCCATGCTGAGTACCCTGCT
GACACCGACGACGAGTATGTCACTGAGAAGGGCTTCCAGCCGACGCTTCCTGGCGAATCG
ACTCGCCTGTCAGCCGCCCTCGCCCTCTTCCGCGCTTCCCGAATCCTTGCCAAAGTTCTC
GAAGCAAACTACCCCGCCGCTTCTACACACGAGCTGTCGCTCCAGCAGATGGCCTCTCTG
GAAGCTGAGCTGGTTGAGTGGCGGGATGCTCTGCCGCCACACCTGACCCTCACCTTCCGC
CAAGAGAAGCCGTCCACGGATGTGACGGGCAACCGCTCGCCGCTTCTGGTAGGTCTTTTC
TCTCTCTTCTCTTACAAATGTTGTAATTCTAACTTTTCTAGTCTCTTACGTACTACTACG
TTCGCACCTTGATCTGGCGGCCAGCTGTTGGCTCCAGCCTCGGTGCCAAGGCGGCACCTG
CTGTTATGGCCATCAGCGAAGCGAGCAAGCATATGGTCCAGATCATCGAGCTTCTCGAGG
AGCGCAAGATGGCTTTCTCCATGTGCCTGAACAAGCCCGATCTCCTCATTGTCTGCGGCA
TGTCTCTGCTCTACCAGAGCATAGATCTAAAGCAAGAGAGCAAAATGATGAAGGATACGG
GGCGCCTTGTCAACACTGTGGTCAAGATTGCGGACCGCACCAAGGCTCCTGGTTGCTACG
ATTTTAAGCGTGTGGCTGCCATACTTGTCTCTGTCGACGACGTGCCTCCCTCGATGACCC
GTACGAGCCCTGAGCTGTCCATGTCGGCACCAGCTCGCCGTGCGTCACCATCGAGTGGCT
CACAAAGAAAGGGTCAGCAGCAGCAGCAGCAGCAGCAGTTTGCTCTTGGCCGCCACAACA
GCGCCAGTATGAGCGAGACTGATCTCCTCGTCCAGCAGGAGAAGCTCCGCCGGATGACAA
TGCCTGCGATTGTAGCGGCTGCCAGCACCACCAACCTAGATGCTGAGAACCGCTCGCGGT
CGCGTTCTTCCTTTGACAGCCCACGAGAGCATCTACAGCTACCGAAACAACACCGCCTAT
CCATGTCGCAAGCGCAGATGCTCAACCGCGTACCACAGTCGCAGCAGCAGCAGCAGCAGC
ATCAACAGCAGCAGCAACAGCACCGACGCATGCAGAAGAAGAAGAACCTAGATTTCATGA
GCATATCGCAGTCGCCGCAACCGTCTTCGCCCGTTCAGCCGCGCCTTTCGCAGCAACAGT
ACTACACCTCCCAAACCCAGAAGGCCTCACCGTCATCGGGTGTGACACCTGCGGACTGGG
AGGCGCTGCTGAGTTCAATGGACGGCGGCCACATGAACGTGTATGACGCCATTTATGGTG
GCCCGAACATGGGTCTGTCAGCTGCTACGGATACGACTCCGGCATCGGCAACGTCGCAGT
CTGGTGACGGATGGTCGCCCGAGTCTTGGGATCTGAGTGGTTTTACGCTTGCGGATCTGG
CAGGAACCGGCGGCCACGGCGGCCCCGGCAGTGTCCCTGCGCCGGCGCAGAGTGTGCTGA
GCTTTAGCGACGAGAGCATGAGTTCAGTCGCTGGTGACGACCTGGCTTCTGCCGACCTAG
CAAATCTCGGTCTCGGTGGGCTAGACATCAATGGTCTGCCTTACCGCAACAGCAACGGCC
TCTTGAACAATGCTTGCGGCTCAGGCCCCGACGGCTTCGTCGTCGACAACATAGAAAGCA
ACTTCGTGTTGTAGATCTTGTCCCCTATTTCATTCGGCGCATTGACTTCTGGATTGGGTT
ATCGTCTTGTTGTTCTTTCATCATTCCTGGAAAACAAAAGTTTAACGGTCACGTCTTCGA
CTTACGGTCTACGAACAATTGCAGGCAACGATATGTCTTTTCAGTTGCGATTTGACGGTC
GGAGTTTGCCATGACTTTCTTTCGGATTTGGTTTACTTGATTTACGGAAATGGTTTTACG
GACATACCTGAACAAGGAAACCTTGTTTGTTTGTTTTTTCTGCGCCTGGCCTCTCAAATT
GGATAAGAGGGCCAGAGCAAAATACCTTATATCAAAGTCCCGTTCTGTGGGCATCGCCTT
GGATATCCTGTCTTCGTTTATCTTTCTGCCTTCTCGGCCCTGCTTTTTGTCCTGCCATCT
TTGGGCTTAATTTTGGTTATGTCTTGCTTACGTCCTGCGTTGTTTTTGGGGAATGGAGAA
GATATGGGGGTTATATCAAGCTTACTTTACGATATTGATTTCACGAAGTGTTGCCATTCA
ACTGCGTTATGTGTGCTGTGACACTAGATATGTCTAAGGAATTCTAGAAGCAACTATCCA
GACTGTAGTCGTTTACGCACATCACTGGCATTCTCAGGCAGGACCTCAGGCTTCTCAAAG
AGCCCATCGCCTTTGAGCTGTTTGCCTTGGCCAACCTGACAGACCTCCGCATTCTTGACG
GTGCTCTCGATCACAATTAGGCTGTCCCGGTATGGCCGATCGTTTTTTGTGCCCCCTGTT
CTCGAGGTATCCATTCATCCGCCATGCCGACATTGCCAGATGACTCTCACCTCTATTGGT
GACTGCAACATTCGCGTCATCCACGGATTTTTCGATGGGCCAAAGGGCGACGCACATCTA
CAGATGTCCGACATCGTGAATTTTGATAGGCCAAATGGTATAGCGAGGATAGCTGGAGGC
GCATCCTGTGCTGGCTCCTGGCAGGTCCACTTCACGCTGCAACGGGCAGGGGAACATAGG
CATTCTTTTTCTCTGATTCTAAAGCCTCGTCTTTTCGTCTTCCTTTAATTTATTCGATTT
GGAATCCGAATCTGATCCCATCCATATTTCGTTTGATATTTCTTATAAAAATACCACGAT
CGTGACATTTTTATTTAGATTTGATGGTGCCGTTGAAGAGTATGCGTTTCGGTGTTGAAT
GAGAGCTTATGCGGGCCCCGCTGCATTACGCCGTACGGTAATTACCTTCTCCCCTCGGTT
TTCTTTCGTCACTAGGCAAGCAATTAGCACAAGGCTCACGAGCCTCGCAGGACAGAATGG
TCTGCGGAGTATAAAAGAAAAGAAGGAACGAGCCCCGATTGCTTTGCACTGCATCTTGAT
ATGGGAAAGCCACAATACAATAAAAGCACCACGAGCAGGCCGAAAGGGGCGTGCGCAAGC
GACTGGCTGCGGCAACCGCGTGGCCAAATGTGGCGGAAGGGGGGAAAGCAGGAATGGCAC
CTGCCAGCCGGAGACAAAACCGGAGCCACGCAAGAACCCGAAGACCGCCGCGTTGCGCCT
TCCTTCGCCTCGTTCGCTGCAGTGTTAGCCGCCCCCCCACACGCAAGGGGAAACCTGCAA
GTCCGCAAACTCCGGGTGCCCCCATGCCTGTACGGGAAGCTACGACCTGGCCCGGAGGAG
AAAGCTTGTTTCCTCGCAAGGCGAGCTTTCACTTACAAACTAAGAAAGAAGGATGGACTA
GCTTAGCAAGAAAGAGAGATCGAAGACAGCAAGACGGCCTTCCCTTGCAAGAACGAGACG
AGCATCCCTGGAATCGCATCCCTGGACTCCGAATAGCTGTCGACGCAGACAAGAGAAGGG
TGCTCTCCACGTCCACATCCACAGAATCTCTCGTCTCTCATCTCTCATCTCTCTCGGTTG
TCGGCATCAGTTGTATTCCCCGTCTTACCCGTGCATCTCTCACTCCGCCTCGCGCATCTC
ACGCCAGCACCCAGGACGACGTGCGCCGGCTGGGCACAAGACGGAAAAGAACCCAGCGGG
CTGTGACGCGGCCCCCCTTTAAAAGCGGGAACCCCTGAAGCTGACGCCAGACGTGCAGAT
CGCAGACGAGAGGTGCGGACCGGTGAGGCCGCTCCCATAAGAAGGTCGCCCTCCGCAAGG
ATGCCGTCGACCCTCGCTGCTGGCGCTGACGGCGCATCTCCAGCATCGTCTTCATCTTCT
CCGTCTTCTGCTTCCTCTCCGCCGCCGTCTGGCATGTCTACCGCTCTCACCACACCCACC
ACGCCCATGACGCCCCCCTCGCAAGAGCCCGCCGTGGCCGACGGCGAGACGGCCCCGCTG
ACGAAACAATCTGCGGCGCCCTTCGCTGGCCCGGCCGCCAAGCACGCCCTGCCGCAGAAC
ATTGCCCACCGTGGGTTCCGCGCCCGGTTCCCGGAGAACTCCTTGGAGGCGTTCCGCGCG
GCCGTGGCCAACGGCAGCGGCAGCGACAACGGCCGCGCAGCTGCCATCGAGACGGACGTC
CACCTCTCCAAGGACAAAGTCGTGGTGCTCTCGCACGACCCGACGCTGAAGCGCTGCTTC
GGCCGGCCTGATAAGATTGCCGACTGCGACTGGTCGCTCCTGGAGACGCTGCGGACGACC
AAGGAGCCCAAGGTGCCGCTGGCGCGGCTGACGGACCTGCTGGCGTTCCTATCGGAGCCC
GGCCGCGAGAATACGTGGGTGTTGCTCGACATTAAGGTACGTTCCCACTTCCACGACAAT
TTTGTTTTCTTCCCGCATCGACACGCAGTGCACCGCTAACACCCATCAGCGTGACGACGA
CGCCGACGAGCTGGTATCGCGCATCGCCGAGACCGTCCTGGCCACGCCGGGCGACTGGAG
CAAGCGGATCGTGCTAGGATGCTGGGATGTGCGTTTCTGCTCGAGCCCCTAAAATATGCG
CATAAAGGAATATTATATAATGTACTGACCTCCAGGCCACCTATATCCGCCACTGCCAGG
ACAAGCTGCCCGGCTTCGCCATTGCCTACATTGGCTTCTCGCTGGCCTACAGCTACGAGC
TGCTCAAGTACGACTGCGTCAGCTACTTTAATCTGCTGCAGGCCATCCTCGTGGGGCCCC
GCGGCAGGCGGTTCATCCGCGAGGCACACGACAAGGGCCGCATCGTCCTAGTCTGGACCG
TCAACGCCGAGGAGTGGATGGACTGGAGCATCCGGCGGGGCGTGGACGGCGTGATCACGG
ACGACCCGGCCAAGTTTGCGCAAATCCGAGAGCGCTGGGAAGACGATGAGGGCAGCGATG
GCGGCGAGGGCAAGAAGGGTGGTGCGGATGCAACGGAGACGACGCCGCTGCGCGTCGCGG
TGAGACCACCGTCCGTCCCCCACCCCCCGGCAACCAAGACAGTCACGGGATTCTATCTCC
GGCGCTGGGCAAGGCTGTACACGATTGTGGCGCTGTTGCGGCTGCTGGAGCAGGTGATCA
ACGGCATCGTGCGGGTCAAGTTTGGCTGGGAGCGCAAGCGGATCCAGAAGGCGCTGGAGC
GGTAACAGGGCCACCGAATGTGCTGCAGTAATTTCTTGTTTGTGGATATCGCATAGACGT
GATTGGTGAGCAAAAAATCGTCCTCCTCCCATGGTCCTGGACATCTCCTAAGACACGGCA
CTGCATTTGGCTGGCAGATCGTTGGCATACCCGTAGTAGGGCTGGCGCTGAACAAGCCAA
ATGGTCCATCCGCTGTCCGCTATCCCGTTCTTCCATTCGTATTTACAGTTTACATTCGAG
TGACAAGGAAGAGTCCCTTCCCTCGGTCGTTCTCGTAGCATGGCCATATCCTCCCTTTCC
CGTCAACGTCCGGGGCCCCCATGGTCTGCTCACCCACGATTCCCTACCGCCGCTGCAGCG
CGCCCCCTAGCAGCCGTCCCACGGCGTGGCCCAGGTACACGCCCACGACGACCGTGACCG
GCCACTGCTGCCAGGTGCGGTCCCAGTCCAGCGGGATCGGCACGGCACCCAGCCACGCGC
CGGCACACGCGCCCCAGAGTCCCCCCACGGCGGCGTCCAGCTGCTGGGCGGTCTGCGCAC
CCGACGCCAGCGCCCGCCACGCGCCCGTGCCGTCGGTGCCGCGCGTGTAGATGACCGGGT
AGAGGCCCAGCACGGCGAGGTGGGCGGCACACAGAAAGGTGCGGCTCGTCTGCGTCAGGA
AGGGGGCGCCGAAGAGGACGAGGACGAGGTGGACGAGGGGCGTCGCGAGCGCGGTCAGGA
GGAGGGAGAGGGTTGTTGTCTAGCAGCAGCGAGTGTTAGCGGGAGTGGTGGCAAAGCTGC
ATGCGAATGGGGAGCGCCAGACGACTGACCACAATGACATTGGGCTTGCGTCCGTCTTTC
CGGGCCTTCCGCTGCTTCTTGGCAGAGAGGGTGCTGCTCGAGCCGTCGCCGCCCGGCGCG
GGTGCGGCCACCGACCCGGCGGGCGGCAGGCCCACCACCGACGCGGCCGCCTGCACGATC
GTGGCCACGGCCAGCAGCCCGGCCAGCGTGGCGACGGCGGTGTCGCTGTCCACAGTCCCG
CCTCCCTCTTGTCCCTGGGCCGCCGTTGCTGATCCACCGCCCACCAGCCCGCCAAAGCAG
AGGGCCAGCGCTCCCAGCAGCACGGCGGGGCTGCCGTTGCGGGCGGCAACGGCGAGAGGG
GAGGAGGAGGTGGTCGAGGCGGTCGGGACAAAGGACGGAGACGCCGGCTGCGGCTCGGCA
TCGGACGCGCTGGGCGTCGCGTCGACGGGCGTGGCGCCACGTCGTCGGCGGGCGGCGGCT
GTAGTCATTGTGGCGATGCGGGGGGAGGAAGAGAAACAGGAAGATGAGGAAGAGAGGGAG
AGATAATGGAAAACAGAAAAGAGAAGAAACCAGAGCGCACGAAGCGGTGGCGTAGCGATG
GGCGTGTTTGTTGTCTGCTTGTTATGGCTTTCCTGCCAAAATTAGAGGCTGTCGGCCGAG
CCGGGCAGGAGGACAGCTTACCGACAGCGCACAGCAGAAAGCAAGCTCTGATGGACCCAC
CAACCAGCGGCACAAAATTTTTTGCTGCAACGAAAAAGCAGACGTCTTGGAAGGCTCTCG
CAGCGAATTCACTGCAGATCAGGGAGAACTACAAATTGGATCGATTCTATTCGTTTTTCT
TTTGATGTTCCATGTGGCTGCCTTTTCTTACGGGTATGCCAGGCCTAAAGAGCACTTCCA
CATCGTAAAAACCGCAGATGCAGACCAGCCTCGAAGAGACCGATTCCAGGCATCTGGAGC
AGCTGGTGATGCCTGGTGCCCGTCCTCCCAGTTATCCGTAGCATTCTAGAGCTCCCTGTT
GTACAATTGTCCAGCCATGGGTGCTGTGGATTGCCCGCCCCGTATCGCCTCGCATCGCCT
CGCATCGCCTCTTCTCCTAGGCCGCGTCCGATGCCCGTAGATTTCCCCGTTTTGATCCTT
CCTTCAGAGTCCCAAGCAATGCTCACCCAAGCAATGTTCACGCCTCGCTCATCTTGCTGT
CTGCCGGCGTGGCCGCCGAGGCCGCGGCGGCCGCTGCTGGCTCGCCCGCGGCACCACCGG
CGTCCTTGCCACCCTTGTCCCCTGCACCCTCCGCGCCGCCCTCCTCCGCCGGCAGCAGGT
TCCGCAGCGCCAGGTCGTAGATGACGCCCTCGACCTTCTTGACGGCGTACTTGACGCCGT
CGACCTTCTTGCGCAGGAAGTCGTTCTTGAGGTTGAGCAGCTGGAACCCGGCGTGCAGGT
CCTTGACGAAGCGGCTGATGCGCACCGCCAGCGCGCCGTCGCCCAGGGTCACGGCGTTCA
TGGCCAGGCGGCTGAGCTCGTCGGCCAGCGCCGTGAGGGCGGCGAGGTACTCCTCGAGGG
CGATGTGGAAGGCGTCGTGGTCGATCTCGACGGGCACGCCGAACACCTCGCCGACCTCCT
CGAGCGTCAGCAGGCGGCCGAGCTCGCCGGCGCGGGCCTCGCCGCCTCGCCCGCCGAGCC
ACGCGGTCAGCAGCGCCGTGAAGATGGCATCCTGCAGGTGGCGCGTCCAGCGCTGGTTGA
ACTTGTAGTAGGGGTGGGCCGAGGCGGCCGTGCTGAGGCGGGCGACCGTGGCGACCTCGT
CGGCGAGCGCGGCCTCGGCCACGGGCAGGAAGGCCGGGTAGCGCGCGCGCGGCGTGGAGT
GCACGCGCGACAGCACGCCCTGCGCGTAGGCGACGTTGCGCTCGAGCGCCTCGACGATGG
CGTCGAGCTGGGCGCGGGCGGCGAGGTCCTGCTCGGCCTTGGCCTTGAGGGAGTCGAAGA
CGCGGGGGTTGATCATGGCGGGAGCGTGTAGGGAGGGTGAGGCAGTTGAGTTGTTCTAGG
GCTGTCCTTGGGCTGACCTTGGGTTGTTCTTGGGTTGTTCTTGGGTTGTTTCTTACTCAC
TCTACTCGGATTGGGTCTGTTTTTGCCCAGGGGTTTCTAGCATTATACACCGAAGGTGCG
AACAAGCAACATTTGACTAGACAAAGACGTCCTACGGAAGGTGCAACACGACGGCATCCA
CCAGGCGATATCCACCAGGCGATATCCCACGGAAGGCGCAGCTTGACAACATCCCCGCGG
ACCAACAGAGCACCTACGGAAAGTGCGAACGGACAAAATAACACCAGGCCGAGATTTGGC
GGGAAAGTAAAGCCACCCCCCAAACCGAAACAGATCCCACCCAAACACCACACAACAGCA
TTCTTCTTCGCGTCCCAGGCAGGCCTCGGAGCGCAATGAAAAATAAGAAAGGTTCGCGTC
GCTTGGAGGCAGTGTAATACCAAGGACACAGTGACAGGTTGGTCATGGGCAAGCCCAGAG
GACCGTCCGCCGCGAGACAAAAATTGGATTAATCACGATTTTGCTCCGTAGAGCAATTTC
AGAGATTAAACTGAAAAGAACAGATACTACACTTGATCTAAGCCAAAAGGCAAAGAGAGC
TAAGGAAAAAAGAAGAAAAGAAAATATTAAGAAGGCCGGCGGGGGGGTGGCCGTATTTAT
ACGTCTGTGGAAAAGCCTGCGGTGGTCCGTGCGAGGCTGCAAAGGCTGCCTGTCCACCCA
TCTTCACCGCCTTGTGGGCGCATTCTGCCGCATGCCCCGCTTTTATCACTCCGCAGCTTT
ATCTCCACGTGATGCCGCCGTGCTGGCGATATCTGCCGCGATTCACCCCTCAGCCGAGGC
CCTGCCATTGTCAATCTGTCGACTTGACGACGAGAAAGGGCTCGCTGGTCGACTTCATTC
TATCGCCTCGCTCTTCTGTGGGCCGCTCTGTCCTCGCTGTCTCGACGCCATGCACGACAA
CCGTGAGTTCTTCCATCCCCACCATGGTTCATGGTTCATGGTTCTCTGTGTTGTTCCGCC
TCTAACCTCCCCCGCCAGGCTCCCATCCGCTCCTCGAGCAGGTCCCCCTGACCGTCTCCC
CCTTTGTCCACCTGCCCCGCGCCACCACCCTACCCTACCGCTACAAGACCATGCCGTCTG
CCCTGCCGCCGTCCGTCATCGAGGGCCAGGGCGTCCCTCAGGGCGCCAATCCCTCCGGCA
AGCCCCCCTACGTCACCTCCCCGGCCTCGTCCTCCGCCGCCCACCCAGACGACATCCTCG
CCAGCTGCCGCGCCCTGCGCGAACACATCGCCCGCATCCAAGCCGACGCGGACGCCGACC
TGCACCAGCTCGAGACCCGCATCCAGGCGCGCGAATTGGCCGAGAAGCGCCGCGTGGCCC
CGGGTTGGCTTGACTCGGAGGACCGCCTGCTGGTGCCGGAGCGAAAGGAGGCGCCGGGTA
GCGGCGGTGGTACTGGTTTTGATGCTGCCGACGGCTCGGCCACGCAGCCGAGTGAGATGG
CGGCGGCGGTGCCGGAGCCGGCTGGTGTCCACGCTGCGGGCGGCGGGGACGTCACCGCGG
AGGCGCTAGACCGAGCGTTTGGCGGCATGCAGCTGGGCAGCAGATGAGGGGGCGACGGCA
CTAGGCGGACGATGTTCATGGCTGGGATCGCATTTTGGTTCTGTCTCGAGGCAATGAAAG
GTGTCTTTTGGGGGTTTCTGTTTTTGCTGGCTTGCTTTTTGTCGCAGCCACACTGGCGCT
GGTGTTCTGGGGCATTGCTTGGTCATTGCAGCTCGCAAGGAATACAATATGAATATGATT
TTTGACATTGATGCTAAGCAAACTCCCAACTCGACATGAATAGTCCAAAAACAGGTTGAG
ACGACCGAGTAATAACTCCTATATCAAAGTTGCTAGATGGCAGAGGCCTTACGGCACAAG
TATATAAGTTCTGTTCTTCTTCTTTATTCATTCTCTCTTTTCTTTTTCTCTTTTCTTTTT
CTCTTTTCTTTTCCATCTCTTCGCGCACGCTCTTCATGGCAGCGTCCGCATCACCGCCTC
AAACGCCACCAGCGCCATCGCATTCGCCGGGAACGCCCGCAGGAAGCTCGGCAGGAACCC
CCGGAAGTACCCCTTGACGCCGCTCTCCCGGTACACCGCCTGCGCCGCGTCGCGCCACCG
CGGAAACCGCGGCGTGCCGTCGTTGAGCTTGCCGCCCAGCGGGTCCGTCATGATGCGCTG
CTTCACCACGTCGCTCGGGTACGCCACGATCCAGAACACTTGCGCCGACAGCCCGCCCGC
CCAGAAGTTGACCAGCGCCGCAGGCATCTGCGTGTGCTTGTTGAGCAGCCGCGAGAACAC
GTCGTAGCTGCCCCACCAGAAGAAGAAGAAGGACCGGAACACCATCGTGGCGCACAGCCC
GCGGTAGATGCCGCGGATGCCGTGGCTGCGGTAGATCTTGGACGCGCAGTCGATAGGGCC
GTGGTACAGCCGGTTGGCCTTGTGCGCCGCGTACTGCACCTGCAGCCGCGCCTTGAGGTG
CTCAAAGGGCGCCGCCACAAAGCTGACCGTGAACCCGGAGAAGATGCCCGCGATGCCGTG
GCCGTACGAGGGGAGCGCGGGCCCACCTGCTGCGGCGGCACCCGCGCCCGTGGACGCGGC
CGGGTCCAGCCCGAAGACGTGTTTGCCCAGCAGCTTCTTGTACACCGTCAGGCTGCCCAG
CATGACGCTGTCCATGAACATCCAGCCGACGAGCGGCGGCGTGGCGCCCTTGTACAGCGC
GCGGACGCCCTCGTTGCGCACGGTCTGGACGAGGCACGACAGCGGGCCGGAGAAGCGGTC
GGCGGAGGTGGTCTGCATGCGAACCTTGATCGTGTCGAAGGGGTGGCCGACTGCGAGTAC
CGTCGAGTTAGTAAAGGACAGAGAATGGCTATGTAGCTAGCTACCAGCAAGCCAAAAGAG
CCAGAGGGCCAGCTGCTTCTCACCCGACAGTTTGGCCACGCCGGAGAACACGCCGGCCAC
AAAGCCCTTGTAGTGCGCCGACGACGACGCGGTAACGGGGGGTGCCGGTGGCGAGGGCAG
CGTCGCCGCCGCCGCAGGCGGCACGCTCGCTGATTGTTGCGTGGCCATGGCGGCTGTGTG
AGAAGGTGTGTGAAGCGGAGGTGAGTGATGTCGTCGAGCGGTTGGATCGCGAATCTCAGA
TTCGTGGGATGTGCCGAGGTCGCTGCAAGGCCATTGGGGAGGAAGGCGCCAAAGGACCAG
ACAAAGGAAACCACGAAACGAACAAAACGACCGAAAAGGCAAGAACGAGGACCACGACTT
CGTCACAGCTGCCCCAGGCAAGAAACACGAAAGGGCATCGACGACATCCAGAAAGAAGGG
CGAAAGAGCGTAGTTGGCTGCCGGGTATCGCCTGCCGTGTGTGCTATTCCCCTCTGGCGG
GCTAGCACTTGCCTGTCTGTGAATTGCAGCTGCTCAGAAAAAAAGTTGCACCAAAGCTGG
CTGCCCCACGGGCGGTGTCGGAGTCGCGGTGCTCGAGAGGCCCTTGCTGCGGCCGGGGTT
CAACTAGCGTCCCCGGGCTGTGCAGAGAACAGGTGGAAAAGCGGGACACTGCCCTGCACA
CAGATCTGGGGTCTAAAGGCGTTATATCTGTTCTGTTCCTCGATCTCTGTGCCGATCTTC
GTCTTTTTTCCGGCTGTCTTCGTTCTGCCCGGCATCTCGAGCTGCGCAGGCACTGTTCTT
GCATGCGCTCCTGTTGGCACGTTGTCGTGCACTTCTCAGCCGCCGATCGCGGCGCCCATT
GTTGAGCCGGACCTTGAATGGCTTTATCTTTTCTCACGGCTGATGCCGATGATGGCGATT
GCTTCCAGATGCTTTTATATTGTCCTCTGATGTGTCCTATAACCCGTATCCCGTATCCTA
TTTCTACAACCCCCCTGGGCCCCGGCCTAATACTCGTCCTCGATGCCCGCCGCCTGCTCG
GCCGCCTTGCGCGCCCGGTGCGCCTCCGCCCACCAGCCGTGCGACGTCACGTTGCGCGGG
TCCTGCACGAGCCCCTCCTTCAGCGGCTGGCCCGCGCGGCTGCGGTCCAGCTCGTCCCAC
GGGTTTGGCGTCAGGATGTAGTGCACGTTCTTGACCGCGTCGTCCTGCCAGATGGCGTCG
TGCACGCCGGGCCACCGCAGCGTCTTGAGCGCGTTGTACGTGTAGGGCAGCGCCACCCAG
CGGCCGCGGAACAGGTTCGACAGCAGGCTCTGGTCCGCGAAGTCGAGGTCGGCCGCGTTA
TCGTCCATGTAGGACACGATGCGGTCAAACAGCGGCTTGTTGGGCACCACTACCTGCAGC
CCGCCGTTGATGAGCTCGACGCCCACGGGCTGGTTCGGCAGCGTCGGGTCCGGATCGGCG
CCCTCCGTCTGCGCCTTGGCCGGGTTGCCGTGCTGCAGCGTGAACGCGCAGTTGGCCGGC
ACCCAGTCGCGCGGGTAGTGCGCCTTCCCCAGGGGGTTGCACACGCAAGCGTGACCCGCG
GCAAAGACGCGCCGGCTGCTCGCGGACGCCGGCTCCTGCGCCGCCAGCTCGGGGCTGTCC
AGCTCCAGCTCCATCAGCTCGTCCATGTTGCGCCGCACCAGCATGTCGCTGTCAAGCTGG
ACGACGCGCGTGTACTGGGTCAGGCCGAAGGGCGTCAGCTTGCTCCAGCAGTCGTAGAAG
CGCGGGTCCGCGCTGTAGTCGCGCGTCGACTTGGTCGGCAGCAGGTAGGCGATGCGCTGG
TGCGCGATGCCGCGCGCCGCCAGCGCCTGCTTGCCGGACTCGGGGAACGAGTCCGTGTAC
AGCGCCACGAGCGGGTACGCCGACTGCACGTTCTTGAGGGAGGCGTCGAGCGTGAGGAGA
CCCGGGAGGTAGTCCAGGTTGGTGATGAGGGTCGTCCAGACTGGCGGCGGCGGTCAGCAG
TGCTCGTGTCTCACATGTCTCACAAGCGCCTTCGCAGCGTCTTCTCGCCCCTCTTACCCT
TGTCTGAGTCGACCGCCCGCTTGCCGTCCGACATGGCGATGGCTGGTGTGCTGGGATGGC
AGGGAGAACGGCCGAAGGGAAGTGTGGTCGGATGTCAAATGTCGCAGGCACCCAGAATAC
GAAGCAGAAGGAAAATCGAGTCAGAGGCCGCGCTGCGGGTCGAGGCGCAAAACGGACAGA
AGAGGCGTCGGCCGTGGGCCTCGTCGTCTGCCGAATGACGCCATACTAGCGCCAAAAGAA
CGCCCGTTGCAGCCTCCAACAGCTGCCGCTGAGGGGCAGCTGTCTGTCCCTGAGCGATAA
CGATAAGCATTGGCTTGACACATGGTTTTCCTATGGAACATACTGCGCGGAATAACCGTG
TCTTAATACGAGAGCAGGTCGCCTCCACGTGGGCCGCCTCGTCTTCGTCTATTTGTTCAT
GAAGACTACAACAGCAATAAACAGATGGAAAACAACTCGCAAAAGAAACGCCCTCGCTGC
CAAATGCTGTCCCAGAACGCCGAGTAGATGGTATTGTAAGATTTTTCTGGCAAATTTGGC
ACCAATCTTGAACAAAGGAAAAAGGAAGAAACGCCTCGTCGTATTCGCTATCGTATAAAA
ACCAATGTGCGTTGCACTGAGAGCGGGGGTGGAGTGGCTGGGGCGTATAAGTGACACGAG
AGAGACACAGCGTGTGTAGGGAAACAGAATCGTCGACTTCGTGAGGGAAAATGGAAAGCG
TCTCAAACAACCGTGGCTACAGTTGGTCCGTGGACGGCTTAGATTCGGCCGGGTCCGGAT
TTGTATTTCTGTACATATCTGTTAGTGGCTGAACAAGAAAAGCAAGAAAAACAAGAGAAA
CAAGAGAAACATACGTCTTCGGCTCGCCGCAGGTTCTGCGGGTCCAGGCTGTTGGTCGCT
CCCATCAGCGTCTGCCCAATCGCCTTGGTGGCTCCGATCGCCGGCCGGAAGATGATCGTC
GGCGCGTGCTTAATCACCACCTTGGCCGCCCCCGTGGCGCTCGTGCTCTCTCGCACATCC
GCCGGCACCGCGATGATGGCGTCTCGCGCGACGTGGAGGTCGCGCGCAAGGCTGGTGTAC
GCGTGGCGCAGACCCTGCACGACACCCGTCGGCTGGTCCGCGTACAAGCTGATCTGCTTG
CGCTCGTCGTCCGAGTCGTCATCGTCCGCACCGCCAATCTTCCGGTCCCCGAACTCCCCA
CCCCCTGGTCCTCCACTCTGTGCATCGGCGTTGTTTTTGTTCAGCATGCCTTCGGCGCCC
TGCAGCACATACTGTGTGCCCGTTGCCACCTTCGCACCCAGCTTGACCAGCTCCGTCCCC
GTCGACTTGGCAAACGCCATCGCACCCTTGGAGATCGATCGTACGATGCGCCCATTGTGC
CGGTATTCTTGAATAGGGATCTCGATGAGGTCTCTGAATCCGCTGCCCACCGTCACGAGA
GACCGCACGGGCGCAAGACCCGCGAGGACGCCAGGAAGCTGGTGCCGCTTGATGTCCGGC
ATCCAGATGTCGTTGAGCGTCTTGCCCAGCCGATCAAACCCAGAAATGCCGTATATGATG
GTGTGTCGCATCGTCATGCGCGATCCGTCGAGAATCAAGAAGTTCATAAACTCGGTCGTA
TGGCCCGAGCGGAGCCCTGCGTAGTCCACCCGCTTCGGCTTGAAGTCCAGCTGCACGGGG
ATGTCGCGGATCTCGGCCCGCTGGATGAAGGGAATGTCGCTGGCTGAAGCGTGGGTCGGC
GGTGCTGTGTCGTCCTTAAATTCGAAGAAGCGCGTAATGAAGTCAAGGGCATCTTGGTCC
ACGTGCAACCGCAGCGGGAGCACGCCGACTTTCAACACAAACTCGGTAGCCGCTAGTTCC
GGAACAGGCTTGACAATCAGTACTTCCAAGTGCACCATGTCGCCGTCGATGGGCCGCTCT
CCTGCATCGCGGTCGTACGTCGCGAACTTCTTCCACGTCGATGTGGGCACGTGGTCGAAG
ACGTCCAGGTCGCGCACACGCACGTCGATCGACGACTGCGTTTCGCCCGAGCCCGGCGGA
TACACCACCAAGTCTGCAGCCACGCCGCCGAGCTCAAACGTGATCTTGTGGCGTCGGCTG
CGGTTGAGCTTCAGCCGCTTGGGCCGGGCGCGAGGACCATGGCGTGGATAGGTACTGCCA
GCGCCGCCGCTGGGCGCGCCGACTCGGCTCGAAGCAGCCGTTATCGTTGTGGCCGCGATC
GACTCCGTGTCGCCCGTGGCGTCGCCGTAGATGTTCTGGTTGATGACCTGTGTTAGGTCG
CGCGGATCGTGCGTAGCTGGAATACCGATATAGATGGAGTTGAACAAGAAGTCGCCTATG
ACCGCTTCTTCTTCCTCTTCATCCGAGAAAGGATTGTACTGGTCATGGCCAGACCGCCGG
CGGTTTTGTGTCCGCCGCTCATACGCCTTGGCTTCCACCTCCTCTACCGTCTTGGTGATG
ATGTCGCGCGTATGCTGCCAGTCGTAGCCGTCAAACAAATTCCAGATGACATGCACGTCA
CGGACACGGACGCGCAGCGGCGGTGGCCTTCCGCCGGCAACAGTGCCAACCTTGGTCTTG
TCGTAGTTGTTCTGCGCTGAACTCCAGCGGTTTGCGTGTGACGCTTCTTCGGCCGCTGTG
TCGGATGCCGTGCCGAAAAAATTCTCCTCGGCCCCAAGCTCGCTCACAGAAGACCCAAGA
GGGCTCGCAGAAGGTCTGCCCTTCCCCTTCCTCTCGCCTTTGACCTGGTGAATTTGACTC
TCGCCGGCGCCGAGAAAACCGCCGCTCCGACTTCGGGACAAGCTGTTTCGTCTTTCAGTC
CGTTCCGAGAACATTGACGAGGCGTTGAACAGCTGTTCTGCAACGGTGCCGCTCATATCA
TCTTCGACGTTGAGGTCATCAATATCACCGTCGAGCAGAAGATCGTCGTCGTCGGCCGAA
ACGGAGGGTAAAGACGCGACAGACTGCTCGGCAGCCCGGTTGCTCTGGTGCGTGACAAGG
ATGTGGCTACTGCCAGATCCGGCTCCGTAGAGGTCGTCGTCGCTGCCACCGCCTATGGTC
CCTTCTGCTTCTTCGTCCTCCTCTAGAATGAAATCCTCATCAAAGTTGTAGTTGCCTTCG
GCACGACCAAATGCATCGATTGAGATAGACGCTAAAAGATCCCTGATAGGCATAACTTGA
GTCTTGAACTTTATATCCTTGCTTGGCGGCGTGGGAGGCTTCAGCGCGTTCGACAATGAA
ATAAGTGTCTGTGTCGAGTCGGCGCACGTTTCTAGCACAAGGAGATCGTCCCGCACCTCG
AGGTCCACAGTCTTTTGGCCGTCCTCGTCTGCGACGGACACATGCACGGACACCTTTGCC
GCCGAGATCTGGCAGATGTCGACAAACCCGCGCGAGCAAAGCCGGGAGACCATGTCCTTC
GACAGGGACGCAGGAGATAAGAAACTCGTGCCGCCAGAAGAGCGGCGGGTAGCGTGGCTT
GGAACAAATGCCACCTCCTTACCTGACGATATGCTTGAAACATCATCGATCAGCAGCAGA
GACATTTTGCTCAGGTGAACCACGGCATCAATTTCCTCGTCGGCCTGTGGAATGGCGACC
TCAAGGCGGGCATCCACCAACACAACATCCAGCTTTGACGTGAGCCCCAAAGGGTTGAGC
CCGATGACACAGTCACGGAAAGACAAGTCCACCGTCGTCGGTTTAGCTGTGTTGTCGTTG
GCCCCTGCTCCCGTTGCCGGACCCTTGCCGTTGTTGGTGGTAGCTCTAGCTCCGTGCGGT
GCTCCGAGGCTACCGGTGATAGCCGTGTGCGCCTGCTCGCCTAGATTTGCCACGGAAGCA
GCAAGGCTTGCATCGAAATCTTGTGGAGTAGCATCTTCCGCCAGGCCCAGTACGTCCATC
ATGGTTGGTACACGGTACTCAAAATTGAGTCCCCACATCTTGATCTTGATGACTGGCTCC
ATATCGTCGCCAATTATGCGCAATATCAAGGCCGGTGACTGTCCGCTAGACGACGTTGGT
GAAGCGACAGCGGCCACGGAAGAAGGCGAAGTAGCTGCTGTCGTGCTTGCGGCAGAGACG
GCCGACGACCCAATCAGTTCTTCTGTATGGTTTCGATGCACAGACAGAGAACCGACCGCA
ACAGACACAAGCGACGGGATTGTGATATGTGCGGTCTCAAAGTCTCCAATGGAAGCCTGC
ACCAAACCCAGGCGCCCGCCAATATCGACCGACAGGTCAAGCCGGCGGATCAACCCAAGT
GTCAACAGACCCGGCCTATCGTCTTCGGGGAGATACTTGGCGACAGTAGCCAAACGCGCA
ATCTCTTCGCCGAGAGCCGGGAGGCACGATAGCTGAGCAATGTTGTGGACGTGTACGTTC
AGATCGTCGACATTTAAACGAAGAAGGGGCCCACTCCGCCGCTGCCGCAGCAATGTGTCG
ACCATGATGATATCTTCGCGCTCATCAAACTTGACCCGGGAAGGTGTGATTAGCTCTAGC
AACCGCTCAAGGTCTTTATCCTTCGGAACGTTCAAGAACTCAAGGCGCGTGTTGGAAACT
TCGGCGGTCACAGGCGGTTCGCCGCGCGAGTTCCGCAGGTATGGGCCGGCCAACCGAATG
CGACTCACCCCTACGCCGATTCCCTCTTCGCGGCTGACCAGCTTCACAGCGCTTGTGTCC
AAGCCGACGCTACAGTCTCTGCCAATCAGCTCGAGCCGGACACCGCCGATTCGCATGTCC
ACTTTGTTCTCGGCGGCAGCAGATTTATCATCTGGGTTGATGGGTGCCTCGAAGCGGACA
CCGCGTGTTCTTTGTGCCGGTGGTTCGGTTTTGGACAGAGCGGCCAATTTCCCGCCGCCG
CCGCCGCCTTGTGAAGCAGCTGACGATATGGACGAGCCCATGCTCAGAAAGCTACTTAGG
CCACCAAACCAGCTGAACGTCTCGTCGAGCCTTTGCAGATCGATAGACACGAGCAAAGGA
AGTGTGTTGATTTCACATTTGAGCCCTTGCACGGACTGGGCTATCTTGACCGAGACGTCG
TCTCCTGCTGGGGGGAAAACGTCACGGACAGACGCGCGCATCTGGATACGTCGATCAAAG
GATATAATGTCAGCATCAGAGTAACCAAATCGGAAGCGTTTTAGGTCGATCGTGGTTTTT
GTTGCTGCCGATGCGTTTGTCGTGCGTGTTGTCGTTGACGAAGCCGCTGCACCTGTTGAT
GTTTCTGAAGGCGGAGACAGTGCAACAACGAGATCTTCGAAAACAGCTTGGAGGAGAATG
TCGCCATTTTGGTTGAAGTTGGACGCTCTGGGCGAGTCAAAGAAGCGCTCGGCGGTATCG
GCCACGCCGGCCAGCTTGTCGAGGAAGAGCAATGAGATCTTCTCTGCGTGGAATTCAATG
TTCGGTAAGACTGAGTTGGCACTTTGAGCACCACTCTGAGATGTTGAAGATGCGGCAAAG
CCCCGTTTCCGCTGCTGCCTCTCCTTCTTCTGCTGCTGCTGTTGTTGCTGCTGCTGAAGC
CCCGTTTTGAGAGACTGCAAGAGCTCCGAAACCACCATCGCCAACAGAAAGCCAATGGAG
GCATCAAAGCGAACTTCGAGAGGCGCAAGGGTTACCTCAACGGACGTGTCGTCAGCTGTT
GCGTTTTCATGGGGCGGCTGGTGCTGTTTCTGCTCTTGCAGGAGCTGGCTTTCATCCAAA
CGGGCGTGGAACGAGGCATCGCCTAGTGTGGACGATGCACCTGCAGACGAATACACAGAA
AAGGCGCCTGGCAGGTGCGGGGCGACGGATCTTCCAAGGTTCTCATGATGGTGGTGCTGG
CGCTGGCCGTGAACTGGCTGCTGGGCGATGTCGATCTGCTTGTGGTTGGAAGGCACGTAG
ATAGAAATATATTTAAGTGCCAGTATTTCTTTGACCAAGCGGGCAGGGCCGCGGGGTGTC
GCAGCTTCGTCTGGCTGTGATCCTGTTTCCTCTTCTGCAAGGCCGCCGAACTCCGTCTCG
GGCTTGGGCGAAGGAGGGCCAGCAGTGTGTACGCTTGCGCTAAGCTCCTCGTCGAGAGTA
TCATCTGAATCGACAGGTGCAGGGCTGACGCGCTCAGGTACAGCCGATGCCGTCGAGGCA
ATCACAGCGGTTGGTCCTTCAACGACCGGAGATACCGGCGGTGATGGCTCTTTCATCTCA
GATACAACTGAGCGAAGAGGTAGCTGCGTCGGAAGACCAGCGTTGTTGCTGGCGTTGCTG
CCAAAGTGATGGCTGAAGACGGCAGAAGCAGAAGGGGATTCCTCGCCACCTGCATGATCA
CCATGGTCCTCGTAATGATCATCGTCTTCGGCATCCCAGCCGCCAGGCATGGCGTTCCGC
AAACGGACCGACTCTGCCTGCGAGAAGGCGCTCATATACATGCTCTCGGCCTCCTCATGG
CTAAAGATGTGGGATTCAGCCAAGTCACCGGCAACATCAGCCGAGCCGACGCTTCCATCA
TCACCAGAACCTGAATGCAGCGACGTGTCCAGAGGTGCGTACGGGTCAAGTAGGCCCAGA
CCAGCGCTGCCGCCTTCTAGTCGCGGAAGAGATGCGTTCATATGTCGGAGAGACGGCTCG
GACTGCGCTTCGTGTCCCCCTGCGCTCCATTGCAGACTGCCTTGGCCGCCGTTGCCACCC
ACGATAGCAGATTGTGCAACATGCGAAAGGACACCAGGGGGGACTTGTGGTGGTAGCATT
GACGCCAAGGAAGTCGACAGCCCGGCAGTGTCTCCATATACCGACGCTCTAGGTGTAGAC
GAGGACGAAGCGGGTGCCGCTGTTGAGCTGGGGTCTTCTCCCGCAGGATCGAAGGGTGCT
GAATACGCCTCGTTGGCGGCAGAGTCATTCTCATCGCTCGGGCTGCCCATCTCGTAGGGA
ATGTTGAACGCGTCTTCGCTATCTTGCAGAGCATACCGGCTCTGCAGTATGGCCGATGAG
GCGGCGGAGGACACAGTCATCGAAGCAGCTCCCTCGCCATAGTCATCATCAAGGTCTTCT
GGACCCCGGAAACTGCCAATCGGATAGCTAGGGGCATGGGATGGAAAGCCATGCTTTGAT
GAAGCAGTCGACGAGCGTGATGGCGGACCGCGTGAAGGGATGCTCGGCGACCGAGACGAA
AGAGAGGACGGCATGGAGGGCGAGCGGGCCAGAGTCGAGAAGACATTAGCTTCGGAGATG
AGGAAGGCGCGGACGTTCTCGAGAGAAATGTGGCGCTTCCCTTCCCTGGGCACAATCGGA
GGCCGTTCTGCCTCGCTGTCTTCGTCTTTTCCCCTGCCTTCATTTTGGGTCTTCTCCTCG
TTGCTCTGCTGTGTCGATGGCGATGCTGCCGCGATGGCCGTCGTGACACCCTCGATGTTG
ATGCGAGAGAGAGCTAGCTGGAATGTGACGGGCTCGAAGCCGCCAGGCGTGGGCGTGGTG
GGACCCGACGCCGTGGCCGCCGCCGCCAGCGCCGTATCGACGGGAACGTCCACTTCTAGC
TGGAAGGTCACGCCTTCGATGTTGACCTGGGTGCGATCCACAATGCCCTGGAGGAAGCCG
GCGAGAAACGCGGGAAGTGTCAAGGCCTGGCCTGTGCCGAGTGTCTGGGAAGAAGACGAA
GTGGAGTCGTTGTCGTCGTCGTAGTAGTCGTCATCCTCTTCGGCAGCCGCGAGGGCCTCT
TCGAGGGCCTTCTTCTCGTTGGATGGCTGCTGCTCAAGGAAGGACTGGGCAAGGTCGGCT
GCCGTTGGAACGACGTCGTCGTCTTCCGCGGAGGAGCTGCTCGGCTTGCCCCCTCTCCTG
CTTGCGATGCTCTCCTCCTCCTCGTCTTTCGATATCCTGAGCCGGACGTCGACGCCGGTG
ACCTGGATCTGGATGGGGCTGGAGTAGATGTCGACCGGCAGGGTGACGCGGAGCAGGGCA
ACCTTGGCTTTGCGGATATGGAAGGTCGGAGGGAGCTGGAGGAGCTGTTGGAGAATCTGG
ACAGTCAGGTTAGCTGGGCTTCTCTGCTCTTCCCGCTCGGCTAGTGGATGCTGCCAGCAT
AGCCGGCATACCTTTAGTTTCAGGCCGACGTCTCGGAATTCCAAGACCGTGTTCCTGCCC
CAGGCCAGGTCGAGGTTGTCGAGGTTGAGGGCGTCGGCGTCGAGGACGTCAAAGCGGGAG
AGCGCATAGCGCAGCAGCCGCTTGGGCATGCTGGAGTTGCGGAAGGAATCGAGAAGCGAC
GCCATGGCGGGTAGATGGGTGAGATGGACGAAATGGGTAGTAGAGGAATGGCTCTGCCGT
TCTTCGAGAGGATGTCTTCGCGATGCAAAGACGGCCGGCGATCACGGGTCACCGATCACC
GAGAGCGCGGCCGCGGAGGCAGAGCCGCCAGAGTCGAAATGGAGGGGTGCACGCGGGCAG
TGGCGAATGTCATGGTCCAGGGGCGGATGCCAGAGAGAAAGAGAATCGAAGCCGCAGCGG
TGTCGAAGGGCGGTGGAGGGAGAGGAATCTCAGAGATGTAGAAAGCAGCCTAAGCAGCAC
TGTATGCAGCTCGATTCCCGAACGAGTGCATGGCCTTGCTAGGGAGAGAAGGAGACAAGG
GCGGACAAGCAAAGGGGCAAAGAGAACAAGAAAACATAAAGAAGCAGGGGAAAATGCGAA
AGAAACACAACCAGAATGCCGTGCCGCGGATGGGTGGAGAAGAGAAAAGAGAGGCCGCAA
AACAACGTGCAGAAGGTGGTGGTGATTGATGGCGTGCGGCCGCGGCTGCTACTGCGTCGG
CTCGTAGGGTGCTGTCATCTGAGCCCGAAGACCGTGCCAGCCTTTGGTCGCCCCACAGAG
AAGTCAGCGCTCTGCGTATTAATGCGGCAAGTACCTTCCTTGTAGTGCACGGCTCTAATA
TCGTGTCAAGATACACCAGCAGCAGGGAAAGGGCAACACAGCGGCAATGTCGCGCCTTCC
CCTCCTCTGCCTCTAGCGCTCCGTCATGATGGGCTGTGGCACTTGCTCATCCACCGCCTG
CCATACGTAAGGGAGAGGCGGCAAAAAGTGGGTCATATTTGCTACCTGCGCTCTAATTAT
GGTTCCAGGCAGCCTAACTACAGCACAAGATACCAAGCAACCCCACCTCTGCCTAACACA
GCGCTCCGCGATAGCCGATACGGGCGAGAGCGACCTCATGAGATACCACGATCGCAACGC
CGGCGAAAGCCTGGCCCAACCTAGACCATCAAAATGGCAGGCTCTTGCCTTGAGCGTCAC
GCGATGTTTATGCTCCCTTCCCCGTGTCTACGAGTACTTGCAGGATACGAGTAGACTCCC
TCGTTGCTTCTCGGCATTGCCCTGGTGGCGGCCACATGACTCCAGAAGTGGAGAAAGGAT
GGCACGTGACGCTCTTGAATTTATTTTATTTGTGGTCCTCGTACGGATTACTGTCCGTAC
TATTATCGCCAAATCAAAGAAGGCGCCGTCAGAGCCTCGTCACGTCAACAGTACAGTAGT
ACACTCGCAAAACTTGGGCCGTCTGTGTTTTTTTTTTTTTGTTTTCTTCTTCGTACCTTG
GCAATATTGTTCATCCCGTCTACAATGCGTGGTCTCTAGATATTTCATGCTCCGTTCCGC
TTTGCACAATTGCAATGCCCATTCCCTAATCAATGCATCCCATCTGCTGCTGTTGTCAGT
CCTTCCGTCATTGCTGCTGTTGTGCCGAGCACGACTGGCTCCCTGGTAGGATTCCCTGGG
ATCTGTGACGCCGTCGCCACGTTTTGCTCGTCTCCCTGCCCCCGCTCCCGCCCATACGTC
TCCGCGATGCGCCGTCCCACGGACTCCCCGCTCCAGTAGGCGCCCGTCGCCGTGCCCAGC
GCCACAAAAGGCGCCGTGTGCTCGCCAGCCAGCCACACACCGCGGTCTGGCAACCCCTGA
CGCATTACCCGAATGTCTTCGTCTCCGGCTGTCAGGCCGACCTGGAAATTGCTGTAGCTC
CCATTGCCGGCGAGGTCGTCGTGCAGCCAGTTGGTAGCTATGCAAGCCGTGGGCTGGCAG
GCGGGGGATGCAGGGTCGTAGTGCGGCAATGTGCTCAGATAGGGGCGGAAATAGTCGAAG
AGGAAAGCAGCTTGTTTTGCGTTGGGAATTTGCGTTTCGGTGAATTCCCCAGTTGCCGTC
GTCGCTGCTTCTCCCTGGCCTCTCAGTGCCGCCAGGGTGCCCATGACATGGTCCGACTGC
GCACCAAAAATGTAGAACAGCAGCGTCGGATGCGCCACGGATGCTGGCAGCGCCGCCAAA
TCGACCGCCTCGTGGGACCAATGCTGCGGGTTGGAGGGCTGGGCATAGACGCCGGGGGCC
AGCCATTGACAGAACCCTCGCACCACACGGCCCGCGTCGGAGTCAGGCCGCTGCCAAAAG
GCCTCCGGGAACGAAATGTACACTTTCTCGAGGGAGCCATAGCCAATACTGGCAATGGCC
TGGCGAAGCCGGGATGGCAATGGCGGCTCAAATGCGGTCGCTGCATTCTTCTTCAGCCAT
CCAAGGGGTGCCGTGCAGACCACTTCGTCGAAAGAATAGATATCGCCAGAGGAAGTGACC
ACGCTAACGCCGGGGTTGTCCACACTCATGCCGCTGTCTTGTTCGCCTCCGCCGCTCACA
ATACGCGACACTGTCTGTTCGTAGTGGAGGGCGGCTTTTTGCACTACCGGCTCGACCAGG
CGGTCGAGAACCTTTTTGAATGTGCCCGCACAGAAAAGGTTTTCTATTTGATCAGCATGC
CGGAACAAGTAAAGGGCAAGTGGCATGGACAGAGACGAGCTCTTCTTACCCCCTTCGATG
CACTCCTCCAACCAGTAGTACTTGAGGCTCTGCCGCGTGATGGGACTGCCCACAAATGCA
CCCCAGAAGTCGGCCATTTGCAGCACCAGCTCCCGCCGCCGCGCTAGGGCTGCGCTGTCG
GCCGCCCCGTCGTCGGGAACGTGGGCCTGCAGCCGCTCTAAGAAGAAGTCATGCAGGCTC
TCGCCGGCGTCGATTGTGCTGCAGTGCTTGTTCGAGTGCACAAAGGCCTCCTCGACAATT
TTCCACATGACGGTCGACAGGGACTCGCCCTCGTCCAGCGGCAGGAGGGCACCTTCAGCA
TCGAAGACGGCACCCGTCAAGTCGTTTCCTTGCTCGTCGACGTCATGGCTGCTGGTGACA
GTATTCGTAGCGCGGACCAGGTCTAATATTGGGTTATCCTTGGTGCCGTGAATCCAGTTG
GGACCCATGTCGACGAGGTGGCCGTTATCAGTGCCAGTTTTTGGTGGTGGTAGACGTGCT
TGGTGCAAGCGGCCGCCCAGGCGGCGGCGGCCTTCGAGCACGGTCACACGGAATCCATGC
TGCAGAAGGATGTCGGCACAACGGAGGCCCGCAATGCCAGCACCGATGACACCGACATGG
GGTGGTCTATGACTGGGAGAAGGGGTCTGGGGGTGTGAGCAGCGATGTCTCCGTTACAAT
AGCCAGTGCCATGCTCTCAGGTGACTCACTCGCTCTGCCGGTGGCCGTCCGGCGGCGGTC
AAGCTGCAGCGGCGGACGGATTTCAGATCGGTTTCAAGCCGGGAGGAGTCTCTTCGCGTT
GCGCTGGAGCTAAAGACACAGTAAACATCCATGCTCAGGGTGAGAATGGGTTTGAAAGAC
GAAGAAGAAGACGGGCTAAGGGCAATGCTAGGAAGCTGCAGCTAAAGGCTCTGGAGAACG
GAAGATTGGTATTGTCCAAAGAGGGAGGGCGAAGAGATGCAGTCAAGGCATAAGAAAGGG
TGAAAGAGGGCGAATGGAGACCCCGGGGGGGGCTCCGGTGACGAGTAAAATGCTTGGCCG
GCTAGTCGGCCAGATCGCGAGACCAGACTAGACGGCACGGTGTGGCAAAGAGATGCACAG
GACAGATGCTGCAGGAGGGGGAGCACAAACGGGAAGGGGAAGGAAGGAAGGAGGGCTGGG
AGGGCTGGCTGAAAGCAGGCGAGGTAAGAGCTGCTTCTTTCTCACGATCCCATTTGGGCA
AGACCCGATTCAACGAAAAAAAGAAAAGAAAGACAGCATAAAATATGGACACACGGCCAA
GAGAACGACGATCCTACGCCTGAGCGAATTAAGGCAAATCGAGAATAGCACCAAAAACCG
AAGCAGAAAAAGGGACCTACTCGACCATTCTAGACCACGAAAGCCGCCAACGGACGGCAG
ATAACCGAGGCGGCAGCGAAAGCAGGCTGGACATGCCACAGAGAAAAGGAAGAACGGGAA
ACGAGAATGTCTACTCCGTACGAGGAGACGAGGGGCTCGACGTGAGGGGAATGGATCTGG
TGCTGCGCCGGCCCCTTTTTTTTGTGGCTGTTGTCATACTGTGTGCGCAGAAAGCCGCGT
CTGTCAAAGTCGAGATAAGTTGATAAGACGAGCCGGAGAGTCATGTTGGAGAAAGCCATG
TGAGCCAGAACAAGCAAGCAGATTGGACCAGCACTTGTTTTATTTAGGCGGCGTAGCTCT
GACTCGCTGGCCAGACCTCGACAGGCCAGCGGTTGGGGAAAGGAACGGCGTTGGAGAGTC
GCCGCTAGGCCTGCGTAGGACAAATTGCCAATGCAGACGACTGAGCGGCTTGATAGGACC
GCCACTTGCCGCAGGGCACTTGATGGCAAGACAAAGTGCACTGCCACCAGCAAACTACCA
GACAACGACATGGTGGTCTTCTTGTGCCCCCGGCTAATGCGGCAACTCCCGGGGCCCAAG
AGGGCGGAATTTCAGCTGCACGGGTAGTCATAAGAAGACGGGGGAAAAAAGGAAAGGCGA
GAAGAGAAGAAAAGAAAAGAGAAGAAAAGAAAGGAAACATTGAAGGCGGAGAGTGGTGCA
CAAAGAAAATACAGCCAAAGAAGAAGAGGACACATCAAAGTAAACAAGAGGCTCCCGGGT
ACAATCGGTGGCGCACTCCATTGAATTCTTTTCTCTTTGCTGATTCGGGTTGCGTATTGC
TATGCAGTTGAGCACTTTCATCGTATATATGCCGAGACCGCCATTTGCTTTCGACAGGCT
TTCACACCATGTATATGCGCTGCTGGGATGCGAGGTCGTCCACCCCGTCAGCAACGGTAG
AAACGACGAGAAGCGCTGGGCAGCTTCAGGCAGCGGCGGATCATGGGCAAGCTTCCTTCG
GACAACAACAGCACCGCCGTCGCCGGTTCAGGATCCCGATCAGGAGCCCGGTCAGGAGCC
CGGTCAGGAGACCAACTCCGGTTGCGTGAACGGATGGCAACACATTCAAAAGGAGCCATG
GGCATTTGAAATGCCCCTCGCCTCGATTGTGTAGGAGAAACTGAAAGACGATGTTGATGA
TCTGTTCGAAACCGGTCACGGTCTCTGCCGTGGCTCTCGATGTGGCGTTCGGTCGGTGGT
TCCTCGAAAGAGAAAAAATGACCGAGTAAAAGCAGCGCTCAAGCCTTTTTCGCTTTCTTT
AAAATTAAATATATAAAGGAAATCTCCTCATACTACGTATAAATATACATACTATGGAAG
AAACTTAATTCATGTGCAGCATATTCCCTGGGGCACATTGCCTGGGAGAGTCAAGCTGGT
AACTCGACAAGATGTGTTTTTTTTAAAAACAATAAGTAAAAGGAGTGTTAGCATAAGAGG
GCGATACATGAGATGTTCTTGTCTTTTACACAGTAATAACAACACTTTTCTGTCTTTTCT
TTTTATAAAAGAAAAGAAAAGTTATCACATAAAGCTCTGCTTCAAGAAAGAGGTTTTCGG
TGCTTTAAGGTCGGCGTGCTTCGAAGCAAATAAAACGTAGGGAATAAACAAGAGTGCTGC
AGTTTTTGTTCATGTAGAAGCACATACCAAGAAAAATAAAGCCCATCCCTTCTGTAGTTT
CTTGCCGCGACATTTCCCCTTTACATGAGGACTTCTGAGATCGCCGGGACTCGCTGTGCT
GGACATGCAGAGCGGGTCTGGGTTAGGGACCGGGGCCTCGTCGGCCGAAGGGGCGGTGGG
AACGGCTTCAGGCCGTGATCATCAGAGTGCGAGGCTCCCGTTGATAGACGGTGGAAATGC
TGCCGGGGAAGCTCCCGTTGGTTCCAATCGTCGGCCATGGTCGTTCAAGGCCTGCAGGGT
TGCGTTCGGTGTCGAAATAGAAACTGGGAGAAAGCCCCCGGAACGCGGTTGTGAGAGGTT
TTCGCTTTGGCTTTCTGTGGTTCGGCGAGATGGGAGAGGAGGAGCGCCGGACAAGTCTTT
ATTCTTTGTCCACGCAGGCTGCGAATCTCTCTGCAACGATTCGCAACGGGGCTATTGCTG
ATGTTTCCCCATGATGTAATGGAGGACTGATCTACCAACAACAATATTGAAAATCCGTGC
TACTTTTGCGAAGACTTGGAAGAGGAACAGCATAAATCTTAGCTCTGCCTGTTGCTTTCG
CTCATTCTGTCACGAAACATTCTATTTATTTCGTGTAGTTTACCGTGTTTGCGGAATGGC
TGTATTGGAAAGGGGGGAACAGACAGCATGTGAAGGAGAGGCCCTCCGACCGCCATTCCC
GGCCTCCAAGACGCCAGAAGCGCCAGAGGCACCAAAAGCCCGGCTTTGCTCGTACGGTCC
CCTTACCCACACAGCCCTTGCTTGGCAGGCGCTAGACGCACTAAATACCCGGCCGCGGAA
GCAAACAAACAGACGGACGGAGCCTCAAAACTGCCTTTCCAGTTCGCCTTATCAAAAGCC
CCGACCCCCGACAGGTTGATCGTTTCTCTCCACACAGCCATCTCGTCTCTTCTGCTCCGT
ACTTCTTCCACTTCTTCTACTTGTTCTTCTGCTTCCCTTCCTTTGTTCAGCTCCTGTTCC
ATGTCCCCGCTGCCCCCCTTCTCCATGCCTTCGCCTCACCGCGGACCCCGTCCGTGCCGC
CTTGTCTGCCTGGCCTCATTTCGTGTCTCTGAGACCTCCTGGCAGACGCCGCGCCTGGGG
AAAAGACGTGTGACCTGAACGAGGCAAAACGGCCGCCTATTTGCGGCTCTCGGCAATGAC
ACCAAAAGGGAGGACGATGCTTCTGCTGGCCTGCCCTTCCCCACCTTTTCGCCCTTTCGC
GTGCGAGGATGCTTCCAATAGAAACGAAGGCCGGCCGGCCGCTGCTCGGCTTCATAAGGC
AGCCTTGCCAAGTCCCTTCCTTTGACAGCTGGCACATGTCCTATTTATGAAAGGCCAGCC
CTTCCCTCTCGTTTCTCCTTTTTCTTCGTAGACCTGGAATAAATATATCTGATAGCCTAC
TTCTTGTACTCTGTACGGGCAGTTGTCAAAGTCAACTTACTCGTCTCTTAATACGTCTCT
TGATATTCCCCCTGGGGAGGAAACCCTAACCATGGCCCCGGAGTCGTCCCAGCTGCCGCC
GCCTCCGCCGTACGAGGCAGCGGGCTCCGTCAATGCCTCGGTGAACCGCTCCGATGCTGA
TCCCAATGCGCTCCAGGCCACTGCGGATGCCATGCTCGCATCGTCGCACCACCACAATGC
GCCGCCGCCGGCTTTCACTTCGCCCAGCCCAACCCTAGTGCACCAGCGAGACTGGCTCCA
AACGCGCGCGGCAACGATGGCCACCATCCCGGCAGAGGGCGAGGATGAGGGCGAGACCCC
CTCCACGAACCACAGCGGCTACCCGGATGAGAAGGCCGTGCTCAAGCAACAGGAAGTACT
GCAAGCTGCGCCGCAGGGCACGCACTATTGCACAACAACGACCGGTGCCGACCCCTATTC
TTCGCCGGCTCCCGGAGCCGCTCCAGCAGCATCGTCATCTCGAGGACCTGTCCCGTTGAT
CCCCGCTCCGTCCTACGCCGAGCCACTGGCGAACTCGGGCCGGAGAGGCTTTTTCCGCAA
CTCGGTTAGCAACCTGCGGGATTCACTGCATGTGCCGAGACAACCCCGGTCGCGCATGAC
TATTGCCGAGAAGGATGCTAGCCAGATGGAGCATTTCGCACGGCGCCTCGATGTGCAGAA
CCGCGCGAGCCCCTCGGATGCCGAGGCTGAGATGCGCATCAGGCAGCTCAGGCTCGACGC
CATGAAGGCAAGCAGCAAGGCCGGGCCCCGCGCCTCGACGGGCATCTTCAAGGCTGCGTG
CTCCACAGACCTGCTGTTTCTCATCGACGTCACAAGCTCCATGATGTCGTACATCGAGGC
CGCAAAGACCCAGGTCAAGAACATTGTCGGCGATATCAACCGGACATTTTTCAACGAGGC
CGATGTGCGGGTGGCCGTGGTGGCGTACCGAGACCACAAGGACGAGAACCACATCGAGTT
TCTCGACTTCACCGCGGATGTCGGCCATGTTTTCAAGTTCCTCGACCAGCTGCTGGCAAC
CGGCGGCGACGATTTGGCCGAGGATGTCCTCGGCGGCCTCGACCAGGCCCTCAAGGCGTC
GTGGAAACACCAGACGCGGTGCATCATGCACATTGCAGACGCACCTGCCCACGGCCGCAA
CCTGCACGACATGCAGGTGTATGCAGACCACTATCTCACGATCGGCAGCGAGCCGCATGG
GCTCACGTACGAGCCTCTCGTCAAGAAGATGGCCAAGCAAAAAATCAACTACATCTTCTT
CCGAATCCACGAGTCGACAGATCGCATGATCTACGTTTTCCTGCAAGCCTACGCCACAGC
CTCGGCGAACTGCAAGCTGAACATATCGAATACGCACCACGCGGTCGCCGACCAATGGCT
ACGGTCGCTGCGTCGTCGCGGCAAAAGGCGTGCAGAAAAAAGGGTCTCTGCACGCGAATA
TCTGCAACAGAAAATGGAAGAGGAGGGCGGTCTTCACTTTGAAGAAGTGCTGCTCGGCAC
AAGCTACAGCTCGCTCCGGCACTTAGTCGTCAGCAGCGTCACGGCGTCTTCGTCGCGGAC
GGCGGTGCGCCTGTCCTCTGGCCTCTCGTCCGGCACCATGCGCTCCAGCTATGCAAAGTC
GAAATTGGGGCAGAAATCGTCCACGTTGGACAACTTGGCGGAGGACGAGGAGATCGACGC
GTTCCAGGAGGCGAAGGAATGGCAGGAGGAGCTAGCCGGGAGGGGGGCGCGGAATGAAAA
CGAGGCAAGCACACCGGCAGAGACGATCGTTGAGGAGGAAGAGCCAGAGGAGGAAGATGA
GATGGGCCAAATGGAGAAGAAGGACTCAGAGAGAGACCGCCAAATTGAGTTCGACACGGA
TGAGCCGCAATGGAACAAGAAGGGCTGGCTGGACCAAACCATGCACGTCAAGGCCTTCTC
GCCGGATATCATCGACATCTCGCCGAGTAACACCGACGCCGGCTCCATCCTCGACCGCAT
GATGGAGAGCGACGACAACATCCGCATCAGCACGAACGAGCTGATCATCCACAGGCGGAC
GAAGCCGTTCGCCCAGGGCGCCTTGCGGTTGGCCTCGTACGCGCGGACGCACGAGTCGAC
CAACCCGCTGGTCGTCAAAACGTTCAAGGCCGGCGGCAAGCGGCTGGCCGATCTCGCCGA
GGACATGCGCATGCAGGCGCTCTGCAAGGCCTTTGCCCTGGAGTTCAACAACCTCGTAGC
GAGCGAGGAGCACGCGCTGGACTTTGTCGTCGTGACCTGTCTGCAGCCCAAGGCCCCACC
GGCGCAGGAAGCCGCGGGAGTCGAGGGAAAGAGGGTCCCCGGCGGTGACGGCGAAGACGA
CGGGGACGGCGACGAGGACGAGGGCGAGTGCCTGTCGCTGGAGCCGATGCTGCTCGACGG
GCGCTTCGTCAAGTACAACAACAACTGTGGCGGCGTCAGCGACGTCCAGGCGTCCGTGAT
CAGCGACGCGGCGCAGGCGTTCTCGCACTTCACGTTCGAGCGGTCCAAGGGCGAGCTGCT
CGTGGTCGACCTGCAGGGCGTGGGCTACGTGATGACGGACCCGGCAATCCACACGAGAGA
CCCGTCGCGGTTCGTGCTGACCGACACCAACCTCAACGTGGACGGCTTCAAGCTCTTCTT
CTCGACGCACAGGTGCAAGAGCGTGTGCTCCAAGCTCGGCCTGCAGTCCTCCGCGGACAT
GTTCCTCACAAACAACTTTGCCTTCCGCACGGACTGGCCGGCCGTCACCTACCACCGCCG
GGGCCAGAAGGGAGCCTCGGCATCGGCATCGGCCGGCGCCGCCCCGGAGATGCCGGTCTG
CTGCTCCAACAAGCTGTGCAGCAAGATCGTGCGCGTGTCCACGGCCAAGAAGACGGCGCC
GGGCTTCTACTGGTGCGACGGGTGCTGGCCGCAGCTGAGCTCGTCCACCGTCAAGCGCGT
GTGCGCGACGCCCGGCGCGTACCACGAGTTCGAGGTGTCCAAGTTCTTCTTCGAGTCGCA
GGGCCAGCTGATGCCGCGCACATGCCCAGACCACGGCGGCGTCCCCAGCTTGCCGGTGGT
CTTCCGGCCCAAGACGAAGGGCCTGGGGTTCTTCAAGAGGCGGTAGGCCGGCCACGGCCG
CTGGGTGGGGGATAGTTCATGATGTCTCTTTTTTGTTTTGTCATGTCACGAGATTTTTGA
TGCCGATACGTTTATGTGGTGGACATGCGCGTTTTGGACCGCCCTGGTCGTGCTTTCCCC
TGCGAGACATTTGCTAATAGAACATGCCATATTAATTACCACGCCACCGAACCTGATTCG
GAAGGGGCAGCCGCGAACAGATGTACGGCCACGTGATACACATGAAGCTCAGAATTCGAT
CTCGTAGCTGCAAATCTACTTAGAAGCATATCTCATTCACACTCGCGCTGCGGACAGCCA
GGCCAAGCATCGCCGCCGCTCTGCATTCCCTGTCCAGCGGCCGAGGTTTGTGGGGTCAGT
ACTAGCACGTCTCGGCGTCTGACAGAGGGAGTTTTGCTGGGAACAGCGCCCGTCACAAAG
AAACCGCCGTATAGCGGGGCTGCTGGGCCTGGCCAATCGGCCAATCAGAACGCCCCCAAT
GGAGCTCATGGTCAGCGGGTCTGGGGCCAGAGGCAGTTCCGGGGTAAGCCGAGGCATCTC
CAGGTCAGCGACAGCGCCAGCTGCGGAGCTAGCCAGCCAAGGCGCTGCAATCCCAATTTG
GTTACCCGTAAGAGTAATTACCACGGCCGCGGTTGGTATCGGTCCCTGGCCAGCGAGGAC
GATTGAGTGAGACGCTGCTGTCTCGTCTCTTCGCTTCTTTGTTCGCTTGTGATTCTTTGG
CCTGTCAGCATATTCCTGTCCTGTTTTGCTGCTTTCTTGTTGCATAGCTGGTCCATCCTC
AACTGCCTCGATCATCACGATATCAAGTTGGCCTCAACCCCCCCTCCCCCCTCCAAAAAA
AAAACCATGCCGATCCCTTCTAGAACGTTTACGCGGGCAGAGGTCGCCGAGTCGGCCAAG
AAGCTCGGGGCCCAGAGCAGCGACGACAGCGGCGACGAGAGCCCCATCCTCTTCATCATC
GACGCCGTCGTCTACGACGTGGCCGACTTCGTCGATGCGCACCCCGGCGGCGAGTTCGTC
CTGCGCCAAGTCGCCGGCACCGACGCCACCTCGGCCTTCTACAACCTGCACCGCCAGGAG
GCGCTGGAGAAGTACGCCGACGACCTGGCCGTCGGCACGATCGCGGGCGAGGCGCCCAGC
ATCGTGCGCCCGCAGCCCGGCGACCTGTCGCTCGTGCCCTACGCCGAGCCGCTGTGGCTG
TCGCCCGTGTTCAAGACGCCCTACTTCAACGACTCGCACCGGCGGCTGCAGCGCGCCCTG
CGCGAGTTTGTCGATCGCCACGTGGCGGCCGAGGCCATCGAAAAGGAGCGCACGGGCGAG
CACCTGGGCCAGGCGCTGGTCGACAAGATGGCCGACGCCGGCATCCTGCACATGCGCCTG
GGCCCCGGAAAGCACCTGCACGGCGTGCCGCTGCTGAAGAGCGCGGCGCACCCGCAGGGC
GTCGTCGACGGGCGCGAGTTCGACTACTTCCACGACATGATCGTGGCGCAGGAGTTTGTG
CGGCCGGCGGCTCGCGGGTTCCAGGACGGCAACCTGGCGGGCCTCGTCATCGGCCTGACC
GTGGTGCTGCACTACGCCAACGACAAGGCGCTGCAGCAGCGCGTGCTGGCGGACTGCCTG
TCGGGCCGCAAGAAGATCTGCCTGGCCATCACGGAGGCGTTCGCGGGCTCGGACGTTGCG
CGGCTGCGGACGACGGCCGTCAAGACGCCGGACGGCAAGCACTACATTGTGAACGGCACC
AAGAAGTGGATTACAAAGTAGGCCTCTTGCTACGCTCTTTCTCATCTCTATCCTCATTCC
GATTCCCATTCACTAATAACAGCCTTTCAGCGGCGTCTTCTGCGACTACTTTGTCGTCGG
CTGCCAGACCGACAAGGGCATGAGCGTGCTGCTCGTCGAGCGCGGCGAGGGCGTCGAGAC
CAAGCCCATCAAGACGAGCTACTCGGCCGCCGCCGGCACGACGTACATTACGTTTGACAA
CGTCAAGGTGCCCGCCGCCAACCTCATGGGCCACGAGAACAAGGGCATCTACGTCATCCT
GTCCAACTTCAACCACGAGCGCTGGAGCATGGTGTGCGCCGTCAACCGCGGCAGCCGCCT
CGTGGTCGAGGAGTGCCTCAAGTGGGCGCACCAGCGCCTCGTGTTTGGCAAGCGGCTCAT
CGACCAGCCGGTGATTCGGTTGAAGTGAGTTCTTTTGTTCTTTTCTTTTCATGCCTGGGG
TTTTTTTTTTTTGGCCTCTTCTCTACGCCGTGTCGGCATCCTAACTAACACCCCACCCTT
TATCAGACTCGCAAAAATGATCTCGCTCATCGAGAGCCATCAGTCTTGGCTCGAGACCAT
CACCTACCAGATGTGCCAGATGCCCTACGACCAGCAGGCCAAGCACCTGGGCGGGCCCAT
TGCGCTGCTCAAGATGAGCTCGACGCGCATGTCGCACGAAGTTGCTGACGAGGCCGTCCA
GATCTGGGGCGGCCGCGGCCTGACACAGACGGGCATGGGCCGCGTTATTGAGAACTTCAA
CCGGACCTACAAGTTTGATTCGATTCTGGTATGTGTTTTCTCCTCGTTTTGTTCCTTGTC
CCCTTTCGTCCGTCGCTAACGGCATCAGGGTGGTGCTGAGGAGGTGCTGGGCGATCTCGG
TGTGCGGCAGGCCATGAAGTTCATGCCCAAGTCGGTCTTATAGAGGGAGAGAGGGAGAAA
AGGGGGGGGAGGGGGGCAGGGCATGGAGTAAAGCCAGAGAGAAAAGCCAGTAAGCAGGAG
GGATCTGGCTTTTTGGCATTTTTTCCAATCGTCGGAGTAGATCGACATCTGTAGGACTAT
AGGACACCGCCGTAGAACTGCATTATTCCCCAAAAAGGCAGATTTCAGACGAACCCCTGT
TCATGTTAATTATTTATTGAAACTCAAAGAACACCCAAAGAACACCGGTTCTGGAAGCGC
CAAGGACGGACGAAGACGAAAAGAACTATTTTTCCTTTGTGCTTTGCTCTTTCTTTTCGA
AAAAGGGAGAGGCAAGAGATATGGGATTTGCGACAATGCCGTATGATGCGCGGCCAAAAA
CGGGGGGCCGCACGGGGTCGCGTGCATGGTTTTCCCTTTCAGGGGAGCATCAGTGGTTCG
TCTGATCTCTTTTCTGATCTCTGCCCGGGCCAACGACGGGAAACGTGCGCCGTAGGTACC
CCCCCTCGTCTACGCCGAATCCCGAATTCCGAACCGGCCGCCTTGACCTTCATGTCCTCA
CCTTTGACACTGGCACTTCACCTGATCCGCCTTGAACGTCAGTTTCTGCTCGACAGACCC
GGCCCGCAGGCCAAAACGATTTCGACGGATCGAAACCTCCTTGATCGTCGATTTGGCCAT
TGTCCAGGCAGAGGCTGGCAGATGCTGTCGGTGAGTCACGCATTGGGCCGCACAGCGCTC
TTTTGCCAGATCGACAGAGAACGCGATCTGCTCAAGCCGGCCAAATCTGCGCACAGCATC
TTGCATCAGGACGCTCTGCGGCGCTTCCCTGCCCAGTATCACGTCGCATACGGCACAATT
CCAAATTGCAGATTGGGTTAAGAACTGTAGTATTTTTGGTTGACCTCCTGAGGGAAGTGA
CCGCAGAATTAAAGTGTGGTCCGACCATAGACTCCGTGATAGATCCTTGCAAACTTTTCC
ATAATCCGGCGGTGTTGACGTCGTGTATCGAAAGCAAAAACAGAAGAGTTTCGTTCAGTT
CAATTTTCTGGCGGTGGCGGGGGAACATGACAAAGTGAAATGTGAGATGACAATTTCAGT
TGTGAAAAAAAAAACAAACAGTAAGAGAAAAAACACGATAGAAAAATAAAGGAGGAAAAC
CCGAATAACAGCAGAAAAGGTTAAAAAACAGAAAAACAAAGAAAATCCCTTAGAATAACA
GAGATCCTGTCCGCTTTTGTGTATCCAGATGCCCATGTTCATACCATGCCCGACCCGTCT
GTGGACCTCTTCGCGCGAGCAGAAAAAGGCTGCCTCCACAAGGAAAATAAAGAAGTGTAT
CTTGCCGACCTCTCTCCATCGATCTCGTGACCAAGCGCAAAATAAAACAATGGAAATGGT
TCGCTTTCGTGTACAGGGTTGGTTGGCTCGTTCGTTCTTTTGTGGCTCAGGTGTGGCATG
CCGACGATGAGCGTGCTGCCGCTAAGGCTGTCGCCGAAATGCCTCCTTAGTTGTTGGGGC
AGTCGGCCTGGATGTGGCCGGGCTGCTGGCACTTGTAGCAGATCTTCTCGCCGGAAGAGG
AGGCCTTGGGGCAGTCGCGAGAGAAGTGGCCGGTCTCGCCGCAGTTGTAGCACTTGCTGC
CGTTGACACAGTCGCCTGTAGTTGGGGTTTTAGTAACGGCATTTAGGGCTTCTACTCAAA
AAGGAGAGGAGAACATACGCGACATGTGGCCGACGCCACCGCAAGAGTAGCAGGTCTTGG
CAGCGCCGCCGCCGTAGGAGCTGTAGCCGCCACCGGCGCCGCCAGCGCCGCCGTAGCCGC
CGCCACCACCACCGTAGGAGCTCTTGGTGCAGTTGCGGGCAATGTGGCCGACCTCGCCGC
ACTACTGGTTGTTAGAAAAGTTCTCGGTCATTATCATTTCGGCCGCTGCAGACGGACCTT
GTAGCACTCGGCGCCGGACGGGCCGGACTGGCCGCCGCCGCCGCCGCCACCGGAGCTAGG
GCAGTCGCGGGAAATGTGGCCAGACTGGCCACACCGGTAGCACGTCTTGGTATCCTTAGG
ACCCTCCGGGCAATCACGGCCTGGGACAAAACGATTAATCTCAGAAGCAGACAACAAGTC
ATTTTGGACGAAAAACTTACTCATATGACCCTCGCCTAATTTGCACAAAAAACAAAGCCA
TTAGTTCACCGCACGTTCACTTCCACGTGAAATCTCGTCCTCTCCAAGAACATTCTCTGG
TCACTCACCACCACAGTTGTAGCTGAAGAAAAGAAAGTCAGCTGCTAGTACTCGCAGGAC
ACGGGAAGAAGACGTAGTCTCGGAGAAAAAACATACCACTTAGCGGCACCACGGTTGGGG
CAGTCACGCGCCTGGATATGAGAGGTTAGAAAAGATGGGAGAACGACGCCGCGGAAGACA
CGTCACAGTGGTCCACCAGGAGGTAGACTCCCGCATCGCGTCTTCAATGTCCGTTTCTGT
CATACCTGATGCGTCGTAGCGCCGCCTAGAAGGATTCATGGTCAGATCTGCTCTCCACAT
TGGCCGCGCGAGTAAAACAAGAACAAACAAGCTGCCGCGTCAAGGGAGGCGCCGGTTCCT
AGAACCTGGCCATTCATGTGCATCGATTCAGGGACGAGAAAGGAGAAGATGGGCAAGGAG
GGTGGAGGCCACCAATGAAAGAGGCGCCTGGCCCATTTGCAGGCCATCAAGGTTGTTGAA
AATGTGCATTTTGGGTGTAGGCTGGGCGCAGACGATGGCGTCTTGCTCGGGAGCAGCCGA
AACTAGCACCATCCCTGCGATCCGGAACATGGTGATGGAATATGGGGTAAAGACAGATGA
CATATAAACAAAGCAAGCAACCTGGCACCCCAGATTGGTGCAGGCGAGGAGCAGACGGGA
TGTGGTAGGGAGAGGTGATGTCAATGCAGGGCAGAAACGGGAGCCCCGCTAAGAGGGGAA
AGTCCGCTTTTAGTGTAGTTCAGATTTTTTTCTTTCTGAGATAACGATTTTTTTCTGGCA
GAGCACTCGGAGCAAAAAGCACTGTCAAGACTCACAGTTGAAGCAGGCTCTGCCGCGACT
CGGAGCGTCCTGGCCTTGGAAATCCATTTTGATTGATGGTTGGGGAGAGAAACTCGAAAG
GTTCAAGCGGAGACTGAGTGAGTCGAAGAAAGTTGGTCTGTCAGCCGAGGCAGTCTCTGT
GTTAGCTGGTACTCGGCGATGCCAGTTGGGAACTGCACAAGAGAGGGAGAACGGCACAGC
CGATACGGCATCGGGGCGAACGGCCCGCGGGCAAGAAATGAGAACAGTGCACGGGGAGAG
CGGGAGAGCGAGCGGGCGCGGCCTTGTGACGCTCTCGTGAGATCTGACGCGACGGCGACC
AGGTCCCTGAGACGTTGATAGACCGCGCGAGGAGCCAAGGGAGGCGCAGAGAGCGACGTG
CAGGCAGAGCCAGACGAGGCCGGCAGAGGAAGACTGCGTCGTGCAGCGGAGCGCGGACGC
GCGAGGGGGCGGGAGGCAGAACTCACCGAGAGAGCAAAGATCGTGCGTGTGTTGTTGGTG
TTGAAGGGGAAGTTGGGCGAAGCAGGAGACACGGTCGGAAGTGGGAAGTGGATTTGTTGA
AGGAGGGGCAGCGGTTGAGATTTTATGGTTTTGGTAAGATATTTTCTTTTTTTTTAGTAT
TTATTTTTTGCCCCTAGTGGCGTTTTGCTGTTTGAAAAACTTTTAGGGCTATGCTGGGTT
GTAGAAGTAGCGACTGTAGACTGTAGCGCGTGGCAGGAGCGAAGGGTGAGGAGGGAAGGC
ACGCGAAGATAAGACTCGGGACGTGGGCAGAAATGGACAGAACGGAAGGCACGAGGGGGA
CAGAGAGACAAGAGAGACGAGAGAGACGAGAGAGACGCGACCAAGAAGCAGCAGGCCTGG
GCGGCCTCGGGGGGTCTTTATGTAGAGGTCGCGAGGAAGGAGGATCCACAAGGACTCCGT
CAAAAGTGAGGCAGTGACGAGCAGGAGAGAAGCAAAAACACGAGGCCAGGCAAGAGAAGG
CCACCAGAGAGACCAGAGAACAAAGAGGGCCTGGCCAAAAAAAAAAAAGAACAACACCAA
AATGCACGCCCACAGAATTTTCCTCAGGAAGCAAGGGGAAAAACGAATGGGAGCAGGAAT
GCGATGGCCAATGGGCACGGGATGGCATGGGTTGGACAGAGACGGGCGGTGGGTGTGGGA
TGGCACCGCAGGGGAACCACAGATGAGATCTTCGCGGAATTCGTGCAGAAGAGAACGAGA
TGTAAGTGAAAAGGGGGGGGGGGGGTGTGGACAAGGTGCATGCAGACAGCCAAGCGGGCG
AGGGCGGTGCCGAGCTGAGAAAACCCCCGACTTGGGCGACTGGACGACTAGACGACTGGG
AGACGTCGAAGACGTGAATGACTTGGGACGAGATGCGCGTTCCTCTGGGAGACACAACAC
ACGCTGCGGCTCCAGGCGTCGCCCGCCGCCCCTGGTCCCTGTCGATGCGGTCAGGCCCTC
GCCGCCCATTCGACTTCTGCCCTTTCTGATCTTCGTCTGCCCTTCTCAGGGCTGCCCTGC
GGCACCCCTTATCTCGTCCGCCGCCGTCGCCTGAATCAACCCGACGTGAGGGATGTGCCT
GCCAGCCAGTTTCTCTCATCCCGGATCCCAGCTCGGCAGAACTCGCTCGTCTGCACCCTC
GCGCGCGCCCTGCCTCGTCTCTACGTCTGCCAGCAGCCTTTGCTCCTCCTGGCCGAGAAC
CAGCCGGCGATGCCCTGCTTGCATGTCCGCCGCTCGATTTGCCTCGCTGACCTGAGGCGG
GCGAGACGTGGATGCGCCTCTCGCCGGCCCACTGCTTCTCTTCAATTTATCCTTGTCTTT
CTTCCATGCGGCGGCCAGGTATACGCAGCAGCGTCGACGACCATGGGACTCAGTGTCTGG
CCGCGAGGGTTTGTCGCGTGTTGAGGCGGGTGCTGGTGATACGGCGGCGATGGCTGAGAG
GACATCCGTCTTTCGAGAGGACGGGATGCTGCATCGCAGTCGCAGTCGTGCGACGGCTCG
CCGCTGTTCTGCGCCTATTGGCCCACGGGCGCTCTTGGCTGTTTTTCCCACGGCGCAGGA
GAAAGGGGACAGGAAAAAGAAGAGAAACGGGCGCGAAAGCCCCTGGGCGGGCTGCGGTGT
ACAAAAGCGAGAACAACGGTCAGGACACATCGACCAGGGCTGCCGCTTTCCTGCATGTGA
GAGACAGCCTCATTAGCCTACGAGCACACAAGCGGTCAGGGCCAAGCAGAGACAAGCCCC
CCAGCAAGTGGCGGTGACCTCCATGCAGGGTCGGGCATCTGACGCTGCTCGCCGCGGCCG
TTGTCGACAGATTCGTTGAGCGACGGCGGCCTTGCCACGTCTCTGTGCTGGCTGTACGGA
CAAGTTCGACCCCAGAATCGAGGGCGAAAACAATGCTGCCGCAGGTTTCAACTTGCCCAT
CCTCTCCTCTGCTCACCAGCCTGGTAAAAGCGGCATCTGAGCCCTGCCACGTGCTGGAAA
ACACTGGAAGAAGCCAGGCGGGAGAAGACAAAAGAGCCGCGCCCGATTATGCCGCCAGTT
CCATGCTGGTGATCCCACGAACCGCCTGTTTTACTACGGCAGCCCAGAGGAAATGCCACC
CTACGACAAGCCGAGACCTAGGGGCGTTTCTCCTCGCGTCTCCTCGCGTCTCCTCGCATC
TCCTCGCATCTCCTCGGCTGTCTGGTTCGTTCTACACGGCTTCCGTTGCCCTTCTCTGAC
ATTACCCTTTTCGTCTGAATGGCTGAGTCCTCTCGCTCTTCGCCGGGGGACCTCCCACAC
CCCCCCTCCCCCCCAACAGGCCCCGTCGAACATGTCCCAGCTCGACCTGATCTTCGGTGG
GGTGTTCTTGTTTGCGAGGGCTGGCTTGGACTGATGTGCCTTCTGGAAGCCTTCTGCGTG
TGCGAGGCCCGGCTTGGAAGGATGTGCCTTCTGGAAGCCTCCTGTGTTCGGCATCGCGCT
CTTCTAGCCTTGCACGCTCGCTTTGGTTTGATTGTCTGACCTGCGGCGTGCTTTGCCTGG
CCAGACGAGATAGATCGGACGGTGTTTCTCTTGGCTCGATCTGACCACATCCTCCTGCTT
CTCCTGCCTATCTTGGCCTTTTCCGATTTCAGGTTTGGCCTGTCCGTGGTCCGTCCTCGT
TCGTTTGCTATACCCCCCGCGCGCCATGGCTCCGCTGGGTTTCCTGCTCTCGACGGCGTC
TCCCTATAGTTCTGATCAGTCTATGTCTACGTTTTTGGCATGCTTGTTGCTCCATGTCTC
CGTGCCTCTCCCCCGTTTTCATAATGCATATCTGAGATGGGATGCACTTCATCGCCATAC
TTTTATTAGACATCTCACATGGTGCTCTGCCATCTGCAATGCCCGTACTTGTCCGATCCG
CACGCGGCAGCTTCCGGTTCGCTATTCAACCAAGATGAACGAGGTGATACTTCAGCTAGC
GACTCCTCCAACCGCGCCAGACACGCGACCCTGTGGAAGGCAAACAGCAGCGCGATCTGG
CCACTCCCCTGCCTGCCATATAACCACCTCGCAGCTTACCTTGGCCCTGTCGTTCCGGTA
GAGGGGGATGCCGTATGGCATTGGACACCACCCGAGGCAGGTCTGAAATGACGGGTGAGG
TAGAAAAGGCTTGTCCCGAAAGGAGAACGGCAAAATCCATGCTTTGCGTTTTCTTTCCAG
AGATTTTCTAGAAGGATCCAGAATGCCACCGGGGCGTCTCGGTGCAGGCTGCTTGGTAGG
ACGAGGGCGAGCATCCAACACTTTGGTGAAGATCACAGGAGACAATTGTGGATATGGCTA
TGCGACCTTCTGTGTCGCCCACTTCTTGGCTGGCAAGATATGCCCTCTGCGGGCCGCCAC
GCCGCCACGCCGCCACGCCGCCACGCCGGTGGAAGCACTGGAATGTCCAAGTCGTGAAGC
AACGTGGCACTGTCGACTGAGCTAGGTGCAAGCTTGTTGAGCAAGGCCGAAAAAGGGAGA
GGGAAAGAACATGTTCAAAGCGAGGCGCGGTGTAAGAGAAAAGCGAACGACAGCGGCTCG
GTACAAGAAAAGAAAGAAGGGAACCAGTAGGAAAAAAGAAGACCAGCAATCAAGAAACGC
CCGAGAGCCGTGATGATGTAGGTCTGCCGCTTCTGCCATCTCTGGCTTCTCTGCCTTGTC
GCCTAGCACGCTGGCCCGCTGGAATTCTAGAAAAAGAACAGGAGGAAGAAACGGCGCCAG
CCCTGATGTGCAACGGCAGGTTTCAGGCGGACAGAACGTGGCCATAAGGGAGACGGAGGG
CTGGAGGGACGGCCCTTGGGGGCGCCCAATCGAAACGGCGACGTCCAAGCCCTGGGCGCA
ACAGCCAGGCCAGGAACAGGCGGCTAACCCCTTTTCATGCGAGATGGCGAAAAGCATCGC
ACGGTGGTGGGCCGCCTGCACGCGCCGAAGAGCCGCCACACGCCTGTGGCGTTGAGGAAT
CCCACCTGAAATAGCGCTGTCACGTGGCTTGGCGCGCCCACTGAAGGCGTGCGTGGGATG
GAGACGCGGCTTCCGCGTCCGGCTGCCACACGCGTGTTAGGAGAGCGAGAGCAGCACGAA
ATCTCTGACGACGTCACAAAGCGGCAGGACTTCACTAACGGCCACGGCGAAATCAATAAC
GATCCAGAGAAAGATGGGCAACTTTGAAATGGCTTCCATCTGAGGTCGGATCGCAAACAG
GCGGCTCGCAGCGGCTGGCCACCATGTCTCTTCAGGAAGCACTTCGTCTGGGACGGCCAG
CTCTGATCCAGGCGCTGGAGCGCGTCTTGGACGGGATTGACGAGAATGTCGCGGCAGGTG
AGCGACGCATAATTGCATTGCGGGAGACATTCTTGTGGCTTTACAGCTGCGGACCGTGGC
TAATCGTTGCGTGGCGTCGGGGTTCTGCAGATTTCAACAGACTAGATGATCACTGGCGGA
CGAGATACGACGAGCTCAAAGCCGGCGCAGAGGAAACACAGACGCGCCTAGAATCCGAGA
TTGCCGCGCTGCAGCTCCAAGTCGCGTCTCTGACGTCGGCTCTGGAACAAGCACGGGCTA
CGCGGCAAGCTGAGGCTGCGGATGCGACTGGTGACATAGACGACAAGGTACAGCCCGAAG
CTCGCGCGGGAACAAACGACGGTGCACTGCCCGGCAGCGACGCGCCGAGCATCTCACTGA
CCTCTGCCGTCGCGGAGCTCCAGCAGAGCCTCGACAAGTCTCGGATGCGCTACGAGTCCG
TTAAACAGCAGCTGGACTCGGCCGTGGCGGTCGCGCAAAGGAGAAAGGCAGAAACGCTGA
GCTGGGTCACATACGCCGACAGCCTAGAGCTGAAGATCAAAAAGCTCGAGAAGAAAAAGG
CTAGCGGCCGGCAATCGACTGCTGCACGCACCGTCACAGACCGTGCCACTATTCCTCTGA
CACCGGCTACGTTAGAGAAGCCGCAGGCTGCTGTCCAAAAGCCAAGCCTTAGTGCCAGCT
TCAGCTCCGCTGCATCTTCTTTCTTGGAGAGTCCGGCACCAGACGAAGGGGATGACGAAC
CCACGTTGCCTTCCAGGGAGGGCGTGGCCACGGGCGGCAGCAATGAGGCGGCCCCTGGGT
CGACACAGAGCGAGCCGTCATCAGATGTATCGCAACCAGAGCTGCCCACGCCGCGTGCGA
CAAACCCGGGCGACAACGATGACCGTGTTGTGATTAAGAACGAGCCGTCATCCGACGGGC
CCGAGGTTGTCTGGGAACGGCCGGCAAAGAAGTCAAGGAGAGACGGGGAGAAGGATCCAA
ACGGTCAAAATGACCAAAATGACCAAAATGCCCTTCCCCAGACTCCCCAGATCAAACCTG
TCGTGAAGCGGGAGAGGTCTGGCAACATGCCTTGGGCGGGCGTTGCCAACTATCGCGAAT
CGCAGGAGAGTATTGATTTGGACGAGGGGCAGCTTACAGTGCCGACGCCGAGAAAGAGGC
AGCTATTCTATCAGCAGCGATCTCTCCTGGAGAAAGTAAGCGACGACTCGAGCGAAGCCG
CTTCACAAGAGAGGCAGGAGAGGATGATTGAGTCCGCCCCAAGGCGCGCCGTCCCTCCTC
CGCCTGCCACGCCGTTGGCGCAGATTTCTGTCAACGTGCGTCGGGGTGTCAAGGATCCAG
CGAAAGCCCTGAAGCAGCTCAAGCGTGGCGTGGAGTCGTTGGCTGAGGACGACCAAGGTT
ACAGCTCCCCGTCTGGCGTCAAAAAAAGGACCGCGATGGAACCCCCCAGCACCACGAAAC
CGTCTCGGCTCAACTCTCTGCTTAACTCGCGGCCGGCCGAGCCAAGCCCTGTTTCGTCCC
TTTCACGGTGTACATCCTCTGCGCAGCGAGGCGATAACATTAGCAGTCCCGTCTCAGGCA
TATTTGGGCAGCCGCCGCCTACAAGGATACTGCCTCGTCTGCGCGATGGTGAAAGTTCGT
CGACCAGGACGCCAAATACGGTAGCAAGAGGAAGTATAGTACCTTCTGCTGCTGTTCCAA
CCCCGCGGCCACGAGAAACCCGGGAGCCCGGTCAGCCACTGCCGGCTACTCCCACAACGA
ATCCATTGACGGCAGCGTTGATGGCGGCCAAAGTGGAATCTGCGGCCAGAAAGGAGTCTC
TCCGGGGGCGGCCTGTCGACCAGCTGAAGCTAGAGGACTTTAAAATCAACCCGGCGCTGA
ACAACGGCGAGACCTTTGCGTACAACGAGGTGGTGCGCAGCCGAGCAGACCGTGCGAACT
TGGCTGGCTGCACCGACCCGCAGTGCTGCGGGAAAGCGTTTGGCGGCATGGCGACATCCG
AGCTCGACGCGGCCGGCGTGGCACACATCAGCCGCCCGGCCAGCATCGTCCTGATGGAGC
GGCACCTGGGCGATGACGCCTTTGTGCTGGCAAGGATGTCGCCCGAAGAAAAGAGGGAGC
TGTGGATCGCGGCCCGCACCAAGGAGCTCGCCGACAAATACGGCAGGCATCGACACCGGT
ACCACCGGCGGGCGTCGCCGCCCGGGTTCTGGGACACCGACTTCCCCACCACGCAAGAAG
ACGAGCAAAACCGGGCAGAGGCAGATAAGGTGGAGAAGACCGCGATCCAGGAGCGGTATC
GAGAGGCCATGCGGCCTGGCGGCCGGTGGCTGTTCCGCGATGAATGACGAAACGACAGTG
CACAGTGCATAGGCATAGACACGGCGTATTTGTTTTTGGTTAGTGCTTTTGCATGTCTGC
CAGGGCTTGGGCTAGGATGGGTACGAAGCATAGATTTGGGCGCTTGCGTCTTCGCAATGT
TGGCATTGCCGTCCATGCATGGCGCGGGAGGTTGTGCATATATGCAAGTTGACCTGCATG
GCAGCGTCGATGGATTTTCCATAGCCTGTGATACGGTAGCAACGGCCTGAATGTCACTCG
ATTTTCGTTTCTTTTCTTCTTTTTCTACTTATATTTGTCTCTCTCCTCTGGACCATGGTG
ATCCCATCTTTCTGAGTCATGTTTTAAAGGGTTCTGGGAATCTGCGGCGGCCGCCACGGC
AGACAAATTTCGTAATGCGAACATACGGGGACAGCGTCGCCGCAGACGGAGAGCTCTAGT
GGAGCATGGACCAATTACTGACACGTGCACAATCCAGCGGCAGGGCCAATTGTAGCGGCG
CATTGTGGTTAGTCAGGAAAATGCGCCTACCAAACTTGGCGCTAAGGTGAATTATTTTGT
GGGGAGGGGAGCCCGACCAAAAAAAAAAAGAAAAAAAAAAGAGAAAAGAACAGCAGGAGC
GACTGCAGAAGCTGGCAGACAGCGGAAGAACAGGCGCATTCCGTGACTGAGGTGCCTTCC
CCTTCTTTCTCCCTCCTAGCCACTTTTTAACCTCCCTATCACAACTTCTCTTTCCATCGA
CCAAGCTCGACTCTCTGCCGCCGAGCATCGTCCTCCCCCCTTCTCTTCCTATTCTTGTTC
CTCTTCTTCTTCTTGACTGTCTTTTCTTGACCTTTCTGTTTCTTTCTTTGTGTCTTTCGC
AGCCGCCCCTTCACGTCGTTCCTTTCCCCCATCCGCGCTCTTTTTTGTCTTCAGTATCAC
CAAAACGACGGCGGCGCGACATCCGTCCATCAGAGCCCGACTCCGCCCTGCATCTCACCC
CCCGACTCCGATTCCATTGACGGGCGTGTTTCTTGCGTTTTCCTTCGCGTCTCGCTCTTG
TCCGGCACTCAGGAAGCGTGCATTAGACCAGAGAAAGACACGGCTGCACGGTGACGCACA
AGCGACATAGCTGGCGCTCTCATTTACATACTGTCTCTGTTTTGTGCTTTTTGCATCTCT
GCTATCTTTCCATGGGCATTTGGGACTAGCATAGCCGTTTGTGCCATCTGATTTTGCTTT
TTCACCCTCTTCCCTGGCTTCAGGCTGTGCCCACATCTCGACGCCTGCCTCGCGCCTCTG
ACGCGAACAGGGGAGCCCCCGATCGCGCCATCTCGCTTGCATCATCAACGCGACACTCTA
CACGCCCTTTGCCATTTCTGGGGCACCTTCGGCTCTTATCACGCCGGAACACCTTGCGAC
AAGACCGGACACGCACGGCCTGTACGACGCGTCCGAACCACGAGGACTCCCGCCCCAGCA
TTAGCACGCTGGCTGCCGGCAGTTTTATCAAGACTGGGAGCTACCGACTGGCTTGAGCAT
ATTTCCCAAGCCGGTAAGATGAACAACGGTCATCTGCCGGCTCGGCGAGCCGCCCATGGG
GCAGGCGCTGGGCCGGGCGTGGCTGACATACCGGGGGAGCGTCACATCGCCGCATCCGGG
AACGGAGGCGGCGGAGGGCGCAATGGCGACGGCAACGGAGGCCGTGGAGGCGGATCGCGG
CGAGGCCGGCACTACGGGTCGCACTACAACCCGCACCACGGCCAGCACAGCTCGCACAAC
CAGTACGGCCAGCACAATCAGCACGGCCAGCATGGCCAGCACAGCCAGCACAACCAGCAC
GCCCAGTACGGCCAACAGCCGATGTACCAGGGATTCAACCCCCCCTATGCCAGCCAGCAG
TACAGCTTCCCCCCGATGACCTATATGCAGAACGGAGTCATGCCGAACGCGTTCGTGCCG
TTCCAGCAGCCCTACGGGCGTCCGGGAGCAGGCGTCCCCGGCCAGTACGCTCCGGCGATG
GCGGCACCGATGGTCCTGAATCCTCTGGCACCACCGGTTGCACTGCAGCATCCGCAGCAG
CATCAGCAGCATGTGCCGCTCCCTCCTTATCCACAGCATCCGCTGCAGCACCCGCAACAG
CACCCGCAGCCGCCGCCGCATCTCCAGCAGCCGCACATGTCCCCATACGCTCGAAACGCG
CAGCAAGTGCCCCTGGTCGTATCCACGCCGCAAAACCAGCAACTGCCGCCGCCATATCCT
TCGGCACACGGACTTCCTCACCAATCTCCCCAGACTGCTACCTCTTCCTATCAACACCCC
CATATGCCAGCTTCAATGGCATTGCCATCTTCTCTTCCTCCCCACGTCCCAATCTCCCCC
CGGGACGACTCAGTGTACAAAAACTCGAACGCTTCTGTGCCGTACCCAGTGCTGATTCCA
CAAGCAAACCCTCCCGCGACTCCCTCATCACCGTTTTCGCCCCACGCGACGGCTACCCCT
ATGTCAGCCGCGTCTCTCCAGCCAACAGACTCCGTTACTCTCGACGGTAACACCATTACA
CCGTCTACAGACGCGGAACTCACGCCTACGTCTGCAGCCGCCCCGACCGCGTCTTCTACT
ACTGAGGCTTCTGAGTCCACCGACGAGCCTCTGGAAGCCCGGCCCTCTGAGCCGACGATT
CAGGCAGCGAAAGCGCCAGCGTTTTCTTATCCCGTGAGTGTTATCCGCATGCCGCAGCTC
AACTGTAACAAAACGGTCGTGTCGACTAACCAATTTAATCTGATGCAGCTGCCGTGGTCT
TCCCACCCAAATATTCCATTCCCAAAGAGAAGCACGAAACAACGCCGTAGAAGGCGGAGA
CTGGGCGACGATGAAAAAGTCGAACTGCCGCCCAATTTGCTTGATGTCGCCACGGCCGTC
GTCGCTGCTTCAGCCGCGCCGCCCCAGACGCCAAAGGCCTCGGCGGCATTGACATCTCAG
TTAGCGCCCGCGACAACCCCCACCACTGCCAAGCCGTCCGCTGGTAGTCCGACATCTACA
AACGGCTCAGCTTCTCGCATTGCCGTCCCTGTTCTCCCTGCCATCCCTGCTCTCCCCGTC
CGGCTCGCGGCTAGCAAACCATCTGCCGGCAGCCCGGCAACTGACGGTGAGGTTACGACG
GCGGCTGACCTGGCCAAGGTTGAGCCCTCTGTCGCGGCACCAGCACCAGGCGAGGTCTCG
CCTGAAGGTACAGCCAACGGAGAGGCAACGGAAGGGGAAAAGGTGAAGGAATCGGCGGCT
CTTGCCCCGCAGCCTCCCAAGCTATGGACCGGCCTGTTCTCAAAGTCGGCTGCGTCCGCT
GCAAGCGGACAGTCTGGACTAAACGGTAGCGCTGCGGCCAATGGCCATGCGGCCAACGGG
ACAAACGGCGCGGGTGCCTTTTCCAAGGCTAACACAAACTCACTGGCTGAGGCCATCTCT
GCCTATCGTGTTGGGAACTCGAGCAAGGTGGCTTTTATTGAGCCGCGAGGCTTAATCAAC
ACGGGCAACATGTGCTACATGAACTCTGTGCTCCAGGTCCTCACCTTCTGCATCCCGTTC
TACGACTTCCTCGATCAAGTCAGCCAGAAGGCCGCCTTTAGCTTCAAGAGTGAGACACCG
ATGATCGACGCGATGATCATGTTTTTGCGCGAGTTCAAGGTTATCGATAAGGCAGATCCC
ATTGATCTCCAGAGGCGCTTGAAGAACGATGATCTAGAGCGCTATGGCGAGGCCTTTACT
CCCGAGTTTGTGTATGATGCGATCAACAAACTGTCGCGGTTCTCGAGCATGATTGTACGT
AACTTCTCTCCCTTTTCCTACGCTCAATTCTGCGCACACCGGGGATTCCTTCTGTACTAA
CCGCACTTGCTTCGTTTAGCGTGGCCACCAGCAAGACGCTGAAGAGTTCCTCGGCTTCCT
GCTCGAATGCCTCAACGAAGAGTGCACAAAGGTGATGCAGGATGCGACGAACACCTCCAA
CCCGTCCAGCTCGCCCAACTCGGCGCACGCGACTCCGGCCGCCTCTGTCACATCCGAAGG
GCCCGACGTCTCCGGTAGCGGGTGGCTCGAGGTTGGCCGGCGCCAGCGTGCTGCTGTGAC
GCGATCCTCGGGCCACACCTCTACCTCGCCGGTGAACAGCATCTTTGGCGGCCTGCTGCG
GTCGGAGCTGCGGGTTTCCGGCCGAAAGGATTCTGTCACTCTCGAACCGTACCAATCCCT
GCAGCTGCACATTGATTCGCCCGAGGTGCGCAACATCGTTGATGCTCTCCGCGGCCTCAC
AAACCCCGAGATCTTGCATGGCGATTTCAAGTCGCCGCAGGGGAAAGATGTCAGCGCGAC
GAAGCAGGTGTTCATTGAGGATCTGCCTCCGGTACTGATTCTTCACCTGAAGCGCTTCCA
GTTTGACTGGCAGGGCAACGGCACGGTCAAGATCTGGAAAAAGGTCGGCTATCCGTTGGA
GTTGGAGATCCCCCGCGAAATCTTTAGCCGCCGCAAGCGGAACACCTTCTTGTCGGAGCC
GCTTCCCAAGTTCCGCCTCAACGCCGTCGTCTACCACCACGGAAAGCAGGCCAGCGGTGG
TCACTACACCGTTGACGTGCTCCGTGAAGATGGACGCGAGTGGATTCGTCTCGACGACAC
AGTTATCCGGCGCATCCGCAGCGAAGAAGTTGCCGAGGCCGGCGCCGAAGAATCTGGACC
CGGCAGAGCAGATATGCCGATCAGCAACGTCACGGCCGCCAGCAAGCGCGACACGACCCC
GGCGCCCGCGGGGGGCGCAAACCGCTTTGCTGGCATGGGCGATGAGGATGCTGGCGAGGC
CGACAACGGCTGGAGTGCACCTGTGAACGGCAGCGGCAAGAAGTGGAGCTCTGTGGCTAA
CGGCGCCGTGACCCCCAGCTCTGCCACCAAGGCGAAGCAGCCTAAAGACAACATCAAAGA
CAACAAGGTCGCTTACCTGCTGTTCTATCAGCGCATCAACTGATGATCGCCGGACGTCAA
GAGAGGGCGAACAAAAAGGGGGGCGCCGACTCGTACACTTGTGGACAGGCCGACAGGGCC
CATCCCTGAACACAATCTAGGCTGAAGGGGACATGCGAAGAGAGGAAGAGCGTATTTCTC
CCTGGGGCATCATTCAACACGCATCGCATCATGGACGCACATCATGGACGTTTTTAGGTC
ATATCTACGAATCATCTTCGGATCTTCACCGGTAGACACCTCTGCGACCCGGTTTATTCT
TCATGTGGTTGCTATCGTGCGGCATCTGGAAGTATTGTTGTTTATACGAAAAGCATTTCT
CTATCTGCGGTGAACGAGATTATTGAGCACGTGCCCTTCTACCTCGTCCTACTCGAAAGA
ACGAACAAGCATCGAAGCAACGCACCGGGAGCTACCCACTTCACAGCCCTTTCAGCATGG
CAATGTTCTTTGCAATATGATATCAGGGGCGGAAAAAAGAGAGGTGTTTGTTGGTGACGA
TGAATGGCAGGATGGGGCAAAAAACAGGAAGCGAGGTTTTTTTGGAGCGACGATAGATGT
TTTTCTTTTTCATTTTCTCTCGGGGCGGCACGAAATGACTGCCGTCTTGAGGAAACCCCA
TGTGTCTTGTAGACAAAAAAATACCAGTATTTAATTAATTTACCAAAAGTCAGCGATGCA
CGGAGTCTGCCAGGAGACGGTGATGCAGATCTGCCAAGGAGGTCGTGAGGTTGTTCCTGT
GAAGACGCACGAGGTCACGTGGTCTGCGCGGGCGGGTAACTAAATTACGGGTCGCGCTGG
AGCTTGGGGAAGCTCAGCTTTTTTCTGCCACACCCAGTCGCTTCTGCCAGCCAACGGCCG
CCACCAAAAAAATAACAGTCGCGTTCGCCAAACATTCCCATCCAAACAGCGACCTCAAAG
AAGCTCGTTTTGCGACCGGGGACCGAGAGCATGACGACCGAGCCCAAGTAAGGCCTTCAA
TTCGGAACTGTGCACAACTGAGAACAGCCTTCGAGCCTCTTTCTTCTTTCTTCTACCTTC
TTTTGCATCCGTTTCTTTTAGCTTTTCGTCTTCGCTCGCCTCGACAATGCCCAACCGGTT
TTTCGTCCCCGACGACGACGACGAAGACGACGTTTCTTCCCCCGCGACTCCTGGTGGCGG
CCATGGCGGCAGCAGAAACCCCTTTCGCTTCGACGGCGGCGAGCACCCGTCCACGACACC
GGGCGGCGCCCCGCCGCCGTCCTCAGCCGGCAGCTTCACACCAGCCGGCGCGCCCTCTGC
GTCGTATCTCGGGAGCTCGATGATGCGCGGCGTCACGGGCACGGCGAAGTCAACAGCGTC
CACGTCGACGCCGACGTCGCGGAAAATATTTGGCGGCGGCGGCAGTGGTGGTGGTGGTGG
TGGCAGCACGGGCTTCAAGGGCGGCTCCAACTCGCCCTTGGGCCGTTCCATCCAGGGAGG
CAAGCCAAGCTTTGGACTGGGAGCGACGCGGCAGCCGTCGCGGCTGAGCCAGGTGATGGT
AGAGGACGATGATGAGGAAGACGAGGAGGAGGAAGAAGAGGAATACGACGAAGAAGATGC
CGAAGGCGAAGACGACGACTACTACCCACCACAGAGGACAACAGGAGCGAATCGCGGCCG
CTACGATGACGACGAGGAGGATGAGGAGGACGAAGGCGAAGACGAGGACGAGGACGAGGA
CGAGGACGACGAAGAGGATGACGACGGACAGGATGCTGGCAACGACCCGTGGCTGGACCT
GGCGCAGAGTGCTGTCAGAGAGCGTGCGTCCCTGCAAGGGCGCGCGCCGTGGATGCCGGC
CGGCGACGACGAAGACGGCGAGGGAGAGGTGGACATGGCCGGCTCCGGCGGCCTCGGCGA
TAACAGCACCGATCTGCTCATGTTTGGTACGCCCGCCGTCAACGAGCGCATCCGTAAGGA
GGCCGAGGACATCTTCCGCGCCTCCGTAGCACGCGGCGGCGGTGGCGGCAGCGGCGGATT
TGGCACGACCAGCGCCTACGGCGGTGCAGCAGGAGCATCAACGCGTGCACTCCGCGAGTG
CCGCTACGCGTCCATTGCCAAAGGCATGTACAACCAGATGGGCTATGCAGGCGTGGTCGA
GGCGCCGCAGCTGATCCGCCAGACCGAGGTGCAGATCAGCCAGCTCTACAGCCAGGGTGT
CGGCGCCGAGGACGACCCGGACCGCCTGGACCAGGCCCTGGCCGACGCATCTGCGCAGCT
GGTAGCCCTCTGGCAGGCGTACGTAGACAGCCTACCACCGCCAGTCCAAGAACACGACCA
GCAGCAAGACGACGACGACCACGAGCAGTTCGCGAGCATCGGGCCGGGCCCCAACGCAAG
CGCGTTTGAGAACGCGGCCTACGTGGCGACCTTGGCACTGCAGCTCCACCACACGCGCAG
CACAAGCAGCAGCACTGGCGGCAGCATTGACGGCCTCTCACCGCCGTCCGAGCCGCTGAC
CGAGACCCTGTTCCGCTGGATGGCGGACTACCACAACGTGTACCCGGACCAAGTCAACGA
CGTGCTGCGGTACCGACCGGGCCCTGCATCGCACGGCATGTTCTGGCAGACTGTGTTTGT
GTGCTTGCTGCAGGGCCGCGTAGGCGACGCGATCGGGCTTCTGCAAGCCGGCGGCTGGGA
GACGGTGCGGCGTGCCGGCATCGCCGCATACAGCGGCCGCGCGCTGTCCAACGTGGAGCG
GGCCGTGGTGGAGACCATTGGGATGCTGGAGACGTGTCCTGGCAAGTTCGGCAACTGGGA
CATCTGGAGCAGCGAGTGGACTCTGTTCCGGATCCGGGCCAAAGGCGCCCTCGACCACCT
GCGGCGGTTTGCCGAGGGCCACGGCGCTGGTGGTGGACGCGATCTAGACGAAGAAGATGC
AGAGGGGGAAGACGAGTTTGGCGAGTCCTTCCGCGGCAGCGGCGGTGGCCGGCACTCGAT
GGCGGGAATGGCGCGCAAAGCCGAGAGCCAGGTGCCCTGGGACATCTACGAAAACCTCAA
CATCGTCTTTGACATTGCGCTGGGCTCGCGCGAGCGCATCCTGAACGTGTCGCAGGACTG
GTGCGATGCCACGCTGGGCCTGTTTGGCTGGTGGGACGAGGCCAAGGTGACGCCGTCGGC
GGGACATGCGAACAACAATTTCCGCCACGGCAAGTCGCTGTCCATGTCCATGTCCATAAC
GCTGGCCGCCACGCAGCGACACGACCCTGCGCTCGGCGGCGCATCTTCGGCTTCTGAAGG
TTACTTGGACCGTCTGACGCGGGCCTTCCGCGCCACCACCGACGCCGGGCTAGAAATTAA
CACCAACAGCCCACTCGAGGTGGCGCTGGCGTGCGTGTTCGAAGACAACCCGCGGGGACT
GGTCGGCCTCTTGCGGGCGTGGTCGCTGCCCGTGGCCTCGGCCGTGGTGGAGATTGCGTC
GCTCGGCGGCTGGCTGCCAACTCAGTCGTCCACGTCCGCGCTGGCGACAGCGCTGGGCGG
CTTGGACATGGAGGACCTCGAAGTGCTAGGCGTCGACCCGACAGACCCAGACGAATCGGA
CGGCCTCAAGGACAATACACTGGTGCAGTACGCGCAGGCGCTAGTTAACGACGAGGACCT
GAAGGCGTCTGACGAACAGAACCGCCGCCAAACGGGGCTGGAGGACAGCGAAGACGAAGA
CGATGGGGCCGGCGCTGGTGCCGGCGCATCCTCGCCGGCCAGTATGGACGGCTGGGAGCT
GGCAATTCACGTGCTGGGCCGCATGAACTCGCCAGAGCGGGCTGAGGAGACGATCGGCGA
GCTGGTGCGGACGATCCTCAAGACGCTCGATGTCGACTCGGGCGTGACCGTTGACAAGAT
CTGGCGGCTGCTGAGCGACCTCGGCATGGCCTCGTACGCCGAAGACGCGGCAGAGGTGAG
GAACTTTCTTTGGAACATTGACTTTGATTTTCGAGTGCGCCTACTAACTGCTGTAGCACT
ATGGCGACCTGTTGACGAGCGAGTCGTACCGGTTTGGCGAGGCCGTTTGGTATTACGCGG
TGGCGCACCGCCCGGTCAAGGTGCGCGAGGTGATGAACCTGCTGATCTCGTACTCGCTGA
TCCAGTCGGCGGCGTACCCGGCCGAGCCCGACTTGGACGACCACCTGCGGCGGCTGCTGT
TCGCACGGCGGGCGACGCTGGAGCAGCTGGCGCGGCGCGATCTCGACGCGGCGGAGCTGC
TGGGTCGCATGCTGAGCGGCTATGCGACGCTGCGGTATTTCTACGATGTGCGTGACGGCA
ATTCAGTCAACGTCCCGCTGCCGCAGCGGCGCACGGCAGCGGCGGCGGCCCTCACAGCGG
TCATTGCCAGCGCCGACGACAACATCCGCGGCGGTCTGTACGACGACACGCGAGACGCCG
TCGTCTCAGAAGACTTTTTGCTGGCGCTGCTCGGCGAAGCACTCGTGTTTACCGAGGCGC
CGTCAGCGGGCGATGGCGGCGTATCGACGTCAGCCGCCCTCGTCACGGCGCCGCCCGTCG
TGGCGGCCGAGACCGTCGACGTGCTGCTGAAGGCGGTCGAGGACCTGCAGACGCTGGCGG
GCTCGCGCGTATACTCAGCGTGCGACGAGTTCTTCCAGGTCGTGCTGGCCAGCGCGCCGG
GTGGGCTCAAGGGATCGACGCCTGCGGACCTGCTGCGCAAGAACACCAGCAACGTGTCGT
CGGCGTCGGCGTCGTCGTCGTATGTGCTGGCGGGCAGCTCGATGCTGGCGAGCCAGCTGC
ACCGGAGTATGTCGGGGGCGAGTGGCGGCGCGACACCGTTTCCAGCTTCGTCAACAGCGG
CATCGCGCGGCTGGGACTGGCGCAGCGGGCTGGCGGCCAACACGACGGCGGCGGACGTGC
TGCAGCGGGTGCGGCACGGGCTGAGCCGGGCACTGGCGCGGCTGTGGGTGGCTCAAGCGG
ACGAGCTGGTGGGGTTGCCTAAGCTGGCGGGTGGTGGCGGCGGCGGCGCAGGCGGCATGC
TGCTTCTGGGGCGGCCATAGGAGCACCGGCACAGGTACAGCGGGCGGCAGCAGGTGAAGG
TGGAAGACGCAAAGGACGGAAGAGGTGGCCGCGGGCCAGGACTGTTTGCGAGATTCCGGC
AACAGAAGGCAGATGAACGGAAGCAGGACGACAACGAGAACGGCCAAGGCAAGGTTCTGG
ACAAGCCGGCAGCAGCACAGGAGAAGGCGTCGCCGCGACCGATGCACATAGAGGACTATA
TTTTGATTGATGTGTAATCCGTCTTCGATTATTTTGTTACTTTCTTTTCAGGCGCAATGC
AAAATACGAGCACTGCAAGGGAAATAGCCTACTATGCTTTGCAAAATAGAGTCATCTGGA
CAATTTAATTCACGCGCAGGGATCCATGATGATTAGAAACACTGAGAAAGGCTATTTAGC
AGCTTCTTCTTCTTCTTTATTATGTTGGTCTAGCTACAAAGGGTCTCCCCTTTTTACAGT
CCCGTTTATTTTCACGCAAGCCGCACTGGCAATGCGGCCTGGTCGATGCACCTGCAACGC
ATCTCCATGCCGTGCTTACGACGACGGCTCGGCCTGGCGCGTCTCGGCCTTGGAGGGCTC
GACCTCGAGGGCGACATGCTGGGTGGCAAGCATGCCGTTGTCCTCGAGCAGGTTCTGGTT
GTCGCTGGAGGGGTCAGTATGGGGGGCAATAGAAGGAGCAGCGTGCGGGAGACATACTTG
AGCTTCTGGTTGGGCAGGAAGTAGATGAGAATGAAGCCGGGGGCGATGATGACAATGGCG
GCGATGAAGAAGTAGGACGTGACGTGGTTGTACTAGGACTGTCAGCGGAGTGGAACGAGA
AAAAAAAATACAGAGAGGCCAGAGGACGGCAGCGAAGAGAACCTACAGCCTCGTTGATGG
CATCGCGCGCGGGCGTGCCCCAGGCCGGGATGTTGTCGTCGACGGAGTTGACGATGCTGT
CGATCAGCTCGTCCGTGGCCAGGTCGCCCAGGTACGTCCTGAGCGTGGAGGGGAAGAGGC
CGGTGTAGATGGCGCCGCTGATGGCGCTGCCGATGCTCTGGCCGACGATGCCGATGGTGA
CGATGAGGGCGACCATCTGGGCGGTCTCCTTGTGCGGCACGTTGATGGTGGCGGCAATGT
AGCCGCCGGTCTGGACGATGCCGTCGCCGAGACCTTGGATGATCTGGACGACGAACAGCT
CGCCGAGGCTCGGGTGGCCGCTCCGGATGCGGAACATGACGCCGTAGCCGATCATGCGGA
TGACGCAGCCGAGCATCAGCCACCACTTGTAGTAGCTGGTCTTCCACATGATCAGGCCGA
ACACCATTCCGACGAGGAAGGTGAAGACGCCGTTGATGTAGCTGAGGTCGGTGGCCTGCA
CAATGGTCAGGTTCTGGGCGATGATGGCCCAGTTGTAGAGGTAGCCGTGGCTGGCGGCGG
CGGCCATGTAGTCGGTGAAGTACAGCAGGAAGGCAATGCCGATGGCGCGGTGGCGCGTGT
AGCGCAGCGGGAAGATGGGGTGGGCGGCGACGTAGTGCTCGTACAGCGGGAAGCCGGCTA
GCAGGCCGACGCCGCCGATGACGATCAGGGCGATGACCCAGGGCGTGCGGTAGCCCTGGG
TCTGCAGGCTGGCGATGGACAGCGGCAGCAGGATGAAAGCCAGCGACACGATCATAATGA
CGAGGCCGCCCAGGTCGATGTTGGAGGCGAGGCTGAAGACGGTGATCTTGGGCCTGGCGA
TGACCTCCTCGGCCTCGGCGGCGGAAGCCTCGACGGCGCCGGCATCGGCAACGGCCAGCC
CGGTCAGGCTGTCCTCGATCTTCTTGGCGCGGCGCTGGTAGATGAACAGGACGACGACGA
GGGGGATCATGGCAAAGGGGATGACGATGCCGATGATGCCGACGCCCCAGTGCCAGCCGA
CGCCGCCGGGCGAGACGACGCTGCTGATGATCTCGGCGGCGACCCAGGGCAGCACGAGAT
AGGGGAAGAACTGGAAGTTGACGCCGAAGCCGCGCTGGCGCGCGGTGGTAGTGTCGGCGA
CGATGATGGTGTTGAGCGAGTTGATGCCGGTAAGGCCGACGGCGCGCAGGATGGTGCCGG
CGGCAAAGGCGGAGAAGCTCTTGCTGCTGGCGGCGAGGATGTAACCGACGATGATGAACA
GGGTTGCGGCAGGGTACATCTCGCCACGGCCGAAGATGTCGGACAGCTTAGCCCAGATGG
GCTTGGTCAGCGAGAAGGACAGGTCGGTGGCCACGGCGAGGGCCGAAGACGACGATATCT
TGTTGAAGTCCGAGAGGGCGTAGACATAGTAGGTGGCGAAGGTGGTGTTGTCGAGTTCAC
TGGCGGTCAGCGGTCAGCGGTCAGCGGTCAACATCGTGCATCCGTCGATGCTTCTCCCCG
TCTACCCTTCCGAGCACATACTATGCGATCATCGCCAGGCCGATGGCCGCGTAGAGCACC
AGCTTGCCGTGCTTGCCCCAGATTTGCTGGATGATCTCGATGCGCTGCGCGCCTTGGTCG
CCCAGCGCGGCCTCGACGACGACGCCCTTCTTGAGGCTGGACGCGTCGCCGGCGTCGTCG
GTGTCGTTCTTCGGCGCCGGCTGGATCTCGGCGGCCAGGTCGCCGGGCACCATCGCCGCG
GGCTCCGGACGGCCCTCGATCTCGAAGGCCATTGTGGGGGAGGTGGAGGAGGTGGAGGGA
GGTGGAGGGAGGTGGACAGACAAAGAATGAATGTGAAAAATGAAAAACGAAAGAAGGAAA
GAAGGGAAAGAGAGGCGGGGCGGAGGGCGGAAGTGAGTTGACCGCGAGTGGTGAGATGTT
CCGTTTCTCTCGTTTTCTCAGCGTCGGCTCGTCGGCTCGCGTCGTCTTCCTTTGCGCCTG
GAGTCTCGAGTTGCTCTGGCTGCTCGTCGGTTGTCGAGACTCAACGGGTCCCGGCGACGG
CCTGCATAAGTATTCCCCCAGAATCTGGGCAAGGTCGCATCGTGATATCCGGCACCTGGG
GGCAGGAGCTGGCTCCCTGCGCATGCCCAGGTGAGACTGATAACACGAGCGACCACAAAG
GGACGACACGAGACTACGGTTCGGACTATACAGCACCAGGCTGGGCTGGGCCGGCTGCAG
GAACGGCCAATAATGGGCGAGCCATTAGACAAGGCCGAGATAACACACCACGACTGGCCG
CCCAGGCCGGCCCACGCCAACGCGCACTAGCGGTCTCCTCGGCCCACCTTGGTCTGCCTG
CGCGTGGCTGCAGAGGCACAGGCGTACCAGAGGTTCCTATCACCAAAGCCGGGGCCAAAA
CTATAAACTGCCACGCCGTGCGCGATCGCGAGGAGCGTCTTTCTTAACCCGCGGCAAAGC
GAGGCCCATCGAGCGCGCCCGGGGCCCACGACAGCGTCTCTGGCCTCTTCTGGCCTCGCA
CAGATTACAGGCAATTTTGATCCGAATTGGCACGACCGATTTGGAACATGGGAGGGGGCG
CCGGGCCAGCGAGAACAAAGGGCCGCGGGAGACCAGCCGGTGGTGAGATAGCATGCACCG
TGGCGTCAGATAGCCAAGATAGCAAAGGGGCGGCGAATGCGACGGTCCCCCTCTTCTTAT
ACTTTTCCGAGGCCCTGTCCTGCGCTGGGACCCCTTCCGACCCCGGCGGCAGCGGCCTGA
TAAGCGACCCAGGCGAGCACCAAAGAGGCAAAACTGCGGAGACGACGGGCGGGGGCGCTG
GGCCCGGCGCACGCGACGGCGCACGCTGGCTGCTGACGGCCGGGGGGGTGTTTCGCTCTT
GGCATCCTGCGGGCGTGCTAGAGGCGTGCTAGAGACCTGCTAGGCGCTTGCTAGAGGCAG
ACAGCGGGCCTGCGCGCGCCGGCAACCCGGCACACCCTGCGTCGAGGACCATCGCGGCGG
GCGTCTGTCTCGATTGGGCGGCCGCTGCGTGCGAGGGCGACGCTGGGCGGCTGCATCGAC
CCACGGCTTAGACGCGGTTTATGGGACGAGCATCGTGGCATCTGTCGACAGGAGTCCGGG
GTCGAGCAGCGAGGCCCCGGCGCTGAAGCGACGATACCCATCCCGCTGTGCCATGCGGCC
GCGACGGACGCCGATTCCGGCGAGCAGGCTATCACGTGGGGGCCGTATCTCGAGTCGATA
GCTCGAGCTGGTATCTCGACTATCTGTGTGGTGGAATCACGCGATGTCGACGAGTGCATC
CTGGACGCGGCAAATAGCATGGCCGCGGTCTATCTGCCGCGCAAGATTATCAGGCAGACG
GGCGAGCATGGCGTCGTCAGCATGATAGCCTCGTCGAGATATCGTGTCGAGATAGCCTCG
TCGAGATATCCTGTCGAGATAGCCTTGTGAAGATATCTTGTATCTTGAAGATACCTGCGC
ACGAGATAGCCTTGCCGCGTCTCAAGATCTCCCAGAAGAGCAGCATCACGGAGTCGTGGG
AATCAGGAACCGCGCCTACGTGTGGCGGCTCGCCGAGCCAAGTCTCGATCTCTGCACGCC
CTCCGTCAGGTCACGAGTTGTCATGATAAGTGCCGAGATCAATGCAGTGCTTTTGAATGC
CATCCTATGCTGTAATCCATGCGATCCGTTGTGATCCGCCCGTCCGCCCATCCGTTCTTC
CGTATGCTTCCCCCCCCCCCCCCCCGGGGGCTCCCCTAGTCCTTGCTCTTCTTCTGCGCC
TCAAAGTTGGCCTTGACGTCCGCCGCCAGCGCGTCGTCCACCAGGAACCGGTAGCCCACC
TGCGCCATGCCCTCGCTGTTCTGCAGCGCGCGGTCAAACGACGTGCGCAGCCCCGCGCCC
GTGGCGAAGCTGGCCGTGTGCGGGTACGCGCCGTCCTCGGACGGGATGCCGAAGATGCCG
TGCCAGGCCGGGCACTCGTAGCTGACGTTGCCCTGGTCGGTCGACGCGGGCGTCGTGCGG
CCCTCGTTGCACTGCACCGTGCGGCCCAGGCCGGCCATGGCGTCGACGAACGCGCGGCAG
ATGGGGATGCTGGCGCGCAGGTCGGCGTAGTAGCCGAGCTCCTGCGCCTCCATCTCGCAG
CCCGTGGCCTCGGCCGCGCCCGCGAAGCAGCGGATGGCGCGCTTCTGCAGCTCGCGCGCG
CGGGCCAGCGACGGCGCGCGCACGCCGTACTCGAGGCGCGTCGCCGCGGGGATGACGTTG
GCGCGCTCGCCGCCGTTGGTGATGATGCCGTGGATGCGCTCGTCGGGGCGGATCTGCTGG
CGCAGCGCCGAGATGGCCGTGTAGCCGGCCACGGCCGCGTCCAGCGCGTTGACGCCGTCC
CACGGCGCCAGGGCCGCGTGCGCGGGCTTGCCCTTGAAGTGGATGGCGAAGCCCGTGATG
GCCAGCGTGCGGTCGAAGGCGTCGCCGTAGACGTCGTCGGCCCAGACGGCCTGCGTCGTC
GGGTGCATCATCAGGCACGCGTCGACGTCCTTGTAGGCGCCCGCGGCGATCAGCTGCACC
TTGCCGCCGGTCGACTCCTCGGCGGGCGTGCCCAGCAGCCGCACGCGGCCCGGCGCGCCG
CTCTGCCGGAGCGCGTCGGCCACGGCCAGGAACGCGCTGAGGCCGACCGTCGCGATCAGG
TTGTGGCCGCAGGCGTGGCCGATGCCCGGCAGCGCGTCGTACTCGGCGTTGAAGGTCAGC
ACGCGGCCGCCCGCGCCGTACTCGGCCTCGAAGGCCGTGGCGAGGCCGTAGGCCCGGGGC
GTGACGCGCAGGCCGTCGACGGTGTCGAGCAGCGCGACGAGGGTGTCGTGCGCGGTGAAC
TCCTCGTGGCCGAGCTCGGGGTTGTTGAAGATCTGCGGGTTGGCCGTGGCGTAAGCATTA
TATTTCCACTTCCGCTTTCGTCTTCCTTTTTCGTCTTCACTATAATCAGGCGCCTACCGT
GTGGTTCACCTCCCACAGCCGCGCCTCGTACGCCGCCAGCGACGCCTTGATCGCGGCCGC
GCTCTCGTCCATGGTGGTCGTCGTCTTGTTCAGCGTCATCGTTGAGCGTCGCCGTTGAGC
ATCGCCGTGAGCATCGTCGCCCGGCTTCGCAAGCCTCGCCCGGCCGGATTGGCCGACTCT
GGCCTCCTTAAGAAGCCCAGCGCGGCTCCAGCGCCAAGCGTGCTCTCGCCTGTGCCGGCG
CGCGTCTGCGCAGCGCCCCAGCCAGAGATAGCGTGCGAGTGGAGCGGCCGGCCTAAGATA
GCTTGGTGGCCGGCGAGCAACGGCGCGCCAGGCTATCGCATCGTTATCAGGGGTTATCTG
ATCGAGCCGCCTCAGTTCTTCCCCCGCAACTGGCAGCTCCGCGACGGCCAGTCTCGGCTC
AGGCGTCTGGAATCGTGCCGGCTGTGCTCCGCTTGTCGGCGGTGGCCAGGCTGCTTCTCC
GACTGACTTCTCCTCTTGACAAGCTCCTCTTGACAAGCTCCTCTTGACAAGCCACGTCCA
AGCGAGACCTCGGAAATATAATCCGCGCCCAAGCGAACCATCGAGTGAACTGTCACGTCG
AAAAGAACCAAGGACACCCGCAGTCGCCGCATCACACCCACCATGGCCACCGACGCGCAA
AAGTTCATCATCGGCGTCGACGTCGGCGGCACCAACACCGATGCCGTGCTGCTCAACCCG
GCCAAGACCGGCTCCGACGCCGTCGTCGCCTCCTACAAGGCCACCACGGGCGCCGACGTC
ACGACCGGCATCGAGGAGGCCATCCGCGTGCTGCTCAAGGACGCGGCCGTGGCGCCGGCG
CAGGTGGCCAGTCTGATGATCGGCACAACGCACCTGATCAACGCCGTCGTCGAGCGCGAC
GCCTCGCGGCTGTCGTCGGTCGCCATCCTCCGCCTGACGGCCATGGGCTACCTGCTGACC
ACGCCGCCGTTCATCGACTTTCCGACGGACCTCAAGAACAGTGAGTGCAGCCGCTGGCGC
GTGTCGAGTGGACAGCAGCCCGTGGACGCCGGCTAACCCCCCCCTCCCCTCTCCCAGTCA
TGGACGGCTACCAGGGCATCGTGTCCGGCGGCGTGCAGATCGACGGCACGCTGATCGCCG
CGGTCGACGAGGACGAGGTGCTCGCCCAGGCCGCGGCCATCAAGGCCAAGGGCCTGCGCA
GCGTGGCCATCATCGGCCTGTACTCGCCCATGGACAAGAAGTACGCCCAGGAGGAGCACG
TGCGGCGCGTGCTGCAGAAGGCCCTGGGCGACGACGTCGACATTGTGTGCTCGAAAGAGA
GTAGGTTCCCTCCGGTCTCCTCCCCAGGATCGCGCCTCTGGCCGTCTGCACATGCTGACC
CGCTGACCGTCAGTCGCCGGCGTCGGCGTGCTCGCCCGCGAGAACGCCACCATCCTCAAC
GCCTCCATCATGCGCTTCGCCAGGCGCACCATCCGCGGCTTCAAGCGCGCCATGCGCGGC
CTCAGCCTCACCTGCCCGCTGTACCTGACCTCGAGCTCCGGCCAGCTGCTGTCCGCCGAC
GAGGCCACGCGCTTCCCCATCCAGATCTTCTCGTCCGGCCCGACCAACTCCATCCGCGGC
GCCGCGTTCCTGTCCACCAACCACGCCACCAGCGAGAGCCGCTTCGTCGTCGACATCGGC
GGCACCACCTCTGACATTGGCGTGCTGCTGCCCAACGGGTTTCCCCGGCTCGCCGGCTCC
GTCGCTGAGATCGGCGGCGTCAAGGTCAACTTTGCCCTGCCGCAGGTCGAGAGCATCGGC
CTCGGCGGCGGCTCGATCGTGCACGTGGCGGAGGTGGAGAGCGGCAGCGATGGAGGCAAG
AAGACCAAGATCACCATCGGCCCCGAGAGCGTCGGCCAGGCCCTGCGCCAAAAGGCCCTC
TGCTTCGGCGGCGACACGCTGACCACGACCGACATCATGGTGGCCGCCGGCGTGGCGCAG
ATGACGGGCACGTCGGTCGCGGTGCCCGACGTGGCCGCCGCCACCGTGGCCGCGGCGCGC
CTCAAGATGCAGCACATGCTCGAGGACCACGTGGACCGCATGAAGACGTCGCCCGAGCCG
TGCCACATCCTGCTCGTGGGCGGCGGCGCGTTCCTGTGCCCGCCGGCGCTCGAGGGCGTG
GCATCCATCGAGGTGCCGGCGTTTGCCAACGTGGCGAACGCCGTCGGCGCAGCGGTCGCG
GAGATCGGCGCCGCGTCCGAGGTGGTCGTCGACGCCACGGACCGCGAGAAGGCGCTCGAG
GACGTCAAGGCCGACGTCATCGAGCAGGCCGTGGCCCGCGGCGCGCGCGAGGGCTACGTG
CGCATCCTCGAGGAGGACGTGGCCGGCCTGCCCTACATGGAGGGCAAGTACAAGATCGCC
GTCAAGGTGGCGGGCCCCGTGGACTACGAGCGGTTCCTGGCGGGCGGCGCCGCGGCAGCA
GACGACGCTGATCCTCTCGGCGCCGCCGACGACGACAGCGGCGCCGCCGGGGCCTACCTC
GAAAAGAAGCAGTGGGAGGTCAGCGACGCCGTGGACGCGTCGCCGGTCGCCGACGTGGAC
CACGCGGCCTACCGGCCGCAGGTCGACAGCGACCGCGTGTGGCGCCTGTCCGAGACCGAC
GCCTACTACCTGTCCATCGGCTGCTACATCCTGGGCTGCGCCGGCGGCGGCACCCCCTAC
GGCGTGTACCTGACGCTGCGCCAGATGCTGCGCGAGGGCGGCGAGATCCGCATCGTCGAC
GTCGACGACCTGCCGGACGACGCGCTGTGCGTGCCGACGGCCGCCATGGGCAGCCCCGTG
CTGGCCGTCGAGCGGCTCGGCGGCACCATGGTCCACGACGCCGTGCAGGACCTGCAGGCG
CACCTCGGCGTGACGTTTGCGGCGACGCTGACGGCCGAGATCGGCGGCGCCAACGGCCTC
GGCCCCATGATGCTGTCGTCGTCGCGGGCGATGAACAACGTGACCGTCGACGCCGACCTC
ATGGGCCGCGCGTTCCCGGCGTTCCAGATGAGCTCGCTGTACATCGGTGCCAACGGCGAC
ATCAACCACCTGCTGCCGGCCTGCATATCCAGCGGCGAGGGCACCACCATGACAATACCC
AAAGCCAAGGACGCCTCCGCCGTCGACCAGCTGCTGCGGTCAGCCGTCATGACCATGGGC
TTCGGCGCCGGCATCGCCGCGCGCCCGGCCGGCAAGAAGGAGCTCAAGGAGTACGGCGTG
CTCAAGTCCATCTCGCTGGCCTGGCGCCTGGGCCGCGCCGTGAGCCAGGCGCGCGCGCAG
GGGGCCATTGCCACGGTGCACGAGGGCCTGATCCGCGAGTTCGGCGGGCCGCAGACGGCG
CGCAAGGTATTCGAGGGCAAGATCACGGGCATCGAGCAGCGGCTGTACGGCGGCCGCAGC
CAGGGCACGCTGGTGATTGAGAAGCTCAAGGACCACGAGAAGGAGAACGAGGGCACGGGC
ACGGGCGGCGCCGCCGGCGAAGAAGACGAGGGCCCCGACAAGCTGTGGATCCCCTTTGTC
AACGAGAACCTCGTGGTCGAGGCCACGTACCCGTCGGGCGAGAAGAAGACGCTGGCCACG
GTGCCCGACCTAATCATGGTCCTGGACCTGCTGACGGGCGAGGCCGTGGGCGTGCCCGAG
TACCGCTACGGGCTCAAGGTCTTTGTCATGGTGGCGGCGGCGCACCCGCTGTGGACGAGC
ACGCCGGAGGCGCTGGCCATTGCCGGGCCGCGGGCGTTTGGCTACGATATCGACTTCCAG
CCGTGCGGCACGTACACGGGCGTGCAGAGCGTCATTGACGAGTTTGGGCCGGCGAAGAAG
TTATAGATGTCACTCTGTGTTGTATTTTTGCGTATTGCATGTATAAACTTATAAAAAGAG
AAAGGAGGGAAATAAACCAAATAAAATAGAAAAGAATTTAAATCAAAACAATAGAAAACA
AAGAACGGAAAGGAAGATTATTCTCAGCTTCGGATCAAAGGAAAATTCCCATCCCATCTT
TGCAAACTCTTCCTCTCTACACCCAACACAATAAGATTAACTCGTTGGCAAGGGCAGGAG
GCAATACTTCGCAGATGCAGGTGAGGAACAGCAGAGACGGGCTTGTGGGGAAGACGCAAG
GCCGGGAAGGGGCAGAGCCGAGTTGTTGAGTTGTCAACTCGGTCGTTCCTGCTCTCTGGT
TTGCCAATTGTTGAGGAACCGCTGCGCCGGCGCGTCAGTTGTGGACTGCCCGCCGTTGTT
GCCGCTAGAGCCGGTTGCGTTAGCCAGTCAACTAGCTGCCCGCCCAGCTCTCCCCCACGG
CCTCATTTTAGCTTCGGTTGTCAATTTTTTCTCGTTTTTCTCTTTTTGCGATTCTGACTC
TTCGTCCGTTTCCTCTTTTCCCCCGGGTGTTTCTCCCTTATATCTCTCATCCGTTTCCCC
CGTCCGTTCCTTTCTCTTCTTCCCTTTTCCTCACCCTGCCACCCTCCCACCCCTGTCGCC
CCCCTTCACTTCTCCCAGACGCTCTAGCCGGACATCGCGAGATTCTTGCACGCGCATCTC
GTGATCCGCCGTCACCAGGACCAGACACCAGGCTAGCACGCGCCCCCATTGCTTTCTCTG
GTCGTTTTGCGCTCTCCTCTTGACATTGGCAGCTCGTTCTCCTTTTCTTCTTTCCTTCTT
GTCTTCCTCCCTGCCACTTCACAGACAGCACATCCTCACCATGGCTCACGTCGGAGACCT
CCCCGGCGACGGCCTTGACAAGAACGGCGTCGTGTTCTCGTCCGAGCCGGCGCCCGGACC
CGACGCCGTCCAGCCCCGGTCGGAGCCGGATATCGTCGAGTACGACACGCAGCGCGTCGA
GAAGGTCTACCGCAAGCTCGACTGGCGCATCATTCCTCGTGGGTCCCCCCCCCCTTTTTG
TTCTGCTGCTCCCTGCTAACGGGCGCAGCCTTCTGGATTCTCTACTTCCTCTGCTCCGCC
ATCCGCTCCAACATCGGCATCGCCCAGACCATGAACGCGTCCCAGGGCCACGACCTCGGG
CAGGTCCTGGACCTCACGTCCAAGGACGTGTCCACCGCCCTCGCCCTCTTCTACGTCTCC
TACGTCCTCTTCGACTTCCCCTCCAACCTCATCATGACCCGCCTCAGCCCCCGCGTCTGG
ATGGCCCGCATCGTCTTTGCCGTCGGCGTCATCGGTACCTGCTTCACGGCCGTCAAGGCC
GCCTGGAGCCTCAAGCTGCTGCGCTTCCTGCTCGGCGTCGTCATCGCCGGCATGTGGCCC
GGCATGGCCTACTACCTGACCCTCTTCTACCCGCCGTCGCGCCTCGCTAAGCGCATCGGC
CTGTACTTCACCGCCGCCCAGCTGTCCGCCTCCGTCGTCGGCCTCGTCTCCGCCGGCTTC
CAGAAGATGGACGGCCTCTGCGGCCTCGTCGGCTTCCAGTGGATGTTTCTGGTCTACGGC
CTGCTCGCCGTCGTCCTCGGCGTCGCCCTGCTCTGGTGGCTGCCCGACCGCCCCCTGGTC
CCCGGCCAGGAGCGCACGCCCCCGCACCCCTGGCTGGCCTGGGTCCCGCGCGCGCCCGAG
GCCCTCGAGGGCGAGGACGCCCTCGTGCACTACCACGAGATGCGCCGCGTCTACCACCCG
CGGCCCTGGTCCCTGCGCGACCTCGGCCTCGTGCTGATCGACTGGCGCCTGTGGCCCCTG
CTTCTGATGTACTTTGGCGTCGTCGGCGTCGGCATCGGCACCCAGCTGTACGGCTCCGTC
ATCATCGCCGCCATCAACCCCAACTTCAGCAGCATCGTGCTCAGCCTGCTGTTTGCCCCC
ATCTGGATCATGGACCTGATCGCCATCCTGATCGTCACGCCCATCTCCGACCGCTTCCAC
CGCTACCGCGCCTTCTTCTTCTCCGCCGCCGTGTGCATCCAGATCGCCGGCCTCCTGGTC
GTCTGCTTCGCGCCCACGTCCAACCCCTACGCCCGCTACGGCGGTCTGCTCATGCTGGGC
TTTGGCCTGGGCCCCACCGTGCCCATCTGCATGACCTGGACCGGCGAGATCTTCCAGCAC
CGCCACGGCGAGGTCGGCGTGGCCGCCGCCTCGGCGCTGGTGTCGGGGCTCGGCAACCTC
GGCAGCATCACCACCACCTACGCCCTGTACACGGGCTGGCCGGCCGACGCCGCCGCGGGC
CCGCACCAGTACCGCAAGAGCAACCTGGTCATGATCGCCATCCTGGTCGTGAGCATCGCC
AGCAGCCTGGTCAACGTCGTGCTGCTGCGCACCTTTGGCAACAAGCGCGTCGTCAAGCCG
GCCAGCAGCAAGGCCGGCGGCGCTGCTGCCGACGACTCGTACGAGGACGAGATCCTAGAC
GGTGCGGCGCGGCGCGAGGCCGAGCAGCGCGGCTTCAAGCGGATCCTGCCCGTGGGCGGC
CGTTAATCCGTCTTCCCTCCCTCCCTCTTCTGTCTCTGTTTTTTTGCTTCCCCTGCAGCT
TTCAACAACGATACGAGGGACCAGCACGAGCGGCAGCGGGACGATTCCGACTTTTTGCGA
GGTTGAACCCCTGCCGCTTCGAGGCAGTTCAACCTGTCAACAAGAAAAGAAAAAAGAAAC
AAGAGAAACAAAAACAAAGCATTTTACTTTCGACGTGAACGCCGCCAGCCAACTTTTTTT
CTTCTTTTAAAAACAAACATTCTTGCTTTTTTTTTTTTCCATTCTCAACATTCCTTTTCC
TCGGATGCCGCACATCTCGGACCTTTTTCCCCTTCTCGTCGGCCGTCTTCTGCCTGTGTC
TTGGTGACGACAATGCTGTTACGCTATCGTCGGGGCACGCCGCAAAGACGGCCGAGGGGC
GGGGAAGCAGACCGGACCAGGCTCCCTTTCTATACTTTTTTGAACCCCTTTCTGGCTGGC
CGGCTACTTTTTGTGGCTTCCCTTCTTTCCTTTTTGCGGTCTTGTCTTTTTTTGTTGTTT
GCCATCATACTATGATACCCCCATTGTGTTTGAATGCGCTGCCGAATACGACTTTATGGT
TCGCTTTTTTATTCGAGGTCTCTTGTCTGCCCTCGATCGGTGCAGATGGAAACGAGACAC
TCGACCAGCAACAGTGCTGCTACGCCATTGCTGAAATAAGGGACGGCGCGTTGGGACCGA
GACTCCGCCTTTGCGACAATGCCGTTTGCGCTATCGCTTGCCGGTCTCGTGGGTTGGGAT
TTGCATTTTGTGTGTTTTTGTATAGACGCGTATCTCTCGGAGACCACGTCGTCAGGATAT
TTCGGACATTTTGGTGTAGTCACTCTTTACTGTTTATGGCCCTGCCCGGGACTTCTCTCC
AGGCGGGTCATATTCTCAAAATCAAACCCGGAATTCTGCCCTCTGCTTTTCGAGACCGGC
CCATCCAGTCCTTGTGATATCATCGCCCAGCTATATTCTGGAACACGGGCCAGTTCATCT
GTGCCGTGCTGTCCGTGCTGTCAGGTGCCTAGTTTGTTTAAATTGGTTGGTTGTCTGGGT
TGCTCGCTCTGTGCCGCTGTTTCAAGACCGTCGAGGGAATCCGGCCACCCAGATCAGCAC
TGCCATTTCTGGCCATCTCTGCCCACTCGTCAGTCTGCGGTGCACCAGACGTTCAGCTCG
TTTGCCTACACCGCATATTTGCAGACTATGCATCCTTGCGGAGTAGCTCGCCGACAAAAA
ATCTGCAAGATGGAAAAAGCCTCTAATAAGAGGGAAGCAAGTGGAGCCGTTGTCAACCCA
TACCGGCGAACAGCAAGCAGGTCGGAGAGCCAGACCATCCCTCAGCTGCGGCAGACGAAC
CATGCGTGGCATGCTGGCAGAGCTGAGAAGGGAAGGGGAGGGAGAAGGATGTTCTTCCAG
AGCGGCGGCACCCGGACGACAACGCACACTTTTTGAACTTTTATCTGAGCGGCAACAAGA
AAAGCAAAAGAATCCTCCCCCCCCCCAAAACCATGATGTAGTGATGCACTAAATCTCGGC
GGAGGCGGCGCGAAAATAATTGCAGGGTGGAGGGCGGGTGGCAGAGCGCTGCGTGGCCGA
TCGATTGTCGGCAGCGTGTAAGTTGTGTAAAACGGCGAGAAGTGGGAAGTGAGAAGCAAA
GAACAGAGAAGAGCAGGCGCCATTGTAGCGGGGCTGCGCCTGTGTGGAAGGCACAAAGGA
AGGCACGCGACTCGCCATTTTCCTCTCTCGGGGCCTCCTGCCTTCCTCCTCCTTTTCGCT
CTTTCCATATTGTCCGCTCTGTTGCCAGATACACCTTACCCGTCTCGCCCCTGCCCAACC
AGGTAAACTGCAGAGTTGGCAATCGTCATCGCTCTTCCTTCCCTTCCCTCCCCTTCTCGC
CAATCTCCACACCCCAAAGGCATCCCCCGCTGCCCGCTATTGGCACGTGAAGATAAGGCC
AGCCGACTGTGGTGCAGGCCGCGCCAGGCAGATTGCTACCCTCCCTACGCCTTTAATTAC
ATGCCCACCTCTCCACCTATCCACCTTGAATTTTTTTGAACTGCATGCCATTATGGCGTG
TGCCTGCCACCTTTGACGAGATTAGAGCGACACCAGGCGGAGGGAAAAAAAACCCTCCCT
TTTCACAAGACACCAGATTCACCACTCGGCCCTTTCGCGCTCCCCGAGTCTCTCGCCGTC
TTTTCACCAGCGACCCTTCCTGCCTGCTCCCGCTTCTTCTTCCTCCCTTTCCTGCTTTCC
GTGCCCCTTCGTTATTCTGTACGATCTCTTTGTTCCTTTCTGCCCCTTCGTACGGCCGGC
CACTCTCGTTTACTTTGCGGCTCGGGCGACAGCAAACAAAGCGAACGTCGGAACCCGATA
GGCGGCGGCTTGTTGCGACGCAGACGACACGTTCGTTCGACCGAGCGCCCGGAACCGAGC
GTACGTCGGATCGGCTCCGGTCGGCCCCCGGCCTCGAATACCGAGCACGAGACATCGCAC
AGAGAAAGATCCTCCCTGCAGAGAGGCCGAGCCCGGCGGAGTGACCCGAGCGCGCGCTGC
GCGTTCCCGCGCGCACGCCGCTTCTCAACCCGAGACACCTTTCTTCGCTTCGACGCCCTG
TGATTCGAGCTCCTTTTCCTCACATCGCCGCTCCAACAATGCTGTGGATATTCCGGGTGC
TGCTGAGCGCCATCTTCCTCCTGAGCGTCGTGCTCTCCATCCCCATCGCCTTTGACGTCG
GCGGCCGCGACGCGGGGCTCGCCTACAGCCTAGCGCTGTTCGTCTACTACAGTGCCTACT
CGTCCATCAAGATCGCCGTGCGGCTTGCCGCCCCGTCCGACCGCGCAAGTTCCCAGCCCC
TCCGCTGGACCGTGGCCGCCACCCTGCGGCTGTCGCAGTGGATTGTGGTGCCCACCCTGC
TGATCTGGGCGCTCAGTCGGTTTTCCGTTGACGCGGGCAGCACCGACTGGGTGGCCCGCA
CCGTCGCCCACGTCACGGGCGGAGAGGGTGGCGGCGGCAGCGGCGGCGGTGGCGGCAGTG
CCGGCAGCGGCGGCAACACGGGGGGGTTTGGAATATCGGGCTTCTTTGGCCTCGGTGGGG
CCAGCAGCAGTGGCGGTGGCAGCGGCAGCGGCAGCGGCAGCGGCGCCGCCTCGTCCGCCG
TCTTTGGCAGCGGCCCATCCAGCACCACCAGCTGGGCCGACTGGTTGTTTGGCCGTGGCG
GTGTGGTCGAGTCGACTGCTCTGGGCGGCTGGGACAAGTCGCTGCGCTACTCGAGCCCCA
TATTCCAGGTGCTCGAGGGCTTTTGCACGCTTCTGATCATCCAGGCGGCTGGGCAGATAA
CGCGCTGGCTCGTGAACCGCGGCCGGAGCGATACATGGGTTGTAAGTGCTTTGCACGTCG
CCTATCCGTCTTTTGTTTCGTATGCCATGACATTTTCTAACGCGTCCAGATCATACTTCT
TGTCTTTTCCGGGTCCGTCATCGCGAGCGCAGTCTACTTTTTGTCGCGCATCGCCCGCTT
CCCGCAAATCGACAACATCGACGCCATCCTCATTGGCGTGACCATTACGTCCACCGTCTT
CTTGTCGGCCTACGGCATTGGCAGTGGGCGCGGCAACCCAGTCGAGTCGTCGCTATTGTT
TGCGTATGTCGTCCTGTGCGTGTACCAGATCTTCACCGACTACCAGCCCTCGTCGCCCGA
GGCCGCCGCGCGGCGGCAGCTGCAGCAGCAACAGCAGGCCGCGCTGGAGCCCGAGTTCCC
ACCACTGCCGCCCATCATCATGGCGTCGTACTCGACGCTCGTGCACCTGCTGAGCAGCCT
GCCGACGGCCGTCAGCTCGGCGCTGCACTTTTTGCACGCCGCCTTCCAGACCATCACGCC
GTCCGTCATCATCTCCCTCACATACCGCATCATCGTCTTCTACTGCGCCACGCGCATCAT
CCCGGCCGTGCGGGCGTCCGGCGCGCGCGCGCTCCTGCAAGAGCCCACCCTGGAAGACTC
GGACGCCGCCAACAAGCTGCTGGGCTTCCTGTCGTGGTACTCGGCATCGATCCTGATCGC
CATCTACACGAGCTTATTATTACAACATTTCACAGTGTCCAACGCGGCCGGGCACGACGC
CGGCTGGGCGCTGCGGGCCGGCGAGTACGCCGGTGGCACGACGATGCGCTGGGTCAACGT
GGTGGGCGTCATGGTGCTGTATGCTGTCGAGATGTACCTAGGCAGTGATGATCTGGACGG
CGGCCTGACGAACCACTGGAAGATGGAGTAGTGGCGGCATCAAGCCGAGTCTCGAAGAAG
AGATTATGACTGTGGATTTGACGCGGACTATGTTTGCAAAAGCCAACGTCACAAGACAGT
ATCTGCCTCACGAAGCAACAACACAACAACGCAACAACACAACAACACACAGCTACAACT
GCAACCCCTCAAACCCCCTTACACGCATTTTCTCAATACAGTGATGTGAGAAGAGAATGC
GACGGCACCAGGATACGAGATGAAACAAACTTATTCCCCCTAGTTATGTCGCGTTTTTCT
TGTTCTATTATTTTGTTTGATTCCCCCTTTGTCTTGTTCTCGTTTATGTATTTCCCCTCT
TTCTCTTCCTCTTCCTCCTCCTGCCCTACTAGCTTCGTTATATTTAACTTGTGGGAGGAC
GTCTTGCGCGCCCTATTCAAAGATAGAAATGGGGCAGATAGGCTTGACCCTGCACCTTAT
ACCCCTTTTCACTGTTTTCTTTCTTTTTCTTTTTCTTCTTTTTTTTCATGTTCGCCTTTT
GCTCCTTCATTTTCTTATGGTCTTTGTCTACTTGTAATACGAGAAGGAAAGGCGGGCCTG
TTACATTTTTCTTCTCTTTGTTATGCTAGAGATATTACGCACGCCAACTTGGTCACGAAA
CGGGAATTTAAAACCAACGGGATATGTTTTCTTTTAGTCTTTCTTCTATCTTTCCCTTTT
CTTCAGCAGAACAACCTGAGAGCCAGATAATGGCACGCAAATGTATATCGTACAAGAAAA
CACAAAATGAACACAAGTAACAATACCGTCAATCAAGCATCCTGTCATTGCCGAGGAATG
ATCTCCGAGTGGTGGCGGAACAAGGCAGCAGGACAGCCTTGCGAGAATTGGAGAGCAGAC
AATGGACAACGCTGCCGGCCCAAGCAGGTCGCAGCGCTCTACAGAAGGCCGGCTGCCAGC
CTGGCAGCACTGGCCAGGCCAGGAAGCACTGGCCAGGCCAGGGACCCTGTTTAGCATTCT
GGTGACGAAGGCGCGCGTAAACTGGGGCAGATCGCGGCTTGACCTGGCCTGGTCGCGCTT
TTCTGGACGCGGCGCGACGGCCACGCGCCAGGAGGCCAGGAGGCCACGCCGCGGCGGAGG
CTCTTTGGCGCCTCAGAGACAAAACCGGATGGGCGGTGTGAAACGGCAGAATATACAGCA
AAGATGATTGGCCATCGGCGCCACACCAGGGAAGCACGGGCCACGGGCCTTTACCCTCGC
AGCCAACCACCGTTGCCCGACTGCCCGTCTTGGAGACGGGGCGGCGGCGGTCGCAGCTGT
CCACCCAAACAAAGGCGCCAGTACTGTACAGTATGGAGTAAGTACTTGTGCTAACGTTGT
TGCGCCAGACGGTACCTGGGCTAGCCAGTCGCCAGAGAAAAAGAAAGAGAAGGGGAAAAG
GGAAAGCAAAAAGGAAACGAAAAAATCGAATCGCAAAATCGCATCTTTGCGCAGGCCCCG
TCGATCGCCAATCCCCTCCCTCCCTCCTTCCGCCTTCTCGCCCTTCTGACCCTTCCCGTT
TCCCTGACTCTTTCCCCTTCTGCCCCTTCCCTTTTTGGTCCCCTATTCTCGACGGTTGCC
CACCTTCCATCGTCATTTTGTCATTTCGTTATTTCGTTATTTCGTCGATTAAACATTGTT
CTTCTTTCTTTTTGTATCCCTCTTCTGTTTCTTCATTCTCTATTTTTAGTTCTGCTGGTC
CTCTGCTTTTCCTTTTCCTCCGCCGTCCTCTCGCTTCCCAGTCGCGCGCCATCGCCTTCC
ATCACCCATCCGCGCACGTGTCGGTTCCTCCATCGCGAGAATCAATCCAAGTTGGTGGTT
GTGCGGTTTACAGCTCCGACAAACCGCCGTTGGCCGCGAAAAAGAAGAGTTCCGGTGCTT
TTTTTGTCATTCGCACGTTTTCACCGTCCACTTTCGCGCCGCGCATCCAACGTCGTCCGG
CGCCCGTTGCGGCTCCCCCCTTTTTCCCCACTCGCGCTCCCGTCGGATCGCCGCCAGCGC
AGAAAAGAGGGCAAATATAAACGTCCTTCTGCGTCTTTCATCCAACGTCGCGATTGTGAT
CATCAAGTCGCCGGAGAGAGCAATAGACCAAGGAGGCCAACGAACGAAAGAAGCACACGA
CTGAAGATGGGTCTTCCGTAAGTTTACTTCTTCCACTTTGCACACGTTGTCCGGCTGTTG
ATCTGTTTCGTTTCTCCTTGTCTTTCCTTTTCTTTCTTCCTTTTTTCCCTTCCTTGTCTT
TCTTCCTAACGCCACCCAGTCTCTACATCGCCCCGGTCGAATCCGACCTGCGCAACAAGA
ACTCCTCCTCCCGCAGCTCCCCCGCTTATGGCGCTTCCCGAATCCGTCGCATGCGCCGCC
GCAGCACCGAGGCGCTGCGCGAGAGCCGTCGTCGCGCCATCCTCTCTGCAGCTGCGGCTT
ACACGAACCCCGTCAGCACGGCCGAGGAGGACCGGGACCAGCTGCAGCAGCAGCGGCAGC
AGCATCATGAGCAGCAGCAGCAGCAACACCAACGGCGCGAAAGAGAAGAGCGAGACCGCG
AACGCGAGCGCGAGCGCGAGCGGGACCGGGCACGGCTATTCCGCAACCGGGAGCTGCATC
TCGGCTCCATATCCAACCCAGCCCGCGAGCGCCTTCTTCAGCGCTTCCTTGAGCGCATCC
GCGAGCATGAGCAGGAGCAGGCTACCCGGCTCCGGGAACGAGCCAGCGGCAATGATGACA
ACAGCAGCAGCAGCAACAACAATAACAGCAGCAACAACAACAACAACAATAACGATGCCA
TTGGCCGTGCCGCCACAGAGTCTAACGGGACCAACAGTAGCAATGCCGATGGTAACACAG
ATGGGCGCCATAGCTGGCGGGACTCCCTTCTGTCCACGTTGATGTCCAGCTCTGGTGGGC
CATCCGCCGCAGCTGCATCGGCGTCGACTGGAGGCATGCCCTCGCTCCCAAACGACAACG
GTGCCGCCGTTGCCGCTGACAGCAACGACAGCAACAGCGATGAGTTCAACAATCATCTCC
TGGCTGTTCTGAACCACGAGTGGGCCGAGCCGCCGGTTCGTGTGTACCACCACGAGACAC
CGAACGACTCCTCTCCGCGCAACGGGGAGGCTGAACAGCCTTATCGGCCTACTATGGACC
ATTTTTTGGAGTTTGACGATACCGATGGGGACGTGGATGCCGATGCCAACCGCATGACGT
CGCGCCGGGCTTATCGGCGCGCGTCATCCCTGCGCCGTGTTACTGTACGAGTTCTTTCTT
CCGATTTTGTCCTCCTGCGCTTTTCCTTCCTTCAACCATGATACTAACTACAAGCAGAAT
GCGTCAAGCTCCTCCAGGCGGCCGACCGTCGGCTGGTCTGACAACAATGACCGGCCCGCC
AGCCAGGCCCGTGGCTCGTCAACGTCGACGTCGCGCATTTTCGGCGACATCAGCCAGATT
CGCAACAGAGCTGGTGCCTCTGCTCCTGCAAATGAGCGCTCAACATCCGAGGCAGAAACC
GCGCGCCGCCACGGATGGACGGTTCGCTACCTGGACGCCAATAACAACCAATACCTGCCG
TCCATCCGCGATCTGTTCGGCAACTCGGTTGATGGTCTCGGCGACCGTCGGCGCAGCCTC
AGCCCCGAGGCCGACGGCGCGTGGGACACGCTCCTGACCACACTCACACCTGACCCGCAG
GCTCCTAGCGTGGGCTCGTCGTTTGCCTCATCGTCGTCGGCCTTAGCTGCTGCGACGGCT
GAGGGCCGGTCGTTTTCCTCGTCTTCGCAGCCGACCGTGACGCTTACGCCCGTCGTGTCT
GCACCGCCTGCTGTGCCGTCGCCCGCCGCGAGAAACGAAGACGAGGACGAGGACGAAGAA
GACTCTACGCCGGCGCCCCTTCTCGTTGAAACCTCGCAGTCGCCCGCAGACGCAGCGGCC
ATTGCTGCTCGGGGCGACTCCGCCTCAGCGGGTGGCGTATCTTCAGGAACGACGTCAGCG
AGCGCGTCTCAGCGGATTCGGTCGCCATTTACAGTAGTTTCGGCGGACACCGACACGGCC
GACGAGTCTATTGTGCTCGATGGCGTAATGGGAGGTGAGGATGAGGTCGAACCCGGCTGC
GAAGATTCCGAAATGGACGACGGCCGGGGAGACGGCGAAGACGAAGACGACGAAGTTGAT
GAGGAGGAGGACGACGAGGAGGAACAGGCGGCTTTTCTAGGTCTCTCGACGGGACCATCG
GCCCTGGTTGGCACCAGATCCAGATCCCACCTACCGCAGAGCGAGGAGCTCACTCTGCAG
ATCCAGCGCATTTACGATATGGACCGGGAGCGGGCGATGCGCACCGGATTCGGGGGCATC
CATTCTCAAGGTGGCGGCCGAGGCGGCGACGCCCGCAACAACAACACCGAAGAGGCGCTT
GATCTTCTCGGCATCGGCGGCATGCAGCACATTGTGCGCAGTCTGGCCCGGCGCGAAGAC
ATCCCGGACGAGTGGTGGGCGGAGGCCGGGCTGAGCCGCACGCTCCCGCGCGAGGCATCT
AGCTAGAGGACTTGGACCCCTGCTGTCACGCTTATGTTTTGATATAATGGCATGTGGCGT
TTTTGTTTTTGTTTTTGAGGGGGAGTTTTAGGGCAGGACAACTATGGTAGCGGCGCTAGA
TTTTGCATGGGATTGTGCTATATTTTGTATAATGCACGCTCAGGGAACGAGACGGCTTCT
GATGTTTTGATTTTTTATCTTTGATTTCTCTTCTGCTGTTATCTTGGGCGAAGGTTTCCT
GCGAGAGAAGCAATGCTGGGGCAAAGGAATTATGACTAGAATTGTGATAATGTATGGGCC
AGGCCACATCGTGTATTTCATATTTACCTTAAAAGGTGGACGGAATGAGAAGAACAGCAG
CAGTTGCGCCCTCTGGCCACATGCCGCCATTTCGCGTTGTGACAGCCTTGACACAGGTCT
TTTCTGCAGCAGGGTTCTCCTATCTATGGTGCCCTCCCCTCTCTTGGTGACATTTGCTGA
CTGCATATGACTCCGTACCCTTCGCCAGCATCTCCATTCCTTCTAGGCACTGCATTCTGC
CATCCAATCTTCGCTGCCGTTACTTATTTGTCCTGTACAACGAGCACACAGAACACGAGG
GATTTCGGACGGGGCAAACATCCTAGCGCCCTGTGCTCTGTTGGCACCTGTCTCTCGCCC
TTCTCCCCTGGACTCGTGATACCGTTCGGTCTCGTGGCCTGGGTACGCGGCGAGTCGCCT
GTGGATGTACCTGGGCAGCTCCGCATCGAGCCAAGACAATCGACAGAAGCACACACGGCT
TGTTTCAAGACAAGAAAACAAAACGAAAGAAAACCGAAAAAGTAAAAGAAACTGGCAACA
GAAGAAGAGCCGCCGCTGTTCCAGCGGTCGGCCAACGCTGGTTCGTCTATTTTCAGGCGG
CGTCTTGTTTTGCCTCCTGTGCCTGTTGACCAGAACTTGAAACGGCGGGAGCATTGTTTC
CCCCTCGCCTCACCACAACGTTTCTCGCGTTTTCTTACGACACCTCTGGTATTAATTACG
AGCCTCTTTTTTCGCGCGGCGTTCAACCAGATTTGCCAAAAAAGCACAGGAGAAAAAAAA
GAAAAAATTACCCGGTGTGCTCTTAACCGAGTTTTCTGTCTTTCTGTCTTTCTGTCTTTC
TCTCCTTCCTGTTCTTTCCTTGTTCCTTCCCTTTTTTGCTCCATGTTTCGTACGGTGCCA
ACCAGAAAAGCAGGTTTCCGGGTCTGCTGCTCCTTCCGTACTGTGTCTCTTTCAAATTCC
TGATTTTTCCATTTAATTTTCTGGGACTTGGAGGTGCACGTATTAAACGGTAAACTCTCG
TGGGGAAGGAATGCATTGCCCCGGGCACAAGACGTTCTTTCCGTCGCTGGGCTCTCTCTC
GCATACCTGCTGTTTGCTAGCTTCCTTCCCTTTTCTGCTCGTCGCTCGTTCTTGCTCTTG
TTTCCTCAATTTCCCTTCTTTCCCGCCCTTCCGCTGTAATTTCTACTTGTTCCTGAGCGA
GCGCCGTGCATCTTGAAATTCCTGTATTTTGCTCCTTTTCTCTCCTTTTTCGCGCTTCTC
GTCTTCCTCCAGGCTTTAGACCAGGACCTTTTTGGCACCACGCAATTGCGCTCCCCTTAG
GTCCAGCCTTCAGCCTCGACCCGCTTTATACCCACACGCCTTCTCGGTCGTCGCCCTCCC
CTCCACCTGGCAATCCATACCTAAAAAGGTCAACACCCAAAAAAACAGCAGCTGGACACC
AGGCACGGGAATGGAAGACAGCGGTAGAGACACGACTTAGGTCTCTCGCCTCGGCTCTTT
CTTCTCCCGGGCGCTCTTCTCCTGCCTCTTTCATCTGCTCTTGGCGTTCACGACGGCGAC
AGCAGCGGGCGACGGCGAGGGCCAGATCTTGCTCCAATTCGCAGGGCGCCTCTGGCTGAA
AGCATCGGAGGATTCGCTTCTCCCAATTCTGACCGATGCTGAGGGACAGGAGGGGAAAGC
ACGTCCTCAAACACGCCCCCGAGCTTTTCTGCTGACGCGACCCAGAGAGGCAAGGATTGC
ATCAACGCCCTGATTCTCTTTCTCTGCTCGGCAAACCTTTATTCTTCTTACCGAGAAGGA
CAAACATTAACGAACCTGACGCGACGAGTTCCCTGCCCTCGACCACCATCGTTTGTACGC
TCCTCATCTCTTGCGCGTCTACGACCGGACGAAACACGGTTTACCACGCGACGTTCTCCC
CACCGACTGGCCGGCCTCGCTTTCATACACAACAGGCAGGGCGCCATAGACGAGACAGCC
AAGCCATCAAAGCGGCGTAGCGAGAAACAAGGGGATCTGGATAGAAGCTCTGTGACTTTG
ACTGAGCACATCTCAGCGAGTTCTGCCCTGGCGCCGCTTCGGCTATGGCGTCAGGCGGCT
CCTCCTCGGCGGCGGAGCAGCGTGCGCACCACTCGCACTCACACTCGCACTCACACCACG
GAAGCCGGCAGCACCGCCAGAATGGCGACAGTAGTGGTGGAGGCGGCAGCAGCGGCAGGA
ACAGAAGCCAGAGTGGCAGCCGGAGCGGAAACCGGAGCGGAGGCGGCAGCGGCAGCGGCA
GCGGTGGGGCCCGCGTGGCGGCAGCAAAAGTTGTGCCAGGTACGCCAAGGCGGGAAGCGC
AGCCGTCGTCGGGAAGCGGAAACCGTGGAAGCGCGAGCGCTGGGGGCCCTCCGTCGACAG
CATCATCAGCATCGTCCGCACAGCCACCGGCATTGCGCACAGCTGCTAGCAGCAGCAGCG
CCAACTCTAGTGCCAACACCCGGGATCGGTCCGGCGCATTACAGGATCCCGGCCTGAAAG
ACTACGTATGGTCCCTCCCGGATTCACCCCCTTCGCCACACTAATTTCTTTGTCTATATC
AACCGCTCACTAACGATTCGCGCAGCGTCTGGGAAATTGCATTGGCAAGGGCGCATTTGG
CTCCGTATACAAGGCTTTCAACTGGGGGACTGGCGAGGCCGTGGCGGTCAAGCAGATCAA
GCTGACCGACTTGCCCAAGAGCGAGCTCCGCATGATTGAGGTATGGCTTTCACGTTTACA
CCTGAGGCTCATGGTGAAGCTCTGCCGCTAATACACATTGCCTAGGCCGAAATTGATTTG
CTAAAAAACCTACATGTACGTGTCGATCCAGAACCTCAACTCGACAATGAGTGGGTAGAA
AACGTGACAATTGTGACACGCCGGCTAACACGACTCGCTGTTTAGCATGACAACATTGTC
AAGTACATTGGTTTCGTCAAATCGGTCGACTGCTTGAACATCATCCTTGAGTGAGTGTTT
TTTGTCGTGCACCTCAAAGTGAGGTTTAGGGCAAAGGCGGCTTACACTCCCTAGGTATTG
CGAAAACGGCTCGCTGCACTCAATATGCAAGGCATACGGCAAGTTCCCCGAAAATCTTGT
TGGTGTCTACATGACCCAAGTCCTTCAGGGCCTCCAGTATCTCCACGACCAGGGTGTCAT
CCATCGTGACATCAAGGGTGCCAACATCCTGACCACCAAGGATGGCACTGTCAAGCTGGC
CGACTTCGGCGTTTCCACGAGCAGTTTGACCGGCCCCGACAAGGAAGCACAGGTTGTCGG
AACCCCTTACTGGATGGCGCCTGAGATCATACAGCTGTCGGGCGCTACATCTGCGTCTGA
CATATGGAGCGTCGGCTGCACGGTGATCGAGCTATTACAGGGGAAGCCGCCTTATCACAA
CCTGGCCGCCATGCCAGCTCTCTTTGCCATTGTCAACGACGACCACCCGCCCCTTCCAGA
GGGCGTATCGCCGGTATGAGCCTCTATCTGATACGCCCAACTATATCTGAGCTTCATGTA
CATATTTCTAACACGACTCAGGCCGCGCGAGATTTTCTCATGCAATGTTTCCAAAAAGAC
CCAAATCTGAGAGTGTCTGCAAAAAAGCTAGGACGGCATCCGTGGATTGTCAGCTGCCGA
AGGAGCGATGCCCCCGTCTCGAAAGATCCATCTGAGGCTGTCGAAGAAGTTGTCCGCTGG
AACCGTGCCCTTGAGTCGTCTGAGACGAACTTGAGAGCTTCGACTGGATCTGACAGTTCC
GGCCCGCCTCTGATGGGTCCGCTGATTTCGAGATACACTACCGCTGATCCACAACGCGGC
AGCCGGCCGCTCAACCTTGCTAAACCTCGGCCGATGGCTGATGTATTTAGTTCCCCTGAG
CTTGCTGGTTCGTTTTTGCGTCCTCGTCTCTCCTCTTCCCTTTGGCGAACTGCGATTGCT
GACCAATATTCAACACAGATGAGGACAACTGGGACAATGACTTTGCAACCGCTATCTCGC
CCAGTGCCCTACAAAATCTCAAGCCCCAGGACAACTTCGGCGGCTTGCTTTCTAGTGACC
GTCTGAAGCAGTTTGCGTCAAATGAGTCCCGCAATGTGTCTGCGAACTGGGACCTGGACT
TCATGGACGGGGAACAATTAATGACGATCAAAGGGCCCTCGGGGGAGCTTGCTGAACCCG
ACTTTCAGGAGCAAACAATTCGTCCGCTAAACAGGAAGTCCGACAAAGCTGCGGTTGCAG
CTGCCATTGCCGCTGCAACGGCGACCAATGGCGCGTTATCATCGTGGGCAGATATGGCAG
CATCACCGCCGCTATCGCCTTCAGCAGCATCAAGCACGGTTACATCACCACAGACCAACT
CACCGAGACCGATCCGCCGCCGCAGAAGTAAATTTACATCACCGAATTCCCACGACTCGT
CCGTGACCAGGTCACCTACAAAAATGCAGTTCGGCAGCAAATTTGAGCTTCCGTCCCGCC
CCGAGATGGCCTACCAGGAACAGCCCGTCGAGGACTACTCAGACTTGCTAGCCGAGAGCG
ACCTTGTGTTCACGAGCAACCGCCTTAACCTTGTGCTGAACGGACCTGCTGGCCCTCCGT
CTGCTACGCCTCGCTCCGAGCTCGTCCGGTCCTATAGCACGCCACAAGATTCCCCACAAC
TGTTCCACCCCTCCGACCTTACAAGCCTTCCTCGATCCATGCAGGTCCCCGCCGGGGGCA
GCATGCGCCGGCAAGCGCCATCGCGGCCTTCTGTATTACCAGACCGGCCCATGCGTCGGA
CACGGTCGTCAGTCGAGATCGAACGATTCGCCGAGGATGCCGAAGACGAAGACTTTTCTG
ATATTTTCGGTCCCGGTGACGACCTCACGGAGAAAGAAGAAAGCGATGGTGGGTCGGAGG
ACGGAGGCGGCTTGATGCTGCTATCTAAATTGTCTCACAGCTCGTGGCTAGGCGACGAGG
AAGACGAGGACGACCCTTTTGCCATGATGGACCCTGGCTGGGACGAGATGGATCTGGAAG
CAAATATTGCCAGAGATCGTCATGCACGGCTGGCTGAGAAAGTCGAAGAGCTTGTGCGCT
CACTAAAAACCACGGAGGGGGAGGATCAACTATCTGAGCTGACGGAGGATCTTGTAAGTT
CTTGCTCTTCTGTTGTCTTCTTTCATTGGTACGACCACAACTAACACTCTCCATCCAGCT
GTCTCTGTTATGGGAAAACACCGAGATCAAAGACCTCATTATTAGCGCCCACGGCTTGCT
ACCAATTCTCGAAATCCTTGAACCCTGTACGGTTAAGAGCCGCCAGCATATGATTTTGCA
GCTTCTGAAGATCGTGAATGCAGTAAGGTTTTACTTGTTTTTTTTGTTCCTTTTCTGTTA
TGCGCCTGAATTTGAGCCCATGCGCTAATTCTATTTCTAGATCATCCTTGATGATGTTGA
GCTCCAGGAGAACCTTTGCTTCGTTGGCGGTATACCTATCATCACCAAATTCGCAGCTCG
GCAGTATTCGAACGAGATTCGGTTGGAGGCTGCTGCCTTTGTCCGGCAAATGTACCAGAC
ATCTACGACGACTCTGCAGATGTTTGTCAGCGCCGGTGGCCTTAATGTCCTTGTCGAATT
CTTGGACGAAGACTACGATTCCTCGCGCGACCTTGTCTTGATTGGCGTCAATGGGATCTG
GAACGTCTTTGAGCTGCAGGGACCTACGCCGAAGAACGACTTCTGCCGCATCTTTTCGCG
AAGCAAGATTCTCGACCCTCTCGCCCTCGTCCTGCACAAGGTGCTGGACGAAGAAAAGAC
GGGACTTTCTGAGCCGATCGAGGGCCGTATTGTGAACATTTTCTACCTTTTTTCCCAGGC
GGAAAATTACGTGAAGGAGGTCGTGGCCGACAGGCAGGTGCTCAAAACCGTTCTGAAGGA
CCTGCGGCACATGACGCCCATCCACCAGATCACGATGCTAAAGTTCATCAAAAACCTGTC
CATGCTGTCTACGACTCTAGAATCTCTGCACTCTGCTGATGCCATTGACTTCCTCATCGA
CGTGCTGAGCCAGAGCATGAAAAAGGGCCAGAACCACTTCCGCGAGATTTCGAATCAGGT
GCTCAATACGATGTTTAATCTCTGCCGGCTCAGCAAAGAGCGGCAAGAGTATGCCGCTGT
CAATGGTATCATCCCTCTGCTCCTCAAGATCATGCAGACCGAACGGCCCCCTAAAGAGTT
TGCTCTTCCAATCTTGTGCGACATGGCACACTCCGGGAGCAAAGGTCGCCGCTACCTCTG
GCAAAATAAGGGCTTGGACTTTTATGTATCTCTTCTGGGAGATCAGTATTGGCAAGTCAC
TGCCCTCGATGCCATATTCATCTGGTAAGTTATTTCAAATGCGTCTATTTCAATTTACCG
CTCCGGCCCCGACCCCCTTCTTCCCCGCTGCCGCCCAACCTAACAAATGGGATACAGGCT
ACAAGAAGAAACCGCAAAGGTAGAAACACATCTTCTCGATGAAGGTCGGTTTAAAGACGC
CATTGTGGCGTGCTTCAACACGGCCAAGGTCAATGCCTTTGACCCAAATCTTCTCGAACC
TCTCCTCAAAGTCCTTCGGCTGAGTCCGTCGTTGGCGGCGGACCTGGCCCAGGCAGAAAT
GTACTCCGGCGTCGCGCAGAAATTTACTCACAAGAAAGCCGTTGTGCGGCTCAACCTACT
GCGTCTAGTCCGCAATATCATGGACAACTCGGGCGCCGACATGGGCGTCAGTTCCACGCG
CATAGGCAGACAGCACCTTGCCATTCTATTTGAAGCCGTCCAGAAGCTAGCTGACAAGGA
CTCCGCCGTCTTGGTTCGCAATTTGGCTTCGGAGCTAGTGCGAACACACATTGAGGTCGA
CCATGACGCAGTGGCTATGGCGATGGCTGTTAATGGCGCGCCCGTCACAGTCAGCTCGTC
CCGGGTGAGGCCGGGCGGACAGCGCCGCACGACGCTCTATACGCCGCCAGGCCTGCAGTC
GTCAGTCTCCGCACCATTGACACCAACGCATAGCGGTGCAGCCCACCACCGGAACCCGCG
GCACAGCCAATACAATCAGTACCGCGCGGTCCAGCATTCGCAGTCTTCTTTATCCTCTGC
AAGTCCTGCTTTGATTGAAGTCGCGGCCACACACAGGCGGTCGGCCGTGGCGTTGGCACA
TGAACGAGATGCTCTGGTGTACCGGCCTCGGAGCAGAGACGGCGTGTCAGCCGGATCGTC
TATTCCTCGCCGGGTCAGTGGCGACTCGAGTAGCGGAAGTAGCATCTCTTCGTTGTCAAA
GGTCAGCGGCCTCGGCAGCGCTAGCAGCAGCCTCGCGTCCCTTTCGAGTGCTGGTGGCTC
TGCGGCATCGAGCACGCCCACTGGCGGCGGTGGAAGCCGACTTCCCCGACAACCTGGAGG
CCACCATGCTGGCCGGTCGAGCCTGGGGCCTGCCATCGTCAGCCGATCAGATAGTTCATT
GTCAAATAAGGAGAACGTCATTGGACGGTATTCGGTCACGAGTGGCTTGGGACCATCGGC
GCTGGCTACGGGGCCGGAGCATGTCGAACGGCTAGCAGCTCTTGGCAGCGGCATGGGCGG
CCACGGCAGTAGTAGCAGAGGGAGTCGAGCCAGCGCGATCGCTGCCAGCAGCGCGAACAG
TGCAGCCGGGAGCAGCAGCCGAAATGGCGGCGATGGCGGCGTCAAAGTTAGTAACCGGCG
ACGAACACGGGCGCCCAGCGCAGACGTCAAGTGGTCTTAGGGAAATCCGCGACGGCGCTG
GAGGGCCGCCACTGGGGCCTCCAGTCGCAGCCCATTGAATGGCGGCGCAGGCAGTGGGGG
CGGCGACTGACACGAAAAGTGTATTTCTTTTCTCTTTTCTCTTGTTCTTCTCCTTCTTTC
TGGGACTTTGAGCCTCGTTCCATTTTTCGAGCATCGCATTTCCAGGGGCGTGCATCAGGG
CGTCGCTGCTTTTCTTGTCTGTCCTTTCTGCCCTTTCTTCCTTTCTTCCTTTCTTCCTTT
CTTCCTTTCTTCCTTTCTTCCTTTCTTCCTTTCTTCCTTTCTTCCTTTCTTTCCTTTCAT
TCGTCTGGTCTTGGAGAAACCGGGGGCCGTGTAGATAAGGTGAAGGCAGCACAAAAGCAG
GACCGCAGGCGTTACATTTTTCTTCTTATTTTTTTTCTCACTGCTTTGTTCGTTGTTCTT
TGGAGCATTGGGAGGAGGGTCATGGCCGTCAAAGGGGCACTTTCGCCTTTAGCATAGATC
AAAGCGTGCGCATGCGCCCTTTCTGTTTTCCACCTTGCTCGTGCAATGCGTGCAAGTGGT
AGGCGAGGCTCTGCTTTGAGAGGAGAAGTTATTACCGTGTGTGTTCAACGACGCTCTTGC
CTTGCTGTGGTCACGTGCTCCCATACCGAATATGACCGAATATCTCGTTTGAATAAAATG
CAAAATCGGCCGGATGGCCGCACTTTACCAAAACATGCTACGCTTCATTTTGGTCTCTGG
GCTGCTGTTGTGGTGTGTGAACCGTGTGTGACTGTATGTGCGAATTGTACGCAGTTTAGC
ACTAGGGCCTGCGTGTTACGACGGCAGTCTGCGCTACTGTTCCCCAGACATCACCAAAAA
AAAAATCAAAGCTTCAAATTCCGAGCTACCACCGACAACCCTTCCCGCCAGCGTTCTCGC
ACCGTATTTGCCAAGCTGCAAACCACAAACGTCGACGATGATTGACCTCGGCCTCGCTCG
CATCGGGCGTCTGCTGCAGCACGCCCCGCCGCCTGCGTGGAAGGCCATCCACGTCGCGGG
CACCAACGGCAAGGGCTCCGTGTGCGCATATTTGTCGGCGATGCTGCATGCCCGCGGCGT
GCCCTCGGCCCGCTTCACGTCACCGCACCTGGTGGACCGCTGGGATTGCATCGTCGTCGA
CGAGCGCGTCGTGTCCGAGGCCGCGTTTCGTGGCGCCGAGCAGACCGTCCTGCAGCGCGA
CCGCACCGAGCAGATCGGCGCCACGGAGTTTGAGCTGCTGACGGCGACAGCCTTTGAGGT
GTTTGGGAGCAGCTGGGCGGCGGCGGCCAACAGGGCCTCTGCTCCCTCTGCTCCGCTGGC
CGTCATTGAGGCTGGCCTCGGCGGCAGCCTCGACGCCACCACGGCCATGCGCGCCGACCG
CGCCGTCACCGTGGTCACGCGCATCGGCCTCGACCACCAGGCGCTGCTGGGCCACTCGGT
CGCGGCCATTGCCGCCCACAAGGCGGGCATCATGCGGCCTGGCGTGCCCTGCGTCGTCGA
CCCGGCCAACCGCGACGACCACGCCGTGCGGGACGTGCTCGAGGCGCAGGCGCGCGCGGT
CGGTGCGCCGCTCGTGTACCCGGAGCCTCTGCTGCGCGACGGCGACGAGGAGGCCGCGAG
CACGCCGCTGGGCCGGCTAGGCCTCGAACCGCACCAGCTCACCAACCTGGCGTGCGCCTA
TGCAGCATTCCAGATTGCCACGAGCGAAAAGGGGTCGGCAGGCAGCAGCAAAGACGGCCA
TCAAGTTGACACGGATTTCCTCGCCTCCCTCGTCCAGCGGGTGCGCTGGCCGGGCCGGCT
GCAGAGCCTCGACGTGGGCCCGCTGCTCGGCGAAGATTACGGCGGCAGCGACGGCAACCA
GGGTGCTCGTGTCCCCGCTCTGCTCGACGGCGCGCACAACGCACAGTCGGCCGACGTGCT
GGCGGCTTACGTGAACAAGCATCTCCGCCGCAGTGGTGGCAGCAGCAGCAGCAACTCCGC
CGCAGCAAACCCCAAACCCATCACCTGGATCCTGGCGGCCTCCCACGGCAAGGACCTCGA
CGAGATCCTGCGGCCCCTCTTGCGGTCTGGCGACCGCGTGGCCGCCGTCACGTTTGGCCC
CGTGGACGGCATGCCATGGGTGAAGCCGGCGGCGCCAGGGGCCATCCTAGGGCGGGTATC
GGCGCTGGGCGTGGACGCCGAGAAGGACCAGTTTGGCGACCGGACAGGAGAAAGTGGCTC
TCACGACGCAGACAGCCTTGTCGCGGCGCTGCGATGGGCCACGTCTGCGTCTGCCAGCGG
TGGCGGTGGGCCGCTCGTTATTGCTGGCAGTCTCTACCTGGTGTCGGACACACTACGGCT
GCTGCGGCAAGCCGGCGGCGAGACGGGGTTGCCGTGAGCTGTGCCGTCGTCGGTCGGATG
TCCGTTCGGCTGCCTTCAGTTCTGGGGTCTTGGGGGCGGTCACATGATAAGGCCGATGTC
GGTGCGAGCCCTATTAAGGCGCATGTATCTCACCTTCAAAATGAGGCCTTTTCTCTCTTG
TCTTTTCGCGCGCAAAACAACACCCCGCGAGCTTTCATCCGCGATGACGCCTGCAGCGCC
GTTGCCAAACCATCTCGTGGTCGTCTGCGGCCACGGCATATGGCTCGGCGGACCGGCAAA
GGGCCACGACGAGTCCGAATGGCTCATCGAGAGCTACAAGGCCGGCGAGACGCCCACGTT
TGTCGAGCACATCAAGGCCGGCATACGGGTCCTGGCCGACGACGAGCGAGCTGTCGTTGC
ATTTTCGGGGTGAGCTTTGCAAGAGTGCCTCTACATGGGCCAACCCTGTCCACCACTAAC
ACTCACCAGCGGTCCTACCCGCAGAGAGACACCTCTGTCTGAAGGGCGCAGCTATGCCAA
CCTGGCGGCGGCAAACAACTACTTTGGACTGCTCCCGCCAGTAAGTGGCGGTTCTGTTGC
TGCTGCTGCTGCCGCTGCCACCACACCGCACCCGCTCTCCCCCATCCCATTGCACCGACG
CATCATTGTCGAGGAACAGGCCCTCGACTCCTACTACAACATTCTCTTCAGCCTGCTCGC
CTTCTGGCGGCATATCGGCGACCACGGAACCTCGCTTTCTTCTTCTTCTTCTTTTTCCAC
GCCCTCTTTGTCCTCCTGGCCCATCCGTCTCACCATCGTCAGCCACGCCTTCAAGCGGTC
CCGCCTCGTCGACGGCCACTGCGGGCCGGATGCCCTCGCGTTCCTACCCCTGGATCAGAG
AATCTCGTTTATCGGCATCAACCCGCCCAACCTGCCAGCTGAGTTTGGTGGATCGGAGCA
ACCAGCGCCGCGAGATACAATCACAGGCAAAACAGAAGCCATGAAGGGTGCGCACGACGT
CATCGGCCACTGGGCCGAGGACCCGCACGGTGTCGGTGATCTGCTCGCGGGCAAGCGGCG
TGGGCGCAACCCGTGGGCCATCGACCAGCGACTGTTTGCCATCGAAGAGGAACGGCACCG
CAGCGGCTTGAGAACCCGGCAGGTAGGCAGCGACATGGAGGCTCTGGCAGACGACAGTCC
CCGGCCGTGGAACGACGAGTTGGGCACAATCGAGAATAACGATTTACAATAAACAATCAA
GTAATAATATCTATTCCGCCTGTTTTCGCTTTTTGCTTCCGTCATTCTTTCATATCTTGG
ATGTCTTGCTTGTGCTCGTTTGGTGCGCAGCGCCCGCCGGGGCGTCAGCCACCGTCTCCT
TCACGAACTGAAGGGCGTCCAGCACCATGCCGCTGCTGAACTGGTGCCCAATCCCCTCGT
ACACGTTGTCGTGCACCGTCAGAGCCAGATCGGGCCACGTGGATGCCGCCTGCTTGAAGA
CGGACACGAAGGGCGCCGACCTCACGTACGGGACCAATTTGTCAGCACCGCCCGAGCAGA
GCAGGATCCGCTTGCCGGCGACCCGCGTCTGCAGGATGTCGTGCACGTCCTGCTCCCGGT
CTTTGCTGGGCCACACGGCCTCGTCGGTGCCAAATACGATCCCCTTGGGGTCGTGCTTGC
GGCAGGCCGCCACGAGCGCCGCAGGGAAATCCTGGCTGCCTATGAACGACGGGCCGCCGG
CCGTTTCGGATGCCTTGTACGTCGCCAGCTCGTTCTCGCGAGCGCGGTTGGACACGAGGT
CTGCAGAGTTAGCGAACAGAAGGCAGAAAGCAGAACGCAGCACGCAGAGAGGCAGCGGGG
GCTTCAATGGCCTACTTATGTAGTCTGGACACCCAATGATCACCACGCCGGCCGTCACCC
GCTCGTCGCTAAACAGCAGCTGCCACACGCTGTGGCCACCCAGGGACACGCCCAGCACCA
GGTGCTGCGTCACCGCCACGTGGCCAGGCAGGACTTCGTGATACCCTCCCACCAAGTCGA
TCAGCAGCCGCGTGTCTGCGACGGTGCCGGCGACCATGCCGAACATGTCCTGCGCGTGCG
TCGTGTTGCCCTCGAGCCACCCTTGGTTGCCCTGCCTCGACACCAGCCGCGACCCGTGAT
TGCGCTGGTCGAACGCCGCCGCGACCAGCCGGTGCCGTCGGCGGCCAGTTTCGGACCCAG
CCGCCTCTGCGACGGCGTGCACACTCCGCGCGGCGATGTCGGCCATGTCCTCGCGTTTCC
TCGTCCGCCCATGGTGCAGCCACAGCACAGACACGGACTCGGTGTCGGCCGGCAGCTCGT
CCAGGCCGTAAAAGTCCACCAGCACGCCGGCCATCGGGACGGTGCGCAGGGACACGGCCG
GCCGTGGCGGCAGGTCAGGCACGGGGCCGGTTGTGTGGGCCATTGGGATGCTCTTTAGAG
AGCCAAATGAGAGGCAGTGGCAGAGACAACGAGGACAGGAAACGAGGACAGGAAACAAGG
ACAGGAAGCAGGGACAGAGTCAACAAGGACAGAGGAAACGAAAGAGAAAGGGTTGCTGTT
CAAAAGTGCCGGCTGCTTTCCGCCTTCCACGGTGACAAATCAACAGAAGTCGCCGAACGA
TGCCCAGAAATATCGTCACCCAAGGCGCGATGCACGGTGTCGTTGCGAAGTGTGGCACAG
AAATCGGCACAGATGTCGGCACAGAAATCAACACATTGGTGGGCCCCCAAAAGGATCCCC
AATCCATTTCTGGTTAGCAGGTCATGCGATCGCGCCGTGCATCGCGGGGAATGGGGAAGG
GGAAAAGAAGCACGGCATCACGGAATTGATGGAATCCGACGAGAACAAGCAAATACTTGT
AACTTGACTTGCGCAATGTATAAATTAGCATTGCTACGGTAGTATTGAAAAGACAGTTGG
CACAAAAAAAAACCGCGAGACTCGGCACGCCCGTAAAACCCCCCAAAAAAAATGCAAAAA
ATAATGGACAATCAGGGACTCGAACCCTGGACCTCCCGCAGGTTTGGCATAGCGATTATG
CTAAGCGGGCGCTATACCACCTAAGCCAATTGCCCGGTGTAAACCGGTTTGCCCGTTGTT
GAAAGCTAGTGAGGTAATCGCTACTATATACACAAGACGATATCTGTTCTTCCGGAAAGC
GCCGCCCGGTTGGCACCTTCCGCCTCGTCGCGATGCTTCATGTCCAGAGATGTCCAGAGA
TGCTTCACCTCGCGATCTCTGCCCCCGTTCCTCGCTGCCGATTCTCTTCATCTTGCGCGA
CCCTCCCCCCGACCGATTTCGCAATCCTCGCTCTCCTCGTCGCGCGCGCCTCCCTGCGTT
CTTATCAAGCCGCCATCGACGGCTCAACGGCGGGGCTCTCCGATGCCATTTTGGTGGAGA
ACGGCCGCTCGATAACAGCCTCTGAATGACAAACTCCCAAGGCGCACGCCGCTCTACGCT
CCTCTCTGCGCCTTCAGCCGTCTCTCCATCTCTTCCCGCCCTGCCCCAGAGGTCTTCGAC
AGCCTGATTAATTACCCGCTCCATCGCTCTCGCCATGTCTGCACAAGGCCTTACCCCCGA
CCAGGTGGCCGCCTTTGATCGCGACGGCTTCCTGATCATCCCGGATGCCTTGCCCCCCTC
TGCCGTCGATGCCCTGCTGAAGGAGACGCAGCGCCTGCTTGCCGAGGACTTCACTCTCGA
GGGCCACCCGCTGACGAAGTTCCAGACGGGCGGCGGGGACGGCCAGGAGCACGTAGGCGA
CGACTACTTCTTGGGGTCCGGCGACCAGGTCCGCTTCTTTCTCGAGGAGGATGCCTTTGA
CCCGGCCACGGGCCGGCTGGCCAAGTCCAAGGAGCGGGCCGTGAACAAGATCGGCCACTA
CCTGCATGGGCTAAACCCGGTGTTTGCCAACGTAACGGCGGCGCCGGCCGAACCACATGG
TGCTGCGGGACGGCAGGCGGCCTTTGACGCCGCCCGCCCCGTGGCCCCCATTGCGCGCAG
CCTCGGCTTCCGCGACGCCCGCTGTCTCCAGAGCATGATCATCTGCAAGCAGCCCGAGAT
CGGCGGTGCCGTCCCGCCGCACCAGGACAGCACGTTCCTGTACACGGACCCGCCGAGCGC
CGTCGGGTTCTGGTACGCCCTGGAGGACGCCACCGTCGCCAACGGCTGTCTGTCGTTCTG
GCCCGGATCGCACAAGGCGGCGCCCGTGCGGAAGCGGCTGATGCGGCGGGAAGGCGGCGT
GGCGGGGACGCACATTGTCGACAACCCGGGCACGCAGTTTCCGCGGGACGCCCACAGGGA
CGCGCCCGGGACGACGACAGCGGCGGCGGCAGCAACAACCACCATCATCCCAGCCTCGGC
CGAGGACGACCCGAGCAAGTACGTCCTGGGCGAGGTGAAGGCCGGGTCGCTGGTGCTGAT
CCACGGCAACCTGCTGCACAAGAGCGAGAAGAACCTGAGCAGCAAGGGGCGCATCATCTA
CACGTTCCACGTCATCGAGGGCGAGGGAACAACCTACGACGAGAAGAACTGGCTGCAGCC
GCCCGCCGAAGGGTTCACACGGCTATATGCCTGAGGGAGAAGGGCCGTCTACGAGATTGG
GGGTTGACGAGAAGGGGTCGCCTATCACAGTGTAAAGGGGCAAGCAATGTTCAGAAAACC
CAGATGGGACTGCTGTATGAAAATAAAGAGTAACAAATTAAAAAAGACACCACAGTGAAG
ACGAAGCGTAATGTTGGTACATGTAGATAATCTCTCTGGCCGGAGAGTAGGCTGTATTTT
GCTGACCTTTTCCCTTTTTTTTCTGTTCCCCTGTTTCTTTTGCGTTTTGTTTCCCCTGTT
TGCGCCGTTTCTGTCGTTTGCCTTTTTCGTATTCCTGGATGCGCCACTCGTTTGATGGAA
CGAATTTTTCACCGGGCGTCTTGTCCGAAGAAAAAGAAATAGAACGAGGACATGCAGCAG
CACAGCACCGCAGGGGCCCATCTAACCCCTCGAGTATGGGTGGTAGCCGCGGTTGCCGCC
TGCTCCACGGCCGCCGCCGCGGTAGTTGGCACCCGGCCGCCCGGCATTCTTCGGGCCCGT
CGGTGCGTTGGCCGGCGGCGCATTGGTCGGGTTAACGGGCCCGACGCCGCCGCCGCCTCG
GTTGTTGCGGTGGAAGCCGCCACCGCCACGGCCGCCCCGGTTCATGCTGTTCATGTTCTG
CTGCGGGTTGTTGCCCTCGTCATACATGCCCTCGCCGCCGCCCCACGGAGACTGGCCACC
GTTGCTTCCACCGCCCGTCGCGCTTCCCGGGCCACCGCCCCCTGGTCCCACGCTGCCGCC
TCGCCCGCCCTGGTCGTACTTTTGCTGCTCAAACACCTGCTGTTCCATTGCGTTGAAGTT
GCCGCTTCCGCCTCCAGGCCCACTAGGCCCACTAGGCCCTCCAGGAACTCCACCGCTGGC
TCCGCCGCCTTGCTGCTGTTGTTGTTGCTGCTGCTGGGCCATGATTTGTTGCATCATCTG
AGGGTTCATGCCGCCCATGCCACCCATCCCTCCCATGCCGCCGCCGCCGCCGCCGCCGCC
ACCGTTGCGATTCATCATCTGCTGCTGCTGCTGCATCTGCTGCATCTGCATCATCTGCAT
CATTTGTGGGTTCATTCCGCCCATGCCACCCATCCCCCCCATGCCGCCCATGCCGCCCAT
GCCGCCCATGTTGCCCATGCTGCCCATGCCGCCCATGCTGTTCATGCCGCCACCGCTGCC
GCCCATGCCGCGGTTCATGGCCATCTGCTGCTGCTGCATTACGGCGAAATACTGCTGCAT
GCGCTGCCAGTACTGGGCCATCAGCTGGGGTGTCATGCCGCCCGCGGCGCCGCCGGCGCC
GGCGCCGGCGCCGCCCATCTGCTGGCCGCCCGCTCCGCTCTGGTCGTCGTATCCGCCACC
GCCGTTGGGCCCGCCCTTGCGGAATTTGCTGGGCCCGCCGCGGCGGCTAGCGTCGTCGTC
TTCGCGCAGGTTGCCGCGGGGCTGTGCCTTTTTCACCTCGATGGGCTTGCCGTGGATCTC
CAGGTCGGTGGACAGGCACGCCTCGACGCCCGCATCGGACTCGAACGTGACAAAGCCGAA
GCCGCGCGGCCGGCCCGTGTCTTTGTCCATCATGAGGGTTGCGTCGACGACGCGGCCAAA
CTGGGCAAAGTAGTCCTTGAACTCCTGGTCTGTGGTTTCCTGTGACACGCCGCCGACAAA
GATCTTGGAGGTTTTCTCCTGCTCGTCGCGAGGAATGGCTCGCTTAGGGTCAATCTAGAA
AATTGGGGGGGGGGCATATATCAGCATCGGGCGTCCATCCGTGTTCTTTCTCGGTGAGTG
GGCACTCCGAAGGCGACCTACAATCTTGCCATCGAGGTAGTGCTCTTTGACCATGACAAT
GTTGACCGTCTTGGGGTCCTTGAATGTCAGAAAACCAAAGCCGCGGGACCGCCCAGAAGC
GCTGTCGCGCATGACGGTGCACTCCAGCACCTCGCCAAACTGCGAAAAGTAGTCGCGGAG
AGATTCTGTCGCAAACGCGTTAGGTCTTTGCGAGCTTCAGGTCACCATTGCCCAAACCCG
CCGACACCCCAGAACTTACGGTCCGTCGTCTCCCAGTTGAGACCGCCAATAAACATTTTC
CTATGCAAAGCATTAGCATGCCAAATGCTCTCGACCCGCGTAATCCAGACGGTCGAAACC
AAGTCAAAAGCATCGCAAACGAAGAGTAGACTCTGCACATCGTCTATGGCTGCACTACAA
CCAGGCGCGGACAAACAAAGAACACCAATACGCAAGCTCGCGAGCCACCAACCGTCTATT
TCCGGACTGCGACGGGGACGTGCCACTTGCAGCCCCGTTTGCATAGTTCAGATACGCGGA
CGGCGGGATGGACTCCGCCATGAAATAGCCGGCTGGGCCCCCCGCATCATCGAGATGCAT
ACAGCCAACTGACAGAGAAGCCATCAATCCCGTTGTAGTTGTTTAGTTGTTGAAGGGTGC
GTGAGGCGGGTGTCGACGAAGCGTCGGGCGCGGAGAAGATGAGAAGATGGATGGGCCGAG
AACACAGTGACGTTCAGATAAACGAGAGACAGACAAAGGCAGCCAGCGTCCATGCGTTTG
AGAGACACAGCCACGGCACAGCTTTGAGATGGACTCGTGCAAGATGGCTCAACAAGAGGT
CAGATCATTCGCTGGCGGTCGCTGCAGTGGTGATGATGCTTCTTCTGCTTTGAAAATGTC
TTTTCTTCTGCTGCTTTTTGTATCTTGTTTTTCTTTCTGGCCCTGGCTCTTGCTCTTGTT
CTTGTTTTTCTGTCTTCTGCCTGCTGTCTGCTGTCTGCTGTCTGCTGTCTGCTGTCTTTC
TTAATCTGCCTCTCTCTCTTACAAGTCTTTGCTACCGTAAAGCTAAGTACTTGTCTCGAG
CGCTAGCCGCTGTCAATCTCTTCAGAAGTTGTATGTCTGCTGTGTACAGAAGTGTAGAGA
TTTGACTTCTCCTGTCTCGGCAGCCGCTCTCGTGCGGCTCTAGAAACGCAGTACAGCGGG
AGACTCATCTGAATCCAGTCTGGTAGACTATAGAATAGCTGGAGAGTGACGAGGCGCTCC
TAATCTGTCTATGGCAGATAAAAACCCGTCTTTGAAGCGGTCCTGCGGCTTCCCGGATTT
GTCACGGCCCGCAGCCGAGAGAAGCTCAACGTCTGCTCTGATCTGCACTTGATCCAGATC
TGAATCCACAGCTGATTGTGTTTGGCCGGCCTTTCTCCACGCTCTGGGCTCTTCTTGGGT
CTCGTTCGAGGGCTTCCCAAGGTGTCCCATCCCGCCGCATCGCCCGGATACTACTTTCCT
TTGTCTCCCATTGCCCGAGCAAGACTGTTCTCCCCCAACTGACCGAGACCAAACCTCCCG
TTTGACCAAACTGCAAAAAAAAACCAAGAAAACCAACGCACAGCATAAAAAAAGAACGAA
GAAATCACCAGGTTGCACAACTGAACGGCCGCAGCAGGGAATCAAACGAGGATCAACGCG
GCAGGCAAAACCATAGGAGAATGTACTCACCCATCTTCTTTAGAGTTTGGACCACCCTTG
GCGAGTGCTGGCCCCGGGCGACCCGCAGGCGAATAATGGCCACCGCCTGGTTGCGGCGTC
TCTTCTACGCGCTGGTTGCCGCCGGTATTATTGTTGTTGCTGCTACTCCCGTTGCCCAAG
TTGAAGTCCACGTCGTCGTCGTCATCGTCATACTCGTCGCGCATCGTGTCGTCGTAGTCC
CCTCCGCCACCGTGACCTGCCGCGTTAGAGTCATCGCCGTATGTGTCGCGGGGCGCCGAT
TCCGGGGCATACGCCGACGCCGCCGGTGGAGCGGCTGCTGCTGCTGGCGGCGGTGCCTGT
GGAGGGGCAGCGGCGGGCGCCTTGGATGCCTGGGGTTCGTCATCGTTGTACCTGGGGAGG
ACACGCGTCAGATTCGCCCATTGACGTAAAAATTGAAGACGAAGGCCTTGACAGACGCTC
CTGAAATCACGTCGGATGCACCTACAGGTCGGCAAAGAGCTCGTCGTCGAAGGTCTCGGG
TTCAGTCATGGTCGAAAGAGATCCGGGCGTCACGGACCGAGCAGTCGTCGGAGCGGCCGG
CAGGGCGGGATTCGTGTCAGTAGAGAAGAGAGCACAAAAATATGGAAATCGAAAATGGGA
GCCGAAGAGAAGGACACAGCAGGGCAGTGGAAAGGTGGATGGGGGACGTGCGAAGGACTG
GAGGTTGGCTGTTGAGGAGAAATTGCGCCGAAGCTCCAGCGCGAAAAAAAGGGCGAGGCG
GCTGCTCTCATCGCTCCCCCTCCGTGCCGCCCTCCTCTCCGCGCGCGTTGCTGCTTAGTC
ACATTACCGCACCCCTGGTTTCTGCCTGAGGCCTGGAGACTCTCTACTCAACAACGTACG
GTGCGCGCCTGCGGTAAGCACTGTAAATTCAGACGGTAGAGCCTTCCTTGCGTCGCACAG
GCAAGTAATTACCTGCCTGCCCCCCGCGTGCCACTTGCGTACAAGCAGCTAGTGGGGCTC
GCCAACCAATTCACCTCCTCTTGCGTCTCGAACCACTGGCATCGCCGACTTGCGAGACGG
GCCGGCGAACCAACGACAACCACCACGACCGCAGCGAGAGAACGGCACCAGCCACCAGCG
AGAGACTGCAGCAGGCCCTGCAGCTCGTTCCTCGACCACGCTGGCAATCCAACTGCCCTC
GACGAGAGCGCACCCCCCGCATCCCCCTTCCTTTCTTGCCCGGCTTCTCGACCACTATGA
GCAGATGAACCCGCCACCCACAGCCCTTCCAGCAGAGCCGTGAAGCTTTGAAAACACCAT
GTTTTCGTCCTCGGGCAGCGGCAAGAAGCCGCCAACCCAGGTGCGTTGTGCCGAGCCCTT
GGCACTTGACTCAGTCGTCCATGTGTGCTGACAATCTGCGACAACAGCAGGAGATGGTGC
AAGTCGGTATGTGCAGCGACCCAGGCGGAGGACGCGTCTCGTCGATGCAGCCTCGTCCGC
GTAGAGATTGGATGGATGGCGGCCTGCACGGGCTTTGCGTCTTATCGGACACCGTCGCAT
GGGACACCCCGTTTTGCTAACTTGCTTCCCTCCCTCCCCCCCGCTGCCGAGGAACAGACA
GAGCCGAGTAAGAGTCAAGTGTGTTTCCTTCTTCTGGGCTGCCTGCCTACTGACACTCGG
TTTCCTCCTCCAGTTCTACGTCGCCCTTTTGGAGAGCGCCTCACCGGGAGTCGGGCCCTA
AGAAGAGCACCGACAGCGGCGGACGGCGCGACCCCGGCATCGTCGTCGGCGCATCCTACT
CGCATGCCGACGTCCTGAAATTCGACTCGCTGTAGGTCGCCGCCTTTTGCTCTTGGCTTG
GAGGCATGCTTTGGATTACTATTTCTACCGGCTTGCTAACTGCGTTGCAGGAACCTGTCT
GGCTCCTCTGCGCGGCCACGAACGCCGCCGTCTTCTTCAGGCAAAATCCACAACGCCAGC
AGCGCCCACTCCCCAACACCAAAGCACGGCGGCTCGACGACCCGGAACTACAAGAGCTTC
CTGACCAACACCGACGACGACTGGAACGCCGACGAGAGCGAAGATGTGTACGGATACGAC
GAGGACGATGGCGACGACTTTGGCTTGCCTAGCCTGTCCAACATGAAACGGAGAACACGG
CGGATAGCGGCGGCGGCGGCCCAGAAGAGCAGCGCGACTCCGATCAGGGGCGCCGGCAGC
AGCAGTCTTGGCGGCGGAATCAACGCGTCTGCGCTCGACGACGGCGACGACCTGTCGCCT
CCGCTGGGTGGACCGAACACGCGGCGCTATTCGAACAGCGCCGACATTGCAGTCGAACGG
CCTGCGCCATCTTACCCGGTGCCTAAGAAGAGCGAGGGCAAGATCCTGCGGCCACAGTAC
AAGGACATCCTCCGAGACCCGGCAAATGCCCTGCATCTCATCGACCACACGCCCATCCCC
CCGAATGCGAGCACAAAGGAGATCGAGGCGATCAACTCGCGAATACACAGAATCAACCGG
TTCAAGAAGATCTTGCAAGCCTCCACCATCCCACTGCCGGAACTGCGGTCCCTTGCCTGG
TCGGGCATTCCGCAGGAAGTCCGTGCCATGACCTGGCAGCTCCTCCTGAGCTATCTTCCC
ACAAGCAGCGAGCGTCGTGTGGCTACTCTGGAGCGGAAGCGAAAGGAATACCTGGACGGT
GTCCGGCAGGCCTTTGACCGCGGTGGCGGCGCCGGTCGGGGGGGAGGGGCGGCGTCTAGC
AATTCCCCATCGAACAACCGCGGCAGAGGGCTCGACGAAGCCGTCTGGCACCAGATCAGC
ATCGATGTGCCCCGGACTAACCCGCACATTGAGCTCTACGGCTACGAGGCGACGCAGCGG
TCGCTGGAGCGCATCCTGTACGTATGGGCGGTGCGGCATCCCGCCAGCGGCTACGTCCAG
GGCATCAACGATCTCGTGACGCCCTTCTGGCAGGTCTTTCTCGGCGTCTACATTGCAGAC
CCAGACATCGAGACAGGCATGGACCCGGGCCAGCTGCCCAAGGCCGTGCTCGACGCCGTC
GAGGCCGACTCCTTCTGGTGCCTGACGAAGCTCCTCGATGGCATCCAAGATCACTACATT
GTGGCGCAGCCGGGCATCCAGCGTCAGGTTGCCGCGCTGCGCGATCTCACGTCGCGAATT
GACGCCCCCCTCGCAAGGCATCTGGAGGAGGAGCACGTCGAGTTTATCCAGTTTAGTTTC
CGTTGGATGAACTGCCTTCTGATGCGGGAGATTAGCGTCAAAAACACCATCCGCATGTGG
GATACATACATGGTAGGCTCCTTGTTTCCCCCACGATCTATATTTAGCAAGTAGGACTTG
CCACTGACATGAAGCAACCACAGGCCGAGGAAAACGGTTTCTCTGAATTTCATCTCTACG
TCTGCGCCGCGTTCTTAGTCAAGTGGTCGAGCAAACTGTGCGGCATGGACTTCCAGGAGA
TCATGATGTTTCTGCAATCCCTCCCTACGCGCGACTGGACCGAAAAGGACATTGAGCTGC
TGCTGAGCGAGGCCTACATCTGGCAGAGCCTCTTCAAGGGCTCATCGGCCCATCTCCGCG
GGCCATCCAACCGCACGCCATCCACCAGCGTCCAGCTGTGAGTTGCCGTTTGTGCAAATA
GCGCATATATCATTTTCCCCTTTTTCAGTTTTATACTCCAGCGCCGAAAGCGCTCGATCT
CTTGTTTTGCGCCCTTTGGCTTCCTATCCGTTCTATCTGGGGCGAAAACTGTTTTGCGTT
TTCTGGTCCGCGCTCTACGGGTTGTAAACCTCCTTTACTTAATTGCAGGCCACTTTGCTA
CTTGTTTTCTTTATTCTTCCTTTCTTTTCAAAGACGCTAGGGTAGTTGCTCTGTCTCTGT
TATGAGGCGAATGTTGGGCAAGGGGGACAGCGAGACAGAAGCATCCTGCAAAACTTTGAA
GTTTGGCAGGGCTTATAACTGGGGTTGAAAATAAGATGGAAAGGTAAAATGAGAACGAAA
CAAATTCAAACGCCAGAGAAACAAGAGTGCCGACCAAATGGCAAAACAGCGTTTCTACGC
CAAAGCTCTTAGGAGCAGTCCGTACCTTATTTGCTTTTATTACTACCCCCCCCCCCTTCC
TTTTCGCCTGTGCAAAAAATGGACGAAGAAAGTAAAATGATTCACAACAGAGAAAAAGAA
GAATTACGAAGGGCGGCGCGAAACGTGCAGACTGGGCAACATTAGATGTGATCATATTGT
TCGAGGTTTGAGCATCCCCGCCCCTCCTCGTCGTCCTCTTTTCCCCCTTGTTGTTTTGTT
GGGGTTTGTTTGCTCGTATTGCAGGCCGCATCCGATGACGTAGCGTGTGTCCATGAGCAA
GATGGATCGGGATAGAAACAAAAAAAAAACATGAAGTTTACATCAACTAAAAGCCAAAGA
GCAGCGGCATTTTCTGGGGAACGAGTCCGTCAATGGGGCCAAGGATATACAACGAAAACG
GGCTGGAATCATGGACAAAAAAACGAAAATGAAAACGAAAACGAAAAAAGGAAATGGAAC
AAAGAATACATTATCATAGACTGCCGCCACATCTACGACCGCAGGATTTACAGAGATGAG
CGACGATTCGAGCAGTGGCCGAATAAAAATAAAGATATTCCTTCGTCTGTCTTCTCCTGC
GCGGTTTCTTCCTATCGGAAAATTATTTCTTTCCCCTTTCTCATTGGGCTACTGTTCCAC
GACTGGGCGAAACGGACGAAAATATAAAATACAAATAGAAGAGGTTAGAAAAACAAATGA
AATGCTGAAATAAAGGGGGTCCTGTGTAAGTCTTACCAACGCACGACGCAGAGCAACCGC
AAGGGAAGCTTGCCCTTTTGCATATTTTCACGGCGCAAATGTTCCGAAGAACTCAACAGC
CATGGCCCAAAGAATTGACAGTGTTCGGTGGCAGCCTTTTGCTTTTTTTTTTAGCTGATA
TAGATATCTGTCGCTTATCCTGTGTTGAGGAAGGGAAATCAGAGGGCGAGAAGCAAAAAA
AAAAAAACCAACAGGACAGAGTAAAAAAAACGGCTCTGCACACATCTAGCTTTGGGGAAG
CACGTCTCGAGTCACGCAGAAGGTTGAAAAGGGGGTGTGGTGAAAATATGAGAAGAAAGC
AACACACTGACTGCTAGGTTAGAACGGATTTTTCACGAAAAAGAAAAATAGAGTCGACAA
CATAGCTCATTGTACCGAAGATGTAATTTGTTTCGTTTCATTTTTATTTTACAAAGCCTC
TTACTCATTATATTCCCGAGGAAGTACGGAGTTCCTATCAACACTTTCCCAATAACCCTT
GGCTGGCTTGAGACGGGGCGGGATGCCTGGCCTTTGAAACGATTTTGCCCTTTTCTTCTT
CTTCTGCTTCTTCTTGCCGGACTGCGCCGTACCACCACATCGTTCCCTCGTCTTCCCACT
TCTCTCTGTTTTACGTTCCTCTCCCCTTTCCCTGTTCCTACACCCGCCACTTTCGCAAAG
CTAGGAAGCAGGCATAATAGAACAGGGACACAAATGACACTTTTTTGATGTATGCAAAAC
CTGTGTTTGTGCAAATCGGATCCTCTCTGTGCATCCCCTCTGAGGCTTAGGAAATCAAAG
GCAGACAGCAAAAGCCCATGTATGCATCTCAAAGTCTCTTCTTGGCTTTTGTCTGGTCCT
AGTGGTCGATGCCATCGGGACCGAGCCGAGCCAGAAAAAATGAACAGCAAAACGGAGGCT
AGCCGCGTCAGCCTGCCAGTCCAGGCCAGTAGTGGCTATGTTGGGCTGGCATGGATGCCC
GTCCGAGGTTGGAGCCGAAGATGCCTTTGATGCGTTGTTTTTTCTTCTTCTGAATTTTCT
TCTGTACCCCCGTCTTAGGCCCTCCCTCTCGGTCTATTTTAGACCTACGCGGTTCATATA
TGCACTCGAATGGGCACGGCAGCGTTGAGCAAACAAATAAGCTTCGTGATGTGCAGCATT
TGTTCGATGCTAGTTAGTAAATATCACGTCAGATATAGCCTGCTGACCTTGCTGAACCCG
TTTCAGAGGGGGAAGACGCAGGGCCGGACAACCAAGAAAGACGAGAACAAAATACAGCAA
ACGGTGCCGCACTCGTACAACGACCATTGGGGTCTCGAAACCGCCTTTGAGTTCGCCACT
CCATTCAGGTGAAGATTGCCGACTGGTTCTCGACGACGAGCTCTCGTCCTTCTCGTGCCC
ATCGTCCAGCAGGCAGCAGCGAAAGTGAAGAACACGACGCGAGGCGTGGCACCCACGGCC
CACCTTAAGCCCTCTCCTCGTATTTTGTCAGCTCTTATGAGATATGCTAGGCCTGAGATA
GCAATCAATGATGGCGTGTGCACTTTTCAGGCGCAGTGCTCGTTTACAAGAAAAGAGAAG
CTCGGGCTGCTTTAGAAAAACGAGGCTTAGATGTACGAGTACATGAGCTGGGCGTAGTGC
CCCGTTCACCGCCGCGTGCCTTGCATCGATGAAAGCGGTCGCGGCCTCCTAGCATGCTGA
CGGTCCGCGGTCGGGAGAACGTCTTCAGCGGCTCACCGCCGTAAGTAACTCGTTCTCCTC
TCCTCCTCCATCAACCACGCCATGTATGCAGGCTGCAATGCACTAGGAAACGTGAGACTC
TCAACGCCTTTCGCCCCGGCACCGTGGCCATGAAAAACCAAAATATCGTCCAGGGGAAAG
CTCTCATTCTAAGCCGAAATAAGCACCGGAAATCCCCAGCGCCTGCCTCTGCTCCTCTGC
TCCTTTATCCTCGCCTGTCTCCTTTCCCTGTCATAACGATACTGACTTCAGCCTCATGCT
TTTATGCGCCTTCGCCTCGTTTTCCTTCCTTCAAAGTCTCTTCCGCCATCGTGGAACGCC
TATGCCGATGTGCGTCAACGCTAATGAAGAGAGAGGCGCTTTTCTTGCGTGGGCCTGTAC
GGAGCACTCGTAGGTGGTAAGATACATGCCTGGGTCGCTCGGAAGACGTGCCTTTGCGGA
GGAACAGCGGGCGGACGTCGACCTTCCCGGGCTCCAGAATGCACTGGCCTTCGCCAACCG
CTCCATTTTGTTGCTATTCTCGTCATCTTCTAGCTCTTTTCTCCTTAGGGTGGCAGAGCA
GGGCAGGGAAATAGTGGACCAGTGGATCCTCAAGGAGCCTCTTCTAGGCTATTGCTCCTT
TCTGATTCCAGCGGACATTTTGTGAGGTGATCCGTATTACGGGACGCAGGGTGACCATGG
GCTTTTTCTTCTGCATCCTGCCCTCGTCGCAAGGCAACAGAAAATCATGCAGCTATTTTA
ATCTCTGCAAACTTTGTTTCCATATTTTTATATAGGACGAACACAGATGGTCCACCCCCG
GTTGCATGCCCGTAGGATTTTCGCCGATGGTACCCCTATCGACTTCGACATTGGTCAACG
GGCACTATGAAACGAAAGAAGCCCACCCCCTGTGTGCATGTGTAGCTTCACGGTCGACTT
GTCTCGAAGCCAGAGAACGCACCTTGCAATCACTGCACCGGGCGAGGAAAACCTGGCACA
TGGGTCTTGCTGCTACCGCAAGCTTAGCCAAGCGACACGATATTAGCGGACTAGCCAAGC
CATGTCAGCGTTGGCACAGCTTTCTATTTGGGAATCCTGTCGTCCTGACATCCCAGTCTT
TATTCTTTCCCCTCCCCATGCATAAACCGGGGTGGAATCAGAGGTGTTATTTTCAGGCCG
TCCTCCTGGTGGCGACAGTCCTGGTCATCCGAACATTACGTGTCTGATATCTGGGGCGGC
GGCCTCCACCTTGTCTACTAAGCTGACCTGTTGACATGGAAAGACATGACGATATCAGCA
GTCGTCCGTTGGCGATATCGATAGTCGGAACTGGTTGCGACATGGGCGTATGGTTGGTCG
GCACCGAGCGGTAAAAGAACGAGAAAACTGCAGCAACACGAATTTTCGTGCAAATGTAGA
TACCGAAATCTGCATGTCGTCACGCTGGCAAACCAAAGAAGTGGTGTTACGTGCCTTGGA
ATGGCTCACACGCTTGAGCCTCGTTTTCTAGAACGACCAGGACTGCTTGAGACCCCGGGG
CAGTGGCCTGTGCCTCGGTTTGGTTTTCTTAATTTGGAAGCGGTACTTAATTTGAACTGG
GTGACAAAAAGAAAAGAAAAGAAACCAGCAAATCGACAAACGGAAGATGCCGAAGCAGAA
GCTGGGATAGACTGAAGCCTGTGCAGGGCGACCAAGTCACCACCAACCACGCCAAGACGA
AGAGTCGCTTGTGGGCACATCCATCTGTCGACAGAGGAGCCCGGGAAGAAGCGCTTTGCT
TTTCCCTTTTGCTGGGGGAACGGAAGGATGTGTGCACGGCGGTTTCGTGCACGCTGTCCT
GCCTCGTAGTGTTGCAGCATGGTTACAGACGCTCCACCAACCTGGATTACTGGCTGATGC
CCGCGCACGTCCCCTTTCACGTCCGCACCTTTTTCGCGTTCTTTCCACAGATGAAGAAAG
GGAAAAGCTCGTTGAAACCCTCAGGATTTCCTAGGGACACTGATCTCTGTTGTCGAACAG
TTAACCTTATTGCTTGCTGCTGACTGATTCCCTGCAAGGAATGGTCATGGGGAACTGAAA
AGACCGGAAGGTTATGGTGGCTGCATGTGCTTTGCATGCAGTGTAACTCTGCTTCGTCCC
TCCTCGGCTTGTGGCGATCGGGGAGGAGGAGGCGACAACAGAGCAATATGGGGGTATGAA
GCAGAAGAATGGCGCACGAAGTGGCAAAGAAGATGAGTTTGATAACCCGGCCAACCCTCG
GGAGCGAGTTCTCTTCAGACGGAGCAGTCCGCCAGCGAGTCTGTGGACTGGCCAGCCCAA
CCAAGATTTCCTGCTGCACGCTGATCCCCATCAATGTTTTGCCGCAGGTGGAGGACGTGG
GCGCCCGAGCTGTGCCGCACTCGTCGCGCATTGTAGGCCTACGACGAAGTAGCTTGATAG
CGGCTTGACATCGCAAAAAGGTACATACGGAGCAGTGCTACCCAAGAGGACGATAACGGG
ATGGATTTGAGGTCTCGAGTTGAGCAAAACAGGAGAGCAGAGGACAGAAAAGGAGAAAAT
AGGAGTCAATGTGTCAAGGTCCGCTTCTGCTGCTTCTAAAAGGCGATTGGACAATCCATT
TTCAACCCCCGAGCACCGCCTCGCTGAAAGCACAGGGGACCGAATAGGGAGGTTGATGCT
CTCTGCGCTCCGCTGCACACGTTGCCGGCGGTGGTGACATTGGCGATGGTGGTGATGGAT
GATGCGGAACAAGTTGCCGGTCTTAAAAGCTTAAGCAGACAACAAGACAGTTTGTTTTGG
CCTGACACGTGCGCAGCAAGGACCAGGAATTGTGAGACAAGCCCACCACGGCTCCGGAAG
GCAGGGAAAGAACGACAGTTTATACGGAGCTGAGCCGGGTCGCAGCTGCCAGCTCGTCGA
AGACCCTTGACAATACAGGACCCAAGGCGCCTTCCTGCAACGGCGCTGCCTGTCTGGTGC
AGAGATTGGCTCTTGCCAGGTTTGTGAAAACAGGGCAAGACATCTTGTGGGCGTCGAGAT
TTTCTTCCAGAGACAATTCCAGAGACAATTCCAGAGACAACCGCAGAGACAGATTACACG
TCAAAACATCCCGAGGTTGAACAGACGACGCAGGCAGGGCTTTTCTCGTCCTACAACCGA
AACAACGACGCGTTGTGACCCGATTCTCGGAACGGGGTGTGGGGGATTCTGCGTCGTTGT
TTCTGCCGCCCATGCCAGGACGCAGAATAACCAGAAAGAAAAAGGAAAGGGGGAAAGGGA
ACAGAAAGAAAACCCGCAAGACGGACTTCGATCTTTAGAGAGAAGCCGGCCGCTGGTCAT
CCTCGAACGGCAGACGCCATCTGAGGCGGACGAACGCATGAATCGGGGCCCTGGCCAAGC
GAGCGATCCTGTGCCTCTGGCCTCCGGATGGAGGCATGCGCTGAAACGCTGTCTAGGTAT
CTTTCTATGTACGCATGTTGCTGAGGCCGCCTTCTGACATGGACGCTGTCGCGTCGGGAG
ATGGCTACATGGCAACGCGGCAAAGCAACCTGCCTCTCTGCTGCATATTCTGTACGTTCT
GTGCGTTCTGTGCGTTCCGAGCGTTCTGAGCGTTCCGTGCGTCTGCGCAGCCTGTGTCTC
CTGTGCGAAGTTTCTGCGTTCCGTCTGCCGTCCGTTCTTGATATGCCGCTTGCTTGATGC
ATCTTTGTCTGCTATCCGTCCATAATCGAGGGCAAGTTGCACCGTGGACACCCTCGTATG
TGACCTTATGCACTCACTGACGCCATTTCGCACCACAGGTCAGCGTGCGCTGCTGTTCAC
GGACTGGCTGAGAAGCGCACACACGTCCCGCCGCCGCCCATCCTTCGATGTTCTTTCGCC
CGGGGTTAGCTGTTCGGGAAAGGCGTCGGCATCAACCCCCTGCTAGGCTTCCCCCTGCCG
CCCCCTTGCCGCCTCGCGCACATCTGAAACAAGAGAAAAAGCAACCCAGCGACCAATCGC
GACGACTCTCTGCAATCCGCGATCACCCCATGCCTCACTCTTCTCCATCCCTTCCTCAGA
GCTGGGAGGTGCAGGAGGCTGCATGGGACTGAGGCGGACTGAGGGGAATCGGTCCTGTCT
AGCCCAACTGGCGAGAGGAGGGTCGACTGCGTCTCCTCGAAACCGCTCTCTGGAGACTGC
TTATACAGCTCAGCACGCAGCAGCGCATGCCCCAGAAACAAGTGTATTGCACCAAGTGTG
GATAGTCGGGCCAGCCAGGCGTCTTCGCTTTGTGTGTAGCATTGCTACGTAAGATAAGAA
AGGCAAGATACGTTCACACCACGCATACGTACGCTTCTCGGAATACGCAACCCCAGCGAC
ACGACCGCTCTGCACTACGGTTTTGGGGGACCTACGGATGCGTGTGGACGACTCGTATGG
CTTATTAACATTTAGAGGCAGCGGCCGCGAGGACAGAGACGACTACGCCACGTATCCAAC
ACGCGGACCATTGGGTTCGATCTTACAAGGACGAGACCAAGACGCCCTCTGCCCATTCCA
CTCTAATGGGGGGGGGGGGGGTACACCTGGCCAGGCCATCGACGATGCCTCGCTAAATAT
GGAGCAGATCCGGTTTTTCTCACTGTCCCCCACTCTCCCGCAGGCTCGAACGCCGCGTGG
GTGCTGGCCCCCTAATACTCCAAGTCCGTCGAGTGATTCCAAAATTATAGCGGCTTCTAC
GGAGCATGGCAGGCTATTTTTTGCCTAGCGGGGGCGCAAGTTTCTAGAAAACCGGTCGAG
ATCCAGTTCGCCGAGGAAATCCTCCGTGGAACCTGTTGAGAGTGCATGCGAAGCAGCACG
GATACGAGGCACTAGGAAGAGCATGAAGAGAAGTCAGCCAAGGCCTTTTCGTCGCCCTCC
CATGCTAGGAAGCCTGATTTCGAGTAATGCCCTCAGCCCAAAAGCCACTTCTCAGCATCT
CGGAACTCACGGCGGGCGACTAGCTGCATGCATCTTACCGTCTCTGCTTTCGCCTTCTAC
AGCGCTTCTGCCTCTACCTCCGACCCGTGGCATGGCATACGCGTTCCTTGCATTTCGTGT
CCCGTTTTCTAGTGCATTTGGCGTGCATGTGCTGCTATGGTGGGCGTGCTCGAGTGCCCT
GCACTAACACGGGCGACTTGCCAATCGTGATGCCTGCGCTAGGACAAATCAACTGCGACC
CGGACGGCGGATGCCAAACGGCTGCGCGCCACGAGCACAAAGTCTAACACGAACAGAAGC
CCTGGCCACGGGCTGCGATCGGCCCTCGACCAGGCTTTACGGCCATCAAAGTTCTTTCTC
CAGTTTCAAGCCCCATACCTGTCTCAGTTTGCCAATCCTAAACATGCTGCGCCTCAGTCT
TTCGTCGTCACCACCACTACGAGGACGAGTACCAGCATCCAACGCGTTGTCTTTTTCCAG
TGGACAATCCGCACACCCCCCTTTTCGCTCCTGCATTGGTGTGCCTCCTTGGGTAGGACC
TGCAGTCTCACAAGTGGAAACGCTAACCTGCTGCTGTCCCAGCCGCAAATAAACACTTTA
TCCTGTTATGCTGCGTATCACTGTCTTTGCAGGTGAAGGGGGTGGGAGAGAATCAAGAAG
ACGACAACGGCCGTGCTCTGTGCATAATCCCTGTGGAGATCTAAGGTTCAGACGACCTTC
TTACGTCGCCTCCAAAGCGACCACGACGTTGAGAGACACCATGCTAGCGTGCAGACGGAA
AAGGGGCAGAGACAACCAAAGCTGTGCAACTGAGAAGGAATAAGTACAACTGCCCTACGG
CCAGGCGAAAAGAGAGCAAAAAGAAAGACCCGGCACCCTTGCTCGTTCTGACACGACCCA
AGGACAGACGTCGAGAGAAACCGGTGCTTCGCGGAACACACACACGCACGCAACCTCACC
CTCCCCGTCCCTCCCATCCTCCGACTTCTGGTCTCGCTCATCCTCATCATCCTTGGGGGC
TTGACGTTACCAACCCCAACACGAGCACACTTGGGACACACGGACTGACCAACACCCTGC
CCCGGCGCCTTATGCATCCGTGCTCTTCCTGCCGAATCTTGCCCACATTAGATGCCAGAG
AGCGCCGGGTTCTGTGTTCTCAGCCACCCCCGTGCCCCTTGTTCAGCAAGAACAGCACTT
GATTTTTGGCAAGAAAGGTGAATGTTTTGGGCTGAGGGGTACCCTACCTTGCAAACGATT
TACACCGTCCGCGGCCCGCCAAAGCAAGACGACAAGGGTGAAGAGAGGGAAAAACGAAAA
GCCCTTCTCAACTTACTTCGCCCTGCCATTCACCACCTGGCCACGGGTTATTCCTACACG
CTCCTTTTGTTCTTTTTCTGCAGCGCTGTCTCGTGTCTTAAGCGTGCTTCCAAGGGTCAC
CGTCATCCCTCTCCTAGCAACCTGATCCTTTTGCGTCAGGCTTTCACCTCCTTTCTTGTC
GCCATTGTATAACAGCACCCCCCCTTCCTGGACCCGCGACTTGCCCAACGACTCTCTTCA
GATGCACCTCCTCGACCAGGTGAATTTCTTTTCTTTCGTTTTGAATATCCAAACAAAAGA
AAGCACAGCCGCCTCCTTTTGTGCGGTATTTTGCTGTCGTCTTCTTTCTCGGTTCGCACC
ACAGCCGCCGTCACCAAAGAAGCTTGAAACTCAAATCGCCCCCCCTCGTCACCGGCGCCT
TCTTCTGGGCGTGGCATCTAGACATCGTCCGAGAGACTGTCCGTGGCAGATCTGAACGCT
CGAGACCGTTTTTGATTTCTTCTACGAAAAGACTCTCACACGCACAGCCCACCCCTGCAG
GGCAAGAAAAGAAACGAACAGAAAAACACCGAGCAGTGCGGGGCTTGGACTTCTTGTATC
CTCGGCTTCGACAGTACCCGACTCGATGGGACATCTGTCTCTGTTGTCCATCGCCAGGGC
CCTACTTGACCATTCTCGACCTTCGGGGCAGCTGAAGGGCCGGTCGCCATATCCAGGATC
ATAGTCGTTTCGGCCGTTTCAATCTTGATGGGGACAGTCAGTGCAACTCTCAAACGTCGA
TCCCGCGAGTATCATTGATCTTTCTTTTTGAGCCTCACCCCTTTTTTCTCTTCGCTTTTG
TCACATTCCACACCGTTTTTTTTACAACTCTTACAAGCCCCTGCCTAAACACAAAATCTG
GGGATCTCCCACATTTCAACTCCCTGGTGATTTGCATCTAGCCCTCTCTCTCTTCATTTA
TTTGGGTTTCCCGTCTCTCTTCCCAAACCTCTTCTCTTTTTGCCTACGCCCTCTGTTTTC
GCCGGTTTCTACCTCGATGCCTCAACGGCACGATACAAAATAACTCAAAGTACGACGGCT
TGAGATTCTCGTGTCTTTCGGAGAGTAGATCACGACGTCTGTCCTTTATGAGTGTCATAA
TTTCATAGGGGTTAAAGGGACGGGTCCAAGATTTTTGTGCGACACAAAAATTTTCGATCC
GAACGAACAGCATCGATGTCTTCTTTCGTCCCTCGCCTCTGAATCCCCACACGACCAACC
AACATCTGGAGTGGACGGACTAGAAAGGGGAAAAAATCCAACTGGTGCAGACAGCGACGA
AGTAGCCGGTTTTCAGGTTGGACACCTACGTTTATATCGAAAGTGCTTGATCCCAAGATC
GAAAATCATTTCACACTCTCCCGGATTTTTGAAGAGAGAAGCCAACGACCTCTTTTATCC
GAACTGGGTTTTTAACGACAAGAAATCGGCTGGAATTATATGTTGACTTGGGATCGAAAA
CAGCGTCAAATGCGGAAAACAGGTCTCTGTTGCCACAACTCTTGAAAATATGGATGTAAC
CTCGCTGTTAAACACGGCATCGGCGGCGGCGGCGATGGAAGGAAATCTGCAGCTGATTCA
TGAACGCAAAGACAGCAGTGATGAGGAATTGGTAGACTCACTGCAAACCCCGTCGGCGAC
AACAGCAGGCAGCACGGCCCCGTCCAGCATTGCTGCGACGCCCCTGGAGAAGACGCCTTC
CCCCCGGTCGAGCGACTCACGAACACCGAACCGGAATCGGACGCCGTGGGATGCCGGTGG
CTATTCACTTTCTCTGGCCCTCGATAGCACAAAGACGCTAGTACAGAGCTTGCCTGGAGC
TGGCAATGTATATGCGATTGCCGGGATGCCTGTACATAAGGAGTCCCTGTCACTGTCGAC
AGCGTCCCCGGAGACAATGGACGTCATAGGCAGCTGTGGCAGCCCGAAAAGCGCATCACC
AAGGCACAAGTTCTCAGACAGTCGGAGCAGCTTCTCTTCAGCCTACACAAATGCCTCGTC
AACAAACAATTCCGTATCCCACTCACGAATATCCTCCCTCTCCACAGTGTCGGAGAACCA
GCCGTTGGCAACCCTCATCACCGACTTCTCGCTCCTGGAAACACGCATCTCAGATCCATG
CATCGCCCAACCGCATCACGCAAACCAGCACCAGCTTAAGCTTCAGCAGTACTCGTTTGC
ATCACAGATGTCGCCCGAGAACCAGGGCTTCCAGCCGGAATCGCCAACGCCAGTCAGGTC
ACGGCACAACTTGTCTCTTGATACGTCTCCGGAACCCAGTCCGAGGTCCCCGGGCCGGGC
CCAGTCACCATCGGATGCGATGCTCATCCCAAGGGCCGGGCAGATAGCCACCTCGTCACA
AACAGACGCGGAAATCCTCCCAAGCACTGCAAGGTACGGCTGACACCTGATTCTGAGGTT
TTTGCTCGTCTTCCGCCCCTTTTTGTCTTTATTTGCGCTCCGTAGCACACAGCTTCCCCT
TGTCAGTTTTCATGACCACGTCCGTCCACTTGTTTGCATCGCGAGCTTGTTCCTGCTCTG
TTGTGTTTTCTTCACTCTTCCCCGGGCGCCTAGAGACACACACTCCCAGCGAAGTGCTTT
ACCTCCCAGGGACAGCATCAAGTCGCTCTCACATTTTTGTCACGTCCGCCTCAGTTCCCC
TCCGTTTGCTCCTGCCCACGCAATCATCCATCCCAACCTGGAAGCCGCGTCTTTTGATGC
CCGTCTTGGTCAACTGACTCACTTCGCTCTTTCCTTTTTCGGCTTTTTTCGGGCCTTTTC
CTACCTCGTCGCGACTATTTCAAGAAGCAAACACTCTCTTCCTACAAACTTTCTGCTTCA
CTTCTTTCGCTCCCAGAGCTCTTCGCGAGGCCTCGTTGTCACTTGTGCCTCTTCTCTCCA
CCTCCATCGCCCCAACTCTGCTCCTATTTCAAGCTCCTTCACCCGCCCTGTATTTTTTAT
TTCTTTTCAGAATCCCTTCGCTCAACAAAAGCAGAGCAAAGTTAGCTTTGATATACACGC
TCTCCTCGCCCTCTTTCGCCCGTTCCAATCCAAGCAGGTCATTTTACTCCCCCTCGCTAG
ATTTCTTCAAGCGTGGAGATTCTTCTCAAAGGTCTTCAACGTTAGTTAGATCCCAGAAGC
AAAATTTAAGCTAACCAATACCAGGCTACAGATTCCATCAACACACCTGCGATCGCAGTC
ACGGAGCGATCTGCTGCAGCCCAGCAGCTCGCCGACACGGTGCCATAAGCGAGCTGTTTC
TGCCCCGGATTTCCCTTCCATTGGATCATCGACGTTCAATCCTCGTTTCCCAACGTTTGG
GCCAATCCCCGAACCAACCCCGTCTCCCTCCCAACATAGTGACGGGAACACGATGGAGCA
TGACTCGGGTTCAGGTTCACCCACTGCGGGAGAGCAGCTGGCAGCGGGTTCCAGCAACCC
TTCTTCGACATCGAACTCGGCCGCAGATTTAACCCCGAACAGCAGTGTGTCCGGTCCTTT
GACCTCAAGCCCCCGAGCTGCCAGCCCTCCGACATCTGTATCAGGTCGTCATCCAACTCA
CGGACCTGGCAACGCGGTCTCTGATCATCCCACCAGCGCAGAAGCCGCCACCGAGACGCC
GGTAAATTTTGAGACTGCTTCTGTTTGTATGTACCGCGGGGACTGCCAGACAGGATCACA
ACTTCGGAAGGCCATATCTCACATTTTTGGTCGCAACAAGCTTTGCACTCGGATGATTCC
TACGGGAGTTTGGGTTCATTACTGCCGGAAGCACTATCAGCGGACGAGATATCGCAATGG
TGGGGAATATCCGCAGAGGCAGATCGGGCTGGTGCAAGAACAGGTCCGGCGGGTACAGGC
GTGGAGTGATTCCAACTCACAGCAGAGCCGTGGACCAATTCTCAAAGACTGGTCTCTGTC
TGTTCGAAAGCGGGAACAATTGAGACTGGACAGCAAGATGGCATCTACCGGCAAGAAGCG
GCCATTCCACGACGACGGGCTGGAGGATGATGATGAAGTATTTGACGATGATCGTGCCGA
TATGAGCGGCACTGCTGTGCCAGACTGGGTTGTCGCACAGATTGGCGACGGCTATTCGAC
AACGGATATCCTCTCGATTGTCGACCGATTGAAGTTGGACATCGACCAGGGGCGCCTGCA
GCAAATTCCCGACATCGAGATCCTGCCAAACATTGTGACGGACAGCACCAACGACGAGCC
CGCTACAGGCAACAACGGGCCTAAGAAAGCATATACAAAGCGGCGGACAGTGGGCCCTAG
TGTTGGGGGTGGCCACCGCCGGTCACAATCCGTCAACACATCTGCTATGCGATCTGATGC
GATTCCGATGGCCCGTAGAAGCAGCCAGCCAAATAACTTTTTGGCGCCTTCTGCGGGCTT
GCCACAACCTCGACTGCATCCTGTTGACCACCTCCAGCTACCTTTGGAAAAACGTCAACG
CGTTGACAGCGAAGGCATCGACTACCAGCACCACGCAAACGGCATCCCTGAGCGCTTCGA
GCAACCACCAGGTGCGGGGTCTAATGCCCTCTCGCGGCCCGGCTACGGCAGCCGCTTGCA
ACTTGCCCACCGGCCGGCCTTTGCTGGAATACGCGAGAGCCAGGCAGAGGGGCAGACGTA
CTACTACCCGGGCGAGCAGCGATACGGGACAGATGCAAACGGGTTTCATTCTCATCAACA
CCCGATGGCGGAACCAACGCCAGGCGCGTATGCGGGAGAGCGTCGCTATAGCGGCGGACT
AGGGTCTTCGGCGCTGCACGGCTTTGAGACGCGGCGGGAACATGAGCGCCACCACAGCAC
TTCAAGCTCCCTGCCTGGCCATTCTGCTTACGGCCTCCTTCCTGCACCTAATCCGCAACG
GTTTGGTGGTCCGTCAGTGGCGCAACAGCTTGAAACATCGTCATATGTTCTGAATTCTGC
TGTCACGCGCCGTACGGGCGGCCTGCACCAGCGATCTCAGTCCGAAGCAGGATGCTTCCA
CCACCTATCGTCGTCCCATTACGGGCGACCAACATCGTCGAGTGGGCATACCCCGCTACC
ATTCAGTGGTCTGCCAAGACTGTCGGCAAATGCTCCCAGCAGTGGATTTTCGGAAGAAGA
ATCGAGAAACTCTGGATTTTCTTCGTACAACTCTCATGATCATGGTCACGGAAGTCAGGG
TGCAGGCGGTGGCGGACATCATAACCACCAGAACTACAGCACTAATCATCACCACCACAG
TAGCCACAACGGCCACTTGGATGACGAGCGCCGCGGCAACCTCAACAGCCAGTCGACTTT
CGGGTATGCAGGCGGCAATGGAAACTCGTCCTACGATAAGTTCGAGAACGTCCAGCTACC
TCCGCTCCAATCCATCCAATCGATGCAGCCGGCACCTACTCTGGGAAGCGGTGCTGCAGT
TGTCGACCGGCACTTGTCTGCAGTTTCGGATTATCCGGGAACATCCCGGCACTCTCGGCA
TCAAAGCTCTCCCGCCGTTACACGGATGTTCCCGGCAGCCATGGAAGTTGGCGGTGCATC
GTCTCTACCAGTGCCGGGGCAGCCCGTCTCATCGACATTTCAGGATACCTAGTTAGTTTT
CTAGAGGTATCCGTCAGAGGCTTTTCATATCCATGACAGTCCCATTTTTTTGTCTTTTGT
CTTATTTTGAAGGCTTCTCGCCCCCATACGTTGCTTTTTCATCTTGCGGGAACCCATACC
CACTGTTGTTTGTGGTATTTTACTTTTTATTCTTTGTTTTTTGGGGCGAAATGGGCAGTG
GTTTGCCACCTCGTCAGCAGACGGGGAATTCGAAATGAATGAATGGATTTACTGGACGGC
GTCCAAATGCAGATTTTCAAAGGGCGCGAGGAGGGCACAAAAATTCAATCAGGTTCAGGA
GTTCATTGGGATATTTATCGGCCAGCAAGGCGAAGAGACTGGGCAGGCTATTTTCGACTG
TTGTTTTCTTGTTTACCCATACGGTCCGGGGCAGAAAGAGTGATGAATAGTCTTGGTTGG
CTGGTTTAGCCAGATCATTTTTTCCCTCGTTCTGACGTTCGTCTGCTTTTCCCCATTTCA
GTCTCCCTCGTCAAAAAACGACAATCAGCGATGGTTTTATTTCTCTTTCTTATCAAGTAT
TACTCTTAAGCTGCATTTCCTCGCGTCATTGTTTCTCGACTGTGTTGCTTGTTTGTGAAA
GGACCGACTGTGGTGGGTGGACGTTCCGCAGCCTGCCATGGCCGCCCCGTTCACGTTTGA
GTATTGTCGCTGTTTGTTTTTCGTCTGCTAAGTGATGCCGCATCATGTTAGCTCTCGCCC
TTTTTTTTGTCGTTGTTCTATATGTGAGCCTGTATCTGCTGCCACGCAACAAAAGTAGTC
CTGCATCCATGTCGTTGCCTGTAACGGCTGTTTGCCTTTCGGTGTTGTCTGAAGAAAAAG
GCTAGAGGCTTGGAAAGTTGCTTGTGTTTTGATTCCTCGTTGTCATGATCTGTCTGATTT
GGCGCCGCTTCAGTGTCTGCCGTGTCTTGCTGATGCAGTTTGAGGATGCCTGAATTTCGG
TTCTTCCGCCCCGGCTCCCTAGTAGAAAATGCAAACAAGAGTTTTCATCGCTTACACCTT
AGGTGAGGAAGTAGATGCAACTGCCATCTCGCCGTCTTTGGCCCTTTCTCCGCGTCTCTG
CTCCGTTCTACATGCTACAGTCCGGACGCAGTCGCCTCCGCAGAATGCCATGCTCCGTGC
TCCGTATTATAAGATACGAGGATGATACCCTCTCTGCATGTCAGATACGACACGATGCGA
TCTATCCCGTTCTTAGCGGCTGATGGGTGGCCCCTAATCATTAGGGGGCTGGTTTGGCAG
GCAGCTACCGAACCAGCAGCATTCCGCGCATCGCTGAACTTTATTTTTTGTGGCGTTTTG
AAACGGGAAATCGCGATTTTTAGAACATATTTTAATACGGCTGCTCCGTAATAATACTAT
TTTGTCCCGTGCTTGATGGGTAGCGGCCGAGGTGGAGAAGGTGGAAAGAAAAAAGAAAAC
AAAACAAAAAAAGAAAAGACAGGGGAAACCTCAACCCCCCTTTCTCTGTACATGTAAGTA
CTCCGTTCAGTTTACAGAGTAATACGGAGTACGGAGCATACCCTCTGTACCCCGTGAGCC
ACACGAGATTCACTACAAGTGCGAACGAATTGTTCTAGCGCTATCACGTTCCGGGCGTAT
CACCTCCGTAGAGATCCGGGACCTGGCTGGGTCTTGTTTGGTCCTAACGCCCCTAGGATG
CTTTTCGGTTTTCTCACACACTCTGAAACGCGAGCTTCGCGCTCTTCGATTTTGTTTTGC
CTGCATCGTCGTGATGTAGAAGTTTGTCGTCTTCGAGAAGCCAAGCTTCAAAAGCATCAT
GGATGGATCTGGAACATGCGGAGTAGGCTGCCCGACCCAGAGTCGGCAACGGAGCAATTC
GCACTCGAGTCCTGTCCTATGTGAGCACGAAATCCTCGCTGTCCCCCGCGGCGCGCTCGG
AGCTCTTTTAATCTATGCGGCGGTCGGGGTTCCCTAGTCCCAGTCCGGCGTAGCTTGCGT
CTGTTTCGCCCCCTGTCCGACAACCACGTATTCCAGACCTCCGTGCTTCAATGGCCGTCT
CCTCATTTGAGCATGGTGTCTTGCTCTTTTTTTTCGGCTCGTCTTGACCTTTCTTTTTCT
CTTCCTGTCCCTTTTCATTCTTTTTCGTCAAGAATGTTGCTGGCGGTTTGCCGTTGTTTT
CTCGCTTTCGTTTCTGCCCGCGCCAGCCCCTTTTCTTGAAGAGCATTTCGCGACATGGAT
CGCTCATCCTGAGACAGAAGGGGAACAGCTGCTCAAACGCCACGGGAGCAGTTCGATCCT
GGTGTTTATTCTTCCGCAATCCAATTCACGGTTATTCCATTAAGAGTTACCACTTTTGTT
CCTAGCTGCGCCGTTCTCTCTTTCGTCCACATTGGATTCTGAGCGAGTGAAAGAGAGACC
AGCCGTCAGCAACAATGGTCTCGATAATATTCTTGGTGGCTGCGGCGGCGGCAAGCTACA
TGGTGTTTTCTATAGCCAATGGCTTGCGAACCAACATCCTCAAAGCTCGCAAAACAGGCT
TGCCCTATATTGTCGTCCGTAAGTACCAAGCGGAAGCCATGGAGCTCAAGCTGGCAAAGA
AGGAAAGCTTAACATCAACGCTGACGACGCTGGGAATAGCTTGCTTGCCATACAACCCGT
TATGGCAGCTCACCCACAAGTTCTGGGTGTTCTTTATCAAACTCCTACCGAGGCACCTAT
GGGAGGACTGGCTCTTGTGCGTTCGATTCGTTGTGTTTCCTGGTTCGTCGCCTCTTTTCC
CGTTCGCTGACCAGCCAGTATAATGCTCCCCGACTGGGGGTACAAAAACGGCCAGGCTCC
CTTTGAACGGCTCGGCGACTCTTTCATTATCGTGGGGCCTAGTCTGATGAGCCTCAACAC
GCAGAGTCCCGATGCCATTCATCAAATCACCTCGCGCAGGGAGCATTTCCCCAAGGCTAC
CTTTCACTACTCCCTCCTCGAGCTGTTCGGCCGCAACATTCTGACCACCGAAGGCGCCGT
CTGGCGCCTCCACCGCAAGGCCACCAGCGCGTCGTTCAACGAGAAGAATGCCGCCCACAC
CTTTGCCGAGGCCATTCATCAGACCCAAGGGTTAGTCGCCAAGTGGAGAGAGACAGCCAA
GAGCGACTCGCCAACCATCACGACGGTCGAGAAGGACACCATGACGCTGGCTCTCAACAT
CATTGGCTACGTCGGGTTCGGCCTCCGCTTCACCTGGCCCGGCGAGCCCCTACCGGCTGA
CACCGACCTACGGATGCGCAAGTACGGAAGCCACACTCCGCCCCCGGGCCATACCATGAC
GTTTGCGACATCCGTGGAGCAGGTGCTGCACCGCATCCTCATGTTGCTGATTATGCCGCG
CTGGCTCATGCGCGCGCTGAGCTTTTTTTTCGAGGCTCCACGCGAGGCCTACGAGGCCAA
TGAAAATTTCGTGCGTTATATGCGCGAGTTCTTGACCGACAAAGTTGCCGACGTGAAGGA
GGGCAACCGCGGGGACGGCGACATGGATCTCATGGGGCAGCTGGTGCGTAGCAGGTACGA
AGACGAAAAGGCGGCGTCAAAAGAAAACTCCCTGACAGACGACGAAATCATCGGCAACGC
GTTCATCATGCTCGCCGCCGGCCACGAGACCACGGCCAACTCGCTGCATTTTGCGCTGCT
AGAGCTCGCCAACAATCCCTCGAGCCAGCGAGCGGTGCAAGCCGACGTTGACCGCCTGCT
GGGGCGCGACACCGACCCGACCACCTGGAACTACGAGGCGAGCATCAACGGCATGCTGGC
CTCGATGCTGGGCGCGGCCATGAACGAGACACTCCGCCTCATGCCGCCTGTTGTCAACAT
TCCCAAATGGGTCCCGCCGCAGTCCGACCAGCCGCTGGCGTTGAAGGAAACGGGCGAGAC
GCATGTGCTGCCGGCCGGCATCAATATTGTCTTAAGTGTCGTGACGGTGCAGCGCCACCC
AAAATACTGGCCCGCAGTGCCGAGCCACAGGTCCGATAGCCCGACGACCACCGATCTCGA
TGCCTTTGTCCCCGAGCGGTGGTTCCGGACGGAGGACGATGGCGGCGCCAAGGACCAGAA
GGACCTAGAAGTCGACGGCGCCGACACCGAGGACTACGGCGGCTTCAAGGGCCCCGACAC
GAGCGCGCAGCTGTACCGCCCCGTCCGCGGCAGCTTTGTGCCCTTCTCGGACGGCCCTCG
CAGCTGCCTGGGTCGGCGCATCGCGCAGGTCGAGATGCTCGCCGCGCTGGCCGTGCTCTT
CCAGCGGTACAGCATCGAGCTGGCCGTGGACGACTGGGCGGACGACGATGCGGTGGCGGC
CATGGGCGAGACGGCGCGGCGCACGCTCTACAGCAAGGCCCAGGCGCGGTCGCGGGAGAC
CCTGCGTGGCGCCACGACGCTGCTGACGCTCAAGCTGCACGGCACGGCCGCCGTGCCGGT
GCGGCTGGTGCCGCGCGGCCAGGAGCGGTTTGTACACTGCGTGGATGTGTGAGCCCGTGT
GCCATGTGTAATGATAGCGGCGATCGTGGTAGATAAGATAAGATACGAATAGACACCCCT
GCACGAACGCCGAAACGAGAAGCACGAGTCCGTTCTCGTCGGCTCATTGCGAGACAGGCG
CAGGCGTTGCCTGGCTGCCAGTCCTGCTCAGCGGCGGGCTTTCCAAATGACGCCCTCGTG
CGCTTTGGCAGGCTAGACGCGATCTACGACGCCTGATAGGCCCGCTGGCGACAACCGGCG
ATCGTTGATGAAATGGGATCATCTACTCCGTACTCCGTATCTACTCCGTACTCCGCAGGG
TATTACAATTTCCCTGCGGCACACCTTTGTCCCTTTTCGTCCCCTTTCGTCCCCTTTCAT
CCCTCAGTCAGCTCTCTGCCAGCCGACGCCAGGTGTCTTACACATAAACAGCTGTGGCAG
ACTGGCCAATCACACTCCTGCAAGCTGAGAAAAGAGCGAAAATTGAGTGGCTAGCTCGCA
TGGCGACGAAGGAAAGAGCTGCCAGCCAACAGCTGATAGGCGAAAATGGAACCCCCCGGC
CGTTCGCCCTAGCCACCCCATTTCCTGCTGTTTCCTTTTTTCGAGGCCTGCATGGCGACA
GAAGGCGCGATAGAACGCCCGCGCATTGCTGAAGAAACGAGGGCGAAGGAAGGAAGGCAG
CGGCGGCGTGGGGAGCGCCTTCCACCCCCTCCTGTCGCAATCACCTCCCATCGCCGCAGG
AAACCATAATAAACAGCGCCGACCAGGCACGTCCCAACGTCGTCGCGTCGCTCTTTCGTT
TTTGTTTTCTCTCTTCCGCATCTGCACTTTCCCTCTTACTCTTTCCATTTGTACGAGTAC
GTCCACTTCGGCAAACAGAAGCTCCAACCCGCACAACGGAGTGATTCATAGACTGCGTCT
GTAAGTGCTCTTTCCCGTTTCCCCCGTTTGCGCTCTTTGTCCGGCCGTCCCTGCCCATTT
CATCATCATCCTTCCTGGGCGCGCCTCGAAAGCACCTGCCCACTCCTATTGTCTCTCTCC
GCCGCACGCCAGAGCGCGCACCCATGCGCCCATAGCGAGGAATTCCCGCCCGCCCTCTCC
CCCTTCTCCCGCGCATTCCCTGTGGGGCAGGAACCCGCTGCGGGTGGGCCTGATTTGCGC
CCGCAATTTTTGCGCTTGCCTCATTCGTCCCGCCCGCCATCCTCGTAGGCCTTGTTAACA
CGCGACGCCGCAGCCAGAGCAAAACATAAACAAAGCAACCCGCCTGCCCAACCGCCGCCG
CCCGCCCCGTGCCCTCTGCTCTTACAAGCTGCACACCGCATCAAAACAACATCGACACCG
ACGACCACCAGCATCGCGCCTTGCCACACAATCCGCATCGCAACCTGCATTCGCAAAAAG
AAAAGAGAAACGAGCCCCCATTTCCAAATACGACCGCACGGCCTTCAACATGACATCCTG
GTTGCGCTCCCAAAAGAAGTCCGACCTCGTCGACATCGCTGAGACGGTCGGGCTGAAGAA
GTATGTTGCGGTCTGCTTTGTTTGTCGTTGTCCGTTTGTTTACTTTCCCTCCCTTTCGGG
TCCCGCGCGCGTGCGCAACCTGCATTGCCCCTTTTGCTATCCCCTTTGTGATTGCGACAC
GCGCATCTTCCCCTGCCCTCGCGATGGCGATGTCGCGATGCAGAGAACGCGCCCGCCGAA
ACAGAAAGAAAACGAACAGAGAGAAGAATAAGAAAAAGGCGCCCGGCGCGTCCTACACGA
CGCACCCAACCCAAGATCATCTCGCTGACCATCCCCCAACAGTGTCGCCAGCCTGAAAAA
GAGCGACCTCGAGGCCGCTCTGGACGAGTTCCTCACCGAGCACGCGCCGCACCTCTCGTC
CGACCCCAAGCTCGCGCCCTACTTCAACATCCGCTCCAAGTCCATAGGGTCGCCTGTTAA
GCGCGAGGCGTCCGCGTCCACGTCCGAGGTCAAGGTGCCCAAGCGGCGCCAGACCAAGGT
CGCGCAGGAAGAAGCCCCCTCCGCCGAGGACGACGAGACTGCCGGCCGCTCCAGTGCTCT
GATCCGCACCCCCGGCCGCGCGCTGTCTCTCGCTGCTAGCCGTATCGCGCTGCCCGCGTC
GCCTGCCGATGTCGCGCAGGCCGTCGACCGCAGCGCCCTGGCCGTGCGTGAGCGCGTCGC
GTCCATCTACGCCGACTCGGGCATCACCGAGGCGACCCAGGTCACGCGCGAGTCGCTGTC
TACCGTCTACGCCATCGTCCTGCTCGTGTCTGCCTTTGAGTGGTACAACCTGCGCTTCGA
GGTTCTGCCCACCCGCTATGCCTTCTCCATCCCGGCCATTAGCGTCCTCGGCACCAGCGA
CTACCCCGTCTCTATCCCCGACGTGTTCCTGCTCCTGACCTCGTCTTTCTGGTCCCCCGT
GGTCCTGTGGCTGCTAATCAGCACCGTGGTCCCTTCGTTTGTCGGCTATTTCTTCAATCT
GTCGGCCGCTAGCGGCAGCCACCACACCGGTCGCGGCCGCTCCCGCCCCTTCTCTACCGC
CGAATACGCCGTGGACCCGCTGACCTTCAGCGTGGCCAAGGCCGTCTTGATCTACGTTAT
TCAGGCCCAGGGCGTCGCCTTGGGCGGCTGGGTCGATCAGCTGGCGGTGGCCCGCATCAA
TTCGGCTCTGTACGGGGGCTGGCAGGGCGCCATCGCGGGCGCCGCCATCACGGGCTTGGC
CAGCCTGTACGATGCCGTGCTGCGCAAATAGAGAAGAGGTAAAAGAGACAAGCGCAGACA
ATTAAATGGCTCCTCTCTTTGGTCTCCCCCTTCACGACCGGATCCGTGGGTCTACCTTTC
AACAGAGGACTGACCGTTTTGGTCGGTGCCACGTTATGATTTGCTTGGCTTGCTTGTTTT
ATTCTTTATTTTCTGCTTCGTCTGTCGGGAGGATAATGACGGCAAATTTTTATGGCGTAT
GAGGCGTTTGCGGCGTTGTGGCCCTCGGCTCTCACTGTTCGCCTGATACCTCCTTTTCTT
CTCTCTCAACGGTTGGTTGTGCTCCTCTTCCACGCCCATTGCCCCCGTCGACCAACGACA
ATGGAGGCCCCGGTATGTCTCCCCCAGCACAGACCGAGGGAGCCCCCCAAGAACATGGGA
CGCAACGGCCCCACCTCTTCTGCGACGGGGTATGACTTTTAGCTTTCTTTTTATACCTGG
CTCTGTGTCTCGTTTTCGGCTGTTCTGTTTTTTGTTTGGTTATGTTTTTACGTGTATGTG
GCAGAGTTTGCCGGGTTGATTCTGGATTTCCCTTGCAACACGCCCAAACGACTTGTTTTT
GTGATACCGCGTCTTACATAATTCTTTCTGCTTTTATTATGGCATATTGGAGGCGAGAGA
GAAGTACCCTTTGAGAGCACAGCCGGCCCGGGCTGCCCTTAGCTGGGTTCTTTGGGGGGC
GACGTAAAAGGGGCGATGGCGGGAACGGATGGTTCATGGGAAGCAAACGGGGCGGATGCC
CCCGTTTCTGGAGGACTTGCTTGCTTTTGGTTTGTGTTTTTTGGTTTGCTTTCCTTTTTA
CCTTTTTTGATAATGTTGACTTGGTTTTGTTGCCTATTTCTTGGCTCCCGATTATATATA
TTTCGTTGAATTTTTTCTCTTCTTTTTGGCTCCAGCTTTTGGCTCTTTTTTGTGTACAAA
ATGGTGAAAGCGGTTTGTAAAAGTGGCTAATAAGTGACCAATGCCTAACAAGCAGGAAAA
GCCGTTGGCGATAAGTTTTAGTCGTCTGTTATCAGACCCGCTGAGGGCCTTTAACGGAAC
GGCATCCACTCATCCCGACTAGGCCAGCTACTGTCATTCACCACGTTCACAACGTCACAA
TGCGGAGAGCGCCCATCGCCGAGGGCTGCTCTTAGATCTTCTCGTCACAAATTTACCCCG
ACAATGGACGGCCCTTTGTCGAGAATGAACGGCGGCCGAGGAACATCTAGCGCGCTTGAA
TCGCACGATCTCAACGGCCAGGACGACCTCGCCGCCGTCGACCAAGAGATTGCCGACCTC
GAGGCCCGCCTGCACGCCGCCAAGCAGCGCCGGCGGCAGCAATGCGCCCTGCAGAGACCA
GACGAGGCGGCCTCGCCCCTGAGCTCTGCCTCGCAGCAGCAGCACTTCCTCTTCCTGCTG
TCCGACTCTGCCCTCCCGCTGGGCTCCTTTGCCTTTAGCAGCGGCCTTGAGTCGTATCTG
GCGCATGACAAGGCGGCCGCCACCGCTTCGTTTGCCGCCGCGACGAATGCCCTGCCCAGG
GGGCTGAAGAGAGGGCCCGATGCCTTTGCGGCATTTCTGCCGCTGTCGGTCTCGTCGTAC
GCCCACGCTAGTTTGCCGTTCGTCCTGGCCGCCCACGACGCGGCTGTCGCTGTCGTCCGC
GGCGCATTATTGTCTTCGTCTTCGCTGGATGCGTTTACCTCCATGCTCGCGCACCTCGAC
GACACGTACGACGCCACCATAATCTGCGCCGTCGGCCGCCGCGCCTCCGTCGCGCAAGGC
CGTGCTTTGCTGTCGGTCTGGGAGCGGGCCTTTGCGCCGGTCTTGGTGCCATCAGCTGCG
TCCAGCGCTGCTGCTGCTGCGCCTGCCTCTCCCTCCGATCCCCTCCGCGCTTTCTCTCTG
CTTGTCAAGCGGTCATCCAACCCGCCGCCGGGCACGCTCTCCGACGCTTCCGCCCACTTG
CCGCCGCTGTTTGGCGCCGTGGCGGCCCTCGCCGGACTCGACCGCCGCCAGACGGCCGAC
GTCTTTATCCTGTCCCACGTCAAGGCGCTCATGTCGGCCGCAGTACGGGCCAGCCTTCTG
GGGCCGTACCAGGCACAGCGGCTGCTGGCGTCAGCGCGCGTGCAGCAGCTGGTCGTGCAA
GCGGTCGAGGGGGCGTGGGACGTGTCTTTTGATCTGGCTGGACAGACGATGCCCGTAGTG
GACTTGTGGATGGGGCGGCATGAGATGCTGTACTCCCGAATCTTCAACAGCTAAGCGCAG
GAGACAGGAGGCGAGTCTTATGCCTGCATTGTTGCTCTTGTTTTGTATGGAAATCTACGG
CTGGCGTTTGGGCAGCATCTACGGTCACATGTACGCCAAACACATTATTTTGGATATAAG
CCCTGTTTTGTCCCCAAATTGTATTCGAATTTATTCTTCACTTTGTCCTCGCTGGCCATA
ATTATCTTACGAGCCGTAGCCATCACAGAGAGGCTCTACTATGTCCGCTGCGATTTAGTG
GCTGCCGCTCCCGCGTGTGCGCCTTCCTCCTTACCGTAAAAACCTATCGAGAGAGCCCCA
CCACCCCGCAGAAACTGTAGAACGCATTCTCATCAACGGTACAGAAGCATCAACGATACA
GCAGCCATCTGACGAGACACGACAGCACTGAGAAGACGACGATCAGCGCTTTCTTTTTTC
CTTCTTTGCGCGATACGGCCACTCAAACCTCGTTAAGCGCAGCGACTCGGCTGCCCCGTC
GCCAAGATGGTGAACATCACCGAGAAGATCAAGGAGTATGTGGCGGGATCCCGCAGCCCA
AGGCTTCGTCGAGGGAGCTGTGTCTTGCTGACCCTGGCGCTAGGATTGAGGAGGAGATGA
GGAAGACGCAGAGTAAGGGCAACGTGGCGGTCAAAGGACGAGGCGTGGTGCGACAAGATG
ACTGACAGGACACTCCCCGTCCGCAGAGAACAAGGCCACAGGTAAACGAGCTCCCAGGCG
TCTAACCAGTCTCTGCGAAGACCACACGGCTAATACCCTGTCTAGAATATCATCTCGGCC
TGTTAAAAGGGTGAGAACTTCAAAATCAGTTGTTCAAAATGAAGCTTCCTTCTCTTCCAG
GCATTAACCTCCCTCACAGCAAACTCGCTCGGTTGCGTGCCCAGCTGCTGGAGCCCGGCC
CGGGAGCGGGTGGCGGCCCAGGTGCTGGCTTCGATGTCAGTAAAAGCGGCGATGCACGTA
TAGCGCTGGTCGGCTTCCCCTCGGTGGGCAAGTCGACGTTCTTATCGAAGGTGACAAAAA
CCCGGTCCGAGGTGGCCGCCTACGCGTTCACGACGCTGACGGCCATTCCGGGCGTGCTGG
AGTACGGAGGCGCCGAGATCCAGCTCCTGGACCTGCCCGGCATCATCGAGGGCGCCGCCG
AGGGCAAGGGCCGTGGGCGGCAGGTGATCTCGGCGGCCAAGACGAGCGACCTGATCCTGA
TGGTGCTGGACGCGACCAAGAAGCAGGAGCAGCGGACGCTGCTCGAGGCGGAGCTGGAGG
CCGTGGGCATCCGACTGAACCGGGAACCACCGTGAGTATCCCCAGGCCGCACACAATATT
GTTGCAATGTGCATTTCTCACCTGCTGACTGCCTAGAAACATCTACCTCAAACCGAAAAA
GGCCGGCGGCGTCAAGATCACGTTCCAGGCGACGCCCAAGAACCTGGACGAGAAGATGGT
GTTCAACATCCTGCGCGACTACAAGATGCTCAACTGCGAGGTGCTCGTGCGCGACGAGAA
CGCGACCGTCGACGACTTCATTGACGTCATCATGAAGGACCACCGCAAGTACATCCGCTG
CCTGTACGTGTACAACAAGATCGACAGCGTCTCGCTCGAGTTCCTGGACCAGCTGGCGCG
CGAGCCATACACGGCGGTCATGAGCTGCGAGCTGGATCTGGGCCTCCAGGCCGTTGTCGA
GCGGTGCTGGCAGGAGCTGCGGCTGATGCGCGTGTACACGAAGCGCAAGGGCATCGACCC
CAACTTCACCGAGGCGCTGATCGTGCGGTCCAACAGCACCATCGAGGACGTGTGCGACCG
CATCCACCGGACGCTCAAAGACACGTTCAAGTACGCGCTGGTGTGGGGAGCGAGCGCGCG
CCATGTGCCGCAGCGGGTCGGGCTGGGCCATCTTGTAGCGGACGAGGACGTGGTGTACAT
TGTGAGCGGGTGGAAGGCATAGGGCGGCGGCGGTGCGCCTCTGCGATGATGGATTTGTAC
ATAATTTAGGACGTCGTAAAATATCCAGTCTGGTTTTTCTACAGGCGCCCGGTTCGCCAT
GGCACTGCCAGCGGCTCCACACGATTCGCAGTATGCGTAAATCATTCTTGTTTGTTTTCT
GAAAAAAAAAAAGACGTAGACATGACAAAGGAAGGGAGCAAAAGAAGGTGTCAACAATAA
AACTCCGGTCGACAACGCCAAAAATGCCCAAAAGCAAGTGCCCTGTTTTCCTCTTGACCC
GAAAGCAATATCAAAAAAAAAACGGCGACAAAAAAGGCGTATGAAACGTCGTAGAAGCAA
AAAAAAAGACTTTCAGCCGCGAGCCGGGCCAACGGTGCCCAAGATAAAAAGTCGCCAGGT
GCCCCAATAGGAGAAGCATCACCTCGCTACCAGAGTTTGTGTTGCTGTGGTCCGCATTTG
CTGCCGCATCTACAGGTCCGACGAGCTGAACGGCGAGCTGCCGAGCGAGCCACTGCCGCC
GTCTTGTATCTTCCGGGCGGACGCCTGCGCGAAGAGGGATTTGGGCTTGGTCCTAGACGA
ACGGTTAGTGCATGATCCGGCTGGGCCAACGAGGCAAGCCAAAACCTGTACTTACTTTCC
GACCTGCTTGTTGCGCAGGGCCTTGAGCTTGGCCGTGCAAGGGCTCATAATGTTGTCGGA
CGGCGAGACGTACTGCTTGGGGCTGGAGGTAAGGCACGGTCAGAATGAGGTACAGAGAAG
CAGCGCAGCCGAGTGTAGGGTTAGACTCACCCCTCTGCCTCTATCTTGGACTGCAGCACC
TGGCGGTGGTACTCCATGCTCTTGATATCTTTGCTGCTGTCTTTGGCGTCGGCGGCGATG
GCGGCGTTGACGTCCTTGTCGCCGAGGACAGGCTTGGCAGCCGGCGCTGTTGCGAAGCTC
ATCGTGAAGGTGCGAGGAGGGCAGAGCTGTAGAGTTTGGATTGCCTGGATTGCCTGGATT
GTCCGGATGGCCTGGGTGGTCTGGATGGTCTGTATTGTTGGAATATCGAGAAGAGGCAAG
TTGTCTGTGAGAAACAGCCGTGATGAAGAAGCTAGACGGTAGGTGCAAAGATTGGCGTGC
GGGATGCGGGCTCGACTTTAAGTTCTCGAAACGAAACAAACGAGAAAGGAGAGCGTGGAA
GGGTCGGTGGGGCTTGTTCGATGGCGGCTCTCGTTTCTTCATGCACTCTGCACAGATTGG
CACTGCCCATGCCACTCTTTCTGCAGGGGAACAAAAAAAAAAGAGTCGGGCATAAACAGA
CCCAACGGGTTGGCGCGGCAACGCTGACAGGTGGCATGGGCTCCACCTCCACCAGCGGTT
TTTCTGCTACATGCCCCGTTCACCAGCAAATGTATTATCTTGTTTTTTTGATGGGCCACT
GATCCCCAATCCACATCTCACCAGGCCCTGCATCCCCGACAGCCCTCCATTCGGCTATCG
TTCTAGCCCGTCACTGACTCACATTCTCTCTGCAACTCTGCACGGCACGGAGCATGCGAG
AACATCACTGCAGAAACGAATGGCGAATCAAGCAGAACGAACCAGGGCCGAGGCGTGACA
GCTCGGCAGACTGACCCGTGAACGCAGGAAGGCGAGGAGAGAAGACTGCATTGACGATGT
CTGTTGTGGTGAGACCGACGGGGGCCATGGGCCATCTGTCGCCAATGGTGCCGTCACGAA
ACGAAGTGCCGAAACGTGCTGCGGAGAAACGGACAAAATACAACGGCAACGTTTGCTTCA
GCTATGTAGAGAAAGAAACAAGATGATAAGCGGATGGGTACATTATTATGATATGCCCTT
TTTGAATTTTGTACAATTTGCCCCCCCCCCCCTTTCCCCTTCTACCAAGCACACAGACAG
ACAGCACTGCTCTCCCCCCTAGAGCCTCGCGCCGCCCCTGTTCTTGGCGTGCTGGATCTG
CGTGCCCGGCTCAGCCCGCACCAGGCCGTGCTCCTTCAGCAGCCGGTCGGCCTTGGCCTG
CTGCCACTTGATCTGCTCGGCCACGGCCTCGCCGCGCTTGTTCTCGTTGCGGCCCATCTG
GGCCAGATGCACCTCGTCGGGCCCGTCGGCCAGCCGCAGCGTGCGGATGTTGGCCCACAT
GTAAGCCAGCGGCGTATCCTGGCTCACGCCGGCGCCGCCAAACGCCTGCACGGCGCGGTC
GATGACGGTCAGGGCCATGTTGGGCACGGTGACCTTGGCCTCGGCGATCTGCGACAGCGC
TGCCTTGGGGCCCTGCTCGTCCATGGTGACGGCCGCGTTGAGCACCAGCATGCGCGACGC
GTCGATCTCGATGCGCGACCGCGCCACCCACTCCATGACGACGCCGTGCTCGCGCAGCTT
CTTTCCAAAGGGCGTCTTCTGCGGGTCGTTGATGCGCATCAGCATCCAGTCCAGCGCGCG
CTCGGCGGCGCCAATGGAGCGCATGGCGTGGTGGATGCGGCCCGGGCCCAGGCGGCCCTG
GATGATCTCGAAGCCCCGGCCCTCGCCCAGGACCATGTTGCTGACCGGCACGCGGACGTT
CTGGAAGGTGATGTGGCCGTGGCCGTGCGGCGCGTCGTCAAAGCCGTAGACGTTGAGCAT
GCGGTGCACGGTGATGCCGGGGGTGTCGGCGGGGACGAGGACGACGGACTGCTGGCGGTA
GGGGTCCTTGTTGCTGGCGTCGGACTTGCCCATGACGATGTAGATGGCGCAGCGCGGGTC
GCCGGCGCCGCTGGACCACCACTTCTGGCCGTTGAGGACGTACTCGCTGCCCTCGAGGCG
GATCTGCATCTCGATGTTGCGGGCGTCGGACGAGGCGACCTGGGGCTCGGTCATGAGAAA
GGCGGAGCGGATTGTGCCGTCCATCAGCGGCCGCAGCCACTGGGCCTTCTGGGCGTCGTT
GCCGTACTTGGCTAGCACCTCCATGTTGCCGGTGTCTGGGGCGGCACAGTTGCAGGCCTC
GGAGGCGGTGCGCGAGCGGCCCATCCACTCGGCCATCAGGCCGTACTCGAGGTTGGAGAA
GCCGGGGGACTCCTTGTAGTGGCCCTTGGGCAGGAACAGGTTCCACAGGCCGAGCGCCCG
GGCCTTGGCCTTGAGCTCCTCGATGATGTGCGGGTGGCCCTCCCAGCGGGCATCGCCGAC
GCCGACCTGGGCGTCGAAGACGGCATCAGCCCTGTGCGCGTTGTCAGTTCCGTCTGCTTC
CTGTCCTTGCGCCCCCTCCTCCTCCTCCTCCTCCTCCTCCTCCTCTTCTTCTTCTTCGTC
TTCTTCTGCCTCTTGTCAGGGGTCTCAGATCGTGGGCAGGAGCTTACGGAATACATTCCT
CCTGGACGAACTTGGCGACGACGTCCAGCGTCTTCTTCGCCTTGTCGGAGACGCGGTTGG
AACACTGGGAGCTGTTAGAAGGCCGAAGGCAGGTTCCGGGGATTGCGGTTGCGGCCTTAT
CTTACAATGGTCGGGATCCTGGCAGACATTATGAGCGAGGATGGGCACGGTGATACTTGT
GGGGAAGAATGAGGATTGGAAAGAGAGAAAACGAAGAGTCGGAGAAGACAGGAACAAAAA
GGCCTAGAAACACGACGAGTTATACGGGGCCGCCGCACGATCCCCGCCTCGGCCCACTGG
TCTCAGTCCGGGTTTGCATCTTGGCATCGCCAGGCAATGGAGCTGCAATGGGCACATTGT
GGCAGTCGCTACCGAGGTCCAGCCCGGGACAGGTGTGGGGTATCACTCTAGGTGCACTGG
GGGTCATTGGTGCGCTCATTGTAGGCGGCTTTCGTGCGTCTACTCCGTATGGGGCGCCTT
TTGGGGGGGGCGCTGCCCGCTGACTCGAAGGGCTAGCCCAAACTGGGGTAAGAGGAAATC
AGGTGACTGTCTGGGCCTCGCAACTCGGCTTAACGAGCGGTGGCTTGCCGCGTCTCTCCA
GCCACAACGACTCGGGTCCTTGTAACACAGCTTGCAGGCGCCGAAGCTGGGACGCCACAG
GCTGCTGAGCTTTGCTATTCTGTATAGCCGTGGCTGTGATTGGTATGTTCGCTTAGTTGT
ATACTGCAACCTGAACTGAATCGACGTCAGTTCGACGATCACCGGCGGCGATCCCGTTTC
ACAGCGACGCAGGTAAATATATGTGTGTTGTATATATATTATATTACTCATTATTCCATA
ATGCGCCACCTGCGTAACGAGCTGTTTCGAGGGCCTTGCGACAGTCTGCTCGTGCTCGTA
CGTTACGAGCGGGACTACCACAGCCAGAACAGCGGCAGAACAGCGCTGGATCAAGAAGAG
GCCAGCCGAGGCAGAAGGCCCGGGAAACGGGGCCCTTGTGAAAGGATGTCTGCCTCTCGT
CCTCATCCACGTACTCGTATTGTCTTGCAGGACTGCTTGGCGGTGCGCCCCAGCGTCAGT
CCGATAACACCGCCGTTCCTCATCCCAAAAAGTGAGCTGATGTTTCTGGGGCCGAGGTGG
GTGCGCGCGCCACGTCCAGAACCACAATGTTCCTGCGAGAGTGCGTGAGAGGAGCAAAAC
AAAGAGATGTCTGGCCGTCGGAGAGAGTTGTCCGGGCGGTGGCAAAAAGAAGCAGGCGTG
CGAGCGAAGGAATGCTTGTGCGTCGTGGAAGAATTTGAGCCGCGCAGAAAAGCACCAGAT
CAGAGGAAACGGGCAGCGAGACGAGAGGAACGAGGATGCGACGAAAAGGGGCCGCAAGGG
ACCAGACGGAACAGAGGGTGCAATACGACGGCGGGAAAAAACGAAGCGAGTATGGTCCGC
ACGGCTGCAGGGCACATTCTAGAAAACAGCCGGCGTCACTCTCTCTCCACGCAGCCACCA
ACTGCCAGATCAGGACAGGCCAAGAGGCGCTGAGCTGCCCACTGGGGGTAGTCCAGCCCA
GCCCTTTCTCTTGATCGTCCTGCCCATGCGGGCTCCGTCCGCCCCTCCTCGCCGGCGCTT
TGTCCATCGATTCCGGTCTGGCCACCGCCAGGCGGGCCGTCTTGTCGCGCGAGAGTGCGA
CTTCTCGCGCGACTCTGCGTCACATTACGACACGGTGCTCGTACTTGTACTTGTATTTGT
ATTACTCGTACTTGTACATGAAGCCCACGATGCTGCGCTCTGGTTCGGTAGCGAAGACAC
TCCCACCCCCATGTCTCGGTCGCATTTTGTCACCGCATACTCGTACGGAGTCTCCATCTG
GGAACAGGATGGATGCCCCATGTGTCTTGCCCTATCCGCTGCCGCGCAATATACCCTACA
CACCCAAGCAGCCGGGACGGCGAGAACGACGAGTACTTCTATGTCCAAAACGAAGAGGAG
CCCTCGAAATGAGTATGATACCGCACTCGTAGAGAAGAGCGCGGGATACGAATGACGTCG
TCGCAGTCCCCGAATTGTTCCGTTTTGCTGTTGCCTACGAGCATTTCTTGTCTTCCTGCT
TTCGCCTCTTCTCGCACGCGGTCTCCCAGTCTCGATGCAAGATGCAACTGCGGAGTACGT
ACTCGTTGTACGAGTATGCGCCAGAAACGAGCAATCGAGTCGGTCTGATAGCCGACCGCA
TCGACAACACCACCGCGAGCTGACCCGGCCCGATCCAATTCGTTGTAGAGGCTGCCAGTG
TCTGAGTAAGTCCGCGGCATGCTCGCTCTGCGCGCCGGGGCGTTGGCGTTCTTCGGTTCG
TTTCGACGGGCGTTGGGCGGGAGCCCCCTTCACAGAAAGAGAAATTGGTTTTCGCCGAGC
GCGCCTAATGAGCAATCGAATAAAAGACGAGCAATGGAAACGACTAAAACGGGAAATTCT
CTTGGCCTTTGTCGTCTCATGTGGCCCTGTCATTCACTGTTTTCCCTCTGCCCCCTTGAC
CTCGCCAAGCGGGGTCTGCATATATCGAAGAAAAAGGGGACCGAAAATGCGCCAGGGTGC
CCTTCCCCGCTGGTCACACGTCCGTCGTACCTGACCTCTTTCATTCGCGGTCTCTTGCTA
TTGGGATCCCGCTCTGGTCAACTTCGGCCTCGCCGCTGCAGCAGAAATTTTCTGGCGCTT
CGCATCGGAAAGGGGAATGAGGCCGCGCTGCCTTAGAATCGTTCTCTCCCCAAATTCTTT
TTCGCTTCTGCCTTCCTTCCTTACGGGTTACATTCAGCGCTCTCTTCTTCGCCCCTGCCC
GAATACGTCTGCCTTGTCCACCTAGTGCGACCTGAGCTCAGTCATCCTTCCGTCATTGTC
TCCCGTCGCGCCGTGCTGTGACTCCCGTGGACCCTGCGATCCACGCTCCCTGACTACGCT
GCACAGTGCACTACGCGGCCTCTTGCGAGTTGCGCTCCTCGCTCTTTCCCTAAAAAATTC
ACCGCCCGCAGATACCGCCCCGCCTTCCCTGTCAACAGCTCCCCGCGCCCGATATCGATA
CAGCCTCTCGCGCACCCGGGCAAGAACGCCTTGGCAAAAGGAAGGAAAGAACGAGAAACC
TCCAGGGAAACCCGCAGAGAAAGCACTTCCGTCGGCTCCCTACCCCCCGATCCCCCACCT
GGCGTTTTCTTCGGACCCCGACAGCACGCCTTTTATCTCGCACAACGACCGGACGCCTAC
ATCAATACAGCAGCTTGTTTCTTGTTTCTTATTTCTTGCTTGTTGTATCTTCCCTGCTAC
CTGTGCTTCATCTGCTTCTGCCTCTCGTACATGCTTAGCCTCTTGACCAGACCAAATGGT
CGCTGCCTGCCGCCGCCGCTGCTGCCGCCGCGCTCCTCAATAATGCGCCCTCCACGCGCC
GCCGATTTCTGACCTCTTTTGTCTTTTTTCCTTTTCCATCTTTTGCTTTTTCTTTATCAT
TTTCTGGCTCTCCCTTCTCCTCCTCTCCAACGTCCCCCCCCCGGGGACTGCGAGGCTTCC
CAATCTCTTGCGCTCCTCCCTCCGCCCGCCTCGACGACTTCCTCTCCTTCACCGCCACCA
TGAAGGGCTCTCTACCCAAGAAGTTCAAGAGTCTTCGCGACAAGAATGGCTCCCACCGCC
GTAGCAAGTCGTCAGAGCCTGGCCACAAGGTGGGTTGGCATTGCTGGGGTTTGCTGAGCT
CGCCTGCAGCTAGTCGAGAGCTAACCGCCGCATTTCTACTAGGCCCGGCCAGTGTCTGGC
GATGTCTTCTTCTCCTACTTCAAGAGCGACGCCGCGAAACAGGCCGCGCGAGAAGAGGAG
GAAAAGGAGAGGACTGCCGCAAACGTGTGTTCAGACCACCCGAGCTTCTTCCGCCGTGCA
GATCCCTGTCCCGTGAGCGCTTCGCTGACACGCCTCTCCAGGTCGACTTGATCGCCAGCC
GCATCGACGAACTGCACTTCCACAACATCTCCCGGGACCACATCCGCTTTGCGCTGATGT
CCAAATATTCCGACGGCGATGTGGACAAGGCCATCGACCTCATCCGCCTTCAGCAGCAGG
CGTTCTCTGGCATCCTGCTGCCCTACAACCCCAACGTCCAGATGCTCGGCGCCGAAAACC
GCAGCAACGTCACCTGCTACCTTGACGCCCTGCTGTTCGCCATGTATGCAAAGCTCGAGG
CCTTTGATTGCATGCTGAAGAATGACCAGCTCAACGAGAACCAACGTAACTTGGCGGCTC
TCATCCGCCTCTGGGTCAACATGCTCCGCAGCGGCAAGCTCATCCGCACGGACATGGTAA
GTTGCCCGGCAAATCATGGGGCCTCCGACTGAACCGTCGCGTCCAGTGCTTCATTTTGCT
GACTAGGCAGACTGAGACGATGCAAGAAGCTCTCGCCAGCTGCGGTTGGCGAGACGCCCG
CTTGCTCGAGCAGCAAGACACGTCGGAAGCCTTCGCGTTCATTACCGAAACTCTGCAGCT
GCCTCTTCTTACTCTGCAGGTCGACCTTTTCCACCAGGGCAAGAACGACGCTGACGACCA
CAAGGTGGTCTACGAGCGTCTCCTTAACTTGGCGGTGCCGCCCGATGCCGAAGGCAAGGG
CGTCAAGCTCGAAGACTGCCTCGAAGACTATTTCAACACCCAGGTCGACGTATTGCGCGA
CAGCCTCGAAGAGAAAAAGGCCGCCGAGAAGGCCGCCGAGAAGATCGCCCTTGCCCCTGA
AGAGACCATCCGCCTCGTCTCCCCGGAGGACAGCAACACCTCCGGCACCGACGGTGCTGA
CAGCACCAGCGCCAAGGATAAGGCCAACGAGGACGAGCCCGCTACAATAACCGCCTCGCC
CACTGCCGTCTCGAAGGAAGAAAGAAATAGCGAGTCTTTCGACCGGGACCCTGCACCTAT
ACGCCGTCGCTGGACTATGCTTGAGCCGGACACGCTGGTGCCCGAGGACCGTGCGGGATC
GTCTTCGGCCGTCAACAACCCTCGGCTTGCAGCAGGCGGGCGTCAGCGGTCGGCCAGCAT
CATTCAACGCATCGTCATCGAGGATGGAAAACCCCCCACCCCACAAGATCCCTCAACCTT
GTTGCAGCAGTTCAAACGGCAAGGCTCCACGATCATCAAGGCTGTTACGATCCCTGCTTG
GCAGTTCTTTCGCTTGATCCGTTAGTCTTTATTTTCTTTTGCAGTCCCTGCCCTTTCTCC
TTCTCTGTCGCTCCTCCTCGCGCTTCTTCTACAATATACTTACTCTTGACGACTTAGCCT
GGCACTCCACCTCCAACAGCGAACCACAGAGCGACATCGAGGTAGTCCGCCAGTTTAATC
AGCGGCCTGTGGTCGGCATTTGCCTCAAACGCTACATGATGAACGACGTCGGTCAGTTCT
TGAGGCACAATACATACATCGACATTCCCGATAGCCTTCGCCTGCCTTCCTTTATGATGG
CTGAAGATGGTCGCCCCCGTGAGGCAAACGAACTGAGCGCGGAATACAAACTTGTCTTGC
AGTCCGTAGTCTGCCACAGAGGCATGTCCCTGCACAGCGGCCACTACGTCTCCTTCGCCC
GCGTCAATCCCAAGCTGCTTACAGATAACCGCCGCTACGAGCTCGATCCGCCACCAGACT
ACGAGGAAGAGCAGTGGGTGAAGTTTGACGACCTCAACCTGGACAGCCGCGTAACGTACG
TCGACGACATCAAAGCCGCGTTGAAAGAAGAGATGCCCTACTTGCTCTTCTACCAGATCG
TGCCCATGGTCGACCTCAGTCCTTCGTCAACGGAAATAAACGAGCCAAACGGCCCGCCCT
CGTACAACGCTTCGACTACCAACATAGTCGGAACGCCACAACCAACTGATCGCACGGAGA
TCAATGTCCCAGGCAACGGTAGCGGTTATTTCGATTCGTCGACATGGGGCGGCTCTACAA
CTACCGGCCCTAGCATCCGCTTCTCATCCGAGCTAGACCGTCCTCCGCGCTTCAGTCTCG
ACGACGACTCGAATGGCTCGTCCTTGCTAACCAACCCTTTCCGGAAGGCCGCCGAAGGAG
TCTCTCGTCGCGGCAGTCTTGCATTTACGGGTTCGATCGGTGGCACCCCCGTCTTAACAC
CTGAAGGTGGTCGCTCACCAATAATAACGCCCTCCGACGAACCATCAACGGCCCAACGGC
TGTCCCGAGCTGCTGCTCGTCTCACGGGCAAGACAGCGAACCGCAGCCGTCCTACTAGCC
AAGCAGGAGAAGGCCGCATAAGCCTCACTATGTCGCGTCTAGGCGGTCTTGTTCGGACGA
GCAAAGAGCTTCCCCGACATTCCGAAGACGGATTAGAGGCTTCGTCATCACTAACCGTAG
CCAGCGTAGCTACGACGACCGGTGCTAGTGCCTCCACAACAAGCATTCCCATTATCTCAA
AGACTGGGCCAAATACAGCGCTCACTGCAGTGTACACTGCTCCGGCTGCAGCATCAACTG
CCGACCAGCTGCAGGAAACTGTGCCGTCGGTGGATAGTCTGGCCCATGCAGTGCTCCCGA
CAAGCCCCCGGCCAGTTTCACAACAGCTAGTTGACGGCCAACCTGATGACACAGAGCGTC
ACCACCACCACCATCACCACCATCATCCGCATCTTCGACGAAACAAGTCTAAGAGCCGCC
AGGAGAAAGACGGCGACATCGACGGAGCCAATGCCCTCTTGGATGGCGCCGAATACGCCG
TGACAGGCAGCGGCAAAGGCAAGGACAAAGAAAAGACAAGAAACAAGATGGGTGTGCCTG
AGCGCGAGTGCTCGGTCATGTAGTCCAACCGTAGGCTACGTCGTCTCTTCTCCTGCCATT
CTTGATTCCTGGCAATTTTTCTTGCAAAAAAAAAATCTCAGTTTTGGGGGGGGGTTAAAT
TAAAAGGTCGAGTTCATTGCATATTCTATAGAAAGGAAAGGAGCATATCAGAACAGCATT
GGTCTTTTTTTTTTGTCCGTTTTCAGTTTCTCTTCTGTATTTTTTATTTATTTTTTGGTT
TTCTTGCTTGGTTCTGTTGGTTTATGAAATGATACCACATGCATGTTACCGGAACAGTTA
AGGAAATGGGAAGAGGTTGGGTTCACGCGCACACTGGCAAAGGCAAAGCTCTTAGATGCG
AACCACCCACATTAATGGATCCGTGAGTAGGTATTTGGACTCCCCAAGTGACGCCTTTCG
GAGGCATTTTGGTAGAGCTAATATTGGCTTGACTCGGTAGAAAAAAGCGAAGGAACGCCA
ATATAATGCCTGTAACAAATATCTCATTCTTCTGCGAAGATGTTGCTTCGAAATAAAAAC
GCCACGGTAATACTAGAAAGGTCATCCCTGTGAAGGCTTTGCAGCAGCCCTTTTTTAGTA
GTATTGACATACTGGATGTGAGAAATTCAAGGGGGCAGTGGTCAAATTGGCTAGAGAAAC
TGCTCTGTTGCGACTTCATATATTTGCTATGTTCAGAGAAACCCCTTTCTAGAGGACCTA
AAATGATGAATCAAAAATTTTGACACGTAAGAGGAAAATTGGACACAAGAAGGGTAAAAA
AAATAGATACAGTGAAGATGTTGTTTTCAAGCCAAAAAATCAGAGAGAGGGAAGCAGAAA
ATTCCGAAAGAAGATGAATCATCATACCCCCAGTGCCGAGGCCGCGACATTATAATTCAA
AATGCTGTCCCTCTGTCCCTTCCCCCTCTCTAACTGTCCTTCCTCTCCCTACTTCAGCTT
TCTCAGACTAGAAGCCCTTGTGGTGCTTGGGGTGCTTCTTGCCGTGATGCTTGTGGAACG
CGTCGTCTTCAGTGGCATCAGTAGCATCAGAAGCGTCGGTCTCCGCGACGGCGCGAGGGC
CAAAGCCCTTGTGGTGCTTCTTGTGGCCGTGGTGCTTCTTGTGGAAAGCGTCTTCCTCAG
TGGCGTCGGCCTCGTCAGCCGCCTCAACATCGCGAGGACCAAAGCCCTTGTGGTGGTGCT
TCTTGCCGTGATGCTTCTTGTGGAAAGCATCTTCCTCGGCGGAGTCGGCCTCAGAAGCCT
CCTCGACGTCACGGGGGTGGAAGCCCTTGTGGTGGTGCTTCTCACCGTGGTGCTTCTTGT
GGAAAGCATCCTCCTCGGTGGCGTCGGTCTCGTCAGCCTCCTCGACATCGCGAGGACCAA
AGCCCTTGTGGTGGTGCTTCTTGCCGTGGTGCTTCTTGTGGAAAGCATCTTCCTCGGTGG
CTTCGGCCACGTCAGCCTCCTCGACGTCACGGGGGTGGAAGCCCTTGTGGTGGTGCTTCT
TGCCGTGGTGCTTGTGGAAGGCATCCTCCTCGGTGGCGTCGGCGGCATCGGTTTCCTCAA
CATCACGAGGACCAAAGCCCTTGTGGTGGTGCTTTTTGCCGTGATGCTTCTTGTGGAAAG
CACCCTCCTCGGTGGCATCCGCCTCGTCCGCCTCCTCGACATCACGGGGGTGGAATCCCT
TGTGGTGGTGCTCCTTGCCGTGATGCTTCTTGTGGAAATCATCTTCGTCCGTCTCACCAA
CCTCCTCTACGCCACGTGGAAAGAACCCCTTGTGGTGCTTCTTGTGGCCGTGGTGCTTCT
TGTGGAAAGCATCGGCGTCGGTAGCATCCTCAGCACGGGCCACCGGTGCTGAAGCATACC
GGGCGGCAATGTCGGCAGGGGCCTGGTCAAGTCAGTCAAAGTGTCCTGTGGAACAAAGCA
TAGAAAACGGCCAAGGCATGGCTGTAGACTCACGTTTCCGACAGGCGGCAGGACGGCGCT
AAGAACGCCAGGCGCCAGGAGGAGCGCGGTCAGGTAGGCCTTGGACAGCATCTTGAAGCC
TTTTGGGATGCAGTTTTCTTTTCCTGTCGGTGATGTGCTGAAGAGAGAAGAGGAGGGCTG
TATGGTGGAGATGATTGTCCCTGAAGAGAATGCTTCTTCCCATTTTTTTCTTCATTCAAA
CGAAGTGGAAGGCCAGACTTTTATATCCACAACGCGTCTTCCCCATTTCCACGGCTTTCA
TCTTCCTGCTCATATTCTTTTTTTGGACATCCATCTTCGTGCCCTCTACCTTCTCATCAC
GCCCCGGTTCGCCTGCAGCCCGCGTGCACATCATCGCAGACTGGTCGACGTAAGCTGATG
ATGTGCGAAAGACCACCCGCACACAATGGCGAGGAGCATGCTAGATTGCAATATCAGCAT
GAGAGGATGATCAATATGGATGAAAGCAGGTCACCGAAGAATAAGGTGTTGTCTTCGTCA
TCCCCCAGAAGCGAAAATACCAAGTGACCACGACAACGGCCAAAGGAGGCTGGCAATGAT
GTCTCTCCTTGGGCGAGCGAATGCGGGACGGGATGTAGACGAAGGCGGAGTTAGTCGAGG
GGTGTGAGTACAGAGCGAGAGGTAGAAAACGAGGGAGGCACGGCGGTACAGAGACGGCGG
AGCCAAGCAAGGCTCGGCGATGTCGTCCTGCCTTCATTTCGTCGTAGATCCGAACATCTG
CGTGGGTCTCTCCCGCGTATAGGGGCGGGATGACAGGGCCACCCACACCCGCACGAACCT
GCCTGTGCGGAGAGCCTCCTCCTCTTGTCCCTGCAGTATACAGAGCACGTCGTAGCCGTC
TGCAGGGTGTGCGCTGGAGGTCTGCACGGAGCCAAGCCACCTCAATTTCGCCTCTCTCTT
CGCCTTGCCTCCGTCGTCCGTCCGTGGTCTGAGATAAATAGATTAGCCGCAGGTGTTGCT
ATTTACATAGATCGCGGGACAGACAGAAAACCAGATCCCAGCAGAGGGACCGGTGACGAC
AGACCGAATCTGGGGGTTGTAGACCGATGGACCTGCGTACGGAGTACGAAGTAGGACAAG
GAATAAACGGCCGTGCTTGGCCCTGCTTGCCACGGCTTGTAAGTTGGTTGCTTTTGCCCC
AACAGGAAAGAACAGGCACCGACTTGGCGTGTACAACTCAACCAAAACATCATGACAACC
CTGCTCAGTAGAACATGGCGCGACGTGCTTTTGGCCGATGCCCGCCCACAACCTCATGCG
GAAGATGCGGCTTGGTGATCTTCGGGCCAAATAACTTTAAAAATAAAAGAAACAAGCCAC
GCCGACCAACTCGTTCTTTGCTCGTTTCAAAAGCTTGGCATTTCCAGATCATGGCCCTGC
TTCCACGGAGGAGGTTCGACGTTGCCTGCCCTACCCTTCCGGGACGCGTACGCTTTCCTA
CTATCGCGCAAAGTGACGATTTTCTTTTCTTTTTTTCTCCCCTGTTTCCTTGTGTATCTC
TGTTGATGCGGCAGAATATCCCATCTCTTAAGCTTCGGTGCTGGGGTTTGGTCAAATTTT
TTTTGGGTTTGTTTCTTTTTTTTCTGGTCCCTCGGCGCAGGGGTGCCCGTCAGAGTAAAG
CGACGTATATTAATCAGGGCCAGTTACGTACAAGACGCCGCTGGTCCCAAGACGTAGGGT
CCCAAGACATAGGGTTTGCAATTTACCGGCCACCTCTGCTAGTTATTTGCGTAGGATGGG
TCCGGCAAGGTCGAACGAGCCTCTATACACAGTGCGTTGCAGCCAATATTGCGTCCTGCC
GCGAAGGCACCGATGTGAGGCGTCGGATGGGTGTGACGTCCAAATTGTTTTTGAGGCTTA
CGACAGCGCGTCGTTGCGTCTTCCCTTCCCGTCTTGCAGATATGGGTCTGCCGCAGTATG
AGATCATCGGTCCAAGCAGCAGTGAGATCAGCTTGTTTGACTTTGGCGACATACACCCTC
GATGGACCAAGCCATGGACTTTTATGTTTTACCTCTCTTTTAAAAATGAAGTGGTCAACA
GTGCAGCATTTCGGAACCGAGAAAATCCCGCCACGGGGAATCATCTAGAACAATATTTGA
AGCCTACGCGAGATGTTCGGAAAAAGAGCACTGTAAATTTATCGCAAGATACGTGTATGC
TGTCTCTTCCGACTCCGGTCTCCACAGGTACCAAACGAAGAAGAAAACAATGCTACGGAA
TTTTTCAGAGCGTCATGCAATCAAGCGGTGATGATGGACCACCAAAATGGTTCCGAAGGG
CGCATTCTGCCCAGCATGGGCAAGATGCAAAATAGATGTGGGCAGGGGGGCACATATGCA
GAGACAATGGAACGCGGGATGGTCTCTGGGTAAATGCGCATTTCTGATGCGGGCCTCGTA
GTCCGTGAGGATCCCCCATCCGGTTCGAGACTGGCGGGCGCCCTGGCGCATGGCTGTACT
GTCGTCTGAATGAAAGTGTACAGAAGTACTACGTGCTACGAAAAGAAGAAGGCCGTCTCT
CTTTTGGACAGGACGATACAGTCGCCGTCGTTCGCCGTCTGGATTTGTCTTATCAACCAC
GGATCTCCTTATTTCGTGCATAGCGACTGACATTGGGGCCAATCCCGCATCCGTCTTCCA
TGATCGACACGACGGCGCCGTCAACAGTGCCTCGTTTTATTTTGGTTCCTTCCATTTTAA
GCTTCATTTCACTAAAACCAAAACTCCAAAATGGGAGATCCGAAAAGAAACTTAAAAATA
GAAAATAGCGGACAGAGTCTTGGGGTTTTTGTTTGGGGGGGGGGGGGGGCTAGGTACAGA
AAGGGGAAAAAAGACTAAGAAAGAATGCATGAAATTGACGAGGGCCGGATCAGTGAGAAT
CGAAAAGAAGGCTACGTACCCTCGACTTTGTAAACTGCGCCCATAGACAACTGAAATGAG
TGAGGAAAGGCTTAGCTTTGGTCGTGTGACTGCTCCTCTTCGGTTCCTGTTGCAAGCCAA
ATCTTTGCGTTTTGGTCTCGCGTGAAATCCAAGTAATCTGCACCGTGGCGATATGAGACG
GAAAATCGGCACAAAAAAGGAGCACCGCTAGCAAACACTCACAAATGCAATTTGCATTGG
CGGGTTTCTTCACTTTCTCGCACTCCTGGTGATCTGCTTGCGTCATGCGGCCGCGGAACC
TTGGGCACTGGTGATGAAGAGAAGGTCAACGGGAGAGGGAGAGGAAGCGAGAGAAGGGGG
GCAAACATCAATGGTGAAAGGCTCGCCACAACCTCCTCGTCCTGGAAGTGCGGCTTGTAT
GTCGGGCATTGAAGAGGGTAAGAATAGCCGAACCAGGGCAGATGCAAAGGCCAAGACACG
GGTCACATCTAGGAGCACAGAGGGAGAGAGAGAGAGACAAAGAGAACTGGTGAAGTTCGC
GTATGGGGAGTTCATCTCAAGTTTTTGTTTACCGCTGCTTGTGTAATGCCTGGGGTTACT
GGTGCCTTCATTTGCCAGCGTTAGCGAGTCCTGTTTCTCTTTTTCTTTGGCTTTTTTTTT
TTTTTTTGGCTCTGTGTAGGGCCAGTCGGTGGTTTTCTCTACCCCTTTTCCTACATTCTC
GAAGCTCTCTTTGGCTTAACTAAGCTTGCTTCTTCCGCTTTCTTCGTTCTCTGTTTGTCA
ACACTGGGCTGCTGTGTCATAAACAGCCGCGCTCGTGTGTTTGCATTCATGAATTTTCTT
GTTTAGCCAGCACGACCAGACTGGTTAGAATCCGTTATTTACATCAACGGGGAGCCGGTC
TATGTCGTTGGAGCGCCAGGTCGAGCGGCTGCAACGAATTTGGAAAGGGGGCAATTAGTG
TAGGGATGCACCCTCTCGCCTTCTGTTCCAATTTACCAGTCTCCCCCAACCCACTGGATG
GCGAAAACAACAAGGGAGAGTGGTTTGGGACGGCGGCGCAATCCGTTCGTCGTCCATGAG
GGGAAGCGTCAGAGAAAGGGTCGTGCCCTTCGTAACGTTGAGTGAAGGCGGCTGCTTCGT
ATATTAAAATATGGATAGAGGGCCTTCTCTCTGGGGTGTCCTTGGGCCGGGCTTGGCGCC
TACGTATGTGCGTATTTCAATTAAAGGAAAAAAGACGGGAGGCGATTGTGAGAGAGCAGA
TGGTTATTATCGTCAACCTTGGACAGAGCATACAGCTTTCTTCTGGTGAGAGACGAGGCG
AGCATTCGACGACAGCTTCCTCTTGATGGCGTGACGAGCCGCCAAGGCCCGGCTGCTCCG
TTCGGCACACCCAGCTCCAGGCTGCTGATGCACTCTGTTCTCACATAAGGCCGTCCTGTC
TTGTTCTCATTCGTTGTATATTGACCGCTGTCCGCGCGTGGAAAACCCGGAAACGAGAGC
GGTGATCAGAGAGAGGCAAAAATAGGAATAACATCAAAGAATCAAAAAGACAAGGAGAAT
AAAAAAAGCAAAACGCACAAAGGAAACATAAACAAGAACGCCTCTCGGCCTAACCGGGAT
AGCAAGACGGCAAAGAGAAAGAAAAGCACAATGCAGAACTGGCATTTGTGCTATAGGGCC
ACGCACGGCGGTGTGTTGCTCTTGCTCAGATGACAAAATACACCAGGAGCGGGTGCCGGC
GGTGCCGACACAGCCGTCTTCCGTCCGCTGTGCCTTGTCTTTCACCCCCTTTTCTATTTC
TATTTTGTGTGCCTCCCGTTCTGTTGAGACGTAAAGCTCAGCAGAGGCATATGACGGACA
ATATCAACAAACGGGACCAAGGAACCTGTAGACCCATCGGTTTCTTCTTATTTTCTGTTT
CTCTTCGTATGTACCACATGCGGAAAACAAAGTGCTGTTTTCCCCCGCTCGGACGAAGAA
GGAGACATAGAAACAAACACAGCAAAACAAGATCCACATGAAGAGGAAGAAAGAGCAAGA
AAAGGATGCCTGGTGGATGAAGAACCACAACATGCCGCCTTCCATCCGCCCTTTCCCCCC
TCCCCTCACATGAGTGCCACGCTTCTTTTCTCGATGGGATATGATAAGTGGCCAGATAGT
AGCCAAAAAACACCCCTTTTTCTATAGACAAAAGAAAAGCACGATGATAACACAGAAAAA
CGCCACAGCCAAGCCTCGAGATGGCTTCAAACCAGAACCGGAGTTGTACAAAAGGGGAAG
AGTGGAGGGACTGTCCACCGACACGGGACAAAGTGCGTAAAGGGGGACGTGAAAGAGGGG
CCACACAATAAAAGGCAGAGGGAAGAAGCCGCCAAGATGTAGCAAACAAACACTCCGCAG
GGAGCGCAGAGAACAAAACCGAAATCGACAAACAGGGTGTGAAGAATTGAGATGGCTTCC
ATTTTTTAGACCCTAGCGTTTTTCTATCCCTACCCAGCGCACATAGACCCATTAAAATGC
TCATCCTTTCGTTTCTAGTTTTCTCTCATTCGGCTTCGTTCATTCGTTCGCTCGCTGCCC
GCTCGCTGGCCGGCTGCTTGCTTAGAACGGAACATTGTTGGGTGGTGTGTGGACCGGCGA
GCCATCTGGGTTCAGCTCCAGCTCATCGCCGCCCGTCTCGATGGAGATACCGAGACCAAT
CTTGGCTTGTTGCTATAGGGTTGTCAGCAGGGACTACTCAACTCGTTTTCCAAGCGGGAG
AGGGGGGGGGGGGAGGGGGGGACGCACCGTGGCGTGGTCAACATCCGCGGCAAAGGTCAT
CATGACTGGTGCTGCTACCCGCTTCTCCAGCAGGACGCCTAGCTTGCCCCGCGAGTCTAG
CTGTGCGCGGAACGTCGACATGCGGAAGTCGTACTTGGCACCAAACGTTGTGATGCCTTC
CTTCTGCAGGCCGCCCCCCATCACGCCGCCCGCAGCGCTCGGCACCAACGACAGCGTCAT
GTCGACGCCGGCCTGGACGCTCTCGGAGAGGCGGCGCCAGTAGCTGGCGTTGATGGCGCC
CTGGGGGTGCATCTGGGCCGTGGCAACCCAGTCGTTGGAGGCGTAGCGGCCGCAGTAGGA
GAGGGCCGCGTCGGGGGGCTGCGACAGCGCGGCGCGCTGCCAGACGCCCTCGAGGCCCAG
GGACAGCTTGGGGGTCACGGATTGCAGGTAGCTGCCGATGTAGATGCCGGTCAGCCCGCC
GTCGAGGACGGACGGGTTCATCATCTTGAGCGAGGTGGTGAAGTCCCTGCCGGTGTACTC
GTGCTCGAACTGGGCCATCTGCTGGCCGTCGCCCGGGGCGAGCTGGACGGACGACTTGCT
GACCAGGGCGTCGGTCCAGCGGTAGTTGAAGCGGGCAGACAGCTGGCCCTCGTTGTCGAC
GTTTCCTTGGCAGAAGACCTGAGGAGGCCGCAGTTAGCAAACAACACCCTCTCGTCCAGC
GGCGCATGGCCGCAGCGCGCCCTCCGTCGCTCCCACATGGCCGGGCTCACCTGGTTCGTG
CCGTAGAGCGCGGCAAATGTGTATGGTTGTAACCGCTCGCCCAGCGCGAACTGGTGCGAC
ACCTGGAACAGCGGCGACACGCTGAAGGGCTTCGTCAGGTCGGCCTTGATGCCGGTGAAC
ATGTGGTTGTTGAGCAGCACATCGCGCTGGACCTCCTTGGCCAGCGACTCGACCGTGCCC
GGGTTGCTCAGGCCGAGGCGCGAGCGCCGGTCGGACAGCGACTTCCACGCATCTGTGATC
GACACCGCCACCGGGTTGGACTGCAGAAACGCCAGCAGCGATTCTGCGGACGCCATTGTT
GCCGTTGGTGTGTCTGGTAGTCCCCTGCGGATGCTTCCTGTCGATCGGTCCGTCGCTCGA
GGGGTTTCTGTTGGGATTGCGGCGCTCCACGCGGATGAGGGAAAAGAAAGACGTCGTGCT
TGGCTCTCGCTCGCTTCGCCAGTCGTCAATTCGGCCGCTTTCGGTTCGGGTTGGAGTGCT
GCGGAGGGGAGGGAGGGAGGGGGGTTGGACAGAGAGGCGTTGACGCCAAATGGAGACTGG
AGCAGGAAAAAAACTTGTCCGTTGAAAGATGGCGCGGAAAAAAAACCGAACAAAAAAAAT
GGAGATAAAAAAATCAAGCAAATGCAGGCCAGTCTTTAACAAAGAGCCGCTCCCCAATCG
ACGGCCGGGCGTGTCTTGTCGGTCGCTTAGATTTACTCTGAGTCGGGCCTCGATATTTTG
TAAAATTACTCTACAAGCGTCGCTGCCGCCGCGAAGCTGAAGCTGGACCCAGAGGCAGGC
AGAATTTTCGACAGCTCCTTCCGCACAATTGTTGTGGCAGCCACCCCCGGCAAAAGCTCG
GCGCGCGCGGCTGGATTCGCCCACCGTTGGGGGGATGGACGGCACGTGCTCGTGGCGCGT
GCACGTGACCAAAGGAACGATCAAAGCGTCTCCAGCGCAGGGCCGCGATGGCGACCAACA
GGGGGGGTAAGACGGCCGAGGTGAATGGGGACAGCTTCAAAGGCTGCGTCCTGGCAAAAG
ACGTGTTCGCAGGGCCGTACGGAGTAATAATACATAGTCTGGTCTGACCCGGCCGTTGAG
CATGGGGCTGCGGCTGGCCGCTCTCCAATACTCCGTAGACGATGTCGTGGTTCTGCGCTC
TGATTGGCCAGCTTGGTCGGCCCAGCTATGACGGCAGAGCTGTTCTCGTCGATGTCTGCC
ACGCAAGTCCACGGGCAGGGTTGTTTCTTATGGTGTTATGCTTGCTGATAAAAGCCCGCT
GCTGCACCACGGCTTCGACAGCGGGCTCACTGCAGACGACGCATGCCCCAGCGGCAGCCA
GAAGGAAGGGAAAGCAACTGAAACCGCTGGAGCGCCACCGGGTTTCCTGCAGGAATATGG
AGTAATACCGGGCGTTGCTCTGCTTTGTCGCCCTGGAGCAGCTGTGCACGCCTCGAGCAA
CCGCGCCATCAATCATCAAAGCCGCGGCAGACGGCCGCCAGTAGTCAGCTCTGCTAATCG
GCCATCGCCGCCGAGAGCATCGTGGGCTGTTCTGTTCCTGCTGCTCCTTTCGCTTGCGCT
ATTTTCTACATGTTCGCCGTCTGTTTGTTCCTTTTTCCTTTTCTTCTCTTTCTCCCTTTG
TCCTTTCCCTCCTTTTCTCCCTCCCCCCCAATTTATCGACTTCTGTATTCTCTCTGCTTT
TATTCTGCTCTTCCTCGCCTTCGATCAGTGACACTTAGCTTCCCCCTCCCCCCCTCCCGC
CGACCCTTCTGCGGCTGCAGTTTCCTTCCCGAGGATACCCTTCGCTAGCCTCGCTCGTTT
TCGTTCGCCAATCGATAAGCAACGCCCGCGCCTTCCCCCCCTTGCCCTGCTTCCGTCGGG
CCTGCCATTCTTGGAACTTCGCCTCGGTGACTGCATCGCATCGTGCATGACAAACCCGAA
TAGCATCGCAGCCTTTCGATTTCGACAGCCTTTTCCTCCTCTTCCTGTGCAATAGCACCG
ACAGCCTTTTCCCGGAACATAGCCGACGCCAGCAGTCTGCTAGAGCATCCGCAGACCAGC
TCCAACGCCAACCCCACTTCTCCAGCTGAGATCTCCCCTCCTTTCAGGCGTCCGCAGCTC
GCGCTACAGTGCAAGGGCAAGACGACGTGCCCTGTCTGCTTCGATTCTTGCCATACCATG
GATACGTTGCTGTAAGTTACCTCCCATGATCTTCCTCTGCTATCGGCGTTTCGCGTGTTG
TGCGCACTTTGCACCCTCGCTCGTCTCGCCGCGCCACAGGGAGCTTCATGACCACTTTAC
GCGGCGTGTGATTCCCTCCACCCGGCCGGACAGCGGCCAGAGAGAGGCCCTGCGAACTGC
CCCGGACTCGTCTTCGGACGGGCTACGGGGACATGCATGCTGCATCGGCTGTAGGACTAG
CTCACTAACACAATCGACAGCACGGCCGAGATCGCGGCGAACGCGCCGCGGTACCGTCGC
AGGAGCTCTACTTTCATCGACGGCATCCATGATGTGTCCACCGACCCGAACCACATGGCT
CCGGCCCAGCTCTACAGCACCATGTCGGGGCGGCTCTTCCACTCCGGCCGCATCGCGATT
GTGATGGTTGGTCTGCCGGCACGGGGCAAAACGTGAGCCAGAGCAACCGCCGTCTTGCTG
TTGATTTGAGTACGCAGTGCTGACCGCAGGCCGCATGCCGCATGCCGCATGCAGACATAT
TTGCGTGTCGTTGTCTCGGTATCTTCAATGGTATGCTACCTGGTTCTTGCGCTGTAGCCA
GTTTGTTGCAGTCTGCTGCTAACCTCGGCTTGCAGGCTGGGCGTGAAAACGCGCATCTTC
CACCTGGGTGACTACCGTCGCGCGACAGTCCCCGGGGGCGCTGTGCCAGACGACTACTTT
TTCCCCAACGCCACGCCGGCATCAATCATGCTGCGCCAGAAAATTCTGAAGCGGTGCCGT
GAGGATATCTATTCTTGGTTGAACCACGAGAATGGCCAGGTTGCCATCTACGATGCTGTG
AATCCGACTGCCGCAGCCCGACGAGCTCTTGCCAAAGAGTTTGCGAAGCACGACGTCCAG
GTGGGCTTCCTTCTTCTCAATATGGCCTCCTTTTCTTCCATATAGCTCTGACCGTTGGCC
TAGACACTCTTCCTCGAGTCGTATGTCGACGACCAGCGCATTCTGACGGAGAATGCCCGG
AACGTCAAGATTTCTTCCCCAGATGTAGGCCCTCCTGAAATACACGCAACGTAGCGAATG
AAATCGGCTGACCGTGGTTAAACGCTACAGTTTGCTGGCATGGACCCCGATGAGGCCGCC
CAGCTCTACCTCAAACGCATCAGCGCGAAAATTCCTGTTTTTGAGACGATGGACGAGAAG
GAGCTCAACTTCGTGAAGATGATCAACGCCGGCCAGAAGTTCTTCTACAACAACGTCTCA
TTCAGCTACCTCTCGCATCGCATCGTCTTCTATCTCACCAACTTGCACATCAAGTCTCGT
ACGACCTTCTTTGCACGCGCCGGCATCGCCGCCGACGTGTCCGAGGAAGAGGAATCGTAC
CGCGCAGACCCGCCACTAGGGCCACAGGGCCAGAGCTACGCCGAGGTCATGTCGGAGGCC
TTGCTGGCACACCGTGAATCCGAGCGCCAAGCAGCTGCAGCAGCAGCCGGAGCCACTGAG
CCGCCCCCATTGCGGCCGCTTTCGGTCTGGACGTCCACCCGCCTACGAACAGTGCAGACC
GCCGACTATCTCAAAGATCGCGGGTTCAAGGTGCGACAGCGCTCACAGATGAGCCAGATC
AACCCAGGCGTGTGCGAGAAGCTGCCTGATAGGACGCTCCGGGCCCTGTATCCAGAGGAG
GTTGAGCTCCACGAACTGGATCCCTACCACCACCGCTTCCCCAGAGCAGAGGTACGTTGG
CGTTCTCTCACATTGCAAAGCTATCGATCGTTGATCGCACAGCTAACCCTTTGCACAAGT
CATATCACGACCTAGCGGTGCGACTCGAGCCTATTATTTTAGAGCTGGAGAGAGAGCAGA
ACGACTTGCTGATTATCGCACACGAATCCGTGCTGCGCGTGCTATATGCCTACCTTATGC
ACTGCAGTGCTATGGATATCCCGAAGCTCAAGTTCCCACGCAACAAGATTATCGAGATCG
TCCCAGCAGCCTACCAGAATGAAGCCAAGATCATCCGGATTCCTGGCCTTGATATTCCGC
CGTCGCATGGCAGTAGCAGCCCGGACAACGTCTTCTTCCGGCATGCATCGCCTATTTTCA
CCTTTGGCAGCGGTGCGGCCACCAGCACAGGCGGGAGCGGGGCGATGAGTCCCATTCAGG
GGTTGTCCAGCCCGTCCGAGCCGCTGGAACCCCTGACGCTGCCACCGGCCGGGAGTACAC
CCCTCCAGCAGTCGATGGTCCAGTCCCCGCCCGGTGTTTCTCAGCCCGCATCTCAATCAG
CCTCGCGGCCCCAGTCGCAATCGCAATCCCGCATCCAGTCAGAGACCCAGTCTCCGGCAC
AGTCGCCTTCAACGCAGCACCAGTGGGCGCCGGAGCGTGTAGTCAACAAAGCTAAAGAAG
CCGTGGCGGACAAGGTAGCAGACGAGGACTAATCTACGGCTAGAAAGCATCCAAGCATCC
ATAGGTGCAGGTGAGACACGGAATAGCGAGGGTCATGTCTTGGCGCGGAGAAGAACCAGG
CGGATCTGGCAAGAATCCGCGAGATTCAGGGAAATTTTGACGAATTTAAATTCCGCGATG
AAATGGTTTTGCAATCTAAGTATCAGGCCAAGAAACGAATGAATGCATAGCTCTTTACAA
GTGAGGATAATGTTTGCCTCTGCTAAAAGCAACTGTCCTTTTATTTCGTCCTCGTCACAT
TTACAGCTTCGCCTTGGCGTCTTGCTTCTGCATCGTCTCGGCCACAATCCGGCGCTGGAT
CTTGCCGGTGGCCGTCTTGGGCATGATGTCGGTGAAGTAGATCTGCTATTGTTAACGAGG
AAAGAATGCAGTAAGTGCGGGACAAGGGGTGAGAGACCGACCTTCTTGGGCACCTTGAAC
TTGGCCAGCTTGTCGGCCACCCAGCTGCGCAGCTCCTCGGGCGCCAGCGCCGCGCCGGTC
TTGAGCACAACGGCCACGCCAATGTCTTGGCCGTACAGGTCGTCGGGGATGGCAAAGCTG
ACGGCCTCGCTGACAGCCGCGTGGCGCGTCAGCACGTTGTCGAGCTCAATGGGGCTGATC
TTCTCGCCGCCCTTGTTGATGAGCTCCTTGATACGGCCCGTGATGGCAATGTAGCCATCC
TCGTCTTTGCGACCCTGGTCGCCTGTGCGGAAGAAGCCGTCCGCCGTGTAGGCCGTCGCG
TTGGCGGCCTCGTTGTTGAGGTAGCCCGCGGTGACGTTCTCGCCGCGCACGCAGATCTCG
CCCTCCTCGCCCTGCGCCAGCTCGCGGCCCTGGTCGTCGAGGATGCGCACCTCGACGCCC
TGGCCGAGACCGACGGCGCCCGGCTTCCGCTTGGCGGGGGGCAGCGGGTTGGACGTCATC
TGGTGGGCGGCCTCGGTCATGGCGTAGGCTTCCAGCACAGGGGCACCCAGGGCGGCCTCG
AGCTGGGCAAAGACGGTGGGCGACAGCGGAGATGAGCACGAGCGAACAAAGCGGATGGCC
GGTCGCGGGCTCGGGACCGGGTGCTTGAGCAGGATCTGGTGGATGGTGGGCACGGCCGTG
TACCAGTTGGCGCCGTGGTCGGTAAAGTCGCGCCAGAAGTCGGTGGCAGAGAACTTGGGC
GGGACGATGAGGGAGCCGCCGGAGAAGAGCGGCGCGAGCAGGCCGCAGAGCAGACCGTGG
ACGTGGAACAGGGGCATGACCAGCATGGTGCGGTCAGCGGGCGAAAGCTCGTATGTGTTC
TGGATGTTTTCTGCGAGAGCGTGAGCTGTGTGTTTGTCTTGAGGCCTCGCACATCCTAGA
ACGAGGACGTACGCATTGTTCTCGTGAGATTACGGTGTGTCAGCGGCACCTGGAAGCAAT
GGCGTTAGTAGAATGGCCACTCATATGGCAGCCGCAAATAGGAGTCTCTGGAAAGCCGTC
GACGACGAAAGCACGCAGCACGCACCACTTTGGGTCTCGCCGTTGTTCCGCTGTCCAAAC
CGTCAGCCACTGGTCGGGTCGAGTTGAGAACAAAAACAAGCCAAAACTACAAAAAGAAAC
ACGCACCTCGTGTGCAGCACCAGCGCCACGTCGTGGGCCTTGGGCCAGAGCGTCGGCTGC
GGCCCGCTCTCCAGCTTTCCAAACTCCTTGACGTCGAGCGCCACCTCGCCACGTTCAGGG
TCCCAGTACGACTCGGCAATGGCCGCCCGGAACTTGCGCGCGGCACGGACGGAGGGGGCA
TCGGCTGCGTAGGCGCCGCGAGGCACCAGTACAATGGCCGACTTCACATCCTCGATGTAG
AACTCGAACTCGTCCTGCTTGTACGCCGGGTTGAGCGGCGCGGCGACGGCGCGCTGCCAT
GCGGCAGCCAGGAACGCCACGATGAACTCGTAGGAGTTGATAGTGGCAATCGAGACGGAG
GCGCCGCGGCCGATGCCCAGGGCCGCCAGTTTGGCCTGGTAGCGGGAGACCTCCGAGACG
AGGTCGAGATAGGAGACGACCAGCGGCTCGGATCCAGAGGCCGGGCCGGCCGGCACGATC
ACCGCCGTGGAGGCGGAGGTGCCATTGATGGCCGAGCGGAGAGTGAGAGACATTGGGGGA
GCGAAGGGCGAGTCTGGAGACTGCTTCTGGTCGAGGCCGTGAGGTAGTGTCGTCGAATGC
GAGATGACGCCTTCACCGAGGTTATGTGGCCTGTCCAGAGAGCTTCGCAGAGGGCGATTG
GGGGGGTTCAACGAGAGTATGCAAAAAGGAGCAGCCCCAGGATGCACCTTGAAATACAGA
AACGAAGCAAGAGATCGAGTTTCCGTCGTGAGCGGTTTCTCGTTTGAAACGTGACGAGGA
CGGACGGAAAGCTCTCGGGCGGAGAAGAGTGGGTCCCTGTTCCATTGTGCAGCACACGGT
CCATGCGTGGGGTGTATCTCAGGCGGGTGCAAGCCTAGCACGCTAACGAGCTGTTGCAAA
CCAGGCCGAATCAGAAAACACAGCATCTCAACCTCACAGCTGCAGGCCGTCGCGACAATA
CGTCGCGTTCTCTGCTGGAAGAAACGTCCGCGGCCACAGCGCGCAACAACACAGCAGCGG
CATTGCAGCACGACAGCCATGGCTGCGCCTCCGCCCCCGCCGCGCGGCGCCATGTCGCTG
TACGCGGACCTGCTCGGCGGCGGAAGCACCGAAGCCGGCTCTGAGCAACCGGCGCCCGCA
GCAGCGAAGCCAGAGGCAGCAAAGAACCCGGGTAGGTAGACAGACTCACAGCATGCTCAG
AGCCGCTGCATCCCGCTAACCATGACACAGCCCTTCGCTTCCAGCCCATCATCCGCCGGC
CACAGCAGAACGCCAAAGCGAAGCCAAAACCCAAGGCCGCCGTGCCAACCTCGACCCTTC
CTCCCTCTAATGCGACCCCTTCCTCTGCTCTCGGCACCGCTGGCGCCGCAGCTTCCACAG
CCGCACCCCCGCCTTCTGCAGCCCGCCCGTCACTGGCCGACTGGGCCACGGGAGGCGGAG
ACGACGACGACGGCGGCGACGGCTACCACGATGCGAGCGGCGCCGCCCAGAAATGGCCCC
AGCGCGGCGGCCGCAAGCGCAAGAAGAAGCGCCTCGAGGGCAAGCAGCGCATGGGCCGCG
ACGCGGACGCGTATGTGGACTGGGACGAGCTGTACGACCCGGCGCGGCCGACCAACATGG
AGGCCTATCTGCACAGCGACGAGCGCGTGGCAGCCGCGCGTGAGTGGAAGGGCGTGCTGT
ATGTGCATAGGCGGCAGCAGCAGCAGCAGCAGCAGAGCCAGAAACGCGGGAGTGAGAGCA
GCAACAGCTCGGGCGACGAGCGGCCGCAGTTCAACAGTGCGTTTGCTCCCCCGCCACCGT
CCGCATTCGCGCCGCCGGCCAGCTACAACACGACGGCAGCAACGGCGGAATCCAGCCAAG
ACGCCAGAACGGAACGAGGAGAGGCCGGCGAGGGCGCGGCCAAAGAGAAAGGAGACGCCG
GCGACTCCTACGCGGCAGTGCCACCACCCGGAGCAGTTCCGCCTCAGCCACCATTACAAC
CACAACTACAACAACAACAACAACAACAACCACAACCTCCACCACCACCTTATCCTCCTC
CATCCGTCACGCCTAAACTAGCGGACGGCCTCGTAGCCTTCAAGCCGCCCGTACGCTTTG
AGCCGGCAGCAGCGTCGGCATCGGAGGACCACGACATGGGGGATGCAGGAGGCGAAGGCG
AGGAGGGGGACGACTATGAGCCAACTCTCTCTGGCGCGCCAGGCACCATCGACCTAGCCG
CCTCCGAAGAGCAGCAGCAGCAGCAGCGGGCCCGCACAAATCGCCCGGGCCAGGCCGGCT
TTGCGGCCCGCCTCATGGCCAAGTACGGCTGGACGCGAGGCTCTGGTCTCGGCGCCGACG
AGAGCGGCATGGTCAACCCCTTGCGGCACAAGCGGGTGAAGGGGACCGGTGCAGCCGCCG
GACGAATTGTGGGGGGTGATCGAAAGCCGGCAAAGGGAAACCACAACAACAACGAAGACG
ACGCGGACAAGGAGGGCGGCGCCTCAGTCTCCCCCGTCATCGTCCTGCGCAACATGGTCG
AGGGCCTGCCCGACCTAGCCGCCGAGGTCGCCGACGGCCAGCTCGTGCAGGAGATTGGCG
AGGAGTGCGGCGCGCAGTACGGGCGCGTGGAGCGCGTGCACATCGACGTGGACGGCCGGC
TGGTGTTTATCAAGTTCACCGAGGCCGTGTCCGCGCTGCGGGTGCGTTTTCTTTCCATTG
GCCCATCTGTCTGCTTCCTTTTACTAGTGTACCCTGCTCACAAATTCACAGGCTGTCAAT
GCCCTCAATGGGCGCATTTTCAATGGCAGCGCCATTGCACCAAGCTTTTACGACGCAGAC
AAGTTCGACGACGGCGTCTACCAGTGAGGATGCCATCGATACAGGGCGAAAAGAGCAGGA
TGGAAAGGAGACGCCGCCTAGCTTTTATGACTGACGTGAAACTTGAAAAAATACAAACTT
GGCATTTAGCACGGTTGATGTGCCCAATTACTAAGTAGTCTTGACTTTGTTTTGTGAAGA
AGTCTATGTCTTGCCTGGCCGCTCCACTCGGCGAACATCAAACGACCAAACGCAAATCGA
ATGACGCCACAGGTTGCCAGATGCATCCCGCGGAACTGGCGGTCCGTTCCGCTCTTCTCT
CTCCCGCAAGGACCGGCTCTCACTGCTGGAGTATTAAGATAGGAATTTCAGTCACGGACG
AGATTAAACAAGACCACATTCCAGGCTTCCTGCGCCATCATGGAAAGCAAAATCCAGAAT
CACAGAACACGAAGCATCGGAAGTCCCGTTACGGACGACACGCAAATCAGCAAAGCAACG
GTTAAAAAATAAAGGACAGTTAAAGAAAAGAGCTATTAGTTCTAGTGGTTCTGTACGTGG
TCGGGTAACTCATGGATTCTGCGGGATGGCGTCGAGGTGGTGATATGTTAAAACAGAAGA
AAAAAGTAAACAAACAAAAATAAAAGCCTGTGAGGGAAAGCAACCTAAAATATAAAAGAC
ACAGAAAAGAGAAACAGGGACCGAAAACCGGCATTTTGTTGTTTCTTTATTGATGCCCGT
CCTTACGGCAAGACAGCGAGTTCAAAACCGCCCTCTCCCCCACCTCCCGAAATGAAATAT
CAGACGGAGGCAATGCCGAGGCCCCTGCCGGTTTTCATTTTCTTTATTAAAATATGTAAT
GTTTTGGGGTCTTTACAACATGTGAGCAACGGCAGCAACACCAGCCAGACCAAGAACGGC
CAGGGAGTTGACGCTGATACCAGCTGCCGCGTTGGCTTTGCCGGTGCTGCTGGTGCTGCT
GCTGCTGGAGGTGCTCGTGGAACTGGGGTTCGTGTTGGCATCAGCATCGTTGCTGTCGCA
GGTGTACGTGCCCTGGATATCGCCATTGCCGCCCTGGGAAGAGGGGGCCAGCTTCTTGAA
GACGCTGCACGACGTGTCGATATCACCCGTGGAATGAATAGTGAAAGCCCCCTTAACGTC
GGCCAGCGCGGGGAAGTCAACCCTGCCTTCGTTAGTATTCGAAGCAATGGACACAATATG
CACACAAAGAAAAGAGGGGCTATTAGAATACGTACTCAGTGAAGTTGCCACCCAGGCTCA
CGGCACCGCCGACAGTCTTGAGCGCGTTGAAGCCGTTGACCTTCTCTAGAGCGGTGTTGT
TGGCAATGAGGAAACCACCGGCAACGGAGGTCAGCTTCGGGCAGGTAATGTTAGTCAAAT
CAGCGTTGCTGGCGAAAGACACATCGCCAGAGGAGGTCGACGTAAGGTTAGGAGCCGAGA
AAGACGTGAAGAAGTTGGAGTCGAAGCGCATGGAGCCATTGACCACCGTCAGGGAAGGAA
CGCTGAAGGTCGACACATTGGAAATAGTCATGTTAGCAATCCAGATGAGGTCGGGGAAGC
TGACTTCCAGGTCCAGGCCGTTGGCGTTGATGTTCAACAGGGAGGTCAGATTGGCGAGCG
ACGAGGTGTACGAGACCAGGCGACGGTTGTTGTTGATATTGATGGTGGCGGCAGAGGTGA
CATCAATACCGTCCAGGCTGCTCAGGAAGGTGTCGCTGACGACGACGCTGCTCGCGGTCT
GGACACCGGCCGTGAACGTCAGGACATCGACAGCAGTGAGCGACACAAAGTTGATGGAGC
CGACGGTGGTCAGGCTGGTGAAGGACAGCGTGGAAAGCGTGGTCAGGTTCTGCAGGTGGA
AGGCGCCCGTGATCTTGGTGATGGTCGAGCTCTGCAGCTTGGTGATCAGCTTGTTGTTCA
CCAGGGTCAGGTCGCCATCAATGGTCTCGAAGCCGCTCAGGTCGAGGGTCACGTCGGTGT
CAGTGCCAATGGCGACGTCGCCAGTAAGAGTCGTGCACGAGGCCAGAGCTGTGATGTCGG
CCTGGGAGTTGATGGTGAATGTGGTCTGCTTGCAGGCGTCGCTCGAGGTCGTGGTGGTTG
CCGCTGCTACAGGGTGTCAGTTTATCGGCAGCAAATCGCGAAGCAGATGCCGATGTGGGT
TGTGGGTTATACCTGAGACGAGACCGACCGCTGCCGCAAGGACAGGCAGAATGTGCTTGG
AGAACATCTTGGTGGAAGAGCTGTAGCAGAGCGATGTTAGCTTGGAGCTCTGTGGAGATG
ATGAGTAAGATTTAGGCTAGTGAAGGGCCGAAAAGCGCGTCTTCCTGGTGTGCACATAAA
AAGAGCCGTTGAGAAGCAAGGGGCCAAGAAAGCAGACAACAGCGAAGCCGTGACAGATTG
CGGCAACAGCGAGCAGAAATGCGACCGTGAAGGAATGGTTTTGGAAATGTTGTTGTAGAT
AAGATGATGTGAAAAGCCGCGAGGCAGATCGCGCGGCAGATGACGGACAGCTGCGAGTGA
GCGGAGCAAGAAAAGACACTCGTGAAGCAGGAGCAGTGATGCAGGCAGCGTTTGTGTTTG
TGTCTCTGGTGAAAGCCCGGCCAAAACGGCCTGCGACTAAGCCAGTCTGCCCATGCCGCC
CCGTGCGGTTTGCCCGGTGTCGGCGTTGTCGGAGTTGAAATAGCTCGCGATCCTTTCGCC
ACATTTGCTCCGGCAGCGCGATAAAGTTGTCGAAAATAACCAGAAACACGCAATGGCGAA
AGTTTCTGTTTCACACATTTCTGCTTGTACTCCGTGCCGTTGCGCTATTCGTCGCCTGCT
CTCTGCTTGGTGCTCATTTCTGCTCATTGCGTGGGCTCACTGTCGCTGGTCACTCATCTG
GCGCGCTCTGTTCCCCACGTGTGCGAGAAATTTGGCCATTGCACGGACTGGCTGTGTGGA
TGTTGTTGGGACAATCAAAAGGAGGTGACCAGATCCAGATCCGGTGCTAGTCTACCACAG
CAAGACGAGAAAGAGAAGGCAAGCTGACGAAGACGCGACGACTAGTATTCGGCCAAGTTG
AGCTGCCTGCTCTCTCCGTCTGGTGCTTCCATCTCGCACACGTCCTAGCACAGGGCCGAC
GAGGACGGGCGATTGCGTAGGCTGTCCAGCGTGTCGGTTGCGCGAGATGTAGCAAAGAAT
TGGGCGGATGACCTCGAGGTGCAACGTCACGAAAGAGCACACCTCGGCCACGGCATTGCC
AATTGTGTGCGTGCAGCCTCGTGCCCTTCACTGCGTTTGCTTGTTCCACGTACCTTTGGG
GTCTTTTTTTTCAAAAGATGAAGGCGTGTGCTTCTTGCGGGCGAGGTCGCGAAGCTTGAA
ACGAAAGTCGGGAGGCGCGGGAAAAAAGAGGAAGAGCGAAATTATCGTCAATAAGCGAGG
GTTGACGCGCACCTAGAAAGGGGAGATGAAAAAGGTATGCACGTAAAAAAAATTAAAGAG
AGAGGATGAAGAAGAGAAAGAGGCTCACGACAGTGCGTCGAGAAAACGATGGACGATGAA
TCAAAATGAAAAGACGGAAGTGAGAAGGGGAGGGAGAGAATGGGACGAGCGAGAAAAAGA
AGGAAACAGGAGACGCAGGGAGGGAAGGGGGTAACAGGTACGAGCACAACTGAAAGCAGG
AAAGAGGAACGTGCAGGAGAATGAGAGAAAGAGAGACCGACACACGCTGAGAGGCAGGGG
AAGGGGTAATTTGAGGACGCTAATTACATCTCAAGAGTGGGACCTGCCGCTCCAAGTGGA
TAAACTCACGCCCCCCCTTTTTTCCAAGATTGTTGCAGGCCATTCTGTATCTCCGTTGTT
ATTACTGATTTCCTGGTGCTCAACCGATCTGCTCGTGCCTGCTTGCAGAGTTTTTGGTGG
CAGGGCAGCCCGCGAGACACGGCGGCGCCTTCGACGACGTGGGCCGACGTCGTAATTGCT
CGTCGACAGGCGGAACACGGCTCGAATTCCTTGTTTTCCAGGCTCGTCCCCCCTCTTTCG
TCTCCGAGCAAGCTGCCGCTTCCGTCGTTTCTGGAAGTCTGTGAGGCTGCCGCCCTTTGG
CTGGGCTGTCTTTTCGTTTTCTTCTCCCGCAACACCGCTTTACCGCAAAGCCGGGCCAAA
CTTGTCGTGACAACGCTGTCTGCAAACCGACAAATGCCAGTGAACAGCAGCTATAACATA
AAATATCTTACAATAAAATAAACTGCTGCTACTGTAAGGCCGGATGGCGGTTGCTAAAAA
AAAAAAAGAACCCCCTTTTCCACTTCAAAAGGGAAAACCCGCGAGATTCCACGGCGTCTT
CACCAGTTGCCACCAACGCTTTCAGCTGAACGGGGCAATGAGGGCAAAGATCATCTGTAC
GAGTACTCCGTACGGTAGGTGGATATGGCAGAGCTGGAACAGCTGCTGTGATGGAGACAG
CCACATGTCGAAGTATTGTACCGGGTAATTAATCCGCAAAGCGGCCACAAAAGTACGCAT
ACGTATTTGAGATGCGCAGGACTCAGGCAGGATACAGGTACAACTACTTGCCAGTCGCGC
ATGAACGGCAGGCTTGCATACGGACGACGTATGTTCCTTGCCTGCACAGGCCGCTCCTGA
CTGGCAGCCATTGGGCTTGCATGACAACTTACGACGTAAGATACCTGTACATAAGATACG
TATTCCCAAAAGACCCACCAAGGCCCACGCGTTCGGTGTTTTGAGATGCCTCTCTGCTAC
GAGTATTGCCTGTACCTGTACTCCGTACGCCCGCTCCGATGCCATCCGCTGCAGCTCTGC
TGCTGCGCGCATTGTACAGCATACAGTTAAGTATCTTATCCTGTCCGCGCGCACTTGTGC
ACTGCACACGAAGCCGTGCACTGCGGGAGGGCATGCCACAAGCGGCGCACAAACACTGCG
GCGTCACAAGGCAACGTGGCTGCCGCCAGCGCGTCGCCCCGACCGCATGCTGGCGCTCCA
GCAGACTGCCACCGGAGCGCCACCGCGGGCCACTGAGCTCTGAGATATCCAACGACGTCC
AGGTATGCTGCAGGAGTGCAAGCCCTCAGCGAAAGCAGCCAGGGTACATCCGGCGCCGTT
CGTCGCGCCTTCCCCGGTCAATCTCGCTGCCAAGGTATCCAAAGGAAAGGACCCGTGCGG
AAATGGCCTGGCCCGGTCAGGGGCTTCCCCCAATACATCTCGCATGAGGAGTAGGAGAAA
TTGTCCCCTCTTCGCTTCGCTCTTGTCGGCAATACCGCCTATCTGCATACGACGTATTAT
GGAGTATCCGCCAGGCTCGACGCAATTACCTCGCACGCGTCTTTGGCCTGCTCTGGCCTA
GTCTGTGTGGCCCATCCCTTGTTGGGAGCGTGTGGCTCCGACAGCCAGATGCTGCGTGGC
TCTTGGCTGGCCAAACCCACCAAAAGGCGTCCGGTGTTCCACGCTGGACCTCGCTAAACC
CAATCGGCAGAAGGCCGGCCACTGGGAAGAGCCATAACAGAACGATCGCCACTGGAGCCA
ACATTAGAGGGGAACAAACCCGGACGGGGGGGCAAGGGGGCGCCAGGACCTGGTGCGAAG
CACATGCCGAGCTGCTTTCAGGGCGGTTCATGCGCAAAAACCAAGGCAAGAAGAAGGACA
AGGCCGAAAAACGCCACGATGGAGCAAACTGAGCGCGGAAACTCGAGGCAAAAAGGAGAT
GCCGCCAGCAGCGAATCGCGCATTGTCCAAGCTGACAACAAGGAACACCGGCATCGCGAG
AGAAGCTCGCACAGTAGCTACGCCGGCCTGAGCGAAGCCTTTTCCTAGCTGCATCTTTCT
CGGCATCTGTGTTCTGGCCACCTCCCGCCACAGGCCGCGCACGGCAATTTTTTCTCTTTT
CTGTTCTATTTCCGTCTCTTTAGGGATGATATCTATGATGCTCCGTAATACCTTCACTAC
GAGCTTTGTGCTCTCCCCACCGGCCTGTGGCGTGTACGACGTACTCCGTACAAGTACGAG
TAGGGCTTCCACCGAGCCAATGGTCGGCTCTCGGATCATGAACTCTGGAGTGCGCATGCG
CGCAGATGATAGCACGCTTCCCATTACGAGCTTTTTCGCGTGCTGTTGCTGATTAGGGCC
CCTCCCTCGCCTTCCCAAATCTGCACTGGCACGTCACAACGCGTTCGTATTTGTTTCTTT
CGCTCCCACGCACCAGCTCGACCTCGCTCTCAATTGCCCGTGACACCGGGCAAGAAAGTG
CACTTGGTCTTCCGAACATGGGCCTCGTCATTCTCTCCTCGACGAGCAATTCTGTTCCCT
TTTTCTTCCACAAGAAAAAGGGCTTCAAAATGCAAGATTTGTGGGGGCGTGTCAAATCAA
CAGAGGGGCGGGGCCCACATGGAAGGGGGGCGTGTACGCAGCGTGCAAGTCGACTCCTCC
GTTGCTACGCTAGCGACGGACCAAGAAGCACTAGAGTGGAAAAGGCATGCAGCAGCACCA
AGCTCTGGACACCACCATTGTTCCTGCCTCCCAAAAGCACGCTCCAGGCCCATTCTCAGC
ACCAAACTCGCGGTGTAATACTCCGTTAATACTCGTACTTGTAGTTGTACAGGCAGGTAT
GGGCCCGCATGCAGACCAGGCCTGCATTACGTATGCACGCCCCAATTTCAAGATTTCTGG
GCAGATCCTCTTTTCCCTTTTTCTCTATTTCTCTTTGGGGCGAAAGGACGGCCGTCCGCG
GGAAGGAAGCTTGCTGTGCCTTGCTGTCCCTGTTCCTGGTAAGGACGCTCCGTTCTGGCG
TGGATGATTCTTTTCTCCGCTTTTGCAGCTCGTTTCCGTTTCTACGGAGGACGCGCAGCG
CAGAGAAAAGTATCTGACGAGCAATAGTCATGCTCCGCACGATGCGTTTGATGCCGTTTG
CAGATATATTTTGGGGCAGACCTATCCCAGTTTTCTCTCCCCTTCAGGAGAAGAGGTGGA
TGGCCCTGAATAATCCGCGACAATATGTTGTCCAGCTAAATTCCATTGCTTCGCTCCTGT
GTTTCTCCGCCGTCTGCAGAAGAATAAATTAAAAGCCGCCCCGGCATCTGTCAACAAGTG
TCGGATGCCTCGTTCTGTGTGCTTGTACTTTTCATCCAGATAACCGGTTTGCACCCAACG
CAATTCAACCAGGCCCGCTGTGCCTGGGCAGTGCGCGTTGGCGGCAGAGTTAGATGAAAA
ACAACAACAAACCTCATCGTACTATGCAGTCCCGGAGACCGCTCATCATTAATTCTAAGC
GCACGTGAAGGTGGGCACCAGAGTGCCTCTCACCGACGTATCAAAGTCTGCATCACCAAG
AACCGTCGAAGTTCCAACTGGTAGTCCCGTGGCTCTAGGAATCGAGCTGCGGGAGACAGG
TGGACTGACGAGTCTGCGGCGGCCGCAGCTTTCTCTTCCCGGTCCATTGCACATGAAACT
TGTGACGAGACCGTGCCAAGAGATATCGCTTCTGCCCCCCAAGAGGGAGGCGTTTCCTCA
AGCCACCGCACTTTGCGATCCACTGGGCCGTACTCGAAGTTTTACATGGCAACAGAAACC
ATTCCGTAGGAATGAGAGATAGGCTCCGCCGTTCTTGTCGGTAAGTGCTCGTAGGAGGCG
CTTTATTATTTTGTTTGTTTTGCAGATCAGAAGGCCTGCTACTGAATACCACGCATGGCC
GCTGGATGTCTCGCTTTCTGCGTCCACGTTTATTGTTTTGCTCTATCGCCGCCTCTCACC
CCTTCCTTTTGCTCTTAGATACTACCTTCTTTTTCTAAATATACCTTGCCACGACAACCA
AAGGAGCGATATAACCTTTGTCTCTCGTCGCATCCAGCTGTTGCTTGTCTAGCTATTTGC
TCTCGGAGGATGGTCCGTCTCTAGCTACCAAGACGAAAACAGATGCCGACAGCCGCAGCA
AGCAAGGATAAAAAAGAAACGAGCTAAGTATCTCGACTTACTCTGGCTGGGCATCAGGCT
GCATATTTGCTGCATCTACTCCGTATGGAGTAGTACATGAATAGGCCATGTGTGTTGTGC
CCGTATTCAATATGCTATCTCCCTCGCCCCCTCTTTTTTCTCTTTGCTGTAGAATTGGTA
TGCGGCGTGTTTTACTTTTAGGGTGGAGGCTTCCACGAAAGTAGTAATATTAAATTGTAC
TGTTTTCGTCGAGCATCCAACTGGCATGCACGCCCACATACCTCGAGGTAGGGGACCGGG
TGTGAATACCGGACCGATGGTTTATATTTATTTTACTTTCTGTACGCCATGATAATGGCA
CATATTGTTACCCCTTCCATATATCCTTAGCATTTTTGATTTACTCCTGACACATGGGAT
TTTTGTTCTTTGTCATATATTCTCTCAGCTGTCGTGCAGAACGAGGAAAAATGTGGTCGA
ACTTCCCTCCAAATTCTATATGGGAAGCTCGGAACAAAATAACGGTTGGTGTATTGCACG
CAGGTGGCTGTCTTTTTCAAAGGGATGATTTCTAAAAGCTTCATTTTCGATGATCGCAGT
GCTCACGGGAGCACGGTCATTCTATGTCTATCATATTTTGACGATGCCACCCCCCCACCC
CAGATGTATCGGAAGTTAAACAAGTCTACGGCACCCAAGGTCAAAACCTAAAAAGGTGCT
TGGGAGCTGTCCCGGACACATGTTTGAACTCGTAGTACGAGTGCAACTCGCATTACGTAG
GACTATACAATAAACCAGCACGTGAACCTATAGACATACTCCGTACAAATATTCCAGTCA
ACATGGCCTGTCCTTTCCCTCCAAGACAATTCGAACCATATCCTACCCACTGAGCTTTGC
AAAACCCTTCATGCCAACGAACTGACTTCAACCGATTCTACCCGCCACATATACCACATG
AACACGCTTCGATAGGGCTTGAACGGCTCTGCCATCGCCATCATCTCCTTGTCTGTCATA
TACTTCCACTTGGCATTTTTCTTGGTGGTCGTGCTGCCTGCTCGCTTCAGCTTGGCCACG
TCGCGCCCGGCAAAGGCTGCCATCCCCCGCTGCACCCCGAGGTCGCCCACGCTGAACACG
TCCATCCGCTTCAGCCCGAACATGGCAAACATCTCGACACTCCACAGGCCCAGCCCGCGC
ACTGCGACAAGCCGCTCCACCAGCGTGTCATACGGCGCCTGCGCCAGCAGACGGGCCGAT
AACTCGCCCGACACAAATTTCTCGGCCAGACCCTGCAGGTACTCGGCCTTGCGCTGCGAC
AGACCCGCCGTCCGTAGCGTTTCAATGCTCGTCACTGCCACCTGTGACGGATGCGGGAAG
CTTTGCTTCTTGCTCTTCTCGAACAGGTCGATAAACCGGCCCTTGATCGCCCGCGCCGCT
GCGCCCGAGACCTGTTGGCTGATGATGCCGCTTGCCAGGCTCTCAAACGGGTCAACCTGT
TTAGCCAGGGAGGCCGGGCTAAACACGTCGCAGTAGTTGGCTTCAATCAACGATTTGAGC
CTCGGGTCCACGCTGACCAGGTGGGCACAGGCATCCTCCAAGATGTTTGCTGTGGTTGTT
TTCTGGCGCGCAGCCGGCGTGCTCAGGCCATCCAGTGGCAGCGCAGATACCACGCGCGAC
GTCTCGGGCGAGATCAACGGCGCATTGGTAATATCAGGGTTTGCCAGGCGGGTGACAACC
GGGTGCCTCGCCCGTGGGGTTGTGGGCGTAACGGGCGGCGGCAGAGCAGCCCCAGCGGCA
GCCTTAGCAGCTCGCGACGGCGTCGTCGGTAGAAGGGGATGGTCTTCGATGGCAGAGGGC
TCCTTATCGGCGGCCGGACGACCACGACGCTTTTTGGGCGGCGGGGTCGAAGGCCGTAGC
GGCGGATCCGTCTCTTGAAAGAGGGTGGCAGCGTCTGACTGTGCGGTGGCCCTCCTTTTC
CGGGAGAAAGGCCGAGCGCCCGCTTTCGCCGCCTTTGTTGGCTCTGCAGCCGGGCCAGCG
TCGCCGCCACTGCTGAGTCGAGCCGACCGCCGAAGAGACGCCATGGCTCTGGACCGTTTG
CGGTGGAACAACAATGTCGGGGACCCGGTGGAACACTTTGACTGGTGAGAGGTAAGCCTT
AGAAAGCCGCTAATCGGAAGGGGAGGGGGAAGTAGGCGGAGGAAAGGCGGAGAGCTGCAG
CGACTGATACGCAGACGCCGGACACCTTGTAAGCGGGGAAGCATTCAGGGGGGGCACAAG
AGCAAAAATGCCTGGCGATGCAAGGCCTCACTTGTAGGAGGGGAGATGATGAGGCAGAAA
TTTCAAAGCAATGGCAGGGCAAAGAGAAGGGGGAGAACGTAAGCCTGGCAAAGAGCACGC
GCCGGCGGTTTGTCATCGCGTTGCCTAGACGCTAGACGCCAACGTCTGTCGCCAGGTCAC
GTGATCAATTAAACGGCGCGGGTGACGACAAGAGGGTGTCTTGGCGGGCATGCAGGTAAA
GCAGCCACCAAGAGCTTGGCAGCGGGGAACGGTGGTGCTGGCTACCTACGCCGTATGGTT
CTTTCGTTGCCGCTGTTTTTTGCGTGCTCTTAAGACACTCCGCAGAAGACACTCCACAGA
AGACCGCCTAAATGTGAGGTAGGGAAATCGAGACGAAGGAGAGAAGAGGCTTGCAGGGAG
ATGATAGCGCAAGGAGTGTGTGCGTTGTTCTTGCCGCACCTCCCAAGCTCTTTCTTCCCT
CCTGCACTAGTGCAGCCCTTCGTTCGATGTCATTTACCACGGTCGCACCTGGCACAGATG
CATTGTCTCCCAGTCTGGAAAGGCCTGGCAGATCGCCATTGTCGCTGCATGGAAGCTGTT
TCTGGTAAGCCAGACCGGGGAGGCGCCTGTGTGTCGTGTGCGCGATATAAAATTGGGGGT
TATTTTGTTTTTATTTTCGTCTTAGATTAATGCACGGCCGCTGTCATTTCCTTATCGCCT
GCTGGCGGGTCTCTGTGATTCTGGAAATAGCAGCACTTCTGGAGTAGCACGGCGTAGCAT
ACGCTGCGGAGCGAAAAGGAGAACACGCAGCAGGCAGTACGAAGTACCCAGTCAGGTCTG
GCCAACGGGTAGGAAGAAAACGCCGTTGACGACATCGCGGGCAGTTACACAGTGCAAAGA
CGGGGGCATCTTGGTCGAGGCACGCCGATGTCTCGTGCGAACCGGCGCCAGCGAGGACGA
CAACTGTATCAACTGCATCTATGGGATACCGTCTTCTTATCGCGAATGTTCGGTCAGGCC
TTGCATCTGTTCTTTTCTTATCAGCCCCCATTATCGGTGCTGCTGTTCTTCTGGTCGCCC
GTCTTCTTTTTCTTTTCTTCACCGTGCCGCACTGGCCCAAATTCCAATGCTCCGTGCTCC
TTCTTCTACGGGCATTACAGATTACAAGGCCCGCTAAAATAGGAAATGTGGCGCTTGCCC
GCCGAAGTACCCGGTACTTACCTTCCTCTGGTTTCGAGCCCTGGACTTTCTTTTCCTGTT
CTGCTCTTCCCTCGCCCCTTCCCCACTCTGTTGTTCCGTCGAAGGACAGGAAGCAGCACA
GTGACAATACAGCGTCCAGTCGCGGGTGCCAGGAGCCAGGGCAGCCAGGGCTAGGGGGCT
TGAAGTCTCGCAGGTGTCCACTGCAACCGCATGATTGCCCGTCTGTTCCGCCGCAAGGCG
TTCAGTCTTGTCGAGCAAGATATTATACCACGGGCTCTCCAGCGGCCTTTTCCGGGCGTC
GCTCACTCATTTCTGCTGTAATTACGGCTCTATTACTCGACGAAATTTGCGGAGGAAGGG
AGCGGGAAGGTTGCTGTCTGCGTGGCAGCCACTTTGGGCCGCTGCTTCCCAGAACAGGGC
ACAAAGCGCAGGTACCTGGTACAAAATGTCCACGTAAGAGGCAGGAAGAAATTGAACGGT
CCCACCGGGCCAGCCGCCAGTTTTGTCCCTTGGCCGCTTCTGATTGGCTCGCCGGCGCTC
TTCGCCAATCCTGTCCCTAATCCCTTCCTTCTCTCCCTACATCTGATCGCCCAAATCCTG
CATTGCACTGTGGCAATCGCTAATGCAACGGGCGTGCTTCTCTCCTTCCCTGTTCGCTTC
GCCATCCGTACTTGCTGCACGAACCAATCTGGCTGTGCCCTTTCTGACCAGCTAAGCTTC
CTGTCGTTTGTTCTCTTGCTTCGACATCACTTCATCCTTCTCCTCATCCCCCGAATCGAC
AGGGCATCGCCGAGAGGGAACAGGCCCAAAAGCTGTGACGACAATTGTTTTCCATTTTTC
CATTTCCCTATCGCCACCGAATTCCAACGACATCTCGGTCTGTTCGTGCGGATCTGCTCT
ACGTCACGCTTATCCCATCAATTCTTCACATCGTCTCTCGTTTTCAACAACGCGTCTCGT
CCCCTCGTTGACTCTGCCTTTTTGGGGCGTCGAGACCTGTTTCTTTTGGGTGATCGGAGT
TCTGGTGACACGCGGAAATCTCGCGCGTATACTGGTTGGCGACAGCCTCACGTTCTTGGC
CTTTCCGCACCGCACGCGACTCCTGGCATCCTCGCCGACACCCTTTGTGCCGACCTCCTG
CTCTCCTTTGAAGGGCTAGGATAACCGCTGTTGGACGAGACACGGTCGTTACCGAAACCC
GGAGGAGGAGGCGGAACCGACAAGGACAAATCTGGCGAACGTCCAGAGGCGGTTGACTCG
GAACACACACGACGACACAACCAAAAACCGAGAGCACCCGACTGTTGGCTTGCTGGACCG
GGCACTGCTCGCCTGCACATCGGGCGTCACTCTTTATTCTCCCCCTTAACTTACGCCTGC
ACCTCTTTGCACCGGCAGCCGGACACCGTCCACGATGTTACTCCCCAAGGGCGGTCTCAA
CTGGAAAGCTGCCAAGGCTAACCTGCCTCCATCGCGCGCTGTCTTGGTTTTCCTGACCAG
GACACGATTTCTCTTGCTTGTCGCTGTTGCCAGCATAATTTTATTATTATGGCGCGGCAT
TCGCTCTTCTGCGTCCGAGATGCAAAGGTGAGTTTTCCGCATGCAGGCGATCACGACCTA
GGCTAGATTGACTGATAATTTTGTCTTCTCTTCGCAGCTTCTACTGCTGGGGGCCAAATA
AATCACCAATGGAGATGACCCCCAACGAACAAGTATCTTGGAACGCTCGTCTGCAAACGC
CTGTTATCTTCAACCACCACGCTCCCCTTACGATCAACTCCACGACAATAGAACACGTTA
ACCTTAATCCTATCCGCTCCACCCGCAAGGCTGTCGCCAACGAGGAGCGTGTGCTTATCC
TGACTCCGATCAAGGACGCCGCGCCCTATCTGTCAAAATACTTTGAGCTCATCTCTGAGC
TTACGTACCCGCACCACCTCATTGATCTTGGCTTCCTCGTCTCCGACTCGACCGACGACA
CCCTTGCCGTTTTGGCCTCGGAGCTCGATCGCATCCAGAAGCGACCCGACAAGATTCCCT
TCCACAGCGCCGTTGTCGTTGAGAAGGACTTCGACTTTCACCTTAGCCAGGACGTCGCGG
AGCGCCACTCTTTCGAGGCCCAGGGTCCACGGCGCAAGGCGCTTGGGCGTGCGCGCAACT
ACCTGCTGTCATCGGCTCTCAAGCCCGAACACTCCTGGGTCTATTGGCGTGACGTCGACA
TTGTCGACAGCCCTAAGCACATTCTCGAGGATTTTATTGCTCACGATCGTGATATCCTTG
TCCCTAGTATGTCATGAAAACCCTATGTTAAAACCGTTTCCTCCATCGATTTCTAGAATC
CCACAGGCTTTTGTCCGCTGCTGACCCGTATGACAGATATCTGGTTCCACCGGTACAGAG
ATGGCCGCGATATTGAAGGAAGATGTAAGACAGTGCACAAAACTTTAAACTATACGGCGG
CTTCTCACTCCCCTTCATGCTAACCATCGTGCAACAGTTGATTACAATTCCTGGGTTGAG
TCTGACAAAGGCCGGAGATTGACGGCTGGCCTTGACAAGGACATCGTTCTTGCAGAGGGT
AGGTCTTTTTTCCTACATGTTTCTTTGGCCTTGAATGGCATGTCAAGAGCCCGGCGCTAA
CGAATATATTTTGTTTACAGGCTATAAGCAGTACGATACCGGTCGGTCCTACATGGCGCG
CATAGGCGACTGGAGAAATGACAAGGACGAGGAGATGGAGCTTGATGGCATTGGTGGTGT
GAACATTCTTGTCAAGGCCGATGTGCACAGATCAGGTATGTTATTGCCTAGGTGACTAAA
CTCACCGGAAGGTACCTCGACCCTTTTTCTGACTTCAATTCTTTCACGCAGGAATCAACT
TTCCCTGCTATGCTTTTGAGAACCAGGCCGAGACCGAGGGCTTTGCAAAGATGGCCAAGC
GGGCAGGCTACGGTGTTTACGGCCTCCCCAATTATGTCGTGTGGCACATCGATACGGAGG
AGAAAGGCGGCAACGCATAATAATCTCATCCTGCCTCTCGACTTTCGCATTCCAGGCCAC
CACGGCTTCGAGCTGCCCAGTCAGCAAATTGCTTGACTGCATAGAAAGAATGAGCAGGGT
ACCCCGTGAATACGGCGCGAAGACTTTCTTTCTTTTTCTCACGGAACACATATCATATCA
AATATCGCATTGGACTCGTTTGTTTGAACGAGGAGTTTCAAGGTGTCTGGAACTTCAAAT
CAATCACTTTCTTACCTTTTCAATTTTCACCGACTGCATACGCCATGTCGACACTACACC
CGATTTCCTCGTTACGGCCCAACACTTCGCTCCGTTATATTCACTTTTCCAGCTGTTTCC
TTTCGTCGGTGTTTGAGATGGCGAAACGAATTGGACAAGGATGACTTCTGTCCTATTTTT
TGCCTGGATGTTCTGTGCTCCGCCATGAACAATATGGGTTGAGTGTTGTCAACGGGCCCC
AGCCTTATATTTTCCAGCGACCGACCTTATTGCATACCGTGCTTGAATGACCTCGGCGGC
GTACGGTTGCCTGAATGAGGTTAATATTTTTGTGCCTGTCTTCTTTTGTTTCTTTTGGTT
ATCTCACACAAAGACTGTGGCATACAAGGTTGAAGTCCTAGAGAGAATGGACTCCGGCTC
GAGCGTGCACTCGAGGCAATGGCATGGCGAGGCACTTGTCCTCCCAGCTTTCAGTTACGG
GCACGGCACACTTGAATCGGGTCGTCAGTGCCGAGGCCGGGATCGAGAAAGCGTAATTTT
AAAGCATACACTGTTTTTGTTTTATTTGTTTTCATTTTGTACTGTGTTTCCTTCTGCTTG
AATGGCTGTTTTCTTTTCTTGTTTGTCTTGGTTCGCCTTGTTTCGGAAACCTTGTTTTGG
CGTACTTCCTCATAGAAACGGATCCGGTTGGCGTGCTTATGCTATGACATCTTGCCCCTA
AACAGTCACAAACTCTAAAAATCGAGTCTATGGTTCTCTGCATGGTTTCAGCTGTGCGTT
ATATTCCCTTGTGAGAAAGGTCACACTCCGCATGTAGCCAGGCAGAGCACGAGGCTGGAC
GTTTTCGCAAGACATTTGCCCAGCAGACACGTCGGGGCCTGGAAGCATGTGAGGATTAAG
GAACAATTCCAGAAATGTATTGTTTTTGTTGAAGTTCTTCTATGTGTGTATATGATACAA
AGACAAGAAACACGTTGCCATCCAACTTAGCCGCTCGCTCCGTCAAAAATCTACCCAGGC
CATATACGTGAACTGCACGCAAACCGACCGCTCGAATCCTTTACCCTCTCGATGCAGCTG
CTTTCGATGATAGACAAGAGGGGAAAGGCCGAATAAAGAAAGCCGTGCAAGTGCCTATTT
GACCAAACGGCCGCTGTCCCCTTGCCGCGCTGACCCATGTCCGCCTCGTGCACTGCCGCG
AATCAGTCGCCGTTGGGGGCCTTCATCATCGTCCGTCGTCGTTCGTCACCGATTCAATAC
CAATCACCTCGCGCCCACCCTTGATCCCGCTCTTCCGCTTAGTGGCTCTTGATGACCACA
ATCGAGTCCAAATCCTGGCGCTCCCGGGCCTCGGCCTCGATCTGCTTGATCAGGGGCAAA
AGGTACGGCCGGTCGTCCTCGGTTTTGGTCCACTGCGCCTTGGGCAGCAGCTTGTGCTGC
AAGCTGAGCTGGACGGCGCGACGCATGCGGAAGACGCGCTCGTAGTTCTCTTGGGCCGGG
AGGCGCTTGATGGCCTGCTGGACGACATCGCTCTCCTCGGGGATGAGATCATCGGCTCTG
GAAGGGCGCGCGCGTGAGCAGAAGAAGTCTTGGGGCTGCGGTGCGCCTCCTCGTCATCCT
GCCGGTGTCTTCTCGCTGCAAACTTACCTCAGGCCCAGCTGGCGGTAGCCGGACAGGTTG
ACGTACCAGTTGGCCACGGGCTTCAGGGCCTTGAGCAGCCAAGGCCGCTTCCGAATAAAA
GGAGCAAAACTGACGTAGGACATGGCTGGAGGTCGTCGCAGTATTGCCAATTGATCCGAT
GGGGGCTGTCAATTTCGTGATGCGAGCGCTGCGTCAATGACCTCGGGTGGTGTGGGATGG
GGGCAGTTTCGTGTCGTTATTTTTTTCCCTCTGCCTCTCGCTTGCAGCTAGGACAAAAGT
TCCTCAAATTCCCGCCAGGCCGAGCGGAAAAGCGCCGGGACACAAAATTATGGGCAGACC
AGGCCTTGGGGGAGAGTCAGCCCAAAAAGCCGCGCATTCGATTGGTCGCATCATGTGACT
GGAAAAAGCGGCGAGCCTGAGGCGCCAAGTATTTGTTAGCTACTCCATAGCTACGGAGTA
TTATTAGCACCCCAAATCCACGGCTCCATTCCTCGCCGAGCACTGGGTCTATGGAACAGA
GAGCTGTCCAGGGACGTTGATCCAAGCCTATGGCTCGCGCCCTTCCGACCCCTCTCTTAC
GACCGGAGAAGAGATACGCGAGAAACAGAAACGGGAATTTGACTTCTCGAAGGGCGCGAG
AAAGGCGGTTTCATGCTGCCGAGCTTCCACATTTGGCTTTTGCGCAGAAAGCGTCCTGCT
CGTATCTTACGTCTCCGAAAGGAAAGCTGCGATCCGCCTCTCACCGCCCGTAGACTCCAG
ACATGGTGCGGCGTGTTGCATTGCACACCTCGAGCTTGCCGTACTGCAGCCTCCTTTGCT
TGACACGATGCGTTTCTTTTCGCGTGCTAGGTTCTGCGGCTTGAAAACCCCACGATGCTC
AGGGTAGGCCGCCTCTGTGTGAGCTTATCGGGCGACAGCATGACAGCGCTACAGCCTGGG
TTGCCGTTCGAGTATTACACGCCCACCAAAAAGCGAAAGGCCACATGGGCGGACAATTTT
CGGAGAGGCAGCTTTCGCTGGTGTGGTTCGAGAGCCGTAGTGCGTAGTATTACTCGTACG
CAGCGGAGATGAGAGCAAGCGGACAACTCCACCTCGCTTTCTGTTGTAGAGGCGCAAACA
AGGCTATACCCCTCCTTCCCGCTCTCCGCTCCGATCAGTGATCCGATGGTCTTTCCCGAC
ACAAAGCGCGCCCGCGTGAGGAAGGCGGGACCAAGACACGGGACCACACCTTCCTGGAAA
CGCCCGGTTGTAAGATAATAGCTGCTCCCTGCTTCCGTGCCCTTTCCTCTCCACAAGAAA
ACTATATAGGACCCATCAATGGCCGCCCGCCTCCTGCGTCCCTTCTCGTCGTCGCTTTTC
TCTCCAACCGCCACTGCCGCTTCGCGACCCTTGCCCACGAGCCTCTTCCGCCTCCCGCAA
CTCGTACGCACCATGTCTTCTGCACCCACCAAGACCGAGTGGCTCGCCGTCGTCCCGGAC
AAGCCGAACACCCTGGCCAAGCGCCTGGAAGTGCGGCCGTACGTGCTCTCGTATCCTCGC
AGAATTGGAGCCTGCTGCGTCGCGGCCCGTTCACAGGCCCAAGTCGCTAACGCAAAGACA
GAACCCACTTCGCCAATCTCGAGGCTACCTTCAAGTCCGGCGACTTGAAGTTCGGCGGTA
TGTTTGTCTCTGTGCTTTTCCGCCTCGTCTGTTCTTGCTTCTGAACTCGTCTCTGACACG
ACACAGGCGCTATTCTCCACGATGCGCCGTCCGATCCCACCGACCCCAAGACATTTGACT
TTGCCGGCAGCAGCATCATCGTGCTGGCTGAAAAGAAGTCGGACGTCGTCGAGCTGCTTA
AGAAGGACGTCTATTACAGGGAGGGCGTGTGGGACGTGGACAATGTGAGTTGCACGCGCT
GTCATTCTGCCTTTTCTTTTGCTTTCTGTTCCTCGCGCTTCTCCCGTCTCTCCTCGTTCT
CTGCTAACGTGGCGTGCTAGGCGCAAATCTATGCCCTGAAGACGGCCTTCCGTATTCCGT
AAATCCGTGCATGGGAGGGGGCATGGATTGGCCTTTTTCTAGCCACCAGAGGGAAAATAT
GGAGAGCAATGACAAAGGCGTTTGAAAAAAACCTGCAGTCTGTAGCAGTCAACGGATTAT
CCCCCTACTTTGCTATCTGCCGACTCCAACAATCATACACTTTCCAACTGCCGGTTGCTT
CCTCGTTGTAAACATATTATTGGCAGCTCTCAACTCCTGATATGAAGAAAATGATCATGT
CCAACGCCGTTCTGTCCAACCAAAGCCACCTCTCCACCCTTTTCCAGACCCCCCCATAAG
TAGTTGCACGACGACGCGGAGCATATATCTTCAGAAATGGCCAATCGAAAAGACTAAAAA
GACCAGTCAACCGCAAAACAGCTGAACGAGAAAGAGAGAAAGAGAAATAAATAACAAAAA
AATGGTAGCCAGTTCCACAGAAAAACAAAATGCAAACATATGTAATGAAAAAAAAATAGA
AGATCTACTCGTTGTCCTCACTCGCCTTCTCTTCCACTGCTATTCTGAGCTCGTAATTAA
GCTCGAAGCATTCGGCAAGGAGCTCCGTGACGTTGCCCTGGCCTTCGGGAATGTCCTCTC
CCACCATAAATTTGCCGTCAACTCGCATATTGTCGATGGAGTTGAGCTACGGGACCACAG
GTTAGCTAATGCAATATGCACAGTCAGCTTCGAAGAACATGCTACCCTACCTTCATGCTG
TAGGGGTACAGCTCGCGCGGCGAAGTGACACCTCCCGATTCCTTCACCTCCAGTAAGCAG
CGCTTCAAAGTCAGCAGCTGATTATATATGGGCAGCAGTGCTTCCGAGACCGGCTCTGAC
GAGATCATGAGTGAGTACACAAGACCGTAGCTTCGGCGGATCAGGTAAAGGCACGTCTGA
TTCGTTAGTAAACATTCCTCGGGAATAGATGACGGTAGTAGGTCAAGATATCTTAACGGC
ATGCTCTTCAAAACTTACCCTCTGTACGTAGAGCTCGGCTGCCTTTCCATCTTCGTCCAA
CCAGTTGCCGTCCACTCTCGCCTCGTCAAACTTGTCTAGCTGGCGCTGGAAGTCGTACAG
GTCTGTTTCGCGCAATGACCAAGCCTGCGTAATGGATAACTTTTCGAGCTCGTTTCGGAT
GCCAACAAGGGTATTATACATCTTTTGAAACTCCTCGGGAATGACGCCCTTGCGCTCGAG
CACGATATCTGCCCATAGGAGACACCTGCTTAGCAGCTCAGACACCTCCTCGTTGCCTGC
CGGCACTTCGCCCTTGTCGTTCACAAAGTTGCCGTTCACGCGCTGCTCGTCGATCTCCTT
AAGTTGTGACTTGTACTTTCGCACGTCGGCCAGAGAGAACTGTGCGTAGGGTAACAAAGC
ATATTAGTCACACGTGGGCAAATTATGGTCAAGATACAAAGACTGTCTCGAACGCAACAT
AAAACAGCTAGATGAGGGGATAGGACGCACCCTAGCCTTCGTGTTGGCAAGAGACATGGA
CCGGAGAATGGATATCAGCTTTTCGTGGGTCGCTGGCAGGGGCGCTTCTAGTTTTTGGAC
TTTCTCCTGCAGCTTTTTTATGGAGGCGTTGCACAGCTCGACCCGATGCCCCAGCAGCTC
GGTGAGGTACGGAGAGTTTGCGTCTTCGGAGTTGTGAACAATATCGGAGAGCTTCTGTAG
AGTGTGCGTGATGCTCTCCAGGTCCTTTGCGGAAAACAAGTTGGCCTCGGTCAGGTGGTC
TAGAAGGCGACGGATGGTAGACGTCAGCGCATAGGCCGCCGGCGCCTCGCTTGTGCGGCC
AATGGTCATGAAGAAAAGAGAGAGAAGCTGAAAACAGCTCTCGAGCACTCTGTCCACTGA
TCCAGAGGGTACACGCGTTAGTCCAACAGAGACTCAAACAACACGACAACACAACAACGG
CGCTCGACCCGGGGAAGGAAACCAACATCGGTTCTCGCCGGTTTTTCGTCCCTCTCTGAC
CTGCCGCAACCTGCGGACTTGGTCGATTGTCTGGTCGTACAGTTGGAGAACATCCTGGCT
GCGGATGTACCTGGTGCGGTCTTGCTTGAGGAGGAGAAGCCGGTCTCGGATGGACTCAAG
GTTGGCGAGGATCTCGCGCTCGTGGGCGTCTCGCGGCGCCGGAATGGCCGGTGTATCCAT
CGCGGGGGAGGGTGGGGAGGGGGGAATTTCTTGAAAGGGGACGGATTAGAGAACTCGAAA
GGTAAGCAGAGAGATGAGAAGAACGTAAAAGCAGAGAGGTAAGAACTGCTCCTGCTGCTG
CCGTTGAAGACGGGTTGTGTTGACGCAGTATTCTCTGTCCGGTTTCTCCAAGAGAGGGGA
AGCAATGGGGAAGGGATATGGTCTGAGAAAGTACCGCCTACGCGCAGACGGGAAACAATA
GAGAGCCGCGATAAAGCAATGGGGACCGATTACCGTGCGCAGTTTCGAAGAAGGGGGGGC
AAAATAAAAAGAAGCGGCTTGGCGAAATGTAATGGAAAGGAAGATGGATCTAGAAGGTCG
GAGGGCCGCAGAGCTGGCGCTGGTTCTCGACACTTTTGTCAGATGGTTATCGGCAGAGCC
AATTGGGGCCTTCTAGCCAGTGCGATCTTCGGATGTGACGAGTTGAATTGAGCAGCCGCG
GAAACAACAGGATGGGCAGCACAAGGAAAGTCGTGGGCAGCGGAATCGTCGAGGCTGTAA
TTAATTTAGACTTCTCTATTTCGATTGGGTGCATGTGTGTTTTGCATCTGCATAGCAGCT
GCCGTGTTCATAAAGCACTCCAGGCCTTCCTGTTCCGCTACGACGCTCTGGGTCGTTCTT
TCTACTCGCAAAGACGTCAGCTGGCATCGGCCACTTCGGTCGCGGGACCTGCTCGTCTAA
GCGAAGGAGGGGGAAGAAGGAGGGGTTTGTTAGCATTTTCGGACGGACAGCGTGATTATG
TAAGCCGAGCCGGGCGCTCCGCTTATGCAAGGCCTGATTAAGTCCTTATCAGAATCAGTC
GCCATTTTCTTGACGGCAACTCGGTTTTTCCGTTCCCAAAATCCCCCACCAAAGCCACAC
CTCATTGGCTGATTTTTCATGAGGGTTTCTCCGCCAGCGCACACAAACCCTCAGGTGCCA
TTTTTTCCTGCAGGGTGGCTCTCTTACCGCAAACAGGACCTAGTAGGGAAAAAAATTACA
GTCACATTTTCTTGACCAACCCGCAACGCAGCCTCTAATTTTGCAAGTTTCGCAAAAACA
ACCATCATCGACAATCGTTTCTAACCTACGGAACCACAACCGCAACAATCTTCGAGATGT
CTACTGCTGAGCTTGCCACGTCCTATGCGGCGCTGATCCTGGCCGACGACAACGTCGAGA
TCACGGTGCGTTTGGAGCTACTTTTCGACGCCGCTGCCGTCCCGCCGAGAAGACGACGAG
GAAATCTATCCAAGGAGTCGAATCGACGGGATGAAGAAAGGGCTTGGCGATGTACGACAG
GGAGCTGACTTTTGGATTTTCATTGGTTTTCTAGGCCGACAAGATCAACACCCTCATCAA
GGCCGCCAATGTCCTGGAGGTCGAGCCCATCTGGGCGCAATTATTCGCCAAGGTACGATG
AAGAACCATCCGTCCATTGCGAGCCGAAAGAGAGATCTTAGAGGAAGACATCGGCACGGG
CATCTTCGACCCCAAGGAAAGGGGCATATTGAGGAATGGGGAGTGGGGTTGGACCGTGCC
GTGCCTGTCTCGCTTTCGTTGCCTGACGATACGGAGACCAACCCGATTCGCTAACGCCAT
TTTGTTACAGGCTCTTGAGGGCAAGGAGGTGAAGGACCTGCTGTCCAACGTCGGCTCTGG
TGGCGGCGCCGCGGCCCCGGCTGCCGGCGGTGCTGCCGGCGGTGCTGCCGCTGCTGCTGA
GGAGACCAAGGAGGAGGCCAAGGAGGAGGGTACGTACAAAGCGAAAGCGTTCCCACCCCC
CAGTGCGCTTTGCTTTTATGACACGCGTGCTAACACCCAAAACAGAGAAGGAGGAGTCCG
ACGACGACATGGGCTTCGGGCTGTTCGACTAAGCGCGCCATCGTGTTTTCCCTTTCCCCA
ACTTTGCCACATCTCTTGTTAAAGAAAAAAAATGAAAATAGAACTGGAGCGGAGGGGAGG
AAACCCTCCGGGCGCCCTTCTTGTTTTTGTACTTTTCAACAGCAGAAAAAGTAATAAAAA
AATTAAAAAAGTCTACTAAAAACTTCGGTTACCATGCTGCTGGCAGATGACGTTTCTTTG
ATGTACAATTCGGTGGAGAGAATGGGTTACCGCAGCAGCTATGTTGCTGTGTGTGCTATG
CACGGCTTCATATTTATGACATATGTTCGCGAACTAGAGAAGACGAGGTGTCTAACAACA
ACCGGATCGTGAACCGCACGGGGCACACAGCATCGGTTTATTTGTAGCCCTGTTCCTCCG
TACATCATGATCTGCCTCATACTTGCAGTAGTATCGTTCATATATTAGACTTGCATCTTT
TTCTCTTCCTATCCGAGACAAATCTAAGAAGGCTACTAGATTCAATTCGTTTCACAAACA
CCAAAATCCCACGAGTAGATCTGCTCTTCATTGAGCTTCTCAACACCACACTGCGTTTCA
TGCTTTCCCGCTTCTGTCCTCGCTTATTGCACCCGTAGCACTGCGCTGGGTGCCAGGCCC
AGCTCTCGCAGTGTCTTGCTCAGGTCGGTGGCGCCTTCAAACACTTTCCGGGGGTACGTC
AGCTCGAACCGGTTGGCTTTGAAGCCGTCGTCGGCCTCAAGGGCCTGGGCCACCTCAAAA
AGTGTTGCTTCGGCGTCAAATGTCTTCTGGACGTTGCCCGTCGGAAGCTGCAGGCGAAGG
CGAGCTTGGCTAGAGGACGACGAGGAGGACGCCGCGGCTGCAGCAGCCAGGCCACCAGCT
GAAGAACCGGGCTGGGCGGTTGTTGGCTCCGGTGCGCGCCCCTCGCGCGCTGCCTTGGCC
TCCTCGGCTTTCCGGCGGCGTTCTTCCTTGTCGGCCTCGATGCGGGCCTTGATGCGCTTC
TTGGCCTCGATATCTGCTTGCTTCTCAGCGCGCTTCTTAGCAGCCTCCTTGATTTGTTCT
TTGCGCTGCAGCTCCTCCTTCATATCCTGAGTTTCTTTGGTAGCCTTCATGCGGATTTTC
TGATGGACGGAATCGTTAGCACCTTGCTTCGACATGCTCTAGTTTCCCAAGAGTAAACGT
TCATACCTCGTTTTTCTTCGCATCCTCACGGTCGGCAAGAGCCTGATTGGCACGCTTCTC
CTTCAGTCGTTCCCGCAGCTCTACCAACCGGTCCTGCTTCTCGGCCTCGGTGAGCGGCGC
AATCTCCTCAGTGGACTCGGCAAAGTCGGTATGGCCACTATACGTCTTTGGTTAGCAAGA
AGGCAACATCTACAACAATAGAAAGCACGGCTTTGAGCCACGTACGACTTGGAAGCATGG
AACTCGGCCGTGGCCTGGCTGCGGAACTTCTTGCCGCACTCGTTGCACACGAGCGACTTG
GCCGCCTGGCCTGATTCTAGCGCACTGATGGCGGCCGCCGTGGCACCTTCGTCGTCGTCC
ATTTCGCCGTCCACCGCCTCCTTAGCAGTTGCTCCGCTGCTGGCCGCCTTGAGCGTCTCC
AGAGGCGTGTCCTGCGTCTCCTCCAGCCAGGTCAGAGCATCCTGTAGGCCGCCGGACTTC
TTGATGGCAAGCTCGGCACGCTCCCGCTCAAAGCCCATGTCGAGCAAAACGTCCAGGTCT
GACTGCGTCATGATGTAGCGCGGTAGCAGGAGCAATCTCCAAGATCCTAGGACAGGGTGT
ACTGGAGACGAGGAAATGGCGACGCTCGCGAGAGGAGGGGTTGTGAGACCGACGAAACGA
ATTTCTCAAGTTTGCGGGAGGGTAGGGCAGAGCACGAGACTAATGCGCAGGTTTTTGGGC
CGTGGATCGGAGACAAGAGTGAAATGCAGTTAAGTTGTTTTGGGCTGTGGTAAAATATCG
ACCATTCAGCAATTGCTTCGCAAGGGAGGTTGATAGCTGTGCGTAGGCAAGTTGAGTCGT
AGTAATGCAACGAGAAGCGAAGCGCAGTAACTAAGCTCTCCCAGGTGGAATCCCTGTTGT
CGTCATCTATGGTGACCTAGTGGGTGCCGTGTTCGGGTGGAGCGGCCTGTTATCCGTCGA
ATAGCGCACCAAACTTCACGCCAAGTGGCCTGTACTGTGAGATATCTTAATACTTAGCGT
GAGATGTGCAGAGCGCTCTTTCCCCATGCAGGGCCCGGCCGCCTATTTCAACCCCGCCGG
CTTTAGCATGTTCGACGGCCTCCAGGGGATGGCCCTTCCTAATCACGGCACGCAGAGGTG
GAAGGCGCGTTGCACCGCCAACTCGGAAGCCAGGACGCACAGACATCAGCCGACACAGGA
AAGAGCCAGATGGACAGCTAGCCCGATTTTCACAGGCGCTTGACTTGGGCGCGGTGTGTG
CCAGTGCCGTTTGATGTCGTCTTTTCGCCCTCCCTACTGCGAATATTTGTATCTTATTTA
CTAATTCATCGGCCTCGTTTTGGTGATTTCCTGGTCTTCAGAAAACCAACACCCGCACAC
CACAGTCGACCAACTTCAACCGTTTGCGGGGGTCTTGCTTTGATTATCCCGCTTGTCGAT
TCTGTTCATCCTTCCTCCTCTCTACCGAGCTTCTACTTTCCGAACCCGCTGCCGAGCCAG
CATCCCTTTTTTGGCCACGGTCGACATCGTCTTCGGAGAAGGCACAACAGCCACCTGTTT
CTCTCGAGCCGTTTGTTGTGTCGTCTCGTTTCGCTGCCATTCCATCGATAGTGGCACGAT
ATACACATTGTTTGCATCGCCAGCGTCCTGCGTTCTCTATCAAGCGACAGCCGAGACACC
TCGTCCCCTCCCGAACGTCGCCATGTCTGTCGAAATCGAGCCTGCAGAACTCGGCTTTCG
CCGTTCGTCCCCCTTTGTCCTCGAGCAACGCCGCTTATGATCCGGGGCTGTTAGAACTGA
TGGGGAAATTTCGCGTGCATAGGTCCGTTCACGGTCGAAGTTGCCGAGGCCTTGAAGATC
AGGAACCCGAACTCGACGCCTGTCGCCTTTAAGGTCAAGACCACAGCGCCTAAGCAGTAT
GTCTGATTGCGACTGCGAGCTCAGCTGCCGCCTTTTCCGCGTGCCGTAGACATCCTTGGC
TCACGGATTCTTTTTCTGCAGGTACTGCGTTCGCCCAAACTCTGGGCGCATCGAACCGGA
TCGCGAAGTGGAGGTAACAGGTACGTCTTTTTCCAGGCTCTTTTCTGTGGGGTTTCTCAG
GTTATTTCTGTATCCTGACACTGGCCTGCAGTTCTTCTTCAAGCTATGAAGCAGGACCCG
CCCGCCGACTATAGGTGTCGGGATAAGTTTCTTGTGCAGGCCGTCCCTATTACGGGTGAT
AAGGAGTTCATCAGCGTTCAAGAAATCGTAAGTCTGACCTGTGGCGCGAGAGGCACGTCT
GCCTTCCGAGGTTTACATATTTTTCAACGTCCGCCTATTACTAGCCGTGCTGACGAGATG
CGTTGATACAATCTGCATAGTGGGACACGGTCGAGAAATCGGACGTCCAGGAGAAGAAGA
TTCGGGTCACCTTCCTGCCCGCTGATGATCCTGACGCAATCGATCCTGACGCAATTGCCC
CGGCCGTTACGCCTGCTCGCCAGATTGCAACGAACGGAGTAGGTCTTATTTTCCCCATGC
CTTTTGCTTTGGCTCGCCCTGCCGTAACTGACGGTATGCCTGTGAAGGTTGACGCGACGC
CCGACGTCCCCCCGCCTGCCTATGTGTCACCGCGCGAAGAATCCCGAGGAGCAAACGGTG
TGCTGTCCGCCGAAGAACCCTCCCCGGAACACAAGCCGTCGCTTAGGAGTGTGAACTGGC
CCTCGCCAGTCGCGCCGGCGTCAAATTCGTCATCTTCTGCTACCGCCGCCGCTGCCGCTG
CCGCCGTTCCCGCGACTGTACCCACTGCCGCGATAACGACGACGCCTGCAAACGACAAAG
ACGCAACAATTGCTACGCTTACCGCGAAGCTGGCGGAAGCCGAGGCTCTGATTTCGTCAC
TGCGCAAGGACGGCGGCCTGAGACAGCGAAAGGGCGCAGTAAGCGCAACGGGTGTGTCTG
AAAAATCCGGAGGCCCAGAGACGGCAGCCACAGAAACGACGCCCCAGTTAGGCCAGGTGA
CCCGGCATGGCACGGAGGGAGTGCCGGTGCAGGTAGTGGCTATTCTGTGCCTCGTCTGCT
TCCTTTTGGCCTACTTCTTCTTCTGATTAGGCTTGCGTCTACGATATGGAGGACCAAAGT
GACCTTTCGAATTACGTGCTTCCTTAGCATCCCTCTGGAGCTCGCCGTTCACTATTATTA
ATCGTTTCGAGTTTTGTTTCCTTTGAAGATTGCGGAGGGCGTCCTTTCAACGCTAGCATT
GCACCCCATACGGCAAGGCACAAGCATGAGAAAGGGACTGGCTTTTGGGATATGCATGGT
TTTTGTGCCAAACGAGACGCAATGTAATGTCCCGAGCTTCGTTGTGCTCTTTGCGTCCCC
CCCTTTGTGTATTTATCTTGCCTTTTCTCATGTGTCTTCTTGATGCTGGGCCAACAGAAC
TGGCAAGTGAGCATGCGTTATGATCGCTCGGAGAAGGAAACGGAGATGGGGGAGCTTTGT
GCGAGGGGAGTTGTCCAGGTGTGGTGTTCTAACAGCTGCTGCTTCTAATAGCTGCTGCTA
TGATTGCAAGCGCCAGCTTTCGATGTTGGGTAAAAGCGAGCTGTGATGGGTGGCCAAGGT
GAAAACCTGCCAGTTTTGCTCTTTCACTCCCGGCCCATTTTGTATTCTAATCTGTATTTT
CATTCAGCTACAACGGGACGTGTATACTATATGACGGCCACGCTTATTCTTCTCTTTTGT
ACGCAAGAAGCCGTTCATTCAAATGCAATATACGAGATATTACGAGGAGTGTGTACAACA
TGATCGGACCCGTTTTTGCTCTCCTTGCGGCTGCAATGCCTCCCGGGGAAATGACGTAAA
AGACGGCGTTTTGCGCCTGGGCCGTGCCGCCTCTCAGACGGTATGTTTTCGATGCTGCTC
CTGCCGGCTGTCTCTCCTCTCTCTTCTTCTTTCTCTATCTCGAGCAACGAGGCGGGCCAT
TGGGAAGAGCCGGCAGTCACCCCGGCCGCGTAGTGCTCTAGACTGCCCACGTGGGACAGC
AGCGTGGCCAGGCCAGCGCACATGCTCGTTCCGCGAACCACAGACTTTGTCCGTCCCACC
CTCGGCCCAGGATCTCGAATGTGGACGGACTGCGCGAGACGACAGGCAGCAGAAAGACGG
ACGCGAAACCACAACAGAGAGCGCAACAGCAGCCGTTTCGTCCGATGTCTTAGTGTTCCT
GGAACGTCGGTGAATGTCCCAGCGTCGACCCAGAGCCGCCGCCTGGGAGCCTCTTGGCAA
TCTTTGGGCGCCTGTACAGCGTCGACCCAGGACGTCCTAAGATAACAGTTGTAAATCACG
GCACTTGGTGAGGCCCTTGTAGCGTGGAAGTTGTCGGCAGCATCTTGCCCTTCCAAATGG
CCGTAAGGTGATGCCCCAGTAGTGCCCCGGAACGACAGTTCACGTGGACTTATTTTACGG
GATAGCGGCACAAAAGCAACTGCAACGCCTCCTTCGCCTCCTTCTTCCGAGGAAAGAGCA
AAGGAAAAGAAAAGCACCAGGCAAGCACCAGTCTTAGACGGCAGCTGATCCCTTTTGTAA
AATATCTTGCTGCTCCCTTCGTCCCTTCTCGCCCTGCAAATTATGGCCGTTTTGCTTGCC
GCGCCAAGCCAGGAAGGAGGAGGACAGCTGTGAGATATACCTGCTCGCCACTGTGTCCCC
AACAGTTTTCCAGCGCGCCTCCGCGAGCCTCAGTACCCACTGCCCGCCAGCGGCAGGAGC
CCCCTCTTGCCTCCTAAGACCGGAGCTCTTCAGCCCCAAAGCGCCCAACTGGTGCGCTCT
TCCGTTCGCTGTGGGTTCGCACTTTCCCCCAATCTTTCGCCCGTCTCGTCCATCATTTTC
CTTGTTCACGCCTTCCCCATGCATGACCTCGCTCGGTATTACATGTTATTATTAGCAGCT
TTTCCCACTTTTCCCTCGCTCTTGATTCTTCCCGTCCTTGTGTTCCTCAGGGCTCCTCTT
CTCAACTCTCTAAACTCACCCAGTATTCCCCGGCCGGACCCGCATCGCATCGCACACCCG
TCCGCCCTTTTTCTCGCGGCCGTCCGTTGCTACACGGCTCTCGTTTTTCTGACGCATTGC
CGGCGTGCATCGAGACCCTCCCTTCCTTGAGAATCCGGCAGCTCTTCGCATCGTTTATCG
TGCTGCTTCCTGCTTTGCCCTGCCTCGCCTACTCCTCTCCTCGTCCCCCAAATCTGGGAA
AACGCAGCCAATCTTCCCGCTGCTGACTCTTCCTCATCCGTCGCTCGTTTTCGTTCCTGC
CTGCTTCTCTTCTTGAAATTGACACAAGCGCATTTGCCGCGCTGCTCTGAAAGGGCGATT
TTCAATCTCCCACGCCCGCGACATTTACGTTTCTTCTCGGCATCCGTTGCGCGTCGACAT
ACGCCTCCCTTCCAAGACGCCGCCCACGCGCAATCCGCCGGACACTAGACATCGCTACGA
GGCAAAACAACCCGCACCGCTTCTTCTCTAAGCGGAATCGAACATACTCGCAGAGGACAA
CGACTTCCCCGACAAGCTTTCCAATAACACGAAATCCGCCGTGTCCGGCCCCGAAAACTA
CCTTCGCCTGCTCCTCTCCTTCCCCCCATCCTAGGCGTGCACGGTTCCCTCGACCCTCCT
CCTTCTTCTTTCATGGCGGACCGGTGGTTATAGCGGTATATTTTGACGGCGAAATATGAA
CTCATTCAACATACTGTCATCGCATGTATCTCCATCGACCGGATCCACCCCTTCGCGGTC
CAACTCGATCGGCGCGCTCGGCCTAGCTATCACGCCTGAGGGCGGCGGCGAAGGAGGAGG
CATCACCAACAACGGCACCAGCAGCACTTTAATAACCGAGAAAGACAGTAGTGGAGGCAA
CGGCGCGGACCACGCTCCCATGACGAGCATGATCGACGAGACTACGCCTTTACTCTCACA
GAAAGACATGCACGGAGGCAACCCCGGCGCAGGGAACGTACGGCTATCTAAGTGGCGATC
GCTGCCGAGGCGCATTGCCATCACGGTGTGGAACTCGATCCATTGGGTTTTGCACACCCT
GGCAGCTCCCGGCGTGTACCTGATTGCTTGCCTCTACGACGAGAACGGCAATTTTGCGCC
GCTTGGCCAACTTAAGCTCCTTTTCGGTCGCTCCCCTTCCCTACACCGGGTTCAGCAAAG
AAAAGGCCCGGCATCCTTCTTCAGCGACGAGCAGCAGGTCTTTTCAGGAGAGGACGAGAA
GTCGCCGAGACGGCTTTCAACGGACAACGACATGGCGACAAATCCGGGCCAACGGAGCGG
TCGGCTGTTTTCTTCAGCATCTTCTATGCCTGCCGGAGGCAACTCGTACGCTATATCATC
GGAGTCCGAGTCGGATTTTGACAACAAGGGCGAACAAAGACGAAGAGGGACGAACGACAG
CGCAGGCAGGAGAGGCACCGCAGGCAGCCGGTCTGGCGAGGATGGCGACCTGCCCAGTAG
CAGCAGTGCAGCCAACTCGGCAGGTAACCGACGGTCGGTGCGGATCAAGCTAAACGACGA
TACCCTGCGACAGCGGAAGCACCGTAAGGGGCAATCTTCCTCTTCGTCTGCATCGCTGCA
AGGTGGCAGTGGCAGTGGTGGTCGTGGGAGCTTTGGTGGGAGCGGCGGAGGAGACGGCGT
GACCAAGGACATTTCGGCGCAGCTGAAGTCGCCGACGTCGCCGGCCGGGGCGTTGACAAA
ATACCCCCGCACACCGGCCCCGCCGCGGCCGCTTATTCCACGGCGGCAGCCATCTTTCCT
CAACCTAGAGCCCCTCGACAACTCGCACCAGAAGACGCTCATCCTCGACTTGGACGAGAC
TCTGATTCACAGCATGTCCAAGGGCGGCCGCATGAGCACGGGGCATATGGTGGAAGTTCG
TCTGAACACGACATTTGTTGGCATGGGTGGCCAGCCAAGCGCCGGCCCGCTGCATCCCAT
TCTCTACTACGTACACAAGCGGCCATACTGCGATGAGTTTCTGCGTAGGGTAAGGCGCTA
GCCCTGATTGACGCCTGAAACCATTTCTCCCTCTACCTATCACGAAGCTAACTGGATTGT
TGGAAACAGGTGTGCAAGTGGTACAACCTAGTTGTGTTTACGGCTTCGGTGCAGGAATAT
GCTGATCCTGTCATTGACTGGCTGGAGTCGGAACGCAAGTTTTTTTCTGCCCGCTATTAC
CGCCAGCACTGCACCTTTCGGCACGGTGCATTCATCAAGGACTTGAGCGCCGTAGAGCCT
GATCTGAGTAAGGTGATGATTCTAGACAACAGCCCGCTCAGCTACATGTTCCACCAGGGT
AAATTTTTCTTGTTCTTTTTCTTCCTCTTCCTTGCCAGGCTGTCGAGCTCCAAACATCTA
ACGTGCTTCTTGCAGACAATGCTATTCCCATCCAAGGTTGGATTAGTGACCACACCGACA
ACGACCTGCTGCATCTTGTGCCCCTGCTTGAAGGCCTCCAGTATGTCTCGGATGTCCGGG
CTCTTCTGGCCTTACGTGGCGGCGAGGACGGCCGGCATATGGCATGAAGTGAACAAGCGC
AACGACGATGACGAAGACAAACGACAGAAAATATAAGATGGGCGAGAAAGACTTGCTACG
ATGGCGGATCTTGGAGAATCGCACATCAGTGGCGTGGGGAGAGTTGGTGTTACCTTCCCC
CCGCATTGCGGCCGACATCGATGATTTTTGTAGACAAAAGCAGCACCGAACAAGAAAAGG
AACCGAGCAGAGATCGGACGACATGTGTTGGGAACGGTGTGGAGGGGACTTTAGGTGGTT
ATTTCGTATTGCATCTTGTACGAAGAGAGAGCCACGGAGATGGCAGACAGACACGACAAT
CTCAGGACGCAAGGAGCGGAAGGGACGAGCAAGAGACACGATTCTCGATGTATGAATTCA
CAGGACGGGCCATCCGTGTGTCACTGTATGGGACCAGGACAGTTAGTTGGTTCTATTTCG
TTGCATTGGGTTAATCTATATAAACTAAGATTATACGCTCTTGTTATTGCTGGTGTCTGT
TGCGAATATGAAGGGCCCTGGCAAGAAGAATGCGCCCAAAGCTGGTTGACACGCTTCCCA
TCATGATACTTACTGTCCGCGTTGCAATGTTGACACAAGGGACGAAGTGTCAGGAGGGCG
GTTTTGAGATCTTAGCCTGCGCTTCAACTGTCGAAGTTTCCTATTTTGTGTATCCGTTCA
TGTGTGTGTATACTCCGCATACGTGTATGTATACTCCGTATATGTGCATGGATGCTCCGT
ATAATCTCTTCTATATGTGGTTATTTCCCGTCTTTTCTTTTTCCCAATTCCCCAGCCAAC
CCTGTGTCTTACGTTCCAAGCCGGGAATCCAGGCTGGCCCAGGCACCCATGCGGGAAAGG
AAAGGTTACTGCCGCATCTTTATTGCCCTGTCTGGTTCTCCTGAGCAACAAGCACAATTA
AGGCACAGTCTTCACAAGTGCTCGTTGGCGTGCTGAGCATGACAGACAGGGCTCGGAATG
CTGCAGTCCCATTCACTCTCTCTGCCTCACCGGACGAAAAGTGAAGTGTGGCAGGCCAAC
AAAATATTAGCATGACGACGAGTACTTGTCCGGCTCCATTCTCCGGCCCATTCTCCTGCT
GCTTTCGCTGTTCTCGCTCTCTTTCGATCAGATGTGCTCTTTGCCGATCATCGCTGGTGG
ACTTAGCGTGGGAGATGTTCATTGGTACGCTCCCAATAGCGTGCGTCGTGGTCAGGTATT
CGCTAATACACGGTACTCTTTCCTTTATTGTCTGTTGTGTGGAGATGAGGGGGCGTGAGT
ACTCGTAGTGCTAGTTTGGTCAGTCTTGGGACCACAAATGTGGTGACATCATCACGAGTA
TGTGACGAAAGAGAATCGAGACACGGCCCCGGCGGCCTTGCCTGAAGCGCGCGCAAATGA
GGGAACCGGGGAAGAGGGAAGAGAGAAGGGAGAATCTGTGGCGGAGAGCAAGAACACTCA
ATTGCACCCGCTTTGCCAGGAAGAGAAGGCGCGATGAAGGTATCACTGATGCTCAATCAG
CTTCGCATGCAGAAGCCACCCCGGGGTCAGCTTGTCCTTGGAGGGAAGAAAGAAAGCCAA
AAATGACGACAGTAGCTTTTCTTTCCCGCCTCCATTTTTGTCTCGGATGCCCCTCGGCAA
ACATAAGCAACCACACTTCTTGTTGGCATGTCTCTCGTCTTGGATTGCCGCCTGTGTCTG
TGTGCACCCCGTTCTACTGCCCGTCTCCCTTGTTTCTCTATATTACTTGCCCATCCCCTC
TTCTCCCTCGTTTCCTCCTGTGACGTCTTCCGAGCTGCATATTATCGAACTCTTCAATTT
TTCACCGTCGTCTCTAACTATCAGCAGCAGCATCTATAAGCCCAATCCCAATCCCCATCC
CAACTTCAAGAGAATCTTGCGGCCCCAGCAACCACCATCATGTCTCTGCAGTGTAAGTCT
CAGGCATCGAAAGCGCCGCCCCCGCGAACGCTGCTCTAACGCCTGCCTCTAGACCTCCCC
TCTGTCAAGCCCTCGGCCATTGCCCTCGGCACCGTATTTGCCCAGAGCACCGAGCTTATC
CGTAAGCAGCCCTTCTTCTTTTCAGCGAGGCCGAAGACATAGATAATTGACGCTCGTCTA
ACCGCCGCCGCAGTTCTCCAGCCCATCTTCGGCGAGGCTTACAAGCGCGCCAAGGAGTCT
CATAGCGCCGAGGAGTTCGCCCGCTCCAAGCAGGCCAGCTCGGCCGCCGTCGCCTGGGGC
ACTTCTTTTGTCGGCTCCGGTCTGCAGGCCTACGGTGTTGGCGCTCTGCTCAACGCCACC
GGCACCCTGTCCTACAAGGGCGCCGCCTACCTGGGAACATTGGTCTTCTTTGCCACCAGC
GCTCCTCAGTATCTGGCCGAGATCCTGACCGAGAAGCGCCCGTGGGACATTGTGGTTGCC
AGCGTCGCCGCCAAGGTGGTCGAGACTGTCGGACTTGCGACTTTCCTGACCTGGTGGGGC
ACCCGGACGAACCCGTTCCAGTAGATGATCCAAAGCCATTTCGAATAGGGAGCAGTGCAT
CGATGTCTCCAAAGAAGGTTGGCACACACAGCCATGGACGACAGCAAGACTTGGCATCTG
CGCGCGGATGGGGTTGCTGGATATATATAAACAAAGGGGGCGTTTTGACCTTTTGCGTTT
TCTCCTCACATAGTCTCGTACAAGTTACCAAATAGTGATCTCCCCCTGTTTTTACATTGC
TTTCGTATTAGATATTTACGTGGTGATCCCGGGATTTTAGAAATCCATCAATCCAAACAG
TCCCATTACGTCCTACAGCACGCGGCTGAAAAACGGCCGACGATATCCGAGCGAGAAGGA
AAAGGCATGCGATAGCCCTCGAGGGTATTCCCCATCTCATGCTAGGGTCTTGGATGGCTT
GGGACAGTAAGATCAAAACGACGACACGTATTTTTTTACTCCTGCAAACTCAAGACTCTC
TAATGATGAGAAGGAAAGAAACTATACAAAGAAACCATGCCGATGACGCCAACCAAAATA
AAAAGCCCAAACGGGCGCTGGGAGACAAAAGGTAGCCCGTAACGTAAAAACCCAGCACAG
AAGATGGTGCTCTCTAGGGATCCTCTCCTCCTCCCATGTCTTTTCTGCAAATTAAACATG
GTTTTTGTAATGGGAGCCTGACCTTTCGGTGGTCCCTCGACGTTTTCGCCCAGCCCACGC
CCTATGTGGCCCTCTCCGCATCTCGTCCTGGAAAATTTAGATGATGCCCTTCATCTGCTT
AGTGTACTCCTTCTGCGCCACCTTAACGAAGTCCTGGTATAGCTCAGCGTAGCTGCTGCC
GCTGTCCTCGTCGTCCTCATCGTCGCTGTCGGCTGCCTTTGCCGCCTTCTTGGGCGTCTC
GCCCGATGCTGCCGCTGCTTTCTTGTTCGTCCGGCCCTCGGCCTTGATCATCACTACCGA
CGTAGGACGCTTCGTCCGGGCCGCCTGGCCCAGCTCGCCGCGCGACGCCACAAAGACATA
GGGTGCGTTGACGTCCTCGCACGCCACCGGCAGGTGCATGACGACCTCGGCAGGGTTGAC
GTCGCCCGCAATGATGACGACACCGGGGACATTGGCCGACGAGGAAGCGGAAGCCGGGTT
CTTGGCCGGCGCTTTGCGGAGAGCTTTGTTGACCTCCTTGACGCCGCGGAGAAGGGCTTG
CTGCTTGGCGGCTGGGAGGTTGTTAGCAAAACGACAGTCTAGGACATCAAAACAACAGAA
GAAAAATGATGCTAGCCGCCAGCACTCACCCCGCTTAACAATCTTGAACACCTTCTTCTG
GTACTTGTCCGCAGCCAAGGGCAGGGCAAAGTCGACGAGCGCGCCGCGGATAATCGGCTT
GGGCCCGCTCGCCTTGCTCTTCTTGGCCGGCGCGGGTACGTCGGCCATGTCGTTATCAGA
AGCCTCGCCGTCCTTGCCGGCCTCGGGAGTCGTCCCCTCCTCTGCCGCCGCCGAAGCCGC
CGCCGACGCCTGCAGGTGGGCGTCGAGAGCCTGCGCCAGCTTCTCCTTCTTGTCCTTCTT
GTCCTTCTTGTCGCTCTTGTCCTTGTTCTTGTGCACGCCGGCCGTCTCGGACCGCCTCTT
CTCCTTCTTCTCTTTCTTGTCCTTCTTGTCCTTCTTCTCCTTCTTGTCGGTCTTGCTGCC
GCTCACTGCAACAGCCTCCTCGGCCTCTTTCCGCTCGCGACTAGACGCCATTGCCGTGTT
CTATAGATGCTGGTAGAGTAATGTGTTCTTCCGTGAAGATATTTGCAGTCTGGAGAAAGA
CGAAAAGATCGAAGCGGCGAATAAAATGCTGCGTAGAGAAACCCGTTTCGTTGAGAAGTG
AGAGGTGTTAAAAGGGGAAGTCTCGCCGGAAGCTGCCAAACTGAACTTTTTTCCCAGACT
TTTTCTCTCCAACCTAAGAAAAAAAAGTTACGATAAAAAAAATCAGACTAGCTGCGCTAG
ACACAGTGCCCAATGTCTGCTAATTTGAGCACTGTACGATACTCCTCCTCATATCGTTTT
GTCACGTGGAATGATTAGATTATTCATGCCATAATTAGGTCACCTGATCCTTTTTGACAC
GAGAAACTTGTGTCGCATGACCTCAGCCAAAGCTTGCACGGTCTTCATATGGCGACACAT
CACTAATTCAGCATTGTTCAGTCACTCGAGTTGAATTGAGCGGGCTCCGGGTACGGAGTA
TGTATCCAGCAAATTGCCATTTACGAAAAGTGACAATACGATAGGGAATACTGACAAAAG
CGAGCGGAAAAGTTACAACGGAGTCGCAGTAGCGTCAAATTAAGGAATGAACCTTCTATT
GCCGCCCATCGAACTCTGAGCTTGATTGACGGAAGCCAACATCTTCTCTTCGGTACTTAA
TGTTATGATTCTTTTATGATTTTTTTGCTATTTGGGTATCAAAGGATATTGGATGGGTGC
TCTGCGGCCATCAACTAGGGTAGCATGCAAATACTTGCAGATCCCAACCAATGAGAAACA
AATCTCTCAATCAAGTTTCGGTCCATCATGGTCCACCTCTTGTTTGGAGTAGAATAAAGG
GTGTCGTCAGGCTCGCTGTCGACATCCCTCGTCTCTAGACAGCCGGCACATCTCAGGCCG
TCGCTCCTTGGCAGGCTCCTTGCCTCTTCCACCTCCGTTGCCACCCCGTTTGGACGTCTA
TCCTCTATGTCCTGGTGTATCGCAAAGAAAAATAAAGCGAAATAGACCAAAGTATGAAAG
CAAACAGCAGAAGCCACAATTGAGAGCCGTAACAAAATAAAGCGGAACGGGACAAATCAA
GAACGAAACCTGCCTCCTGTAACCACCCAGTGTTGCCCCTTGCCCACAATCATTCTATTG
CTTGCGCCCATGGACACCGTTTTACTGTGCCTTTCCCTCCGTCGTTTTTGTTCGTAGGTA
AGAAAGGAGATGAGAAAAATAAAGGTGCAGAAGGACATGAACCCAAACGCCACGTAGATG
CAGAAAAGCAACGATTTGTGCTGCCATGGTGGCAGCAGCATGCTCCGCGGGCAGAACAAA
TTGCTTGCCACAGCGAGTCACACTGCCCCCATACTGGTCAAGCAAAACCGGGAGAGCGAT
TAACATAGTAGTAGTACAACGACTGCCGCTTGTGTTTCTTGCAAAGACAAGACTCGGCAG
CCGATAGGAGGCTTAGACCTTCCGGAAATCTGGCACATGTTAGACACTGGCAACAATGAC
TGTTGGCAAGCAGTAACTACCATCGCAAACGTACCTTGCAACACAGGATAGATCATCTCG
AAAGCAGTATAGATTTCCTCTCGGACCTTGGCGCCTGTGAGAACGATCTTGCCGCTTACG
AAGATAAGCAGCACAATCTTGGGCTTGATCATGCGGTAAATCAGGCCCGGGAAAAGTTCT
GGCAGGGTCCTTGTTAACGTGGATGAAGAAACACAGATGCTGACAGGCGAACTCGCGCCA
AAATATGGTCGAGCATGACGTACCAGGCTCGTAAGAGCTGAAGTTGTGATGACGCGAAGC
CAAGCCTTCAAGACGGATAGGGAACTTGATGTCACAGCTACCGACAATGTCTGCGGCATG
GAATTAGCCTTCTGTCTCCGACTGTGTCCCCACCAGGATAGATGTGCGGAAAACTTACTC
TGAATCTTGAAATCCGTGAACTTGGCATTGAAGCCGAGCTTCTGGATGATACGAGCATAC
TTGCGACTAGCAAGCTTCGAGTCATCTTCTGACTTGGCGCCAGTGACGACCATCTTGCCC
CTAGAAGAAAAAGAGATATTGTTGGCATGTTGTTCCTCAACAATGTTCTTTCCACCCTCA
CCATAGACACAAGACGACGATGTCCGCTGTCGGGTCTTGAGAGGAAGGCAACTTACGACG
CGAAAATCAGAGCAGTCGTCTTCGGATCGCGGATGCGCATGATAACGGCAGCGAAACGTT
TCTATCCGAAAGGAAACAAATCCTCGGTCAGCCAAACACAGTCCACAACCAACCAGTTGC
TCCACCACTCGCTTCCAGCGAGCACAAAGAGACTAGAATGGGGTCATGCGTGCTTGTGCG
CAATACGAACCGGATTGTACTCTGCATTGCGGGCATGCAGCGCGATCGTCTTCAGGTCAA
GACGGCAATCGAGATTAACCGTTGCGACGATATTCCTTTTTACAAAAAAATGATGAACAC
ATGTTCTTTACGAAAAAATATAACAAAACACGGAATGTTTTTTTGGGACAGAGCAACAAG
GGCAAGAAACACTCACTGCAACGTCGGCACGATGCCGCTCGCTCCAACCGCCGACGCCGC
CTGCGTAGCAGCCGCTGTTCCCGTGGCCGTTCCAGGCGCTGGGGTAGCAGACCCAGCCTT
TGCGGTGCCGTTGGGCACGCCGCCGTCTTTTTCAGACGGGGGTGTCTGCATAATCTCGGT
TCCTCCCGGAAACGATAGCGACGTCGGAGCCGTGAAAGCTCGTGCTTGAGCGGCGGTCGA
CGGGTGGGAGTTGAGCGAGTCCATCGATGACTGTGAGTACAGACCGGGTGCCGGCGCCGC
GGAGTTCACGACAGTGACGGAAGACGACATGACGGCAAGATTGTGAGGTCTAGCTAGGAA
GATGGGAGGAGTCTTCGAGAGACGACCGGCCCGGAGAATCGGACGGTAAAGGAGAGGAGC
GGGAGAGGAAGTAGGAGGAAACGCAACAGGGCTGACAGCCTAGTTGAGGGTTCAACGCAT
GTCAGTTAGACACTCTTCGCTCAGATATCCATCAAATGAAGATGAGCAGTCCACACACTT
ACAACAGCCGGCGACGTCGTCGAAGGCTGATGACAGGTGTGTTTCTGTGCGATGAAACCG
GAGAGGCCGAGTCGTCGATCGAGATGACGAGGGTATGAGCTTTGATGGCAGCACGGAGAA
ATCCGGATGTACGAGGATGAAAACAAATTCCCCTCTTGTGGGTTGGTCGAACGCGGTCGG
TTTGAAGCGATGCGATGCGACGTGAATATTTCCTTTTGATGGAAAAAGACGGCCTTGTCT
GCGGCGAACGAACAAATAGTGGAAAACAAATGCAAACGCTAGACGAAAAAACACACGGCA
AAGAAAAAAGAAGAAGACGATTATCTCGATCGCAATAATTAAATAGCGAGAGTGTCTGTG
AATGAAAGGCAAAGAATTGAGAATTCCTGGTTGATAGGGAAATGAAGCCTTGTTGCGACA
GAGATGGGCGGAGCCGCAAAAATAATTCGTGGCTGGAGAAATGGGGGGGTCAGTAATCTG
CGTGCGATGGAAACGAAAAAAGGGAGGGACATGGCTGCCTGTTATATACTTCCGACAAAA
CGCACGGACCATATTGAAAGAGCGGGTCATTTAATGCGCTAGTCCGCTTTTCTGCGAATC
AGGGGTGGTTTCGCAATCGCCTCGGCGCTTCTTGGGTGGCGGTTTCCGCACGTGACTACA
AGAAAATTTCCCGGTCACGTGCGAGAGGCCAATCGCTGTGTGGCCTATTTTAGCTTGGTG
GTGGCAATTCAGGGGGGCAGCGAGGAGGCCAAAATACACACGGGGGAAGTGACGCGAGTT
GGAGCCGCAGTGAATTTGGCGGCGCAACCGATAGCTAACTGAGTTCGGCGGGCCTGTTGT
ATAGAGACGCCCGGCCTAGACAAAGAGCGCTGCAAGCATTTTGGTAATGCTGCAAATCAA
GCGTAGATCGCTGCGCTTTGGGCTGGCTCTAATTCTCGAGCACACAGCATGTGCACATAA
AGCCATTGATTGCGCTGCGTTGTTGACGGTGGTCAAATAGGAGTGAATCAGTCGGCTGCG
GGGACGGCCGTGGCAAGGTAAAATGAAAATGATATATGTCGTGTCTAAATCTCTCATCCT
CGGAAACCAAGGTCTAGACGGTGATGGTACATGTTATAAACCAACCGAATGCCAGCCGCC
CAGCGCGACGCACGCTCTGTGCTCCTCTAAGCGCACATTTGGGTTTTATTGAGGTTTTCC
TATCTTCATCTTCGTTGGCTCCCTTCTACTCCTCATTGGACTCGCCGGCCTCGGCATGGC
CGGCCTTGGAGTTCAGGTAGTGGTTCCTAGGGAAAAAAGCTAGTCAGCTTCGTGACACGC
GACCAGCAGCAATGGCAACAACTCCTCGCCAGCAGCGGCATGGACTCACCTCTCGGTTGC
CCACTGCATGATGTAGTAGCCGACGACGACGCTGGGGGCCCAGTACAGAACCTGCCGGGA
GAATCGCCGCCAGGTGTTGAAGACAGCATCGTGGCCTGCGCCGGCAAAGGGGTTCTGGCG
GTTGGGGGCAATGCCGAAGGAGACAACGCCGCGCTGCTTCTGGGTGGCCGGGCCTGTAGG
ACGTGTGGTCAGCATTTCTGTTGACGCATTCTCGTAGTCGTTGCACGTGTTTCGTCCGCA
ACTCGACTCCGTCACATCTCCGTCCGCCCGTCTGCTGGCAGTAATGACAGCTCCAAAGTG
ATTCCCATCCACGCGGCAGGCGCCCTGTCCTTTCTCTTCTCGTCGAGATTTCCTCCCACA
GCAAGACAGCGACGAAAGATAGAGTAGCCGAGCGCACCGAGTTCGAAGCTACTTACCCAT
GTTGCCCCAGTTGCCAATGTAGCTAGATGAAAGCACGTCAGTGAAAAGATTCAAGCGGAC
AGCACCCCATTCCGGCGCAAAAACAAGAGCCGGTGCATATCGCAATCCGCCGTGCCGTGT
AGGCCGCAAAACCAAAACACCGCACGGTCACGGCGGAAGGGAATCGGGGGTGAGGGAAGG
GAGCTTCGTACTGGCCGTATTTGCCCAGCGGGGTGTCGCCACCGCCGCCGCTGCGCAGCA
TCTGAGAGGGACGCATCTTGGACGATTAGAATCGGAGGAGGAGGTGTGTGGTGGTGGTAG
AGGGTGGTAGAGCGGTCGGGTGTGATGCGAACAGCAATCGGTCGATGCTTCAGCTGCGAC
GAAGAGAGAAAACAGGCGAGAGATTTTCCTGATGTCGAATGGGAGTTGTCGGAATGGTCA
ATTGGCCGCGGGTAGAGCAAAACGGCCACGCGTTTCCCAATCCGATTTAGCGCTAATTAT
CCGGAGGCTTAGGAAAATCCGAGCCGCACGGCCCAGCTAAGCATTGGAAAGACCAGGCAG
GCAAGGGCCAGCGTCAAACCGCCTCTGCTCTTGCTGGCGGAAAATAGCTAGCGATTTGAG
AGGAGAAAAACGTCACGCAAAAAAACAGAGACCGCAAGCAGCCTCCCGGAAGTGTCGGAC
CTCACCTCGTCAACAATACGAACCACCGCTTCAGCACCTTGACCGCCTCACAAGACGTAC
GCCATGGCCAACGTCCTCGGCCTCATCTACAAGTCGGTCATCCCTGCCGCCGCCGGCATC
GCCGTGCTGCAGGCGTCCATCTACGACGTGCGGGGCGGCTCGCGCGCCGTCATCTTCGAT
CGGCTGTCCGGTGTCAAGGAGACCGTCATCAGCGAGGGCACGCACTTCCTCGTGCCCTGG
CTGCAGCGCAGCATCGTCTTCGACGTCCGCACCAAGCCCCGCAACATCGCCACAACCACG
GGCAGCAAGGACATGCAGATGGTCAGCCTGACCCTGCGTGTGCTGCACCGGCCCGAGGTC
CAGGCGCTGCCCAAGATCTACCAGAACCTCGGCCAGGACTACGACGAGCGTGTGCTGCCC
TCGATCGGCAACGAGGTGCTCAAGTCGATCGTCGCCCAGTTCGATGCCGCCGAGCTCATC
ACCCAGCGCGAGGCCGTCTCGCAGCGCATCCGCGCCGACCTGACCAAGCGCGCCCACGAG
TTCAACATTGCGCTTGAGGACGTGTCCATCACCCACATGACGTTTGGCAAGGAGTTCACC
AAGGCCGTTGAGCAGAAGCAGATTGCCCAGCAGGACGCCGAGCGCGCGCGGTTCATCGTC
GAGCGCGCCGAGCAGGAACGGCAGGCGAACGTCATCCGCGCCGAGGGCGAGGCTGAGAGT
GCCGACACGATCAGCCGGGCGATCGCCAAGTCCGGTGACGGCCTGGTGCAGATCCGCAAG
ATTGAGGCCAGCCGCGAGATCGCACAAACGCTAGCAGGCAACCCGAACGTGGCGTATATT
CCGGGTGGCAAGCAAGGGTCAAACATCCTGCTCAACGCCGGCCGGGCATAGTCGTAGAAG
AGAAGGTGGAGGGAGGGCTGAAGATGAAAGAGGCCGAGTTGGGAGGATCGGATTGGTTCA
TAATGATGGTCTTTTGGGGGCTGGGAAAAATCACCACTGGCGTCAATTTTCTTTTATTTG
TTCTGTTTTATTTTGGTCTACATATAGGCGTGTACAATAACATCACTACTATCTCAAACT
ATGGCTGTTTATTATCGCATGTTTAACCGGGCTGCAGTCTCTGTCCCTTCGCGAAAAGAA
AGTGAGCCGGGGAGAAAATGAACGAAGACGAAAGTCGGTTCTTCTGGAGCTTGTCTTGTA
AAATAGGTTGCGACACGTCCGTCATGCTGCGGCTTAAAGGTCTATTTTTTTTCTCTACAT
AAAGATCGATGTACACGGGGGAAGCGAGATCGTTCGCATACTCCTTTCAATTTAGCCACT
TAGACTAGGGACCATCTCTCCGTCGACAATTTTCCAGCCCTGAAGCCGCAAGTCCGCCCA
CCTCGCTTGAATTTTTGTCCGCACTAGATCGCCCGCAGTTCGAGCGTCTTCGGCGCTGTC
GTGGCCGATGAGCGTGCTCGTCTGAATCGTACGTCCCATGTGTTCCTTGGCGAGAGTCCG
CAGACTGTATCGATACGGTAGGCCCCGAGGGTGCGGGAACAGGAGAACCGTATCGACCAG
TCTCGTGTGTACCATGCGCATAATGTTCAGGTCGTTCTCCAACGCATGGCCAATGAGCAC
CGTCTCCGGGCGGATGATGGAGTAGAACAAGTCCCGTGCCTCCTTTGGGGACGATACAAT
CGGTAACAGCGGGCGGTCGTCCGATGTGTCCCCCTTCTCACGGTCACCAGCACCTGTCTG
GCTATTTCCAATACCACCGGCAGCTTGCTGCAGGCCTCCTGTCGGTGTTTCCGAATACGG
AATAGCATTGGCAAAGTCCTTTGGCCAGACACCAGAAAAGCGTGAGTTGAGGTCAATGAC
CTCACCAAGCGGCCGAACCAGCACGTCAAGCAGCAGCTCGCCGTTGGGCCAAGCCGTGAC
TGTCAGCCGCACGACTTCCATGCCGTGCACTGTGTAAGCCATCTCGCAATCGAAGCAGAC
TGCTTGGTCGACGGGCACATGAGGATTGGCCGGCGTCTCGGCAAAGTTCCACAGCGCCGC
CATGCGCTTGGGATCTTTTGTTTTGAAAACATGATTAGTGGCCTTTTCGCAGCCCGGCGA
ATGCTCCACAGACTCGCCGCAGCAGTTGAAAACTTGGGTGCTCTTGTTGAGCCTACCCGG
GTGGTACTGGCATTCGCCGCCTGACGTCAACGCGCCGTCTTCTTCGCGGCGGCCTGGAAA
GACCTGGAACCGGCGGCTACAGCGCTCGCACTGCTCCCAGCCCTTGGAGACCTCGTCGGC
GTCACGGGCCTTTTGGATGTCCGCGGGAGAGGGTATCTTGGAAACGTAGCCGTGGTTTGC
CAGCTGGTCGATGGGCGTGAGAAGGTCCGTACTGAGTAGGACACATTCCTGATCGGGCGG
AATCCCTGTGACGATGGGCTTTGGTGGGACTTCTGCCTGTGTCTGCGATGCTACCAGGCC
CCGACGCTCTCGTAGTGTCTTTTCTCTCGCCTCTTTCCGCTCCTTGATCCACTGGTCAAT
CGGCATTCTTCTGTACTCCATGATGCGGTGCTTGATGGTGTCGGAATAGATCGTGGCGGA
CTTTGTGGTGGCATAGTGCTCCTCCGTGTCAAGAGCCGCCCATATCAGCCCCTGGTCGGT
CAGGCAAAACTGCTTCCTCTCATCTGTTCTGTCTTTGGCTCCAACGAGCGCTTTGTTCAG
CTTGGTAAACTCCTGGTGCAGCAGCTTGAGAAGCCGAAGGCGAATCTCGTGCTTTGCGGG
AGCCTTGGAAACGTAGCGTGGATTGAGCGTCTCCGGTTTTCGTTTCGACGCCGTCGGTGC
TGCTTGCTTTTTGGCAGCTAAAGCAGAAATAGTAGTAGCAGCAGCAGCAGCAGCGCTGGT
GTCAGCGGGGATGACGTTTGTTGCCGGCACTTGTGCGGCCGCACTTTGAGATGCACGCCC
ACCGGTCGGCTCCTCCCGTTTACGCTTCAGAGGCGGTGGGGATATGGGCTTCGGCCGACT
CGCAGGGCTCGTAGTAGCATGGCCTCCTGTCGAGCCCCCGCCTTTCCCTGGTGGATGGCT
CTGCGTGGCTTGCCCACAGTGTTTTGCGTGAACATCGTTGATCTGTGACAATGGCGGTGT
TGTTGGGTCGTATTCGTCGTGCACAGTCTTGGCTCGCTTGCTAGAACTGCTGCCATCGTG
GCCAAACCCTAGATGCTGTTCCGGGGCCGTGGTGGTGGCTGGAGGTTGGCCTCTGCCTGG
TCCTGCGGCTCTACCATGGCCACCACCCACCACCGCTTGGGATTGAGACAGAGCAGTCAA
GTCTGCGGGGGAAGGGTACTCGTCTTCGTCGCCGGCGTGGCGGAAGAGGCAGCGGACGGA
CGTGCAGGCATCGCCGTTGGGGCACGGGATGTGCTTGAGGAGTCCCAGGGGAACACTCAT
TGTGGTTTCCGGGGGGAGGGGGGGGAGGGGGTACCCGTCACCCCTCGAGCAGTCCTTAAG
AACGGGATAAAGCGGTCATAAAAGCAGATATGAAAGTGAAGCTAGAAACCGCTAATCAGA
GGCCCCGGTGATGCTATGGCGAGACTGAGCACAAGGCAGCGGATTGGGGGAATGGACAAA
TGCGGAGAGGGCTGACGCAGGTGAGCGACAATGAACATCTGCGATGCAAGAGGCGCTGTA
GCACATAATGGAATCACGTGCGAGCCGAAAACATGAGAGCGCGGCGGTTCTCCCGTCGGT
GTTGAGGATTGTGTAAGTTTCGCGTGGCGGTCGAAACTATTCACGAAGCCACGTCCCATA
TAATAGCGACTGTACGGAGTAATACTCCGTACAGTATACGGCGTAGGGCGCTGACCACCC
GGAAGTCTATGTATTACATAAGCACACAGCACCTACGCAGGCACCACTGAGGATCTTGAC
TGGAGACCTAAAACATGGGTGGGATTCACAGTTTCCATAAAACAACATTACTGCATTTCT
AAATCGCCATGACGTAATGTAGTCTAGTATATTATCGAAGCAGAGCAGAGCCTCTTTCTA
AAACACGGATGCATGCTTGCTTGTGTAGTCAAAAAACAGAAAAGAGAGAGAATACCAATA
GGAGCATATAATACAGGATGGACACGAAGAAGGTTCAAATCTAGATGACAAACTCCTCGT
TGATAAAGTGCCGGAGCACCATTTTGCCGTCGTCGAAGCGCGGCGTCTCGTGGCGGACAA
TGATGGCGGCGTGGCTGTGGCGCACCTTGCGGATCCAGACGCGGTACTTGCGCCAGCCCA
GGGCGTCGAGGTTCTCGATCATGGCGAACTGCTCCGGGGTCAGGGCGAGGACAGGCTGGG
CAGCCTTGTTGTGGTGGGTCTCTTGCGACTCAACCAGCAGCTGCTGCTGCGATAGGGAGA
GCGACGACTGCGACAGGCCCCGCTGGTGGTGCTTCTGCTGCCGGTCCTGGGGCCGACGGC
TGCTCTCCGCCTGCGTCTCGCCTTGCGCGATGGAGCCGGCGTCTGAGTCCGAGTCGGTTG
GCGAAAGGTAGTCCGGCTCCTGCGCGCTGCTGATGTCTTCGTACGCGTCTTCGACCGACT
CCCGCAGGCCCTTCATCCACAGAGGCACGCGGTAGCTCTGGATGTCGATGCCGGCCAGGC
CGCCTTCGTGCAGTTGCCGCCGTCGGCTGCTCTGCACGGTCTGGTAGACAGAGTTGAGAA
GGAATAGGGTCACGCCTAGGGGCAGCAGGAGTGCGAAGGCGAACATGGGCGCGGCTTCGA
ACAGTGCCACGCGGGCCTCGCGGGACCAGGGCTGGGCCAAGAAGTTGCGCAGTGCCTTGA
ACTCGGACACCCTGGCCCTGCTCTCGTCTCTGGCAACGTCCTTGCGGCTCGCGTCCTTCT
GTGCCTGCTGAAGCTTGTCGAGCGCAATCGGCTCGTCGGGGTCCAGCACAATATCGCCGT
AGCCGGGGACGTAGTTGACCGGCAGGTCCTCGACTTCGCCGCCCTCGGCCACGATGGCGG
CGAACGGGTCGGTCTTGGTGATGGCCGTCGTGTAGTAAGCGGCGCTGCGGTCGTTGACAA
TGTTGGAATACAGGGTGCGGCGGTGGAACCGGCGCAGGCCGGCCATGAAGATGGAGTCCG
GATCGGCTAGGACGGCCAACAGCGGGCGACCGGTGTCGCGGAAGGAGTCGACGCCGAACA
TCTGGCGGCCGGACATGCTGAGTGTCCGGGCGCCTAGGGCATTGAAGATGGTGCTGAAGG
TGCCGCGCACCGGGGAGCGCGCGCCCAGGAAGGGGCTGGCAAAGGCGGTAAAGTTCTTGC
ACTCCACCTTGTCTAGGACGCCCTTGGCATGCAGCAGGCCGATGGCATACCGCGCCACCA
GACCGCCCTGCGAGTAGCCGACGACGCTCAGCTTGGAGATGCGGCCGCCGTTGGCCTCGA
TTGCGGCCAGGGCATCCTCAATCTCGAGGCACACGCGCTCGGCGCCAGTCTCGATGCCGT
CGTAGGTGAAGTAGCCGCTGTTGCTCTCGGCGGCCAACAGATGCAGCTTGTCCTCGGAGT
ATGCGTCGCGCAGGGCGGCGGCCACGGAGGCGAGGTGGCTCGGTTGTCCCCAGAGCTGTC
AAGTTAGCAAGAAGAAACGGGGGGCGGAACGGTGGCCGAGGCTGCAATGCGACGTAATTA
CCCCGTGAACGAGCACGCAGAGATGGTCTGCCTTGGCGCTCCCGCCGTTGTACTCGGTCA
TGTTGAAATGCTGTTGTGACGGGCGCTATGCAGGATGAGAATTCGCTAGTTCGTGTAGAC
GCAGAATGCAATGGCGATGCCGCCGAAAAAGGCACGGATATCGTGCAGAATGAGGCAATT
CAGAAAACGGGGGCCTCTCTACGCCTTTAACGACGAAGCGAGTGGACGCAACAGCGACGC
GAGGACGGCAGATGGGCCAGCACAAGGGGATGTTTATCGTTTTTTTTCTGTTTGTTTTTG
TCTCTGATGCGTTCGGGCGTGTCTTGTTCTTGTCTTGGCCTTGTCTTGTCCTTGTCTTGG
TCTTTTCTGTTTCTCTTCTCCGTGCATCGACGTCCTCAATGGTTCGCAGGTACCGGACGA
TCGAGCAGTCCGAGGCTCCGGCGCCCTGACGCACTGCAGAGACACAGAATCTGGTAGAAG
TCTCCGTCGGCATGATGCTGAGACGCGGCGTTCGGGTCAATTGGGGCGCCCTTTGCGCTC
CAAATGCGCTGTTTTGCTGGCGTCAGAAGCAATGCGAAGCAATAAAGTGTGGCCCTGTCC
TGCCCACTCATAGGCTGTTCCAAGCTAGACTGCGTGTGCCTAGGCCTGCAGGTACGGAGT
TAAGGGTGCCTCAAGTCCGATCCATACCTGGCGGGCCCGCTCCTCGTCACAGCCTTCCGA
AAGGGGAATCCGCCTTCTCGTACGAAGTATTACTGTGCGATTTAACGAAAGACGGCTCTG
CGCGTCGTGGACGCCGAAAGACGGCAGATTCTGCGCCGCCTCCGCGGTCCTGCCTTCGAC
GGCGTGTCCGCCTGGTAGCATTCGCTACGGAAAACACGAGCAGCTTGTCTGCATGCGCGC
TGGCTAGCAGCAGCTGCGGAAAGGAAGACGGAAAGGAACACCTTCGACGGGAGCGATACT
CCACCGGTTGGAGAGAGGACCTCTGCCTAGAGACACGCATTTCCGGTAAAGAGAAAAAAC
GGTTTGTTGGAGAAGCTCAGTTTATGATCAGATTCCTCTGCTGCTGTTGCTCCTGGCAAT
GGCATGTCGTCGCTTTCCCGGCGCCTGTCCTGCTTTTTATGCGCCGCCTGCCATTGGCCT
GTCTGCGTCACAGGCTAGCGCCAAATCAGGATTAGCTCTGGACGCGACTGCCTTTCGTGA
GTGCAGGAGGGTGACCCAGCATCGCGGTCTGGTCCATAGCGGGCAAATCAGAGGCGGCCT
TAGCTTCGACACAATTGGGCGGACAAGCACTGCGCGTACAGATCGACTTCTTGATAGTCT
CCAGATCTTGTCCTGTTCGCTAATCGCATGCGCTTGCACCCGTGGACTTCTGTTTTGCGC
AAGCCGGCGACTCCCTTGGCAGCCGTTCGACCGCTGCCCAAGAGACCACCTCTTCTCGAC
GTCCTGCGGTCTCTCTTCCTCCTCGCCCCCCTTTCGCCACCCACCCTCCCTTCGGAGGCG
ATCGCACAGAGCGCCATGACGACAGCGGCCACGTTAAACGCCGGGGCGCGGCGGCGGAGA
TCGGCGCGTATGGCATCGACATCTCTGTCCCGTTTTCGGTATCGCGAGAACGACAATTCA
GACTCGGACGACGACGCCAAGCGGAAAGAGCCTGACGACGACGACGACGATGACGACCAC
GTGCTCTCGGATGACAATGACAGCAGTCTGTCAGAGCTGTCCTTCAACAGCGACATCGAA
GACGCCGTCGCGGCGCCGCGGAGGAAAGCAAAGGCATCAAGCAGTCATGGGGTGACAAGA
ACGAGAACGACGACCGCACCAGCAGCATCTGCGACGGGCAAGCGAAAACGAGCCGTTACG
ACCACAACGATCACCACGGCCGTAACGGCACTCCCCACATACAAGAAGAGGAACGGGGTG
GGGGCAAAGGCCGAAGACATTGTTGCCGCCAAGCGGGCGATCAAGGACGAGGAAGACGGC
GAGGAGCAGCTTGCATCAGCAACGAAGAAAGCTGCGGCCCGCAAAGTCCGCAAGCCCGCG
CGCGTCGTCACCACCAAGGTCAAGACAGAGGGCGGCGAGTCCGAAGACGGCGCAGTCCAC
GTCGAGCCCCCGACCGACTGGGAACTGGTGTACGACCTCGTCAAGGAGATGCGGCTGCCC
GGCGGGCCCGCCGCCAACGCCGCCGTCGACACCATGGGTTGCGAGCGCCTGGCCCTGGCG
TCGGCCAGCCCGCGCGACCGCCGCTTCCACACGCTCGTGGCCCTCATGCTAAGCTCTCAG
ACCAAGGACACGGTCAACGCCGTCGCCATGGCCCGCCTGCAGACGGAGCTGCCACCGCAC
GCGCCGGGCGCCCCCGTCGGGCTCAACCTCGAAAACATGCTGGCCGTCGACCCGGCGCTC
CTCAACCAGCTGATCTGGCAGGTCGGGTTCCACAACAACAAGACCAAGTACCTGAAGCAG
GCCGCCATCATCTTGCGCGACCAGTGGGGCGGCGACATCCCGCCGACGGCCGAGGGCCTC
ATGGCGCTGCCCGGCGTGGGACCCAAGATGGCCTACCTGTGCCTGGCCGCCGAGCACGGC
TGGAACCGCGTCGAGGGCATCGGTGTCGACGTGCACGTCCATCGCATCACCAACCTGTGG
GGGTGGCAGAAGCCCGGTTCGCCGGCGTCCAAGACGCCCGAGTCTACGCGCCTCGCCCTG
CAGAGCTGGCTGCCGCACGACAAGTGGAAGGAGATCAACTGGTTGCTGGTCGGCTTTGGC
CAGGCCGTGTGCCTACCTCAGGGTGCCCGCTGCGGCGACTGCACACTGGGCTTGCGCGGA
CTCTGCCGGGCCGCCAACCGAAAGAAGGTGGCCGAGGGCCTGAAGAAGCGGCGCGAACTC
GGCGAAGACGTTGTAATAAAAGAGGAAGCAGAGTAGCAGCGGCCTTGGATTTTTATTTTT
ATTTTTGGTTGGATTTTCAAGAGCGATGTACTTGTCCAATCTGATATACGCCCATGCGTT
CTCACGGTAGACAGTAAAGCACTGCAAAACACAGTCTCGTTCGTCACTGCGGCTAGGTCT
AGTGCAAAATATAGTATGTAATGCCAATTCCAGTCCAAGGAGACTGCTATTAACCAAAAT
CTAAGAATTCCGACTTCTTCCGCCAAAAATAGTTGTGTACAAGGCAACGCAAGAAATAGA
AACAAACAAGAGGTGCAAAATTTCAGAAGTGAAAAAAATCAGCTGGCTCACTTCACTCCT
TCGCTATCCAGATCCGGACGCCGTACTATAAAAGCAGATGATGGTAATAAGCGAATAAGG
GAAAAGACGCAAGATACTGCCGAATCACAAGTCGACGATGCGAGGCATTAATAAGCCGGA
AGGATGAGAGGATACAAAACGACGATAGACGTGCAGCGTCGCAGGCCCACGGTCGGTAGT
CGGTTAATTTTCGGCCACCAGCAGCGAGATGGTCGTCTCCCGCCAACATTGGCATGGCGT
CCCTCAGCATGCATCTTCTCTTGTCCCCCATGCCCGTCGTCTTTTTCGATAATGCCGTCT
TCTGATGGCAGTCCGATGCGGGTATGACCACACGGGGACAAGGTAGATTCGAGATCGAGA
TGCTGCGAGGGCGGCCCGGCTGAAATCAACCAAAGATATAAGGAAGGCCGACACATGCGC
AACGGCGTGTCTCTTAAACGCCTTTGATAACGTGTGTCCGCTCGGACTCGAGCTGTGCAG
CGTTCTGCTCGTGTGCTGCCTTCTTGCACTATAAGGTGGACGATAAGAGTCAGTTTCCGG
TCATCGGGGTTATAGATAGAGGAGAGGCGAGATAAGGGGCAGAGAGGGGAGGGGGGGATG
TGCACGGAAACACAGGGACAACGTACATCTTCGAGACCAGTGCACTTGTGATCTTCTAGT
AACCGGTGGCGGCCACAGAAGTGGCCATTGCAGAAGCCGCAGTCGCCGGCGATGCGTTGG
GCAGCATCCTTGCACTCCTTGTAGGAGCACTTGATCTTGCGGGGCGCCATTTTGTGCGGT
GGAGGGCGGTAAAGACGCTCTTCACAGCAGCAAGGGAGAAGAAAGGGGGGAAAGAGAGAA
GAGGGCAAAGCAAAAAGAGTTCTGGGAGAGGAAGAAGATGTTCTGCGGCTGCGGTGAAGA
GAAAATCAAAACCAGTCGGGTGACTGCGAGGCAAAGTAAAGGCCAGGCGATCGAGTCGGG
TAATTGGCCTCGTCCGAGCTGGTCTATTGGGCTGCGGCAGCGGCGGTGATGACCATATGC
CAAGTGTGTTCTAAGGTGGACAAGAAGTCGTGATGCGAAGAGGAACAAAAGAAAGGTGAG
AAAGCAAGGAAGAGGAGAAAAGGGAAAGGAAGACGATATGGTTTGTGAGAAAAGGAAGGA
GAGAGAAGGAGGAGGAAGGAGGAAGGCGGGAGAGAAGGAAGGCGGAAGGAAGGCGCACGA
GAGAGTCAGCGATTGTCGGGAAACGCCTCACGTGGGTGCAACAGACCCAGGAAGGGTTAA
TACAATTAGCTCGCAGGCAATACGGGGGTGTCTGGGCCCTTTCGGAAGTCTCGCGCACGG
AGAAGGCCAGTTCCAAGATGGAAAGCTATTAGCATTAATATTGGCCGATGGTTAGTGAAT
TTGGGCAGGAGGGAGGCGGCCGATAATACTGAAAAGGAAGGGGAGATTTGGACATGGGAA
GGAAGGAAGGGGGAAGAGGAATGGTTGCGCCGGACAGCTACTTCCTATTGACTCCAGGCG
AACGTCGATGCGCAGGCTACGAGAGCCACGCGGGAAGGTACGACACAGGTAGCGGATGTG
TCATACAGCATTACGGAGGCCAGCACAGCGGAGCCAGCCAGAGGGGCCAAGGCTAGGGTC
GTTGGGCTGGGATAAGAGCGACCCGTTCTGTAACATATTATTACGGTGCTGTCCCAGACA
AGGAAGGCGCTAGGCGTAAAGAGCCGGCGGCACGCGGAAGCTGCTGGAAGAAAGGGAAGC
AGGTGGAAGGAGGCGAGGTAATACAGTGCTGGAGCCAGTGGCTACGAGTACTCGTATGTA
GCCACCCGGGCTGGGAGTCCGCCGCAGATGACGATTGCCAGGTGGAGCCGGCCTGTCCAT
TCTAGGGGGCCCCTAAAGCCACTCGTAATTCATGGTCCTGTTGTCCTCATTGCTGCTCCG
TATCTCAGTATCATTAGCGCCCTCTCCGTACGAGTACTCGTACTCGTACGGAGCCCAGCC
GCGCACTGTCCCAGTGACAAGGCTCCGCTGTCGGGGTTTGGCGATGGGCGCAAAGTATGG
CGTGTCCTCTGTTGAGTGGGCTACCCTCCCGTCTTTGAAAGATGTCTTATCTTAGCAGGA
GACCCGTGGTTGTCTTGCCGAAAGGGTAATCACGAGTAGTGGCAGGATACCTGACACAAA
GGCTGCGCCCGTGTCTTCCAGGGCTCTCAAAGAGCCACGCGGAGCGGCCGGCCAGAGACA
ACTTTATCTCAAGGCGCCCGCACAATATGCGAGACACAGTGGGAGATCCGAAGACGAGGA
CTGTGCACACAAAGAGAGCGCGCCGAAAGACTGCAGAGACGGAGACAAAGAAAGTGGAAG
GCACGGCCGACGATCGATGGTAAGTTGTCTTCCTTCTTACGGAAGACAAAAAGCAAGCCA
AAGATCAAGACACCTCGAAGACCAGGTACTCGTACTCGTAGAGCACTCGGCAACACTGTG
ACTCTGCCCGGTCACACGCGCTTGCGCCTGCCAGGCCCTCTTCACATGCGGCCAAGAAGC
AGCCAAGGCAAGAATGAACCGTCTCTCCTGCTCATTCGTGAGCCAATGGCCAAGACGTGG
CGAGACCACATCAGAGCATTCATCTGAATCGGGCGAGGTGTCGTATCGTGTTAAGCCATC
CCAACAAGCGGCCCAAAAGCAGACCGGGCGTTTGCCGCGAACCCACCGAATAAAAAGCAG
AGCCGCCGTCTACCTAGAACTCATTTTGGGCCCCCTTCCCTTTAATCTTATGGTATTATT
ATTCTAAGATACACGACTCCTTTAGACCCGTCTTCACTAAATTGGGAATCGGCAAGTCAA
ACAGGCATTGGCATTCATCGAGCATAAAACGGAGCAAAAAGGAGCAAACAATGATGTCAG
AGGATTAGACAAAGGGCCTGCGGGATAACCGACAGCACAAAAGAAGGGGGGATAAAGGGG
ACAAAAAAGCAAAAAGAACCTGGCCAATCGCAACATATTCTTCTTTCTTTCCCCTTGCGG
CTGACCCAATGGGCGGACTTGTAGCACAGAAAGCGAACACGCGTGAGTCAAGAGTCAAGG
CAACGACGTCTCTCTAGGAAGCGCTTGGAATCACGGAGCCCGCGCGCTCGAACGACTCTT
GAGATGGTGACATGAGTCCACACGCTTGCCATTGCAAAAAGGCTAGCAGTATCGCGAACT
TCAGACGACAAGGTGCGTGTCGATGGACGATACATAAGGAAGCAAAGGGGAAACTGTCCA
TCCCTGACATAGGACCTGCTCATCTGCTCTTCCTTGTCGTATTTTTCTTGCATTGCACGG
CTCATGTTTTCGTGCACCATACTCCGTAGTGTTGTGTTGCGAACGAGGAATGGGTGGAGC
GGTAAAATGTGGTAGTGGATCACCAAGGCTTGCCGGCGTATTACCCTTTGTGTCCGCCAC
CCAAAGAGTTGGCCACAAGGGTTCTCGTTCCAAGGCCGGGCCAAGAAAGTAGAAAAGGCC
TCGCAATCTCCTGCGTAAGAGATGGGCAGGATATATATAGTATGCAAATTGGCTGGTGCC
AAAGTTCTTAACACTTTCGCTCTACGGTTCTCAACTGAAACGACGCAGCGAATACGCACT
CGTGCGTTCGAGTTTCTGGCCTGGCATGGTCCCACGGCAGCGATCCCAAAGCATTTTAAA
TTTCACGACATGTATCCAGTTCTGGATCTCCTTTTAGGTACAAAGCAGCCTCTCTTCGCC
AGCACCACTACACCTTGCGCATATCCACAACGGCCCGGATGCAGTCGCCCGCCTTCATCA
CCTCAAAGCCAGCGTTGATCTCGTCCAGCGTCTTGCGGTGCGTAATGAACTCGTCCACCT
TGAGCCGGCCCTCCAGGTAGTCGCCCACCAGGCCGGGCAGCTGCGTGCGGCCCTTGATGC
CGCCGAACGCGCAGCCCTTCCACACGCGGCCCGTCACCAGCTGGAAGGGACGCGTGCTGA
TCTCCTGGCCAGCCGCCGCCACGCCAATGATGATGCTCTGGCCCCAGCCCTTGTGCGACG
CCTCGAGCGCGGCGCGCATCACCTGCACGTTGCCCGTGCAGTCGAACGTGTAGTCGCAGC
CGCCGTCCGTCAGCTCGATCAGCTTATCGACGATCGTACTGCCCTCGGGCAGCTTCGTGG
GGTTGACAAAGTCCGTCGCGCCAAACTTGCGCGCCCAATCCTCCTTGGTGGGGTTGACGT
CCACGACGATGATCTTGCCGGCCTTGTTGGCGACGGCGCCCTGCACCACAGACAGACCCA
CGCAGCCGGCGCCGAAGATGGCCACGCTGCTGCCCTCCTCTACGTTCGCAGTCACGCGCG
CGGCACCGTAGCCGGTCGTGATACCGCAGCCCAGCAGACACGCGCGGTCGAAGGGGGCGT
TTTCCTGAATAGCGACGACGGAGATGTCGGCCACGACGGTAAACTGAGAGAAGGTGGACG
TGCCCATGAAGTGCAGGATATCCTTGCCGCGGGCCTTGAAGCGCGACGTGCCGTCGGGCA
TCACACCCTTGCCCTGGGTCGCCCGGATCTTGCCACACAGGTTGGTCTTGCCCGACTTGC
AGAACTTACACTCCCCGCACTCGGGCGTGCTAAAGTGTACTGGTTAGCCTACACGGCGTT
GTAAAAGCTACGTGCACCCCCGAACAAACGTACTAGAGAGCCACAACATGGTCGCCCGGC
TTGACATTGGTGACGCCCTCGCCGACGGACTCGACGATACCAGCACCCTCGTGTCCCAGG
ATGATGGGGAAAGCACCCTCAGGGTCCTTGCCCGACAGAGTGTATGCGTCTGTGTTTGTC
AGAGAAGACCTGGACTTGGAGGGGAGTGGGCAGAGCACAAGTCGATGGAAGCTCACCTGT
GTGGCAGACACCGGTGTGGTAGATCTCGATGCGGACCTCGTGGGCCTTGGGCGGCGCCAC
CTCGACGTCCTCGACGCTCAGCTCCTTGCCGGCCTCCCAGGCAATGGCAGCCTTGCAGGT
GATGGTCTGTCGAACAGAAGTCTTGTCAGCCCTTCCTCTGTGCGTGTCGTCGCAGAGAGC
TGCTCTCGACCAGGCTGGCCCGTCCGTCCCGCGAACCGTGAACTCCGCCCTTCTTCCTCC
AGTTCCCCAATTTCCCTGTCACCGGGCTTACCTTGCCAACTGTGGACGCCATTTTGTATC
AATTGGGTTTCGATTTTTCACGTATGAAAGCTTGGAGATCGTCAGCCCACAGAACGCTAC
AAAATTTCCTCTGTCGAAAGAAAGGCTAGTGCAACTGGTGCAACTGGTGCAAAAGACGGC
CGTTATATCTCCCACAGCGCGAGGTACGCTTACTGTATCGTTGTTGGCTGTCCCGTGTTC
GTTCCCGTTCCCCTCTTCCTGATGTCCGATCCGGCCGTTTCGTGCTCTTGGGGGGACGAG
AAGGGGGCGATCAAAGGGGGATTTATAGCAGCCGCTGCGAGGAAGGAAAAAATAGGGTGT
TAATGCTAAGCCCGCCCCTCCTTTTCCGCGCCTATCTTGGCGGCTTTTGGAGCTGCCGGG
AGCTGTCCCTCTTACCTGTGAAGCTGAGGCGAGGAACCCCGGATTGTGTTGTAGAGGACG
CGTCGATGCAGCACAGGACGACGATGACGCCCAGCGAGTCAAGGAGCGAATAAGATACAG
AGAGAAAAGGCTTGTCTTGCAAAACTGGCCAAAACATAAACGCAAAAACCCGTTTTCAAC
GGGGAAGCCGCGACTGATAAATCACCAGCCAAACAGAGGTGGGGTTCTTCCGGCACTTGT
GATGTCAGCTTGTGCGAAGACGGGCAGCGGACGGTCAATGGCCTCCCCCACTTCTGGGGC
CTATTAGGAGCGAGCTTGTTTCCCCTTCGGCGATATCACGGCATCGCCAGCACAACAGTC
TAACGGGAGTTCGGGATTGGTAAGTTCTAGTCAACTTGCGAGGAAGGTGCAACCTTGAGA
ATGGCTCCCCCTCGCGGCCTCTAAGCGGATCCGCACAAACACAAAAGCAGTGAGCAAATC
GGCCAATACATAAATCTGGCAAGGCCGTGGCAGGTATGGATTAGAACAGGACAGAACGTA
ACCGTGGCGCTTCCCCCGGCTATCGAGACACGCGTTTTCCATTGCCTCTTTTGGACATTT
CCAGCGGGAAAACCCTCTTCCCCTCTCGCCTTAAGTGGAAACACGCCCCGGACAGGCCTA
AGCCATGCTGCAGAGAAGACTCATCTGCGGAGAAATCTCGCCGGGAGAGAGTGTCTGCAT
TGTTCCGACGAACCAGACCACGCGGGAGCGTTCTGTTTGGCCAGCGGAGCTGGGGTGCTC
GGCAATCCGGCCCTCCATTGGCTAGGGCTTTCCTACGCTGCAGAGCTGCAGAGCTGCCTG
GCTAGCTTTTGTCCCATTTCCCTCTCTCGCACAATGCCAGGACTGTCGGTATTGGCAAGG
CTGCGCGGCAAGTGAGGCGGGTCTGGTCTGCTCAACGGTTTCTTTACCACTGTTTTGCGC
CCCGAGTCCTGTCACGATAACAGAGCCTTCCATGGCGCCATCCCATTGCGTTTCGTTTTT
GATGGACCGGTCTTCATATTCCTTTGTTACGGAGCAGAGCATGCTTTATTTTTCATTCAT
TTTATTTTACACTTTACTTTATGCTGTCTTGCCTCTTCGGCGATTTCAAAGCACTACAGG
ACAGGGCAGCTCTGCGCTGCCTGTTATGTTCTTGATCTAGTTCGCTCTGCAGTCCCTTTT
AAGCTTTCTGTGCTGTTTCAATCAGCCTCGCAGGTCGTTTTCTGCCAGCCGCGCCTCCCG
CACTTTCCATATTGTCACTCCCTCGTCCCGTTGGACCACGAGGCATCTGCGCCAAACCGA
TCTGTACCACATACCGTCTTTTGGAGGCTGCCTCTAGAATTCTGCCTTATTCACAAACCC
TTACCCGTTAAAGGACCCATGTTGCAGACGCCTTTTACTTAGACTCACCGGCCACGCAGC
GTTGCCGTGGTGCGGAATCAGAGTCCATCGGCAAGGGACGCAAGCCAGCCAGCCAAGACT
TTCATCTCAAGCTTCAAATGAAAAAGAAGGCCTCGCTGCCTTGCGCCTCGCGAGCTATTA
TCCTGTGTTCCTGTTCAGCCGCAATTTCGACATGGGGATCAGATTAAGGCCTAACTTTCG
TTGTGGGTTAAGCTCCACAGGCACTTTGGCTTGCTCCGCCTCAAAACGTGCTAGCCGCTT
GGGCATTTTCGGGAGCTGTGGCAGCCTGTTCTCTGCGCAGGAGCTCTTGTTCCAAACCAA
AAGAAAGCAAGTCGGAACATCGAAAGCGCGACAGAGAATGAAACGCTGGGGCATAGGTGC
GCCACATTCGAAGCCTCTCAGCCCTGTTTTGTCGGAGGGCGTTGGAAGAGAGCGGCCTGT
TCAGAAGACCCGCCGATGCAGTGCATGTGGATTTCTTTCCTTTTCGGGCAAGTAAACTGG
AACTGCAAAATGATTGGCCTGCGCTGCACTTCAACGACGGCTCCTGGACACATGCAAAAA
CGTCCTCCTATCCAACGACGAAGGGATGGCTGAGAAGGGACAAAAAAAACTCGAAAACAT
GTTATTGGTTTGTGGGAAGTGAGCAACAGAGACTGTTCGACGTAGCATCGTGCACCGATG
GCCTCAATATGGAAGGCGACCGAGAACAAGAGAGAAGTCAGGGGGGTGCAACTAGGCTGC
CACGGCGAGCATCCTACATCCACCAGAAGGGTGGCCTCACCGTGAAATCTTTCCCGCCCA
CTTTGCCGCAGCTATCGCTGGTGAAAATTAGAGTGTACACCTTTTTCTGTGTTGACTTCT
ACATCCGCCTTGCCCGCCACATCCACGACCCCATTTACAGCTTCGCTTCTCGGCGCGCTG
CTGGGCTTCGCATCGCGCCTTCTTTATCCTGCGGCTAATAGGAAACAGCAAAATCCAAGG
CGAAGGCTACCGATCGTTCACCAGCCGTGCCTATGCAAGGCTTGAGTAGCTTCGCGCCGC
CCCGTGAAAGGGCAGACCTATCTCGCTGTTGACGGCAGCTCAGCAGAGGCTCCCGAACGT
CAGTAGCTCACCCTCGTCATGTGGCACCATATGTTTACTTCAAAGTTCGAAGACGAGATG
CCGTCTTCGCCTTGTTGCCTGGTAAATGGGTAGCGTTGTGCGCAGAAAGCTGCTGCCTTT
TGCCTTCTCGGCGACAACACAGCTACTAAAAGACAACGATGAGAAGGGCATATTGAAGCA
TTTTTGAAGGGTCATATCTCGCAGCGGTATGGGGAAACCATGGAAACCCCGTAAGGAATC
GCCCAACGGCCCCTGCTGTGACTCTTAAGGTGCACGCCTCGTGCTCTGGAATAGGACACG
GGGGGAGAACTGACACGAGAGGCCCGGTACGACAGTCATTACGAAAGGAGGCGTATCGGC
TGCAGATATGTAGGGCTTGCAGAAGAGAAGCAGACGACTAAAACCCCCCCAGAAAGGAGA
GAACAAACAGCCTTACACAGAGCACTGAACTTTATTTATAAAGCTCGTCGCGTAGAAGAA
ATACGGGAGTGAAGAAACATCCTCTGCTGCCTAGTCTGCCACGAAGAGGAAGAAACGGTG
CCTAAATAAGCGGCAGGTGAATGGCGAGCGAAGAGAGAGGAGGAATAAAAATAACCGCGC
AGCCTCAAGCTAGGTGAGAGCGTCAAATGTGCATGAAAAGACGAACGGCGGCCATGCTCT
GCACCTGTACACGCGAGTGACATGAAGGCGATGTATGACAACATGGAACAAACAGATTAA
AAAGCAAAACGGGCAGAAATGGGCAGAAGGGAGCGCGTTTCGTGCAACGTCCGGGTCCGC
TTTGCCGCAACGACTGCCTTGCAGAACACGGGGGGGGGGGAGGGAGCAAAAACAAAGAGG
CCCAATATCGTGGCCTGAGCAACAAGGGCCACTCGATGCGTCAAAGCAGGGTCTAAGCGA
GGAAATACCTTGTTTGATTTGGAAGTATGGCCAACACCGTGAGTCACTCGGCAACTGTGC
AGCTGTAGAAGCCTTTGGAGATGGCGTGCAAAAAGCAAACCCCCCCCCCCCTTATTTCTT
TCCACTTGGGAACTAGACCTACCCCAAAGAAGGCATCGACAGCCTCAGACTCCACCTGGA
GAAGCAGTCCGTTTCCCCAAACACAACCCGCAGACGAAGGACTTGTTGATCTGCTCTGCC
TAGCGGGGAGAGGCCGCTGGGAGGCTCGGGTATTAAAACGAAGCCTCCCCACGCCCAGGT
GCGACAACGGAACCAAGAGGTATTGCATCCCAAAAGACCCGATCGAGAGGAACACGCAAG
CAACCCAAGCACCTGCTGCAGAACTAAGCTTATACCTAATAGTTCCACATCCGCCACTCG
AGGTTGCGACGTGTCTTGCGGGCCAGAATAAGAAAAACGACCGCCGCCGCCCGTGATCGT
CCGAGGCCGCCAGCACTCAGCAAAACTTAGCGAGATACTTGTCTTTTTGGGGGCAGAGGC
AAATTCCAGGTTCGTCTTATTCGTCGCTTTCTTTCTTTTTTTGGCTTGCCGCTCCGTTGT
GTGTTATGCGTGTGTCTTCGTTTCCCCATCGTTAGGCAGTTTTTTTCTTGTCGTGTCGAG
CGCAACAGTGGCCAGGACTTCGCCTCCTTAGGCAGACAGACGGCCGCCGACTGCAACGGC
TGCGTGCACGGGCCACACAGCGCGGAACGCCGGCCCAGGGACGGCAAAAGTGAGGCTGTG
TGGCTGAGTCACATGTCACGGGATTTGCGCTGGCCCTTCTGTTGTCGCGGACTCTCACTG
GCTGACGAATCATCCACGTTTACGCGGCGGCCTGAAAGTGGCGGATAGACAATCGAGGAA
GGCGCGACTGATTGCTTTCAGGCCAGAAAAACAAAAGCCCGCTCCCGCTCCGTCTCGGTT
CCCTCTCCAGCCCCAAAAGCCTTCCCCCAAAAATTGATGCCTTGTTTTTTCCTCTTCTTC
ACATTTACAACCTCAGGCTCCCAACTTATCACCACCACCACCACCTTTCTCTGCAGCAAA
ACCACATGCAAGGTACAACGCCAAGTAGGCAAAACTGACTTATCCTCGTCCAGATTTGGC
CCGACCCGCGACGGAAGGCAGTAAGAAACAGCAGTGTGAGCTTTTCTTACTCCGTCGCAA
ATCGCAAAAAAAAAGAAAAGACACAAGAAGACGAACCCCCGTTTATTCGACGATACTCTC
TTGTCGCTCTTTCTGGTTCTGCGGAGCGCGAGAAGTTCGGCGTCATTTTTGGCTGTTCTT
CTCTTGATCCCCCCCCTCCCTCCCCGACTTCTGGGCAAGCAACTGTCGCCCTTCTTCCCC
ATTTCACGCCTTTTACGGCTTACTTTTTTCTTACTTTCTATATTTACCATATATTTCTGG
CCTTGTGGATCTGCCGCCTCACCCCTCTCACGTCTCTTATAGAGCCTTTTCCCATTTTTC
TTGTTTGCCCTTTCTCCCCTCTTCCTCCACCCTAGCAAACGCCCATCATGAGCGTCGTGT
TTGAGTCGAGGCAGCGCTCCTTTCTCCAGGACGAGAGCTACCCCAACATCGACCAGGCCG
GCGACGATGTCGACCGGTACGACGAGGCTGACGACAGCAACGTCGCTGATGTCATGCACG
ACGTTGGCGACGTCGGCGACGTCAGCGAACTGGCAGCCGCCGTGGCCGTCAGCTACCACC
CGCCGGAGCAGTCCATCCTCGCAGAGAGCGAGCCGTCGCGCCTCGACGTTGACGATGTTG
TCGTCGGAGGGGACGGCGGGGACGGCGCAGACCACGATATTCCTGGGCCGTCGGCCATGA
GCTCGGCTGTCGCTGCAGCAGCCGCTGCTGCCGCCGCCGCAAATATCGCTGCAGCCGAGG
CCGAAGCCGCACAAGCAGCAGCACGACACAACTCGTCCTCTGGGCAGCCGCTTCAGCCGG
CCTCCCTGTCGCCCACATCCCCGCAATCCCTCAAAGAGGCCTCATCGCCGTCCGTTGGAC
TCCCCATGGGACCACATCGCGTTAAGCCCATCCCGAAGCCTGAACGTGATGTCCAGAAGA
ACGGCCAAGGCCTATTCCAATGCACGTGGCCGGACTGTACAGAAGAGACGCAGCAGTTTG
GGCGGAAATGCGAGTACAAGTAAGTTTGTTTTGCCGGCCTGTTTTTTTTCTGGCTCCAAG
CACTATCACACAGCCACCTAACATTTTACCTTTTCACAGCAAACATATGGATAAGCACGA
GCGGCCGTATCGGTGCACGGCCGAGGGCTGTGAGAAATTGCCTGGCTTTACCTACTCTGG
CGGTCTTCTTCGTCACGAGCGCGAAGTGCACGGCAAGCACGGTGGGCCGCGAAACCCGCT
TCACTGCCCGCACCCGACTTGCAAACGCCACTCCGGGAAGGGATTTTCGCGGCAAGAGAA
CCTGAACGAGCATTTACGCCGTGTCCACACGACCATATCGCCAACCAACTCGACGCCCTT
GCCCATAATAGTGGGCAACAACACTGCCAACACACTTCTAGGCCAGGCCAGCAGCGAGCT
CCTTAACCTGAATCTCATGCGGTCTCTGGCTTCCGTGCTCCCGAGCAGCCCGTCTCCCGG
CGGCGACAATGGTAACAACGGAAACAATGCGGCCGCCGGTACCGCGGCACCGGCCGCCGT
CACGCTTCCGTCATCTGTGCTCTCGGCAGACGAGAGCGATGACGCAAAAACGATGGAAAG
TCTAGGATTGCTACTCTCGCGGGGCCGCAAGCGGAGGGCTTCTTCTCTGATGGGCGAGGA
TGACGACGATGGCATCGTTACTAGCCAGCATCTGGGCGACTATCACGGTCACCACGGCCT
ACGGGAGGAAGTGAAGCGTGTGCGGCAAGAAAACGAGGAGTTGCGGCGGCAAGTCGAGTT
GCAGAAACGGCAGACGATGGCGATGATGCAGCAGATTGCCCAGCTACAGCGAGCCGCCGG
AGCCCAACCGCAGCAACATAACCAACATGACCAGCACCAGCACCAGCACCAGCACCAGCA
TCATCAAAGAGCACTGGGTTCGTCCCTTGCTGATGCGGCACTTGGGTCTACTGCTTCGCC
GTCCACGACGATAATCTCAGAGGCGGCGGAGCTGTTGGCGCGGTAAATTGGCGCTGTCGT
GTCTCTTGTTTGTCATCGGTTCTGGAACCTGTTGCAATTTCTCGTCACCTGCCCCTTCAC
CCATCGTTTTCCTAGCTTTGTCCCCCCGCCTGGTCCGTTTCTCATCTCCATTCCCCTTCA
CAGTCGTCGATTATGGCACGACCGCCTTCTTACCATCTCCTCTTTTCTTATTTTATCAAT
TGTTTGTTATAATCGGATTTTGGAGAGTGCATGGCAAGGAGTTTATATCTATCACCTACT
TTTCAGTTTAGCGCATCGTGTTTCACGTTTCAGTCTTTCAAGAAGCACAGAACACTTCGG
ACTGGATAGGTGGCAGTTGGTACAGCAGGCGCTACGGTTTTATTTCTATTTTTCTCATGA
GCTATAATCTGTTTGTTAGGGTGGTAACGCACGCGGCCATCATGCAGTGCGCTTTCGGAT
TGGATTCGTTCAGGGTTTTGTTTGTTTGGCTTTGTTTTCTTTCTTCGCTCTTCGATAGAT
ACTCCCTCCAAAGATTGCATTTCCTTTGTTATTTTGGTTTTTTCACCCTTGGCTTTTATC
TCACCTCCATCTTTTGCGTTGCCCCTATATCCCGCTCTTTGCCTTTTGCACTATCCATTG
CCATATCTCTCACCACTTGGCACATATCTCACGAAGTACTCATGACCTGTTCTCCTTTTC
ACCAAGACTGTTTCTATTAGCAGTGTACGACCACTTCTTGTATTATTCTCACTTTGTTGT
AAACCATGTACGAAATTAGAGGCTCCGAAAGGGGGAACAAAACGAAGAAACCACCATACC
ATTCTATTTCTTGACTGTTGTAATTTTTTTTTAATAAACATAACGGTATCTTGAGTCCGT
ATACTTCGAGACAAGACAAATAAAAACGCCAGAATAATCCCCAGAGACAATAGTCGTACA
GATTTCCCCCACCCGTATCCCCTAGATCTCAAAAATCAGTCCGATGCCCTCGGCGCCGCC
TTGCCGGCTCTCGACCAGGTCCAGCCGCCAGCCTTCCCAGTTCTTGAGCGCCCTCTTGGC
CTCCCTGACGCGCTCAATGCGCTGCCGTGCCTCTTCCTCTTGGGCCCGGCGGAAGGCCTC
TTCGTCAAAATCCATGTCATCATCGTCGTCTAGGAAGCCGTCGTCCTCGCCGTGATGGCC
GCGGCTATGACTGTGGCTGTGGCCGTGGTGATGATCGTCATTTCCTGACGCATTTCCACC
GCCACCTGTCAACACAGAGAAGAAATCGCCTAGTGCCCCGCCACCCGCTGACACCCCAGC
GCCTCTCTTGCCGGCCAGCGGTGACAGGTCAACATCGCTAAAGTGGCGGCCGCTGGGCGT
GTCGTCCGGCCCCACCTGCAGCTCCTTGCGGCGCTCGTGCCAGATGCCGTGGCGAAGATC
AGTGTTCTCGGCCTCGAGCTCGCGGAGGCGGCGTTCGAGTTGCTCCAGACGCTCACTCTG
TTCTGGCGAGCTTGCTAGCAGCTCGTCGAGATGCTCGTCGTCAGTGCCGCCGCCGTCGCG
GGCATCGCGCTTGCGCAGCCGTAAGTTCTCGGCCTCGGCACGGTCGAGGCGCGTGCGGAT
CTCGGTCAGGTCGTGATCGGCACGCTCCTTGTCACGGCGCAGGGCCTGGGACCGGGCGTC
GTGCTCTTTGTGCAGCGTCGTCAGTGTGGTGACCTTCTTCTCGAGGCCCTCCACTTTCCG
AGTTAGCTCGTCGCGTTCGACGCGCAGGCCGTCGCCTTCTTTCTCCAGCGACCGCAGCTT
GGTCTCAGCGCTCGTCCGTGCGCTGCCCTCGCGGACAGCTTTCTCTGATGTGCGGTCCAG
ATTACGCTTCAGCTCGGCCAGCTCACGCTGGGCGGTGCCTGCAGCCTTCTCAGCGCGCTC
CAACTTCTCCTCGAGCGCTGCCACCTGCTCTTGCCTGCCGTGCTTTGGCTGTTGGCTGCT
GCCGTTACCGCTGGTGGCGCTATCGTAGTCTCCGTCCTCGTCGCCTTTCCTGTCCGCCCC
GTCTACCGACAGGCGCTCGACCTGCGCACGCAGTCGCGACATTTCCAGCTCCATGGTCTC
GATGGTCTGCGACTTGGACCGCAGCTGCGTTTCTAGCTCGATTGTGGGTGGTGAGCTGAC
GCTCATAGAAGGTGACGAGCCGTGGCGGCTGTTCGTGCGGGCTTGCAGCTGGGTATTTTG
CCGCTTGAGGGCAGCAACCTCGGATTTCTATAGGCAAGACGTTAGACGGCACACATACAC
ACACACAGATATAAAGCCATGCACCGGGGTGAGAAAACTTACCAGCTTTGTAAGCTCAGA
CGAGTCGGTGCTGTCGCGCGTGTCTGCCAGGGCATCCTCGGCATTTTGCCAGCGCTTCTC
CGAGTCGGCAGCTTCCTTCGTGAGGCGCTTGTTCTGGCGCTCGAGCTCGTCGATACGGGC
GACCTGCTTGCGGTAGATGTCGGCCGCGGTCTCGCCATCGGCGCTGGGGCTGAGAGGCCC
GCTGGGCCCGGGAACGCCGTGGCGGAAGGAGGTGGAGCGCAGACGCGACTGCTCAGAGAG
GGAAGGTGCTGTGGCCTTAGGGGAGGTCGGTGACGCGACTGCGTCGTCGTCGTCGTCTTT
CTCGTCGTTTTTGTCGTCCTCTTTTGCCTCGTCCTCCTTGTCGCCCTCTTCATCTGCCTC
CTCTTTCTTGCCGCTCTTCTTGCCCTTCTTCTTCTTCTTTTCGCTCGTCCCTGCTGTCGC
CTGAGCCATATCGATCTTTTCTGCTGCCGCCGTCTCGTCTTTGGTCTCGTCGTCCGCGTC
TTTCTTGTCGCCGTATGCGGCCTGCTCTTCGTTCTCCTCGCCCTCTACCGGTTTGGCGTC
GTTGGAGGCCGTCTTGTCTTTCTTGTCCTTCTTGCCAGAAGCGCCAGCGCTGGCGCTTGT
CTGCTTCTTCTTTTTCAGTGCTTCGACCTGTCAATCGGCGAGAAAGCAGAAAGTTAGCGG
CTCTGCGCAAATACCACGCGATTCGTAGCTCCTCTTCCCAAGCAGACATACGCGCTTTTT
GGCCGCCGCAAGCTTTTCGGCCTTGGCCTTGTCGTCGTCGGCCATGGTGGGCGGTCAAAA
GGGCGCGGCGTGCAAGAAAAATCGAAATTGAAGTCAGGCGCAAGCAGGCAGGCCGAGAAA
AGAAGACTGGTTCGTTGAAGGGATGTGGTGCAAATGATGGCGATTATGAAGAAAGATTTG
CAAGGAAGACCGTGGCTGTACTCCGTAGTGTTGGCAGCTATGCGAAGAAAGGGCAGTGCA
GCGTTCTAAACACGTCACTCAAAATGCGAGGGGAGCTCCTTCCTAGCACTGTCGGTAATC
TGCTCAGCAAGGCTCGTTCGTTATTGGAAGCTGCTATGCACGGATGCGGCACCAGTTCCA
ATGGTGGACAATATGGGGCTAACGGCTGACTAGCGCGGATTTGAATGTCCAAGGACCCCT
GGCCAGGCCACCCGCGGTAGCGCAGCGCCCTCCCCCGCCCTTTCGTCTCGTTTTCAGTGC
TGCCCCGCGTGTAAAACAAAGGAGAGAGACTGCAAAGGCGCCTGCCAAACCACTTACAAC
ACAATTCCCAAACTTGGATCTGTCTCGGACAATTTCTTTTCTTTCCGTCTGTTCACCTGA
ATACAAGAACAGAATAGCCAAGGGGCCACAACCGCAAACTGGTCGGCTATCTTACCCCTC
TGGACAATGGCCGCCCTCCCGCGCCAGTTCCCGGACTTGGCCCTCCACCTGACGGACCAG
ACCCGGACACCCATCATCTCCTCGGCCAGCGCATTGGGAGGGATAGGAGGAAATGACGAC
GAGGGCGATGGCGACGAGAGAGCGAATGACTTCGATTCGTCTTCCCAGCAGACAGGAGCA
GCAAAACATTCAAAGCCCACCCGCCAGCAGCGGGCAGCGGCGCTGGATGATCTGGCCGCC
ACGGCCCTCCGGGCCCGGGATGCGGCCGCCCGGCTCGGCCTAGGCGCGGATCTTCCATTG
GCCTCGGACCTGGACGGGCCTGACGGCTCTTCGTCGGCACTGCTGGCCGCCCTCGGAATG
ACACCACCGGAGCACATGGTGGTCTCATACAGCACAGGCGCGGTGGTGATTGAGAGCTTC
CTGGACCCGCGGCAGCAGAGAAGACGGCAGCGACAGGAGCGGCAACTGCAATTACAATTA
CGTACTCCTGGACCGTCGGCACCAGCAACGGCAGCAAAGCAATCCACAGGACAGGACGCG
GCTGGGTCGCAGAGAGGAAACCAAGTGGGGACCAACAACGCCAGCGAAAACGAAGGCGAA
GACGACGGCGAGGATACAGCGGGAGGACGCGGACCCCTGCTTCTAGGATTGGTTGCAGCG
CCGGACGCGCAGTCACTGGGCGATGCGCGGCGAGCAACTGCACGCTTAGAACGGGTGGGA
CGGGCTGTCCAAGACGAATTGGCGGCACAGGAGAGAAGGTAAAGATGAGGGGACGGCCAG
AGAATAAAGACACAACAAAGAAGCAATAGAAAAGCAGGGGTTTTGAGATGAGTCTGGGTG
GGCTCAAATGGGTCCCAAAATGCCTTAGGGGGGTGAGGAAGGTAAAATCATAGGCCAGAG
AGGCCAAACAGGTTCACAGGACAGCGCGGCCGGACCGGTAATTATTTCATGCTCCGTTGA
CAAAAGCACTTGCATCAATTTTGGAGGTCTATCTATATGGCTACTTGTATATTACGAAAA
CCGCCGACAGGTTAAAAAAAGGAAATAAAGCCATCATCTGCACAACACCAACTGCCTTGA
GCCGAAATCAGAACATTTCCCGAAACATTTAGATGAGCTGCTGGAAGGCACGGTTGATGG
GCGACCGGATGTTGGGAACGTCCTTCCAGAAATCGATCGTGGCAACGGCGCGCTTGGAGA
TACCCTCGGGCGTGAACTCGAATTTCTAGGCGCATTGTTAGCTTTGCACAAAACACGGAT
ACCAGTGCGACATTAAGCGAGGGGGAAGCCCTAAACTAACCTTGTAGACGTCCTTGTACG
GGCCAGAGGCACCGAAGCGGTTCAGGCCGAACTGCTCGTGCGTGTACCGCTCCCAGCCCA
TGGTGCTCATAACCTCGACGGACAGCGACGGGATGCCGTCGGGCAGAACGCTCAGGCGGT
ACTCCTTGGACTGGGCATCGAAAACTTCGAAGCAGGGCAGGGATACGACACGGGCCTTGA
TGTTGTGGTTGTCGGCCAAGTACTTGATGGCGTCAACGCAGATGCCGACCTCGGAACCGG
TCGAGACAAGGGTGACGGCGGCGCTCTTGTCCTCGTGAACGACATAGCCGCCCTTGATAG
CGTGCTCGATGGTCGAGTTCTCGAGCTGGGGCAGGTTCTGGCGGGACAGAGCCAGGATGC
TGGGGGTGTGCTTGGAGGTCAGAGCAACGTAGTAGGCGGCGCTCGTCTCGTTACCGTCGG
CGGGGCGCCACACCATGCAGTTGGGCAGGGCACGGAAGTGGGCCAGGGTCTCAATCGGCT
GGTGGGTCGGGCCGTCCTCACCCAGGCCGATGGAGTCGTGGGTGGCGACCCAGATGACGC
GCACCTGCGACAGAGCCGACAGGCGGACGGCACCGGCAGCGTACGAGACGAAGTTCAGGA
AGGTGCCGCCGTAGGGGATCAGCGTGCCGTAGGCGGCGAGGCCGTTCATGATGGCACCCA
TAGCGTGCTCGCGCACGCCATAGCGGAGGTAGCGACCGGCGTAGTTTCCGAGGCCGGTTG
CCGGAGGCTGGAAGTCAACGGCGCCCTTCCACCGGGTCAAGTTGGAGCCCGTCAGGTCGG
CAGAGCCACCAATCAGCTCAGGGATGGCCTCCTCTATCTTGGACAGGACGATCTCCGACA
GCTTGCGCGAGGCGACAGCAGAGTCGCTCGGCGTGTAAATGGGCAGGTTCTTCTCCCAGC
CTTCGGGAAGGTCGCCCTTGAGGCGTCGGGTCAGCTCGGCGTGCTCGGCCTTGTACTGCT
CGCCGTACTTCGCAAACAAGCTGTTCCACTCGCTCTCGGCAGCAGCGCCCTCGGCAATCT
TCTTGGCGGTCAGGTCGTAAACCGACTGGGGCACCGCAAAGCTCTCCTCTGGGTTAAAGC
CAAACTTCTCCTTGAGCTGCTTGATGTCGTCGGCCTTCAGGGGCGAGCCGTGAACGCCGT
GCGTGCCCTGCTGCAGGGAGCCAAAGCCGATGATGGTGCGGAGCTTGATCAGGGTCGGCT
TGTCCTTGACATCCTGAGCAGCCTTGATGGCAGCCTGGATGCCCTCGAGGTTGTGGTCGC
CGTCGGCGACGACGATGACGTGCCAGCCGTACGCCTCGTACCGCTTAACGACGTCCTCAG
TGAAGGCGCAGTTGGTGTCGCCGTCAATGGAGATGTGGTTGTCGTCGTAGACGGCAATCA
GGTTGCCGAGCTGCAGGTGGCCGGCCAGAGAAGAGGCCTCGCCGGAGATACCCTCCATCA
AGCAACCGTCACCAAGGAAGCAGTAGGTGTAGTTGTTGATCAGGTCGAAGCCGTCACGGT
TGAACGTGGCTGCGGTGTGAGCCTGGGCAATGGCCAGACCGACGGCGTTGCTGATACCCT
GACCGAGGGGGCCAGTGGTGACCTCAATACCGGGCGTGTCATGGGCCTCGGGGTGGCCGG
GGGTGATGCTACCGACTTGCTAGGGGCAAAAGTCAGCAACTGGATACTAAGCAGATACGT
GTAGGGAACAGGAGCAGCAGAAAAGACTCTGGACGTACGCGGAAACCCTTCAGGTCGTCG
ATGGTTAGGCCAAAGCCGTACAGGTGAAGAAGAGCGTACTGCAGCATGCAACCGTGGCCG
TTCCTGTATAACACTGTCTTAGTATGTCCCTTCATTTTGAGCTGTTTATCTGCCCGGCAG
AGGGCCGTGTTTCTGTATCTGCTTACGAGAGGACAAAGCGATCGCGGTTGACCCATTTGG
GATTCTTGGGGTTGTATCTCATGATGTTGTTCCAGAGAACCTGGGCGACCGGCGCCATAC
CCCTGTAAAAGCGCGCAATGGTTAGCTGCGGTGTTCGTTTTGTTTCCATCCCTCCTGGTC
CAAAATTGCCTCTGCACTTGCGAGCAAAGGCAGGCAAACCAGGCGGCCGTCGACCTGGAG
CTCATTCCGGCCGAATCAAGCAAGGGCGGCCAAAATGAAGCCCAGAGCTTTCTTGCCTGC
TGGGGGGCCAGAGGAGAGTACTTACATTGGGGCGCCGGGGTGGCCGGAGTTGGCATGGAA
GGTAGCATCAGCCTAGACAAGGAGAGAAGCGTCAGTTGAGCTGTTTTGGTCGAGCGAGCT
GACGCTGTTGATGATGTCATGACCTAGGTGGCAGGCCTGAAGCGGGCTAAGGAGAGCACA
GAAGAGCAGAGGGGGGAGGGGCATGAAAGAGAGGTGAAAGAGAGGTGACAGGGGGTGAGA
AAACAGGCATTGGCCATCACCAGCAGCTCAGATGGCTAAAAAGCACATGGACGAAGCTGT
AGGAATGGCCGCGAGAAAATGCAGGCTCAGTAGCGAAGTGGTGCACTTTGCGTGTGAGAC
TGCGATCAGGGCGCGCGCAGGGAAGAGAGAGGGGGCGGGGCAAAAAGGCGCAGGAGGAGC
AGGTGAGGAGGAAGAACATACTGCTAGAACACGGATCGTGTTCACGGCGAGCTGGTCGAC
GTCGGTGAATCCCATGATGGCGGTGGGCTTGCTTTGGCAATTGGATTTGGGCTTGGATAC
GGATGGGGGATGGAGAGGGGAAGCAGAAAGAGAGGGAGGAAGAAGAAGAAAAGAGAAATG
GGAAAGAGGAGGGAGGAAGGAGAAAATCAAACAGGAGAAGGGAAAGGAATAAATAAATAA
AATATTATGATTAGTCTTGGTAGGGAAGGAATGGACGGGCCGGTTGGGGGAGGGCAGGAA
CGAGCGAGGAAAAGCACGCCTGCTGCAGCAACTACGACGACCGGGGGAATAATAAGACAC
CCAGCATCTGCGCGGAAGAATAATAATTCTGCTAATGAAAACGGCGGGTATTATCAATTC
ACACTAATGGAGCAGGATCGGAGAGACGCCAGGAGACGACGGCCAAGAAGCAGGAGACAG
GTCTCGAGCCCGACAGAGACGACGCTCGCCGAAGGAGGGGCAGTTTCAAGCCGTGGGTGG
CCCGCGGAGACGAGATGGAAAGCTCTTTCCCTACACGGCTTTGTTGGGGGTGGGGCTGTT
CCTGTCCATTTTCACGCTGTCTTTGCTGCTCTTTCCCAGGACGCCCGAAACAGGAAGCCC
CTCGTCTTCCGGTGTCGCCACTTACAAAGACCGCGCTGTGGTTACAAAGTCAGATAAGAA
GCGTACAAATGCAATACGAGTAGTCTGCGTCGTTTCCCAAGTGGCGCAAGCATCTCGAGA
TGACAAGAGATGACAGACAAATATGGTAAGCACCTGAATCCGAAGAGCACACACACACAC
ACACTCTCTCTCTCCACACCACTTTGCAACTTCCTGATGGAGTGACATTCTTGCCTCTCG
CGGCATCCCCCGCCATCCGGGTTGCCCCTCCCCTACGAGGCTTAAGTATCTTAGCATTTT
AGTATTTTTGTTGTTTGAGCGCGAGCATCGGCGACGCAAAAGAAACACCTGCGGGCCCCA
GGCAAGCAATTCGAACGTGCGAACCGCATCCTCGTGTCTCCTGTCTGACCATGCACGGCT
GGGTGTCGTGCCTTGCTAGCAGCTTGCACACTGCCGCGCCTCGATCGCTCGCCCCCCGCG
GGAGGTGGACCTGTCGCGGCTTCCCTGGATTGGGTTTCCCTTTTTTCGGAATTATTTTGC
TGCTATTGTACTCGTATTAATGGCCGTGCATTTTGATTACTGTTTGCCATAACTCACTGC
CTCTTCTTTTGGCACTTGTTCAAATGGAGCTCTGCTATTGGCGGGAAATGATAAGTCGAT
GTCTGAGAGAGATTTCTTCGACGAAAATTGCCAGCGTAGGAAACGGCGGGGACAGGCGGC
AGTGGGCGCTTATTGGTATTGCTCCGTATATCGACTATAACGGAGAGACCCGCTAGAATC
ATGCACCGGATAACTGTATGCTTGCACTTTGACTATGCGTGCTTTACCGGCTGCGGCTTA
TTTCCTTCGCAACCTTGGGCAATCCCCTGGAAAAATAAATTCATAAAAGTGGCTTTCTTG
AGATACAACCGGGTCAACACGTGCGCATTTTTTCGCGCAGTTGATTCATTGTGAGGCCCA
ATATGCAACTGGCCGATATTCGCCGCGAACCTCCGCTAACTATTTACTACTAGTGCCTTC
CGCTATTGGCTGAACCCAACGTGCAACTCGTCTCTCATCCATCTCAAAAATTGATATCAC
GGCCGTACTCACCGGCACAACACCAAAGCAGTCCTCGCATCCTGCACGATGGTCGTCAAA
GCACCGCCATATTTCTCGTCACGCGTTTGAGATGCCAAAAGCCCGTGGGGGCCCGGCCGC
GGGCGGCTCCAAAACCTCAAAGCCTGCTGCCCGCGCACCCCCAAAGCTTTCACCAGGGAC
AAAGGCCGGTGCAGCAAGCGCTGCCTCGGGCGCTGGCCCTGCCGAAAGACCAGCAAAGCC
GCCTGCTAGCCACCACCAGAGGGCAATCCCCTATAACGTCCAACAGCGTCTTCTCGACGT
TTTTGGCCGAGGACTTGCACCGACGCTGGCCTCGCCTCACCTCAACGAGGCGCTGCAGGC
CGTCAAACGGGCTCTCTTTGAACGGGATTTTGCAGGGGCATTCGGAAGCGTTGACGGCGC
GGAGGCTAGAGCTAGCGCCATACCGCCGCTCGACGCATATGCTGCACGCTGGAGCCCGAC
GCGCGCTCTCTGCTACGCGTCCATCCTCAGCAGCCCGTTGGTTCAGGAGCACTGGAGAGC
TGCGTTGCCGAATACCCTACCGCCTCTCCGTATGGTGGCCATTGGCGGCGGTGCTGCCGA
GCTTGTGGCTTTCGGTTCCTTGTTAACAGACAGCGAGGCTGGAGATAACAGGCCTGGCGA
TCTCGTTCTCGTGGACTCGGGACCGTGGGCGAGCGTGGTCGACAGGCTGCGCGCCGCAAT
GGCAGAGGCGGACCCCGACAACCGCAAGCCCGCTCTGGTTCGGCCAGCAAACAGGTTTAG
TGTGGATGTCCGCCAGTTGGACATTTTGCAAGTGGAAGACAAAGAAATGGGGGAAATCAT
CGCTGGAGGTGGCCATGCTGCGGGCTCAAATGAGACGACCACCCTGGTCACTCTTTTCTT
CACCCTCAACGAGCTTTTCACTGCCGGCGGCATTGGTGCTGCTGCTACATTTCTCCTGCG
GCTCACTGCTGCTGCCATCCCGGGCGCCCTGCTGCTAGTTGTCGATAGTCCCGGCAGCTA
TGCCGAAACCGCCGTCGGCACCCAAGCAAGGCGATACCCAATGCGGTGGCTTCTGGACAA
ATTCTTGCTGCAGGACTTTGAAGCGTGGACCAAGTTACACGAGGACGAGGCGGTCTGGTT
CCGCTTGCCAGCATCACTTTCATATCCCATCCACCTCGAAGACATGCGATATCAAGTACA
TCTATATGTGCGAACATAAAGTAGAAAAATCAGGACGATGTTCGCTCAGAGCAGACAAAC
AGACAAACACACAATGGGACGAACAAAATATTAGCAGCGTGTATTCGCTTTTGTCTATCA
TGCCCACACCAGTTTCTTCAGCGAGTGTCCAAGATGACCAAGCAGTCCTGTGCTCTTCCG
CGCCTCGGCTAGTGACACAATGTCTCCGTTGGCAAGGATCGTCTTGCGCTCCGTGCCTGC
GGCTACTGGCCGGCGCATAAGGATATGCATGCGTTCAATTTCAGAGGTGATCGATACGAT
TTGCTCTTTCTCCGTTCGTTTGACGCCGCCTTCGTTAGCAGCCGCCGCGGCTGACGTCGC
TAGCGAGGTGTCCGCATAGAGCGCCTTGAAGGCAAAGCGCTTGGCTGGCGGCGACGTGGG
CCGCATGTTCAAAAAGCTTGCAATACTGGACGACAATGCTTCGGTAGCGGAGGTCGAGTC
ATCAGCGCTGCTTTTGTCGGCTTCGCCTAGGTGCATGCTAGACAGCGATCGTGTATTGAT
TCGCAATATATCGTCGCGTCCCGGCTGGTATGAGACGGCAAAGCCGACATTGCGCGCTTC
GTCCATCTGCATCGGCGACACCGTCGACACGATGTATGTTCCTAGCGTGATCTTGTCGAT
GTGCGCTAGTTCAACACGCTCAAACGATGACAGCTTATCCAAGTTCCAGTCGAAACGACA
CAAGTACAATGCTGCGTCCGTCAGCAGAAGAACAACTTCTTCAAAAGGCGGTGCTGTCAA
GCTTGTATCGGCATCATGCGGCGCTAGCAATGTCCAGCCGCCGATGAACTCTTCGGACTC
ATCGGCTACCACCCGCCGCTGGCACAAGTCAATGGCCTGCTCGCGCATTTTTTGCATCGA
CATGGCTGGGTCCTTTGTCATCATATTTGCCTCGAATTCGTCAAAGATCTTATCCGTCAC
GTTGCCGAGTAAGAAGTCGATGGTTGTCTGCAGGAAGAAGTCATTCACAATTCTATTGTA
GTTCGGCGTCAGCGTGTATCGTTAAAGCATAGAGAAAGGCGACATACTGAGAGCACGTAC
CCATTGAAAAAGCGCGTCAGTGACAGCCCGGCGTCCGTCAGCGCGCCGCGATAATCTCGT
TTTTTGGTCCGTGTGTAGTCGCCCTTCATCGCCGCAGTCGATGCATACTGTTTTGATACA
GCGTCGCCATTGTCGGCCCATAATGTGTTGAACCATGCATTCTCTTGGTCGCGTTGTGCT
GCCATGTCGAAGCCCTGTTCCTTCAGCTGCACATCTAGCATAAATTTGGCAAACGAGCTC
TGGCAGACGTTAGTGCGGTCCAAGCAGTCCATGCAGTTCGTGCGAAAGACGCCTTTCTGC
TTGTGCACGATGCTGCTGGTGCCGAGACCACTGCTGCTGCTCGTGGTGGTGCCTGTGGGA
CTTGCGGTGCCGGCACTTTCTGTGCCTGCACCAATCTCCTCTACAGTACTTCCGAGCTGC
TCGATTTTTTTACTCATTCTGCCCATAAGCAAAGACACGTTTTCGAACTTCATGCCTTTG
CAAGCGCTGTGAAAGTCAAACCACTCAAAAGGTATTGTAGCTTCTGTAGACGAGCTGTTC
GCTTCGTCGTTGTACCGCTGCACGCTCCTTTCGAATTGTGTGCCGAGGGCAGACTCGACA
CCATGCTTTTCAACCAAGTTCACAATTTGCAGGTTGCCGTATTCCCGCCGCAAGCCATCG
AAGTGCTTTTTCAAAGCGACAAAATTGAGTTCAAGCGAGTGCTGGATGACTGGCACAGGC
TTCAGAGAAAAGGGTGACTGTGTCCAGAACAGCGGAATGCTCCCGCGGATTTGGACAAAC
GAGTATGTTTTGTTCGGAGGCTGTGAGTGCACCTGCTGTGAATCGGACATTTGGTTCACA
ATAGAAGGGGATAAAATCTGCTCTGTCTCGACAGCATTGGCAACGTTTCCGTCCTCGTCT
ACACCGCGACGAAGATAGCGAAGGCCCGCACGCTTGACAGACCGGCGCGATATTAAAGTA
ACGTCAAACTGCTGTTCCGAGGCTCGCCGTTCTACTTCAGCAGATGTGCGTACACTGGTG
GCCTGTGGTGGCGAAGTAGCTAACGGGCTTCCCCCGCCGGGCCGGTAAGAGAAGTCGCTC
AGCTCGACCGAGTCCTTGACGTCGTCGTCGATCTGAGGCGGATTGCTGTCGACAACGAAA
GAGCGCTGGCCAATAAAACCCTGCATCAAAGGGAGGGAGAGAGCGTCCACGCCGGCATCG
ATAAATGGCTGGATGGTGTGGCGGTTCCAGAAATACAGACTGTCGACCAGCTTGTACAAG
GGAAGATCGTTCCAGCGCGCTTTGGGCTGCTTAGCCACGCTGCGGGTGATGTCATAGTCG
TAGGAAAAATAGAAGGCTCGGGATGCTCCAAAGAACATCTGTGTTGTGCGCAAAAGCTTG
GGCAGCAAACCGACCACAGCGCTGTCCTCAGTATGGCTACGGTCAGCAGACTGCACCGGG
GGCGTCGAGGAAGCCGTGTCAGTAGTTGGTGCATCAGCAGCGGTGGCAGAGGCAGCAGCA
GCACTAGGAGTAGGGTCGCCGCCACTACCAGCGCCACGCAGAGATATCTCAGAAGACGAC
GCGGCCGTCAAAGGGCCAGCATCCGGTTGGTCGCGGTCGGTGGCCGCTGACGGTTCCGCT
GCTACTGCCTCTTCGTCCGCTTCTTCGTCCACCTCAGCTGGGCTGTTGCTGCCGGTTAGG
CCCATCAGCCGCTTCTGTTCTTGCAGCCAGCCACTGCGACTGAACCATCTCTGAGCAAAG
CGGCCATAGCTTCCCCTCCGGGAAATGACGTCCTCGGCTATGCTGTTGTTGGCCTTGTGG
CCCTTCGCCGGCAACACGGGCTTGCCCCTGCCTGTCTTTCCGCCCTCTTCCTTCGAGCCA
TTGCCGTCACCAATGTCATCGGCCCAGTTCGGGCTTCCAATATCTTCATCGCCGCCGTGG
TGGCCGTCATTGTCGCCATCGCTGCCGCTGTCGTCTTCATCCGTGATGTAGCTCAGCGGT
CTCTCCTTGAGATGCTCTGCTGTCGCCTCTACCGACTCGTGGGCCTCGTCAAAGGACGCG
CAGGGGGTCAGAGCAACCTCTGTAACGACGTAGACGGGGCTGCCGCGTATTGTCGCGACT
TGCTGGCGCTTGGTAATGGATACGAGATAGCTAAATTTAGACACGACGATCAAGCCTGGG
AGAAACGGGTTGCGTCAGCTGAGAAGGAGCAACAAGCTGTGCCAAGTGAGTTTCGCACGC
AAACATACCGACAATACCAAACGCTTCAAAGCATGCACTGGGCTTGGCGGCCTCGGCAGC
GAGATCTCGAGAGGCTGCGGAGAGCACTGCATCACCATAGCGAATCTTGGCCGAGGGAGC
AGGTCTCTGGTCCTTCCTGGAGGAGAGCGGGTGTAGAACGAGGCCGTCAGCTGCGGCGCA
GACTAGGACTTTCCGGGCGAGGCCGGGCATGGTGGTGGTGGTGCAGCTTGTCTGGTGGAC
TGTTGTTGAAGCGTTGGGGCTGGCGGCCGCTGGCTCCTGCTTTCACATTGGCAGATCTGG
GCGCATCAGCGACGCGCAAGAAAAGAGAGGAGGGAGGAGGTTGAAAGGGCGAGAAAAGAA
AAGAAGGAGACGGCTTCTGTGAACCGGCCGCAGGTACGCAACAAAAAAGGGCGATGTCGG
TCATCGTCCTTGTTTTGCTTGTCTGCCACAGCGCTTACGAGCTGATTAGCGGGGCACGCG
GCAGGGGCCAGAGCTACCATAGGGGGACACGCAGCCCGCCATGTCTCCCAGGCGGAGCAA
CTCTCTGCAGAGCCAGTCACTCGCCAGAATGACGTATCTTATCAGAGGACCGATACGGGT
GTCTGGGGGTCGCGCTTTTCAGATGAGGGTTTTACTTTCTTGCTGAAGTCGGGATATGAT
TCTCATACACGTGGGCCGAGCAGACACGTGCAATCTGTCAGTTGCGTACGTGTGCGAGCT
AATCCGTATGCGCATCTTGAATATGGTCGCTCTATAGTTTTTCTTTGCATTTCCGTGGTC
AATGTAGAAGATAATGTTTCTTCGACGCAGCTGCAAGCGTAAGGACGGAGTACGGCGGAC
GGAGCATAATACGGAGTGATAATAATACCAGAGAATGATTGAAGAAGACCCGCTTATCTC
AGCCACTGGGCAGATTTCCGCCTGCACGTTTGATCTTTCCCTTTCCCCCTGTAATCTTTC
CGTTTTCGACTCTTATGTACTCCGTACGCCGTAACGGGATAACAGTGGAGAAAAGAAGGC
AGCAGCGAAATAGTTAATCCGCTCGTCCTAGTTAGTACTAGCGGGCTGCGCCTGTGGCTT
CCTTCCCCTTTCCCCCAATCAACGGCCAATAGTCGAAAACACCTCGCCAACCGAAAAGGC
CTCGTTTCTGGCTTTCTCTCTCTTCCTCTCACAATCTCGCATTGCTCCTTTGCATCCATT
CATCGCCAAAGCGCCGTTCGCCATCCATTCCGCCATCGACCACAGCTCTTCCACCGAACC
CCTGACCGTTCCGAAAGCTCCTATAGCTTCTATTTCGATTTTTCGCTGCCTTTTTCGAGT
CCTCCCTTCGAATCAGCTCTATTGCCTCTCCTCCTTTCAACACACTTCGGACTCCAGCTC
CCTTCTCACAACCGTCATCATGTCTAGCGATCTGTGGTATGTTTTTCTCTCTTTCACCCC
ATCTGCTGTTCTATTCCAAGCTTCCGTTGCGGAGAGAGCGTTGTTGAGCTATCGCCGCCG
TCCCGTGTGCTGGAGAGCTTCGGCTCGCTCTCGTTGTCACTAGAGATAGCTGTCTCTGGC
CGCGATCATCAAAGCTGACGCTTTTTTTTGCTTTCTAGTCCCGTCTATGCGGTTAGTCCC
CCCCTGCAAACAATGCATCCGCCGACATACCCGACGTCTCGACGCGCCGTCTGCCCACCG
TAGATGCGCTAGATTCGGTTGCCTCGCTCTTTACCTTCACGATGTCCTCGATGCGATATT
TCCTGGCCGGAGCTTGACTAACGTGTTTACTTGGATGTAGCCCTTCTTTGGCGCCATGGG
CTGCACGGCAGCTATTGTTTTCACCTGCCTGGGTGCCTCCTACGGCACGGCCAAGTCTGG
TGTTGGTATTGCTGCTATGGGTGTCCTGCGTCCTGACTTGATCGTCAAGAGTGAGCTATC
TCCCAGGTTTCTTCGGATCTTGTTCTAAGCTCTGTCTGTCTTTCCATGTCATTTGCCTAA
TATTCATTTTCTTCACGCAGACATCGTTCCCGTCATTATGGCTGGTATCATTGGCATCTA
CGGCCTGGTCGTGTCAGTTCTCATCTCCGACAACCTGAAGCAGAGCGAATATGCCCTGTA
CACCGGCTTCATCCAGCTCGGTGCCGGTCTGTCTGTCGGTCTGGCTGGTCTGGCAGCCGG
TTTCGCCATCGGTATTGTCGGCGACGCCGGCGTGCGTGGTACGGCCCAGCAGCCGAGACT
GTTCGTCGGCATGATTCTGATTCTCATTTTCGCTGAGGTGCTGGGTACGTGTTGCACTAG
TCCTATTATTCCTTCTATGCCGTGTAGGCGCGTGCTTTCGTATTTGCTAACAGTTTCTAG
GTCTCTACGGCCTGATCGTTGCCCTTCTGATGAACTCTAAGGCCTCGCTCGGCATCTCCT
GCTAAACGCGCCACCTACATGTCTTCGATTTTGGTAGACGGGTTTGAAAGGCGCGAATAA
GGGAAAAGGGTAATCTTGCAGCGTGGCGCCAGCTCAGTGAGGCTAAGAACTTCGCTGCTT
AATTGCCGCCTTTTTCCCTTGATAACTTTGCTTCTGCCCGAAATCGACGATAAGCACAAC
AACCAACAATGGCGAAGTTGGAGGGTAGATTTCTCATTCCCCCCCCCCCGACACTGGAGC
GAGCGTTCGTTTGGCAAAACTTCCATATGCACCATGGGGAAATGGAGATCGGATGATGGG
TACTCGAATATTATAATACTGCTTTGCCGTTCTTCCTTCGTTCAAGTACGGGCGGAGGTA
AGGGGTATGATGGCATACAACACAACCGTTGTGAAGGAAAGAAGAGGACGGTGAAGTCTG
GTCTTGCTTTTCGGAATGGAGAGGTAAGGGAATGGGTTTCGTCTTTTTTTGTCCTGCTCA
AATCTATTTAGTTTTGCTTTGGGGTCCAGAAAGGCCTCCCGAGCAAAATACATGTACTAT
TGTCACATTACGCTTATTCCTTGCATTTTCACACTTTTCCTTGACGTCTTTTGATATACT
TTTTTCTCTGGGATAATAGACTTTGAAGTGACTTGACCCTGGAACAACTCTGATTTTGTG
TTGTGAAATTTTTGTTTTGTTTTTCTTCAATTACATTAAGTAGCTCAGATGTATCGAGCG
AGTTCCTTTCTTCCCTGAGACAAACTCTTCATGTCCTCTCTTCATACGCTTTTCTTGTTC
AATTTCCGCCTCTAACCCCGTTGAAAATTAAACCTATTCAGTAGGTACAAGTTGACAAGC
CGACAGCAAAAATACATAATAAGTATGCTTCTAATATGTACAAGAAGCGAAGAAAGACAG
CCCGTAAAGAAAAATAGATACTGAACGCATGCCTCGTATAATATATGCTGGAAATTGTAC
ACATTAAACGTGTACGTGAAAGTTGGCCATCACAGACCATTTCTTCGGTTTGTAATGGCT
TGAGGTAGTGTATCTTAGCTCGGTCTCTTTTCAGAGATCAGATGACGTACTGAATAGGGC
CATGTTAGCATTGGGGGAAACAAGCGATCATCAATAAGCAACAGCCGCGAAAAAAGCAAA
ACACGACCTTGAAACAACTTACAGGAATGAATAGATACGGCACCCGCTTCTCGTACTCCG
TCCAAGCTTCGCCGTACTTGAGTCGGCAGCGCTCGATGTCACGGAGGGCACGGTGGGTAA
TCATCAGGCAGAAGAAGACGGGGTAGAACCAGGGGAAGGGGCTCCTAGAAAGTGAGGTTA
GAATATAAGATCGCCAAAAGAAGCGAGCATGAAGCAAAAGAGAAATGGAGACTTACTTAA
ATCCACAAATCAGACCCCAAGTAATGGCGAAGTAGGCGTCGCAGGAGTAGTGCAGCTTGC
GGGCTAGGCCGTACCAGCCATCGGCCAGAATGTCGTCGCCGGTGCTCGTCTTGATGGTCT
TGGGGTTCTTGAGCGTCTGCCACGGCAGCTGCGGGAACGTGCGGCGAGGCACCAGCGTGC
CGCGCTCGGCAGCACGGAAACGGTTCTTCTGGCTGTTGCAGCTGTCCCAGACCCAGTAAA
CAAAGATGTACGATGCGTACAGGGCAATCAGGGCCGGCTTGCTCCACGCGTACTCGGACG
GGTCATGGTTGGCAAGGTACAGCGTGCAGTGGCAGTACGAGAGTGGCACACCAGCCAGGT
TCCAGAAGATAAGCATGAAGCCCCACTTCTCAAAATACATATCCCAGGTCGTGATGATCA
GCTCCTCGCCCTTGGAGCAGGCGTTCGCGTACAGGAAATGGGCCATGACGAGAAAGCCGA
TCTCACCCGAGATGTAGCCGTAACGCTCAACCTGGCGCGCGGCCACACCGCACGACAGCA
GGAAGAGAATGTACCAGGGCAGGCGCACCTCGAAGAACATCTTGAAGTCGAGGATGCCAA
ACATGCGCGGGTTGAGCTCAGCGCCCATGAAGAAGTCATACAGGGGGGCGCCGGTCATGC
GGTGCTGGGCGCCGCGGACGAGAGCCGACACGTAAGCAACGATGCTGACGAGGAAGCCGG
ATAGGATAGCGACACTCAGCAGCGGACCGAACTCGTCGATCAGCGTGTACAGGGGGAACA
CTCCAGAAACGTGCAGGCCAAAGGCGAGGACGATGGTGGCGTAGAAGCTGGTGTAGGCGG
AGCAGTAGTAGGGCAGCTGCTTGCCATTCAGGTGCAGAAGCGGCTTGCCGTAGCCCCAGA
TGCCGGGCATCAAGCAGTAGCAGAAGCCCTCAAAGACCAGGAAAGTCCAGTAGATGGTCC
ACGCCCTCATCGAGGGGAAGGCTCCGGTGTACACGAGATTGGCCAAGTGGTTGCCAAAGT
CGGCCCACGACTCGCCCTCCGCCGGCAGCGGCACGCCGCCGCCGTAGTATGTTGCGCCAA
TCCACATGTACCACATCAGCAGCGGGAAGCAAATCATCATGGTAGACACGCCCAACGAGC
CGCCGAACTCCTTCCGCCCCGAGTAGTCGATCCGGTAGTCAGCACCCGGCTTCCAGCCGT
CCACAGCATGCTCTGTCTTAATGATTGGCTCCGCCACCGTTGCCTTGCCATTGATCGGCG
CAACCTTGCCGTTGAGGTTCGCCGGTGTCATCTTCGGCTTGACGTCCGAGCTGGGCGACG
AAGTAAATGAGACGCCGTTCCCGTTCGTCTTTCCGTTCGCGTGCTCGCTGGTGTCCTGGC
TGTCGCTGGCGTCGTCCGTTTCGTCAATGTGCTCGATAAACTTGGGCAAGCGGCGGCGGG
GCGCAGCGGTCCGGGTCTTTGCCGACTTGGTGGTGCTCTCGGCAGCCGAGCTGGAGTCGC
CCTCGGCGTCTGAGTTCTCGATGGGAAAAAGCGATTTGCGGGAACGGGAACGTGTCGACG
GCGTCTCAACCATGCCGTCAAAAAGCTCCTTTTTTCTGTCACGGCGGAAACGAGCACAGC
GCGTTAGCAACAAGGTTGAACATGAATTAGGAAGCGGCTGGTTTGAGCTTACCTGGGCGT
TTGCCGGAGAGAATATCTGGTTGACATCTTGAACGACAGAGCCCAGAGATTTGCCCCTGA
AATATTAAATTACACAGAAAGGGGGATAGTCCGTGAAAGTGCCCCCAACCAACAAAGGAA
GAAGGAGCGTCCCCTGGGAACAGAAAAGGAAATAGGGCAGAAAGGAGGGACAGGAATGAA
ATGCGCGGAAAAGGAAGGAAAGAAAAGAACACGCAAACAAGGTAAGTGGAAGGGAAAGGA
AAGAGAGAAAAGAAAAAAGAAAAAAGAAAAAAAGAAAAAGAAAAAAACGGTTCCAGGGAT
GTACCCGGACCGAATGAAAGGCACGAAGGGAATCAGGGGCACACGGGCGAGTGTGTGCAG
TGCGGCGGACTTCTTGGACGCGCTTTTTGGGGAAGGAGCGACTGGGCCAGCAGAGGGGAC
CGAGGCGAACACAGAAAATGCGACGTGGGGCTGCGCCGAGAAAAATAGGAGCCATTGTTT
ACTTTTTTCTACATCAGTGGGCTATCTGGCCTGAAGCGCTTTAAATTCAGGCTAACTCGC
GTAGGCCAGGCAGCCAGCCGCCCCCAGGAAAATCTCTAATGTATCTTACAGCACTTTACT
CCGTAGTTCGTACTCGTACTCGTAAATTACCACCCTCCGTGCCCGGGAAATCTTCCCAGC
CAAATTGGCCTCCCAGATGCGGCTAATCTTTGCTGTTACGTGTCACGTGGACAGCTGGGG
AATGCTTGTAATAGTTTCAGCCAATCAGGGATCTTTGCTCGCCACAGAGGGGTGGCAGCT
TCAAAGCTCTAAGAAAAAAGCAGAGGCAAGAAGATCAAGCATTCGCACAAACAATACACG
AGACGACGGCAATCGTCATACACAGTCCCTGTTTCAGAGGAGGCGAAATAGGGCTTTTTT
GTCCGGAATTTTGTCAATTTCAGATGCCCTCCCAAATGGCGAACCAACCCACCGCCTCCC
TACCCACGACCCTGCGCTCCCCGCCGTCGCTGGATGCCTACACGCCGCTGGCCGAGCACG
AGTCGCGCACGCCGGCTTCATTCTTCGGCGGGCCGCCGGTGCTGCACTATCACAGAGCAG
GTGCTCGCGCGTACGTGGGCAAGGAAAACCAGTCCAAACTACCATGGGGCGAGAGCACGG
TGGTAGCAGCAGTAGCAGCCAACAGTCCATCTTGGCCGGTCATGAGCGACGACATGGTCA
AGCAGGTCGTGGACATCTTTGTTGGGTCAGAGTAGGTTGTCTGGCCCCAGGAATCTCACG
GGAATTGTTTTCTATGGCTGGCACTAACCCTTGCAGCACTCTTACCCTGTATAGCCCGGC
CGCCAGCTGCGGCGTGGCCCTTCCTTACCCAGTCATAGGTCTGCACGCAATTAAGTCGGC
GTACACGGCAGACAACCGACGCGTGCCGACGATCTACATGCAGCTGGAACTGTCTGGCTC
AGGCGGCGAGGAGGACGAGCCGGAGACGGTGGAGCTGACCATCGTTCCGGCAGAGGCAAC
AGCGGAAACGTCCACAGCCGAACCCACCACAGCAGAGCCAGCACCACAAGAGGGGTTTCA
GCCCCCACAGTCCGTCTCCGAGGCGTCTAAACTATTTGACGCGATCTCGGCCTGCGCGGA
CCTACATCCAGACCGGTTCGGCAGCGACGACGGCGAGGACGAAGGCTACCCATCCTTCTT
CCGGCAGGGCGGCGAGAATGGCGGCGAAGACGGGTTCGAAGACGAGTACTATGAGGACGA
CGGGGAAGCATATGACGGCATCCTTGTCGAGGGCGGAGATGGCGCTACCATGGAGCCTAT
CGAGGGATTCCAGGGTGTGTTCCGGCGAGGGGCCCGAGGCGGCGCTGCCACCGGCGCCGC
TGCCGCTGCCCCAGACCTGCCACCGCCTATGCCGGGTAGTGGCGGCTGGATCACGGCGGA
AAATGCCCACGAGTTTTTCGACGAAGAGGGCAACTGGCAGGGGCGTGGTGGCAGCCTAGG
CGAGGGCGCAGGCCGTGTAAGAGGGCGGGACGAGGTCGAGGCCGGAGAGGCTGAGGATGC
TGCAGCAGGGGAGGCGGCAGACGCAGAGAGTGCGGCCGCTGAGGTTGTGTCAAGTGGTGA
GCCGACAGCCGGCAGTGGTGCGGATACAAATGGTCACGATGGCGTCAGTAACGGCGACGG
GACAGAGAGCAAGCGGCTGCGGACTGAGTAGTAAGGTATATGGATGGATCGGAACTTAAT
CGAGGCCAAGTTTTATGGCAACAAGGTATATATGAATCCTGGGCGCTTGTATTTCATTTG
GTGTTTGGCCATCTCTGGGTTTGGTCCGACATGAAAATAGGGATGGGGGATGCAATCTAG
CGGTTTAGACAAAATCGGCATTCCATAAAAAATCAAAAAAGTAGGACAAACTTTTCCAAA
ATAGTCTAAGTGATGGTGGATTCGCGTGGATGCGGGTTTGTGATGCATTTCCCAATTCAA
CATCGCTAATATCCCAGCCTTTGTCTTCCCGTTTTCCTTCGGTATATAAAATGCAAAACT
ACAATAGATGCTGGTCCAAAAAGAGGCGCTGCTAGATATCTTCTGCGCCCTTGTAACTCT
ACTGCCCACACATACTATCCTTGTGTATTTCCATTTCTGTCCATCCGCAACGCAAGAGCA
CTCTGGCCGACTCTGATCAAATTCACAGCCGAGCGGTTTGATAAGAGCCACATCAATCGC
CCAGATCATCTTCCTCAATTAACTTTCCAAAAATGAGACTCTGAATAAACCGTTCGTCGC
TCAATGTCTTCACCAGTGCCGGGGCGCGATCAGCATTGTTGATTGAGCCCGGACGCTTCC
GCTTCTTCCCAGGCGGTCCGGAGCGGTCTTGAAAAAGACCACTAGGCTCTGTTTTCTCGT
CCGTGTACACCCAGTCGTAAGGATAGCCTGAATCTTCCATCGCCTTGAGTTGATCTCTAG
CCTCTTCTAGGCTGCATGCACGGGACAAGCTAGCACCAAGGACATGAGCCAGGAAAATGT
ACGCCTCTCGCGTCGACTCCACGGCTCTCCGCAGCACAATCAAGATGGACAAGCCGTTCA
GAAGCTTCTCCCGCTTCTGCACCACGTCTGCCAGCCGAGCCGGTGACGCGTCGTACGGAG
CAAGATTCCGCGAGCGGATGGCACCACCGAGAAACGACGACTCGCCAGCACACAGCAGGT
ACGGCGACCAGTCGACCAGCTCGTTTCGGTCAAGGCAGGCAGTGACCCAGCGTGGGGCCA
GGCAGGGAAGTCCCAGAGCTAGGGCCTGCATGTACTTGGCCTTGCGTGAATGGCCGTCTG
CGATCAATGCGGTGAAGCCGGTTTCAGCGGCCTTCGGCAGAAGCTGGAGCTCACTACTTG
CTGCGTCCGGTGTCGCTTTTAAACGGGATGCAGCACCTATGATTCGCGGAGGCTGGAAAA
GCTCGCCAAACCCGTCTGCCAAGATTTTCCCTCCCGCTTCTTGTATCCTCTCCTGTAAGA
TTTCGCCCTGTTTCTCACGCTTGGTGAAGTCGCTGCTGTTCTCCCCTCGTCGTCTTGACT
GAAAAGAGACTGCAAAGACCATCCCTGCAAACAAGCCAGGCGCTGAAGAGTGCCGCCCAT
GGGCTGTGGTATTTAGGGCAGCAGGCTTTGTGTTTGTGGATCTTGTAGTAAACTTCCGGC
TAGTACGCGTGCTCCGTTCGAAAGCCGCGAGGGAGGATGGAGATCGAGCCAGTTCGCCTG
TTGAGCCAGAATGAAAGGGGGAGGGCTGTCGTGTAGCCGACCCCAAAGCTTTCTTAGAGT
TTCCCGACACCCGTTTGAGCTTGGGCAAAGATGAGGCGCCTGGCAGGCGTCGACTTCGTG
AGACGCGTGGTGAAAAGCTGTCTTTATCAGCAGGAGCAGCAGCAGCAGCAGCAGCATCGA
GCTTTTTGTCAGATCCGTGTGTAGACAAATCGCTGTCATTTGTGGTAATAGGTGTTCCTT
CACGAGACAGCTGGGTAGGCGTAGCAGACAGGCTACTAAGGCTGGACGCTGATCTATCCA
CGGAAGACGTCGAGGTGGCCAGAGACGTCCTATCTCTGCCCGTACTTTCTTCGTCACCGC
GCGGTACCCGTTTTTTCCGTGGTCTTGCACTAAAGGCCAACGGTGCTGCGACAGGGGGGG
AGGATGTCGCAGCATCTGCATCAGAATCTCGACGTCCGCCTTGCTTCAACAATGAAACCA
CCTCGTCTAGGTGGTCGTGCTTGTTTTGTTGCTCGTATGCCGACGAATATGGGGCGCCTT
GCCTCTGTGAGAGCGGGAACTGTTCAGTATTGCTAGATACAGGCAGCGTAGGGGCATCAT
ATGCATCTGAAGAGAGCTGTATGGGGCTTTTTGTTGCAGTGCTCAGCCGTATCCCAACTG
GGCTCGTCTCAGGAATGGCATCAGTCTCGTTAAGACTGCTCCTTGGGTGTAGGGGAGGTC
TGTGGTGCTTGACCACCGTCGGCGTAATCTTAGGTAGAGAGGCAGCCGAGGAAGACGGTG
TTTTGGTCGCGGGTAAGACCTTTGAGCTATAGGCATCAATCATAGACTGCGAGAAGCTAA
CTTCCCCATAAACCTCGCTTTCAGGCAGGCTCGAGCGGGGGCCCTCAAACACTGTCTCTA
TCGCTGTGGCTTCAGCAACAGTCGGAGGGTCACTCTCTGGACATATCTCTAGGACGCGGG
AGCTCCTCTGCTTGCCTCTCGACTGGGTCCTTGCCTCTTTCCTCGTTGAAGCAGGTACCT
CAACAATGTCGTCCCTAAACGTTGCCCCGGACATGCTGATCGTAGAAAGAATCTTGGTGG
CCTCTTCCTTCTTTTGGCGAACTATTCTTCGCCGTTCCTGGCTTGCATCATCTGCGTCGA
CCTCAGAACTCGAGCCGAAGCCATTGTCCGGGTCCGGCCGCACCTCCGCCGCCGCATCTC
TCCTTTCCTGTGATTTCCTCATAGGCTCGTACTCTGCGATGGGAGCCGGGGTCCTCTTTC
TGCGGTTTGTCGGACTTGACTGTTGCAAAACGGCCGAGCCAGCATGCTCGCCAGGAAACG
GCGTGATTGCATCAAAGCGAGACTGGGAGGACGTTGACAGCGTGTTGAACATGGGCAAAG
GGGTCTGCTCGTCCATGTGGGGCGTGGGAAAGCGAGGTTTGAGAGGCGACGAGATACCGA
TGTGCGGAGTGGCAGCCTGCGCTGGCAGGTCGGAGGGCGACGGCCGGGAAGACGTAGGGC
TGGCCTGCTTGAAAGCGGCCGAAAAGGGTGTCTGCGCAAAGAGCTGTGATCCTGCCACCA
ACGGCGTCTGGAACTTTCCCGCAAACGGGTTCTTGGGCGGCGCAGGGGTCTCCGGTGCGA
TGCTCGCGGTCGTAGAGACTGGGCCATTGTCGGAATATGGAAAGAAGACGTTCCTCCTCC
GCTCGCCGTCGGCGGCCGTGGGCGACTCGACATCCAGTCCGCCAGAGCCCAGCGAGTCGA
AGTTGACAGCGCCGGTGTCGTTCTCATCAAGTGACCGCTCGAGGAAGTCGTCGCCTAACC
CGTTCTGGTCCTGGGTTGGTCGAAGGTGGATTGAAGGAAGCGAAGCTGGGTCTTCGTAGC
GGTCGTAGCTGCGGCCCTCGTTGACCTGAGTAGGCGACTCCGACTCGTCGAGGATGCGGC
CCATTGAGGGGTCCATGATACCCCCTTTAGTTGATATTCGAACTCCCACTGGCGTTCAAG
TGCTTGCTCGCCGCATCGCCTCATTGACGGCCGTTTTCTCGTTCGTGATGCTCTGTTCGC
AGATTTTGCCTAGCAATCCGGTGGCCGCCGTCACCTCATCGCTCGCTGAAAATAAACGCG
GGGAATCGTCGGAGTGTATTGATATGGATGGCGTCGTGGGACGGCATCGTCACAGCGTTG
CGCAATGCTGTGGTTGGCGGCCGCGGTCTTCGACGCCAGCTCGAGACTGAAGTGAAGCGC
GTCTGCCATCGTCGCGTTGAGTAATTCTCCGTATTTTTGCGGGGCTTGGCCGAGCCTTGG
ACATAGTGTGTGTGCATACAGTGTACATATTCTCGCACTGTTATTGGTGTCTCTGGGCAA
ACGTGCAAGGCAGCGGAAGCTTCAGCGCAATACAGCACGGAGACAACGAAACGACATTTC
CTGTGCTCATAGACAGGGGTGCGGTCGACAACGGATTCAAGCCCGGCGACTTCGTTACTG
GTCTTACTTACAAGTAAATGTACATGTACCTGTATGCCACCTCAAGATCACTCCGCGCTC
CGCTCTCGGCTCTTGATGGCCTGGCTTGCGGCCGATCTCCCACGCCGGAAATGGCGCTTT
GTTAGCGCCAGTGCAAGGCAGATGAGGCCCAGATCTGTTGGCCTGGTGAAAGAGCCGGTG
CGAGAAACAGGCAAAAGCTGCCGGCGAGCAGAGTCCAGGGCAACCAGATAGCAAGACCGC
GAGAGGGCAAAGCACATAGTATTATTGTACTTCGTACGTCGTACTTTCGCTCAGAACACT
ACCCGGTTTGGGCCCATGTCGTGCCGTCTGAAGAGCAGCCAAGATGAATTACGATACAAT
TTTTATGATATACGGAGTAGAGCCGTGTTCTATTGCTCCATTAATATCCCGTATACTCCG
TAACTGCCCATAAGATAAAATACATTCTCTTGCCTCTCCGCACCACGCTTCAGACCGTTC
GCCCCTTCCACATTCCAAGCACTTCGGCGGCGGCGGCGCACGTGGAACGCGCGGTGTCAT
GTGACGGCTTGCCATGCCGCGCGCGCCAATTGGGTTCATCCCAGCTTTTCTTGGAACAGA
CGCTGCTATAGCAGAGCCCATTAATGCAGCGGTTCCTTGCAGCGTTCCGCTTCTTAAATG
ATTCCACGGATACTTCGCTGCCTGTTCTCTTGCCCTTCCTGGTTGGGCCCGCGCATGCCA
CGGAACATGGGCGTGCCCAGGATGCGCGGCCGGGATTCGCGTCGTGTTATTTATTCCGTA
TCTCTGTAGTGCCAATCTCTGCCGGCGCGCAGATCCTCGAGCTCAGGCAAACCCGTCTTC
TCGAAACACCCAGCTTCCTTGACCTTCCAAGCGCAGGCACTCTATTCCGTGCTCGTACAA
CTACAGTCAATTGAGTTGTCTGGTTGTCGACGAGCCCGGTTTCCGTATTGTTTACTTCTC
CGGTCTCTCGCGCAACAGCCTCAAACTCGAAGCAGAAGGAGCGCTACTGCAGCCAGCTGC
ACCTCCCCTCTCCAATCTCAGCACGGTGCGCAGGGCGTGCACCGACTAGCAGGAGCGCCC
CATTGCCAGTGGGTGAGCACAGTGACTGCGTGTGGAACTTGGCGCTGCCGACTGCCTGGC
AAAGGACACTACGAGTAATTACGACGAACAGCGGGAAGAGGTGGGACTCTGTTGTGGTTT
CTGTGGTTTCCATGCCTGAGGCGCAAGCTAGTGCGGCAAGAGCATAACAATAACACCCGC
ATTCTATGTGGGTGCGCCCGCCTGTACAAGTACGGAGGACGGAGTAGGGTGAGATAAGAT
AATTAGACACGCTGCAATCCGTCGCGCTGCACGGAAATCGCACGCATGCAGGGCATTGCA
GGGCACGAGAGTCAGGAGACCGCCGGCACCTCGTCGTCCACCGCACCTTCCCAACGAAAC
TTAAAACAACCACGGCGGCCGTTTCCTTTCTCGGCCCGATCGTCTGCATGTCCTCTTTCT
GCTTCTTTCGCGCTTCCTTTTGGCTTCACTTTCTCTCTTCGTTTCTCTCCTTTCTGCCAG
TGCTCCAGTTCTCGCTCCCTGGACTCGACCGATCGCAAACGGCCCGCCGCCTGCTAATCC
ACCCCTGTCAGGCGCCTACGAACGATCCAAGCGCGTCGCTTTTCGATTTATTTTACTGTT
CCTTTTTCGATTTTATTTTTTACTTTTCTCGCTGGCCTTTCCTCTTCGGCAACGCCACCA
GGTTGTGCTCCTTTGTCCACCTGCTCTGGCTGACGACGCCTTGCCAGAGAGCCCATCATA
GCATCAGTAACGCGAGCAGCATCCACAGTCATCGCGCTGCCCCATAGTCATCGGCCATCT
TCCCCCGGCTGCTCTGCGGCATATGCTCATTTCCCACCCCGGTGCGCCTGGTCTTTGCGA
CGGTCTTCTCCATATTATCTGCGACGCTGGGCTACACCGCAATCTTCCTTTCTTACGCCG
CCACCAGCTTACCCTCGCTCGCCTTCGGCTGTGGCCTGGCCTTGCCTAACACAGCTAGTT
GCCTCTGGGGCTGCGGACCCAGCACACTGTGTCTGCGTGCGCCGTCGCCAATGACGACCC
AGAGATTGCCCGCCTAATATTAAATAGGGGAAAACGAAATCTCTCAAAAGGAAGAGACGA
CACAGGACGCAACGGACACGGAAACCGTTTTTCTTCATGACCGGCTTTCTCTTCCAGCTG
TGTTTTGCCTCTGCCTGTTCCCACCATCTCATCACCGAACAACGACTCATCCGTCGCAGC
CGGTCCTTTGTCGCCACCAATCCTCGGAGGACGACGTCCCCTCTTTCCCGTCTACACCGC
CAACGGCGCTGGCGCTGTGCGCAGACCCCCAGTCCTTACCGCAAGAAACAGCGGCTGTCA
CTCCCTCCGTCGTCTTCGTCCCTCCGCCGCTCCAACTTGCTTGACAGTTTCATTGTCGCC
CACTCCTTCGTGTCCGGCAACGCCCAGGACGCCCTCGCACCGCGTCTCCACAACGCCATC
GACCAAGCCGCTGTGCAGCATTTGTTCGGTCTGTCTAACGCCATGGAAGCTTCTCTACCT
CAGCCGGCCCCTCCGCCGCGGTCCCATATTGGCAGCCGCGCCGGAGCAGACGCTCAATCG
GAGGCTGCGGTCCCGTCCACGAGCGGCTCATCGTCTCCTGAAACAATGCTGCCACCGCCG
TTACCGTTTGTCTCTACACCACAGGGTGCTATGGCCCCGAATGCTGGCGCCGGCGCCGGC
GCTTCGGCGGTCCAGCAAGACGACAGCGTTGAGACACGCTCCTCGCGATCAGCGTCCACA
GCCTCGCGTTCAAACCGACTGTCGCTTACGCTGCCCATCGCCCCTCCTTCTGCCTTCCCA
AGTCGGCCAGCGCCGGCCTCTTCGACTGTATCGTCATTCCCTGCCACGCCAATTGACATT
TCATCGGGCCTGGCTTCGCCTCCTGAGCCCACCGACCTCATCACCGCCATCGCCGCACAG
GAACGCCGCGTCCTCGAGCTCCGTGAGGAGCTAAGCCGAGCTGAGTCCGGTCTCACCAAA
CTAAAGAGACAATGGGCCAACCACGAAGCCCATAAGAAAAGGGCCGAAATTCGGAAGACG
GAACCTATGCGCTCGTTGTCTTCCAGGCCTGGGACCGCTACGGCAGCCGACTCTCCGGAG
ACTGCTGTTGATGATGCCACTGCCAAGCGGAACACGGAGCTGGACAGGAGAAAGGCATTG
CTTCTCGGCCAACAGCCGGACAGCGATCCTAACACGCCAACGCAATCCCGGCGCCGTGTA
TTCCGTGGTGGCCATGCCAGGACATTGTCCTTGCTGTCCCCGACGAAGACCTCATCTGAC
GGCTTCTCTGTTCATGAGGATCAGCCTGACGACGAATCAATCAAGTCGCCTGCTTCCTCG
CACGAGCCGGACTCCCCCTTCCTGCAGAATCTGGGCCGCTACGCACCAATGACGGCCTCT
CAGCTGTCGAAGCGCGCCTCGTGGGCCCCGCAGTCTGTTCACCAAGTTGCTGGCCTGAAA
CAAGTGGCCGGGGACCTGACCGCCACGCTGTGGACGTTTGTGGAAGATCTGCGCCAGGCG
ACGGTGGGTGACGAGATTGCAGGGCCGAACGGTGCGATGCGTAACATCGACGCAAACTCT
CGGGCTGCAGATGACCTCCAACATACAATTCGCGCCCCCTCCAACATGGCTGGACGGCCA
CAGCTAGCCCGGGCTTTCACCGCAGATCTGCCAGGCACTCCGACGCCGCCACCTAGGCAT
GCGACAGCCGCTGGTGCTCCCGAGCAGCAGGTAGCATCCAAAGAGAAGTCGGGACCTGGC
AGCAGCAAGTCGAAAACGAACAAATCATCAAAGCTCGCCGATGCAAAGGCTGCCAAGCGC
TTCTCGTGGACGCCCCTCACGGTCGATTCATACGACGACAGCGACTGGTCTAGCTGGGAC
AGCCCTACGGTGAAGTCGCCCCGCTGGAGTGGGTCGACAGCGAATGGAGACTCTGTCGTT
GCCTCCATTCCTGAGCAGGCGAACGAAAATGCCACACCTCAGTACGCGAGACCAAATTAA
GAAAAGTCCAAGCCACTGACGTTCATGTGTAAATGCTAACAATGGCGGCTTAGAAAACGA
GAGTCTTCCCTGTCCTCGTTCTCACCATCGTCGCCCTCGGCGAGCAGGACCAACGACATT
ACCTGGCCTGCTGCCCTGAACCGTCTGACGCCCGGGAACATCAAACGGACTGCCACTGAC
TTGATGAGGGAGTGGGAGAAGTCACTGTCTCCCCCCATGGACATGGAGTCGGCAGACAAC
GGCTCCATCGAGGGCAGAAGCTCGTGATACCCTACCATCATTGTGACCACACGAAAGGAG
ACACAACATGGGAGGAAAATTTTCGGTTACGTCGATCACGATTTGCAAACGGTAACGGCC
AAGATGGGAAGCATAGACACTTGCGGCGCCCTCGTGCTCTGTTTCAGCATATCTCAATAC
CAGTGTTCTTAACGACAGCACCTTCGGAGTCCTGTTTTTTTGTCTTTTAAGGATAATGAC
TTGTTTATCTGCCAGGTTCATTGACGAGAGAATTTATTGTACAGAAAGACTGGTTTGCGG
GAACAGGCTTGGAATGGTTTATTCTTTCTTCACTATATTTTTACCTTTGGAAGCCTTGGC
TTCTTTTTGTGTGTATGGATCCTAGTGCTACATCACCTAAGACATAATGATAATGAGATC
ACGATACAATAATGCTCCGTATATCTCGTAACAAAAAGCGCTTTTGCTGGTGCCTGGAGC
TCCTGTTATCTCTCGAATGCGGCAATTTCGATCACAGTCTACGCACTGTGTGCACTGTGG
CATATGCTCCCCGCAGGGCGAGCTCAGTCCGGCGAATCACAGACCGCAGAAGCTCAACGC
CCCCACTCCAAACTATCATCGCCAGCCTTTGTTGGATTCTCTCATCGGTCTCTCAGTTCT
GCAGCCTTTGACCTCCACCTGTCTTCTTGAGCAGTGCATTTAGCAGCTGCAAACAAGTCA
AATATTCCTGCTTCTCGTCTGCCTCCCTTGAGATTTGCTATTTCCGCTCTGATCCGAACG
GGCCCGGTCTCCACGCCTTGTATAGCTGAATCCGTCGATCTCCAATTGAGAAGAATTTCG
CCGATTACGAAGCAGACCAAGAGTCAACCAGCATCCTCCTCACCCCGACTCCCACTCCCT
CCCCCCGCCAGTCAGATCTACCGTCGACAATGGAGCACATAGGGAAAATCTATTCGGTTT
CGGGACCCGTTGTGGTCGCCGAGGAGATGGAGGGCGTGGCCATGTACGAGCTGGTCAAGG
TCGGCCACAACAACTTGGTCGGCGAGGTCATTCGCATCAGCGCCGACCGTGCTACCATCC
AGGTCTACGAGGAGACTGGTGGGTTCTCTTCTCGCTTTCCACGCGTATTTCTGTCTTCTT
CACATCCGGTGTCGCTAACAGGCCGCAAGCCGGCGTCCAGGTCGGTGATCCCGTGTTGCG
GACGGGCAAGCCGCTGTCGGTCGAGCTCGGCCCCGGCCTGCTCAACAACATCTACGACGG
TATCCAGCGCCCACTCGCGACCATCGCGGAGGTATCCAAGAGCATCTACATCCCGCGCGG
CATTGCCACCAACGCCCTCGACCGCAAGAAGAAGTGGGAGTTCACGCCCACGATGAAGGT
CGGCGACCACATTGCCGGCGGCGACGTCTGGGGCATCGTCTACGAGAATTCGTTTATCAC
CGAGCACAAGATCATGCTGCAGCCGCGCGCCCGCGGCACGATCAAGCGCATCGCCGCTGC
CGGCAGCTACACCGTGGACGAGAAGATCCTGGACGTCGAGTTCGACGGCAAGACCACGCA
GTACGGCATGATGCAGACCTGGCCTGTGCGTGCGCCGCGGCCAACGACGGAGAAACTGTC
GGCCAGCCAGCCGTTCCTCGTCGGCCAGCGGGTGCTGGACGCCCTGTTCCCCTCTGTACA
GGGTGGCACGGTCGCCATCCCCGGCGCTTTTGGCTGTGGCAAAACGGTCATTAGCCAGTC
TGTGTCCAAATTCTCTAACAGCGACGTGATCGTCTACGTGGGATGTAAGTCTGCACATCT
TTAACATCGGGCATTGCCTTTGCCCACCGCCTTCTCACTTTACTGATAAAACGCACAGGC
GGCGAGAGAGGCAACGAGATGGCCGAAGTTCTCAAGGACTTCCCCGAGCTCTCGATCGAG
GTGGACGGCCGCAAGGAACCCATCATGAAGCGGACGACACTGATTGCCAACACGTCCAAC
ATGCCGGTGGCGGCCCGCGAGGCGTCCATCTATACGGGCATCACTGTAGCCGAGTACTTC
CGCGACCAGGGCATGAACGTGGCCATGATGGCCGACTCATCGTCGCGGTGGGCCGAGGCG
CTGCGCGAAATCTCGGGTCGCCTGGGCGAGATGCCGGCAGACCAGGGTTTCCCCGCGTAC
CTGGGTGCCAAGCTGGCCAGCTTCTACGAGCGCGCTGGACGGGTCAACTCTCTGGGCTCG
CCGTCGCGTGAGGGCAGCGTCAGCATCGTCGGCGCTGTGAGCCCGCCCGGTGGTGACTTC
TCGGACCCTGTGACGGCGTCGACGCTGGGCATCGTGCAGGTGTTCTGGGGTCTGGACAAG
AAGCTGGCGCAGCGCAAGCACTTCCCGTCGGTAAACACGGCGCTGTCGTACTCCAAGTAC
ACGACCGTGCTGGACCGGTGGTACGAGAAGGAGTACCCCGAGTTCCCACGGCTGCGCGAC
CGCATCAGGCAGCTGCTGTCTGATTCCGAAGAGCTGGACCAGGTCGTGCAGCTGGTCGGC
AAGTCGGCGCTATCGGACCCGGACAAGATCACGCTGGACCTGGCGACGCTGATCAAGGAA
GACTTCTTGCAGCAGAACGGCTACTCGGACTACGACCAGTTCTGCCCGATCTGGAAGACG
GAGTGGATGATGAAACTGATGGTGGGCTTCCACGACGAGGCCCAGAAGGCCATTGCGCAG
GGCCAGACCTGGGCCAAGGTGCGCGACGCGACGCAGGACCTCCAGGGCCAGCTGCGCAGC
CTCAAGTTCGAGGTGCCCGCCGAGGGCCAGGACAAGATCAGCAAGAAGGTGAGCTTTTCT
TTTTGCCCTTCCTCGCTTGGGCTTTTTCTTTTCCTATGTAAACCGCGTTGGACCTTTGAA
CTCCATGCTAACAACCTTTGCAGTACGAGGCCATCCAACAGTCAATGCTGGACAAGTTTG
CCTCTGTCGTGGACGAGTAAATGGGAGGGATCATCGGGAGGAATCGGGTGCATTTCATGT
GCTGAGGAGAGTATGGCCGAGAGTGGGCAAGGATCAAGGATGTGGTTCATTGTTTTTCGT
TTTTTATCTATATTGTTTTCATATTTTTTTTCTTTGGTAATTCTCTATTTTTTGTCAGCT
TCATTACATGCTCGTCTTGTTTGCAAATTTGTCTATAGTAGACTGTATCTAGAAATTCGT
TAACCAGCAATCCCCTTGGCGATAAGAGAGTTGTGGCGCATACGAGAAGGGACAATTTCT
AAAGACATGAATATGGCGAACCCGCTGACCTGCCGAAGCCGCCATGTGTATCTTTACGTT
ATTTCTTTACTCCTCTTTTCATCGCACCTCTGCTGATTTGCCCAAGATACAGCCGATGCT
CGAACCAATTCCACAAACGTAGTCGCTTACCTCTGTTCATATGTATGAGTACGCTGCACA
AAGTGTCCTCTTCTCTCTTTATTATTATTTCTGGCAATGGAAACTCTGACGTAGCTTGCA
GCCTCTGTCCGAACCGGCAAGGAAGGGGGGGTTGACACAATACGTATGTGTGCGAGAACT
AAATGACGAACCAACGATACAAGACCCCCAAGTCGAAAGAGAGTTGGCTACATGGCCTAG
GCCTAGGTCTCTCGCTCTCCTCCTCTCTCATTTCGTCCCATCTTATACGTATACGTATGC
AGCGTTGTGCTGGACAAATCGTCTTGCCATCCGCGTCGTCCCCGTCTCTCCTTGTTTATT
ATTCTCTCTCTCTTCTATCCATCCTTGTCCTACACTTGGTTGTCTCTACCCGATTCGCCA
GTTTCCGTCCAAGTAAGCTGTTGACAGCTGCTCGTCGGTACTCTCATGTGCTCTGTAAAT
GTGCGTCGTGCAAGGAGCAAGTGGCAGACCGCCACAAGCCACAGTAAAAAAAAATAGAAA
TGCCAAAAGGTGGGGAATTCAACGGTTACCAGTTGGGTATCCCGAAGCCACGTAGAAAGC
GAAATGTGCAACATCATACCGCTTCTTGGCCCCCTTCTTTTTTTTTCGCAGTGCATCTTA
CACACAGGAGAAAAGGTTCGTCCCGTCTTTGATTTTAACTTTATCTGAGCTCGCTTTGTG
ACAGTCCCTATTTTCTTAATTCAAGGCTGCATGTTCTCTGAATGGAAGGGATGTATTTGC
ATAGACCGATTGGCAGTCGACGTGGGTGCGCCAAAAACTTACTCTTGGATGGGCATCTCT
TCGTCCGTTCTACCCATCCCTTGCTGGATAAGATTATTTCATATGCGGAGTTCTTGAGGC
TGCGTCCAGCCGCATCACGACAGGAACATGATTGCCTCGTCTTTCAGATTTGGCCTTTCT
GTGTCAACTTTATTTTGAAAGGAGAGCTTCGTTTTTACTAAAGGAGTGTCATGATTTTGT
CTTTCAAAACATTACGTGGCAGGACAAGAGCACAGAAATCGAACCGATGGCCTTCCCCAT
CCAGAAGATAAGGCAAGGCTATCGAGTTGTCTCCTGGCCGTCATCCTCCACTTTCTTTTC
GTCCCGGGTATGTAACACAAAAATATGAGATTCTAATACATGATTTTCCACCTCCCAAAT
ACATAAATAGTAACGAAAAATGAAAACAAAGTCCATATTGGATTTTCCCACTTGATAAAG
TTGGTACATTGATTAAGCCGGGTCCGTTTATAAAGGAATGAATAAGAAGGGTATAGAAAA
AAAATTTCAACACCTGCCAAGTTCCCTCCCAAAAGGAAAATGGGTAATGAGGATATAAAA
TGAAGTTGCCAGACGGCCGAAAAGAAACGAGGGAGGAGGAGGCAGAGTGAACCGCCTAAC
CTTCCCCCCTTCTCTTATTCTCGTCAAGTCCCTTTTATTTTATCCCACACATTAACGGAA
ATATTTGCAGCAGAAAAATTCCGGAGGGAAAACAGGGTTGTGTATTAGATTTTGACAGGT
GAAAAAAAATTAAAAACCACTCAGTTACATGCTGCCGGTGCCGCCGATTTACAGCACCAG
GGCAGCCATACCAACGGCCAGACCGAAGGCGGCAGCGCCGGGGACCTTGTTGGCGCCGGC
CGTCACGACGACAACAGGCGTAGACGAGGTCGCAACAACGACGGGCGTCGTGGTCGTGAC
GGGCGTCGTGGCCGTGACGGGCGTCGTGGCCGTGACCGGCTTGGTAGTGGCCACAGTGAC
GGGCGTCGTGGTCGTGACGGGCGTCGTGGCCGTGACCGGCTTGGTCGTGGCCAGGGTGAC
GACGGCAGTCACCGAGTTCTGCTTGGTTGTCGTCTTCGAGGTGACAACGGTGACGCCCTG
CAGGATGGTGGTGGGCTTGGGGGTGCTGGTGATAATGACAGGCGGGACCGTGGTGGTCTT
GTTCGAGAAAGGAGTAGTGGCGGCATGAGAGGTAGTGGTGACAGGAGGGGGAGTAGCGAT
CTCGAGAGTGCAAGGGCAGTCTTTGAATACGTTAGCAGCCGCTGCTTCTCATGAAAATAT
GGCATATAGACGGGGAACTGCAACTCACTCGTAATGGTCAGAGTCGTGGCAGAGGTGACG
GTAATGGTCTGGTTCTTGAAGACGAGAGTGGTGGGCTCCGGGCAGAAGGTGGTGAAGTCG
GTCACGATGACGGTGGTGGTGGTGGCACCCTGGCCGCCGGCAACGGCGAGAGAGGCGAAC
CCGACGAGGGGCGCGAGGAACTTGAACATCTGCATTTTGAAGATGGAAGAAGCGTTGCAA
CAAAGTGACTTGAGGTGTGGGATACGCGGAAGAGTTGTTGAGCGAGAGTGATGAAGTTGA
ACTTCGAGGAGATGGTTGAAAATAGAGTTATATAAAGAAAGCGGTTAAGCTTATTTTATA
GAGAAGAGCGAGAGTGAGGTGAGGTAAGCGAGAGACGAGGTTGTAGTCTTGATTAACGAG
AGAACTAAGAAGAGAGGAAGAGAGGAGAGAAAGAACATGCATCACGGGGGGGAGACGGCC
TTTTATCAAAGCGAGAGGTGCTTATTGAGCCAAGGCAGCCGACAAGCGGGAAGCAGAGAA
CGAGAGGCCCCGTTGGGAGGAAAGAGACGGATGGTGTGTGGACTAACACAGGGAAGAGGC
AAAACCAGAGGTAACGCAAGCAACGAGGGCCGATGACAAGAGAGAGCCAGCCAAGAAAAA
GTGGGCTGGTCGTCCTCACTATACGACCATGACCTGCGGTGCCTGGTGGTTCCTGGAGAG
GAGAAAGGGAGAGTGCTTTAGGCGGGCTGTTGGTTTTTTCCTCACACTTGCAGCGTGGGA
GAGAGGGAGCAAGTCAGACGAGCGAGCGCCCGCCGCGGCCGACACGGACGCTCGCGGCGA
TGTGCAGACGGAGTGCATGAGGGGATGACAAACAGAGATCTGCCTGTGCAGTGTAAGAAC
CGGGACGTCTCAGAAGAAGGTTCTTTTGGCGTGTCTCTGGTGCAGATGGACGCAGCCCTA
GCGAGCGCAGCGCGCACCGGAGAGAAGGCGGACTCGCACTAGCAGAGAAGCTGAGAGGCC
GCTCTCGTCCAAGGAATGCTGTCACTTACACGGGTCCGGTCGTGGATGTGAGACCCGGAG
TGGAGACGACCAAGCTGCTCTCTGTAAGATACGAGCCGCCGTATTCCTATCCCGGCCGGC
GAGAATTGCACTGCTCATGCCCACTTTCTCAGTGCAAGTCGCGGTCCTTCGTCAGCTGCA
GATGCAGGCCGCCGCCCTTTTCTGCTTGCAGCTCACGAAGGATTGACTGGCCTCTGCCCA
CGTCGAGGGCCCGTTGAGGTATTTTGCTCGCTCGGCAGAGAAGCAGGAACGCGCAGGAGT
ACATCGACCGCCGCGCTTGGCGGATCTTCTTGCCATATGGCCCGCGCAACTACGGGCTGA
GAAAGGCGCCTTCGAGCGTAGCCCCCAGGCAGTTCCAAGGCAGCTGGGCACACCGCATCG
GCGAGGCGGCATGCCCCCCTGCCATGGCAGACTGGCGGATAGCTATTGTCGTCACACGTA
TGATTCTGGCGGTAGCCCGTCCCTGCGTGGCGGCCATATTGCACGGCAGTCTGAACAGCA
CAGAGGAGCAGGTTGGCCGGCCACCGCAAGCACGCTCTCGAAGTGTGCAGTTGGGCTGGT
CCACCCAATGCAACCCGCCCAATCCTAGGGCCAGCCTCGTCATGCAAGTTTGCCTTTTTC
TGTTCACTTTTTCTTGCTGTTCCTGCCAGCAGGGTCCCGTGCTGCCTTCCGCCTCCTGTC
TTGTACTTGTGCCTGATGCATGCAGTGGAGAGACATGCACGTTGGACAGCAACGGCACAG
CAACAACATTGGACGGGAGACACTGGGTAAAGCGGTGGACTGGAGGGTACGAGGACTCTC
TCCTGTCTCTCGCTCGCCTTTCAAGTCACCGGCAGTACGAGTACATGGCAGAAATTCCAC
TTCATGTAGCTGACCATTGGGCGAGTCGGACGACTGTGGATGCAGAGACAGGGCACGGCG
TCGATACGTGTTCACGGTGGAGAGAGAGCAGAAGACGAGGCCGAGAGAACGAGAGACCTC
TTGCTTGCAGAACCCAATAGGGCTGAGGTAAGTACCCCTCCGATCTGAACCACCCCTGTC
TCTGATGTCCACAAGTCTCCATTAGTCTCCATTCCTGCCCTAGCCAAACGGGGCAGCAGA
GAAAAGCACGCAGCAAAGAGGATCAAGCCACAGGAGCGCAAAGGACGACTGGCCGGTCCA
TGACGGCAGCAACCCAAATACGAGCTCTTGGCCCTGCCGCTGGCCAAGGAGAACAGGGTT
GGGACGACAGACCCCGGCGTCAAGCTGCAGCTGCGGCAGAGCAGAAAGGGACAAAGAGGG
TGTGAGGACAAGCCGGGGCGACCCAACGAACGGGCGCGAGCAGGACAGGGATGTGTGGAG
AAGGACACCCACCGGAGCAGAGGGGCCGCGGGCGCACAGATAAAAGACAAAGAGCTCCAG
GGCGATCAACAGCTGTTGGCGGTGCGCGAGTCCAGCAACGCACTGCGTACTGCGTACGAT
ATTGAGCGGGCATTGCGTTCGCTGCTCTTTTCTGCTGTTCCTCTCTCGCACTGAGCAGAG
TCATGGCAACTCCCGGACGCGCTGAGCAAGCGTGCCCAGGTGTCGACCACAGCTCGCCTG
CAGCTGGCCAATTGAGCTGCTAGCTTGGTGCTGCTGGCTTGGTGCTGCTGGCTTGGTGCT
GCTGGCGTCGAGTCTCGCTCCTCTGCCTAGTGGCTCTCTCCCCTCCTCCCCTTCTCTTCC
GCCTCCGCCTCTTGTTGCATTTTGCGTGGGCTTTGCTGGCCTCGACCTCGTGTTCGCGGC
GGCGCCGGCGTTCTTAGCGCCATCGCCGGGCGTTGGTTGCTGTGGTTGAGGGTGGGTGGG
ATGTACGAGTAGCGGTCGAGCTGTTTCAATCGAGATGTGTTTGGTGAGTTCTGAGGGCCG
CATGCTTGCAAAATACCCTGTCTTGTATTTTAGTTTTTCCCTGAACTTCCCTGTTCCCTT
TTCTGCGACTCTCCCCCTCCGCATGGCACCACCCATTTCTACTTCTTTTGCTTGGCACCG
CACTTTCCTGCGACGAACTGCTGGCAGAAAAGAAGTGTGAGTGGCATGCCAAGAAGAGAA
GGAGCGATCAAGCCACAGGGGAACGAACAGACCGCAGGGAAAGAGCAGCGCCGCCCTGGA
AGGGGCGTCCGGTTTGTGCCTGACCAAATAACCGAGCGATACAAGGGGGGCTACCGTGAC
TCAGCGACTGCCCACAACCAGACCCAGAAGTTCTTTGTTTTTTGCTGTTTTCATTCTTCC
TTGCCCGACATGTCGCGCGGACAGGCAACCACGGGCGGCGCTGGGTACGAGCAAGACACG
GAGAGCAGCGCCTTCAATTGTAAGTACTCTCCTTCACAGTGAGGCAGCGAGACAGAAAGA
AACCGAAAACGTTCCGTGAACGTCTAATAGCCGAAAAGGGAAAGAGCTGCTGAAACCAAC
TCCGCAAAACAACGCTAAAACTAACGAGCTAGGTTCTTTCCTACTAGTAAATATGTCTGT
CTCGATTGTATAACGAGAAGGAAAGCGCAGTTATACGAAAGAGGAAACAAACTCCCGCCA
AGAACAAAGAAACGAGGCAGGACGAAACGAAACAAACATCTTCTGCTGCCGTCTGCTCTG
CGCCGAGGGCGACACCCGCCGGCCTTTGTGCTGGGCTGCTTGGCCGCCTTTTCCTGCGCT
GGATGGGCTTGGATCCCATCGTATCCGGGGAAGTATTACTGGGAACCCGCAGCAAGCCGG
CGGTCCTTTGTTGGCGGGTCTCTCTCTACCTTAGCACTCGGTGCTAGCAAACAAGACGAA
CAGACGGAGACAGCACCTAACCTACTTTCTTTGTAGGCGGTACACCACGGCGCAACGCAT
TGTATGAGTACGAGTTTTCGTCACCGCCTAGCAGTTCTGCTAGCGTGCGCAAGGGAGAAA
GAACTGGAGAAAGACGGACGAGCTCGCAGAAGTACGAGAGACGGGGAGGCCTGCCGGCCC
AAGCTCGTCGGTTTCTGCGGTGATGCTTTCGCATCGCGGCTGCCCAGTGACAGCCATCCT
CGGCACGAGGACAGCGCAGGCACGACAGCGACTTTCCTCCACTCTCTCTTTTTCTCTCTC
TGTCTTCTTTTTTCCCGACTTGTCGTACGGTCGCTGCAGGAAAAAAAAAGAGGGGATGGA
GCCAGACGCTGACGTGGTGCTTGTCTGACTGGATCTGACAAACAGGACGCATGCATTGGC
CTGCCACCTCTTTTCTCTTCTCTTGCTACCTCTATGCATGCGAGCCTTCTGCCGGCGAGG
AGAGAATGCTGGCTGAAATCAAAGTCTGTTCCAATGCTCCGCCGGAGCTGACTTTCTGAA
CCCGAAAACAGAGTTTTCAAGGTGTCCGTCCTGTCGTTCTTGGCTCCGGAGTTCCACCAG
GCAAAACGAAGCAGAAATGAAAGCCGGGCCACTAGGCAAGATCGGTACATAGCCAGGGCG
ATCGCCGAGCATCGACCAGCGGCCATCCTGCAGTTGAGCGGGGTCTGTTGGAGGGCAAAG
AGGTACTCGTATGTATCTACGGAGTGCGTCTGCGCGGTGTTACCTTTTCTTACGGCGGCG
GCCGGTGTCTCACGGGCCTGCTCTCCGGAGACGACGATTGCAGGGTAGAATCGCAGAGTC
GCAAGAGGAGGGAAAGGGCGCAGGGAGGGCCCGCGAGGTCGAATGCAGCAGCGGGGGAAG
GATCAAAGACCTAAGCTTCGAGCTTGTTGCTAGGGGTTGTTTTCTTTCGCCCCCCGGGTC
GACTGGCTCGTCCGGGAAAGTCCACAGACGCCGCTCCCGACTACCACTCTATCCTTATCA
GACGTCCAACTGGCTGGTGGAGGGGTCATCTCCCTGCCGGCAGGGTGGTGCCTTTCGCTG
GTTTAAGGCACGAGCTAAAGGAACTAGAAGCAAAGCGTGCTCGCATAAGCTCCGCAGCTC
CGATCGACTGAGCCAAGCAGTGAATTCCAGAGCTCGCGACAGAGACAAAGAAAAGAGCGG
GCCTACGCCGAAAACAATAGAGACAATGGGAAACGGTGGGGCTGCTGCGACCGCTAAAGA
TACTTCTGCACCATCTGATTCGCCAGAGTCAATCTCTTGGCTTACGATGCTGGTCTTGGA
AAGACCAAAGTCTCACCTATTTTTTGCTTCCCACGCGAGTTTGGCCCTGCTGCTTTCGTC
TGTCGCAGGCCCTTTGTTTCTGCCGTGCGCTTGTTACCGCTTTGCCTGATGCCGAGGAAG
CGCAAAAGTCCAGGTCCGCTGCGACGTTACCTCCGCTGCGACCGCTGGAAGCCTCGTCGA
AACCAGAGTTTTGCAATGGTGCGTTTGTGGCATGCTGTTGCAGCCTGCTTCCGGCCATAT
CATGCTTTTCAGCGTCGCATATCGTACCTCGCTGTCCCGCCGTCCAGTCATCTGAGAGCC
GCGTCTCCTTTCTCTTTCCTGTTTACTTGGACAGGGGAGGGGAGAGGGGGGATTGATAAA
TTCAGTGAATAACGTCACGACCGGTTATCTCAGTTCTGAGAAGGCAGGAAAACCCAGCCG
AAAATTTCAGGCCAAGGGCTATTGTGCATAGGCATCCGGTCGGTGCCTCTGTACTTTCAT
CTGCTTTGTTGCCCGAGCCCCTTCCACGCCTGCTTCCCTGGTGCTTTGGCGGCTTTCCGC
CTTGCCCTGTGTGCTCATACAAGCTGTGAGTGCAGAAGGAACATCTCCACACCCGGAAAG
CCCACGGCGCAAGATAAACGGGAGCATAGGTGGTCGTCCGCCGCATCTGGACTAGTCGCA
AACAATTAGAACCAGGTTTTCTCATCAGTCTATGTCTCGAGGGAAGCTCTTCTCCCCCAC
TTCAGCTTCTCCAGCCAGTGACTAATGGCACCGAGGAAATAAAGAGAGGCGAGGTAAGTC
GGTGGAGCAGTGGAAACAAAGGTGAAAGAGAGAGAACGAAGAAAGATTGTCGTGACGATA
GAAAAACTGGGCAAGATTGGATGGCTGCGGGACCAGTTTTGGTCTTGGCGGGAGGAGAGA
GAAAAAAACGACAAGTCCGCGTTGCCGCCATCGCAGCAGAGCGGACTCTCTTCTCTCTTT
GTTTGCAGCTGTTGCCCTTGGCCATCGAAACAAGTGTCTTCGATGGATCCCCGATGAATC
CTCGAGGCCACCTACCAAGGCGCATGCCAGTTCTCAGATCACATCGAGGACTTGTCCGTT
GGATCGGCATGGCCAAGTGTGGGAAAACAGCGGCGAGAATACGAGATACGAGTTCATCTC
GTTCCCTGTTCTAGACCCTTTCCCTCAGCCGGACTGCCCTTCTCTATACGATGAATGCAT
GAGAGGGGCGGATGAGGGAAAAGGCGAAGGCAGGAAGCGTCGTGAAGGAAGAAAGGAGGC
AAGCATGAAAGAAGGGGTGCTCGACGTAGGCCAAGCGGCCAAGGTGTGGAAATGTTCTGC
TGGATTGCTTCTGGACCACGCTCCCTTCCGGGACCATCTTCTCGAGTGAGACTGAGACTT
TCTGGAGGGTTCTTGTGAGCTCTGGCTCATCGACGTGTCGTCACGCGGTCAGTGATGCAG
CCCGCAGTGGAAAAGCACGCTTCAGTGAAGCGGACTGCGTCCAAGGGATGCTGAGGGAGA
GCCTTACTTCTCCAAGGCCAGGCGGCGACATTCTGGGTAGCTTAGATATGCATATCTCCA
AGTGGCCATTTTCCCCTGCGGCGCAAGCAACTCCAAAGGATGATAATGGTCAGACAGAGA
ATAGGCAGCGCGGGCTATGAAGTACGGACTACGGAAGACGGCAGACATAAACGACGACAG
GAACAGAAAAGGGACACAGCGAACGGCTGAAAAAAAAAGTAAAGTCCTGTTTTCCTTTGG
CATGTCCACAGTCCTTTCGTTCCGACGCTGTCATGCGGACTTCGTGTCTGAGCAAGAGGC
GTCCAGATGCCTTTAAGCTTTGATTTACAACCGCGTGCAGGATTCGATGAGAACAAGGAG
GGAGAAAGAAAGAAAGAAGGTGGGAAGTTTCTGGGGGGTAGTCCCATTCCTCCATCTCCC
TTGCGATGCCAATTCATTGAGGTTTTGCCTGATCTCGCAGGGATTCGGTCTTGGGCTTCG
TTTTCAAGAGGTGCAGCCAGAAGCGACAACAACCAAATGCTGTCATCCCATATTGCCCTG
TTGTGTGTTATCATGCATGGATATTGCGCTTCACGTCTCCATTTTTTTTCTATATGATTT
TTGTTTTGGTATTTCGGCACGGAGACCGCAGGGAAATATTGCGATTGTCTTTCTACATAT
TATTATTCTAGCAATAATAGCAAGGCGCAAGAAGTCTCCATTTTGCCTCTGAATGTCAAA
ATTTTCGTTGTCTTTCCTGTCCTGCTTGAGACGATGGAAGTGTCCTTTTGATCTATGCAG
TATTACTCTCTTGTCATGCAGAATGAAAGATGGAAACGAATATCGATATGGGGTAAGAAA
ATAGCCTGCAACAGGACAGAAGAAGTTCATCCAAGGTGGAAGCCAGGCAACGATAAAAAA
AGCAAACAAGACAGGCCAGGCACGGAACGCCTGATGTCCGATGTTAGGTGAAAAAAGACC
AAATGACTGTCATGGTGTCTTGCTCGAGGATCCATAAACCTTCAAGACGCACCACTCATC
TACTGCTGCCTCGTCTTCCGGCGCCATCATCGGCCTTGCAGTTCATACGATGTCAACAGT
ATGCATTCCTAGGGCAAGAGAGAAAGTCACAGCTGTAGAGCCAGCTATATCTTTCCTTGT
GATATCGCCACGGTCGCCCGACCGGACGAGCTCTTGGCTTTTGCGGAATTGGAAGCGAAG
CCAGTCCGCATGCTCAAACGCAGTAGCCACGAGAACCTGCCAGATGGCGCCAACTTCGTC
TGCGAACTTCTATCCATCCCATCCAGTAGATCGGATTATTCACCAGCAGTTTCCCTATGC
ACAATTGCTTTCCAAAACGTACTGGTCTAGGTCGCCGTATCAACGCATCTTATCGACCGC
CTGTACTTTCTCAACACCTCAAGTTGATCGTGCCACGAACTACGTCGTAAGCACCGGCAG
CAAATTCATCTTGCACACTACACCGCATTACTTTCTGGAAAGACGCATCGTTTATCACGA
TGCCGCAACTTGGTCCGGCGACTCTCCTGTTACAATATGGAAGTAGCCGGGTTGGGGAAG
AGAGAAGCGCCTGGTTAGGTTTCTTCGGCAGACTGGGTTCCATAACAAAGAACCTCGTCG
GCTGTGACGCCTGAATGCGAAATTCCTTGTTCGGGTAGCTGTAGGGAGACGTACGACATG
GCTGGCACAAAAGAAGTATATACTGTTACATTGAGTTGAGCATCTTGTCCATTTCCAGCC
ATATCGCCCCGGCGCTCGTGAACCCCAGGCTCTGCTCGCAGGCGGTCAGCATGTAGATTC
TCCCCTGCGTGCCCTGCTGTGCGCCCATTGGCTCCGGCGGACCCCGGCCGACAGTTCTGG
CTTTGTGAGGAGGGAGGAAGGGGGAGTTCTCTGAGCATTGACGGCAAGATCGCAGACGCG
GCACCAATGGAATCAACATCAGAAACCAGAAGGACACATTCTCCAGTTCCACAGCATGCT
GCGGGCAGGCTGCAGAACAGGCTATCTATCTGGAACCCCCTCAAAAGATTCGGAACGACT
CTGGACAAAACACACGGAGCAGGCACGGGAAACGTTTGTCCATGGGCAGCACGCCACGGA
GCCAGCAGATATCTCAGGGGCATCACAGGGCCTTCTCACCGTTTCCCCTCTTGTTTCTCC
TCTTCTGCATTCGTCTTGCGCCATCTCTTTTGCTCGTTCCGGATGCCCGCCAGGCAACAG
TTTGACTTCGCCAGAGCCAAAACGCTCACGTCTCGTGTCAACATAGGCGAGATATCTCGC
ACCACACCACCACAAACAACGAACGCGGATTGACTAGCTGCGCTTTACACTAGAAAGAGG
AGACAGGACGACGCTAGCGGATCTGTTTTTTTATCCTTCCAGACAGGAAGTCTCTATCAC
CTGCTGAACATGGTAGCTAACTAATGCAGGGCCCCATCTCGCCGGTAGTCCTTGAAGACG
ACATCGGCGCTCTTGGGGTGTAGAGGCCCCACCAACCGTCCGAAAACACAAAGTTCGGCC
AGGCGCCCGGACGGTGAGTCTAGCGAGAGGCCCACGGCGTGGCAAGCTGGTAAAGGCGAC
GGAAGCCGTTGCGCAGACCCTCTCTTCGGATACTGTTCTGTCCTTCGGCTCTTTTCCCTA
CGCAAGCAGGACTCGCTCGGCGACCTTTGTGGCCGAGGCCTCTCGCCAACCATCGCACAG
GCTACCTGCCTTGGCGACTTCTGACTTAGCCGTTGGCCGTTCATCGCGTGCGGCGGGCGG
CGTTCGACGCACGTGTACGGCAGGCAACGCTGCGCCGTGTGCCGCTCGGAGGCAACCGTC
GCGGGCAGTTGGACCCCAAGGCCTGGAGAGGCGGCAGAGCGGCATCATAATTTGCCTTCG
CCTGCGCTTATTTGCCCTCTATTTTTTGCCGTTCCGCACGCGAGCTTCTCTCTTCTTTGC
ATCACATTTGCCCTCTTATCCTTCCTAGCGTGCAGAACGTTGACCTAAAAAAGCGCCGAG
GAATCCAAAAGAGGCAAAAAAGAAAGAACGTGGAAGAACGGAAGCGTACGGTGCTAGCCG
TGAAAATTGGCAGCCCGGGCGGGCGACAAGTGTTAGCGCAAAGAGGTGAGTTTGGCAGCG
GCTCTAACATAATGCACAGTGCATTTGCCTGATATCGCGCTGTCCGCCTTAAGAGTTTTT
CTTGCACACTTTTCGTCACTACTCATAGCCGGCTGATGTTCGTCGGCGGAAAACACAAGC
CGCACCAGGAACAGATTCTTCATTGAGGTTAGCTCCCGACCTCACCAGCGGGCAGGCGGC
GGCGGCGCCGCCACGTGTTTGGCAGCAGGCAGCCTCTGCTCTACCACGCACGAAGATTGC
GCTGTGCCTGTACTCGTACTCCGTATTGCAGCGTGCGTTGTACACTGCTACGTGCGCGCA
TTGCTCTACGATACAGCCATTCTGCACATCTGGTTGTTAGATATAGTTCCCCCCTGCGTT
CTGTCGTGGCCGGTTTTCGGACGTCAAGTGATCACTACATCGAAAAAGAAAAAAAGCCCG
CGGCACCTGCATAAATGCCACCCCGTCAGGCAGATGATGCAAGACGGCGACTTGCTCTCC
TCCGTGCCTCGTTGTATCCTTCGCGGTAATGCGGAACACTGGACCCCAAACCACTGAAGC
GGAAGAAGGCCATGGAATCCGAGTCTCTGCTGGATGCGCTAGAGACGAGAAAACGCCTCA
CAAGACGCACAAGACTCTCAAGACACAACTGCTTAACGGCTTAGCGGGCGACCCTATCCA
ATGGCGGGTGCCGTCACTGCAGAGTTTTCGCTTCCTGCATATCCGTATAGGCACCATCGT
CGTCTCGGCGCGGCGTTCGGCGCAGTATTCCCAGATGCAGCAGGCGCTATTGTCCGGCCG
AACAGCGTCTCATGTGCTAGCCGGGGGTTTTAGGGTGCCTTTCCCACACAGCGGCGCCGC
AGACGAGCGCGCCAGGTCTATAGCACTGGAACAGGAGCGGCTTGGTTGTCCGGTGGAGTC
TAGTGCCTCGTCTCTTGCTATCAGTGGCCAGACAAGATGTGCTGTCCTTTTAATTTAGTG
GTTTTCGCGACCTAGATGCCTATCTTGCTCGTACGGAGAAGAAGTTTGGAACCCGGTGCC
CCTGGTTCAGAGCGAGCGGTTTTTTTAATTATGGAGCCTGGTCCGCCGGACGTGAGCGCC
CCACTTTGCATCTCGCATGCTTGTTACGCCATTGGCCAACACAGCTCTGGTGGAGCCGTC
TGCGCCGTCGGTTCCAAGGCCGAACATCGACGGACAGGAAAACGTCGCCAGAAGAGGCAA
GCAGAAGAAGGCCTAGAAGGATTCCTCACGGTGGCCAGCGGCATTTTCCTCGCGGAGGCG
GAACAGGACTGGCGGGGACCCAGAAAAAAAGATGGAACGCCATGGCAGGCACCAGGCACA
AAGCACCAGCGGACGAAAAACGAAAACGAAACGAAAAGGAGAATGCAACCCAAGCACACG
GCACGACGAGTGTGGTGCAGGGGTCCCGGCCAGAGGCAAGAGACGAGACGAACAAAAAAT
CTGACCGATGCCCCGGGCCTGGACGCCACATGCAGGTCCTGAACAAGCGTCCACTGGCGC
CCACCAGCCACAGGCCAATAGGAGGCAAGGCGTGCGTTGGCGCTGCGCGAATGGAAACAA
GCCACATGAAGACACGAAACGGGCCAGAGCACAAGATGCGAGAAAAACGAGCTGACTTGG
CAGCGGTGGCCTGCGTGAGCCATCCCTGCTGGTCTGTTGATCACCCTGTCAGCGCCTTTG
CGAACTGCACACGGCACATCCTTCACATGTTGGCCTGGTGGTCATGCCGCCTGCAGAGTT
TTCACAGAGCGCCAGCGATTTTGCGTTTGCTTTTTCTTCGTCATTTTCTTACTCGTTGTT
CACAAGACGCTCCAAGCCGTGCAGTTCAGCTTGCCGCCCAGGCAGTTCGCAGCTCTGAGA
ATAGAAGGGCAGAGTAGCGGCCAGCAAGCCACCAGCACGCGCTGTTTGGGCACGCTCGCC
GCCAGAGACGGTCGGACGCCGTAGACTCTTAGCTATGATTTCCACGAGCGCGGGCTTAGC
GGTGGCTATTTTGCCGCCAGACCTTCCACGAGGGATGTACGCATTACGACGTGCAGTACC
GGCTCGCCGTGCGAGGCGTTTGGGGGCGGCCGAGGCGGACTTCCGTTTGCATGCGGAAAG
GGGGGCGGGGGGGGGGGCAGAGGTAGCCTCTCGTGGAAACGTTTTTTCTTTTCTTTTCTC
CTGTATTCTGTCCGTTTTCATTTTTCACTTCTCCCTCTGCCAAGATTAATGTCTTCCAGA
GGGCCAGCGGCGGCGCAAGACACTTTAGACTCTGCACTGTCGGGCTACGACGTAGGCTCA
AGATTCATGCCGCCGTCCTCCGTCCTCTGAGAGGAAAAAAAGGCTCTTCCGTGCGTGCTT
TTGGTCCCGTGCGCGATTTGTACGAGTACTCGTAGTCGTACTCGCAGTCCTCGTTCTATC
GCACTCGCACAGTACTCGTAGCCAGACATGTCGCCCCGTTTATTGCTGCCTATTGCTCTC
TGTTGGTGCTCTCTTTCTGCTGTTGGGCTGCGTCGTTTTTGAGGGGCCCTGCTGAGTGAA
CGGTTCCATTCTGCTCTTTGTGCAGCTGCTGGTACGGCGCAACATCTCCTCCTATTGTAT
GTTTGTTTCGTTCGCTTGGTTGTCTGTTTTCGTCTGTTCTTTCTCTCCTTTATTCCTCCC
TTTCTTTTTGGGCTGTCTCTTTATTCCTTCCGTTTCGTTTCTTTCACCTCTTGCACCCGA
TTCGCTCTTCCCCGTTTCAAACAGTGAAACAACAATAGGGAGAAAAGGGGGGGGGGGCTG
AACACGCCCTGGCTAGCCCCACCGCGCGCGCGCGTGGAGGGGAAGCTGCGTCTGCATGGT
ACCTGACACTCTGGCCCGCACCTGCCCCCCTTCACCGTGCAAACACGCCGGCCCACGCCT
CGCAGGCGTGAGCACTACCCACTGTACGGAGCCCAAAGCCGGCCGGGCCCCACCTGACCA
CCGACCTTGGGCTCCACAGAATCCCGCGCTACAGTGCGCGGTGGCAACCCGCCAGCCAAC
GGGAAGACGGAACCGCAGCAAACGCAGAAAAACTTCGCCCATTCGGGGGACCCACCCTCC
TTCTGTTCTTTTCTCATCGGGAGCACCAACCGCGTGAGGATTAGTGCAAGGGGCAACACA
CCCTCTCAATGAAAAAAGGAGCCCAGGCCGCGCTGTACCCTCACAACAGCGGGTACCTCT
GTTGGGCATCCTACTCCTTGCACCTCATCCCTCGCGGAGCGCCCTGTGTCCAGCGCATTC
CCACATGCAAGTACTCGTACCAAGTAAGCAAGTATCTTGTTGGATGCTGCGATACAAGCG
ACTTGCCGTTTCCATTTTTTCACTTGTCTTTTTCCGCTGGGCCCCGCCTTCACGGCTAAG
GGGTAGCACGGAGTCCGGTAGTAGGGGTAGTAGGGGGCCGGGGAAGAGAAAGGAAGGGAC
AGAGAAGCTTCGTCTCTGATGTCAAGGATGAGAGGCCAACGTCTTTGTCTTTCTCATCCT
CTTCCCTGTCTGCGCGCTTTGAGGACCGGCCTCGTCACCCCGGTATATAATCCCCCTCCC
CACCCCGGGATCCAGATTTTACTTTCTTTTCTCCTTCATCACACAAGAACTTCCACTCAT
TTATTCGTCTCTTGTCTTCTATTTTCAAAAATATTCCGCTCTTTATCCTTTTCTTACCTA
TCTCACCTGTGTCCTTCATCACCACACCAATCCACTTTCTCTCCCTTTAAACTTCCCAAA
TCCTCAGGAAAGATGTATTCTCTCCGTGCCGTCGTCTCCTCCCTCACGTTTGCCGCCGCC
GTGTCGGCCACAAACATCCTCACGTTCCAGTCGCTGGACAATGTCGCCCGGACCGGCGTT
GTCACCCCGAACGCCGGTATCGAGGGCGTGGAGCCCTTCACCATCCCCGCCGGTGGCTCT
ATCGATGTGGAGTTCGTCAGTGGCTTCATTGGCAATGTCTACACCTACGCGAACGGCTCT
TCAAACACGCCCGGCATGCTCGCCGAGGTCAACTTCCAGGGCTGGAATGGCCTCACTTAT
TTCGACGTGTCCGCCATTGTCAACCCCGCTGATGTGAGCAACGTCAAGGAGATGTACCCG
GCCGAGACTCCCAACACGCCCGTCTCTGGCTGCTCGTCGTTCCCGTGTGACAACGCCTAC
TACCTGCCGGACGACGTCCAGACCAAGTCGACAGACCAGACGCACATCATTGTCACTGTT
GGCGCCAACAATGCCGCAGCCTCCAAGCGCTCTGCGGACGAGAAGTCTACGAATGTGGCC
CGCAACCTAGTCGAGAAGGACTACTAGATGCATCCTTCCTTGACGACCCGGACACCCCAC
CCGCTGTGCGAGAGGGCACGATGACAATGCTTTTACGACGAGCAACACAAAACCACCTTT
CCTCGACTGCCTCCCTGGTGTGGATTTTTGCTGGTCTGCGACCGCTACCCTTCTTTCAAC
TCTGCTGCCTGTGTTAGAAACACGGCGCAAGATCACAAACGGTCTTCTTATTCTTCTCGG
GCCAATTCCATTCGTTTCTTACATTTTTCTCTTCTGCCCAACCATTCCAACTTCTTGAAG
AACCATCGCTCCTTTGGTGCTCTGGTGGAGTTTGGCTTTTTCCATACCCCTTTTCTGTTT
CCCGTTTTGTTCTTCTTTGTACATATTTGCTATTCGAAAGGGCGGCGAGCGATATCTTTG
CCGCAGCACCATAGACTACGCCCTTTATAAACCTTTTATCAAAAAAATTGAAAAAGTGAT
ATATGTGTACCCCATCCAAACAAGACTAGATCTTTGCTGCTCGGTATCATTGTGACTTGA
CCATTGCGTGCTCATGTTCTGCCGGTTTTCTAAGATTGCCCGACTTTTGCTGAGGCAGAA
GAAGCGGCTTGTATGCCACTTAATCACCATACCAGGACAGACGAACAGGAAAGGGGGCAT
CGGTCGAGGCGGTTGGCCAAAACGGGACGAGACAGACTGTAAAGGAGAGTTTAGCGATGT
CGTCGGGTTTGCACCCATATCGCGATCGTTTATTCCGCGTCCCGTCTCGTCTTCCTTTCT
TCTTTTTGAGCCCCTTCTTCCTTGAGATCCCCTCCCGTTCGTCCCACCTCTTCATTTGAT
CTTTTCCCTTCTGTACTTTAACATGGCCTTTCTCACATCCCGTTTGCGGACCAGTGATGT
CTGATAGGAAAATAGAATCCGTGTTTCTTTTTTCTTTCTTCATATTTCTTTAATCGGCTC
GTTCTCTTCTTAAAGGACAATACGACATTGCCATTAAGATCTGCTCGTTTAGGGCTGCGA
TGTGACATCAGCCCTATACTACGCCGAAGCGATACCAGTGCAACGGGACACCCTTTTCCT
ATTTTGTCCTTTCTCGTGAAATTTTAAAATTGCGATGCTCGGGTTTTTTCCGGCAGAGAC
CCAGCGGCGCCAAGCCTGTTTTTCCTCTTCTCGGATCTACGATTAACGATCGTGTCTTAC
CCGTTTCCGTCGTCCTCTGAATGGAAGCCAAAAAAGAAGCCAAGCCAAAGCAAGGCAAGC
TTCTAGAAGTAGATAAATTGGCGGCTTTGTTGTGTTAATTTCCTTTTGGAGGCACCTTTT
GCACCCTATTTCCCTTTCCTTATTCTGGTCGCTCATAGTCGCACGACTTCGTCTTGTCCC
CATTTCTGTCTCTCGCTAATCTGGGCTGTGATCGTGTCATTCCGTCCGCTTTTCCCACAG
CTCCGACTCTGTTGCCCTTGGACCCAATTCATATGCCACACTTTGTTTTACGTGGCCACC
GTGTCTTCTACAGCCATGCATTAATGTTTTGATACTGAAAAAATTACACGAAATGTTGGT
CATTATACAGCCTCATATTTTCGTACGTTCTCGCCTTGCTCGTATCTGAGCTAGTTTTGC
TAAATTTGTATCGGACCTCCCACCATTTCAAAACCTGCTGTTTTCCCATCCTCGTCGGAA
TTCCCTCTTCTCGTCTACGTCTCTCATCTCCTTCTCCCTGTCTTCTATCACGTTCCACGA
GAGCCCAGATGACCCCAATCTGACGTCGTCTCTTACTACTGCCATGAAGACTTTTCGCTT
CTATTTTGCCCCCGGTCTTGATGTTGTCTTTGGAATGCCGACAGGGTCATCGGAATGAGT
GGTGGCTAGAACCTAGATGTGCTTAGCTCACGTGTCCTGTTTCTTTTCTTCTGCCTAGCA
ATACCGTGCCATCCACTCTCCCTCTGTCTCGTGGAAAGTCGTAGAAGGCGACGGGATTTT
GCCCTACCGGAGGCTACCCTCATTTCTCTACGTTAGACCGAATGTCAGTGGGAGACGGAA
ATGGGAACAATAAGCAAATAAGCAACACTGCAAAGGGGGCCTAAGTGTTAGAGAGGCATA
TGCAAATAGACGATTACGCCATTGCTTCGCGGAAAGTAATCAAGCCCGGCGATCTCTCGG
AGCTGAACGAGAAAAAGAAGGACTTCTTTCGGCAGAGAGTGTTGTCCACAATTCGTGGTT
GATGTTGGTCTTTCTGTACTCGTAGACGCATAATATCCTCTTACTGAGAGGCGATAGCAG
CGTCATGCACTGTTCTCATTGAGCATAATTAGCATAAGTTATTACAGTATCTGATGTAAT
AGAAGTATGCTCTATGCGATGCCCGCTTTAGTGCCTATTGCGTGTTGGCAACCACGTGCC
ATCTCTTGCACCGAGGCCGGATCGGCATCGCCGCCGGCGCCTGGGACATATCACAAGGAC
GATGACGGCGCAAGTACATCGATCTCCGTTATACCTCCCCCCGGTGCTTTTTAACCGCCC
TCGTTCGGCCGAAATACAGAAGCACTACCCATCTAGGTCTGTAGAGAACGGAACCACTGT
CCTCGGGAGAGTTGTTATTTGTTACGTCACCGCGCTTCAGGGTCCTTCGCCCTTCCTTGG
TCATCCGATGACTGGGAACAGAACGTCACCGAGGGAGAACATTACTCCCATACTTGGAGA
TCGGCTCTCCCTCCGAGGATGCTCCGCGCAGGATACTGTAGCCTCCGCGTGCGAGACTAA
TTCGCTTGCTGGCTAATACACTGTGGGTGTTTAGAAATCACGAAGACCTATCCCGTGACT
TGGCAAGTAGAGAATCTAGTAGAGAGAGGTAAACTGCAGGCACTGTTCAGGTGTTGGGCA
GTTGGTGTTAAAAATTAAAAAAAAAAAAAATTGTCCACCTGCAGGTTGAACACATGAAAA
ATGAGGAGCAACAGTTCTTTGTTGACATTCGTTGCTGTTGGCGTTTCACGGCCTGGCCCC
CTTTTCTTTGTTTGTTTGTTATTTTGTTTGTTTATTTGTTTATTTGTGTACGTGTTTCTT
TGTTCCTAACACTACCCGAGGACCGTGGTACCTTCCATTTTAGTTGACAACTCCCCGTAT
TGGACAAGAAAGAAAGAAAAAAGGACAGCGGCAGATTTCCGTGGAGGGTTCCACTTTCTG
TCAGCAGGAGCCCAACACAAAAACCATAAAACAAATAAGGCAGACAACCACAACCCAACC
CACCCCCAATCTCCTTGCATCAGTGCCGCCTCCTAGCCTAGCTACAGCCTCGTTTTTGGC
CACTGCAGTCTGCGTACAATTTTTTGGCTGCACGTCTCCGTTTGCAGCGCGTGACCCCCC
CCCCCCCCCTTGCAGTTCAAGTCTGGCGTGAAATCGTAGCGCTCCCTTGGCTGCGTAGTT
CCAAAATTGCGAAGCATTTGTCCTTCGACAAACGAGCCGTTGCCACGGTCCCTGGACCCG
TGAAAGGCTTGCTCTGTGCTCTGCCAGTCTATAGTTTTCGGATTCGATTCATAATTGATA
CTTTCATGTTGAGGGACTCCAATTGCTTGTGGTCGCAAGGCCGACGTGTTGGAAAGTGTT
CATGAAGGGATGTTTTAGAATGGAACTATACAAAAAAAACACACAAAAAAAATAACACAG
AGGGCTGGAAAAGGAAAAGCAAAGGAGGCGAAGCGAGACGGCTTTTGGCTGCAGCTGCTC
GGTAGAATGTCGCCTTTTGTGTCTTACGTGCATATGTCTGCCCTTTCTTCTTTGCCGTCG
AAATCAAATATGTCACGGACTTCTGTGTATCTTGCTGGATTTCGGTTCTATACTGGAGGG
CATGCTGTCGCTATCAAAATGAGCCCTGGCTCCCCCTTCCCCCTTTCTTGTACATTGCAT
GAGCGTAGGTGTACCTATGCATGTTAACGCACAAGACGAAATAGCATAATGTGAGGGGGG
CGATGAAGGTTAAAAAAAAGTACAAAAAGACAAAATCAGAGCATTCGAGGTATCCTCTCT
AATCCCTTTTTGGTTCAACAACCGCCGCCCCTTTGCATCTTTCCAGTGAAGCTGGTCATT
TGTCCTCTGTGCCGCTATCGGGCGAGGAATTACTGCCAGCGTCTTTGCTGTCATCCGTCT
TCTTGGCTTCCCCCTTCTCTTCGGTCCTTGATTTTGAGTTGTCTTCGTTTTCCTCGTCGT
TATTGGTGGACGTTTTCTTCGCATCTCCCTTTTTCTTCTTCGTCTTGGTGTCGTTGTCCT
TTGGTGGCGGAGCTGGAGGTGGAGATGAGTCGTCGTCATCGTCGTCGCCATCTTCACCCT
TTGAACCTTTGTCCTTAGTGCCGTTCTTTCCTTCAGCTTGAGCTTCAGCTTGAGACTTGT
CCTCTGACGCACTGGCCTGTTCTGTTTTGTCACCGATGTCCCTATCATAGTCTGTGTCCT
TGTTCTCGTCCTGCGTGGTAGAGTCGGTCGAAGAAGTTGTTTCCGTAGCAGGCTCTGCGA
CTGGTGGCGACGGCGGCGGCGGCGGCGTAGGCGGTTTGATGATCTTGGATAGCGCGATGG
CCTTGAGGCCCGCTCCAGTAGTGTCGAACCCGTCGACTTTGCTAAGGCGGTTCTGAAAGT
GTTCCACATCCCGCAGCATGCTGTTTCCACGGTTAGCTAGTTACAGTCATTTTGAGGGGA
CTTTATCAAGGGAAACACATGCCTGTCTTGTCCCTTCTTTGTCTTGACTTCGGCACCGGT
CAACACACTACCGAGGTGTTCCGTATAGCCCGAAAATACAGACACCATGATGAACCGCAC
GGTGCCCTCTGGAAGCGTCTTGGCCAAGTTTCGGTGCAGCGTGGTCGTCTCCTTGGCTAG
CGTTTCCATGTACGGGTGCACCCCATCGGAGGTGTCAGTGTCCCAATCGATTTTGCTCAT
CGCTTTGGCGTGCGACTGAGCGCGGCTGCTCATGATCTCTACCAGTTTGTCATAGATGTT
GTTCTGGTGCTCCTGGTACAGGCGCCGCACTTTGTCAAAGTCACCCATTAGGCTCGAGGC
CGACACACCCGGAACAGAGTTAGCACGCCTCCGAATAAACTCGCGCACGTACGGGACGAG
AGCCGCAATGAACGCCAGCGCTTGCGATGCCACCGCAAGATGGCGCGTCGTGATATTCTT
GAGGCCGGCCGAGCGCGTGGCACCGGCGCCCAAAATAAGCTGTGTGCATCGCGAGTTGAA
CAGCTGTAGATACTGCACCAGCGACGACGCCACGTCGGCCGTCATGAAGGGAATCGCAAC
CGCCAGGTGCATGAAGCGTGACATGCCCTCCAAGCAGAGCACCGCTGAGTTGGGTAGCAA
GAAGGTCTCTGAATCGACCACGGCACTCCTAGTCTTTGCTTTGCTGGATGGGGCCGCTGC
CGTTGCCGCCGTCGTTCCGTTACTTGACGCGGCGCCGGCATCATCATCCGAATCGTCCGA
GTCACCCGTCGAAACCGGGATCCAGAGCCTGACATCTGCGGTCCACTCATCAGCATCTTT
TGTGCTGGCGTTGAGTATCCGCTGGAGCACCGCGTTGTCTTGTTCGGTAAAGTCCTTTGA
TGCCCACTGATCCTGCTCCATCTCCTGCGCGAGTTTTTGTTTCTCGGCATCGCCGTAGCT
CTGTAAGAATTCTTTGATTTGGACATTGACCACGTTTTTCAGGGTCGTCCCACCACGCCC
GGAGATGGCCTCGCACTCATTGGCAAAGTGCAGGTTGAGCGTAAAGTACCGTAGGAAGAG
GTTAAGTGGGAGGCTAGAACTCTGCTCTGAGCGGACTCGCAGGAGCTTGACAATTTTGTC
TTGTGCCACGTCGACGCCCTGGCCGAGTAGATTGCCCATGTCGAGCGTCTTATGAACCTC
TTCTTGCGCTTCCATGCCAGCACTTGAGAGTTGCGGATGCATCTGCCGACCCGACGGGCT
GAACGGGGGCGACTTTAGCCCTTCTGGAATTTGGTCTTCGCCGACCGAACTTGCAACATC
CAACAATACCTTGGCTTGCGTGGTGAAACGCCTCAATGTCTCTGTGACGCTTATGTAAAC
CTGCATCAAGAGCCCTTCGGCGTCTTCCGGTTCCAGGGCACGCAAATTCCGAGCAAGAAT
AGAAGACTTCTCATGTTGGGACAAGTGCCGGCCGCTGCCGAGGGTGGACGAAGACATCAT
GGATTCGTTGTCGTCGTCGTTTGAACTTGGGAGCGGTCTCCGGATCAGGCTCCGGATCTC
CCGCAGTACCGTTTCTCGGTATGCCTGCGTGGCCGCTGCGATATGCTTAGCCCTGTACAG
GCCGGTGAGGATGGGCAAGAGTTCGGACCGAAGCTCGTCAGTCGAGGCAAGATATGCCGG
GAAAGCAGACGGCTCACGGCTGTGGCCGCCGCGGGCGCGCATGGAAGCACTATTCCACCG
CATAAGGACCTCTTGGCGGGAGACAGACTCCGTGTGTTGGCGAATGTCTTTCATGAGCGC
AGTGACGAACTTCGCCTCGTATGCCTTGCCGATGCGGAAGCGGAGAGTTGTGATATCATC
GTTGACGCCTTGTAGGGCGGTTGCACCTCGCAAGTCGCGCAGTAGGTAGTTTCTCGGCCG
TTGTATTTCAGCGGCTATTAGTTTCTGCTGATTTGGGTCTTGCTCGCCGGCGATCAGCTT
CTCTAGAGAGTCGATGCCGTCGAGCGCTTTGTCCACCTCGCCCTCGTCGACCAGCGTCTC
GCATGTGGAGACGGCGTCCACGATGTCTCTCAGCTGCACAACGGCAGCGTGCAATTGCTG
TATGTTTTGACGTCGGCGCTGTTTCTGAACGATGTCTAGGCCGCGCATTGCGATCTCGTC
GTCCAGCGCGCCTAGCTCGGCGCGTAGTGCTTTTATCCGGTCGACCGAATCGGCGGCTTC
TGTGTGAAGCTCCTTGAGAGACCCGAGCGCGGTGAAAAAGGCCGTCGATGCCGAAGAGAT
AGACGAGATCAGATGCATCTCCACCGTGTCCATGTACCATGAGAGTTTCTCCTGCAGGAT
CGCATTTGTCCCAAGCGCTTTCCGTGGCGCAGCGGGCGTGGCGGTACCGTTACTGCTGCT
CGATTTCTCGCTGTTGCTCGTCGTGGAAGGCGGCACAACCTCGGACCTTTCGCTGACGAT
ATCGAACGTCCGGGGGTTCTCGAGGTGGAAGTCTTCGTCGAAGTAGACGTTGGGGATCGT
GGACAGCGGTGGTGGGCCCTGGTTGGCCCTCCTGAAGTTCGAAGAGCTCCTACGCGCGGG
ACTATGGGACTCTGCCAGCGTCGTCGAGGAAACGGAGGAGACAGACAGTTTCCTCGAAGC
AGACGTCCGCCTAGAGCCCGGCCGCAGATGCCCATCGCTTGGTCCGTCTCCGAGGTCGTC
TTTACTACTGTTTCGCCTCGGCGTGCCCACGGTCGTGGCTTGCTGCTCGTCCTCGCTCTC
CTTCACGCGGCGCAGCTGTTCGTGCAGCGCGCCCACCTGGTTCAGATACGACACAAACTC
GGACGCCTCGATGTGCTCGATGTTTGTCAGCGCGACGGGTGGGATGTCCTTTGACGTCGG
CGGCTTGTGGGTGCTGTGTGCCGGTGCGGTGGTGTGCGGCAGGAGGCCGGTCCGGACGAT
CGGTGGCTGGAGCAGTGTGGATATCGCTGCACGGGGTCAGTACAGAACTAAAATAGCGTG
TCTCGCGGAGGATCTCGCGTACCATTTTGTCCCGACTCATGGACAGAGTCGGGCCAGCCG
CTTCCCAAGGCCGTGTCCAAGCTGCCGCCGATGGAGTTGACGGAGCTGGCAACGGACTCT
CGTCTCTGCCTGGGGTATTGCCTAGATGGTGTCAGCCGGGTGTAAGAGCGCCTAGAAAGA
TGCCTGTCGCAAGCAGAATGCAGCCTCACCTGTGGAAGGGAAAGTCGGCCCGGTGGGTGA
CGGTGGACGGCGACGACAAGCTGTCGACCGACTTCCGGCCTTCCGAGCTTGCGAACATGG
CTCACAGTCCCTGGATGCGAATCCAGAACCACGGCGCAGCCCGAAAATCGACAATGGCAT
GTATATGGGCGCTTCGGATTGTGTTGCGGCTGCAAGGGCCCTCGTCCGGCCTGCCTGGGG
GAGACAAAGAAATCGCCGGAGTCGGCTTCGGTGCCGGCGACAGCGGCCGTCTGGCGGGTG
CTGTGAACCCGTGCAGCTAGCGACCGTTTTCGGGGTATGGAGTCGCGATTACTGTGATGT
ATCGCAAGCGGACTCGGACGAAGCGGGCGATGGTGCTGTCGGGGGCCGACTACGGTCGGT
GATGCCGTTGTCCGTGGCGTGCGTCGTCGGCGAGCTTCAGAGCAACATTACCGTAGGCCA
TACAGCAAGCTGGGAGTGTCCTCCAATCGCCAACGTTTCGTCGCTGCCTTAATTCCGCCA
AGGCACAGCACGTGATATATGTGATCAGGCCGAATCCGGGTTAGCGTAGAACGGCCGCTC
CTGCCCCTTGAAATGTGGCCCCTGCGCCCGTTGCTCTTTCCGGGCGTAGCAGCTGTACAA
GTACGAGTAGGGAGTATGCGAGCACTTTAATTAAGACGCGTCCTAGCAGGGACGCGACGC
GTTTTTCGTGTCTCCATCAAAATCGCTTCCCCTCCATCGCCGCCCTTTCGTGTCGATTCC
GCCCGGTTCCTGAGACCACTTTCGGACTGCTTCATTTGTTTTCTCCTTCCAGCTCTTGTT
CGTTTTTCGTTTTTCTTCTTCACTCGAGAGAATCGATCGCACACAGGCGCGTTCCTGCCC
GCTCTTCGTCACTTCAGCTCCGTCTTCTGCTGCCGCCTTCAAAATGGATCGCCAGTCGGT
CTACGCGACCCACGTCTACGACTACAACAATGAGACGGGCGAGGAGACGCGAGTGAAGAC
CCGGAAGGACCTGGAGGACTTCGTTCTCACGTTCCGGCTCGACAACAACTTTGTCTACAG
GTATGTGGCATCGACAGGGGCTGGCATGGGGACAGGACAAAACTAATGTGCTCGTCTTCC
CAGAGACCAACTCAGGGAGAATGCTCTCCTTAAGAAGTACTACTGCGACGTCGACATTGG
CGACCTGATCAAGTACAATGAAGAGCTGGCGCACCGGCTAGTGACGGAGCCGGCTGAGAT
CATTCCTCTGGTAAGCGGCTCCTGGCGGTTTGGGAGATGGGGTGGTGCGACGAAGAGAGT
AACGTGGCTGACACCCCCTTCTAGTTCGAGAACGCCCTCAAGCGTTGCACACACCGCATC
GTCTATCCCCACCAAGTCAAGGTCGACCTGCCAGAGCACCAGCTGCTGCTACACTCGAGC
GCCGAGGAGGTGGCCATCCGCAACCTGGACTCGCTCACCATCTCGCGGCTTGTGCGCGTT
CCCGGCATCGTCATCGGCGCGTCGGTCATGTCGTCCAAGGCGACGGAGCTGGCCATCCAG
TGCCGCAACTGCGGCTTCGAGCAGATGATCCCGATAACGGGCGGTTTCTCCGGCGTGACG
CTGCCGCGGCAGTGCGGACGGGTGCGGGGCAAGAACGAGTCCTCCGACGACAAGTGCCCG
CTCGATCCGTACTATGTGCTGCACGAGAGGTCTGATTTCGTCGACCAGCAGGTTATCAAG
CTGCAGGAGGCGCCCGACCAGGTGCCCGTAGGTGAGCTGCCGCGACACGTGCTGATCTCC
GCCGACCGCTACCTGACGAACCGCGTCGTGCCCGGCTCGCGGTGCACGGTCACGGGTATC
TTCTCCATCTACCAGAACAAGAGCTCGTCCAAGGGCGGCAGCGGCTCGACCGGCGGCGCG
GTCGCCATCCGCACGCCGTACCTGCGCGCCGTGGGAATCCAGACGGACCTAGACCAGACG
GCCAAGGGCCACGCAATCTACACAGAGGAAGAGGAGCAGGAGTTCTTGGAGCTGAGCCGA
CGGCCGGATCTGTACAACGTCATGACAGACTGCATTGCGCCATCAATCTACGGCAACCGC
GACATCAAGAAGGCCATCCTATGTCTGCTGATGGGTGGGTCAAAGAAGATTTTGCCGGAC
GGCATGAAACTCCGTGGCGACATCAACGTGCTGCTGCTGGGTGACCCCGGCACGGCTAAG
TCGCAGCTGCTCAAGTTCGTGGAGAAGGTGGCGCCGATTGCTATCTACACGTCGGGCAAG
GGCTCGTCGGCGGCTGGTCTCACGGCGTCGGTACAGCGCGAGCAGTCGACGCGCGAGTTC
TACCTGGAGGGCGGCGCCATGGTGCTGGCGGACGGTGGTGTGGTGTGCATTGACGAGTTT
GACAAGATGCGCGACGAGGACCGCGTGGCGATCCACGAGGCCATGGAGCAGCAAACGATT
TCTATCGCCAAGGCGGGCATCACAACCATTCTCAACGCGCGAACGTCGGTGCTGGCGGCG
GCCAACCCCATCTTTGGGCGGTACGACGACATGAAGACGCCTGGCGAGAACATTGACTTC
CAGACGACGATTCTGTCACGTTTCGACATGATCTTCATCGTCAAGGACGAGCACGAGCGC
GGCAAGGACGAGCGTATGGCCAAGCACGTCATTGGCATCCACATGGGTGGACGGGGCGTG
GAGGACCAGGCGGAGTCGGAGATTCCGGTGGACAAGCTGCGGCAGTATATTAGTTACTGC
AAATCGTGAGTGCTCAGTTCCTGTTTCTCTCTCTCTCTTTTGTTTTGAGGAAAGACCCCT
ACTAACGTTGCAGACGCTGTGCTCCCCGACTGAGTGCTGAGGCGGCCGAGAAGTTGTCAT
CACACTTTGTGTCGATCCGCCGGCAGGTGCACGCGGCGGAGCTGGAGGCCAACGCGCGGT
CGAGCATCCCGATCACGGTGCGCCAGCTCGAGGCTATTGTGCGCATCACAGAGTCGCTGG
CTAAGCTGACGCTGTCGCCTATCGCGACGGAACAGCACGTTGACGAGGCCATCCGCCTAT
TCCTGTGCTCGACCATGGATGCAGTCAGCCAGGGCAGCCAGTCGGGCATGGGTGCCGGCA
CGAATGGCGGCGGTGCAGGTATCTCGTCGGGTGCCGGCGCGGGTGGCGCGGCGGCGCGCG
AGTTGTACCAGGAGGCAGCACGGGTGGAGGCGGAGCTGAAGCGGCGGCTGCCAATCGGCT
GGAGTACGAGCCTGGCGACGCTACGGCGGGAGATGGTGGAGGTGCGTGGGTTCAGCGAGC
AGGCGCTGAACCGGGCGCTGATGCTGCTGCAGCGGCGCGATACGATCATGTTCCGCAACC
AGGGCGCGCAAGTGTACCGGAACGGGGCGTAGTCGGGGGATGGGCTGCTTGTTCTTTTGG
CTTTTCTTTGTCTGGGCTTGGGATATCTTGTCACTGTTTTTATGGCATGGGTTTTTATGA
TTTACAAAGATATACTGATACTGGCTGTTCTTTTCACGTTGTCTAATAGGACTGGGTTTG
TTGACGCATGGCATAGAGACGCAGATTGAAGAAATGAACGTGTTTGAATCTTGCGTGTTT
GGGCCGTGGCAGTAAAGTAAGTCAGAAACCAAAAAAAAACAACAACAAAAAACGAGAATG
CGTTCTATCTATCTACATGGTTGTTCGTCTCAATGAGACAGGCGTTGGGTAATTACGTGT
CCTTCCTCTTTGTCATCTAGCCGTCATACTAGTAGACGACAGCCTTTGCTCCGATTACCC
ACTCATCGATTATCTCTAGGCGTACGACAGGGTATTGTCGTCGCGGATCATACCAATGAC
GCCCAGGGCTGCCTCGTTGCCCGCCACGGACGGCCCACGAACGACAATCTACACACGATG
ATGTTAGCCTTGGTCTTCTTCGTACATACTCGTGCATGGGCCATTGTATCCGGAATGCAA
ACGTACCTCGCCCACGAGCTTCTCGTCGGCCACTTTGTGCTGGCCCTTGTCGCGCACCAG
GTACTCGGTGCTCGTCAGCGGCGACCCAAACGGCGCATACGTGCCGGAGGCCACGCGGTA
GTCGTAGAAGGCGGTCTGGGCGGCGGCACCCGCCACCTTGGCGCTGGCCAGCGCGTAGAT
CACGCGGGCACCCGTAAAGATGCGCAGGTTCGACAGCGCAGCAGCCGACAACGCCGGAGT
GCCGGCCCCTGCGCGCTCGGCGGCGTACAGAAGCCGCAGTTTGCCGGGGGTCTTGCCCAC
GGCCGGACGGGCACTGTCGAAGTAGCGGCTGACAAGCGACGTGGCAGCGGGGATGACGCC
GCCCTCAGTCAACACGCGCGTCTGCCAGCCGAGGAGGAACGACGCCACGGTACCGCTGCC
GAGGCGGCGGACGGCCTCGTCGTGGGTGGCGAGCAGGGCCGACGGGCTGGCGACGACGAC
GGTGGGCGCGACGCCGCGGGTGGCGAGGGAAAGGTCGGCGGCGCGGGGCGCGACGCTGTT
GAGCACAACGGAGGCGTTGGCGTAGAGTGCGGTCAGGGTGAGGACGAGCGTGTGGGTATG
GGTGAGCGAGTCGGCAGGCAGAAACAGGTCGGAGGGGCCAAAGCGCTGGGCGGAGGGTAC
GGCGAACAGCTGGGCGGCGACGGCGGCGGCGAGGTTGCCGCTGGTGAAGCGGACCATCTC
CTCGGGGACAGCCGACGGAGGAGCGGCATCGTCGCCCCGGAAGGCCTCCCAGAAGACGGT
GACGTCACGCGGCTGGGACTGGCCCTCGAATGGCGGCAGCTCGCGGCCGGCGGCCTGGGG
GGCGTCGTTGACGACGTCCTGCCAGGTAGAGACGTTGACGCTGCCGCCCACACCCTTGGG
CACCTCGTTCCAGTCGAGGTGGGCGCTGCCGTCGTCGACAACCCAGATCAGCTGGCGCAG
GGCCGGGTAGCTCTGGACGACGGTGTCAAACGGGAAGCAGCCAGGGGCAGTGATGACGGT
GTCGGCGGCGGAGCGGCGCAGCATAGACAAGAGCACAGCGTCGTCGGCCTGGTCGAAGGG
CAGCAGGATGGCGGTCATGTTGTAGAAGCTGCAGGCGAACAGGCTCGCGAGGAACTCGAC
CGAGTTGGGCAGGTAGATGGCGACGCGCGCGCCGCCCTGGTCGAGGATATGCTGGCCGAT
GAGGTTAATCTGGCGCGTGAGGTCGTCCAGCGGCGTCTCGACGACGCTCTCGATGCCGAA
CGACGTCAGGATGCGGCCGCGCGCGCCGGCCGTGCTGCCAGCCGGTCCCGCCGGGCTCGG
GGTTTCGCTCTCCGGTACGCCGGCCACGGCCCGGCGCCAGATGTCGCGGAGGTCGCCGTC
GCGGCCCTTGGCCCACTTGGACACGCCCGGGTCGCGGACGTCGAGTCCCGCGTTGAGCGG
CATGCCGTGCGGGGCGCTGCGCGAGCGGTAGACGGGCGACTCGCCGTCCTGGCGCACGGG
CGAGCCCTGGGCCTGGCGTGCCAGCAGCATGGGGTGAGTGTCGGGCTCGCGGCGCGTGGT
CAGGTAAAAGGTGACGATGCCGATGAAGAGCGTGGCCAGGACGCTGGAGTAGGCGTTCCA
CTGGCTGAAGAGGCCGGTGATGCCCTCGTCGAAGCGCCACATTGCGTTGTCGAAGCCCAT
TGGGGGTGGTCGGGGGTGGTCGGGGATGATCGAGAGGTGGTGATGTCTTCTTTTTCCTTT
CTTTCTCCTTGTTTCTTTTCGTCGTCGCGGCCCAGCAACGAAACCAGGGTCTCTTGAGCG
ACAAATGCACGGAAAAGACAGCACAGCACAGACGACAGTCGCTGGTGGCGTGTCTGCTGT
CGCGGTTGGAGAGGAAGAGAGAGCAGGCCTCGTCGTCGTCGCGAAGGAGGGGAAAAGACG
CAAAGCGAAACACGCGACGCCGCAGCGCTGACGCTGCGCTGCCAGCCTTCCTGTTTACGC
ACTGCCTCTCCGGGGTGCGGGCGGCGGGCGGGGCGGCCCAGGGCTCTCGTCCAAGCGGCT
CATGACTCTGTAGCGCAGCGTGCTAGCGGCGCCTGCTGTAAGATAACTGGCGCGCCTTCC
CCTTTGGTGCAGCTTGGGCCGCAAAGGGAGCGGCCGGCCGGCAGCCAATCAGAAGCACGG
ACTGAGTTTGCGGTGGTTGTCAGCGGACAGAAAGGGAAAGCGCCGAGCGACGCCAAACGA
CACAGCGAGGAATAAACAAAAACAACAGACGACGACACCCTGCACCAGCGACGCCACGAC
GACACGACGACACGCCGACCGACGGCGCCGACGACGGGATACTAACCACAGCAGCTGTAG
GAGTCGGGTTTTGCGTCTGTTTCTTTTTGTTGCGTTCCTTTTCGCTCTGCCCTCCGGCCA
TAGACTTTGTGAATCTCGAATCTCGAATCTCGACATTCTCGACCTCCCTTGTAGGCTTGA
CGACGACGACGACGACGACGACGACGAGGCACGGCAGATACCTGCCTACATCGTCCCGAA
ACGAGAATGGCTTTCCGAGCTGTGGCGCCGCGGCCGGCGCAGGGGCTGCAGACGCCGCAG
CGGCAGACGGTGGGCGTAAGGCCGGCCACGACAGCAACCGCTGTCGTCGCAAAGGCGGGG
ACAGCCGCAGCAACGACCACGCCGACAAAGGCCGCTCCGGCCACGGCCGCCATCACAGAT
AGCCCCGGCAACTGGCGGCACCCGCGGATGGACGAGATTACCCAGCGGCGGGCGGCCAAT
GTGTTCACCGAGGCCAACCTCAAGACGGTCGTCTACAACGGCGTGGCGTTTTTTCTGGTT
TTCCTGGCGCAGAGTGCCACGGGGCCGCCTTTCAAGCAGCTGGCAAGACTGTGCGTGCAT
CTGGTCCCCTTGCTCTGTTGTTCTTCTTGGCGTTGTATCTAACAGCACAGCGTCCACTCC
GTCGTCCCTCCGGAGCACAGCGGCCTCCTGGCGGCGCTTATCTATGCGGTGCTCGGCGTC
AACATCGTGCGCGCGCTCCTGCCGCTCTTCCGCCAGCCCGACAACCTGGCCGACGTCCCG
CTGACGCCCAGCCAGCGCAAGCTGCTGGGCCTGCCGGCTCTAAAGACGCCCGGAATCCCC
AACGCCGTGTATACGACGCCGCCGCGGTACACGCGCACGCCCTCCGTGTCCGGCTCGGCG
GCGAGCATTGCTACGGCGACGCGCGGCAGCGGCAGCGGAAACGACACGAGTTTCAGCAAG
AGCTTCAGCGGTTCGCCCATCTCTGGCAGCCCGCTTTTCCCCAAGGCTCGGAATGCGAAC
GGCGGCGGCGGCGGGGCCTCTTCCTTCTCGCCCGGCAGCCCATTCCAGAACACGCGGAAG
GCATCATTTGGGTCCCCAGGCTCTCTTCCGGGCGCTCTGGGCGGTGCAGGTGCAGGGGGT
TCCGGCGGTGCGTCGCTGTTTTCCGACTCGACGCTGTCCAGCCTGCCGGGCACGCCGAGC
CCGACGTCCGGCAAGCGGCTCAGCATGGGCCTGAACAACAAGTGGCTGTACGAGAAGGGC
CGGCGGAGCTCGGGCGGAGCTCGGATCTACTGAAGCCGTGTGTGGGAAGAAGGCAGAAGA
GCGGGAAAAGGAATGGCCATCTCGTCTCGGCCCGTTGATCGCAATGCAGAGGAGGTCGAG
GATGAGGACAAGTGCCTCGGCGACGGGAGACGATGATACCCTTGTAATGCGGCTGAGGCG
GATGCAGAGGATTGTAAGATACGAATAGAGAGCACGGGTAGAGCAGCTTGTATAATGAGA
GCGGCTGGTTTTGTGATGCGTCTCGCCCCGTGAAGCCACGCCTCTGCGAATTAGACAGGA
GAGACAGCGGCTGCCGTGTCCCCACAGTGGCCTCGACAGCGCTAAACAGCCCGAGACACG
CTGACAGCAACGGCAGCAGCACGCCAACAGGTCTGGCCAGCATGGCCCAAGCGCCTTCCC
ATCTTGTGACGTAGTTAGTAAGAGTGCTGTGGCATTACGACGCCACTGCTACCCCATACT
TCGGCTTCACCACAATTTCCGACTTCACGCCGTCCCGCCGCCGACTACTGATCCAAACCA
CCCCCGGTGCAGCAGCGCACAGCCCATCGACATTCTTTTTTCTCTATCCGTCCTCCCGCA
CCGGCACCTGGCGCACCCTCGTCGGTCCCCTCGCCGCGCACTATGGGCGCCAGCGACTCC
AAACTCGTCTTTAAGAAGGGCATCTTCCGGCTGTCGGAGGAGCGCAGCATCCCCGCCGAC
GACCCCTACTGGACGTCGTTCTGGGAGCTGCCCGAGTCCCCCGAGGACATCTTCAGCTTG
TTCTCGCCCGCGGACGTCCGCCGCACTCGCGACACCGCCATCGAGAACCTCGAAACGCTC
CTGCTGGCCGTCACCTCGCGCCTCTTTTTGCTCCGCCACCACCCGTCCTTCCCGGATCCG
GAGCTCGCCCCCGAGCGCGACGTCCTCAACTGCATCCGCGTGCTGACGCGTGTTCTGCCC
TACATCTACGAGCGCGAATCGCTACAGGCCTGGGAAGAGCACTTCTTCTGGGCGGCGCGA
CGGAAGCGCTCCCGGCCGGCGTCGCTGGCGGGCGAAGTGCTCTTCGACGAGGCCGGCGAC
GGCGATGTGAAGGGCGATGCGGACGGCGATGGCAGTGGTGGCGGGCCACAGTTTGAAGTA
GAAAAGCCCCTCGCCGAGGAGCTCATCGACACGCTGGTCGACCTGCTCTTCTTCTCCGGC
TTCACCGTGGCCCGCCAGCCGCCCGGCAAGCCCCGCGTCAGCTACACCATCTGGCAGAGC
GGTGTCGGCTGCAACACGACGGTGCCGACCACCAAGGAATTCGAGAGCAACCGCTGCGAG
ATCCTGCGCCTGCTGCTGGCCCTCGCCAGCCCCAGCATGTACCGGCCCGCCGGCGCCCTG
CCGCGGCAGGACGTCCGCGCGCTCACGTACATCTGCACCTGTCCTGACAAGCAGGTGGTG
CTGTCGGTGTTGTGTTCCTTGTTGAACACGGTGAGTCGATAGACGTCTGCTTTTACTTTT
GAGCATTTGTGCTGCACTTGCTAACTCACTTCCCAGACCGTCAAGTACAACCCTGCCAGC
TGGCGCGTGCCCTACAACACCCTAGTCTTCAAAGACCCGAAGCAGATCCTCGTCACCTAC
AGCCTGCACCTCCTCCTCGTCGTCCTCCTCTACCCCATCCCCCCGGATCCGACTGGCGCC
ATTCCCAAGAACTACTACCGCCACTTCCTGGGCCGCCTCCACCGCCCGGCCGACTTCCAA
TTCATCGTCGACGGCATGACCCGCATCCTCAACCAGCCGCTGCAGGCCACGGCGTCTTAC
ATTCCGGGCACCCAATCCACGGTCAAGTTCGCGCCTGAGATCATGATGCTGTTCTGGGAG
ATCACCCAGTGCAACAAGCGCTTCCGCTCGTTCATCATCGACACCCAGCGTGCCCACGAC
TTTGTGATACTCATCCTGTTCTACGCCCTGGAGTCCAAGAACGATAGCTCGCGGCAGGGC
GTCGTGCGAATGTGCGCCTTCTTGCTGCAGACCCTGAGCGTCGAGAAAAACTTCGGCATC
AACCTCAACAAGGACTTTGACGCCCAGGACACCCTGCCGCCGGCCATCCGCATCCAGAAC
TTCCGCGGCACCTATGCTGATTTTCTGATCCAGGTGGGTTTTTGGTCGCCCAGCTAGCCC
CCATCTCCATCTCCAGCGCTAACGCGGCCAGTCCATCTACAGCCTCATAACGACGAGCCA
GAGCCGGCTGACGGCCATCTACCCGGCACTGCTGGCGGTTATTAACAACATTGCTGCTTA
CGTCGAGGGGCTGAGCGCGCGGACGTGCTCGCGCCTGATCCAGCTCTTCAGCTCCATGTC
GTCGCCCTCGTTCCTCCTCGCCAACGACACGAACCACGACCTCCTGTGCTCCCTTTTGGA
AGCACTCAATGCTACCATGGAGCACCAATACCAAAGTAAGCTTTCCGGCGCTGCGTATTT
TTCTGTTTATCTGTTGTATTAATGCCCTTGTTAGAAAACCCCGAACTCGTCTACTCCATT
GTCAGAAGTCGGAAGCGCTTCGAGGCACTCCGAAATTTGACGCTGGACAGCGGCCGGGAA
GAAATCGTGCGCCGGATGCTTCGACGCAAAGACTCGGGCGGCCCGACAGAAGAGTCACTG
GATCTGAGCTCAAGACGGAGCTCAGTAGACAGCCTGCGAAGTCCGACGGCACCGCACCAC
CAACAGGCACGAACACCGCAGGCGCTAAGCAACGTGGCGGAAGACGAGACATTTGCCATT
GGCGACGACGAAGACGACGAGGACAGCGATGACGATGAGCCGCGGCCGACCCCGTCGCAG
TCGAGTCTTAGCGAGAACCCATCACGGGCGTCATCCGTCGCGTCTGTCGAAGATGCCGTG
CCGACCCAGCTGCGCGGCATGTCGGAGAAGGCGCGCGGCAAGATGCCAGCCGGGGCTGGG
CCCTTCAACTTCTCGCGGCAGAACAGCACCACCAGTCTAGGTAGCGGGTCGGCCCATGGC
GGCGGGGCCAATGGCGGCAGCAGTGACAACTCGCCCGGCGGCCGCAATGACAGTGGTGGC
GGCAATGGCGGCAGCGGTCTCTTTGAGCCCACGCCCCAGTGGATCGAGAGCTGGCTTCCT
GAGCTGCCGCTGCACACAACCCTGACTGTCATCCAGCAGCTGACGGCCCTGATCCCGCGA
GATGAGCTGACGGTCGACTACCCGGCGCCTGAGACGCTCCAGCGCATCCGGGACGTGCAC
TTGGTCGGCATCGAGCCCTCCACGATCCGCGTACACTCGTTTGAGTGGTCGCCGCTGGCG
CTGGGCTGGTACGAGTCGCTGATCTGGAGCTTCATCTTCAGCAGCGAGATGCAGGTGGCC
AAGGGCAGCGTCGTGGGCGTGTGGAACGGCACCGCAGTCAAGCTGTTCCGCGTGCAGGAG
ACGGCGCCGCAGGGCCCGTCGTTCACGTCGCCGCGGGGCGCCGTAGACGCTGTCGGGAGC
AACATTGTGTCGCGGATCGGTCAGATCAATCTGCGCGGGAGCAACGGGCCGGCGGCGCCA
GCCCTTGCCGGTGCAGGCAATGCGGGCAGTGCAGGCGGCGTTGCCGGCAACACGACGACC
GGGAACAGCGGCAGCAATGTCAACCCGCCCAGCGCGTAAAGGCTTGCGCGAAGATCAGCA
GCTGTCAAGATTTTCTTATTTTTGTTACTTTTTACGACATGATGTACATGTGGCTCTCAA
ACGAGATCCGGGACACGAGAGACCGAGCATGTGCTATAGGGCCTGTTTGAAATTGATGCT
TCTCAGCGTTCCGAGCGTGATAGAGTGGTATTGTTATTATTAGCCCTCGAGTGTTTTTGT
ATAGGTGCTTGTACAGTATACGAGTACAACATAACTACTACATAAAGTTTCTCTACTGAG
TAAACTGTAATGCTACGAGTAAATTACTTCGTAAATACTGTAATTACTCCGTGCTCCTGT
TGTAGTATAGCGCTAACCCGATATGGAAGCAATTGCTGGCTGTTCTGGTGCAAATAAAAG
TGGGGCGAGAAGCTCCCGCAAACTAAAGCTAAATGTGTTCGTTTCGGAGACGGCCAACAG
AAACGCAGCATACGCGATACAGACACGACAGAAGCGAGCCCAGACCGACGACGACGACGA
CGACGACGACGAGAAACAACGGTCTTGACGAAGCACGACAGAATACACCTGACCGCTCGA
GGAGACGATAGGTGATCTACCAGTGGCCGCACGCGTCCCTGGAGGGCAGCCGACGCGGAA
AGGTCTCGCCGACGACGTTTTCTCTGCTTCCTCTCCGGCTTCGACCTCTCTCCTCCTCCC
ACCATGCATTCCTCTCTGATCCGCGCCCAGAATGTCTTTGGCTTCTTCACGACCGTCGTG
ACCGTCATCGCCTGCCTGATCGCCGCCACGGATCTGCTTCACGCGCGCACCCCGAGCGCG
ACCGTCCGGCCGGCCGGCCTGCAAGTGTGAGTGAAACCCGCAGGTGCAGCTTCTCGCAAT
GTAGCTGGCATGAAGAGGCAGTTCCTGTGGTCGGCCCATTCTAATCTGCGTCTACAGAGT
CCGCGGCCGCCCGCACTACTACAGCAAGAAGAAGGAGGAGTACGCCGTCGTGCGCTTCCA
CCTGGACGCCGACCTGTCGTCGCTCTTCACGTGGAACACTAAGCAGGTCTTTGTCTTCGT
GACGGCCGAGTGGGGTGACGAGCACGGAAACGCCACAGAGGCCGCCAACACGGCCGTGAT
CTGGGACCAGATCATCACCAGCCCCAGCTCCGACCACCTGGCCAACCTGGGGCCGACAAC
ACTGCGCAAGCTGCGCAAGAGCGCCGAGGGCAAGACGATTGATCCGAGCCGGTACGTGCA
GGCTGCCTCCCCGACGCCTTGAATATTAATTCACAGCAGCTCGCTAACTCCCCCCCCCCC
AGCGGCATTCTGCACCTGAAGAACCAGAGGCCCAAGTACCAGATCACGCACCCCAGCGGC
AAGATCGCGGAGACCGACCAGGTGCGCCTGCGCGTGCACTACAACGTGCAGCCGTGGGTC
GGCCTGCTGTCGTGGAACCAGTACCAGGGCGACGGCGGCATCGGCAGCTGGCTGCTGCCC
CAGCGCGGCGGTGCCGGGTCGCCGCGGTGGGCGCCTCTGGCCGGGGGTCAGAGCGAAGCG
TTTACGCTGCCGGCGGTGGGGAGCAGCAGCAGCAGTAGCGAGAGGAGCAAGAAGGCAAGG
GTAGGGGAGAACTCGCCCTAGCTTGCTTGAGCAGAGCGGCAACAGTGCCTTCTGTTTGTT
TTGGTCCTGTTCTTCGATTCTTGTATTTTGTACATCGACCTCAACCGTTTCTCTAGCAGC
ATTTTTATTACAGAGAGTATACTCTCATTTTGAACGACCGAACCGAAAAAGCGCCACCTA
GAGTTCGGCATGCATAATATTGGCTGTACTCCGTATTGGCGACCTAGATGTTTCCAGACT
GGAGAAAAAGAACCTTAATACACGTCACTTATTCCTCCGTACGCCTACCGTAATTATAGC
GTAATATTGCCTGCTTTCCGCTGGCTTGCGACGGTCACTGGTTTTTCCGGGCCCGGCTCA
ACCCCGCCAATGCTCCTTGTTGCTCTGCCACGGCGTCGCCTAGTGCGTTCTGTGTGACCC
ACTGCATCTGCCTAGTCGCCGCATCACAGGGCGCTGCATCCATTTTTTCTTGGTCTCGCC
CATCGCCAGATATAGTAAACTAGCCATCCGCCGACGAACTCTATCGTCCCATTTCTCTCC
TCCTCCCCATCCCTTCACTCCTTCCCGTCTCTCCTTATACTCGATTGTATATTTTTGGTA
TCCTTCACTCCCGACCCCCGACCTTCCCGACCGACGCTGACGCCGCAAACTGATCGGGCG
ACTAATTCTCATTTTCTCTCCCTCCTCTCCCTCATCCTCCCTCCTCTCTCTCTTTCTTCC
TCTCTCCTCCTCCCGCCATCATGGGTGTCCCAAAGTTCTTCCGGTGGCTCTCGGAGCGGT
ATCCGGCCATCTCACAGCTGATCGCCGAGAACCGCATCCCCGAATTCGACTGCCTCTACC
TCGACATGAACGGCATCATCCACAACTGCACGCACAGCGACTCTGACGACGCGCTGACCC
GCCTCAGCGAAGAGGAGATGTTTATACGCATCTTTAACTACATCGAGCATCTGTTCGGCA
AGATCAAACCCAAGCAGATGTTCTTCATGGCCGTCGATGGCGTCGCGCCTCGCGCCAAGA
TGAACCAGCAGCGCTCGCGCCGCTTTCGCACTGCCCTCGACGCCGAGGTCGCGCGCAAAA
AGGCCATCCAGGAGGGCGTACAGATGCCCTCTGAGGAGCCCTTTGACAGCAACTGCATCA
CCCCGGGCACCGACTTCATGGCGAGACTCTCCACCCAGCTCAAGTACTTCGTCAACAAGA
AGGTCAGCGAGGACAAGGAGTGGCAGCAGTGCAATGTTGTGCTGTCAGGCCACGACGTGC
CCGGCGAGGGCGAGCACAAGATCATGGAGTACATCCGCAACGCCAAGGCCCAGAAGGACT
ACAACTCCAACATGCGCCACTGCCTCTACGGCCTGGACGCCGACCTGATCATGCTGGGCC
TGCTGAGCCACGACCCTCACTTCTGCCTCCTGCGCGAGGAAGTCACCTTTGGCCGCCAGT
CTCGGGCTAAGTCCAAGGAGCTGGAACACCAGAACTTCTACCTCATGCACCTCTGCATCG
TGCGCGAGTATCTGGAGCTCGAGTTCCAGGAGCTCAAGGCCGACGGCGCCATGCAGTTTC
CCTTCAACATGGAGCGCATCATTGACGACTTCATCTTGATGGCGTTCTTCGTCGGCAACG
ATTTCCTGCCCAACCTGCCGCGCCTGCACATCAACGAGGGCGCCCTGGCGACCATGTTTG
CTATCTACAAGCGCGTTCTGCCGAAATGCGAGGGCTACATCAACGAGGGCGGCAGCGTCA
ACGTCCAGCGGCTCGGCTTGCTTCTCGAGGAGCTCTCTAAGGAGGAGTTCCGTTTTTTCG
AGCACGAGATCGAGGGCGAGAAGTGGTTCCAGGCGAAGCAGATGAGCCATGCGCCCACCG
GCGAGGGTCTGACCATCAGCTCGCAGAAGAAGAAGGGTGGGAGGAATCACCACCACGCCA
ACGGCAACGGCACCAGCAGCAGCAACAGCGGTAGCAACACCAACAGCTACGTTGCAACAC
CGACTCCTCCCACCACGACCACCACCTCCGCCAAAAACAAGGGGAAGCTCACGCTCTCCA
CCTTCCAGAAAGAACTCTGGAAGCAAAAGATCCGAAAGTTTGTCGGCAAGCCGACGGCAC
AGCCCTTGGATCTCGGCGCCGACCTCAAGGCGGACGACCGCAAGTTTGTCCAGGACGTGG
CAGACAGTCTGAGAATTGACTGGCGCACAGACGAGGACGGCGAAGGTAACCGCCATCTTA
TCCTGGCCTTCCCCGCAGACCGGGTGGCCGCCCAGAGCCCCCAGAATGGCGGTCGCGGTG
GAGACGCCGAGGACGACGAGGAAGAAGAGGCCCAGCTGGCCCTATTCCGCGTCATGAAGA
AGTACGACACCGCCGATGTCGTCGACATCTCCGCCGAGGAGAGCCAAGAGGCCCTGGAGA
AGCTGTACTTGTTGAAGTTCCAGCAGTGGAAAGACACGTACTACCAGGAGAAGTTCCACT
GGTCAGACTCCGAGCTCGGCGACGAGGTCCGCAAGCTGTGCGAAAACTACGTGCAAGGCC
TCCAGTGGGTGTTGTACTACTATTACAGGGGCATTGCCTCGTGGCCGTGGTTTTACCAAT
ACCACTATGCCCCCCTGATCTCCGACGTGCTCAAGGGCCTAGGTGCTGATCTCAACTTCA
AGCTCGGCCAACCCTTCCGGCCCTTTGAGCAGCTGATGGGTGTACTGCCCGATCGGAGCA
AGAAGATCGTGCCGACGGTCTACTGGAGTCTCATGACGGACGAGACCTCACCGATTATCG
ACTTCTACCCCCGCGACTTTGAGCTGGACATGAACGGCAAGAAGATGGAGTGGGAAGCCG
TCGTCAAGATTCCCTTCATTGACGAGCGCCGGCTCCTGGACGCCATGGCGCCCAAGAACG
AGCTCCTGTCGGACGACGAGAAGGCTCGGAACGAATTTGGCGTCCCCATCGAGTTCACCT
TCCAGTCCGAGGCCGACTTTGTCTACCCTTCGTCGCTGACGGGCATCTTCCCAGACATCC
CGCACTGTCGGTGCATCATGAACATCTTTGACCTACCGCCCACGGACGGTCTCGACTTCT
TGCACGACCTGACCGGCGGCGCGCTGCTCAACGCGTCCGCCCTGGCCGGCTTTCCCAGCC
TGGCCACACTGCCGTACACTGCTACGCTCGGCTACCACGGCGTCAACGTGTTCCAGCAGG
AGAGCCGCAACGCGAGCATGGTTGTCAACCTCTCCGATTCGGAGGCGCGGACAAACGTCG
AAGCCGCCAAGCGAAAGCTCGGCCAGCGTTGCCACGTTGGCTACCCCTTCCTGCAGGAAG
CCAAGGTGGTCCGCGTCTCAGACGAGCTCTTCAGCTACACGCTCGACGACAAGGGCCACG
TTGTCCAAGCGCCGCATGGTGGCAGGGACCTCGACCGCTGGCAGTCCAAGGCGCGGAGCA
TCGAGGACTTTTACAGCAAGAGACTGGCCATCTTGACGGGCACCGTCGAGTCGCTGGTCC
ACGTGCACATGCTCAAGGGTCTAGTCAAGACCGACGACGGCGCGACCGTCAAGGAATACG
GCGAGGTGCTGTCCATGGAGACAGACTACGCCTCCCAGGTTGTAGTAGACGAGGTCATCA
ACGAGGACGAGCGCTTTATCGAACGCGCTGCCGTGCCCATCGCAGAGGAATTTCCCGTCG
GGTCGCACGCCTTCTACCTGGGCGACTACGCCTACGGCCGGCCGCTGGGCGTCGTCGGGC
ATCATGGCAACCGCATGGACGTGATGGTGTCCGTGCTCAAGGACAAGGAGACGGATTTTG
CGCACTCCATTGTAGTGCGTGCCGACCGCACCAACCGGTACCAGCCATCTTATGCAGTGG
CGAAGGCTCTGGACATGCATCCGCTGTCACTAAGCAAGGTCACGTCATCTTTCTACGTCT
TCTCTGTCGGCAACCTCAAGGTGAACCTAGGCTTGAACTTGAAGTTTGAGGCCAAGAAGC
AGAAGGTCCTGGGCTTCTCGCGCAAATCAGCTACGGGCTGGGAGTTCAGCGGCCCGGCCA
TCCAGCTCATTGCCAACTACATGGTGGCGTTCCCCGACTTTTTTGCTGGTCTTAAGCACC
TGCCGCAGAACCGCGACATCAAGGACACGGACATCTGGCCCGACCAGGCCACGGCATCCA
AACGCGTCAAGGAGATCGGCGCGTGGCTCAAGACGCAGGAGACGAGCAAGCTGGAGCGTG
TGCCGCTCGACGCCGAACAGCTCGACTCAGACGTTGTGGGGCAGGTTGCTGCCGCGGCCG
ACCAAGCCTCGCTGGCCAACCCGGTCACCGAAACTAAGCCCATCAAGAACGTGCCGCGCA
ACGCTGTTCTGAAGCCGTCCGACGCCGAGCAGCGCCTGGGGAACCAGAACTTTACGCTCG
GCGACCGCGTCGTCTACGTGCAGGACTCTGGCAAGGTTCCCATTGCCCTACGCGGCACCG
TGGTGGGCATTAGCCGCACGGCCACCACGAAGCTGCTAGACGTCGTCTTCGACACGACGT
TTATGAGCGGCACGACCCTGGGCGAGCGGTGCCCAGCCTTCCGTGGCCAGATGGTGCCGG
CCTCGTCGGTGCTGAATCTAACGCACCGGCAGGTGGTCGCCGGGTCGCGCGCGGCCATTG
AGCGCAAGCCCACGGCCTCCCTGACGACGCTGACGGCTGGCCCCGGTGGCTATAACAACG
CCAACGGTGCTTCGGGTAGCGGCATTCGCCAGTACCGCGATGCACCCGCGCCAGGCCCCC
TGCGGGGCACATGGCGTGGTGCGCTCAACGGTGGCAACGGCCGTGGAAGAGGGGGTGGCG
GTCAGCAACAGCAACAGCAACAGCAGCAGCAGCAGCAGCAGTCGCGGCCGGGACCACGCC
CCGGTGCACGCTTGGAGCACAGCAGCCTCGTCTATCGAACGGGTGGGCCGCAGCAGCAGC
AGCAACAGCAACAGCAGCAAGGTGGTGGGCGAGGAGGCGGCAACGCTCGCGGTGGTCCGA
ACAACACTAACCGTGGAGGACACGGCGGCGGCGGCGGACATACGGCGGCGGCGACAGCAG
CGGCCAAGCTGGCCGTGCAGAGCCACGGCAGCGGCAGCGACAGCCGGGCACCTGCGGCGT
CGTCACAGTCGTTCAATGCTGTGCCCCCGCCCGCCAACCTAGAAGCCAACCGTGGCGGCC
GTGGTCGTGGCCGTGGTGGCCGTGGCCGAGGTGGTCGTGGCAGCGCCAGCGGCGGCCGTG
GTGGCGGCGGCCAGCAGCAGGGCGGTAACAATAACAAGCAGCAGCAGCAGAGCGGTGGCG
GCGGCCAGGGTAACGGCCCTAGTGCGCCGGTGCCGGCTTAGAGAGCCCGGGCTGCTTAGG
AAGCTTTCTTTGTGGCGACAGAGGTGCGGTGCAACGGAGAACTAGAAGTCCGAAGCACCG
GATGAAAGCGAAATATGGCGATTTGAGCGATTTGAGCGATTTGAACGTTCTAATTGATCT
AAGCGACCCAAACGCGTTTCGCTTTGACGTAATTCTCTCGGGACAGAAAAGAAGGGGGAA
AGAACGGAAGAACGGAACCGAGGAACAAGAATGGGCTTCGTCTTATTTTCGGACGCCCCG
TAGTGAGTGAATGCACATAGTATTACTCCATATATCGGGGAGGTTCCCCGTTTTCTTGTG
TATACATTTATTGTCACATATTTCTTGTATGAGCAATGCAATACGGATAGCGAATAGGAA
ATAAAACCGACATGCTGCATCGAGGAATGCGGACAAGAGAAGTCTAATAGTGAAGTTGAA
CAGGCTGAGACGGCGCCTGGAAAAGCATTGAAATCATCGCGACGTATTGCCGACTCACTA
ACGACCCGTTGTCGACTATCGTGTCGAAAGAGTCGGTCGTTTTGGTGACGGTTCTGCCGT
TCTTCACCGCCTTCCTGTGCCAGGCCACTTTACGCGACTCTTTTTGGCGGGAGGCTAATA
GCTGTAGGGGGAGGAAGGAGTGCGCGCTGTGGTTTTGGCGTCGCCCTCGTCGCGGTTTCT
TCGTCAAGAGTTTTGGCGTGTTTTATTGTAGTTCGGTGCTCTTTCCTCACTAACCCCAAA
CCACAAAGACAGCTCCGAACGCGCCCTCTTGCGTCGACAGAAGCCAATTCAGCTACAAAG
GCGATTCTGCTCCTCTCCAGTTTCGTTTCATATCCTCCTCGCCCGCAGCCCATCACCAGC
TTCGGTCTTGTCGCGATCATGGCCCCCCAGGCCGCGCAAGTCGTGGACGACGTGGACGGT
GAGTTCGGTAGAGTCCGACGATTTTGGGAGAACTATGGGGTCTATGATTGACATGATGCT
GACGGTCTGGCTGGCAATTGCAGTGGAAATGGAGCACGACGAAGATACCGAGCAGGAGCA
GCGGCTGATCAACGAAGGTAGGTCGAGGCGAGGTGGAAAAGAGAGACTTGCGAAACGGAG
AGGAGAGGAGATACACGAGGGGACGCGAGAGAAGACAGCAGAGTGCAGGCGACATGAGCG
TCCAGAGCGTGTTCTAATGGCGTGGCTGCAGAGTACAAGACGTGGAAGAAGAACAGCCCA
TTTCTCTACGACATGATCCTGAGGTAGGCCCCGATGCCCCCCCCCCGTTTCCTACTTCCT
GGCAGCCTGCCTAACATACGGCTCCAGCAACGCGCTGCCATGGCCGACCTTGACAACACA
GTGGTTTCCCGACGTCAAGGTGCTCGAGGAGAAGAAGTCGCGCGTGTACCGGCTGCTGCT
CGGCACGCACACGTCCGAGGGCTTGCCCAACTACCTGCAGATTGCCGAGGTGTCGATCCC
GATGGCGACAGAGCCGAACGCGCACGACTACGACGAGGAGCGCGGCGAGATCGGCGGGTA
CGGCAACAAGGGCGGCGGCGGCAGCAACGGCAGCGCAAACAACAATGGCAGCGGTGGCGG
CACCGGCAGCAGCAACGCCGCCGGCAACGGCAGCGCGCCGGCTATTAGCTTCAACATCGT
GCAGCGGATCGACCACCCACAGGAGGTCAACAAGGCGCGTTACCAGCCGCAGAACCCAGA
CATCCTGGCTACGCTGTGCGTCGACGGCCGCGTGCTCGTCTTCGACCGCACCAAACACAG
TTTGACGCCCACGGGCATCGTCAGCCCGCAGTTTGAGCTGGTCGGCCACAAGCAGGAGGG
CTTCGGCCTGGCCTGGAACCCGCACGAGGCCGGCTGCCTGGCGTCGGGCAGCGAGGACAC
CACCGTGTGTCTCTGGGACCTGAAGACGGCGACGGCCGGCAGCAAGATCCTCAAGCCCGT
GCGCCGCTTCACCCACCACACCCAGATCGTCAACGACGTCCAGTACCACCCCATCTCCAA
GAGCTTCCTGGGCAGCGTGTCCGACGACCTGACGCTGCAGATCGTCGACGTGCGGCAGAC
CGCCAGCGACCGCGCTGCCTTGGTGGCGCGCGACGGGCACAGCGACGCCGTCAACGCGCT
GGCCTTCAACCCGACCAGCGAGTACATCGTGGCCACAGCGTCGGCCGACAAGACGATCGG
CCTCTGGGATCTGCGCAACGTGCGCGAGAAGGTGCACACGCTGGAGGGCCACAACGACGC
CGTCACGTCGCTGGCCTGGCACCCGCACGAGCCGGCGATCCTGGGTAGCGGGTCCTACGA
TCGCCGCATCATCTTCTGGGACCTCAGCCGCGTCGGCGAGGAGCAGCTGCCCGACGACCA
AGAAGACGGGCCACCGGAGCTGTATGTAACAACGTGCATCTGTTTTTATTTCGCGTTTCC
TCTTATGTCTTCCTCTGCTGACTTGTCTTCTCCAGTCTCTTTATGCATGGCGGTCACACA
AACCATCTGGCCGACTTTAGCTGGAACCCGAACCCAGCCGACTCGTGGCTGGTGTGCAGC
GCAGCCGAAGACAACCTGCTGCAAATCTGGAAGGTGGCCGACTCGATCGTGGGCCGCGAC
GACGCCGACTTGCCCGTGGACGAGATGGATCAATAGCATCGGTCGCTTCCCGCTCCAAAA
ATCGAAACCTCGCCTCCTTGCGAAGTGTTGCGTGCCGCTTGATGTCTTTCTTTTTCTCTT
TTCCTTCTCTCCTTTTCTTTGGTTCCGATGCGGATTTTTTGGCGGATTGCGTGTCGGGTT
GCTTGATTTTACGCTGCTTTCTACCGAGGTTTTTTCTGCGTCATTTTCTGTTCTCACGGC
GCAATATAGGATCTAGGAAGAGCTAGGAAGGAGAGAGAAAGGAGATCGGGAGCAGAGAAG
AAAGCCAGGTGAGGCGGGAGGACGGGGATGTAAGGGCTTCCTATTCTTGTGCTCCCCGGC
AAGGCTGCGTGGGCAAGCAAAAGAAAAGCGTCTGTCTATTCATGGTTGGCTTCTTTTCCA
CCAGGCTACCGCTCACGGGAAGCAAAAGCACGAAAGGCCAGCGTCTTTCAAGGGGCAGAA
GACGAAACTTAATATAAAAGTCGTTACGTTTTTTTGTCTTCTCGTTTTTTGGTTCCAGCC
GTGCAACATGTTGAGCTGGGGAGGGTGCAGAAAGCGTCCCAAAAGAAGAACAGCCCGAAA
GAAAATGTGATTTTTTTCTCGCTTCTGTCCTGACCGTCTTTTCATCTTTTGAATTGCGAG
AGTCGAGGCTCTTACTATTGTTCCACTTTTTTGCTTGCGATTGTTGTCCTATTCAGGACG
TGCGGTCTCTATTGATGACAACATTTTGACGTCTGAATTGCTTCATTTTCTGGCCTTTGG
CCCGCCAACGACACGGAAGACAACGATGCAGCCGGCAATGATCTATTAACGCCAATACCT
TTACCTCGCAGTTCGTTTGCTCTTTTTAAGACTCCCCATATATAGTTGGCGTCTGTCTCT
TTCTCCCCCAATTTTTTTCGTTCTCATGCTCTCTACATCCCACGCTTCTTTTGTTTTACT
TTCTTTCCTTCTTCTTTTCTCTTACACTTGTCTGCCTTTCTCTCTTGCCCTCTTCAACTA
CGTTCCTGTCAAGTTCATGAAGACGCAATGGCCCCTCCAGCACCCGCCGCTGCAGGCAAG
AGGCGCGCGCTGGCCCTAGACCTGCACGACATCGCCGACGCCATCCAGAACTTGCCGACC
GATTCGTCTGCGCTTCTGCCCTCGCCCACTCCCTTTGCTCAGTTTTTTGGGTCTACGGTC
GCGTCTGAAGCCTCCACGCCTGCTTCTGCGGCCGCTCCTGCGGTTGCTTCTACGACAGCT
TCTACTGCGTCTACTTGTATCCCGACCGCGTCTGCTGAAGATGCTACTCCAACTCCCGGT
CTTCTTCCTGCCACCGCCAAGCTCTCATCCCTCCGGCTATCCGCCTCCGACGAGGTCTAC
AGCCGAGCCGTCGCCCTCGCCATCAATACTAACGCGCGTCGCATGAAGCGCGACATTGTC
CGTGGCCGCTACAACCCCGAACAGCTGGCGGCCGCCCTTGCCGAGTGCAAGGGGCTTGCC
AGAGAGGAGAGAAATAGAGAGGAGGATACGATGCACGGGAGGAAAGAGAATGTGCTTCAA
AAGCTCAGTGAGGCGCGAGCGGCTCGCAATGCGCGGTCCGTCGACATCGTGAATGCGACG
GGCATTACCATTGACGACGAAACGATCCAAATCCTCACGCAGAGCTTGGATTCTATTCGA
AGCGGAGGCGGCAGCCAGCCGTCGCCGTATGTGGCCTGCAAGCCAGGAACCGTCTGGTCG
TGGACCAAGTATTTCAAAGGTGTCTGGGGTGCCCCGGACAGGCAGGTCAGCTCTCAGACT
GTTCTGTCAGACCAGTCTATCTTGCTAGCCCAGCCCGTCCAATCTGCCCAGCAGCAGCAT
CAGGGGCAGAAACGGCACAATCAAGAACAGATGCAGCCTCTACCGGCTCCCAAGAGACGC
ATGGCTCCTAACAAGATGTTTCTCGGCTGCTCGGAAAACGACAACGGCGTACACCCCCAG
TCTCTGAGGCTAGGTGTGCGCAGCTCCAGCGCGGAAAACTCAGGTAGCCAGCAACGCAGC
CAGTCGACCTACCCGGCCAGCGTTGTCTTCGACCTCATCAGCTCCATCGCGTCGTGCCCG
GATCTTATTCTCCTCGTCTGCCGCTACTTGGGCCTGAGAGACATCCTCATACTCTACCGC
GTCAGCCGCGTGTTCAAGAGCGCTTTTGATGGCAACCTAGAGGTCAACGTGATGCGCATG
GCCCGCCAGTTTGCCTTGCCCGAGACGATCGCCATCTTTCCTTGGCCCCTTTACACAAAA
GAAACAGTCATGCTGTGTCCTCCTTCTGCGGCCGCTAGAAACCAGCCGGCCACGCGTGTC
CCGACTCTCCGCTACGTTGGTATGCTGGTCAGCCGGGAGCGCAAGGTCCGCGACATCATC
GCCTGTCTGGCCCGCGCAGGCCACCGGTTGCCGAGGACGACAGCTGCAACCACCCTGAAG
AAGATGTGGCTGCTCATGGACATTCCGACAAACCATGGCCGAGTTGACCTCCTGAAGAGC
GAGGCGTTCTTCACAGATGAAGACTTGCTGACCATTGAGATGTTCCACGTCAAGCTTGTG
ATGCACTTTCATGACCCCTTCTTGGAGCCAGAACCCTCTCCGGTCGCCGTGGCCGAGGTA
ACTGTGGACAATGCGGCAGGCCTTGCTGAAGGGGGAGCCGCAGCTGGAATGATCGCTGGT
CCGATGCCGGCCACGGCCGAAGCACCGGCCACCGGTGGTCTCAACGACGGTGGCGGCGAC
ATCCAGACCTGGGCTGCGGTGGCGGCGGCAGCCGCAGCGGCAGTGATGCGCCACCAGCAG
GAGCTGCCACAGCACTCCTTGGTAGAGACCCTGCTTGGTCAGCGTGGTGGCTTCCATGTC
CTTTGGAGCCTACTGCGTGGCAAGGAATACCGGGCAGCAAGCGATGTGGTCGAGCTGAAA
GTGCGGTACGACTACGTGCCGCCGCCGTCGGCACAGACGACGGAAAATGCATACCTGCAA
GGTTTTCCTGGCGGGAGAGCGCTCCTAGAGGCCTTAGACGCTGCGAGCACAGAGGCCCTC
GGGTCGACGGCCGCAGCGATGGCAGTCGGATCTGGGCTACCGTTTCCTCTCCCTCCTGAC
CTGCAGGCGTACCTGGACCTTGGCCTTTTTGATCTGGGCATTGACCCCAGCGTGGACAGT
GGCGGCGGCAGGAGCGGGAACTCGGATGTGAACTCGGACGCCAACCCGAGCGCCGGGCCT
ATCGTCGCCGCCGTTCCTAACGTGCCCTTTAACTTTGACCTCGAGTACCGCATCGATCCG
AGTCTCAACCTTAACCCTAGCTCCAGCTTCGACTCTAGCGTCAGCTTCAGTCCTAACGAC
GGGGACGTGAGTCCCATCCGCACGGCCCTGGCGGAGGCCATTCACGCCGTCCCGGTCTGG
GAGATGGGCGTGGGTCATCTCGAAGGCTGGGGCACTGGCACACAGCACCTGCTCCGCCCG
GACGAGTTGGTCCCGCTCGAGGCCGAGCGCCGCCGCCGCATGCACCCAGATGACCATATG
GATCTAGGTAGCCATGTGCCGTTCCTCGCCGTCTGGGGCACCCGTGATTTTGAGACGGGC
GACAACCTCGTCCCAACTGTTGAAGAAATGTACATCTCAGACGACGAGGATCAGGGCAAA
GGCCAAGACAAAGCTAGCGTTTTCGATGAAAATCAACGGATCGGCAGTGGCCTTGACGAA
GACTTGTTTTCGGCCATGGCAGCCGCCGATATGGACCACGCTTTCCCAACGGCCGAGAAG
CGGCTAGCCCATCGTTGTGGCAACGTCCCTGTCCAGCCAGACGAGTGGCAGCCGTGGCAG
GTGCTCAAGGCCCAGTGGGACACGCTGTCGCTGCAGGACAAGCTGGACGTATGGTGGATG
AGTCACCAGGAGCGGCTGCGGAGGCAGGCGTGGATGCAGCGGGATGGTGGCGAGAGTCGA
CGCCGAATCTCCTACGCAGAAGCAGAAGCGGAGGACGAAGGCGAAGACTACGGGCCAGAG
ATCGACGACAACGACGACGACGAAGACGAGGTGGAGGATGAGACGGACAGCGGGTTTGGT
GACAGCGAAAACAATCATCCGCTGGGCAGCCCGCCCAGCACGCCTCGCCTCGATTCTCAG
GGGCCGGCCGCGCTCGACGGAAACGGTGACCCAAGCGTGCTCCCCGACAGCGCTCGCTCC
TTGCCCGATCGTCATCAAAACCTGATGAGCGCCTGCATTCGCTGGGCCCTGCGCGAGCAA
GATGAAGCAGACGCCGCGCTGCTGGCCCAGTCCGAGATGACGTATGAGGAGGAAGAGCTG
GAGCACTGGGAGCAGTTTCTGGCGACGGTAGGGAGCAGCACCGAGGATGACAATAGCGAC
GACGGCAATGATCATAGCGATGACGGGACTGGTGGAGACGACGCGACTAGTGAAGGCGAT
ACGGGCTCTTACCTAGGAGGAGGAAGCGAGTTCGGTGACCTGGCGCTGCTGCCGCCCAAC
CCCGAAGTTGTCCTCGCGCCCGAGTACGGCGGCGAAGATGACGTGCTGCGGCTGGTGGGG
CTGCTGCTGCAAGCAGAGGCGGCTGTGGCCGTGGCCGAGGCGGAGGCCGAGGGAGAAGTA
GATGCAGACACAGCACATCGTCTTACCGCCACCGACGCCCAGCAAGCCGAGCTCGTGGCA
GCGGCACAGTGGTTGCAGCGGAAGCTGGAAGCGGTGCTCCAGGGTGAGGTGTTTGCGGTC
GAGTTTTGAGACAGGAGGGAGAAGAAGGTAGTGATCGTGAGGCTCACGAACTGCAATATC
AGTTATCAGGCTGGCCAGGCCACAGCGTTGTGTGCGCCGTGCCATTTCTGATGTGCTATG
GACTGGGGTACAAGCAAAAAAACTGGCTCAGCAGGAGGCTGGATGGCGTTGTTAACGTAT
TTGCAGGGCTCGCTTCCCAGCGCAAGCAGAATAGGGGCAGATGGTAATAATGAACCAGAC
ATGTAATGTAGCATGAGAGCTTCTGTTCGGATTTTGTGCTCATCCAAAGGCCCTAATAAA
AGAACGCCCCCAATCCCCTTTGCCAGTTGTAAGACATATGCATCAACTTTGCCGCCTGGT
TAATAGGTCCTGGTGTGTTCCCCCCAATGGTCCTGTCACAGCACAAGGAAGAACTCTATT
AGACCAGATATCATACCGAGAGAAATGAGAACATGTCTTTGCCTTTTGCAGAAGATGGCA
CGAAAAGCACACAGTGGCAAAGGGCAGCGGACAAGAGAAGAAAGATTATATAAGTGCCCA
CCTCGGGGCAGATGTGTCCAGAGTAATACATCTCCCTTTCTTCTAACCCCCTTTTCCGCC
CCTGCCCCAGACTTTTAGACTCCCCCGTCCACGTGCTTCCCCCTTTTCAGATGCCAGAAT
TTACAGATCTCGATCTCGTGTGGCTGTTCGAACAAGATGGGACGCCAAATAGCAAAGAAA
GACGACGACAAGGAAAGATGGAAATTAGTATAAAAAAGACTCCACGCCACGCTCCACCCC
AAGCCCGAGCCAAAAAACGAACAAGAAAAATAATAATGAAATAATGTTTCCCTCTGCAAT
CCCGCTTTCCATTCCCATCCCATTTTGTCTTTTTTGTCTTCGCCGCCCGTGCATAAACCG
CCCGTGCAAATTTTTGTCCCGTAGGAAACGCAGGACTTGCATGACACCATGTTCCTCCGA
AGTCTTGTGACGCAAAACATGTAAAAAGCTACATGCACCAACAACAGAAAGGTAGCAAAG
CAAGCTAGTCAAAAAAAGAAGAAGAAAAGAAAAGAAAGAAAAAGAGGCACAGTACAACAG
AGGCAAGTATGAGAGGTAGGGGAGACGAGGCAAGCCGCAGAAAGAAAAACAAAAAAAGAC
AAAAAAAGAGAGCAGATACAACAACGTAAAGCCAATTTCAAGAATCAGAAATGAAAGAAT
TCACCGACACCGTCCAGTCGTAGTTCGCTCCCCTTTCCTTTTATATGCCCTCCTTGTAAA
GATTGCCCGCTCAATTTTGCCGTCCTGCCAGTCCTTTGCCCAAGCCTGCCAAAAGTAATG
CCAACACACCCCTGGGGGAAAATAGGCCGCTGGTGGTCCAAAAAAAAAGATACTACCAAG
GTCCCAACTTCCAAATGTCCTGTTATGTTCCAGCGAAGTGAGGGCCAAGCCCACAACGAC
GGCGCAATAGTAAGGACTCAAAAAATAAAAATAAATGAAGATAAAGAAGCAAGAAATCAA
CAGCTAAATGACGAAGAGCTAAATGAAGTTACCGTTCTCATGTAGTCGAGCAACGGCTCG
AAATCTGCTGTTGTCTTTAAATAAAATCCTTCACTCAGGCCGGAGATTTGCTCGGAGGAG
CGCCGGAGCCATTCTGGCGGGCCTCGCCTGCGTTGCTGACAGAAAGCCCGCCCATGCCAG
AAGACAAGAACGCGAAAGGGTCGCTGTCGGCATGGTTGAAGTAATTGTTAGAAGGGCCAG
CAGATGCCGGGCCATTCGTTGCCGACTGGAAAGCCGCCTCGGCAGCACGGCTATCAAAGG
GGCCGGCAGAGTGAGAACCTGAGACAGGGCCGAAATGCGTGTTCAGAGGGGGGTACGGCG
CAGCAGTACTGCCACCGAGACCCGACGGAAGAGCATATGTGCTAGGAGGGCCGCCAAACT
GCTGTCCGTAGCCAGCTGCCCCGCCAGAAGCAAAGGGGCCGCCTCCCGCAGAGAAGGGCC
CAGAGCCGGGGTTACCACCCATAGAAGCCTGGTTCATGTTATAAGACGACGGAGCGTCCA
TGGGCGACGGGTAGCCGGAGTCCGCGACGACGGCAGCGCTAGCACGGCTGGCACCACAGC
GCAGACAGCAAACGTTCTTGGCGAAGTTGTGGTAGCCACAAACTTCATTTCCGCACTTCC
AGTCGCCGGCACGGAAAGGCACAACGCCGCTGCCGCCCATGCGGCCGCCGCCGTGGCCAC
CACCGCCCATGTGACCGTGGCCGTGGCTGTGGCCGTGGCCGTGACCATGGCCGTGGTGGT
TCACGTGCTGCTGCTGCGGCGGCATCATAGCCTGTGGTCCGTAGAAGTAGCCACCCATGT
CCCCGGTGGGGCCAGCGCTAACGGCAGGGAATGAGCAGCGGAAGCACGCTGTGCGGCGTT
GGAAGTTGGAGAAGCCGCACGAAGGGCAAGTCCAGTCACCGGGGCGGGGGCGGTTCTTGC
TGGGGGGGAATGGAGTGAGAATCTCGGCCGCACGATCCAGGACACGGCTAGACGAAGGGG
ACACCTCAATGGCCTTCTCGTTCAGAGCTCGGCCATTCATGCACAGACTCTCGGCCGCCT
CTTCGTGGGACGAAAAGACGGCGAAACCGGTGCCGGTGGGCTTGTGCTGCTCCGGAGTAC
GAAGGGTCCAGAACGCAATGGGACGGCCGCCGAACTGGGTAAACCAACTCTCAAGCTCGG
ACTGGGTAGTGTCATGGGGAAGACCAGACATGTGCAGAACCTTGCTGCGCTCGGACAAGA
AAGCCCGAACGTCAGCACGTGCATCCATGGGGCGGGCAAGAACATCAGGGTGTTCGTGAG
CGGGCTGAGACTTGCGGATCAGGCCACGCAGGACGCGGGCCAGAGTGACCGCCTCCTCCA
TAGCTCTGCGGGGCGAAGCAGGGGCCAAGGCCTGCAGGTGGAAGGGGAGATTATGCTTGA
TGGGCGCGCTGGACTGGACAGCTTCGACCTCGAGGGCCGCGCAGATGTTAGCAAGCGATG
ACGGGCCAAAGGGCAGCGACTCTGGGTGGTGCTGTTGCCATCTCTGGTACTCTTGTCGAA
GGTCGAAAGTGCGCGAGTGCTGGAGATACGGCGGCAGGACTACGGCCTTGTCACGGGCCT
CGCGGGGCAGCTGGACACGGAGGTCCCAGGCATCGAGGGTGACAAACACAAAGTCGAGGT
TTTGCGAGGTCAGGTGTTCGGAGGCAAAGGCATCAAAACGGTTAACCGCGTCCCGGAAGG
TTCCCGCGTTCCGGACATGCTCCCATGTCAGCGTGGTGAGGCTCGCTGGAAGAGAAAGAC
AAGTCAGCTCCTGCGTAACAGATGTAGGGACGGGCACTCTGTGTCACAGTGGAAGATGCC
GTAAGCTGAGCAGCGAAGCAGCTGACAGAGAGCTACACAGGACTCCTCTTCTTTTCGGTT
TTCCTGAGACATTGCAGATTGTAGTTTGGGTTGGCATTGGAAGTCTGCACTCACTACACA
GCGGCGTAATAGGGGTGTTTATCGGCTTGACGAGCACGCTCTCGCGGTAAAGCTAGAAGG
AAACGGGACAACGGGTTAGCTTTGCTCCGTTGCAGACCATCCAAGCAGAATTCGGCAGAA
TTGGGTGGTGACGGGCCAAGCAGGGAGCCCGCCCCCGCGCAATGCAAAAAGCGAAGCACG
TACTTCCTCGAGGTTCTTCGCGTCCAGCAGTATCCAGCCAATCTCAATGACCTCGGCCGA
GTCCTTGGTCACGTACACGCCATGCTCGTCGCAGGTGGTAGCGACATGGATGACAACGTA
GCGGTCAATGGACAGCGGCGTCTGCTGGTTGTTTGCCATGGTGTATTCGCGTGGAGAGGA
CAAGGTCCGTGTCGAGATGTAGGAGGGCGAGGCGAGGGTATCTAGGAGACCCGAGACGCA
GGTTAGCCGACGTGTTCATGGCCACGCGGAGCTGAGCAGCAGACGATAAAACAAGGCGCC
GGAACGGGAAACCGTGGCAAAGACGAGGCACAGGGCAATGGGCCATGGGAAACAGGAGGA
GCATGGGAAGACGAAATAGAAAGGATATGCACGAGGTTGAAGGGGGAAGAAGGAGGTGCA
AACCCGGGCAAAACGTACCTGAAGAAGGCCAGCGAAGGGGGCAATATACGGCAACAAAGC
TCGAAAGTCAACGGCCGGGATCAGATACACAAAGCTCCAACTGATGAATCGGACGAGGCC
ACGGTCGGAATAATCAAAAGGGGGAGAAGGGGGAAGGAAAAAAGGAGGAAATCCGTTGGG
AGGTGTTGGAAACAGGCGGAGGAGACAACGAGGTCGGGATCTGCAAGGTTCTCGTCTCTA
CCGGTTCTCAAGACTGATCTGCTTCCCGTCCTCAGGAGAGAAGAAGCAGAAGACAGGAGA
AGAACGAGACTGAGAAAGGGGAGGGAAAAGAAAAGGAATGGGAGCGGAATCTGGTTGCTT
CGGCACGGGAAGTTCGAGGCGGGAAGTCGAGGAGAGAGGAAGCAGGACGGAAGAGCAGGA
AAGGAGGCAGAGGTCGAGAGGAGGGAAGAACACGGACGGCCACAGGCTGGACGTGGGTAC
GGAAGGCACGCTGGTGGTGGAGAGGCGTTAGAAAAAATTGGTATCAAAAAAATAAATATA
AAAAAAATACGGAAATTGCTCTTTTGGTGGTGCCTTCTCTGCTCCGTATAATTAATACTG
GTTTATTTTTTTTACTGGGGCCGTTTTTGCTTGGCTAGCGACGCTTCAGAACCCTGGATG
CTCGGCTCCCACTGCAAAGCACCATTGGCGGCCCTGTCGCAGGTCAAGCCGGACTCTGCA
TACCGTCCATCTCGTTCACCCTCTCTGCTCAATTGTCTCTGCTGCTGATGCGAGGCTGCC
TGTTCGCCTGTTTCGGGAACAAATTTGCTGTTAATTGTGTGTTTTTTTTTTCCCCAACAT
GGGAGCTAATTCCACAGGGCCATACTCGTACAGTGTCCAGGCACAGAATATTCAGGGCCC
GCAAGTATCTTACTTATCGTGCATACTGAACAAGATACAGGAGGTTTGCCTAGCGCTACG
CGGTAGCTCCATCGTACCAGTACTTATCACCGCGAAGCTGCTCTCGAGAAGTGGGGTAAA
ACGTACACTGGCGCCAAGGAAGGAAGGGACGAGCAAGGTGCTTGCCAACTTCCTGCGGCG
TATGAGGCGCTCTACGGAGCACAGGTCCCCAAGCCACGCTCTCGCAGAGGTAGCGGTACA
TTGACGCGTACACTTCTACAACGGGGGGCCCTGTCTGGGCGGGAGCCGCCACTGAACCCG
CTGCCGCTGGGTCGGAAAGCGGCCAAACCGGCGGGATAAGACGCAGCACCATCCTCTCTT
CCTAATCCCACAGGGGCAGGCCATGCCAGACTCTCCCCGAGGGAAAGGACAGCCAAGAGG
AAGAATGCCACGATGGCCGCCGCAGGCGCAGGTGCAAGCAAGCGCGACTGGCCTCGCACC
CGCTGCTCGAATGCCACACGCCGAACGGCAGGAGCTATGCCCAACGTGACTGGACGGCTC
GTTCTTGGGTGTTTCTGTTCTGAGCCTGCTGCATGGGCTCTCGTCTCTCTTTCCAGTCCT
GCCTGTCTTATCCTCTGCCTCCCCCCTTCCTCTTTCGGTCGCAACCCCGAATTGTCACCC
GTCGGCCCTCAGTTATCCGCCGTCAGCTATCATAAAGTGACGGTTTTCTTTCAAACTCCT
GCCTCAGGCGGGCTGAGATACTCTCTAGCCTTTCTGAACTTTCTTTCCCTTCTGGCCTCT
GGCCTCTGGCTTCTGGCCTCCTGGCTTTTGGCCTCCTAGCCCTCCTGTCTTTCTCGCCTC
CTCGTCACAGCTGCACGGTTCCCCATCACACGAATCCACCCATCCACGGCTGCTCCGCCC
AGACGCTGCTCCCACCCCAACTCGTTTCCTTTCCCCTTTTCAACCACAACTAATTAGCCT
CTCTGGCCCTTCGTTCCTGCTCTTTCATTTCTTTTACCAGGCTGGCTGGCTGCTGCAGCT
CGGCAAGAATCGCCAGAGAACACGTGAGGGATGGGAGGCAACCATGTGTACTCCGTATGT
TTTCCATTTTTCTGCTCCGTATAAGAACCGGAGGCACGACCTCTCCTTTTCCATCCCCTG
CTAGGTTGGAGTTAAAGTGGGCTGGTTTGGCTCCCCCGCCTCGCCTCTCCCTCTCATAAT
ATCCCCTTGCCCTGTTCATCACCAGAACACCACTGTGCTCGGAAGCTTGTCTGGCCGCCC
CTATTTTCTCTGCCTGCGTATGTTCCTCCGTTTGAGTAATGTGAAACGCCCAGTCGCTGG
CAAGAGACAAGCTTCCGGAGTACTCGCATATGAACATGCAAATCCGGACAGAACGACGTT
TCTTCTTTGTCCGACGCCCCCTTCCTCCTCCCAGGGCGACGACCGCCCCATCATCCTGTA
CCGGCCGCCGGCGCTATGGTCGCTATTCCGCGGGGCGGCCATCAACCCCCTTTATGCTGT
TGACAAACGGCATGATGATGGGCTTCGGCGAGCTGTTTGCACACGAGTTCGCCTCCCGGC
TAGGCTGGAGCGGGACGATGGTGCATTATATTTCCAACAGCTGCTGCCATGCTGCTCGCT
GCCCTATAATAGCTTTGTAAAGCGGCCGCGTGCTACAACCGTGTAGAAACCCAGGCTCGT
GCGATGGGAAGAATGTCCGGTGCGAGACAGCAATGAATCACTGCGTCTCACAAATACCCG
CCCTTTACTTACAGTAGGTGCCGAAGAGATACAAGAAACAGCCAGCGTAGGAGAAAGGGA
ACCATCTCTTCCATTGCTACGAAGTAATACTCCCCCAGCCCAATTGAATAAACCCGCCCT
GAAACCCCGAAGTTATTCAAGGGGGCGGTGAAGGGCGCTGTCGCCGTGGAGAGAATCCGA
GTGGAGGACATGCAGTGCACGCTCCAGAGGCTCTCTTACACTGTTCACATATGTTGTGCA
ACGGCCTCGTGGTAAGACTAGATGGCCATACCTCTCCTGCTTTTGTTTTTATCTTTCTTT
TTTCGACCAAGCCTTAGTTTCCATCCCTCAATACGAAGAAAAGGGGGACGTGGTTGCAAT
TGATAGCTCTACTTCCTTTCTTCCATGTCTTTACTCAACTCTTGCGAGACAAGGAGAGCA
TGTATAAATCCACGACCGAAATCATCCCTACGCAAGGAGAAAACCGTGCACAGGGTGGAA
GAAATATGCAGCCTACCTACCTCGTACTTTTTTTTCTGGCACAGCCCGCAGCCTTGTCAC
CAACAACCGGAAGCCGAGGAGTTGGTGCCCAACAGCTACCCGTCAGGGACCAAAGTCGGC
CCGCTAACACATGTTGTAATAACACCAAGGCACCAGAGCTTTGAGTTTCTATTTTAGAAT
CTCGGCAGCAAGACTGCAGCTGCTGGCTGCAGAATAAATCCTCACGGGCGTCATTTTTTA
TAGCTGAGACTTTGTCCTTTGGCTTTGCATAGCCTTGCAGCTGAAGAATGGATTTTCTTA
CGAAGTAGCAGCTTGTGTCTCTTGCCCGCCACTAGCGGCTGACTGCTGGCTGCAAATAGA
AAATGATTTGCGTGTAAAGTGTCTTCGAGACCAACCGCACTCAGATAAAGAGCGGCCCAG
TGAAGCTCGCGTAGCCCACGGAGCTGCCGTGGCGAGGACGTGAGAACGCCAGTTGCTTCC
GTAGCGCAGGCAGCTGCAGCAGAAGGCACGTGCACAGCGCATTACGTCATCTGCCCAGAA
GCCTGGACAGACTCTGTTACAGTTTACATACTGTATCTTCCTCCGTAATGGTGTTAGAAT
AGCACCACAGTGAGCAGCGAAAGGAAGGGCGAGACCTTGCTTTCTAGTCATATACACAGC
ATTGCGCGGGCATTTTGCAGAGCATATTATGGGCCTCTTTTAATTAGCGACCACCACTAG
CAAATCGTAAAGTAGCATAGGAGAGCCTGCTTCCTCCCCAGACGGAGGGGACGGGCTGAT
AGGCTGTCGCCGACAGATTCCTGCGTGCTGCGGCTTTATCGCCTGTTTTTCGCCTGGCCA
GACGTGGCGAGCCTGGTGCGGTGTAGCGTCGCTGACGTAGTGCTTTTTGTCGTTCTGGCG
CTCACCCTCTGTTATCTTACTTAATCGGCTTTCTACGCCCCAAACCACGGAGCGCTCATT
TCACCACCCCTCCCCATTTCGAAAACCATCCGCGCAGACACACCTTTTGGCTCGCTTCCG
ACCGCCAACAACACAATAACGAAGAAACCAGACTACCAAAAATCGCACCCCAGCAATTGC
AGCTCTTCAACAACATGGGTGCCGGATCCGCCGTTCTAATCGTCGTCATCACGATCCTCT
GTATGTGTCGCGACGGTCACGCCAAATGCCAGCCTCTCTGCTAACCTCAGTCTCTAGTCC
CGCCTCTCGGCGTCTATGCCGTAGCCGGCTGCGGTGCGGATCTCCTCATCAACATCTGCC
TGACCATCTTGGGGTAAGCTCTGCAGACCCTCTTTCTGCCTCGTCTGGTTCTCTGCTAAC
GTCCCCGTCAGCGTCTTCCCCGGCCACCTCCACGCCTTTTACATCGAGTACATCTACTAC
GACCGTCGTGAGCAGGCCCGCGAGGGTCGCTACACCGCGTCGCACGCGCCTGGCATCTAC
AGCGAGCGTGTGCAGCAGGGCGGCGGCGGCTACGGCACGATCGCCCAGCCCACCTAAAAC
ACGAATGGCTAGACAACAAGAAAAGGGGGACAGCCCATCTCGCTCTACTGCGCCATGCCG
CCCACAAACGGATGCCCGGAACAGGCGATAAGGCAACCGCAGCGATGCAAGATATGACCC
GTGGACCAACAGGGAGGGCCGGTGGTCGGTGAGAACCTACGGACTTGTGAAGTTGTCTTT
TGCCGATCTCACGCATTGTTTTGCATCTGTCTTGTGTTCCTTATTGTCGAGAGATTTTTG
AGTATCATCGTTGCTTTATGATTATGTTGCCAGCTGCGCCACGTTTCTTGTTCTTTTTCT
CTTTACTACCCAGCTGTCTTTTATCCATGTCTTTTTAGGGCGGATTTTGCTTCCAGCTTT
CTAAGCTAAACACGCTATCAACCGCGACGTCCTCTTATCTAATTTCTTCTCCTGTGAGAG
CACTACGCCCTCTTTTGCACCACCCCAGATGAGCCGAGATTTTTTAAAACCAGCGGCGAA
ACAGCTGCAATCCCCATATGTTGCTCTTTCTCTGTGTCTCCCGCAGCGAATGAAAAAACA
TATCGCAAGCCCCAGTGTTCACGTCGTTCGCGATGCCGGCCATCCAGGCCATCCACAAAC
AAACCAATCTGCGGATTGGCATCTTGCTAGGGAACAGCCGCCTCGGAGACACAACACGCA
AGCAAATATACGATGTAACTAGCGAGTCGAACGCATTGCTACTCCATATTTGCGTACAGC
AAGCTGCAGCTAGCCCTCGTTTCATATGCGCGAACACGTCAAAGTACGGGTAGCGGGAAA
AGAGGAGGCAAAATTAAAGCCAGCCAGCAGGTTCAAAGTTAGTCGCCGCCGTCCCCCCAT
AGACGGGACCCATACAAAATAGAATTACACGCTATAGCGCCAAAACGCTCACAGGCGATA
CGACACAGGCTCGACCCGTCGGAGCGTGTGTGCTGTGAGTGGCTGGAGAAGGCTGTGATG
GCGGGCGAGGTTAGGCCCCGGCTCCTGGCCTTTCACGGTCGTCTGTGGCTGGTTGGAATA
GGGCCAATTTTTAGCCGAAGAGAAAACCAGGAGACAGCCAAGAAGAGGTGGCAACGAACG
AATGATAATTCACGAAAAGAACAACTGAACAAATGAGAAAATGGTTGGTCATAATACGCC
GTACGGAGTATGTTACACCGTATCTCCTTCCACGCATTAAATCCCGGGAGGAAAACGACA
AAAGAAGGAGCAACCTGCGTGCGTCTGTTCTTGGAAAAGCCTGTCGGAGGCTGCAGAGCA
TGGGAAGTTGGAGGGTGGTGATGAAGGTGGGCTTCTCTGATTTGGCCTGGTTCGTGGTGC
TTTGGTGCTCTGCTCCTCCACACCCACCACCCCTTTCCCTGCCGGGTCTTGCTGCACCCC
CCTCCTTCCTGCTGGCAACGACCCTTTCAACGGCAGCCACGACTCTCTGCAGAATGCATA
TTGGGCGGCGCCTGACCAATGGCGAGGCCAAGAAAGTCCGTGGCTCTTGCCTTTTCATTC
TGGCTGTTCTTTTCAAGAGCCGTTTTGGCCCTTTTCTCGAGCAAGAACAGGAAGGAAGAG
TCTCTGAAAAAAAGATCAATCGCGTGGCAAAGGGAAAGAGAGGGGAAGCCAAAAACCAAG
GCGACAGGAGCAGAAAGGGCGCACTGGCACTTCTCTATCGTGCTTGCCGAAAGCAAAACA
ACCGTGTTGCTTTTCTTGAAGCTCTTTGACGCCCCTTCTCGTTCTCTTCTTCTTGACCCG
GGATTTTTACCCTTCTCTTAAAATTTGTCTCCTCTCTCTCTTCCTCCCGAAGTGCTCGGG
CATCCTCCGCAACCTCAATATCTGCTCTCAGTGACGAGACATCTGCAGCAACAGGCAATT
AACGGCTTCCACGTTGTCTCTGCTTCCCCCCCTCCCCCCCCTTTTGCCTTCTGGCGGCTG
CTGTCTCTCGTCTGCTCTATCTTGCCTTTTGCCTCATCTGCACCACCGGCGTCGCCTGCT
TCGCCTCCGAGCGATTATTTCCCACCGCTCACACAGGAACACGAGACACAGCACGACACA
GCACGACACAGCGCGACCCGGCAGACGAGCGACGGCAGACAAGCGACTGCATCTGAAGAT
ACAGAAGCGGTCCAGCCGAGAAGAGGCGGCACACGCGACGAGACGGCCAGCGAGAAGAGC
GCTCCAAAACGGAGGCCGACCATGTCCTCTCGCGCGGGCTGACCATTGTCGCGCTCTTCT
CTGCTATCTTCCTGACTGTTTTCCTCCCTCCCTCTCTCTCGTTCTCTGCATCTCGTCCGC
TCTGTCTCTCCGGGCGGGTCCCCTTTGCGTTGGCAAACCGCCCCTCCCATTGAAAAAAAG
GCAGCATACACCCATCTGCGACTCCGAGTTGGCCTTGCATTGGTACCACTTACCCGCATC
CCTCCCCCAATATTACCTGCTTGCCGTGCATGATGGATGCCATGTACATAAATAGCAAAC
CACATGTCCTGCTGTCTGAGGACAGAACACAAGATGGCGCAAAGGAGAACGGCGAGCGGG
CCAGCAGACAGCGAGCTGCTTCAGAAGCCGGTTTCAGCTCCGGCTCTGTCGCCGTCAAGT
CTGTCCATCCTCCTTCCCATCGCCGGCCCCATCTCTCTTCCTCGTCTTCCACTTCCTCCC
CTGCCCCTGCTGCATTCTCTCCATTCCAGCCTCGTTCTCCTACTTCTCTCGCAGCTCTGG
CGCTGCAAAACCCGCCTCTCTCCTCGCCTGCACCGCCCTCATTACGTTCCTCCGCTTCCG
CCCTTCCTTCCTCTCGGCACGGAAACGACACCCAACGCGACACTGCTGCCGTCGCCGCCT
TCGCTGCACCTCCTACATCCTTTTCTCCCCTCTTTTTCGGCCCCGGCAATAACACCACGC
CCGAAACTTCCCTTGTCGGCGCCCGGGGCAAGTCCATACCGCTCGACGACTCGACCGCTG
CACATCGCACGTCCGCCCTCCGAGAGCTCAACAGCAGCTTTCCTTCTCCGGTGTTCCGCC
ACCGTCACACAAAATCTGCAGGCGCCCAGAACACCACATACTCGCAGCCTGTCATTGTCC
GAACTTACACTGGCCCGTCCCACTCGCCTTCGTCGTCTGCCCACTACCGACCACCAAGCA
GCAGCCGCCGCGCCGGCAGCCGTGCCGCTGGCTCACGCCGCATTCCGCTCGTATCGAACC
CAGCTCCGCCTCCATCCACAGCTAGGGGTCCTGCTGCGAACGGCAGCCAAAATGCGCCGG
GCGCGGGCTGGGGTCTAACGAATAGCCTATTCGGCATGGCACGATCGAAAGGAAAGAAAG
GCAGCCTGATCCCGTGGCCCTGGACCGCAGGCACGGGTGGCCAGTCGCAAAAGGACGAGG
CAAAGCTGCCACCGCTCGAAGCGTTCTCGTTCAAGGGGTTTATGGCTGACCTGCAGACCA
CTACGGATATCCGATCTGACCTGGACCGCATTGCCGAGATCTGCGCCCGCTCTCGATACA
GCCTGAGCAACCAGTACGATTCACATGTCGCCCCCCATGGCTCCGGTGCGGGTTTTACTA
CTGCCGGAGCACAACAGCCCGGTCTTTCCAAAGGACGGAGAAAAGGAACATCCAGGTCTG
GTGGCCCAACTCTGCAGGCGGTACCATCTGATGATGACGAGAGCAGTGCTAAAGGTCAGC
GCCGACGACGGGGTGGCATAGGAGGAGGTCGGAGGCGAAGCGCAGCCTACGGGACCCTGG
AAACCATCATGTCTTCAAGTCGGTCATCTGAAGAGGACAAGACGAAAAAGAAGTCAGCGG
CCGAGATTGCGGAAGCAGTTCGTGGCCGCGCAACCCGGAAAGCTTTAGATGCCGCAAATG
ATACCGCAGCGGGCGACACGGGGAGCGGCGAACCTAAACAAACATCCGGGTCCAATAATT
CTCCACGAGGCAGGAACGACGACAAAAATGGAAGGAGTCCTCCAAACGACGAACAAGCGG
GCATAGTGAGAATTGACGACGTCTTGCAGGATGCCAGCGGGCCAAATCCTTCTCACCCTT
CAGCAAAGCGCCGCGGGAAAGCCTCTCGTCGCCCAAAATCTACTTCTTTCGCCCATGCAG
TGATAGGCAGTAGGCGCCAACAACAAGGACAGCATGCTGCTGGAAGTGACATCGGTTTTA
TACCAACTATGCGCGTGGCTATCACTTCTTCCGCTGTGCCAGCTTTACTTAGCGAACCCG
CCCTTCCACAGACTTCGGGCGGTTTAGTAGAGACCTACGGCGTGTCGGACACTCTGAACG
TGCAAAATTACCTCCATGAAGACTCTACTTCTAGTCGTCCTGTTGTTGCTCTAGCTTTTC
CTTCAACGAGAACTAGTAGCAGCCCAGGGCCTGAAGTTGAAATTATTGGTGCTGATGACG
AGGGTGTCGAAGACGTGGCTCCGTTCCTTACTTCGGAAGATGTCGCCGCCGCCAGTTTTC
TCTCAGGCCTGACCCATTGGATTCCCTGGATTCCAAGCAGCAGCGGGCCCGCCCCTATCC
CTTGGACCAACCAACACAGCCAGCCTCGGAGCCACGAGGCGGCGACTGATCCATCTCTTC
CTCCGGGTCCTAGTTATGCCGAAGGAAGTCTCCGCGAACTGCTCAAGACCGTTGATGCCA
GCAAGCAGGGCAAAGGGAAAGCCGTTGATGACCGTGAAGATTGAAGACGAGGCATTTGCG
CCAACTTTTATTATTTGTCATTGTCATTTCTTTCCATAAGTTGTATTATACCCCTCCGTT
CAAAATTCTTATTTTTCTCCTGTTTCTTCCATTCTTGAATTGTTTTATCATTTATGATTT
TGGCTATGCCTGATACGAATTTATGGTTCTGACGACTGTTTTGACTGGTACCGAAAAATA
AAAATACAAAAGGAGGCAAGCAAAAATAAATCGAGAAAGTGGACTCGGAAGGAAAATACC
TTTTTATACACAAATGATTTCGGTTATAAACAGGGAAGCCAGGGTAATTTGGAAAGGGAG
GATTTCAGATTTGTAAAATTTTAAAGTTTCTCAGAGCAGGACGAAACAAAATGAAAAGTT
TAATGGTGGAGAGGAGCAATAATTAGTTCGAATGTCGACTTTTGTTGTTTCATGTTCTAC
TTGTATGGACGAGGATAACCAGCACACAACTGTTCCACAGCCAGGCAAAAAAACTTCACG
CTCTGGCTACTCATTTTTGGTTGAAATATTCTATTATTGTCGCGATGTTACTAATACAAT
GCCAGCAGGCCCTCTGTGTGTGTGTGTGTGTGTGTTTGTGTGTGTTCTGCATTTTAGGAG
TCTTGTGCTTTTCCCTTCTCCCATTTCAGCAGAAAAGAAACCATGGAGCATGATGTCTAT
CCAAAAGGTTAAAATGAAAAGAGCAAACACGCAAAACACGTACAACACGTAAACACCCTG
GTGTCAAGTCACAATAAGCCCTATTTTTTTATTCCTTATTTCTATTCCCCTTTGCCTGCC
ACTTGTTGTCTCTATTACTTTCTCCCTTCTGTGGATATTTTTGTTTGTTGTTTTTATGGT
GTGTGCCATAATCTCTCCGATCACAGAGGTGTGCCTATTGCAATTGTTGGTTCGGGAGGT
GGTTTGACCTCGGCGGTGTGGGCGTCTGGTTCGGTCGGTTTCTTAACCGTTCGCGGCTTG
TTTGCGTCCAGCCTGGTCTGGCTTGGTCTCCTGCTGTGGTGCTGCCTGCTGCGCCCGCGG
CGGTTGTAAGCTGGCATCGCCTGCTACTGGCCCGGATGATGCGTCTTTCACAGCATCCAG
CGGCGCGTCTTCAGATGCGGTTGTGGGTGCGGCGACATCAGCAGGAACCGTAGTGGGACC
ACCTCCCGTTTTGATCGCCTGTGTTTGTTCATTCGTCGCCATCGTAGCCGACTCGGGCTT
TGCAGCCGCTTCAATCTCTTCTACCTTCTTTCCCATTCCTTCCCTGGGTTTCCCTGCTTC
AATGTGCTGGCGCTTAGACTCATGCCGGATGTCATCTCCAGATTCGCCATCGCCATCCCG
CTCGGCCGCAGTTGGTGGTGGCCTCTTCTTCTTGTCTTGGCTGGAATCGGCACCGGCACC
ATGATTGTTGAAAGTGGTGGCAGCAGCTGCCATGCCTATCGATGATGCCTGTGAAACAGT
AGCAGCACCAGCCGCCGCAGCCGCCGCAGCCGCCGCCTTTCTGGCCTCCTTTACTTTGCG
TTCGTTCTCACGCCGCAGAGCCTTTGACTCAAACTCGTGCCAGTCGCCGTCGATGCTTGC
GAGTCTGTTAAGCATATGTTAGCGTGCATGAAAACTTTTGAGATGAAAAATAATAAAAAT
AAACGTACTCAATAGCTTGACGTGGGGTCGGCTCTTCCTTGGCAAAGTAAGGATGCTCCA
GAACTTCGGCAGCGGTCGGGCGTTTCGCGGGATCGTAGCGGAACATGGCCGCAAGGAGGC
CAAAGGCAGCTGGTGTCATACGGCTCTGATACTTATCGGCAAAGATGTTGGGGCGCCGGT
AGTTGGGCCGCATCAGCTCGAACCAGGGCATTTCGACTAGACCAGGCCAGTCGGTTTTAC
TTGGGGTGCCTAACATGCCGTAGATCTTGTCTAGTTGGCTGATCTCGCCACCGTCGCCAG
GAAAGATGGCATGCCGCGTAAAAATCTCGACCATGACGCAGGCGGCACTCCAGATGTCGA
CGGCCGGGCCGTACTGGGTCTCGCCCAAGAGAAGCTCGGGTGACCGATACCAGATAGTGA
TCACGCGGTTTGTGTAGTCGAGCTGGTGGCGCTTGGCAAAGAAGCGGGCCAGGCCAAAAT
CCGCCAGCTTGAGGATGCCGTCACTGCTGACCAGGATGTTGGCGGCCTTGATATCACGGT
GCAGCACGCCGCGGCGGTGCAGGTAGTCCAGGGCCTGGAAGAGCTGCTGAGCCAAGTGCT
TCTTTTGGGCAGCGTCCAGCTTGAACGTCGGATGGTTTAGCAGGCCGGTCAGATCGTGGG
ACAAGTACTCAAAAACCATAAAGCAGTCGTTCTTCTCCACCATCACTTCCTGCAAATCAA
CAACATTGGTATGTTTCAGGCTCTGCAGCAACTTAATCTCGCGGATGGCCGTCACTGGCA
AGCCCTCTCGCTCTCCTTCCATGCGTATGCGTTTAAGGGCAACGAGCTTCTTCGTGTAGA
CATGTACAGCCTTGAACACTTTGCCATAGGTTCCCGAGCCGACGACTGATTCGTTACCTG
GCTTGCGGTAGTAGACGGAGTCAGACGCAGCTAAGTCGTCCGGCAGCATGGGTCGCGGCT
TCGGTCGGCGGACGATCTTCTTCACCATACGATGGCGAGGGCCGGTACTGCCGCCACTAG
CTCGGGGTGGCTGCTGTTGCTGCTGTTGGTCCACCCGTTGCCGCTGCTGTTGTTGCTGCT
GTTCAGATCTGGCTCGTGAGGACGCTGGCTCGGTTGGTGCGCCACGAGGGAAGTCTTTTC
GGTTTGCGTCACTGTGAGGCCCTTGTTGATGGCCTTGTTGCGAGTGTTGAGATTGCTGGG
ATTGTTGGATTTGTTGACTTTGCTGTTGCTGCTGCCGCGGAGCTGCACTAAGTTTTTGGG
CGATTTCAGCCTTTGGCGCAGTGACGGTTGGCTTCGATGCTGCTTTAAAGGCGAAGCTAA
ATTTGGACTGCGGACCTGATGGCAGCTGCCGGTTAGGCGGGGGCATCTGATCGCCAGCAG
CCGAGTGACGAGAGTCCCTTCGGTCTCGATCAGGCCGACTTGCACCGTCACCATCCTTGG
ATTGGTGCTCGCTACCCGATGTATGTGGATACGGCGGTTGCTGATGTTCGAAGGCACCTC
CTTCATTGTCCCGCATCGGAATATCATCGCTTTCGTATTGCGTGGGGTGATGGTTATGGT
TGTGCTGATGATGGAGATGGTTTCCCAGATGAGGAGACGCTGCCATGGGGCTGGCGAGGC
GATAGTCGTCCTCAGCGCCTTGCCCCGCGTTCCGTTGTCCGTTGAAGTTGCCACTGCTAC
CACCGTTACCGATGCTGTTTCTGTGGCCGCCCCTTCCTGGGCCGTACTGGTTCCCTCGAG
AATTACCACGAGACGGCCCCGATGAGGAATACTGGGGGTACTGCGTGCCGGGGCCTGACA
GCGTTCCGTAGGAAGGGGAGTTGGTCTGGTGATAAGAGGAAGGGCCTTGGGGTGTGCCAT
TGGGAGGGTAGCTATTATGAGGGTACTGTGGAGGATATTGCCTAGACACAAGATTAGCGA
TTGCTTCGCGCGATAAACGCATAAACGCAGACAGGAAAAGATAAGAAATTGAACGAACCC
TTGGGGAGAATACTGCGGCTGGCCAGGCCCCCATCCCTGGCTACTACCGTACGGTGATTG
GGGCGGCGGAGAGCCGTGGAGCGAGGTGTTTGGTGTTGCATGGCCGGACGAGTGAGGAGG
GGGATGAGGATGAGGGTGCTGCGGTTGGGGAGGATATCTTCTTGGGTCGTGTTGGTGGTG
TGGTGATGGATGATGGTTGTACTGCGAATGCTGCTGGCCCTTAATGGAATAGGGGCCATA
GCTGGCCCCGCCTCGGTAACTGCCGCCTCTGGCCGCCATGCCGACGTCGATGGGCGAGTG
CTCAGCGGATGCAATATCAGACGCGTCGGATCCGCGGGAACGGTCCCGTTTGCCGCTTTT
CGCCCTATTAGAAGGAGGAGAACGGCCGTGGCGTTCCCGATCCCGGCCACGGTTCCGGTC
CGTATCCCTGTCTCTCTGTCGCTCCCGTTCTCGCTCCCGCCCTCGTTCTCGATCACGGTC
TCTATTCCGTTCCCGTTCTCGATCCCGGGGCGATAAGGAGCGTACAGAAGCGAATGATGA
TCTACGGCGCCGGCGGCCGTCGTGGGGAGGCGATCCGGGTCTCGCTAGATCAACGACAGC
GTCGGGGGTTCGGCCCCTGCGAGACGCCGTATCGGACGGCGTGTGCTGGCGAGCGGGACG
GCGTGAAGAGGACGAAGGTGGTGGTCGCGACGAGCGGCTACGCGGTCGGCCGTGTGACGA
CTCGCCTATAGGATGGCGGTTCGGGTTGAGCCCGCCGTTGCCGTCGTTTCGAAACGAGGA
GGACGGCCCACCTCCAGCGTCTGACCAGAGAGGAGAACGCGACCGGTCACGTCGAGACGA
GGAGAGTAGCTCAGGGAGAGGCGGACGACGCGATGTACTACCACCGCCGCTAACACCACT
AGCAGCGGCCGAATTTCGCGTCTTTTTGTTTTTAGAGCGGCGTTCGCGGCGCGAGGACGA
GGGCGGCGGAGGGGGTGGCGATCGTGAGGAGTATCGACGAGAGGACGAGTGCTGCGGGGG
GTAGTGAGAAAGGGGGGATCGAGAACGTGGACGACTGCTGTGTGGCTGCGGCGGCTGTCG
GTATGGACTTCTGTCTCGTCGAGAGCGCTTAGCCTGCAAGCCACGGCCAATGCCACCGCC
GGGAACACCACCGACGCCGGAACCGCCGCCAAACGACGCGCTGGGGCTTCGCGGCCGCTT
TGCCAACACAGAGGACGGGCCTGGACGGCTTCTGTCCGCGTCGTCGCCTCGTTGCCGGCT
TCCCGCAGCCGGCCCTTCACCAGGAGAAGCTTCCCGTGCTGCACGCCCCTCGGAGCGAGG
CGGCCTCGGCCCGTCTTCGTCGTCGTCGTCCCGGCGCGACTCGCGGCGTCGTCCTCGGTC
TGCTGCCGGCGGCGCGGATGACTCTGGTGGCGCGGGCGCTGGCGGTCGATCCGTGTCTCG
GTCCCGCTCCTCTCTGATAAGACGCGACGATGGGCCGCCGTGATGACGGTCTCGGCTCCG
GCTGCGCTCGCGCGACCGCCGCCGTCGATTCTGGTGGGTGCTGCCACCCGACTTCTTCGA
CTTGCGGATGCTGTCCCGGTCCCCTCTGCTCTCGCGGCTCTCACGCGCGTCTTTGTCGTC
TCTGCCGCCCCGGGCGTCGCGGTGGTCCCTATCCCTGCTGTCGCGCCTGTCTCGGCTGCT
GCCACCTCTTCCCCCTCTCTGCTGCTGCTGCTGTTGCTGTCTGGACTCTCTCTCTCTGTC
GCCCTCGCGTGACCGATGAGCAACGACAGCACGAGGCGGCGATAGTGTTGGTCCGTTCGA
CGTCATGCCTTGTTGAGCATCTTCTCTGGAGCGGATGTGGTGTGTTGGGAACGCGTGGCC
GTGGTTGCGGCGGTCTGCTGGCATGTCCACATCTCGATGGCGATGGAAGGGCAGAGTCGC
CATGGCGGCAGCGATTTTAGTCGAGCGCGGATTTTTGGGCGGAGGTCCAGTTCCAGTCCA
GCGTGTCGTGGCGCACTAACTTTTTCGGTCGCCTTGCTACCTTTTTTTCGTCCTATTTAT
TTCAATTTAACCAAGGCGTTGGCTTTTGGGGGGCCTGGCCGCGCCTGCCTTCTGGCGCAG
GGGTGCTGCAGTTTTTGTTTTGGGGGGCAAGAGCATCCCTGACAGGGAGTGGTCTCAGCG
CTAGAGCCACCTATTCCCTACAGCTGAAGATTAGTAAGGCAGTTCAGCAAACTAAATCGG
CCCAAATAACCCAAAAAGCACAGTGGCAGCGAGGAACGCCAAAGAAGACAGTAAAGTTGG
AGAGGAGGAAAGGGCGAAGAAGGACGAGGCGTCAAGGAAAGATGACTTACGAAGGAGGCA
GCTCCTCGCTATGCACGGTTCCTTCCCTGTTTCCTTTTGATGGGTCGGTCCTTCCTGCAT
CCTTCTTGACAGATGCCGGTGCGTGGTTCCCTTCGGGGGCGCTTTGTCTCGCTACGCGTC
CAGCTGCAACCACGGCCGGGATCCAGAGGGTGGAGATGAAGAAGCGTGTTTTTTCCCCAT
CTTCTTTGTTTCGGTATTCTTTTTTCCCTTTTTCTTTTCCCTGTGAAGAAATCATCGTCA
AGGCCGTTTGTTTGACTGTTATTCGTGGTCGCTAAAACTGCAGCATGAACCGGTTGAACG
ACGTTTCTCAATGTCGAATAGCAATCGCTCTTTCCCTCTGTTTTGCCGAGAAGCTAACAT
CCTTGCCTTCCCCCCGCAAGACAGTAGAGAGAGTACTTGCTCTTGTCACTTGTGCCTTCT
CTCCTTACGCGTTCCTGCGATGATATACACATAAAGCACGCAGTTATTAAATCCAAACAT
GATGAGTTGGGTGTCCGACATGTGTGCTAGTCATAGGTGGCAGGGTTGGAGACTAGGCAG
GCCCTTCCTGTTCAGCCCATGTGTAACTTCGCGACGAGGCTCCGGCACACGTGCACCAGA
TCTTCACATATCACGAGAAACGACACATTTAGGTCACGATGTAAAGCAGGGCGAAGTATC
AATGAGATAATATTAAGCACGAATAATTGAAGGGGAAGTTCAGATAAAAAATAAAACGCC
AGGAGTTGTGGAAATGCAGGGAAAGGGGGGAGGGGGGATTATAAAAAATACTGCAATAAA
GAGGAGCCTCATGCGCTATCACGGACCAGCCGAGCAGGAGCTGCTTCTCGAATAGCAACA
TAACCAGAGAGGGGCGACTTACTGTGCTTTGTCCTTCTTTGTGTTTCCAAAACTAGGCCG
CGTATCCTAGAAGCCAAGACGGGCAGAACACTGACTTACCTGGGCTGTCTGCCTCAGCCG
ATGGTATCACCGTCCATCTCCACGTCGTCGCCGGAGTACGACGGGAGAGGTTGGGGGGGT
TGGGCGTCATCGTATGACGCTGTTCCAGAATCAGCGCATTTAAGTAGCGTCAACCCAGCT
TTCGCGACCTGCTTCTCCAGATAGTCTGCTCTGCGGGCCAGTTCCATGAAGACGGTTGTA
AAGCACCTCGGCACATGGCCGCTGCAGTCGCACAATTCCATGTCGTCGCGCATGTAACCG
TCGCCGTATTTGGACTGGTAGATGCCACAGAGGAAGTGGAAGACTTCGGCGGCGATCTCG
TCGACATTACCGTATTCCAGCATCTTCCTTAGTCCGTGAGACCGGTAAACTGGGCTCAGC
TTGCGGTTCGGCGACTGAGCCCAGACGCGGAGTATGTAATCCATGTAGCCGCCCTCGCCC
TCGCCGGCAGATTCTGGATTTTCCTCCCGATACCTGGCCTTGGCCAAGTCAGACTCGGCC
TCTGCCGTAGGGCCTACGCGGATGCTGAACGGCATGGCCGAGGAAAAAGGGCGTGCCACT
GCGGTTCTCCGCTCGCTCTCGGTGAAACGACTGTCCCTGCCGCTGCCATGATAAAACGGG
CCGTCACCTGAGAAGACACTGTTTCTGGACGCGTCTTCGTCACGAGCGCCAGGATCCCGG
TTGTTAGGGCTCTTCTGAAAACGGGCCCCGTGGTCCCCGAAACGCTTCCTTTTACTAATT
CCCGAGAAGTTGCTATTGCTGGCGTCTTGTCCGTTTTGGTTATTGTGGTTGTGGTTGCGA
TTATTGTTGCTGCTATGCTTGGTAGGGCCGTTGTAGGGTTTGTTGTTGTTATTGTTGCTA
TTGTTGTAACCACCGTTATTGTTGAAATTGCCATGATAGACTCCTTTTCTGCTGCCGCCA
CCGCCGCCGCTGCTGTTGTTCCTGTCATTGCCGTTGTTGTTCCAACTGTTGTTTCCATCC
TTACCATTGCCACGGCCGCGGCCATTGCCATATCCGTTGTTATTGTTATTCATGTTATTG
TTGCCATTGTAGTTGTTGTTACCACCAAAGGTACTGTTGTTGTTCTGGCTGTAGGCATTA
TTCCCTCCGTGATTTTCGCCACGGTTTTTGTGGTTCTTGGGGGCCATCTGTGAGCTGGCC
TCGGTGCTGTGACTAAGAAGCACAGAAGCAAACGTTCAGGACGATGGAGTGCTACTTAGC
TTGAAGGATCTAGGGATCTCGGTGTTCTTTGTTTCTTGGCACAGCTGATGCGGTGGACCA
TTCGTTCGCCGGATTTCTGAGGCGTTTCCTCTTGCCCTCCGCAATGTGACAATCGCTTCG
TTCGGTAGCTTTGATTAAACAGAGTTGCTTGTTGATGAGAATATTTTGTCACTTGGGGCT
GAACATGCGTCGTGAGTCTCCCTTTAATACCCACCTGCTGCTTACACCGTCAAAGAGCCG
ACCGAAGAACAAAGGAAGCAAGCCATTGTGCCCTCGCACTAGGACTTTATTGTTTTCTTT
TGTCGTCTCCCGTCCGGTGGACGAGGCTCGGTTTTTGTCTCCTTGAATAAAGCGCTGCGG
GTTTATCTTTGTTTATTCTTCCTTTTGGCACCGACGCGGCTTTGTGATCTTGCTGTGGTC
GCTTGTGTCCTTTTGTGCATTTTGTGCCTTTGTGTGATTTATGCAACAATATTAAATTAG
TGACCAGACAAAGACAAGAAAGAAGCCAAGTACAAGAGGGGGGGGGACTGAAAGGAAAAA
TAACAATGCAGCTGCGCCAAACGAACATGTCTCGACCAATGGCCATGACAAAGGCCAGAG
AGACTCGCAGACGCCTCGTATCACTAACCTTCTCTTGCCCTTGTCCCTTATGGACACAAC
AACCGCGGGAAAAGAGACTGCCGGTGTGAAATCCGAAGACCTTCCGCAGGTGTCTCTGCC
CGTCTCGACAGCCTTGTAAGTCTCCCCGGCCTCTCTGGCCTCACCATGCTCGCTAGTCTC
ATCAGGCCTTGGCGAGTCTCTGTCCGTACATAGGAGCAAGGGAGAACACCAATGAAAGCG
CACAATTGCATTCCTCGCACATTCTTAGGCGCTCCGGGTAGTACCGCCGCCCAAAAGTGG
TGAAACTGAGTGGTGCATATCTCGCGTGTCTGAAAACAGTCGCAGCGCCACTGGTCTGGA
ATCCGGGGATATTATGCTCTGGCTTTCCGCGCAGGAATATGGCGGCTACCTGGCCGGTGC
CGGCATCGCCAGCATGCCAGTCGGCTTCAGCTGGTCAGTCGCCTCCCTGCCACTTTCCCC
GGCTTCGGTAGAATGCAGCTGCCATGCTCTTTTCTCCATGCGTTTATCGTTCTCTCCCCG
CCTCGGACTGTTTCGTAGCATGCGATTCCGCTCTGCATCTCGCTTCTTTTTCCATCAAAG
AAGAGGCACTTCCTGCTGTTTCTGTCTAGGGAGCATTCTATGAATAAGAGTAATGAGAGG
TAGATGTACTCGTCCTCCTCTGCACGATGCAATCGCACCACTAAGATAGTTCCATGCACA
AAGCATGCAACCCCGCTTCGAGCGATCCCTGGCGTCATTGCATGACCATCTCGGGCTAGT
TGCCTTTGTTTCCAGGGCACGCTGCGCACTGCAGGTGGACATCCTACTCATTGCCCAGCA
TCTATTTCATCGGGGCTCCCCGGCTGCCGCTGCAGAATGACGCAACATTGGCTCGTAAAA
GGATCGGATCGTGTATATTGCCACGAGAAAGCCGTCCACCGCTCGACGCTCAACGCTCAA
ACAGCCGAAGCACAAGGCTCACAGAGCCCGGAGCCAAGAGCTAAAACGCAAACCTCTCCG
CCAGGTCCCAACTAAAACCGACGAGCCCAACGTTCTCTTCGGATACGCCGTTGAAAAATC
TGCAGCCCAGCAATTCAGCCAAAAGTCGGAGATGCGCCATGCAGGCGAAGAGTCAGAAAA
AGGGCGGGCGAAAGCGAGAGGATGGAACCCCAAAAAGAAAATCCGAGAGAAAAAAAGAAA
AAAACCCTTTCTCCTTTGTTGGGCCGAGACAAGACATGTGTTGACATCGTCACATCCCGA
CGTAATGGAAGGCGGGAAAAAGAAAAGAGAGACAAAAGAACCGTCTCACGGCAGGTGAGC
GAAACGCTGGCAAGGGCATTGGGTGCTACGTGGACAGGACAGAAAAAGAACCGCGCGCTC
AATCGCGAGCTCCAAGGCCCGAGACTTGCGCCGTTGGGCCTGGCCAAGCCACGAGGCCCC
AGTCGCTACTAGCACCTCCTTTGCGCTGAGGATGGCGCTCAGAAGGCTGTCAGCTGTCGT
AATCTGCCTTAATAAGATCCCGCAAGACATTAAGGCTATTTTTTTTCTGCACGGGTAAGA
TACACAGAGCAGTTGCCCAGGACTTGGAATTACTGTGAGGGCCGTAGGTTCCAGCACACC
GCATTTCGCTCTCCACTGCACCTGCCCGGGAATGGCAGCTGGCATGTGCTGCAGCTGTGC
AGCTGGCGGCGCCGTCCACCCCCCCCGCCAGTTTGCTGGCTCATGCCTTCCCTGGCTGGC
TCTTTCGCTTGGTGTCTTTCGGCGCCGGCGCCGGCGCAGCCATCAATCATCTGCCATTGC
CCAACCAGAGCTGTCGTCGGCGGTTGCTGTGCGAAGTCCCCAGAACCTGTCTGAGCCTGC
AGCATGGCCTCCACACCCCGCCGCTGCAGCAAAGAGATTGGCGCGATTGGCGGTGCAGTC
ACATCTGCAAGCACAACTGGCCGCCTTGTATCGAGGCCTTTCCGTTTCATCTCGTCTGCA
TACTCGGAGTGGCGCATTGCCGTGATTTTCCTATCCTCCCTGCTCGCTCCTTCCCGTTCT
TTGTCGCCTCCCGCCTCTCCTGCCTCAACATTTTCGCTCTTGCCCGCCCCCGATCGAGAC
AGGATATTTCGAAGTACAAACGGGGTCTCCTGTCTCTGACCCTCCCGTAGGGAAAGACAC
AAGGATAGAAGGAGCGAAAAGATCGAGAAAATGTTCCTTTCTATCACCATTGCCATTGCT
TTATTTCTGGCTTCGTATTCCCTCTGCTCTGCTCTTCTCTCCACCTCAAAACGTCCGGAC
GACGCTCCAGCGAAGCATTCCTTGTCCGCCTGCCACCTCGCCAACTCGCTTAGCCTAGCT
TGGATAGCTTCCTATACCCCGGTCTTTTCCCCTTGCTATCCATACTAAGCTAAAAGCAGC
GCTCACAGCAACTGCACTATTACATACGGCGGCGATTGTTTTTTTGTTGTTTCTGGCCAG
GTTCTCGCCACCCTCGCTCGCTCCTCTCGCTGCGCTCCACGAAACCTTGGCCGGCCGGTT
TTCCCTCCCGTCCTTATTAGCTCCTCGTTCCATCCTTTTCTCGTTATTTCTTTCCTCTTC
TCCTCTCCTCTTCTCTTCTGTCCTGTCTTTCCTTTTCTCCCTCTTTCCCTATCTCTCCAC
TGTCCTTTCATAAGCTCCGAAAAGCTGCGACATTATCCAAACAGGGAAACTCCTAATTTC
GTTTTGTTGCGGGAAAAACAGCGAGGAGGGAGACATCTGACGACAGACCAAGCTCTGCGC
TTATCCGCTTCAACCCAAACCTACCTCCCCGCGAGTCCACAGCGCAACTCTGTCGGACCG
CTCGATTTGTCTTTTTGTCTCTTCTTCCCCCCCCTCCTTCTCTTTCTTTCCTGCTCTCTT
TCTTCTCTTTCCTTACTTTCACGCCAAGCTCTCTCTCAACAGCCCTTGCCTCATACTCCT
CCCTTCCGTTCCTCCAACGCCCTACCAGCACCATGGCCCAGGACGGCGTGCGCGAGCCAC
GGGAGGTCAAGAACCACTACCTCTTCGAGATCGCCACTGAGGTGGCTCACCGTGGTAAGT
TTTGACTCCCGCTGCGTTGCGCTTTTCCCCAATGCCACTGCGCGGCTCTTTACGTCCCTG
TCTTGCATGTTTGCTGATCCTATGTCTTACTTTGCGCCTTGTCTCTTCCAGTCGGTGGTA
TCTATTCCGTTATCAAGTCCAAAGCTCCCGTCACCACCGCCGAATATGGAGACCGGTACA
CTCTCATCGGGCCTCTGCATGAAGAATCAGTACGTAGCAGAGACACACGTCTGAGCCCAC
TCATCTAAAGCAAGAATTAGTATGCATTGAAACACATCCGGCCACTGACCGCCCAAACTA
GGCCGCTGTTGAAGTCGAAGAGCTGGAGCCCACGAATCCCGAGCTCGCTGCGACGATCGA
GTCCATGAGGGAACGCGGTGTTCGTATAGTTTATGGACGCTGGCTAATCGAGGGCGCGCC
AAGGGTTCTGCTGATTGACACAAAATCCGCCTATCACTTCATGGACGAATGGAAGGCCGA
CCTCTGGAATGTTGCGTCTATTCCGGCGCCGCCGAGCGACGACGAGACAAATGAGGCTAT
TGTTTTTGGGTATCTCGTTGCCTGGTTCTTGGGAGAGGTGGGTTTGCAATTCCGTGCCGG
GGCACCCTCAGGTGGCAGCGCGTTCTGAACTGCGCTGGCCAGCCGTGGTGTCGTGTCCGC
TGTTCCTTTTACTAATCGCCTTTCCATCGCACAGTTTGTTTGCCATGAGAAGAAGAAGGC
CGTTATCGCACATTTCCACGAGTGGCTCGCTGGTGTTGCTCTTCCACTGGCCAAGAAGCG
CCGCATCGATGTCACTACGATTTTCACCACCCACGCCACGCTCCTCGGTCGGTACCTTTG
TGCAGGTTCGGTCGACTTCTACAACAACCTCCAGTACTTCGACGTTGATGCCGAGGCCGG
CAAGCGTGGTATCTATCACCGGTATTGTATCGAGCGCGCGGCTGCGCACTCGTCGGACGT
GTTCACTACCGTGTCGCATATCACAGCCTACGAAAGCGAGCACCTGCTCAAGCGGAAACC
CGACGGCGTTCTTCCCAATGGCCTGAACGTCACAAAGTTCTCGGCCATGCACGAATTCCA
GAACTTGCACCAGCACAGCAAGGAGAAGATTCATGACTTTGTGCGCGGCCATTTCTACGG
CCATTACGATATCGAGCCCGAGAATACTCTGTACTTTTTTACCGCAGGTCGGTACGAGTT
CCGCAATAAGGGAGTCGACATGTTCATCGAGTCGCTTGCACGGCTGAACCACCGCCTGAA
GGCTGCAGGCAGCAAAATGACTGTCGTGGCGTTTATTATCATGCCTGCGCAGACGCACTC
CCTGACAGTTGAGGCGCTCAGGGGACAGGCCGTGGTCAAGTCGCTCCGCGACACCGTGGA
TATCATCGAGAAGAGCATTGGTCGGCGTGTTTTCGAGCGCTCCCTCAAATGGCACGAAGG
TGACCCGATGCCGGATGAGAAGGAGCTTATCACGAGCCAGGATCGGGTGCTTCTGCGCCG
CCGCTTGTTTGCCATGAAGCGGCACGGCCTGCCGCCAATTGTGACGCACAACATGGTTAA
CGACCAGGAGGATCCAATTCTGAACCAGATCCGCCGTGTGCAGCTGTTTAACCACCCCAG
CGACCGGGTCAAGATTGTGTTCCATCCGGAGTTCCTAAGCTCGGCCAACCCGGTGCTCCC
TATGGACTACGATGATTTCGTCCGCGGCACACATTTGGGCGTTTTCTCTTCGTACTATGA
GCCGTGGGGCTACACACCCGCCGAGTGCACGGTGATGGGGGTGCCTAGCGTTACAACCAA
TCTTTCGGGTTTTGGTTGCTACATGGAGGAGCTGATCGAGAACTCGACCGACTACGGCAT
CTACATCGTCGACCGGCGTACGAAGGGCATTGACGACTCCGTGAACCAGCTGACGTCCGT
CATGTACGACTTTTGCCAGAAGAGCCGGCGCCAGCGTATCAACCAGCGTAACCGGACCGA
GCGTCTTAGTGACTTGCTCGACTGGAAACGTATGGGTCTAGAGTATGTGAAGGCCCGCCA
ACTGGCACTACGCCGTGCCTACCCTGCTTCCTTCACTGGTGAAGACGACGAGGACTATAT
CCCGGGTGTGGAGCAGAAGATCTCTAGGCCCTTCTCCGTGCCTGGCTCTCCCCGTGACCG
CACAGGCATGATGACTCCCGGTGACTTTGCTAGTTTGCAAGAAGGCCGTGAGGGTCTAAG
TACCGAGGACTATGTAGCATGGAAGCTACCGTGAGTTTACTTCTCTCTCTTTATCGCTGT
CTATTTTCATCGACAACCTAAGTTGCTAACTAATGTACGATAGTGAGGAAGAGGACCCGG
ATGAGTATCCGTTCCCGCTAACTCTGAAGACCAAACCCAATGGTGGCGCCGCCAGCCCGT
TGGATGGCGTGCTGCTGAACGGGAAATAAAGAAAGTTGGATTACCTGTTCGAGATGCCAT
GAAAAGAGGGTGGCGGAACGAGAGTGGCAAAGAAACCGGGACTAGAAGAAGTGCTCATTG
TGTGGTCTTCCTCCAACAGTTTATGTGAATGGGTTTTGATTTTGGCTCTTCCCGTCGTTC
CGGGAGAGACTTTTTCTCTAACTACGGAGTACAAACAAAATAATATTATAACCAAGGCGA
AGACGGCGAGGCCGGGAGTAAGCCGGTGGTGGCGGTGGGTGTCCTTTCTTCTGGGGTTCT
ACGGGTTATGTAGGGTCTATTTTTGATTGAGTGTGAAAGGAAGAGAGTGACCGGATTTGC
ATAGGAAGGGAAATTTGTGTTGGTATTGGCCGAATTGGGAAGTTGGGCGAGAGTTGAAGA
TTGTGTCCGATTTTTCTCTTTTATTTTGTCTCTCGTTTGGCACTAAGAACGTTCCTAAGG
GTGCCAACCCAAGCATAAAGCATTTTGTATCCAACTAATTTGTTTTCCTTATTTAATAAA
AGTATGCATAATTTCAAGCTTCAATGCTGGTTTGGGTTTTTCTCTTCTCGTTCGTAGTTT
TCATATCAGCGTTCATATTTCGCTCAGCGTAAATAGCAAGCCACTATCAAATGCATGGCC
GAGAGTAGGCACGATATATAGCGTGCCTGTATTTAAATAAACTGACACGTTATATTATAC
TTGCGAGTGCTGTGGGCAACATGCATGTGTGCTGACATCATGCTTTGGGCGGCGCTTTTA
CACCAACCGGAAGTAGTGCAGTGAGAACACTTGGAGGAGTTAGATGTGCAGAGCATTGTT
TTTGCTGTCCCAGAAATGGATCTTCCCGGGGGCGGGAGAGCCAAAAACGGCGGCTCAAAG
GAAAGGTCGATATGAAAGCGGATGTAGCCATTTCTGTCCGCCCGCATGCCGTCCACGGTA
GGGCAGCAGGACGCGTCCTGGAAACAGATAACCACAAGGGAGGTCTCTGTCGAATATAAG
ATACTGGGAGTGGTAATATAACAGCAGCTGGTGAGGCACCGTATCGTCTTGGTGGGGGAA
AGGGAGCAATGGGAACAGATATAGGGCGGCCGGGCCTATATGCCATGAGCAAGGAGCGTA
CTTGGTGCGGAGGATAGGCATTTCTATTCTCCGTCCCCATCCCGACAGAAGGGCGAAGAG
ACTTACTAGGCCGTGGAGAACTGGATCGCATATTCCGTTTCCGGACCATCCCCTTCTCAG
GTTGTAAATCTCAGCATTGATGCTGTGATCAGTATTTTCCCCTTTGTACACTCCGTATTT
GATCTGTTTCAGCCATTCTAAAGGACGCCATCTACATGGGAAAGAGAACCCCCAGCCAAA
AGTGAGAAGAAGGGCATGAGTACTCATGCTGAGTGGCAATAGAATGTCGAGAGGGATGAT
CGCAGGCAAGATCCGCGCCCTCCCAGCAGAATGGCCGTTCCTGCGCTTTCCTCCGAACGA
CGGCTCTTCCTTCCCCGCAAAATACAGGGGAGAGGCGTGGGTAGTGCAACGAAATAGCGC
GCAAGATCATCCGTCCTTGTTTTTCACTGCCCGGCCCGCATTTTGCTTGTCGAGCCTACG
AGTACGCTAAAACATCCAGAGGTGTTTCGCGTGTGGAAAGAGAAAAGGAAGGAATTGAAA
CGGTGGGCCCTCTGCACTGGCGGGGGCCCCAACGGCCGTTACGAGTAGTTACCTCACCTT
ACCCCTGGCATGGTGACGCCTTCCTTTCTACTTTATTTCCCATTGCGTCGGGCTTTCCTG
AGCTCCTTCGGCTTCCCCCCTTGTTCTTTGCCTCCCACTCGCTCCTCTCTTCCTTCCCTC
TTTCCCCCTACCCACGCACGGCAAAGGTCGCACAACGAACAGAAGTCGGCCAGAAACAGA
AAGAGCGACACGCAAAGAGACACAGAAACAGAAGGAAATAGCAGAAACGGGGAGCAGGAA
ACAGGAAACAGGAAACAGCCATGCTCTCCTCCTTCCAGCACGCGCGCCACGGCTGATCAT
CAGCATCACCAACGTTGGACGAGAACCAAATAAGAAAAGGGCCAAAGCTGACAGCTCACA
AACCAGAGACGACCTCTCCCAAGCCGCCAACCCCCCCGCCCTCACATTCGCGCTGGCGCT
GGCCCTCATAGCCTACCTAGACACGAGGCGTGTCAGCCAACCAAACCACCAAAACAGACA
GGAAAGAAGCTGAGGTGCAGCCAGCTGGTTAGCCACTTGCAGATTCATTTCATCTCATCT
TTGTCTGACTTGGGCTCCCTTTGGTCGCTTCCCCTCTTCGCTTCTTCTTTTTTTCCCTCT
CCCGTGTTCTTCTCTTTCTCTTCTACCTCCCTCTTCCCTCCCCCCTCTCTTTTCCCTCCC
CCCCTCTCTCCCCCCCCTCTTCCCTACTATGCGGCTTCCTTCCCTGCGCAAAATGAACCT
CTTCAGGAAGCGAGACAAGCAGAAGATCGGCTCTGGGACCGACGGCGGTTTCAATGGACT
GGGAGCGCCGGGCGACCAGCACTATCTCGCCTATGGCAATCCTTCCGGGCCAGAATTCGC
GTCGTCGGATGCCGCCCGCCCATCATCGTCCTCGATTCCTTTCGTCAACGACGGCGGCGG
CGGCGGCAGCCTACGGAGTCGCAACTTCAAGGGCCTGAAGGGATTTGGCGGTTTGGGAGG
CGGCAGCGGTGGCGGCAGCGGTGGCGGCTCGGCCGGCCCTGGTGGCTACAACAGCGCTAA
CGGCCGCCGGCGCAACACCACTGGTCCGGTGGCGACGTCGTCTGCGACCGGTGCCTCGGC
CCGCGCCCTGCTCAAGCTCCCAGACGTCGCGCTTGCGCGCATCTTCGCCTTTGTCTGCCT
GCACAGCCAAGACCACACCTACGAGAAGTGTGAAGACTCCAACATCGATGACGCCTGCAT
GCTCTGCGACATGCGCGACCTGGCCCACTGCGTCCAGGTGTGCCGGCGATGGCGGCCGGT
GGCCGAACAGGTCCTGTGCGTTTTGCCGCTCCCATTTTTGGTTTCCTCGTTGCAACTTCA
CAGCTTTAAGCCCCCGTCTAACAGATTAGATACACGAGCATCCGCATAGACTCCGTGCAC
TACTGCATACGTGAGGCCATTCTCTCCGAGAAGCGGAAGCGCCGCTCCTTCTTCGACCGC
AATGGCGAGCCCGAGGACACCGCCGACACCCGCCTTAAGCTCCTCTGCCGCACTCTCCGC
GATGACCCGACCCAGCGTCTCGGACAGCTGGTCCAGTTCCTCAAGATCCCCTACATGCTG
CGCGAGTCCAGGCATGCCGACATCGCCCGCACCGTCTCCGTGCTGCCGAACCTGCGCTAC
GTAGACCTGCCAGAGGGCCTCTTTATGGACGAGCCCATCTATATTACGCTCAAGCTGGAG
ATCCAGGCCAAGTGCCCCAATCTACGCAAGATGACATACATGGGTGGTTCTGAGCGGAGC
CTCGAGGCACTGGCCTCTGGCAACCTCTGGCACAACTTGGAGGTGCTTGAGCTGGTCAAG
ATCGGCATGGATCCGGCCATGCTGCGCCATGTCCTGAGCTCGCTCCCCAATCTGCGAGCC
CTCAAGGTGATCGAGGCAGCGGCTGGCCCACACGCGTTCCCTGACGAGGTGCTCGCAGCG
CCGTCTTCCGGCCCGCCCTTCACTCCTGGCATCTCCTCGGGCGGGCATAATAGCTTTTGC
TCAGATATGCCGCCGCTGGAGGAGCTGGTTCTGACCGACACACGCCGCCTGACCTCCGAA
GGCTTGCTGGAGTATCTCAGTAGGCCGAAAGCGCGCCACGCCCTGAAAGTACTGACTATC
AACGGCACCGGCGTCAAACCGTGGTCGTTGCAGACCATCCTTGCCCTGGCACCGGCTCTG
CGCCACCTGACTATTGTCGACGAGGTCTCCGTGTCTCTGCCCATCGCCGCCGGTACCAAG
GACATCCAGCCTCTAATATCGTCTTCACTGCGGACGCTCAACTACGAGATTCGGGCTGCC
AATGGGGTCAGCCCCTATGCTGGCGTCACGCGATCGTACTACAACTATCTCTCCGGATCC
ATTCTCTCTGGTGGTCTACCAAACCTACGCGCCGTGTATGTCCGCGATGCTCAATTTCCC
GAATCTCTGCTCGGCGCACTTCCACCTCCGGGTCCAATCGGCGGCGCAGCGTTGGGGGAA
TTTGGTGGCAACCGCCGGCCCGTCTCATCCAGCTCCGCCACGGCCACCACTTCCACCCTC
AACTCGCCCATGTCGACGGGCAGTCTTGGCCCGGTTCGCTCGCCAATGGGGTTTCTCAGC
CCTCACCACTCGCCCGGTTTTACACAGGCGTCTGCTCCACCTGTCCCGCCTATTCCGCCG
CTGCACCACACGTCGCAGCGGCAATCGTCGTCCCAGAACCCATTCCTCGACCAGCAGTCT
CCCTCCTTCAAATCTCCGCTTTCCTCATCTCCACCTGTTTCACTAGGGCAGTCGACGAAG
CCGTGGGTGGCGGGCCATAACCCGCGGTTCAGCAGCAACAACCCTTTTGCAGGCATGATC
TCGCCCCAGAAAGTTCAGACGCTAGAAGTGTTCACCAAGGGCGACGACGACATCGACTGG
AGCTCGATTGTGGTTAGTGGTGGTGACAGCGACTTAGCGGGCACGGGCGGCAGCACGAGT
CGGCCAGTTAGCAGCTACGGGCTCGGGGCGGACCTCGGTGCTGTGGGTGCGCGCAAGAGC
GTCCTGGTCAACATGGGTACGGGCAACTTTCTGGCTGTACCAGATGCAGGAGGCGGCGGC
GGCGGTGGTAGCGGTGGCGGAAGCAACAGCAGCGGTGGTCGCCGAGGCAGCCACGGCAAC
AGCAACGGTTACGGCCCGGAGCTGTGGCCGCGGCCCAAGAGCAGTCAGGGTGAGAAGAAG
AGCGAGAAGCGCGATCTATGGCGGTGAGAGTGACATCATGTCGTCTTTTTTTTAAAAAAA
AATTAAAAGGTCTATCTCTTCAGTTTGTCTTTCTTCGGGCTCGTTATGCAATGAGATCTA
TACCCCCTATGGTTGTTTTGTTCCTTTTTTTATTGTTTCTTTGTTTCTTTGTTTCGCATG
TGCGCATCTATCTCGTCACGCACAGAAAAAAACGCAACAAGAAGAGTGACCATAAAATGG
AGCGAGCCATCTAAGTTTTTGCGCATCGGATATTTTGGGCATGATCTGTGTACTGTTACG
TTTTTCTTCCGCAAAAAGAAAGGACCGTTTCCGATTACAATGACGATAAAGAAGCTGAAT
AATGAAGAAATGGAGCCTGACAGGAGGCAGACCACCTATTGACAGACAAAGACTTTTTGC
GTAAAGCATTTTGGCCTCTCAAAGAAAAGAAGAGTGAGGACTGAATTTGCGGCTCCAATG
AACTCTACTGGAAAAAGAAAAGAAACCGCAGTGCTCGTGTTTGTTGATCTTTAGCTTTGG
GCACCAAGGGCAAGGAGGCAAACTCGCCCCCGCTTCCTTGAGAAAGCTTGAGGGCCGGAC
GTCTCTTTCTAGTATTGCTACTTGTCTCTCTTTCTGTTATATATATATATATATATATAT
ATATATATATTTTTTTTTTTTTTTTTTCTGATTTTGGTCCATTTTAGTCTCTTTCTCTTC
TTCTCTGCTGCCCAAAACCCACTGCCGCCGAATTTTTTTTGACTGTAGTTCACACCCGAN
NNNNNNNNNTTCTTTTTGTCTCTTTTTCTTTTATATATATATATATATATATATTTATAT
ATATTTTTTTTTTTTTTTCTCTTCTTTTGGTCCATTTTCCTCTCTTTCTCTTCTTCTCTT
CTTCCCAATACCCTCGTCCTCCTAATTTTTTTTGCCTGTAGTTCCCAGCCGAGTCCAGCT
GGGTGCTGCGCAGGAGGAACTGCAGGGCTGTGCAAGGCACAGCAACACCAGGTCGAAAAG
ACAAAGGCTGTTCCGCGTGTATGCAGCTTTGCACAAGAAAAGAGGCAATTTAACCCTACT
ATAAAAGCATGTATGTCTCTATTGCCTGTTTCACATGCCCACAACGATGCCTGCATGTTT
AATTGGGAAAAGTTTTCACCTCGCGTTCTACCTGATTTGTATGATGCAAAAGAAAATAAA
AATACAAGTGGTTCACATTGGTTCACTCATTGTCTTCTTCTTTGCTCTTGTCCGTTCGTC
CTTCAAAAGTCCACCCTCCTTGCAGTCAGTAGGCTATTTTTACCTTCAAGCTGCTGGTGT
TTGATATTCCCTTTGCCGACTTGTTTGTGGCACCATGCTACTCCCAACTCCCGGGGGCGA
GAAGATCATGATTCTAAAATAAGCGATTTCGACAAGATAAAAGAGCGCCAATGCAAAACC
AAGAAGCAATCACTAGAAGATCGTCGTCTTACCAAACTCCGACGGTCAGAGGCCGAGCTG
GATCTGCTATTTATTGTCGTTGCCTTTGGTTTTCTAGACGCACCAAACCAAGTTGGCTTT
GCTCTGTTGTGAAACTACCTCCCTTTTCAAAGCAGATCTGCAAGTTGAACCATGGTTGTC
GAGGGCTGCAATTATGATACAAAAAAAGGGAAAAGAGAAACAGTCAACTCAAGCAGGCCC
GTCTTGGACTTGCTCATTCGCCAAGGCAGCTGTGATCCCCGTTTGCTTTCTTCTTTTTCT
TCCCCCGTTCGTCTTCCCCTATTCGTAGCGGCGCCATGCAATGCGCCCATTCCTGTGTGC
GTCTCAGACCTGACTTCTGATCCCACCAAGCTTTCTGAGACTGGCTCGTCGTCCTGATAT
GGTACCCCCTTCTCAATTTTTTCTTTTCTTGACGACGCCCATGCCACAACTGGCTGTCTA
ATGAAGCACACTCTCTCTCTACTTTCCCGAGGTGCAACAGAATCATGCATTGCCAAAGAG
AAAAGAAAGTCGGTAGCGGTCTGACGCAGTTGATCTTCAGGCACCGCAGGAACTATACCA
GTCGTGTAATTTGATTGGCCAAGCTGGGCCCCTTTTTCAAAGCACCGCCCCGTCTATCCT
TTGGAGAAGCCAGGGAGCCGTGAGGGGTTCGTGGATCTAAGGGGTGATCCTCCTTTCGCC
TCTGTCCAGGCACAGAAGGGATCAAAAGCGATCAAGGGCGAGAAGAGCGCGTTGGTGGCG
GCCCCTCCCCCTTTCATCGCCGGCAGGCCTGACCCTTTCGTTTCCTCTTTTTCGCGTTTG
CCCCTTCAGCTGCTGTGTTTCCGTCGCCTCGCCTCTTGTTTGTTCCATTCCGTCAAGTTT
GCCTTGCTTTGGCACTGGTCGTCGTCTCGCCTCCCTCCATTCCTCACCACCAGCGCCCTC
CTCCCTTTCCCCCCTTTTCTCCTTTTGACACCTCCTTATGCTTGCCTCACTCTATGAGCA
TGTGCTCTTCGCTTTCTTATCTTCCTGTTTTTTCCTGTTTCTCTTTCGTTCCTTTCCCTC
AACGCCATAACACTTATCCCTTCTCCTGGATTCCTTGCGCTGATAAAGTGGGCAAATCTC
AGAACGCGTCTCCACCAAGAGCAGCTGAGAAAAGGGGTCCCCGAGAAGGTGTCAAGCCCA
AAAGCTAGCTTCTAAGCTTCTTCAATCTTGAAACAACTCCGATTCCTGGGCTAGCACAGC
ATGGCGCGCCCCCATACCCCGTAGACCCTTGTTGTTCCGCATCATCCCATGTGCAATGCC
GATGGTTGGAATCAGCCAACAAGGAGAGTCGGCAGGCTGCTGAAACAGGAAAACAGCATC
GCAAGGGCCACCATCAGAGGGTGGATAAGGATAGACACTGCAGTATCACTCCGCGAAGGG
CTAGAGTGGTATGGAGCATAGCGAAAGGACGGCCTCACGTTGCCCTGCTTGGCGCCGTCC
GATGGTGATCTGTTTGGGCTTCTATTTGGGCGCCTGTGTGGTCTCCTGGATAGTCTTCTG
TTTCCGTCACATTCCGCGAGTTCGGCGTGCGGCCTCCGCCCCCCCCGGGAGACTCGCTCG
TCGTCCCCTCCATTCCTCGCCCGTCAGAGCAGAAGGGATCGGCCAGCCTGTGGTGGCCGT
TCCTCACACTGGTCGACAACCTGAGACGTGGTTGGCTGCGAGACAAGAGCTGTCGACGCT
TTTTCTGCACGCTAAGAAGAGAGAAGCAAGGTTGGTACACACCAGAACGAGACGCGTGAC
CGCAGAGAGGGCCAGGCCAGAGAGGACCAGATCAGAGAGAGCCAGCAAAGGCGGTGGCCG
TGGCCGCCAGCCAGCCAGCAGCAGCCAGCAGCAGCCAGAAGTGGCCGGCACCCCTGGACC
AGTCATCGCAAGAGGCCCTCCTCCACAACTATTGCCTAGCGGCAACCTCCTTCTAGTGAT
GTTTCTTGTACGTCGTATCTTTCCCTGTGCTCCGTCGACTACGAGTACGCCCTCGTGCCT
TTTCCTGCATGCTGCGCGCTGCACGTTTGGGCACGCTGCAGGTTCGTCTGGCCGCTCTGG
TTGGGCCCTTTGGGCAGACGACGAAACTGTTTCCTCTCTGCACCTGCATCTTGGAGACAG
CGGCACATTTTTCTCCTGCAGAAGCTGTGCACTACGACGTACGCTGGTGTGCCTGTCCTT
CTTGTCGTCTTTCTTTTGCGTCTTTGCCGCCCGGAAAATGGTTGTGCTCGTCTGCCTGTG
CATTGAGAGTCGAGGTCTCGACCGGACTGCCGAGGAAAGGCTAGCATTTGCCCGCTCATC
TATATTGCTCTGCCCCGTACCATCGTGTGTTGCTGTCATCATGTTGTTCGGCTCGCATAA
AGCGAGGTTGGGCGATATAACAAGACAGCAATAGCAGGTACTATCAGAGACACTACCAGA
GACAATAGCAGCAGGAAAGCCAAACATCCCTCTGAACGGTGGTGATGCTGTTCCAACCCA
GTCACCGCGCCTCAGCCACACCGTTCCGCGTCCCAAGATATCTCCCGCCGACGCTCTTGT
CTCCCCACCATGCAACTCTGCCGGCACACTGCATTCCCCGGCTCAGCATATCCCGTTTTG
GGTTGCCTCCGATGGAGGGGAAAATTAATGTCAAGAGGGACGCGATACAAAGAGAACAAA
CGGGTTAAAAGATACAGATCAATTTGAATCCAGCCAGTTGGGAGTCGCAGAGGGCCGGCC
CCTTTTGATTTTCTTCTTCTTTATCTCCTCCTCCTCGCCGTCTCTCCCGTGCCCTCCCGT
TTTCCCTTCTTGATATTAATGTAAGCGTTTATGCCTTGTGTGGGGTTGTCCATCCACGTC
CTCCTTTTTTCCATTCCGAAGTGGTGATATCTTCCTTTACGCCAACCACAAAACCGCAAA
CAAACTTCCGCAATGGGGTTGGCGGTCGGAGAAGTGGGAGAAGACCAAAAACGCGTTATC
GCTGAAGAACCCAGCTTCGCACGACAGCCGGCATAGCGTTGGGCTAGGTCGCTAGAGCCA
ACAGCCATGTTGACGATCGACGAGGCCGCCCAGGCGATTGAGAAGGAAAACGAAAAAGGA
ACGGAAATGCATTAGACAGATCCCTCAACAGCCCAGTTCTGACGGACCGGAGGCTCCTCA
AAGCACGACGACTACAAGGCTTTGCCGCCGGGCCACCAAGAGAGGCCAATGGCACGATTC
TTTGGACGAGAGGCTTTCGCGCGGTTTGCAGAAGAATGCTCTAATAATAAACCTAGGGAG
AGAGGGAGGAGAGCATCAGCCACGCCGTTGCTCACCTCCCCTCCTCGATGAATTCTGGTG
TCCGCTGGTTGGGGAAAAAAATAGTAATGATCGTACGGAGTACATACGGAGTAATACTTC
GTAAGAGAGAAACACACACTACGCCCCAGCCACCCTCTGGCCCGTAGAGGGCTGTCCTGT
TTCCTGGTTGGCTAGCCATGCAGACTCTTACACCTAGCCGTCGAGGATTTACGTGGGCTG
AGTGCGTCAGAACCTTGTTTTTCCAAGTCGAGAGGGCAAGCAATGAGCAGAAAACGGCGG
TGACTGTGAAATGATGAAATGATGGATAAGGGCGAGAGAGCTTTTTGACCTCCCAACGAG
AACGCAGCCATCTGTATGGCGGCGACCACGAGCTGTTTCGCTTGATTTTCCGTGCTCGAG
GATTGCCAGTCTTCAGGGCATGATGGAGACCCGACCACCATGCCCAAGCCCTAGTGCAGG
TCGTCTCGCCGGAAGGCAAGCCACCGGACGAGGAGCGCCCTCTGTTGTTTGGGCAATGGA
ATGCAGTCCAGCATGGCGCCGTCCCTCCTGCAGGGAGGGAAGGTTTGCCTCCCAGCCCTC
CTCAGACATTCTGCGCGAGAGCTCTCCATCTATTCATAGGCGCGTGCATGCAAAAGTCCC
GCCACTAGACGGCAAGACATTCCTGTCTCACGCCGTCGAGGGCGCTGCGAGGAATGAAGC
CAGGTTGCAGAGAGACCTGCTCCATACTACGGAAGGGAGCGAACAGCATCCGTTCGGAGT
AATTATACAGGACTGCATGCGGACTCAGCGAGAAACATGTCGTGGTGACAATCCTGCTCG
CGGGCCTCTCTCTCTTCCTCTTGTCGTCTCTCGACCTTGGCGGCGCCGTACGAGTCGTCC
AGCCCTAGCACCGGCAGACGTCGCATATTCAATGCCGTCGTGGGCGAAGGCGTCGTCTCG
GGGTGCTTGCAATATACACGATTAAATTACGGAGCACACAGCACTCTCCAAGCATCTGCT
CCAGGGGAAGAGAGAAAAACGACAGACCTGACAAACGTGCGGAGTAGGGGTGCAGAGACG
TGTTTGGGTGTGCCAGACACGGGGGGGGTGTCTTCGGACCACGGCAGGGGGGGTGCACGG
CTGAAGAGTAGCCAAGGGGGGGTACATGAAATAAAGCACAAGTGTAAGAGGTTTGTGTTG
GTGTGGAGGGTGTGGTGCGTGCGGTGGGTGGGTGTTGGCGTGGGCGCGATATGGACGGCC
ACGGCCCAGGGATGGCCCAAGACTCCAAGACTCCCAGTCTGCATGCTCTACTCGTAGTCT
GCATGCTCCAGTCTCCATGTTTAATGCTCTCTCTGATATCCCAGCCTGGTTAAAAGATCC
TCATCGTCCTGCCCCCGCCGGCCTCTCTGTCTTGCCCTTTTCTTTTCTTCCGCTTCTCTT
TTGGCAACTCTGTTGATCTCGAGCCCCTTTTCGTCACCAGCTGTTTTCTTCTTTCTTTCT
TCTTCTTTCATCTCTTCTTTCTTCGCATTTTTCTTTCTCTCTCTCTCTCTCTCTCTCTCT
CGTCATTGTGTCCAAAAGCACCTGTCTTTGACCCACTGCGCTTTGTCTGCTCTGGAAGCT
GGGGAGATTGCTGTGGATCTTTCGCCGTCCACCAAAACAACCCCTATTCTTCTTTTTCTG
TTGACCATACCCACTTCAGCGAAGAACAAACGGTCGACGCGGTGCTTGGAGAGACAAGGC
AGAGACGCGGAGACAAAGAAAAAAAATAGTTTTCGAAAGGGTTACCTGGTCTTCTGGTTC
TACGAAAATAAGCATCCTGCGGTGCTGCTCACAAAGGATCTTTGAGCAACGTCCAGACGT
GTCTCTCTCTCTCTCTCTCAGCTGCTTGACGAAGCACAGCAGACTCCTGCCCACGTTCTC
GCCCGGCCTACATAAAGACGGCCCGCCATGTCGGCGGCCTTCCCCCAGCAGATGGCCCTC
GACGACGACATTGGCACGCTTATCCTCGCTACGATGGACAGCCGGACGCTCGCAAAAGAG
CAGTCCAGCTCGCCCGCTCAAAATCAAAATCACAGTCAAACCCAGACCAAACCACTACAA
GACCGGTCGCCAGCCTCCTCTCCTCTCCCTCCACCTCTCCCCGAACGCAATGCCCGCCGC
AACTCCCGCTTCCTCGACGCCCTCCTCGACGCCAAGACCCCCTCTGCCGCCGATGCGGCC
ACGGCCGTCTCCGTCCCTCTGCCCATGACCTCCGGCAACGCAGCCCAGCCAACACTCCAC
GACGTCTACCTCTCGTCCGAGGAGGACGCCTCGTCCGTGGGCGAGCTCTCCGATTTTGAC
GACGACGACGACGGCGCGTACGACTCGGACGGTGTCGTGGTCGTGGCCCAGACGACCAGC
GTCAAGCTCGCTCCAGTCACATCTGCAACGTCCACATCTTCGGCAGAAACCAGGGCGCTG
CCCGCCCGCCGGCACAGCCACGACACCGCCCGGGTCATCTCAGTCGTGTTCGCCGGCAAG
CCGTCGCTTGTGGACCTCGCGCTTGAGCGTGCGGCCCGGCGGCGCAGCCTCAACGACCGG
ACCACGTCGCCGTCGCCGTCGCCGTCCTCTTCGACATCATCAACCTCGGATGCCTTCACG
CGTCCCTCCACCTCGAGCGGCTCCGTTCTGTCAACTGCCCCCAGCAGTACCACGGCCAGC
CCGCAGCGGCACAAGAGAAACAGCTCCGGCAGCATGCTGGCGTCGTTCCGTGTGCGCAAA
ATGGCCATGACCACTGGTGCCACCCCAGTGCCGATGCCCAGCACCCTAGACACCACCCCG
TCTCCCTCCTCTCTTGCTCTGCCCCTGGCTGCGCCTATCCGGTCGTTTACGGCCCCTGTG
CTCGTCCCTCCTCCGCCCACCGCTTCTTTCATGACGACGTCTTCGCCCTCGCCCCGGACA
CCCACCTTCGGCCAAGGTAACCTTCTCCGTGGCATGACCCGCTCTCTGACGATGAACCGC
CGTCTCACCCGGCCGCAGGTCAAAGAGATGGCTGTTCCTACGCCGCCTGCTGTGGTTGCC
CCCCGTGCAGACGGTCGCCCGGTTGAGGCTCTGCCCGCTCCAACCTACCAAGAGATTGTG
CGCGCGGCAGCCAGCCGCAAGTCTCTGGCGCTATCTGTCGTCTCCTCGGTGACGGCAATG
AACGCACCTCCGCCAGCACCGCCTACGCCCGACTTTGACGAAGCCAGAAGTTTTACTGTG
CGCCGTGCGTCGACGACCGCGGGGCGGCTTGCGATGCCGCCGGCAGCGACAGTCTCGTCC
AAGAAGGGCGGTAACTTCCTAGGAAACCTGACCGGGCGGCGGCGAAGCTTGAAGCTCTTG
TAAGAGGGTGGCATCATAGGAGACTATTTTTCTTTATTTCTTTATTTCCTCTGCCTTACT
CGCCACGGTTTTGCGGGTTATGGGATGTTTTTATTGCATGGCATTCATAAAAATGGAACG
CTTGGTGGGTATTCTAAGGGAACTCACATTTTTGGAACAACAGGACAGCGTTCTTATCTT
CATTCTTTTTTTCATTTGCATTTCTTCTTTGTTTCTTTGTTTGTTTGGACGATTTGATGA
TACCCATCTTTTATATTAGCTAGCAGCAGAAGAGGAGAATCAAAACAACAAGGAGCACAT
TTGGATACTTTTCTAAATTATATTCTACGACGTAATTACTTCTGCTTGCCCGACAAGATT
GTGAAACTGTATCGCATTTCGGTCAGGGTCCACGCCAATTCCCACCGATCGGCCGCCCTT
CTACACTCACTTTGTCTACGATTTCAAAGACAAGACGAAACAGCCGTGTTTGTCTGGCGG
TTGGAATGGCCGTTATTTAAGCCGTATTGTGGTGTTTTAGTATTTCAATTGTCGTTAAAA
CCAAAATGTCTCGCAAAACGAGGAAGAGGAGAAAAAAGGAAGTAGGGTCTCGATTTTTTC
CCCGTTTTCTTCTTGACGACATCTTGTTCTTTTCTTTTCTGTTTTCCTCCATCGCGGCCA
GGTCAAGGAAATTCAAAGCAGTCTACAAATTGTCCAGATGACCTCTGTTCTTTGTGTCTC
CCTTCCCGATCCTTTTCATCACAACCTTTCATCACACACCCCTTTGAAGGCCTGGGCTTT
GTATTCCGCACCACAGACATCGTTCTCGAAATCAAGGCGTTTTGTGTTGCTGCGGCTGTG
CGCTGGTTCTACCTGTGTCGGTCTGCTTTTTTCTTCTCTACCTAAGCCAAAGCTCTTCGT
TGTTTCAGGCGTAAACAGCTTGCATGTTATGGGCGTGCGCTTTGTCTGGTATTTTTCCCG
CTCCGGGCTTCTTGTGTGTTCTTGTACAGCCGGGCAACTTGTAAACGGAGATGGACGCCA
CTGTTCTGACTTTATCCTACTTTGCCGTTTTCGTTCTTATTTAGTCGGCCTGCAGTGTGC
ATATACTATGCATTGCCGCGCTATAGAGGCGTATCCCGTATGATTTTGTGATACACATAT
AGGCCACAGATCTGGGACCTCCTGCCCCCCTTTCTTTTTGACAGCTCCAGCATATTTTTT
TAGTTGCGAAACAGGTAGGAATGCCTCCTGGTCCTATTTTTTGGTTCTCTCCCGCCATAT
GTGCGCTGACGCCGGCAGAGCTTCTTTTGCTCTGAAGGCGAGCGTAGATAGCAGATGCAG
CTACTGACGGTAGAAACTCGAAACCAAAAAGGGAAAGCGAGCGTGCACAAGCCATGTTGT
AAAGCAACCCTTTCGAAGGGGTGCGCGCGAGAAAGCTTGAGCTTCTCATCGGCACATCTT
GGCGTCATGAGCAGAGTACTCTCGGATCCCTGCGCTCTTCTCTGGCAAAACCTGCAGAGT
TTCAAGTGACACCAGTCGGTCAGAAAGCAGCAGAGCCAGCTCTCAATTGGAATTTCGTCG
TCTGGACTCGTCTGCAATTTATGGCGGGCGCCCTTCTTCATTGGTCGACGATGTCGAAGT
TGTCAGCTTCGACACAAAGAGCAAGTAAGGAAGGTGATTGAGGCTTGACAGCTGAATGTA
AACACAAGTTGTGTGAAGAATAAGACATAGGCTGGGCTAACCAGACTTCTGTATATTTTG
GTAGCTTTTTTTTTTAAAACTTTTTGCTTTTGCTGGGTAAGAGAACATTTAGTTTTAACC
CCCCTCGGGTCCCGGGTAGAGAGTAACGCAACACCAATGTTCTTTGTTTACGGATACGCC
TTAATATGTACTACCTTACCCTGGTGAACTGTGTACGGTGCATTGTATGCACCCCCAAGA
TGCTTGCCAAGGTCTCTTGCTTTTTCTCCTCTACCGTGGAACCAAGGACGCGTACGACGT
GGGCCAACTCTCCGTTTCGTTGCGCCAATGCGCCACGTCGTTGGGTTGGAGCGCGCGTGT
CGCTCTCTCGTCCCCCTTCTTTCCCCCCTCCAGTTGGTGCTCAGGTGTTCATGTGTGTAC
GTCGTAGTCATGCGATGTGTAAAAGGAGATCTATGGTTCCCCTCTCGTTATGCCAGAATT
TACTAGCATGTGGCGTTGTCGATCACAAGGGAAAAAACTCAACAGAATAAGTCGCTGCAG
AGGAATTTTTTTTGTGCTTTTTTTTTGCCTCTACCCTTACCACTCAGAATGCGACTCTTT
TTTAATCTTTTCATATATACCACGTACGGGAAAGAAGGGAAATTGTGCAGGTGGCTGTAG
AAGCACCGACTAGCTCATACGAACAGGAGAGTAGGAAGAGGAGGTTCCGAGTCAGACAGG
CCAGGTACCAATAAACAGCCACTGTCTAACACTACGAAAATAATACAAAATCTGTACGGT
GACTTCTGTACGAGGCTCGCACAGGAGATAAAGGGCTGATGTGGATGTTTCCCCTTCATC
CCCTCCAAGGATATTCATGCTATCTTCGCCGTTCTTACAAGCACCCATGTCTCTTACGTA
TGCGTGTTGTTAGACAAGGCTTATGGACAATGCCGCAGACAATGGCACGGCCAAGGCGTC
AATAGGGAAAGACATCCGATACCAGCTCCTGTAAAAATCCGGGGAAACAAAGAAAAGAAA
CTCGCGACTTGCCTTGTCTCGGATGTGCTCATTCTTCTTCAATGCCATGCAATTCATGCC
TTGAAAACCCGGTTTTCTTCGTCATTTTTTTGCTTTTGTATATCCCAGCTCTTCATCCTT
TTTTTTTCTTCTCTCATAACGCAGTCCTCTTTTTATGTCGCTTCTTCGCCTTGGAAAAGT
CCCAAAGGGACCGAGCAAATGTGTTTGCAACGGCAGAGAAACAAGAGAGAAGGCGGGCCC
CCCAGCGAGATTCAAAACGAGAAGCAGAGGAGCCAAACAAGAGAACCCCCCTGCATGGCT
GTCCCGTCTGCCGTCTGCAAGCTCTTTCGAGCCAGGCCATTGCTCCTACCCACACCCCTC
CTTATTTATCCACCCCTGAGCACGGGATGAGCCGGGTCTTACAAAGGGAAAAGAATGAGA
GGAACAGAGAGAAACGGACGGCACGGAGCACATCTTTTTCTCTCACTCTGTCCCTTGACA
GGGCTTGGTGCTACCAATAATGTAACGTGCTGTGCTGCATTGCAGAGCGCGGGAGATACG
CCGTGCTTCCCTGCGCCGTGGGCTTTTTTCTGCAACTTGGCTCGGGTTGAACTGCTTTGC
GAAGGCTGGGATGGCGATCTCTGGTGCGGCAGAAATAAGAATAAACCAGAGCTAAAGAAG
GGCAAGCCACAGACAAGCAGCACCCGTCAACCCCAGCTACTATCCGTTGCTATGCAAATA
AAGAGATATCTACCCTCAACAAGCATAGCAGTTTGCCGAGGCAACCCAACCGCCCGGGCG
GGATGATCTCCTCGTAGATTCGAATCAGTCCATCTTTTAGTCTTGCCGCCGCTTCTCCGG
TCTCCAACGAAGCCTCGGTCAATGGCAGCACTGTGTTCATGGCTCCCCAGAGGCGTCGAC
GAGTGGAGACGCACAAACACTTTTGTATGGCGAGCACCGGTGTAAGACTCTGTTATAAAC
CTTTTCTTCTATTATTCTAGCTGATGAGGGCAGCGGCAACAATTAAGAGCGTAGTAATGA
TACGAGACAAGACGACACCGGTTAGCTCATCTTCTTCCCCCCGTCTCTGTGTGGGACATA
TAAACAAAGAAATAAAAGAAAGAAAAAAGTAGAGGGGGAGGAACAAATGAAAATCGTCGT
GAATACAGGTTGATACAAAAGAGGGGTGCAAAAAATGACGGGGGATAAAATTGTTAACAA
GAATAGGGCGAAAATGGGGAAGAGATAGCACGCTGCCGCCAACACAGTAGAGGGAACCGT
ATAATGCGCCCACAAGAGGTACCCTAAAGCAAAGGTTCACGCCGTCCACCTTGTATCTCC
AATAATGTTGAGTCCATGCCAAACCGGTTCGTACTTCTCTCTTTTTTCGTTGAGACGGGA
ATCCCAAAAATAAGCCCAAACCACCTTGCTTGCGTGCACTTGCACACAAACAACCCTAAC
CTTTTCTCGTCGCAAACATCGCTTGCCGCCTTCTCAGAGGGACTCCCAATAACAAGCCCA
TAGAATTGGAAAAAAAATTCCCGTACCGACGTATCGCGTCTCACATGTTCCTTTCTGGAG
ATGGTTTGCCCAGAACGAGTGTAGTCGGGAACAGAAGCGTCTGTGGGTAAATTTGACGCG
AGTGTCCCTCTGGAATGGGTCAGAAAAATCAACAAAAAGATTGACGCTGGCTTCTCGATA
ACGTCGGCAGTTTTCCCTTCCCGTTTTCAGGCCACCTAGTGAGAGGTCTGCTCAAGCAGA
TTTGTCATTGCGGTGACAGACAGCTGGGGGCAGACACCCGAAGCAAAACCGCATGAGCTG
ACATCGCACCCGTAGCGGCTAGCTATTTAAGCCTTCCGGGAGCGAGTGGTCATGCCGCTG
GTCTTACCACCGTTGGCTTTGGCGCCGGTGGTCGACGCAATCGGGGGTTGAAACTGGTGG
CCGGCAATCAGGTCATGCGGGTCGGGGAGAGGAGCCTGGCTCATGCGGCGCACAGCCTTC
CTGGACGTCGTCTTCTTGCCGTCCTTGCGGTAGGTTGCGAGGTAGAAGGAAATGAACAGC
ACGAGGTAAGAGCTGAGAATGCCGATGCCGGCGAAAGCAGCAAATTCTTCGCCGGAGCAC
TCGCCCATGTTGGGCATGTTCGGGAAGTAGGTCGAGGTGAAGTAGGTGTACGAAGCAAAG
TAAACGAAGCCTGGCGGTTTTGTTAGTCTAGAGCGGTGGCTCATGGAGGGCCGAAGAAGA
AGCCCGAGGAAACGACCGAAATACGTACCGAGATCAATAATGAACTGAATGATCTGGAAC
TTGGTAACCCACTCCTTCCACCAGATGCGGATACCCCGGGCAGACTGGAAGTAGTACCAG
TACATGACAACGTGGACGCCCAGGTTCAGAGTGATGGGAACCCAGGACACGGAGGTAGAG
CCAATCAGCTGAGTATAGCACAGAAGGGCAGTGGCGCCGTGGTGGTAGCAGTGGAGGAAG
GCTGAAGGAGTTAACAAAAGGTTTGACACATGACAAAGAGACGAAGTGAGGCTAGGTAGG
GCAGAGGCGAGCGGGATGACTTACTGAGGGGCTTCTTCTTCAGGAACAGGAAGACTGTGT
CGAGCAGTTCTAGGTACTTGGTGAGGTAGGTGAGCTGTTGGAGAAATCGGTTAGCATCCT
TCCGTACTCTGTACGCATAAACCAGCGTCGCTTCGAAGGTCGTCAAAATAGCTAGCCGCA
TCGCGATTTTGGTAGAGGAACCTACATAGTACAGGACAACCAGGGGCTGCGTCCAGCCAC
CCTCGGAGGCACAGATGGCATGGAAGATGCCATGGCGAGTAACGGTGGGAATCAGCTGCT
CCGCGTAGAGCGCAAGCAGGATGGCGCTGACGGCAGTCAAGACGAAGTTGTGAACCAAGA
ACAGCGACTTCAGCTTGAATGCGTCGCGGTTGCGCATCAGCTCACGGCCGCCGAAGATGA
TGAAGTAGTAGATGACGATGAAGATGCTCGTCTCCTTCAGAGTGGACATGGGCGTCTTGC
CAGGCACGAACGCAAAGTCGTCGGCCGGGTAGCCGACCACGAGGTCAAATCCCTTGTTGA
AGATGGGCCATAGCTTCAAGCCAAAGGGGCGATCGAGCGTAGGCACGCCAAACTCGACCA
GGTCCCCGAAGGTCACCGCAGATGCCGACATTGTGAGGTAGAATCCGCGAAAGGACAATT
GGGATGGATAGAGGTCTTGGAAGGATGTGGCTCGTCCCGAGAAATCGAAAGGGAGAAGCG
CGCGTCGAGGATGGTCGCAGCAAAGAAGCGAACTGCGGCACGTGTGACGAGTTAGCAAAG
CTGACGGCCCATTAAAACGGCAGAAGGAGAAAAAAACGGCCGAGAGGAATGGCGCAAGAC
CCAAAGAGAAGCGAATGGAATTTGAAGGGGGATCGTGAAGCGCTGGGGATATAGGAATAC
GGAGCTAGCAAAATAGGGGGAAGAAAGACGCGAAAATAGGGGGAAAAGGGGCACGCGTAC
CAGACAAGTTCCCTTACGTCGCGACGACCTTTCGAAAGAAGAGAAGCGAAGCAATAAGGA
CAATTAAAAGTGCTGTAGAGTCTATTAAACAGACGAATTGGCAGCAAAAGACCCGCGCAG
AAGAAGGATGTTGTCTTGTCCGCTGTGGAACACGAAAAAGAAAAGACTGCTTCGGAGGCA
AAGCTGGAATGCGCTTCTGTAACCGTCTCGGGCACGGAGAGCGGAAACGACGGAAAGATG
GGGCAAGAAGAAAAGGAATGGAAAAGAAAAAAGCAGAGGATGAAAGGAGTGACAAGAAGA
TTGAACCAAAAAAAGTGACGACGTGAGAAAGGAGGTTGGCGAGAAGAAAAACAAGAGAGA
GAAAGTCGAGGTTTTTTAGAAAAGGGTTGAAGGAACAAAAAGAAGGGGGAAAGAAGTTTT
GGTAGAACGTGGCCTAGTAAGAGGCTCCAAAGGGGAAAGTCCGAGCTAGCCGTGGCACGG
ATTACAGAACGGCAGCAGCGACCCTCGCTCGGTTTTTCTTTTGCACACTGTGGAGGAAGG
AGGGAAATCGCGAAAAGGAAGGCGCGAATGGGGCAGAAAAGGAAGGGGATTCTAGGACAG
TAATACGGAGTATTACTCCGTACGAGCAATCTTAAATAACGGCGACAAAAAAATGGAACA
ATTTCACTAATAGAGGAGGAAGAACGGGGGAATGCAGCACGAGTTAAAGCCCGGTCTCCC
AACCAAACGGCCCGTCTGCTTTTCTTCTGGCGGTTTGGATGTCGATTTTGCAGGTCGGAC
TACTTCGGTTCCGCTGACAAGGGCGGGCGCGATGCAGGTCACTGGCTGGCACGACGCAGG
GCAAATTGCTGAAATGAGATGTTGCCTGCAGCCAATCAGCCGCTAGGGCTGCAACGTTAT
TCAGCCAACGCGACCGAGGCTCGCGGATCTGCCGCTACACACCGCCCTCATCACAAGCAA
AGGGCGAGAGCAGACGCATTGCGTTTCGTATTCCCCTGGCCTATCTCGCGGCGCAATTCA
ACGGTGGGCAAGGGCACAGGCTCGTGCGGAGATAAAGGATGAATCTTAGATACGAGGGTC
GCCTGGGTCGAGCGCGCCAGATCTGATTCCGAACGTGTTGGGATGCTGAGTTTGGCAGCA
CCTGGCCAGGCTGTCGAAACCCATGCTCAACGAAAGTAATATGGAAAGCTTGCTGGGAAT
GTCGTGCAACAGCCTCCAAGAATCCATCACCAAGCCCGTCTGGAACCGGGGAGATCACGT
GCTGATGATGCAACTAACCGACAACAGTAAGCCGCCAGTCTGATTACGCCAGAACCCGCC
CACAGCTGTGCGCGTGCGACAGCAAGAGCTACGAGTACTCGTAGTTTGAACTGCTCGTCG
AGCATCAGCGAGCGAGGAAAGATTAAAATATAAAAGGGGATGAAAAAAACATGCAACAAC
AATGTGTGATCCGTGATCTATCAGATGCCAAAAAATGGAAAGAGCAACCCTCTCCTGGCT
GGAAAATCAGTCCACCGGCGATTGGGAAAGCGCGCTCGGTGATTGGGCCATTTGTGGGGA
AGCTGGTCAAAAACTTGCTGCCTGAGGCGCCCAGGCCGCAGTTATGGAGCGAGGGAAAAT
AACGGGGCAAGCAGGAAGGAAGGGGGGTTCCTCTTGCTACTGGTAGCCAGAGGTCAGGTA
GTAACAGTACTTCCAGCAGCATGGAAAACCCGCAGCAGCGTAGTGGCATTACGGGAAAGC
ACCTTGGTAACCGAGCGGGAAAAAACATCATTCGATTTCCGCCTTTGCTCTTTCCCTTGC
CTTTCCGCTTCCTCTTCTTCTTTTTCCTCCCTCTGCCTTTCGCTCTGCCTCGCCTCTACG
CTCACGCCCCCCAATTAATCCCAGAGAAAACGAGGCATCGTCTTCTTTTCTGCCCAATTC
CGACGAGCAGCCCCTGCGGCAAAGCCAATTGACTGCGAAAATCTTTTACCCGACGATTTT
TGCACCTTCCGTCATCCCGCACCGCCCAGTCAGTCATTTTTCGTCGCCGACGACACGCTC
TCCTCTCTGCCACCACACGTTGCCAAGATGTCCGCCTCTCTGCTCCGTGTCGCCGCTCGC
GGCTCGTCCACCGTCTTCCGGGCCCCCGTCGTCGCCCGCCCTGCCGTCGCGATGGCCGCC
CGCACCGCCTTCGTCCCCAAGGCCAGCTTCAGCGCCGGCGCGCGCCTCCGGTCGGAGCAC
CAGGAGGAGACCTTTGAGGAGTTCTCGGCCAGGTATGCGAGATTGGATCTGGTGGAGAGG
ACAACTTGAGCGAATCGGCGAAAGCAGAAGTGGCTAGTCGGCCCACCCCGTCGGTGGTTG
CTCCGTGCCCATTCGGCCGGCTTCTGGCCTGCCTCCAGGTCGCACGATTGCATGACACCG
GATATCATCTTTGTTCCCCTGGTTACTGACTCGGTGTCTAGATACGAGAAGGAGTTTGAC
TCTGTGCAGGACGTCTTCGAGCTCCAGGTAGGATTGCCGACGCCGTCTCTTGCAGCTGCC
TGGCCGCTGATAACGAGATAATTGGCTAACATTGTCCCCTTACTTCAGCGCAACCTGAAC
AACGCCTTCGCCTACGACCTGGTTCCCTCGCCGTCTGTGCTCACCGCTGCGTTAAAAGCC
GCCCGGAGAGTCAACGACTACCCAACTGCTGTCCGCGTTTTCGAGGGTAGGTGCCCTTCC
AACTAGAAGTCATATGGCGCTCCCGAAGAAGAAGCTGCACGAAAGCTACCGAACAAGAGT
CGAACTAACCTCCCCTCTTCTTTACAGGCATCAAGGCCAAGGTGGAGAACAAGGGCCAGT
ACCAGCAGTACCTCGAGGAGCTCAAGCCCCTGCGGGAGGAGCTCGGCATCCTCCTGAAGG
AGGAGCTGTATCCCGAGGAGGCCTAAATCGAGACTGAGCGTTAGCGTCGGAGCGCTGCAA
GTTGTCGAGCCTAGGCTCCCAGGAGCACGAGCGAGCAGCGACGATAGACGGGCAATTGGA
GGGCAATGCGAGGATATCGTATAAAAAAAGCACCACAAAGACGCATGAGGAAGAAGAAAA
AAAGTCATAAAATCGCACAAAAACCTGTATATTTTCCAACCTAGATTTTTTTTATATCTG
GTCTTCCATTTTCCCTTGATAGCTTGGAGCGGTAGAGTAGTCGAACGGGTTTGTTCTCTT
TTTTCCTTTGCCGTCGCATTCGTTGCAATATTAAGTGCCGTGAAATGTGCGACTGTCTAC
GACTTCTGATCTGGGGATATCTGATCTTGATAAAATGACAACATACAAGACACGTAAGAC
GCCTGGTAGTTGGGAGGGACCAAAAAGCCCATCAGATAAGTAAACTCTATCGGCGCCTCT
GCTTCCTTCTTGATGTACACCTATAGCAGACAAATGCCATGGCCACTTTGCCTCATGAGC
GTACGGAGTTACAAATAAAAAATCAAAAAAGAAGCCAAACAAGAAACTAAGAACAAAAGA
CGGGTAAATAACACAAAGAAAAAGCGGCTCGATCAAGCGAGGCGTCGAATACAAGACGAA
AAGCGTACACGCCCACGGTTCCACGTCTCCTTCCATGCCCTCAACTCGCCAACTCAGTCG
CGGAGGTGGCCCCACCGGCCGCCACCTTGATTGGGATTGAAGTAGTTCATCCCGGGCACG
GGGGGGCCGCCACCACCGCCACTGCCACTGCCGCCATTGCCCCCCGAGACCGCGCCGACA
AATGACGACATTGCGCCGTAGATGGAGGGGTCAAAGTTCGCGGACACCGGGCTATTCCCC
CGGCTGACGGAGGCGCGTGCTGCCACAGCGTAGCCAGCGCCGGCACCTGAGCCAGCACCC
GGTATGGGTGTGCCCGCACCGGCGCTGCTGCTGCTGCCACCACCACTGGCGCCGCCGCCT
GCGCTGCCGCCACGCCCGGCAATCGTCCGTGGGCTGATCACGCTCAGCCGGGGACTTCGC
GGCACGCTTTGCTGGCGGGTTTCGCGGCGGCCGTTCTTGAGGACACGCAGCTCCTCGCGG
ACCCACTCGAGGTCGCGCTCGCGCTCTTTGAGCATCGTCATGGCCTCGGACCACTGGCGG
CGGTATGCTTCGGCCTCGGTGCGGTGATGTGTCTCGTGAATCTGCCGGAGATTGTCGGCA
GCCAGGCGGTCGAGCTCCTTGACGCGGGCGCTCAGGTCGCGGTTCTCGGCGCTCAGGTCG
GCCGCCGCGTTGGACGCGTCCTGGTACGCCCGGCGTGCGTGGGCCAGATCCGTGTCGGCG
TTGGCAGCTTTGCGCTCCAGCGCGGCCACCTTCTTCTGAGCCTCCTGCACCTCTGCGCGC
GCGGCGCCCAGCTGGGCCACGTCGGGCTGGCTGGAACCCGCCAGGAGGGCGTCGGCCTCG
GCCACGCGGGTCTCCAGTGCCGCCTTCTGGGTGCGTAGTTCAGCCAGCGCGCTGGTGCGG
CTCTCGAGCTTCTCCTTGGTCGCCTCGGCCTCCTTGACGGCCTTGTCGTGCTCGACCTCA
AAGACGCCGCGGTCCTTGACGGCCTCGAACAGCTTCCGCTGACACTCGTTGATGGTCACG
GTGCTATCTTTCACCAGGCGGTCTAGGCTGCGCACACGCTCCATCAGCGTGGCCTCCAAG
CTCTCCTTCTCCTGTAGCTGGGTTTCCAGCGCCGTTGCCTATGAGACGAGTCAATTGAAA
GCGCCTCCCACTTTTTCTACCTCGAAATTAAACGAATACACACCTTGGCGGCCAGTGCCT
CAAGCTGGGGCAGCGAGATCTGCACGGTTGGCCCGCTCGTTCCGCCTGTCAGGAGAAGAC
CGCCGAGGGCCTGCTTCACGGTATCGCTGAGGCGGACCGGCAGGTCGTGAACAATAGGCG
TGGTGGGCTCGCTGAGGCGAATGCGTTTAGGTGTGTCTTCGCCATGCCCGTCGTCGTCCT
AGCGGTCTAGGGTCAGCCTGACACCATAACATGGAATACAAATAAAAATAAACATAGGAA
AGAGGAGACACAAGGCTTACCAACTCTCGCTTCCTGGACCGTAACAGGCTCCCTCCGAGA
CTCTCTTCTTGGCTAAAGGAAGGTTGCGCCACGCCCGATGAGTGCATGTAGATGTCGAAG
ATGTCCTCGGGTAGCGGTAAGGGCTTCCATTCGAGCTCCTTGCTAGGGTCCGCAAATATC
TTGGCAAACGCCTCCGCGGCCTCGTGGGGTTTTCCGGGCGCCTCGTCAAAGGGCGTGTCT
TGGATGTACGACAGGCACTCCAGCGTGCACAGCAGCAGAGCGTTTTTACGCTCCAGGCTA
TCGACGGAGTCCAGGTCAAGGCGCAGGTCGACGTGCTCTAAGGAGAAGGCGGCCACGAGC
AGCAAGACAACGGGCTTGGGGAAGCGCCGTCCTCCCACACCGCTGTTATGTGCTGCTGCT
GCTGCTGCTTCCGTAGCAGCTATGGACGCATCTAGATAGTGGGTCATGAGGCCCGATGTC
CGGGCAGTGTGGTCAAAGCCGATGACAATGTCGACGTTCTCAGTGGGAAGCGAGGCTGCG
CTCGTCTCCGTATTGCCGAGCAGGACACTCAGCGAGCTGGTGCGTCGTCCCTCGTCTCCC
AACTCTGTACTGTCCAGGCGCCGCACCGAAATTCCGATATTGGTGATGACCGCCTCGAGG
TAGGCGAGAGCGACGCCCTTGCGCGCGAGGATCAGCACCGTTTTGTCGAGGGTGCTGATG
CCTTCGAGAAGCTCATGCACGAATGAGAACTTGCTGTTGGTGTTGACGGCGTGCTTCATC
ATGGCTTCGTTGGACATGGAGGGCAGGCTGTCGTAGAAGGGGGGCAGGTCGGAGAGGTCG
AGCAGCTTGCGCAGCAGGTCGTCGACGCGGGAGACGGTCCCGGAGTCGGGCACTTCGGCA
ACGTCGCGGGAGAACACCTCACCAAACTCCTTGATGGTCTCCTGGTTCTTCTTGTCCATG
ACTAGATCGACATAGCGTTGTCGGGTGTTGGCAGCCAGCGGCAGCGTCACGATGTATTCG
TGCGTGGAGAAGTTGAGGTTTGACAGCGATACGTGGCCCTGGTCATCGGCGTCTTCCATG
GAGATAGGGCTTTCAGGCTGCCCGAGCTCGTTGTCGTCGTCGTCGTCGCCGCCGTCGCCG
TCGCCGTCGTCATCTTCTTCTCTGACTGCGGGGGCCCTAATTGCCGCCGCTACAGCGGGA
TCCTCGGGTTCGGGAGACAGCTCCAGGACTGCTGCTGAAATGGGCTCGGCAAACGAAAGA
TCCAGAGGTGCAATTGTCCCCGAGAGCACATTGCCGTCCTCTTCTACAGAAGACACGCTG
CCGAGATGCTGGGCACCAGGTATCTCGTCGTCGACACCTACATCTTCGTGGCCGAGCAAC
CCGTTCCCGTCTGGGCCTAGGATGTCTGGCGTGATGAATAGAGACGCGTCGATGACATGG
TCTTCGAGCAGCGGCACGATAGGCTCAGCAGAGGAAATGGGGAAAGTTAGCGGGGCAGCT
TCTGCCGGAGGGGGGGCTGGGATGTTTGTAGCACTGCTACTGTTGATGTCTTCTTTTTGT
GAATGTGGCCGCGAGGTGCCTTGGCCTTCTTGCTCCATCCTCTGGATCTCGGCAAGAACC
AAGGGGTCATCGAAGCCGCTCAGGCCATCGTCGCCAAGCGCCTCACGTTGTGCTTGCTTC
AGCAGATCCACAGCCGAAGATGTAGGCTGGTCTCCGTCCATGGTGGCGGCCCAGAATGTG
TTTTGAGCGGGTGTTTCTGGTCTTGGGGGAGACAGGTCGAAGCGGGGCGGGTTGTGAACG
CCGCCGAAGAGCCGCCGAGAAAATGGCCGCTCTGTGAAATTCAGGTCCTGGTTGCTGTGA
AGCGGCTGCACAATCTGTGCCGACGACGGCAAGTCACGGCTGCCAGTCGCTGCTGTCCGG
TCGGGCCGCGTGGAGTCGGGAATGACAGAGTAGCTCTTGCTGCCCTGCCCTGAAGAGACG
GGGGTCTGTACTACGGCCGGTGTGTTGTGGTCCAGCTGGGTAAGGATGTCAAAGTCGGGC
TCTGGCTGTGTCAAAAAACGCACGGGCTCGCTTCCGCTTTCGGTGCCCGCGCTGGCTAAG
CTTGCGTCGTTTTCTTGGTTTTGTCCCTGGTGTTGGCGTTCGGAAAGTTGCGATGCGTCT
CGTGCACGCACTGTCTGGGAGTGCCACGGCGTAGGGTCTTTTGCCGAGGCCCAGTCTGCA
GACTCCCGTAGCTGGTTATCTTGAGTTGTTGGTCGTGGAGCAGCCGGTGCGTCGCCGGCG
CTGTCCTCGTCGATTTGGTGAGAGGGGATGTCTACCGGGCTAGACTGCGCGCCTGCGCTA
AGCGTTGCCGTTTCCGCTTCTGATGCCTCTTTAAGCACTTCAGGTCCTCCCGCGAGACTT
TGTTCAGACGGCCCGACAAAATCAGGCTGGGAGTCGGAGGCTGTGAGAAGGGTGGCAGGG
TCCGCCTGGGAGTCTGGGATTGTGTGTGCAGAAGGCTGTTGCTGGTTACTGCCTTCGGAG
AGATTGATTTGGGGGAAGTTGGTCTGCGAAAGTTCCCTCTGCGAAATGCTGACAATATCA
GACGTGTACTGGGAAAAGAAAGGCGGCCGCGACCAGCCCTGGGACTGCGAGGCGAGCTGG
GAGAAGCGGACGTAGTCGTCTGGGTCAAAGTCAGAGCCCGGGTTAAGCTCGACGGCGGCG
ACGGTTTGGGCAACAAGCGGGCCCGGGTCGATACTTTCGGCGCTGCCGGCGCTCACGACA
CTTCGGGAGCTTTCACTGCTTGTAATGCTGGCTTCTCGGCTCGAGGGAGGTGAAGAGAGC
AGGGCTAACGAGCTCTTGTGTGGGCGGCCCCGACGGAGGCGTTTCCGTGCTGTGGTCACA
CCTTCTTCGTCGTCGTCGCTTTCGCCGGATCGCGAAGCACGCCGCTTCCGGGAGCTGCTG
GTTATTGTTGGCGCTGCCGGCGGCGTGAGAGCCCGGGACGCCTGCGAGGTGAGGGCGCCG
CTGCTGTTGATGTATGAGCTCTGCGAGTCCTCCTTCTCGGCCGCTTTAGTTGCCTTGGTG
GCCTTGGTAGCCTTGGGCCTGGCCGTCGTCTTGCGCGCCCGCTTTATGGCCTCCCAGTCA
CGGACGGCGTCGTCGTTTGCGTCTTTCGCAGGGATCTGGGGGGGGGGAGGGAGGAGGGGG
GTTAGAATTAAACCACAAGCGGGGAGACAAGCACAAAACACATACCCAGCTCGGAGGATA
GGATACGCCGGTCTCAGGATGGTCGGCCCAGTCAACTAGATAGAAGCGTCGGCGGCGCTC
GGTCTTCTCGTCGATAATGTCCTTAATAGCATACCACGAGTCGTCGTCTTTGGTTTTGTC
CTTGTTGTCGTCCTCGTCAGAGTGAAGAGGATTGAGCTTTCGTAGTTGGTTGGTGCGGAG
AGACGGCGCCTTCGGTGGCCTGGCGATGCTGCTGGGAGAGGAGGCGGTACGGGGAGAGGG
GCTGCGAGCGAGCTCGGGCATTGATTGCAGCCGTGGAGGGAACGGGGCGAAGTGGTGTAA
GACGCCGGCCGTCGACGACAGCTGCCTCGGCTTTTGCGAGGAGGCTGGGGAGGTCGCGCC
GTGGAAAAGCGGCGAGCGATGGTGAACAGATTCGCAGCGCAGACAAAAAGAAACAAAGGA
AAAGTCGCGGCGGGAGGTGGGGGAGGAGAACGAGCGCCGAGGCCGAGGTGTCGTACACGG
GGCGTTCGCGCGTTCGCGTGAAAGTGGTGAGAGTTGGCGAAGTCGGTTAGGCCAGCCTTG
GCCGATAGGAGATACAGCGATCTGGAAAGAAAGGCCGCGTTGAGATTATTATGTAATCGG
GTTTTTGGGTGGTTGCCCGGCTGGGAGCCTGGCATGCATCTGTATCTTACTTCTGCAAAC
TGTACACTGCTGTGCTTTTCGTTCGATTTTCTCTAGTCTGTTGCTCTCTTGTGTTTCGGT
TTGCTTTTATTCATTCCTTGCCGCAAAGCTCGATTTAGCAATGGCCTCTTTTTGCGTGTC
CGCTGCGAGATCCCGTGGCGAGTTGACGGGAAATTTAGAGCGTTGATGGCTGAGATTTAA
ATGTGAATTGATAAAAGAAAATCTCGAGCCGAGGATGGCGCAGTGGGAGGGAACAAGGGC
AGAGAACGGGCAAAGCCTGGAGAGGCTGTTCTTGGAAGAGGACGCGTCTGGGGACGGTCC
TTTGCAATATAGTTTGCACACGCATCGAGGAGGCAACGTGGAGGCAACGCGGAGGCGGCA
TTTCAAAGCGGGAGCTTGTTACACAGCAGACGAGGGTTGTCCGGCACCCATCCACTCATT
CACTCATTCACTCATTCACTCAATCAGGCATTCACTCATTCAGGCATTGCATTGCATGCC
GGCGAACGGCAAACGCGGCGTTTGCTCTGCGCATGGGGAGCTGTGGCGAGCCAGAGCCAG
CGAGTGAGCCTGGCGGCCCGCCGCAGTCGAGAGAGAGTTGGCAACGAAGGCCCGAGTGGC
GTCAGGAGGCATGCGGTCGTCTTTGTTTTGCTGTGTTCTAGATCTGCCAAAGCAGTTCGA
GTTGATTGAGCGTGTCTTTCGTTGCCCCGACACATGCGGTTCTCTTCTCGCCGGCCTGGC
AGTTCACAACTGGCCGCGGCACATGGGGCACTTGGGAGGCCGTGACCAGCTGCAGTTGGC
GCCGCTTCAGTCTTTTTGCGCTTCCTGCAACTCGCTCTATTCTGCGGTATGACGTAGTGA
AGTCGCCGACAGCCTGAGCCCTCGGTGAGCCGATGCGGCAACATTCGATGCAGGCCGCCG
TTGACGATGCCCTCGGGAACAAGGGTCGGGAGCTGCTGTACAGTCAGGCACACGGCAAAA
CTTGAAAAAAAAGAGAAAAAAGAAGAAAAAAAGAAAAAAAGGAAACCTTAATACCAGCAG
GGCTTGGACACACCATATCCCACTATTTCCATGCATCAGGACGGTGCTGCAGGGCGTGGC
TCGTTGCGGGCCCCAGTTCCATCTTTCCCTCAGTGGCTTCGGCACTGGCGAGCGCTAACG
CAGCGCAGTCAGAGTGCGTCAGAGACGCAGCCGGATGGAGACACCGCCCGTGGCTGGGCC
TATCGGCTGCAGTGCTTCGTGCACGTTCTGGTCTGTAGCACAGCAAGATAGCACACCGCG
TATCCCGCCCCGGACGGCCCTGTCGATGCCGATCATCTGCAGCCTGGTCTAGTCTGGGCG
CGCATCGCCGTCGTATTCTCGCGGCGTCGAGCGACAAACCCTGTGCCTGCAAGCGTTCTG
CCTGTTGGACGAGCTGCTTTGTTCGAAGCCGTGGCAGATACTTCGTACGACACTTACTTG
GCTCGCAGACCGGCAGAGCCAGACCGAGTGGCACGGCACATGCGGCGTCGCCTGCATGCT
ATATCTATATAGCGGCAGCTGCTCGCCTCACAAGGCCCGTCGTGCCGCATGAGGGCCAGA
GACGCAGCACGCGGTGCCCTGACGACCGCAGCCTTTGTTGCTCTGCTCTTCACGTCCGCG
TCTCTGCTTCTCGTGATCCTCCTGGAGATGAAGGCCTCCAGCGTCCTTGCCGCCGCCCAC
ACGGGCCTGGCTGCGGCGGCGGCGTCGTCGTCACTGTCGTCTGCGGATGCCCGCGCCAGC
ATTCCCGGTCTCTCCGCCTTCGCCGTGCCAGCGGCCTTCCCGACGACGGCCTACGCAAGC
TACTACGTCAAGCCGGGCCCGACCAACGAGCCCCAGCCCGTGCTGCACGACCCCGTGCTC
AACATCACGTTCCCGCTCAACCTGACCAGCCCGTCCAGCATCCCGCAGGCCAACGAGGAC
CCGCTCCTGTACCCGCCGCCGCTGGCCAACCTGAGCGACACCGGCGCGGCGGCTGTCGTG
CAGGCGGCCGCCGAGACGATCCGGGGTATCCTGTCGGCCAACAGCTCCGGCTTCGCGTCC
AACTGCTCGCGCTGCGTCGCCGCGCTGTCTGTCGGCCAGATGGCGGCGCGCCTGGCGCCC
GCAGCCGTGCCGGACGCGATGATTGCGCTATGCGAGGCCACGCAGTTTGCGTCCAACGCA
TCGTGCCGCACGAGCTACGCGGCCGACGCATTCGGCGCCGCCTGGACGCAGATCTTGGCC
AAGGCCGACGTCACGGGCCTTGACGGCCAGTACATCTGCGCGTCGCTCAGCACGAGCTTC
TGCGCGAGCCCGGCCATGCAGCCGGTGAAGGCCGTGTTCCCCAAGCCGCGGCCGGCCAAC
GCGACGGCGCCGCCGCGCAGCGGCAAGCGCGTCAAAGTGCTGCACATGTCGGACCTGCAC
CTGGGTAAGAGCCTTCCGCTGTAAGATACGATACGATGCCTATACAAGAACTCGATGCTG
ACCACGGCAGACGCCCGCTATCTCGTCGGGAGCGAGGCTAACTGCACGAGCGGCCTCTGC
TGCCGGCCCCCGGCCTCATCGCCGGCCGCCTCCGGCAACGCGTCCGTCCCGGACATCTCG
GTGCCAGCGCCGCTCTTCGGCTACTTCCTCTGCGACTCTCCATACTACCTCGCCCTCGCC
GCCATGCAGGCCATCGGCCCGCTGACGGGCACCTCGGCCGACGACCCGCTAGCCTTCACG
CTGTACACGGGCGACATGGTGGCCCACGACCCGGTCAACCAGCTATCTCAGCCCTACGTC
GAGTACGTCGAGACGTCGCTGTGGCAACTCTTTCAGCAGTACATCGGCGGTCCCGTGTAC
TGCGCGCTCGGCAACCATGACACGGCTCCCGACAACCTGGACGTGGCGCACGCCATCGAC
GATGACGGGCCGCTGGGCCGCCAGTTCTCGTGGAACTACGACCACGTGTCGCGACTGTGG
CAGCAGTCCGGCTGGCTCGACAAGGCGGCGGCGGCCGAAGCCGCACTGCACTACGGCGCG
TACTCGGTCGTCGACCGCCAGGGCGTGCGCATCATCACCATCAACACGGACATGTACTAC
AAGTCCAACTACTACGCGTTCCTACACGCGGCCGATCCAGACTACTCGGGCATCTTTGCG
TTCCTGATCCAGGAGCTGCAGCGCGCCGAAGACGCCGGCCAGCGCGCTTATGTCGTCGGC
CACGTGCTCAGCGGCTGGGACGGCTCCAACGCGCTGCCCAACGGCGCCGACCTGTTCTAC
CAGATCATCGACCGCTACTCGCCGCACGTCGTGGCCAACGTCTTCTTCGGGCACACGCAC
GAGGACCAGGCCTTTGTCTACTACCGCGACAACGCCACGCGCCAGACCGCCGACGACGCC
GTCGCCAGCGCCTGGGTCGGGCCCTCCATCACGCCGCTGACCAACCTGAACTCGGGCTTC
CGCCTGTACGAGGTCGACACCGGCTCCTGGGAAGTCATGGACGCCTACACGTTCTACGCC
GACGTCGACAGCTTCGCCGGACTGGACGGCGAAGGCCCCGTCTTCCAGTTCGAGTACTCG
ACGCGTGCGGCCTACGGCGCCGCCGCCGGCTGGCCCGCTGACGCGCCGCTCAACGCCACG
TTCTGGCACCGCGTTTCCGAGGCGCTCGAGGCCGACAGCTCGAACGCCCTCGCCAGCCAG
ATGAACATGTACCAGGGCAAGAGCAGCGTGCGCAGCCCCAACTGCACGAGCGCCGCCTGC
GCCGCCGCCAAGGCGTGCTACATGCGCAGCGGCAGCGCGGCGCTCGGCCAGGCGTGTCCG
CAGGGGTTCGCCAGCGTGCAGAGCGCGTTCACGGGGAAGAACTTCTAGGAAAGAACTTCT
CGGGCCCCGCGTGGTTGGGTTGGACTTGGGTTGGGTTGGGTGATGAGATGACGAGGGAAC
GTGGTCGAGGCCGGCTGCGCTGTGATGAACAGCATCACCACGCAGCCACGAACCGCCATC
GTCTGGAGCATAAGCGATTTCTCCCATTGCTTCCGTTAATAGCAGCGACCTTTTTTAGAA
TAATTTTTAAAATAGAGAGCATCCGTTCCTCAAGCCGATAGCGTGATCTCGCGACTTTGG
AGCCGCCGCACCCGTCTCGAGGGTCTACTTTTGGACCATTCGGGTTCTCCCGCAAAAGAC
GAGAGAGTCATTTGATTTCACTTTTGTTTCGGCTCGATTGCCCTCTTTTTGTGCCTGTCT
ACTCTGCCCATCGTACATGGCCCAAAACACTTACACGGCGTTTCCTACGAATACCGTTTC
TAGACCCCACACTGCCACTGCCTATTAATACTGGCAGCTACGGAGTGGGCGACGCTTTAC
CCACTAAATATGCACAAAGACGCAGTCGCGGCAGAGCTCCAGCGCCCAAATAAAAAGAAT
TCGCATCACACGCCAAAAGTCGACTCCGCCCGTCCAGCCTCAACCTCCAACTCCTCACGA
CGACAACCTCACGCCCTGACACCGACAACCCGCCTCAGCCCGCGCCCTCGCCTCTGCCGA
CTCTTTCCAGCTATCGAGGTATACCTGTTCCCGATTTCCACCACGCATGCGGCGTCGTCC
ACCGCACCCTTGTGCTTCTCTCTTCGGCCGTCGTCGTCCTCGTCGTCCTCGTTGATCAGG
TCGACCTTGCTACCAGCGACTGTCGCAGACGGGCGTGTCCTTTCCTGCAACGGCCTGACT
CTTGCAAGACCGAGCTGTCTGTGCACCCAGGCCGCTCCCTGGCTCCCCGCGGGTGCACCC
ACTGCCCACCCACGGCCCACCCGAGGCAGTCACATTTTGCCACCGAAACCCTCCTCTTCC
CACCGCCCCGCGGCGTCTGCCCTTCCTGGCCAGGCAAAACACGGCGCTGCGACATCCGGG
GCCATGCTTTCCTAGCCGCGTCTGCTTCTGCTGTTGCATCTGACCAGACCAGCAGCGGGA
CTGGCTCTGGAGCGAGCACAATGACGCCCTCTTGGGTGGTATGAATTTCCTTATACATAT
CTCTCTCACTATTGAGGCGTCATCCTCCTGGGATGCCCGCGCTGATGAACTAGACAACAA
TGAGCAACAAATTGGGCCAGTTTTCCCCCATCGACCGAATCACCGGAAGAGCAAAGAACC
CGACCACCAAGCGCCGCGGCGAGGCCGAGTCGCCACAACCTCCGCCAAAACGGAGGAAGA
AAGATGAAGTGTCGCCGATTACGAGCCCTCTACTGCCGGCCAGCTCGAGGTCGGCCAGCA
GGGACCTCATGCCTCGAGGCCCAGGCCAGCTCCGGAGCCACCGGCGGTCCGATGCGAGCA
GCGACCTCTTGCTTTTGTCCCCGCCGGACCGCAGCCGACGGCAGGTCTCCGTGGGAAACG
TGTCCAGCAGCCAGGGCGGCAGCCGGGACTATTCTCGGGCGAACAACCAGCTTGAGCTGC
[truncated: 39,845,825 more chars]
