# Supplementary material for: Comparative Genomic Data Provide New Insight on the Evolution of Pathogenicity in Sporothrix Species
Source: Front Microbiol. 2020 Sep 30;11:565439. doi: 10.3389/fmicb.2020.565439 (PMC7561385; doi:10.3389/fmicb.2020.565439)
Supplement: Supplementary file 11 [file Data_Sheet_11.ZIP › LC 2404scaffolds.fasta]

>NODE_1_length_1458859_cov_71.639357
ACCCTAACCCTAACCCTAACCCTAACCCTAACCCTAACCCTAACCCTAACCCTAACCCTA
ACCCTAACCCTAACCCTAACCCTAACCCTAACCCTAACCCTAACCCTAACCCTAACCCTA
ACCCTAACTAAACGTGTTAAAAGTACGTTCGTGTCGTCGTCGTCGTCGTCGACGTCGTAG
TTATAGTCGTCGTCGTTCTTTTTCTTCTTTTTTTCGTTTTTTTTCTTTTTCTAGTCGTCT
TTATTTTCTTCCTCCTCTTTAATCTCCTCCTTTATTCCCCTTTTATAAATACCTTCCGTC
TCGTTTACTTTATTCTTACTTACGTTCCTCGTATCCACTTTATCGGTTATAGTCGTTGTA
TTATCCACCGGTTAACGTTTAAAAAAAACGTCGATACACTTTTAAAACGGGTGGTTTTAA
ATCGTTTAAACCTCGTTTAACACCTTTTGACCGACGACGCCTTCCGTGATGCGGCGTCGT
TCGTCGTCCGATATCCGGTAGTATCGAAACACGAACGTAAGACACCGTTTCCACACTCGC
GTGTAACTTATCCTAGTCCCTTTAAGTGGTGTATAAAACGGCGTCGGATTAAGTCGTTAC
GGGTCGTAGTTGTTTAGTTAACGAAGTAGTGGTTAGTTAGTATATTAAATAGTCTTTTTA
CACTATACGAGTATTTAATCGACGGTATTTATTAAACATATAATCCGTTACTCGTTTTAG
ACTATGTTGTATACGTTCGGTTTATATTTTTAACGTTTTTAGTTCGTTCCGTAAAAATGT
CGGTGAACTATATAATCCTCGTTTAACCGTCGGCGGTTTGGTAGTTACGAGAGTTTTAAG
AGTATATCTCGTCCTTGTAAATAAGTCGTAAACTATCGTATACGTATTAACTAACTATTA
CGTTAAGTAAAGGTGTCGTGTTTTGTTTCGTAACGTTCGGTAAGGGCCGACCTTTATACC
GTCGCTTATATTTCTTACTAATATACTCGGTTAATAAAAACCAAGTTCGTAAGACTAGTT
TTAAGTTATATATGGCCGTACGTATATTATAGGTTAGGTCGTACTAGTGTTAGTTAAAAA
CCGAGCGTATAACTCACCTCGAACTAACGGTTAACTCCGTACGATAAAAAGAATCGTTAG
TACTATACGTACTCGCGTCACGGCCGTGTGGATACGTCGTCGACTTAGTCTCTCGTCTTC
GGTCTACCCTTCCTTTACGGATTCTTCCACTAGTGTTATTTTTAATAGTGGGCTCGGATC
GTTCGTACTTTATAAGTAATATAACCACATGTTCGACATTACCGCCCGTCTCTCCTTAGT
GGGCGGAGGCACGTAACCGGCCCGCTCGACGGCCCTGGAAATGGAAAATCGGCGAGCTCG
ATCTAGTCTTAAATAACGTCGAGTCGTTGAATCGTTGTTATAATCTAACGTCGTCGCTCG
GGCGGTATATCTTTATATGTTCTCTGTAAATAACTAGCGATCTCGTTCTTAACACAAATA
TACTAACAAATCGTACATACTAGGAGTCGGTGTTAACATAGTTAAGTAAAGGGGTAAAGG
TCCATGTTAATTTCGTATCGTTTCTTTCTCTTTCTTTCGGTTTCTTTCTGTCTCGTTCCT
GTCTTTTCTTTTCCTTTCTTTTTTCTCTTATAATTCCAGATCATATTATATTCTATCGTT
AAAATCTCCATCCCCTTTTCCATTTTCCTTTATAAACGCGTCTTCCGCGTCGCCGTGTTC
AATTGAAAACTCGTGTACCCTTGTCATCTGGTTGAAGAAGGTAATAGACCGGGGCTACAC
AGCCTTGTTTTGTGTAGAATGATTGGACAGGTTGAAAGCGGACAGGGCTTGTAAAATGAA
GTGGACAGGGTTCGAAAAATGTAGTAGACAAGGGTTGTACGGCCATTTTAGGCCGTTTTA
AAAATGAAGTCGAGTCTACTTTAATTCCTATATATTAGTAGGCTAATTCCGTTATATTTT
ACGGTTGTAATAGTATATTATCGAATAAAGTGTTATATGTTAAAGATAAGGAAGGTGGTT
ATATTTTATTATATTTTATCCACCTCGATAAAACAAAGGTAACTTGATACTCTTTGTGGT
AATACTAATATAGTATTTTAAGAATGAGATAGTAAGGCTATATACTATTAACCCATTTTT
AGTAAAATCAATCCTCCTCCTCCTCCGGATCGAAAATCTCCCCCGCGGGAGTCTTATCTA
ACTGTACCCTATCCTCCGTGACAATCGGCAAAGCCGGTACAACAACCACAAAGACTCTAG
CCACTGTCTCGCCCCGGTTCACCCAAGCATGATTCACACCTCTGGTAACAATAACATCAT
GTTCCTTAAGTGTCTTCTCCTCCCCGCCATCAGTAATAAATGTAACAAATCCACTAAGGA
CAATGCAATAATCCAGACTGAGCGTGCGATGCATCCATCCTCCTTCCTGGTGGGGAGGTA
GATCTATAATTCGTGCTGAGGGACCTTTTGTGTCTGCAAGGGGTACAAGGGTTCTGTGCG
GATCATTATTCTCTAACGGACGTTGATTGTCCGCGAGGAAACCGCGTGTGCGATGGAGTT
GTATTATGCCGAATGCGGATTTTTCAGTTGGAAGAGAGAATTCGGGCGCTGTTGTGGGAT
CGTAAGGCGTAAGAAGGTCGTCTGAGGCGAAGTAGCCGTTTCCTTTTGGGTTATTTGCGG
TGAGGACGCGGCGGATTGGCGTTGACAGCTTAGTCATTTTGTTAGTATATTGAAGAAAAG
ATGCTTGGTAGTCGATAGAATGATAAACGAAATCGATGTTCATAAGGAAGTCGCATCTTA
AATACATTTTGGATCTGATCAAGTCGACCTGTCAACAAACTGATTTGTAATGCACGGCTT
CATGCGGCCATACATCACTACTTGTAATAAAGAATATACGAAGGATTGGGGCTGAGAGCT
TAGAAATCGAGGTTTCTTGTTGTCTTCCTAATCGGATTGTATTGAAGCAAATGTCTGATT
GGCCAAAGGAGTAGTTAAACTCGTGGGGCACTTACAGGGGTCAGGAAGCTACTTATTCGA
CTAGGCCCACTTTGCTTATTTTTTATAATATAATTGGTTCACTTCTTCGATAGTGGCTAA
ATATTTGCTGAAATATTAGTGTGAAGCGTATAAATATTTTTCGGCGTTACGAGGTCCGGT
TATTTCAACTAAGTAGTCCGAGTTCTAGACAATCCGGATGATTAATGCCACACAGTAAGA
GTTACCGAGATATTAACCACCGTGTTAATAAAAAGGTACTCGTAACTTAAACAATTCGCG
GAACTAAAGGAAATAGGCTTTATTAACCGACTTCCATTATCGACAAGGCCTAGGTCTAGT
ATCTCCTAACCCCTGTAAACCGTTAAACCAGTTAGTAAGTGCAGCTAAGTAACGGGATGC
CCCGTTACCGCCCGACTTATTAATAATATACGTAACTCAAGCTGATTAAGTAAATACCGC
GTAACTCCTAGTACCTAAAGCCTTAAAGGATTTAACGGGGACTCTACGGTGTTTCACTAG
ATAATAATAAAAAGGTTATCCGCACCTCACTTTTGGTTGAAGAGGGGTAATGATTAGAGT
TTACTCCTCTTACCACCTATGTTCGAAACCGCTTGCCTGTGACCCTTTTAGATTAAGGAC
TATTATCCCTAGACTCTTCACACTAGTCCTTCCTACTTCGACTTAATACGTGCGGTAACT
TTATAAGTTACGTTTATTTGGTGGTTATACGGGCAGGTTAGTATAAACTTTATTAAACGT
GTATTTAATTTTTTAATTATAAAGGATTACGAGTATACGATTCGAGTTTAATTGGTGAGT
GAGGTATTTTTATTAAGAAGTTTAATAATAATATATTTTAAATAATAATGATACTAATAA
TACCGTAATAGTGGCCTATTAGGGCCTTATTAAAAGGCGTTGTTATAAATAGATGGAAAA
GGTACTTAGGATAAAAAGAAAAAAAAGGTAATAAAGTAAAAGGATAAGAAAGAAAAATAA
GTGACCAAGTATTATAAACAAAACCTTGGTTAAGCGCGATACGAACCAGGCATCTAATGT
TATGCCTACGTAGTATAACCACTATTATATACGATACCCACTTTACACTAGGATGGCCAT
ACCCATAGCGTTACGGTCCAGTCCCAGTGGCGTAAGTAACGCATGCTGCACGGGTTTCTT
GGTCAGAGCATTAAGTACGGTAATCCACGCTTCCGTAGTACCGTTACCGGGACTCAACGC
ATAAACAAAGCTGCCACTTGAACGGATCTCCGTCAGACCCGGATCGTTATTAAAAGTCGT
CAAGTCAATAGGCTCGCCAATGATTTCGGCGTTCACCAGAGACATTTCGACAAGGCGGTT
GACACGAATGTCAGTAACAAAGGCAGTGTGGGTGGCCGGGCAAATGGCAACCCAGCATGT
AGCGTCTTGGCCCGGAATAACAGTCTTATAAAGTGTGGAGGCCTTGCCGTAGTCGTCGAC
TCCGAGGATAGTAGCGCCGAACGAAGCGTCGGTGACGAATAGATTAGTTGTGTCCGGAAT
AGGAGTAGAACCAAAGAGAACGGCAGTTCCATTAGGCGAGCTCATAACGCCCTTGTAGGA
AACGGACGGGGTGGCATAGCACGACGTGTGGATGTTTTCGACTGGGTAGGCAGCCAGGAA
GCCAGTGTTATTAACCGTCGGATCACCCTTAACAGTGGCAAACACAGTCTCCTGATCGCC
CGAGAAGAAGACATGCGATACAGTATTTGTAGGGCCATGCGGCGGCGTGGTCTGGTTTAA
ATCGAAGGGCCGTAACTCGTCAAAGGGGCCAAGACCGTACCACGAGTAAGATGCGCAAGA
CACTCCGGCTTTAGCACCAGTGAGACCAACACAAACCAGGTTGAACTTGTCAGAGGCTCC
CACTGTATTAGGAAACTCGCCGGGCAACACGGCCGGCTCGCCAACAACTGTCAACTTCGT
AGGGTCGTGTTTATCAATAGCCAGCATTGTCACTGTATTAGAGCCGGCGTTAACGGAGAA
GAGGTACTGTAATATATGTTAGAACTAGGAAAAGCTTATATTCACACTGTATTACAGCGG
TGATGGACGTACGTCTCCTGCTACAGTAATGGAACCTTGACCGAAGAGCGCGTCAGGACC
CGCGGGCATGCCTCTCGGGTTGATACCATTGCCACCACTACCGCCAGTGGCCGTAGAGGT
GGCGTGGTTGACCAGAAGCGACCCGTTACGGGCAATGGGCAAGGCAACCACAGAGTTGTG
AGCCGTGTTCGATGTCACGTAGACGGCCTTGCCGTTCAAGCAAGCCTCCGAATCTGCGTC
GGCATAATAACGGTCGTTAGTTGGATGCGCAGACGTAACCGAGATGACCGAGGCCAAAGC
CAAGAGCTTTAGCTTATTGTAGTAATGCATGGCGGGTGTAAATAAAAGCAAGAGTGTTTC
CGTTTATTTGCGCGATGACTAGATTGTAAGATGAACAATGGTTTCAAGATGAAGTCGAAC
GGAGAGGTGGAAGACATCTAGTGTGAGGTGCAGGAGCCAGAGGACCCTCTTATATCTTTC
CATTAGGATCATCCATGTCTTTCTAAAAGGTCAGTTATGTGCCTTATCTTACATGATATC
CCCCTCGATTACGTTGATTCAGATACTAGAATTGCCGTATTAGGAACACGAACTCGCCCG
ACTTAGTCCAAGTGCTAACGCTGCACCCGGATGATTTCAATACGAAAGAGAGGAATGCGG
ACCCGATAAGAGGCACCGGCCGATACGCCCGGAGTGACAAAATTTAGGTCTAATGTCTAG
ATTGCCCGGTCTCTGGTGTATCCATAACGACAGCCACATCTCCGACTGTATCGTTATAGG
CGAGACGAAAACAAAGAAAAACAAACTAAGACATACTTGTATTTTACGACGCCCAACGTA
AATACAATCGACAATATGGTGATACAACCTAGGCCGCGTCTCGGGATTTAGTTGCATATA
ATTCGAGGGCACTCAACACTTCCCTTTCGGGATTAAATATAATAGCTCGCGAACTTTCCG
TTCTAAACAACAAGATCAGATAGAGTGTATTTCCCTGAAAGAGATCCTTCAGACGACAAA
AGAAAGGCAATTGTAGAGAGTCAATACGGGAATGGTGTAAGTCGCACCGTGAAGCTGTTA
CGCAAAACTACAATACAACATAGAAGTAATCGCGCCATGGCGACTTTCTCGGGCGCAGGC
TTTCAAGAAACAAACGTTCCAAATGTGATCAAGACTACCAGTTTAAGTATAGTGTCGCTA
TACGACGGGCAACTAGCCTCCTTCTTCTCGGCCCACCCAAAATGATCTCGAACCATAGGC
GGGGAAATAAGAGTGAGATGGCACCACGAAGTGCTATATCAGAAAATAAAACAGTACATA
AACGGACGAGCCAAGACTGGGCATCTTCGAGCCGAGATTGTAAGGTTTATGGACAGTATT
CACTGGTAAGGAGGATCAAACGATTAATAGTGTCGAGGGCGAAGGTAGGTTGTTAATCGT
GACAATCGTGACAAGACCGAAGTCTCACCGTCCCTTATCGTCGTACTTACGAGGAGATGG
GAGGGTGCCTACTTTTCGAGGAATTCTAATGTGGTCTGTGTATGCGAAGTCTGCAAATCG
GTGGCGCCCACAAGGCGCCACGTGTTAACAGCGGGTAGGACGCTTTCCCTCGACGATATA
GCACGCAACCCAGCCTAGCAACGTCCTTGAAAACAAAAATTTTAGAAACGGGTAGGTTGT
CTTCACCAGCGCACACTCTCTGAAAAGCGTAGGAGGAGTGGTTAAGATGAGCGGATAATA
GTGCTAATATAAAACAGTATTCCGTATTTACTAGTACTTATTTATAATATAAGGTAACAA
GTTTCTTCCAAAATGGCCGCATAGTCGTCGATGTGTCTTCCTTACGATTTTGTGGGACAT
CGATAGACGATCCGTCAAGACCCTTGTTATCGACGGCGTTCTGCTGCTTTCCGAGATAAA
AGTTTGGCATACACACGGAAGCAAAGAGTGTAACGACAGACAGGCAGATTGAGGCCGTAG
TAATGTGGCCATTAACAATAGCGTACGCTCGGATAGAGCCCTGCCGGACGGGATCATTGA
AGTCGTACGTTCGTAAGGACCGAATACTCCCATAGACAGTCTTAATAGTAGACTCGGGAA
CTCCGGGCAGCTCCACCCGCATCTGATCAAGCATTTGGTTGGTCCAGATGGCCGATGCAA
CAGCACTTCCAACACTTGAGCCCAAGGTCGACCACAAAGTGATAATCGAGATCAGTGACG
CGATATCGTCATGGGGGACGGATGCCTGGACACCCACACGGGCACCAACAACGTTGAGGG
ATGAAAGACAGAAGATGAGCTGTGCCGCAACCAGGCGTACCGTGTCCTGCGTCATAATGC
CGTTGCCCTGGATCAGCAGACCGTAGCCAAGGACTTTAGCTGCAGCACCGAGCACCATAA
CAGTTTTGTATCGGTGCGTGGTACGGTGGATTAGACCGACACAGGGGCCGACAATACAGA
GACCTATTGTTGTGACGCCGAGGAAAATGGTCCACTGGTATGTCGTCCACTGTTTGATGA
TGAGAATGTACGACGAGAAGTAGGTGTTGCGGACGGCCGACGCAAGCTGGTTGAAGGTGT
GGATGATGACGCCAGCGATGAAAGCGCGGTTGTTCAAGATGTTGTGGGTCATCAACGGCT
TGGGGGCCAAGAAGTACTCGAAGAGCGCGAACAAGATGAGAAAGACGAAGCCAACTACGA
TCATGGCAATCATGCTCGGATTGTGCCAACCGTTCTTAGCATCAGCAGCCAGTGTGATAG
GCAGGAGGATGAGGGAGAATGCAAAGCCAAGAAGCAAAAGGCCAAAGATATCAATGTCGA
TAAGTCCTCGGTACGCCAAATGGGCCCAATATTGGATGCTGGCAGCGGATGCTTCGGTGC
GGCCTGTGCGAACATCTTTGGAATCAGCCATTGTGACCATGCCTGCCTTCTTTCCACGAC
GTTGAATTGTGTAGAGTGTCAGGATAGCAGGTATGAGAAGCACTGGCACCATAATGGCAA
ACATGCCTAAACCCCAGCGCCAGTTGCCATAGAACCCACTGCTGATAAATCCATTAACAG
GCACGGTGACAATGAAGGGGAGTGATAAACATGCGCTGAAGAAGCCACGCCATTCCAATG
GTGTCAGGTCAGCGACAATGATGTCGCTAAGTAAATCGAGGCCGGACTTTCCAATGGAGG
TGAAGCAGACGCCGACAGTGTACGGTGCAAAGGTACTGGCACTGGCAGCGACAACAAAGC
CAACGACGTAGAAGACGAGGATAATTACATACGTCGTAGGCCGCGAGGTGATGTCGGCGA
TCTTGCCAATGAACGGCTTGCTGATTGCGCGAATGATCTGGCTGGCGGTGCTAACAGTTC
CAATTTGACTATGAACCCCAAAGGTCGACGCCGCCAGCGTGCTGAATATTGTAGATGTGA
TACCCTGGTCCAGTGCATAGACAAACATGGTGAGGAAGATGGAAATGCCGAGCATCCAGA
GAAGGACCTTGCCATTCTTGCCAGATCGGTACAGCACCTTGTTAAAGGCCTCAACACGAC
TAACTCCGGTGTCGGGCTGAGTATCGGTGACGGTCTCTTCCGTTTCTTTCTTATCCGAGA
TGTCGAACAGCTCGGGCCCTTTAGGAGTTTCCGTGGACGGCATGCTCTTGGGATCAACGC
CTATAGGCTGATCGCTGGTGGGATGTGCAGACATGTTGATCAGCGGTGATATGCTGTGTG
GAATAAACTGAAAGATAAAACGGTAAGATGATGAATGTCTTGGACGAGGAGGCTGTGAAA
TTGTGAACAAGTTTCAGTGGGAGGGTGACGTGTAGAAGGGAGAACATGTAGAACAATTTG
GAAAGGAAAAAGAAACACGAGCGGCACGAGCGGCACGGGAGGAATAAATACGTGAACGTT
TTCTAGTGGAGAGTTGATCAACATACTGGAAGAGTGACTGGGAAGAGACAAAGTAATGGG
TGGAGTGGGGGAAGGACGAAGGTAAACGAGAGTTCCGTACCATTCAATTGCTTGGCTTTG
GTCACTTACATTTGCAAATAACTCGCAGAGTTCGCTCTGCCAAAATGTTACAGGATTGGG
TCGCAAAAAAAAGCGACTATGCCAGTGGTGATACATACAGGCAGAGAGAAGGCCGTCCCG
TATTTTCCTACGGAGTCATCCTTCTTATTCGACCACAGTTTGCCAAGATGTTTGCCTAAA
GCAGACTCTGGCGCTGGTGATACGATATTAAACCATTGTCGACTTTGCCGAAGAGCCGTA
GTAGCAAGGGCCTCTTTGCCTTACTCGGCCTGCCACTACACCGCCACTGGCGGAGCGCTA
TTGTACGGAGAGAAGTGGGAAATGTGCATCGAGAGAAACCTAACTGTTTCTTATCTTTTT
GTCCTTTCAGGAAAGCAAATCATAATTGGTGCGTGCGATTGTCAACTTTGCAGACGAGCA
GCGAGTCGAAAAACAACGTTGTTGAAAGTGATCGTCATCGGGGCGTGGCAAGAGACAGGT
ATGAGTATGCCGTACTCCCGTAGAACTTGTGTGTCCGGGCAGCCCATGTACATAGTGTGT
AAAGGTGGCATTATGTACTGTACTGTGCAAGGGTGGGCGAAAACTCTGACGGACGATCAT
CAACGAAAACAAAAAATCTAATCTGATAAGATGCCAGCCCAAGTCCGGTGACGGAGCACG
GATTTAATTGATTTCCACGCATCACAATTCTGCTATGGTCCAACATGCCAAGTCTCATAT
CGGTATTTTGGGGCGGGACTCCTTCTTCATTTTAATTTAGTGCGGCTTGGCGTGCAGTTG
GTCTGAGCCAAGAATGTGGACACCATGATACACCTGCCATAACTTCTCAGCCATGGAGCA
TAATCTTCTACCGGTGGCATATGAACATTTTCGTGATATATCGGTAAATCTGCCTAGATT
TGACATAGCCTTCGAATCCTTCATCATCAAACAGCACGATCAAAATTGACACAAAGCCGC
AAATATGGGCAGCAGTGGCAAAGATGCCGGCCAACGGCCACAAGATACGACAATCACATT
CCGACTACCGGATGGTAAACGTGAGTTCTGGATTACTTCAGACGAGATCGATTCCCAAGT
CACTTTCTCAGTAGGCCTAGGAGCCATCACTCTGGTACGCTGGACAGCCCTGGGGCAAAA
GGTCTGTGTTTCCCCAGCAATGATTAACGAGAATGTGGCCGACTACGATGACCTGTTCCG
CTTTGACGTTGTCTCCTCGGGAGAGCCATCAACCGGTATCAGTGGTGATACAGAAACTGA
GGATATCGGTCTCCTATGGACAGCAGTCTACGCCCTATGGCTGCATCCCCGCGTTCGGGA
CAAAGACCTACATGCAGTGGTTGTCAACAGCATGCGGTTGGCTTCTTATCTGCGGTCCAC
GGGCCTGGGAATAATCTCACCGTTCTCTTCCTCATCGTCCACAATAACAGATGTGCCCGC
GGATACTGTTTTCTGGTTACACCGCGAGGCTTTCTGGCAGGGTGCAGGGGCACCGAACAC
TCAGACGTGGGTTCGCAGCCGACCTGAAGTCACCTCGTTTCCCACGTTTTCTGGCACTGG
CAGTTTTCCAAGTCAAATTGGCTTCACGCGCGGCAGCAATGTCTGCACGGTACACCCGGT
GCGGCCACCGAAGCCTGCACCAGGCTCCCTGTTGTACTCTCGGTACATTGTGGAACTAGG
CGAGCAGCTCCGCATCTATCACATTGATGCCAGCAACCCGGTGCACTTTGAGCACTACGT
ACGGTGGCAGAACTCAGATCGTGTCAACGCCGGCTGGCGAGAACGTGGATCGGATGATCA
TCACCGCAAATATCTCACACAGCAACTGGCCGACCCGCACACCATGTCGTGTGTCTACGA
GTGGGATGGGCAACTAGCCGGCTACATGGAGATTGGTTATGTGATGGAGGACAACGTGGC
TTGCTTTATCCGATCCAACTGCAATATCGTCGTCGGGGAGTTTGACCAAAACACGCACTT
TTTAGTGGGTGAAGAGAAATTTCGAGGCGGCAAGCGGTACCAGGCGGCCAACCTCTCCAT
GAAGCATTTTGCGTTCTTGCGCGACGCACGGACGAAACAAATGATAGGCGAGCCCCAGAT
TGGACTCTCAACACTCGGCATCCAGGAGCGTTTTATTCCAATGGAGAAGAAAAAGCGCTT
TCATCTTCCTCACAAGACATCAATGCTGATTGCACTACAGCGAGACCGTTTCTTCCAGGA
AGGGCATTTTGTTTGATTTAATAGGTGGTTCAGACTCTTTTATTTTCGAGTATGCGTAAA
AAAAAGAAGAAGAAAAAACACGACCAGAAACACTTAGGCTTTATTGCGTTTTCCGTGACG
GGTGTCTTCGGATGTGCTGGGTGGTGCTAGGCCTCGAATGGTCCTTGGTATTGGTATTGC
ATCGACCTTGCATTGTCATATTTGGTTACCCACAAAATTCCTGTAACGTTATGTCGGAAT
AACCAATTTTCTTGTTTGCTGATGACGGTTTCGGGGACCCCCACTGCTTGGTTCTTGGTA
CAGTGTTGCAAAACTAGCCTCTTTGGGCCACCAAAGGTGCCCATCCGTGACTGATGTTGT
AATTACTTTTCATTTTCCTTGTTCCGTAATAGTGCCTGATGATGTGGTCTGGCGTTCCGG
CTTCGGCCTCGGGTAGGGTTTATGTGATGCGTAGGCTTTACCACGCAAATAACTCCAATT
TTACGTGTTCACAGTAGATGACTTGTTGCCTGCGATGCTTCGAATGATTGCCTCACCACA
ACGCAACAACATGGCAAGCAATGATGGGAAGAGCTTCACCCCACGGAAGTGGTACAGGCG
TGTCCCATTTCTGTCACAAAAACCAATCCAGAAGAAGCTTACCGAAAGACATCAGAAGAC
ACGCCTGACCACTTTATTCGACACCGAGAACGGAACAAACATCACCAACGATGCACACGG
CGGTTTCTGTACAATCACCCCAGAAGTACGAGCGAATTTTCTTTCCATTATTACATTCAA
TTGGTTAGGAACACTCTTACGGACGGGCTACTCCCGACCGCTGCAGGCGGACGATCTTTA
TGATCTACCGGACTCCTGTCTCGCCGTCAACCACGCAGATCGGCTTGAGCAAGCATGGAC
GGCACGCCTGGAAGTAAACAATGGCCGGAAACCGGCGGGAAGATGGTTTGCGTGGCGGCC
TTTCTGGGTACGACGTACGTCAAATGCCACAGTTCTTGCCCTTGCTCTCAACGACGTCTG
TTTCCGGCGCTTTTGGACAGGCGGCATGTTACGGATGCTGGGTGACTCGATGCAGATGAT
ATCACCACTGCTCATCGGCTATTTCATTCAGGTCCTAGACGACCCATCCGAACTAGCATA
CGGCGCCGGATTTGGCTATGCCGTGGGTCTTTTTGCTGTCCTTGCTTTCTCTGTTGTGGC
AAACATACATGGATTCTATCGGGCAGCTACTACCGGCATCCTGTTGCGAGCGGCATTGAT
ACATGTCATTTACCGCCGAGCCACAACACAATTGACACAGGAAGCAAAGTTACGCGGAAA
TTTTGCGACCGGAAAGTTGACGAGTCTCATCAGCGCCGACGTGTCGCGCATTGACTTTTG
CTGTGGCTATTTCCATTCACTATGGACTAGCTTAATCCAGATTGCCCTCTGCCTCGGTCT
GACTATCTGGACATTGGGCTACAGCGCTCTTCCTGGTTTCGGTTTATTGGCGCTGCTGTA
CCCGGTGCAGACGTTCATGATGAAGATCTTGTTCCGCCTTCGTCGCAACAGTATGCCGTA
CACAGACAAGCGCATCAAGGCAGTGGTTGAGGCTGTATCAACAATCCGCCTTACCAAAAC
AAACGCCTACGAGAATAGCATTCTCACCAAGATTGGCGCTCTGCGGGCAGATGAGGTTGT
TTACATCCGCAAGCGCATGATGCTTAGGGCACTAAACATTGCCGTTACGTTCACTGCACC
GACACTAGCCTCGGCCGTGAGCATTTTGTGCTTTGCTGCCACGACTGGTAACGGAATGAG
TGCTAGCGTGGTCTTTTCATCTCTGACTTTCTTCCTCTTGATGCGGACACCACTTGGCTC
TCTGCCCATCGCCATTTCAACTCTTGCGGACGCCCGGGCTGCTCTCGAGCGGCTGTCGGC
ATTTATGTTGGCATCTGACAACAGCACGGCCCGTGATGCGGACCTTCGCAACGCTCTTGC
GGAAAAAGGAAGGAACCTGAAAGACGACAGGCCAATCATCCAAGTGAAGGATGCTAGTTT
CTGGTACCACGACAGCGACCAGCTGCGCGCACTATGGGAAAGTGAGGCCGGCAATGGCGA
GATAAATCTCGTCCTGGGAGATGCTAAGAAAGAGACTGCAGGTCCATCTATGTCTTTGTA
CATTGATTCATTTGAGGTGGAGAAGGGTCACTTTATTGCTATTGTTGGGCCAGTTGCAGC
TGGCAAATCATCTGTCTTCCGAGCCCTTCTGGGTGACATGCACCTTTCCAAGGCTGAATC
TTGTGCTGTCAACGTCAATACATCCACCTCGTTGTCACCGCTGGCTTACGTCTCTCAGGA
AGCTTGGCTTCTCAGCGAGACTGTGCGAGAAAACATTGTGTTCGGGCGCCCTTTTGATGC
TCCTTGGTATAGTGAAGTGCTCAGTCGCTGCTGTCTTCATGACGACCTCCGAATGCTTGC
CGACAGTGACATGACTATAGTTGGTGAAAAGGGCGTTTCGTTGTCCGGAGGCCAAAAGCA
GCGGATTTCTTTGGCTCGTGCCGTGTATGGCCGCAGTCATCTGCTTCTTCTCGACGATTG
TTTCTCGTCACTGGATGCTCATGTTGGTAGCCGCGTATTTGAAAATGTGGTCAACCAAAC
GCGTCACGCCGGAGAAAGTACGATTGTCCTCGTTACACATTCAATGGTATTTGCTCGCCA
GGCGGATCGCATTGTCTACATGGACAGTGGACGCATTATGGAACAGGGTTCATTTTCCGA
GCTCATGGGGCGAGCGGGTCCATTCGCCGAGTACAATAGGTCGTCAACCTCGGCCCAAAT
GACCTACGCAGACACATCACCGATCAACGATGACGATGGCATGAGCATCCAAGCATATGA
AAAGTCGAAGACACTTGTGGAAGTGAGAAATGTCAAAACCAAGAGTGGAACTACTGCGCC
CGCAGAGACGCCAGAACACAACCAGAAGAAGAGAGGCAGGGATATTATGCATCGCGAAGA
GCGTCTCGTTGGCACAGTCAGTGGAAAGACGTATTTGCAATACCTGAAGTTTGGCAACGC
ATTGGTCACTGTGCCTCTGTTCATTCTAGCCATCGCCGTGTTTCAGGGTAGCAGTGTCGT
CTCTGCGCTGTGGCTCAGCTGGTGGCAAACGAAAAAATATATCAACATTAGCGAGGGTGG
CTACATGGGCGGCTACGCTGCTTGGGGCATTGGTCAGTCACTTGGCCTTTTTGCCATGAG
CACAGTTTTTGCCTTGTTTTGTTTTTGGTGCTCAAATCACCTTCACGCGGCTTCACTTTT
CGGCATCATGTACGCACCCGTTTCATTTTTCGACACAACACCGCAGGGAAGAATCACTCA
CCGGTTTAGTAAGGATACGGATGCCGTGGACAACGTGGTCGGTGAGCAGTTGCGTATCTT
TATTTCGACATTGGTGCAGGTTATCGGCACCGTGGTTGTCGTCAGTATATTCCTGCCCAT
TTTCGTTGGGATTGCCGCCGGTGTGCTTCTCATCTACACCTGGACGGGCATGTACTACAG
GCCATCAGCCCGTGAGCTGCGCCGCCTCAACAATCTTCTCCGCAGCCGCATCTATGAGCA
CTTTACTGAGTCACTCTCTGGACTGCCCACACTAACAGCTTTTGGGTTAGTCGGAGGATT
CGTTGCAGATAACGCGCGCCGCATCGACACCGAGAACACGGCATATTGGCTCTCGGTCGC
TGCCGTCCGTTGGTTGAACGTACGGCTTGATCTTTTGGGTGCCGTTTTGGTACTGGGCAC
GGGTCTGCTGGCCATTGGTCTGCGTGACCATATTAACCCATCTACTGGTGGCTTGGTGTT
ATCATACATGGTGACGGCCCAGGCGGCGTTTGGGAACATGATCCGATTCAGCGCGGAGAT
TGAGAACAACATGAACTCGATCGAGCGCCTGCTTCATTATGCGAACGGAATACCACAGGA
GGCAGCACACGATGTTCAGCGCGTTGACACAGATCTTCGCAAACAGTCATGGCCGAGTAG
AGGACATGTACAGTTTGAGTCACTTACGGTGAACCACCGCTCAGATCATGTTCCTGCGCT
TCGAGATGTGACGTTGGATATCCAGCCAGGCGCACGCATCGGTATTGTCGGGCGCACCGG
AGCCGGAAAGAGTACTCGTATGTTTATTTATTTTCATCTCTGCATGACTTCTTTTGAATA
TACTGACATTCCAAGTGATTACTGCTCTCTTACGACTCGCAGAACCGACCAGCGGCCGCA
TTCTTATCGATGGTGTTGATATACAAACGGTTGGCCTTCATATTCTTCGGTCTCATATAT
CCGTTATCAGTCAAGACGCCATTCTCTTGGCCGGGACGATTCGCTACAATCTTGATCCAT
TCCACGAGCATGACGATGTATGGCTCACACAATGTCTGCACATGGTTGGACTTGCTGCGC
AGCAGCGTCTCAAAGGGAAGGATACTCACTTGGCTGCAAACATGTCATGTTTCCATGAAG
ATGCCAACAATGGCGATAGCAGCAGCAATTACGGCAATACTGTCTCTACCTCGGCCCTGC
ATCTTGATTCGGACGTCAAGGAAAACGGTTCGAACATCTCGCATGGCCAGCGATCCCTTA
TCTCGATTGCTCGTGCTCTCGTCCGCAAGTCTAAAATAGTTGTCCTCGATGAGGCCACTG
CCTCCATTGACAGACGTGCCGATCGCTGGCTTCAGAGCATATTGAGCGAGTTTATGAGAA
ATTCGACCGTCCTCACTGTAGCCCATCGTCTCGATACTGTTATCGGCTCTTGTGACCAGA
TAGTGGTCATGGATGCAGGAACTGTTGCTGAGTTTGGCTCTGCTTCCGAGCTGTATGAAA
AGGCCGGTTTATTCCGAGCACTCTGCGACGCTGCCAAAATCTCCGTTGGGTGATTATTCA
AACTGCCTTGGCATACACATCTTCAGCTCCTCAGTACAAAAAGGTACTTGTTAATCCAAT
CCCTGATACTAGCATTCGTTTTTATTCTATTTCATTTCCAGTCAGGTTTATTTGGTTCCA
TTGTTGTTTTCCAGTTTCGTGTTCTTGCCCGCGCGGGGGTCAATGGACTGAAAAGCGTTG
TACTGTTGCGGCATCTGTGGTACCGGTGACGTTTATTTAGTTCTTTGGCAGTATTCCCCC
TTTTGTTCATTTTGTCATTTATTTGCCATTTATCTTAGGTAGCTGACGTCCCTTAATCCT
TTTTGACCAACCTATGTTGCAGTCACTTATAACTGTTTAACTTCGTACAGCATTTGCACA
GCATGCATTGAAGTAGAGGCGTTTACAGTTACAGCATCAACTACACACATCTTTGGTTGT
TGCCTAGCCAAAAACACAGATGTTTCAATCAGCTTAAGCACAGTTGTGCTGCTAGTACTT
TTACACTAGCATACGTTAAAACCGATGCTGAGAAAATACGATCCAATGGATGTGGTAATT
GCAGAGTAAAATCTCAAACAGTTAATTTCAAAATCTGAAAACCAACCCTGAATGACGGCA
TCGCGTTAGCCACAGTTGTATTTCCCTCAATTCTCCTGTACTATTTTTGAGCTCGTTTTA
GAGGACACCCAAATACGGAGTATTGTGCGAAGTACGGAATACGTAACACTTACATGGGTG
GACCGTGATATTTTCAGCCGGTCAGGACCCAAATGTATCCTGCCAATGTTATAGCACTGT
GTTGTACGGTGCTCAAATTGTGGGCTACCAGGTTTTAGGACCCCTACAAGCCAGTGCCCA
GCGCATGTCGGCAGAGTATTTCCATGGTTGGGGAGTTGGGGCTAGTCCCAAAAGGTGCTT
CGACACGAAACGGAGACGACAGAAATGGAAAGGATATTCCGTCAGGCTACATTCCATTAT
CAATCTTACTTTATCAATCTTATTTTATCAATCTAATCAGCTGTTGGAAGCAAGGTCAGG
AAAAGACGCAAAAATTATTGTTGTTGTCACTACTACCTGCGCTCGGCATGACGAAAGATG
TCGGACGAGCCAAGGGACTTGGCACCTTGTCCCAGCTAACAATTTATCGTTCGACGGGCA
TAAGGTGTGAGAAAGGAAGTGACTTTTGTTCCTACCTAACCGATCAGCACGTTTCAATCA
CACCACCGAGAATGATTCCGATATCGGCTGGCAGAAGACCAGACACAAAATTGGAGCAGC
AAAATATGATCAAATGATTTGACGTTAATGCAATAACTGGATTTAATTTAAAAAAGAAGG
TCTAAGAACCCGTAACATAGTATTAAAATTAATTAGTGAAAATAGAATCATTAAAAAATT
CCAAGTGAAATTGTGGTATGTAAGTAAAGACAGGCAAAGGAAAATTTCTACCCGAAACAA
CAGTAGGCAGCCCGTTGCCACATTGACTACCGGGTATTGCTTCCGCTTTGGTATTATCGT
GGTTGACACAGCATGACAATACTTGGTGGCAAATCATCACGACGTAACGACACCTCAACT
TCCACAAACTTCCACAAAGGTGTTTTGGCACGACGCGACAATCACGAGTCTCAATGCATA
GCGAAGAGTTAACATCCCTGCCAGCAAGGTCGTCGGCAACGCACCTCCGGCCAATGCACA
CCAAACAAACAGGAGTACATGACGGTGCTCCATCGACACTGTTAACTTGGTCAAGCTCAG
TCGACTTTCCAATATACGAGCCTGCAGCGCTACAGGCATTCGTGGAACTTGTTTCCTGCA
TCTCTGTCGAGCGAAGCGAGGCCTTGTGCATCCAAGACACGACGCAGGGTGGCTACATCG
AGGCACGGATGGACAGGACCGAGCTGGCTGCCGGCATATGGTCCATTGTTCATCATAATG
GAGCCTGTGATAACGATCTGCCCACAGACTTTTCCATCGGACCAGGCAAGGTGAGCGTGA
CCCTTTCCAGGCACAGCCAAACATAGCAATTTACGGATCTTGAGTTTTGGACAACGCGAA
CTGATATAAAATCATTCCAGGCTCTACAACTGCATATCACGTCTGATGGAAAGGTGCAGA
TAGCTGCACATTCTCATATCGTCCCGCAACCCGCTCTGCAGTCACTAGGCCAAACGCTGC
AAGATATTCTCATGCGACGGCACGGCACTGAAGGCACTGAGGATAGCGACCGCCGTAAAG
AGGATGAAAATTCCAAGACTGGTCCTATAGAAACGCCTTGGACGCAGCCATCGATATTGA
ATTGGCCTCCAAGACAAGGTCCTGTTGAACTGTGGCCGGGGGATTGCGCACTACAGCTAC
AATACGGAAGCACTTCTGGTGATGCGAAGCCGGCGCTGTTGCATTCGTGGTTCGAGCGGA
TGGCACGGGACATCCCACATCGAATTGCCATTGATTTTTTGACCGACCTGGAGTCTGGCA
CACGGCTGCAATTCACATACCAGCAGGTCTCCAATTCTGCCAACGCGCTGGCATCAGAGC
TCATTCGTTTGGCTGCGGCCAGCGCAGACCACCATGAAGTTCAGATCATTGCCGTGGCCA
TAGGGCCATGCCCTGAGCTGTACATTGGTTACCTCGGGGCTCTCAAGGCCGGTTTCGCAT
TCTGTCCGCTTCCGGTGGATGTGCCAAAAGAAAGGCAGGAAGCACTCTTGGCTGATTTGA
ACCCAGTGGCCATTCTTATACGGGAGCAAATGCCCATCGACACAGCTCTCGTACAAGTCA
ATGTGAGCGACTTTCTCTCTGGTTGTGATGAGAAAACAGTCCTCCAAGGCTCTCTGTCAG
ACAGTCCTTCAACATGCGATACCAGTGCCGCCTACATCTTATACACGTCTGGTACGACAG
GGCTCCCCAAAGGTGTAATTATCAGTCACCGATCAGCCGCCTGTACCGTGAGTGCCCTCA
GTCAGCATTATGGCTTCTCTCCCTCGGCAAAAATTACAGAAGACCGCAGAACTTGGCGCT
GGTTCCAAGGTGCCGCGCCCACCTTTGATATCTCGCTCTTCGAGATTTTCTGGACACTAA
GCACTGGATCGACGCTGTGTTGTGCTCCGCGACGTCTGACCATGCAGAATATTGACACCG
TTCTGTCAATTTTACAAGCCGATATCACCAATGTTACGCCGAGCTTTGCCAGTCTCATTC
GCCCCTCTGTTTTGACTGGGCTCATGGTTGGTGGTGAGACTCTCAACGCACGCCTTCTAC
AAAACTATGCGCAGCACAACCCCGACATATCCTCCTCCGAGCACGTAGTCAGAGAGACTT
GCGACCTCCCCAGAGGTATCTTCAATGGATATGGACCAACAGAAGTAGCTATGTACTCAC
TGGCCCAGCCACACGTTCCGGCAAACCAACGTGGATCTGTTATCGGCTCACCGTTGGCAA
CATGTGGCATACTGATTGTTGAAATAAATCGTCATGACCTCATTCCCATGCCTCGGGGCG
GTATAGGTGAACTAGTTCTCACTGGCCCGCAAGTCAGTACGGCAGGCTACCTCAATCGCC
CCGACGAAACTCGTGCGGCCTTTATGGACGACAAAAAATGGGGCCGAGCGTACCGCACTG
GAGACCGTGCTCGCATAGTCTGGAACGATGATGGCGAGCCTGTCGTGGAATTTCTTGGCC
GCTTCTCGGACGCACAGGTGAAACTCAGCGGACGCCGTGTGGAACTGGGCGAGATCGAGA
GCGTCCTGGCAAGCAAGGCGGACGGTGTCCAGCAAACACTTTCTTGTGTCTGGATGCCGC
AGGGAAACAATAGACCAAACGAGTCCTTGGGCTCCGAAAGGGTAGTGAATCTGGTCGTGG
TAGACCATACAACTGGCCTCGATTTTGCCACTGTCAGTGCAAATTGTGCCGAGGCAGCAA
GGCAGCATTTGCCGGACTACATGAGACCAATTCGCATCCTTGAGGCTGCTGACCTACCTC
GCTCTTCATCAGGGAAAATAGATCGCAGAGCGGCTTCTGCCTACGTGGAAAATGTTTTAC
GGCAGCCGATCGCCACTGGTACTGTCGCGTCTCAGAGGCAGACCGCTTTGGACGTCTTGG
ACTATACCAAGCATGCTCATGTGGAAGCTGAGCTGGTCAAGATTCTTTCCTCCCTTATGG
GTGGGGACGACTCCCAACTTCTGTTAACTGCCACGACAAAGCTGGCTTTGGTTGGCATTG
ATAGCCTTCGAGCCATGCGGCTATTGCGCGAGATCCGGAACCGGGACTTTGGACAGGAGG
ACTCAGAAAGATCAATCCAGTTTGAACTGCAACCATCGCTTTCCCTGCTTCTTGACCCAG
AGGCCAGTATTCGTTCGGCATTTTTTGGGCCTGCTTCAACTTCCTCTCGCTTACACCAAA
GGCAAATAGCAGCACAGCAGAGGTTGGAAACGTTTGCCATTCGACATACAGCTGCATCTT
TGGAGAAACTGAGTTCAGTGTCAGAGGACGATGTGGAAATGGTGCTACCAATGACAAGTA
CAGCCAGCCAGTTAGCTGTGAGCTTTGCCATGGACAATCGAAACTATATTAGCAGCACTG
TCCTCCAACTGAAACCGGGTGTGTCAATGGACTCTTTCGAGGTCGCTGTTCGCACCGTCC
TGAACCGGCATGCTGTCTACCGCAGTACTATTGTGCCATGCAGTGACGACATGTCACCAT
TTGCACAAGTCGTTCTGACTCCCTCGGCATGGAAGAGGTCGGAAGCTCACAGTACACGGG
TCGTGCGCAGGTGTGGCACTGGAAACACGCAATACTGGCTTCGGGTCGCTCAAGAGAATA
TGGATTTTGACGCACAGAAGCTGTATTACGTGCAGCTGGTTGAGCCAGACGTGGGCAGCG
TCGACATCGGACTTGTCATCATCTCTATTGCTCACTGCCTCTGTGATGGTACATCCGTTA
AAGTTCTGCTCAGCGACATTGCACGGGAGTACGCCGGACTCGAGCCCCTCCAGCGACACT
CTTTGCAGGATTCGGTGCTCGACTGGGCCAAGAATCTAGATGTAGACACGGACCGCTATT
GGCAAAATTCTTTGAGAGACTGGGAGACGGATAGCTTCCATGCCCTGAGTGGCGACAATG
TCAAGGCAACGGTAGATCAGAAGTCATTGCTAGCTGAGTACCCAAGCAACATCTCATGGC
CTGCTCTGGAAGTTAAGAGCCGCAAATTGGGTGCCTCGCCGCTGGCAGTCCTGCAAGCAG
CCTGGTCACTGCTGCTCGGGGTCTGGTCAGAGGCGAACACAAGAGAAATTGTTTTTGGGA
GTGTCTTGTCAGGTCAACACGAGGCATTCGAAGCGCCCACATTCTCCGTTGTACCATGTC
GTGTTGCACTGCCAGAGAACCAGACACTGGGAGCGTTACTGGTCAACCTTGTCGACACTG
CTAGGTTTATGCAAAGTCATCGCCACACGTCCTTTGGACTGTTTCGAGCTCCGCCATATA
ACACGGCTCTGGCACTTCAGACCTACGGAACCGAGACAGAGGCAAATGTTCCCTGGACGG
TGGTTACGCATCCGGCTATCCGCTATGACTTGGATATGTTCGCAGAGGTAGTACCTGAGG
GTGACGCACTTCTGTTCAAGGTCACATACCGCGACGACGCTTTGTCTGAGATGAGTGCCG
GGGTCATTGTGCACCAGTTCGCTGCACTCACTGAAACGCTACTGAACGCCAGGCCAAATG
ACCTGGCACAGAGTTTATTGGCACGACTCCCGCAGGGACTTCTGTCAGTGGAAGGCTCGA
TTCCGATTACAACAGAAGAAGGCGAGAAACAAGAGCGCATCGACGTCCTCCATGCCCAGT
TCGAGTCCCAGGCCGCCAGCACACCAGACATGCTGGCACTGAGTTTCTATACGTCGCTGG
ACGCTTCACCAATCAATATGACGTACGCAGAACTCGATTCCCGTGCCAACGGCTTGGCCA
ACATTATACGGCTCGAAGATGCCGATATCATCCCCATCTGTATGCACCGCAGCATCGAGC
TATATGTGTCCATTCTGGCCATCCTGAAAGCTGGTTCGGCATGGTCGCCGATTGACGAGA
CATCGCCAGTTCAAAGACGTACATCGCTTATTTCACGCACACAAGGCAAGGTACTGTTGA
CCACGAAGAGCTCTTTCCCCCTGGTGGAGCCATGTCTCTCCCACAAGAGTTTGGCAGACG
TACGTGTTATTTTCGTCGATGATTACGCCGGTCACGCCACAAAAGATCGGCCGATGCCAC
GGAAGTCTGTTGTCTCTCGCTCTGTGCATTCGTCGTCTGACTCAATCACCGGGCAAGACC
TCGCATACCTTCTGTGGACGTCGGGTACCACAGGTGAGCCCAAGGGTGTCATGATTCAAC
ACAGTGCTGCCGCCAACGCCATGCGTGATTTGCAAGTGCGTGTTGAGCATGACGTCACAG
GTGGCCCGATTCGAACGCTGCAGCTGTCGGCCTACAGCTTCGACGTGTTTGTACAGGATC
TCTTCTACACGTGGGGATTGGCCGGCAGCGTTATCAGTGGTACTCGGGAACTGGTCGTGG
GCATGTTCTCTGAGTTTGTCAAGACTGCGGCTCCCACACATGCACATCTAACACCGTCAT
TTGGTGCCAGCATTGATGTCCGTGAGCTTGCAGGATCTACACTTCGCGTTGTCACCTTTA
TTGGAGAGAAGCTGACAGAGGACGTTGCTGAGGCGTGGGCTGCTCCAGAGATCACCACAA
AGGCATACAACACCTATGGGCCAGCAGAAAATGCCGTGGTATCAACAATGCGTCAGTTTT
TTGGCAAGAGTCGTGACCGCGCCAAGGCTTCAAATGTTGGGTTCCCGCTAACGCCTTGCA
CGGCATATGTGGTTCGTGAAGTGTTCACCTCGCCAAACGATGAGAGTCCAAATACGGCAA
AGAAGTGGGAGCTTGTGCCCCGGTATGGCGTGGGCGAGCTAGCTCTTGGTGGCGTGCAGG
TCGGAATGGGCTATCTAAATGATGACACAAAGACGGCAAAGTCTTTTATCCACGGTGGTC
CGCAAATCGGCGAGCGCATTTACTTAACAGGCGACATAGTGCGGCTCAACGACCACGGCT
TTGACTTTCTCGGTCGCAACGACGATCTGATTAAGATAACTGGCATTCGCATCGAGCTCA
GTGAGATCAGTGCTGCCTGTGCCCTCGTTAAGGAAGAAGAACCTGCCGTAGAACATGTCG
AGACTCTATATCTTCCACGGCCCAACGGTGACGCTAGCCACAAAGTCATTGTTAGTTTCT
TGTCAGTCAAGGAGACATTGGACAACTTTCCTGACACCACCCGCATCCGCCGCAGGGTTT
TTCAAAAGGCACGAGAAGTGTTACCAGCCCACATGGTCCCAGGCCACGTTACCGTCCTGG
ACTCAACGATGCCGCGTACGGCGTCCAACAAAGTCGATCGCAAGGCACTACAATCCATTT
ACAACAATTCTGATTTGAATGTCCTTGCGGAAGTGTCTGTAGGGACCAAAGATGGCGCAC
AATGGCGCACGGAGCAGCTGCCCATTGTGCAGGCTGTCATGGTCAATTTGTCTCTACCCC
GGCAACCGCTTCAGACACTGAACCCAGATGACAGCCTCGCAGGTCAAGGATTTAGTTCGT
TACAAATCACAAAACTAGCCTGGGCACTGCGGCGGAGCTTGAAATGCGACGTGCGCGTGC
TCGACCTCATGCGTTGCCAGACAGTGGGCGAACTTGTTGACGTGGTGTTAGCGTCCATGA
CAAATGGCGAAGGGGGCGAAGTGGGCAACGTTGAGACCAGGGACGTTGGTCCTTCTACCA
CCTGGGTGTCTATGTTAAAAGACGAGCTCACTCAGAACCTGTATGGCACCCTCCGACCCT
CAAATACTTCGTACATTTTGCCCACAACCCCCGTCCAAGAAGCTCTTCTTGTCGAGACAA
TGATCGAGCCTGGAGCTTATTGGTCGCATCGTCTTTTCACACTCAAGCGCATCGGTCATG
TGGACATGAGCCGTCTCCGTACCGCATGGGAGGCGGCAACCAGGCGCTTAGACATCCTTC
GGACCGCTTTTGTTCCTCTATCCCAGTTGTCTCCAAAAGACACAAATGGTATCAGCACAG
CCGAGTGGGCCCGGACACGTGGCGTCCATGCCACCGTGCTTCAGATTGTTCTCCACGGCA
CCGAAGTTGTCTGGACTGAAATCAGTGACAATGTCGACGTCGAAGGCTGCTTGGCATCAC
ATGCACGCGAAATACAGACCCGTCTCTCGCCACTCTGTGGTGATAGCGCACGGCCACCAT
GGGCACTTGTCTATGCCCCAGCCACCATGACGCTCATGCTAAGTATGCACCATTCTCTCT
ACGATGGTGAGTCTTCGAAGATGCTCCTGGATGTTGTAACACAGTTGTACCGGGACCCAT
CAGCGGACACTGGCCGTTCCGGACTTCCGCTCCTGCAGATGTCACGTGGTTTAGAAGTGG
GGCTCGTACCGTCCATCGCGCAGCGTCAGGACGCGTCCGCTGCTTGGACTGAGCACGTCC
GCAACCTCATCGAGACGGACGGTGCCATAAACGCCCCATTTCCTGACCTGACAGGCTCAC
GCCAGCTTCCACCAAATGCAATCTTGTCAGCGAAGACTGCCATCCCCTTCCACTTTTTAA
CTCCTGCGTCCTCTGCGGCAGACGTCAGCAGACCAGACCTGTCGCGCCTTCTGTTGTCGG
CGTTTGGCTGTGTTCTAGCGGCCATTCTGGAGCTCAAGACCATCGTTCTTGGCCAAACCG
TGTCCCAGCGTATTCTGCATCCCGACCTTCATCGTGTTGTAGGCCCCGCCATCGCGACCA
TTCCGGTCACCATCCGATCATGCGCGGCCAGCGCACTGGCCCTCTGGGCTGAGATGGGCC
GCGATGCTTCCTCCCTCGGCGCACATGCACACCACGTGCACCCAGTCGACATCAAAAAGA
TGGTCAATGAGGGCAGTGAGTACGCATCTGAGCCATTCCCGGCCCTTTTCGTCTACCACC
CTGCGGCAAGAAATGCCCACAAGGACAATAATAGCAACGAGCATGCGTTCTATGAAGTTG
GCATGGCACTCCCCCTGAAGGTCGAGCATCCCATGGCTCTCAACATCTTTGAAGGCGATG
GTATCATTGAACTGACGGGTGATGGTCGCCGAATCTCACAATCCATGCTGGACCTTCTCC
TAGTCCAAATTGTCGACCAAGCCAGCACAATGCTGGCCCATCCTGAGTTACCACTGTCAC
GGCTCTCCAATCACATGGACCGCGCTTTGGTGTCAATTGTGGGGGAACCACGTACACTTG
TGGGCTCTGTAATCGCACGGAACCCGGCCGAACTTGTCACCAAACAAGCAACAGAACACC
CAGACTGGGTAGCTATCGAAGAGATTTTTCTTGGCGAAGATGATTCACTTTCCACTACGG
CCACCACATTCGGCGGATTGGAGATTCTTGTCAACGCGGTCAGTTCTCGCCTAGTAGCGC
TTACTAGTGCCGCAGCCGGGGACATCGTGGCCGTGTATCTTGAGCGCGACACCACATCTC
TTGCAGCGATTCTGGCTATTTTTAAGCTCAACTATGTCTACTTACCCATTGATGGCGACC
TCCCGGTCGAACGCAAACGACTGTTGATACGCGATGCAAATGCTAAGCTCGTTGTCACCA
CAGAGACGTTAGTGAGAGATCTAGAACCGGACAACGAGCAGAAGATACTACCTGCGGTGT
TTCTTCTTCCGGGGGGCAACAGTGGCCTAGCCACCATACAGTCATGGGCCAGTCAGTCAC
AAGAAACTGACGCAGTCCCTAACAGCTCAGACGATGGCGGCTACATCTTGTACACGTCTG
GCTCCACGGGTCGGCCGAAGGGAGTGAGAGTCGCCAATGAGAGTCTCTTGCATTTCGTAG
CTGCTATGACGCAACGCCTCACTGAATCCAACCCCGAGATGGTACGCCTCGGTGGCATGG
GCAAATTCCTCAATGTGGCCTCTCGTGCGTTTGATACGCATCTGACTACCATGTTCGCGC
CCTGGCACCTTGGTTTCAGCTCCGTCATCGGAAAGGACCGCAACGGTATCTTTGCCAACT
TGCAACATGTCATAAACACTGTCGGCATCACGAACATGGGCACCGTACCGTCAGTTCTTC
TGCGGCTTGGCCTGCAATTGTCGGATGTGCCGTCGATTCGTGTCATTACCTTTGGCGGCG
AAAAGGCATCACATGCCCTCTTCGCCCAATTGGGTGGCGGCGATGACAGCGGAGACGGCT
CAAAGGCTGCCTTGGTGAACTTTTACGGCCCAACCGAGGCAGCTGTGGGTTGCTTGAGCC
ATGTCATCGGACACCATTCCAACGCACGCAACCTCGGCCTTCCGCTACCAGGTCTAGAGG
CACTTCTCCTTGTATCCAACAATGACGGCGATGAGCAGGTTGTAGCTCGAAAGGGCCAGC
CTGGAGAATTTTGTATTTCCGGACCACAGGTTGCTGTGGGTTATCTGAATCGCCCCGACG
AAAATGCCCGCAGCTTCCAGGATACTTCCCTGTTGGATATCAATGGCACAAAGAAGCGTA
TATACCGCACGGGTGATATCATGCGCATGATGCACGATGGCACCGTTGAGTTTCTCGGTC
GTCGTGATCAGCAGACAAAGATCCGTGGCCAGCGCTTTGAGATTGGCGAGGTTGAGGAAC
ACATCAACAATGCCATCGCTGACCAAGGCCCTCTTGATGTTACAGCCGCCGTGGTGGACC
AACGGCTCATTGGCCTCGTGGCACGAAAAAGTGGTTCTCTCTTCAAAGCAGAGCGCGACG
CTCCGGCCGAGATACTCTCCCCCCCACCGAGCCAGGCACACCGAGACGTACTGTTCGCCG
CCGAGAAGGCTTGCCAGAGGGCCCTTCCTGCGTATATGGTACCGGAAATGATGTGGCTGT
CCAAAATACCATTCATCGCGGCCTCGGGGAAGCTTGACACAAAGCACATTGCGAATCTGG
TGCGGGATTCCGTTGCCGTTCTGGACACCAGAAGTCAATGCCCCGGCATGTCAACTGCGG
CTGTTTCCCCGTCTAGTAACCTTTCGGGACCAGAAAAGGAAGTTCTCTCTGCCCTTACAG
AAGTATTGGATAGCCTAAATAGCACCTGCGTGTCTTCATCCACCAACCTTCGCAGCCTCG
GAATCGACAGTTTGTCGGGTGTGCATCTGCTGTCGGTACTCAAGCGCCGCGGCTTTGTGA
ATGTCATGCTCACTGATATTCTCTCGCCGTCGCACTCCCTTTACTCGCTTTCTCGGAAAT
TCAACTCTCCCGCAACATCTATCGGCAGCAGAGAAACCAAACCGTCATCGTCTGCCCCGG
CCTTCTCATCCAGCGCTGGTGGCAGTTTGCATGTCGAGGAACTGACTCTTGAGGACCTTG
GTCCGAGTGCCAGCCACTTTGTTCCGTCCAACATTGTCACAATTCTCCCATGTCTACCTC
TACAATCAGTACTGATAGCTCTGTCTCTCAATTGGCTACACAGCGGGGATGCCAACCGGG
AAACGACGGACGGAAGACAAGTCCCTTACGTGACCCAGTTTAACTACCAGCTGGCACCTG
GTACAAACATTGCGGTATGGAAACAGGCAGCTGAACAGATTTCTTCGTCAGAAGCCATTC
TGCGCACCTGTTTTGTTCAACGTGGCCAAGACGGAAAATTCTTTCAGGTTGTATTGACTT
CCACGCCTTCTCCGTTTGATAGAGAGGGCAGCCAAGTCGAGGATGACGAATACACTACCC
TGGTCGAACACTTGGGATCTCGGCCTCCCTTTCGCCTCCGCGTGGAAGAGAGTGGCTTTG
TGACCCTACTGATTCATCACGCTCTATATGATGGAGCAGCCATTAACGCCCTCAGAATCA
AGATTGAACAAACGTATCATGCCATCACCAGTGGCATTCCGGCACCTGCTAGTCCGGACG
ACAGCTTGATAACTCTCCGATACCTCGCCAACCACTGCAACCCCTCTAGGCACCACATGC
ATGCGGCTACAGCCACCTGGCAGGCCAAACTAGCCGGCATCTCGCCCTGTCGAGTTGAAT
GCCACTCGCTCGTGTCCAATCATTCTTCTAAACACGCTTCTGCTCGCGCGACTCGGTTCC
TCAGCTTCACAGTGTCCGAGCTGAAGACAAAGCTGAAAACCGTCTCTCTTCCATCAGCTT
TCCAGCTGGCCACTGTCCTTGTTCTGGCTAGCTTAACACCCGGCTCTTCTTCTGTTGTGT
ACGGCTACACTACGTCTTTCCGCACACTGCTTCCTCAAATTGCTGAGGACATGGACAGCT
TTATCGGACCTTGTCTTAATACGGTGGTACATGCCTTGTTGCTACCGGACCCCAAAGAGA
CACTGCCGCACCTTGCGGATCGTGTTGACCAGAACCATGCAGACGTCAGTCAAGGATATA
TGCCATTTATCACCGCAGACCAAATCCAGCGATGGGCCGGCCTCGACGAGAAGCTTTTTG
ACAGCCTCCTAACTGTCAATTTTATTGACGACGCCTCCGACGATACCTCCGCCCCAGCGA
TCATGCGTACTCTTCCAGGAAACGCAATGACAGATATGGCCTTGGCCATCGATGTTGAGA
TCCACTCGGAGGGGCGAATCGAGTTACTATTGGCGTCCGGAGGCGTCTTGGATAAGACAC
AGCTTGACCATGCAGGTCGTCTATTCGAGACTGTGGTGGAGAATGCCGCCAACAATGCCG
CCACTGTTGACCAATTTGTGCCAGTCAATGCAGGATCCGCCACTGGGAATAACGATTCAC
AAAGTGCCAATCCCAAAGCCATTTCGAACGCCGGCTCTACTCAAAATGGAATTCAGTACA
CTCAGTCGTCTCTTGGCTCCGTCCGTTCTGTTGCTTGTCAACTACTTCACCTATCCGAAG
AAGACGTCCCGTTGGAGGCTTCTCTGTATCAACTTGGCCTCGATTCCATCAACGTGCTAC
CCTTTGTGACGATGTTGAACAAGTTAGAGGGAACTAAGATCACTCCCAATGCGGTTTTGC
GCGTACGCACCCTACAAGGCATTGCTTCTCTTGTTTGCGCTACCAGGAACCAAGGCGCAA
ATCTAAAAATCAAGGACAATGACGTCGTTCCCGTTGTCGATATGGCTCCTGACTTTGAAA
ATACTTTACATGAAGTGGCCCGCGATCTCCTCTTTGTTGCTACACCGCTACAGGAAGGCA
TGCTTAGCGCGTCACTCGCTCTTGCCGATCAAGCTTACACATACACGCACAGCATGCAGA
TATCGGCGTCTGCGTGTCAACTGGACGCACCGGCGTTTTCACATTTTTTCGACGCTGTGC
GAGATACGGTGCTCTCTTGTGAGATTCTCCGCACCCGGTTCATATTTACAGATAACCAAA
ATGCGCCATGGGTCGGCATTGTCTCGCCAACACAAGTGAGTGATCTTGTGGATTGGCAAG
TCTCAGCTTCCGGTATCATCCGACTGCGCATCCATCACGCACTCTACGATACCAACTCCA
TCCGCGCTCTGTGGCGTCTTCTTGATGATAATTATGCACACCACCTATCGGGAACCATCG
CAGAAGCCGAGAAACAGCGGCCGTTCCTCTACCGCCCCTTTGCAAAGCAAGTCTACAGGG
CCCAACGGACCGCAGTTGCATTTTGGATAAACACTGTTCAGGATTACGACTATGTTCCGG
TGGTTGTGTCCAGTGATGGCGGGACTTTTACACAACAGCAACATGCATCGTCGTCCTTCC
ATTTTACTGTGGACACTGACATTCTATCTGCCCTCAGAACGAACTGCCGCAAAGCCAACG
TAACTCTCAAGACAGCACTACAGCTTGCATGGACCAAGGTTCTCTGTGAGCGACTCTACA
GCCAAATCGATATGGTCTTTGGGGAGGTGATCACGGCAACCAGCGACGATGGAACCATCA
CCGGAGATGAGGCTGTAGTCATGGGTCCAACCATCAACACTATTCCCATGCGCCTTCGGC
TCGGCCGCGACGTGAATATCGCAGACGCGCTGTCACAGTTACAACACCTTGGCGACCAGG
CGCGTGGACCGAGTGGCGTGGCATCTCTACGTGATGTGCAGACGGCCTGGAGATCATCGA
GATCTGACGGGATCGATACGTCTGCCGGTTTGTTCCAGAGTTTATTTGTGTTTGATGGCG
ATGTCTCCGTGGACACATCATCAACCACTGCCGACGGACGACATATTGTACCTGTTGAAA
CCGATGCGCAGATTGTCCCTAGTAGGACTGAGAAGGAGCTAATGTACGACGACTATCCCT
TCATTTCCAGCTTCCGAATTCATGACGGTATTCTCCACGGTGCGTTGCGTACTAAGGTTA
GTGAGGATCTCACGCACCGCCTTGGCAGCCAGTTAGCATCAGCACTTCACTACTTGGCGT
CGGCCAGCACACATTCCGTGGCCCTGGATCCTGCTGTCTCTGCGAGCTTCCCGACCGTGA
TAAATGAACATGGATGCAGTGGGAGCCATAGACATGGTTCGGACGCCAACGTGGACATCA
ATGGGTCAACTGACCTTGCAGAGTCGGTTTTGCAGCTGGCAATAAAGATTGTCGGCTCAG
GCATCCGCGGCAAGGTTGGATATGCCACCAAGCTTATCAATATCGGACTGGACTCGATCT
CGGCCATCCGCTTCTCAAATATGCTCAAGAAAAAATTTGGCATCCACGTCAGCGTATTTG
ATATCATGAAAGGCGCCAGTATTGAGAGTATTGTCCGAAAGCACTCGCCCATCGAGAATC
AGCCTGAGGATAAAGGCCAACAGGGTCCGTCACCGCTGCCAGAGAGACAAGTAGTCAAAG
ATGAGGCGCTGGCAAAGTCTTTGGCTGCGGAAATCCTTGGCCTTCAGTCCGTCGATCAAA
TCCAGTCGGTGCTTCCTGTTCTTGCCGGCCAAAAGCACACACTCCAGCACTGGCTGCACA
GTGGTAAGCGGTTTTTCGAGGCGCCTTGGGTGTACCGTGTCTCTGATGGCAGATCCATCG
ACGTGGAAAAAGCTGCGAGTGCTTGGACATCACTTTGCTGCGCACATGATATTTTGCGAA
CCACTATCGTTGCCCCTCAGAGCAACATTGTCCCTGGCCTGGTCCAGGTGACATTCAACA
CAACCATGTCTCCAGCAGCCCGCTTCACCACTCTGCGTGACGACAAAGTCACAATTGAGA
GCCTAGTTGAGACGTACGTGCGCGAGACCAACAATCTGCCATCCGATCTCCGTTCTCCTC
CATCCCGTATGTCCTTTCTCGAAGCAGCCGATGGCCAGGCCATAGTTTTTCGTATGCACC
ACTCTCTTTACGACGCATGGAACGTCAAGATGGTCCTGGGTGATCTTCTCCGTCTGTTTG
ATGGAGTCCCATCTCTACCAACTCGGCCGTCGCTTCGGTTTGCCTTGCATGAAATATTCC
GTTTCCGCAGTTTCGTTGCAGAGCAGGCATACTGGAAAAGTCACCTTTCCGGTTCTCAAG
ACACAATCGTCCGGCCAACTGCGTTGTCCTCGGCTTCCGTCTCCACAGCTCCTTTGGGCT
TCCACTTCAGGGCCAGCTACCCAGACATTGCTTCTACGAGCGCCACTGCCAACAGAATGC
AAACGTCCTCAGCGATCATAGCGTCCTATGCGTGTGCCCTGGGCCGACTTACTGGTCGCG
TTCGGCCTACATTCGGCCTTAACTACTCGGCGCGTTCACTCTCATCACCTGATGGCGCTC
GGACTTTAGAGCTCACCGATAAGAGCATACCCACAATGGCAGTGGTCCCCGTAAGCATCG
ATTTGGAAGGAGAATTGCAGCCACTCCGAGCTGTTCAAGACCATCTAGCCGCGTTAACCA
AGTTTGCGCAAGCGGACGACCTCCACGTGATGGCCGCTCCATACAACACACAGATCAACG
TTCTCTTTTCTGACGTTGACAAGGACACACGAACAAACGGTAATGTTGAGGGATGCAACC
AAGTTCTCAAACGACACCATCTTGGTGAGCCCCTTGCATCGGAATATTTCACAACGACTG
TGGCACACAATGATATACAATCTATGGTGGAAAGCGTTGATATCTCGTGGCTTGCTCCAC
AAAAACTCTACTTTAATGTCGTTGTTCGTAGTGGGAGCATCAGTGTTGATGTTAGTTGTG
ACGAGGAACTCGCGAGAGGTGATGGCAAGTTGATTGCTAGCATAGTTGACGCGTTTGCTG
CTACATTGTCTGAAATGATTGAATAGTCTTAGAAAAGAGACGTGTGGGGTTCGTCCATTT
CGTTTTCTTCTTTTCTTTTTTGGTCATTGGAGTTTTTCCATCTACCGTTTCTCGATATGT
TTTCATTTCGATGACACAAAAGTCCAATCGTACTAGATCAGCGATAAAATATATTCTTCT
TCTTTCATCTAAATCCTGTCGACAAACAAAAATTCAAATAGATTCGGCTAAGGAAAAAGT
GTTGACAGTAAATATCCAACATTTTGACCCATGCTCGTAGTTGATTTAGCATCTTGACAA
GCCTGTCAATACGTAAACTTTATTCCAGCCCCGGGGCCAGCATTGTCGTCCAATCATATA
TCCCCATATCATTGCCATTCATCCAGTCTGCGTTCAATTCCAAGTCAAAGTCAAAATTGT
AATGGAAGTCGAGATTGCAATAGGGCACACCAAACTCAATAACCGGAGGCACTTCGGCAA
AGGGTATTTGTGCAGGTTGCGACACGCGGGACAAGTCCGTCCCATCCAACGCCCGCGTTT
CCGGTACGGAAAACGGCGACATTGACTGGCCCAGTGACTCGTCAACATCCACATGAGAAA
ACGTCACTCGCAATCGCCCAAAAAAGGGAATGTTTATATCGTGATCGGCCGTCGTGGTGC
TCGATATTGCGCCGACCTGGGTTGACCGCCGATATTGTCCTTGGAGAATGGGAAGAATAA
TATCCATCACATCGGCGGCTCGATGGGCAACAGTACAGCTTCCCTTAAGAAGATGAGTCT
TGCGGAGTGAGAGAGACAGGTCGACAAGAAGGTTGTAGTCTTCTACTTCCTGGCGGGTTC
GTTCGCGAGAACCACCTGCGCAACTTGAAGTAGAGTCCTGGAGCATGGCCAATGCCAGGA
CCATTGCAGCTGAGAAAGTCTCGAAATCAATCATTCCACATGGAGACCAGGTTTCGTTTC
CACGGTTACGAATTACCTGATACGCGGCAATCGTCTCGCGTGATGCGTCAAGGCAGGCAG
TTCGACTGTACATGTATCGCCGGTCATTTTTAGCCTTGAGGACATACGGAAGATGGATAT
GACGACCGATGATGAAGTAGCGGATCTTGGTGGTCTGGCGTATGGATAGGTCAACGAAGC
TGAGGTCGCGGATCGCAGGTGACGTATTATCTTCAAGCCAAAAGCCTGCCGGCATAATTT
GCCGACAGGACTCCCATACCTGGTCCAACTCGAACGTCTTTGCATAGTTTGGGCCAAGAT
TGTCAGTTGTGACGACACCTGGTGGTGGCGGAGCCATAATGACCTGGTAGTGGTCTATCA
CAGCACCCAGAAGGGAGGTCATCTCGTGCAGAAGACGAAACTCGGGCATCAAACTTATGG
CATCCATCGGCAAGATTGGAAGAAGGCATTTGGTGTGGCTGCAAATCGACGACGGCATTC
CCAGAATCATGGACGTTTCTCGCTCTGTGTGTACGGCAAAATTCCACAGAGTCTGCTCAT
GCGGTTTGCCCTGGCGGCCAGCACGGTGATACCCAAGGATGAGACAGTCACTGACCGCTT
TGCGAGCGGTAAGCCATGCCCTGCGCGGCAAGCCAAGATCCACGTTCAGTTTGACTTGGA
GACATCGGGCCTCCACGCCATCGCGTGTGCAGTTACCATTTTCAGATGATATCGAGAGCA
TCCGTGCCGCTTGACGCCGGTAAATATCAATCAGGGACCGCGTGTCAGCGAGCTCGGTGT
ACTGGGCAGTCCAAGACTGAGGTAGCTCGTACAAACATAGCGCAACCAAAATTGCCGCCT
TGGCCGCTGCATCGCCGTTGTCGGACCATAGAGCAGCGCGGATATCGGCAGTCACCGTTG
CTGCATCTGCCGTATTCAACATGGTTGGTGTTACAGTAGGAGTATGGTTTGCTGCCGGTT
GCTGGAAAAGGGCGCAGGGTGGAAAGATGGCAAAACACGAGGTTGTTGCATCCACAACCG
CACGAAGACACGCGTCAGTTAACAATATGCTGCGGGAAAATCCTGTCACACAATGCTGCT
GAAAGAGTGCCGGTCCCTTGGTTGGTAGCTCAGGGGACGTCGAGAGTTTTGGTGTTGCTC
CATGGGAGCTTCCGTGACTTTCGGGTAAGCGTAATGCTTCCCGAAAGAGCGTCACCAACG
GTGTGTTGCCAAAGGCATCGAGGGCGTCGGTGGCACTGTGATGTGCCGTTCCCGCCCTAC
CTGTCCCGAGGCCGGAATTCGACGGCGATGGTGTTGTAGCGGCTGTGGATAGAAGACGTC
GCCGTTCAGCTTCCTCGAGCTCATCCGAGATCCCGGACGAAAGCGACTTTGACCCCGTAG
CGACAGTTGATGCTCTGGTCAGAGCACCACTGCCTCGGATTTCTTTGATCATTGACTCCA
TCTCATCAAGCTTCTGTAACAGGGCCAATGAGGTACCTTCTTCTCCGGTCCGAGTTGATC
CGTTGTCGATGTTAGCGGCGCGGGCTGTCTTGGGTGCAGGAATCAGCGCAGTGGCAGGTT
GCTGAGCTCGGCATGGCACACCATGCAGCATGCAGGCCGCACATACTGCACTCTCTTCTT
GGAAAACACAGCGGACCTTTCGGCGGCGACATTCAGCGCAGCTGCGCGTGCCTAACCGCA
TGCGTTTCTGCGGCGTTGTCTGGTCGCGGTCGGTCATTTCTGTAAAGAGTCAAGAAAGCG
ACGACAACGAACAATGTGGGTTGTAAAAGTGAGTAGGGGCCTTTAAGAATGTACCCTCTC
ACGTTATGCAAGTGTTCCCAAGATGGTAATTTTGGTTTGTCGTGCAGCACTTCGGGATGG
GCAAGAAATTGTGTTGCACGTTGATCATAGGCACTATCATACTTACGGATCCATCATGTC
AAATGTTTCGTCCGAGTTCGTGCGAACCGTCCGGCGGGGCCGCGGACTAAGAGTGGTCAG
TTTTCCGAAGTGCAGCGGTACGGAGCAAGGCACCTCACTAGCGTCCTTTGTAAAGTAACG
CAAAACGGCCTCACAGGGAGGGTCAGGGACATACGCGCCCTACGGTCTGTCCATTTGACG
AGGAGAATCCTACACGTCTGTATGCTGGTCGTCAGTTGCATTTTCGTCCGGAACTGTATT
ACAGGATATATCCGAGTGGATACAAATCCAGACCGCTACAGCAGTAACACAGCGCTTCTC
CACCACACGACATGTCCTTATGTTCTGCGTAAACTGTGAGAGCAAGACGACATAAATACC
AGCACGACACCCCCAAAAAGCCACCTTCCCTTCAACCCAAGTCCCCAATTCCTCTTCCCT
CTCCTCCGCCACAGTGAAGAACAATATTTTATATTCTGGAAAAAAAAAGAACAAGAACAA
GAAAAGAGAAGAAAAAATTCCCCGTTGACCATGTCCAGCACCACTGAGGAATGCTCAGCC
ATTTGGGCCAACTTTCAAGAGCATGCGCCTGATTTCGCCAAGGTACCGATTATCGCGGCA
CGTAACGACATCATTTCCAAGTTTGACTTCAGTTCCGTCGTCAAGGAAGGGCAGCGACTC
CCCGAATTCGAACTCCAGGATGCCCTTGGGAAGCCGGTGTCGTCAAAAGAGCTGCTGTCA
ACAGGAGCACTTCTGTAAGTTCTGCGTTGTAGGACATTGGCTGTTTTTTTTCTTTACATA
CCGTGTCCCAAGCTAACACTATCATCTTCTTCAGGATAACTTTCTACCGTGGATCATGGT
GCCCTTTCTGCAATATTGCCCTCCGCCATCTTCAAGCCCATGTCGACGATTTCGCTCACC
TGGGCGTTACCTTGGTCGCAATCTCCCCAGAGTTGCCAGACACATCCTTGACAACGACGG
AAAAACTGGAGCTCAAGTTTACCGTTCTCTCAGACGTTGGCAACGGGTTTGCTCGACAGC
TCGGTATTGTCTGGAAGCAACCTGACCCGCTCCGGCCCGTCTTTGATAAATTCGGCCACA
ACCTGCCGGGTCGTAATGGCGATGATTCATTTGAAGTCCCCGTCCCGACCACACTGTTAG
TCGACAAGGACGGCGTTGTGCGCAACACACATGTGGACCCGGACTACACCACGAGGCTGG
ATCCGGAGGTGGCTCTGGGATGGGCAAAGGCGCTTTGAATGTATGGAGTATGATGTATGT
TGTACAGAGAAATGGCCCTGTTTTAACTCCGGCGCGCCAAGGCATTGGCTTCTGTATGTT
TGGGTGGATGTACGCCGTGTATCGGCGAATCAACGACGAGCAAAACGCCATTGTTTTGGC
CGATGAACGCCAGACAGGGTGAACATAGACTAAGTGGGAGCAGGAGGTGGCTATCGTTTC
GTTACCATGAATATTATGTGCTATTTCTTCAGTACATCAGTCAACAATATCTGTTCTCTA
CAATACTTTCCACCATTTTCCGATCGTGGTGAAGTCTGCTCCGGCGTTGTTGTCGTCCAT
GGAGCCCCATCCAATCGCCTAGGTAGTGCCCTAGATTTCAGATTCAGTGTTCCCGCAGCA
CGGCCTGTACGCCATATGCGACACTTCCCGTTATGGACTAGCGCCAAAATCTTCCACGCG
CCCATTTGGGCCGTTCCGCTTCCAGCCAATCTGACGCTTCCAGTTTCCCCGCCACACTTT
GCTTCACAACACGACCTCGACTTCGTTCACACGCCTCAAGACCCTTCACACGACACATCA
ACCACTCCAACATGGGCCTCGTTCGTACAACCGTCCTCACAGGACTACTCGGCACGTCGA
CTGCCGCCGCCTACCTGGCTACCCGCAACCCGGTTATCTCCCCCCTCCCCACAGCGGACC
CCGTCTGGTCGTCCAGTGTCTACAAGAAGCAGAACCCATCGCGCAACCCCGCAACCCAAG
ACATCTGTGTCAAGCGCGTTCCCCTCAACAAGATAAGACCGGAGCTGTTGAAAAAAGATG
GCGACTTGGCCCTTGAGTTCTGCCGTGGCGTCTGGGGTGGTTGGGGTGCGTTTGGATCTA
GCATTTATATATAGCCGTTGTTTTGGCAACTTGCCTGCTGACCTCTTCCTTTCTTTTTTC
TACAGGCTTTGCTATACAGCGGAAATACCTCGAATACAAGTACCGTGGTCCCGAGACTGC
CACCCAGCTCTGGGACACTGAGCAGCTCCAAACGAGCAAGTACGACAAGGGCACGCAGCT
CGTTGACCATTTCGAAGTTCTCGAAAAGACGCCTACCTCTATTACCGTGCGTGCCGGTGA
CACGCCCCGTACAAAAGGACCGCGCGCCTCGGACGGCATCTTCATTATTAGCGCCACTGT
CGACAAGGCCCACGAGCAGGTCGAGTTGAGCCTCAAGAGTGTCTTCTTTTCCAGCGAGGG
CAAGATTGCTGGCAACAAGGGCCCTATGCCGCCTTGGGTTGAAGAGCTGCACCAGTGGTA
CTCGCGTATCATGAGTGAGACGGCGTCGTGGAAGTTGTTGAAATAATTGGGCCGGCGAGG
CTGGTGCCTGTGGTCGGAAGCAGTTATTTGTCCACCTGTTTTTGCTAAAATTACGTTACA
TATTCTCTTCTTTTTTATGATGCGGAAGCCGTTCTACAGCAGCAATAAATCTCACGATTT
CAATACAAGCTCGGATTATATGCATTATGTGCATCTCGAAGATAAAGAATATGTTTCTTG
TGGTTAGTGGACTTGGATTCCTTTTGGTAGGACTGGTGATGTAGTAACCTACGCAGAGAG
CCATATGTTGTATGTGCCATACCTAAGATGTTGACAAAATTAAAATCGATAATTGTGTCG
AGGTTCATATTTAACATTGATGAGGATATATTTTTCACGTTTGCAACCGCGCGTGGTGCA
GTTGGCCGAAAGTGCATGGCTAGAGCAGGACGATGTCCAAAGTGACTGATTTTGTTCGCA
GGTAGATATTATTCCCGTAAATTTTGTATTCACTTTTCTCTCCAATTTTTTTTTTTAAAA
AAAAAGAAAACTTCCACGAAACTTAAAAAAAAAACGACGCAGAAACAAATAAAGTTGACA
ATAAATGAAAACGACGCTAATATCTTAGTATTAAAAGTCATCACCGACATAAGTAAACAG
GCGTGGAACTATTTATACATAAATCCACCGCTTCCAGCCGCTACCATTGTAAATGTGCCA
CAGTGCTCAGGAGCTCCGCGGGGGGTTTTCCACGCGACGCATTCCTCGGGGAGATTCACG
AGCCCATTCGTTTTTACGTGAAAGGGTACAATATCCTGGCGCGACAGAAAAACACGGCCA
TCGCCACTTCCTACTATATGATATATATATTGGGCCGGTTCCCCTCCAGCTCTCACCCTT
ACGCCCACAATCCGTAACCGGATTTTCACAAGTTACACAACCGGCCTAACCAAATGTCTC
CTCTTGAGTGTCGGGATCAATTTAGCTGGCAGCGACGCGTCTGATACTTTAGACCGCACC
CTCTCCAATGGCAAATTCAGTTCCAGCATCAGACGCACCCACTATGTCCCCCAAAATGCG
TGCGTGGGTGCGCACAAAGCGCGGAATGTCCCCAACATCGCTCATGCTAAAGACCGATGT
CCCCACACCAGCCGATCCTACGGGATCGATGTCGTCCGATGTCATCATTCGTGTGTCGCA
CGTCGCCCTTCAGTTCAACAGCAAGCTTTTTCTGAACTTGCTTCCCTCGGTTCCGTTCTG
GGGTAGCCGCACTTGGACCCCGGAGCTCGAGTTTTCTGGCGAGGTGGTCGCTGCTGGCAA
TGGTGCGCCGCCGGAAGTGCGCGACGTCGGTACCCGCGTCGTCGCTTTCCAAACAATTTC
TGGCCTTGTACTCGGCTATGGCGTGCTGGCTGAATATGTGCGAATTCCCGGAACACAAGT
TGTGCCTCTACCAGAGTCCGTGGACTTTGTCCAGGCATCTGGTGTCGCAGGGGCTGGGTG
CACTGCCCTCAAGCTCTTGCGCAAGAGCGGCGTCGAACAGGGCCAACGCGTCCTGGTAAA
CGGTGCCAGTGGGTCTGTGGGCTCAGTTTTGGTACAGTTGTGCAAGTTGCGTGGTATCTA
CGTCGTCGGTATTGCGAGCGGCGCAAATGAGGCCACAGTCCGAGGCTGGGGCGCTGACGA
GTTCGTCGACTACCGTGCACACGTTGGGTCGCTGCCGGAGTTCCTTACTGAAACTTACCG
TGAGACGCCCTTCGACTTTATCATGGACTGTGTAGGCACACAAGACCTCTTCGTTGGCTC
TCCTGGGTATCTCAAGGCTGGAGGTGCAACACTTAACATCGGGGCCTTAGAAGGTGTCTT
CCATATCACGGTGAACTTGCTGTCTAATATGCTGCGGCCCATTTGGCTAGGCGGCGTACC
GCGTCGCTACGTCTTTTTTAGCTCCCCACCTTTGCTTGATGATATCGTTATTCTTGCGCA
GCTAATGGGTGAGGGAAAGCTGACAACACCAGTAGACTCGGTGTTCGACATGGAGGAACT
CCTAGCTGCGTACGATCGTGTCGCTACTAAGCGAGCACGTGGGAAAGTAGTTATCAAGGT
TGGGACCAACTAGGGAACATTCTGGGATATTTTGACAGCATCAGTACTTAGCCTTAAGAT
TTTGAATCTGTCGACATTTCGTCCCGTCATAATTCGTGTTTTAAATCTTGAAATACTGTC
TCCTAGAGCAACTAAAAGCCTAGCATAGATATCAACATCGTATCCTCGTCAACGACATGG
GAGAAACACAAAAACATGTGGAAGACAGCACGGTGACTCAAAGAATAGTGCACAAATTTG
ACGTTGTTAAAGCATGACCCAAGTCTTCATTGGCACACCCAACTGTTGATGGTGATGCAA
TATGGGCGTTGCGAACGATGCGGCCTGGCTGGAGAGCCTTAGCAATGTCGTTTAATTCTC
TGTCCAAGTTGACTCCGGTGCGGTACGTGGAGAAAAGACTGAGTATGTGCGTACGTTGGT
TTGCGTCGTCGTCCGTAAAGGACAGAGAAAAATATGCAACGAGAAGACACAAGGGCATGA
AACTGGAGCCTAGAGGATAATATTGGAGGGCTTGTCCTGCGACGTCCACAATGTCATCCC
TGTACGCCTGGAGGTCGCCTGGCAAATCCAGCACGGCGAAGGAGTCCATGCACTCGGGCA
GTGGGACTAACGACGACAATACGGACCCAATACGCATGGCAACGAGTGTTAGCATTCCAA
ATGCCGTCTGCCACCGAAGATGGACACGGCAAAGCGCATCTGAGATGGGGGATGAGCCTT
GATCATCAGGACAAGGGGTGGCGGGTATTGTGGCTAGCAAAGTGGACAGCTTGGTTCTAT
CAAGTCGCACGCGGTGATAAGAGACAACTAGCTCCATCTGGTATACGTTAGGCTCCCGAA
GAAGTTTGACAACGTGTGCAAGATAACGGTTGCCCAAGCTGTCGATGTTGAGAGACTCAT
CGATGGAAGTAGTTGGGCCATGTGGTTCTGGCATCTTCCATAGATCGTCGTCGAGCTTGA
TGCGTGGGTTGATAAAACTCTCCATAATAACAAGAAAACATAATGTCGACATGACACTGT
TCTCAAAGTCGCCCCAGGACGACTGGCGGTCCCTTTTGATCGATCGTAGAATCATGGCAA
CAGCCTCACCGTGACTTGGCAAGTTGCCTCCATCTCCCTGTAGCCAGCCCTGCGTGACGA
CGACTAGATACAAGGCACAAAGGGTGTTGGGCGCCTTGATGGCAACAGGATCGCAAAGGG
CCGTTCGTAAGGAATGTAACGCGCGGCCGTATTCCTGCAGCATGGGAACGGTGGCGCGAT
TCACGGACTGTAGCGCCTTATCGTAATCGTTCGTGCCTGTTCTTCGTAGCACTAGTGGAA
GAGTTGACGTAAACGAGGCAGCAGCAGCGTCGAGGGCTGGGTTGCTACCGAGACGTTGGG
GAATCTCACGGATGAAGGAACCGTAGACAGATAGATCGAAGCGCGGATCGCTGACCTCCA
GGGCTGATACGAGACGACTGATGACGGCACCCTGTGCTCTGTCCCCCAAAGGCGGCAGCA
ACGTCGGTCGATGTACCAGCTCCTGCGATTTTGGGGGTGCGAGAGAAGAAGCCGAGGTTC
CGGGTGATCGTCTGCGTAATGGCGGCTGCGTTACAGTATTGTTGTGGAATTTGTAGCGCT
GTTGGCCGCTGCCAGTGCATTCGATCTGCAAACGAGCGCAGCGACCACAGGCAGGTCGGT
TTTGGTCACACTGCACGGTCAGGCAAATTAGATAGGAACGCAGCAAAAGGACAGAGATAA
AGATGCAAGTGTGAGCGGTCCGAGGATGGGCAATACGCGTATACTGACCTTTTTCTTCTG
GCGCCGGCAGGCGTCGCAGCCCCGGCTGGACGGCACGCCTGGCATGGGGACCTTTTGGGT
TGGTCGCTGGCCTCCTCAGTAGCTTCTTCGTAGGGCTGGAGTCGTCGGTTGGTGGGCTAT
TTGGTGGCTATTGCGTTGGCAAAATGGTTGCTCTACACACGAGCGCTGCATTGAACCTGT
TTGGGAAGGAAGCTCTTTTTGAAGATTGGAAGGCGGTGACGGTAATGGCATTTCGACAAA
ACTTGAGGCTGTGCTAAGGGGTCATGGGACATGGCGCACAGAATTAGATGCCCCAAATTA
CGCGCAACATTTTAAGCAGGTGCGGTCGGGTTAAAGGTGCGGTCGGGCGGCAGACGCCAC
GGGGCGATTTAGGCCTTTTGGGTCGGAAGTAGTTGGTGCTCAACTGGCACACACAATTTC
ACATTTTCAACTATTCCCCATTAGGTCAAATGTGCCGCTCCGGGGCAGTGAGATGCGGAA
CGACGTCACTGCTATGCGGCAAAACGCCCGAGTCGGGTCAGCAGCGAGATTAACGTGGAG
CAACGACGAAATGGAATATAGGAAGAACTGGAGAGTAAAGAAGTACTCGTTTAATGCCTG
TAATGTAGGATTTGGAAAACGCCTCGTCCAAACTGCTTGGAAAGGCTACCTGTCTCCAAT
CCAAGAAATGCTCAGCGGCAAACTTGTTGCACAGCCTTGGTTCGAATATCAATGAGTGCC
AATTCGCACCATGTCGCGCCGAATTTGTACTTGTGTTTGGTTGGATTTTGGGTTTGGTTG
AAGAGAATTTGGACACCGCACATTGTTCTATGGCTGTTTTTGGCATGGGCGACATATATA
AATGCATGCCGAGCCTGAATGTCGATGACAGGATAGAGCGCAACATCTAACTTCACCCAT
CGTCACCATGAAGCTTCTACACAAGATCATCTTGACCACGTCGTGTTTAGCGCCATCTGC
GTTCGCCGATTTCACTACGGGGAGCTGGCCTGCACCGGTAGATCTTAGTAGCAAATCGAG
CCTTGTTCGCAAAGCATTTACGAATATTACAGCCACGTTGCAAGAGTTTATTTTACAGGA
CAATAGCATCAGTTCACCGGCCCCGGAGCTTTTACATGGCATCACCAACCTTACGTTCTC
ATTGGGAATCTTTTCACGCTACGACAATGCCGCTTCGGACGTATTACAGCATCACTACAC
AGCCCCAGAGATCGCCACAGCTAGCAATGGCACAACCTCTGTCGATGCTGACAGCATCTA
CCGCGTTGCCAGCGTCACGAAGGTCTTTACGACGCTGTCTGGACTGCTCAAACTGTCGAC
ACCAGACTGGGACCGACCTATGTCCGACATCTTTCCCGTCCTGTCATCATACGAAAAACA
ATTTTCCGGTGGCCCCTTTGCCATCAATTGGACAGCTGTCACACCACGCAACCTGGCTGC
TCAAATTAGCGGCGTTCCTCGGGATGGCTTTCCAAGTCTCAACGAGCTGGAGATTTTGGG
GCTTCTCGGTGTTGTCGACACAGCGGCTATGGGACTGCCACCCGCAAACAACAGTGATCC
TCTCCAGAATCCGCCATGTGTCAACTACCTACTCGGCAATACCAGCGCAGCTGAGTCCGC
AGGTGGTGACAGTGGATTGTCTCTATGTCCTGCAGAGCCGTACCTGGAGAGTGTCGCAAA
TCGCCCACCAGTGTTCAGCCCCTGGTCATCACCCGGATATGCCAATAACGGGTTTTCGTT
GCTCGGCCTGGCCTTGGAAAACTTGACCAATACCACATATGGAAAGCTAGTTCAAAGTGC
CATATTTGGTCCACTTAACATGACCTCTTCCAATATCGACACGCCACCAAAAACAATGTG
GAACCGCTGTGTAATTCCCGATGCCTCCACGCCGTCAAACTACTTTGACATTGACGCGGG
AGTTTTCGCTGCTTCAGGTGCGGCTTCGAGCACATTAAATGACCTCGCTCGTTTTGGTCG
CGGCATCTTCGACTACACAGTGCTCTCTGAGGCCGAGACGCGTCGCTGGCTCAAGCCCGT
GTCATTTACCGGACGTCTGCAGTACGCCGTGGGGGCTCCCTGGGAGATCCACCGCTACAC
GCTGCCTAACAACAAAGTCGTGGATCTGTACACAAAGTCGGGTGACTCTGGTGCCTATAG
CGCCTTCTTTGTGCTGATTCCCGACTACGATATTGGATTCAGCCTACTGTCTGCGTCCAG
CACACTTAAAACCCGCTTTGAGATCCTTGCTGCCATTGCTGACGTGGTCACATACACTTT
GGTGCCTGCCATTGATGCCCAAGCAGCGGCCGAGGCATCTGCCAAATTTGCTGGAACATA
TTCACTGGGCAACTCGTCGTTGACTCTTGTCGTTAACCAGACGTCACCACACACGTCGCC
ACGAGGTGTCGTGCTGACTGGTCCTGGGCTTGTTATTGCCAACTGGACAAGTAACGGCAC
CAACGTTTTGTATTCCGAACTCGCCACCTTCACTGGTCAGCTGCCTTACCGTCTCGTTCC
GTCTATCCCAGAGCCGTCCGGTAACCCAACCTTTCGCCTCTTGACTCCAATCGATGAACC
AAGTGCCCAGTTGCCCGTTAGCACTACGCTCTTCTCTGGCCCTGGCTTCATCGGTGCAGA
CTGGATAACGGTGGATGCGTTAACTTACGGTGGTATCGGGACGACCTTGTTCCAATTTGA
AATCGGAGGTGATGGTAAAGCCTGTTCCGTTGCACTGAGTGCTTTCCGAGAAACATTGCC
ACGTACAAACTGAACAAATCAGATTTCGATCGGGCGGACACTGTCGAACTTGGCATTTTC
TTTTCTTAGACACAGTAGTCAGTTCCCGTCCTGGACACCGTGGTTCAATTTTCCGTTACA
AGTACGAGGGCGAGTAATTTTAACAATATATGAAAGGCCTATGAAGTCCCGAGTAAGTCA
CATACTTTGCTCTTCAAATATTTTGCACAATGCTTATGGCAAGGGTTCGGTGACGAGAAA
ACTTGCGGGGCTGGAGGTGGAGTTGAATTGATGAAATCAACAGATTTGCGTGTAGATTGT
CTTATAGGAACGAAGATGACTTATTCACTGAAAAATGACGCAACATTATCTTGATTATGT
GCGGGCGTGTGGAACAACCAAAAACATGGACTCCTCTCATTAGCTAAATAGTACAGTTGG
TTGGATGAAGTATAACCGTTGTAGTCCGCATTGCACTCATCCTTCCCCGCGCGGAACGAT
GCTACAGCACTATGAACGACGACTAATATGATCCAGGGCTACTCACAAGTGGGGGGGGGG
AATCGCATGGTTCTTTTGAATACCGAGGCTCGAGTCAAAATCCAATCGCAAACGTTGTGC
GGCACCAGAATATCCCATGCACAATGCAAGAAAACCATAACGCTTCCAAGTACGCTGCTA
CGCACACACCGCGCCAGCACACAGAACAATGCCGAGTGCATCGGCACAACACGCGCTAGG
TCGGCGCCGGTTGCTGACGGAACACATGCTTGACGTGGAACCGGCCCCTGAGAAAGGAAA
ATACGTTTTCCGGAATGCAGAGCCGCTTTGGCAGCCAATTTGGGCTCGTGGAATATATGG
TTGCTCCATCATCGGCCAGGCGCTCGTTGTCACCCAAAGGGTCGTGCCATCGAATTTCTT
TCCACATAGCATGCACTGCCACTTCCTACGCGCCGGAGTGGTCGGCGAGCACATCTACTA
TCACGCAGACTGCGTGCGCGAAGGAAAGTCTGTGTCTGTGTGGACCATCCAGGCAAAGCA
GTCGTTGGACATCATTTTCTCGGCCACGTTTAGTTTTGCGCGTGACAATACCGAAGAAAG
AAAGAGCTCCGGCACCAGTCTCTTCCGCCTCCTTCTCTGTGGGCCAGTCAACCACCCTCG
GGACCCCGAGAGGATACCGATTCGAGGTTGCTTTCGGCGACCAGCCATAAAGATAGCGGA
AGTCTCGTTGACAGTGTCCGTGTCCCCCGGACGCCATGTGACGAGGATACACCGTCCACT
ACCCGCTTGTGGCAATGGATCCGCGCACGCTCCGTACAAAGCAACATCACCGGCGGCGGC
CTCGAAACGACAGATAGAAGTCAAGCTGCCTATCTAGCAGCTCTTGCATACATTTCTGAT
CACTATCTTATCGGCACCGTATCCCGCATTCACAGAGCGGGACGATTTATCGGGGCATCT
TCAGTTCAACAAATAAAGCAATCAATCAAAGCCAACACGTCGCTGGGGAAGAAGAAGCTT
CTCTTGTTTCAGGAGTTGGCAGATGAAGAACTGGAAGACAATACAGGACCAGGAAGATCG
ACTGTAATTTCCCATTCAGGCTTTCCCAACACAGTCGAAATGATGGTCACTCTCAGCCAT
ACCATTTTCTTTCATAACCCCAAAGCTATACGAGTAGATGACTGGTTGCTTATGGAGGCA
GAGACGCCATGGGCGGGTGATGAGCGGGGCGTGGTCGTTCAGAGGATATGGACGGTGGAC
AGGGTACTAGTCGCAACATGTGTGCAAGAGGGTGTCATCCGATTGCAACAGGATGAGGCT
GTGCCAAAGAGCAAAATGTAATCTTCTTCACGACCTTTAGATATGATAATAGACTTGCTG
CAGCAGAAGTCCATGTATTCTACTTGTTACGGTTATAATGGTCGTATCATTTGATATCTA
GACGCCATTTGTCTATATGTAGCCTTTCTAATTTACGATTATTCTATCAATATACTCAAC
CAACTACACCTCAGATCTTATAGAGTTCTTGTAGATCGACACCCGGCTCCTCGCGCTGCC
TTTTTTTGTTCAACAAATAGTACTGCACATTAGCGATGACCGACATGACCAGACCCACAG
ACACCAGCGCCAGCATGACGGTCCAGCCAGTCTTGTATAGCGGGCTGTCCTTGGCCTGCA
ACAGCTGGCTGCCTACAATGCCGGAGGTGTTGGCCGACATAATGAAGATGGCCAGGGTGA
TGGAGCGCTCGCCGGCCGATTTGGCGTTGGAGGCCATCCAAGACCCGTTGACAGGGTGCC
AATTGGAGCCAAAGGCGACGCTGGTCACCAACAAACCGAACCGCAAGTGGGAGTTGGCGG
AATGGATGGCCAGACGATTGCCGAGCTGAAAGCCCCAGTAGATGAACAGACCGAGAAATA
CCATAATTCCACGGCGCCCATACCTGTCTGAGATGAAGCCCCAGGACACATTGGTAACGA
GAAGCATCCAGGCGCCGATGGAGGTCATGGCGTTAGCCTTCAGTTTGGGGTATCCGAACG
AAGCTACGAGCGTAGGGGCATACGACATCATGGTTGAGGCCGGCGACAGAGCGCTGATGG
TAAGGATGACATGAGGAATCAAGCGCCAGTTGGTCAAGGCGTTCTTGATTTCCTGCTTGC
TGATATGAGTATGCGTGTGGACCTTGGATGGATCGTCGAGCAGGACGCGGCGAGAGAGAA
TGTGGACCTCGCGCTCGTTAAAATAGCGGATACCTAGGATGGAGACAGGGTTGCTAGGGC
TCTTAGGGAAGAAAGAGATGAAGAGAATTCCGATGGCAATGGTGATCATGCCCTCGATCT
GGGAGTTGTAAGTTTACGTTTGTGCATGTTGGGTGTGCTGCTGTGTAATATGATTGGTTA
AATTAAGACATACCAGGAACAGCCATTGCCAGCCGGCAAGGCCACGGACGCCACGCATGT
GCAGGCTATGTGACGTCAGTAAACAAATGAGTACGAATTGGCGCAGTATATAGGAAGTAC
TTACATTCCGTAGGCAACGAGACCCGTGCAGGCACCGGCCAACATGTTGCCTAGGAAGAA
CACCGAGAATCGCTTGCTAGTCTCGTCGCGCTTGTACCACCGAGTGATGGTGTAGAGGCC
AGCCGGGATGAAGCCAGCCTCGCAGAGGCCGAGCAGTAGACGGGTGGCGAGGTACGGGCC
GAGGCCATGCTGGAAAGCCTGGAAGGTAGCAACGAAACCCCATGCGATAATTTGTCCGCC
TATCCATATGGTAGGGCCGAGTTTGTACAGAACAATGTTGCTCGGGATCTCGAGCAGCAC
AATACCCAGCGACAGCAGCTGCTGGCCGACGTTGAACTGGTACTGGGTGATGCCGACGTC
CTTGAGGAAGTTGTCCGTCAAGGCATTACCAATGTTACCACGGTCGATTTGCAGGGCGAA
GAATGCCAACGTCAACAGCGCCAGAACAATGATATCGAGCCTTCTGTTGTCAGTTTGCTG
TGTACAAACGAACGGCCCAATGCAACAGCATCTCTTGGCAAATATTGAATACTCACTTGC
GGACGAGCTTTTTCTCCTCTGCGTCGGACCAGTCGCGCTCGACGTCAGACTGGTAGCCAT
CGCTGTTGCTGACGTCGGTCGATACGCCGATCCGCTTCTCATCGATTGTCGGCATTGACG
ACATTGTGGAAGGATGCGACATGTGTGTGACAATAGAGATATTGATTGATGGAAGGTCTC
GCAATAATGGACAAAGTTTGAGACAGACGAAAGTAAAAAACTATTTTTTAAAAAAGGTAC
ATAAACAGGGCGCTCGCGTGTGTCGGTTGTTGACGAAAGAAGGGGTGTCGCTTAAGGACA
GTGTTATATTACCTGCTTTCAAAAATAGTCGTCTGTCTCGTCGACTCGGGGACGATCTGC
AGCACTTTTTTTATTTATGAATACGAACGGCATATGGTGCTCCATTCAAATGCGTCACTG
TCGTCAACGCTTGTCAAAATCTGCACGAGGTTCGTTGTTTGACAGTATTGAAGGCGCCAC
AGACTGTGACCAGAAAGGGTACTACCCCACACATACTGCATGGCGTCGTAATACTGGACA
GCGTAAAGAATGACGCCAATACTGCACCGAAGTTGCCCTAAGTTGCTGATGCCATCGTTT
CGGGGCGGCACGCCATTCGCTTGGGCGCATAAGTGCAAGATTAATCGGAGGGCTGCGAAG
AAACAGTTCCATGAACAGTTGAAAGGTAAACCACGCTGCCCCCACAAATTTCGGGATATA
ACAAGCCGCCGTTGTCCCTTTGTGACGCTAATGCCTGATGTTAGCAGACAGCAGAATGGC
GAATTCGACAAGTATCATCGAGATAAGTGCGATCCGTCTGTCATGTATGACGGTGATTGG
CTAGATCTGACTTACATGACTCGTGGCAGCTCTTCGCTCGCCGAAGACCCAGCCGGACGG
AGCGAACAGTGAGGGCTAAGCCGACGGGAGTTCAATTTTAATTTCTACTGATTTCTTCTT
GGGATCTGAATGGATCATTCCAATTATCAGGCTTAGACCGATTGACACAGAAACCGTTAG
TCATAGCCAGAATTGCGTCTTTGTTTACTGGTTGAGAGGTTATGAACGTCCTCGTTTTTA
TTATGAAATGCCTCTTCTTCTCTTTAGTTTGTTGACTCATGTATGGTATGTTTTCTATTG
TCTTCGTTCTTAACAATTTAATACACTTCTACAACATATTATTTGTCTTATTTATTTACA
ACTCCTCCTCCGTTGGTCACTCTAGGTGACAGCCTGCAACTGCTCATCCATTTTCGAGCT
TCTTGGTTTCATCAACATTCGCAATCGTAGTGCGAAAAGATACCATAGAGATGTCAGATG
GCGCCATCTCTACTAGCAGGCCACATTGGGGCTTCTCTTAACACCACCAAGTTGGCTAGC
GGTATTTGAGAGCACTGGCCACCGAACAGATTCCGCCAAAGCATGGAACGGTTGCTCGGA
ACTAAATTGCGGAGAAATGGTAATAAGAATAGTTCAAGTAACATAACCCAACTCCCCTCT
GTTCTCAGATATGACCGATGATGTGATGCCATTGGACACGACATCCTGTGGAAAAGTGTA
AAACTGCTCGGCAGTTATAAATCAAATCAAACGGTCGATACACAATAAAACACACGAAAA
ATTAATCTAAACAACCAAAAAAAATTCACCCTTCCCCATCACCAACCACAATGGGCAATC
TTGAATCCCAAAAGCACATCTCGCCCGACTCTGGGTTTCCCATCACCATCCATCCTGCTT
TCAACAGCAAGATCCAGGCTCACGTTCCGCCAGAGCCGCTGCGCAAGGAGGTGTTTCCCG
ATAAGGACCGGGCGCTGTTCGCCGATCCAGAGAAAAAAGCCTTGTTCTCGGTGGCCAAGC
GTGTTGACCTGACCGAATCCATTGGTACCGTGCTCGAAAATGTGCAACTTTCGCAGCTGT
CGCCACAGCAGCTGGACGAGCTAGCGCTACTGGTCACGGAACGCGGCGTGGTCTTCTTCC
GGGACCAAGACCTGACGACGGACAAGCAGGTCGAGCTGTTTGAGCACTACGGCATCCTGG
ACCGACACCCGGCGCAGAAGGACGTGCGCCATGTCGTGATCAAGGGCAGCACCGAGGATC
ACCGCGACATTCTGACCTACACGCCGTGGCCGTCAGGCGATTTTCACGCGGACACGTCCT
TTGAGATCAACCCACCATCGTATTCGATGCTACGTATGGAGGAACATCCTGCTGTGGGTG
GTGACACAGCGTGGATCTCACAGTACGGCGTGTACGACGCACTGAGCAAGGCCATGAAGA
CATTTATTGACGGGCTACACGCGGTACACACAAGCCGGCTGCAGTACGATACGATTATCG
ATCTATGGGGCGTGGGCCCAAACCGACCGCCCATTGACACACACCACCCGGCAGTGCGCA
CGCACCCGGTCACCGGCCTCAAAGCGCTCAATGTTAACCCGGGATTTGTGACTGGTTTTG
CCGAACTGAAAAAGGTCGAGAGTGACAAGCTGCTCGATTTTCTCCAGTATCACATCCACT
CAGCGGACGACCACTACGTGCGTTGGAAGTGGGAGGTGGGCAGTGTGGCATTCTGGGACA
ACCGCTGCTCAGTGCATCGCGTTATTCCCGGCACGTACAAGGAGACACGTCGCGGTATCC
GAACGACCGTCTTCGGCGAGAAGCGTACGTACACTTGGAGTCTAATGATGATGATGCCAA
AAGAGATGTACCTTACTAACATGTACAGCATACTTTGACCCTAAGAGCGAGGGTCGTGTT
GAGAGAAAGGAGCGTCTCAATGCCGAAAGCGGCGTGGTGCAAGAAGAGCGGTCTGCTGTG
CCGATCCCGGAGGACAAGGAGCCGCAGGCCAACACCCCGGCGTAAACAAGAAGAGTAGAT
ATTTCAAATCGATTCTACATTTACAATTGAAAGTCATGAGAACAAATTTTCGAACAACAT
GTGAGATGCACCTAATCTATGTTGTTTTGTCTTTGAACGAAAGAAGCAAAGCAAATAATC
CACAACTACTACGTTCGAATCCGTCCACCATCCAGTCACACACACTCTCGCTAGATCACG
TTCGTTCAGTCATATAGTCCAAGAATCACCCTCTACTGTCACAGTAACACCATCGGAGAT
GAGTTTAAAGGCCGGGCCCAACTGTACGGGTGGGAGACCATACTCGCGGGCCAGGCAGGA
GCCGTGGAACAATTATCGCCCGTCACAATGGTAGTTCCACTAAAGATGTGGAATATAGGC
GCCCAACCTTGATCTGGAATTGACAACGAGAATATCACCACCCTCCCCCCCGGCAGCGGA
TATCTTTCAGCTAGCGAACATCACGAGCTACTGCGATAACATTACTTTTGGAGGTTCCAA
AACATTAAACATGCCTGCACCCTCAAATGCCGAGGGGTTAGCGTCCAGGTCAGCCGCCTT
GTTGTCGACAATATAGGGCGGCAGGGGCGTCTCGCGCTCCGAAATGCGCACCAAGTCACG
GCGCCGGGCATCGATCTTGGCGCGCAACAAAGGTGTCATACTCCCTGTATCCCAGAGACG
GAATAGCTCCTTTTTACTCAAATAGTAGACGCCGCTTTCTGGATAGACGGAGGCCTACTT
CCAGGATTCCATAAATCCCCAGTGGATGGACGGAGTGCGGTGGTCCCGAAAGTTGCGTTC
GTCGTCGCGTATGATGACAAGCTCGACGCACCAGACCATAACGACCTTAAATGTCTCCAT
TTTGAAGAGAATCGACCGCTGCATCGCGGCGATGACCTTGTCGACAAGGGTCTCACAACG
CCCGTTCGTCTCGTATTCGTTGACCTGCCGGCCGGGTGCATCGGGTGTCTTGAGCATAGC
CTGCAGAAAGCGGCAGTCAATCGACGGGTCTTACCGGCAGCGCTTTAGGTAAATGTCGCG
ATCGGGTATACCAGCCAGAAGTGCACGACCATCATCGAATTCGCCGAACACCTCGGAATA
GGCCGCATCTTGATACGAACAAACGCGGCAGTCAGCTTCAGCGACTGGTGGATGCGTTGC
GGTATCTCCCACAGCATGTAGTAGGCCTTCATAGTCTCGCTAGCCCCTGGCCTGCCGATC
AGCACGGCCTGGACGGCGGTCTTGTCATCAAGGTCGTACCACAGCTGCAGCATAAAACGA
GCAACGTCAGTACATCGCCAGCATTAATAAAGAGCCACATCCATGTTTCCTCCATGGCGA
GTTGTCGATTTACATAGTGACGGAGGTCCATGTCGAACAAATTTTGCCGCTCAGACCACG
CAAGGCCTTTATTCTCAGTGGCACACTTAGGGTACCACACTTACCGTACCACTTGTTCTT
CTGGGTGTTAGAGCCGTCGGACAGAGTACATCAATGGCGACATGGCGCCGGTCCAGTTCT
CATCAACCAGCGTCCGCGTCCAAGTTGTACCATCGATCTCAGGGAACATTTTGCCACTTC
TCCAGGTCGGAAGTCACAGGCAAAATCGACGCCGGTGATGGGACGACTCGGGGAGAAAGG
ACAACCCGTCGTCGCCCTCGAGCGGCCCATTAACGACCTATGGGAAACCGCTGTAGTGTT
CTGGGACACACTGGCTGATACGCGCCGACCTCAGCGCCCGACCATATTTCAGACTGTATG
CTTCACGAAAAGCTGCCGGCTTTTTTCAGTTATTGTACGCTGGCTGTCGCTGAACAGACC
AGTCAACGAATTCCGGCGGATAGTTTGGGTCTTGTTGCCGACCGTGCGGTCGCAAATGCG
ATGGCTGTGTCCGACTTCCTTGAGGACAAAACTGTCTGGGTTAATTATACCGCTGACACT
GGCCACGCCCAAGCCCAAAGAAGTGTTAGTGAGCATCTTGACCATCGCTGGTGTCATGGA
CTTTCCGTAACGAAAATACCTGCAGCCACTGTTACCACCATGCGCTGGACTACAACCGCC
CTATCGACATCAACGTGCGCAAAAGTTGCTGCGGTAGTGATAGGCGACACCATGTGCCGG
CCATTAAGCCGTCCAGCATGCACGCACGGTGTCAATGAGCGCTTCGGAGCTGCGGATGTT
GAGCAGGGAGTCGTGATGGCCGGCACACGAGGCTTTGGCCAAGTATTCGGCACTTACCGA
CAGAACTCGGGCGCTTGAAAAGTGATGCCAAAGACTACCTTGACAATCGTGTCCTTCTCC
TCCCGACGAAGTCTTGTTACACCATACTCTCGGCAAACAACTTGCCATGTGGTCACGCTA
TGCACCCCTTATTGAGCTGATCTTAACATACATCAATCCACTTTATTGCATTGCAGGGCC
CACCCCTACCGATGACCACACCATCCGCTGCGGTGATGAGATTCTGTCGATGTGAAAGCA
CCTTCCAATGGTGAATTGGAGTGTAGCACGAGCCAGATACCTGATGACATACGTTGGCAA
TCATTTGAAGAGTAGAAGGCCGGTGGGCTTGATTATGAAGTATGACGATAACGCTTAATT
TCTATGACTCTATCTGTAACAGTGTGAAGCAGACGACGTCGTCATCTGATAGCATCAAAT
AGAACGGCCTAGTCATTCTTTGACCACCAGAAAGTCCACAATCTCGCCAACCTCCTCCTT
GGTAAGACCACACTGTGTCTCCATGTACGCCGCCGCGCCGCCAAACTCCTCCCGAAGCAT
CTTGAGTGTGTCCAGCATGCTGGCTTTACGGGCACCCACCATGCGCCGCGCACCCGCCTC
ACTGGTTGCACCCTGCTTGAGCACGGCCTGAATGAGCAGCTCGGTCCATTGGCCCAGGCC
GGCCTCGGTCAAGTTGTACTCCTCGGCCACTACCGGGTCCGGCACGCCACACACGCTCAG
CAACAGCGCGCCCAGAACACCTGTGCGATCCTTGCCAGCCGTACAGTGAATTATAAAGCA
CCGCTGCTTTTCCACCCGTGCATCTTCCAGAATGTGTCTTAATATAATACCGTACGACGC
CGCGCCTTCGGTCAAAATTGCCCGATACGCATTGACCATGCCCTTGGGGTTCTCATCTTG
GTAGTCGGCATGCCGTTTGGCCAGGCTCACGGGGTCGTAGCTCTCGGCGCGGAATACAGG
CGTGAAAACGCGCGTCACTCCGGGCCAGTCGACCGTCTTTGGCCCCGTGCCGGCCACCTG
CAACTTTTGGATCTCGGGCAGCGAGCGCAGGTCGTAAATGTGCGTCACGCCGAGGCCGCG
GACGGTATCAACGGCTTCAGGTGTAGCGCTGGTCGGCTCTCCACACCGAAAGATGTAACC
TCGGCGAACAGTGCCCGCCCCGCTCTTACTGGGTACGACATAGCCGCCGAGGTCGCGAAA
GTTGGGAATGCCCTTGAGATGGACAAACGGTGGCGACGGCAGAGATGTCGACGTCTCCGG
GTTGACAGGGCCGTGAGACATGGCTGTTGTGGTGGTCGCAGTGGTCGCGGTAGTGTTGGA
GAGATGAGTGACGAGAGGCTGGGGGATGGCAGCCAAGGTTGGCCGAGTCGGACAAATGCG
GGCATGCAAGAGCACGGCCCGGAACAGTGGTACAGGGACAGAAATGAAAAGGCCGAGCAC
GGGTTCCTAGGGTCTTACTGGGGCGCACCAATGTTACATCGGCGTGGTATTTTGGTTGGT
TGCCGTTTTAGATTTACCGCCAAAAAATCGGGAAAATGCGAACACAACTAAAGAGCAGAA
ACTACTGAAAGCAAGACACAGGGACTGAGGCCGGGGATGACCGGGCCATAGCGAGCCTAG
CGTGTAGTATACTAAGCGTTAGCACGGGCGGCACCACAACAAGCTAATCCACATACATTT
GTTTGCGGGATAAAGGGGATCAAGATGGTTCACATATTGGAGAGCCAACCTGTCTCGTCT
ATTATTATTACGATCTCTTTCTACAAGATTTCATGCGCAAGGCACAATCCCGATCCAACT
ATCCAATTAGCTAATATTGATATCAGAGCGAACTAGTCAATTTGTCATTGGGAATGCTGG
CAAAAAGTGTAGGTACAGAGCCAATGGGCCATACAATGGGAGGCCGTCTTGGATGAGGGT
GACCTCCTTCGTGGTAGATGTGCGTTGCTTTGTAGGGTGGACCGGATGATCCCAGCAGTC
TGGACACATTGGAGAAGGCTGTGCAGTTCAAACGCAGATCCCTTTGCAGAAATCTAGAAA
GGGCATATTCATGCCTGGAAGAAACAGAGGAGATGCTGGAGTTTGAGTCCAGAGAAGCTA
TCGGTGTAGTATATAACAGATCAACATGCTTGTGTTGATATGGGTGGTTGCCTCGAACGT
CTGTCGTGTCTAGATCTTGTGTCTCCATTTAGTATATATTCACCAGCAGCTTTTCCCCTT
TTCCCATCTCAAAGTACTTCTTAAACTGTTTCTCCAAGTCGATAATAGTCACATTTCATG
ATCTATCACACCATACACAAGCCAAAGACTGACATCGACAACGTTGAAAAGGACGTCTCC
AAATCCAAATCCAGGTTGGGTGTAGACCACGGCGCGCGGAATTTACTGCCGACGAGTCCG
ATCTTCCCACGGATTCGAAGTCTTCCTTTCCTAGGCCATACGCTAGACCGTGGCATCAGC
ATTGCCTGTTGTGGTGGCGGATTTGCCTTTGCGGCCCCAATCCTGTCCTACATCTACGCT
GACATCGGCCCACATCCGGACCTCACCTGGGTCGCGTTGACATCCACACTGACAACAAGT
GTCTGTCTTGTTCTTGTTGGCCACTTGTCGGTTATCCGTTTGGAAGATGGTGGTTCATGA
TTGGTGGCGCTTGCTGGGGATAAATTGGCACCGCTGGCTGTGCCACCCCGCAAGACATTC
CTGCTCTGATTGCCGGCGAAATTCTCGTCCGGGCGCGTCTTTGCAGATCTCATTCGCATG
TAACTGCCGCATTGCCCGTAGCGTAATTTATATAGTCGTGTGTTAACAGCTAATATTAAT
CCCCATACACACTGAACGAACCCATGCCTTTCAAGCATCGCCTTCTCGCCTAAGGCTATG
TGCGCGTCTATTGGGTTCCATTCTGTATCCTATAAATGGTTCGCTGCATTGCGAAGTTAT
GTCTGGGGCCTCTTGCCAGTGGCTGGGCGTCAGTTGCTTCATACGCTTTTGTTTCAAGAC
CAGGGACGGCTAGAAAGGGTAAACCATCGTCATTACGCACGAGCACATAAGTTGCACTTT
GCTTATTTGATTTGATATTGTTCCATATAGTGTCTAACATCCCCTCATCGCCATGAATGC
CACCGCTCTCCTCTGCTAATTCTTCTTGAATTACTCGCCTCCATTTGGAATAAAAGCACA
GCCGTCAGCGCAAAATTCAAAGTTGCTAGGTTCAACCATCTATTATACGTCAAATGAATT
GGCCAACGTTTTAATCACCTGTTTTACCTGAATTTAAGCTAACCGACGGACGCCGATGCC
GTTATCTGGCCTATGATGTTCGGTACTCTCTCCGGAGGTCCCATGCTGATAACCGGATGT
GGCCTGGCTACGCCGCACTTGTACTCAACGGTAGTATAAGCATGGGCCGTCACAAGATCA
CTGTGAACGGATAGTGGTATCTGGTGTGTACTGACCCACTAGGTTTCTGTCTTTTCTCTC
ACGTTTTTATCTGGTCTACCGCAATACACGTATGTATGCCGGTGCAAACAGCGGCTAAAA
ACGTCGGTGTCGGTTGCCGTTATCACCATATGCCGAACCCGCAGAAAACACGGAGTTGGC
GCCACAGATTCTGCTTCCATTTCATGCTATATGATGAGCTGGGGAAACAATTCTGCACCG
ACCACATATAAGTTGTGATGCCCAGTGTTCAGCGGAACAAATAAAAAGATTGCCGAAGAA
AAGTATTACATTTCCTTCGAGAAGATCTCGCTCATTTCATCAATATTCAGCACTTCCTTT
TCTTGTGAATATCAGCCGCCCCGTTAACTTGGTCGACACCAAACACGAACCGGCCAGTGG
CAACGGAATGTACGACGAGCGAGCAGGGACCGAGCAGGTCGATGCTGTGGACACCGAGGC
CGACCTGAAGATACCGCAGCGCACCGTCGTCGGTGATGGGGTCCCCGACGAGCAGCCGCG
AAGGGAGAAGAAAATCATTCGACGTGTCTGTCGACATTCCGCTCGTATCGATCCGTGGAA
TTCCGTACTCCATTGAGGGTCTCGATCGTGTGAATTTGTCCAACGCTCGTGCCACCGGGA
TGAACTCTGATCTCGACTTAAAGTCGGAAACTGTTACTCGATCGCTCTCTTCGTCTTCTT
AATTACTCACTCTCTGTTAGAGATGCCAGCCACGCTGTCGTTGCACCGTATAGGCCGCAA
GCTGCAGCTGAATGGCTTTATTTTCAGCTGGGGCCTGGTGATGCTCAGTATGGGCTTTGC
CAAAGACTGACAGGTAATTGTGGTGTGCTGCATGCCGAATAGCATCTTCTTATCCAGCGT
CCTACCGTGCTGCATTTACCGTCTCGGCTGTTGGTACCAGCGGTTCGAGGTTCAGCAATG
CACGGCTCTCTGATACATGATCAACCTGTTTGTGGCTGCGTTTGGTAATATCTTTGCTTA
CGCTCTGTTCACCACTGGCTTTACTTTTATTAGCAACGTGTTTGTTCTTCTCTGGCCAGA
TGTTCTCCAGCGAGAAGACTGCTCCTTTTCCACGGGGAGATCATTCTAGACCATGTTGAG
CACGATCGTGGTGATGCAGATCCTGATCACCTCACTTTCAACACGGTTATATGCTATTCC
ATAGACTGGCGGCCGTGGGTTTATGATTACATCTTATTATGCTATTCCGCACCCATCTAT
GCGTTTGTCTACTTCATTCAGGCCATTCTGTCAACTATACAGTGCTTTACCGCCAACGTG
TTCCTCCTCGTGTGCTCCTCCCTACCTATTCTCCATGATCTGGACTTACGTTGCAGTTAT
TCTTGCAGACTGCAATCATCTGCGTATACCGTAGACGGTGCTCAGCCCGGCCATTAAGCT
CAGAGGTCTGCTTGACACGGCCTGTCACCATAACAACGCCGTCCGTTGCTTTGGTGTCTT
TCTGGGTGTCAGCGGCAGAAACGCCTACCTTCACATCATTATTGCCTTCCAGTCCAGTAA
TATGCGTTCCAACTCCCGCGGGTCCGTTGACAGTGGCGTACATATGCTCTTTGCCGCGCT
TGGCGGCATCTACGCGTCGTGCACGTTTATGGACGCGAGAATCCCACGTACCGCATGGGA
GTGTGGTGTGCTGTGGTAACACAGTTCCTGTTTATTCTGCTCGTGCCCTAATTTGATGGT
ACTTTACTCTCTACAACGAGAAGGCCGACGCTGATCCAGTCAATAATGCCATCCAGGAGG
GAAAGGATCTCCGTTACACGTTCTAAGATACATGTATTGTAGTGACATGACTATAGCATC
TGTCAGAACGTGTTGAGGCTTGAATAATGAGTAGCATTGCCAGTATGCATCTTAAATGGC
AATGCGCCGTATTATGTCTTAGATCATGCCCAAAGTTCATCTCACATTATGCAATTCTAT
CAGGTCTGTCGTTATCTCTCTCATTGCTGTATCCCCTTTTTTCCGTCGCAAACTTCATTC
GATAAATACGTTAATTGCCTCCGTTATTGCGGCAGCGGGATGAAATGCGGCTGTCATCCG
TTCTTTTTTCTTTTTCCCTGTTCTTCCGCGGGGACAGTTTGTCTTCGGTCGGGTAATGTG
AAAACCTTCCCAACCTCCGGGCCAAGACTTGTGAACGGCACATATAATGGCCACGGATAT
GTCTGATTAATTTTGTCTTATCAGTTATAGAGTGTGACGACTTAAATGAACCTCATATAT
CGATCGTGGACACCCATCAGTAAGATGTCAAATGACTTCATCCGAGTCGTTGATTTCGAG
ACGCCATTCCTTCAGCGAATTTTGACTGTACCCCTCTCTAGTACCATTCCTCAACTCCGG
AGAAATTTAGACAAATAACAGCGAGCCTTGGCAAGCCACCGGCTTCTTCAAGCTCCGTAG
TGCAATAATGCATCGGGAAGGCATCACCAGGTACGCGAGAGCGAACAAACATTCAATCCC
GGATATAGATGCCGAGATTCAAGGATCCACGTTTACGATCCTCCACAAACCGGAGCGTAC
AGAGAGGTTCTTTCACTATGAGTGCCATTGAGCTTGGAACATAACTATTTTGCCAAGAAA
TCGGCAACCCAATAGATCATAAGAGGGTGACGGCGGGATAATCGTAAAGGATTTAAACGC
CGCCAAGGATTCTCCCTTTATAAGGACAGTTGCGTGCTACACTTTACTATATGTGCGGTT
GAAATATTTACGAGAATAAAGATAAGTGACTTGCCATAACCAGGAGTACTTGGGCGGAAT
GCTGGGACTCTTGCGGGAGGTTGTTCTTTTTTTTTTCGGATAACTCAATCACGCTTCTTA
CATCAAGGTCGTTTTTATCATTGTATATTAAAACGTTTAAATGTGGCTAAGATGTTAATG
AATCGATGTTGCTCTTGTGTCGGTGCCCCGTCAAAATATTCTCACATCTCTCGATGCATG
CTAAATTATATCCAGGAATTTTTGTTCCGAGTTCCCCTCTCCATTCCTTTGCACACGATT
TAAATTGCCGCTCAAACAGTGGCTCGCGTCCAGAAATGAGAGCGAGTCCCCATATCCCTT
TCCCATCGTCTTCCGCTCTTGGACAGAAGCTTTGTCCTGCACGGTCCCGTCTTCAAAAAC
AAGCCGCGTTACAATTTCTTCCGCGAAGCGCCGGTGACAAATTGCCCGGTTGAACTCCAG
TGATTTTGATAGAGTCGAACAAGAGGATACTTTCGAAGGAGCCAAAATTCGATGAGGTAT
GCCGGCAAGATGTCCTTATCTGTTTTGAGTATAAAGCATCGTGGATCTCTTCCCGTTTCT
CGTGGCTTTGTGACTTTCGTGAACCAGGTAGAAATCTTGCGGCAATTCAAGTCCATATCA
CGGCAAGCAATACATCATGAAGCTCTGCATCGTATCTCTCCTTATTCTAGGCCTTGTGGC
TGCGGCTCCGGCACCTGTTGCCGCGCCTGCGCCCTATGATCGGCGTCTCCCTGCTCGCAA
GGGTATGTCTCCCCGTTATAACCGGACGCAGTACATTATTTACTAACAAGTTCCATCGTC
CAGGCGAGCCGCCTAGCAAAATAATTCGCCGGAATCTGGGCGTAGATGTCGCCCAGCCCA
CTGGTACTGCCACTGGCACCGGAGCAGCACCAGCTACGCCGCCTCTCAAAACAGGATGGC
CAACGTCTGTCAACACGGCACCCAAACATCAGCGTACAGGAACTGGAACCGCCTCCAAGG
TCGCTCGTATTGTCCCCACAGGCACCAGTCCCCCCGTCCTCGTCACCGGAACCGCCGGCA
CCATTGCTTCAGCTGGGCCGACGCAGTCCGCGGCTACGAGTTCGTACAATTTTCCATCGC
CAACCACGACCAAGGTGGGCAAGCAGGCTGTCCAGGCTTCGCCGGCCTTCTGGTGGCTAC
AGAATTAGTTGGCATGCCATTTGTTGAAATTAGTTTATGAATCCTTTTGGTGAAGGATTT
TTTTTTTTCGTTGTTTCTTCTTTATGTTATGTACCACGTGTGGTACATTCCAATCAATTT
TGACTCATTTTTACCTTGATTTGATGTTGATATTCAAATAAAGAAAGGTATAGGAAAATA
TCACCAGCTGAGATGTGTTGGAAAAAAAAACGACACGATTATGTTGATAAAACAATGTTG
TTATTTCCTGACCTTTCGCATCTAATTTCTTTTATAAAACAACATGGAGAAGTTGCCCAA
CGAAACGGCCCGGATCTGTAAAAAAAAAAAGCAACGTCGATGAGTTTCCTTAAAGCTCCG
ATTAGTATGTACCAATGATGCAAGCGACAAAAGCCAACGGCTCTAATCAATGCCAGGCAA
TTGAGAACAAAGAATGCGGCCGCCGTTAGTTGGTCGTGCCGTTCCCGCCGTCGCCACCGT
ACTAAGACTAATAGACTGAGACGCGGGCTACGGGCTAGACCAGCTAACGGCGGACACGGG
ACTTCTAAGACAGCCACCGCTGTTGGAAAAAGGAAGCTGCTCATTCTTGAATTGTTTTGT
CGAACATAGCTTCGCCAGTGCGCTAGTCACATTTCTATAAGGTGTCAGATGAGTTTTATT
GACTTTTATCTTCTGGCCGTTTCTTTGCAAACCATGTCGATGGCCGTCCATTTATGTTCT
CGTTCTTCTTGTTGATCTTGCTCTCGCCCTTGCTCCAGTTTTCTTCTCAACGGCCCTGCG
ACATCTGCTCTTTTGCTGCTCGCCCCACCATGGCTCCGGCCAGGTCCTGTAGCCCTATGT
TGTACATTGCCGTTTGCTGCCTAGCTGCGCTATTCATGCACAACAATGTCGCAGCTGCCC
AGTGAAAACCGTTTTCTCGGTGCAACTTCCCTGTAATTCCAGTGGCTGGGGAAACGCTTT
CATCTTACATGCAGCGCTATTGCAGTATTGCAGGGGTGAAAAGTGGGGCTCTTCCTCTTG
TCTGCCCCTCCGTGATGGGTCCGAGAGTGGGCGATGACGATTTTGCAACACCACAGTTTT
CCATCCCCGTAGGGTTTGGACACACCCGAAAGTACCGAATTGATGGCTTCCAGATGCTTC
GACAGCTCGTACCAAACAGAAGAAGCTTTTCCTTCTCCGTTTCTCCATTGCTGTCTTTTT
ATCGAGACTTGTCACCAGCCACTGCGAATGCTCCCGTCTCCGCTTCCCGAGGTACAGGCA
AGAGCGATCGAGGGCAGGACAAACAGGCGGCCAGGGAAAAGCAGGTGCCACCCACCATCC
TCCTTGATCACCTGTGCCTACCTGGTCACACGGCTCTTTGTCCCTCCCACTTCCCATTCG
GTTTCGTAAGATACAGTTCTAGCCATGGTCCAGGGCGTTTTCTTCTGCTCTAGTGTAGAA
AGCTGCACAAGGAACAGTTGGAGCCAGGGAGGCTTGAGACATTCTGCAGGAAAGGTGACC
TTGTTTGGCTGTCTTTGGTTGGAGCATTTTGGGCGAGGCGGTCACACTGTATGTATAGTG
GACCGTTCTCCCTCGCGCTTTCTTCTCTCTCGGTCTCGCGTTTTTCGTAGCAGCACTTTG
GCCCTGTTGCCCTGCTAGTTGCCTGCGTTGCCTTCTCAGCCGCCCTCCTTCCTCCCACCT
CAATCCAAGCCCCTAGTCCACCAGCCTGCCATCCATTGTGCTTGCTGTACTTGCATGACA
CTCGCTACGAACAAGACCAGCAGCTGTGCCCAGTCTTCTCTTCCATTCCCCTTCCTTGCC
TCTATCCCAGAGCCTCCCGTTATGGTGTTGCGACCTTAAATCTTACATCCTGCCTCTCTA
TTTTCCCAACATTTTGTCACATTCCTTCCTTTCCTTGCGCTCTTCTCCTTTTCCCTATCT
TCCAGACCCTCACAAAACCCTTTCGTTTCCCCTCCCCCGCTTTCATGCACATTTGACGTC
AGATCCCGCGATACGCACATCGCACGTCAACAGAAGTGACACATACATCTACGATCTTCA
TCTTGTCCATCTGCCACATTCAACTGTAATCATTACTATTTATTTATTGTTTCATACCTC
CGGGTGGAAGATACAAGCCAACTGCCTCCTCCCCCCCCCCCCCCCCGCCCACTCGGTACC
AGAGGGCAACAACAGCCCCTGGCCTTACATAAAATCCCCACAATGCCCGAGACCGAGTAC
TACGAAAGCTCGTACCGGCGTGACCGTGAGCGCGACGCCGCCTACTCGTCAGATGACGAT
GACCGCTACAAGAAAACTACTGTGCGCCGCTACAAGGTCGGCAGCGGTGGTGACCGTGTC
GAGCGCGTCGAGCGCACGACCGAACGCTACGAAGACGACTCCAATTTCCGCCACGACAGG
CCTGCGCGGCGTTCGTCCAACAACCTCCTCGATGCTGACCGCCGCGACTACGTGCCCGAG
CGTCCACGGTCCGCATTTGAAGTGACCGAAACAACACGGCGCTCCGAGCGTGACCGTGAT
TACTATGGTGGCCGTGATGGAGGGAGCCGTGTTGTCTATGAAAAGACCAAGGAAATTGAC
CGGGCCGACCGTGGCGACCATCGCAATGATCGTGAGACCCGCCTCCAACGACGCACCGAT
GACCAGATTGTCGTCGAGAGTTACTCTGAAGACCGCCGGGATGATGGACATGGTGGCAAT
GTTGAGCGCTGGCACCGGGAGACCGAGTACTACGAGCCAGCCCCGGCCGCACCACAGCCT
ATTGTCATCCGTCAAGAGGCGCCGGCTCCCGCTCCCATCATTGTACCCCGCCAGCAACCC
GGCGTCGTTGTGATCCGTGAGAAGGACCGTGACCGGGAACGGGACCGGGACCGGGACAGA
AGGGACTCCCGCCACGAGGACGAGTACTTTTATGAACGCCGAGAGCGTCGCGAGGTTGGG
CCTTACCGGGGCGACGAAGAAGTCGCTGTCGAGCGATACGAGCGGCGCGAAAGCGGCCAT
GGAGACGAACGCGACCGCCGCCACCACCGCCACCATCATCGCGATCGTCGTGACCATGCC
TCCGATGAAGAGTACTCTGATGATGATTACTACGTCAAGAAAACGACAGTGATCCGCCGT
GACAGGTCCCCATCCACTGACAACCATCACCGCCTCCATCTGGCCGAGGGTGCCCTGGCC
GGTGCAGGCCTCGGTGCCCTGATCGGCTCGCGTCGCAACACCCAAACTGGCGAGTTGCCT
GAGCACCGTGGCCGCAAAGTCCTCGCGGGTGCGGCACTGGGTGCTCTGGGCACCGAAGTC
TTCAAGCGTGCGCACAGCGCGTACAACGAGCGCTTTGGCGACAACGATGGAGACTACCGC
GCTCGTTCACGCTCACGTGGCGGTGGCAACCGGTCACGGTCTTCCAGCCGCCACCACTCC
AAGCTTAAGACGGGACTGGGTCTGGCTGCTGCTGCACTTGCCGTGGCCGGTGCTGCCAAG
TACATCCAGTCGAACCGCATCGACAAGGAAGAGCGCAACCGTGGCCGCAGCCTGCGCCGG
TACAGCAGCGGCGAGGAGGATTATGGCCATGGCAACCGCTCGGCGTCGCGCGCCGGAACC
AAGAGCCGGTCGCACTCGGTAGCCAAGGTCGCTGTGGGCACTGCAGCCGTGGCCGGCCTG
GTACATCACTTCCGCTCTAAGTCACGCCAACGTGAAGGCAAGGCACGGTCGCACTCACGG
CTGCGCACAGGTGCTGAAATTGCCGGTGCGGCCCTTGCCGGTGCCGCGGCCAAGAAGCTT
TACGACAAACACAAGGATAAGAAGCAGCTGGAGCGCGAGCAGAAAGAGGCGGCGTACTAC
TCGGATGACCCATACTCCGAAGACGACCGCCACAGCCGCCACGGTCAAGGCTCACGGTCT
CATTCGCGCAACAGGTCAGCTGCTCCGTCTCAATCACCACCACCTCTCTCCGGCGCCACG
CGCACCCCCTACCCACCTTCAGGTGCTGACCCTGAGCTAGGACTGGTTGAGTATGGTGAC
CAGCCGCTGTATGCCGACCCGGGCGCCGCCGCGGGAGAAGGCGCCATCATTGGCCACCGT
GGTAGCTACGACAGTGCCGCGGATGCCAGCGAGCGTGATGACCGACAAACACGACGACGC
CACCGGCACTCTCACAACGACCGTGATGGGAACGACAGTGACGACGCCGACGCAGACGTC
GACAGCGACCGTAAATCGAAACGCGAACGAAGTCGATCTCGTCTCCGCAACCTGGCCACC
GCCGGTGCTGGTGCCGCGGCGGCTGCCATCGGTATTAAGAAGTATAGCGACAGCAAGAAG
AAGAAGGAAGAAGAGGAGGCAAACAGGCGTGATCGCAGAGACCGCGAGAGGGATCGTGAT
CACGACCGGGATTACGACCGCGACCATGATCGGCAACATGGCTATGACCGTGATGAGGAT
GTCGACCGTAGACACCGCCACAGACGTCAGTAATTTGACCTCCGTTCCCATTTGCACAGG
ATCTCCAAATAGCAGCTGACGCTCTTGAGTACAGACCATCGTGATGATGATGAAGCGTAC
GATGGCTACTACGACGACTACGATAACAGTCGGCCGCCCTCGCCACCCCATGCATCGGGA
GGTGCCTTCTATCCGCCTGCTCCTCTCGGCGGACCCCCCATTGGTAATACAGGGGGCTTG
ATGCAGCACCCGAATACGGCAACAACCAACCTGAATGATTCCTATACCCCGTACAACCCC
GTCGATTACACCGGCTACCCGCCTCCACCTGGCCCGCCCCCGACGCGCGGTGCTACTGAT
GTCCAAGGGGGCGCCCCGATCCCTCATGAATCTTCGTCTGGCCCTGTCCCTGGACCTGCT
CCCTACCCGGCATCATACCCTTCCACGCCGGCCGCGATTCCTTCCGAACCAGTGGAGATT
CCTCCAGAAGGTCCGATTCTATCTGGTCCAGGTCCAGCATCTGGCGCTCCTCCTCCTCCC
GGTCCGCCACCGCCTCCAGTCGGCAACGTATATGAAGCACCAGGCGCCAATGCCGATCAC
AACCCGAATGCCTCCGGTCGTGGCCAAGGCCGCAGCGACGACAGTACGATTCTCAACTCC
CGCCAGCCGGCCGCCCACGATGGTGATCATGTGAGTTTTGCCGTTCCTTTGAGTTAGTCT
CACGGATCCTCTTTGCCACCTCCTCATTTTGTTATCAAGCTAGAGTACTGACACTTTGTA
GATACTGTAAATGACATTGAGGATCTTCCTGCCAAACCGCAAGATGCTCACGAAGAGGCC
AAGGCCGTGGGCTTCGCCCCGTTGTCGCCTCAATCATCGCGTACTCTGCGTCGTCATCAC
GCCGAGGTCCGTGAGCACAGTCCGACAAAACCGAGTACCTCTGCACACGACCAAAGCAGT
CGACAACTCCTGTCTCCTTCTCCATCGCCAACCTCAGCAGTTCACAGCCGCCGTCGGCCG
GCCGATGACGACGATGCCGTGGAGGAGCTGCCAGACCGCTTTGATTCGCAGGGCCGACCT
CTGGATGGTCACAGTGTGGGAAATTCGAGCCGTTTTGGCTTCAGCTCCCGGCACGGCGAC
TTTGAGTACCGTAACCCTGATGGACGGCCAGATGGGTGGCATGCACGTGGCCAATGGGGC
GTCATAAGTAACGATCACGGTGGTGCGGACACGTTTGCCGATACTGTACGGGGCATTCTT
GATGGTATAGGTGGCGCAAGCAGTGGTAGTGGCGGGATTGGCCAGCCTGGTCTCCTTGGG
CTGGTTGGAGGCGTTCTCGAGGGCTTGTCACATGGCCATGGAGGTGGTTTAAGCCAAGCC
TTGGCGGACCGTGACGATCAACGGTCAGACGATGACGATGGGAAGAAACGCAAGCGACGA
AACACGTATGCAGGCAGGGGTGAGCGAGACAGTAACAGGGACGGAGACAGTGGTCGAGAC
CGCCACAGAGATGACCGACACCGAGACCGAGACCGCGGTTGGGCGACAAACCTCGAGTAC
CTAGGCAGTGGCTTCGTGTTTGATCGAGATGGCTATGACGGCAATGATGCTCGGAAGCGA
CGACGGAGTTGGGCAAACTAAATTGGTGTGTATTTCGCGGCTATCGATATGCTCTTTTGG
TATTCCTGCATTTTGGTAATGACATATGACGGAAATGGAAATGGTTCGTGATTTTTGGTT
TGGATCTGGCTCGTTTGTGTGTTTATTAATCGTTTGATGGATTTCATGAACTCTCGGAGA
AATCATGTGTTGCTCTGGTTTTGTGTGTGTCTGTGTGTTGTTTTTTTATCCTTTTACAAT
ACCACGCACTGTTTATCTGTGTTTTTAGTCACATCTCATTGATATTATCATTAAAAGGCT
GTCTACATGTGTATTCATTTAGCATGGTGCCGTCCTTTGGCCATCTTCTTATCCTCAAGT
GCCTCCATATCCTTCTTCTTGTGAAAGTGCGGCGCCAACTCCGACAGCCACTTAGGCTCA
ATTGGAAGACAGGACCGCATGTACTCCTTAGTCGTCTGCACCAGTTCAAAGTAGATGACC
ATGCGTGCAGGGGGATCAGCTCCCATAAGCACCGAGCTGGGGTGGATGTAGACGGTGGTG
GCACTCTTGACAGTGCGGTAACTACCACCATCGCGCTGCATGCGAGCCGCATTGGGGAAG
AAACCGGCAGTTAGGGCGCGCTTGATGGGCGCCATGTGCGAGGCGCCAACGGACGAGAGC
TCGACCTCAACGCGCTCGCACAGCTTAGCCAGCTGCTCACGCACATCACGGGCGCGAGTC
AAGCTGCGCTGCTGCAGGAAGTTCTCTTTGGCCCAGATGGGCGAGAAGTCGCTGTCAACC
CACTGGTTCCAGATGTTGAGAAGCGTCAAATGGTCACCGCCCTCCTGGACGGTGAAGCGG
GCGCGGGCACTGTCAGCATGGATCTTCTTGTCTTTGGGCCGGAAGAAGAGGGCCGACGCT
TCGCTCAACATCGACACAATGGACAATACCTCCTCAACGCAGCCCTCTTTACCGGCAGCA
ATAACAGCCTTGGCCAGCATGGGATCCGTTGGGAACTCGGCCATCTGACGACCGACTTTG
GTTAGCTCGCCCTTGTGGTTGAGGGCTTGCAAGGCAAAGAGCTGATTAAGCGCCCCGATT
AAGGCCTCGGTGGGCGGTGGGTCCATAAACTCGAAGTCAAGGAGCTCGTTAATGCCCAAG
CTCTTGAGTTGGAGAACGACGCTGTTGAGATTCGTCCGCAGGATTTCGGGCGTCGTGCTC
TCGTCCATCTCGTTCATGTACGCGTACTTGGTGTACAGACGGAAGCACTTGCCGGGTCCG
ACACGTCCGGCACGGCCGCTTCTTTGGTTGGCCGAGGCGCGGGAACAAGGAACAACGACG
AGGTTCGACATGCCGGTGGCCGGGTTGTACACGTTTTCTTTCACGTATCCCGGATCGATG
ACATAAACAATGCCGTCAATAGTCAAACTTGTCTCGGCGATGTTTGTAGCCAGCACGACC
TTGCGGGCATTTTCTGGCGTGGGCTCGAAGATCTTGGCCTGCAGTTCGGACGGCAGGTTT
GCATAGATGGGACACACAACGAGCTCTCGGACACGGTTGCCTAGCTTTCGAGAGATCTCG
GAGATTTGCTGTTCAGCAGCCTCGATCTCGTCCTGGCCCGTCAAGAACACAAGAATATCG
CCACCTTTAGGCTGCGTAGTGTGGATCTGGAAGACGGTCGTGACGGCCGCCAGGAGGTAG
TTGGCCTCCGGGGCCGGGGTATAAAAGATGTCGACAGGGTACCGACGGCCGGGTACGTTG
AAGATGGGTGCGTTGTCGAAATAAGTGGCAAACTTCTCGGCGTTCATCGTGGCCGAAGAA
ATAAGCAACTTGAGGTCGGGCCGCTCGCGGGCCAGATCCTTGACAAGGGCCAGTAGGATA
TCAGTGTGCACCGTGCGCTCGTGGGCCTCGTCGATCATGATGGCAGAGTAGCTAGAGAGG
TCGGGCTCGGTCAGAAACTCGCGGAGCAGCATGCCGTCCGTCATGTATTTGAGAATTGTC
TTCTCGCTCGTACAGTCTTCAAAACGAATAGCATAACCGACCTCGCTACCGACCTTGACG
CCCATTTCATCGGCAACACGTGCAGCCACACTCATGGCGGCGACACGGCGTGGCTGTGTG
CATCCGACTTTCAGGCCATTCTTGGTGTAGCCAGCTTCGTGAAGATACTGCGGCAGCTGC
GTCGTCTTTCCACTGCCCGTTTCGCCAACAATGACCAAAATCTGATGCTCTCCCAGCGCT
GCCAGAAACTCGTCGCGGTATTGGTAAATGGGTAGCGATTTGCGCGTCTCCTGGATGGAC
AGCTGGCGCTTCTCGGCTGCGTCAATCTGGGCCTGCAGAAACTGCTGCTCCTTGGTCAGG
TCTTTGCCATTGACACCGGCGCCTTCGGCTGGCATCCGCGAGTCGAGCGACCATTGGATG
TACTGGTCCTGGTCCAAAATGTAGTCGTACTCGCCGCCGTCGACGCGCTCGCGGCTCTGG
ATCTGCGCCTTGGCCTTCGTCGCCTGCTCACGCTCCCAGTCCTCGTATTCGGTTGTGTGT
TTCTCTTGGCCGTAGGCGTCTTTCTCAACATAGCGCTTGTAGAGTGCGTCCTCCTTGCGC
TGGCGGTTGATCTTGCCTTTTTCTGTGATGTAGTCCTCTGGCATAACGTAGCCATCACGG
TGGTCGTCGATACGAAGCCGCTCCTCGGCCAGCCGCAGAATCTCGCGGTTCTTCGCAAAC
TCGGCTGTCTCGCGTGCCGTCAGTGGAACGCCGCTGCGAAGTTCTTCCGTCTCTTCGGCC
ACCTGTCGCCGCAGCAGGGCCAACCGCTCTGTCTCGCGCTTCTTGAGGTACTCTTGGCGG
GCCCTCTGTCGCAGCTCAGGCATGGCTTCGCTCCGCTCCTTGGCATCGTGGGTCAGATGT
TGTCGCGAGGAGCCTCGGTCGACGTCCGTATCTTTTCTCGATCGACCGTCGTCGCGCGCT
TTTAGCCGCTCGGCAAACGCCTCGCGCTCAGCGCGGTCACGTTGTGCTGTCAGCTCCTCG
CGTGTGCCCTCCGACAGGTCCGCGTCATCGATGTCAAGGTTTGCAGCGTCTAACTTTGAG
CTTTTCGCGTCTCTGTCCGCCTCCTTTCCCTTATTCTCGTCTTTGGCGTCGGGGTTCCGG
AACGTCCGGTGGTTCATCTTGAGACGCTTCCGTGCCGACTCTTGTAAGTCGTCAGCCTCA
CCACCTCTTCCTACATCTTCGACCTCGTCGGACGGGGGCACTTCCTCGTCGCCCCAGCGG
TCATCAAAGTCTTTGTCGTCGCGATCGCGGTCGCTGCGTCGGCTCGTTTTTGATCGGCTG
CTATAGGACTTCGTGCTTCGTCGTGGCGATCGTGATTGCGAGGGACTGCGGTGTGAACTT
CGTGACATTTTGTCCTCTCGGCCGCGATGTCGGTCGCGATCCTTGTCACGATCTCGTCGA
CTTTTGCGATCGCGATCTGATTTTGTCGGTGCTACATCCTCCGCCTCGTCACCACCCATG
TCGACAAACGCATAGCGTTTAGCAGACATTGTAGAAAACTCAGACCAGTGAAAGGCTTGT
CGGATGTCGTTAGAAACCGATCAAGGCGTGGATGAGGCGTGCCGGCAAAGGATGCAGCTC
GATCATGCTGCGCCGTCTTACGATGTCTTTCGTCCTGCCTACAATGTTTGGATAGGCGCT
GGAGCTCTAGCGCGAGACTTATCGATAACGCAAAATCATTCTGCCGGTCCCACAAATACA
GCTCGAGTGGGTCCTCTCAGCGCGCCTACCGATAAGGTAAGACCCCTGGCGATAAATTGC
CACTGATAACACTTTGGCATTTGGCGATTAGGAATAGGTGGCTACTAGACCTGCAGCGCT
GTATTCTCGCCCGTGTGCCTGCTGTTCGACTCTTCCACAACCTCAACCTCACATGCTCCG
TGATACTCGGGCAGGTCGCTTTGTCGTTTTTGTCGAATCTTCTTCGTGTCTCTCCTTAAT
TTTCATTTTCTCTCATTTTATTGCCTCTGCCATTGGGTCGGTTTGTTGCATTGATTGGCG
CTCCCTTCAGTCTGCGCCAGTCCCTTCTCGACTCTTTGAACGGACGTTTACTTCCTTTGC
GATATCTGACTTCACGACACACCTCTACCCACTCTTCGCCATGAGGTTACTAGGAAATGC
AGTGCTTCTGGTGCTGCTCTCATTATTACACATTGTGTTGGGCGCCGAAGACTTCTACAA
GGTCCTTGGAATAAAACGCGACGCCGGTGATCGCGAGATCAAGTCTGCCTATCGCCAGCT
GTCGAAGAAGTACCATCCAGACAAGAACCCGTAAGTATTCCGACGCCGGTCTTCCGTAGA
CTCGGTACATTCAGATATAGCTGACGTAGATGTACAGTGGCGATGAAACCGCAAAAGACA
AGTTTGTCGAAGTCTCCGAAGCATACGAAGCCCTCTCCGACCCCAACACCCGCAAGATCT
ACGACCAGCATGGCCACGAGGGATTGAAGCGCCACCAGCAGCAGGGCGGCGGTGGTGGCC
ACCATGACCCCTTTGACGTCTTCAGCCGGTTCTTTGGCGGCGGCGGCCACTTTGGCCAGG
CGAGCGAACGCCGTGGTCCCAACCTAGAGCTTAAGGTGCAGATCTCCCTCCGCGACTTTT
ACAACGGCCAGACCGTCGAGTTCCACTGGGACAAGCAGGAGATTTGCGAACACTGTGATG
GTACGGGCGCCGCTGATAAGGTGGTAGACACGTGCGACAAGTGCCAAGGGCGCGGTGTGG
TTATCCAGAAGCACCAGCTAGCACCAGGCATGTTCCAGCAGGTGCAGATGCACTGCGATC
GTTGCGGCGGCCGTGGCAAGTCTGTCAAGCATGTGTGCCCCGTGTGCCAAGGCCAGCGCG
TTGTGCGCCGGCCAACGCCCGTCTCGGTGACCATTCAGCGCGGCGTAGCCAAGGACACGC
GAATTGTCTACGAGAACGAGGCCGACGCCAGTCCCGACTACGTGGCCGGCGACTTGATCG
TGTCACTGGGTGAGAAGGAGCCGACGGCCGAGGACAACCCAGACCATGTTGACGGTGCCT
ACTTCCGCCGTCGCGGCAACGACCTATTCTGGAAGGAGGTCATCTCGCTGCGCGAGGCGT
GGATGGGCGACTGGACACGCAACCTGACGCACCTTGACGGCCACGTTGTCGAGCTGAAGC
GCACACGTGGCCAAGTCGTGCAACCGGGCCATGTCGACACCATAACCGGCGAGGGTATGC
CCGTGTGGCACGAGGACGGCGACAGCGTATACCACAAGACCGAGTTTGGCAATCTCTACG
TTGAGTACGCTGTTGTGCTGCCTGACCAAATGGAGTCGGGTATGGAGAAGGAGTTCTGGA
GTTTGTGGCAGAAGTGGCGGGGCAAGATTGGCGTCGACCTACACAAAGACAGTGGGCGGC
CCGATCGACCAGTGGCGGCCGAGGGCGACCATCTTCATGAGGAGTTATAGACTGAGTCGT
CATGTAGTGTACGGTTTGATAGAGGGTGTAGACGGTTTTCTATCCACGATATGAGTTTAA
GCGATAGGGAACGATCAGTAGAGAAACTGAGAATATAATGATGTGAACTCATGGTTGTTT
TCTTTTAATAAAAAAACTGTCCGGTATTATGAAAATATATTTTAGATTATTTTGTGCTAC
CCCCTAACAATAGTTGTAGTAATTGGCATGATTTTTTTTTGATTTTTTTTAAAAAAAAAA
TAATAAACCAGACGGAAGGAAGTTGTCTCGAGAGAGCTACACTACTTAGGTCTTCCCGTG
TTGTTTTCAGTTCAACGATATAGTAAAAAGATTCGTAAATGTCGCTCTGTAGTAGAGTGG
ACACAAATCGATTTCTATTAATGTATACTTTTGTCGCTTTTGGTTAACAATGTTAACGTG
TTCTCAGCCGCCGTCTCGTTTCACTCATACTTTTAGTAGGGGTAATCAATACAATACCGT
ATCTAAGAATCCACACAGGCGGCCAACTATCCTTTTTGTTACCATCGATCCATTACGCCT
GTACCTCAGTCTCTGTCCACTCCGCAATCTTGGCACCGCCCACCAGTCGGCCACCCGTCT
TGCGCTTCACACGGCACCGCAGCCCGACAGTGTCGTCCCAGATGAAACGCCAGATCACGT
ACGTCCAGCTGACATGGTGAGGCAGGTTGTCGTAGAAGTCGGGCGCCATGGCCCGCAGCC
GCTCCAGCCGCGTCCATGGCACCGCGGGGAAGTCGTGGTGCTCATTGTGGTAGCCGACAT
TGTACGCGAAAATGTTCAAAGGCCCGTAGTAGCTGTAGGTCTCAGGGATGGGGATCCCGT
TGGACGGGTCACTGGCATCCGGCGTGACGGTGTCGTAGACATAGTGCTCGGCAATGAAGT
GGCCGGCAAGCGGGTGCAGCGACCCGGCGAGGAATGACGACAGAAGGAGGTAGAGGAGCG
GCTGAACGCCAAAGGACTTGACAAGGACGTAGTCAAAGACGGCCTGAACTGCGACGTTCA
GAGCGTGGATTTTAGTGAAGGGAATGCGCATGACCGCCATAGGACGAAGGGCATAGAAGA
AGATTTGGAAGGTGCAGAAAAAGGCCTTGCCAAGGATCGAGTCGAGAACGAAAGCCTCAG
CAGCGGTCGGCAAGTCCGTGTCGAGGCCGTCAACGCCGAGCGACTTGTGGTGCGTCAGGT
GGTAGGGGCGAAAGGACGCGCTGTAGGGGATGCCAATTGGGAGGTTGGCCACGATCGCGA
GCAGGCGGTTGGCCAATGGCGAGCGGAAAGCAAGGTTGTGAGAGATCTCATGGATGGCCA
GGAACAGGTTCTGGTTTGCCGTTGCACCAAAGACGTACGCAACGGCCCAGAAAGGCCACG
AGAAGAAGCCGTAACCCGCATTGGCAAGGGCAATACCAAGACCAACCTGTAGAGACACTA
CACCAACGACAACGTATTTGGTCAGAGGCTCGGGACCGCATAGCTTGGTGACTTCTGGAT
GTGCCTTGATGATGGCGAGTCGCCGTGAGCGGTGCGGCTCCTCGGTGTATGTCCAAAAAA
AGTCGCGATATTTCGCTTGCGCTTCAATCGTGTTGGTAAGAGCGGAGGCACCGTTAGACT
CGCTATTGGCCTTGCCATTTGACTCTGTAGCTCTAGGCACGGCAGCGGCCTTGACTCTTG
CCGTTACGCCGTTGCTCTTAGCTTGTAGCGAGGACGCTGTCGCCGGAGAAGCGGTTAACG
CCATCTTGGATAATTTGAAAACGAGTCCCAGATGAGGCCTTGGGGATCGATGGGTGAGCT
GATAGGTGGTCGTCAGGTCAACATTCGAGAGCGGATTGATTAGTAGGAGAAACGAGGACA
GAAAAGAATGGTCACTCAGAGGACGTTGCCTGAAGAAGGGTTGGGGGCCGAAACGATTGT
GCAGAGTGGTGTTGAAAGGAAACGGCCCAAGAATAAGGGCAACACTATGTTGTACAATCA
AGATAAGATCAAATCCAGGCACAACAGGAACAGGGCACAAGCAAGGGCTGTTTAGGGACC
TTTTGGCCGCGTCACTGGCAAGTTAGGGACCCCACTTTTAGCCCCTAAACGTATTCCGCC
ACCTAAAACTCTGAAAGGGAAAGTGCTATTCGGTCACCGCTGGCCGTTCGTTGACCCCCC
CCTCTTGGCGGGCGCTGGCAGTGAGTGTGGGAGTACGGAGTAATAGAGTCGTAATACACC
GCCTCGTTGGAGACCTGGGGCCTGGGGCAATTAAGAAGAGGAACATCTAGGTAATATGCC
TCTATGGCAGTACTAAACAGCAACAAGAAGTAGGTGTACTGAGTAATTACATAGTACAAC
ATACATATAAGTATTTCGTACATACAACCTCTATTGAGGTACTGTTGCTTTTCTCTGAAA
AACATCCTCCTTCCTACACGTTTTCTTCACGATCGTCGTCGCCATCGTCCACCACAATAA
AGTACGGGATGCAATGGGTAGCCATCGCTTTTACCAACCACTGCCGCCGCCACCACCCTG
GCCGATTTCTGCGGTCGAGCCAAAGCCATCCCCGCCGCCGAAGCCGTTATTGATCCCCGG
GCACTTGGACTGGAAGTGGCCCATTTCGTTGCAATTGGAGCAGCGAACACGTTCCACTGT
GTTACAAGTGTTCGCTGTTAGTATCGCAAGGGCAAAACGGACCTTCAAAACGAAAAAAAA
GGGACAGGTTGACGTACTGTTGCGAGGCTGGGGGCAGTCCTTGGACATATGGCCATACTC
GTCGCAGTTGCGGCACTGCATCTTCTCCATGTTGAGGGGCTCTGGACAATCGCGAGACGT
ATGGCCCTCCTGGTCACAGTTGCGGCACATAATTTTGCGTGGTTCCGTACAGTCGCGGGC
CATATGTCCTTCTTGACCACAGTTGCGGCAGCCGCCACCACCGCCGCCCCGAGGGCAATC
GCGCGAGAAGTGGCCGGCTTGACCTTTGTTAGCTGTCGGCTCGAAATAAAACACATCCAA
CACCCACGGGGAAGTGTGATTGCATACTTTCGCTACACTTGCGGCACTCAACATCCTCAG
CGGAACGGGGCTCGGTGCCTGCGAAAAGAGAGAGAAAACAAAAGTTAGTTTCACTGATGA
TGCTCGGCGATGGAAGAGAAGAGACCGATTGGCTTGAAACTTACACTCCTTGGAGTTGTG
GCCGCTTTGGCCACAATTACGGCAAGCAAACTTGTCGACACGAGGAGCCTTGCCTATATG
TGTGTTAGTGCTGCTTCGGGTGAATCGTCGAGCATGATTGTGAAGAAGGAAGGCGGCTTT
TCTTACAATCACGCAGACGATGACCCTCGCTGCCACAGTTCTGACAAGCAACAGAAGCGT
GCTCCGTATTTTCCATGCGCTCGTTGTGGCAGCTGCGCGAGGTGTGGCCGAGCTCGCGGC
AGTTCATGCACAGCGGGATGCCGCGGGCAACAGGTTCACCACCATTGGCCAAGCGGGCCA
AGTTCTCCTCAGCATTGGCAGGCCAGATAGACTTCTCACGGGGGCGCGAAGGCTTGTCCT
GGAAGCGGAACGTGACGGTGTACTTGCGATCTAGATTGCCCTGAAGATCCATGTTCGTGA
GGGTGACCGACAGGTCACTGCGCTCAACACCAATGAGGTAGACGCCAATGTTCTCGTTGC
GAAACATCTGTTCCATCTCAACGTACGTCACATCGGGACAGGCCTTGACGTATATCAAGA
AGGCTGCCTTGACATCATCGAGGTCCTTTTCGGCCGCAGCCGCGCGGATCATCTCAAGGG
CCTTATCGGGGACCTCTTCGGGAACGTCGGCACGGATGATCTTGCGGGGAGACTTGCAGT
CCTTTGCTTCGTGGCCTGGTGGAGGTACATGTTGATCAGCAGACGCGTTACTGAGTGGAC
AGGACCACATGCACGTGTTTTGGAATAGGCTTACCCTCCTCCTGGCAGTTGTTGCAGACA
CGGGGCGGAGCAGATGGGCAGTCTTTGGCCAAATGGCCATCCTCGCTGCAAACGCGGCAT
ATCATGGGCATGGAGCATTCGGACACATGGTGACCCTCGCCGCAGCGAGGACAGACCATG
GGCATGCTGCACTCACGAGCCATATGGCCCGCCTTCTTGCAGCGGCGGCACACCACGGGG
CCGGCATCAGGGCAGTCCTTAGACATATGGCCCTCTTTACCGCAACTATTACACTCGCCA
GAGAACTGGCGGGCAACAGGGCAGTCCGCCTTGTTGTGGCCCGGCTGACCGCAGTTGAAG
CAGGCACGGTCACCACCGCCGCTGTCACCGAAGTCGCCTCCACCAAATCCAATATCACCA
CCATAGTTTCTGGCGTCGTTGCTGAAGCCATCAAAGCCACCACCGCTGCCGTAGCCTTCA
GTGGCAGGGCCGCCGTCGGTAGTGTTGTTCCACGACATTGTATGGATTCTGCTGCTCGAT
GGACGTCAGTACATTTGTCAATATGCATTGCAACTTTCAAAATCAGAAAGAGAAAACAAA
TGAGGCAAACGACAAGAAGATATGAAACTGCCAAACGGTGAAATACCTTTTCTAGGTGGC
GTGCAGTTTGTGCAAATCTGTTCAACAAAGTACAAGACGCTCTTGGGAACCCTATTGAGA
TGCAAATTGAAGAAGAGCTTAGGAGGAAAAGATTCTCAAAACGCGAGAAGACAATTTATC
AGCACATTTTTACGCCGAAGCAAACAAAATGAAAGGCACCAACGTGAGTTTCGCGTATAC
TGCACAGGAAGGGAAGGAACCCGCCGGTCGTGACTGCCTGTGGGAAATGCCTTGGACAAA
CATCCAAGTGAGGAAGGAACAGTTCATAGACATTGACGGATGGTGCAATTGGAACAGGGC
GGAATGTCATCTTCAGATACAGGTCACGTAGTTGGAAATAGCATTCTATTGACAACGATT
TTAGTTATGAGTTCCTGAGGGACAAAATGTTTCTGATTGTGCGCGTCGCTGTCCACGGAT
TGCGATGCACGCTGTTTGTTATTGCTTCCGTATTAGGCAGCCCATCCGCTGTAAGAGAAC
ACTTGCGCTTGTCGTGATCCGTTTCACCACGTGCTGTCCTTTCCCTTCTCTCTTGTTTTA
CGCCGGAAGTGGTTGCCGAGAGATGCCCGCTGCTCTTTTGTTGGCGTATTGAAACCTCGA
GGCCCGCTTTTTGCGTCCCTCTCCTTTTGATCACCCTTCAACTCGTGCCGCTGATATTAA
CCAGTTGGTTTCCATTGTTTTTGGTCTTTCGCCCCCGCTTCACTCCCACGGATCGCTCTT
TCCTCCTTTCCCCACCTTTTGCTTTTCTCTCGTTACTTAGGCCACTTTCTTGTTTGATTT
GTGAGCAAGAGGACCAAGCAACGCCAGAACGGCCCCGGCCCCGGCACTATTTTGGCGGGA
CGGCTTTCCCAAACTGGACCAAAGCACTCAGGCAGGGCGGCCATGGTCATGGAGATTGGA
GATAGTGAACGGAACACGGCAAGGCGAAATCCCATAAAGCCTGCTTCTGCCCCTCATTGA
AGAGCTTAGACACCCCACAACTTTAAACGCACCATTTACATCACCTTCATACGTACAACA
TACACTCATTTGTTCAATAGACACCTTGTTTATCAATTACCTATCTCTCCAACGAAAAGC
ATTCAAAATGACTACCAAACCCGAGGGCCTTCCGGAGATGGAGTACCGCTTTCTGGGCCG
GTCCGGGCTCAAGGTCTCGGCCATTTCGCTGGGCGGCTGGCTGACTTACGGTGGCCACGT
GGACAAGGGTGTGTTATTGCTGACAGGAGATGTGGCGGTTTCGATGGCAGGCGCGGGGGT
AGATGCGCATGCTGACAGGTACGATTCTTGCTGACTGTCTCTCTTTGTAGAGGGCACTTT
TGCCTGCATGAAGGCGGCTTACGATTGTGGTGTCAACTTTTTTGACAGTGCTGAGGTAAG
ATTTCGCTTTCCTTGAGATTTTTGCCCCGAGGTATATACATCTAATAGTCATCAGGCCTA
CTCTGAGGGCGAGTCCGAGGTGGTGATGGGCGAAGCCATTCGCAAGTACGGCTGGAAGCG
TAACGACCTGGTCATTTCCACAAAGATCTACTGGGGAGGTGCCTTCGGCAGCAACCGTTC
CAATAACGTCGGCCTCTCGCGCAAGCACATTATTGAAGGCATAAACCAATCGCTGGAGCG
CCTCCAGCTGGACTACGTTGACCTCGTCTACGCCCACCGACCCGATCGTCAGACGCCGAT
GGAGGAAACCGTCCGTGCTTTTAACCACCTGATCGACACCGGTAAGGTCTTGTACTGGGG
CACGTCCGAATGGAACGCCGATGAGATCGCGCAGGCCTGGCGGTACGCCGACAAGCTGGG
CCTTGTCGGCCCACTGATGGAACAGCCTGCATACAACATCATTGACCGCACCAAGGTCGA
GCAGGAGTTTGCGCACCTATACCGCGAAACAGGCCTGGGTCTGACTGTCTTCTCACCCAT
GAAGCAGGGTATCCTGTCGGGGAAATACAAGAACGGCATTCCGGACGACTCGCGCTTTGC
CAACGAGAAGATCGACTTTGTCAAGGGCTACTGGAAGCGCACAGGCAAGGAGCAGTGGGA
TGCCATCATCGCCAACGTCAACAAACTTGAGCCCATTGCTGAACGGCTCGAGACCAAGAC
GAGCATTCTGTCCCTCGCGTGGGTGCTGGCCAACCCCAATGTGAGCTCGGCGATTACGGG
AGCGAGTGGTCCTGCACAGGTTTACGAGAACGTGAAGGCGGTGGCTGTGTACAAGAAACT
TACGCCGGAAATTTTGGAGGAGATTGACAACATCTTCAACAACAAGCCCCCTGCAGTCAC
AGCTCGCTTCTAGACTTATCGATACCGGCCACATGTACCAAATGAATGAATACAGTCGGA
TTTGAAAGGACAGACTATAGTTTGTAATACATAAAAGCAAGACACGCAAACATCCAAAAT
AAAAAAGGAAAAAAACAGGAAAAAGAAACAAGAACAACAATAAGTTCTGTGACTTCACAC
CAAACCAAATCGATGTAGCAGTGCACAAGAAGTAAGGGGCATTTATGAAAGAGAGTTGAC
AAAAAGGAATGAAAAGGAGAAATATAACAGCAACGAGAACAAGAGGACAGCGAAATATCA
AAAGCATATCTGTGAATTCGGGATGTGGGTACAGTTTCGTGCGTCGTCGGGTGTCATAGG
ATGTCGTCTTGAGGCATGCTGGGATCGTGGACGCCAATTCGCAATTTTCGTCCACTCGCA
CTTACTTTGTCAAGACACCAACGACGTGTGGGACTGATTGGAACCACAATTCGCCGGCAA
GTGGTGACAAATCGACATTCGTCCAAGGACCGGCGTCGCGCAAGTAGCGGCCGGTATCGC
GCTGGAGCTCGCATCCGCCGACCATGATCGGCCAGAACAGGTTGATCCATTTCTGGTACA
GATAGATGGACCAGTGCTTGCGGTTGCAGACGTGTTCAAAGACGTACATGCGGCCGCCGG
GCTTGAGGTAGTCGTACAGGGCGCGGATGTTTTGCTGTGGCGACGGAATGCCGCAAAGGC
ACAAAATTGTGACGACGCAATCGATGCTGTTGGCCGTGATGGCGTCCGAGGTGGCGGCAA
CATCCTGGATCCCGACAGGCACAATCTCGTAGACATCATCCAAGCCGGCGTCATGTACGC
GCTGGCGCAGCGCATCGTGCACGCCCGCATTCGGCTCAACACCGTAAATCTTTGTGATGC
CACCCGATGTGCTCACAGTAGTGGATGCGGATGCAACGCCCTTCCTCTGGCGAACAGCGC
CATCGGCAGTCTCCTGAGTGGCGATTCCAATCTCCTTGAAGACTGACACCCACATGCCAG
AGCCGGGGCCAACCTCAATGACGGTTCCGCTCACAGACAGAGGCGCGGTGGATATCTCCT
CGCCGTCGTTGAGCTTGCGACCGTGGCTGACGCGCCCTTTGAGGAGGGGAACGACAATGG
GCTCGACACCCTTCCGCACTTGCGGTCCCATGTAGCCCCAGAAGCGACCAAACCAGGCCA
ACTGGAATTTGCTCCAGCTGAAAAGGGTAGACCAATTACCCGACCGAACGAGGCCCACGA
TGGTGACGGGCAGGTAGTACGCGGAGTCAGCTAGCATGAGCCATGGCCCAACAATACGCT
GTACCACCTCGAGGAGACTCATGGTGGAGAATAGAATGAAAGTCAAGACGGGTACGGAAA
AGGTACTGAAGAATGTGTGTAGGGAAACAAGGCACCTTGGGAATATATGGGAGGAGGGGG
GTAAGCCTTTTGTGACGATAAAAAATGGAGGGGGAAGGGAAGAGGGTAAGTAAAAGCAAG
AAAAAAGAATAAAAAGGAAGGAAGGAATGGAAGCCTCGATTTGAATAAATCGAAAAAAGA
TAAAGGGGGAAACAAACACGAGGAAATCAAAAGCAGTAGCTGATTGGGTCTCTGAAATAC
CGTATATATATGCATGCTACAGGACACTAAAAAGCTTCCCCAGCGCACGAAGAGCAGCCC
TGGCAGCGAGGCATGGCGCGAGACATGGTAACCAATCGTAGCCTTCTGTTAAGGGGAGGA
GCGAGACCCAGTATCCGACTTAACATACTGCAAGGGCGAGACACTGCATATATGATTACG
AATAAGGATGTACCCTGACAGAGATGGGGCAAGGAAATAAATGCTCTGGAAATAAATGCT
GTGGCGGAAGCATTCAAAGAAGGGGACCGTCAATAGGGCTCACACTGTTCACGGCATTCC
ATTATAATTTTCAAAGTGTCACATTTAATAGCTGTATCCAGCTTCAATAATGAATATTTT
ACCGACCTATCTCCAATTTCAACTGTCCAAATGGCTCTTTACCTATCTATTATTGTGCAC
GGCGCATTACACTTCCTTTTGCTCTGTAAGTAAGACGCGCCGCAACGAAGCTCCAGCTGC
GTGCATTCAGTCGTTCTTTCCTGTCTCCGCACAAATTAGTTAAAAAAAATGAGGGGCTTG
GCAGCTTATCTCTTATCAACAACTCCGTTTTGTTCTTTATCGGACACGATAAGAATGGAT
TATGTGACTAAGCAGAGCCTTTCCGAATACGGCGTAGTAAGCTAACCGGGGCTTGCACCA
ATGCCTATGTTGTATTATTGTATGAATGGGTTCGCGATTCTGTCTGGCAGCCCCGCCAAA
ACGGAGCATTTTGACTCATTTTTGAAGTTTCGACCATCTGTACGGAACAGCACAAACAGG
ACGACAGAACATGCACAACGGCAATCCAACGGAAAACTCGACACACAAGCTATATATCGA
TAAACTGACTAAGTGGGCGTTTCGCAGCCCTTGCAATGGCGCCCACACAACATGGCTACG
CGCCGACCCTCGACTCTTTCCTCCATGCCAAGCTACACCTTGAGGCGGCCATTGAGCAGG
CGTGCAGTCTGCTAAAGCGCCGCCAGATCCGTGGCCCCGAGTCGTGCGCGCTGGTGACGG
CACATGTGATGTCGCTCGTGGTGTCCAAGGCTAAGTGGGCCGACGTCGACCAGCTGCTGG
ACCGTGTTTACCAGGCGGGACGCAAGCTAGTGGACGCACAACCACAGGAGCTGGTCATTG
GCAACATTGTACGGCGGGTACTGGGTCTGATTCATGACGAGGCTGAGGCAGATCGGACCG
AGAATGGCGAGGATTCGAGCGTAGCCGGCAGCATGTCCGGTAGCATATCCGACCTGCGGG
CCGACTCAGTACAGCCCGGGCAGGTGCCGAGCCTAGTTGCGTCACCTTCCTATACAGCAC
TTGCACGCACAACACGGCAACCATCCTTGATTGTAACGGGTCCGTACCAGTCCATGTTCA
ACCTTTTGTCGGCTGTGGAGCCAGCGTCTGTTACAGCCAGCGGCGAGGTTAGCTCGGCAG
GATCGGGGGCTTCGACACCCGTGCCGGGAGGTCCTACACATGGGGGAAAGGGAGAAAGCA
ATCGCACCGCCGCGCTGCGCGACGAGATTCTGGATGGTATTGAAGAGATCAAGGACGAAA
TCGGCCAGGCAGACGACCAGATTGCCGGTTTTGCCGAGGGTCAGATCCGGCCAGGCGACA
CGGTGATGGTCGATGCTGAGCCTTCGCGGACTATTGAAAAGTTTTTGATAAAGGCGGCTA
CGCGGCGGAGGTATATCCTGTACTTGGTGGGCGCAACCGCGCCAGCAACTTCTGGCACCA
GCACCCTTTACAAGCGACTCGGCGCGGCCAAATGCCCGATTGTCCACCTCAGCAGCACAG
CTGTCTCGGCGTACATGTCCCGTGTCAACCGCGTTGTAATCGATGCACGAGCAATTGCCG
CTAACGGTGGCATCTTGGCGGGCGCAGGCAGTCTACGTCTTGCACGGGCTGCACGGGCGC
AGCGCCGCACGGTGCTGGTTGTGGGCGGCGTGTACAAGCTGTCGCCGGAACCGCTGACGA
ACCCGGATGCCTTTGTCGAGTGGGGTGAGCCTGGCCAGCTCGCACGGTTTGCTGACGGCA
GCCTTGTGGGCGACGGCGGACTTGCGATCGAGACGGTGGTCACCGAGTTTTTACCGGCGA
ACCTGATTGACATCTACGTGACCAACCTGTGAGTGGCCGATACATCTTTGTCCCTTGTTG
TCTTCCCTGTCGATACGTGTTACTAACAAACCAGTGGCCCGCATACAAAAGACTACCTCG
AGAGCGTGATCGCTGATCACTACAAGAGCGAGGAGCTGGAGCTGTACAAACAATGAGCCA
ATGCAGTAATAAAAAACGCCGGTGTTCATCATCAGTCCATTATTCACGGTTTGATATTTA
GCGAGAGGATACGGAAAAGGACAAGGACAATATACAAAGGGAGGCAGAATCCCAAGCCTC
CAAATACATCAAGCGTTGCAAGAAAGTATGATATCCTCCGTAATGCAGATCCAAATGGGA
AGTTAAATCCCATATCTGTGGTCCACGCCATAGGCGTCAGCCCTGTGGCAGGCAGCTCGA
TTGCAGCCAATAACACCAGCCTTCTTGGACGGTCAGGCATGGAGGAGCCGCAAATGAGGC
CTCACCCAAATTACCCAATGTTGGGAGACCATTTTCACACTGGCAGCTGCCCGTTGCCCT
TTGGAAGGGAATTGCAGAATATGACGGGTCGATGAAAGGCTCCTTTCCTTTCTAAACAAT
TCCACAACATCGATGAATGCCGCGTCACTTTAGGCAACCTCCAAACGGCCTTTCAGGGCA
TTGAGGGGTCGGTCTGTCCGCTAGTTTAGGGCTAGCTCCCTGCCACTCTGGCGCACTTTC
CTGATGCAACAATACGAAACTGGGAAGGGTGCCGGGACCGAAAGAGGAAGGAATTGAAAG
AAGGCAACCGTAAAACAGAAGGAATGATGACCCGAGCCTATTGTCGATTTAGAGTTGACA
CAGTGGGAGGCGCCAGAAAGGCCAAGAACACGAGCAATATGGCCCGTCGCAGCTTCCCCG
TCTGCCCTGATGAAAGCCAGCTCCTCATCCACCCTACGCTCAAAGCTTACGCATCAGTCT
CTTACCATGCGCTGGCTGTCACCGTCTCGTCCCTAACGCCAACCTCATTCTGGTGATATA
TACGTCCTACCACCCCGCCTCATATTCTTCCTCGTGATCCTACGAAGGCGCTTCCTCGTT
TCTCCCATCTATTTTGTCTACTTCTTGCATACATTGGCTTTACTTTACTTGGTTGTTATT
ATATTGATGGCTTTCTAATACCGTCGAGCATCATTCAAAACACAGCATATACACTACTTA
ACCCATCAGTACGTCTCGCCCCCGAGACCACAGCAGCCATGACCTCACACGAAGACGTGC
CACCTCCTCCATATTCAGAGACGGACATTTACTCCCAGACTGCGGACAGCCACTCGACAG
CTAGAAGTTCTACCGCAGCGCCGTCCACGACAACATCGTCTCCCGATGACGAGCTGATCG
TCTATACGCCGCCTGTATCACCTCCACCCTCCATTACGACACGCGAACTTCAACAACCGA
ACACGGTCGCGGTTGATGCCAGCCCCAGCCCTGGCGGCGGACTTGAGTTGGGTCCTGACA
TTGCCACATCGGCTGCATCGGCCGCTGCCTACTTTGCCACACGGCCGGCTCTACCACCCC
AACCTGGTACCGATTCGTTCGATGATACCCATGCCGGACAACAGTACATCGTCTACGATC
TGCCACTGGCCATTGCAGCAAATACAGCACCAGCCGATCTTCCCTTCCCCGCTACCCAGC
TTCTGCAGCGCGACGTGCGCGACGACGACTGGTCGACGTTTGTGAGCTATCTGCTGCCGC
ACAGCCACCTGTCTGGGAAAGTCACAGAGGCTTACAACAATGCTGTGATCGAGCGCAAGC
TGCGCGCTGAAGAAGATGACAACTCGCCGTCGACAGCCCATCTAGAACGGCTGCGGACAC
GGCGTGACAGCGCATCGGAAGGCATCCAGCTCATCGACACAGAAGCAGAGGATCAACCGC
ATTTAACCTCGGCAACACAGTCCGTGTCTTTAGCTCTGTCCCGCCAGCAGCAGCTCGAGG
TCGCCGCGTCGTTGCGGCAGTGGAACGATGGATTTTTTGGTCCGCGTGGTGTCATTGTGC
GCCTACGTGACGACCTGAGCGGTGCCCGCCACGACCATCAGATCCCAGCAGAGCAATGGA
CCCCGTCGCCGGTGGATACGGCCGCCGCTGCATCCTTGGCTGCCAGTGAGTCGTCTCGGC
CGAGCACTATGCGGACACCAATCACTCCCTCGGAAACTTCACCAGTACCAGCAGGTGCCC
CCCGCCCAGGCGCACTGTCATTTGCTGGCATGACGGTGGATGGGGACCGTGTTGTCTTTG
GTAACAACCGCTTTGTGGCCGACCGTACAGGTCTGCGGATTGGCGGTCTTGTGTTCGACG
AGCGCGGCATCAGCTACGGCAATCGCACCATTATCCCCGCGGCACCTCCGCCGCCACCAC
CACCAGGTATTCCTACGGGTCTTGGTATTCCAGGCTCCCGTGGTATGTCTGTGAATGCAA
AGTATGGTGGTGTTGCAGCGGCAAATGCCGTCCCTCTACCCCGTCGTCGAGGATCGGTTT
CGTCAACGTCGTCACCGCCCTCCTCCTCGTCATCCGAGTCTTCCCAGTCAAGCTCGTCGT
CCGACTCAGGCTCTTCTTCGAGCGAGTCCGCCGCCTCGGTCGGCTCTCTGCCGCCTTACA
ACAAGCTCGACGACCGCCAATTACCTGCGGCCCACGCCTATCTACAGCAGTGGCTCAATC
ACCCAGACCAGCCGATTACTCGTGACGACGTAAAGGCGGCTAACGAAGGCATCCGGTCCG
TCGACGAACAGGGAGCACCCCCCGCCTACCCCGGCCCCTCACTGCCGCGTCTAACGGCTG
GGCCCGTTCGAGCTGTTAGTAAACCGGCCGAGGTAGCTGCACTCCGTGTCGAAGTCAAGA
ACATGATGAAACAGTGGAAGGAGCTGAAGCGTCGACAAAAGCAAGCATACCGCCAACAGC
GCCGGGCCCGCAAGCATATGCGGAGACAGCGCAAGCATGAACGGCGCCAGGCGAAGCGCC
AGAGCAGACTGGAGCGTCGACAGCTGCGGCGGCTGCATAAGCAAGAGCGGCGGGAAGAGC
GGCGAAAGGAGAAGCAGATGCGCAAAGAGGGTCGACGACAGGGTCGCCGGAGCAGCAACG
ATCCAGTGCCTGTGACAACGATCCCAGTTGTCGGCGGCGGATTCGGTATGCAAACAACCG
GCTACGCAGAACATGCCCATCACAGCCACCATGGCCGCCGCAGCCATCATGGCCGCCGTA
GCCGCCAACACCAACCGCACCACCAGGTGCACGACCCGCATGGTCACCGCTACGACCAAC
ACTACGATGCGCATGAAGACAACGAGCCATACTATGCCGCCGGCACACAGGTGCCGGGCG
TATATAATAGTCACGGCGTTCCAGGTGTCCCTGGCATCCCATTCCAGCGAGGCCCTCCTG
GCCCCAACCCTGCCCGCATTGCACAGCAGATTGGTGACGCTATGGCAGCTCGCTTTGGCA
ATCGAGGAGCTGGTCTCGGTGGCGGTCTTGGCGGGGCCGTCGCACCTCTACTGGGCAACG
TGTTTGGCCGCGGTGGAGGTGGATTTGGTCGTGGTCGTGGCGGTGGATGGGGCGGACCCG
GTGCCCGCCGTGGTGGTGGCAGCAGTTTCGGAGGATTTGGCAGGAGCCGTGGTTTCGGCT
GGGCCACAGAACCTGACGCAGAGCCTGAAGCGCCAGCAGCAAGCCCCAGCGCCGGTGGCC
CGCCAGCACCACAGTATTCGGACAACACCTCGCCGGCCACTGTGTCCACGGCCGCGCAAA
AGTATCGTGTGGCTGAGGAGGCTGAGCAGGCCATGGCAGAGAAACAGACGGAGCTTGCCG
AGATGCAACAGAATCTGGAGCGAATGATCAATGCACGGGGCGAGCGTGGCGAGGAGGATC
CCAAAGTACAGGTTCAGCGGCGCGAGACCGAGCAGCTGGCGAACGAACTGGAGATGCTGG
CACAACACGTTGAGCTGCTCCGCATAGATGCAGACCAGACGTATGCCCGCGAACTAGAAA
AGAAGGAGAGGCATTAGCATAGTATGACCGATTTCATTTCCGTTTTAGATATCATCATCA
ATGTAAATGCAATTTCATCGTCCCACAAAGTTAAACCAAGTGATGTTTGATATTGCTTTT
GTCTAATCCTGTTCTCGTAGTACTCCGAACACTGAAGCAAACGCCTCGCGGCGTCTTACA
ATCACAAGACGTTGCGCCAACTCAACGTCCATATCCACGTCCACAGGCTCGTCCCCTACG
ACGACTTGGCTTCCACGCGCTCGACCAGCTCGCCCACGCCCAGGCCGCGGCCCACTTTGA
CCTTGACCTTCTTGTCGGCCTGTTTTGATGCCGCCGCGTCCGCTTTGGCCGCTGCCACTG
TCTCTGTTGAGCCGACGTCGCCCACAGGTTCGCCCTCGTCCTGTGCCTCCTCGTCGGTCT
TGTCCTTGCTGTCCTCAATCTGCTCGCGGATGGCGCTCAGCTCGAGACGCATGCTGAAGG
CGTCCTCGCCGTCGGCGTAGTACTTGGCCTCGGTCTTTTCGTTGCGGAAGCCCAGCGTGT
CGCAGTACAGGTGGATGGCAGCGCGGTTGGACACGCGCACATGCAGGCTCACATAGTGCG
CACCAAAGGTCTCGACCATGGCCAGCTGGGCCTGGCGCATCAGCTTCTCGGCGATGCCTA
GGCGGCGGTGTGTGCGCATGACGCTGAGCGAGGTGATGTGGCCGTGCTGGACGCCGTCGG
TGGGCTCCTCCTCCATCTTGGCGAGGACGTAGCCGACGATCTTGGGGTGGTCGTAGGCGG
TCTTGGCAGGCCGACTGACGTCGACGGCGACGTAGCTGAGCTGGGGCCAGGTCATGGCAT
GATAGAGGTAGTATTTGAGGAAGTAATTTTCGGGCAGGTTCTCGAGGTTAGCATGCTGGA
TCAGGGGTAGATCCGACGCCTGCAGGAGTCGAATATCCATCGTCTGTGTATTTCTGTGTG
CAACAAAGGGAGGGGTAGATATGGAGATGTTGTCTGTGATGGAAACTGTAGGCAGTTGTT
GTCGATGTCGGTCGTCGGTGAGAGTGGTGGAGGACGGAAGTCGCAAAGCCTAGCGGCCGT
CGGGGAGGATTTCGTACGAATGGATTGATGGGAATTGTTTTGGCGGCAGTCTCCACTCTT
TGCCCTGTATTGTCTGTTACTCGATTTCCCTCGCTGTAATTCCGGGCTAAGAAGGAGCGA
CTCGCGCAACCTCTGGTGAGCACCAATGACACTGGCGTGGGGTTTGGGGTTTGGGGTCGG
GTGCACCCACCTGCCCAGACTGGCCTGGCCGACTCATCACGATCAGGCCGACTGCGGGCG
CATTTGTTGGGCAGTCCGCGTCCAGTGCGTCGTGACGGGGTGCTATCGGCGGCTCGCTCT
TTCCATACAAGAGATCGTCAGTCCCTGTCCCGTCTCCTTTTTTAAAAGCTTAGAAAAATT
CTCCTTTTGTTTAACAATCTAGCCAACTCTCCATACTTCTGTCAACTCAACAAAGTCCAA
AAGCCCCTCGAGCTCACAGTGCCATACTCTCCCATACTCTCCAATACACCCCCTCTCTCC
TTCTCTCCCGCTTCCAACACATAAAGGAATGGCGACCTACCAACCACCCTTGGCCGGAAA
GCTGGCCATCATTACTGGTGCATCACGAGGTGAGCATGCGATCATGCCTTTTAATTCCTC
CCCCCTTTTGTGATCACGGACTTTTAGTATCCATGCACCAAAACTGACACACCTCACCAT
ACACGCAGGCATCGGTGAGGCCATTGCCCGCAACCTGGCTTCCAAGGGCTGCAACCTTGT
CCTCAACTACACTTCGGCGTCGTCCAAGGCCCTTGCAGAGACTCTTGGTTCCGAGCTGGC
CACTGCCCATGGCGTCCGAGTTCTCTGTGTGCAGGCCGACGTCGGCGGTGAGCCTGACGA
TCCGGCTGCAGGCGGCGGTGCGGCGGGCATCGTCGCCCTCGCCAAGGCCTTTTTTGCTCC
TGATGCGGCCGACGATACCCCGACGCCGTTCCAGATCGACATCCTGATCAACAACGCCGG
CATTGCTCGCAACGACCGCATCGAGGACGTCAAGGTCGCCGACTTTAACGAGACCTACCG
AGTCAACGTGCTGGGCCCGCTGCGCCTCGTGCAGGCTGCCAAGCCGTTCCTGCCCGCTGC
TGGCACGCGCTCGGGACGCATTATCAATCTGTCGTCTGTGTCGTCGACGGCCGGTTTCAT
TGGTCAGTCAGTGTACGGCGGTTCCAAGGCGGCAATCGAGGCAATGACGCGCACGTGGGC
GCGCGAACTGTCTGAGCACGCGACTGTCAACTCCATCAACCCGGGCCCCGTGGCCGGCCC
CATGTACGCATCCAACACGCAAGAGTTCCTGAACGACATCAAGGGCTGGATTGACCGTGC
ACCACTCATGCGGCCGCGTGCCGGCGTGGATGCCGATGACGTTGTCGCGGCCGCGCGCGA
GCCTCTTTCGGGCGGCGGCCGTCCGGCGTACCCTGCCGAAATCGCCGGCATCGTGGGCAT
GCTGACTCTGCCTGACTCAGCGTGGTGCACTGGCCAGGTCGTGTCTGCCAACGGCGGTAT
GATTATGCAGTAGAGGGACGTGGGCTCTAACATAGTAATAAATCATCTATCATAGCTGGC
AATTCCGTGACGACTTAAAATACAATGTGTTGATCCAGGAGAAGAAAGAACAGCAACATT
TTAGCGAGGGTATCAAGGATCGTGCAAAGCAATCCTAAAACATGCTCCTCTTACAACTCA
CCCCCCTCCATCATGCGTGTGAAGCGACACACGGTCGCGTCCGGCTCCTCAAACTGGTAG
TTCTCGCCGTGCACAACACGGTCGACCTCGGCCCGCAGCACCGGGTATACATCCTTCCAG
GCTCTGCGGCCCATCCAGCAGTCGAGGTGACCGTAGCCCGGAATCACGTGGCGACGATAG
AGGCCACTGGCGGTGCCAAACGTGTCGCAAAGAATCTCATATGTCTTTTCCGTGGCCCGC
GGCGACAAAACGGCATTGTCGCTGCCGACAAACTGGAAGATGGGCAGGCCTCTGAGGTGT
TTGTGGACATTATCCGGTGTGGTCAGTACGACGTACTCGGGGCCGTTGGTCATGACATTG
CCTTGGCTGCCCTGCAACATGAGCAATCGCAGCATGGTCATATTGATACCGCCAAAGAAG
CGGTCCATCTGGCGGTGGGTGGCCTCGTTCAGGTTGGCGTGGTTCCAGCAGCGGCCGTAG
ACGAGCGAGATGCGGTGGCAAACGGCGCTGTTGCAGAGCTCGCGGCGTTTTGTGGTGGGC
ATAAACCGTAAAGCTTGGTTGAGGAGTCGTTGGATGAGTGCGTCGTTTGGGCTGGTGCCA
CAGTCGAACCACGACCCGGCAGCAGCGCGGTAGATACGGTCCAGTCCAAAGGGGCCTTTT
GTCGCAGTCAACGCCTTCATCATGTTCGTCGAGTTCCAGATTGGATTCATAAACACTTGA
GAGCAGGAGAGGCCGAGGAGCCAGTCTGCTGGGATCGTTCCGTCCAAAAGACCTGTTGCT
AACGCCACCGAGCCCATGCAGTGTGCCACAGTATATACCTTGCGGTCGCCGTACTCTGCA
CGAATGCGCTCGAATGCCGCGCGAATGTCGAGTCGTGCGTCATAGGTCGTCCAGCTATTG
TTGGCCAGCGTGAGCTGGCCAATGCGCGGCACCATAACAAAGACACGGTAGCCTGCACGC
GTAAAGTAGTTCACCGTGTTGAACGGAATGGTCGGCAGTGCAAAGATCTGGTGGTCTACC
GAGGCGCCGGGTACAAAGAGTATGCAAGGCACAACATCACTACCACCTCTCGTCTGTCGC
ACGACGTACTGCGGTGGAGGATCATACATGTACAAACGGGAGTGGACACCATCCGACGCG
CGGATGTCGGTCCACAAGTGCGTCGGCGGTGTGTGGTTGATGTAGCCGCTGTATGTCTGT
GTCGGGTACTGCAGCGCCGTAAGCGGTGCCAAGAACAGGCCAAGAGACTTGCGTGTAAAA
TATGTCATGAAGCTGGCCGCACTGATTGCCTTTTGAAGCAGGCTGCTGCCAGTCGGTGTC
AGGGTCAAAATCTCGGACATGAAATCTGTGGGCTTGACGTGCATGATGCCTTTGACCAGT
ACTGGTTCATGCCGCCATGCCTCATCAAATGATTCAAAGGCGTCCATAAACAGCCCCTGT
GGTTCATGGAGTCTTTTGGTGCGCCTTGTGATGGTCACGTAGAGCGTGGTTGTGGCGCGC
CACAGCTGCAGAGGCGCCAGGGCTACAGACGAGTCGACCGCCTTGTATCCATGGAAGTGC
AGCGTATGGCCATCTGTTCCGCGCAGGTCAAAATCATAAGTCATGTTCCGTGTGCCCGGT
GCCTGGTGTTCCATGACGAACAAGCTGAAGGCACCACGCTGCACCATGAACGGCGACCCG
GGAAGTGTCGGGCAGACAAATGTGCCGGTCAGCATGCCCTGGTGGGCCGGGTCGTGCACG
ACCTCGCTGGTGTCAAAGGCCTGCACACTAAGGAAGAACCGCGCGCCCTCGCATAGACTC
TCGGCGCGGCGGTAGGCCAGCTCGTACACGTAACGTCGGTCTTCTTTCATATTGTTCTCC
GCGCCGGTGTCGGTGTCGTTGCTGTCGCAGCGGTGTAAGAACCCTGACATGACCTCGGTG
AATCCGAATCCGCCGGCACGAAGTCGGGACGCGCGCGCAATAATCTTGTTTGCGTGATGC
ACACTCTCGCTGTCGCTCTCGGCGTCGTCATTTACAACCTCCCACTCGTATTGCAACTTG
CCGGCGTCTCCCTTTGATGTGGCATCGTCGTCCTCGATCCCAAGCTTGCTCCCAGTCTCA
TCAGAAATGCTACCGCTGCCGTTTTCGCGCCAACTCCGGCTATCATGAAGAGAGGCATCC
CGGTGTCGGAAAGGATGGGCAGGTTCGCCGAATAAGTCAAGCAGTCCATTGTCGTCAGAA
CGGATGGTAAGCCCTCGAGACTTGGCGTATAAATCAACCGACCGCTCGGCAAGAGCCGCA
ATCGTCGCAAAGGGATTCACGCCGAGGGCCGTCGGGATCGCCGCTCCGTCGGTGACGATC
AGGCCGGAATGCACCTCACTACCGTTCCCCGTGAATAGCCGGCCCATGTGGTCTACAGCA
CCAGTCGTACCGGTATTGTCACTGGCCAAGGCAGCTCCTCTACACTGCAATTAGCATTCC
CAATCAAGGGTACAGAATAAAGCGGATCAGTAGAACATCACTTTACCCAACTGGATGCAC
TGTGACCTGTTGGTCCATCAGAGCAAAGAACGGGTTACCCACGAGGGTGCCGCCGACTGC
CTCGGTCGCTTTGGCCAGCACGCGGTTGATATATTTGACATGGTCGCTGCGCGCTACCCC
AAGAAACTCGAGAACGGGCTTGTCGTCTTTCAACGACAACACCGCCTGGTTGCTATCATG
CGACATGACCAGGTACACCTGTGTCCGCTCAACCGCACCCTGCCGAAAGTACGGCCCTAG
CAGGCGGCTTCCCAAACGTGCCAGCATCGACTGTGAGCGCTGCAGTATGGACTCCTCTCG
CGGCGCCGTGGATCCTGGTAGCAGCTCCAGCATGGTCTGCAAGAAACCAGATAATGCATG
CGGAACGGCCCCCTCTTCAATGACATACCCGTCCAGCGGGTTGCCACTGCCGCGGTTGTC
GATGACGCCCGTGACCGTCGGCCCAACGGGGTGGTAGGGTGATGGGGTGGCGCGGCCGAC
GGCATTCGTGAGATGCTCCGTGTTGTAACCAAATGCCAAAATATCGCCATTACCACTCAT
GTTCTGGCCCACACTGTCACTCAGGCCCAGGCCGCCCATGGCCTTGCTGCGCAACAGGAT
TTCGGTGGTGCCGATGGCACCCGCGCCCAGAAAAACAGCCTCACGGGCGTACACCCACAG
GAGGTCGCCACGGATGTTGGCCTTGAAGTGGCCGCGGTTGCGGCCGTGCCACGCAAAGTA
AATACGGTAACCACCGCGGCTGTCCGTTACCTGCTCAATGTAGCGAACTTCGCACTCGCA
AAACATCTCAGCACCCCAGTTCCAGGCGTCGGCCAGATATGTGACAAGAGTCGTCGTCTT
GGATCCGTCATTGACGCCCGTGCAGTCCTGTCCTGTGAGAGATGAAGCCGACATCTCGAC
GCCGCAACTGTTGGGTCCATTGCGGAATCGTGTCGTTTGTTTTGGCCGGTAGAACTTGCC
GCCCATGTTGAGGTGCTCCGCTTGCTGTTTGAGAAGGTCGAGTTTGGGCAACACTGGCCA
GTCGTCTGGGTACGCTTCAGGCTCGAGGACTGACTCCACCTTTTCGTAGTCTAGATGATG
TAAGTGTCTGCAGCATGAATAAAATGAGATGATTAAGGTACTTGCATTCGTCGAGAGCTC
CCTTTTCACGCAGCTCGGGTGGCCAGGCCTTCATGCTCATGGTCTTCTCGTCGGCCCGGA
GAAACACATTGGCATTGATCAAGCTTGTTCCTCCGAGTCCTGCAATGGAGCGTAAAACAG
TCAGCCAAGGTTCGATATTTCAAGGCAATAATAATTTTGTACTCACCGTTGGCCACCACA
GCGTTCTGTCCTTTGCCGAATATCAAATGGTACATGCCCGTGGGCCGGCCCGTGTGGATC
CCGATGCTGTCCGTCAGGACGGACGGTTGTAGCTCCCCCGAGCAGTGTAGCTCCGAGAAG
GCTTCCGTGGGACTTACCGGATACTCTCCAGGCCATCTTTCCTTGCCTAGTTCCAACAAA
CAGACACTCTGGCCTGCACGAGCCATGCGAGCTGCTGCCACCGCACCGCCATAACCTGAG
CCGATGACGACACAGTCATACGAGCTCCGCATCAACTCAACAAGCCGACTGATGCGCGGA
AATGCATTTTTATGCCCATCAGTGTCTACATCGTGACATAAATGCGACGAACTGTGAGCC
GTAGATGCTGATTTTGATGATGGGGGCGGGTTAGCAGGTTCGGGTGACGGCAAGCCGTAT
GCAGTAACGACGGTGGCCGGTGCTGTGGGGCTGAAAATCCGCATCTTTCCTAGCTTTGTT
CTCTTTCTCTTTCTGATGCTGGAGGAGCAGCTAGTACAATGCTCTCTGTTGCTGTTGGTC
AGTGTTCGATCTCGTTTCTGTCGATCAGTGGCGCGCCCTGTGTCTTTGCTTTTAAGCACA
GAGACTGAATGGTCATGAGCATCGCCGGGGACCGTTGTAGAAGTAGAAAGCGGGAACGAA
GAAACGTCTGGAAGGCACGTCATCAGCTTTGGGATGTTTCCGTCTTCAGCAGGGTCCTCT
TCTTCTGCTTCTGTTTCTGCTGCTTCGGGTAAGACGGCATCTGCCGCTCTTGTCATTGCT
GCTGTAATTGGAGGATCGTCTGGCGTGTCCGGTTCTTTATCAGGGTGGTCGACTGCGGTG
TTGCTGTGGATGGTCGTGGCCGACTTGCCGTTGCTGACGCTGGCAGTCGCAAGCCATCCC
CACCTCTCCTTCGATGTTGCTTCAAAATAGTTCGGCATTGTACCCGAAATAGACAGTCTT
TTCACAAGTCCATTACGTGTATGACTGCTGTTCTGGTCATGGCCGCCGGTATTGCTGCTG
TCTATCAACACCCCCCTTGACACAGTTTGCTGAGTTTGATTGCGGAAACTATCAAACTGA
GCCCTCTTCTCGGTACGCATGGAAGTAAGGGCGGCAGATTCCGTTTCTGTTGCCATTGCT
TGTGGAGTATCGCCAAGGAAATAGTATGAGATAACTGGTTGAACCTTCAATCTAGACACA
ACAAAAACTGCATCTTCCAGCGGACGGGTGGAAATAATGTGTCTGTTATGGTTGGAGGGA
TATTTTGGAACGAAGAAATAATTCGACAATAATCAATGACCAGCAGGCTGGCAGCAAAAG
CAATCATCCCAATATAGAAGCAGAAGCGTAGCGATTCTTATTGGAAATCGGCGACGATGG
ACACTCGGCGATATGCAGGTAGTAACGGCAACCGCGCCCCAGTGTGAATGTACTAGAGGA
AGTAACTTCCTATTTTCAGCTGCGTGGCAGAAGCTACCATCCTCGTTGTGTCGCCATCGA
AGTTAGGTCAGGCTTCTGATGGGCTTCATCATCTAGACCTTAGGCTTTAGGTGTTTTTCT
TGCAGGACGCCGTCATAGGCTGGTACCCACACCAGCTCATGTGTGCCACCATCAAGACGA
AGATGGCGCTCAAGAGTTTGTATGTTGTACAGGTGATACAAAATATCGCTCAAGAGTGTC
ATCCCTGTATGGAAACGGTAGGTATGTGGGCAAGCTGAAAAGGGGGCTGAAGCGGAATAT
TGACAATGGGAGGTCCAAGTTGCAGCATCCAAAGGTGGGTGGATATATCCGTGGGGGCTG
AGTGCGAAGATTTCTCTTTTCGACATGGCCAATGGGTAGATAAGAGACGATGCCGTATCA
GTCTCACAGTGTCAAGCAAAATACCTTGCATGTACCCAGAACGAAATATAGACCTCAAGG
CTGATTTGCGACTTTTTCAACATTGGGCGGTAAGGGTCAAACGGGGCACATGTTCACATG
TTAGAGTTAATTGGGATTGAGAGTTCCGAAAGGAAGCAGAGTTTGGTTCTGGGTCGTGCT
CTAATCGATGTTGGGTCAGGCTGGTCATTCGGATTCGACAAAATACATCGTGATACTGTG
TACTCCGTCGGCCTTTGTGGCTCTATAAATCGGAGAGCAGTATCAAGAATCTGTGACTCC
TCGACACCATACGGCACAAAATTGTGGCAGACTGGGCTATCGAGGACGAAGTAAAATGCT
CGGGGGATAATTCAGAAATAGGAACAAGCAAAAGTAAACAAATGGGGAAGTGGGCCGTAA
GACTGTGCAACGGTGGGATGACGCGGGGACGGGTGAGCAATGCCGGGATGAAACAGTAAA
ACAACATCATAACGCTCCCAAAATGGCAGTGTTTGGTATACTTTTATCCGTGATGCAAGT
CTGACGGTCAAAGTCAGCTGCCCCTTGGGCTTCATGACAGTGGCAGCGATGTCATCTCCA
CACGCCCTCCGAGGTTATCATTCGTGCAGCCAATGCACACGTATCAAAGGGGAGCCGTGT
ATTAAGATAGAATAAGGGTAAAGAAAATGTTTTAATCGGACGGGAGAAAAGGAGAACCAA
CAAAGCAATCAGCAAGGAGATAACCCCACTGTCGCTGTTTTCACCCTGTTGTCTGATATT
TGTCCTTGTCGCATATGCACCAGGGGCGCTAGTGTCGGGACTGTTCTGTCGACAAATCAG
CTTCTTGATCCACGCGGCATCCCGTCTCGGTCGTCAGCGGTCGTCCCGTCCAGCCCTACC
TAATGGCCTAACATGGCTTGGGTTGGTAACGTGTCCGATGTCCTTTGGCTCTCTTTTGAG
CGCCGTACATGCTGCGGTTCGACGAGGCCATGTCTTATATGAGGAAGATGACTTAAGGAA
GATGACTTGGTACGTGATATGTCGTATACAACACAATAATTGGGCCGTTCCTAACGGGCA
TTGTATGTCGTATTTCAAGTGATGTATGTCGTACTCAGTACGGAGTATCAGCCTTCATGT
TCCCCACCAATTCCGTAAGTCGGCTCATCAGTGTTGGCCAATTGTATGGCTGCGACATGA
CTAGGTGACAAACCCGCCTCAACACAATCAGGTTGTAGAAGGCGTCGATTCGCTTTAATG
GTTAGAGTACAACATACTTACCTTGGATATACTTCGCAGTTGACGCGCAAGAAAGAAAGC
TAGAAAATCAACTCGAGACTGTGCTGTGATACTGGAGTATGCTGTGGCACCTCGTAATAG
TTCTCGTCTCAGGGATGAGTGTCGCAAAATATGGTTCTGACAAGAATATTCCTTTACTCC
TCTGACCATAGTGCTAGCGGGAACTAAAGTCGGGACCACAATGTTGGGCCCCAGTATCCG
ATTTGATGGGAACGGTGCATCTCTCTCGAACGGCATGGTAAGGCGTCTTAGTTGGAATTC
CGCGTGGTAATACAATGCGTTTGACAATCGCTTTCGAAGTTACCCATGTAAATCGTTGAT
TAGGATAAATTCCTCGACAATCCCGCTAGAGCTTGGGACAATGTTGGCTTGCCTCGTCCT
CCACTTTCACTTACGTTGTATTTTTATCTCTGTGATAGTACTGGAGTGTTGTCTTGTTCG
GAACCGCCTGGCAAACGGAATTGCGTTTCACCACATTCTCCACACTGGCCGTTGTCAACA
AGCGAGGTTCCAGGCCACGGACCATGCGCCAGTCTTTGTATCAATGGGCCAATCTAGTAT
TCTGCGGTACTTTGACTCTGAAATAATCTGTCGCGTATCTAGGTGCATGTTTGATATTGT
TATCCGGGTCTCAAAGAATAAGCTCATCAGCATACTAGTGAGCAAAGGGGAAATGATAAG
AGGACATTGTACGGAGTGTCAGTCGCCGAAGGCCTGTTCTTGAATTCTTGGCGGCATATT
GCCTTCGTCCTGTGCCAGCATCACGGCTCAGCGAGTCTGCAGTTGCGACATGCGACTTAC
GGGTGAGCAATTGTAGGTCAGAATCGGCAATAACAAGCAATCACGAGAGAGGGACGAAGA
GAGAGGACAATGTGTAAGCTGACTACGGCTGTGGTCATCGTAATACAGAGAGAGCAGGGT
TGTTGGAGGCCCGAGAGGCGAAGCATACAAACAACGAGCAAGAAGAAGGGGAGGGAGAAG
TGTGGACAGACGACACGCGACAATTTGGAAGGCTGGCGAAGTGACAAATAGCGTAGGATC
GCCCCTTGCTTTGTATGCATTTTCGTAGACTCGTTGCACAATCGTGGCTTCCTCACGAAG
CCACGTCGAAATGTACGGAAGGAGCGATGCTCTCTGCATACAAGCCACTCATTCTAAAAG
CCATTTCTAAATAAAGAGTAAGTCACAACGTACAAGTTTTTTTCTAGAAAAAAATGCATG
TAGCCATTTCATCGACCGTTCTTATTCCCTTTTTTCTTGAAACAAAATAGGGGCAGATTA
TTCAACATTCAAGATATGGTCTTACGAAGCACGAGCAGCTTTCAATTATTCATCATTTGT
TATCTTCATTTTACTTGAAATATTAAAGGAGTAATAAAATATTGCGAGTAAGCACTACTT
ATCACGACACGACGGAACTTTCGTTGATTGAAGGCATAGCCGAGAGCCATCGTACATATA
TCTGCTTTGCATTTGCTTGAATATTTATTGCGAACGTTGGTGTACGCAAATGCAGATTAT
GATATCCAATAAATCAATTGAACCAGCCCTATCTCACATTTATGATCGAGACAGAAGGAG
TAAAAAACAGTGAATCGTGTAACTAGAACGCTAAGAGACAAACAAATAATAGCAAATGAT
GAAGCGGAGAACCAGATGGCTTCCTAGCCGGACGTCACTCTTTCCAAAATCAACATGCCA
CCCGTCCTCGAGGTATATGCGATGCAAAGCAAAAAAACAGCCAGAAAAAGTCATTGCGAA
GAAGTCGTCAGACGGTCATGATAACTTTTGAAGCGTAGTCGACAAATAAAAGAAAAGACT
TTACTGCTTCGACCACCAGTCACCTTGGTCGTGCATGGCGCGAGCGACCTTGACGAAGCC
GGCAATGTTGCTACCAGCGACCAGCGACGGCAGCTCGCCCTCAGCGGTTTCGACGTACTC
CTTGGCGGTGTTGAGACCGTTCTCGAAGGCGTTCTTCATGATGTCCTTGAGCTTGTTGTC
GACTTCCTCCTGGGTCCAGGCCAGGCGCTGGCTGTTCTGGGCCATCTCGAGACCCGAGAC
AGCGACACCGCCAGCGTTGGACGCCTTGCCGGGAGCGTACCAGACGGCCTCCTTGGAGCC
CTTCTTCTCCTTGCGGTCGGCCTCGAAGATGTCAATGGCATCCTGGGTGCAGCCCATGTT
GGAGCCCTCAGCGATGAACTTGGCACCAGCAGCAACCAGGGCCTTGGCCTCCTCGCCGCT
GACCTCGTTCTGGGTGGCGCACGGCAAGGCGACATCGACCTTGCCGACGTGGACCCAGGG
GCGGGCGCCCTCGATGTAGGTAAACCGTTCCTCGACGTTGAACTCGGTCAGGGCCTTGCG
GTCGACCTTGAGGTCGGCAATGGTGGTGATGTCGGCGGGTGTGACGGAGCCGCCCTCCTT
GGCGACGATGGAGCCCTTGGAGTCGGACAGCGAGACGACGGTGGCGCCGAGCTCAATGAG
CTTCAGGGCGGCGTACTGGGCGACATTGCCGCTACCAGACAGGGCAACGCGCTTGCCGGC
GAAGGAGCCAGCGCCGGCGTACTCGAGCATGTGGGCGACGTAGTAGACCAGACCGTAGCC
AGTGGCCTCGGGACGGATCAGCGAGCCACCCCAGGACAGGCCCTTGCCGGTCAGGACACC
CTCGAAGTTGTTGCGAGCAGCGCGGTAGGTACCGAACATCCAGCCGATCTCGCGGCCGGA
GACACCAATGTCACCAGCGGGAACGTCAGTGTCGGCGCCAATGTGGCGGGACAGCTCGCG
CATGAAGGAGACACAGAAGCGGCGGATCTCGCCGTCGGACTTGCCCTTGGGGTCGAAGTC
GGCACCACCCTTGCCACCACCCATCATGAGGCCCGTAAGGGCATTCTTGAAGATCTGCTC
AAAGCCGAGGAACTTGAGGATGGACAGGTTGACAGTCGGGTGGAAGCGCAGACCGCCTTT
GTACGGGCCCAGAGCGGAGTTGAACTGGACGCGGTAGCCGCGGTTGACCTGGAGGTCACC
ATTGTCATCCTCCCAGACAACGCGGAATTGAACAATGCGCTCAGGGATGGACACGACCTT
GAGGGCGGTGCGGTATTCGGGGTTCTTCTGGAACAGGGTGCTGTTCTCGAGTGTGCTGAC
AAGCTCTGCAAAGAAGGAAGAATTGGCATTAGTGCGTGATTCATAGGCAGTTGGCGGATT
GCGATACAACATTGGGTATGCCAGAAAATGCAGATATGCCTCGGGAACCCAAGCCGTTCT
TTTATCGCTCTCCTCGGTTGCCCTTTCCCTCTCCGATTGGCCTCGTCTGCTCTTTCGGTT
CTTTTTCTCTTTGGATCTTTCCCATCTGGAAGATAAGATTGCTGCTAATCGCGATCTTTT
CATTCCCCACTCCTTCTTTTCATGACATATTTCTGGCTACCTCTAATCGCGCACCAATCT
CTTATCTCAATCGCGCGCCAACACAACGCCACCAACGAAAAGAACCGCAAGCCAAACCAG
AGTTCAGCTGTAGCTCTTATCATTTCATGCATCTGTTATCTTGGGCTTCAAATCTGCAAT
CTTGACGTATCTTTGGCAATCTCGACAGTCTCGCTCCGATCTTGGTCCAATTGAACCCTC
GCATCTCATCCTCGAGCATCCCAAGTCGTGTGTAGTTTTCTTTTTGTGCACGTACCGTTG
TAGGCCTGCTGGAACTCAGGCTCGACGGGAAGGTTCGACATTTTGGCGGTTTTGGAAGGA
ACGGCTGGTATCTTACTTCGAAAGCTGGGTATAAGGAGAAAGGTGTTCGGTATCGTGCAT
GTATATGTGTTGATAGAAGAATGAATAATGTAGAATAACGAGGGAAGGGAAGAAGGGGAA
GGAGAAAGGGAAGAAGAGTCTTGGAAGGGCGAGGGGAGAGGAGCGACCGATCTTATACTC
GGGGATGGCGATGATTAGGAATTTTCACATTTTTTTCCTTTAGTCTTAGAATACAAGCTA
CGGGAAGACGTGGAGGGCAGCTACGACTAGAGAGAGCTTCGCCTTCCAGACAAAGAGGAT
CAAGGGGACGGGCGCGATGGAGACGAGGCCGGAAAAGAACGCATGGGTCTTCTTCGTCTT
GAGAGGATAGAGATTACGGAGGGGTGTCAACTTACACGACGAAAAGAGTAACAAGAAAGC
CGTAGCCAGTGGGGTGGACAAGAGAGATGGAAGGCCAAGAAAGGTCGTCGTGCAAGGTAG
AGGCAACAAAGAAGAGTGCAACATGGGTAAGGAATGCCGTCGAACTCCTACTTCGGCGCC
TTGCAGCCTGGTGTAGCTCTTTCCGTTGACAACGGTCTTATTGTCATACAAACACACTGT
TGGAGAAGGAGGGAGTGACGAGGAGCGAGGCCACGGCAGGAGCGTGGGTAGGCTGGACGG
CAGTGGGGGTTGTGTTGTGCCGTCCTCTGTCATTACCTTTTCCCGGGGAGGCGAAAGAGA
ACAGGCGAGGCAAGAGCAAGCCCAAAGGCGAGTAGGCTGAGCTAGCGCCACGGGCTGTGA
ATGGCTGGGACTGGACCTTTCGGTCCTGTGTAAGACCGCTAGCAGACTGGCGCCGGAATC
GCACGACCAAATGGTGCCTGGGCATGCTAAGCTCGCGTGCGGACAAAATCAAACGCCAAG
AGCGTCTCGTCTCTGACCGAGGCACGACCGACAAATCCCAAGAAGGAAATATGGCCTAAC
AGAGAAAGAGCGAAAAAGCGCCCGAAGGCGAATGCTAACTCTACAGACGGCCTGGCCAAG
GCCTGTTATAACAGCGCTAGAAGTTCTGGCAAGCGCAATCCCAAGCACGCTCTACGAAAC
CACCGTGACAGTAAAGGCTACACGGACGAGAATTGACAGGTTTCGGCGAGAGATGCAAGT
AAAAGACGAGGCACAAAAACATGAAGGGAATATTATGTTGGTGTATTTCCGTTTGACAAG
GAGACGTTCCCCCACGACAACACGGCATCACTGCACCGAATGGACTGATGGACGAATCGA
TTGGTGATTCCATCCAATTTTACTTTCATGCATCGCTCGAACATCTCTTCTGACACACGG
CGAGTCTATCGGCTTCTTTCCTCTGCAATATCCGTCGTATTATCCAACGAGCACCTGGTG
CAGCATGTCGCTTGTCGCGTCCTCTTCCCTGTCCTGTGTCGGAGCTCTGGCTCCTCTGTG
CCGCTGGCCGCGTCGAATGGACGACGGCGATTGGGTCGCAATGGATGAACATCGAATAAT
GTAAATACGTACGACATATTTCCATTTCCAGCCAATGGTCAAATGCTTCCATAAGGAGAC
GAAGAGACGGGGCAGTAAGGCAAGAAGGGAACAGGGGGGGGTCGAAAAAGGCAGATCCAT
CTAGATCCCGTCTGTTCTCGCATCGACTAGGTCACTAGAGCGAGACCGAAAAGTAGAACG
ACTGCGCTGCCTCGTCCGACACAGGACGTACCTGGGTGTTTTAACATGCGATTCGTCAGT
TGGCCCACGGGGCTGTGGTTGTCGTTTATGTGTATGAAAAAGGACCTTTAGGCTGGTGGG
CTGTCTTTACCTGGGGGTTTGGGAGAGCGGTGTTTTGGCTACCCACTCTGTTGGGGGGTA
GCCTGGCTTCGCTCACTGCGGCCATTTCCGTGCTCTGGTAGCTCGCTGAAATTCTGTTCC
TGAAAATTATCGCCCGCCGGAACGCGGCTGGGAGAGAGCAAAATTGGCCAGGCCTTCGCT
GTCATCCATTTTACAGCGCAATTATTGGGGCCCCCAGCCTCAGCCGTGCGCGTGCTTTCG
TGTTTCCGCCCCCCATCTGCCCGCTTTGTCCTTCCCGCTCCTGCCATCCACTCCGTCCCA
TCCACTCGGTGCATGGCTCCGATATTCGCAGGCTTTCTCACCATTCCATTTCGTTTCGTT
TCATTTCGTTTCCTAACTTCGAAAGTGATGGGCGAGGTGCTGCTAGAGATTTGTCCACTA
CCTGTCTGCCAGACTTAGTACTTGCAATTGCAACGGGTTCTCCGCAAGACTCGTTGAACA
AATCTTAAACGCGGTCTATTGTGCTCCCTCGCTCTTTCCTTTTTCTGGGTCTTTCTTGCG
GCTTTTTCTTCCTTCGTGGTTAAACATTGTAGCACAGGTAGGATTATACAGCATTTTGGC
ACACATTGTCTTGTAAGAGCCCCACGGTTGCCTATTTCGGTTTATTCTGTTGCAGGGTTG
TGAAGGAAATTGTCTCATTGCACAAACCGAGCGCTCTTTTCTTTCTGTTTACAGGTTGCG
GTCCTCATATGCGCGATATAGGGCTATCGTCCACAGCACAAGACTCGTTTGAAGGCCCGT
GAAGAGAGCATACATAAAATAATCACATACGCGAGATCAGCTTGTATATTGTTCGATTTT
GTTGACAAGTCGTGTCATAGCCCTTTTCTCGTGTGTCCGGCCTTAATATGGCAACGCAGC
ATGCGATCAACGGCACTGGTCTCTAAAGTCTGTTGGTTTTGGTGTGACCTCCCACACAAG
TAACTCCACGAGTGGGCTTTACTCTTCTGCTTTCTTTCTCTTCCCGACTTCCCCACAAAC
GCCATTTCGTGTATCTCTCATGCATATCCTTGAGCCTTCTGTTGTGCATCTCCTAGTTCC
TGCCTTTCCGTCTCGCCAATTAATCCACTTCTGCCCAGTTTCCAATCCTCGCGCCTTGAG
AGGTCCCAGGCGTCGTCGTTCCCTGTATTCCGGTTCATTTTGGTTCATTTTGTTACGAAA
CAAAAATGGCTCTCACTGGTCGAGCGCAAGCCAAGCATTGTGAGAGGTCGACCGGATCAG
AAACAAGCAACATGATGTTGTACGTATCTTACAAGACGGAGGGTTACCACGACTCCCCCA
CGGGCAGCTGGGAAGAGAGAGAGGGGGCAAAAGGAAAGGAAATGAGAGCACGACGTGTAA
CAGGAAAGAGGAGAACGAGAGGATTCCCGCGTTGGAATGCGATTCCGTCGAGTCAAACTG
TGAGAAACAGGGCAATGTTGGGATGGCAGAACGCCGTCTCCGGTCCCCCCTGCCCTCGTA
TGTACGCGATGTGGAGCAGCTCTGACGGCTCGTAGTTCCGCACAGCTCGGGCGAGATCAA
CAAGTGGGTGCAGAGAGTAATTAAGTAGGCGACCACGACCACGCGAGCGGCGAATGACGG
CGAGAAAACCAACGGACTGACAGGTTGACAAAATGGACAAAAGCGGCAAAATCAAAAAGG
GTCGCTAGGATGAACCCAGAAAAGGTCTTTGCCAAGGCGCTTCGATCGAGTAGTAAGGCA
GGTTTGCCCAATGGCAGCGCCGCTTGCAGTTTACATCACGAAACACAAACTCAATCGAAA
CACATAACAGCAAGCTCATTGTGCTGCCAAGAGATAAGATGTTTATATGGCAAGCTGTGG
GTCGATTGTACACCCAAAATAAAAATGACTTGGTGAACCAGAAACGACCGTCTAAGATGA
CTACTGACGTTGATAGCCGACAACGTGTTGACGATCGTTTGAAATATCACGACATTTTCA
AAAGTGCGTAGGCAGCATCAGAAACAGATTATACAGTACTGGGCATTTCGTGCACGCAAA
ATCTGCAGCGACTATACAAGTAGATAACTTATTTCCATTTGATGCAGAACGTACAAATTC
GGACCGGCCGGCAGCGGCGTTCTCTTCCGCCAACGTACGTAGTACTAATGTTGTCTTATC
AATCTCCTCATACTCATTAGCCTTGCAGGACCAGTGCCGGCCGGACGACGCTTTCCACGC
TCGGCATACGACACACTGCGTAGGACGATGCACGAGTACTTCCCGCCGCCCGGGGGCAGG
GACGTTAATCCCTGGCGGGCATAGCTCGGAGGGCACTGAATGGTACAGTGCACGCACTGC
CCAGGGCGGAGGGCCGGAGGGCTGGAGAGAAAGGAAACTTGTTGGAGTTTGGACGTATAG
AGTAAAGATGACGAAAAAGGACACTGCGACAGTGGAGGGAGGTTTCGGAGGCGAGGTGGG
TAAGAGGCGAAGTTGATAGTCGGTAGTGAGATCATGAAGATGTACAAGTGAGAATGTGCC
TTAGTCAACGGTTCGATGATGATTTTTAGAATAGTAAACGTAAACTCGACAAAATAAAGA
CAGAAAAAAAAAGAGAAAATGAAACAAAAAGGAAAACTATTTACATGCTAATCATATCCC
ATGAATTTTCTAGCTAACCATCACCCGTATTACTGCCTGCCCATCATGATAACAAGGTGA
ACGAAATAAACAAAAGCATCAAGAATACAAAACAGAATCAACAATGTACATATGCTAAGA
CCAGAAACAAACCAAGAAAGAAAACCAGGACAATAGAATAAAATTATCCGTAGGTCATAC
CATGCACCTTCCACACTACCATGTCGCCGCGGCGTCAAAGTCGAACCGCTGCAAGTCCTT
GTTCGCGTCCTCCAAGTCCTTCTTCGCCTTCATCCGCATGTAAAAGATCGGACAGTCTTT
GCTGCTGCAAATTACCTCGCAGTGCATGCTGCCCTGGCACCGCTGGCACTGCGTCCACAG
ACGTCCGAACCGCACCTCCAGGTCCGACACCTTGTCGAGCGTCTTGTTGTACAGCTCGCC
CACCCGCGGCGCATCGTCTGCGCACACCGCGCCCTGACTCTCCTCTTTGCCGCGCAACGG
CTTCTTGCACGCCATGCACGTCTGCGTCTTCTTGGCAAACTTCATCAGTCCCCCCACAGA
CGGCGCCGCCACCGAGATAGACCGTGTGTGGTCACCCGTCAGCAGCGACCGTGCCTTGGC
CTCGCCCATGATGGGCTCAAAGATGCGGCCCAGCGGCTTCGCCAGCTGGTTGTCCAGGTA
GTACTTGGTATCGATGGGCACATTGTTCTCGAGTACAAAAATGGGATCTTCTGACCTCTC
AAAGTTCTTGGAGCCCGTCGCACCCTTGACCATTACGTACGCCACACGGTCGCCTAGGCC
CGGTGCCGAACCCGGGTCGCGCTTCTTCATCCGCTCGGCGAGCTCGACGTGCGCCTGCTT
GGCCTTGTAGCTCTCCTTGGTGAGCGCCTTGGTGATGACCAGTTTCGACATGTCGATCTT
GTTTTGCAGCAGGTCCGAGATAATGTCGCGTACGTACGCCTGCGCACCCACCTCGTCCTG
GTCAATGAGCATCATGCGCAGCACCTTTTCGATGACCGTCTGCACTAGCAGGCAGTTGTC
ACGCCGCACAGTCTCGATACCTTTGGTGTCCATCTTGTCGTACTTGTCGGGCCGCGTCCA
ATACAGACCAGCGTACCGCTTCTTGTTGATCAATAGATAGGGGTAGTACACCTTTTCGAA
CTCGAGCTTGATCGGTTTGGCGAATTTCGACGACACGAACCCCGCCGCTTCCTCGCCCAG
TTTCATCGCCTCCGAGAGGTCCTTGGTGCCAAACTTGACCATGACCGAATCCGTATCGCC
GTACACGACCTGTGCATCGTGTGAGTAGCCGTTGGCGATGCTGTAGCGCGCCTCCACCTC
GTTTTTCGTCCGCTCAATCATCTGGCGACCGTAACTTGTCGTGCTGCGCGCAATCTCGAG
ACAGGGCAGCTTGCCAGTGGTGGCACCCGTCAGACCGTACACACTGTTGGCGCTGATCTT
CAAGGCCAGCTGCCGACCGTTGAGCACGGCCTTCTTGAACGAATCCGTCTCCATTGCCAG
CTCGCGCTTTGCTTGCTTACGTGCCGCTAGCAGTTCCTCCAGAATCTGTGCCAGCAGACC
CTTGCGTTGCGTAACCGTCACAAACTTGTCATTGTTGGGCGTCACAATGTAGTCGATGTC
CTTCTTTAGCCCAAACGCTTCAATCGCAGCGTTGTTGACGAGCGTCGTGTAGCATAGGTT
GTGCGCTTGCATGATACTGGGGTATAGCGAAGCGAAATCGAGCGTCGCTACGGGCTCTTT
GTAGAAATCACGTACCGGCTCGATAACAGTCGCTCCCTCGTACTGCTCGTCCGTGCCCTT
GGACTGCAGGTTCGGCACGACAAGCTTTTGCTCAAGAGCCTTACGGAACAGCTGGCTGAT
GAATTTCACCTGCTGGCCGCGCGACAGCAGGAAGTTGAAGGGCACACCTGTGACACGAGC
CATCTCTGTGTAGTTTTCGAGACAAGACAGCTTGTCCATCAGCCGCTGTGGCAGGTACGC
GTCCTTCAAGCAGTAGAGTGCGAGTCGTCGCCGGTTCTCTGGTGTGCCGTTGAACAGCTC
TGTGATCATGGTGTAGTGCACATCCTCCTTCTGCTCGCCCAGGAAGTGTGAGCACACCGA
GTTCAGCGTGTAACTGCGCAGGTGATGGTCGCGCTGAATTAGCTGCAACAGGTCGAGCTG
GAGCCGCCCGTTGATGTTGGTAGCCTTGGTGTCGCGACTGCCCATCTGCTTGCTCGTGAG
GTTGGAATCTTTCGACTGCGACTGAATATTTGGGATACGTGTCCAGTGATTGAACCGAGG
AACCTTGAGGTGTTGTGCGCGGTCAAGGAGGTAGGGGAAATCGAAGTTGGCAATGTTGTA
GCCTGTGATGATGTCCGGGTCGACGCGCAGCAAGAAATCGCGCCATGACGCCAGCATGGC
CTCCTCGCGGTCAAACTCGAGCACCTGTGTTGCCACGATGGAACTCGTTTTGTCGAGACA
GAATACGTTGCGCACGAATGGCTTCTTCTCACCATAGCGCGTCACCACGTTGGCAATCTG
AATGACCGGGTCGTGATCGGCCTCGGGGAAAATACCCTTGCGGCCTGCACACTCAATATC
AAATGACAAAATGCGCATCGGTGCCATCTTGGACCACTCGCCGACGGGTTTGTGCGCCAC
GAGGTCAACGTAACTGATCTCGGCCTCGATCTGACAGTTGGACTGCTTGTTCTGGTCCGG
AATGAGCGTGTACTTGTTGGCCGGCGCAGTCACCCAAGACATGCCGAAGATGTCGCAGTC
AACCATGAAACGCATGACGTACTGCAGATTGTCGTAGGTCATGATCTGGCCCTCGGCCTG
GCCCCACATGCCCTTCCAGTTGGCTCGGCGGTTCTCGACGGCGGAGCGGACGCGGCTGAT
ATGCTTGTGGTCTGTGACCGTGATCTTGATAAAAGGGTTTTGTGTGTTGTTCTGGAAACC
GTAGATGCTCTCACGCATCGTCATTTGCACTGAGTAGATCACCGGTTGGTGCCATGCCAT
CTGTGCCTCCAGGTACGCCTGGAACGCCTTGCAGTCCGTGGGTGCAAACGACGCCGGCGC
CGCCACGTACAGGTAGTGCCGGAACTGGGTGACATGCAACAGCACCGAGTTTCCCTCCTC
TGTCACACCAAAAAGCTTGACCGTGGGCCGTCCGCCGTGCGTCGTGCCCTCCTCAGCTTC
GATCTGCTGGAAGGACAGGTCGGATGTGTGCGCGTCAAAGTCCGCAGGCACTGGTGGCCG
GTCCCAGATCTGGTCCTTTTCCGCATTGTTTTGCTTGAGTTCGTTTATGTCCTGGCTCAG
CTTCTCGAGGACCTCGGACTCGAAGACGCTCTTCTGCTGACTCGAGCCGCCGAAGCGGCC
GGGGCCATTTTGTGAGCTTGGCAGCAGCTGGCGCCCTGCAGCCGGGCTCGACGATGGCGG
CAGGTGTTCCAGGCGGCGCTTCTTGGCTGACGCAGACGGTGTTGACGGTGTAGCGGCAAT
GTTACTGCGAGCATTGGACGCCTCACCAAATACCCGCTTCTGCGGGAGAACCGCGGCCGG
CATTGTGGAAAGCAGGAGGCGATGTCGGGAGAGTCAGGAGAGTCGGGGTATTCGAGTTGT
TACGATCTTTCCGTCAGAAAAGTGCGCGCCGACACGCTTCGATTCAGAATCGGTCTTGAG
TGTCGAACGTGTGAAGCGTTTAATATGCGTTTGTTGTGTGCACGGCTTCAGATTGTCATG
ATGGCATGAAGGTGGATGGTGGCTTCGTAAGAGACAAAATCAATTTAACAGGGCAGGCAC
GCCAACCGCGTTCTAGCGTGACAAGCGTAACTTGCGTCCCGAGTTGCTCTCAAAGTCGTG
TTTTGACCCACCTGAGCACATGACTTGGCGTCTTTTGTGGTCAAGTTTGGCGGGTTAGAG
CAATTGTAAGAGTCAGAACCAGGGGGCGTCAAGACCGCTGTAGCAAGCAAGCTTGCCCAC
TAACAAACAAGCTTTAACGGGTCTGTTTACTCGTTTTAGTGACGAGGCTGTTGGGCAGCA
AGAGCCTTCAACATAGGGTGTTATAGCTTCTTTGCAACCTCGCTGTTATCAAAGCACCAA
CACCCTACCATCTCAGCAATTGATCTTGTCAGATCGCAAATACATTCCGCTCCCTGTCTC
TTCAACCTTCTTGCCCAGGTATATTCATACCTCATTCACTCCAACAAGCAATGGCCGACC
GCCATCCGATCTACAATACGAGTCGCCATCAAATCAGCTCTCGAGTCGGCACCGGCGCCT
TTCCGCGAGCACCTCGAGGCACTGCGACAAATAGCAGTGGATCAACAGGAAGCGGCGGCA
GTGCTTCGACGGCGTCGACAAGTGTGCGGCGGAATCTGTTCCAGAGCCAGCTGACACGCC
GGCCGACCCAGGCCACATCGACCGCGTCCGGGGCAAATTCGGTAAATGCATCCAACGATG
GACTTCGGACAGGTGTCCTAAGTGGCCTCGACGGCTCTGATACGGGACTTGAGTCTGCAC
TGGCCTCAGATCCGTCTTCTCGAGGTCCCGCGGAGATTGTTGTGCGCGACCGCAACGGCG
AGCTTGAGTTGGTCGATCCGCCATCACCGACAGCAGATGAAATGAGCGAGATGGCACTGG
ATGCCCGTCAAGAGAGTGAGAGTACGTTCATGACAAGGAGACAGACCAGTTGATTCTGTA
TGAATGCTATGCTAATGCTGGCCTGCGAAGGAGAACGACAGAGATTGGCAGATACGATCA
AGTACCACCAGCAGCGAACTAGTATTCCTGGGCAACCCGAAGGTATGTTGTGTCTAATGG
ACGAGTAATTGCTCTGCATTGTTTGCTGATTGGCTTTTAGAACTGCTCGATGCTCTCAGG
GCAAGCCTCCGTGCCAAGGTCTCGGCACTGTCGGAAGACAACTGGATGTACGAGCCCGAA
GATATGCCACGGCTTGATTAACTGGGTCCGACAGCTACATGTGGCTTTAAATACATTTTT
AATCGTGTCTACTGCTATTGATCGGCCTCTACATTACACGTTCCATGCGCCGGGTCATGG
TATTAATCCATCATCAAATATTGAGAAGTCGCCGTCCAAATCTACCATTCGCCTCCAACA
AGGCGACACTTCAGCGACTAGTCCAAACCTTCCGCGACTGGTGCCTCGATGCTTCTGTTT
CCTTTTGCTCTTGAGTTGCCACCGCCGCCACTACCACCACCACCACCACCTGCACCGCCG
CCGAACAAGCTTCCCATCATATCAAACAGCGGGTTGCTCTGCCTCGGCCGCTGGATGTGG
AAGTACATCTCGGCAATCGTCTCGACCGCATCTGACCATGACTCGTTCTCCCGCAGCTGG
GTTGCGTACTTGGTCGACAGTTGCCGGAATAGCTCAGGGCTGCCGCGCTGGACGGCAAGC
AGTAACAGACTAAGAAAATTGAGGAGTGGCAGACTCGGGAACACGCGCGCATCGGCACTT
GCGCTGCTCACATCTTGGATATTGAGGCCCGGGTTGTCGTTGGTCAAGGCGGTCGCAAAG
ACACGAAAGCTCTCGTTGGCGGCGCGTACGTTGGCCATGAGCAGGTATGGGAGGACAGCT
CGGCCGACGTACAGTGGGGCTGTATGGGCGTCGTCCTGCTGGTACCACGCGTATTCCATG
CGAGCAAGAACCGCCGGAGAGTCCTTGGTTCCCGTCAGGAGGTGGCGCTCGGCCTCGTAG
GGTTCGTGCTCGTCGGCATAGAGCGAGCCGATGACGTGGTGCAGCTCGGGGTCACCGGCC
GGGTATTCGCCAAACTTGGCCGACCATCTGCACACAATGTTAGAGAGCTTGAATTGGTAG
AATAAGAATAGAGACCTACTTTCCGGCATCACTTACGCTATCGCTTCCGTAATGTACTTC
TTGCGCGTCGGCTCCCCACTGTCAAACAGGCGCAGGCATGTCAGAACCCGGCCCCGCGAT
GTGGCATCGGGCGCGAGCTCTGCCTGCTGATAAACATCGACCATGAAAATGCTCAGGTCG
CCGCCGCTGCCGCCCTGGCCTGCCTTCAACAAAGCTTGCGCCACATTGTACAAAATATCA
ATGGCCGCTGTCCAGTTGGCAGCCTTGATGTGCCGAGCGGCGACGACGCGGGTTTGTTGC
TGAGCTTCATAGTACTGGCCTTCGCTGATACGTTGCTGCATACGCGCAATGATCTTTTCG
ATCTTGTCGCTGCGAGCCGTCATGGTGATCGTCGGAGGGGTTAGGATGTATAGATGGGGG
TGAGGTTGTGGTATGGCTGTGGTGGCTTCGTGGGCAAAGGACGTCTCAAGTTCGGCGAGA
AAAGGCCACCGATGTGGCAGCTTCACCGAAGACAGGTTTTCGATTAGGGGGATTGGCGGG
GTTAGGGAGCTTGGTCGGCGGGAGCTTCCTTCACAAGACCAAGCTGGGTTATTTAAACTA
GCAAATGATTCAATCATCATGTCTATAAGCAACTTTGGTGTAGCGGTAACATCTACGCTT
CCCATGCGTAGGCTCCGGGTTCGACTCCCGGAAGTTGCAGTTGCTTTTTTGCCTTTTTCT
TTGGCCACCAGAAACACCTTCTGTACGGAATACAGTCAAAACTAGTTGCGTATGGTTGTG
TCTTTTTGCTATATGTTATTTTTGTCTTTAATTTGCCTCCACCAGACACAGCTCCAGTGA
CAAGCCACAATGTATGTCTTATACGTTAGTTGTCCCTTTGTCAAGCACCGAAGTTGTTTT
CTTTACCGCAGAATGGTCTTGCGATTAGCCCGTCTATTAGTGCCACAGGCTACAAGCCGC
TGTAATGGTAGCTAAGCTGCCTAGGTTAGAACCGAGATCGCCCAGAGTGGATAACAGTCT
CAGGGGCCCGTCCAATCACGGCCGCTTGTTCCAAGCTGCCTTCGTCATCCTAACATTACG
CAAAAGGCCATTCGCGACGTTGCCGGTCCTGGATGTGCACCGCATCAAATCCAACGTCAA
ACTCATTTCGCGTTACTAGTTTCTTAGTTCTCTCTTTCCCTACTTCTCTTGGCCACCACA
TACCATGCCCAACACACCAAGGCGCACAACATAATGGCATCTCCTAATGATGAAGACCCG
TTCCTCCAGGTCCAACAGTACGTTTCAGACCCCTTCACCATCGCTACTAAGGATATGGAC
TAACCGATTGCTCTCCTTCGTCTGTAGAGATGTCCTCTCCCAGCTAGCCTCGACACGGCC
CCTCTTCGAGTCCTACCTGCGCATCCGCTCCCTCTCGACAGCAGCCACCTCCCCGGAACT
CACAGCCGCACGTGCCGATCTTGAGTCCGCGCTCTCCTCACTCGCCGAAGATCTCGCCGA
CCTCGTCGAGAGCGTGCGCGCCGTTGAAGACAACCCGGCTCAGTTTGGCCTCAATGCGGC
CGAGGTCACGCGGCGCCAGCGCGTGGTGCAGCAGGCGAGCGAAGAGGTGGACAAGATGCG
GCGTGAGCTCAAGGCCGTGGTGTCGGGCAACAACCGACCAGGAGGTGCTGGTGTTGCTGG
CGGCGACCTCCCCGACCCAAACTCGTTTGCCATGGAAACCGGTGACGCAACAGACAATTA
CGCTGAATTTGAGCGCGAGCAACAACTGCAAATGATGAATGAGCAGGACCAGCATTTGGA
CGGCGTGTTTCAGACAGTGGGCAACCTGAGGCGGCAAGCCGACGACATGGGCCGCGAGCT
GGAGGAGCAGCGCGAAATGCTCGAGGTGACAGACAACCTTGCTGACCGTGTAGGCGGGCG
ATTGGAAACGGGTATGAAGAACTTGCGGACCATTATCCGGCGCAATGAGGACCGGTATAG
CAGCTGCTGTATCGGCGTGCTGATTGTTGTCCTGATTGTTTTGCTGGTTCTGCTTCTCGT
GCTCTAGCATACAGAAGCCTCATAATTTTGTTTCTCTGGTAAATGTTCTACACATGTCTA
TTCTCGGCGTCGGCGGCGTTACCATATAATGTTTATTTGTTCTTTTGTATCAAATCATGT
ACATAGCATTCGTAAATATGTATTTTTTGCTCAAAAGGAGCGACTACAACCAAATAACAC
ATCCAACCAGGTAAACACAATGTTGCGAAGGAAACGACGTCATCAAAACGACGGTCGTGC
TTTGCTATGTTACAAGAAAATCCAAAGGGCAAAGTATCAAAATGAACAATAAACGCCCAA
GTAATGCGTGAGTTCTTGCCCCTTATTCAAGCAGACACAAGAACAAGACGTGTAGAGAAG
AAAGCAGTGCAACAGTCAAAGCACACTATAAAAGACAAAAAAAGGAAATGTTCAAAACCC
GTTCGAGCCTCATGTCACGCCCTATATGCTCTCAAGATCCAATCCCGTCTTTACATTGAT
CGTCTTTGCCAACACCTTGAGTGTTTCGCTTGCAGCCGACGCCTTGGGAATGCGTGCCGG
ATAGTCGACCAATGCACTGCGGAGCGCAGCTACACCGGCGTTTCCATAGAAGCCCAAAAA
CTTCGACTCGTTGTCAGCAATCATGGCCTTAAGAACGTAGCACTGCGTCTCAGACATTTC
CTCGGGTGGCGTGTTGACGATCTGCGCGAGAGCCGTCCAGTAGACCGTCGGCGGCCAAGG
GCTCTCACGCTTGACACGCGAGAAATCACGCAGTGTGATCGCCGCGAACCCAGCACCCAA
TCCCGTCATGCGGTCAATGTGGTACTGCTCCGGGATCCAGCGGCCGTCCTCCTTGCGCCA
GCCGACCTGGGCCCTTCCACGCTCCATCTTGTCGTTGCCGCGGAAGCCAAAAAGCACCGG
GCAAACGACGCGGTACTTGGCAATGAGCATATCAATCATTGGCTTGCCGCGCCATAGGAA
CTCGGCCTCCGAGTAGACTTTGACAACTGCCTGGCCAATGGCCTCAGCTGTGCGCGGGTC
GGCGCCCGACTCGTTTATAAACTGTGCAATGGCGGCCTTGGAAAGCACATTGAGCAGGTA
CAGGTAGAGGGACGGCAATTGCGGTTCGTTGTGGAGAGCACCCTCAACGGGCTGCGTGCG
CGGTTCCAGCACAAACTGGCTGGGGTCCATCAATTCACTCGGCACTTCCTTCAAACCTGC
CGTAAGTGTCGTGATGATGCGGGCAACAGGTACACGGTTCTCACGCAGGCCGCCACTGGT
TAACTGGCCAAAGGACTTCCTAATATCCCGGCGCATATCGCCCATCCGGCTCTTGAGCGC
AGGATTGGTCTTCGACTGCTGTGCAACAAACTTCCGCAGAGCCTTGAGGTTCTTGTGCAC
CTCGATGTGCCGGTCGGGTGTCGTCGCTGCAGGGGCAGCAGCCGGTTCCGGAGCAGTCTT
AGCCGGTGCAGCTGCCGCAGCAGTGCCGTTGGTGAATGGAGACGGAGACAGAGACTGCGT
AGGTCGGGGTGTGCCGCCCAGCTCCGAAGCCGGAGACGGCATACCAAACGGTGACGATGC
TGCAGTTCCGTTCAACTTTGATGCCGAACCTCTAGAGAAGGGGTTCGCGGGAGGTTGCTG
TAATGGTGGCTGGGCGGCCGAGGCCTGCTCCTGTTGCTTCTTAAAGGGTTCTTCGGCGGC
CGCTGCTGGTGGTGGAGTTGGTAGTGGCGGTGACGAGGACTGAGCCGCCGCCGGCGGTTG
TGGTGCTGCTGGTGGCGGTGCTGCAATCACGGGTTTCGGTATGGGAGCTGCCTTTTGTGC
AGCCAGTCGCGCCTCGTCCTCCAACTGCTTGATTTTCGCCTGGCGTTCCTTCTCGATACG
CTTGGCCTCCTCGGCGACGCGCTGCCTCCGCCGCCGCTCCTCATCCTCGATCTCACGCTG
GGCCTCTGCCAGCTGGTGCAGATCGAACACATGCAACGCTGCCTTAAGCACGCGGTCATG
CTCTCGCTGGGCCTCGGCGTAGTTGCGGCGATGCGCCTCGGGCGAGTTGCGCGACTCGAG
TAGGAAGTCGGAGATCTCGGGCGGGTCGGACATGGGGTACGCAGACTGGCGCCATGAAGG
CGCAGGAGAGGCCTTGGCCGTGCGCGGTCGTGGTGGTGAGGAGTTGGCCATGACGGGACA
ACGGTGGGAGTGTTGTCCGGGAGGAGAGGGGAGGGTATTAGGAGAAAGGTGAGATAAGAC
AAGGAGATGAAGTGAGGGAAAGTGAGAGGGAAACAGTTGTCTCTCTCATAGCTCGGCGAC
CGTTAGCGTTAACTATATTGAGTATTGGTAGTGCAAAAAAGAAAAGACAGAAGCGAGCGT
CAACATTTGGCAGTCGTCGCGCAGTTAGTACCTCGCGAAATGCGTGGTATCGCGATGTTG
GAAGTCAAAATAAAGCTGTCAATAACACCACCGCAAAGTGAGGTGTCGATTTTTGTTGGT
TGGCTCTGCACGCGGCGTCGTTTTCCCGCGCCGTCTAGCGCGTTGGTGCTGAGGTTGGGC
TTGTTACAAAGGTATTAGTATCCCAACATTAGCGCCGAACACTTCCAAAATTCTCGGAGA
CGGTAATACCTGGTTGATACTTGCAAGTGCCTGTGTCCAACAAGTACTCAGTCAGGAAAG
AGCTCATTCGCCCATTTACTACTCCGGAGCTTCCTTGGTTACCACATACAGGCCCTTTAC
CCGTTCACGGGCCCCGCTATGAGTGCTGCCGCCGCTAAAGCTAAAGGAGTCGCTCAATGT
CTAACAGTATGAAAACACTCCGATTTTTCGACTGACCCGGAGAATAGTAATGATGAGCCA
TCGCTTGTCGATTACTGGGACTTCCGGGAGCCACTCCAGCGCTCCAGGGCTCCTGCCTCA
GCTCGTATTACGCAAAAGAAGCCCCCAAGCTCGAGGCCTGCTTTTCTGCCGGGCGGTCAA
CGGCCGCCGACGCTACAGGGCCAAAGCTGCGTAAAAGCGGGGCAGTTGGCAGTTTACGGC
ATCGACTGCGCTGTCCAGGCCCGCAGCAGAAGCCCACAGGTGCCCGCACAAGGAGCAACG
GCCCCACTCCCACACCCACACAAGACAACCAACCGCCGCTAACCAGGGAGAAGAGGCGAG
AAGGAGGAAGGAGTAGGGCAATCAGGAGGAGGAGAAGAGGAGCAGGTGCCCAAAAAACCA
GAGCTGGGGCAACGACGTCTCCATCACACCTTCCAAGCATCACCATATTATTTCTCCTTT
GCTCTTTCCCTCTTCTTTTCTCCTTTCCTCCATATTCGCATTGTTTTCTTCACCTTCCTT
CTGTCCTTCTCTTCCTCGTATTTTCTTGATCAGTCCTTCCCTTCTATATCATCGTCTCTC
CTTCCACAACCATTGCCGAGCCTTTCGCTCTCTCAATATCGCTCCACTACGGTTGCTGTG
TCCGTTCAGGCCGCGTGGTCGCTGGCTGCTGGTTGTGCCTTCCCCCCTTTTCAAGCCAAC
AGCTTCCTGTCCACCATCCGCATCCCGCACCAGCGCCGTTTACCTCGCATCGTCATCCTC
AATTCCCCAGCTTCGGTTGACCTCGGAACCGTCCATCTGCTTGGCATTTCCCTAAGCCAA
TCGATCGTCCGTCCACGGATCACAATTTTATCATCACACAAGAAGACCTTCGTGTTGCAA
CATCCACTTTCTCGCATCGTCAATATCGTCAGCTACCTACCACGACAGCTCACCTCGTTT
GATATTCAAATCTTCCAACTTGGCCCATCCTTGTCCATCGCATCACCGTATTTCTATCTG
CATCTTTACCTAGCTTCGACCGCCTGCATTTTGCCTTCCATCCCACCTCCAGTTCGACTA
CCGCCACCTCGTCCAAAGAACGGCCACCCTCCTTACCGAGTGCATCGTTAGCATATCATC
ATCCTAGTCTGTATTCCCTTGAGCTACTTGAGCTTCGAGCGGCACGTATTCAGGAATATC
CAGCGTCATGGACCAGCAGCAGAACAACCCGCCCGCTGGGGGCGTCCCCGGGCCGACTGG
CCGCCGTTTACATATTGCACACCGACGGAGTCCGTCTGAAATGACGCCGCTCGTCAGCCT
GTATACCAACCAAAGCAGTACGTATCTCGTTGTCATCCCCTCCGATACTCCCCATTCGTC
TCTATATGTCCTTTTCGCATCCTCGTGCCACCTTGGCTTTCGTTTTGTCCGTATCGGCGA
GCTTGTTGTGGTCGAATGGCCCCGACTGCCTTCAGCGCTTTGACACGTGTCTCATCTCTC
TCTCCATTTGTCCCCCTCTGTTTACCCCTTCTGACCTCCCCCTACCTCGACTACCTCGCC
CAAAATAGCTCACAGCGTCTCCACCGAAGCTAACAATGGTTTACTTTTCTTCTATTCGTT
ACAGTGACCCCTGCTATGCTCCAACAGCAGATAGAGCTCCTGCAACAGCAACAGCAGCAG
CTTCAACAGTATGCCATAAATGGCATGATCCCAAACCAAGGTCTTGGCGCAGGCGGTGCT
TTTCCCATGCAGCCCGCTCTCAACATGTCGCCACAGGCGGGCTTTCAATTCCCGGCTCAG
CTGCCGCAGCAACAGCAGCAGCAGCAACCGCAACAAAACGTCAACGCGGGTATTCCACAG
CAGACCCACTCACATCGCCGTAATCAGTCGGCTCTCCCGAACATGGGAATGGGTCCGCCT
CCGGCCCCATCGTCAGGCGCCTCTGGCTCCACCTTCGGTAATTTTGAAAGCCCAGCCCAC
GCCCGAGAGGGTGGCGGTCCGAGCTCTCGTACCGGCCGGGGTGGTGGTGGTGCTGGTGGT
GGGCACCAGCGCCGCCACTCCCTCGTCGTTGCCGACGCTCGCAAGGCTGCCGAGATTGCC
CAACAAAAGCGCACTACGTCCGCTTTTCAGTTCCCTGCTCCCGGTGCCGCCGCTGCTTCC
TCCACTTCGTCTGCTAGCGAGAAGCCCGAGGGAGATGTCGTCGTGGACAGCCAGAGCAAC
CCGACTCCCCCACCTGCCGTGGCATCCCGTGGCCGCGGGTCCGCCCATGGTCGTAGCCAA
AGTATGGCGGTCGGTCGTGGCGGCGGTGGCCTAGGTCGCGGTGGCATGGGCAACTACCAG
GCTGACTCACTCAGCGGCACGCATGACTTTCAGCGCCGTGGTGGCGGCAGCCATGCGCGC
ACCAACTCGCGCAACTTTGATAGCAACTGGCGCAACCCGGCAGCAGCTCAAGACGGTACC
AACAATGGCCAGCAGCAGCCTCAGCAGCAGCAGCAACCCCAGCAACCCCAGCAACCCCAG
CAGGGCTTTCAACCTGGCCATCGCTCGCGTGCTTCTGTGGGTGGCGGTCAGTCAATCAGC
TCCATTGGCGCGTACCCGCAGCTGCTGCAGCTCCAAGGTAGCCAGATGATGATCCCGGGC
GCCTTCCCTGGCCAGCAGCAGCTCAATCAGCTGAACCCCATGCAGCTCGGCCAGCTCCAG
GCCATGCAGCAGATCAATGCCCAGCAGTTCCTCGGTCTGCAGAACAGCCAGCACGCTGCC
CAAGGACAAGTGCAGCAGAACCAGGCACAGCAGCAGCAACGCAAGACCCTGTTCACTCCA
TACATGCCCCAGGCCACCCTACCCCCTCTCTTGCAAAACGGTGCACTGGTGCAGGGTATT
CTTCGTGTCAACAAGAAGAACCGCAGCGATGCATATGTGACCACGGCAGACCTGATGGCT
GATATCTTCATCTGCGGAAGCAAAGATCGGAACCGTGCCCTAGAAGGCGATTTAGTCGCT
GTCGAGCTGCTTGACGTCGACGAGGTCTGGGCTCAGAAGCGTGAGAAGGAAGAAAAGAAG
AAGCGCAAGGACATCACAGATACCCGCTCTGGCTCAACAAACGGCAATGGTGACGGCAAC
AATGGCTCCGGCATCGGCAACGGTGGCGGTAGCCTCAACAACGGCAGTGACGGTGGCATC
CGCCGTCGTGGTAGTCTCCGCCAGCGCCCGACTCAGAAGAAGAACGACGACGTCGAAGTC
GAGGGCCAGAGTTTGCTGCTTGTCGAGGAGGAGGAGATCAACGACGAACAGAAACCGCTC
TTTGCCGGCCACATCGTTGCTGTTGTGGAGCGCATTGCCGGTCAGATGTTCTCCGGCACG
CTCGGCCTGCTGCGCCCGAGCAGCCAGGCCACCAAGGACAAGCAGGATGCGGACCGCAAC
AACTCACGCCACGGCGACAACCGTAACCAGGACAAGCCCAAGATTGTGTGGTTCAAGCCA
ACCGACAAGCGCGTGCCGCTGATTGCAATCCCAACAGAGCAGGCGCCGCGCGACTTTGTT
GAAAAACACCAAGACTACGCTGATCGCATCTTTGTTGCCTGCATCAAGCGCTGGCCGATT
ACATCCTTGCATCCTTTTGGCACCCTGGTCGAGCTGCTCGGCCACATGGGCGATGTTCAG
ACCGAGACCGACGCACTACTACGTGACAACAACTTTGCGTCGGACGAATTCTCCGACGCG
GTTCTTCGCAGCATCCACGCTGACTGGGGCACGTCTGGCCCCTGCAAAGAGGACGAAGCT
GATATTAAGGAACGCCGCGATTTTCGCGACGAGAAGACGTTCACCGTTGACCTGGATGGC
ACACCCAACCTGGGCAATGCGGTGCACGTGAAGTCTGGTACCGACGGGAAGATTGAGATT
GGTGTCCACATTCCCCACGTCGCGCACTTTGTCAAGCCCGCCTCTCTGGTCGAGCGCGAG
GCTAAGAAGCGCGGAACTAGTGTGCACCTGCTGAACCGTACGTGTGCTTTGCTGCCGCCT
CGTCTGGCAACTGACTTGTGCTCGCTCCTGCCGGACGAGGACCGTCTCACGCTCAGTGTC
GTTTTCCAGGTCGACGCACACACAGGCGTTGCCGCCGACGAGGACATTTGGGTTGGCAAG
AGTATTATCAAGAGCAACGGCAAGCTGTCTCTTACCAGCATCAACAAGGCTCTGGCCAAC
GCCAATGGATTCGAGCATGGCGCGGCATCCGCCAAGGACATTCAAATCCTCCGCCTAGTG
ACCGACAAGTTCCGCGAGGCACGACTAGGCTCGGCCGGTGAGCCGGTGGCCCCTCTGCGT
CTGGTGCAGCAGCTCGATGATGAGAACATCCCTATTGAGCACAACATTTTCGACACCACT
CCTGCCGTGGAGCTGGTCGAAGAGCTCATGCACAAGGTCAACGCGCACGTCGCAAAGCTG
CTAGCCGAGGGCCTTCCCCAAAAGGCCCTGCTGCGCCGGCACGCGGAGCCCAACTCCCGC
CGCCTCCAAACGATTGTGGAGCGCCTGACCGCTCTGGGCTACGACATTGACTCGAGCACG
AGCGGAACGCTTCAAAACAGTCTGTTCAAGGTGGAGGATGCAGACATTCGCAAGGGCATG
GAGACATCCCTGGTCAAGTCGATGCAGCGCGCCAAGTATTTTGTTTGCGGCGGCAAGTCG
AGGCAAGAATGGATGCATTACGGTCTCAACCTGCCCGTGTACACGCACTCAACGGCGCCT
ACGCGCCGAGTTGTCGACATCATTGTCCAGCGCCAGCTTCTTGCGGTGCTGTCGGGTAAT
CCCGACTCATTCGAGGACGATACCCTGGCCAAGACGGTCGACTCTTGCAACGTCAAGAAG
GACTCAGCGCAGAACGCGCAAGAGCAGAGCGTGCATATTGACTCGTGCCGTATCATGGAC
AAGAAGCGCCTCGAGACGCACGGCGACCTGATTTCCGAAGGAATCGTCCTCTGTGTGTAC
GAATCGGCCTTTGACGTGCTCATTCCCGAATGGGGCTTTGAGAAGCGCGTCCACTGCGAC
CAGCTGCCATTGAAGAAGGCCGAGTTCCGTAAAGACAAGCGCGTTCTAGAACTGTACTGG
GAGAAAGGCGTGACCAGCTCGTCGTATGTTCCCGAAGACGAGCGTGTGCGGTCTGGCCCG
TCGACGCGCGTCAGGGACGCTGCGAACGCCCAACAGCAGCACGAGGAAGCTGAGCGCCAG
CGCCGTGAGCGTGAGGAGGCTGCTCGCAAGCAGATTGACACGGGCACCATCTCGACGGAC
GACACGGACGCTCTCTTTGACGATGACGAGGATAACGGCTCGGACATTACGGAGGCTATG
GCTGGCGCGTCGCTTGCCGAGCGCCCGACCCAGAGCGTTCCTGGCTCGCCGTCCCGTCTC
GAGGTCGGCGGCGGTGCGGACGCCGCCCTCCAGCGTGCGCAGTCAGAGCGCGTGCCTGCG
TTGGAGTCACCCGAGTCCCGCCTCACGGACAAGGAGAAGTACCTCAAGCTGTTCCATCTG
CGTGAGGAGGATGGCGAGTACATCCAAGATGTGACGGAGATGACGCGTGTGCCCATCATC
CTCAAGACGGATCTTAGCAAGAGCCCACCGTATGATGACATCCCTTTCCGTATTCATTTT
TATTTCATCTGCTAACATTCATATTTTCCAGGTGCCTGACAATCCGCTCCGTCAACCCTT
ACGCTCTGTAAGACGAAAATGGACAGTCCTGCAACGTCCTAGATCAAAGCACCAGCGAAG
CAAACACTGTAAGGGGCGAATCGAATATACAAAAGCAAGAGGTGAAAATAATGTGTGTTT
TGTGTGTGCCTGGACCCAGTCTATTGTCATCGCTGTGCTTGCGGCAATATCTGCAGTGGA
TGATCTAGTTGGTGGAGATTTTGAGTATTGATTTTGGCATCCGCGCGTGTTACTGGTTAT
TGCAAGTGCTTGAGTTTATTGTATCTGTTACTTTTTTTGTTTTATATGCTTTTGCTATAT
GTGTTTTTTTGTCTTGCTATTTTGCTGTTTGCTTTTCAGACTGTCACCCGTCACTCAACA
CTCGACTGCGTTCGTCGTACTGGAAAGCACAAAACTCCACATACCCTTCTGCTGTTTAAG
CAGACAGCGACAAGCCTTGCGTAGCACATCCGCAGAGTCACTCGCTTTCAAGGCATGCTG
CATACATGACGCGTGCGGAAAAGAGCATGCCGGTTTGGATATCCCCGATGCACTTTTTTT
ATATTTTATATTACTGGAAAGAAAAATCAATAAAGGAAGAAATTCGGCAACCCATAAGAG
CATTGGTTAGTTAAATGCTGGTATGTTGATGTTTGTCTTTTGTTCTTGAGCAGCGTCGAG
ATTCTCACAATATGTGCGTGTCCGTCGACTCTTTTGCTGTTTTTCAATCATCGTGAAGTA
AATGAAACGCTTTCCTCATCGTCCATTCGTCTCCAAGACATTTTCAGATGCAGCTTGTGC
GGCCATCCGTTGCATCCGGTCGTTATTGTCTCTGTCATTATTTAGCCGGAGCGTCAGTGC
TGTGTCAAACCCTCAGAACCAACGACGTCGATGCGACAGATGATCGACGCTTTTTCCCAT
GTGAAGAATGCAAAAGCGGTGGGTTCAAGGTCTACATCACTGCCAGAGCTCCGAATTCAA
AATGGCATTGCGCTTGTCGGGTCGCGGCATAAGATTCAAATGGACTGCTTCTCGATACGG
CCTCCGGCTTTGTTTAGTATATTTCTGTTGTCATTGCAGCACGACATAGGATGAAAGTGT
GGGAGCCAACAAAGGCAAGTGCCAAGAAAGACAAGACATGTCGGCAGGGTTGCGAAAGCA
ATCATCTAATGTTTTGCTATTTGTTTATACGCATTGAATGTAGCTGTATTCATTTTTTGT
TTTTCGGGCAAACACTAACTGTGGTCGGTCTCTCTTCTTTGTAAAACATAATGTCTAGAT
AGTCTTTGCTAAAAATAAAAATAAAATGAGAATAAAAATTAAAACCATGTAATTTTTCTC
AAAGAAACAAACAGATTAAAATAAAAGTTATATAAGTTATCTATAAATACAAGTCATAGT
TTTATTGTGTACTGTGTATTGTTTATTTGTTTATTGTATGTTGCATTATATCTGCTCTTT
GATACCCATGACACAAGTCTATTCCCTATCTATTCCCTATCCGCCATCTCTTGATCTAAC
ATCGTTATTACCTTTCACTTGTAGACAACGTTTTGTCCTAGATAGCATCCATGTGCTTTG
CACCCCGAGTTGCTTTCGCTTGTACTCTGATGGCAACCATTATGAAACTTCACCTATATC
AAACATGGCGTCCTCCTTTTGTGATGCACACCTCCTCGTTGCCCCGTCTGCCGCAGCGTC
GACCATGAACTGGCATATCCTGTCTCCATTTTTTGTTGAAAATCTCATCTGGCCTGCAAG
GGCCCTGGTCTAATCGGCTCGGCTCCCGAGCCTATCTGTGTTAAAAGCAATCATCTTCTC
TATTAATATCTTCCTGATGGAACGGAAAGCAGAGCATCCATCTCCATTTATGTGGACATG
CAAGGAGAGGCCAAGACTGCCAATGCTGACAATGTTTCCGACAAATGTCCTTCAATTTAC
GAGAACGACATGATGTTTTTGTACAGGGAAGGTGGAATAGTTTGTCACGACATCGCAAAA
CAAACGGACCTATGAAAGTGCTTCTGGACAATAGAGACGGAGAAATATGTTGAAATTTCC
GATGTAGCGAAATGTGGTCGAGATGACGGCATTTCAATTGCATAGCTGTCCCTTGCCACG
CTTCTGCAGCTGTCCGTCAGACCTGCAGATGGGCCAAGTCGTTGGGTCGAGGCCGAGAAA
TCACAGATTTACGGAGTACACTGACATACGAACGGAAATCAGCTTACTTCATATGATGTA
TTGTAGGACTTTGTCCGCTCTTCGATGCAATACATGCTGTTGCTTGTTGTCTTTGTGAGT
TCCCGTCGCTCCTTCCCCTGTTTGTCTCCTACCTGGCTGCCTGCTACTTTGTGTTAATTA
CCTCCTAAGCACAACCTACTATCACGCCATGCCTAGGTAATAATACTCTTCACTATCCTT
ACGCAAAAGCTGATTTACACCATCGCTTGAGTCGTATTCCACCCAAGAGCTTCTGCGCCG
GCTTGCACACAGTCCGCGCGCCCGAAACTGCGCTGAAACCGCTCCGAGTCACAGAAAGTG
GATAAGGGACGGTGCTACCCGTGCCATCCTTGTTTTGAAGCACCCCCACATCGAAGCTTC
TTTTTCTGAAGCGTGCTTGCCCTACGGAGTGCGGCACACAGACAACCCAAATAAAATTAG
AAAGGGAAGGAACAAGAAACCTTGCTTTTGGCAGGTGCGACAGCTAACTACGACGTACAT
TCGTACTCCGTCTCCCGTTTCTACACGTTCTTTCGTCCCAAAGCGCAGTTGCACCCGCAT
AGGGTAGGAACGGAAGGGGAAAGGGGTTTTCTGTGTTTCGTGTTTCACTGGCCTCTGATT
GGCCCATTGCAACGTCCTGGCCTCACTTACACGAACAACCTCACAGTCACGAGCCTCCAC
AAGAACTCTAACGATAACATCGCCAACTTAGTTTCTCGGCGGCGTTTCGCCTTTTAGTAG
ATATGTCCACTGCAGGGATCTGTCGCCTGTCCGTCCTGCCATCTCAAATCTCCCCCCATC
GGACTCGAATCTGTGCCCTTCATCCTCCTCTTGGCAACCCTGGAACACTTTCTCGGGAGC
GCCCTCTTCCATACTTCCCTGCTTGCTGCATCTGTCTCCCATGCATTGCGCAACCTGGCT
CACTCAGCCCGCAAGCTATCTGTCCCGAGCCATCATTTTCTGGGCGCTGTACCTTATTCT
GGCTGGCACTTTACAGAGGACTGCCTCCTGCCAGCAGAAGCAGACCCGCCTTTTGTTTAT
CCATCTCCGTACCATCTTTGCGCCGGTCTGTCAACTGTCGCAGAACAGGCCTATGCCATG
CAGTTGGAAGCCGTTTCTCGGATCGAGGAGCAGCCGCTTGCACCAAATTCATTGCTGACT
GCGCTTTGCTGTTTTTTCGGTCTGTCCTTCGTCTCTTGTTCTCTTGTCTCCCCTTGACCC
CTGTCCCTCGTTTCTGCCTTTGCTTGGTCTTTTTGTTCCTCCCCCGTACCGGTTGGACCT
CAGTACCCCTTCCGGTCTTGGCTTTTTTGGTTTTTGTAAGTCTCCACGTAGGAGGGCACT
TTTTCTTGGTCCACTCCCTGAGCCATATCTTGTTCCTTTCTTTTCCTCCCTACTCCGTTT
TCTCTTTTCTTTCTACCCTTTCCCTCTTTTTTTTTTTTTCTTTCCCATTACTCTCCTTCC
TTTTCTCATCTCACGACATTCTGTTTTTTCCGATCATCGTCCTTCTTTTTCTCCCCTCAC
TTTCCCTTCCTTTATAGAACCCCAAAGCGCTGGTCGGCTTTCCTGGGCATCGTTTTGTTT
ATTCACTCTTTTACAACCACAATCTTTTATTCGCCGTGTTTTTACATTTACCTTTTTAAT
ACTTTCAGAGTGTGCACCCCGGAGGGCAGCATCTTTACAACAAAATCAGGCTGGTCTTGC
TTTCTACGATTCACGACATAAAAATCCAATAAAACCCCCGAAACTCAACCACAAAATCGA
CAACCACCTTTCATAATGCCTTCCTTCATCAAGACAGCAGGCCTCGTGGCCGGCCTCGTC
ACCGTCGCCTCCGCATTACCATCTGTTCCCAAGCTCAGCGCCTCGCAAGTGAAGATGTAC
GAGTACAGCAAGCGCCAAAACGCCGCAGCAGCCGCCGCCGGCCTCACGGATGTTGACATT
CTGCAATTGTGAGCCTTCCACCCGCCTTCTTTTTTAAAAAAATAATAAATAATAAATAAA
ATAAAATTGTATTTGTTCTCCCCTAACAGCACAAGTGCCCTCACGCTTGAATGGCTCGAG
GGCACCTTTTACCAGCAGGGCTTCGCCAAGTTCCCGGCCTCTGACTTCACCGCCCTCGGC
CTGACACAACAGCAAGTAAACGATCTGATCGGCATCGGCTCCAGCGAACAGGCCCACATT
TCCCTGCTGCAGTCTGCCATCGCCCAGGCTGGTGTCAAACCCGTCGAGCCCTGCACCTAC
AACTTTGGCTTCACAGATGCCAAGTCCATGGTCGCCACCGCCGGTGTTCTCGAGAACGTG
GGTGTCTCCGCCTATTTGGGTGGCGGCCCGCTGATTTCCGACGGCTCGATTCTCTCGACC
GCGGCCTCCATCTTGACCGTCGAGGCTCGCCATCAGACCTTTGTCCGCATTGCCAGCGCC
GCCGCCGCCGCTCCGGGTGCCTTTGACACCGCCCTGTCGCCCAAGCAGGTCTTCTCGCTC
GCCGCACCCTTTATCACGTCCTGCCCCGAAGGCTCTAACCTGATCCTGACTGCCTTTCCC
GCCCTCACCATGGCTGCCGGCCAGACCGCCGTCGCCGCCATTGGCCAGACCATCCAGCTC
CAGTCCAATGCCTCGTCCACGGCGCAGTTCTGTGCCTTTACCAACGGCAACATTGCCGGT
GGCACCGCCTTTTCGGCCTTTTCGCCCGAAACTGGCTGCACGATCCCGGGCCAGGGCGAG
CTGGCGGGCATTGCATACGTCAACCTGGTGACCCAGGCGCCGCTGACGGGTGTCATTACG
GACGACATTATTGTTGCGGGCCCCATGGTTCTACAGATCTCGTAGAACGCAGAATGAAAG
GGAGGGTGGGGATATAAGAAGAATGGTGAAGCGGATGATTAAAAGGGGGGGACGGGACAC
CACTTCTTGGACACGCGCTTCTTTTTTTGTTTTCTTTTTCACCGTCGTATTATTCCCCCC
CTCTCAAGTTCGCACTCCGGCCCTCTTTCTCTTTTCCAGGTACTTTAGACGAAAATGAGG
ATCAATCGATCTTTTGGGGACATTTTTTATCTCATGTCTTGATTCCTTCTTATTATATCT
TTATTTGTAGCCTTTCTATTGTTTTCTTTCTCTATTTCTATCATCTTCTCTTTTCTACAG
TACTACTACTCCTTAGTATACTTACAATTTCAATTACCCCTTTTGTTTACATCCTTTCAC
ATACAAAACAAAGTTGAAAAAATTACGAGGCAAGAAGAAGTTGACTTGGAGAAGATACGA
GAAAGACGAATATATTGATTGCTCTACACTTTGCAATGTCAAATGAATAGAACCTGCCTG
ACCACAACGCCAAACTTATGCCAGTTGTATGCCCATCGTTGCCCATCGTTGCCCATCGTG
ACTCATTCCCTAGCACACCCTCTCTCACTACCGCCGAAGTCGTCGACCTCCGTGCGGCTC
AAAAAACAGTGGCGACCGTATCAAACCCAAGGCCCGCTGTGCCCGCGACATGCTCCGGCG
CTTCTAGCTGCCTGCATATGCATGAATGCCCACGTCACCGGCTGTTGTATCTCCCTGTCC
TCCCTCCCGCCGCTGCCTCTCTAATTCTGCTTTAGCATCCCGTACCAGCGTCTTGGCCTC
TTCCACTTCGACGCCGTCCAGGCACAACTCCGACGCCAGCATAATTGCCGTCTCGTACTC
TTCAGATTGCAGGGCCGCCCGCGCCAGCCACAGACGTGCCTTGCTTGTAGCCGGTGTGAC
GCCTGTGCCCTCATTACCGTTGCCTCCACGGCCGCTTCCCCCAGCGCCGCCGTTGTCGTA
GTCGTCATCATCGGGTGCCGCGCCGGACCCACCGATGGACTCCCGGTGCAGAGCCACCGA
GTCACCCAGGTTCGCGTTACCGCCGCTGCCGCCGCCCCCAAATTCCTGCTCGCCCTCCTC
CTGCGCCATGCAGAGCTCCATGTACGACTTGGCCTCTTCGTGTTCGTCGAGATGGTCGTA
CATGAAGGCGATTTGCAGCAGGATTTCCGGGTCTATGTAGCCAGGCGCCGCACCTCGTCC
ACCATTGCCGCCAGGGCCGCCGGTCGATTCATAGTTGGCATCGGCCAGGAGGGCGCGTTT
GAGCGCCTTGATACCGTCGCGCGGCCGGCCAATCTTTTGCAGACACGAGCCCACCGCCAT
CCACATCTTGCCATCCCACGGCCGCAGACCTGCAGCTTTTTTGTAGTAGAACAGCGCATA
CGTATGCTGCTCGAGCACCTCGTACGTCTGTCCCAGGCCGTACCACGCGCGGTAATCGCG
CCTGTTGACATCCACTGCCCGCCGGTACGACTCAATGGCCGCATGCGTGTTCTTGAGCTC
AACATACTCGTGGCCCATAAGCGTCCATGCCGACAGGCACGACCGGTCGAGTGCAAGCGC
ACGCCGGAAGTACTGCACAGCCTTCTCGTGCGCCGACACGAGCGAGTAGTAGTTGCCAAT
CACCACGCACGTTTCCGCCCGAAACTTATCCAGACTCTGGCAAAGGTGCGCCAAAAAGGC
CAGCTTGGGCCGCATGTTGAGAACATACAATATGTTGGAGTAGTGATCCAGCGAGTCGAG
TCGGTGCGGATGCTGTGCCAGGAGTGTGCTAAAGTGCTGCTCGGCAGCGATCAGGTCTTT
GCTGTGGTACGCAAGCAGCGCATTACACGTGAGCAAGAACGACGAGTTGGGGAAGATGGA
CAGCAACTGTTCGACTGATGTCGCCAGGTTGTGGCCCTGCTGGTACAGCTCGAGCGAGGC
GTGCAGGTGGAAAATGAACGACACAATGTTTTGTGGCAGTCGCGGCGCAATCTTGTTGAG
CTCGTCCACGCGTGACAGGAGCATCGTCATCTCCTGCCAGCAACCCCAGTTCATCGGAAA
GCGGTGCACGCTGCGGATGAACCACTCCATGGCCTCCTTCTCGTTCTTCTCCTTGGCCAA
CACCATGCCGTACAGGTACTCGAGCCAGCCCTGGCTGACGACTCGCTCCTCGTCCTCGTC
CATCCCCAGCATGTTCTGGTCGAACCACGTCTGCAGGTACGCGCTAATCACCTGCAGCTG
CCGGTTGACCACATCGCCGGTGTCCTGCGGCCCCATGACCATCTCCACGTCCTCGTCCTT
TTTCTTTTCGCCTGCAATCATCTTGGCGTACAGCGCGAGGAACAGGCTCTTTTGGCTGAG
CTCCGGTAGGCTGCCTACGTCCACGGGCACTGCGTCTTCAAACGGAGCCCACATTGGTGC
GTCGGCATCGTGCGGTTGGCCGCCGCGACCGCCGCCGTCACCTTTGCCTGTGAAGCTTCC
GGACTGGTCCAGCTTTCCGCTTCCCCGGCCACCTGCTATCGTAGAAGCAGGTGCCGGGCT
GTCCCCAAACAGGTCGGGGTGGTTCTGGCGGTATGACGATAGCACACCGGCCATCAGTGA
GTCGGGCAAGAACACGGCGGCGCACCGGTCGTACTCGCGACAGTCGAAGAACGATTTGGC
CAGCAGGTATTTGTTAATCTCGGCGGCCTCAAGTCGCGCTTCGGCGGGGTCGACATTTTG
TGTGACGAGCAGTGGTGGTGGAGTCGCCGACGGAGGAAGGTTGATGTCGGTGTTGTCGAC
GGCCGATTCAGGGATGGAAGTCAAGAGCTCGGCAGCCCTAGATTGTTAGTCGTTTGATAT
GAAAGATGCAGGGTAGACAGGAGGAAGGGTAAGTACCATTTAGCGGATTGATAGAGACAG
CGCTCAGAGCACTTGACGACGGCATCCTGCAGCGCAGACCTCAGCTGCAGCGTCTCCTGT
TTATTGAGGGCCATTGGTGATCACACCGGGCCCGGAGTGAAAGTCTTAAGTCAAAATAAC
AGTATGCCGGGTAGAGTCGAGACTTGGTAGCGGACGAATTCTTCGTTCCGTTGCTACGAT
TGGCTGCTTCCAAATGGTCGACGGTGGTAGACACGAACTGTGGTCAGATGGGATTGTTGA
CAGGCAATCTTGCAGTTGCGTGGGCTCTAGCAGGTCGTCTTGCTAGATGCGACAATATGT
TAACGCAAAACCTAGAGCTGGCTATTCGAAAATCTTCGAGATATGGAGCTCGCTGCATTT
GTTGTGTTCGTGATGCCGTAGTCTCCCTTGTCACCGGTTGCTCTTTCCTCTTCGCAAGCG
CGTCGACCGTGTCGAGCTGTTGCAGGAAGCTACAACGGGACCCACCACCACACCACAAGC
GCCTATTCTGCCGCTCTTTCCCCATCTCGTCCCGCTTGTCAAGAAGCTCACACCGCCTTT
GTACCTTGCCCCTGGCCAAGCAGGTGCAACCCCACCGCCACCACCGCCAATACTGTCAAC
AGCTGGGACCCTTAATTGGCCCTCCTTGTCCACAAAATAACTCCCCTCATCCGCTCCGAA
TTCGTCTTGAAGAATAGCAACAGTCTTCGCATTCTCGCCGCCCCCGGTACCGACACATTT
GTTTATTAAGGACGGCACCTTGACTGATTCGACCTCTTGTCCCGATCTTCCAGCCTACCA
ACTTTCTACATAACGATACCCCACCCAACCCTTCGCAATGGCGCAAAGAACGACGCTGAA
GGAGTTTGAGGCGATCTTCCCCAAGCTCGAGGCCACCCTCCTGGCCCACGCCCAGAAGTA
CAACCTGCCCGCAGAGCACCTCGCCTGGTACAAGAAGAGTCTCGAGGTCAATGCCGTTGG
CGGCAAGTGCAACCGCGGCATGTCCGTGCCCGACTCGGTGTCGATTCTGCTCGGCCGAGC
CCTGACCGAGGAGGAATACTTCAAGGCTGCGACGCTTGGCTGGATGACCGAGCTGCTGCA
GGCCTTCTTCCTCGTGTCCGACGACATCATGGACAGCAGCATCACGCGCCGTGGCAAGCC
TTGCTGGTACCGCCACGAGGGTGTCGGCATGATTGCCATCAACGACGCTTTCATGCTCGA
GTCGGCCATCTACACGCTGCTCAAGGAGCACTTCAAGTCGCACCCCGCCTACGTCGACCT
ACTCGAGCTGTTCCACGAGGTCACCTTCCAGACGGAGATTGGCCAGCTTGCCGACCTACT
GACCGCACCCGAGGACAAGGTCAACCTGGACAACTTCAGCATGGACAAGTACCGCTTTAT
TGTCATCTACAAGACGGCCTACTACTCCTTCTACCTGCCCGTGGCCCTGGCGCTGCACAT
GCTCGAGCTCGGCACGCCCGAGAACCTCAAGACGGCCGAGTCGATCCTGATCCCAATGGG
CGAGTACTTCCAGATCCAGGACGATTACCTCGACAACTTCGGCCTGCCCGAGCACATTGG
CAAGATCGGCACGGACATCATGGACAACAAGTGCTCGTGGCTCGTGAACCAGGCACTGCA
GCTGGCCACGCCTGAGCAGCGCGCCGTGCTCGAGCAGCACTACGGCCGCAAGGACAAGAA
CAGCGAGGCTGCTGTCAAAGCACTGTTCAACGAGCTGAAGCTGGAGCAGCGCTACCTGGA
ATACGAGGAGAAGGTGGTGGGCGAGCTGCGCACGCAGATTGGCGGCATCGACGAGTCCAA
GGGCCTGAAGAAGGCCGTCTTCGAGACGTTCCTGTCCAAGATCTACAAGCGCAGCAAATA
AACGGCCTGCGTTCGAGGGATTGGACGGTGCAAAGAGGTCATAAGGTTGCAATTTCTTAG
GGCGATAGCAAACAGCGCCGATCAACAAAAGACCGTATGGCACATGGTTCAGGGAGCAAG
GTCAAAGAAAGGAATAAACCTAAAATTAGTTTTTTTTTTTTTTTGCTTCAGTTCATTCAT
TTATTTAGTTTTGTCCTCGTAACATTCGTTAAAGATATAAAGTAATGTTATGCTTGGCTT
TTCTCAGCCTTATCCAAAAGTCCACAAATACAGACTGTAAATGTCAAACAAATACGATCG
AGTCATGTCGTCTCGATAGATCGTATTGCTTTACTAGTTTCGAGTTAGCGCAGTGCTGCG
GTCGCGTCTGGTCGGCACCGACGCGGCGCCTTCCTGCAACGGCACTCCACCAGGAATAAG
CGACAGCAATGGGACCGGCGGTGCATTGCTTCCAGCACCACCATTCCCACCGCCACGACT
CGCACGGCTGCCGTGTTGCGCCAAGCTGCGGCTCCGCGAAAATCCAGCAGCGACAGCAGC
TGATGACGCAGTCATGGTCTGTGACCGACTCGCAGGGTTGCTGCCCGAGGCGCTGCCATG
GTAGTTGGACTGTGTCCCCTGCATCAGCTGGTGTGGGGGAGACTGGTGAGGCTGGTCCCG
GCGAAGCAGGTTTGCGTTCGATGGTGGCGGCACGGCACCGCCGACGACTTGCTGGCGGAC
ACCTATTGTGGCCGCCATCCGCGTTTGTCTATCTGTGGCCAGGTCAACAAGGTGGGCGGT
GCCCACAGGTGCACGCACGCCGTGACCTTTGCCCTCCTTGGACCACTGTGGTGCCTCCTT
GAACTTAGGTGTCAGGTCGATCAGAGGGGCCGGCATGTTTGGTGGCACAGGCGGCGCGGA
TGACTGTTGGGACGGGGCAACAGTGCTTGCCATGGTACGACGAACAGACCGGCTGCGGCT
CATAGAGGCCTCACGTTCAAGCTTTTGTTGTTGCTGTTGCTGCTGGAGAAGCTGCGGGAA
CTGAAGTCCCAAAGGAATATCTTCGTTCGACTGCGGCCGCGACGAAGACGGAGTGCCTCC
GCGGATGGAGTTGGTCCGCTGTTGAGCTGTATGTTCACTTGCGGACGGGAACCACGGAGC
CTCGGTCTCAGCAGCCGCTGTCAAGCCCTTAAACGAGCCACTAGACGACCGGTGGTGATG
ACGCTCACGGTCGCGAACACTGGAAGCCTGAGTAGCTGCCGAGTCAGCTCTACGGCGCGC
GTCATAGCCATTGCCGAGAAGACCACCCGATGCGAACGTGCTAGAGTCGTCTTTTGTCCG
AAGAGACCGTGTCCTAGGGTCGGATGTAGCTGCAGTAGCGGGAGGCTCTGAGCGGTCAAG
ATCAAGGGTCGGGTCGAAGTCGCCAATGCCGCCAAACAGTGAGCCGACAGTCGAGAATCG
AGTATGGCCATCGATCGGCGCAGCGTTGCTTGCCGATCTGCGGCTCAGGGACCGCTGCAG
CGTGTTCTTCCGTAGAGTAGCAGACGATGAGGGTGGTATTTGAGCAGCAGCTTGAATGGC
GGAGCGCTGCTGCTCGTCTTCTTGCTTCTTCTTCTTGGAAGTGGCGTTGCGATCAGGAAG
CGATAGGTGGCGGTTGACCAGATACCAGCTGCGCCATCCAAACACACGGTCATAAAACAT
GCGCGCTTGCACGACATCGTCAGTCGAGAAAAAGTGGACGTAGTTGTCCGTGTTCAGGAA
CACCGTCGTGCGCTGCTGGCTCTTGACGGCAAAGCAGTAGGTCTTGGGTGGCCGTAGATT
CTTACGCATCTGCGCCTCAGTCGGAGTGTAGATGTCGTAGTCGCTAAGATGACAGAGGTT
TTGGAAGTCGCTGTTGCTGTTGTTGCTATTGCCCGAGCGGTTGCTGGTCTCGCTGGCCAA
AAATGCAAGCCGGCTGTCGTCGGCTTTTTTCGACGCCACCATCTGGCCCGTCTCTTCGAC
GAGCGTAATGAAGCGCTTGTTCCAGCGGCCTGGCTTCTGGGAATGGTACATGCTCATAAA
CACGAAACCTGAAGGGCGAGACGAACGGCTCCGTGAAACCGAAGAAAGTTCGAGGTCGCT
GGCGTGGCCATTGCGGCCAACACTGTTGCTGCTGGTGATTGCTCCAATGTCCTCATGGTG
CGAACTACTCTTTGAAAAGAGACCCTTCTTTTCCTTGGACGATTGCTCGCCGGCGGACGC
CGCCATCGCAGCCCCGCTGGCTTCTGACAACATCACAACAAACGCGTTGTCGTTGTCAGT
ATCCCAAGAACCCATAATATCCTTGATGCGCTCGTACCGCCGCAGGCGTCGTTCAAGGCC
GAGGCGCGTGTAGCTTTCAATCAGTGCACAGCCGTTCAAATTGATTGCACGAGGCAGGAG
CTCCGTCGCAACGTCAAGGGCGTCGCCTACGGTCGTTTCTGGCGTGATGGGCACGTTGAC
GGAGAACTGCCGGCAACGGACAATAATGTGCTGACCGTGTTAGCCGGCGCTGTCACAGAG
AAGACAAAAGAACGGACAGAACTAGTTACCTTGTTCGCTCCACTTCCGGGCGCGGAGGAA
GGCGCATCCATTTGTTGCGGGAAAGCGGTGGCTGACGTGGATGTCGCAGAAGTGGGGGTG
CTGGAGTGAAGAGGAGGCTCAGAGCCGCTATGAGCGCGGCCGCTGCCGTAGGTTGTTGTC
GGTCGCGAGGGGGATGCCCCGTTGGGACCTTCCGGTGAGTAAGGCAGCGGTTCGTTGGAT
GTGGTAAAAGTCGTGACGGTGGGCGTCGCAGGTGCGGCAGAAGAGAGCCCACGACGACGG
GTCAAGAAGGAGAACTTGTCGCGTGAAGGGCTTTTGGGCGGCAGGTTGGAGGCGGCGGAC
TGGTGGTTTTCCAGCTCGCGCTCAAGGCGTTCCAGGTCCTTCCTCTTTTGTTCGGCCAGC
AAGCGCTCGGCCTCTGCTTCGCGTCGTGCAACCTCGTCCGCCTCCAAAGTCACGCCGTCG
GCGAGCAGCACCTCGTGCTGGTCAACGCCAGAGGCCATGCCGCGGGCCCTTGCTGACGGC
AGTGGCACAAGGGTAGGTGCAGCTGCAGATGCAGACATGGGCTCAGGTGCTGCAGGCACT
GGTGCAGGTGAAGAGGTCTCCAGGCGAGATGAGCGCTGCCTTGTGGTCCGGTATCGTGAG
CGTTCTCCAGGGGATGCTGAAGGGGCCACAGGAATCGTAGCTGTGCTTCCCGACGACTGC
TGTTGTTGCTGAAACGGTGGTGGCTCTGGTGGCGCATGTCCCACAGCGTCAGCCATGTTC
CTGCCGCCGTTCACACCGGCTCCGCCATTCACATTTGTCGGGGTCGGTATTGGCGGCCGC
TGTGTGTCATTGCTGTGAGAGACGGGGACGATGCTGCTGTTTGTCGTTGTTGTCGGTTCG
ACGAATCTGCGCGACTCAGGCACATTTTTGCCCCGGATAGTCCGATACCGTGACGGCTTC
AGCGGCGGCGCAGGTTCTGTGGCCGCCGGCATGGTGAAAGGACGGCACAAGACCGGTGGT
GAGACGAGGTGAAGAGAGCCGCGAAGAGACAGAAAGAAAGAAATACGGAGAAAAGCAGTC
AGGGAGGAATGTGGCAAAGACAGAGACAGCGAGCTTGAATCACAGGGCAGGCGCATACGA
AAGTTGCGGCCAAAGGGAAGGAACGATAGGTGCAGGAGTCGATCGCGTGACAGGAGTTCG
GCTGCCGTCCGTCAACTTGCGCGTTTGTTGTCGTTTGGTGGGCAGTTTGATTTGATGGCC
GTTTACTCATGTGCGCGCGTACAGGTGATTTCAATTTTGGCCTTTTCGTATTCGAGGTGT
TTTTTCGTGTTGTCGGCTGCGTGGAGCAGCGGCACTGGAATGCGTTCAATGCTGAGAGAC
GTCGTCAGCTAGATGGAGCCCCATTCTCTCTGAGAATATGTTGTAAATACGACCTGGGTG
AGACGAGTGGACTGGACGAAAGAAGAGCGCAAGACGGGGAGCGCGGCGCGGCAAGGGCGG
GTGAGATGAGAGAAGAGCGAGAAGAGGAAGCATAGGCAGACGAAAGCAAGGGGAGGTGTA
GGACGAGAGGATGTGAAATGACAATGAGATGAGCAAGCGGAAAGGAAAGCCCAGCCACGA
CGCACGAAGGTGAAAAAGAAATAAGTAAAATAGCAAAACGAAAAGACGATCCTGCAAGGT
ATATTAAGACCAACCTTATTGGGGGCGAGGCATCATCGACGTTGTGGATAAAGTCTCGGA
TTTTGCGTATTACGCCCTTTCCTTTTTGGGGGTTCTTTCGTCTGGTCTTGGATGGTTACC
TTACTCTTCATTAGCTTGCCGGTCTGCCCCTTCTCTAGGGCAAGAACCGGCCCAGGAACG
GCTGCAATTTAGTTCGGGCGGTCCTTTCTCACTCCGAATGGAGGACAAGCACTGCTCATC
ATATGAACTCAGCGAATGAGCAAACACGGAAAGGGAAGGGAGGAACAGGCCAAGGACGAG
CTGAAATGTCAATGTCGTGAAAACCGACATACACATACAACGACGAAAGGGTTGCCCAAA
GGTAGGGAGTAATTCCTCCGGGACGACTGCGAATGGCTGGCCGTACCTACGAGAAACCAG
CCTCGGGGCGAGGCGCTCTATCGCGGTCAATTAGATGTATCTTACCTAGTCATAGTTTCT
GATGCGCGCTACGAACTGGCATTCCAGGTCCCAAAGTGGAAAATGCACTTTCTACGCGTG
TTAGTGCGTGGCTTGGAAGGCAGTGTGCATTTCTTTTGACGCAAAGAAGGAGCCCGTGCC
TATAAGGTATTAATTACCCGCCAAGCTCTTGCCTCTACTCCGTACACGTTAAGATGAGGG
AGAACGTCGGCCATCTCACCAATCTTGGTTGACAACGGGCGCCCAACGAGGTTGGCAAGC
TAGAGACGGCACACAAAGGCGGTACGATGCAAGGAACAACGCACGGAAGCACGGCTATCT
ACATGAAGGGAGAGGAGAGGAGAGAGGTCAATAGAACCGACGAAGGACACAAGATCATGA
ACTGTTGCGTAGTTTCCATGCCGCGGGAGAAAAAAAATGGGAGTGGTCGAATGTCGTCTG
AGCATCAACACATACGCCCAGACTTCGGGCCATGACCAACTGTTATTCTCGCTACGAGAC
TCCCGACCCGTGTGTCTATTACTCTTTTTTCCTGTTCCCTCTCAAAAATTGAGACGCAGT
GCAACAGCCAGCAGGCAGCGCTCAACGGAAGGCAGAAAAACAGAAGTTGCGCAGAGGTTG
CTCAAGTTTTCGACACGTAAAAATGCCCAAATACCGTTACACTTGGTCCCAAACGAGTGG
GCGAACCCCGGGCTGTTTACTCCGTATCTAGCGTAACTGGGATTTATTTGGCTGCCTTTT
CAGCCAGCCCATCCAGTCGATCCAGCCCAGCAAACCAGGGTGGGTGGCCTGGCCTGCATG
GCCCCAATAGAAAACTTTTAAAACACGTTTTATAGAACCCTTGTCGAGCTGATTTTTCCC
TCAGCCATCAAATAACCCAGCTAACCAGGCGATCCCGTTCCCACAAAACAGAACTGGGGA
TTTCGGCGCATGCCGTAATCAAAGCAACATTCCTTCGTCCCCAATACTCCAACGTCCGTT
CGTACTCACGCCACCGTCGACAACTTAATGCCGGAATGCCTTCAACTCACGGCGCCACCA
GTCGTTGAAGTTCTGTGTATGCACTGGGATGCCCAGGTCCTTCAAAGCCTTGGTGCTTAG
GTGACAATCGTACGGCCGCTGCACACCGCCCGGCACATTGCCGCCAGTCGTGTCGGCCTC
GAGCCGGTCGAGACCAACGCCCAGGACCTCAGCAAGCAGCTGGCAGATCTCGTACTTGGT
GTAGCGATCCTCGCTCGAGAATTGGAGGACAGGGGGGAGGGTCGTGGAAGGATCGGCGCC
GCGGTACTTTTTGGCAACGTCTATCCGTATTAGCACTTCGGGGCTGTCAGACATAAATGG
TGGGAAGGATGATCATACCCTTGAGAACACGCGCAACGTCCTCCGTGTTGGTCGGGTAGC
GGATGGACCAGTTATCCATCTTGGCCGAGGCGTCGGGCGCCTGCACCTTATTGACGGTAT
CTAACAGGGTATTGACGGCGCTCTCGGATGGTTTCTCAGCCTGGCCGTAGAGCACCGGCA
CTCTCAGGACTACGGCACGGCCAGTGGTGTCCTTGCTCTCGCTGTAGACACCCAGCACAG
CCTTCTCACCGTCCAGCTTGCTCTCGCCGTACAGGTTGGGCGGCGACGGTGTAGTATCGG
CTTCGTATGGTGCTTCGCCCTTGGTGCCAGGGAAAACGTAGTCGGTCGAGATGTAGATGA
GCACAATGTTACGGGCAGCACACAATGATGCCAGCGACTTGGACGCGTCGATGTTGAGTC
GCTTTGTGCCCTGCGGGTCCTTGTCGACCTTGTCCGGGAACCGGTTGGCGGCACAGTGGA
CGACCACCGAGGGGTTGACGCTCTCAAGCACAGCTTCGACGGCGCTCGCGTCCTCCAGAT
CGACCTTGCGGAGAGTCGTGCCGTTGGCGCGCGATAAGGCCGTGCCGGTCACGGTCCAAC
CATCATCTCCAAAGGCGCGGACCACCTGGCGGCCGAGCAGTCCCGAGGCGCCTGTAACGA
GCACGTGGTTGTCGGACATTTTAATTGAATGGGAGAAGACTAAAAAGCGGTTTATCGAAT
TTTGTTATTTGACGTCGTTTTACTTTTGACTCCCATTCAATGCAAATGACAAACGACAGA
TATAAAGATTTCTGGTAGGGCCCATGGCGGGGCTAACAGCGAACAAAACTGCGGCCTACG
ATATTAGTCGGCGTATTGCTCGGCAGTGTTGTGCACTAAGCGCGCCTTCTAGTAATGGCA
ACTCCGGCACGACGTCATTCTCCATTGTAGCGTTCTATTTTCTTCTTTCTTCGTCCGAGT
CGCTGTCCGGAGCTTCGCAAATACTATAGAAAAAGAAACTACTTGGCTACTCGCGGGTCG
ATATATTGCTACTACAACATTTACGCTGGATCGGTTAGCCATGGCCCTCTGTTCCTTGAT
TACTCGAAGCGTGCTGGAACAATCGCAGTCCGTGAGTGTATCAAATCTTATTTGTTTCCT
ATACCGTGAATACTGCCTATTGTTGGTATTTCATTTTGTTGCTTTTTGCTTGAGCAAAAT
GTTCTGTATGGCGGCTTTGGTCACGTCATTTATTTGTTAAAATATTCAAGTATCACATTC
AAAATCAGGACGTAGGTCCAATTTTTTGCTGTGTTTATTATTTTCGTTATTTCTGTTATT
GTTACTATTTTTTTTAAAAAAAAAAAACACACACGTCAATATGAGAAAGAAAGAAACGAA
GAAAGAAAACAGAAGACTCTATAAGTCTATCCTCATAAGTTCTTCCCAAAACAAAATAAT
ATTTTCGTAGCCTTCCTCACCATGTCGCGCTCGCTATTTTGTGTTTGTCCTCGCTGACAT
GGATTGTATGTATGTTGTATGCCCGTTACTCACCCTGGCAATACGCGATGTCAGCGGGTA
CTGATAGATACCTAACTTGAAGCCAACATTTTGGTACAGCGGAAAGTATCCTCCCGTACC
ACTTAAGTGGCCCCACAGACTCTTCTTTCAGACTCGGCCGGCTCGCGTGTCAACCCCTCT
TGCCGTATCCCTCCTCGCCGCCCATCCCGTGACTCTTGACCCCAGGAAGAAGCGAATCCC
TTGGCTTCTCTTTCATTGTCGCCTGCCGCCAGGCAAGGCCTTTTCTTTTTCTCTTGCAGT
TTTCCTCCCCTTCCCCTTCCTGTTTTCTTTCTAATCAGACAATTTGCATGTCAGTTTCCG
ACTTTTCGATTTTCGATCCTTTTTCGTCATTTTATCGTTCCTGCCTGCTGTCCTTTTACT
TCCTTCCTTTTCTATTCTGCTGCCTCCAGCCTCTCCTCTTTTCCTCTCCCAACCGACCGG
CCTCGCTCGAAGTTCAAATACGACTCCATCTCCTAATCGCCTCCGTCATCGCACTCGATT
ATTTCGACATCGCCAGCAAAATTCTCCCAACACTCACGACTACCTCAATATCCCGATTAC
CCTCTATCTACAACAACCATGAGTGGTGCCAAGCAACGGTTAATGTCTGAGCTGAATGCT
CTGCAGAAAGAGAAATGGTTGAACATTGAGGTTTGTCTCTCTGAAAGCCCACCGGCTCTT
CACCGATGGGATGCCCATCGAGCACGCGACGGATATGCTCGCTAACACCTTATCCGCCCC
TCAGGCCGATGACCTCTTCCGGTGGCGTGTCAGTCTGATGATCATCAACCCGGATAGCGA
CTTCTACGGTGGATACTTCAATGTAAGTTGGAATGCTGTGCCTGGCCAGACGGCTGATAT
ACAAGCGAGAGACCCTGAATTCCACGACAAGTGCAGTTTGCTAATGTGACGATGTGACAC
CAGGGCGAGATCCGCTTCTCGACCGAATATCCCTACAAACCCCCCGTCTTCCGCTTCACG
CCGGCTATCTTCCACCCCAACGTTTATCCCGACGGCCGCCTTTGTATCTCCATCCTCCAC
AACCCAGGCGACGACATCATGTCCGGGGAGCAGGCCGGTGAGCGCTGGTCACCGCTCCAG
GGTGTTGAGTCCGTCATGCTCTCGATCTTGCTGTTGCTGGACAACCCCGAGATCAACTCA
CCTGCCAACGTCGACGCCAGCGTCTTGTACCGTGACCAGTACGCCCAGTACCGTGTGCGT
GCGGCTGCGGCTGTCGAGCGGTCCAAGCGTGATATCCCTGACGGCTTCGTGATGCCCACC
ACCTTTGTCGAGGAGCCGCCGGCTAAGAAACAGGACAACGACGACGCTTTCTGGGCCGAG
AGCGACGACGAAGAGCTGGACTTTGGTAGCGACAGTGACGAGGAGGTTGGACAGGACGAC
GACGACGACGACGACAGGGAAGACGAGAGTGAAGACGACCACACGGAGTAAAGCGTTCAT
TTCGGCCTCGACTCTGTCCGACCTGCACCTCCTTTTCTTTTGCTCAACCACTTCCCATCC
TTTTCAGCGTGGTGTTTCGGCTTTTGTGCTTCATTTCCCTGGTGTCTTCGGCTATATCAC
TTCCCTCTTATTTGAACAGACGCCGTCTCATTCTATCGCATAGCGCACATTCTGGGTGGT
GTTTGACTTTTGATCTTTGTATATGATTTTGTGCTTTTTGGGGCGTTTACCAAGGGGTTT
TGTTATTCCTGGTCCCTGAAAGACCATTCGGTGGCTTAGTGTTTATATCTGTGTTAGAAA
TAGACCGCTTCATACTTTATTCTCTCTCACGCGCTGATATTCGGATGTTGAATGTTCCCC
GTACTTCCCGTTGCTCTCCACAGACGGTGGTCGGCATACAGACTATGGGTGTAGTAGGTT
TCCCTAACACTGCTGAAAATTACTTTCGTGTTGGCGTCTCTGCCCAATCAGAGCCGACAG
CCACAGGTGAGTGTACCCGAACTTAGCGAGCCATCTGCTACAACGTGGGCCGCTAACCCA
CTCAGGCTCTAAAAGTGCTGCAAGGCTTTCGAAAGCCCGCCCATTGCCGCCCACCTTTTG
CACACCTAATGCACAACGAGGCGAAGTTCGTTTCGTTGCCGCCTGCAGCGAGAAAAGGTC
GAGCTACCAAAGCCAACGTCACCACACATCAACTGTCACCTATCACGCGTAACTCAACGC
ATGTACTTGGCTCTTCCAACGGTTGCGATCCTGACCTTAATAAAACAACCGCTCTTAATC
TAGCACCGCACAGCATTTCGTGTCCAAAAGTTTTTGTTTACAGCAAGCATCGTTCTTTCG
CTTCTTTTTAGTTGTTTTTGTCATTGCTCTTTTGCTGTCGAAGCTTGGGGGCCAACCCAA
AACAGCTCCCCTCCTTCTCCCTCGCCTCTTGCACTTTCCCACTTCTGCTTGTTTGAAGCG
TTCGCACTTTCTTCAGTCGCCAATCGCGCCTTCAAGCCTCACCGCACCGCCATTCAGTCG
CCGCCGCTACTACAGACGACGACACTTTGAGCGTAGCCGCCGAAGCTGCCATAGCCGAGC
CTTCCTGCTTTCTCGTCGCGACGTTCTCTGTCCGTCGACGCCGCCCGATCTCCTCAAACA
GATTCCGTCCTCCTAGACACAGCTTGCAGCTGTGTGCTGCTCGCTGCTGCCAACACTCGT
CATTCCTGTTCTCCGATAAGCTCTACGGTATATTATTGCCGCGGTCATGGAGGATCCTCC
CGAATCCGCCATCGCAGAGGTCTGCGAGTTTGCCAACCTCGACCCTGTTGGCGACCGCAA
CCTCGTCATCGCTGCTCTCAAAGTTCGTTGCTCCCACCGAAAGTCGAGTCGCTGCTTCCT
GTTCCCATGCCATGCTGTTGCCATGCTGTCGCAGCTTCCCAAACGGGCCTCTAGCTGGCA
CGAGGCAAGAGCGAGGCGACATCACATAAACAAGAACACCTGCAATGCTGACCATATCTC
CTTTTTTCCATCTAGGCCAAGTCTGGTAGTGTTCAGGATGTCGTCCTTTCGTTCTACGAC
GACCCATCGAAGGTGCGGTACTCCATGAGGATATGTGACTCTCCACTTGCTCTTCTCTTC
TATGCAGCTCTAACATACCATCTTCGCACTCATTTTAGTTCCGACAAACATATACTTGGG
ACGAGACATCGTTTACTGGCGATCGCGACAGCTTCAACAACACCCCACTTCCCAGTTTTA
ATATCCAAGGACCCGACGACAACGCCTCATCCATTATCCACGGCATCTCGCCTGCTCAAT
TCCATTCCGTACCACCATCGCGTCCACCATCGCGAGCCCAATCGCCACTTAGCAGGATGA
CCGACTGGACTGCAAGCGACGTGGGCGCTCCCACATCGATGCTTCAGGCTGACGAGGACC
TGGAGAGGGCGCTGGCCGAGTCAGCCGCCATGGTCGGCACCACCCATGCACCGCAAGAGA
CTGGTATCACCATGTCTCATGATGTGGCAGTCCCGACTCAGCTTCCCTTTTTTGGACCGG
CCAACCGAGACGCATATGACCCTGATCAATGGGCCATGGTCCGCACTAGCCCCGAGGTTC
TAGAGCCCCCACCGTCCGGCCGCAAGCGAGAGCCCGGCGTCCCCGTGTTTTTGCGTAGTC
GGCGGTCAGGCACAGAGGCCTCGGCGCTAGGCGCGCTACTCACAATTCTCCATGCCATCC
CTGCCGCCCGCAACGCACTACTACGTTCAGGACGGCAACCGACCACGTACGGCCAGAACT
CGGAGTGGTGGAAGGGCAGCCGGATACAACCACTTGGTGTACCCGACAACGACGGCAGCG
TTCGTATGGCGACGTCAGCAGCGGCAACAGCGGGAATGACCACAGTCGTTCCTGTTGACA
GCGACGAAGACGACACGAGCAGTGGTTCCATTGCTGACGGTGGGCGACTTGAGAGTGGTC
CGAGGATGAACTCGGAGTTTGCCCGCGAGTACGTCGAGGAGATTCACAGACTCATGGCCT
TCCTCGACAGCACCGACCGCGCATACGGTACAGCCGACAATCTTGCCGACACGGCGGTGA
TGAGGGAGTGCTATGGCTTGGAGACGAGCCAAAAGTTCTTTGAAGCTGCGCGGCGGTTGG
ATCTACCAGAGATCCTGCAATCCTTCTTCTGTGACGTTCAATTGATGGGCATCAAGCACA
TGGGCGTTCCCCTTCGTTCTGAGTCATATGCGATACTCGAAATAAAGGTGGATGGCGGCA
ACGTCCCATTCGGCCTGCACGATCTGTACAGTGCCATTGACGCCATTTATTGGGAAGATC
TCTATCGTTTTGATCCCAACGTTTCACATATTAACATCCATGAAGCTAGCATGGCTGTCT
TGGCCAAGGTGGCCCCGGTGCAGATTTTGCGCCTGAGCACGACCAGGCAGGTTCCATTGA
TAGAACCTTTCGACGTTCCCGAGGTGCTCTACACCGATCGCTACATGGTCGAGAACACAG
CGCGGGCTCTGGAGATTCAGGTGCAGCTTCAGAAAGTGTACGATTCCATTCGGAAAATCG
ATGCGGCCATGCTGCGCGTCACTACGTTTATCGACCAGTCGTCAGGCGCCCAGACCGTCG
TCAGGGATCGGGTCGTCCTGTCGGACCAGGCAATTGCGTTTGCCATTCAGAAAGAATGGC
AATACCGGGCGGAGATGGTATGGGGTCGATACAAAGCGGCACAAAATACGCCCGAATCCT
TTGATTACAACGAGGCGCAGATCTACGCGGCAGAACCCGTAACCGAAGAGGAGAAGGAAA
CGCTACGAACGCTCCAGACCGAGATCGCCGTTCACCGGCAAAAACTGATCAGAATCCAGA
AGAGAATTCAAAGTAGGTCAACCACCGCGCACCCAACTTGGAATATATCACCTTTTTACT
AACGGTTGGTCTATAGAACTTCAGTTCGAGCGAGAAGCCCTTGTCGAGCTTTCTCGACGT
CTCCGGCGAAAATATACTGTTCCTTCCAAGAAGCAGAATTGGAACCCGACGAGTAAATAC
TCACTACGTGGCGTCATCATATCACCCGACAAGTTCTATCTCTGCCGGCGTGAAGCGCAG
CCGAAGCCACAGCAAGAGCAAGAGCCAGAGCTACAGTCTCATCCCCTGGACGAAGAAGCC
GGTGAGGGCGGCGACCATACTAACGTTGAAGCGGAAGGCAAGGGCAAAGGAAAGGAAAAG
GAACTGAACCCTGAGCCGGCACTAGCCACTCCCTCTACTACTACGGCAACAGGCGACCAG
TGGTGGGAGGTGTCCTACAACGGCAGGGATGCTTCGCCCACCACCATGCAGAAAACGACG
GTAGATGTTGCTCGCGGATCGGTCTTCCAGGAAACAAGCATGCCAATTCTGGTGTACAGC
AACGCCGCGTCCCTCGCCGAGGAGAATACGGCCCTGCCCGACGCACTTCGGACATTTATC
CGGTTCGACAACCGCTTTTTCAAACAGGAAATGCTGGAAGAGAGCCCGCGCGACAAGAAG
CGCCAGCCCGTTGAAGAGCCCTCTCCGACGTCACCACTAAAGCGTCAGCAGAGAGCTAAT
AGCATCGACTCCGTGGCCAGCAACATGGCGTCCCTGGGCGAGTACTCGGACCGTGACATG
GAGGATGTACCGCTCCTTAACGACGACCGGTTCACCATAGATATGGACGAGGGGGTGTTT
GCTAGAGGCGCCGGCAGCGGGTATAATGTACACGAGTGGACGTTGAACCGGACCATGGAC
GAAGCCATGGCTAAGAGGGCGGGAACCGATGGAATGGACTATGCCGAACCCGTGCTGCCC
CAACGGGAGGTGGACACATTGCCTGGGTATGGCGAGGCCGTGGCAGACTCAGCACCCATA
CCAGTGGCCACGGATACCAAACAGGAGCATAGAGGGTCTCTGGGCACCGAGATGGTTCAG
CTAGCTATCCACGGCAGCGACAAGAACGGTGTTAACGGCACAAATCTGGTCGATACACCA
AACGTCGCAACCGATGCAGATGCTGGCCTGGAGACGCCTCGTGCTACGACCAACGTCCCC
GACCTCATCGACTTCGGCCAGAGCCAGATGCAAGAGCGATCACAGTCACCAGGACAGATG
CTACCACCACCGCCGCCCCGAATTAAGAAGCCGCAGCAGGCGCATAAAAATGATGGTGCG
ATACAACTGCTCGCTGACTGGGACAATCCTGAGGGCCGCTATGTAGGCCACGTGGAGGAT
GCTGCAGACGGGGCATGAACACGAACGAAGAAAGACGAAAAGGAAATACCAAAACATAGA
CGTTATCTATTACATGAAAACACTAATACATGATACATACGAATCGGACCAGGCTGACGA
CGAAGCGAGCATTTTGGGGCGTTTTTATCTCTCTCTCTCTCTCATTGTATTTACTCTTTT
GCACGTGCAAGCACAAGTTTGTTGGGTGGCTTAGAGCCATTTTTCAAAGGCAGCCATTGT
TCTTCGAACTGGGCAGTTCTTGATGCAGTCTATTTTTGTCTTACCATTGCTTTGTTATTG
GGCGCTGCCTTTTGTTGTACCCCCTCGTTATGTTTACAAAATATTTTCTCTACACACTCG
ATGTTTATCAACTTTCATTATTGGGGTTTGATTTTGCAGAACCGCTTTTATTTATCTACC
CATTCCACTGTTCATATTCACACTCTACTTGCTCTCGTTGACTATCTTCTGGACCGTGGC
AACAGTGCCGTCGGGGGAACCGGCTTCAGCGGCCAGGACCTTGCCGGACTTGTCAATCAC
GAAAACACCGCGCACAGCCGAGGTGATGGGTGATTTGCGCAGGCCGATGGCGCCGATCAG
TGTCTGCGCCGGATCGCACAGCAGCGGGTACGGCAGCTTCTGGTTGTTCTTGAACTTGGT
GTTGGCCTCGAGCGTGTCGTGGGACAGGCCATAAATGGACAGGCCGCTCGCCGTCAGCGG
CTCGTACTCGTCGCGGAACTTGCATGCTTGCTTGGTGCCTATTCCGTTAGAGACCTGTTT
CTTTGTTTCTCAAAAAAGGGCTGAATTGTGTGGACGTACATCCCGGCGTGGATGCCTTGG
GGTAAGTGAAGATGACAACGCCCGACTTGCTGGCCTCGACAAGAGCCTTGAGTGTCGTCT
TGGTGCCGTCGTTGATCTCGACCTCGCCGCCAAAGCCCTCGAGGTCAATGATGGAGCCGA
CTTCCGGGAACGGTGGCGCGGGTGCGGACATGTCCTTGGGTTTCTTAGCAACGGCCTTGG
GGGCTTTCTCTGCCTTTAAAGGCTTCTCTGTCGTCTCTGCCTTGTCGGCCTTGGGCTTGG
GAGCGGCCTTGGCCGCCTTCTTGACGGGCGCAAAAGGCGCCGCCTCAGGCGCTTTGCGCT
TGCGCAGCTCCATAGGCATGATGGGTGGATGTGAAAAGGGTGAGGATGAAGATGACTGGG
AGTAACAGGCGATCAAGGAAATGGTGCGCAGTGAAGAGCGCGAGAGCAAAATTCGATGGC
GCAATGTAGTGTTACAAAGCATCAACTTGAACAAGACAACTTGAGATGGACGAGATGAAG
TTGGAAATGTGCAAGTAAATATCACGAGAGGTAGACTGAAAAAAGGCAGTAGGAAGTCAA
AGGAGAAAAGAAAGAGGACGAGAAAGCAAATTAAGCTGGTTTGAGAGGAACGGGGGATGG
GAAAGGGAGTCAGAAGGACCGAGGAGTTGCTTAGACGGAGGAGATGGCTGGGGGAGCTAG
TAAGAGCGCAATGCGATGCGAACGTGGGTGGCGCGCACGCGCCGGACGGTGAGAGAGCAG
TCTAGGCCCTGATTTGGTCCTAGTCAGGGGAGATGCTTTTCTACACAACGGCTATGGCCA
ATTGCCCGGGAAAGAGCCACGGCAAGCCAATCAGGGGCGGCAAGGCTCTTTCCCAACAGG
GTGGACGGGAAAGAAAAGATTCAGAGTACCGGAGAGAAGAAGGAAGGAAGGAAAGCATGG
AGCAGGGGCTAAATTGAAGTTCACAGTGAAAATACACAAGAGTGTGGCCACAAGACAGAG
ATACTTACAGCCATAATGATTGTTATCGAGGTTATGGAGAGTTTAGAGGACTCGGTATTA
TCTCAAATATTAATCAGCTTAGGGGGATGATAACCAGAGAAAGAGAGCAACTGTTGAGGG
AGATGTAATTGTAAAACTACATTGTACAGAAGGAAGGAGCAACTTCACTCGGGCGTCCTT
GCCTTATATGCTCCTTGTGGTCAGCAACGACCGTGACCGGCAGATTCCGCTTTGCGAAGA
CAGTTGCAGGCATCGACAGAGTGAGCCATTCATATCTCCAAGTATACACAACATGACCCT
GCGGCCGCACCCGCCCTGGGACGGCCAATTCGACAATCTTCCTTTTTTCAGTGGATGCCA
TCATCCGGTAGCATTGTTGCGAGCGATTTTAGCGCGTGTATTTGTCGATTCCAGGTGTTA
TGTCCGCTGGAGTCACTTTGAACCAAACATAATAGTGGGCCAATCAGGTGTTGCGCATTC
TGAGCGCTGTCATCCGAGGACTGGCTGTCAGTCCTCTGCCAGCTGGCACCCCACTTTTCG
CCTTTTCGGCTGCGGAAGAATGGGCATCGCGAAAATCGAGCTTCGTCCGTCGACCAAGCG
AACAACGACACGTCGGGATCAATTGGAAACTCCACGACCGCCCTTTCGACAACATCTTAC
CATCCACCACGGTCCTTTATTTGCATAAGCCGTCGTCTGTTCGTCATCCTCTCGTGTCAA
TGGCTTCCAAGGCGGCCGCAAAGGCCGTCGCGTCGGCGAGCCATGTTGTCAGCATCTCCC
AGGTAGGTCGTCGCGGCTTTGCTCCACCAGCGACGAACCCCCACTGACATCACCCAGAAA
CAAACTCTCCAGAGCAAGGGAATATGGGAAGGCTTCCGCCGCCTCATGGCTATCGACAAG
AACCGCTCCAACGGTGTGCCCCTTAACCCTTACTACCGTACCCCGGCTCCTGGCCAGCAG
GACCCCCTCCTTGTCACCGACCCCGTCACCGTCCCCGCTGGTGACATTGCCGGCAACCCC
TACTGGAAGCGCGACGCTCGCCGCAACTACCCGCGCCTCAGCACTGTCAGCCAGGCCGAC
GCCGTCGCCCTGCTGACGGTCGGCAGCGCTGCTACCCCCAAGACGGAGCTGATCGGCGAG
GCTGGCTCGAAGGCGCTCGTTGCTGCCACGGAGGCCGGCAAGACAGAGGGCCTTGGTGCG
TTCCTGGCCAAGACCCCGTCGACTAGCTCGCCCGTTGCTACCGGCCTGTTCGTCGACGGC
CTGCCGCCGCTGCCGAGTGGACAGAGCCTGAACAGTGGCGCATGGGATGTGCACAAGTAT
GAGCTGGTCTCGGAGCAATCATACCCCGAAGAGTACGTACAGACCCCCCCTGTCACATAC
AAATGCCCTCGTGTACACCGATGTGCGTCTATGTTATCAATGCTAACATTATATAGGTAC
CCATGCCGAGTGTTCCAGTAAGCGGTCTCGCTTTTTTGGGTTTGTTTGTTTGATGGTTGG
TTGGGGTCTGTGTACATAATTGCATATTGAGAACAGAGGGGCAAGAAGTAGTAAGCGCAA
ATAAGATATCTTGTCAGACAAATAACAATTCGTTCACGTCGTGACCTCTATCCTAGAAAC
CTCGATGTACAACCTGTAAAACCAAGTCTATCTGCCGGTCCAATATTCCGCTTTTTAATG
GAATGTGTGGGAATCCAATCTAGCCGACCCCGTCCGCTCTGGCCATAACCAGCCATTCGT
CCGAGATGTAAATGCTGCAGAAAAAGAAAAGAAACGCCGTTGACGCCGCTATCCATGCTG
TTGTGCAATCGTTCCGTGAGATGCCCTTAACTCGATGCTTCCGGCGCTGCTGTCGTTGTA
ACAGAGGCTGCGGGAGCCGGTGTACTGCCCGACAGCTCGACAACCATCTTCTCCAGCACC
CGTGCCTTGGCCTGTGCTCTCTTCACACGGTCATCCACGTCGTTGACAGCCTCGTCTGTG
TTGGCTGTCGGCAGTGTGCCAGGCTCGATCAGCGCATAAAAGGTGCGCAGATTTTTCAGG
ACACGGGCGTTGGTACCCGGCTTGGTCTTCCCGGCCTTACCGAGTGCCAAGTGGGACCAC
ACGACCGCCTTGCCCTGCAGCCGGCCGGCCTCGACAAACTTTTTGAAGCCGTTTTCAAGG
CCGAGCGTGCGGCCCTCGATTTTGCCGGCGCGCTCGCCGTCGGCATGCCCCTGGCGGAAT
CCCTCTTCGTAAAAATCGTCCTCTAGAGAAAAGAGATCATTGAACGGGTCGTCCGTATTG
GTCGCCATTGGAACTAGTTCACGTTCAGTCTGTGTTGATGATATGACGGGGTTTGTCATT
CAAATCGCCGTGAAAGTTGCGTGGCGTTTGCCGTGTGCGGATTTGTAGCATTTGTAAGGC
ACTCACGTGACCAGCCTTTTTGACGATACCTCCCATGACCTCTGGCATCATGTAAAATTA
CCTTTTTGCTTCGTTTTTCAACAAGGGAATAAGAAATACTGCTACTTTTAGTATAATGTT
CAGAATGGCCCTTCAATCCAGTCCTGCAGTCTTTTGGCATGATTGTCACGTAAATAAATC
CCGTCGTTTGGGAAACTTCCCGTTCAAGACGCCAATTTCCAATGAGTAATTCGAGGCGGG
ATATTTGCCTCAGAGCGATAGACATAACCTTCTTCCACCTCATATATCTTTTTTCTTCTT
CTTTACTTTTTTACTTTGTAACTGCAGTTTTAGCACCGTATTGCATGGAATGTGTTCTTC
GCGTTGAGCTCTGCTCATCTCTATCTCGGCGCTCCACTGTTGCGCGGCGGGCTTTAGTGA
CGGCTTCTGCCATGTCGTCAAATTAGTGGGTCTGGGCCTAAGTCCGATGACACCAACAGG
ACCCTGTAGCACAACCCCTCCTCGCCCTCCATTAGACTCTCCACACAATTTTTTTACGTT
TTGCGCCAGAGCATCTTTCGCCATTTGTGCCTGGTGACACTTTCTGCTTCTGGAACACGC
ACTTGCCCCCAAAAAGATTGTGGGAGTCACACTTCACCTGTCTCGTCGCCTCCTCTTTCC
CGTCCCCTGTTGTTTATCACCTACGTATATTTTTGCCATCGTTTATATTTGCAGTTCAGC
TCGACTTGGCCACCGCCACTTCGTTATTTCTACGTCGTCTTCTTTCTTTTCGTTTGATAT
TCTCCCTGCGTCTTGTCCCTCCTTCACCACGAATTCTCCACGATCACCGATCTCAGCTTA
TCGACGTTCGCCATGGCTGACTCCGACAACGTCATCCGTCCCGTCAAGGGCAAGAAGAAC
GTTCTGATCACCAGTGCTGTGCGTATCGCGCCCTCCGAGACCTCCATTTATGCTCCGGGT
TTCTGCCGAGCCTCATGGACCTACTCTTGGAAGATTATGCTGACAACTACTTTCCCCAGC
TGCCATACGTCAACAACGTGCCGCATGTACGTCCATATGCACCAATTCCTTGGGAAGTTT
ATAATCAAGTATGATACTAACAACACAGCTCGGCAACATTATCGGATCGACGCTCTCGGC
CGACTGTTTCTCCCGCTATTCCAAGCAGCGCGGCAACCCGACGCTCTACATCTGTGGTAC
CGACGAGTACGGCACAGCGACCGAGACAAAGGCCCTCGAGGAGGGTGTCACACCCCGTGA
GCTTTGCGACAAGTTCCACAAGCTGCACAAGCAGATCTACGACGACTTTCAGATCAACTT
TGACTACTTCGGCCGTACCAGCACGGACAACCACACCAAGATTGTCCAGGAGATGTTTTT
ACGGCTGTGGGAGAACAAGTGGCTCGATGAGCGTGTCACCACCCAGCCTTACTGTGAGAC
TCATGGTGCATTCTTAGCCGACCGCTTTGTCGAGGGTACCTGTCCGCGCTGTGGCTACGA
CGATGCCCGCGGCGACCAGTGCGACCAGTGCGGCAACCTGCTCGACCCTTTTGAGCTGAT
CAACCCGCGCTGCAAGGTCTGCAAAGTCAACCGGCCGCCCGTGCCCCGGGACACCAAGCA
CATCTTCCTCGCTCTCGACCGCCTACAGCCTCAGATGAACGAGTGGTTCGCCAAGGCCAG
CACGGAGGGCAAGTGGTCGCCCAATTCCATTGCCATTACCAAGTCGTGGCTGGACAAGGG
TCTAGAGGGCCGTTCCATTACGCGCGATCTCAAGTGGGGTGTGCCGGTGCCGCTGCCAGG
CTACGAGGGGAAGGTGATTTACGTGTGGTTTGATGCTTGCATTGGCTACCCGTCCATTAC
GGCGTGCTATTCGGAGGAATACTGGCAGGAGTGGTGGAAGACCGGAGACGTTAAGCTGTA
CCAGTTCATGGGTAAGGACAACACGCCGTTCCACGCGGTGATATTCCCTGCGTGCGAGCT
CGGCACGGGTGACAAATGGAACATGGTACACAACATCTCGACGACCGAGTACCTGAACTA
CGAGAACACAAAGTTCTCCAAGTCGCGATCGGTCGGCGTGTTCGGTGACCAGGCCAAGGA
CACGGGCATCCCGACGTCCGTGTTCCGCTACTACCTACTGAGCTCGCGGCCCGAGAGCAG
CGACACGCAGTTTGAGTGGAGCTCGTTTGTGCAGGCCAACAATTCGATCCTGCTGGCCAA
TATCGGCAACTTTGTCAACCGCATTGTCAAGTTTGTCAATGCCAAGTTTGATGGCGTGGT
ACCCGAATACTCCGCGCCGATCGGGGACGAGTCCTTTGACTTTGCCGCGTGGGTCGGTGA
TGTCCAGAAGCTGCTCGACGAGTACATCTTGGACATGGACGCCGTCCACCTGCGCAGCGG
CCTTGAGAAGGCCACGGCCGTCTCGAGCCAGGGCAACACACTTCTGCAGTACCGCCTCGA
CAACGCCAGCTTGGAAAAGGAACCTGAGCGCACTAAGGCCGTCATTGGCTATGCGCTGTC
ACTCTGCGGCCTGCTGGCGTCCATCCTGTCGCCGTTCACGCCTTCGACGTCCGATTCGAT
TGCCCAGCAGCTCAACGTTCCCCTGCCGCTGATCCCGGACACCTTTGATCCTGGCTTCAT
CAAGCCCGGCCATAAGATCGGCAAGGCTGAGTACCTGTTTTCGCGTATCGACGACAAGAA
GGTGGCCGAGTGGAAGGAAAAGTTCGGTGGCACGTCCGAAACGCGGGAGGCCGAGGCCGC
GGCCAAAGCGAAGAAGCAGGCTGACAAGGACAAGAAGAAGGCCAAGAAGGCGGCGTCGAA
GGCGGCCGAGGCCGCGAAAAAGGACGGTGAGGCTAAGCCTGTCGACGCGGCCACCGTCGC
CACGGGCGAGGCCAAGGAGCTGCCGGTGCGGGAGAAGCCGGTGGAGAAATAGATAGACAT
TGTTTTGCGGAAGCGGGGTGTCGGGCGTCTGCGTAGAGTGGATTCGGGTGGCTAGCAAGG
CGTTGAGCAACGAGCGTGCCGAGCCTTGTCTTTGTCTTTATATATTTGGGTTCGGAGGAT
AGTTTTCGGCTGGACATTTCTTGGGAATTTACGAGCCGGATATAAGAAGATACGTGAGAA
AATAGATGCAAATGAAAGTACGAACTGTGAAGCCTTTTTGACATGACACAAAGAGATGCC
AGAATATGGCTACAACTACAAGTGGCGACACTACAGGACATATACAAGAGACAGATGGTA
CACGTACGATGGATGGCAGATGGAGGTGCCGCCCTGCCAAAGAGCCTGTCAGTGCTCACA
TCTTGTTACAAGTATGGTGTGTATCTCGTTACTACTAGTCCACTCTCTCGGAGAATTTCC
CGACTCTCCCAAGCTGCCAACGTCGGGTTGCCTATTGTAGATAAAGTCGATGATGCAATG
CAAGGCAGCTGACAGCATGAAGGTGGCGTTTCGTTTCTGTCCGACGTACGACGTCCGATT
CCTCTCTAGCCAGGGCAATGTAGCCCGGAACTCAAGGCTGGGCAGCAGCAGCGTCTTGCC
AGAGGGAATTATGTTGCCGATTCTCACATCAAGCTTGGGTACTTGCGGCAGCTGTCTCTC
CTCTAACACGGAGAAGGCCACTTGGAGGCCGTGGACAATGAGGGGTTTGCCATACAACAT
AGCGATCGATAGTACAAGACGTATGCCTAGTACCGTCAGATCCGGCAGGTGAGAGTAAAA
GGAGAGGTCAGTACACGGACACAAGGCACGACAGGTATAATGAGGACCCGCGTCTGCCGT
GCGTTGCGTGCTATCCTTGTTCCCCCGCATTTTGGCTGTCTCCCCTCTGTGAGGCGCGGC
ATGCGACATTCTACTTTCGTCGAGACCACTGGGCGCACATCCATTTTTGTATCTTATTCT
GTGACCATCACTACTCGACCCTGAGAAACAGACGCGACAGATAACAAATTCAGGGACCAC
CACTACCAAAAACAAAACGAACCAATGTGGCGGGGTCTGCTGCTTGTCATTTGCGGCTGT
TCCTGGATTCAAGGTGGGAAGGGTAAGGGTCGTCAAAGAATGAGGCATTGTGTGTGAGAA
GGAGGAGGTGAAGGAGGCACGCGGACCTAAAACTGGGAAAGCGGGGAAGCGCGTTGCGCA
AGAAAGCTGGTAAAACGGCTCGAACGGGTGTTGTCAAAGTGGTGGTTGCAAGCGGTTGGA
GTTTGTTGTGGTGTTGGTCGTGGTTGCATGCAGGGGGGACGGACAGTGTGCGTGATCGGT
TAGAAGGACACATGGAAAGGCGCCCGTTCACTTCTTCCTGCCCTACCCATCCTGTCCGTA
CTTTCCAAAATTTTGATGTTTGAATTGTTCTATTTTGTTTACAGAAAATTGTAAAGTAAT
GTGTCACGCGAACGAAGAAGCAAAGCAAAAGGGAAAGAACGACTTCTCCCTGTTGCTCTG
CGTTGTTCTGAGCCTCACGGAGACGAGGAAGTCGCCCCGGGTGTGGGGTTGATTCCCGCT
GGGTGGGTGCCTTCCCTTTTAGCGCTTGCAACTTCTGTCTGTTGTTCGGGCACAGCAAGA
GCAACCGCCGTTAAGGTGCTGTTTCCTCGTCTGCAAAGCCTTCGCTGGCCGAGATCCCCG
CGGAGCCTTCTCCTCTTTCCATCTCTCCTTTACAGTCTTCCTAGATTGCTCTTTCTTGCT
CCTGCATCGTCATTTTTGGGAGTCACCTTATTGTTTGCGTCCCATTCTGCGCTCACTGGT
TTCTTCATTCTGAAGTCATACGTCTCTTTTCTCTGCTTTTAGCGCTGGTCTCCGCTTTTC
GGCAATAGGCTTGCGTTTGGGCCCCAGGCCGGAGGGTGCAAGGCTGAAGAGCCGGCGAGG
AGAGAAGAGCAGCAACGAAAAGCGACAACCAAATCGAACGGCCGAGGGCTTCTCCAGCAA
CAAGACATTCGGACTCGACACAATCTCAGCTTCAGCAGTCACCGACGCCTCACCACAATA
ACACGGCCAGGCCAGGCGCTCGCTGTCAGCTACCCGGTCAAGCCCGTTCCCTTCCCTCGC
CGCCCTAGCCCGGCCCCGGTTTAGAGACTTACACGAGCTTTTTCGTCGCCAGCAACCGAA
CGCGGTCCACAAGCTTTTGTTACTTTTCGCAATTCCTTTATTTCTTTTCCCCGTCACAGC
AGCCCCGACTACTAAATTGTGTGGGGACGACGTTCACATACTGCAGCTTGTGTTTGCGGC
CGCTCGACCTTTGACATTTTACTTGTGGAGGAACTTCCCATCTGAACTGTTTTTCTTCCC
TCTTTTTCCCGGCCTCTTCGTTCCTTTTCTCCCATCGTCTCTCCCTCTCCTCCTCAAGAC
ATATAAGGAGCAGGGCCAGTTTAACGTCTTTTGCAGCTCGGCACTGCTGCTCGCTTTCCC
TCCCTCTTCTTCCTCAGCTCAGGACTCTCGCCAGCTACTTCTCCGCCAATGGCAGCTTCG
TGGTCCTTGCTTGTGCGCCCGGCCGTGGCCCACACGGCCATCCCGCTGCCGGCTCCTGTT
GAGCGGCTATCCCGTCACTGCGTGCGTCGTGTTTGTGGTAAGTCCTGCCTTGCAGCACGC
AGTACAACAGTTCCGAGAGTTGTTGGGCCGTCAAGTTGCACATGAGCTGACTCGCATCTC
AGACAATGCGCCCACACGCAAATGGCACAACTCGCCCGGCCATTCCCGTCGCACTGCGGC
ATCGACGGTGTCAGCCTCGTCCTCGTCGTCCTCACTCGCCCTGACCGTGCTGCCCCGCCA
CGCCGCCAAGTCACTACAGCTCGTGCGCCACGCCTCGGTTCTCTCTGGCCCAGCGCCTTC
CCAGCCGTCTTCCACCGTCCAGTCTACCGCTGCGTTCTCTACTAAGGTTCTCCCGCCGAC
CACGCCATACGCCAAGCTCACTGTAGGCGCGCCTCGTGAGATCTTCCCCAACGAGCGCCG
TGTGGCCCTGACGCCTCAGAATGTCACTCTTCTCCTCAAGAAGGGCTACGGGCGCATCAT
TGTTGAGCGCGGCGCCGGCGCCGAGGCTGGCTTCCTCGATGCTACGTACGAGCAGGCCGG
TGCCACCATTGTGGACAGCGCTGCTGCCATCTGGAAGGAGGCCGACATTGTACTCAAAGT
CCGCGGTCCGACGCTGGCCGAGGTTGGCAATGCTCGCGCCGGCCAGACCCTCATCTCGTT
TATTCAACCCGTCCAGAACAAGGAGCTCGTCGACCTTTTGGCTGCCCGCAAGGTCACTAG
CTTCGCCATGGACATGATCCCCCGTATCTCTCGCGCCCAGGTCTTTGATGCTCTTAGTTC
CATGGCCAACATTGCCGGCTACAAGGCCGTCCTCGAAGCGTCCAACCACTTTGGCCGGTT
CCTGACTGGCCAGACTACCGCTGCCGGCAAGATCCCGCCTAGCAAGGTTCTCGTTATTGG
TGCTGGTGTGGCTGGTCTGAGTGCCATTGTCACGGCCCGCCGCATGGGCGCCATTGTACG
CGGTTTTGACACCCGGCCCGCTACCCGCGAACAGGTCCAGTCTCTTGGCGCTGAGTTCAT
CGAGGTCGAGGGTGTTGAGGAGGATGGTTCCGGTGCTGGCGGCTACGCCAAGGAGATGTC
CAAGGCGTTTCACGATGCCGAGATGAAGCTGTTTTCCGAGCAGGCCAAGGACGTTGACAT
TATCATTACCACGGCCCTGATTCCCGGCAAGCCTGCACCCAAGCTGCTCCCTACCTACGT
TATTGACAACATGAAGCCCGGCTCCGTGATTGTCGATCTGGCTGCGGAAGCTGGCGGAAA
CTGCGAACAGACTGTACCGGGCCAGCTGGCCACGTACAAGGGCATCACCATTATCGGTTA
CACTGACATGCCCTCGCGCCTGCCTACCCAGTCCTCCACATTGTACTCAAACAACGTTAC
CAAATTCCTACTGTCCATGGCTCCTGTGGAGAAAGAATACGGCGTCGACTTTGCCGACGA
GGTCGTCCGAGGGTCAATTGTCACGCAGAACGGCGAGATTGTCCCCACGGCCCCGCGCCC
TGCGCCGCCACCACCGCCCGCCAAGCCTAAGGAGGCCGTTGTGGAGGAGGTCGTTGCCCT
GACGCCCTTCCAGAAGGTCTCGCGTGAAGTCAGTCTCGTGACCGGTGGTATGACCGGTGC
GCTCGCGCTCGGTAAGATGACTGGCCCGTTGTTTATGAGCAACGCCTTCATTTTCGGTCT
GGCCTCGCTTATCGGTTACCGTATTGTTTGGGGTGTTCAGCCCGCGCTGCACTCGCCCCT
CATGAGCGTCACCAATGCAATCTCTGGTATGGTTGGTGTAGGTGGTTTCTTCATCCTCGG
CGGTGGCTACCTGCCTGAGACCATCCCGCAAATGTTCGGTGCCGCGTCTGTTCTGCTGGC
TTTCGTCAACATCTCTGGTGGCTTTGTCATCACCAAGCGTATGCTCGACATGTTCAAGCG
TCCCACTGATCCGCCAGAGTATCCTTGGTTGTACGGCATCCCCGCCACTCTCTTCACGGG
TGGTTTCATTGCTGCCGCATCAACGGGTGCTGCAGGTCTCGTCCAGGCTGGCTACCTTGT
CAGCTCGCTGCTCTGCATTGGTTCCATCTCTTCTCTTGCGTCCCAGACCACCGCCCGCAT
GGGTAATATTCTTGGTATCCTCGGTGTCGGCTCAGGTGTTATTGCTTCGCTGCTGGCCGT
CGGCTTCACCCCAGATGTGCTCACCCAGTTCGCTGGTCTGGCCGTCGTTGGTGGTCTTGC
TGGTCTCCTGATTGGTCGCCGGATCACGCCCACGGATCTTCCTCAGACCGTCGCTGCCCT
GCATTCCGTCGTCGGTCTGGCTGCCGTCCTCACCAGCATCGGCAGTGTCATGGCCGATGT
CAGCCACGCCAGCACTCTGCACCTCGTCACGGCCTACCTGGGTGTGCTCATTGGCGGCGT
TACATTCACGGGCTCCATTGTCGCCTTTATGAAGCTATCGGGCCGTGCCTCGTCGCGGCC
GCTGATACTGCCAGGCCGTCATCTCATCAACTCGGGTCTGCTCGCCGGTAATGTTGCCAC
AATGGGCGCGTTCCTGGCCATGGCCCCCGGTTCGCCAACTATTGCTGCGGGCGCACTCGC
GGCCAACACGGCCATGTCGTTCCTAAAGGGATACACAACCACAGCCGCCATTGGCGGTGC
CGATATGCCCGTTGTCATAACAGTGCTGAATGCCTATAGTGGTTTCGCACTCGTGGCCGA
GGGATTCATGTTGGACAATCCACTGCTCACCACCGTGGGTGCATTAATTGGTGTATCGGG
TTCCATTCTATCGTACATAATGTGCGTAGCCATGAACCGATCACTGACGAATGTGCTCTT
TGGTGGCATTGGCACGGTCGCACCCGCTGCCGACGGCGAGCAGAAAAAGATTGAAGGCAC
AGTGGTCCAGACCAACGTCGAAGAGACGGCCGAGAGTTTGGTGAATGCCGAGTCCGTCAT
TATCGTGGTGGGCTACGGCATGGCTGTTGCTAAGGCGCAGTACGCAATCGCCGAGATTAC
GCAGATGCTTCGGTCCAAGGGTGTGCAGGTGCGCTTCGCCATCCACCCGGTGGCCGGCCG
CATGCCGGGCCAGTGCAACGTGCTTCTGGCCGAAGCGTCGGTGCCGTACGACATCGTGCT
GGAGATGGACGAAATCAATGATGACTTCAACGACACGGACCTGACGCTGGTGATTGGCGC
CAACGACACGGTCAACCCGATTGCGCTGGAGCCCGGCAGCCCGATTGCGGGCATGCCGGT
GCTGCACGCCTGGAAGAGCAAGCAGGTGATTGTGATGAAGCGTGGCCTGGCGAGCGGCTA
CGCAGACGTGCCGAATCCAATGTTCTACATGCCGGGCACGCGGATGCTCTTTGGCGATGC
CAAGGTGACATGTGATGGTAAGAAATAACCCTCTCCCGTATAAGTGGTTGTGTTGGATCT
TGACTAACGTTTTTGCAGCTATCAAATCCGCCATTGAGAGCAAGTAGACTGAGACTGCTA
GACTAGACCGCTACAAGAGCTACAAGAGTCATAGACCGCCCTGTAGACGATATTCGTCTT
TGCGTCGTGCAGGGATGCTAGAGTCTGGATGTGCTGTGATTTGTTTTCATGTTGATGCTT
TCGTTGATCGTCTTTTACTGTTATATCTTGTCTTGTGTTGCCATGGTTTTGCTATTTCCT
CTGTCGTTTACCGTTTTCATGGATATCTACGTCGAACACTGCATGGCTTATAGGTGGCTT
GCAGACGTTGGAGGAATGAGTTGGTTGATTTCACTTGTGTCTTCTTGTTTGTCTTTGTAA
ATAGCAGCGATACTCAGTATCAATCGTATATTCGGTTCAAAGTAGGGCAACAGCAGGTTC
CCTTTGAAATGAAGAGTGTCTCCTGATCCTGGTCGAGGAGAGGGTGCATTCGCCTTGTCT
TATCGTTCCTTCCTTTCGTTTATACTTTCAACCCGCCACATAGAACAACATGCCAATCGC
CATCACGATGTCTCCTCTTTGTATCTTTTTGTGACAGTTTTAACGTGTTTTTATTCATTT
CAGAGGTTATGACGCCTAAAACTCTTGTCACTCTTCACTCTATGCAAGTCATCTTAAATA
TATACAGAGACGCGTCCGTCTTGACCGTCCCGTGCGACCCATTCTCTCGCCCACATTCTC
CCTCCGCCTATTGCCGCGGCGCTGCAACGGGCTCCCAGGTGTTGATCTTGGGCTTGGTGG
TGCTGTAGGTCTTAAAGGCGCTGCGGGTGCCGGTAAAGTTGGCGCGGTGCTCGGGCACGG
CCCAAGCGCGAGCGTTGGACGTGGCCATGAGAGAGTCGTTTTGCGGCGGGGTGTCGACGG
TGTACGCGAGCCAGGCGTGCCATAGAGGCTCGACTTGGGAGCTGCAGGGAACAAACGAGC
GAGCGTCAGCGAGTGAGCGGACAGGAAGGAGAACGTAGCGATGCGCCGCAAACCACAGGC
AACCCAAGCAAATCAGGTACATCACGGAGACAACTTACGCGTCGTAGTCCTTGTTCTTGT
AGTCCACCCAGCGGGTACGGACTAGCGGCGTCAGTGGTCAGTATGACTCGCAGAAGACGG
TATAGACTTGGACGGAGAACATACGCGGCAGCTCTTCTTCCCTGTTCTCAAAGAACTTGT
TGCCGTACTTGTCGACGCCGATGAGGGTGCCGGCCTTGGTATCACCTAGGGAGGGTAGAG
TCAGTATAGTAGTCGCAATCGGCCAGTAGACCGGTCAGTAGAGACAAGGAAGATCTGGGA
CGCACCAATGTACTAGATGCAGAGAAGGCGGCAGTTAGCCGGGACGTTCGAAGTCCGAGA
GTCCTATGTCGAGCCGGTCAATCATCAATGGGGAGGCGCCGCGCGCAACATACGTTCAAT
TGGTGCCAGTATTCCTAGATTGAAGAAAAGATGTCAGCAGTGCACTATGAAGAGGCGGGC
GGCCGTCGTCGAAGCCGTCGTGTTGTCGTGTGGTCGTCGTCGACTCACCTTGATACCGAT
CCGGCGCAAGTAGCCGAGCGTCCGCGAAATGGTCGACATGGTATGTGTATGGATGCGCGA
TAGTCTTTCTATAGAACAAGTCGTCGCTAGCGAATCGTTGTGGCCGTCGTCGTCGCCGTC
GTGGTCGTCGAGCGTGGAAGTGACGAGCGAATTGATGATGCCTCGAAATCTTTCCCGCTT
TTCGGTTTGGCGATGCTGGTGGGTCCCTTCCCCATTGCCGCGATGGGGTGCGGTGTGACC
AATCACAGAGCTTGGTTTGCTCACCACCAAAAATGGACATTGAACATGACGGAACTAGTC
TGACTTTACCAGAATTCAAAGCTAAGAAAAACAACAGACGGAATCAACAACCATACGGTG
GTACGTCTGGGTGTATTCTTTCCTTCAATTGTGCCTCACCTCGCCTCCTCTCCAAAACTA
CCGATATGATAGTCCGGGGTGCGGCGCGGTGCTCAGCACACGCCCCGCCTTCTCTACCTC
TTCTTCGACCCCGGATACAGCTCCACGAGCTGCAAAAGCCTCGAGCAAGGCAAGCTCCAA
CCCGACCGTCTCGGCAGTGTGAACGCTACTCGACCTCCTTGTCATGCTCTGTGCGGTCAA
AAACACAATGGGTAGCCCGGTCTTGGTCCCGATGCTGTCGTCGCATGTCCACATCGACCA
CGACTGTTGCCGCCGAGGCACCGCTGCGGCCGTCGATGGTGGCCAGCGTCGCATCCACAG
CTGCGGCCGGTACTGCAGCCACTGCTGCTCTCCTTCTCGCCCCCCTGGTGGCCGAGCTCG
ACCGAATGGCACCCCGTGTGGATATGCATGGCTCGCAAGTCCGCGTCATTGAGACACCAG
CCGAGTTTTACGAGACCCTCAAGACTATGATTCTGGGTGCCAAGCGGCGCATTTTTCTAT
CTACGCTCTACATTGGCACATCGGAGCGCGACCTCGTGGCCACGCTGCAGAGCGCCATGC
GTGCCAACCCGGACCTGACACTGCACATCCTGACGGACGCATTGCGAGGCACCCGCGAGA
GCCCACGGCCGTCGTCGGCATCGCTGCTGGCACCGCTCGTGGCCGAGTTTGGGCCCGAGC
GTGTCGACATTCGCATGTACCACACGCCGAACCTCACGGGTTTGCGGAAAAAGTACATTC
CGCGTCGTATCAATGAGGGCTGGGGCCTGCAGCACATGAAGTTGTACGGCGTAGACGACA
GTATTCTGCTGTCCGGTGCGAACCTGTCCAACGACTACTTTACGAACCGCCAGGACCGCT
ACCACGTGTTTTCCTCGGCCGAGTTGACGGACGCGTACTGGAAACTTCAGCGGGGCGTGG
CCTCTGTCAGTTTCCGGATCGAGCCGACGCAGGCCAAGGAGGAGGGTTTCAACATGGTCT
GGCCGGCGAGTAACGCGGCACCGTCGCCGTTAGAGGCGCCCACGGCGTTTGTGACGCAAG
CCACGGGTGTCCTGAAGGGGCTGTTGCAGCCGGTCACAGAAAACACGATGAGTCCGCTGC
TCACAGGCGGCGTTGAAGCGGGCGAAAAAGAGAAGCTTGACCCACCCGACACCACCGTCT
ATGTCCTCGCGCAAATGACACAGTTGCTCAAGCCGGACAGCTCGACCGAACAGCCTGCCT
TGACGCACATCCTGAAGACACTCGCTGCTCCCCAGTATGCCACGGCCTCCTCGTGGACGT
TTACGGCGGGGTATTTCAACCCGGCACCGTCGCTTACCAAACTCCTGCTCGCCACATCCT
CTCAGGCCAACAACACCGTCATCACGGCCGCGCCACAGGCCAACGGCTTTTATGGATCGG
CCGGTGTTTCGTCGCTGCTTCCAGACGCCTACACGTTCCTTGCCCACCGGTTTCTGCGCG
CCGTCCAGGCACAGCACCGCGGCGACGCCATCATGCTCAAGGAATGGCGGCGCGGCACTG
TTGGCGTGCCGGGCGGCTGGACCTACCACGCCAAGGGACTGTGGGTGACTCTCAATCCTT
CGCAGGCCAGTGAGAATGTCCCCCTCTCCACACTTTCTGTCATTGGCAGCTCTAACTACA
CAAAACGCAGTTACGGCCTTGATCTCGAGGCCAATGCGCTCATTGTCACGCGAAATGCTG
CTCTGCAGCACCGTCTAGCCGACGAGCAGGCCTGGCTGCAGACGCACGCATCTATTGTGA
CGCGCGACGACTTTGCAAAGCCAGAACGGCGGGTCAGACTGCACGTGCGTCTAGCCATGT
GGATTGTCTGGTTGGTGGGCGGCCAGCTATGAGTGCGGAGTGCTCCACGAGACAGGGGCC
AAGGTCGTGAAACAGGTCGTAAATAGGTCCAGGCCAAGGCCAGTCTCGATTGTATGGCGG
AGGGACCAAGTCCGCCCAGATAGCCGGGCCGGGTTCCAACCGTTACATTCGCATCAGTCA
ACCCGTTTTGGATGCAGATGCGCCATCCGGGCCGCTGTGCTGGGGCTGGCTAATTGCAAA
ATTGGAGAAGGACGGCACGATATTCAGGACGAATTCCCTGGACAATCTCCACAACCATAT
TCAGGAACGACAAGACTACCTGGATTCCACCAATTCGATTATTCCTCCGGAACGCGCACC
GTTGTCACTGCCGTCGTGTCCTACACCGGCGAGGACATTATATAATAGTCGGCTTTACGA
TGTCTCCTTTGCCTGGATGTTGTCCATCCTCGACAACGGCCTTCACTGCCTCCCCCACAT
CCTCATCATGAAGTCCGTTACTGTTCTGTCTGCTCTGGGCGCCCTGACGGGCCAGGCCGC
CGCCACCATCTACTATGCTGGCGTCGCCGAGTCTGGCGGAGAGTTTGGTGTCTGGAGCGC
GACGTTGACGCCTGGTGCTGGTCTGCCCGGCCGCTTCGGTGTCGACTACCAGTTCATCAG
CAGGTCGGCCGTCGACACGCACGTCGATCAGAACAAAGTCAATCTGTTTCGCGTGGCGTT
TTTGCTCGAGCGCATGTGTCCGCTGACCACGGGTCTCGGCGCCACGTTCAACGAGACGCA
CTTCTCGCTCTACAAGGAGGCCATTGACTACATCACGGTGACCAAGAAAGCGTACGCCAT
CCTAGACCCTCACAACTACATGCGCTACAACAACCCGTCGCAGCAGCCCATGTCCGGCAG
CGTCATTGGAAACAGCTCCGACCCGACGGCCGCCACTACTGCCCAGTTTGGCGCTTTCTG
GGGCGAGCTCGCCGGCCGTTTCAAGAACAACTCCCGCGTCATGTTCGGCCTCATGAACGA
GCCCCACGACATGGCCTCCGAGCTCGTGCTCGCCAACAACCAGGCGGCCATCACCGCCAT
TCGCGCCAGCGGCGCCACGTCCAACCTGATCCTGGCCCCCGGCAACTCCTGGACCGGCGG
CCACTCCTGGACCCAGGGCGGCGCCGAGGCCTCGTCCCAGTGGCTCAACAAGCTACAGGA
CCCCAACAACAACACCGCCATCGACATCCACGAGTACTTGGACGTCGATTACAGCGGCAC
CCACGCTGCCTGCACTGCCGACGCAGCCACCAACCTAGCCAGCGCCACCGCCTGGCTGCG
CGAGAACAACCTCAAGGCGTTCATCACCGAGTTTGGCGCGTCCAACGCCACCGGCTGCGC
CGACATGCTCAGCGCCATGCTCGACTACATGGCCGCCAACGACGAGTACATTGGTTGGAC
TGCCTGGGCTGCAGGTCCGATCTGGGGCACGGCGAGCCCCTGCTGCGCCGACTCCAAGAC
GTTTGGCAGCCTCGAACCCGGCAGCAAGGCGTCCGATGGCGGACCGAGCCTCTACGACAC
GGTGTGGATGCCTGTGATCCAGCCTAAAGTACCGGCCAAGCTGCAGTGGACAGGCGGTGC
CAGCGTCCATGGCGGGGACCTGACAACCAGGGTTTAAGCACACGAAGCGCAATCATTTCA
TGAATGATGGCCTGCGATTGTGGAGGGGAGCCAGAAAATAATAGCAAATATACCACACTG
TATATTATGTATCAAAAGATAGAGATGGATACTAAAAATAGTACAGAATAATATTATGAA
TAATACGTGTTGCATTTTGCAAAAAAAAGACTGGATGGGATTATCAAAAAACAAACCATT
GTCCGCCGGCGTTCTTTGGTTTCCATTCTCATTTACATCCGTGATAGGAGGAAATGCTTG
CTTCTTCATCTCACTGTTCTGATCTGCTAATGCCGGATCGTATAGTTTCCGGCCAGACCT
GCAGGTTGGGACGAGTCCCAAAGCAGGAATTGAAGACAAGACGAGCCGCACTAACAAGAA
GCAAAGGACATGGCATTACAACATAGACATAAGTGTCATCCACATTGAGACTTGGCTCGA
CATTCGAGCAACTCTGCAAAACCGTGGACGGTTTTGAAAATAGAAACATAAATAAATAAA
CAATCCTTCGTATTGTTCCGAAGAATTAAGCAAAAACTTCAGTCGCAATAGAACCTCACT
AGAATAAACCATCGAAAAGAAAAATGCTACAAAGCAAACGTTTGCAAGTTTGCAACTTGC
AAGGCAACTTTTGAATTGATTGGGGAACATCTGGTGGTCCTTCCGGTCCAGTTCCAACCG
CCCCCTGTCGTTAGGCCCCTCTTTCCTGCCGCCCTAAGGCCGGGAAGCCCAGCTTCCGGC
TCTTGAGCCGCCCCACCAAAAGTACTACAAACAAAAACGAACACTCAAGGAAGCGCCGAC
AAGGAGCATTTCTGGTAGACAGGATTGGTTGAAGCAAACATTGCTTTTCTTTGCCGTTTC
TTTTTCTCTAAATCTTCTAGTTGCTTGCCTACATCTGTCCGATCCTTTTATTGGTACCCT
GTTCGGATCGCTGTGCAGCCGTTCTTGAAACGAAACATTCAATATTTTCCTCTTTTATTT
CATCTTTATTTTTATTCCAGTTTTCTTCCCGTGCCTATCAGACCCACGTTCCGCAGAGGA
GAATGGAACAGAACACGACCCATCCACGTCGTCTTACACGTCACACCTAACCTCATAGCA
GCTTCACGCAGTGTTGTTGACTGTTTGTTGAGGAGACGAAGACGAATCGGAAAGTGGTAC
CTCCATATGACTGCTCCTTCCAAGATCGTCGTTGACTAGCTACACCCGCTCGTGACTGCC
TCGAGCTTGACTTCCTTCCTTTTCGATCTTGTCTCCAACCTCCTTTCTCTCCTGCCCTTC
CTTATGTTTTGTCTACGATCACAACATCTCGTCGCCTCCCCTTCTGCTCTCTGCAATGTC
TCTGTCAGAATAGGACCACGGCTTCCAACCTGCCGCAGACCACATACCAGCAACTCTTAC
CGACCCGTTCAACGTTGTGCACTTTCATCTTACCCTCTGAACCGTGCATCCCACTCGGCG
TTATAATATTAACGTCGCATTGCATTGTTTTTGATAACCGTTCTTTTTCACTCAATCATA
CATCGTGCTTCGACCCCAACGCCTTATGTTCGGTTACCCTGCACGCGATCCTTCAGATTC
CGTGTCGAACTGTCCCACCGTCCACTTCTGTTCTCCGGTTCTCGGAAAATAGAGACACAG
ACAGCAGACAGTACAACTCATAAAAGGCAGCAGACCACATAAATTGAGCCTTCGTACTCT
CCACCATCACCATGCCGCCAGTGCCCGCTGACCAGAGCTCGAGCACTGCTTCTACTGCAG
CAGACGAAATCCCAATACCAACTCACAGTGACGCTTCATCCGGCATTGCATCTCAACCAA
ACACTAATCACACGAAGACAAAACCTGACTCCATGTCCTCCTCACTGCCCCTTTCAATGG
GTGCATTCCGCATCCTCCTTGCTTTGTTGGCACTGATTGTCGCCCTCGTGGCCGCTGTAT
CCCTTTCCGCGTCACCCCCAGCATGTACGCCGTTGGATCAACCAAACCCAATCGCCAACA
TTTATCCATACAACGCCACTGGCCTTCTCAACGTCACACTTGCCGTGATTCCCATTCCTC
TTAGTTTTGCCCGCACCCTTATCCCACCCCAGTGGCCCATCCTCGTGCACGTCTATCAGG
CCCTGTTTGCTGCCCTGGGGGTGTCGGAGGAGGTGTTTCCACCAGACCACTACCCGCTGA
TGGTCCAGGCTGGTCTCGACCACGATATCCAAATGGCAGCCTACAAGCTGTCCATTTCCG
ATTTCCAGCGTGCCGGCTACGAGTTTCCCTTTGTCGACCGCCTCGGGGACAACCACACCT
CGTTCCGCTGGGTGCCGCACCAGATCATCACGGCCAGCAACGCCGATGCGGTTGAAGGAT
CCCGTGCGTACGGCACTCTTGTGTCCCCGAGCGAAACGTTCGACCCGCCGTGCGATGCCT
ACCGGTGGCTAGGGCAGTACGGCGGCACCACCAACTTCAAGGCGTACGCTCGCAACAACA
CGTCCATCCGCCTCTCCTTTTACCACACATACTTTAACCCGCCGGCGCTCCCGCTGGATC
TGTTCCGCAATATGACGAACCAGCCTAGTTTTGCCAACGGCACGGCCTGCGACAACCAGA
TCCGACTGTTTAACGCGGCTCACTTTTTCGGAACAGGCGACGCGAACCTGGCAGCGCATC
CCGTCCGGGGGTCGATCACGTCGGCCAATTTTGCGCCGCTTAACGGCATGCATACCTGGG
GTGGCAATGTCCACGGCTGGCAGGTGGCCACGCCTTTCATTGAGAACAACTACCTCAACT
GTGACGACTTTAAGGGCTATGATGGTGTTGAACTTCCGGGATATTAGTGTTTTCTTGTTA
CTATTATTTTATTTCCGTACCATATTATTTCGGACCCATCCTTTTTGTATATAGCATGCG
ATGGCATAAAGCCTTAGTCGGGCGATACTCGAAATAGTACGAATCACGATATATGAACAC
CCGTGTACGTTCACATTTGCATGTGATTCTTGACTTTGACCAATCCACCTTTCCAGAGTG
TACGCAATGCTCCATTTCTCAGAGTATCTTTTCTTATCCCATGATACAAAAACAGCCAAA
AAAAATTGCCATATCACGTCTTGTCCACACTTCATTACCATTAACCCGCCGTCCACTCCC
TAAATCTTTGTTATCTCTACCCGGGCCCGATCAAAGATCTTGTGGCCAACCATAGTGGCC
TCGCCGTCCGCACTTGCACTATTATCATCCGGTGCATACAGCGTCATCCGTGCATACGTG
CCGGCACCCCGCCGCCGCGACAGGTATCCCGGGTTGATCATCAGCACACTCTCCACCACC
TTGGCAAACGGCGGCAGCGTGCTCGGCACAATCAGTACGTCCGGCCGTACATTGACCATC
TCGCCCAGCTTGAGGTAGCTCGTGTCCAGCATGGGTCCCGTAGCCAAACCCCGGCCCTCG
TCGACGCCCGTCTTGGGCAGCCGCCGGCGATCGACGGGCGGGAACAGCGGGAAATAGTGG
CGCTGCTCGAGCAAGTAGCGGCACGCGCGCGAAACGGCGTTGGCATCGGCGACCCGGCCG
CCCGTGACCTCTTCTTGGCGCAGCTCGTAGAGGATGTCTTGCGACGAGACGCCCACCACC
ATCTCGTTCATGGACAGCGTCATGGGGTTGCCGACAATGCGAGCGGCTTTTGGCAGGCCC
AGCTCGCGGCGCGGGAACGCGTCCTGCGGCCACGACACGTGCTTGTCAATGACGTCACGG
ACCGACGGCACCAGCAGGATCGTGACGGACGGGTTGGCTGCCGCGAGCCGCTGCAGCGCC
GGTGCAATCAGGTAGCGGAACACGGTCGTGAGCGTGGCGGTGTCCGGGTCGACGACGGCG
TCGTCCGGTAGATCAAAGTCGCCCGTCGCAATCAGCGGGTGATCGGCATCGAGAAACGGG
CCGGCCAGCACGACAGCATCGACAGACGTGTCGCTGGCCTTGCTGACGAGCGTGTGTAGC
GGCTCAAAGTCGAGGTTGTCGTCGGCGGTGTACGGGCCCGAGGCGAACATGATGTTGAGC
GGAGCAGGACCCGTCTTGGCCTCACTATCATTGCCGTCCACATCCATCATATCGTCGTCT
GCACTGTCGCCGCCACGCATGCGGTCTCTGTGGGCCGCCAGTGTCGCATGTGTCGAGGCC
GCATTGGGCAGAAGCGGTATGTCCAGGATCTGGCTGACAGAGAACGCCGCGCCGGACGAG
TTGGTGCCGCGCAGAGCCACAATCTGGCCCGGGAAAAACTGGAAGCCGCCTGTGCCACTC
CGGAAGCGGGTCAGGTCGAGTGGTACGCGCAGGCCACCGCCCATGCGCCGTGACGTCTCG
AGAACCACAGACGCCGCGTTCAGCTTGCCCTCGGCAGCGTCCGACGCGATGCGGCCGACG
GCCACAATCTCTGACGTGCTTTGGCTGGCTGCGCTGCCAAAGGCCTCGTAATCAACCTTG
TGATGATCCATGACCAGTGTCGTGAACTCATCGATGCGGTCGTCCAGAATTTCGGACGCC
TCAGACAACTTCATGGCCAGCGGCTTGTACCCCAGCTTCTTCTGGTCCGAGGCCGCTGTC
AGCTTAATACGCGACGTGGCATACGGAACAATGGGCGGTGTAGACGCCGGCAGGTGCTGG
TTGAGCACCTCAATGACTTCACCGGCGTTGGGCCTGTCGGCAAAGGGCGAGGCGGGGGTG
AGAGCACCGCCGCTGAGCGAGTTGAGCTGGTCCTCGAGCTTCGAGGGTGTCTTTGCGTTT
GGTGTCACGCCGGCAATACCGATCCGTTTGCCCGTCGAACCCGTTTTGGAGACAAAGGTG
CCGTTCGACCCCGGCGTGCTCGGCGCCGCAATACCCATACCGTCCAGCAGCCCATAGACA
TCGCCGCCCTTGTTGGCTGCGTTTCGCCGCGGCGTCGCCGCCATGCGTTCTGTCTTGATC
TTCTTTGCGTGTGATGACACTTGCGGCATGCTCTGCTGCTCCTGGTTCCGCCGCTCGAGC
GCGTCTTGCAGGTTCTGCTTGAAGGCGCGCAGTCGCTCCATGGTGAGGGCGGCCTGGTCG
AGCGGCAGGTCCATGCGGATGCAGTAGGCCTCCCACTTGTAGAAGAGCTCCTGGACGGGC
AGGGCGTGCATGTTCATGATCGACTGGAGCTGGACAACGATGTCGGGCTCGAGGGGCTGG
TCGTAGCCGGCGCCGAAGCGCTCATTGAGCCTGGCGACGGTGTCAGCCATGGCGGGTGCT
TGAGGGGGTTGAAGTCGTGGGTGTGCTGAAGCTGGGGAAAAAACCAAATAGGAATGTTGT
ACGCTCAATTGAAGCCGCGTGTAGTTTCTCTTCTATCGGCTGTCGTCGTCGTTTTTGTCG
TCGTCAATCGTCTGTTGTTGGTGTCGTTATTGGGCAATGTGTGAAGAGTGTATTTGGAGG
CTGCAAGTCGTGGTTGCCGCGAAAGACGCGTCTCGACGCGTAAAGTGCTGAAAGTCGTTA
ATTGGCGGTTTTGGCAGGCCCCTCTCTAGCCCCTGTTCAGCGAGTTTTGTGTAGCAGTGC
TGGCGAGGGGCGCTCTTCCCTTGACCAAGACGCATCTATCCAAATTAGGCAATTAAGATG
GACACCTATTTTTGAGCACAAGGAAAGAGCATGTGAACGAGGAACTTCGAGACATATTCA
ATGTTTATTATCAAACTTTAAATTCAATGTTGAAACAGCCCCTATATATCTAAATGCAGT
CATTGTCCATAAGGCTCTTGCACCTCCTCTTAAAATCCAACTGGTTGAGCATGCGTCTGC
AGCCTGCAGTCGCTTGCGAAAATGCTTGAATACTGTGACAAACGAAAACAAGCAAATGAA
GAATGACGTCCTAGAAAACATCAAAATAGAAGAAAAAGAAATCGAAACGCCCTGCGCCTG
GTCCTGGTCCTAGTCCTGGTTCGCCTGGCTCTGATCCTGGCCAAAAAACCCAATGTTCGA
CATGGCGTATCTCACGTCTCATGCTGTCCGATGCCGTTGTTATCGTCGTCGTCGTCGTTG
TTGGTGTTGATATATAATCTTTCATAAACGCCAAGGTTGTGCCCTCTGCGAAAACTCTAC
AGCTGCACCAGTCCGCTCAGAATCTTGACCTCCTCGCCGGGCTTGAAGGCCGGTAGGCCA
ATGTAGGGGCAGGTGGAGCAGCGGAAGGCGTCGCCCAGCGAGCAGCTGTTGCAAGAGCCG
GTCTTGCCCTGGACGGTAAAGTCGAGCTCGTTGAGGTCGTTGGAGTTGAGCTTGAAGACG
TTCTTGAGGTCGCTGTCGGCCTGGGTGCGGCGGTCACGGTCTTCCCCTTCAAGGCGCTCG
GCGAGGCCGCACGTGCAATCCTTGCAGGGCTTTCGGCGCTTCTGGCCATCAATGTTGCAT
GCGGGTGCTAATAAAGTGTTAGCAAGACTGATTTTGCCGTTATCAATAACGTGAGAGGGA
AGGGGGAGGAGGACTTACGCTGTTGAGGGGGCCGGCTGCGCTCTTCGGCAGTCAACAGGC
TGTCCTCGTCGACCAGCTCCTCGCCGTCACTGTACTCGCCAAGATCCAGGGTGACAGCGG
GCCGCTTGCCCTGGGCGTTGACGATAGCAGGAGCCGCTGCGACAGGGGCCGCGGCGGCCG
CGGGGGTCTTCTTCTTCAGCCGCAGGGGGACAACAACCTCTTCCTCCTCAACCTTTTCAA
ACACGCCGTCTTTCTCAATCAGGCCAGCCAAGATGGCCTCGCGCGCACCGGCACCGTCCA
GCCGCGCACCGTCCTGGAACTGCAGACGGGCATTGTTCTTCATGGCGGGCACGAGCGCCG
CAAAGACGGGCCGGCTGCTGAGCAGGCCCACGGCCTCGGCACGCTGGGCACCATTGGCGT
CGGTGAGGACGAGCACGGTATCGTAGGTGTTGGCGACCAGGGGTACAAAGCCGGCGGCGA
GGCGGTCGAGCATCTGCAAGTCGCAAGCGGCGCGGTCATAATCGGAGGCGAAGAGAGCAT
GCAGCTTCTCCTCGTGGGCGGCAATGGAAGGCGGAGCCAGGATCAGCGTGCGGGTAGTCG
GCTTGGATGCAGTGCCATTGCTCTTGGTGGCGCCTGACTTGAAGCGGGCGAAATCGACCG
AGTCATCGTCGGCGTCGATGGACACAAACGGAAAGGCAGGCATGTCGGCGGTGGTTGTTT
GATATAGGAAGGGTAAAAGGGCTTCGACAGAACGAAGCGACGTTTGTGTTTCGTGTGTTT
GCGTGCGGAAATCGAACGTAGATATCGGTGGCGAGAAAAAGAGTGGCACAGTCACATGAA
ATACAAGTCGTAGGCTCTGCTGGACGCACAGTGAAGCCAAAATTCTCCAGTAGGTATACG
TCGAAGAATCGTATGTCAGACGGGGAATGGAAGGGTACCGGGGGGTTATTCGAGTATTCG
AAGTTAAATGGAGGATGCAGAAAACGTCGACCTCTGGTGGGAGGCTGATTTGTGAGCAGG
TTGACAAGTGGAGCGAAAAATAAGATAAAAGATAAGCTACCTGTAAGACAAAAAGACAGC
GCTTCGGACTGGCTGAAAACCTGGGCACTAGAGAACGAGGGACGTCGCAATATCATCCTT
GCGTGTGCCTCCGCGGGGAAACGATATTTTTCTTCGCTAGGCGTAAAATGACTTCACCTG
CTGAGCGCGGTGGCAGTGACGAGTGCTTGGTAAGAGTAGATTCCGAACTCGGCCAGGGAG
TGACAGTGGGATGGAAAAAGAACGCTAAAGCGACGCTAGCCGGGGTACATATATGTCGTG
CCTGACAACGCCTTATTTGTTAGGCAGAAAATGGTAGCGCTGTCCATGTCCGGCCGCCAT
CGGCGTCCGACTTGCATCCTTCGGATGACTGTTGGAGAACGCGACCAATGTAAGGGAATT
GTCTCTAGTCATAAGCAAACTTTCAAACGTAAATATACAAACCACCACAGAGATTTGCTG
TTCGACTCGCGGTGTTTGAGTTAATGAGATGGATTCCGGGAACTGGCATAAGTGGGCCAT
TGGGCTCGTTGAGCTGCTTCCTTCCAATTAAGATCGGTATAAACAGTGAGCGTCTATGAT
GTACATCACTGGCGCATAAGTGCCTCACGGGTCCTCTTCAAGTCCGACATTAGTTTTGGT
CTCCGGATGGCACGCCTCTCTGCCCTCCTCTGGTGATTTCAAGTTTCCGTCATATTGTGG
TACGTTTTCGCCGGGGCTCGGCCCAGAGAACTGGCCGTCTTGCAGTCTTATGGAACGGTC
TGACGAACATGTCGAGTTATTTGGCAGTTTTCGCTGAAAATCGATCAATTCTACTATACA
ATTCTGTTTTACAGATAGATATGAACAATTACATTTGATCCCAATTTCCTTATGCCGACA
TGTTGAATATTAAACTTTGTTTATATCTTTCACAGAGGCGGTCACGTGTTCAACCTGACG
TGGCCGTTGCAGATGGGCCCTGCGCGCCAGCCCCTGTGGGGCTCATTATTTGGTCTGGCT
AGGGAACGATAAGCCTTATCAAAATTGTTTTATTTTCCGATTTACTATGGCGATAGCGAC
ACCAACAGCGTGGGAAAACGAATACGGGGCAGTTACCAGCTGACGAGCTCCACCAGACTG
GCTTCCCCTATGCGACGGCTTCGATATATTGTTGATCCTGAATTGATCCTGCCCAATTTC
ACCAATCTTTTTGCTCTTGTCTTTGTTTTGGAAAGAGTTATTCATCTTGTCATCCAGTTT
GTTATTCTACCCATTCACACCCATTCACACCCATTCGATCCGAAATCCCAACAAATTGCG
TCGACCACGACGACAACCGATTTGCCCAGCGACCTCCCAACATGAGCGCACCTGAGACAC
AAACACCGGCTGCGGCGCCGGATGCCAGCGAGAAGCAGGCCTCTGCTGGTCCGCTCAAGC
TGCCCATTCCCTTTCCGACGGCTGACAGCGTCCCGCTTCCGCGCGCCGAGTTGACCGACG
CCCAGGCTAAGAAGTACGAGTGGCTGCTCGAACAGGTGAAGAGCTGGACGACGGTGGCCT
CGTCCAAAGACAGCAAGGAAGACAAGTCGGGTCCGCTGACGGATGAGGACCGGTTCTGGC
TGACGCGGGAGTGCCTGCTGCGGTACCTGCGGGCGACCAAGTGGCACGAAAAGGATGCTG
CCAAGCGTTTGCACGAAACATTGACGTGGCGTCGCGAGTACGGCGTGGAGGGACTCACGG
CGGACCAAATCTCACACGAAAACGAGACGGGCAAGCAGGTGCTTTTGGGCTACGACAAGC
AGGGTCGCGTTTGCCACTACCTGAACCCAGGCCGCCAGAACACGGACCCGTCGCCGCGCC
AGGTGCAGCACTTGGTGTACATGGTTGAGCGTGTCATTGATTTGATGCCGGCTGGCCAAG
AGACGCTAGCGCTGCTCATCAACTTCAAAACGAGCAAGAGCCGGTCCAACACGGCGCCCG
GCATCAGCACCGGCCGCGAGGTGCTGCACATTCTGCAGACGCACTACCCCGAGCGCCTGG
GCCGTGCCCTCATCATCAACGTGCCCTGGGTCGTCTGGGGCTTCTTCAAGCTCATCACGC
CCTTTATTGACCCGCTGACGCGCGAGAAGCTCAAGTTCAATGAGGACATGAACCAGTACG
TGCCGTCGGAGCAGCTGTGGACCGAGTTTCTCGGCAAGCTCGAGTTTGACTACGAGCACG
AGGTGTACTGGCCGGCCTTGACAAAGATGGCGGCCGAGCGGCGTGCGGCGCGGCTGGCGC
GCTGGGAGGCGGGCGGCAAGCAGATTGGCGAGCTGGAGGACTACCTGGCAGGCAAGCTGG
AGCAGGGTGTTGCGCCGGTTGCTGCGGCGGCGCCTGCGGCCGCCATTGCGGAGACACCAG
CTGTGGCCCCAGTGGCTGAGACCCCTGAGACGGCAGAGACGTCTGTCGAGGACCTTAAGG
TGGCCGACCTGAAGGTGGCAGACGAGACGTCGGCGGAGACAACGGCTGCCACTGCTGCTT
AATGGCTGAATAATGGGTGTAAGGAGAAGGAAAAGCAGGCGTGGAGAGAATAAAGGAAGC
AGAACCGTGAGAAAAAAGAATGCCCCAAGAACTGGACTCGTTGTGTTTTTCAAGGGCCAT
ACATACCATACTTATGATAGATCTAGCGCATGTCCTTACTGTCATATTTTCGCATTCTGC
ATTACCGCTCTTTATTATTTAATAAGTTAGTAATTCTTTGATACAGTTCTGCATTAAGGC
AGAGTCTTCAAACCTCTATTTTATTATTACAATCATTGTTATTGTTTTACCACTCCGTTC
AAAAATCGAGGCTGCCATGTTCCTTTGTTGACACGAGGCTGTGAAACTAAAGTCAAGGCT
ATTTCGTGGAGGTCAAGCCAAGCGCGGCTTTAGGAGAGGCCCCACATCCCCCATCCCCCC
CAACTCTCCAGCGAATTGGCTGGTTCGACCGCAAAGTCACGTCCAACCTCGACCCATCCT
TCAACCTACCGCCGACGATTTGTGCTGCGACAGATATCGATCATCTCCGACCCGTACGCC
TCCTCCAAATCCCTCCGTACCTCTACCGTCTCCTCCTCACCTCCACCATGGCCAGCCTCG
CGTCGTCCAGCATAGGCGGCGTCGGCAAAGGGCCCGCGCCGATACGAGACCCCCAGCACC
AGCACCAGCATCAGTACTCACAGTCACAGTCGCCGGCACAGCACCAAGCACAACCGCAGC
ATCAACAACCACCCCAACAGCCCCAGAGCGGCCTACGCTACCCGACGAGCGGTAAGACCA
TCTACCACCGGCCGCTCAACCGCACGCGCAACGCTGAGCTTAGCCAGTCAGCGTTTGCCT
ACCTCTTTTCCGAGATGGTCGGCTATGCCCAGCGCCGTGTCACTGGTATTCAGGACCTAG
AGAAACGGTGTGTTAAGTCCCTGCTTCGCTCGCGTCTCGTTCTGTCCTCGCCTCCCTCGT
CTTTTGTCTCCACGCTCGGCTTCTGCAGCTAACAACCCCAGACTCAACGTCCAAGGCCAC
CCTATTGGCGTCAAGCTCCTCGATCTCCTTCTCTACCGCGAACCACCACGCTCCCAAGTC
CGCCCCCAAACCATCATCGCTCTCCTCCATTTCGTTAAGATCAACGTGTGGACACACCTC
TTTGGCCGTCAGGCCAATGGCCTCGAAAAGAGCAGCAACCCACAGACGCCCGAAGAGTAC
ATGATTATCGACAACGAGCCCCTCGTCAACCAGTACATTAGCGTGCCGCGCGAGATGAGC
CAGCTCAACTGTGCCGCCTACGTTGCTGGCATTGTCGAGGGCGTGTGCGATGGTGCCGGG
TTCCCAGCACGCGTGACCGCGCACACAGTCGGCCGCGCCGAGGAAGGCGAGATGTGGCCC
GGCAAGACGGTGTTCCTTGTCAAGTTTGAGCCGTTGGTGCTCGAGCGGGAATCATACCTG
GGGAAGAGCTAGAAACGGCTCCTGTGGCAGCCTCTGGGACGGTCCCTAGGGGTGTTGACT
GCAGACGGATCGCTGTAATGTCCTTGTCTTATCCGTCTGTTTCTTCTTCTTTCTTCCTTC
TGGCAGCTTGGTGTATATATCTCGGCGTTTCTCCTTTGTTGCTTCTTTACCATGGAAACT
TAAAAAAATGCAATTTTTTATGCCCAAAACCAGACCTAATTCTTGTCCCGTTTGTCGCAA
AGCCCATAACCTTAACGCCGTGCCCATCGTCTTAGTATCAATGCCGATTTTTGCAGTCTC
TCCCTCTCTGCCCATGTTGCTTTCACCGCGGCATTCCACGGTACGCCCTTGATCCAGCTC
CAGACTGTCCACGCACCACTCCCCCTGGGCCAGGACTTGCAGCCGGGTCACCAACAAACC
CGCCACCGCCGCTGCCCGCACCGGTGAGGCCGGCCCCGATGCCGTTGGCGTTGTAGCCAT
AGTAGTAGGCATAGTAACCATACGAGTTGTTTGTGGCGCTGCCGAGGCCAGACGCGCCGC
CGCTGCCAGCTCCACTCCCGCCGGTAGCATTCATATTGCTGCCGTCAGTGGTGGCTCCTC
CACCACCCCCTCCTCGTGCGCCGCGCGGCCCGCGGCGCATCAACTGCGACAGCCCTAGGT
CCTTCCAAGCGGGCTCGCGCACAGCCTGAGTGGCGCGCTGGATGCCAAAAGCGGCATGCT
GGTCGGGCACAACATCGTCCTCGTCCTCGGGATTGATGGGCTGGTGCTGGGGCGGGACAA
AGATGTCGTCGTTGGGAAGGCGGTCCTTGCAGACGTCTTCAAAGAGGTCCGCGTTGCGAG
GGTGGTGCATGTGCACCGACGTGTAGCAGCCGTCCTTGTTCTGAAAAGTCAGTCAGTTGT
CAGCAATCGGCGTTGAGGGCGTGGTATACTCGCCATTGTGGGTCTGTGTGTGGACGTGGA
CGCAGACTTGAGGTTGTCACCGCGTCTGATTCTTGACGTAGATTCCGTACATAGAAGCAC
CGACTGCACCATTGATTGACGTCTTTGGCGGGGCGGGGCTACTGGACAGGGCTGTCAATT
TGGATTGCGGGTGGTGTGTTTGGTGCTGTTGTTGGCGCCGATCAGCGCTGTTCGCCAATC
ACAGTTCAAGGCTGTCGGCACTGTAAACAGCATCTGGCAAGCTTCATCGTCAGCCTCATC
TGCAATTGTGGAGGTTACGAATCTTACCGATGAAGTCATATTGCAGTACAAGTATTCCAG
TGTTCTCATTGCATATATCTCTTTTTTAAATATAACCGTCCTGTATACAAAAATATAGCC
ATTTCCCCTCCATGACATCAATGCCGTCTGGTTTATTCCCCGAATAACAGACTCTTAGTC
TTTGTCTTTTACTTCTTCAACATTCATGCGTCATCATGCAGAATTCAGCTGTAGACGACA
CCAAATGAAAGTTTGCCTCTTTTCTTCTCGCAACTTCCCTTTTTCATTTACCCGTAGGGA
AAGTTGCTCTACACCACACACGGGAGACGTGCAGGGAACGGACGGAGTAATACTCGTAGA
TTGATAGTGGGAGATCTTAAGCTTGGATACTTGTGGTCCTTTGACCTGTCTAATGGTCTT
TTTATTTAATAAAATTCGGCCTTCAATTTCCTCTTTTTAATCGTCTGGATGCTGAAGGTG
AAATATTATTTTGTGTCTATTGCCGATGCTGTCTCGTGACGAAAGAAAGAAATTATTAGG
ACTTGAAACAAGAAAATGAGAATGGGGTGGCTGAGGCCGAAGCGGCTGGTTCTGCAGCAG
ATGATAGGAGACCGAACCTTGAGATATAATATAATCCACTTCAGATGCATTGTACGACAT
GTTCCGTCAGAAGGTTTTCGATAGCAAGCGAAGAAGAGGATGATGAGATGGCGCTGCCAA
GGGGCAAGAAAAAGTTCACCAAAACGAAATCTATGGAGAAGCTGAGACTGTACATGACAG
ATCACAAAGTCTCACCACACACCTTGAGGATACAAGCCTACTGGACAGCACGTATGTTTA
ATATTATAGTTGCAATGCAGCACGAGTGGCTTATTGCGCCGCCACTCTGCGTAATTCGAG
CCGTCAACTATTTCAAACGTACAATATGAATAACTCTGGGACTGAGAGCTTACGGTCTGT
ACTCCGTCCGGCATACATCAACAACAAATTTGTGCCTCATCAGGGGTATGTTGCTGTGCG
GGCGAGATGGTTGATTATCCAGAACGACGAGACTTTCCAAGAAGAATAACTGGGAAAAGC
AAAAACGCCTTGTATGTCGCACAAATATGCTCCGTAGACGTTAATGTGCATGAGTGGTCA
GGTGCTGCTTGCCTTGTGCTCAATTTGCCAACCTACGATTGTTTATCGACTTGTATCTTA
CTACTTTTCAGATGTCACGAAATAGATGAGGGGGCAAAGGTTCTGACCTTGCAATGGCAT
TCAACGCCATACTGATAAACTGTCAGGCGGTGGCGACTAGTTCAATGCTAGTCTACGTTC
TCCGTAGTACGCACTCCGTATGCCGTACAGTCGACGACGATGTCTTACTACCCAGTACGG
TTCAACCATGTTCTGTCTCTGCACGGCCCGCAACATGAGGCGCTGTTGGTCGCTTCTTGT
GATTCTTGGTCTTCTTGGGACATTTGGTTTATTGGATTACATAGAATCGGCAGACTGGTT
GGACACAACTGAGAGCATTCGACGACTGAAGTTAGAGAGGAGAAGAGGGAGAGAGGAGAA
AAGAGGATGTGGCGAAAAAATGGCTTAACGTTAGGCCAACCAACTTTCTCTCTAGCTTGT
GTCCGTGGTTGTGCTCGTCCATATCTTGGAAGAACACCCACCAAAGAAGAAATGGATAAA
GTCGCTTTTCGAGATATAGTTATTGGGGAGATTAGACACCGGTGGACCTTCGTCCAGTAC
CACGCCGCTTGCGAATTGGCGAAAACACTACGGGGTACTGTTAGTCATAAACACCGTGTG
CGTACTACGTACGGAGCACATACCTCGCCCCTTTTATTTCGTTGATTCAATTTTCGTATT
GTCACTGGAAGTCCTGTCAGTTTTGTGTTTTTCTACTCTTCACGACGTCGGTTCTTATTC
CTCCTTGCAGTGAAAGCCCAATGCAGTCTGCATTCGGCGTAGAATGCAGGTCAAAGGGGG
AGAAAAAGAAACAGTTATGCGTTCTGACAATAATGCATAACTGTTGAGTGCACGCTTGAA
CGAGGGTTTGGAGAGAAAGTAATGGAAAAAAGCAACCAAAAACCGAGAAGACGATGTTAC
TGGCCGCCGTCCAATGTCAGTGTCGCTGCCCACACCTGCTGAAAACTCAGGAGAGTGAAG
TGGCCAGACCGTGCCTTGCTTGGCACTAGCGAGTTGACCCAACCCTGTTCGCACCAGCGG
CTGCGCTAGGCCAGGGACAGCTAAAGAACAGAATGAAGGGGCTGTTCTGGGCCTGGTCGC
GCCGGCCCAGTGCAGATGGATCTCGTCACCCCAAACCTTGGTCACAACAGCCAATCACAG
CGCACACATCCGCAGCCTGGCATGCAAAGCCAGAACAGAAAGACAGGGGCAATAGTTGTA
CATACCCCAGCCGACGTGCACCTGCAGCACCCACACTTTTCACCCAACCTCTTGTGTTCC
TTCTGACCATTGAACACATCGTAACCGCTGTATATTCTCGATGTTCTTTTCCTCGACATT
CGTTTCTCCACGGTTCTGTCTCGTGCGCAAAGATGGCGTTTTAAGTGATCATACTCTGTG
GAACGTTGGTCTGGTCTAGTCCTTGAAATCTCGCTCTTGTCGCGTTCACTTTCTCGACCT
TGTCTTTCTTTCTCGTCCCTGCCCAATGTCTCGGACGTCCACACCATTTGAGTCTGCAAA
TAGAACCGGCAAACAGGCTCTAGAAACAGGTCACAAAAGGGCCGCAGTCTGTCCAGCCTG
TTGTCCTGTCCCGCACGTCGCATTGTCTGGCGCGTCACCCTCCAATTACAAGAAATCCAG
GACCACACGTAGGACCACGGACCCCAAAGTCCATGCAGCCAGATGGGCTTCGCATTCTGC
AAAAAGTAAGTAATGCTCTGCGATGCACAAGATACGAGCGTGCGATACAGGTCGTTGTGT
ATATCATAAAACTGTCGACGTCACCTGTCGCACTGGCCGGAGCGAAGCGTTGTTCTGGTA
TGGAGGCCATTCGGATAATACCTGTTTTTGGCTGGCGATGGCTGGGTACATTTCATTTGT
GCGCCCAGATGTACCTCCCGCCACAAATTAAATGAAGAGGGTACATCGCACTCGTACACG
CATTTGTACCGAAACCGCAAACTAGCCCGCCTAGTCAATATCGCAGCCCTTTAATGTTTT
ATCTCGATACCCTCGCTCATTTTGTCACCCCTTTTGCCACCTTGTGTTATCGTACACGTT
CGTCTGCTTTTGACTCTCCAGCTCTCTCCACCTTCATCTCTCTTGTGCTTTGCATCTTTC
CCGAAATCAATACGCCTTCCTCGCTGGCGTGATTCTTTCGGTAGTCCACAGGAGTGTTGA
ATCTGGTGGCGAGCTTGTGCTCTGTCGCCGTACATCGTAGTTCGACATCATTTCGCGTGC
TTTGCATCCGTGTAACTGATGCCTGTGCTTAATGAATTGAGAGTTCTGTTCCCCCCTGCC
CTTTCGTTCCTGCCCTTTGCAGTCGTATGGAAGTATCAATTAGGGCAATTTCCCGGCAGT
GCACACGCAAGCTCTTGTACTCCGCCCGTCGTGTTTCTTTCGATAACCTTTGCAAGTCTT
TGTTTCCTTTTTCGGCAGTGCATCTTTCATTCAAGTCTCGATGAGGGTGTGGCTCAACGC
ATGGACGGTCCTCCTATCCTTGTTCATGCTCTTTCCTTTTCTTCCTCTCAGCCCTCAATT
AGTCCGTACGACGTAGAGTAGCTTTGTACCTTCCCCTCTTTCTACGCTCCTTCCTCTTTC
TCTACTTGCAAGCAAGGTCGCTCTTTCTCGTTCATTTTCTTGTCGTCCCTCGTCGTCCTT
GTTGTCGACTGTTTCTTCGATCTCTACTTTTGATCTCTTTTTCTTCGTCTCTTTCTGATT
CTTCGCATCTACCCTTTTTTATTCTCTTTTTTTCCCGTTGACTTCGGTTTATTACTCGCA
ACACCCCCCAAGGCACCGTCAAGGACTGAGACCCTGTTTTCCTAAACCGGACAATCAAAG
GCCAGGGCCCTCGCTGAGCGACAAGAATTGCACACGGAAGCAACGACGACCTGACACGAA
ATACAGAGTAGATTAACTACAACCAAGATTTCTTGTTTTCCAGTTTTTCTCCGGGCTCTT
CTTTTTACACTTCTATTCTGCTCTCTACGTTTTTTTTTCGTCCTCCTATCGATTACCTCA
GAAGCTCATACCAGCATCGTAAGGCATCTCCAGAGAAATAACAACACATCGGATGCCTCT
GCCTTCTTCCAACCTTCTTGACCTCGCGCTGTCTCCGGTTGGCTAGCACTCATCTGACGC
GAATCGTTGCGAACCTATCAAGAAGCAATTGGTATGCAACCTTCCAACTCTGCATCTGCG
TGCATCATTCTCTACTCATTGGCTTTGGGTTTTTTTTTTCTCCTTCCATTTTGTTCTTCA
AATCGTTTGGTGCGGTAAGCTCTCGTTAGCTGGCTTTGGCTATCTTTGGCCCTTCTCGGT
TCTCGACGCTCCCAAAGTGTCTCAGTTGTCGCGATCCAATGTGCATTGCAGATGACAGAG
GGCTGGGAGCGTGAAGAGATCTACAGTATGCCAATTTAGACCTCGGGCACTAGCCTCGAT
CTGCCCCCATCTACGACGTACACAGCTGCCATCTTTTATTTTAAGTCTTGGAGACGCAAA
AACAATTGCTAACATACGAGATTGCGCCAGCTCTTTTTTTTTTCATTTGAAGGGATATTT
TTTTGCCTTTCGTATCTCTCTCCATTTTCATCGCCAAACCCTGTTCCGTCTCCACGCCAA
TCGCCCTCGTCCTTTTCTTACAAGTCCTGTGATTTGTGTCTCCTGAAAGAGCAGGCCTCC
AGACCAAGGTAGAGCTACACTCTAGGTCCGACTATTTGGAGACTAAGACGAGCAACGTCA
ACGAACAGACAGATTCATAAAAAATACCAGACGAATCGACAGGAAACGACATTAAAATGG
TCACGTCCAACACCTCGCCCTTTCTGACAGAGGAAGAGACGGCATCGGCCAACGAGAAGC
GGCTTCACACAATAGAAACGACACAATACGTCATGGAGAAACCCTCCCAAACCTCCCTGG
CCTCGGCCACAGTCATCGCTACTACCAGCACGATGGCAGAAAACCAGACGCAGGAGCTGC
ACGAAAAGAACGGGCGGCTCAGCTCAGGAAGCAAGCCCGAAGGCCTGATCGAATCTTCGG
GCCTGCCAACACCCACATCGGTCCACCAGAACCCCTTTGACACAGACGTCGAGGCCATGA
TCACACATACCACTAGCGAGGGCACCAGCAATGGAGGCGCCGGCCGTCGATCGATTGCCT
GCCGCGGCCTCGGCGACTCGCAAGTCTGGCCCGGCCAGAGTCACTGGAGGAAGAAGGCCA
AGGAGCAAAAGATGAAGCGGTCGTGTTCCTGCCTGTCGCGGCTTAGCAAGCGCAATCGGC
TCATTGTCAAGGTGTTGATCGTCGTTCTTGTTGTGGGCGTCGCCATCGGCGTCGGCTTGG
GTATCAGCAAGCCCTTGGGTGCTCCAATTTGGGGACAGCGCAACTCGTGAAGACCACAGG
AGGCGGCACTACAGTTTTCTGTCACGATTTCTCGACCGTCTCACTCTTTTACTCTTGTTC
GACTAGCCTGGTAGCGCAATCCACGTCGCTGAGTATGGAGAGCCGGTACTACCCTTGAAC
CCGACCGGTGCAAGGCCATCAAGCTTTCGATGCCCTGGTGCAATTTTCCTTCTTACATGT
TCTTCTCGCGCCCGTCGATGCCGGCCACAAATCACGGGTGTTTCTCTTGTTCTTTTGTAC
ATATCTCTTTTGGCATTGACTGTTTTTGTTCTCCTTAGCGATATGCGACGAGAACTGCAC
GGTGCGGACATCCTCACTGTCATTTTCCGGGTGTCCGTTCTAGGTCCAGCTTCATTTTTA
CTCCTTCCATTCTCTATCAGTTTATCTCGTCTTCCTCGCTGCGCATCTCACACTCTCCTC
CTCGCAACATCCTTTTCGTTTCTTTTTCTTCCTTTATCTTTCATCTTAGACTATGTAATT
GAGGCGTTATGTGTACAACTGTTGGATTTGTCCAAAGCAGGACGCACACATGGAAGGAGG
CAGGGCCGGCATGTGGTTTGAGCAAGGGCGTGAAAGCAAACTTTATCCGGGTCTCAGCGT
CTCTCCGTGTGTTTATTTTTTGTTCTTCATTTCCTTATCTCCCCTTCTTTCTTCCTCGTT
TACATTTAGTTCATTCTCTCACAGCCGGCGATGGGAAAGTCAAACACGATTCGGTAGATA
GCACTTTTCGTTTTCTCTGTTCTAAATTCTATCATGATACAGATAACGCTTGAAATTAAG
ATCACGCTGCATTGCGCAATTTTTGGTCCTTTTTATTTTCTTTAAATGAAAAATAATACA
CCACGTCTACCTCCCCGGTTTCGTTTTAGAGGGATTTATCGAATCGGTATCCTTTCACCG
CGGGTTACTGTCGCCCCCCGCTAATATGTGCCGGCGGCGGTTGCACCAAGAACTGCGCCA
TACTACCCGTAGCCTCGGCTTCCGACGTAGATGCAGATGCAGACGCAGACGCAAAAGCAG
ACGCAGACGCAGATGCCGGGCTGGCGGCAGAGTTTGCACTAGACGCCTGTCCCGTGACAA
TCGGTTCTGCCGACGATCGGTCCCCCTTTGCCGTATATTGCGGCAAGACCGGCATGTCGG
AAGGAGGAAGCTCGCTGTATGGTGGTGCCGGCAGCCGCGAATGCTGTTCGGGGGACATGC
CGTATTCTGCGGAATGATCTGGCTCAAGGTGAGCCGGAGAGAGGCTCCGGAGAGCGGGCC
GTGGAGCTGTTTCGGCCGGCTGGGCCGGCTGGCCTGGTTGAGCGGGTTGGGCCGGTTGGG
ATGGCGCTCGTGGTGAAAGCTGAACAGGCCGGGTTCTCAGAGCATTGCCATAGTATGGGT
GGCGTCGATTAAAATTGGCCTGGTCGTCTAGGGCCTGCCGTTGTTCTTCCCCAGACATTT
GTGATTGTTTATGACGCCAATGCCGGACAAAAATAATCGTGCATAACGTGACTGGGACAA
GGAGGGTGATGAAGCAGACGTAGGCGCTATCCATGATCGCAATAATTTTTGTGTGGATCA
CTGATATAGAGATATAGTCCTGAGACGTTGATGGACACGAAGAATGGCGTCAAAAGTGGT
GATGGTGATGGTGATGGTAGGACACAGCACAAAGTAAGTATCTGAAGGGCAAAAAAAAAG
AATGAAAGAAAGAAGCAAAAAATGAAGAATGCGAGCCCCAATCATGCGATTTGGATAGTA
GACACGTGCCATGGAAAGGGAAGCAAAAAAAAATTTCATGGTACACAGTACCAAAATACA
TAGTCATGATGATGCTTACTCCTGAAAATCAAAGTGTCGTCTCACGTGTCCCAACTGTAG
ATTATTTTCTCGGGGTAGAAAGAAATGATTAGAAGAGTAATAGATGGTAGGTAGCTCAAA
GGTAAAAGAAGCTGCGGACACGGCTGTAAGTGTTTGGTTAGTAAGTGATGCCAGGCAGCG
TACTGTAAATAAAAAAAGCGAGCCAAAAAGGGGCTGACATAAATGTCGCGAGGCTAGCCA
GTGTCACATGTTCCCACAACCATTGAAGTACTCAAAGGTACACTAAAGTACAAAACAGTG
AATAATAACAGAATAGTCATAAGCTTAAGGAAAACATAGGGCCAACAAAAAAACACGCCC
AAAAAAAATCGTCAATAACAACCTACACGGAGGATGCAACAGTGGAAGCTAGCCGAGTCA
GACGGGCCTGTTTCTCGACCGGAGTCATTTCGGGGATCGTCTCGAAGCGACTGTGTTGCT
TGATACTGCGTTTCTGTTGGTTCTTCTGCTCGTCTTGCTGCACCTGCCACTGTAGCTGTT
TTTGCTGTTGATATTCCGGATAGTATGGCATCTCGTAAGGTGCGTCGTACGGCTGGCTGT
ACGGCTGTTGGTAGTAGATCGGAGTTTGGAATTGTGTAGTCTTCGTTTTTTGGGGCCACG
TTGACTGCTCGACGGGACCCGGGGGCGGCACAAACGGGTGCGACCGAAGCTGCTCTTCGT
CGCTCTCGACAGCCTCCGCCGTTGTCTTGTTTGACCTCGTAAAGAGACCCATGACACCGC
TCTTGACCTTGTTTTTGACCTTGCGCTGGCCTCGCTTGCAGCAGTAGGTGACGAGAACTG
TCGCGCAAATCAGCAACGCGGCACCAACAAGGAAGCTGATGGTGACGGTCCTGCACGTGG
ACGTCTGGCACATTTGAGAATTGTGTGCTGTGGCTGTTTTCAAGACCATTGTGACAGTGA
CGAAGGGAATGGCAGAAAAGTAGACGATGGTATCGATTCAAGATGGGTTGAGTCGAAACT
GGTGAAGAAACAAATGCACTCACAAATGAGTAGGTTAGAATTTGTGCCGGAAGAGTTGCT
GAGGAAGATAATGACGTGAACAGATGTTCCCAAAAGACAGGCAGTGATGTCATTCATATT
TATACGGCTTCGATTCCATTTAACTTTCCTTCTGCTCGTCGATTCATGATGTCTTTCTTT
CCATGTATTTTTTTTTTTTTCATCGATTGTCTTTGTTCTGTTTACTATGTGTGCTCTTTG
GGAAAGGCTCCATTTCATTTCGCCTTTCTTCCTCAGACAAAGGGCGTTCGTGGCCCTGCA
TAAAAATAGCTTCTCTCCCATTTATTGTGAAAGGAACAATGCTAAATGAATGTAAACGCA
CAACAATGAAGCCGCTGGGTGGGCTTGCATATGTGACGGTAAGTATGGTCAAATATTTTC
GCGATTGTAACAATATCAAAGGGAGGGAGAGAAATAAACAAGTCGGAGTAAGTCTATGCT
TTTTTGTTTTTGTTTAGTAAAACAACTAGCCGCATTGGAATACCATAGTATATCCATAAA
AAAAAAGCATGAAACGTAATAAAAATAAAATAAAGCCATTAACGCACTTGCATTTGTCTC
TGTTCTTTTTGACAGGTTTGGTGCAAGGCTGGCGTTTGTATTGACATCGACGGATAAGCT
TTTTGGCCCATATCTGTAGTACCGCATCGTAAATTAATCTTGCACTTTTTGTTACTTATG
TGCATCAGAAAAGAAAAGAAAACATTTCAACCTATGAAAACAATGCAAGCCCAGATTATA
TGCAACGCCGAATTATGGTATCTATATGGTAAAACAACAAAATGAAAAGAACACGAAGCA
AAGCCAGATTAAGGAGTCTCGCCGGGGTTTAGCAGCAGCTCGTAACCGCCTTCGGGCGGT
AGTACATACGCCGCCAGTGCCAGGCCCAGTCCGCTCAGCGCCGCCAGACTCCAGCTCACG
GTACACAGCTTCCACGACGTGCCCAAGTGCCAGCCGGGCACCAAGAATCGATCATCGTGG
TCGAGCAGGTACGTCACCAGGGCCATGGCCACGAGCTGTAGGAGCGCGACAGCCTCGACG
AGGGGCACAAGGACGCGCCAGCCAAAGTCGCGGCGCATGCGGCCGCCGCAGAGGACGACG
AGAAAGCCAATGAGGGCGACAATCTCGGCGACGAGGGCGACGGCCATCAGAAAGCCAATG
GTGCGCCAAACGGTGCAAAAGACTTGCTGCGAGGGCTCGGCGCCGCAGTCCCAAGAGCGG
TGGGGGAAGGAGCGGCAGGTCGCGCCGCTTCCGGCAGACGAGTAGGCAGAGGTGAGCGGC
GACGCGGGCGAGGTGTCGGTCAGAAAGAGAGGCGGCGCGGTGTTTTCGGATGTGCAAGAC
TTGTGCAGACCAAGCGACATCCAGTAGGGGTCGCTGCCGTCGGCGGTTGGATACATGACG
TAGTAGACCCAGTTGGGGATGAGGGTGGCGGCGACGGTCATGGCGGCGGAGCCGGTAAAG
GCCAGCATGGCGCCGCCGTAGACGGATGTTCGCGTCATCGCGGCGGTGAGAGAGGAGAGA
GGAGCCGTCAACGTAGATTCGATGTAGTTTGATGAAGTGTGAAGGTTTGGCGATATGACG
TTTGTCCTTCTTTTTGAGTTTCGCGTTGTGCACGTGAAAGAGAGTTTCAAACGTGCGAGT
GGCCGAGGCTGCCGTTTCTCGCAAGCGTCGGAGCCTGACGGCAGGGGATGAGATGGTGTC
TCTGCTTGATGGTGGATGATTAAATGGGTGCACAATTGAGAACAGATGAAGTGAAAGAGA
GGATTGTGAGAAAAGAAGGAGCTCAGAAAAGACCACGTCGGGAAATGCACGGGAGGGGAA
GGTGCGGCGGCGAAACCAAAAAGGGAGGAGCAGAATCACGGCTGCCTTGCCCTGTTTTGC
TCTTACCCCAGATGGTCCAGTGCCGATCTTTCTTTTGGGAGGGGGAAGGCGTAATTTTGG
TGTAAGTCGGCAGGGAGGCGCAGCCGGTTGGGTCAAGTCTTGAAGACACCCAGATATTTT
GCCCTGTCTCTTCGAAGACTTCGAAGAATACACACGTGACATTTGCTATATAAACACGTG
ACTATATTTTTAAGCTATTCGAGCTTCCTGCCCCTAATTTTGGGAGTGGGTCTCGTTGGC
TTCAAAGCAATTTTTTTTGGTTGCTCTGATTTAGTGCTCAGACGACAGCAGACGACATAC
GATCGATTTACGGCGACACGACGACGACAACGACGACTCCACACACGAGTCAATTGGAAG
TCCAGAACTCCTGTCGAGATACTCTCCTAGAATTTACAATACCAGCACACTTTTGTCCTT
CACATCGCCATCGACAACAGAACACGACTGATCCGGCGAGAGTCGCGTGTCCGGCGACGA
CAATAACCTCGATGGCTTTAATGACCCCAATTACCTCTTCTTCTGGCGCGGCCGCGTCGT
CGGCAAGACGGCTATGGACCAGCGCGGCAACGACGTGCAGCCTCCTCCAATCGACCACCT
CCACACCATCCGTGTCCCCATTAATACCGTCACACAACCAGCGCCTCGCCGACCGCCGGT
ACCAGTCAACGGCCAACCGCACGAAGCGCGCACTCAACATTGCACCACATGCGTCGTTTT
TGACGCGCGGTGGCGGCCGCGATAAGGTGGGCGCGGGATCGTCGTCGGGCGCGCCATCCG
AGGTGGCCACTGCCCTGGGCACCATCGAGTCCAAGGCGGCTGCTGGTTCGACGACGACAC
TCCTCTACAATCCACCTGCCAGCGCCCCCTCTGTCTACCAGACGCCCTTTAAATTCCTGC
CCAAGTCCGACCCGCGCCGCCGGTCCAACCTAACCAGCCTGTTTTCCAGAACGTCTTCGA
CGACAGCATCGACTACTTCGGCATCGACACCGCAGGCACCTGCGTTGGCCCACCGCAACT
TTGCGCCTGCCCCACAGCAGTACCACTTGACGCCCGAGGACGTGGACGAGATCCGCCGGC
TGCGCGCCCAGGACCCCCTTGAGTGGAGCGTGCATCGCCTAGCGCGACAGTTCCAATGCT
CGCCGATTTTCGTGATGATGGTGGTGCGCAGCAGCGCAGAGCACCGGGCGGCGAAGCAGC
AGCAAGTGGCGGCGGCGCGTGCACGGTGGGGCCCGATCCGGACCAAGGCGCGGGCAGAGC
GCGTGAAGCGCCGGGAGATGCTCTTCAACGGGGAGTTGTAGGCAGGCTAGGAAGGAAAAC
GATACGGCGGGGCGGTGTACGAAAGGCAGGCATTGCACAGCATGTGCAGCATTCACCGTT
CCACTATTTGCCATTACTGTATCAAATTATTTGCAAGAAAGACAACCCATGTACAAATAT
ATATCAGGCAAAATTTATATACAGCGCTTGAGGCCTGAGTGAGGTCTTTGCAATATTATG
AATTATAAATCACAAAATAGACCATGGAGCACCGAGCACTCGATCAACTACCTTCCATGT
CTGCCCATCTGATGGTGACATACCCGCCATCCAATCCCTGGCACGCCTTGGAGTCGACGC
GAGACAGAGTGCCCAACAAACTCTTGAATAAAGTGTCCATCTGGGCCCGGATGGTGGCGT
GGCCTGACGTGTGCAGCAGCTCCAGTGGCGGGCCATGGCTACAGTGGTCTCGCCCTGGCT
TTCCAAAACGACAAAGGGCGTGACTTGCAGGTCGCTCAAAATTCGCGCACGATTTCCAGT
TTGTGGCTAGCCAGAGCCAACGGGTTGGCGTCAGGCCGACGACGACGGGCAGCCTAAGAG
CCCAAGATCAATGCAGGCCTGTAGGATGGGGAGAATGTTGCTGTGCTGCGCCCAGAAGCA
GGTGGCATGGTAATACCTTTGGACCGGGCCGTCGTCCTCACCCGTAATTAGCGAAATCCT
GTCTCGGCCAGGGTGCATGACCGGGAGCGGCACTTGGTGGATGAGTACTGCGGCAAAGCA
AAGGTTCCGTTCGACCGGGGCATCCACCTTTGGGTACGGGTCTAGCTGGTCGACGGGCGG
CTGTACGTCTGCGTTGGCCGCTTCCTGCTGTCGTCGTCGTCGCGAACAGTTTTGGGTAAG
GGTTGAAGAAAATTCTAGCGTTACGCGTGTGACAAACCGAAATGAAATGGATCCTAATGT
TGTGAACGTAGTATTATTTGTAAATCATGTGTACTTTCCCATCCAGAAGTTATATCCAAA
ATTAATATCCAAAAGTAATATCTAAACGTATTACACTCAAGACGCCTTTACGTCCACCAT
GTACTGGGGCATAATTATGTTGAAGCATTTACGGTCGAGGCTGGCACCCCGATATCCAAG
AACTGTATGTGGTTTTTTATGTTCGCAGCTAAGGAGCGCATCTTTTGCAGAGATACAATA
AAAACACAACAACCAACGACACCTAAATGCCGTGTTTGATCATTTATGGACCACTTTCCT
TTTGTCGGTTGTCAAATTAATTTTTGCCATAAGAAATCAAGACCTTCGAAGAAACGAGAG
AGCAAGACAAAGGCAGAGAGCGAGAGAGAGGGGGAGAGAGAGAGAGAGAGAGAGAGGGGC
GAAGCTACCAAAACGTGCCTTACCTAGTAGTGCGCCTGCAAATCCACATGGTCGTCCGAA
GCATGGCTGTCTGCGTCACGCTGACTGGGAATCGGCCGCCAGCACCAGCCGCACCAACTC
CGCACACTGCCCGTGATCTCACGCTCGAGAATGGCGCCCCGTGCCAGCTCATCCTCCCAG
TCGTGGACGCAGGCACCTACCCGCACCATCTTGACGCGCTTCCGCTTCACAACGCCACCG
ATGCCCTCGATCTCGTGTCGAGCATATCCTGGGCCGAGTGCGGGCGATGGGGTACGACGG
TTGGTCAAAGCAGCCGCAACCTCGGGTGAGTAAAGCGGCGACCCGACTGTGGCTGCAGCT
TGTGTAGCTGGTGCGATAGGAACCGCCCAGGGCGACTCGTTCATGATAGCCGACGGTGAC
ACGGCTGGCGATGCCAGGGGGCTTGCGGAACCTGCCAACGAGCCATTGGGCGAGTCTTCG
GCCTCCCGTGCGTCTTCGGCATCGCAGTCGGTTTCTTGTTCGCGCTCTTTGGCACAGCAA
CAGTCCTGGTCGCGACCGCAAATCACGCCACGGTCGCCCTCACCGATTCCCGTTCCGAGA
CCACCAAGCACCTCGCCGTATTGTGTCCGCCACTTCCAGATGCTGCGACATTGCGTTAGT
GATTAGGCAAAGAAAGGAATATGAAAATTCAAGGGCTCAAGGGCAAACGCACGCTCTGTA
GTCATAGTCGGCACCACGGATACTACGACCACACGGCTGACAGAGCCAGACACCCTCAGA
CGCACAGGAGCAGATGGCCAGTTGCATTGCATCGGATTCCAAAGGTGTCGAGGCAGGAAG
GGGCGGCTTGGCGAGCGTGGTTAGAGGTGCCTTGACGCAACCATCACAGAGACGGCGATG
GCGGTCACGGAGGACAATAGGTGCAGGAGGTTTGATCGCGCAGTTCTACAAAAAGTTAGC
GGAGTGAATTGGAGTATCTGAGGCCTGTGAAAACGCCGGGAACTTACTCTACAGACTATA
GTGCCGCAGCGCCGGCAGCCGCCCACCATGTCGCGTGCACACTCGCCCGCCTTAGTATCA
TATGATGTGCGCGCCTGGTCTTCCATGTAGAACCAGTTGCCTGCGCGTGCCCGGTACCGC
AGTGTCTCTTCGGTGTCAACGGGTAGGTTTTCATTGTGGCATCGGAGGGTGGACGCGAGC
AACGGCTTGCGGAACTGAATAAGGCCGGCACGGATCTGGCGACAGGTGCGTGCCAGGCTG
TCCAGGGTGTTTTGGTCAATGAAGGAGGCAATCGTGGCAGAAATTCTAGGTAGCCGACAG
AAGAAGGAAAAGGAAGAAGAACATATGGTTAGTGACCCCATGGGGAAATAAGAAAAGATG
ACAGTACATCACAGTACGCAACGCAAGCACGTAGAGGCATAAGGGTCACATAAAGCAACC
AGCAAAGGCCGCGCAAAGAAATCAAAAGGGGGATCTGCCTACGGATAGCATCCCAAAGCC
TCTGTCATGGAATTCCAGTTGGGAATCTCCGCAACATCGGGCTTGTGAGCCTCCTCGACA
TTGTCGTGGGTACCGGCGTCATTCTGTATTGACGGTCCTTCCGATTGTGTCTTGTTCTGT
GTCTGGGGTCGGATGGGGGGAGACGAAGGCGGCGTCCGCACCTGTTGGGCGTGTGCACGG
TCGAGAACGGCGGCGGTGCTGCTCCAGAGCAGCTTGCCGTGCTGCAGGTGATGCGGCGGC
TCGACATCTTCGTCATCTAGGTCGACAAAAATAACCATGGTGGATGTTGGGGCAGGTATT
CGTCTGTGCTGTTATCTGTAAAAAGAAAGAAGACAGGAAAAGAGACAAATACAGGCGGAT
CGTATCAGGCTCTTGAAGGATCTGCTGTATTGAGCGTGAGGATAGATAAGGTACAACGAC
AACAGCAATCAGTCGGGAGGAAGCGATGGAATGTGATGGGGACAAATGGATGGCAATATA
GAAGGGGGCATTGAAGGCTGTCAATGCGATGGAGAGAGATGCAAATGGAGATGAAGATGT
TGAAAGGGTGAAAGACAAAACAGAGATGGCTCCTTCTTCGGAGAGCTTGAGGAAAGAGAC
AATGCCGTCGAAGGAAGGCGCAAAGGCAGGGATGGGCGGTGACTTTGTTCGTTGACGAAA
CTAATGAGCAATGCATTACACCAATGACACAAGCGGTAGCATGTCGTGTCTACAAGGGAA
ATCGAGGCACTCGCTACAAGTGGGGTTGAGAGGGGAAGGAGCTGTTGAGGTCGCTTGTGT
GTTCCCCTGATGGGCTGGCCCCACCGTTGGGTGCTAGGCGCGCATTTAATGGGCTATGGC
GCTGCGTGTGACGCGCACAGTGGGCTAATAATAACCACAACAGGCACAGGCACGGCCATT
GCTCCTTCCTAACGATGACGTCCAGCAATTCTGTCGACATCGACCTCCTTAATCTCCACA
AACTTTTGGCTTCTTAGGATTGCGTCAATGTCTTCATCTCTGCTCATAATTTATAAAATT
CAATCGTACGCTATTCTGATCGTTGACGGCGCCCATACGATGCATTGCATCCCCTGCTGT
TCCGTTTTAGCGAAATCCTGATGCAAGTGTTAGCCAATGGTTTGCTGGGCTGTAGTATGT
TAGGGCGGCAGCCAATGGAAATACTATGGAGCCTTGTTGTCTTGGGAGGTCCGGGCGGAG
GTCATGCATCATGAGGTATCTTACAACATACATGGTACAGTAATACGGAGCAGAAGGTGG
ACAGGTGAGACATCTTAACAATTATACAGGCCAATTATCTCGCTCTGAGCTGCGGTTGAT
GCTCAACATGTGCACGCAAGATCGCCGCACAGAGGAGGAGCGAATGTGACATTGATGTGC
TGTTAATAATCTCCTTTCTCTTCAACCCCACGCCTTCACCCACGCTTTTTATGTTACTGC
ACGCACCGTGTCTGCTTTACTCGAGCTGGGTAGGCGTTGTCTAGCTGTCGATGACCTCTG
CCTCGACTGCTGACAGAAATGAAGTTGCAGAGAGATATTTTGATACGACAGAACAGAAAA
AAGCTCGTCAGCAAGTGGGGAGCTTAAAGCTAGCACGCAAGCCGCTTGGCGCAACTCGGA
TCGAGAAGGGGAACTTCTCTCAAACTTGAAGGTCATTTCAGGAGATAAAATGTGTCGTAT
ACTGTGCATCTTCTCTGATCGGAGGTTGGGATGGGAGAGTATCAAATACATCTCTTATAG
ACTGTCACTGTGAAATATGACTCTGTTGTGGTGTGCGGAGTGTCACTGTTGCAATACCGG
CTGTAGATACGCATAGCTTGAACAAGGTATCGACGCCCGCCAATACTCCGCCTCCTTCCT
CTTCCGCCAACAATTCCTTTCACATCGTACCTTCCGCACTTATTCCCAACTCGCAGAATC
TCTACTCATCAGCTTTCTATCAAGTTTGATGTCATTGAAATTTCCATGCTCACAGTCATT
CTGTTTAGATTCTTTGAAGTTCCAGCGTAAGCTCCTTGGTGTAGTACCGGACATTCCCCA
AAGACGCCTTCCGGCGTCGGCGCCTTGCCGTCTTTGATGGCCGTCGCAACTGCTTCCCTC
GCTTTCTTGTGTCCTCTTTTCTTTCTCCTCCACTCTTTTTATCAGATCCTTTAGCCTCCA
CAGCTGCCGAAATGAGATTTGTTACATTCGGTTCTGGTCTCCGGTCCTCATTTTGCACCG
ACGGGTGGATTACCATACGCGTGCTTGTGCTGGTGCTTCTCTCGTCGAGCCTGGAATCTC
TGAATTTGGGGGGGGGGGGGGAGTTGTTTATTCTATGGCTGTGCTCATTCTTTCATCCTT
GTCTCTGAATACTCTGCTCGTTGACGATGTTGTCAGACCTGGTTTATAGTTCTACCACAA
AGTCCTCGACAGCGAGGCCTCGTAGCTACGCCATAGTTAAACCGTGTCCAGCTCGGATGA
CGGAAACAGTGTGGAATGAGCTCGACTGCGACCGATGTCCGGAGGGACAGAGGACTGGCT
GAGTTCAAAATTGCAACACTACAACATGCAATTAGACCGAGGAGACAATGCAACGGTCAT
GGCTTTCTTGTTCACTTTTGTATTGTATTCTTTTACATCTCTGCTCTCTTTCCTTTCCTT
TCCAGTCCTTGATTTATCCAGTCCCGCCAATCCCAATTATTCCCCGGCACTCGAAATCCA
GTCTTGCATGTTACGCCAGTTTGGGACGCACCAGAAGCATCAGGGAAATACAAGGCTGTC
TCATATTTGTCAGTTCGCCTTCGTCTCGTGGCATGACTATTGAAGTGACGAAAATGCCGC
CACAGAATGCTGACCATGTGGTCGAGCAGAGTTTGCATTACCTGCAGCGTCTTTCCTGCT
TTCTTATTTCCCCATCTCTCCTTCCGTAGCCCAGCTTCTCCATTCGGCAATACTCCGTGT
CCCCCGTTGATCCTGTCTGTCCAAGCATGCCCTCCTCGTTTCCTGGGTCCAACCGCCAAC
CAGGTTGAGCTTCGCCCTCTCCAAAGCTCCTTTTCCGTTCACAGACACGTCAACTTGGGT
GTCCCGTGCTTCCTTCCCCTTTTGCTCACCTTCTTTTGCTATTTTACACAATCTCTGCCT
GCCCCGTGATCGGATTTGGGTGCGGCTTATCCTTTTCGGTTTAGCGTTACCTTCCCCTGT
TGAACATTCCGTGGGGGTGTTCATCTCAACATGAAGGTTTTTGACGGGATCTGAGGTTAC
GGTCAACAACAGCTCAACGTCAGGCCCACGTTGTTGTTGAATGTTGGCAATTCTGATGGT
CTGCCATGGGCATGGCTTCGATGACTGAGGGTCCCTGAACAGCTTCCAACTGCTTCCGGC
TTAGTGGGTCTAGTTGGCAACTGTCTGGAATGCAGAACGCGGCCGACAAACCAAGGTGGC
CAGGAGCACTAAAATTTGTCTCAGGTCCTTGCAAGTCCCGACTGTCCGGCTACTCGTCGA
AGGCAAACACTTCTGCCCTGGAAGTCACCGTTTTTGGTAGGCGTTTTGCCTCCACCGCAT
TCGGGTCCGCTTCCACAGGCCAGCACCTGCCTTTCAAGCATGTTTGAACAGATGTGTACT
CACAGTCGACCTACAGTAGCTCCTGCCAGGTTCGTCGCTCGTCTGTCAAGCAAGGTCCTG
ACACCCTGCAGGCATCGTCGTATTGCTACATTCGTTGTAGCTTGCATATGATCCACCGAA
ACGCTTCACCGACGACATTCCGCCGCTTATTTCCAGGTACTGCTGTGCTTGCTGTGCGGT
TGTGTGTCGATATATGCTGTAAGATCGACCATCCCACTGTTGCGATAACGCCGCTCTTTC
ATCCTGCCACGCATCCGCACCTTCCACACGCCAATGAGAATGGCCGTAGCTGCCACTTTG
TTCCCTGATTATGCCCTCCCCTCCTTCCTCGAATGAGAGCAAATGGAATTCAATTGGGAA
GCTACGGTCAATTGATACTGCTAATAAGAACAATCCTATCAAGCTTGTGGCAATCGTCTT
CTTTCTTCTCCTTTTCTTCTTCGCCAACGTTCTCGTTCCTTTTCATTGAGCATCGTGCAC
ATCCCACGCACGTCTCTGTTCCTTCCCACCTCCCCACCCCGCCCGATTCGAGGACCTTAG
CTGAGACGGCACCATTCCAGTCTGGCTAGCAGCTGCTCTACGCTGTCTGTTGCACCGCAT
TGGACAACCTTTGGCCGGGTTCGTTTCGTCATACACAACACGGGTCCTATTGCCTCATAT
CCACCTACGTCGACTTTCCTTTCCTTTGACCTTTTTGAGCTCTTTCTTCCACTCTCGAAC
CTTACTTGTTTCTCTTCCTCTTAGATTCCCCTTTACTCATACGTCCGGTCACGTATCTGC
AGACTGCGACACCCACCTCTCCTCTCCTCCTCGAGATCCTACCACCCCACGTCGAAAGCC
AGTTTCTCTCCGATACGAAGACTCTGGTATCGGAAGATATCTCGGGCAACGATTCCCTTG
ACAGAATAGCGGCAACAGCCCCGTCTCTGAGACTCCCTTTCGCGAGCCTTGCCGCTTGTC
GCTCTTCTCCTGTGTGTCGTTGAATTTTTTTTGGTCGTGTGACTTCTGCATCGACCGCTG
CCGCTTCCCGCACGTTCTGCAACCCATTGTCGGTGTGTTTTGTTTCGTTTGCAACGTCAT
TTCAGTTACGGATTACCAGGGGTGGGTGCAAGCGCAGACCAAGCAACTGCCCAACCAGTG
ACTGCACGTTACGCTTTTCCCGTGGGGCGTCATCGTTTGGACCTGTCCCAACAGTATTAT
TCCCACTCCTAGAACCAGCTCCTGAATTCGGTTTCGTCTTCTGTTTCCAACCCTTTTCTG
TTCAGAACACCCCTAGGCCTCAGATTGATCTCACCCCGAAGCGCAAATCGACCATGGCAG
CCCCCTCCTCCAACCCTCCCAAGAGCCGTGGCTCCTCGGACGACTTCAGCGTCTTCGACG
ATGCCCGAACCTACTACACCTCCGAGGAGCGTCACGCGAACCCACGCGCTGGTGCCCGGA
CACGCACATACTCCCAGAACAGCTTGCAGAAGCAGTTTGCTCGTCTCGGCGTCAAGGAGC
CGTTCCGGCGCGGCAGCCACGACGAAGCGGCACCCGCTCGGCGATTCCTGATTGACGTCG
ACAGCACGCTCGAGAACCTACGGAATCAGGAGGATACGGATGGCAACTTCCAGATCACCA
TCGAGGACAACGGGCCCAAGGTCTTTACGCTGCGTACGGCCGCGTCTAACGGCTACAACC
GCTTCGACATCCGTGGCACCTACATGCTGTCCAACCTCATGCAGGAGCTGACCCTCGCCA
AGGAGTACGGCCGCCGCCAGATTGTGCTGGATGAGGCCCGCCTTAACGAGAACCCCGTGA
ACCGCCTCTCTCGCATGATTCGTGACCAATTCTGGGACAGCCTGACTCGCCGAATCGACG
CCTCCAGCATTGAGATTGCAGCGCGCGATCCCAAGGACTGGACCGATGACCCGCGTCCGC
GCATTTACATCCCGCCCGGTGCTCCTGAGCAGTTCGAGTACTACACAAAGCTCGCCAAAG
AGCGCCCCGAAATTCGTCTCGATGTGCAGCTACTACCCGAGAAAGTCACACCCGAGATCA
TGCGCGACCTCAACGACAAGCCCGGTCTGCTGGCCGTGGACATGGAGGAGGTTGTAGACC
CCACAACCGGTGAGAAGACACTGCGTGGCCGACCCTTTGTGGTTCCCGGTGGTCGCTTCA
ACGAGCTGTACGGCTGGGACAGCTATATGGAGTCGCTCGGTCTCCTGATCAACAACAAGG
TGCATCTAGCGAAGAGCATGGTGCAGAACTTCTGCTTCTGTATCCGCCACTACGGCAAGA
TCCTGAACGCCACACGTTCGTACTACCTCTGCCGGTCCCAGCCCCCCTTCCTAACCGATA
TGGCGCTGCGCGTGTACGACCGCATACGCGACGAGCCCGACGCCCTCGACTTCCTCCGAA
CCGCTATCCTGGCGGCCATCAAGGAGTACCACAGCGTCTGGGTGGCCGATCCGCGCTTGG
ACCCTGTGACGGGCCTCTCGCGATATCGTCCAGAGGGCCTGGGCGTGCCGCCCGAGACCG
AGGCCACCCACTTTGTGCACGTCCTGGAGCCTTACGCGAAGAAGCACGGTATGACCTTTG
AGGAGTTTGTGCGTGCGTACAACTTCGGTGAGGTCAAGGAGCCAGAGCTCGACGAATATT
TCCTGCACGATCGCGCGGTGCGCGAGTCGGGCCACGATACGTCCTACCGACTGGAGCGTG
TGTGCGCGAATATTGCGACGATCGACCTCAACTCGCTGTTGTTCAAGTACGAGCTAGACA
TTGCACGGACGATCCGCACTGTCTTCAACGACAAGCTCGTGGTGCCGGCCGAGTACTGCG
TAGGCACGATGCAGCCCGGCCAGGTCGAGACGTCGGCACTGTGGGACCGGCGGTCGAAGC
GCCGTAAGTTGGCGATTGACAAGTACCTGTGGAATGAGAAGGAGGGCATGTACTTTGACT
ACGACACGGTCAAGAAGGAGCAGTGCACGTACGAGAGCTGCACGACGTTCTGGGCCTTGT
GGGCAGGCGTGGCCAGCCCCAAGCAGGCGGCGGCGATGGTGTCCAAGGCGTTGCCCAAGT
TTGAGGCTCTTGGTGGTCTGCTGTCAGGCACAGAGGAATCACGCGGCAAGATCTCGCTGG
AGCGCCCCAACCGGCAGTGGGACTATCCGTACGGCTGGGCGCCGCAGCAGATGCTGGCGT
GGACGGGCCTGTACCGCTACAGCTACGTGGAGGAAGCCGAGCGGCTGGCGTACAAGTGGC
TGTTTATGATCACCAAGGCATACTACGACTTCAACGGTGTGGTGGTGGAAAAGTACAATG
TGACGCAGCGCGTCGATCCGCACCGTGTCGATGCCGAGTACGGCAACCAAGGCATGGACT
TTAAGGGTGTTGCCAAGGAGGGGTAAGTCTCGTCGTTCTCGCCGTTCACTTCTGTCGTCT
CTTTAACATACTAACGATATCTAGATTCGGCTGGGTGAATGCCAGCTACGTCTACGGCCT
CCAGATCATTCGGTCGCATGCACGTAATGCACTAGGTACCATGACCCCGTGGGAGGCGTT
CACGGCGGCCATTGAGCACGAGCGCGAGAAGGAGCTGGCCTCGATGGAGTAGGGGTCCTC
TGTACGAAGCGGAGCGAGAGAGACAACATTGATGCCAAGGAGAACGACCCCAAAATTTAT
GGAGTTGTTACTGAGTCGTTCAACGTGGAGAACACGGATTTGTTTAGACTCGACAAATAA
AAATGAAATCTAAAAGGGGGAACACAAGAAACGAATGGAGAACGGCAACGGCATACGCAG
CCTGATGAACGGTACCAGGACAGAGAGAGGTTGAGAAGGAAGTGGACAGGCAACGTGCAC
CGGCTAAACTGTCCGGGGTAGCTCGGTAGGTTAGCTAGGAAGAGGTAACCCGGCGAACGG
CAGCCGAAAAGCGGGACCGACCGGACCGAGCTAATGGAGATTGAAGGAAAGCAACGACGG
TAGGGGATGGGGAGAGGTAAGACGGAGACGCAGAAGAAGAACAGAACGACGAACGCAGTG
GAGATGACTCACTCAGATGCTTGTCCGGGGCATCTAGAAGGAGGCTTGATTGCATCTAGC
TGTTTTTCTGTTACAAATTTCTTTTTTGGGGGGGAGGGGGGCTTTGTTTGCTTGCCTTTT
CAAACAATTTTTCCTGTACTATTTGTTTATCTTTCGCTATGGCGGAGTTGCATTGCCTTT
CACATTTCATAGATTGGCTGGCTCTTCAATTTGCATATGCAGGACTGCTCTTGCTTTTTT
TGTTGCATATTCGAGGCATAGCATAGACAGGCCAGGTTGTACTAAACAACAAAAATTGCT
TCAGTATATATAAACCACAAAATGAAGCCAGACTAGAACCCTGAGTCAAGTTTCGGGATG
ATTGGCAACGATCGTTCCAGATATAGGGTGAGAACAAACGACTTGACAGGTTGCCAGGCC
TGGTTGGCCTTGGTTTTTGTGTGACCCTGGCTCGTCATGACGCAACAGCCGAGCGGCTGT
CAGAAGCAAACTCCCTTTAAAAAGGTGGCTACGTTGTACATGCCTCGTACCCAGAAAATG
GCGGGGACTAAATAAAGACGGCCCTCGGGGGAAAGATGGCTCTAGACACGAGAAAAAGGC
GGTAGACGACGGTAGAAACACGGGCAGCAGCCTTGTCCTGGTCATATTGCCGTCTATTGC
CATGTGACGGACGATGTAAGCCATACAGAGGACAAAGCGGCGTGTCAGATGAGGAAGCGG
CATACGAGGAGTTAGCTGGACACAGGACACGAGACAAGGAGAACGAGTTGCGAATCCTAC
GGCGTGATATGATGTTTGTCTAATTTGACTGTCATGTTAGAAAACGTCGATGCAAATCTG
CGACGTACTAGGTTAGGATTTACGAACTTACGAATTTACGAAATCTCCTCGCCGCAGCGC
CACCCGAGCCCTTGCAAAGATCAACATGAAAACAAGACATCGAAGCAAGAGTAAAAAATG
ATAGCAGAAAGGCAAGAAGTAAAAGTGACAAAGCGAGAAAGGTACGAAGTACAAATCGAC
AACTAGACGACAGAACCGGTCAAGTACGGAGCCGGAGCGGCAAAACACCACAGCACAGGG
CGATGGCCACGCGGTTTTCGGCCAAAATGCCTGCAGCCTTTCTTTGCCAGATGCGGTAGC
GTCATATGCCAAAAGAAAAAGAAGGAAAGGACTGAGAGAAAGCAGCCACAGGATCGCTCG
CATGATGCGCATTGCGGCCATCTTCGCATGCACCAGTATTTTCACCTATCCTGCCCCGAA
GCCTTGGCCCACTCAAGTCACAATTCACACGCCCCCTTACCCTCCCCCTCTTCCTCCTTA
CTTTCGAGCGTTCTCCTCTTCTTAATTTTCTCCAAAAAATGCAGGCCAGTCCAAACAGGA
ATATGATCGTGCCAGCCAGAACCCTGGCCCCAGGATGAAGTGACCGTATCAGACGCTGCC
CAGTCCTCACTGGGATGTGCCACTAGCACCAATCCAACGCCATGAAAGAGGATAAGTCGC
AAACCGCAGTGACGAAAACAAGACAGCCGAGGTTCACTGAGCCGAGAATTGGCCCCAGTA
TGGAGTAGTAAAAGTGGCGTCTCCCCAGATCCCTAGGAACAATACTCCGGAAAACGAGTG
ACCAAGGGCGAGGAGAGTGAGAGGGCAGTTCGGAGGGCAGGGTACCGAATGTACGTCGTA
CTGAGAAGACGCTGGCACTGGTCCTCAGAATGAGCGAATGACGGCATTTCACATGCTTTT
GGGTGGGAGGCAAGACATGACAATCGCCGGAAACGAATCGTAGTGCGTGACCGAAACAAT
TGGAGAATCGGTTATTTGCGTAGCGTATTTTTACCAATTTATGTATATAGGCGGTGATCC
GGCACAATGGAAGTTTCGACATCTCGACTTGCCGTATGTCGTGTTTTGTCAGAGTCCGTA
ATATGAATGGACACGGGAAGCAAATACAACATGCGTCTGCATCTGTCGATTAGGTCACCT
TCTCCCAGATTCGCCATCTGAATTTTACTACTGTTTCGCCAGACAACAAGTTCTTATTCC
CAAACGCCTTCCAGCCCCAGACCCTCTTGCCGTTCCCCAGCAGCAATATGTCCATGTTTG
TAAAATTAAGGTATGGAACGGGGAGACAAGGAAGGAGCGAGCCACGAAGACGAAAAACAC
AATGCATTCGTGCTTCAAACCGTCAGATGCACTTCAAAAGCCCAGGAATCACGGGCAAAA
GCCGGGTGGCCTGCTGCCGTGATTGGCCGAGCCGCAAAAACAAAGGGTGCAGAGCCACCG
TTGAGCCGAAGAAGTGGCCCAAGAGGACGCGCAGAAAGCGTGTATCATGTCCGAATGTCT
AGTCTAGAAGATGACCACGGAAGGCGAGAAGGCCCTCTTCCTTTGTTTGGTGGGTGGGGT
GGTAATCGATATGCACCAAGTGAAGTCTAGGGGGGCCTTTTTCGCATGTCGGGTCCGTTA
CGGCAATGTAGAAGAAAAGTGGAGCAGGGGCGTATGCGGTTCTGTTTTCAGGCCCCTGTA
ACCTCCCTATAGCGCAGCGGACTCAGCGGACTCAGCAAGTGGCTCCAGCACGGTCAATGG
CCGCTTCGTCGCCAGCAAGCCGCGGGCTATGTAAGTTGATTGGCTGGCCGTATGCCGCGA
GCACCACTAAGACCTTTCAGTTCAGTGTCCTTCTGCGGCTGCGCTTTTGCATTTCTTTGC
CACTTGACCATCGACAGTTGTTTAAGCCCACGCCCCAAAGAAAGGTAGAATGACCTTTTC
ATGTTCCTTTTCAACGCCCCCTTCTCCACTTTTTCAACCCAGTAACCGGTCGGTCAAGCG
GCTTTCTCAGGAATGAAAGGGACACTTACGCAGAAACAAAAACGAGAAAGGCGAGAGGGA
AACGAGAAAGAACAGGAAGAGAAGAGTGGCAGAGTAACTCCAGTCCAGTCTGAGATGCCA
TTGAGTTTTGAAGATGGTACGGGAGATCTGTGGGAAGCAAACCGTTAACCACGAGCCACC
TACTTAAGAAAACAAGGGCGTGCCATGCCAGTGAATTGGCCCTGATTCAAACAAAGTACC
CGTGCAGAGCATACGGTACGAAAATAAGACGGCAAAAACCAGAGACCAAAGACTGTGACT
TGAGGTCCCTCGCGGGGCTGGTTGGGGGGGGGGGGGTGGTTCAGAGCTAGCTCGGCGTGG
AGCAAGCGTGGAGGCGCCTTGTATCTTTGGAGACCGTCTTCACTTTCTTTCTGCCGTCCG
CGTCTGGAGGGTGTTGAAGAGTCATAACGTACCCAGGCGTCCTCGCAGCCGAACATGTGA
CGGAGCGTAAAGCAGCAGTACCAGCTTGCAGGGCCAAAGGGCAAAAGGACGAGACAACAA
CGGAAGCTATTTTATATAGTCCAAGTCTGGCCTTCTTTCTTCTCTTTATTTCTCTTCTGG
TCTTCTTCTGATCGATTCTCTGATCAATTGTACTTTTTCCTCCTCATTTCCGGGTCATTT
CTGTATCCTCCTTCATTCCCTAGCATCGTCATCATTCATCTCGACTGGTGATCACATAAT
TTATTCCTCCTCTCCCTCACACACACACACACGCAATGGCGTCCAACAACATGTTGCCGC
CGGTCATTGACGCCGCCGCAGAGGACCAGCGCTTCGCCGACGAGGTGCGCCAGGTCAAGC
AGTGGTGGAGCGAGCCGCGCTGGAGACACACCAAGCGGCCCTTCACCGCCGAGCAGATTG
TCTCGAAGCGCGGCACTCTGCCCATCCAGTACCCCAGCAACGCCCAGGCGAAGAAGCTCT
GGGGCCTGCTCGAGAAGCGCTACGCCGAGAAGGACGCCTCCTACACCTACGGCTGCCTCG
AGCCCACCATGGTCACCCAGATGGCCCAGTACCTTGACACTGTCTACGTCTCCGGCTGGC
AGTCGTCATCCACCGCCTCGTCCTCTGACGAGCCCGGCCCGGATTTGGCCGACTACCCCT
ACACGACCGTGCCCAACAAGGTCGGCCACCTCTTCACGGCCCAGCTGTTCCACGACCGGA
AACAGCGCCACGAGCGCCTGAGCCTGCCCAAGGACCAGCGCAACAAGGCGCCCCATGTCG
ACTACCTGCGCCCCATTGTGGCCGACGCCGACACGGGCCACGGCGGCCTGACGGCCGTCA
TGAAGCTGACCAAGTTGTTCGTCGAGAAGGGCGCCGCCGGTATCCACATCGAGGACCAGG
CGCCCGGCACCAAGAAGTGCGGCCACATGGCCGGCAAGGTGCTGGTGCCCACTAGCGAGC
ACATCAACCGCCTCGTGGCCATCCGCGCACAGGCTGACATTATGGGTGTCGACCTCGTGG
CCATTGCCCGCACCGACGCCGAGGCCGCCACCCTCATCTCGTCCACCATTGACCCGCGCG
ACCACGCCTACATCCTGGGCGCCACCAACCCCAACCTGCCCGCCCTCAACGACCTCATGA
CCCAGGCCGAGGCCGCCGGCAAGAGCGGCGACGCCCTGCAGGCCATTGAGGACAAGTGGC
TGGCCGACGCCAACCTCAAGCGCTTCGACGACCTCGTCGCCGATGCCCTCACCAAGGCCG
GCAAGGGTGCGTCGGCCGTCGCTGCCTACAAGGCCGCCGCCAAGGGCAAGTCGCTGACGG
AGGCCCGCGCTGCGGCCCGCCAGGCCCTCGGTGCTGCTGCCGCCGACGCCCTGCACTTTG
ATTGGGACGCGCCCCGCACGCGCGAGGGCTTCTACCGCCTCAAGGGTGGCTGCGAGTGCG
GCATTGCCCGTGCCATCGCCTACGCCCCCTACTGCGACGCCATCTGGATGGAGAGCAAGC
TGCCCGACTACAAGCAGGCCACCGATTTCGCCGAGGGCGTCCACGCCGTCTACCCCCACC
AGAAGCTCGCCTACAACCTGAGCCCCTCCTTCAACTGGAAGACCGCCATGCCGCGCGCCG
AGCAGGAGACCTACATTCGCCGCCTGGCCCAGCTCGGCTACTGCTGGCAGTTCATCACGC
TGGCCGGCCTGCACACCACGGCCCTCATCAGCAACCAGTTCGCCCGCGCCTACGCCAAGA
ACGGCATGCGCGCCTATGGTGAGCTTGTCCAGGAGCCCGAGATGGACGGCGGTGTCGATG
TCGTCAAGCATCAGAAGTGGTCGGGCGCCACCTACGTGGACGAGCTGCAAAAGATGGTCA
CCGGTGGCATCAGCTCCACGGCTGCCATGGGCAAGGGTGTGACCGAGGACCAGTTCCATT
AAACGGCTGGTGACCTGTTGTTTCTTTGTCCTTCTGCGTCTCGGTATAGACTGGATTCTT
CTGGCACTCGTGTAAAAAGTAGCTGAAAAAGCACATTGATGCATTGTTTTTATTTTATTT
TTCTTTTGTTCCTATTTCATACTCTTTTGTTATCTTGTTTCATTTTCTCGCCATCGCCTT
CTACTCTGGCACACATAGTCCATTATTCCAATGCCATGTCGGGTTTCCAACTATCATTAT
TATTGTTCGTCTTCAGTTCCATTTGACCTCATGCAAATGCAAAGCACGGCGAGCGCACCT
TCCTCGAGCCCCTCGGCTTACCTGCCTTTGGTCCTCGGCCAGTCAGGTGCTCTCCACACC
TAATGGAATGGGCCCACTGAAATGCCCCATAGAAACCTGGAAGGCGCCAAAAACCGCCCT
AACAGTCGTCATACAAAGAAAAGCACTGAAAACACGTCCAGACGGCTCCAGCTCGTCTCC
TCAGTCACGCCAGCCCAAAAAGCTCTTTACGCCTATGTCACCATCCGCCAATCAGACACG
TCAGGTGCGCCAAAGCGGGGCACAGCTGCCATTACTCCTCTTTCTCCTGCGCTCACATCG
CGTGTCACGAGCAGCTCAGGTGGAGAGACAGGAAAGAGCGACTGAGCGTAAGAGAAACGG
AAAGAGTGTCACAAATCGCAAAACCTGCAATTGAACAAGCACGGAAGGATCGCAACTCGT
GGCTTTGTCCTCTTGCCAACTTTGCCAGGTTTTGTCACCCAAATCGCACGGCCGCGCCTT
CCACCTGTGTAACAGTTGTCGACCTGCCATCCCGTCTACAGAAAGGGTCTCCCCACAATT
TGGAAGCTCCCTTGACAGCATTTCCTTTCCCCAATTCTTTCGCGACGGCATCTTCTCTAC
ATCCTTTTATTCAACATCTTCCATCACCCATTGCGCCCGTTCGTTTGCGACCGTTTGTCT
GCGAAGCCCATCCATCGATTTTCCAACCAACAGACAGGTGTGACAATACGTGTACCTGTA
CCTGTCCCTGTTCCTGACTTAACACGCACATCAACAATTGACCATGGCCGACAACGCCCC
TCCTGCTGAGCCAGCTGCAGCTACAAAAGCTGAATCCACTGCTCCTCCCGTCATCGTCGC
GTCTGCCGTCCCGGCGGGCATTCGCTCTGGTGTCAGCACCCCGGGCGGCCCTCGCTCGGG
TGCCGTCACGCCCGCCATGTCCGAGCTCCCCGCCGACCAGGTCGGCTACAGCCTCAAGGT
CTCGTTGGCCGACCTCTGCGCCAAAGCCGCCATGCTCTACAGCCAGCAAAAGAACTACGA
AGAGGCCGCCGAGGTCTATGCGCGTGCCGCCGAGATGCAGGCCGAGATCAACGGCGAGAT
GGACCCCGAAAACGCCGAGATTCTGTTCCTGTACGGCCGCGCACTGTTCAAGGTCGGCCA
GAGCAAGAGCGACGTGCTGGGTGGCAAGGCGCCGGAGACAAATGAGGACGCGAAGACGGC
CCCGAAGGCGCAAAAAGACAAAAAGGAGTCCGCCGCGGGCGGCGCCGGCATCATTGCCAA
GGCCATCGGCGGCGCCAACGACAGCGATCCCGTGGCGAGCGCGTCGTCCGGTGCGACCAA
GGAAGAGGCGGCGGCGCTCGAGGCCAAAAAGCCGCTGTTCCAGTTTACCGGCGACGAGGA
GTGGGATGCGTCCGACGACGAAGAGGCTGAGGATGCCGAGGGCGGCGATGGTGACGGCGA
GGGCGATGAGGAAGAGGAAGACGACCTTGCCGTGGCCTTTGAGGTGCTCGACCTGTCGCG
CGTTCTCTTTGAAAGACAGCTCGAGGAGAAGAAGGACAAGGACGGCGCCACGGACACTGG
AGCCGAAGCTGAAGGCCCTACCAAGGGCAAGGAGGCTGAAGGTGCCAAGGCTGATGGCGA
CGAGGCTGCGTCTCCCATTGCTACAGGTGTGTCCGGCGACCTACGCCACGTCCTGGAGCG
TCTCGCCGACACACACGATCTCCTGGCTGAGATCTCACTCGAGAATGAGAGGTAAGATAC
TCTGTTTTTGTGCGCAAGGAAGGAATTCGCTCTCGCCAAAGTCAATGGACGAGAGCGAAA
GGAAGAGGGTGAACCAAAGAAGACCCGTCGTTTGAAAGAGATCTACACGACACGCCTCAA
CTCTTTTGTCTTCTTTTGCAACTCACCTTCTCACCTTTTATTTTCTTTCTTCCCAAAACA
GATACCCGAACGCCATTGTAGACTCCCGCGCGTCTCTGGCCTACAAGAAGCGCTACCTGT
CCGAGGATTCTGAAATCATTGCCGAGGCCCACTTCAAGCTGTCTCTGGCTCTTGAGTTCG
CGTCTGTCACGACCGCTAGTGAGGACTCCAACCATGGAAACGGCAACGGCAACGGCGCCG
CTGCCGAAGGTGGTCAGCAGCCGCAGCCACAGCAAGTCGACCAGGAGCTGCGCGACGAGG
CGGCCCGCGAGCTCGAGGCGGCCATTGCCAGCACCAAGCTCAAGCTCCAGAGTAAGGAGG
TTGAGCTGGCCACTCTGCACTCGCCAGAAGACAACGACTCGACGCGTCGGCAAATTACCG
AGGTCAAGGATATCATCTCCGACATGGAGCAACGGGTAGGACCGGCATTTTCTTTCGTTT
TGTCCCTTTACCGTCCCCTTTTCATTTTCGACCCCAGGTTTATTCTGTGGCCCATATTCC
TTCACTTCTAGATCGTGGCTGGCCTTGCGGATCGATTCTATTTTCGTTCCCTTTCGTTGG
CCTCGACTCTTGGTTCCACACACGCCCCCCTCTTGATACATCGTTAGGCTTATTTTCTTC
CCGGTGCTGGCCCTGATTTTCGGGAATTCAATGGCGTCTCTTCCCCGCACGAGCACGCTT
TCTTGTTATCGTTATTTTCTTGTCCTTTTGTTTCTCCGCCCTGATACGCTACCTCCCCTC
ATAACCTTACCTTTACCGGCCTCCGTTCCCTTCCCTTTGCCATATCATGACCTTACGGGT
CTCTACCTTCTTCCTCATATTTTGACCAAACGCTAACCACCTTTGCTCGATTACCAAAAT
AGCTTGTCGACCTGCGCAAACCTCCCATTGATCTGAACGCGGCTGTCAACGGCCCTGCGG
GTGCTGGCCTGGGCGGTCTGCTGGGTGCCCTCAGCGGCGGCGCTGCGGGTAGCTTCGGTG
GTGCTAGTGGTAGTGGTGCCGACAGCGATGCCAAGAAGCCTGCCACGGACCTGACGGGCC
TGGTCCGCAAGAAGGCTAAGGATGTCCCTGCTCCTGCTGCCCCGTCAGCTGATGCCTCCT
CGACTAACGGCAAGCGGAAGGCCGAGGAGCCGGCTGACGGATCGGACGAAGAGGCCAAGA
AGGCCCGTACTGTCGATGCCGCATAAAGCAATGCAACCCAGTAAAGGCGAATGTTTATGT
ACGATTTTAGGGAGAAATGGATGCCGTGGAGTTTCGTATTTTCGAAGGGTGTATTGGGGT
ATTTGTGGCCATGTTCTGCCATATTTGATTTTCCAAGTTTGACTGTGTTCTGCTGTCATT
GTTTTTTCATTTTCTCTTTTTATCAACATCAACAACAGCAAGGTATCGGCGTGAACGCAA
CATCGGACAAAATTCCCGAGTGGGAGAGTCCGTTCATAAAACAATACATACCAAGACAGG
GATGGGCACGTTAAGGGAAATTGCTAGTTTATGTTCGGGCGTCTGTTGATTATATGCTAT
CTACGCGAAATCTCACAAGCTTCCGGTCAATATCGAAAGCCTAAACGAGCCAGTGTTGGG
GTCTATAATAAAGTTTTTATTTTAACGTGGGAAGTTTTCGCCCCGGTTTTTACCTGAAGA
TGAAAATATAACGAGAATTAAATTTCCACGCCTTTATTTTATTTAATTTTCAATTCAAAA
GGAGAACAGTAATGATTACAATATATCACATATTCATCAATGCAAGTAAATAACCACATA
ACCATTACTTTTCAAAAGTCATAAATGCTTCATAAATTAAAGTGTGCATGGGAAACTATT
TTCCCGGCGTTAATTCTAAATAGGGTATCATATCATCATAAAAGTACAAATATATACACG
AAATTATAATTCATCCGTGTCGTCCGAGTCGCTAATATCTTCATGGATCGAGCGTGTAAG
CGAGATGGGCGGCACCGATGGTCGCTGGTCGGGCACCTCGACGACCGAGGCAGGCTCCGG
CTCCCTATCTGCGGGAGCAACAATCGGACTGCTGGAGAGCAAGACGACAACTCTATCGTC
ATTTGAGTTCCCGACAACCTCGTCCACCGACATGGTTTCGTCGGCCAGGGTGTCCCACCG
TGAGGTGTTGTTCTCGTGCTTGATGCGCACAGATGCGACAGACATGACCGACGGCGTTGT
CTGATCTTGCGTAGGCTGCGTAGCCGTGGCCTGTGTCGACAGAATCGTCTTGTAGTCCGG
TTCGGGCTTGATTCGGGGGAGGCTGACTTCTGTCTTGACCGGGCCTTTTTCGTGGCCATC
GTCATCCTTTTTGATTCGTGGTAATGGATTCGTTTCGTCGGCTTCTTTCTTGCCATTCAA
CTTCTTGTCGGCATCATCATCCACCTTCTTGGTTTCCTTGATGTCTTTGACATCTTTCTC
TTTCTTTTTCTCCTTCCCTTTGCCTTTGCTGTGGTTGTCGTCCGAGTCGTCCATTCTCAT
AATCCGCTCGCGTCTCTCCACAACGTCCTCACTGATGACGACCAAGGAAGCCACTTCGCC
TTCTTTCGGTTCATTCTCGTCGCGTTCTTCGCCCACCTTGATTTGCCCCCTTGTAGTGAG
GCCGTCTTCTTCGTCACCTCCTCCCTCGCTTTCTGTCTCACGCGAGGCCTCCATCTGCTC
GCGGAGCAGCAGTTCTCGCTTCCGGTAAAACTTATCGAGGCACTGCCGCCGCTGCTCGGG
CGTCCAGCTCTCGACGACCACGGCAAAGTCCGTGGCCGTGGCAAAGCCGGCCTCGCGCGC
CATGGTGCAAAATTGGCGGCGCATTACGTCGTCGGGCGGGTTGTACTGCAGGCGTTGGCC
AAGAAGTAAAGACGCGTAGAACCCTGAGACGTCGGCGTCGCGGGCAGAGCGGAAAGCAGC
GCTGGTATCAGCCATGGTCGAACTCATGTCTCCGACATTCGCCTCATAGGCTGCTACGCT
GTCGTTGTCCGACAGGCTGTCGATATGACCGCCGCTGTCGCTTTGGTCGTGGCCGTAGTA
GGCACTTCGGTTGGTGGCACTGACACGACTGGTGTTGTGGCCGTCCAGATCACCGTCGTC
TTCGTCATCGTCGCCGCGGACACCGCCGCCGTCAATACCACCTTCTTCCGCCAGGACCAT
TTCGGCGCGACGCGACAGCTGGGCCTCGACGCGACTGCTGCCGACAACCTCCGAGTTGTC
ATGAGTGTACTCGACGCCAGCGCTTGCGAGGATGGCATGAATCGCATCACTCTTGCCGGA
CGGGCTGTCGGGTTTCTTGTTTGCGGGGTTGTTCTTGTCATCGTCGTCGTCGGCTCCCTC
AGACTTTATAATGGCGGCCATTTGGTTATTGCTGGCGACGCCCTCCAGTTTGACGAGCAT
TTCATTGTCCTTGTCGGCAGCCGCCTGCTCCATGTCAATCGCCGTCAGGTGCACACCGAC
TTTGGCCTCGGCAATGTTGGTCTTGTTGACAATGTCGCGGAGCACGACCTGGTCGGCGGA
GAAGGTAAATAGGTTGTTGAGGCCAAAGATCTCGCCTTGGCGCGTCTGGTCCTGCTGCAC
GCCCTTAAAGTAGCGCCGCTCAGACGATGCGCTGTAGCCAATGTTGGCCTGCTGCTGTTT
GTAGATCTGGCGTGCGTAGACAATTTCTTCAATGGTGCCGGCAGACACGAGGCGGAACAC
GTCTACATCGCGCACCTGGCCGATACGGTAGGCGCGGTCCTGGGCCTGCAGGTCGTAGGC
CGGGTTCCAGTGCGGGTCAAAGATAACAACCTTGTTGGCCGACGTGATATTGAGTCCGAC
GCCGCCGGCCTTGGTGGAGATGAGAAAGACAAACTGGGCCGGGTCGGTGTTGAAGTCGTC
GACGACGCGCTGGCGCTCATCATAGCTGAGCGAGCCGTCGAGGTAGCTGACGCTGTAGCT
AGTGTTGTGGAACAAGTGCTGCAGGATGCGCAAGAGGCGGACATTGTGCGAGAACACGAG
CACCTTGTCGCCGTTCTCGTGCCAAAAGCGTAACAGCTTGCGTAGCACCTTCCACTTGCC
ACAGAAGTCGGGGTTGGCCAAGTTGACGAGCGAGTCTCGCTGCCGGTAGAGTGTCTCCCA
GTCGTCCGGCACGCAGGTCTTGAGGACGGCCATGGCGCGTTTGTAACGGTCGTTGGCGGC
TTTGGCGGCCGAGACGGCTTTGATTTTCGCACCGACCGACGCTGTAGAGGAAGGCCGCCT
TGAACTGCCTTCGCCATTGCCCTGCTCGCCTTCGTTTTCCTCCTCCTCCTCTTCGTCAAC
GTCGTCATCATCCTGCTCATCTTCATCTGCCGTGCCCACAATGCCGTCAGCGGACGGGAT
AAGAAGCGTCAGATGATTCGAAAGCTTGAGCAGGTTCTGGATCGTTGGAAAGACGAGGCT
GAACCAGCTCACCTTCATTCCAGGTACTGGAGAGACATATTTGTAGCAGCACCAACCACG
CTTACGCTGCGGATGGTCATCGCACGGCTCAGACACGCGACGCAAGAACTCGACCTGCTC
GCTGTCGACAAAGTTCTTGTAGGCTTGGCTCTGATGGTCGGTCAGTGGGCAAAAGACTAC
GCGGTCCGTCTTGCGCGGTAGCTGGTGGGCGATGAGCGACTTCATGCGCCGCAGAAAGAA
CTCGGGCAGCAGGTTCTGGACCAGTTTTTTGGCCGTTGTGCGGGCTAGACTCAGCTGGAA
TAGAGTGGCGTCGTGCGACTGGCCAATGGTCAGAGGCCTGCTGATAGTCTGCTGCCACTC
TCGCAATGTGCCAAAGCGGCCCGGGTTCGTCCAGTTGAGCAAGGTCCACAGCTCTTCGTA
CTTGTTCTGGATGGCCGTTCCTGTCAAGCCAATGCGACACAGAGCGTTGACTTCGTCCAT
GGCGCTGGTCGTCTCGGACTTGCGATCCTTGAGGATATGGCACTCGTCGGCGACGACGGC
ATCCCAGGACACCGAATTGATGCGGCCCTTGTTGTTTTTATAGGTGGTGTAGGTAGTAAC
CATGATCTCGAGACGCCCGGCACGGGCAGACTGCAGCACGTCTTCCTTCCCCGAACCATG
GTAGAGGTCAACATGCCACCAGCCCCAGCGCTGCAGCTCATTGCGCCAGTTCTGAATGAG
CGAGCCGGGGCACACGACCAGCACGCGCGGGTACCAACGGCTGTTGGGGTCGTCGCCTTC
GCCGTGGGCACCAGCTGGGGGCCCTGCACGCCGCATCTTGCGCATGCGCTTGTCGTCACG
CTCGTCGCCCGTCTTGCCAAAGGCAGCCGTAAAAAAGGCAGCCACCTGCACGGTCTTGCC
GAGACCCATGTCGTCGCCCAGAATGCCGCCCTTTTGGTAGACAAACAGCTGGTGTAGGAA
CTGCACACCGGCCACCTGGTAGCCCCGTAGGTACTGGGCCATGCAAGCCGGAATGACGCC
CGCCGAGAACTCGAGCAAAATGTCTTTCTGCTCCCGGGATGGCCGCACACTGCTGTCGAA
CTGGGGCCGGGTTTGGAGCGATGTCTGGGGCAGACTGCTACCGTTGCTCTTGGTACGGTC
ATATCCATCTGGACGAACCAGATGACGGCGCCGGTCGTTGTCATCGTCGGAAAAGTAGAT
GTCGGTGTAATCGGGAGGGAGCCGAAGGCCGGCGTCTTTCAGGAGAGCTCGTTTTTTGTC
GAAATCCCGGCGGCGTTTACGGATGTATTCTGGAATGGTAATGCCCTCCTCGTCCTCGTT
CTCCTCCTTCACGAACTCGTCATTGTCTGCACGTGCGGTCGATACTGCTCTTCCTTTTCC
CTTGGAATCTTTCCGCCCAGCCGCGGCCGACTTGCCTCGTCCTCGCCCTCTGCCCCGGCC
TCTTCCTCGACCACTTCCGCCCCTTTTGCGTTTTTTGAGTCGTTCGTATTCGCCGTCGGA
CTCGTCGGTCCACTCGATCTTGACACTTATATCTTCTGGTCGAGGGCCTTTCCCTGGGCC
TCGATCTGGATCGTCCAGCCCCACTTTAGCTTCCTCTTCTCCTTCTTCGTCGACATGGTC
GGCTATTTGCAATCGTCGTCGTTTGACGCCTTTGGATAGTAGTACCGGCGTGTCGAACGG
CTCCAGATCAAGGTCAGCATCGACATCGAGCTCGGATGCCGTGGACTCGTCGTCAATGAC
GATCCCTTCGTATCGAGCCGACGCGCTGCGCGCTGCCATATTAGTTAGATGGGCATTGCG
TATGCCTTGTGGTGATTGTGAGAATTGACAATCGCGATGAAGACGCGACGCGAGATTTGG
AGTTAGCGAAAGAGGGGCGCAGTTTGGCGTTAAGTGCTTTTGTCGCTGTTGCGTGAGCAC
GTGAACAGGTTTAGGCTCCAGTGTGGTGGAGGCAGGCACATGTATGCACTAAACCCGTCT
GCTTGTTCCCCGCGGGGGAGCAATAGAGGAATCAATTCCGCACCTGTCATTTGCCGGAGA
TCAGTGGTGCCTCGGCTGGTGTGGAGTAGGGAAAGAGAAGAACGGGGACGGAGCTGTAAG
GCGGACCTGCCGTAATATGTTCGGTAACCCTCACTTCTTTCCATATTAGAAGACGAAGCA
AAAAGTCCAAAAAAGCAATCCAAGGAAGTCACGACTTGGTCTGATCGTCGTCAAATTTTA
TCCCTCTCCCTTTTTTAACGCTTTTTGACCTTTTTCCCTGTTCGGATTCTCACCAACCTC
ATGCAAGGACAGAGAACAACGCCCACCATGGAACCGTCCAGCTCCAATACGGGCTTCTTC
CAGGAGCTCCCGGAGCTCCCAAACCAATTTTACGACGATATCAGTGTACAGCGTGTTCTG
AATCGTATGTGTTTATGTTATTTTAGTTATTATTTTCTCTCACTTTTAATGTTTTCGTTT
CAAGAAGAGACCGCTGACCTCCCCCAGTGCTGATCCCTGCCGACATTCGCAAAGAAGTCG
AGCCTGAAATCGCACAGCTCGCTGACGATGTCCTCGCACCGCACATCTTTGATCTCATTA
CCGACGCTGAGCGCAATCTGCCGTACCTGCGCGGTGGCGGACGCAATGCCTTGGGCCGGC
CAACGAGCGAACTCGTGACGGGCGAAGGCTGGCGCGGCCTGCAGGCGTTTGGGATTGAGC
GCGGCATTGTGGCGTACAACTATACACAAGACCATGCGGCGTACGGTGCCCATGCGCGTG
TGCTGCAGATGCTGCGGTGCCACCTGTGGGAGCCGTCGGCCGCGAGCACGACATGCCCGG
GAGCCATGACGGACGGCGCGACACGGCTGCTGCAGCGCCACCTGGCACTGGACGCCAAGA
CGTCGGCGTCGTCGGAGACCAAAATGTCCGAGACGCAGCGCAAGGTGCTCCAGAGTGCCT
ACGATCGGCTGACATCGCGCGATCCAAAGCAGGCGTGGACGAGTGGACAGTGGATGACAG
AGCGGCCGGGCGGGTCGGACGTCTCGCAGACGGAGACGACGGCGACGTTCGTTGGGCAAC
AGCAAGAACATCACGGTCAGGGTGCTGATGGCGATGTTGATGCAGACGGGCTGCCGCTGG
GACCATGGTCCATTGACGGTTTCAAGTGGTTCTCGTCGGCCACAGACGCGGGCATGACGA
TTCTGCTGGCGCGTACACAGCCGGGCAAAGGATTGTCGGCGTTTTACGCGCCCATGCGGC
GGCGGCGTCCCGACTCGGCACCCGCCACACAAGTCACCACAGGCAGTCGCCGGAAGAAAA
CGCAAAACAACACAGAGCTCAACGGCGTGCGCATCCAGCGCCTCAAGGACAAGTCGGGGA
CGCGGCCCGTGCCCACGGCCGAGCTGGAGTTGAAAGGTATGCGCGCGTGGATGATTGGCC
AGGAGGGCAACGGCATCCGCGAGATTGCGACGGTACTGGGCATTACACGCGTACACTGTT
CAATTGCGTGTCTGGGCCTGGCGGGCCGCGGCCTGGGTGTGACCAAGGCGTACTCGCTGA
AGCGGACCATCAGCGGCGCTGCGGGTGGCGCGTCGCGGCTGCTGCTGTACCGCAGCCCGC
TGCACATGCGCACGCTGGCCGACCTGACGATTGACTACCATGGACTTATGCTGCTGACGT
TTTACACGGCGCGCATTATGGGCCTGGACGAGCGCCAAACGCCAAGCACAGGTAAGAGCG
GCAAGCACGGCGGTGCTGGCAGTACAGGTGGCGACCTCGTGCACCCCCCGGCCCCGGCCG
TGGCACCGCTGCTGCGCGCTCTCAGCTCGCTGCACAAGGCGTACGTCTGCAAGCAGTCGG
TGCCGCTGCTGCACTCCGTGTGCATGGAAGCCCTGGGCGGCGTCGGCTACCTGATGAACA
CGGAGTCGGAGGCGCTCAACATGGCACGGCTGTTCCGCGACGGTACCGTCAACGCCATCT
GGGAAGGCACGACGGACGTGCTAAGTACGGACTTGGTGCGGACGCTGACGCACCGCAAGA
CTGGCAAGGCCAGCCTGGATGCGCTGGAATGGCTGGTCAAGACGTCTGTGGTCGGCGACA
CGGTCGTGTCGTCGCTCTTGCTCCCGGCGTGGGCGGCCCTGCGTACGCGTATTGAGACGA
CCCCGGCCGACATCTTGCTGGCGGACGCGCGGTCGATTTTGTTTGGCGCCGCGGAGATTC
TCATTGCGGGTCTACTATCGGCCGACGCACACAGCGACGGATCAGCGGCGGCTGCGGCGA
TGAGCCAGCGGTACTTGTTGAAGAAGGGTTTCTTGGGCAGAGACTCGGATGCGGCTAAGA
TGGCAGAATCTGATCCTGTTGAACAGCGTCTGGCGATTGACACGGCTATTGTTTATGGGC
AGAACCGACCTAGCGTACCCAACGTGCAACAGGCGGCGAAGCTGTAGACGTCGAGACATT
GGCGCGAATGACATCAGGAGGCATACCATTTTGGGCACTCTACCTTTGAAAATTGAAACT
TATCTCGTCTTGATATTCGTCATCAGACATGGTTCGTGGCAAACTTGCGATAAAGAAACA
CACTGGCTAACAAAAGAAACAGAAAATCGAGCCATATCCAAACATACGACGCATAAACGC
ATAGACGCAGAGACATCATGACAAAATCAACGCTCAATAAAAATCAAAAGCAAATCCAGA
ATCAAAAACAATAAAACGCAACATGACTCATACTTTAACCATCATCCCTCTTAGTCCTTC
GTCGAAAGAAACTTCTTGAATATGGCCCGCAGACTACGTCTCTTATCCTCGCCCGACTTT
GCCTTGTCTCGCTTTTCCTGCCGATCTTGGCGGTGCTTCCCGTCCACCGCGGTGGCAGCC
GCACCGTGTGCACCGGGCCGGGTGGACGACGACGATGCTGTCACCTCTGCTGCCGTGACA
TCCGGGGCTACTGGTTGGTCCTTGGACTCGGTCGCCTCCTGGTCCAGTGGAAGCACTGTT
CGTGGTGTCTCCTTCGAGTAGGAGCTGCGACCGACCTCAGCACTCTGGCGACGATGACGA
TGGCCGTGACTGTGGCTGTGACCGTGGCTGTAGTGCTTGCTGTTGTCCTTGTCGCGGGAC
GGCGAGGACGGCTCATGCTGCGAGTGCTGCTTCTGGAGGCGCATCCGGGACGAGGACGAG
GCCAAGGTCGAAACTGCTGGTATCGCTGTCGATGCCGTCTTTGTTGTCGTCGATGCTGGT
TCGGCGGTGGGAGCGTCTTCGGAGCGTCTGCTGGAGCCATAGCGAGAGCGGGTTGTGCTT
GAGCGCTTGGGAAGAGGGTCGTGTTTGTCAGAACTGGAAGGTGCTTGTGCTTTTGCTTCT
GTCTGTGCTTCAGTTCGTTCCTTGTCTCCCCGCGCTCTCCGGTCGCTGCTACGGCGATAC
TCTTTTGACTCGCGTCTCTCTTTGTCTCGTGAAGTGGTGCTGACGGGTGGAGCAGGTGGT
GCAGACGTTGAGGACAGGACTTGGGCGGGTGCTTGTGTTGGTACTGGGGCAGAGTCTGGG
CTGGCTGTGGTGGCAGTGTTGTCGGTGCTTTGAGGGGCGTTACCGTCGTGCAAGCCAAAG
TTGGGCTCTACGGTGCTGGCCGCACGTTTGATGTCAAAGAACTTTGGTGCTGCAGAGGCA
CTCGGACCACGGGCGGATCCAGCATCAGCTGTTGTCGGTCGGGAGCTGCTATGCTGGCCG
GAGTGGCGGCGCGAGCTGCGCCGTTCGCGGTCGCGATCGCCTTCACGGTAGCGGTCTCTG
TCTCGGTTCCGGTCGCGCTCCCGATCGCGCTCCCGATCGCGCAGCCTCTCGATATCGTCC
TCTTTACCTTTGCTGCTGCCCCGGGGCGTTGTGGCTGCGGCAGCAACGGCATCGACGGCG
GCGATACCACCGACAGCCGCTGTGGCTGCAAGCTTCTCGCGCGCATCTCGGGCATGGCGA
GCAGCACGTCGCTCGGCTCGGTACTGGTCTTCGGCATCGTGTTCGACACGACTGCGCTCC
TTGTCATCGCGGTCATGGTCACTCCGCGAGGAACGGTACGACTTACGCGGCGAGGAGTTG
CTCGAGCTGTGCCCGGCACCGTCGCGGCTACTGCTCTCGCGCCCACCGCTACCGCCGCTC
TTTCCACTCTGCACCGAGAACCCGCTGTCCTGGCGCCGGGGTGTGGTCGGCTGCGAGCGT
TCGCGCTCCGGGGGAGACCGTCCACCGGTGTCATGGTGGCTGCGGTGCCGGTGACGACTG
CTCGAGGTGGCATCCTTGCTCGCATCGCGGCTGGACCGCGACGAGTGGTGTTCGCCGCCG
CGTGACCGGGACGACCGGGTGGCGTTATAGTCGGCGGACGACTCCGTCAGCTTCTCGTCT
GCAAAGAGGTCAGCCACAGAATCGCGCAATGCTCTCTCATGTGTCTGTGTGTGTCCATTT
CCATCCGTTCCATCCGTTCCATCCTTTCCCTCTATCTCCTTTTGACCTTCCTTTCCATTG
TTTCCCACTCCAGAATCCAAAACAAGAGGCACAACCTCGCTTTCGCCATCCCGGACACTC
TTTTGCCCCCGCTCTACATTTTCGTCTACTACCTGCTTTCCCTCTAGTTTTGTTGGCGTA
TCCAACGGCTTCAACGTCGGCGATCCAGGTCGGCTCAAGACCTCTGCTGTCGCGTAAATC
ACCACTGCTGCCGCCACTGTATCCTCTGTCTCGCGAATTGCTTGCTTCTGCCGCTTCTTG
ACGCTGCGCACACGCCCAAGCTCCTTGGCTTGCTTATCCTCCAGGTCCGGAATGACCACA
GCCGGCGTCGGGGCCCGCAAGAGCTCCGAGCTGATGCCCGGACGCACTGCGAGCGAAGAC
GATGATGCACGGGGTGGCAGGAACTCGACCTTGGGTCCTTCTCTGGGCTGCTGGTCCACG
ACGGTAAACGACTCAGTTAGGGGCGCTTTCTCGTCCAACACCTGCGAGGCACCGATGCTC
GATGAAATGGAACGGACGTCAGCCTCCGTTTCGGCGGCGTTGACAAGCTCACCCGATGAG
AGCATCTCGGGTGGGACGGGCGACGGGGCAAGGGCCGCTAGCTTTTCGAGCTCTTCGACG
TCACGCTCGTGGCTGCTGCTGTCCTTGGATTTGTTGGTGGATTTGGCCTGAGTGAAGCTG
ACAAGGCCAGCCCCGCTCAAGAGTGCAGCAGCACCGACAGCTGCAGCGGCAATCTTCTTC
TTGAGATGCGAGTCCTCTTCTTCGGGGGCCTGGACAGGAGCAGAAGTTTCAGGACTTTCT
GATGGATGAGACTCCAGTGCGGTCTCTATTACAGTCTCAGGAGCAGTGATGTGCTCAAAC
GAGTCTTCCTGAGCGACGGGAGCGGGAGCATCGTTGGCAGCCTCTTTCTCCTCTGCTGTG
ACTTCCTTAGACGTCGCTTGAAGTGTCTCAACAATAGGGCTCAACTGCTCTGGGAGAATC
TCGACGGTGGCCACGACCTGGTGTGATCCAACGGCATGAATGACTTCAGAGAAGTGGCTC
AGGTCTGATGTCGGCAGTGCAGTGATGGTGACAGCGGTCTCTTCCTTCTTGTCGTTGTCG
CTGTTGGAAGCAACTAGAGCCTCATCCACATTGGAGTCGGGGGTGGGAAGAGTTGATGGA
CCAGGTTCAGGTTCGACAGGAGATGCGTCCGCCGAAGCGATCTCAATGGGAGCAAACTCA
GTAGGTTCGATTGGAACTTCTGAAACAACATCGGGCGCAGTTTTAAGCGCTGCCTCTGGA
TTAGAAGCAGCGTCCTCTCCGATAAGCGAGGCCTCAGCAGGAGCAATCTCAACAGGAACA
GGAGCATCAGTAGCTGACTCGAGATCAACAGCATCTGTATCGGGGGTAGCCTCATCACTG
CTTTTGACCGAATCGACAGGTGGCTCCACCTCACGCGAAAGGATTATGGGCTCGTCGTGC
GGCGCACCGACAGGCAGTGTGTGCTCTTGAGACAGAGCCTCCTCAGTAATGTCGGTTGTG
ATCGTGTCGGACTCCACCGGAGCCGGGACCTCGACAAGCTCTGGTGTGGAGTCCGTGATG
GCTGTTGGCTGCTCGGCTTCCTTTTCGATGTCTTTGTCGGTCCTCTGTGTAAGAACAGTT
GCACCACCAGCAAGAGAAACGGCAGCCGTAATACCAGCAGCGGCGAGAAGGCTATGGTCA
GCGGAGGCAGCGGAGAGCTTTTCTTGGACTGGTGCTTTTGTCTCTGCAGCGGCTGCCTCC
TCAAAGACGGGAGACTGTTCAGTAGCAGACTCCTCAGCAGCATGCTCCTCAGCAGCAGGC
TCTTCAACAGAAGGCTCTTCAACAGCAGGCTCTTCAACAGCAGGCACTTCAGCAGCAGGC
TCCTCGATAGGCTCCTCGACAGCAACTTCTTTGACAGTAGATTCCTCAGTAAAAGATTCC
GCAGCAGCTGAATCCTCAATGACTGTCTTCTCCTCTGATGGATAAGCAGGCTCGTTGTCA
TTGTCATGTAGGTTGCTCGGCTCGTCCTCGGCGGTCGGTGCGGAGTCGACAATGACGTAG
TCCTCATCAAAGGTGTCATTGGCAGTTGGTACATCTCTGGTGTCTTCAACTACCTCTTGC
GCGGCGGCCGGAGGATTCTCATCAGGAAGGCTCAGGGCACTGTTTTCCGTGGGAAGAGGC
ACAATGATTTCTGACGACTGGAGGGCAGAAGTATCTTGAGTATTGTTCGCGGTAGTGATA
TCTTCTGGCTTTTCAGGCACGTCAGAGAAGGGGGGTTCTTGACCGGCAGTCTCCTCCGTA
GGCTTGTCGACAACAGGCGCGTCAATAACAGTGAGCTCTTCGATCGGCTCGCTGATAGAA
GCTGGATCGACATCTTCAGCTTCGACAACAGCACTATCACCAGTAGTCACTTCTACAGCC
TCTTGTTGAAGAGTGTCATGGACTTTCTCCTGCACTTCGGCCTCAGCCTCAGTCTCAGCT
GGGACTTCAGCGGGAACTTCAAAGGCAGCCACACGACCTTGAACAGGAACACCCGTTGAT
GGGTCGGCAGCGGCTTCGGCAGGCGACCTGACAACCTCAGAGGGCCCAGTAGGTTCCACA
ACAGGTACAGAGATGTCTTTCTCAACCTCGATTGTAGCCTCCTCAGGGATCTCAACGGCG
GTGGCGATGGTAGTCTCTGCAGGAGCCGTGGCAAGAGTCTCGACAGGAGCTTCGACAGGA
GCCTCGATTGTTGCCTCGATGGGCGCCTCAAGAGCAGTCTCAACGGATGCTTCTGCCAGA
GCCGATTCGGCGGTAACCTCAGGGACGGCCTCAGAGAAAGAGACTATGTCGATGTTGGCC
TCTATCTTATCTTGTGGCTCAGCACTGATTGCCTCAGCGTCTTCCGCGATGTTTGGCATG
GCGGTCGGAGGTTCTGCGCTCTCCTCGACTACAGCTTCCGTTGCTGCTGGCTCTTCAATG
TCGCGAGTCGCAGAGGTGGATGGCGTGGCGTCAAGAACTGTTTCGGGCTCAGGCGTAGGC
TCGACCTCTTTCTCGGCGACCGCACCAGGGGCGTCGGCCACACTATCAGAGGGAGCTTCG
ACAGCTGGCTCAGGAGCAGGCCCTTGAAGCGAAGGTTCAACGACAGTCTCATCAGGCCTG
GGAACCGGCTCGGCAATAGTCTCAACATGATTTAAGACCGGTACATCAACAGGATCCACG
GGAGGCTCAGCAGAGGGTTCGAGAACAGGCTCGAGAGTAGGCTCCGCAGAAACTTCTGTC
GGTTCTCCCAAGGTGTCGACCGCTGTCTCCGAGGTGAGTTCAGATGTCCCCTTGTTTGTC
TCGTCCTCCTGGTACGTAGTAGGTTGAACAGGAGATTTAGGAACTGGCTCGGCCGTCTCT
GCCGGATCAGAAGCCTCAACCGCCTCAACAACTGGCTCAGAACCCGGCTCAGAAATCGGC
TCAGAAATCGGCTCAGAAACCGGCTCAACAATTTGGTCTCGCCCTGTCTCCACGGATTCT
TCAAAATGCTCATCAGCAGTCAATTCAGACTCAGGGACAGCGTCGGACCCAACGACAAGT
TCTTTGGCACGCTCACTGGACGACTCCACAACAGGATCAGCAGAAGTCTTTGGCTCAGGG
ACAGTTTCAGAAACTTCGGGCTCAGCAACCGCCTCAGGAGCGGTCTCAGCAGGTTCAACA
ACAGACTCTGCAGCAGACTCAACGATAGGCTCGACAGAAGGCTCGGGTTCAGGAACAACC
TCAGGAAGTTCTGGTTCGTCAAGAGGCTCGCGAGAAATCTCTGTAGGCTCTGCAGACAGA
TCTATGACGGGCTCGGTGACATGCTCCACGACTGACTCGACAGTAGCGTCGCGTTCAGGG
ACAGCCTCTGAAACCAGTGGCTCAACGACTTGCTCAGCGACTGGCTCAGAGACTGGCTCA
GCGACTGGCTCAGCGTCTAGTTGAGTAACGGTCTCGAGAGGCTCATCGACGGTCACAACA
GCAGACTTGATGGCAGGCTCGACGACAGGTTCGACAGAAGGATGGTCAGTAGCTTCGGGC
ACAGGAGCAGCCTCGAAAACTTCTGGCTCAGAAACTGGGACCGCAGTACCTGTATCCTCA
GGCTCATGTGTGCGAGAGCCCTTGACAGGATCTGTTGTGGGTGCCTCATCCTCGGTTTCC
GGAGTGGTAAGAAGAGCGTCGAATGCTGTTTCTGGTGCTGTCTCGGTCACCGCCTCTTGT
GTTGGTTCCTCGACGATGTCGCGGGTCGTCTCGGGCTCAGCTGGTGTCTTCTCAGTGGCG
AGAGACTCGTCAGCCACCTTCTCCACTTCCTGTTGAACTGCCTGCTCATCCACCTCCTCA
TGCTGTTCCACCTTCTCCTCTTTCTCTTCTTCGTCCTCTTCCGTCACCACCGGCTCAGAA
ATCACCGTTTCAGCTTCAGAAACACCCGGCGTAGCAAGAACTTCACCGCTCGTCCCATGA
ATTTGGTCATCATCCAGAGGTGAAGGAGCTGTGTCCACAACATCTGCAGATTCGTGTGCA
TCATCGTCGGATCGGTCCAAGCTAGTTGTAGAGGGTTCAGTGTCAGCAGTGGCTGGATCC
GACTTGGTTGCAAGCGCAGTGGTGTCCTTGGTTTCTTTTGTGTCCTCCTTGACCCCCTCG
TCTCCGCCGACATCACCTTCTACTGCCACAATGTTGGCCACGGCGGCCACGGTGATTGCA
GCCGCGGCGACATGCGGGAGAACGTCCTTGGCCGACGCTGCTGAAAATGTCGCTGCTGTG
GGTTGGGCAGTGGCGAGGGCATCCGTTTCATTGGTCGGCAACTGAATGTCTCTCGTCGCA
GGTGTGATGGAGTCTTCTGTGGAAGCCGATCGTGGCTCAGGAATGGGCTCGGTAAGAGGC
TCTGCGGCGGGCACAGTAGGAGGCTCAACTGCTTGCTCAACTACTGGCTCAACGGCTTGC
TCAACTACTGGCTCTTCGGCTTGCTCAACTACTGGCTCAACTGCTGGCTCAACCGTTGGC
CCGGCGATGGACTTGGCCACAGACTCGACGATGGGATCTGTGGCTGGCTTGGTGTCTAAC
TCGGTGACCTCTTCGTATGGCTCTGAAGACTCGTGAACTTCCTTGAACGTCTCCTCGGCG
ACAGACTCCTCGGTGACTGGAACATCCACCTCTTCTGTTGACGGTTGGACATCGGGAGCA
GGGGTAAGCACATCGCTCTCGACAGCTGGCTCGGCTGGGGTTATCTCTGGCTCTTTAATC
GCCGCTATTGGCTGCTCAGTGGCCTCGGCCGGAACGTCCTCGACTGGGTCGTCGGCAATG
ATTTCGGTATGCGATTCATCAGAGGCAACAACCTTAGACGGAGCCTCCTCAGAAGACAGC
TCGGCAGGAGGCTCTGTAAGAGTAGACTCGACTGGCACTGCTTGGACAGGAGAGTCTTTG
ACGGCCTCGACAGATTCCTCGACAACATTGGCGGAAGACTCCTCAGTGACAGTCTTTTCG
ACGGTGACGTCCTCGACTGTAGTTTCTTCGACCGAGACCGCCTCGGCAGAAACTGCTTCG
ACTGAAACCACTTCTGCAGCAGCAATCTCGGCAGTATCATCGGGCCCATCGGCCTTGACG
GCAGTTAGGACTGGCTCTTCAGTCTCCGCCTCGACTGGAACAGTCTCCTCAGTCGTCTGC
TCGGGAGCCAGCTCAAGCTCAACCGAGTCGGTGGGAGAGAAGTCAATGGTCTCGGCTGCA
ACGTCTGGCAAAGCCTTTTCAATAGGCGGCCCAGCCGCCGGTTCAACAGTGGGTGCCACC
TCCTCAGATGCTTTGGTTTCTTCCACGACGGACTCACCCGCTTCTTCAGTTGCCGGTTCT
GGAGCAGGAGCTTCAGCCTCGACTGTTGTGGGTTCAACAGCAGCTTCCACAGAAGCCTCA
GGAACAGCCTCTGAAGCGGCATCCGGGGCTTCAACCTTTACAGTAGACTCGACCTCGGCT
CCGGAGGTGGCAACTTCTGCAACAGCGACTTCTGGAGAAGACGGGATTTCCGTGGCAGCG
ACTTGTTCTAAGAGGGGAGCTTCTTCTGCGGCAGCGACATCCCCGGGGATGAGGGCGGCT
TCGGTGGCAGGAGAAGCTTCTTGAGCCTCGGTGGGAACAGTCTCCGCCGGAGAAGCTTGA
ACCTCTGCTGTCAGCACATCCGTGAGAGGCTCTGCTTCAAAGTCATTTGGGACTTCGCGG
GATTCGGCATGCAGCTCGGGCTCGGCAGGGACTTCAGTTGTAGCCTCGCCAACAGATTCA
ACAGGTACCTCGGCGACAGGCTCCGTGATGGGCTGGACGACAGGCTCCAGTGTCAAGTTT
TCGACTGCCTCTTCTTCGTTCTCTGTCTTCTCTGTGGTCTCGGCTGGAGCTTCAACGCTG
GGGACCTCCTCAATGGCGACCCGAATAGGAGCCTCAGCAACGACCTCGTCAGGAATCTCG
ACGGGAGCCTCAGCGGTATCCTCAGCGGTAGCCTTAGCAGGAACTTCAGTAGTGACATCG
ACAGGAGCATCAACAGGAGCTTCTTCAACAGCTTCAGCAGGTGCTTCGGAAACTGGTTCG
GCGACAGTCTCGGAAGTCAACTCCTCAGCCGCCTTTTCTGTCTTTTCCACAGGCTCGAGA
GGGACTTCAACTGGGTCGCTGGAGTCGTCGTCAACAGCAGCCTCGATTGGAGTCTCAGCG
GCAGCTTCGACGGAGGCTTCATCAGGAGCACTGTCTGGAGTCTCAGCCGGCGCCTCGGCG
ACAGCATCCGCTGTAGTCTCAATGGAGATGGTCTCGTCATCATCTACGGCCTTTTTAACG
GCGATGGCCTCAGTAGGAGATTTTTCAACGAGGGCTTCGGAAGGCTCCTCGGCGATGTTC
TCCGCTTCTGTCTCAGCGGGAACATGAGTGGATGTCTCAGTAGTCGGCTCAGTGGTCGGC
TCGGTAGGAGCAGCGTTCACTTCGTCGGCGTCCGGCTTGTTCTCTGGCTCGGTGGCAACT
GGCTCAGAGACAAGTGGTTCTGATGTGACCACGTTCTTTTCTGATTCCTTCACAATCTCC
GCTGGCTTTTCGTGCTCAGGCGCTTCTTCGGGGGCAGCGTTGTCTTCTTCGGCGGCTTCT
GGCTGTGGATCGATCTTTGCCTCAACCGACTCGACCTCAGCGGCCTCCTCGGTTGCAGCG
ACCTCAGAGGTCACAATGGTGTTGACTTGGGCAAGTGCCTCGAAGTCAGCGACGGTAGCA
TTGACGGCGGCAGGATCAACGTCCGCGGGCTCAGTGACAACGCGTTCGACAGGCTCAGTA
ATAACAGTCTCGTCAATGATCGGTTCGGCAGCATCGACAGCGGCCCCTTCTACAAGGGCG
GCCACTGGGGAGGCATCTCTCGTCAGAAGACGGGCCTGCTCAGCTGTGGGCTCCTCAGAG
GCGTCGACATCGTCGTGTGAAGGAGCTGAGTTCTCTTCCTCAATGGCCTCTGGAGCTTGG
GGGCGAGTTGTTTCAGTTGGTGCAGTGTCGGCCTCGGCCTCGAACACTGTCTCTTCCTTG
GAAAAACTGTCTTCGGCAGGTGTTGTCTCGTTCGATGAGAGATTGTGGGCGCCGGCAATA
GAAGCAACAGCGGCTGCTGCAATGCCGCCACCGACGGCCGCCAGTTGAGAAGTGGACGGT
TCATGATGTGATTCCACTTCTTCTGTTTCGGCGGGAACGGCGGGCTTCTCCTCTTCCACC
ACCGGCTCGTCCTTCTCCACTTCTTTCTCGTCCTCAACAACAGGTGCATCTGCCTCCTTC
GTCTCTTCCTCCTCTACCTCTTGCGTCACCAGCGGCTCCAACTCTTCTTGTCTGTGTGCG
TTGTCGACTTCTGATGGCTGCGTAATGCCAGAATCAACTGCCTCCTCCTTATGCTGCTTC
TTTTCCTCCTCTTCCTCTTTGGCCTCCTCTTGTGGTACCACCTCTTGCGTTGCCTCCTCT
TGTGTCTCATCGGTTATTGATTTTGTTGCCTCCTCTTTGACGTCCTCCTTTTCGTCGTCC
TCCTCTTTCACTTGCACATTTTCAGGGGTATCATCGTGGGAATTGGGGTCTAACTCACCT
CTCGAACTGCGGCGTCTTCTTCTTCTCTCAGCATCGGCTGATTTGTCTGTGTCGGCGGGA
AATGGTGGAGGAACGACAACGGGGATGGGCGCAACGGTGTCTTTTGCTTCTTCGGCTTCC
GGCTCAGTATCAGGTGCAGGTGCAGGTGCAGGGGCCACCTCGGCAGCGGGCTCTTCTTTT
GCCTCGGTGACAACGGGCTCCGCTGTGGCAATCTCACGAGTGGCCTCAGCAGGAACATCA
GCAAGGGCTTCGGCAGGCGCCTCGGGGGCGGTCTCAGGGACAGTCTCGACAGCTGGCTCG
GGTGCGGACGCTTCGGTGGTTGCAGGCGCGACTTCCTCGGAAACTTCCTGGGAAGTCTCC
AGGATAGTCTCAGGAGCGGTCTCAGGGGTAGCTTCGATGACAGGCTCGGGAGCTGCCTCG
GGAGCTGCCTCGGTTGGCTCTTCAACAGCCTCTACGGGGACTGCAGGCGACTCGGCGTTC
TCAGCGGCAACTTCAACGAGAGGCTCCGCTGGTTTCGCTTCAGCAATCTCCTTCGAATCC
TCAGGAGTTGATTCGACAGACTCCTCCTCGGCAGCCGGCGTGTCCTCAACAGGAGTAGGA
GCAGGAGAAATATCGCCTGCGGGAGCAGCCTCGGGCACGGACGCGGCAGCTGGTGCCTTC
TCGTAAGACTCAGAAGCTTTTTCAGCAGGAGCAGAATTTTCAACTGTCTCGCTCTCCTCT
GCAGGCTCGGCAACACCTTCCTCCACTGGTGTCTCCTCAGCCTCGACCTCCTTAGCTTCC
TCCACTTCTTCAGGTTCAGTAGCCGGCTCCGCCGCGGGCTCCTCAGTAGGTGCCTCGACA
ACGGGCTCAGAGGTCGGCTTGTTGTCTGGCTCTTTGGTGTCTTCTTCGGCGGGCTCGATC
TCCTTCTCTTCAGCAGGAGCCACAGTTGGTTCCTCTACAAGCGTCTCAGTAGGCTCAGCG
ACGGGGGTATCCTTGGCCTCGACCGTAGCGTCAGGTGCGGGAGTAATATCCTCCTTCACC
TCTTCAGCTGGCAATTCCTCAGCGACCTCCTTGACTGTCTCGATTTCCACGGCAGCCTCG
GGAGCGGCTCCAGCCTCAGTGACATCAGCGTGAGCAGCTTCGGGCTCGACAGTTGGTTCA
GGTGTTTCGTCAGTCTCCTTCTCAGTCGCAGTCTCCTCGTCCTTCTCATCGGCAGGTGGA
ACAGATTCTGCGGCCGGCTCCTCGGGAGATGCTTCGGTCTTGCTAGCGTCCTCAACCTCA
GCCTCAGCTTCGACGGTGGGGGCAGCTGTTTGTTGGGCAGGGGAAGACTCGGCAACAGGA
GGTTCGGGGGCAGCCTCTTCGGGGACAGAAGGCTCATCGTTAGGAGTCTCGTCTACTGCC
TCTTCCTCAGCAGGTGCAGCGACAGGAGTCTCCTCAGATGTGGAAGGGATATCATCTGTG
GCAGTTGCCTCGTCTTGAGTGGCACCAGCTGCGACAGGTTCCTCGGCGCCCTTGGATGGG
GCTTCCTCGGGAGTGGCAGCTCCCTCTTCATTGGTCGCCTCCTCTGCGGCTTCTGGCTCA
GGAGCAGATACTGTCTCCTCAGGCGTGGCCTCATCGGATGTCTTCACGGGGCCCGACACT
TCAGCCTTGGCCTCTGCTTCCGGATCGGCCTCAACGACTTCTTCGGTGGGCTCTGTCTCT
GGCTGAGCCGCTACCTCAGCTGGAGCGGCAGGTTCTTCAAGGGTGGCGGCAGGAGCCTCG
ATAGTCTCGACCTCTTTGGTCTCTTCGGCAGGTGACGTGAACTCTTCTGCTTCAGCACCT
GTGGCGGTCTTTTTCTCGTCTTCCTTAGAAGCCTCCTCCTTGACATCAGACGACACGGCA
ATGGCTACTGAAGCAGCAGTGGCCACAGCGGCGACCGCGGCCACATCTGCAGCAGCATCT
TCTTTGTCTGAAGAAGGCTCCTCGGGTTCAGGCTCGCCAGCAGGTTTGATGACGGGTTCG
GGAGCAACCTCAGCCTCAGCCTCAGTAGCAGTCTCAGTAGTAGTCTCCTTGATAGACTCG
ACTGGCTCATTGGGAGTTGCCGAAGAAGTCTCAGGGGTAGGCTCCTGGGCAGTTGGCTCC
GATGCTTCCTCGTCAGCCTCTACAGGCGCCTCGACGACTTTCTCAGGCTCATCAGCTGGA
TCCTTCTCGGCAGTCTCTGTCGATTCTGCTGGCTCCTCTGGCGACTCTTCTAGGGTCGAG
GCGTCCTCAGCAGCGGTGGAATCACCTTCTTTAGAAGCCTCCACAGCTGCTTCAGGGGCC
GACCCCGGGGCAGCGTTCTCCTCTTCCTTGGCAACCTCTTCCTTGTCCGGCTCTTCAGCA
GGAGAATGAAGAACCTCGGACTTATCTTCTGCGACATTGTCTTCGGCAGGAGGCGCTGTC
TCGGTCTCAACCTCCGCCTGGGCGGCAGGTGAAGGTGAATCAGGTTCAGCAACCTCCGCG
ACCTTCTCCTCAGCTTCGTCTTTGGATTCCTTGTCTGCCTCAGGCTTGGACTCGGATTCG
ATAGGTGCGTCGGACTCTGCGCCGGCCAGTTTGACATCGTTTTCCACAGGTGCCTCAGCA
GATGCGTGTGCAGATTCTTCGACGGGTTCCTCAGCGGGAACATCAGCGGGAAGTTCAGTG
GGGGCTTCCGATGACTCCTCAGCGGAGACATGCGCAGCAGCGTCTGTCTCTGCTTCTGGA
GCGGAATCAGCTGGCCCGGCAGGCTCGGCAGCCACGGCGGCCACAGGAGGAGAGTCGGCA
GCAGTTTCCGTGTCCTCTTCCACGGTAGGCTCGTCTTTGATCTCCTCGTCCGCAGATGAC
GGAGCCGGAGCATCCTCAGCAGGAACCACTTCCAAAACAGTGGGCGGTTCCTCTGGAGCA
GGAGTTTCGTCAGCACCAGCCTCCGTAGGTGCCTCGGTAGAAGGAACTTCCGGTGCGGCG
GCTTCGGAGGCCTTTTCAGGTTCTTCGGCCCCAGCAGCGGCAGCCGGCTCAACCGGTGCA
TCGTCTGCGGCGGCTTCTGCGACGGATTCTGCAGCGGCTTCTGCAGGACCTTCAGCGGGC
TCAGCAGCTGCTTCAGCAACATTTTCCTCTGCAGGTTTCTCGGCGGTGGGTTCAACAGTA
GCTTCAGCGGGTGTTTCGGAAGTTGGCTCGACTGTCGGCTCAGAAACGGTATCAGTTTTC
TCCTCGGCAGTTTCCTCGGCCGTTTCCTCGGCTGTCTCCTCGGCCGTCTCCTCTGCCTTC
ACCTCGGGAGCATGCTCGGGTTCGGTTAAAAGTGCCTCAACTTCCTCAGCCTTTGGCTCT
TCTGATGATTCAGCCGCAGGTGCTATCTCTTCCTTTGCCTCCTCCTTACCAGATGTCTCG
GTAGTTGCAGCTTCAGCGGGAGAAGTGTCAACAGGAGCGGCCTCAACAATGGCGGCATCG
GTCTCAACTTCTGGGTCGGGTTTGGAGGTCGGCTCTTCTGCTGGCGCCTCAGCCTTGCTC
TCGGACTCGACCTTCTTGGTAGATTCAGCGGGAGCTTCGGTCACCTCATCAACAGTGGTG
GTGACAGGGGCCACTGTGGACTCCTCAGCAGCTTCAAGAGAAACATTAGCAGGTTTCTCG
ACGGCTTCAAAAGGTGTAACCTCTTTAGCGGATACATCCTCCTCGGTGGCTGCCGTCCCG
TCGGCAAGAGCAACCTCTTCGATAGACTTTTCGACTTCCTTCTTTTCCGTTGCTTCAGGG
GCGGAAACGTCGGCATCCTCAGTCACCTTAGTGGGTGCCTCTGCAGGAGCTTCGTCGACC
TTCTCCGTTTCGGGAGCTACCTCGACGGTGGCTTCCGTGGTAGCATCTGCGGCGGGATCA
GCTGGAGTCTCTGTCGGCTCTGCCGGCTCTGCGGCAGGGACCTCGTCAGGAGTCTCGGCA
GGAGTCTCAGAGGCAGCTTCCGTGGGAGTCTCGACAGGAGCTTCAGCAGAAGTCTCCACA
GGCGTCTCAGTCGGAGCCTCAGCAGACTCATTAGCCGGCTCGGAATCCTCCTTGGCGTTG
ACCACATCGTCACCTTCCTTGCTATCGTCTGAAAAATGGACACGCTTGCCCGAAGGCGTG
GGCGATGGTGGTTCTTGTTGCTCATCCTCTGGCGTTTCATCTGTGGCGGCCTCAGTCACC
TCTTTAGTTGCCACGGGCGACTCGGCAAGTGCCTCAGCAGGCGCCTCGACGGGTGTGTCT
GCAGCGGCGTCAGGAGCAGCATCAGGAGCAGCATCAGAAGCAGCCTCAGGAGCAGCCTCA
TCGGTAGGTGTGGCTTCAGGTGCAGCGTCAGCAGCAGCAGCAGGAACCTCCTCCTCAGCC
GGTGTGGACTTGGACTCGGTAGCTTCCGTTTCAGGCTCTGGTGCTTGCGCATCTTTTGAC
TTGGGCTCTTCCGTAGCAGGCGGTGCTTCCGTGGTGTGATCAGCAGCGGGCACAGCAGCG
GGCTCAGAAGCAGTCTCAGCGGTGGGCTCAGGCGCGCCTTCAGGTGCGGCTTCAGGGGCA
GGCTTTTCCTCTGCCTCGAGAGCATCTTTGGGTGCCTCAGCGGGTGCTTCAGCAGCTGCT
TCGGCGGGCGCTTCGGCGGCCTCACTTGCTGACTCGGCCTTCATGTCTTTTGTGGCCCCC
TTGCCGTTCTTCTTGTTCTTATTCTTGTCCTTTTTGCTGTTCTTGCCGCCGGATTTGTCG
TTCTTGTTGTTCTTGCTGGTGGCCGGCTTGTCTGTTTCGCCCGACGATGTGACGCCACTT
GCAGTGCCACTGCTACTGGCGGTCGCTGAATCGGTTGCAACGGCCGCGGCAGCAGCCGCG
CCGCGCTGTACGGCCTTCTGGGCGGCCCGCTTGTTCTTCTTCTTGTCGTTAGTCTTGGGG
CTCCAGAAGTCGTCCGAAGTCGGCTCGGCGCCGGCTGGAGACGAGGTGGCACCTTCGCCA
TCCTCTTCGGAGCCAGCAGTAGCAGGTGACTTTACCTCCTCTGCATCTGTGTGTGTTAGT
AATTTGGCTTATTAAAGTAGACGTAGGTCGTAGACATACTGCTGTTGTCCGCATTTGCTT
TCGCTTTCTTGGACTTCCGCTTCTCCTTTTTCCGCTTCTGGGCCGGCGTCAGAATAGTTG
TCGGAGCCGTGCGGACTCCGGAGTTGACGGCTGGAGTGTGGTAGTATTCGCCATCCTCTG
CATCGTCACCCTCGTCATTGTACTCCGCCTCGTCTTCTGCTTCTGAGTCCGTGACCTCGA
GGTACTGGACGTTGGAAAAATCGGCTACGACGAGCTGGTCGTAGTTGGCCACCTGGACAT
TGGCTGGGTCAAAAATGCGGGCTTCACTGACGATGACACTGTCACCCAGCGAACGCTGCA
TGTCCTCCATGGCAGCTGGGTAGGGTTTGAAGACCTCGAGCAAGCTCCCTCCCTTTTTTT
CAAGATTTCTTTGTTTTCGTGTTTTTTTAGTTCTTTTTTCAGCGGCTCAAAGAAGGCACA
CCTTTGGTTTTATTCGGAGAGGTCCTTCTCAACGAGGAAAAGGAACGAAATTGGGGGATC
AGATTGGTGGTTTGATAGTTCAAACAACACACAATGACACGATTCTTTGTTCGTTGAGCA
AGGAACGTCAAGTGGGCCTTTCAGCACCTGCTTGTCAAGAACCTCGCTGCAGGTGAACAG
GAGAATCCAGTGCAAAGACTGTAATGTTAGACGGAAAGGGGGGAGTGAAATTAACAATGA
ACTTTTAAGAATGGGAGAGGAAGTGGAGGAGAAACGGGGGCCACCAGATGCAAGGCTAAA
TTTCACGATCTTTCGTGGACGGCTGGGTGTAGCAAACGAAGATTGGCGATGTTGATTGTT
TGGAGATGGCAAATCAAGCTACGTGGCTTGTCTTTCGAGAGGTTGGGATGGCGAGTGAAG
GATGCGTCTGTATGTCTGTCGGAACGTTTCTTCGTTTTGTCGTGTAGTCGTGCCGTCGTG
CTGTTGTGGAATGATGCTGCGGGATGGATGCAAAATGCAGAGGCTAAGAAAGGACGATGA
TAAAATGCAAAGGCAAATAACAAAAAATCAAGAAGCACTGCAAGCACAAGAAGCAAATGA
AAAGGCAGGGAAACAAAAAAACTGGATAACAAAACAAACAATGAAGATTGCGTAGAACTG
TTGATGTTAGAGAGGGAGGGAAATTGAAAAGAAGGAAAGAGAAAAGCCCCAGAGAAGGGT
CACAAAAAAGAGGAGCCAGACGAAAAGAAACAAAGACAAACATGCAGGGTGAAAATGGGG
ACAGGCTGGGTTGCTGGAGTCCCAATAGAGACCCAACGTCGTTGGAGCTCTCGGGACCCC
CCTGTCAACAAGGCACCGTCTTTGGAGCTTTTTCTCTGCTATTTCTTCATTTTTTTCCTT
TTTCGTTGTGACCATTCTGGCCTCGTCGACTGCACAGATCCGTGTCAGTTTTCGTGCTGG
TGCTCGTACACTACTTCGTCCAGTCGACATCTAACAGCAAATGCGTTGCATTCCTCATAG
AAAAGGGTGTGTAAGACGAATGTCTGTTGTGGCAGTCGCCCCGGCGGGTCCTTGCATGCA
GGTTGATTTGGCTCTGCACTTATACGGAGTACTGTCATAAAAGCTGGTGTTCCAATCAGG
CACCGAGCGGAGAAAAAAAAGCGAGGTAAAAAAAAAAAAAAGCTGCAAGCTCTTGTGATC
TCGGCATGGGGGTGGACATGTGGACAGCACATCGTGCACACTGTCGATTGGCTCGTGTCC
ACGTCCATTTGCTTTCGAAATTGCTTCGTTGGCGGGTTACAACAGAATGAACAGAATTGG
GTACGAAAAACAGCGAAGAAACACAATTGCAGGGCAGCATCGGCAATAAACAGTATGAAA
ATGTCAATGAAAGGCAAAATAGAAAACTAGAAACAAGGAGACGGTCCAACAGCGAGATGG
AGGCCCAAGTGAGGCCAGCCATAATTGCCCACGACTTACTTGGCATCCAATGGACAGGAC
ACGAAGTGGCGAGAATCGCCAGCAACGACCAACATGAAAGTAACTGAGTAACAAGTCCAT
GGCTGTTCGCGGTAAGTAGCCAGCACACGGAACGAAGAATGGGAGAATGGCTGCCCAATG
CAATGCAGATGGCTCAAAACAGGGTGACCTCTCTGTGAGATATTTTGTCCCCGATGCTCC
GTAAAACCTCGAGACGTTGAGCAAACACATTCAAGCACCAATCGGGCTACCGGCCACCGT
CTTGTGTAAGTGGAGGGGATTTGCAGGGCGGCAACAGGGGGTGTTGGCAAAGTGGAAAAG
TGTGGGGATTGCCAAAACAAGCCAACGCAACACAAAATACATGGCGAGGCAAAGGGGACG
AAATCATTTAGTGCTCAGGGGGCTGGTGCCCAAGTCTTGTGGGAATATGTTGTAAGTCGT
AGATTTCAAGGACCTTCAGGCCTACCGGCCTTCCGACTTTCGGGCATCTCAACGCACCGC
AGATCCTTGGGAGTCGACTACCAGACATCCTTGGCTATATGTCGCCGTTGCCGTTGGTAC
GGTATCCATGCTTGCTTTCTGCTTTGCTTGGTGTTCGGCAGAAACTGCGATTCCAGGAAC
GTAAGGAATCCTAACATCGTAGTACCACATACATGCTAAAATCATAACTGGCAGGATCCA
GGGCCGCGGACAACTCACCCTGGTCCTAGTCCGTGAGGTCTGGGGCTTGAAGAGTTTGCT
GGTTGGCAGTATGTCAGTAATTCCATAGCCGAACAAGCAAAGTGAACGAAACGATTATCG
TCAGCCAATTAGGAAACGCTTGGAGTGTCTTGTAAGAAGTCTTGAAGAGGTGTGGCCAGG
TCCTAATTTGGCGATTTTGCCGCGTCTACGTGTCGTGTCGAGTCGGTTTGACGAGGCGGG
ACGAACGATATCGTCAAGGAGTGCAAGAGGCGACGGTGGGAAAACGTGCGACGTGACGCT
CTGTTTGTTTACACGAACAGAAGGTTTTCTTTAAGGCAAGAGCAGCCTTGCACAGCATAT
AGTATCACTAAGCAAAACGGAGCCTAAAGAAACTGGGTAGCTTCCCGTACGTACTGCGAA
AAAAGGAAGGAGGTGCACACGGCTGTACGACGTAACTTGCCCCTAGCTGTATTTTCCTTC
CTCGCTCATCACTCTCATAAGCTCTATCCAACAACAGACAGCAACAAACTCTTCCGTCAT
TGGTTTAAGCATTGTGGTATCCTGGACAATAACCGCAATGCTATCTCACTCGTCGACAGC
CGTACCTTATAAACCGAAAAGATGAGGCGGGACAACAGCCACGAACAGTACGTGGTTGGG
CAGACAGGAAAAAAAACGGTGACGGGCGACTGGGTTCGCTGGCATTGATGTGGCGGTTGG
TGTGGGACGAAGGGCCGGGAAGACGAGTGGGGACTTTGCTGCGAGGTTGTCGAGGTTGTG
GGGAAAGAAATGAGGCGAGGAGACAAAAGAAAACCGGAGGCGGAGACGAGAAACAAAGAT
GCAGAATGTCAACGATCTCCACCTCAAGAGAAAAGACAGCAGACAAGAGAGGCCGTTCAG
CGAATAGACCAGACAGCAAGAGCAATGGGATGCAGTTACCGATTTGGAATAAACGAAAAT
GAGCGACTATCCCACGCCTGCCGAGCCGGGGATTGCGCATGGTGTGCAAGCGGGATGCTC
TTTCTGTTTGCGTGGAGTGTGCAGTGTGCAGCATGCAGCAAAAAAGTGCATGGAACACAT
TGTGTGGTGCTGTGCTACGTGGCGTCGTTCCTGGCCTGTCCACGACCCGCCTCGAATATT
GAGAAGGAAAGAACCGACAGAAAAAATGACCCCCAAATGGAGTCACGGCACCGTCCATCA
TTTTAAAAATGCAGCCCAACGGGCGCCTACGACATATCTGGACAGAACACACACAGTACG
ATGCATCAAATAGAATCGCATGTCAGCCCACGGCAGCTACGCAACAATGGTAACGGCTAT
GGCAGACGGGAGAGTTGCGAAGACAACGCATGACGAGGAAGACGACAAAGAACAGAAAAA
TTGAGACAACAGAATATCGGCCCTCGGAGCTTGCTTGCTCAGTGAGCGGGCGACAGTAGG
GACAAATGTATTGGGCCAGACCACGGCCTTACATCGTCACACTGCAGGCCCACAGCGGTA
CCGGACGAGAAGACAATGCGTGAATGCAAAATGCAAGAGACAAAGGGGGGGACAGGAGAG
AATGCCAGGCACTTACAAAGTCATCTTGCTGATCGGAATCAAGTGCAAGGTCACGAGAAT
GCCGCCTGCATCCACGACCAAAGATGGAACGCATACAGTGTATTTCGTACTGCCGATTGT
GTCGACGAAAGAAAGCATGTCTTTGCCGCCGCTCACGCATACCTTTTTCTCAGTTACATT
TTGTCGCCAGCCCAATGGAGACAGAACAGCCATTCCAATGCCCAAAAGGGAGGTAAATAC
ACCAAAAGGAGAAGCTCGCAGATGAGACCATCCACTCACATTCTGGGGCCTTGGTCTTGG
CGCCATTGACGGAGAAGTCATATTGCCTTTCTGAAGATATTTGGAGAGGGGAACCATCCA
CTTACGATTCGTACTTTTTGTTGGGATGAGAGTCCGTGCAGGCATGCGGCGACCCCTTCA
CGATCACCCCAGTCACCTAAATGAGACGGGGTGAAGAGTAAAAGATACAAATACTCCGCT
TCCGTATTGCGTATAATAAAGGAAAACAAATTCACAACATGTTTGAACAGAAACACATTC
GGAGTAAATGCATCCTTGACCGAGGAGAAGCGGTGAGACGCCCAAAAAGGCGCCAAAAGA
TGGGGTTGTGACTTTTTGTTAGACAGTCCCCAGTGGAGCACGCGACCGAGAGGTGAAAAC
TTATGAGATGAGAATGAGAGGGAAGAGAGAGACGACAATAGGCAACAACAAAAACAGTGA
CTAAATGAGATTTTGCCATAAAAAGAGAAGGATGTTCTCGTAGATCAAAGACAGGACGAA
ACCAAAGTGCACGTCCCAAAAGTATCACCAGCCACATAGTCAAAATCGCGGTGAGCAGGC
CCCATACACGAAAGCAAGAAGAGCAACAACATACTAGCCTCCTATCCGAGTCCTATTTGT
AAAGTGCTTGATCCTTACGACATAGCACATACAGACCGCCACAAGTGTCCAGGGACAGAT
CTATGTGAAAGATCTGTGGGCTGTGGCTGTCAGTCAGTTCGTATGATTGCATATGTGAGG
TTATCCGCAGCAGAGCCCAGTTACATTACATTTGAATTTCGTCTTTCTATAATCTGCAAG
AAAATTACAATAAAAACATGGAAGAGGGCAGCGGCAAAGCAAGAAGAAAAGGTTGGAATG
GTTTGCTAGCACGAAGAGCTGCAAGCAAAAGACGAGACGAAAAGAAACGAGAATTTCGCA
AAATACCCCAGGACGGAACATGGAGATGATGTTAGAAGAGCAGAAAAACAAGGAGGCAGA
AAGCAAGTAGCCCTACAAAATGAAAAGAGCGGAAGATGCATAAGACGCCAACGCCCAAAC
CTCCTTCGTTGAGGAGAATAAAATTAAAGGTAGGATATCAGGTAGATTGTAGAGAGAGAG
GATACGCGCCGAGGAGGGCGTTTGGAGAGTGCGATGCGCAGAAAAGGGTGCAAGACAGGA
CGGAACAGTTTGCTGGACAACGAGAACGCCAAAAATTCAAGATGGGTAGCAAGCAGCACC
CAGCCAAGGAACAACAGTAAAAGGCAGCAGATAAGCAAATATTGAAGGCTCGGAATGGTC
GCAATTCTCATCGAGGAGTATTGAAGCTGAATGCGATGCAAGACATTTTGAACACGTCAA
CCCCTGCGAAGGTATGGAATAGCCGACCACATCTTCGGTATAGCGTCTGACAGGGCCGTT
TATCAAAAAGACGTACTCGCGTCAACTCCCTTGCCGGTGCTAACTGCAGGGCCGGGCATA
ATAGGATAGGACCGAGGAATGACGCAGGACCATGAAGACGGGACGCAGGACCATGCAGAA
CAAACGTAAAGCCACCCAATGTTTCGCTCTTCCAAACTATACGCCCCGCACCACAGCTCT
ACATGCACGTCGGGAACGTAGGCATTGTGGATGTTGTAGGATGTGATTTGAGGTTTTGTT
TCCCAAGAGCGCAGGATCCATTTGGCGAAAGCTGCTTTTGTGTTTTGTCTCTCCTTGGCT
TGGGTTCGCATTCGTTCTCACATGTCTTGTCCGTTGGTGTTTGTATCTTCGTTTTAATTC
TCGACTTTTATTTGGTCGTCTGGTTTCTGTTGCCACATGTCGTTGCCTCTTGTTCGTTGC
GTCCCGTTGGGTATTCGCTTTCCGTTTCCGTTCCGTCGTTTGTCGTCGCCCTCGTATGTC
GCCTCGTATCAGCCATCGGGTTACAAGGCGCTCACATGGCCATCTCGGCCTGCAGCTTGC
GCAGCTCGGCCTCTTCGTCGTCTTCCTCCGCCACTGGTGTCGATTTGACTGTTTTGTTAG
CGTGCGACCCTGGCATGTGTGATTGCAGGGGAGTTGGGGGGACAACATACTCTCGCCATT
GGCCGCGGCCGGCAGTCGGTGGACGGCATCGGATACGGGCACGCTCGTGTCGAGCATCTT
CTCGTCGAGCTGCTCCTGCTGCAGCTGCTCCAGCTCCGCTTCGAGATCGGCATCGTCCAC
GGCCTCGCCGATCTGGTTGCTTGTAATGGCATTGACAATCTCCTCGCTGAGCTGGTTCTG
TTCCTGGATGCGCTCCATGGTCTCGTCGACCTTTTCGGGGGTCAGGCCGCCGTGGATCTG
CTTCATGGCGGTGGCGGCCCGCTCCATGGCGGCCAGGGTCTCGCGGTTGATGTTGGCAGA
CTCGATGGCGCTGACCTGCTGCTCGAGGGTGCTGATCTGTGCCTGGGTCTGCTCCAGGCT
GTGCTCGTGCGCCTTCTTGCGCCGCAGCGCAACTTTAGCGGCTGAGAGGGTATGTTGGTT
AGTATCGTCATTCATCATGGATCCAGTACATCTGCCAGCGCCAGCTTCGCAGGGGGGGGG
GGGGGGTACCATTCTTATTCGAGGTCACATTCTTCCGTGCCACGTCGTCCAGCTTATTGA
TTTCGGACTGGAGATGGTTCTCGCGCCTTTGCAGCATGTCGAGCTGCTCTCGCAGGCCGA
GGATGGCCTTCTTGGGCGTGTCCTTCTTTTTCTGTGCGGCGCCACCGCCGAACCAGCCCC
AAACGTTGGACATGGTGAAGCTGTGAAAAGGTTGAAAAGGTAAGAGAGACTGGGGAGGAG
AAGGAGAGGAGGAGGATATCGAAGCCACGTGGTGCAATATCACGCAGCGAGGTGGTGTCG
CTTCTCGGCTAGATGGAGAGATAAGGTTCGCGGAGACGAGACGGCGACAGCAAGTGTCGC
TTCGTCGAGTATCGCTAGGGTTGGAGGGAAGAGAATGTAGACGAAGTCGGCGGTTGTGTC
ACTGGGATGTTCCCCCGTTCCGAAATAGAACCGATGAGGTGCGCGGGGGTGCGGGATTGG
TGACAGATCAGATCGGATACGCAATTAGGAAGATGCCGCGCGGGTTGGCAACTATCGCGG
TGTCGCAGGAGTCGCGTGGTCGTCGGTCTTTGTCGTCGACTTGTCTATGTAGAGAAGAAG
AAGAGTTGCAGGGGGATTCGGTATCCGGTCGCAGGTGGTGACGTCGGGATGGGAGGACGT
TGATGCGATTGAGAAAGAAGAAAAGATATGGATGGAGCCTTGGGCCGGGAAATGGATGAG
AAAGAGAGGGGACCTCCAACCACCAATGATAATGATGATGCAAGGCCCCAATACGTGAGC
GTGGTAGGTAGCCACCAGCCGAAGCCCATAGAACTCAGCCTGTCGTCTGTGTGGCCAGGC
TGCCAAATTCACTTGGTTAGTGCCTACCACTGTTCCACCATCCCGCCACCTGACATGGTC
TGCCATGTGCCGCGCAAAAAGTAGAAGAGGGACTGACAACCCCGCCACTTTGCTAGAAAA
ACACCTACACGTGACGTGATTTTCTGACTACTATTAATTAATGAAGCGCAATCCGTGCAA
AGCACGCTAACAACAACTAAGATCACAACAGCCAACGCCACCAGAGTTGAAGCCAACCAG
TCAAATTGTTGGGTATTGTGATAACCAAAGTGACAAGTTTCCTCTCAAATGTCGAATTTG
CTTTCTTTCTTTTTGGTAAATTTAAGAATATAAAAGAAAGAAATCGTAGTAATTTTTACT
TTAACTTTTTATTTTGGAATAACCTAGGCAACAAACATACTTCACTCGGGGAATGGAGTG
ATTGTCCTGTATTAAAAGGCGTATACCGTAACATCCCTTTCCAACCAGGCATCCACACAT
CCAACAACTTTCGAATACAGAAATGCCCTCGACGTCGGCATCCGAGATTTGCTTTCTGTC
GAACCTCCCAACCAAGAACACTGGCCAGAAAGTTCGGTTTCTCGGGTGGTAAGTCCCAGT
CCATGCTGACATCGGCGTTCCTGCATCGATCAAAGACGCTGACTGTGCAGCGTCACCGAC
TATGATCCCACCACAGGTGTGCTCACGCTGCAGCACCCGTACCAGCCGCCGACACCCAGT
ACCGGTAGCGGCACCTACGTGCCTGCTCATGCTGTCCGCGCCCGCGTCAATGTGGACCTC
GTCCTAGAGGGGTTGACGGCGGAGCAGGCGACAGTGGGCGCATGGGTGAATGTGATGGGC
TGTGTGACGGGGCACACCGTTCCGACCAACAGTGCCTCCGGCAGAAGGAGAGGCCCCACG
TTTGTCGACGTGCAAGCGCTCGTCCTCTGGTCGACGGGCCCGCTGGACGTGCAGGCGTAC
GAGCGACAGCTGGATGCGATGCTCACCATGAGGACCGGGACGGTGGTTGGGACGGAGACA
TGAACGGGGGACGTGTTTGCGCCCGACGACGACACAGTCGATGGCGACAAGAAGCTACAC
AATAACACTCCGGAGAACGATATACGGCCGTCACATCACGATGCTGCCTTAGAATGCCGA
TGACGCCCTAATTCCACAGGACATTACCAGAGCCGATACGTGCATCTGTAGACAAATTTC
AAGTTCTACATCACATACTCGGGAACTTAACGAATGTTGCATCTAATTCCGTCAGTATTC
ACGCTATTAGGGCCGAGCCAAGTCACAAACGGTAGGGTGTTTGATTTGGATGAGAGCATA
TACGCAGATAGTCAGCATTAATGATAGAAACGTACGATTGCCCAAGATATAGTATTTCTT
TTCTTTTGCAGACTGGGACATAACTGGGTGCCTCGTTACGGCCCCTTGATGAGAATAGAA
TGAAAAGACAGTGAAATCAAAACGATTGGCCTTCCCGAGGTAGTAGCTAGCCGTCTGTGG
CTGGAGCAAGATAAAACGAACCGTATTGCAAACAGAAAACATTCAATAACCAAAATCAAA
TCAAATCAAAATCAAATCAAATCAAAATCAAAATCAACGCAATATTGGCGTTTGTTGCCG
TGAAATAGTCTTCTGTAACATCCCAAGCGTCCAAGAGAGAAAAGAAAGAGAAACTAAAAG
GATATAAAAGATCGAAAGATGAATAAAGGAGAACCATGATGAAAGATAAAAGACGAAAGC
AAATCTCATACAAACAGTAGATCTTTATCGTGACGAAATGACAGTACGAATACAAGACGA
GGAAGAGAAGATGACGACAGAAGAGAAAACTAAAGAAAAGCGCTTCCCAACACTTTCGAC
AAGATTAAGTTTCCAAAAACACAGAAGGGTATTTTTTTGGTCATGTTTTCTGTGACGCAA
ACGGACAGACAGAGNNNNNNNNNNNNNNNNNNNNNNNNNNNNNNNNNNNNNNNNNNNNNN
NNNNNNNNNNNNNNNNNNNNNNNNNNNNNNNNNNNNNNNNNNNNNNNACAGAGAGAGACA
GAGAGAGACAGAGAGAGACAGAGAGAGACAGAGAGAGACAGAGAGAGACAGAGAGAGACA
GAGAGAGACAGAGAGAGAGACTGATAAACAGGAGACAGGAGACAGGAAAGAGACGGTGAG
ACGAAAAGATAAAGAAAGAAAGAAATAGCACAGCACTTTCCACGCTAATAACGGTTGCTG
CGCGGACTCTGGGCCGACGATATATCGTCGACGTGGTTGCAGAGCGCCACAAAGAGGTCA
AAGAAGAGTTGCGAGCCGCCATTGTACATCTCGAGCTGCATGGTGCCGCTCCGTTTGAAA
GTGCCGCGGCTGCGGATGATGAGCGCCAGGTAGTGTGCACGCAGCTTGGAGTCCGTCTCG
GGCGTGTGGGCGTAGGCAAAGCGTGCAGATGCCAAGATCGTGCTGCAAGGGATGCCGCTC
TGCAGGCCCTGTTTGCGCAGAGCGATGCGCTTGAGCTCGTCGAGACCAAACCGCTCGGCC
GTACAGTACATGACAGTGTCTTTGAGCAGGTCGCCGTCGGCGGCGTGGTGAAAGATAGTG
GCTTCCACGCCTTGATCGGCGGACGCCGTATCCGGCCGCTCCAGCTCCCACGAGTTGCGT
CTTTTGTTGTGCAGCAGGCGCGGATAGTAGTCGCCCTTGTAGAGGTACTCGAGGACGGAC
GAGAAGATTTCGGGCTCATCGTCGGGCAGAGCGATGCGCTTGCTGGCTGTGGCGGCTGAG
GCAGGGGAGGAAGGAGTGGCCGGCGACGAGAAGGGCGAGTTCTGCTCGTAGAAGAGCGGC
TGGTTGTGCAGGGCTTGTTGGAAGTAGGGCGAGGCACAGAGAATATCCTCGTGAGCAGCA
AAAATGCGCTGTTCCCGGCCGACAACGAGCGTGACAATGGCCGATGTCATGGACGTTGGG
GAGGTCTGGCCGCGATGATGATTGCTTCCCTCGGCAAAGGCGGCAACGGCAGCGGCAGAC
CCGATAGTCGGCGGCCGGCGGCCGAGACGGGAGGAGTCGTGACGGCGGTGTTTGGAGACG
CCTGCATCTTTGCTGAACGACGTGCTTCCCGGCTTGCCTGTGTTTTGGCTCTTGGAAAAG
CTCTTGTTCTGTGACCGCGAGAACATGATGGCGGAAAGTGTGCGACGATGGGGGAACGAA
GAAAAAAAGAAGAGGAAAAAGGAGGGATAATGGATGTGGCAAAAAGCAGCAGAGACGAAA
AGCAACAGAAATAAATTAATCAGATGTAGGAGAGGCAATAAAGATGCAGACAATAAATGA
TGGAAATAACAGTCGGTCAGTTCATAATGGCTTCCAGAAACGGAAATGGTTGTTTTGTTG
AGATGCAGTGTGAATATTGTCGCTGTTGTGTATGTTGTGTATGTTGACATTCACGGAATT
CGTCGTTGGCGATTACTTATCTTTTGTTGGGCGATGGGCGATTAATGACTACGAAAGGAA
GAGATGTATCTGACAAGAAGAGAAATCGAGTGAGGCGGGATTCGCAATATTTATAGAAGC
CTACAAGAGAGCACAGGAGTGCACGAATGAAGGAAGGAACGTGAGGTGCGGACGAGACTG
TGCAAGGAAGCGAACCAAAAGGGGAGGAAAGAGAAGGGGAAAGAGGGGAACGGTTGCGTG
AGGCTCAGTTTCTGCCTGGCTGCCTTTTTTGGATGGATTAGGGTGCTTTTGTATGGGCTG
TGCGGCAGGGCCGACTGGCGTAAACCACGAAAACCAACACAGTGCCAGCAGCCGACCCAG
AAAAAAGGAAGGGAGCAAACGAATGAAAGGGTGCGCCGCAGGGGTATGAGGGGCTTTTAG
GAGTTTTGGGACAGAAAAGAAGCCGGAAGAAGAAAAGAAATAGGGGGGAACAGGGGAGGG
AAGTTGGATGGCGATGTTCTTGCCGAGACGCGTTCTGGGCCGCGACTTGCCCGATAGAGT
CAATTGGGACAAGTGCGAAACTTGCACGTCCGCACGTGATGTCTACAGGGGATTAAATTG
TTATTCAGACGCTGTAATATTTGCGTATCCTTGTATTACAGGGGCCTGCGTATTCGCTGT
ACCGCTCCGCCTTAGCTCAAACGGACTAGTGATTGTCGTACTGCAGCCCGCTGATGCATC
CACCCATCCACTACGACACCCACACATTACGACAAGGCACACTGTGGCATTCACCGGCCT
GCTGTCTCTTCTTGTACCTGGTGCAATTGTGCAGTGCTGCCTGCTGCAAACTGGATACAT
GCTCATTATCGTATCTCGTGAATACACATTGTAGCTTGTTACAACTCTTATCCCAGCCCC
CTTTTCTTTTCTCTCGCTCTATCTGCTTCCGGATCAAGTGCCGGAGAACCTGCATTCGGG
CTAGCATCTGCCTTTATTTCTTGGGCCAGCTGAAATACATAAAATAGATAAATATAAGAG
GGAGGGAACGATGTGTCCTCCAGGTTAATCTGAGCCGTGACATCTTGTTGGGGTTGTTGG
GGTTGAGAAATCCCTTCTTAAATACCTCCTTCTTTGTTCAAACAACTGGCCATCTGGGAG
ACCAGGGGGCCCTCGTTGTGCGTCGTACTGGCTGGAGATATCTAAGGCAGCCACTTGGCC
CGTGAACAGCTATGGGATAAATTACCAGGGAACCAGTATCAATATCCCTGCGGAACACCC
GACACCTTAGACATTGGGCGGATAACAAAATCAAATATCGTCGAGAGACACATTTAGATT
TATTTGTTCTTGAATTCGGAGCACGATATACCGCGTACTCTTCGGACAAGATGTTCCAAT
TTTCGAGGCTGCTCACTGTGCAGAATTCAGGACGGCTGGCGTATGTGCACATTGGTTTGC
ATCTTGAGCCTTCCAGTGAAAAGTCTCACACATGTAACGACAGTCCCACCCACCTTTGTG
CACGTTCTTGTCCCGCCTGCCGTTAGCATCTTATCCACCCATCCATCCACCCATCTATCC
ACCCTCATGGAACAGATGTACGGGTGCCTGGCTTCCCTTACTTGGTACTTGGTCTCACTG
TCGTTTCTTCTCCGGACGTTTGTTTTCGACTAGGATTCCAGCCGATGCACTTTGAAGGGC
CTGCTACTTCACCCCTGTGCCATGCGTGCGTCGAAACTATGTCCCAGCGTTTCGGTCGTG
GCCAATAATGGCACGGGGATCAAAACTGGGAGGAAAAGCCGTTGAGGTGACGAGGCTTTT
TGTTAAAGCGAGAGGAGTAGCATCTACTCAAACAAAGGTATGGTTTCTCCAAACGTATCA
TCGAATGTGGACAGTGCTAACGTCCTTTACATGTTTCACTGTGTTTTTAAACGAAAGATT
TGGTTTTACTCTGTCCGAAGACGGCCCGTGACGACTAAAGATTGACAGCGATTCACGGTC
ACACTCCCGGTTTCACTCGGGGTCTTCGTTATTCCTCTATCTCAAGTTGCCCCTCCTTCG
TACAAACACTTTAAAAAATTGGCCCTGGTCGAGCCAAGAACGGAGTCCGGTTTGTCAGAA
GCACAACGGTAAACACCTCCAAGGATAACTCTTGCTTTAATGTTTAATGACTGGTTCCAC
TACCACCAAAGTTGGCCATTTGGAGAGGAAGGATCGGAAAAGAAAAAAAGACAGTGATAA
ACATAAAAATTAAACAAACAAAAGTCACATTCCCTCCCATGATCAGGCAATAAGGCAATG
GCACACAAATAGTGGCCGACGGAAATATGACGCCTACAATGTGAACATGACCTGCAAAAA
GAGGAGATGAGGCGGCTTGGCTCGTCGAAAAGGCGTCTGGTCGCCTTTCTGTCGTACGTG
CACATAAGCTAACGTGACAACACACAGTATTAGTCCTACTGCTCAGTAGTCCTTTATTTA
TTTATTGTCCTGGCCTCGGCACTAACAAAGCCTTCCATTGAAGGTCTTTGTTTTGCTATC
TGTTCGTTTTGTTTGGCTCTGGGCTTTTTGCCGTGTCAGCCTTGTTTTCAATGTCGACAC
AAGCTTGCTAGGCGCCCTTAACTAGGCAGCCTCTGGAGACAGCCCCAGCCGGCCTCGGCC
GCCGTCACTTACAAGAACACCACCAATACAACCGCGCAGCCAAAACGGGCCGTCACGGGC
CGATCACTAATTGACCGTCAGCCAAAGTCCAACAAGAGGACTTCATCTCAAACCCCAATA
AGCTCCATTCGATGGGCTCTCAGGCCGTCTGTGGCGGCTCAGGACAAGACATGGTCGTGG
CCAAGCTTGGTGGCAGTCTTTGCCCGGCAAGTGCTCGTTCTATGGAGTTCAACGACTTAG
AATGTGAAGCTCCTCCGAATATGCAATACTTCTACAATGTTTCTGCAGAATTTCAACATA
TTTTCGGAGCAGATGACCGATGATTAGCTCAGAAGTGCAAGGCTACACAAGCTGCCCGAA
CACAGTAAAACTACGCATTTCTGTGCTTTTGGAGATATACGAAGCAGGCTGTGTATTGTA
GCTGGAAGCGTACGTATCAGCCTTTTAGGCGCTCCGCATTAATATATTATTTAACAAGAA
GCTGGTCTGCCACTTCTCGCAGCCACTTGTTTTGATGTTCATTCTTTATTTCGGCCTCGA
GAGCACGCCTAAGGGCCCATGACTCTATCCGACGCTGATACTCTAAACCAATCGCCTAGC
TTTCTCTTGAAATGCCCTTACAGCAGATGGCGGTAGCCTTGCACCGCCCGTTTTAGCCAG
CTCGTGCCCCGCCATCAACTTTCACCAAACTACGACATACAGTACTGAACAAGGGCAAAA
CTCGCCCCTCTCTATCTTCTCAAGTCTTTAAAGAAGCCTTTTCTCTCTTTGTCACTTACC
AAATCCTGTGGCGAACGAAATGACCCTGAGACACGAACTGGCACTGTTTTGACTCCAAAT
CACGAAGAGACAATCTGACGCGACAAGGCCTACCAGCGTGACACTGCATAACAGCCCAAC
AGACGGCACCTATTTTCGGCCCTTACAAAGCAATCGACCGACTTGAACAGAACACAAACA
CGAGCCCCCTCCATCTGACGGCGACCTGACGACGACACGAACCGCCGGCGTCTCTACAAC
TCGCTGGCGACTTGGTTCGACTTGGCCTCATTCTGGCAGCACAGACGTTAAGACTCACGA
TCCCAGACCTTGCCACCGCACAACAACACATCCGCGCTCAACGTCAGATCCCGACCATGG
CCCAAGACGGCGAAAGGCCGGCCGGGGCAGTCCCCGAGGACCAGACGACACAGACGACGC
AGACGGCACAGACAGCACCGCAACATGACCTGCCGACAACACCTCACCAACCCCAGACAC
ACATCACCCTGCCAGACGGCACCACCGCTGCACCAGGCGTCACACCCACCGGCAGTGACA
AGGGTGACGGTGAGGACCAGGCTGCCGACAGCGTCACCTCCATCGCTGCCAGCCCTGGCC
TGCGCAACAGCAAGGGCTGGGACGGCAAGCTGCGGATGCCCAAGAGGGACGCATCGCCCA
CGCCGGACACAGGCGCTACAGGCGCTACAGGGACTACAGGGGCTACAGGAGCCACAGCAA
CCGGGGAGCCGTCGGGCCACCACAACGTGGTTCTGGCCAACCCCGAAGCCCTGTCTGATC
CCGAGTACTCGGACGACGAGAACGTCGTGCCCGGCGAGGAAATTGCCGCCGACGAAGATT
TGCTGAACGACGAAGACCCAGACACGGACGAAATCTTGGCCACGCATGCCCGCATTCACA
ACATCGACGCCCTGCGGCTGGAGCGCTTCAAGAAGGTGGCACGTCTGTGCCTGCGCCAAA
ACAGCATCCAGTCTCTGTCGTCAGGGCTCGCGCCCGTGGCCGACACGTTGCAAGAACTGG
ACGTGTACGACAACCTCGTGTCCCACATGCGCGGCGTCGAGAAGCTGCCCAACCTGACGA
GCCTCGACCTCAGCTTCAACAAGATCAAGCACATCAAACACCTGGCCCCTTTGACAAAGT
TGGTCGACTTGTACCTGGTCGCCAACAAGGTGTCCTCGCTCGACGGGCTCGAGAACCTCC
CGGCCGCGGCGACGCTGCGCATGCTGGAGCTGGGCTCGAACCGGCTCCGCTCGATTGCCC
CGCTCGCCGGGTTTGGGTTTGTCGCCCTCGAAGAGCTGTGGTTGGCCAAGAACAAGATCG
CATCGCTCGAGGGCTTGCAGAACCTGCCCAAGCTGCGGCTGCTGAGCGTGCAGTCGAACC
GCATCAGGGACCTGCGCCCGCTGCATGGTGTGCCAACGTTGGAGGAACTGTATATCTCGC
ACAATGCCTTGGAATCACTTGAAAGCCTGAGGCATCCAGCACAGCCGGCAGAGGCAGAGG
CAGAGGCGGGCGAGGCGCCCGCGGCCAACGGGGACACCGCCGCCACCGCAGACTCGGACG
CCTCTGGCGGTGCCTCGTCGGACGGAGCCCTCCCGCGCCTCCGCGTCCTCGATGTCAGCA
ACAACGCCCTCACCTCCTTCTCCGGTACCGAACACCTCGCTGCCCTCGAAGAGGTCTGGG
CCAGCTACAACCGCATCGCCGACTTCGCCGACGTCGAGCGCTGCCTGCGTGACAAGAAGG
ACCTCGACACCGTCTATCTTGAGGGCAACCCGCTGCAACTGCGCGCGCCGGCGCTGTACC
GCAACAAAGTGCGCATGGCCTTGCCGCAGGTGCAGCAGATTGATGCTAGTATGTCTCCCC
TTGCGTGTTTCTATTTGTGCATTGATCCACAACTCTCCTACTAATACAGTCTAGCATTTA
TCCGAGAGAAATGACCGACACCATGAACGAACTTCCTCTTCTTTTGCTTCTTTTCTTCTA
CGGCTCCATCGTACTTTGTTATATGACTGGGACATAGGGTACATTGCAGTTCGTCAAGTC
TACTCAATTTCGTAACACATCCACACACATAAGGCAATTGGCCTACGGTTGTCAAAAATA
CAATGGATTCACCTCGTTATCATTGAAGTGACCTTTATTTCATTTCGTTCTCGTGACAAC
GTGTTTTTCTTCTAAATCCTACGGCAGAACCAAGTGCCCTTCATACCTTTGACACCTCAC
ACGCAACAGCATCACAGGCCACTTAAGCGAACAGGATCAGCTTGTCCGTCTCGAAGTAGT
TTGTGGGCTGGTTGAACCGCGTGTTCTTGTCCAGCGCTGAGATGGCCTCCACGTCCTTGT
CCTCCAGGTCCCAGGCCACGACGTCCAGGTTCTCCGCCAGCCGCGATGCCGTCTGCGTCT
TGGGGATGACCGCCAAGCCGCGCTGGGTCGCCCAGCGCAGCAGGATCTGGCCCGCCGACT
TCTTGTACTTGGCCGACAGCTCCTTGATCAGCGGCACCTCGAACAGCGGCGTCAGCGCCT
CGGCGTCGGCCATCTTGAACTCCTCAAACGAGGCAGGGCCAAACGACGAGTATGCCGTCA
CGGCCACACCCTCCTGCTTGGCCAGGTGCAGCAGCCGCGGCTGCACCAGGTACGGGTGGT
GCTCAATCTGCAGCGTGGCGGGCGGGATCTTGGCGTAGCGCAGCACGTCGTACAGCAGCT
GGCCCTGGAAGTTGGACACACCGATGCTCTTGGTCAGGCCCTTCTCGACGAGCGACTCCA
TGGCCGTCCAGGTCTCCTGGATACTGGCCTTGGAGGTGCGGACCTCGGTGCCGGCGTCGT
CGTAGTGCCAGCCGGGCGGGTAGCGGACCTCGGGGTCGACCCACTCGAGGGCGAGCGGGA
AGTGCACAATGAATAGGTCAAAGTAGTCGATGCCCCAGTCCTTGAGCTGGCGGCGGGTGA
TGGGCTCGACGCGGTCGCCATCGTGGAACGAGTTCCACAGCTTGGAGACAATGAAGAGAT
CCTCGCGCTTGACGATGCCCTCCTTGATGGCACGGGCCACACCCTGACCGGACTCGACCT
CGTTGCCGTAGTCTATACACAGAGAGGACGGTCAGTGTATGTTCGTTCGAAAGACAGCGA
GCCCCTCCCCCTTCGACCCTTTGACTCTTCACCCCTTCGCCCCCCTTCGCCCCGTTCGCT
CCCTTCCCCCCCGCCTCCCAGCCGTCCCGTCTCAACACAGGGCGTGCATAAGATTGCGAA
AGACAAAATTGCCCATGGCTGCAGACACGGCACAGGAGGGGTTGTGTGCCGCAAGGCACA
TTTGGCGGGGTCACAGCGAGTACAATGCGAGCAAAATAGCGCGAAGAGAGGCAGTAGAGA
GCAACACGAACAGCAACAAAGGACAGCAAAACTCACCGCATGCGCCGTCCAGGAGACGGT
AGCCGGCCTTGATGGCGTTGTAGACAGTGTCGGCACAGACGGCGTTGTCGACCTTCCACA
GGCCGAAGCCGACCTGGGGCATCTCATGGCCGCTGTTGAGCTTGATGGTGGGACCCGACA
TGGTTGCGGTTGTCTGCTTGTGTTAGAAAAGGCTGCAATGCAGAAAGAGACTCTGTGAGG
TTGTTTTGTTGCGGACGCGCAAAAGACGATCTGGGCACGAAAGGGCAGGACTAACATTCA
AAATTGCCCGATTGGGATGTGTTGCTAGATGGAGGGGTTGAAAGTTGGAGTAACAGAGAA
TAGAAAGAAGGGAGGGAAGAAAACAGAAGAGAGGAGAGGGAGAAAGAAGAAAAAAAGAAG
CAAAACAATCGGGAAATAAAGTTTATGACAAAGAGGGATGGTCTGTTTGAGTTATATAAG
AAAACGAGAAGCTCCGAAGGCAGGGACAAAGGGGGGTCGCTGTTACAGCGCAACGTGGGA
TGCGCCTGCTGTGCTGGTCAAACACACATCCATGTGGTGGGGTGATGGAGACTGCTTCCT
CGTCGTTCGGGGTCGAAACCAGTGATGGAAGGTGCGGAACAACACCTGCTCTTTCCCAAA
CACAACGAGCGATGAAGACGGCAGGACGGCAAGCAGGCAGACCGGCTGGCAGGCGCGACC
ACCAAGTCTTTTTTCTGTTTTTCTTTTTTTTTTTTCGTTTTTTCTTTTTCTGATCTCCAA
GATTCTTGGCTTTTCATGGCACGCCAATCGTCACCTCTCGCCCTCCTACCTTTCTTTCGT
TTTGTCAAACTACTTCTTCTTTCCCACTTAAGACCAAAACGGCACATTCTGGGCTGGCGG
CAAGAATGGCAGTCCGTGCCGTATACCCCGGCGAGAGCCCCATATCTGGCCCTGTTGGCG
TGCAGTTGCTCTCGTTTCTACAGGGAAGGAGCTACCGGAGCTATGACGTGGGGAGGCGAA
CGGCGGCGCAAAGAAGTCCGGCGGGTCTTTTTTCGGTCATTCACCTTGGGGCAAAAACTT
GGTGTCAATTTTGAATCCCGTTGTCCACTCTGCACTACCGTTTTATATTCTCCGTCAACG
TCACTGTAATTACCCCTTCGTACTTTCATAGATAGCTCGACAGATGCTGACAAGACTAAG
GTAACTCACCCGCGCGTGAGAATTACTGGATTGGGCGATGCGTACAAGACGTCGAGGAAG
GAGCAAGAGAAAGGCGCAACCAGAACCTGGAACATGTCCGCATCATATCGTGATCTCCAA
CTTGCATCTCCTGAAGAGTCCACATTTGGGATAAATAGGCATCCCCTCTTACAAATACAG
GCGCAAGATGCGAAGAACAAAAGCCCACACATGACACACAACAAAAAAGCGTCTGGACCG
ACAACAACAAGACAAGGCCAAGCTTCATCCCAGGCTTCCCCTTCCCCTCCCGCGCGCGAT
GAATTTAGCCTGAATGTTAACTACTGTGGATGCTTTTGTGGGCGAAGTTTCTAGCGCAAG
ATAGTTGTCCTGTGCAGGTACAAATGAAAAAGGCGAGAAAGGCTGTGAAAAATCCATGCG
AGTCCGCATGTCTCTCCAGGCGCGGTTCGTGGATAAATCGTCCTTAGTCGCGCCTGCCCC
TCTTTCTTGGGAACCCACACCAAAACTCCAAAAACATCCCGCTTTCCGACATCCCACCGG
TTTTTCTCCCCAGTGACTGACTGTCCAAAAGTAGAAAGCCCGCAGAGGGCCACAATACGA
TCGCCACGCGAAGCCGTCTCCAAGGAAAGAGCGACGGGAACAAAAAAAAAACAGGGGACA
GCTCCAAAAAGGCACCGACGTTCGGCCGGGCCTTCCACTTTAGGCGGAAGGCTCACGTTG
TACTTGGAGCCGGAGTTGTCGCGTCTGTTATTGGCGGACATTGTTGCCATTTCGATCAAC
AGCCCTTGTTGACTCCTTTTTCTCCAAAACCTTCTTGTTCACCTTGATGATTTGAAATTG
TATTATATTATTTACATTATCGCGTGTGTCAACAGACCAACTAATACTAATAACGATGGA
GGGTATATGAAGCATAAAGAGCGACGACCATGGACTCGGCCAAACAAGAAAACGCCAAAA
GAGATGATCGCCAGATATGCCAAAACAAAAAACCGTATCGAACAGAAACAAAATGGATCA
AAGTGATAGTTCCCAGCCAATTACCTTGTCGACGTCCCGTTGCTGCTTCCTCCACCGACC
ATGTTCGAGTACCAGCAGCCGCACACGTCCGCCGCGCCGCCGTCGGGGACATTGAAGTTC
CCCAGCGAATTGCCGTGGTAGTCGACGCAGTCCGGGATCGCAGGTCCGGCTTGTTGGACT
TGGGCGATCTCAACGGCAAAGGGCCACTGTACAAACGCCGAGGTCGAGGCCGAGGTCGGC
GCCGGCACGTTCGCAATGGTGGAAGGGAACGTGGCACGGCGTTGCGTCCAGAGCGTGGCT
TGGAGTTTGGTCTGGTTAAAATAGCAGGTGGCGGCGCTGGTCTGGTGATCAACGAGATCG
CTGGTGGGGACGTATGCGAGGTCCATGGAGAAGTTGAAGACGAGGCGCTCGGAGGCGAGG
CCGGTATCGAGGAGAGTCAAGTGGATGTTGGAGAACGAGGGTGACGGTGACAGCGATGAA
GATGAGGATGACGACGAGGAAGACGACGAAGAGATGGTGTACGTGGTGATGGTGGACGCG
CTGCTGGTGCTGCCGCCGGTGGTGCCGGCAATGATCCATTCAAAGGTGACGGCCGAGGCG
TTCTGGGCGGCGGGCGATCCGGACGCCGAGAAGACGTTGTTGGACGACGGCGCACAGCCA
AAGGCAAACCCGTTGGTCGTGCAAGCCGTCGAGACATTGGTGAGGGCCACGGTGAACGAG
TAGCGCCCAGCAGGGAACTGGTCCGACGGAGTAGCTGGAGTAGGTGGTGGTGTTGCAGAT
GTGCCCGCGCCGTCGCCATCGCCACCTTTGCTATCGCCGCCACTGCTATTGTTGTTATTA
GCCTGCTGGAGACCAAACTTGAGGCCGACACCGAGACCGACAGCAATTACGGCCAGCAGC
AGAAGCGTCAGGATCAGCCGCCACCAGCCACCTCGCTTCGAAAACCACTGGCGGTCTTGT
GCGCGTGTGCGCAGACCGCGTCCACCTGCGCCGCCCGCCCCGGCCATCTGCTCCTCCAGC
TTACGGTCTGTGATGCCGCTCTCCTCGCTGCTTTCGCTGCAGGCCGGGTTGACGTATGGG
AAGTTGGGGCCGTGGTAGGCTTGTGAAAGAGGTCCGCCGGGGAGGGTTAGGTGTTGCCGT
TGCGAATGTTGCGAATGTTGCGAATGTTGCGACTGTTGTGAATGGTAGCTGCGAAGGCTG
CCTTGGCTATGGTGGGAGCCAATGCTGCCGGCCTTATATCCTCTCGGATTGCGGTTGACG
CGTCGGCTCGGACTGGAATTTTGGCTCTGGCTGGGGCTGGGGCAGGAGCTTTGTGATGAA
TCTGCCTCCTCGTCCGAACCGCTGCTTCCACTGCCTCCGCTGCCACTTTCGGCACCCTCG
CCGTTATCGCCGGCCGACAATGTCGGTAATGCTGTCACAATGCCCGAATGCCGTTTTTGC
CGTACTGGGTACATGGCGGCTGACTCAGGCGTTGGCACCACAACAATGTCATCGTCCTCG
TGCACAATGGGCAGGGTGCGGACACTCCTCATGGAGGCGCGCCGTCCCGACGGTGCCATC
GTGATGTCGTCGGCGAGCGTAGGCCGTGGGTAGGAGAAGATAAAAAATGATTGACGTAAA
AGGCCCAAAAATGCGAAAACGAAAAGGATGAGAAAAGGAGAATGTGTCAATCTCGGTTTT
CTGTCTCCAATTCTTCCGCGGTCCCCGCGCGCGGTAATACTCCTTAAAGGGTGGTATGGT
GACCTAGCAATTTCTCGTATTGTCGTAATGCTTGACTTTTGGTAAGCAAGGAAGAGTGTC
ACAAAATGAAAAGTGAAACCCGCCGAAATCTGAAAACCAGAAATGTCCAAGTCTCTCGGA
GGAATATTCTCGCGGCACCTCAACAGCTGTGGATTGTTCCTTCGAAGCGGTGATGGCCGG
AAAGTGTGCCGGTAATTAGCGATACAGACCACGATATGTTGTACGCGACACAAAGACGGG
CCAGGCGTAGCCTAATGAGCGCGGACAATTTCTCCTGTCTGTCTCGTCTTGCTCGGCTGG
CTCGACGTAATTGCTGCTTTGTCTTTCTTTCGGTAATATGTCCTTTGTCGTATGCCGCTT
CGAATAGGGATCGTCGTGCGGGCGAGTCGAGGGCGAGAAAGTAAAAGTGAACGCGAGTGA
GCGGCCGGGACTGGCGAATATCGTTTGCCAGAGAGAAAATGACAAGAAACGAGCGAAAGG
ATGATGGACAGAATAGCGAATGTATAGAGTATCCAGGGTAGGCATAGAGTTGTGCCCTAC
GCTGTTGAATACTGAGTTGCAAAACGAATGGCGATAGTTGTACGACATACAACGTGAATG
TAGGTTGTAAATTAAAAAGGTAAGAGAGAGGCAGGGCCCTTGTAATAATAATAAGAAAAC
GTGTGATATTAAACGAGGAAGAGGCTCTTTTTGCTAGCGAGTCAATCCTCACTTGCCAGC
CCTCTTTCGCCGGCAAACTTCCTTTGTTAGCCTTTTCTCCTCTTTTATGTGGAAAATTAA
GGTTTCAAAGGGAGAGAAAAAGAAGGAAAACTGAGGGTAGGCACAGCGAGGAACCGAGAA
CGCGAGGGAAACGGAGCGGACCAGGCCTCGGACAAAGATGGCAAGAGGTCAGTGCTGAGG
GGATGGCCCTATTTGTGGCCTGGTGGTGTGGTTTGCTGTCTGTTTTTGGACGACCAGGGT
GCCGGATCGCGAGGGGACAAGGACAAGGAAGAGGAGGAGAACGAGAGGGGGGGTTGAGAC
AAAGGAGCCGCTGAGAGCTCTTTCTGTTCATTTATGAGCTCTTTCGTTTCGACCGTTCAA
GTTTCTTTATTTGATACTTTTACAGCACCTTTGGAAAGTACTCCCTCTGGTGGTGATATC
AATGGGCAAAACCAAGATGGGTCTGAGACATCGAAATGAAAACGAGAGAGGGAGAAACGC
CATGTGCAGTCGGTGTGCGTGTGCCCCTTCCCTTGCTTAACCTTATGAGATAGATCAGAC
TGCATTCATGGTCCACGCCAGCGACTGTCAGGGAGGCAACCAAAGTAAAAGAACCTCGAT
GGGAGAGAAAAACGACAGAAAATATGTGAGATAGAGAGAACCATAGGAAACAAGTACGAA
AAGAACGGGCTCATTGTTTTAAAGCTCCTCCCACCAGAGTCGTCTTTCGCCAAGCACGGA
TGGAGGCGAAAGCGGCTCGCCAAGAGACTACTGACAAGATGGAGGCACAGGGCCATTTGC
ACTTTGACAGCAGCAGGGCGGAGAGAATCTTACATGCATTGAGATTGTCCAGCTCAGCCG
CACGCACGCCATGCGACATACGTGCATCGAGTGTCAATGTCAACTCCACGACGTGAAAGA
GGGGACAGCCTGCATATGCAGCGCACGGTGGGCGAGTAAACGTATCATGCGTGGCTTCTG
CAGCTTTTACGGTTAAGCACAAAATTATACGGAGAGTCGCATTGGTGGCCCAAAACGGAA
ACGAGAACCAGAACTGCCATAGTCGCAGTTTCGCTGGATCGGCCACATACCGAGAACCCC
GGATGAGACGAGACAAAAGAGAACACAGAGGTCGACGGCGATCTTTCGGGCCAGGCGGCG
GGCGTATTGGGATAATTCCCGCTCGTTTTGTTCTTTCAACAGCAATTTTGGAAATGAGGT
CAAAAAAGTTAAATGAGCTTGTTTGTTAGCGTCCGGCCAGGGACGTCGCGGCGCTAACTT
TCCACTGCTACGCAAGGGGTGGCCTGACAGCAGAGACACCAACCACAGCAGGAAATGGGC
AAAAGGCCAACACAAAGCCGCCATACTAAGACTAAAAGGGAAAACGGACATGATTGCCTG
CTTGAAAGGTCAAGAGCCGATATCTCAGCTGCGGAGGTATCGCAAGTCTTTGAGCGCAGC
GACCGCCGCATCGGGGGTCAGGGGCTCGACACGATCGATTTGGAGCTTGTGAGTCTTGCT
CCCGTCCGACTTGGTAGCTGTGTTCCAGTGCTCTCCGGGGCCGGGACCATCGGGACAGGC
CCTAGTTGCGCCGGCGCGCCAGCCGGTGACATACTGGACCTATATCTCGCCGTCCGGGCC
GCCGCCGACGTGTGCCAGGGGAACGCATATGGTGAAGGTCCGTCGGCGCGCCACTGTGCT
TCGATCTCGCAATTTGCTGTCGCTGTAGCCTTGTCCGAGGTAGAAAAATCGCCGATGTCG
AGAGCCAGCAGGTCCTCGAGCGCGTTCTCCGTTACTTCCTTGATGAAAGCGGCAGGGACA
TCCTCGGGCATGAAGGGAAGGGGGGCCCTCGGCGAACTCGGTGGCGGCCCAGGCGACGTC
GTCTTACTGAGACGGAAGAAGGCTGGGTGGCAGTTGTTCAGGTCGAGGGCGCCGATGGGT
GTGGCGTGGGCCAGGTGTAGCCAGTGTCGCCTGCCGCAGTCTCGAGACGGACGGCGTCGG
TCGGCAACGGAGTGTGACGGTGGAGCGAGTGGATACCGAACTTGGCTCCCATGGAGTGGC
GGTCAATGATGACCTTGAGACCGTCGATCTTGTCAGGGATGTCCTTCTGGATGGTCGTTT
GCTCGGCAACTTGGGGGAGTGAGTTGTACCTAAAGCTTTGTCAGCCTAACGTTTGGAGAT
CCAGGATATGTACCTGTGGCAACGGATGAGAGTCTTGGGAACAGGAATTTGCGAAGAGTT
TGCTTACGTGCGGTTGGCTGTCTTCAGCAGGCCAACATCCATGGCTTGAAGAAGCCGAAA
CCGAGGTTGTTGGCCTGGGTTGCGGAGAGGACGGCTGGTGCGGCCATTTTGGACTCAGTG
GTAAGTCACGGACGTTGATTTTGTGAGGGCTGAGGCGTGGAGATGTTTTTTGCGACACAA
AGCAATAGTGGAAGGTGCTATGGAATGCTTCTGTAAGACGTGGTTTGCAAGGGATGGGAA
CTATTCTCGAATAAGATGACAGTGGGATGGTTATAAAATCAAGACTGACATTAGGGATAC
CTAACCTCTCCTTTCATTACATGGGCAGTCTCGGACAGCGGCTTTTTGACGGTTAGGACC
AGAAGAGCCGCCCTGTTCCCTCTGAAGGGGTGTTGGAGATCGGCCTCGGCATCGGCGTCG
AGTCGTCGTTGCTTGTCCTACACCACCTTTCGCCAGAGCTTTTATCGTGCGGCTCAAACG
CATTATCATCACACCACAGAAGAATAAGCTGTATCAAGCTTTCTGTTTGCGTCTTGCCGT
GAGCATTCTGGCACTGTGTTACCCAGTTGATTTCTTCAGTCTGATTCCGTCCGCATGCAT
GACGCGAGCCATGCTCCATCCATACGTCGTGCTCTCGCACCACCCTCCCTCCCAGTACTT
TTGTCCATGCTCTCTGACGTATCAGGCACAGATCGGACCCGACACGAACGACACCATCCG
ACAAATACACCTCATCCCACTACGACCAAGAGGGTGGAGGAGGAGGGTTCCTTCATTTTA
GGCCATTCTGATGCACCTTGTGACACCTTGCATATCTCATTACATGAGAGCAGAAACGAG
CAGGTCTAGGGACTCCAAGTAGACGGCAGACATGTCGAGGAATGAAACCAATCAGTACTC
CTCACAAGTAGCTTCAAGAACACAACGCAGATGAACCAAGCCAGCGTCCTCCTCTTGCGC
AGGAGCCCTCCTTGCACCCTCATACCGCCAGGCATTGGCTGAAAAGAGGCCGATCAGTCG
GGCATCTTCGAGGAGGCAGCACTGCGAGGTGGAGAGTCGGACGAGGCGATAGAGCTCGCC
GTAGAACAGCGCGCGGAGCTCGCGGTGGTTGGTATGGTATTTGTGAGTATAGTCTGTCTT
AGCGACGCCCAGCAGGTGCTCGACACCGCCGAGCGACACGCCGAAAGGGCTGACTTGCGT
CCCGGCCCAGTCAACTACGCCTACTAAAGAGCCCGTCTTCGGGTCAACGTGGATGTTGTT
CTCCAGCAGGTCGATGTGGTTCGGCACGAGGGGCCAGTCGAGGTTTAAAAGGGAGGGGGG
CGGGCGATGAGGCCGCTTAACACGGTGCGATAGCGTGGTGGCAGGCCTGTCAAGAGCTGC
GTTAGGTCGGAGAGGTACTCCGCGTACAGCGAGTTGCGATCCGGGAGTGGCATTTTCTTG
GGTGTGTTATGCCATGCAGAGGCGAAGAAGCTTTGGGAGACTTTGAGTCAGCTTGGACTT
TTTCTTCCTTTCACAAAACGTACCGGGCAAAATCAGTCAGTGTCTGGCGTAGCAGACAAT
AATCATCCGCGTAGAGACTCGCACGGGCAAGATACATGGAAACCCCTCCCACATTTCGCA
TCGTATAAACGTGTAGGGTACCCAGTCTGCCCGCGTCACGATGCCACGGCGTAAAGCCTT
CGTAGGCCTTCTCGATGTGGCGGAGAAAGTCCAGATCGAGTGGGGCGTCCTCGACTCGGA
ACTGAACGACGACCTCTGTTCCGCCGACAGTGTAGCTGCTGCTCGCCCGTCTCGTGAGCA
GCGTATTGGTCGCATTGCTCCTGCGTGGGACGGCCACCGACCGAGAAGAATTCGTTAATC
TGATACCGAGTGAGGGCTGCAATTGAGTTCTGCATGATGGATTTGAAGTGATTGATGATG
GTCTTGGCTATGATTTTTATTTATTTTTCTGTGTAAGTGTGTGTTGTGTGACTTGCGTCT
CGGAAAAAGGGGGGAGAGATGGTGGCGGGTGTTAATCATGTACAAAAGTATGCATGTAAG
CGCCATATCACGTATGGAGAATCGAATAGCCAGGTGGATGGGAAAAGCCAGAGCTCCTGT
CTGGTTGACAAGAAGCTGGCCTTCAGGTGGAAGCGTCATGTGTGTCACGAATTCTGGGTT
AGAAAAAAGAGGACCTTGTTGTACGGGTAGCGCAAAGAGGCAGTATAATCGAAGCCACAG
ACGAACATCGGGGGATAAATATTTCAATTAGTTCAAAGATATGACAGTGTCGCAGAGGCT
GACGATAAGGCATGAGGACCTTATACAGTGGGACTATCCGCGTTCTCATAGATATCTACA
TAATTAATCGAAGAAAAAAATATCGAAGAAAATAACCCAGTATGGAGTGTTATAAGAAAT
AACAAACGGACCATGGTCCATCTTCCGTTTCTAAGTTAGCCCCTGGTGTAACCTCTTAAC
AACGGAAAACCCGGGCCTACTCCACCCCAAAATCCTCCTCCCACCCCCGTGAGTCCGGAA
ATACCCACACCGCCCCATAAACTCGACGCCCAACAACGCACACCGGACCGCCAACTTCTC
CCGGTCGTCCGTGAACCTTCCCTCGTCGTCCGCAAGCAAGAGTCAAGGAGAATAATTCGC
CATTATCCCAGGGCAGGCCCATAAGGTGGTAATCCGCCTACGGACGGGAGCCACGGCGAA
ATTGAGGTGCCAGCAATGCCGTCCCCTCAGCCATACATCCAGCCGAAGGCGGAGACGGCC
ACGACGCAGGTCAAGGGGCTGCGGCTTCCTTCATACAAGAACACAGCTATTTGCATTCTT
GCCTCTAGACGAACAGACTACTAAGCGAAGTCTTGCCGTTTCTGTCAGGCCTGCAAGCCG
TTACGTTCAGTCACTTTATGGGCGGTGTGCATACGTCTTATGTGAGAGAGGGATCTTATT
TGGCCGGTATCAAACTGCACTGGCTCATGGAAAGATCAAGGCGACGTTGTGGCCCGACAA
CAGTAAGTATGAGTTTGTCTGTGTATGTAAATTTGGTTGGCTTACTAGTAGAATAGAATA
GATCGGAATGTTCGTTTATGTATGTTCTCTTGCGTCGTTTATTTATTCGTGAGTTAAAGA
TAATTATTTGTTTGGAATCAATACCGCTCCATTCACGCCGAGGGGCTTTATTCTTATATA
TTCATTTTATACACACAATTTATATAAAACGTGTTCATACAAAGCCATAAATTTAACTTT
AAAAAATTATTTCAATAATACTGCATCAAAATTTAAGAATCTGGGATCAGATTTTTTGAC
GTGACTTCTTGATATAAAATACCACTACATGATAGCTTCATCGTTGCTTGCAAATTGTAG
TTATAACCGCTAACCGACTGGTATTCGCTGTATATTAGTTCTAATATCTATACCAAGGAA
GAAACTAACAAAAAGAAAGAAAAACACCGTGGATGCGGCAATGCAATTGGTGGTTGTACA
AGATTGGACCAATGGAAAAGGGTCCGTTGCATCGTATCTACGCAGACGGTTGCCCCTGCA
CCTCGGCATCTTCTGTAGGGACAGACACGATGCTGGGCTCCGTGGTCTCCGTGACAGACG
CGAGAGACGCCTCCACCCCTGCCTCGGGCGCATCTGCCTTTGTTTCCTTCTCCCCTGCCA
CTTCTGGTGTCCCCTTCTCGGGTGACTCGGACGACTCGAGCGCCGCGACCTCGGTATACG
GCGGCGGCGCCAGCGGGGCCTCGCCGCCCTCCACCCACACCTGCGCGAGCTCCTTCTCAA
TCTCTTCCCGCCGCGTCCGCCACTCGGACACCTTAGCCAGGCGTTCGCGCAGCTCCTGCA
GCTCCCGTTCCACGTTTTGCTTCTCGCGCTCGGTGCCGATGCGCTCAAAGGACCACTCGT
CGCCGCGCTCGCCCATGCCGAGAATCAGGTTGAACGTGTGGTACTTCTTGAGGGAGGCGC
GCGTCGAAATGGTGATGAGCGTGATGCCCTTCTCCTTGCACACCTCGTACAGCAAACCCT
CGACGTCGCTGGAGACGGCGCTGGTGCCCTCGTCGATGAACACGTACTGCGGCTCGTGGT
AGAGGACGCGCGCAATGGCCATGCGCTGCTTCTCGCCGCCACTCAGCACGTCCTTCCACT
CCTTCTTGGTGTCCCAGCCGCCCTCGCGCGCGGGCAGGTTGCCCAGGTGGGCGTCGTCGA
GCACGCGCTTGAGATCGTGCTCGTTCTTCCGCTTGTCGCGCATGTCCACCTCGCCATCCG
GGTAGATGACCTGGTCGCGCAGCGTGCCGATGCTGAGGTAGGGCCGCTGCGGCAGGAACA
TGATGCCGTCCTCGCCCGTGGTCTTGGGCCGACTGACAAGGCCACGGTAGACGGGCCACA
GGCCGGCCACAATGCGGCCGATGGACGTCTTGCCGGCGCCGTTGGGGCCTGAAATCAGCA
AGTGCTCACCGCGCCGCACAATGAGCGACAGCGACTCCATGAGCTCCTCGCCGCCCTGGG
GCCACAGCGAGGGCGCGACGATCGGCACGTTCTCGAGGCGCACGCCGTCAAAGCCCTTCT
GCATGGTGCCCTGCACGTCGGACAGCGAGTAGAGCTCGCTGTTGTTCGGGTTGCCGCCGC
GCGGGTAGTATGCGTCGGCGTGCACGCGGTGCAGCGTCGAGATGAGCGTGTAGACGCGGC
TCGTGTAGCCAGCGAGCTCCGACAGGTCCTTGATCGAGTACATCATGCGTCCGCCCGCGT
CGGCCAGCGACAGCATCAGCCGGCGGTTGGTGATAAAGTCCTTGGTGCGCGAACGCTCAC
GCATGCCTTCGCCAGCGCTGCCACTCCCGCTGCCCGCAACGCCCTCGAGCAGCTCTGACG
CGCCGCCCAGACCGCCCCAGGCCGGCAAGAACACAGGCAGCGCCGACAGCAGGTAGCCAT
AGGCGCTCCAGCTGTACTTGACGATAAAGTCCTCGAGCATGTTGTAGCGGATTTTGAGCA
TGTAGATGCCCTCCATCCACGTCTTGAGGTCCTTGAATTCGCGGTTGACCGCCTGGCGTT
CCATGTCGGCGCCGCCGTAAAAGGCCACCTCCTCGGCGTTGGCAATCAGGCGCGCGTGCA
GGCTGCGGAAGTCGCCTTCTTTGCGGCCCTCAATGGCCTTGAGCTTGCCAAAGGGCGGCG
ACAGCCGGCGCAGGATGCTGGCCGTCAAAAAGTAGTTGCTGACCAGCCCCGTCAGCGCCA
GCGGGCCCAGCGACCGGTACAGCTGATAGTTGAAGATGCACAGGTCGATGAGCGGCTTGC
CCAGCGACGAGTAGAGACCCGCGGCCGACGCGCAGAACAGCGTCAGGTCCTGTGTGATGT
ACTGGTCGGCGCCCTGGCCGACACCGCCATCGAGGTTGGACAGCTTGAAGTAGTTGAGGT
TCTCGTTGAGGTACAGATCGTGAATGTAGCGTGTCAGGCGAGTACGGAAGGCGATAGACA
CCTTGGACTCGAGGAACTTGATCATGGCGTTGGTGTACGACGCGAAGCCACCGAGACCAC
ACCACTTGACCAGCCCAAACAAGAAGTGCTTGCCATTGCCGGCCACGAGATCGCGCACAA
TTTCACCGTCGAGCCGCGCGACCACGAGCGACAGGTATGTGCGCAGCAATAAGAAGCCGG
CATGGCTCACAAGAAGACCGGCCTCTTTGCTCGTCCAGCGCGGGATCATGATGCTCATCA
AACTCAAAAACTGGTGCAAGAAGGCCAGGTTCAGGCCCGGCTTGGTCTGCGCACCGGGTA
CTTGGCCGTCAGCGCCGGTCGCGCCCAAGCCCGAGACGCGCGGCGGGTTGAGGAAGAGGC
GACGGTGCGCCTCAAAGGTCAGTGGCTTGGTGGTGTGGATGACGACCTTGGATGTGCGGT
CGCGGTACGGCACGTAGATGGTGCGCGACCCGTCCTTGTTGTGTAGCCACGAGTTGGTGC
GCACGAGCTTGGAGCCCTGCTCGTGCTCCAGCCGCCGCCGGCGCCACCAGCGACGACCAC
CCTCGCCGCCGAGGATGATGGAGGCCACGAGCGCCAGCGCGGCCAGCAGCCGTGTCGTGC
GGGTGGTGCGTTTGAGCCGTCGCTGCACCATGCCGCCGTACTTTTCGATGAAGGCGGCGA
TGGCGACCTCGGCGGCCGACCGACGCAGGGTGGACTGCGCCGCCATTGTGGTAGGCGATT
GCGTAAATGACGGAGGGAGGTGTCGAGTGATTAATTACGATTAATCGCCTGTTAAAATTG
GGGGCACGAATCAAGTCCGGCCGGGGACTGTCGAAAAAGGAACGACCTCAATTGAATGTC
GCCCTCGAGATGTCGCGATAATTCCGGGGTCGATCTGATGAGGGATGCCCCGATGGGGAT
CGATGGATGCAGTGATGGCGTTTCGTCGATGATGATGAACTGGTTGTCGAAATTGATAAG
AGGATGTGTTGATGGGATTGATGGAGATGGAAAATCTTGTCTTTGTCTCTCGTCTGCTAT
TTTTTTTGGACTTTGTGTTTTGGGGCGTTCTCATTCCAAGACTGCCTTCAACGTTTCTGG
CCGGAACAGGCATGTGACAGTGCTCTCCGAGGCATGCCGCTCTTTCCAGTTTCTTGCGCC
TTTTGGTGCCTTTTGGCTCTGGGGAAGGAGCTTGGGACAAAGCACGCGGACTGTGGAGTT
TTGTGGGTCTCTTTCTTCAGTGGCACTGGCATGGTAAACCAAGAGGCCAAGTCCGCACGG
CAAAAAGGTCAACGTCATTGCTGCGCACATGACTGGCGGTGGAATTCAGCGCCACAAGGG
GAAGCCACAGCAATGAACCACCACTTTCAGGGCTTCTACGACGTAAAATGCCCCGAAGTG
GCCTACATTTGCACTTGTCAGCGACTCTGTGGAAGGCGATGATCGTTAACCAACAACTTC
ACAAAGGCAGCCCTGTGATTAGGACGTGAAACCTGTATGGTTACAATGCTATCCTTGAAA
CTCGAAATGCGTCCTCGCGTGGCACACGAACATGCCTATCCAAGCCATGGTAGAAAAAGG
CATACGGACGGTACGGAGGGGCGATGCACCATACAAGGACCGGGCTACGGACCGATCAAG
ACCCGCTATTCCGGACAGTGGCTATGTTTATGGCCGACAGAGATTGCAGCCGCTCGTCTG
GGCGTTGGCCTGCCCGCCGTGGACCCGTGCCGAGAATATGCAGCCGAAAGAAAGCAGAGA
TTAGGCCGTAGATGGACATGGACCGGGGAAGAGTGGACGAGGCACATCAACCGGGATAAA
CACGTTGGAATAAGGGGTATGAATAGCAGTTAGACATTCAACCGGCTTCCTGCATCTGGC
CATGATTGTCAACACAGGCAGCAGCACATGCATGACTGTGCTGGAGGCGGGCGCGTAAGT
CGTCGGCTAACTCTGTTGTCTGTGTTTCCAGTAAAGCTAGCAGGCTAGTGAACGTCTTTA
CCTCGCCTCGTCATGCACAGCAGCCCTCGCATCCTCACCAACCGCCGCCCATCATTGTGA
TTGCTGTCGTCACCTTTCGGGCTGGCGGCAAGCTCAGGTGCTCTGAGCCAATCAGAGGCC
CGTGTCTGATGCTCTCCCCGCTCCGTCCTCAAGACTAAGACTTCAAAAAACGGTTGTGTC
TGATGGAAAGGGAGATTTATTTTTAGCACAGAGCTTTCTCCTCAGCGCACTTCACCTCTT
TTTGCTTTGGATCGCAGCATGGATGCAGCTGCAGTCGCTGATCTGGGGCTCACCACCCAT
GCCATGCTATGCTACGGCTCTCATGCGGATGGTACGGCACCAGGTGGTTGACGAGAGGTC
AAAAGAAAACACGCATACACACAACTTGCGGGGAGTGGCCATGGCCACTCCAATGTTGAC
CCAGGCATGTTGCAGTCATTGCAGGCGCTATGCCTCTTTTCACTCCATTGACTTTGAATT
GCTGGCTGTGAACTGTGACTACCAAGCTGGAACATTTATGCGCCCAGCATGGAAGCGCTT
CGTAGCCACGCGCCCGAGTCTAGAACGAGTCAAGGCAGCCCTTTCGCTCTTGCCCTCTTT
GGCTACTGGCGGGCGGGCGGGCTGACCACTCCGCATGCGTGGCAGCTGCTGCAGGGGACC
AATCGACGACGGCTTGCCGCCTGCGCAGCGCTAATGTGCGTGCCAATTCACTGTTCCTGC
CATCGTCCACTGTGTTCTTCCGCTCTACACTGATACGAAACTTACAAGTAGTCCACGCCG
GCCTATTGGCGCAAAGCAACGAGGTTCCGACAGACACCTTCGAATGCCGAATTCACACCT
AGCACTCTCGAGCTTGCACGTTCACAGCCAAGGGATGCACACTCGATGAACAGAACGCGG
GAAAATGGAGCACGGTCGAGAGGTTCCTGGCTCATGCTTCTGGTACCCGTTCACCAAGAC
CCCACTTTGAGAGAACTGCGGAGCGCCATTGGCCGATGTTTCACGGCCGCTATTTGATTG
ACCCGCTTTTTAAAATGCGTTGTTATGAAGTACATGTATGTAAACTGAAAATGTACGGAT
ATTCAAGTACCGCGCTAATCATATGTGGGGAGCTTTCACACAAGGTTGCAGGGATCCGGA
CCTTTCTTCCCCATCCAAGAAAGAGGCAAGCGCTGTGTGATTTGACCGCCTAGATGTATC
GTACTTGGGTATCTGTATTACTGGGTGGCACACTGAACACTGTGCTAAACCATGCTGGCT
GCGCGCTGTAAAATGCCACACATGCAACGATCACAGCGTACACCACCCGCGAACAGCGCC
GAAGCTACCGCTAAGATTATCCAAGATCCGCGCGTGGCGTTGTGCTCTTTCCCGCTCTGG
GTCTCTTTGTGCTTCAGCATTTCTTATTCCAGCACACTCTCCACCCTGGCAAATCAAAAG
GGGAAACTGCTGCCCCGTCTCGCTCCCCTGCCACCATCCACCCCAAAGGAAAGCCCTTGC
CTTTGCGCTCTGGACCATCTGAACGGAGTTGTCGTACCTTGGGGGTCGTTCTTGCCCAAG
TTGCCTCTTGCCCAATTTCTTAATTTCTTTCTCCTCCGCACATTTTCCTCTTTCGACGTT
TCCATTTGGCTTCGTCTCTTCTGTCCATTCTCTTCACAGCCAACCCCTTTTTTCTTTACG
CCATTCGCCCATTGTTGATAACGCTGCCGCGCTCCATTGCTTTGTGCTTTGTTTTCTTAT
TCGCCCCGGCGCCGGCACTCCTACCTCTACCCTCTGTTATACTGACTACGAAAGCCTCCA
CTAATACGCTCCCAAGACGCTGCCGCATCTACAACATACTTGGTACTATCCAATCCGCTG
CTCACTCTTCAGCACACAGACCACCGAAACTCAACCAACTCGACCAAAACGGAGCGCCAG
CCTCTCCCTCCTCGCTCTTCTTCTTTCGGCTTTGCACTGTGATTCCCTCCTACGGTGTAA
TTTCTGGACCCCCCGTCCAGTTCCCGTCGCGCTCTCAACTTAAGGAAAGAAGAAAATCCA
CCCAACCCCCAAGCGATATTATCTTTTTACTTTTCGCCAGATCCGCGTTGTCGCGTTCCT
ATTTTCTTCACCATACCTCCTACTTTTCGTACTCCCTCGTCATCCCTCTCCGCAAATCAA
CCACGTCGCCGAATCGATTTCTGCGGACCTCAGATCTACTCCTCATACATACACAACATC
GTTCGCATTGCGTATTGCCTTGCTCGACCTCCCTCGACTACCGCACCGTTCTCGATCTTC
AACCCTCGGCTTCTCTTGATCGACACATTTGCAGTGTGCTGTCGGTGCTGTCTCGCCCCG
AATTGCCCTTGCCTCGGGCCGCCCAAACCGCGCATTAGGGGCTCTCCTCAAAGCGAACAA
CAACACGACAAAGGGATATATCACACTCAATCCGACATAGAGACACGGGTGAGTGAAATC
GCGGTGTGCCGCGAACGTCGAGCTTGCTTGCTGCGGCCCAGCCTTGAATTCTGCTCGCCT
TTCCCTTTAACCTTTTCCCCCTTTTCGCCGCGTGCGATTGCTTGCTTCGTCTGCCGCATC
CTGCCTCGTCTCCTTCTCGCCGCCTTCCCTTGCCTCGTCTAGATCCTCCATTGTCCGCCA
ACGCTATTTATCCTCTCCCGCGCTCCCTTTCCTCACCTGCTCCCTGCCCATCTGTCTATT
TTCAGCCTCCCGGTGTCGTTTCTTTTTGTCCACCATCTGTCTCGCCTTTCCCCATCCTCT
CCCGGGCTGCCCTGGTAGCCTTCCTCTTTAGTTGGCATCCTTTGTGCGCATCTTTCGTCA
CCCTTCCCCATACCTGCTGTTGTCCCTTTCCAGATTCGCCCAGCCTGCTGCGTAGCTGCT
GCTCGTGTTACACCCCGTGTGGTTCTTTCGCACGTTTGACACACACCGACGAGAGACAGC
TGTCGCATGCGACCCTCCGCCCATTTCACACATCCCAAAATAATATCCCTTTTGCATCAT
TCCCGACCTGCAGCCTGCCGCCGACTGCTTTCGCCTGCTTTAAACCACGCTTGGTACCTC
ACCCATAACACTATTATCTCTGTTCACTACACTGCTCTCTCCACTCCTTGCTGCCCGTCT
ACAAAATCTCCAGCACCGGAGACAGGCTTGCCTTCTTCAATTCTCAAACCACCCACCGTC
GGCGATGTCCATCTCAGGCTTTCTTATTTGATCTGGTTTATCCTTCTCTATTCGTTTCCC
ACTTTGACTCCTTCTAAAGCTACACACATTGCCTTGTGTTTTCACTTCGCGTCCCCGAAC
AAGGCTGACGCACATGTCCATTGTCCCCCACCCCTTTCCCCCAGCCAGCACGCCTCCTCT
TTTCCCATTCCGTTACCGCATATATCGCCTACGAATGAAAACCGGCCGCTACGAACAAAA
TAAGCAGCGAAACTAGCCACTGACGCCTGAAAGGAACAGCCCCCCGCAGGCATTTTTTCT
TTCTCCCAATCCCACCTGGCCGACTTATCCGGCTTTGTTGGGCTCTGTTTTCCTCCTTTA
GAAGACCATGTCTCGCGATACACTGTCGCAGACGCCGCAGCAGCCCGTGGTCGAAGTCTC
CAACGAAAAGGCATCGTACGCCCTGGAAGAAGGTAGCAGCAGTAGTGCTACGAACGCAAA
CGTACCTGCAACCACGAAAAAGGGCCGCGCGCTCCTCCACGTCCCATCTCGATCGTCCTC
ACAGAAAAACCAGCCCTCCCCGACATCCACAGGTCTCAGCGGCGCCACTGCAAGCGACTC
GCGCGACAGCATCGGTCGCCAATCTCGAGAATCGAAGAACAGTTTCCTAGGCCGCCATCG
CAACGGTAGCGTATCCAGCAAACACTCGGGTGTCGTCACCGGCCCCACAAACACACCCGG
CAACTCACAACCCAGCTCGCCCGCCGTGGCAACAAACGCCCACCAGAAGCGGAAGAAGGG
GGGCGGCGGCTTCCTGGCAATCTTCGGCTGCTGCACCGTCCCCGAAGATGCCAACGCCCT
CGACGTTGACGACCAACCTCTTCCGGCCAACAAACTAAAGGACATCCCCCCACGGCCTGC
TACCGCCAGCCGTAGGACGGCCACACCCAACGACGAGATCAGCGCTGCAGGCCGCATCGC
CCTCAACGAGAAGGACGAGCACCGCCAGGAGACGTTTGCGGACGAGCCACTTCTCCAGAC
ACGGCAGCCCGAGCCTCAGTACATGCCCTCGGGCACGCAACAAGGTTCCACATCAGTAGT
TGCATCGTCATCCAAGGAGAAACGGAGTTCAGGGGCAACTACGGTGCAGGACCAAGCGTC
ATCCACCGCAGCGTCAACAGCCGTTGCAGGCACATCCACGCTTGGCGACTCCGACTCAAA
ACGCGCGTCTCTTACCGGTGCCACCAGCGGTGGAAGTATAGCCGGTGCCCCCATCGTCAC
CATCGAGCCGCCTAGCCACCAGGCTACGGCAGACGAGACTCACAACGCAGAGAAGAGCGT
TGCAGCAGGAACAGCGGCCCAGAAAGACGGCAACTTGGCAGGGGGGCACGGTGGTGAGGA
CGATGTTGAGATGCAAGACGCAGGTGTTGCCGCATCATCTGCTCGGAATGCACAGGTCCT
GACACAGGTGCCCGAAGTGCTCCCCAACGTACCACCACCTCCTCCTGGCCCGGCGCCAAC
GGGCGCTCTGCCGCAGGTCGACAACCACAATGGAACCATTGCCGAACTGATTGAGCAGCA
CCGCCAGAAGGCTCTTCTGCCACCTATCGAGCCGCACCTCAAGGGACGGAAATGCTTGGT
TCTAGATCTCGATGAGACGCTGGTGCACAGTTCATTCAAGGTAAACACAACCGTGGGGCA
ATCTTACCGCCCAGCCAACGCATAGACAAACATGTAGCTGACATGCTCCTAGATCCTTCA
CCAAGCAGACTTCACTATACCCGTGGAGATCGAGGGCAACTATCACAATATCTACGTGAT
TAAGCGGCCGGGTGTTGACCAGTTTATGAAGCGTGTCGGCGAGCTGTACGAGGTGGTTGT
GTTCACGGCTTCTGTCTCTAAGTACGGCAACCCTCTGCTCGACCAGCTGGACATCCACAA
CGTCGTGCATCACCGCCTGTTCCGTGAGAGCTGCTTCAACCATCAGGGCAACTATGTCAA
GGACCTGTCTATGATTGGTCGCGACCTCAAGGACACCATCATTATTGACAACTCACCCAC
ATCCTACATCTTCCACCCGCAACACGCCGTTCCGATTAGCAGTTGGTTCTCGGATGCCCA
CGACAACGAGTTGCTCGACCTTATTCCCGTTCTCGAAGACCTGGCTGGCCCAACCGTCCA
GGACGTAAGCCTTGTCCTCGATGTCACTCTTTGAAACGAATACGAACCGCCACGGCAAAT
TTGACACTTCTCTTTCCTTTGTTCACCTTATCACGCGACCTCTCCTGTCTCACTCTTCCG
GATACCATTGCGCGCTCTCCTCTATACATAACGCTTCGTTTCTTCCAACGTACTTTTGGT
TTTGCTTTAGCGAGAGCGTCGTTGAGCGACCCGGCCGTTGACATTTTCGCATCTATAGAA
ACTACAAAACCACTTTGACATTCGAAAAAGGAACAAACAATCCAGATCACACACGAACAT
ACGAGCACATCAAGCACAAGTCAACCATACATACCCGATATTTTCCTTCCGGTTTGCCGC
TTCCCACCTTACCCTCTCTAGAAGAGACAGGAACTTTACGGGAAAGTTATGAGGACGAAC
ATAGCGAAGAGAAACTGACGCGCCTCTGAAAGCGTGATTACCTGATGCTGGCTTATTTAT
ATCAGTGTTCTTCTTCGTCTCATTACTATTATTGGTCTTTTCGACAAAGTTCTTAATACT
ATAGCGAACGGCGTTCAAACTACATTTTTCTTTTTCACTTCCTTGTTTACATTTCGTTTC
CCTACGTTTGTTGTCTCCTTGTTCGTTCTGGGTCTGGAGCCTTGCATGCAACTCGTCCCT
TTTCTCGGTGTGCTGTTTGTCTCTTTCTGATATGTTTTGATTTTCTTCATCTCTTATCTA
CTCATCTTAGTACTCTTTTTTCTATAAACAATAAAGCCTGTTCATCTTTTTGGCCTTTTT
TTTTCATTTCCAACATTGCAACTGCTGCGTCCTGCGTGCTTTCTATCTGTGGCTTGCTTT
GGACACAACCATTTGAACACTGTGATGTCCGCATGTAACGTAGACCAAGCGTCGTTGAAA
TGGAGACCGATGTTGACTGGAGATGGTGCAATACTTAGTGAGCTGGTCTTAACGGTCTTG
CATCGTCTTGTTCCGAATCACAACTCGGTTGTGAATAGCAATTTACCGCAAAATTTATGC
TCAAAGCGTCTGCCACATGCCTTCAATGGCCTATTGTGGCTATCTTGTCGCGTCGTGTCG
AGCTTGGCCATCAAGAGTTGTGGTAGAGCTACTTCAAAAGCCTCTCCAAATGCGCCGAAA
GCAACATAGCTTCAGGAGGTACATTCATATGTTTTCCTTTAGCTGCTGTTCTTTTCGTTC
TGGCCCAATCCGGGACCGGATGAACATTCATGCGCTAATTAATTGGCAGCGACTACCAGT
ACAATTGGATGAAGGATGGCCCGCTTCTGAGCGACTAGCGTTCTGGAAACAGCTTCCTAG
CGGGTAAGGGACACTCTTTCTGGGGAGCACAGGGGCCAAGACAGGCTGGGAAAGAAGCTC
TTTTTCGCTCCTTCCTCTGCCAACCCCTGGCAGGTGTGGTAGTCGTGGCCTCAATTCGCC
AGACAGCAAACCGCAAACCAACGCGAACTCTCGTCTCTTTCTTCCTCCTCCCCTTTTTAC
CACTTCTTGCGATTTCGAGACCAGCAATTCAACCACCCAGTCTCATTCAGTCAGCTCTTT
ATTTGTTTTCTGTTCTTCTTCTGTTTTCGGACTCTTCTTTTCTCTTCTTCGACACTCTCC
TTTTCTAATTGATTTCCATCTTTCGATTCTTTCGACTCGATCCTTTCCCCTTTTTTCTTT
CGTCCATCCATCATCATGGTATGTCGCGCGCATCGTTGTTCTCCTCCATCCAAATGCTCG
TGCGCACGTCGTCTAACCCGTCTCTAGTCCTCCCCTCGTGCTGCGTCTCCGACCCCGGCA
GGCGCCGCCTCCGGTGCTAGCATCAACCGCGCCTCGTCGTCCTCGCCGCCGCCGCCGCCG
GGCGGTGCGCGCACGCAGATCCGCCGCCGCGCTGCGGCCGACCAAAAGGAGAAGGTTGCC
AACTCCCGGCCCACCAGCACGCGGGCGGCCGGTGCCGGTGGTAGCAGCAGCACGATGCTG
CGGCTGTACACGGACGAGTCGCCCGGCCTCAAGGTCGATCCCGTCGTTGTGCTGGTGCTG
TCGCTTGTCTTCATCTTCTCTGTTGTGGCACTACACAGTAAGCCAGCCCCCTTTTCTTCC
ATCTCTGCTTCTTACAGGAGCCGTCTAACACGCCTCTCAGTCATTGCGAAGATCACACGG
CGGTTCTCTAGCTAAGCGCGATATCGACGACACAACGATATGCGAAGGCAGCACGCGACT
CCAGCGAGCGGAGAAATAATACGAAAGCCCTCCCAAAAATGTATACACCCTACCCCCACA
GCCACCTTTTAAACAACTTACAACGACATATCTTCTTCGTCAATCGAATTTGCACATGTA
GTATACTGCTACCAGCCCAACCGAAGTGGAGAGAACACCTGCGGCTCGGTTACCTTGTCC
ACTTGAGAGAATATTGTAGATCAGTTGGAGCAAAACATCCCTGCAGTGGATTGCTCTGAT
TTCTATTTCTTGTTGTTCTTTGGCATGCGTCTTGCACACTTCCTCTTTGGCCGTTAACTC
GTGGCACGACAGGAATAAAGGAACGATGCAGATGGCCCTTAGCATCAGAGGGCTGAGCGA
ATGGAGAGAGCGTTGGAGATGTTCCTATTTGAAAACCTATATTTTATTCACTGTACCTGT
CTTTATATTGTCTTTTATGCTACTTCGTTTATGTACGTTGATAATGGAAATGGGACCTGT
CCTTTTTTTTTCTTTGCCTGTCATAGTTGGCTCATAAAAGTTTGAAAGGTGGAAATCACA
TAGAAAACGCTCTTTGGTTGAATCGTCAAAGGAAATAAAAAATAACCTTAGTGAAAGAGG
TTTTCGGTTCAAAAGTTCGCATAGTCTGTAACGCAACAACTGCCATGCAGTTACCAGATT
TGGTCTAATATGATGTACTTCTATGACCTGCACTTGCGAATGCATCCAGGGCACCTGCAC
CTTCCGTTGCGTACCTTGGAGCATTTGCTCCTTCTCTTTTCGCGTCAACTAGGCCTCCAG
CCACACCAAATCGTAGGAATAGACCAAATCATTCCCTTCGTTGGTTAAACGGTGGCGACA
GAATCGGCGATCCAAGGCCTCAGAGTGTTACCTTTCAACTGAAAATGTCGATTGCAAAGC
CTCGATCTGCTCCAAGGGCCCAACATGCTCTCCGGTTTTTGGGCCCAGGCTAGGCCCGTT
CCCCCTGCTTGTATGCCGATCTTGCCCACTCAAGGCCGCCCAAATAGCCAAAGTCCACCT
CACACACCATTCGTCATCGTTTTCGACACACTTCCTTCAAAGGCCGTCCTATTCGTCTCA
TATGTTTTGCCTCTCTGTTGTCTGCCAAGGAAAAAAAAGCAATGACGACGACAGCTATAA
CGACCCAAACATTACCAGGCGGCCGTCTTACGCTTATATTTTCTCGACGCGGGCATTGGT
ATAAAACAAACGCCAAAGTCTTTCATCACCCTGCAACTGGCTGAAGGCATCATATTACAT
TGTTGTGCATAGCACGACCTGCTTGTTATTTATTTCAACGAACTTGTCCGCACTTGAGCT
GCATCGAGGTACCACGTACATATAAACGACCAGTCAAACACACCGAAAGGCTGAAAGCAA
AGGCTGCGTATATCCCATATCACCATGTCTGTCCAACACCTGAAGCTGTCGTCGCACTCG
GGCTTCGAGGCCGATGCGACCGTCACAGGTAATTAGGCTCCTCACTGTTTTTGCGGACTG
GATTCGTAGGCGACAATGGTTACTAATGTATATGCAGATGACGGCCGAGTCGACATTGCT
ATCGACGAAACCGATCCGGGCAAGCTGGCCGCCTTGCTGGCATCCAAGCCCCTACCAGCC
TCGTCCTCGTCCTCGTCAGGAGATGTACACGGCACAAGTGACCCGCAACTAGCGCGACTC
AACATCGTCATCCAAGTTGTCGGCTCACGTGGTGACGTCCAGCCGTTTGTCGCTCTCGGC
CATGTCTTGCGGCGTACCTACGGCCACCGAGTGCGTCTGGTGACACACTCAGTCTTCAAA
GAGTTTGTCGAGGCTCCCGAAAGGGATGGAGACGCCGATGGTGGTCGCCTCGAGTTCTTT
GATATTGGTGGCGGCGACCCGGCCGAACTCATGTCGTTTATGGTGCAGAACGGAAAGACG
GAGCATAAAGAGAAGAGGGGAAAGGATGAGACGGGCGAGACGGGCGATGGAGAGGGAGGC
CGAACCCACGGCGACGCCGGCGACGATGACAAAGACGACAAAGATGACAAAGACGGCGGC
GGCGGCGGACTCATCCCTCCCATGGAGTCGTACACCAACGGCGAGGTCGCTGGGCGCCGT
CGATTTATTGAGGCCGTGTTGCACGGCTGTTGGCGATCGATGGCCGATGGCCGGGACAAT
GTCAACGATGGCAAGGTCAACGACAACGATGGCACTGAGCACGGCACAAAGGATGTGCCG
TTTGTGGCCGACGCCATCGTTGCCAACCCACCGAGCTTTGCGCACATCCATATTGCTGAG
TCTCTCGGTGTGCCGCTGCACATCATGTTCACTATGCCATGGACACCGACGCGGTCGTTT
CCACACCCACTGGCCAACCTCAAGTGCATGTCATCCGCATCGTCTTTCCCGTCCACAGAT
GTCTCGTCGTCTGTCTACGGTTTTGCCTCGTTTCTCTCATATACGATTGTCGAATGCCTG
ACGTGGCAAGGCCTTGGTGACATTATAAACCGCTTCCGCTCGCGAAATCTTGGCCTCGAA
CCTTTGTCGCCACTCCTGGCGGTTGCACCATTTCACCAGGGCGGCCTGATGGGCCGGCTG
CATGTACCGACGACCTACTGTTGGTCACCTTCTCTGCTGCCGAAACCACCAGACTGGGGT
GCAGAAATTACAGTGGCCGGCTACTTCTTGTCAGCTGTCACATCTGGCGGAGGATACACT
CCCCAGCCTGAGCTTGCCTCCTTCCTGGCTGCTGGTGAACCGCCCATTTACATTGGCTTC
GGCTCGATCGTGGTGGACGACCCGGTCGGTCTGACAAAGACTGTTGTCGATGCCGTTGGC
CGACTCAAAGGCGCGCGGGCCATTGTGTCTAAGGGCTGGGGTGGTCTGGGGGAAGGCGAT
GCATACAAAGGCAAGTCGAGAAACATCTTCTTTTTGGAGAGTGACTGTCCACACGAGTGG
CTGTTCCCACGAATGGCCTGTGTGGTGCACCATGGTGGCGCCGGAACAACGGCTGCCGGC
TTACGGTTCGGTGTGCCATCCGTCGTTGTTCCCTTCTTTGGCGACCAGCCGTTCTGGGGC
TCGCTGGTGGCTCAGGCTGGCGCAGGACCGGACCCTGTACCCTTCTCACGACTGACAGCC
GAACGGCTGGCTGTGGCCATTGAACTGGCACTACGACCGACGACCAAGACTAAAGCAGCC
GCGCTGGGCGAAAAAATCCGTGACGACAAGGACGGCGGCGGTGCCGTGATTGGCGCACAG
GCGTTCCATGAGCACCTAAGCGGACCCCGGATCCATTGCCAGATACTGCCCGACCGCTTG
GCCGTCTGGCAGTACCGAAACAAGACGAAAAAGACAACCGTGCGCCTAAGCGCCTTGGCG
GCAGCCATTCTTGTTCACGAAGACAAGCTGGCGTACTCAGATCTAGCGCTGTTCCGCGCA
CAGGAGTACCAGATTCATACTGGCGACCAGCCGTGGGAGCCCATTACAGGTGCCGGGTCA
GCCATTCTGGGTGATCTGAGCAGCATTGCCATGGCCGTGGCCGATTTCCCTCAGGAATTG
TTCCGCAAGGCGAAGAAGGCAAGCGATGATGGAGGCGACAAGGGGGCTGGGACTGACGGT
GGGACCACCACTGTCAAAGTGGACACGCCGTCGGCGACAGTCACGCTTGACACGGCCATG
CAGGCGGGCCAGAGCATCGGCCGCATTGTGTCGACAGGCATGCAAACACCGCTGCACTTT
TGCCTCGGTCTCGCCCGTGGCTTCCACAATACGCCGCGTCTCTACCACGACGATACGGTC
AGGGCGCTGCCGGGAGTAGGCACGGCCAGTGATGATGGTGGAAGAGGAGGCGCCGAGCCG
GCTGTGGACGGCCTCGGCGGTGGCATACGCGCGGCCAGCAAGGCCTTTGGCCTTGGTTTG
TATGACGGCGTCACTGGCCTCGTGACCCAGCCGCTGCAGGGCGCCGAACAGAGTGGCGGC
AAAGGTTTTGTCAAAGGCTTCGCCAAGGGCATTGGTGGTGTCGTGTTCAAGCCGGCTGCG
GGCGCATGGTCGGTGCCGGCGTACACGATGCAGGGCGTGCAAGCGGAAGTGCAAAAGCTG
ACGGGCGGTGTGAGTTTCGGTGTTGGAACCAGCAAAAAGGAGATGCAGGCACGGCGGATG
GTGGCACGCATGCGGCAGAGCGAGGCAGAGTGGAAGAAGGCCAGTCTGGGCGACAATCTC
GCTGCAGAATCACAAGCTGTCCTGGAGCGGTGGACGAAAGCAGAGGCTAGCGGCGGCGAC
CGGCTGGGCTGATCATGTTCTACACAATATTCGTTCATGACGGGTTTGGTTACGTTTTGG
GCAATCTGGCCATCGCTAAGCACGATCCAGCCATACTGCCGAAGGACGCCGATAGTTTGG
ACAACTGGCCTATGTTCCACATAATTGTTCTTCTCCGCGGATTGTCTGCTCTTGGCGTGC
ACATTATGGTTTCATTAACCTGGCATGGTAGATGTTCTGAGCTATTTTCGATTTTTGCTA
TTTAAACTGTCGTATGTCTGTCCTTAGTTTTTTTTTTTAAAAAAGAAAAAATATATATAT
ATATATATATATATCAAATAACGGCGTCTTAGCTTTGCATATATGACATTGTTTTGCGAT
ATCTTTTGTAATTGACCCAGGTCTGGGTTAGAATCCGTAACCTGACAACCGAGCGGCTCC
CAGGAATACGACTACCCCAAAAGGATCACGGACAATGGAACCTTGACTTTGACGCCGGCC
ATGCATTTCAGACTGAGAGGATTCCACATAAGTAAAAGCGGCTGTCGAATTGTGAAATAT
TGAATAGTCAGGGGGGGAAATGAAATGAAGGTGGTGCTTCATAAAAGCGAGTTTGATATT
TTCCTAGTAAACAGCAGCCTAGCTTACGCCGTAGTTTACGGGTCACGATGGCGACTGACG
ACCAACCTACTGTATCTTCTACAGAGCCATACTGTTCTCTGATATCATCCAACCGATCCT
ATCAAACGCTCCAAGCATGATGCACTGCGACGGTCTTAGCGGGGCCCAACCGCCCAAAAG
GCTCACTGCCGCGCTCTTACATTTTATCATTGGTGCTTACCTCCATGCTGTCTTTTCGTC
ACCTGGTCTGCCGACTATGAACTTTCCCTTTTGCTTACGTGTGTTTACAGGCTTCTAAAC
TTCCCCTTTTGCCTACGTGTGTTTACAGGCATCTAAACTTTCCCTTTTGCTTACGTGTGT
TTATAGGTTTCTAAACTTTCCCTTTTGCTTACGTGTGTTTACAGGCTTCTGAACTTTCTT
CGCATTCGGTTCCGTTTATTCCCTTTGTCTGATGCGTTCTCATCTGCATGGCGTTCTTTG
GCTCCTGCCACGGCGTTGGAAAGCGATGGTCCGGGGCGGGAGTCTCCCCACTCTGATGAC
TTTGTGTTTTGGTATGTTTTGGCGTTTTTTTCTTTTGTCTTTACTATTTAGTAAACGGTT
GATATCACAAAAGACTGGTGGTTAGAATATGGTCTGTTCTCATAGATACTGTCCAGAGAG
GACGGTTTGTCGTTGCGCTCTTAGCTACACATAAGAAGCACCCATATCTCGCAATCGATC
TGCCCGGCGCAGCCCTCTTATTGCCAATCATCAAGACACAGCACACCTCCTTGGGCGCGC
ACGCAATAATTCAATACCACCCAAACGTCCAATTTCTTTCCCTTTTACTTACGTGTGTAT
ATAGGCTTCTGAAGACCCGATGACACTGTTCGCCGATTGTGAACAGCACTCTCTAAATGT
TGCCCACTCTGTTTTATCATGCAAGGTGTACATCCGTGGACTGACAGGTCGACAGTCGAC
CGACAGCAACTGTCAAACCGGCACACATGAATGCCGTATGCACCATTCCGTCCCCTGACC
CCGGTTGTCCTGTCGGGCGCGTTATGGTTTGGCTTGGTTTGGGTTGTTTATGTTTTGTTT
GACCGAAGGCCCTCTGCCGTACAGGATATGCAAACGACCTATTCCCCGGGAGCGCGGTCG
GATCGTGTGACGTCGCATCTCCATGGAGCCGTCGATGAGGCAGCCAAATTAAGACGAAAT
CAAAATGAATTCAAAATACTTCATAACGCAATGTTCTGTTCGTCGTACGTCGTGCGTTGT
CAGCCGTAGTCTTATCTACACGCTCCTTGGCTCCGTCCACGTTGTGTCTGACAAAGAAAA
AGTGGGGCCGTCGGGGTAAGATCCATGTGGAGCGGAGTCGGACCAAAGGCGGAGCAACGA
CTTGAACGGTGCGAAAACGCCACAGGACCAAATACAGTGCCTGAAGGCTGCTAAAGTTCA
GTGGTCATCCACTGACATAGGGCGCCAAACCCTTCTGATGTCGGCGCAATATTCGACCGC
CAAACCACCAAGAGCTCCGTTCCAACCCAGCCAAAACATGCAAAACATGCGCAAGAGCGA
TGCACTTGCTTTGGTTGGTGCCTGCCGTTAGGTCCTTCGCGCAACTTTCGGCCAAAGTCA
ACTCAATACCAATGCCACGACTAATGAACCCCCGACCATCACGGAGTTCTCCATACTTCC
CATAATTCCACGGCACGAGAACGAGAACGACGACGCAATTCCTCCGCGCCGCACAACTCG
AGCCTTGCGAGACTCTCGTGGTTGTTCAGGACCGGATCGTCTCCATGCATTCCACTACCA
CGCGAGTTTCATGAGAATCCGCCTCCGTTTGTCGTTTGTCAGCCCCCTTCTTTTTGATGA
GATTCATGTTCTCGCAAGGTTTTTTGCCGTCTGCAATAGTTTTCGCGCAGTGTCGACGTG
TCCACAGCCTCGTCTTCCTCCGCCTGGATTATCAATTTGTCTTTCGTTCTCGATTGTCTT
GTCTCGTTTGTCTCTGGAACCTTCCTAATTCTCGTCGTCTGTGGTCCGTGTGACCTGTCT
TGTGTCCGGCTAACATGCCGTCCACGTAATACGCGATCATGAATCATAGCTCACATCTTT
CAGAAGAAAGGCAGCAATATTTTGTAAGTTGTCACTCACCGTCCCCAAACGGACAACTGT
GCTATACTTGACCCCAATTTGACGGTTTACGCACTCCCTAAACTGTGCAATATTGACCTC
TTCATTCTCGCACAGAACTTCGTAGGATTTGGTTAGGACCGCCGTATGGCCCTACCGAGA
CCCCCATTTAAAGTAAAGTTGACATAGTTTCTGATCAGCAGTTGCCATCTGGTCTAGCAT
ATTGAACGTCGCAAAAACAAAAGAAGACAATAGCTGGGCAACTGCCTACGCCGTAACCAG
CTGGATGCAAGGTGTACGTAAGGTACAACTCGGAACCATCATCTGAAGTGCTGGCTGGCG
AGCTTTCTATCCTCTTTGCTGTAAGTTGAACAGCCGCCAGCAATCATACTGCTCGTTTGG
GCAACTCGTTTCGATACTAAATTAACACGCAGGCTTACCGTATTGGTAGATGGCCGCGCC
TCGTCAGGCGTCCCGGTATTTTGCTGTTGGAAGAGCCGGTACCAAGGGCCCAATAATTGG
TCCGCACTTTGAATTGACCCAACGGAGATTCCGGACTTTCGGGGTTTTGCGTCGTCTCAA
AAGCCAAAGAAACTGGCGCGCTCATACAGTTCCATAGGGCGTGGAGCGCGAAGCTGCTGA
CGGCGGGTATGTGACATTGGTAGCAGTGGATCACCCAAACGGGGAGGAAATGGTCGGCGC
CATTCCAAAAAACGGGCATCTCTCTCTCATCTTCGCTTATGTCTCACCATTTGCTACCCT
CATCATACCCGTTTGGTTTCATTTGCTTGACCCATACATCGCAGTTGCACTGTTTCCTCG
ACGGAGTATGTCCGCATGTCGTACGCTGTAGTTCGTACTCTTCTTGCTCCAGCTTACCCA
ACTTGGCAGGCTTGTCCAGATAGACCATCTCGACAGCAATACTTCTCGCTTCTTTTGCTG
CTCTAATTGCTCCATCTGCTCCTTCCTTCCCTGCTAAAAGGAGTCTTTGGAATAGCGCAC
GGCCGTGTCGTAGACCCTTACACACCAATACCCCTTTCTTCATCATTTGTCCAAGTGCTC
ACGGTCTCAGGCGTTGTAACGTCTTATTACCGCACACATTTTACTAGGCCGTCGTCCAAT
TGTTGGTCCGTCTTTGGATTCGAGCACTTTGTTCGGTATTTTCTCGACCTCCCATTCGGA
GTATTGTCTATCCATTTTACTTTCCATGCTTTGTTGTGTGATCCCTGTTTTTCCCACCCG
CCAAGGAAACGTGTAAAGCCTTATATGGTGGGCCCGAATGCTGTGATGTTTCTGAGGGTT
CTCTGTACTTTGGTTCTCCGTAGTCCCTGGCAATCTATCCGCGTTCTCTCCGTCTTGAGT
TTTGGTCTCGATTTGCGTGTCTCTCACTCTACGTCGTTCTTTCCCTCGTCACATTTTCGC
TCCTCCTGCATGTGTGTTTGCCCGTTTGCTCCTTCCGTCCTAGGTCTCATCTTTTCTATT
CCTTCCTTTTTAATATTCTCTTCCTCTCCTTCCTCTCATGTCGAAACTATAAAGATATCC
AGATTCCGTTTCCTTCCCACCGGGTCAAACAGGGGCGAAACATCATCATAACTATCAAAT
AATCTAACAATCAACACTCACCACCAACAACACATCAGTAATCAGCTGACCTCGATATAC
CTCGACAGCTACACCTCGACCACCTTGTTCATTGTTTTCTCCATTTTGTTTCTTGTGACA
CTCTTTTCCCGATATAGTGTTCTGTGCATCGCGTCTGTATTAAGCTGAACTTGCGCCCTT
CAGTAACACGACGCACAAAACAACATACGGAGAATATACAGAGTACATCCCTACACCAAC
CAGTTTGTCTTATACACACAGGAGCACAGAAAATCAACACAATGGCGTTTACAGCAGACG
TCATCAAAGCCGAACAGCCGGCTGACTCCGACGTCAACACGGCCGCCTCCACCCTCCGCG
GCGATGGCGATGCCAATGAGCCTGCCCGCTCTGCCGGCCAAACGCCGACAGCTCCCAAGA
CCGGCGCCAACGACACCACCGAGGGCGAAGGCAGCAGCAGCAACGACGAGCCTGTCGCCA
TCGGCGGCGGCACCGTCGAAATGGTCGGCGACAAGGCCGTCTTCAAGGCCACGCGGTCCT
TCTATCTTGCCTTTTCGGCTCTGCTTGTCCTCACCATTGCCGTTGCCCTGGACGCCACCA
CTCTCTCTGTCGCCCTGCCCACCATCAGTGCCGCCCTTGGTGGCAGCGCCCTCGAGGCCT
TTTGGTCCGGCACCAGTTTCCTGCTGGCGAGCACCGTCCTGCAGCCGACAGTCGCCGCCC
TCTCCAGCATCTTTGGCCGCAAGTACATGATCTACCTCATGGTCATCTTCTTTGCCGCCG
GCTCCCTCATCGCCGCCCTCAGCAACAACTTTAGCGTCCTCATCGCCGGCCGCACCATCC
AAGGTGTTGGTGGCGGTGGTCTCATTGCCCTCACGGAAGTTGTCATGACCGACCTGGTCC
CCCTGGCCTTCCGTCCGACCTGGTTCTCGATCCTCAGTGCCATGTGGAGTATTGGCACCG
TCACCGGCCCGCTCATCGGCGCCGGTTTCACCGAAAACGTCTCTTGGCGCTGGATCTTCT
ACATCAACCTGCCCCTGATCGGTCTGGGCCTGGCCTTTGTTGTGCTGTTTTTGCACCAGT
CCAAGATCCCCGGTGGCATCATCCACAAGCTCGGCCGCTTCGACTGGATCGGCTCCATCC
TGTTCACCGCCGGCACCACCTCGTTTTTGTACGGCCTGACCACCGGTGGCGTTGCCAACC
CCTGGAGCTCCTACAAAGTTCTTGTCCCGCTCATCATCGGGCCCTTTGTTGTCCTCCTGT
TTGGCTTCTACGAGCTGCGGTGGGCCAAGGAGCCCATCATCAGCCGCCGCATCCTCAACA
ACCGCGATATGCTGTTGACCTATATCATGACCGTCCTGCATGGCGCCGTCCTGTGGTCTC
TTCTCTACTTCCTGCCCCTCTACTACCAGGCTGTCAAGGGCTACAAGCCCATCGTATCGG
CCGTCGCCGTCCTGCCCGAGACTCTGACTGTTGCTCCTGCCGCTGCTGCCGTCGGTGTCA
TTGTTGGCATCACCGGCCACTACCGTTGGTCCCTGTGGGTCGGCTGGTTCTTGACCACGC
TCGGTAGCGGTCTGCTGCTGCTGCTCGCCCCCGACACGCCCATTGCAGCCTGGATCTGGC
TCAACGTTCCCGTCGGAATTGGTAGCGGTATGCTCTTCCCTGCCATGGGCCTCTGCATCC
AGGCTGCCGTCGAGCCCGAGCTCAACGCCCAGGCCACTGCTTTCTTCTCGTTCCTGCGTA
CTCTGGGTCAGTCTATTGGTGTCGCCATCAGCGGTGTCATCTTCCAAAACTCCTTCAAAA
AGAAGCTCTTGGCCCTGCCTGCCTTCTCCGCGGTCGCCGGCGACTACTCGCGCGACGCCA
CGTCTGTCGTCAGCATCATCAACGCCATGACCCCTAGCCCCGAGCGGACAGATCTCATCC
AGGCCTATAGCGACTCTCTGCGCGTCATCTACATTTCGCTTGTCGCCTTCTCTGGCTTCT
GTTTCATTCTCTCACTCGTCATCCGCGGCTATTCGCTGAACCAGGAGCACATCACCAACC
AGGGCCTGGTTGACAAGACCAAGGAGAAGAACGATGCTACGGCCGAGAAGCTGGTTGAGC
CATGAGTGAAAGAGGCCACCGCGAACAATGACCTCGTCACATACCACTTTTCATCCTTTC
TTTGTTTTGTTTTGATAATCCTCCCTCTTAATACTTCGCATGGTTCTGTCCCTCATTTCA
TCAGTCAGCAATAGCGATCTCATTTTGTTTTATCTTTCAGTCTTTTGTTTTTCAGCGTTT
GGTACCTATCCTAATCTATGTTGGGATATTTTTGGTTTTTGTCGGTCTTTTTCTCGATGG
GTATATAGAATAGAATCAACGGTGGGTAAGGTTCTCACTGGTTGCTATGATTTGAGATTT
CCGTTTTGGAATCACCTTGTTGATGCCAGAGAGAAAAGATTATAATGAACCATTTAATAG
AAGCTTCAAAAAAAAGGACATAATGAAATATTTTAGCAAAGCTGTCCCATTGCCTTGGAG
AGAAGGGGGAGATGATGAGAATATAACAAGACCAGGCTCGTGGGACTCTTATTCCATTTC
AATTAGAAGCCCTTTCTCTGTAGGATCCTACGACTAAAGTTGTTCAGCCTCAGAAGACGC
AACGTTTCATCACGGTCTGTCATTGCCCTAGAAGACGTATGGCAAACGCACTTCCCACTC
AACAAACAAGGCAAATCCAACCGACGGGTAACATTCAGTCTCTTCTCTCTCTCTAGATGA
TAAGAAAAGACCAGAAATAAAACAAAATAAAGGCACGCCCTTGTCCCCAGACTCCGACTT
GCTGGAACCATGTCTCGAGATTGACGAACATACAGATTCATTTCAGCCTCATTCATTACT
TTGATTCCAAAGGCGAGCCACAGATGAGACACAAAGAAAAGACAAAAAACAGCCCATGCT
ACGAGTACCCTGAATCGGAAGTGTCTGCAAAATGCAAAGGAAATTTACAAAACAATCGTG
ACAAAATTGTATCTACGAGAGGTTACAACAAGAACAAGACACAAGACACAAAACCAATTA
GAACGTAAAACAATTAAAAATTAAAAATGAAAATGAAAATAAAAAATGAGAAAGAGAAGA
AAACAAACTGGTCTGTTGTACCATTTAGTCGTCCGATTTCGGAAAGTTCTTCCTATTGCT
TGCTCTTGGTTTCTAGCTAAGCACAAGTAGGACTGAGTATGTTTCGGGCGTGGGTGCTAC
AAAGGTAGTGTCCGAAGGAGGCAAGGACAAACAAAAGAGCAATGAAAGAACCATTTACAA
AATAAGAATACCCTCCAGAAAGAGACAAAATTAAACTGCCGGGTCGTGCAAAAAAAAAAA
GACTGGCGAAGCTTATTTCCACCCGGGGTGGGGTGGCGCAAAAAGACAAATCTGCCTGAA
AGGAAAAACCGGAGACTAGGCATCGCCTGGCAATATATCTACACACCCTCCTTTTGAGGG
ATGCATCTTCTCATATACAATTGCTTGTTTCCGGGGTCTTTCCAAATTGAAAGGGTCAGG
CCACGGAGAACAGAAAACAGACGACAGAGAACATAGAGGGCCCGTTGGCTTTGAACAGTG
GCCTCATCAAACAAGGTGGTACACCCTATTGTTTGTGAATTTGGCCGAGCGGCTATGCTT
TCCTGTCCTTTTCCTTTTTAGAAAACAAAAAAAATATCCTGAGACTCCTGCGTGTTTTTA
CTCCTTCACATTCCTCCAGTCTTGTCTCGCTGCACGCACACGGACTTTGCTGTTGTTGAT
GTCCGGCTGAATGGATGAGTGGGCCTGGTAAAAGGGCACGCCTTGCCTCAATATCGCCCC
CCATGGAGCGATAGTACGCGAAATAAATGGAAGCGACAGGATCTGGAGTAAGAATAGGAG
CAGGCAATTAATATACCAAAAATACTATGTATCTTTACCGTGAAGTGCTCCGGCTTGTAT
GGGAGAGGAACAGTGGCAGAAATTTGACCAGCGCCATCACCGAGGAACATTCTGACGTGA
TTTTGTTTCCCCAAAATACAAATTATAAATAAAATAGGAGTCTTCAGACATATTTTCCGC
AGTCGGGCAATTGTATCATGTCTGCTCTTGTAAAATTCATTTCATGTCACACCTAAAAGA
CAACCCGACTAGAGAAACACGTTCCTAAGCGGTTACAAGCATAAACAAACATTAGCCAAT
ATCGTCGCAGAGGAACCACGTGGACTGTTTCTTCATTCCTCCTCTATTACATCTGCTGCC
GTAGACGGCAGGCAAAGTACATAAAGGCAACCTGACGACGAGAAGAGCCACCGATTAGAG
CATAGAAATGTGTCTTTGCGCTCTCCAGACCTTATGTGCATATACCTCGTAGCGAAGCTC
GGTTTACGGAGGAAGAAAAAAAAAAAAGAAAAAAACAGAAAAGAAATGAGGGGAAGCATT
TCACGTGGAGAAGAAAACTGGGGAAGCGGCAACATAAAAGGCTCGAAGGAGGTAGGTATG
AAGCGGTGTGGGTGAGGTTTATGGGGTGGACCGCGTGAAAGGAAACGACGCAAAACTGGG
AGACAAAACCTCCGCGGGCGAGGGGTGGGAAAGTTTGCCGACATGCTATGACCCTCAAAC
GGGAGTAGACAAGTACGGATATGACTTCTAGAAACACGGCAAAAATGCTGCAAGCATATA
CCGTCTGGGTGCGCTGGGCAGGTTCAACGTCAGAGAACACAAACAACACGCCCCTGTCGG
CAGGAAATCGGCCGACAGGCATTGGAAAGCCTCTCCCGTGACATGTGCGGCCTCGGATCA
CCAACGAGTCTGCTCTTTGCCGGTTGTAAAAAACCATCGCCCCTGATTTGGGGAAATGCC
GCTAAACAAGAAAGCATCTTCGTAATCCCGGGGTTCAAGAATCATCATGCAAGTTGGAGT
GCCTTGTATGCGTTTAAATGGAAGGGATGTGAGAATGGCTCATACAAACCGGGAATGGAC
GGTTTGAGATTCGTGAGATTTGTGAGGTGGTGATGTGTTAATGAAAGTGAGTGGACATGG
TCAGTGACGAGATGAGCAACATACATGTAAACTTCCGGAATGTTGTGATATTTGGGAACA
ATGAACATATGAGTGAACACCCACGAAAAAACTGCCGACGAAAGCCAAGGATTTTCAATA
AATGTGTTTGTAAGAGAAAGCTGCTACACAGCTGCAACAAGCAACGGGGCTTTGTTTCTG
TAGATCGCCAAGAATACGGGGTAACGGCTTTTGCCAGTTCTTGGAGTCTTGGCTTGTAAA
CGCTTATATTTTGCTTAAAGTGAACGATGACGAAAGCCCCTTAAGATATGTAGAAAAAGT
CGCACATGAGGATTGATCTTTTAAGGCGATGGTGTTTTGCCGGCAGAGGTTAAAAGAAAC
ACTGCCAGGGTTGATTTCCAATCGACAAAAAAGAGACAAGAAAGCTTATTTGGGGGAGTG
CTTGAAAAGAAGCCTTTTTGGTCCATTGTTTTCGCAGAAATTCAGCAGACAAAATGTTGG
CGTAAATTAAAGTTTTGATGCAAGATCTTTAGAAGTCTGTTGAGGTGATTTTCAATATAT
ATTCCTCTTTATTGGCTCTCCCACGCACTGCATAAAGCAATCCATCACATCATTGCAGAT
GGCACTCGTCTCGGTGCCGGAGCCGAATCCGGCTTGGCGTGTGACGAGGTAGGCTGCAAC
ACAGCGGAACATTCTCTCCCACTCCCTGCACACGGAGTACTTGCATGGCTATTGCTATTG
TCGTTCCTTATTTCGAGCACGTGGAAAATATGGTGGAAAATATTGTTAAGCACAAAGCGG
AAAATGGAGCCGCCCCCATTATTCTTCTCAGATGTACCGCTCAAAGTGCAATATAAAACT
GAAACCGAAAGCAGGTACGCGCGTCCCTACTGTATGCGGTCTGGACTTTTACGTCTTTGT
CGATCAAAGTCTGGGTCACAAAACATCTAGACCAAATTCAAACCGTCATTGTTGCGGTTG
ATCGGAACGAAAACAAACAAGAAAGGGGAATAGATTAAAATCCGGATCGAGTAGCAGTTG
CGAGATAGAATGGAAAACAAATATCCCTGGAAAATCGCAGACTGGCAACAGCAAATCGTT
GTGGAGTAAGGGCAATGAACAGCTCGCCACACGCGGTCAAGTCAGCCACACACACGTCGG
CACAAGTTATATCTTTGCTAGCTCTTCGTTGGTCCAGTCCCACAGCTTTTCGGCTAGTTT
CGGGTCCTGCGCTACCTTGTCAAGATTGCCGTTGCTCATCTTGCCAACCGGGTAGTACAC
GGCGCCATTAACCAGCTCGCTTTTCTTGGCTGCCGCGGCCGCCCACACCTGATTGTAGCA
GCCCTGCTCAGGGCGAACGATAGGATCACGGAGGATGCTGTTGACGATGTAGACAAACTT
CTTTCGTGCATAGGAGAGCTCCGTGACAAGAGTCGTCTCGACGACACCCGGATGAATGGA
CACAGCGGTGATGTTGGGATGGCGCTTGGCGAGTTCACGGGCGTAAACAATATTGGCAAG
CTTTCCCTGTCTGCGTTCTGTTAGAAGACAAGACGGGATATCAACAAAAATTAAAAATAA
CGGTAAATATAAGAGAACGTACCCATATCGAACCCACGACCCCATGACGCTGTCCATGGT
CGTGCGCACCTGACCAAAGTCTACACCGGCTTTTGGGTGTGCCCGCCAGCCCGTTGATGT
CAGACAGACAACGCGCACGTCGGAGCCTGGCTCGGCCGCAGTTTTCTGAAGAACGGGTAG
CAGGCCCTGAATGATAGCCCCGTGCGCCATGTGGTTAACACCAAACTGCAGCTCGTAGCC
GTCCTTGGTCAAGGACGGTGGCTTGGCCATAATACCGGCATTGCACATCAGGATGTCGAG
ACGGCCGTGAGAAAATCGCTTGACAGCGGCCTTGACCGTAGGAAGCGAAGCCATGTCAAG
CTCGAGGAAGGTCGAGGGAACACCGGAGGGCGTGAGAGCGGCAGCGAGCGAGGCAGCGGC
CTTGGTGTCGCGGCCGGTAAAGTAGATGTGGGCAGGCGAGTGCTTGGCAAACGCGAGGAT
AGACTCACGGCCCAAGCCGTTGGTGCCTGTGAAGAGAGATGTGTCAGTCGTCTTTATTGA
AGATTCTTCTACGTCTGAAGCTTTAATCAGGTCGGACCTACCTCCTGTGACGAAAATGAT
TTTGCCAGCCAAAGACGGAATGTCTTTCTCTGGGTTGAAGTTGATGACGCCAGCCATGGT
GAAATTGATGTGAGGGTATATTGTGGGAGGAGGTTCTGCAAACGATAGAAAATAGAGCAA
AAAAAAAGAAGAAAAAAAAGAAAAGAAACTTGGAGCGCGCGAAAATTCCTTTGAAAATCG
AGACAAGGACGATATTGCTCCTTCTTCGTCTTATAGCTTTTTGTTACTCCGAATGTACTT
GCCCTTCTCACCAGTCGATGTCTATTTGATGTTTTGACGGCAGCCACGATCCAAAGCTCC
CTGCATCTCTTGCACGCCATTGGCTGCATAAGTCCCCGAACACATGCTAAACCTAAAAGG
CCACTAGCGCGTAAGCACAACTGTGTCGTTCGTTCAGGAACGAAGGCTTGCAGGCCTCAG
CTAGCAGGGATCAAAGGGCAGGCACGACCCCAGGTCGACGATTGCCCCTTTGGGGCATAG
CCCATAAGCAGCCGGATATCGCGAAGGAGAACATACATCGTCGTCGGCAACCTGCTTCTT
GCAACCTGCGCCAAATCGACTGCATTTCCTATCTATCTCTTTCTCTCACAGCAGACGCGA
GCGCATATGGGGATACTGAATCTTGACGCCCACATGCGACTCAACCTCAGTGACCGTGGC
AACATCGGCAAACATGTCTGAAGTGAGTCTCTCTAACGGATGAATTGATGGGCCGAATTG
ACTCGACAAAGACTGACACGGACAGCCGCACAGCCTGAGAGGGGGGAAGCCACACGAAGA
TGGAGAGGCTGATATCTGGAAGGGACTGTCCGAGAAGGCCGAGCGGAGGAAACGGCAGAA
CCGATTGCACCAACGGGCATGGCGACGGCGCAAGGCTCTGGAGGCGTCCGAGGCGGCCCT
GGCAGCATCAAATGAGGTATGGGGCTGAAGATGAAGCCGCATTTTGCTATTACCGTCCAC
ATTTCCTACAGGCTAATAGATCATACAGGGAAAGGCGTCGTCCGGCTTTTGGGTCCTCAA
ACCCGTAGTCCAAACCCATTCAGAGCAAGAGCAGCAATTGCAGCTCTACAAAGAGGGAGT
GCAACAACCAGCGGCATACTTTGTGCTGACGCCTCAGCCAACAGTATCTTCATCGCCCTC
GGGCTCATCTTCACCGCACAGATATATTCCTGGCCGTGTGAAGCTTATACCTCCACTCCT
GCACTATGTGTCGAGCGGCGGCTCAACAACCGGATCAAAATCCTCCATGCCGTCTCCTTT
CAACCTCCAGTCAAACCCGAACGTCCACATGTTCATCCTCCCTGCCGCCTTTGTCCACTT
CCCGCTCTCGCTCGACCACCGCCTCCTCACCCTTATCCAGTACAATGTTCTCCGCGCCAC
ACTCACCAACATGGCTATCCTCGCCATCCTCCACTCCTCCATGGACGCCGACTGTGGTCT
CGACCAGATACTTGACCACATCCAACCACCGCTGCCCGCCCCGGCCACCTCACCAGATGA
TCTCCCGGTTTCTCTTCGGCCCACACCGCTTCAGCGTCGCATCTTCCATGACCAAGAACC
ACAGCGGCCAGACATGTTGTGGATCAGCAGCGTACCTTCGCCCGCCATGCGTGACAATCT
ACTACGGACATACGGCCAGTGGGATCCAGACGACTTGTGCTGCGATCTGCTGGGTGGACT
CTACGAGGGATTTGATGACGTCGAGCGCCGTGGCATAATAGTATGGTCGGATCCCTGGCT
GCCCGATAGTTGGGAGGTGACGCCCGGGTTTGCGAAGAAGTGGTCGTTCTTGTTGAAGGG
ATGCGATGAACTGCTGGCAGCGACCGACCGGTGGCGGGCAGGGCGCGGAGAGGAGCCGCT
AGTGATTGACTGGGGGAAGGAGTGAGGCACGCGCGGGCAAGAAGCTAGATATTGATTTAC
GTAAGGCATTTATTTATCCCCATTTCTGTCGTTCGTGTGATTGTACTTTGGGGACAGTTT
TTCTGGTTACGGTTCTTTGGATCGGGTGGGTTCCTGGGTAAAGGTACGGAGTAATTGCAC
ACGAGTACATCATGAATTTGACGACATTACGTGGCACGGCAGTTTCCTTCCCCTAGTTCC
GTTTGTATCTTTTTTGTTCCTTGAGCCAGTGCCAGGGTTCGACTGGCGCACAAGGTAAGG
GGCATATGCATAGCATTGTAAATAGGTCACCGCTCCCGTTGCACAGAAGGCACCTAAGAG
GACTTGCAGCATGGTCAATCCGATTACTTTTTCTCGTATGCTGCTGTGGATCCGGCTGGG
AACTCGTGTCGACGGGCCACCCTTTGTCTTTATTTGCTGTCGTTCGATCGACCCAGCTCG
ACCCCTGACCTAGACAGTAGGTAGAATGTACGTAGAATACAGGCAGGTAGAAGGTAGACA
GTAGGCAGTATACCTGGAACCCTTTTCTTCCTTCTATCCTACTACTTGTACGAAGGTGTT
ACTACCATAGTCCTCGTCGACCAACGCGGGCCTGGTTCTACCAGTCCTTGACAGATCTCT
TACAAATATACAACGACAGAGGAAGCTGTGCCTCTTCCTTTCCGTTAACGACATACAGCT
TTTGTATATGTTCCTCTCGGCTCTTCACCGGACTGGATCATCCGGGTCAGCATCTTACCA
CCATTAATGGTACACGTCTTGCTCCGGGTGCCGGTGGCTGCTTAAACGAGAAATAAAAAG
GAGAGGTATACACACAAGCACGTTAAAACCGGCCAAAAAAACAATACGGAACAATAGAGA
GACATGTGTTCTACGCAGAACAACACATAGGTAACCTCGTAAAACAAATGATACGAAAAA
GGCAATGTTTAATGAAAGAAGAGTCGCTGAGCACGTCTTCTTATTTCGGCCATTTCGGCC
CCTCCTCTCTATTCTTCCTGTTTCGTCTTCCCGTAGCTGCTTCCAAGTTGGCTGTTTGTG
GCCTTTGCTCCGCTGCCAAGGAGGGTTATGTATGAAGGAGTGTTTTGTAGATTTGTGCAA
AGTTTGGCATTTGGGTTGGGGAAATCCCGGCGGATTGCCTGAAACGAAGAAATCTGGGCC
CGGCCAGTTTCCTTCCCTAATGCGAGCTGCATGTAGCGGTGCAACTGCGCTTTGTAAAGA
AACGATGAAGAAATAGCAGAACAGGTTTTTCCAAACAGCAAGATCATCACTTTCTCTCTC
TTTTTCTGGCTCGAGCCTTTCGACCGGTTTCGTCGACAGTCCAGTGTCTTTTCGGTTGAT
CGTCCCGCCACGCCCAACTCTTGTCCACCCATTCCTCTCTTTCGCGACTGGATCGGCCGT
GCGGCGTAGTCAAGGGATCAGGAGCCACGTTGAGGCGTGACGCACTTTGACTGTAGCGTA
TAGGTTGCGCATATGATAGCTCCAACCTTTGTCCTCCGTGGTCATGATGGAGGGTCGCAT
TTACCGCCGGAACGGAGCATCAAACTGGCTGACCCATGGCAAGTACACGCTCGAATCAAC
GAGCTTAATTAGACGTCGGATGGCGAGCTGAGTGAAGTGCCTTTGTTGTGAGGCGAAGCA
TGTTCGAGAGGATGTCAGAGAAGCTCTCTTTTTCTCAACATGGTGGTCGATGTTTGATTC
AAGGTTTCATGCTGTTCCTCAATTTAAGATACATCCCATTTTTGAAAAAAAAAAAAAAAA
AAACATGGGATGGAATATGAGGCTGTATATTTGAGCAATTACGGCGTGTTTTTTTTTTCG
GCCTTCTTGTTATGACCATGCGATGCAAGTCCGTCTTGCTTCCATCGCGATCCAAGCGGA
CGGGGTTCACGAGCACGTATCTTGCCAGTCGCACAGAAATATCGGCAGAGAAAAACAGGG
GCATGGCGCATTGCGCGTGGCGTCGAGGTGTCGTGGATGTCGTGGTTGGGTGGCGGTGGG
CGCTGCAGGTGCAACAGGCAGGCGAGGAAAGAGACAAGCAATTACTCCTTCCGTCGCGGC
CTGGGAAAAAAGCCGCCATATGCCTCTCTCCTAACACGAAATAAAGTCACGATGATGCAC
ATCGCCGCTCCCGGCTCCGTCGTATAAAGGCCTGTACATGTGCTGCAGCCATTGGTCCAC
AGCTGGCTGAGGCTGATGCTTGCATACCTTTCGTTTTCGAGCTTCCGTCTTCATGGTCTA
CTTGTCAAATGCACCCTCGCTCCCTTGTTTTGTTCTTGCCTTTTTAGGCCTCTTATCAGA
ACACGGGCATTTTGCGTGTGTGTGGCCGTTTGCACCTTCCTTGCACCATGGCCGCGCTCT
TGCCCTTTCTGATGCCCGTTCGTGCCTTCTCTTTCCGTATCATCTGCTTCCTTCCTCTTC
TCCCAATTTACGCCATTCTCGTCAGACCGGTCCGTCGTCGTGTTTTTAGGCTTCATCTTC
ACCATTTAGTTTGTCGACCGCTTGTCCACGCCCCTTTACTTGTCCTCCCGTAACCTCCAC
GCCCATGCGCATGCCATCAGCCACCTTTTCTTGACAAGGGGCCAGCCATATCTATTTTCA
TTTTTTGATCTCGTCATATGCAGCACATTGCGTTACCTCTGCAGGTCGTACACGCACACA
TCACGCATGTCTGCTCCTTTTTTTCTCTTAATTGATTGCTTCTTTATTTTATTTTCCACA
AAGCTGCGCATCCTCCCACCGTGTCTTCCCAGCGCTTCCTTCGTCCGCTCTTTTGCGCCC
TTCTCTTCTACCGGATATCCAGGTACGCGCGGCGCCCAGTCTTGTTCACTTTACACGTCC
ACTCTATTTCTTCATTTTTTCTTTTCTTTTCCTACCCACACCACACATCTACTCTCTTCG
CCTCTCGGCTGGACCCCTTTCGACCCTTATTTACTCCGCCATCACCTTTCTTCCCGCTTG
CTGGACCGCACAACCGCTCGACCTTTCTATTTTGATTCCTTCGTTCTCGTCCAGAAGCTC
GCCAACCGCCACCTTCTCGATCTCGGCCTCTCGTTTTCGGTCATAACCCCTGCTCGCGAT
CTCCTTGCCTTCCTCTCGTTGTCTATTTCTCACGCCTTTCTTACCTTATTATTTGCCTGT
CACATCGTCTTCCTTCCCCACGCCTCACCATCGCCACATTCGCTTCGATTTCATCCTCCC
ACAAGGTCTGCCTTTGTCGCCGTTCCTTATTAATTCTCGCCCGTCGTTTGCCCAGCCTCG
ATTCTTCGATTTCTCCCCGGGCCCACCTTCATCCATCAGACCGGTCAATCCTCCACATTC
GCTGACACCTTTATCTCTCCTATTCTTACCCTTTCCGACGACGCCTCCGGCCTGGTCTCC
GTCGTCACATCGTCCCTGGATTCCACGATGCACTGAGAGTCAAGATTTCGGCATCCGTCA
CTCACCCCCTCGCCGTGATTCTCGTCTCTTTGTTTGTTTCTGTACTTTGTAGAATTGCTG
TCGGTGTCGATCGCTTGTTAATATTTAATAACTCAAAAGCTCACGCCCCTGGCATTGCCT
CTCGCTCCACACCAACCCTCGACAAACGAAGCCGTAATATCTCCCTGCCTACGTGCTTTC
TTCCACACTTGACGACTGCGAATCTTCTCCGAGACGTCCGGAGAATCACAGAACCCACCT
ACAAACGACAAAATTCCGAGACAAGAACTAAACAAGTACCAGAACACAGAAACTGGATTG
CGTCGTTCGTTGTTTGTCTCGTTACCGGCTCCTTGTTTTACGTCCCGGCAATACGCATAT
TTTTCGTCCCCGTCATATCCGTGTGTGATTTCACGTCGTTCTTTGGTTCTCAACTTTTCA
GCTGGTTGATAAATCATTCTACCAGAAAACAGAAACCGTTCACCATCAAGGAAAAAACTT
ACCAACTTCGACAACCCGGCAATAGTTTGCTCTCTTCTTTTCACGCCCCTCCATCGTTCT
CGCCGGGTGACGATCAACGCCAGCCAGCAGTACCGAGCTGCTGCCTTTTGTTTCTCAACC
GCCATCCAGTCTCATTCTATTTTTCCCCTACCGCCGACACCCATTTTGTTTCCACACGCT
CATTTCTGCACTTTACGTGTTGCTTTTTTTATTCTCATCCTCCTTGGCCGTCCAATCCCA
TGGCATCGTCCGCTGCTTCAAACCCTGTTTGAGTTTTTCTCGTGCCTAAATTCAAACTCC
ATACTCGCTTTTTCTTTTCAGTTTTTTACGACGCACACGCCCCCCCTCTACCCCTTCTAT
TTCTTAATATATGCCCCCGTTTCTGCCTTCTGCCGCATCTCGCCAAGCGTGCCCAAAAAG
CCAAAAAAGCAGCCCACTCCACGTCTGTCGAAACTATACTCCATACCGCTGCCCGTCACG
ACCGAACGCGCAGAACATCCGCTCGTTCTTTTCGTCATTTTGTTTTATTTCTCTTCATAC
TTGATACTCACGGCTACTCGTTCAAACTCGCACGTACCGTCTATGCCACGCCTGTACACG
TAACTGGCTCCCGTGTCTGGGATCCGTGGTCTCCGCCTTTATTCCTCTTTACATTTATTT
TTTTGGCGTTGTTGTCCTGCCTACATTTCGCCGCCGTTCTTTCCTTGTATTCACTCCCGA
GTTCTTATTTATTCTATTTTGCCCATTCCTTCCTCACGTTCTTGGAAAAGGACAGTGAAC
TGGGCTGAGCTCACGAACTTTCACTCATTCTTGCCATCATGGCAGCCACACGCATCGACG
GGCATAAGCCCCTTCCAAGATCGGAGAGCTTGCAAATGATGCTGGATCTGGAAAAGCAAT
ACAAGGTAAAACAAACCCCATGTCCTCTTCAGCTTTGACCTTTGTTTTGCCTTCTCGGAG
ATTTCAGTTCTCTACACATCTTTGCATTTTGCCATTTTTTCGTGTGCCCATTTCCCTGTC
TTCTGTATCTTGCTTTTCCCCGCCCCCTTCGTTTTTTGTCTTTCTCAAGACGTCTCATGT
GCTCATTTTTATCTGACACATCGTCTCTCTTTTCCATTTATAGCTCGCCCGGCTTCAACG
TACCCAGACATCGCCAACGCCCGACACTTCGGCGATGTCGTTTCAACATCAAATACGACC
ACCACCGGTACCTATACAGACCCGACGCCGGGATTCAAGGGAGTCTTTGTACCAGCAAAA
CCAGCAACACCAGCAGTTTGACCAAATGACAACTGTTGTGCGTCGCACTGGCCCCGCATC
GCCACTATCCATCACAATACCATCGCCTACTGATGCTGGCGAAAAAGGACAGCTAAGCCA
GATGTCACAGAGACCGGTACTCCGCGATATGGCTGTCGATAGCGATGTGATGTCAGCTGT
GGCAGACGGCAGCGGCGATACTACGCCACGAGAGAAGTCGGTTGAGTTTTCGACACCGAC
GAAGAATGGTGGACATGACGAGGAGGACGACATTGCCGAGGAGTCTGATCAGTCTTCAAT
ATGCCAGTCCCCAAGTTGGGAGGGATACGGTCAGAAAAAGAAGGACAAAAAGAAGAAGCA
GGAAGCCGAGCTTCGGAAGAAGGAAAAGGAGAGGTTCGACCAAGAACTTCGAGCCAGTTC
CAAGAAGAGAGCGGCCAACCGTCTATACAAGTCTCCGCCCCTAGACAATCCTGAATTGAC
GAACAACCTACGGGATCGACCATCCAGCTCAGCATCATCACGTCTTAACAGCAGCCAAGG
ATATGGTATGAAGGTACTTCGGTATTTCCCGTCTACCAGCGAAGCTCTTATTCCTGAAGT
TTGGGGGATGTCGCGCCCTACTTACTCAAGAGCAACATCGGAACCGACCACCGCCCAAGA
CACCTCTCGTGAAACGGCCATCACGACGGCACAAGCCCAACAACAGAATCCCCCCGGGAA
TAAGAAGCTGAGTATAACAGAAGAAAGACCTACGTCAGCCAGTGACAAGACCTCGTACCC
TCCGACCTCTTCGCGGTCGCACACACTCCGGAGCAACCTCCCTACTAGTCACAGTCGGCA
GAATTCGGCCTCAACCATCACGCATGTTCCAGTCAAGCCAGATGATCAGTCCGGAAACTC
AAACGGCCACCGACTGTTTGCCACGAAAACCATGTCCGACCAGTCTCTCAACCACTCGAC
GGACAATGTGGAAAGAGGTCGACAGAGTGTGGACTCACCAGGGTCTGGGGGCTACGTTCG
CAAGGCGAGGGCGCAGAGTATCGAACGCTCTATAAAAGGATTCATGCAAGAGGCGGCCCT
TTCCGACCCGAACCTGCTGAATGGGCCCAACCAAACACGGTTTGCCTATTTAGGCCCGCC
CGAACAACAACACCCGCAGCCTAACGGCCATCGGTCAAGCTCGCCGCATTCCAAGGTTAC
GAAGCCCACGGGTGCCCAAAATGGCGTCAAGGAAGCGAGCGAACAAGAGGACGCGGCTCT
TCGGGAAAAGCAAAGCCAGCAGCGGCAAGAACAGCCATCACGGTCTCGCCACCAGCACCA
GCACCCACTACAGCAACACCATCCACCAGCACACCCTGTCCCCGAGAAGCAAAATGAGGC
CTTCCCATCCTTGCCCGAAAACAACGAGGATCACTTCGTGGAGAAGGACGGCGAGACGAA
TACAGATTACATGAATTTCGTCTCAAAGACGTATTCGCCGCCCAGCCTTGACTTGGCGAC
CCCAACCAGTGGGATTTTCTCTTCGATCAAGTCTCGAATCGGCCGCCGAAGCAGCACATC
CAGCGGATCCACGACGAACACGAACACGGGTCGGAGCTTCAAGGAGCGAGCTATGGGAGC
GATGCATCTCCAATCCCACAGCAATCCGTTGGGCACAGCACCGACATCTGCTCCTGTGTC
ACAGTCCCCCTCACGCATGCACTCACAGAATTCTGCCCAGACAGCGGTCTCATCCATGTC
AAGCTCGAAGAACGATGCGCCTTCCGTTAGTCACGTCCTCCAAATCCCTCAAAGGGATGC
AAGACGCCTTCCCAAGGCCGCTCGCATTCTCGGAGAAATCAACCAGGAGACAATGTCACA
AAGGGTCCCGGTCACAAGCCGTCCTTCAGAGGGCTCATCGACGTCGTCCTATCATGACGA
CTCTTCTATTCCCCCATCGCCTGCAAGCACACCAGACACCTCTCGGCCACAGTCCGCAAA
AGGACTCTCCGCCACCATCGAAGAGATTCAAATTGGCAGCCCTGATATGTTCAAGGATAG
CCAAGAGAACCTCACGACAGCGGCACCGCAACACAACAACCGAGGCCAATCTACGGTGGA
AGAAGCAACTGCGCCACGTGAAACCTCGAAAACTGATACGTCCTCGAGCCGCGCCAACCA
TGAGGCCCTGCCAAACCGACCAGCTAGCAGAACGGAAAGTGTGCGGGACATCAACGTAGA
CCGACCTCGGAGCAAGGGGCGAATCCTTGACGACCTTGAGAGACCCATTAGTCGCGGTCG
GCTTCTTGAGAACGTTGAGCGCCCCGGAACTCGAGTGCAAAATCATGAGGAGCCTAAGCC
AGTTCAGCCGAATGGCCACATTGATCAGCGTGCATCTGAACCTCACGACGAAGACATCAT
GCTGGCGTCCACTCCCAATCTTTCCGAGGGCCTCGGAATCCTTGACGAGGCTTGGAGTCA
ATCTACTATAACGCCGGACAATGATGCTCAATCTTTCGTGACGAGTCTGACAAACCAAAA
GTCGGGCGCTTCGCTTAAGACCCAATTTGGAAACCTCAAAGAAGCTGCCATGTTGGCGGA
GGCACAGAATGCTCTTGGTGTCCACCCAGCACTGATCAACCATGAGCGTGAAGCCGTTGC
CCCCCCGGCCAACAATTATGCCCAACGGGAGGTCGACGAGACGGACTATTTGGACGGTCA
CAATTTCGTCGAGGAGAAGCTGCAGCCGTCTCCGGAAAAGACGCTGCAAAAGAGCTCGTT
CCGGAAAGTCGAGAAACGAAACAGCAGGCAAGCCAAGCATATGTCTGTCGTTAGCGAAGA
ACCTCGCATAGCCGATGACAGCAAGCATGACCCGCAGGCTCAACGGCAAACTGACCATGG
CCAACGTGCCACGTCACCCACTCCTGCCGGAAACGATTCCCGGAGGACGTCCATCGATGT
CAGTTTCCTGCCCCCTCTCCGCCACGAGGCCTTTATCCCACCCAAGTCCAAGGCTCGGAG
CTCGGCTGCTTCACCCAAGACTGGAGATCACGATACACAGGTACCATCTCAAAATGATTC
GACTGCTTTGATGGGCCCCGCATCTGCACCAGCTGTACTTGACCAGGCACCCCCTTCTGG
ACGCAGCTCACCCAGTGCCATGTACCTACAGGAAGCACGCCGGTCAGCGCCCCTGGTCTC
CTCGCCGCTCTCGAATGTCAACCGGTCCGGAAAGACAAATATGTCGACGCCGTCTTTGCC
TCGGCCACCGCTCAAAACGTCCGCGTCGTTCTCAAGCGGGCAGCACATAGCCCCTACGAA
CACCACGTTTTTGCCTCTGCCACCGGCGAGTGCCGCAGGTGCGCCGCTATCTGGGAAGTC
GCCAACGTCGCCACGGTTCCGAATTCCTGCCCACGAGCCCGAGCAGCTTGCCAAGCAAAC
ACCGCAGTCCAAGCCCATGGCCAAGATGCTTGTTGAGTGTTGCAACTGCAAGTTCTTCCA
CGACATGCCATCGCGGGTGTACGAATGCATGGCGCAGCCTGATGCCGTGGTCACTGACCG
AGACTTGGGTGTCTCGGGCGCGATTACTACCATGGTCAAATGCCCTTGGTGTTCGCACAA
CATGAGCACGCAGTGCTGTGCAGGCTATGCTGCGGTGGTCTACCTCAAGGAGCGGCTTCA
CTAACCTGGAGGCCCTGTTCTACGCTTTTTTTTCTGTCAATCTTTTATGTCATTTCCTTT
CCCTTTCTTTGACCGTTGTTTTTTGCCAACTAATTTGATAAAATGTATCATCTCATTCGT
TTGTTTGGATCTAGCCTCCTTTTGGCTCATTTGATTTATTGCTTGGCATTTGTGGTGTCT
CCGTTTCTTTTTCTTCCCTTTGTGTCAAACAAAATTACTTCATCAGCCATAGTGCTTTTT
GCAAGAAACCAGTCGTTTATTTCTTTCTTGGTTCACCATACATCAATATCATTTTCAGAC
AATCTTTCAATCACTTGGCATGCCACATTTCAGGGAGAAATTTCCCAGTTCTTAAATTTC
TTTTCAGAGCAACATATACTCGCCACTTGCTTGGTACCGACCATCCCTCTTATTCATTTT
GAAGCCACTGTATTCCCTTCCTTTACCGTAGCCGAAATGCTACCAATCATCTATATTTAA
AAATAAAAATGAAAACGCAAAATCAAGTCAAAACCTTGGTACGACTGCGATACGCGTAGG
TGTAGAACAACGTACCTAGAGTATAAAAGCCTCTTGGAGCTGCAAAATGCTCTGAAACTG
CAAATTGTGGCCAGTAAAAAGAAAACTGAAGAAGAAAAGAGTCCACGGATACAGAAAGAA
GCTCCTGACAAGGAGAGGGTGGAAGTTGTTCCAGAGGGAAAGAAGCAATTTGTTTTATGT
GCTTTGGCTTACCTCAGATCAGATGACTGACAATTCTTATACTCCGTGAGGCCTCTAGCA
AAAAGATGCCAAGAAAAAGCATCCCAATCCCTCTCCAACATGAGAACCGAAGCTCGCTAC
TTCAGAGAGGGACGCTCATCACTGACAAAAGCGCAAAAAGGAGGACGCACCAACCTTACA
AATTAACTGGGATAGAGACAACAGAGAGAAAAAATACCGAGACAGAGGGAGGCGTGCAAA
GAAACGACCACGCGTAGAAGAAAAGCAAAAAGATCTTGCAATATGGCACACCTCCCCGGC
CCTTGTCCCTGGCAGCAGTGCAATAAAAGCAGCTTGTGAACGGAAGGGGGGTCGGATGTG
TCGAGTTTGAAGTTTGAATGCCTGGAAGCCTGAAAGTCTTGGTTTGTGCCTCACCAGCTT
GTTGTCGCTTGGTGAGGCCTTTCGTCGCGGCTGCTGGTGCTCGCATTTTCTCCTGTATGG
CACTCCTGGGTCTCCCCAGAAGTCATCCTTTTCCTTTGGGCCTGTTCAGTACTGCCAGGG
GCAGAAACAGAGGCCGAAAATAAGACAAACCCCCGAGAATGGGTGGTTAAGAGGCATGTT
TGCTTGTGGACCTCTGCGTAACATCCACAAACAAGAGAACCAACGCCCAGGGAATTCTAC
CTAGCTAGCTCCCCATAAAACTAACCAATCGACAACACCCTGAACACTGTAGGAGAAAGT
CCCTTTTGAGCTTGCATAGTACTCAATCGCTTCTGCCATTTTCGTTCTTCAGTGTTCACG
ACGAGTTGTCTCGCGTCTGTGATGTTTTCCAAGAACGTGAAGCAAAAACAAAAGCAAGAA
GATGGGAGCAAAAAGAAACAATCAGTCTCTTGTTAGCAGCTCTTGGCAATGACTGAGACC
GAAAGGAAAGTAAAAAGCCCGGACAAAAAAAATAGGACGATTCCTGGAGAAGGAAAGGAA
TTTTCGCAAGGGGAAGGAAGAGGTGTCAAGACGCCCTGGTTCGGGGAGTGGATGATGCAT
CAGCATCTTGTTTTTTGTTTCTCTTTTTGATAAAGGTTCCTTTTTGTTTTGTTTTGGCTT
TGATAATGGTTTCTTCTGACGAGATCCAAAACGAGAAACTTTGGAACTCTAGAATGGGGA
GGAAGGGAACACAAAACAGAGAAAGTTGAGAAGAAGAGATAAAGAAAAGAATAGTGGAGC
GAAGGTTGGGTTTATTGGAGATATCAGTCTCAGCCCCCGAGGGTATCTCCCCTGTTTCGG
TTCAATTTTTCTTTTCATATTTCCTTCCACTTGTATTCTTCCTCTGTGTTCCCTCCTTTC
GTTCTTGTCTCGCTCGCCGTCCCCCGATGCCAAGGCCCGTTCCACATCACCTCACCCCGG
TAGACTCGAGTCCCTCTTCCCCTGTGTCGAAGGCGCCCCCAGATTGCACCTTTTCGTATT
CGTTTTGTTCCATACGCGGTTGTGTCTCTGCTCCCCTCAGTCTTGTTTTGGTTTTCGGTC
TCCCTGACGTCTCCCCCTTGCCCAACACGCCTTCTCAAATATCTCGTCTCTTTTGTTTTC
TACTATTTTGTCTTTGGGGGCACAGTCGACATCCTTCGGTTCTCAGTTTGTCTTTAATGC
ATTCTGCTTCTGTGTTTCCCTTTGGCAAGGTAATCACCTTCGAGGGGGGAGAGAAGCAGA
GGAGAAGGAGCAAAGAAGAAAGAAGAAAGAAGTATAGTGTGTGGCCGAACGACGAACGAT
TCTGAAAAGGAGAAAGAAGAGAGAAATGAGAAGGATGTCTCATTCCGGAGTCATGTTGGT
TTCTTAAGTTCCCAAGGCCTAGCCATAACAACCAGGTGATGGCCCACCTGCGGCAGTCAT
TTGTTCCCCCTGGAGCGCCGATATTGGCTACTGTACCAGGAATGAAAGTGAAGAGCTAGA
GAAGAACAGTAGGAAACGCATGGAAGTCAACGATATAGATTGAGGGGACAGCAGAATATA
AATGGGGAAGAGAAAGCATACCTTTGGCAACCTTGTGATGAGCTTTTATATATGCTAAAC
CGGACTGCGTTGACTGCCTCGTCGAGGCTTGAGGGAAAGAGAGAAAAATGGAAGAGGAGG
GCAGGAGTAAGTTGGAGTGGTACGGCGTTTTATATCAATACCAATTAACTTAGAGTTCAA
ACTTAGGTGGTGCTAACCAAAACAAGTACCAACAGTGGTGAGTAATGGTCGTTCTGTGTC
ATGTCTAACATCCTTTTATTGATTAATGACTAATCTCTGACTTGGTGTTGGTTTATGGGG
GCGTCTTTTCTTTTTCTTTTTTGTATTTTAAAAATGATGCTAATCAACATAAAATGAGGA
AAAGTGAAATTGAATAAAAATGCCTTCATTTTTGCAAGATTTCTTTCTAGCCACTTTCAT
TCCCTTGTGTAATGTTTTAGTATGCACATACTCCTTCGTTCACCCGTCTTCTCCCTTCGC
CTCATCGAAACCTAAATGGCCTTTTGATGGGCCAAGAACGGACGGACCTCACGGTTACAA
GTTCTTCGCGACCAAAGATGTAAAAGACGGGTTGGCTGCTGATCCGAAGTCGTGGTTCCA
GTACCCGATAACACTGTGTTCGCCAAAGTCGGATGTGTTCGACGACGGGTTCGATGGCTT
CAGCGCCGAATAAGCGAACGCGAATCGGTTGCTGCCGGTGGGACTAAGCCGGCTTATAAT
TGATGAAGACCCGTAGGCGTAGGAGGTGCATCCGGAGCACTTGGCCGTCACCTGCCAGTG
TGTCCCGTTGTTTTTGGTGCCCCTCTTGAAGATTTGATATGTCGAGCCTGCATAGGCCTG
TGGAAGGGAGTGACCGCTGCAATACAGTTAGCATATGTGCAGGTGGCACGGCCATGTGTT
TTGGGCTCTAGGAAAAAAAAAGAAAAGAAAATCCCTTACGTAGCCCATCGTGATGAGATG
ATACCTCCAGTAGACGTTCCCCAAGCTGCTGCCAATGGGTTTTGCGTCATTCCGCCACCC
CATGCAAGCCCTGCCCAGCCGACATCCCTTGGGGCGACAATCTGAAGGACAACATCGAAG
TTTGTGTTGGCCGGAACGCTGCTCGGAACGGCCACGCGAAAGGTAATAGCAGCGTTGTTG
AGTGAGTATTTCCCGTAGTACTGCGTGAACGTGAATCCCGTCTCCGAATCATGATAGACA
GAGGTGTCTGCGTTGGGAGCCGCCGAGGCCGGGGACGCAGCAAAACCAGTCAGCACCGCA
CCCCAAGGCACGAGCTGAGCCAGTCTCATTCTAGACGTTGTTTTGTTGTCGTACAAGTCT
AATATAAAAGGCGGGCGTTGCGAATTTGATTTGTATTCAAGGAAGGGTAAGAAACGCAGG
GCGTGAGTTCGACGAACAAATCAAGGAGTAAACAAGGAACTTCCCAGCTCTTTATTTAGT
CCTATATATGCGCCTCAACCCGTTCTTTGGTGATATGTTCAGCCACCAGCCTGTGATTAT
TTGCGTTGAGAAGACGGCTAACTGGTTTGAACGTGGGCACTTGCAGTATACCTCATTCTG
ATCGATCGGCTGGGTTCCGGATTAAGATGTAACTTGGCTAGGAAGCACAAAAGAAATAAA
CGCTTTGTGATTCGACCGCTTAGAGGTGGTAGCGGACAAAATGAAACGCAACAAGGAAAA
AAAAACGTGCTCGATCGTGAGTGATGTAAAGGAAACAGAAAAGAGCACGCGTGACGACCG
CACGAGAAGAGGGCAGGTTTATTAAACCAGGACACTGTCGGGCATATCGCTCCCCGTTTC
CGCACTTGCGGATCTGGATATATTATTTCGCGAGCTCGAATAGTGACGAAATATTGTCCT
CCCGGCGAGTGTGTGTGGAAAGATACCGAGTTTCCGAACTATCAAAGTTGTCGACGCATA
CCTTCTGTTGTCGAAGGGCTGATGAGAATATGAGATTTGGATTGGGAATGGGAATAAGGG
CACTGAAGCTATTCACTGGAGCTGTGACATAATACCAGTGATTATGTTAGCGAAATAGAG
GAGTAGCGAGAGGCCAGAAAGAACAGGAAGCCAAGGAACACTGAAGTGACGAGGGAAATT
AAGTCGAGGAAATAAAAGGACAGGTGTTGAGACTTTCGCAAACACTTGAATGGCTGTAAC
TTGGCGGGATCATGGTCTTCGATAGATGGTTCGAAGCGGGCATACCCATCCATCTACCTT
GTTTGGTTTATTTTCCACCCGAGACAAGAAGGCAAAGGGAGCATTTGCGCCTGTGGATAG
AAGCCAAGGCACAATAAGTCCGGAAGGGATCAAATATACTGATACGGCAGAAAAGCCAGA
CTTTCAATGCCCTTGGTAGTAGTGTATGATAATCCACTGCGCCTTTGTCTGGCCGAGAGG
CAATATATCGCGGAGGTCAAATACTGTACACTGGTCCTGCCTGACATCATTTGTTTCTAG
TGCGGTCTTGTGTATGTTGGTTAATGCCCAGGACCGTATTTTGAACGTTTTTGCTAAGAA
TTGCCTCGCCACTTGGATGTATGGTTGTTGAGAAAGGGTCGAGTGAGTATGTCAGGTTCT
TCACTCGATCTTGAGTTGGCCTCGTGGACATGTGGGCGTGCTCATTTGCCGTGGTCGACA
TTTGAAGACAGTGACAGATCTCACATGATACCAGGGAGTCTCTCGGTCGCCGGGAAGGGC
ATTACGTGGGAAAATGTGCGCAACGTTGGATTCGAGCTGGTTCAAGTTCCGTGGGGAAAC
GTTAGATTTATCCGCCCAGATTGCGTTTTCTTGTCCAGGGTGGGAGAAAAAAGGACGCAG
GGGGAGGCTGGGTAAAAGGCCATAGACAAGTAGCCACTTGGATTCCTGCCATTGACTGTG
CAATTATGGACATACTTCCTGTGGAAGAAACCTAACCCCTGGGTTCGGAGCAAAAAGGCG
ATATTCTCAAGGCCTCTCGACCCTTGCAGAACTGGACGTGGGTGTGTCGGTCATGGGCCG
GGGATTTAACTGATCACAGCGGCGGCTGCTGTTCCGCTTCCATGCCGAATTGCCGAACTT
TGGTCAAATGGCTAGGCGAGTGACGAAATAAAACGATATTTACCAGATGCGTTAGAATGT
AGAATGATGGCATGTTTAAAGGGGGAAGTTTGGCAGTGTAGCTTTCAGATAGGGTGGAGC
CGGCAGGACGAGAGACAAAGAAGGAAAGAGCAATGAAAACAAGAATAACTGCCATGTGAC
TACAAGATTAGGAAAGAGCGAACAAAAAAGGATGAGACCTGGATAAATAATGAATTGGGC
AGGCGCGACCCAAACGCCGTCGATGCGTATATAAACAAGAGAAAAAAAAAACAGAAAAAA
TATCCAGTACCTAAAATGTCTAACTATTAATCCAGAAACATCTAATTATCAAGTCTGGCA
ACACAAGCCATCCTGACCCGACGATCCCTTGCCTCCATCCCTCATCTCCTCAAGTCTACT
CGTCGTGAGAGACGACCGCATGCCGCTGCTGCAGCCACCGCCGCAAGTAGTAGTAGCCGA
CCCCCAGCAGCCACAGCACAAGCAGCACGAGCGCTTGTGCCGGCGCAAAGGCCGCGCCGC
GCGCGACGACGAAGCCGCTGACGAGCAAAAAGGCAATAGGTGCCAGAATCAGGGGCTTGT
AGGGTCGGGGCAGGTCGGGCTCACGGACGCGCAGGACAATGGCGCCGAGGATGGTCAAGA
AGAAGAAGGTAAACTCGCCGAGGCCGTTGAAGGTGAGCAGAGCACGGAAGTTGCCCAGCA
GTATGTAAATGGAGCCGATGGTGGCGGCCAGGACGAGGGCGTTGATGGGGGCGTCGCCGG
CGGTGCCGTCCTTTGCGGGCGCAAGCCCGAGCCGCCCCAGTACAGAAAAGGGGCGCGGGA
TCCAATTCTTGTTGGACGCGGCGACGGCCATGCGCCCGGCGACAAACGAGTTGCCCAGCA
GCGCGCCGGCCACCACGAGGCACACGAGGATGGCAGCGGCAAACCCAGCGGCAGGGCCAA
GCAGGCGGGCAAACACCGTCACGGCGATGCTGTCCGTGGTGGACACGACGTTCCAGGGCA
GAAGAACGTAGTAGGCGGCATTGGCTGCGAGGAAGCACAGCACGATGGTGGGCAACGCGG
CGTGGATGGCGAGAGGCAGCTGGCGGGCCGGCTCGCGCAGCTCGGCTGACACATACACAG
CCTTATCCCAGCCCGAGTAGGCCCAAAGGGCGCCATACAAGGCGGCAGAGACGTGGCCGA
GCAGTGCCCAGCTCGAGAGCTGCGTCCAATCCGTGATGGAGCCGTCTGGGTTGAGCGTCG
ATCGGTAGGCGAACCAATTGCTTGTCCAGTCATGGCCACCCGGTAGCGACTCGCGGGGCT
TGCTGGACGTCGTCTGCACTATTACCACGGCAATGGCAGCGACAACGACGGCGCCGATGG
CGACAAACTTGGTGCCGACGAAAAAGTTGTTGAGACGTGCACTGACACGCGTGCTGATGG
AGTTGGCGAGGCTGACAGCCGCCAGAACAGCAACCGACAGGAGCTTGTGGACAAGAGACT
GGCCGTCGACACCGTTGCCGCTCGCGCCCGTGGTCGCCGTCGACAGGCTCTCCACAAAGA
CAATAGACAGAATGGCCAGCGTCGCCGGCATCACGGCCACGAGCCACGTCCAAGCAGCTA
GGAAGCCGACGATGTCGCCATAGATGTACTGCAGATACGGCTGCACGCCGCCCTCGCCTG
GGATGGCCGTGCCGAGCTCCGCAAGCGTTGCGGCGCCGGTCCAGGCCAGCAGGCCGCCTA
CGAGCCAGACGCCCAGTGCAACACCCGGTGATGGGACATTGGTGTCGACGGCGCCGGGTG
ACGTAAAGATGCCGCTGCCAATGACAATGCTGATAACAATGGCAAACGCCTCAAGGGCGC
CTAAGTTTCGGCGAAACGCAGGAGCCGAGGCAGCAGAAACAGGAGCAGATGTGGACGCGT
TGTTGTCGTTGCTGCCGTTTGATGTTGTGCCCAAGAGAGGCTGCTGCTCGGCCGCAGCCA
CGTCGGACGAGGTTCTGGTGTCAGATGCCATTTTTCTTGTACGGTACGACGTATAGAAGA
ACGAATACTGCTGACAAGGCAACTTGTAGTCCCGTGGCGATGAATGTGAATAATATTAAA
GTCGCCAACAGGGTGTGTTGTCCAGAAGAAACAGAAACGAGAAGAAAAGGGTGTGAGGGC
CAGGACGTGTCATCAGTTGTAGCCGATGTCGCGTAAGCGAGGAGGATGACCAAAATGCTT
TTGAGGGGTGGGATACCTAGAGTACTTATTGTACAACATACAAGGAAGCGCTATTTGACG
CCGATGTTGTCCACCGCCCCCGCACCAGGCAGGCGCGGCCCGCAAAGATAACATCACACC
GCGACAGCACGCAATCTGAATGACGCACCGCCGACGGCATGTCGTTGTACACTCTGTCTA
GGAACTATTTCTGAGAATGTTTTCACACTAGACAAAATGTCTGCATTTGCCTTCTCATTT
TCCTTGCATGTGTTTGATGGAACTTCCATGATTCAAAGTGAAGTACCCTTTTGCTCGAAG
GTTCTTTTTCTTATCTATGTTTGCACAACACAATACTGAGCAGAGACATACATCTTGCCT
GCGCTGACGAACCTCGGTATAAGAAAATCTCGTGCCTCGTGGATAAGTATCGCAGTCAGC
CATATTCTACAGAGGTGTGGCAATTGCAGAACACCATATTTACACAGTACATAACACGTA
AGGCATCAAAGACGTTGTGGGAAACAACGACAGAGCGTCAGCGCGCTCAAATAATATTAT
ACCCTAATTTCCGTCCCGATTCCATGATGATTCCTTATGCTATGAAACGTAATGGGCCAC
GCCCTCCCCTTGCAAACAATGAAAAAAGTAAGAAACGCTAAGCAAAACGCCGCTAATATG
CTTGATGAAGTAGAGTGCCCTTGGACCCATTCTGCAGAAACAAGACGAGCAGATCAAAGA
AATAGAAACAGAAAAAAATGGAGTTTAACTATAATACAGAAGCACTCATAGGCGAGCGTT
CAAAGTAAGGCTGAAGCTAAATGTGAATAGGTGAGACGTGTTGGTAGGTGGAGAGGCAAG
AAGAGAGAAAACAGGCATGTCGGCTGTTCAGTAAGCCATACATAGTCGCATATCTTGCCA
TATCGCCTAGTTATTGTATTGAGACTGCTGGTTGGCATATGCCTGAGCCTGAGCCTGAGC
CTGAGCCTGGGCCTGGGCCTGGGCGTGTGCTTGCACCTGAGCTTGAGCTTGGAGTTGCTG
CTGCTGCTGCTGAATCTGCTGCACCTGTTGGGCCTGCTGTTGCGCTTGTTGGGCCTGCTT
GACCCGTGCATCGCGCAGTGGTATCTGCATCGCCTGCTGCTGCTGCTGCTGCTGCTGCTG
GAGAGCATGAATCGGCGTCAGCGATGCGCCGTGACGCATCGGACCAACGCCGTACTGCTG
CATGCCCTGGAACTCGGGGACAATACCCGACCGTAGGTCGTTAGGGCGGCCGAGTGGCTG
GTAGTACATTTGCGTGGGCGGAATCAGAATCGGACCCAGGGTCTGGTAATCCTGCAGGCT
CGACGTGGGAGGTGGGTTTAGCAGCATATGCACATTGCGAATGGGCCGGTACGGGCTCGC
ACGCTGTTGTAGGTAGACCGACGGGGAGTGCGTAAGCGGTGTGTGCACACCGCTGGCAAG
GTGGGGGAAGTTCTCGGCCAGCGGAGAAGAGTTGGTGGCAGCGACGTACACGGACGCAGC
GTTCGGCGTCAGAACGTTGACCGGGCTCATCCGTTTCGTAGGCGTACTGAACGTCTGTGG
CGGCGGGTATGATGGCACAGCCGAGCTACTGCCTGTGACAGGGCCGCTTGTAGGCTGCAT
CGAAAGCTGGGACGCGAGGCCTGTTGCAGGTGCCAAGGTCGTCGAGAGCGTCTGAATTGA
GGGTGCAGCAGACGGAAGCGTTGCTCCACTGGAACCGGCGTTGGGCGGGTAAACAGTCGC
CATGGCACGAACGCCGTGGGCAAGAAGCGGTGGCAAAGCAACGGGGGCCTGTGCCTGGGA
CAGTGCAGCCACCTGCTGCTGCTGATGTTGCTGCTGAGGAGCTTGCATGCCTGTGGTGGG
CGGATAATTGGCAATGGTGCTGTTCTGGCCGTGCTGCTGGACGGGATGCTGCATCTGCGC
CGCGGCCGTGTTGAGCGTGAGCTGCGGAGCGGGCAACCGCCGAGACTCTGCAGTTGACAC
AACTAGATTTGCAGGTACACTCTCAAACTCCGCAACAGGGGCCATGGACGAAAGGCCCGA
GCTTGCCTGGGATCGTGCTTGTGAAGGAATTGGTGGCGGAAGCGTAGACCCCGGGGAGAC
ATATCGAGACGACCGCTTCGGCGGAGGCTCCGTAATGTCCTCAAAGGACATGGACCGCTT
CGAGTTTCCGTTCCTTATGTTAATCGTAGGATCAACCTGTGGTGTAGGTAGTTGGCCAGG
CCAGGCCGGGAGTTGAGCCAATGCAACAGGAGGTGCGGCAAAATTCGGGCGGGTCGACGG
CGAGTAGGACGGCATCTGGAGGGCACCTGCCCCAGCAGTAGGAGACAAGTTCATGTTGCT
TGCTACCGGCTGCTGATGGTATGCTGCAGGGGACGACAGCGGTGAAGCAGCGGGCCTTGC
AGGTGCAAGGTTAGGGGGCGACGTTGTCGAGGTAGACGCACGCTCATAGTACAAGCGGAA
CTTGGCCAGCTTGCCAATCCAGTCCTCCCACTCATCCTTGGAGACAAGCAGGCTATACCG
CATGTTGCTCAGAAACTCGACTTCCATGACGTGGATTTCCTTCACATGAAGGCCCGATAC
ATCAGACCATGTCTTGTTCGTGTACGTGTTGTCGTCAAGAACTGTTATGTGCATAAGTGA
TTAGTCATCCGAAATATGTATTTGAACAAAACCTTAAGTCAAAACTTACACTTGTTTCCC
AACATGAGGGCAACAGTCAGAAGACGAAATTCGCTACCTGGTTTTCCCCGGACAATGACG
TTGAGCGATTTAAGGCGGTAGATGAATAACAGAGCAAGCAAAATAACGTTTTGCGTCACT
TGTGTTGTGTTGATCATGCGGTTCACCCAGGACCGGAACGGTTCTGTAGGAAAACCATTG
CTGCTCAGTCGGGGCACCCACGCGTCAGCGGGCAGCGTGTCGATTTTGCTTGCTTGGATA
AAGACGCTGGGCGTCTCAAACCAAAACAAACAGGTCATCTAACAGTGAGAGGACTAGTTA
GCGGCGACAAGGTCTCCAATTAATATGTTGGGGCGGGTTCTGGTTGGCGTGGCACAAAGA
GAGCATCGTCCATGTTGCTGAGCGTACGCACCTCTGCAGTAAAGTCTGATATGCTCCCGC
CCTGGGGGTTGATGCACCTGGGCACCTCCGGGCTGTGCATCACCATCGCTAACGAGTCCT
TCTCCGTGATGGATGTTGCTTTCCGGTGTCGCGGCGGGTTTCCTGCGCTTGTGCCTGTGC
CGCCATGTGTGGTCGTGGGGATGGCGTTCGAGGAGGCCGTCGGGTGGTGAAGAACGCCGT
TGTCGGACAGCATCTCGTTCTCTATTGTAGCTTGCCGAGAGCCCAACGGAACCGCGTCCG
GTGGTGTCAGGTAGGTCGAGGAAAAACGGGCAACCGCTGGCTGCTGCTGATGGTATGTTT
GTTGTGATTGCACCGGCTGGGCCTGGAGCGCTTCGACCTCGTGGTTCACAGAGCGGGCGA
CGTTGTTGTAGTCGTTCAACGTGGGTGGTGACGGGCCGAGAGTCAGAGCGGAGTGCGCTT
CGCTGAGAATTGCTCGTCTGCGGTCGGCGTCGGCGGCGTGTGATGAGGAGCTAACATGGT
GCCGACCTTCGTAGTCGGCCAGACCAGCGGAGTGGAGGTGCAGATTGTGGTGCGTGAGGC
TGCCCATAGCGCCGTAGTGGTCGTCGCCCGGTGGTGTGCGGAGACCGCTCGGAGCGCAGG
ACGACGCCTGCTGTTTGGATGCTGTAGACGTCGTTCTGGGATAGAAGGCGGGAGGCTGGA
GCGTATGGAGGAGTCTTGAAGGTTCGTGAGGTAGAGGAAGACGTCGTGCCACTGCCGAGT
TCGTGGATAGTGATGATGTATGCAATGGAGAAGCCGGCGGTGGTGGTAGACTGAATGATG
CGGCGGTCGAATACATTTGCGGCCGATAATGGGGGATGGAGGAAGGAGACTGAGGCAGCG
ACGGCTGTCTCGTCGAGGCCAGCCGCGGTAGGATAGACCAGGTTTGAATGGTGATGTGTG
GCCAGCGATATGTATCCCTTGGGGGCGATACTTCAGTTGTTTCCGCAATCGATGAGATGT
ACGTCACAGTCAATCCTGTGGGAGACGAGATGGACCAAACTTGGCCCGTTGAGCTTGGTG
CAGGATCGTTGTCGTTTGGCGAATATCAGTGCCGAACGGCCCAACGACTCTTATTCAGAA
CGTGTCGGCCTTAGTTAGTTAGGAGCTCGATGTATTGCCATTCACGTTGCCGTCGAAAAT
AACAAAGTTCAATAGTGCAGACAATAGGCACGTCGGGAAAACTCGAGATATCGAGACGAT
ATTTCGTCGTTGGCGGGAACCTATGTATATTCAGTGCCCATTGTTGTTGCGCTCGTGCCT
AGGTCGCCAATGGTCGCTCCAAATCTTCCAACGAAGTGTGGGGCGGGGAAGAAAAGATCG
TAATAGAAGCGATATAGTCGTCGTTGCAATGGTAACTGGGACCAAGACAGGCCGTCCACG
CGGGTGGAAGCAATGGCAAAAGGCGGAAGAGCCTGCGGCCGTGTATATCTGTTGTCCAAA
AGGTAACAGGCCTGGGATATACGCGACGGGTATGGTGGATGAAAACAGGAGACCAGAGGG
CTGCGACAGCAAAGCTGCAGAGGTGAACCCGACGTGGTGGTAAAACAAAGATGAGGTCAA
GAAAGACGTGGCAGCGAGTGAAAGAGGTCGGTGCAAAGCTGCCAGTCCAGATCAGGAAGG
AACGAATCGGTATTATGTCGAGATGAAAAAGGAAAGAACAGAAGACATTGTACGATGCAT
GGGGCAAGAACTATTAAGAGTAAAGGAAAATGTGAAAAAGAAAAAGATGAAAAGGAAAGC
AGACAATAATATTGAAGGAGTGATGCTCGCCTCCGACAATCGTCGTACTGGCCCCCCCCC
CCGTCGCATGGAAGTCTCTCCCTCGATTCTGTAATTAGTTTGCGTAGTGGGAGGTGGTGG
ATGATGTGGAGGTTTGTGGAGGTCAACAACGACGACAAAGACCGAGATGGGCAAGCGTGT
AAGTAAGGCAGCCAATATACGAGAGGGGCGTGGAAAAGGTAAAAAGACGGGAAAAGGTAC
GAAAAAGCGTCAGGGTACATTGAGCTTTGTGGCAGAATCCGCTATGTGGAAGGTACCTCG
TAGCCCGTCGTAGTGCGTGAATGGTACACTGTAGTGCTGCTGTAGCCTGTGTAGCGCCAC
TTGGTGTGCGGCGAGAAGGCCATTGGTGCGGTTGGTAGCGGCTGGCGAAAGACAGGGCGC
GCCGGCGACTGCGACGCATGTCGTATGTCCAGTCCACAAGCGGAGGGGAAGGAAGGAAGG
AGAGAGGTGGGGAGCTTTCCCGAAGTCGTTTCGAGGACTGGCAGGCGAATCAGAAGGATG
GGTGCGGCCTGTTGTCCAAGCAGGGGAGACACGCAAAAAGCAAATGAGAGACAGGGACCG
AACACAGAAAGACGAGAAAACCTGACAAGGATTTTGATGCATTGCTCTTCGCCCAGGCGA
CAAGACCGGCAAACAGGAAATTTCCAGTCACAAAACACCATTGAACACGCAGGTATTACT
CTGTAAGAAGGAAAAAGCGAGCGTCTACACAGGTAAGATACCTGGGCATGGCAGCACAAG
GCAGGAATGCAAATGGAAATGGATCACCTACGGATGCGTGGGAAGGAACCTACGACGAGA
CCATGGCAAAGGAGTTCATTTTGAGGGTGTGTCCCGGTGATGTGTGTCGCAGAGAAAGAG
CAACCCCGGCTCAGGCAGGCCATGCACCTGCCATTGTGAATGTGCGCTTTGGGGAAAGGA
CGGAAAGGGTATGGTAAGGTCAATCCGTGCCGAGTAGCGAATGCATTTGAAATGCACAAC
AATCTGTACGAAGGTGTTGCACAACAACAACATTTAGCCCAGTTGCCCCCTGCCACCTTT
CCTGACCTTGGACGAAATAGAGAGGGAAGAGGTGGACGTAAAGCAGGAAGAGCGAATGAG
GTGGCACGAGATGCCACTCGCACTTACTCGAAATTGATGGCCAGACTCCGTCGCTCTCGT
CCTTCAAAAACACTGAAAGGTCCTTGAAGACACGCTGTTCGCGCTACTAAGCAGGAATCG
TATTCCGAAGCAGAACCCACCACCCAGCTAAGACCAGCCCGTCGCTCTGAAATAAAACCG
GGACCTGGCAATGCCATGCTGGGCCATGCCATGCCAGGTCTGGGGCTCTGGGCCAAGCTG
GCAACAAAACGCAGGGCCCTCTTTGCCAATTACGACGCAGCTGGAAGCTGAGGCGGGGCG
GAGTGACGATGGGCGGCGCAGACTCTCCCCTGTGGGTGTCCCTGGTCACATCCATCTAAA
ATAAGCAAAACGCAAGACCTCCAGTCGCAGCAGTGTAGGAATAATACTCCAGTTGCAAGC
CACTGCATTACGAGTACGAGAAGAAGGTTGCTCGTCGTCCGAAGCAAAATGATCCCATCA
TCAAACCGTTCTTCGCCTCTCTTGTCGACGTTCGTTTTCTGGTGGCGCGGGTAACAGTGC
TTCTCTTCCGCCTGGCTTTTACGTTTCTGTTTTCTGCCCATGTACCATGAAGCGGGAAGG
AGATGGACCGTCCCCGTCGGTTGCCCGAAAACCAATGTCGAACACAATTTGTATCTTTTG
GACTCTCCATCGGTTTTAATGGGAGGGGAGGGGAGGTGCGCAAGGATGCAACCAAGCGAC
ACACAGAACAGGGAAGACAGGGAAGAGACAGAAAAGCTACGTCTTTATGGGACACACATA
GGTCGGCGAGGAAAAGTCACGGGAGGTTGTGGTATGTGCGTACCATGGCTGGAAAGCGCG
GATGGAGTCCCTGGTTGTAAAATACCTTGCCAGAATTGTCAGAAAACGGCGCAAAGGGAA
GAAGGCCAGTGCAAGGCGGACAAAAACCTGAAAGTAAGGAAAGAAAGGGAGAGATGGAAG
TGAGAAAGAGGCTGAGAATGAAGGAAAGATGGGCAAGAGAATACAACAGGGAAAGAAACA
TGAACGAATAATAGCGACGAAATCAGGCCTAATTAAAAAGTGGATCGGCGTTGGCTTCTG
CGCCCGAACTGAACTCATTGCACGAGCGTCATATGATATTCCCACTGCCCGTAAAATATT
AAAGTGCCCATCTGACTTCGGGCCATGCTGGTGCGTTACTGGCACAGTATCCGCGCCTAA
CACACGGTCTTTGTTGGTGGGTGAGGACCGCGTTTGAAGGCTCTTTGTATCAGTGCTTTT
TGCCCGCCTTTTGTCTTACTGTAGTGAAATTCTGGTGCCTCTTGGCTCCTTCTCCTTTTA
ACGATGGCTGTTGATCCCGCGCTGCTTTCATCCAAGCGGTACCCACTTTTCGATATGATT
TGTCTTTGGGTCCAAATGTCCCTCTGGGCCAGAAGCAGACGGCCGATGGACAAAGCAAGG
GGCCAACAAGTGCGATGTAAAGTTGTAATACCTCGTCTGGCGGAAGTGTTTGAGCTGTGA
CCCAAAGGACAAGGAATGCCATACTTAGGGTTGAGGCCAGAAAGAAGGAGCGCCCTTAAT
AATGAAAGAGAAACCAAAAAGTAGAGACATAGGGTTTGGGGCGGCGGCAGCCAAGGTAAA
TTCTGAACAAGAGGCAAGGGCGAGTGGATGTGAAAAGACCGGGAAAGAACGACACCGGTC
TCCACAAAAATGGAAAGAGCAGGCAGGGCTGCCCGTCTTAGCTCCAGACACTGGGCTCAC
AAAACATACAGGAATCTTACCCTGTCTACGAAAGACGCAGCCTGTCGACGTCTCCAAGAT
TCCAATGGTGGAACCTTCCGGTGTTTTTATTGGGCTTTGTCGAGCTGAAGATGGAAGGGG
CGAGACAGACGGGCAGGGAGAGAAGGAACAACAGAAAGCCGCAAGTATTTGTGCTGTATC
CAACAAGCCGGAGTACCGGATACAATATCTCGCAGCAGTGAAGCCCGCATTGACCCACGT
ACCCTGCACTCAAAATGTCTGTCTGATGGTCATGAAAACTGAAGCACTTTCTATTTCATC
AGCCTGGCGTTCTTTTCTGCGACAAGTGAAAGGAGCGAGTGGCACGGCACCCACCCACAC
CAGTCAAGTTTCCCTACAGCAGCCCCTTCCCCCTGCTTTCGCGCCTGCCTTGTCCGGTGC
GGACACCCGTTGGTTGGGGGCCCATAATATGAAGTCTTGGAACGTCGTATTCTTCAGGCC
GCTTTCCATGCCTCTCTCACAGTAAAGCTTGTTAAATCGTGCACATTGTGGTTCTGTAAG
CTGTATGTTGTAGACAGGATTTATGCCCCAGACCTACAAAGCACCTTACTGAAGTATTAC
TGTGCTGTACTGCTTGGTATTACTCCACCATACTGGGATTACGTCCACCACTCTTGCCAA
AAAAAAAAAAAAAAAAAAAAGGAAAGTGAGAAAGTCAAGGCGATGATTGTGTGAAGAACA
ACTAATACAGGATCGGAATAACAGGATGGACGAGATAGGCATAGGAATGGGAATATCCCA
ACTTTGAACTTTTTAATGTCGACGAGGGCGCCAATCACCATTCGTTATAAGAGAGGCGAC
CTTTTTAACCTCTTGACGCCCGAATCGCACTGGAGGCAAGTGCTGAGAGAGGCCTGGCCA
TCCAACAGCACCATCCCGCCTTCCGATTTTCACCTCCCTCTCTCCAGGCCTGATGTCCTC
GCTGTCTGGTCGCCGATGGTCCCCCCCTTCCCCAAATAACAACCCCTCGCTCCGCTTGTC
CTGTTACGGGAACTGAAGGCAGTCCTATCCCAGTTTAGGCTAGCGGCGTCTTCATCATCT
CAAAGACTCCCAGAGAGCTAGGAGATTTGCTTGTCGACACCTGCAAAAGACAAAGCGTCG
TATATTCGGTTTATTTCATTCTCTGTGTTGCATCTCGAAAGAGACACACAATCAAAGTGG
AAAGTGTGCAGAAACGAGACAATTTACAAGCCCTCCCCCCCGTCCGTACCTTCCTCATTT
TGTCTTCTCATCTCCTTATTCTCGCCCTGTTTCCCTCCTCGTCCGTGTTTCTACTGTGGC
AAGTGTGCCGGGGTTTTGGTCGGTCCACTTTTCGCTCTTTTGGGGAAAGCACTACGAGAC
GCTCCTGCTGTGAACCACTGGAGAGAACACAAATTCAATGGATACTAGGAAGGTGGGCCT
GCCAGTCCCAGTTTCTATTCCCATGTACATCGTACGGAGGATACATCGTAGACTGACGCG
AGGCAATATGAAGTGCGTGAAAGGAAGAAGCGTGAAATCATAACAACCGTCGGAGAGAGC
TCGGCCTTGTGTTCTTTGCCGAAGAGCCTACTCTTACTGGTTGGTCCGCTAAGTCTGGCT
AGCCTTCGTTGGGCAATATCTTATCTAAATGGGCATAGCGACATGTTTGCGGTTTTGGCC
ATTGAATCAGATCGAAAAAAGTGTCTCTTTGCTATTACGATCATAGCCTTGTTTCAAGTC
AGCTTTTCTCTTCTGAATAGACTAAGTATTAGACAGCGGAAAGAGAAAAAGACGAGAAGA
ACGGCGAAAGAATGGAGAGTGAGACAAACAGACAAAAACCAATACGGTCGGGGTCTATTA
GCGGCATATTGCATGCCGTATCGTATGTACAAGAGTAAGTCTGTGCTGCGTATGGAGTAT
GTCGTATGTTGTATTACTCCATCAAAAGACCTGGCCCCTTTTGTTCGTCTCGTGGCTACT
CTCTTTCTCATCCCGCAGGCTGGATATTGGAACTCCAGGGGCAAAGAGATATTAAGGACT
AAGACGAGATGAAAGGCACAGGTGAAAAGGGTGCAAATCGCCAAAGGCGCTGATATGATT
TAGATTAAGACCATCGATCGTGAGGTCTCCGGGTGCTTCCTCCTAGACTAAGCTCTGTCG
CAGATTACCATTATCGTCTGTTAGTACGTCGTATTGCCGGCTGTATCCATCTGCCAGTGC
TGTACGGAGTATTGGTTTTGTCTCTCAACCGTGCCGAAACATACAAACTACGGTAAAGGT
ACACAGGGAGTCCCGTGTAGGCAAAAGGTTCCAAAGAGAGGCCGCACCCGAATCTAGTTT
TGTAGACGAGATCTGTGAATAAACAGATCACTGGTGTTAAACATTCTGGTTACGAGAATG
TGTCGACGACGACAAGAAGATGAGAAGGCAGTTAGGAGTGTGTCGTATCGCCAATAGAAA
TCGTGAAGCACATGAGAGGAATTGAAATACGGAGTACATAGAGAAAGGACTAGTGTGTCA
CCAAGCGTCGTTTGCAAACCCACCGGAAGCTTCCGACTGTTTGATGGTACTGGAGGACTT
TTCGTCGTCGACGCAAAGTTGCCTCGACAAGAACAAGAAATTCGTGTGCAGTAAGCTCGA
TTCAACATCCCCTCCCGCTGATCCCGTCAATCTTGGGTGATAGGAAGCATTCTAATTAAA
ACCAAGGCAGCTCAAAACTCTGCTAAATATGGGGTGGACTGGATATCTAATAAGGTGATT
GTGCTACTAATTATGATGCGGCAAGACTGTCATCCCCGCTGCATTCCATTCACGCCCGGT
TGCCACGGTTGAGCAGCTATCAAAATTGTTGGATCGTTTTTGTTTGTTACATGAACGACG
CAACGAAACGTACTCAGTAATAATACATGTTGACTCGGAATATGTGGAAAGCGTCCAGCC
ATATGGCAAGAAATTATTAGAAAAGACAATGTGCCAGAAGCAGTAGTAGAGATAGTTTGA
TGGCGTAACCGGAGTCCGCGAAGTCTGTCGGCCATGGCGACCTTGCCGCTAGAGACCAAC
ACGTCATGCTAAAATGATGAGAAATGCGCACTGATAGCGGTGTTAGTGCGTACGGAGTAC
TGTATTGACATGTAGCTCTTGCCGTCAGCGTTGCCAACACGCGAGTAAACCTGCGTAGGT
CATCGCTACCTTCGTCTTCTACTTTGACTTCTTCTTCCTCTTTTATCCTATAAGCCGTAG
ATAAAGGAAGCCAATACCAGTTGCCGGGCGATGCATCTGATGTATTGCAAAGGCGAGTGC
GGCACATATACTTTGAGAAATATAGCACCCGAGGCGCTAGAAAACCAAAGATGCTACGTT
GGTGCAATTCTCGCTCGCCCATCATCTAAACGCCCTTTGTTATGCGTCGAAAGTTCCTCA
CTATTGACCAGTTGAGGCCACTTACTTACACAAGATGTCTGGGCATCTCCTTTTGGCCAA
GCCCTGCCAAGTACGAAGCATGTCGTTGGGGCGAACACTTTCTCCTGTGGTTTGTATTCG
CTATGTTTCGCTCGCCTCAACTGACAGAACGATCCCATCGAAGAAAGCCCCCAACGCCGA
CCGACAATACGAGGGTCAGACGATAGAAAGAAGCAGAGTGGGTGTCTGAATGCTGGATGA
TTGTGTCCCGGTGAGACAAGGAAGAGATAGAATACAACACTCTCCAAGACACTCCCGTAT
CCCGTATCCCGTGCCCATTTTGTTGTCTTTCAGGCAAAGCCCAACCTTTTCATAGCCAAA
CAAAGTGGTGCTCTCCGTTCGCTGTCAACACGGGAAGGGAACAACGCCAGGCAACATGAT
ACAGGGGTATGTCGTCGTTGGTTGGTTGGGACGGGGTGTTGCAAGGGTATGTTGTTCGTT
ATTGTATTTTAGCGAGCCCCCCAAACAAGTTGCGTGGTTTTTTGCTTTATTTTTTTTATT
TGCTGTTAGCCTCTTGGTGTGCAACGTTTTAGCACTTGTGAATGTCAGTGGGCCTGGTCC
TTCTCAATACGTCGTGCTGGTCTTTCCGATTGCACCTTCCCGGTAACACGGGCAAAAGAT
ACATCCTTGGACAAATGTCTTTGCACATCGCTCTTTCCCAAGATTCAAGACGACACAGAG
CAACAGGAAAGAGCTCGGTCGCTCTGACCAAGCATGGTTTGTCCGGTCGCTAAATCTCAT
GGAGAAGACAATCACTTCCTTGAACGAATGCTGTGCTCGAAACAAAAAGACAACACAACA
TTTGGAAACCGATATATCGAGACCAGATATTGGACGGGAGCACGGAAGGACGCCAGTGTC
TTTTTTGCCTCCCACCAATGGCCTGAAGGCACACAGCATAAGCCAGCCACCTGGAGACGC
ACTTGTGCAATTCTTTCCTCCTCCCCGAGTCTCGCTGTTTTCTATTTCCTATTTCCTAAT
TCCTATTTCTTATTTCCTTACTCTTCCTGATACTCCACTTCCGAATGCTAAAAGTGCAGA
AAATCGATGTAGCAAGAGGTGCAGTATAAAGAACGCAACCTGAGCTGGCGCACACGCGGG
CTTTCTAACCTTGCAGGTCCGATACTCTCGGGCCTAGTTTTGAATTGGCTACACCCTGGG
CGCCTTTGGCCGCCTGGCGACCTGCAAGGTCTCTCTGGGCCATCCAACCGACGTCCCGTT
TTCCCCTTTGTCATGGCTCCCCGCTTCATGTTTCCTACCATCGACTTTCCCTGTGACATC
TTGGTCAGCCTCCCATACACAGAACTTTTGTCGGGGGAACGACAAAAAGCAAGACTCGCA
AGAAGGAGATGGACATTTCGAAGGCAAACTCGTTTTGCCCATCTCACGACTCTCAAAAGA
TGTAAGGCACACGCACCCATGTCAAGATGTGGAGCGGGCTTTCTCAACTTGATATCAAGG
TGTGTCCTCGACGGCAAACTCCAATGAGCCAGCCCCACACCCGTTTTGTCCCATGGAAAA
AAGTTGGACTGGAACCAAGAGCTTGGGTGCTCGTCAACAGAAGAAAAACGCAAAACGGTC
ACTCGACGCAGTCAGGCCCACAGAATCGAGAAGCCCCTCACACCCTCTCTGGCCCTCTAC
GGATGGGCCATCGTATTTAATACTAGGATGCACGAGGGCCGGCTTTGGAATTCATCCTGC
ATCTAGTTCTAGTTCCTGGACTGGGCTCGCCGATGCTTTACCGCAGAGGCTGAGAATGCG
GTAGCGTTTGAGGCAAGTGGCACTGTATGTTGCTCCCTCGCTATCCGCCCTCGACTGCGG
CACCAACAGCACCTATGGGCCTGTGACGAAGCCTGGTACTACGACAATTGACACGAGACC
AAAAAGTCTCCCCACAAAATGCATTGTTGCCTCTCCAAAGATGCCGAGAATCAAAGAGAC
GAAAACAAATAGGCCCAACAGAAATCGGCATATTGGCCAGCTTGTCACCGTGTTTGACCT
CACGGGCCCGTCGGATGAGAGTCAGGCGTCGAAATCGTGAACGAAGTGAAAATGAGGATG
CTTGCTGCGTCTGCCTGTGTTGGATCCAGATTCGTGCATGACGGCCTGCAGGCGTCTGAC
GTTGCTTCGAGTGCGTCACCCCTGCCCTCTCCAGTTTCTTGTGGTTTTTTGTATGTTTAA
TTCTTCCAGGGCCTTCCAGGGACGTTCTTGCATCAAGAAAAACGGAGTAGAGCTGACAAA
GGACACATGCATGGGGTGAAGCAACGCAGCCGAAGGCCTATCCTGATGCCAGCTTTTTTT
CCTTTCTTTTGTTCGTGCACATGTATCATTCCCGCCGTCTCCACACAAGCCCGTTAAGAG
ACGGCAAAGAAGCGAAATGGGGGGTTGTTGAACGAACAAGACCTTGTTGCACCACCGCCA
CGGCCATCGAAGCAATCGCTGCGACCATGGGACAAACTGGTAGCCAGAGCAGAACCCGTC
GAGCAAAATTAGGAGAAGAAAGAAGCACTGTGCTGCGTAACAACATACATAGAACACCGT
CGTGCGGATGAGCGTCTCACAGCGGACCGGGCACCGCCACTGCCCTCTCTCGCCTCGTTG
TGTACTTCGTAAAACACATCATTGCTTGTTCTATCGCTGCGTGTTAATTTCTGTGCCTCT
TTGCTGTATCCTCTGTATGCCTGTGCTCGCTTCTGGATGATTCCCTGATCCGGCCATGGC
TTTGTGGGCGTCATATCCTTGCGCCGCTTGTGGCCCTGCTACATGGCATTGTCATCCTGT
CTCGGTGAGCATGCTCGGGCGCTGGGCAGCCACAGAACAAGGAGACCGAGATGCTAAAGG
CGATGTGCTATCACAGATGGCCTAGAGAAGTCCTACTGGTGGTGGTGCCGACCTTACCTT
GCTATGTTGTCAGTGTCCCTGCATCAACCACTGCCTGCGAAATCGATGATGCAAAATAAT
GTCGCGGCAAAATAATGTCGCGAGTGCAAACACCATGGTATGTCTTCCTCGTGGTCCCGA
TCATGAAGTTTTATTTGTATTGGTTGTCTTTTTAATGTGTTTGTAGTTTTTGTGAATGCC
CGATCCATATATACAAGAAGCGAAAGAGAAGATGACGAACAGCGGACGAGAGGAAAAAAG
AACCAAAGAGACACACTCCTACGACGCTCACAGCACCACGCCGTCTAGTAGATCAACTGG
TCGTCATAGGCACGCACGCTCTCGAGGTAGGCCTTGACCTCGCGGTAGTCCTTGCAGACG
TGCTTGGAGTCCCAGCCGTCCGAGCCGCCATTGTCGTCGGGGAAGGTGGTCTCGTGGCCC
TCCAGCGCCATGTCGGAGCTGCACAGGATGGCCTCGCGCATGTAGTCGATGCAGTGGATC
ATGTGCCAGTGGTGGTCGGGCGGGATGGGGTGGCCGCTCGAGAGCCCAGAGTAGGTCTGG
GCGATGGTGAAGAGGCAGTGGATCTGGTGGGTGACAGAGGTGGTGAAGACGGTCTTGTCG
GGCCAGTCAATGGGCGTGGGCAAGTCGTGGTAGCGGTGGGTGTCGTTGACCCAGACGAAG
CCCATGCCGACGGGCATGAGGTGGTTCCACTTTTGGAGGACGGCCTCCGTAAAGAACTCG
GAGGTGTTCATGGGCGCATAGGACGGGTCCGAGGTGAAGCGGGTGATTTGCTGGCTGACG
CGCGGGCCGACGCCAGTAAAGTCACCGCCAAAGTCGAGGAGGCGGCCGGGGCCGTCAAAA
GCAGAAGAAGACATCTTTTGTTGACGGGCCACGAGCCCCAGGATGGCCAGCAACAGGATC
GTGTCCAGTCCCCACCGGGCCCACGTGCCGATGCAGGCACGCACGGAGCGGCGGCGGCGC
TGGAGGTCGCGCTGCTGGCGGGCGAGGTGACGGTCGAGCTTGTCTTCGTTGGTGCCGCCG
AGCTTGTTGTTCTTGCCGCCCAGCAGGCTCTCGTCGACCTCGGTGCTGCTGCTGCTGTGA
CGGCCGAGGGCCAGGTCGAGTTCGAGGTCGAGGTCCTCGTCTTCAAGGTCGTCATCGTGA
TGCTTGGCCGGGCGGCCGACGGACTCGTATTTTGCGTTCATGGTGGATGTGAGGATGTGG
TGTGAAAGTCTGGTGAGAATACAGAAAGTGCAAGTAGATGGACAAGAAAAGACGTATCAA
GACTTCAATATCAATAACAAATAGACCGGAGGGCCAGCCTGGTGAGAAAGGAAAGGAAAG
GAAGAAGAACACAAACGAAAAGACAAACCCAAAGAGAAAGTCAAAGTGGATAGGATGAGA
TACAAGACGAGAGGAGGAGAAAAGGAAAGAAGGAGAAAAGGAAAGAGAAACAAAAACAGG
AGAAAAGAAAGAAAGACGAAGCGAGACAACCAAAGGAAAACTCGACAACCACCTCTTGAC
GTGCCTCACACTGGTTTTGTATCGACCCCTTCCTTTGGTTGCTTCCCATCGGCGCTGTTC
TTTTTCCCCGTGACATTCATTTCCTCTTTTGTTGCTCGACAGACCCATGGCGATCGAAAA
TAGCATGCTCCATGCCTTCTACGTCGTCTCCCCGGCTTCCCTTTTGTCAAAATGCTTATT
GCTCTTACGTCTCTACGTCGCAGTTTCTCTTATTTTGTCGTGGTTATTGTCCCATGCTCG
ATGCTACTGTTTCCTGTTTCTTCCTGCTCTTCCTTTTTCACGCTTTCGTCGTGTCGGTCC
TGAAACATGTTGTGTTGGAGAAGTGGTTGCAGGTAATAGTTCACAGCGCTGCAAAGTACG
ACTTTCAGCGGGTTTTGACCGTTTAGGCGCTGTACTGCAGCCCGACACAACCGTGCACTT
ACACGAAATGCAGACTGCTGATTGGCCGGCGATCAAACGAGCATCTGCGGCAAGTCGCAT
TCTGCTCGCCCCAGGAGTCGGCTGGACTTGCTTCAAGTCTCGTTTCAGGACCCTGGGTCC
AAGTTGAGAGGAGAGAGAGTCGGGGACGATGCAAGGGTACGATGGTAAGGGGCCAACGAT
TAGGCGAAGCATTGATAGAGGGCATGAATGCGAACAAGGAAAGCAAAGAAAAAAAGAAGA
CCAGAAACATCAGACGGTTGTTCTTTGCCCAGAAATGACAAGAAATACAAGAAAAGACGA
TCAGAAAATCAGAAAATCAGAACGTCAAGCTTCGGAGTGCCATGAGTATCGTTTGCGGAA
ATCAGTCTCGGCGTTTGACTCGTACCCGTCATTTATTTCTGTTATTTTTTGATTATTTAT
TTTTGTTATTTCGGTCCATTATTATTACTCTCGCCCTACCATCCCAGTCCATCCATACAT
TGTGCTTCATATCATGACGACAACACAAGGCTGAGTGAGATCGAACAAATACAACTGAGA
AACACGACTTTTTCAGAAACAAAATAGCCCTTTTCTTTCCTATCATTCCCATAAGATCCC
ACATCCCACATCTACGCATCTCACGATGCATGTCTCAATTTCTCTCCTCGTCTCACTCGC
CCTCGCCCGGCACTGCCTCGCATACAAGCCGCTCTCTGACAATTTCCTCCGCCAAGTACC
GGGTGTGTCGGAGGCCGAGCTCGACCATGTGGCGGGCGACCTGCTGGCACCGTTTCTGCA
GCCGCGCGCACCAGGTTCCGAAGGCCACGCCGACATCCAAGACCATCTCGTGCAGTACTT
CGCGGCCAACCTGCCGGACTGGACCGTCGAGTGGCAAAACGCAACGACATACACGCAGGA
CCCAAAGGACAAGAAGAAGAAGTTTGTAGCGCATCACCTGTCCAACCTCGTGTTCCGGCG
AGAGCCGCCCTGGACGCGACCGGGGCAGGCCAACCTGCTGACGCTGGCGACGCACTATGC
GACGCCCTCGACGGGCGTGCCGGCCGGGTACGTGGGGGCCACGGACGCCGCCGTGTCGTG
TGCGCTGCTGCTGCATGTGGCGCGGAGCCTGGATCGGTTTGCGGCGCAAATGTACCGGGA
GATGCAGGAGCTGGGCGAAGGCGGCACGGTGCCGATGGACATGGGGTTGCAGGTGGTGTT
TGTGGACGGCGTGCCCACAGGCAAAGACAGCGACAAAGGCGGCGGCGCCGCCTCCGCCGT
AGACGTCTCGGGGAGCGAAGTGTTGGCCGCGGCCTGGGAAAAGGAGACCAACCCGGCCTT
GCCGGCCTCGCTCTATGGCTACCCGAACCGCCTCAACCAGATCTCGCTGCTGCTGCTGCT
GGATTTGCTCGGGGGCAGCAGGCCGCGCGTGCCGTCGCGGTACCAGACCACCCACTGGGC
CTACCAAGCCATGGCGCGGGTCGAACAGCGCCTGCGCGGGCTGGGTCTGCTGGCGAGCAG
CAGCAGCCGCGGCTTGGGCACGGACGACCCCTCGGCCGCCTTTTTGCCCGACCACTCCAC
CCCCGTCCACCAGCTCGATCTCGCGAGCGGCTGGGCCACCGACCGGGACGACCACATCCC
CTTCATGCGCCGCGGCGTCTCTGTCCTGCCCGTCGTACCGGACGCGAAGCCCGCGCACGC
GGGCACGCTCCTGGACGACGGACAGCATGTGGACCGAGCGGTGGTACAGGACTGGTCGCG
GATTCTCGTCGGGTTTGCGCTGGAGTGGCTGGACATGATGGAGGTCGAACCCCAGGCGCC
GGTGGGCCGGCGGCGGAGGAGGAGGAGGGCCAGTCGCAACGAGGAGTGATCCAATCCAGC
TTCCACAACAATGCTGTGTCTGCCTGCATCCACCGGGCCTCGGGCCCTACTACCCCCTCC
CCCCTCCCCACACCGTACCCTTCGTCTACCACCGTGGCTCGAGCGAAAACAGCTCCCAAG
GCACTCCCTCGCCCACATCCGTATCGTTGTACTGCACCACCTTGCGCCAGCCTGCGAGAA
GAGCCCGCCAGTAGCAGACCTCCGCGGCCGGGCTGAGGTAGCCGCGGCCGTGCGGGCCAC
TGGCAAACAGAGTGCGCTGCCGCCGCGCAATGCCCTCGGCCACGGCTGGGTGGTCTTCCA
GCCACTGCACCATGGCACCCAGATTCGACCAGTCGGGGGCCACAAACACAATGTTAGCCG
CGTCGGGGGCAGCATGCGGCCACGCGTTCTCTTCGTCGGACGTTGTCGCCGCGCCGGGTC
TTGGGTTCGTCCCTCGGACGGACCCCGTCATGCGACGGTGGGTGTCCGCTGCCGCGCGGC
GGTCGCCAGCGTTGCCTCCCAAGACATCCGACGCATACAAAGGCTGCACGAGATGCGTCG
TGTGCTGCATCCACGCCAGCGGCGCCGTCAGCACCACACTCCCACACAGCTGGTGGAACT
GGAACCGCCCGCTGTACGTGATGCCCTCGGTGTGCACCACATACTTGTACCGGCAGAAGT
CTTCAATCATGAGGCCGTTGCTGGCGTCCTGCATGGCCAGCGCGTTGACGGCCCCCGTTG
CGTTGTCCACCACCTCCGGCAGCCACGCCAGCTCCTGCACGTCCGCCCAGGGCTGGCGGT
GCGTCGCCTTCAGCAGGTCGGTTCGCAGGGCCGGGTGGTGCGCGCTCGCGAACCGCGCGG
TGCCTCGCCAGACGGCCTGCGCCTTTTTTCGGGAAAAGGGCAGATGCGCCTCGATCCTGT
CAATGGCCGCCGCCGCCCGCGCAAACGACCCCACCATGCGCGGCCGCCATGCCCAAAACG
AAAAGTGCGGCATGAGAAAGGCGCGCCCGATGGGGGCGTTGCCGGCCGTGGGGGCCGCGT
AGGCGGGGAGTGAATAGGTCCAGGCGGAGCCATACGGCTGGTCTTGGACGTTGACGGAAA
AGACGGTGTCGAGTGCGTCCGCGCCATCCAAACCATGCGCGCCGCCCGGCGAGGATGGCG
AGGACCCAGCCAACGGCGCTGTCAGGAGAGCCCGCTCAATCTGGTGCAGCGTCGCCACTC
GTGCATCGAGCAGTTCTGGCGGCAGCAGACTGTGTTTCTCGGCCGACACGATGCAGAGTC
GGCCGTTCCGAACACGCGCCTGCAGTGGGCCGAAATCGGAGACCGCGTGCAGCGGAAACG
GACCGCGGCGGACCTGCTTGTCGATGGGGTCCATGAGACCGGGGAACGCGGCGCGGCATT
CCTCCTCGGTGAGGTGGAGGTTGTTGGAGAGCGAGGACCCCGTCGAAGATGAAGAGGATG
ACGATGTAGGAAATGCATGGGGCACTCTCGCATGCAACTGAACAAATAAGAATAGGTAGG
CGACGAAGCAGGCGGCGACAATGGCCGCCATGATGCGTCGCCAGCGAGGACGAGGGCGAG
AGTCGGGAATGGTCATCACAGTGGGTTGTCGTGTGGAGGAAGAAGACCGACAGAAGAAAA
ACAAAACGTATCTACACAATCAAGACTCGACACAGAAAAAAAATAAAAATAAAAATAAAA
ATAAAAATACACCTTCACCTAAAAGAACACGACGCTCCGTCGTGGCATCTCCACTCCGAA
CGGTTTGAATTGTTTCGTATAGACGTCAGGCTTCTTGGTATATTGCTGCTTGATCTATGC
CGAGAGGTGGCGGCTAAACCGTTGAGCCGTCATGGACACTCCATGCTTCTCAGTCGATCT
TAGTATCGTCACCGTTCATTCACTCTTGAATTTATTGGAAAAAACGAAAAGAAAAGAAAC
AGCCGATTCATTGATGTGAATCATACACATAAACAGGTGCACATTGAGCAAGCCTCGTAA
AGCTATAGTCATTTTCATATTTTCATTATTTCTATCGTAACTCTTCGGTTGCTTCTCATA
ATCCCCGCGTGGCCCATACTCCCAATGATTTTCCAATCCATAAAAGCCAAACGTAAACCC
CAACGCCATACTGATGTTTCGATCTAAAAGGGGACAAACACGCAAAAAATAGAAAAAAGA
CAAAAGAGAGAAACAATCGAAAAAAGCAGTAACTATGTACACGGAAATCTTCACCTCGAA
ACCTACACTTCGGTGACCTTGTTTCCACGCCCACGTGCGTGTCCGCGCCCACCTCCCTGT
ACACCCCGCCGTCCGCCGTGACTTCTCTAGCGCCGCGACACAGACGACCGGCCGCGTCGA
GCGGCCGTGGCTGCCGCCGTCTGGGCGGCACCAGGGTTGACGGGTGTCGTTGTAGTGCCT
TTGCCATTTCCACTGCCAAGAGCACCATTCCTGATCCCATTCTGGACACCATTCTGGATA
CCGAATGGGTCGGTCGTCTGCAACGTGGACTGGGCGGGTGGTGCAGGAGGTGCGGGCGGC
GGTTGCGGCCGCTGGGCTGCAAATCCAGCACCTGGTGCGCCCAGCGTGTCCCCCAGCGGA
TCGTACGGTGCCGCTATGCCCTGGTACTCGGGCGCCGCTGGCGCCTGAGCAGCCGCAGCG
GCGGCGTTGTCATGGCCGCCCGCAAACCTGTACACGGCAGACGCCGCGCCTTGGCTTCCC
TCGAGAACACTGGCAGATGCCGGCGCACCGACGGGCGGGCGGCGGATCTGCTCGGCGTGC
AGCTTCTCGAGCCCCTCGCCGACCACGGCGTACTTGTTCCAGTTGATGGGCGGCATGCGC
ACGACGTTTTGTGGTTGCGGCAGTTTGCGGAGGTCGGGGAGCGCGGCGACGTCGCTGCCG
TCGTTTCGGTTGGCCTGGCTGAGCCGACCGCGTGCCGTAGCAATGCGGCGGCCGGGCGGT
GCCGCACTCCCGCCCTGGCCGCCCGTGGAGTGGGACGACGCCGATCCATCGACGGACGGC
GTGTCGGGCGTCGGCAGGAGGCGGGTCGGTGACGTCGTAATGGAGGTGTTGTCGTTATTA
TTAGGAACAGTCCCGGATGACGGCCTGCCCTCCTCGGTCTCCGTCACCATATCCACGTCG
CCGTCCTTATCGGCAACGCCAATACCGGCACCGCTGCTGTACTTGTTGTCCTCGTCCTCG
TCCTCGTCCTCGTCACCACTGTCGCCGTCGCTCGAAGACGAGTCGTCTGCCGCAGCACCG
CCTTCGCGGATCCCCTGTAACTGCCGCATAAATGCTTCGGGCTGGGCCAGCGCGGCCTCT
TTGGCCCTGTGCAGCGCCTGGATGTCCGCCGTCGCCTTCTTCTTTTGCAGCTGCAAAATG
GCAATCGTGCTCTGGAGGGCGAGCACGTCCGTGTTGCTGGCAAAGTCGATGGGTACAGGT
GCTGGAGGGAGCGGTGCGTTTCCGTTGGGGTTGTCGTTGGGGTTTGTTGCAGCGGCGCCA
CCCACCGGCTCGACTGCCGCCGCCGCCGCCGCTTTTTGTGCTGCCGCTTCGCGGGCAGCC
TCAGTATGCGTAAAGATGGCCCGCCCAGACACAAAGTTGGGCGTGTAAAAGGTGCCCGAA
CCTGTCGTCGTCGGTGCCAGGTGCGGCGGCAGTTCCACGGCGGGCAGCACGGGCGAGATG
GGCGGTCGTGGCGGGGACCAAGCTCGCTGCTGCGGCTGTAGCGGAGGCGCAGGTGCGGGG
GCTGCTGTGGGCGCAGCGATGGGAGCAGCAGCCGGCTTGGTCGCCGGTTTGGCCACCTTG
GGCGTTGTTGCCTTGGGCGACACTTTGGCTGCCTTGTTCGCCGCCACTGCCGTCGCCCCG
CCGGCCTTGGGTGACGTCTTGGGCGTTGCACTGCCCCCACTGCCGGCGGCCGGCGGCGAC
ATGGACGAAAAGGCAAAGGCCGGAATCGACGGCGCCGGTACCGGTGTCTCCTGGATCAGC
GGTACGGTAGGCGGCGGAACAGGCGTAGTTGTCTTTGGTTGTTGCTGTTGTGTTTGCGTG
GGAGGGACTGGCGGCGGCACCGGTGTTTGCTGCACGGCGGGTGGGCTGATGTTAGTCTGA
GGTGTGGTGCTTGCCGGTGCTGCTGTCATTGTAGGTGCTCCTGTGCTGGCACCAGCTGCA
GTCGCAGGTGCAGTTGCCGCTGTCGATGACGACGATGACGATGCGCCGCCGCTCAGCGAT
GCGGACGACGATGCTGGTCCTGCGCTGTTGCTTGTAGCTGGCACAGGTGCTGTTGACGCG
GGAACGCCGCCTGTGGAGTCCGACGAGGTTGACGACGCGGACGACGTGGACGACAGTGAC
GACGATGACGATACTGACGATATCGGCTGTGGCGGCCGCAACGCCTGTGGCGGAATCGGT
GGCGGCTTGATCTGAGTCTCGACAACAGGCGGCCGGGCTGCCTGCGCACCGGTGTTGCTG
CCTGCGGACCCGCTCCCCCCAGCCATGATCGACAAAAGAAAAACAAAAGTGTCCTTGTTG
CTTCGCTGCGTGCCTCGCGCCGTTTGCGAAAGACTCGCAGGTTTGTTGTCAGGCGCAAGT
TGCGCTGTGGTGAGTTGAGTTGCGAGGTCCTAGCTATTATTGACAACTCTACCCCACCAA
GTGCATGGGATCGCCTGGCACGTGACAGTAGGCAGCGATAGCCGATAACGATCTGGCCAA
TGGGAATTACGGAGGCTCCTTCCCGCAATGCGAAAAAGTGGGGTTATCAATGGCGAAAAA
GGTACATCTGAAAAGTACCTTTATCATATACTACTCCGTTTGAGGGCATCGTTACACATA
TTGCGGTCCAAGTTCGGGAGCCCACACCCTAAATAAAAATTGTACTTTCCATTTTATTTT
ATTTTATGATTTTTGCAGTCAATTCTACGTATGGTTTCAAGCAAGTAAACCACCGACTTC
ATAGTAAAAATAAATAAAGGTTGACCTGTCCTGCAAACAGGGACTGAGAGTTACTTCGTC
GCAAAGGAGGCCAAGGACGACACGAGAACAGAGCGATGCTTCTGGTACGAATGGTTTGAC
TTCAAACGAAATTCGTAAGTGCTTAAAACTTAGACCCTAACAAAGTTGGAGGATTTTTTT
TTAAATATATATATATATATAAATAAAGGTATGCATGTATAATTGATCAAAGGCTTCAAC
CAATGTTGGAGCAGTGTGTTTCTCTTGATTGTTTACGGTAAACTTTGATGCACTACGCGG
GTAACACGGGAGGGATGCAACGTGAGACGGGAGAAGAGAAGACGGAGAATGGCGGGAAAA
TATGGCGAAGGGAAATATAAAAAGACGGAGAAATGGAAAGACAAAGGAGTAGAAAGAGTA
AATGAAAGAGGATTGACAAACACCTTCTCGACGGATAATAAGTGACGGCAAAGCGAAAAC
TGTCAAGTCGCCGACAGCACGAAGTCTTGATGTTGTCTTGACATTGTCTTTACAAAGCGT
TGCAAGCAACTTTAGGCGGTGTAGGTCCACCGCGCTTTTCATGAATGGCCATTATTGCTC
TAGAGTTATCATAAGCATTCGTTTATTTTATACCAAACTAGCCAGCCTGCAAGACAGCTC
AAAAGAAGAGGGAAATGAATGAACGACAGGGCCTATTGGCTAGGCGAGGCTGAGAGCGAG
GTGAAGACAACTTTCTACGCACGGACTCCTCCATCACAACAAAAGGCATGCAATGTCTTC
CCAGGATGTGTTCATGCAGGCCAAACAATGGGCAGCTGAGCTTCTGAGCTTTTGAGCTTG
CACCGGCCAAAGACGGCGTAGATGTACGCACAGATACCGCATGGAGTGTTCCAGGCAAGT
CTGTTCTCGCCGTTATTTTTTTTATATAAAAAATGAAGTGGTATAATGGTTTCTAGTCAC
ACGACATATTCAGCTTTCTTTATTTTTACTTTCACCTTTGTCTGCTTTTCAGCTCCCAGC
CAAGAGCTTGTTAACCAGAAGTCTCCTCAATTGGGCCACACCGGTTTTGGTTACAATTTC
GGGTTGATGCCGCCGACTGTTCAACTTCACTGCCATTCCGGCTTTTCTTCCCCTCTTTTC
CTACCCCAAACAAGCGGAATCCATGCCGGCCACGCATCATAGTCTTTGCTTGTCCTGCAA
AATGTTACTGACTTGAATATTCCAAAACTGTCCGTCTGGGTTGTCACAACTGCGTAATGA
GCACGATGTTGTTGGCGCGTTGGCGCCGTTTCCCACTTGTGTCGAATCCCCACAAAAGAT
CTGGGGAAGTCGTCTTTCCCCAGAACAACGGAGCAATACCCCGGATCAATCCTCATATCT
TAACAAGCTTGGCCTTGGACGAAGGCATCGCAGATTTTCCCGGCCGAGAAAAGCGGAAGA
CAGAAACGCTGGCTGTGTAGCGTTCTGTTGGTGGGATGAAGAAACTATAGTAAAGATAAA
GTCAAGAAAGAAACATGTCGAACTTGCACATGAACATATCGAACCGACCACAGCCATGCG
TGAGCCCGCCTCGTTGTCTTCGAGCTCTTTGAACTTCCCCTCTTGCCAAGCATATCAATA
TTGATTGGTCGAGAAGCGTGGGAGGTTCAGGCAGGCTCTACGGAATGCATCCGCCCATAA
GCACAACCGAGTCTTTTTTTTTCTTTTCTGTCGAGCCCGCCAACCCTCCATACAGCGTCA
TTTGCTTGATATTACGATTTAACCTATTGAAATGCATCCCAAAACACTCGTTCGCGTGGC
AAATCGCGTTGTCTAGCCTATTCCAGAGAATGGTGGACTGGAAGGGAAGAAAGAAGCGAG
AAGGAGGAGGAGGGGAACGGGGGAAGAATAGGCGGTGGGGGCCGGCGATGAACATCTGAT
ACACGGGGCACTCACGAGTCACTCTACACCGTATCGGACACATTCTGAGATCGGCCCAAG
ACCATCAAAGTCGTGTTACTGGTCCAGTACGACTGCCGAAGTGTGGCGGAGGAGGAGAAG
GCGAGAAGGGGGGTATAGGGGGGCCACATGGGGTAATAAGCTAAGAGTCGAGGACGTAGA
AATGCGGAGAGACGGGCGGTTGACGTGTAAGTCAAGACTGGGGAGGATAACGGAAGACAA
AAAAAAAAATGGGACGCAGACAACAGAAACAGATCCCTGCTCATAAACAGTCTTGGGCGT
TTGTGCACGTAGCTGACCCTGTAGCTGCAGCCTGTATCTGCAACTGTCTCTCATCCTTCT
CCTTCTGTCGTCCCTGCTCTGCCACCCGTTGGAGATTGCTCAAACTCTTCAAACCATGCC
GGGTCTCGGGGATCGGGAAGGTAAACAGGAAACTAAAGAGAAATAAATAAACTAAATGAG
CTGGAAGGATTTGACGAAATATCTGCAGAATAGGAATCAAAAGATTCGAAGACGAACCAA
TGCTCCCGTACAACCGTATCCCCATGCAGTCTTCTTTTTCCATACCGTCCCCTGTCAGTT
GGTCTCAAGCTTCCCCTCATACCCCGTCGTTGCATCCCTTCTTTATATAGCTTTACCGTT
CCGGTGTCTACCAGGTTCTCCTCTTTTTGCTTTTCTTGCTGTCTTGTTTAAACTTTCCTT
CCTGTTCTGTTTTTCCTTTTTTCCTTCTCCCCTTTCCCCTTCTCATCGTACTCGTCATCC
TCGTTCTCAGGCCCTTTGTTTCTCATCTCGTCGTTCAACTCTCTGCCGCGATGTCTGATC
AACAAAGGCACCTCGTGCACAGGTATGTCGCTTTGTCCGCGCTTCGATTGATCGGCTGTT
CGCCCCTAACCATCACAGTCATGCCAAGGAAGGCGACATCCCCGGCACCGTCGACCTCCG
GGCCGTCGAGGGAGATGACACTGCCTACGGCCAGGCTCTGTATCCCGTGCCTGCCGAAGA
CCCAAACGACCCGCTGCAGTGGACCAACCTCAAAAAGTCGCTCATCCTTGCCGTTTGCGC
CATCTACTCTTTTCTGGGCAACTCCGCCCTGCTTGGCCCCTCCGTCTACATTGGCATCTA
CGCGAAAGAGTTTGACATACCGCCCGGCATCGCCTCCAACATTATCAGCTACGCCAACCT
GGCGTTTGGCTTCGGCTCCTTGATTCTCGTGCCCCTCTACCACAAGATTGGCCGGCGCCC
CGTCATGCTGGGCTCCATGGTCATCTACTGCGCCGGCCTCATTGCCTGCTCGCAGTGCAA
AACCTACGGCTCGCTCATGGCCTGCCGCGTGCTGCACGGGTTCGGCTCCGGCGTCTGCGA
GGCGCTGCCCGTGCAGTTGGTCAACGACATTTTCTTCTTGCACGAGCGCGGCAAGCGTCT
CGGCTACTATACTGTGTGCCTGTGCCTCGGCTCGACGGGGCCCATGTTTGCGGGCTTTAT
GCTGGCCGGCGGCTACTCGTGGCCCCTGTTTTTCTACGTCGAGTTTGCCTTCGCCGTGGC
GCTGCTGATTGTCGCCTTTTTTGTCGTCGAGGAAACGACCTACCACCGCGTGCCGCCCGC
CGTGTCGCCGACGGCAACGTCGACGAATGTCGCTGTCGACGGCGGCGAGAGCGGCGAGAA
GCCGGCCGTGCAGCACGACGACAACAGCAGTATGGCGGGCGCGGCGGGCCGGCCCGTGCC
GCTCCGCAAGTCACGCCTGGAGCAGCTCAAGTTCTGGGGCGTCTGGGAGCGTGACTCGCC
CTTTTTCATCATGATGGTCCGCAGCTTTACCTACTTCTTGGTCCCGCCCGTCTTCTGGGT
CGTGTCGACGTACGGCATCTACATTGGCCTCGGCGCCCTGACCTTCAACTACATTTTCCC
CCTCAAGATCGTGGCGCCGCCCTACAACTGGTCCGAGACCAGCTCCGGCCTCATCGCGCT
GGCATCGCTCATCGGCTTTGTTCTAGCCGTGCCCTTTACGGCCTCCTCAGACCTTCTCGC
AGCGCGGCTGACGCGCCGCAACGGCGGCATCCGCGAGTCGGAGATGCGGCTGGGCGCCAT
GCTGCCGTCGATGCTGCTCGCCCCCACAGGTCTCATCATCTTTGGGTTTTCGGCCGCGCG
CGACCTGCACTGGATTGCCTACTTTTTCGGTGTCGGCATCACGCAGTTCTCGGCCTACTT
TTACTTCACCTTCGCGCTCGCCTACGCCATTGACAGCTACACGGCCAACATTAGCGAGAT
GCTAATTGCCATGAATCTGGGCAAGCAGGCCATTAGTTTCGGCATGGGCTTTGGGCTGCT
GGACTGGATCACGGAGCATGGGTACCTGACGATGATTGCCGGCGCGTTCACGGGCGTGCT
GCTGGCCAACAATCTGTCCCTCATCATCTTCATGGTGTTCGGTAAGCGCATCCGGACGTT
CATGGCAGGCACTTGGCTGGCGCGGATGCACCGCAGCACCGTGCGGGAGATTGCCACTCA
TTGAGCGTTGGTTGGTGCATGAGGACACGAATGTCTAGCAGATGCTAGCAGAATTCTAGT
GATGCTCGACGATAGCTGATTTTAATTGATACTATGTTGTTAAAAACTGAATAACGTTCA
ATATTTTAAAATTAATTTGAATACACACACTAATCTACCAACAGGCGCTCAAGTACGGAG
GATACACCTCTGTACCACGCGTATGACGGACTCAGCATCATGAGTACTCAACCACCTGGA
TGAAGCCATTGAACCAGGCCGGGGCCGATGCACGGCTCTCCACGTCAGGGTCCAGCGGCA
GCCCCAGCAGCCGCGCGTTGTACACATACGGTTGACGGCAGGGGCCCGAATTGTCAAAAT
CAAAGGCCCATGTTGTCTGGTTGAGCACACCCAGAAACACGCCAGGCAGCCGCTCGCCTG
TGGTTGTGTTGTAATGGGCGTACGCCTCGATCGGATAGCCGCGCCAGGGCGCGGCCGCCG
TTGCATTCTCGGCCTCCAGTTTGGGATTCGACTCGATAATAAACGCGTTGTTTTTGTCCT
TGTGCACACCCAGGGCCGGCGGCTTCAGATTCGACGGCGTCGCCGAGTCGTTGCTATTCG
AGGTGCTGAGACGGAGCACTCCGTCAAAGCACCGGAACGTGACGCGCGCAAACAAGCGTG
AGCGGAGCAAGCTGAAGGCCAGCCTGGTAAAGTTAAAGTCGCCGAGCGGCTCGCCGCGAC
CACTGCCGTCGTAGTGCATGGGGATCTCCGTGGCATAGAGACCATCGACGGCTGGGTCTT
CGCTCTGGGCGATGACGATCTGGAGGTATCGGCTGGCGTCGACGTGGTCGCCGCCCGCCA
ACGGAAGTGCAGCCGGGTACTTTTGGCACGTGGTATCGTCGAGGCGCACGGCTGTCACGT
TGGGGACGGCCAGGGCTGGACGAAGGAATAAGAGGGCGAGAGTGCCCACGAGAGTATGTA
AGCGAATCATGGTGAAAAGGTGAGAAGATAGAGGATGTTTGCCCGAAAGTAGTGGGAGGT
CACTGAAATGGACGAGAAGGATGGGTAACGATGGATCGGACACGAGAATAACGAGAGACT
CGAGAGGCTTTATGTATGCGTTTGTGAGATGTATCTTGCCTTCGCCATGACCACAATATT
GGCCTCGCCGGATCCTTCATCGGGTCACGATATTGCTGCTTCGCAGTGCAAGCCTGAATC
TATCATTCTTGTCAGAAACACCAACAATCTCAACACGAGCGTGCTTTAAACTGCAGCTGT
GTACACACCAATAGACGTTCAGAAACCGGCCTGCGTGCCTACGTAAGAGGGTAGATTTTG
AAGGATGGACACGGTTGGCCTCGACTGTTGTACTTATCCAAACAACTCTTTGTGGCTGGG
ATGCGGGATAATGTCGTAACGTTAAACTTCCTTCTCGTTATATAGCCTGACCAGCGCCTG
CAAGGAATGAGGTGCAGAGATTAAGCGAAATGGAAAGAGAGGCGGAGCGAGTTGCGTGAG
TCTTCCAAGGCGGCTTGATCTTGGCAAAATAGGCACTGACGGATACAGAAGAAATGACGT
GGATGACGGTAAAAGAGAATAAGAGATATGATCAAAGGGGCTTTGCAAAATCAAATGACA
CGCCCAAAAAAAGTTTCACGAAAGGTAGTATTTATTAAATAAAAATCCTGCTGTTCCCTG
TCGCTGGCTAGAGAAGAAACGGAAGACCTGAAACTCCGAAAAGAAAATAGAAAGCAAACG
AAATAGCAAACGAAAAAGCCATGAGACCACATTCGGCTTCAATGTCAAAATATTCCATGG
CTCATATGGCGTGCCTTTAGTGAAGGATTGAAGATATAGAACGTCTGATCTGTTTATGAG
CCAGCTTCGCGCTTCAGAACTTTGCTCTAGAAATCACTGCACACAGTTAGTTTGGATATT
GGCCAAGACAACATTAAGAGACAGGGATCTTGGGAACATACCCTTCTAACGATTGCTGGA
CCGTCCGCCGCAGCTTGCGGTTATACAGTTTGCGGTCTTCGGGCGAGCCCCAAAACAGCT
TGTGTGCTTCGGGGTTCACGAGCGTACGAGGATCATATGGTGGGTTCTCCTCTTCCAGTG
CCTCGATGATGGCCTCAATGTGCGACCGCACATCCTCGCGCTTGTTGGGCAACACCACAT
AGCACGGCGTGCCGTCCCCAGAGATGCGGTGATGGAAGATGTTCACTTCGAACCGGGCAC
GCGGCTGCTCCTGTGGGAATCGCGGGCTCAGCATCAAACGGATGCGGAAGAGACCGCCGT
CCAAGTTCGTCATGGGTTTGCCGAAATAGGTAATGATCCAAACAAACGGGTTGTTGTCCT
CGAGCTCAATGTTGTGTGGAGTCCCGTCCCGTTTAAACGCCTCGACGGCCTGTTCAAACT
GCCGGCGGAGGTTGACCGACACCGTTGCCGTCTGCTCAACAGCCTCTTTGCCCTCGGCGG
CCCATCCATTGGTTTCCTCGTCCACCGCCTCCTTGATGGCGATCAGCCGCTTCTCAAGCT
CGCCATAGCAGAAGCGGCCCTCCATGGAGTTGCTCGCCCCCTCAAAGGGCATCCGTGCAA
ACATCTGTCCCTCTGGTACCTCGGCCTTGGCCTTGCGTATCGACGCCAGGTACGTGTCGT
AGTACCAGAGGAAACGGCGTTTGCACAAATCCTTAAAGGGCTCAAACGGGGCGACGGCCT
CTTCAAGCCCGTCCATATCAATGTCCTCGATCATATTGCAACGCTCTGCTTGGCTCAGCC
GGCCTATGCGGCTGTGGTTTAGTCCCAAGAACTCTTCAAGGCGCATGATGACAGTGACGC
GTATGGTCTCGTGGTGGATCTTTTGGACATAGTCGCTCTGGTTCTTCTTATCGGAAGGGT
CGTTGGCTTCTTCGAATCCCGGCTCGTTTTCATATGGATTGCTCGACATGAGGCTCTGGA
TAGACAGCAGGATCGACTCGAGGCCTTGTGCTGCCGACCACTCTTCGCCACGTTCGCCGC
GCCATGTTCCGAGAATCGACAGGCAAACTCGTCCGTTGGAGTATATGTTGGGGTTGAAGC
GGCTGCGGCCTGAATTTGTTGTCAAGGCTGTGACATTGGGCGATTTTCGAGGGTAGTCTA
TTTCGACAGAGAACAAACAGTTCCGTGGTTAGCGATACAACACGCACTCTACACCGATGT
CGAGACGGGATATAATCACCTCTGCTAAACTTGACAGTAAACTATTCGCAGACGGGGTTA
GCAAATAAAGTCGGGGGTCGTACACAGAGGGGTCCCCAGGGATGGGAATGGTGCAAAAGA
TCGGCCACTGTCTCACCTCGAAGAAGCCAAACTCGTATGGCGTGTCCGGCGGACCGATAA
TCATGGTCGTGACATTTCGAACGTCGGCATCGCGACATGCAACGGCGAGTGCTAGTGGGA
GAGAATTAGAGCTTGTGACGAGCCGCGAGGAGAGAGAACGGGAATACAAGGTGATGCTCA
CATAAATCAGAGTTTCGTTGGATGTCGCTCAGTTCCTAAGCAGGAGGATGCCATTTAGCA
TTGGCCAGGCACAGCCTTGTCCATCAGACAGGATCAAGCCGGGAGAACAACAATGCTCTG
CTTCTCGTGACGGGGCACAAGACAAACCTTGGAGATACGGATGATCGACTGGTCCGACAT
GGCGACGGCAGTTCTGCACGTTATGGCAGAATGCGCGTGGCGGTCGGAGTAGCCGCTGTG
AGGAGATTACGAGCGAGGCACGATGTTGCGCGATCGGGAAGTCTTGCAGAAGCACGATGG
GCCACAGGCAAGCTCAGCGGTTAGAATGCTGTAGGAGTCAGCTTTTGGTTCGAAAAACAA
AGCTATGACGAAGGATCAGAGAGGAGGATATCGTCGGTCGAGTTAAGATGGTGGCAGAAT
CGGTTGGAATATTGAATGTCGTGAAATAGAGGGGTAACTGTCGTATCTCGGGTCTGAGGC
AGCGATGACGCCGAGACGATGGCAACGCTAGGTGCAGCGATGTGTAGAAGGTGATGAGGA
GAAAAGAGAAATGGACAACGGAAGACGCTGGATATTTCAAAGGGAGAAAGAGAGACGCGA
AAAGTCTCAGGAACGACTGTCGTGGAGTAAGCGGAAAGTGCGAAGGTAGCGAGAGTGAAG
CCTGGTGAAGAGTACCAGATCTGATTGCTCGGGATGCACGCCCGTTTGCAGAAGGCGCGA
CCATGAGGTCTTACTGCGGGGTGCTTCTTCACTTGAGGCCAGCCTGGTAGCCTCCGGCTG
TCGTCAAAGGTGATTCACGCCATACAGCGGCCAATAGTGGGGCAGGTGAGACGCTAACCC
TTCCACTGGCGCCTGCCCAAACAGAGACAGAACAGCCACAAACAGCCACGGCGCGGTTGT
CGCACATCAGGATGGAAGGTGCGATGTTCAGCCTGGTCTAATACTAGTGACTTGGACAAT
ACAATACGGAACTGCGATGAGCAAGAAAGTATGATTCCTTTCTGTACTTGTAGACTTCAT
ATGCTTGACTTTTAGGTCGCTAGACCGGAATAAGCAACTAGAGAGAATCAGTCAGCTGAT
TGGACATGATATAAAACAGTACATGCCGTCATAAGTTCAAGATAAGTCATGGTGATGATG
GGGAAAGCAGTTGCCGGTCGCACCTTACACTTGTTGGAAGCTGTAATTAGTACGACGAAG
GCACGTGCAATTCCTTTTGTACTTGGCTCAAGTTCAGCTTTGCCACGGAGAAGCACCTGC
AGACTCACGACCTTCGCAAGTGTGGTACGGAGAACACGGCAACTGGAAACATCGAGAACA
CCTCGACCCTGTCGGAATTTGTCTGTGAGCTGTTTCGAAAGCAGGGCTTGGTGGAGCTGC
TGCAAGGAGCCGCGTGAGACAAGGGGGTGCTGTAACTGTTGACCCTCGGCTGCTAAACCC
GGTTTGTGTAGGTGCTGCCTTCCCTAGCGCATCGCTCACAGCGCTGCCTCAACAGCTAGT
CTGATGTGAAAACGGGGCAGCAAGGTGCAGGCGCGATCCTAGCACTTTCCTCTGTCGCAG
AACAAACCAGGTGGCCCCTTCCCAATTGGCACTGCAGAGTGTGTTCTAATTCGAGAGAAG
AAAGTCTTGGCTTTGCTCATTCTTATTGACAAACTTCATCCCATCTTTCTATGTCCGTCT
CCTTTCTTGTCCATCATCACCGTTGTACTTGATCTCGAGCTTCCCTCGGACAACTGCTCC
CCATCTGTGGCGCCCACACCAATCGAGAGCCGTCGAGCCCTCCAGATCTCCGCAATATTA
GCGTCATCCGTCGCTACCGGGAACGCGCTTCTGTCTTTTTCTCCTCTGACGTTTTGCGCG
GACTGGTTTCTGTGTTTTTTTTCTTGTGTTGTTCGCTTGAGCTTTTGCCTTTCTTTTCCT
ATATCTTTGTCGACTGCCCTCCCACGAAGCCGAGAGGGAGAAAGATTATCAACTTCGCCC
ACCTCTCTTGTCGATTGTCAACACACACCCTTTATCTAGTTGCATCCTCTATCGCCACCG
CGTCTCCCCCCTTTCTCTTCGCTCCTCGGCGCGGCATCGCCATCCCAAGAATCACGTCAT
GGCCGACACAAAGGGGGCACCGACGCCGGCAAGAGCCTCGGGCTCGCCGCAGGCCTCCAA
AATCAGCACGACATCACTCAACAAAAGGAAGACAAAGACGTCATCAAGGAGCTTTCTCGG
ATATGTTTTGAACACTGTTGCTAGGTTCGTGTTTATCTGCTGCGTCGCTGATGTTGTTTT
TGTTGTCCTTGTTTTGCACCTGTCACCGCTCTAACTTTCCTCCTCTTAGGGTCTTCACGT
GGTACTCCATATTCGTCCTCCTTTTCCGGTGTCCGTCGAGCCTCGAGGAATGCGACGCCT
CGTCACCCCGGCTCTGCAAGCCGTACTTCCAGATCAAGCATGCTGTCGCACCACACCTCC
AGAAGCATTACGATTCCTACGCCGCACCTTATGTCCAAGTGGTGAGGCCGTACTACGACA
CCGTTGACCGCACCGTCATCGCCCCCGCGTGGAAGTATGCTGTGAAGTACGGTGCGCCCC
AGGTCGAGCAAGCGCAAGCGTTTGGCCAGGCACAGTGGACCTCGAACATCCAGCCGCAGC
TGGCCAAGGCTCAGAATGCCGCGTTCCAGCAATACAACCAGGTGCTAGGCCCGCACGTCG
ACAAGGCCGCTACGGCCGTGGCACCATACTACGAGCTCGGCCGCAACAGCGCACTCCAGA
CGCACCACGAAGTGATCCTCCCCGCGTACGAGTTCCTCTCGCCATACGCCATTCAGGGCT
ACTCGGCCGCTTCGGCCTTCACGACAGGAACGGTTGTACCTGTGGCCGTCTGGACCTACG
GTCAGGCTTCGGAGTTTATTGACTTGACGGTCCTGCCCCAGCTTCGCATTTTTTACGTCA
ACACGGTCGAGCCCCAGCTGCAGAAGATCGGCCTTAACATCGGCCAGTATACCGAAAAGG
TCACATCGCAGCGGACGTAAGTATTTGTAGCCCCTGGCCGGACCCAACCATTTAGCTAGT
ATCTTAACACGTGAGCAGCGCGTACACCAGTGGCGCATCCTCCTCGTTCACGAAGCCAGC
CCAGCCGACCACGTCGACTACCTCCATCAAGGCGTCCTCTTCCACCACGAGTACCTCGAC
CTCGACCTCGACTGCCTACACTGAACTGCCCGAGACCACCTCGATTGCTACGGCTGCGGC
CGCCAGCTCGGTCGCCTCCGCGGCGCCTGCTCCCCCCGGCATTACGGACGCTGCGAAGCT
GAAGCGCCCGGAGCCGATTGTGCAGGACCAGGCGGACTCGGCGGAGAATGAGGTGCGGCG
CCTTGCGCGCGAGACTGTGGCCGAAGATCTGCACGCTTGGCAGGAAAAGTACGCCAAGGC
GGCAGACGAGGGCGCGGCAGAGATTGAGAAGAGTGTCGAGGAGATCTCGAAGCGCATGAT
CCGGCGCAGCGCGCGCACGTCGGGCAATGCTCTTGTGGACGGTCTGCAGAAGACGGTCGT
GACGAACCTGGTGCAGCTGCGGCGCGACATTATCAACATTGTCGGCGCGGTGAAGCAGGA
GACTACGACGTCGTCCGAGGCCGAGGAGCAGGTGCTCGTGGTGGTGCGGCGTGCCGGTGT
CGAGATTAAGGAGAAGGCGCAGGCCGTGCGCTCGTGGCGCGAGGAGTACGGCAAAGAACT
GCAGGACACGATCAGCCGGGCGGCCGAGAACCACTTCCAGATCCTCGGTTCCATTAGGGA
CTTGGCGCTGCAGCGGATCGGCATGAAGTGGGCGTGGATGGAGGGCATCACGTACAAGGA
CTGGGCCAAGTACCACCAACTCAAGGGCCGCTTTGAGGAGTGGGAGAACGATTTGGAGCA
GCTGATTGTGACACACCCCGGCCTCGAGGCGGCCACAAGTGCGGGCCAGGCGGTTGAGGA
CGAGGCGATGGGCGTGGCGGCGTCGGCGGCCAAGGAGCTGGGGCGCCTGCGCCAGGTGGC
CGAACTCAAGATTGCCGAGCTCGACGACAGCGACGAGTTTGACGCGGAGACGATCAAGGC
CAATGTGGCGGCGGCCAAGGCTGCTGCAGAAAAGGCGGCCAAGGAGGCCGAAGAAGCCGC
AGAAGCCGCAGAAGCCGCACGCCTGGCAAAGGAGGCTGAAGAGGCGGCTGCCGCCGAGGC
TGCCGCACAGGCAACTCTGGAGGAAGAGGCGGCGGCCAGATCCGAGGCCCTGGCAGCAGC
GGCTGCGACCGCCGAGGCTGTTGGTGCCAAGCCAATCACTGAGGCCACCGAGGAGGGAAA
GGAGGAGGGAAAGAAGGAGGCGGCTGTGCCGCCCAAGATCACGAACGACGATGAAGCGGC
CGAGTCCGTCCTGGCTGACGAGGCCGCCGAAGCCGAAGCCGAGGCCGATACGGAAGCAGC
CGACGCTGCTACCATTGCGCCTGACGAGGTCCCCATCATTCTGGGCGACGCCAACGGGGT
TGTCGACGACTCGCCGACCCAAGAGACGACTGAGCTGGCCGATGCCGAGTCTACGGCGGA
TGCCAAAACGGTGCACCTGCCAGTGGACGAGGTGGACGAGGCTGTTGAGGCCGACGAGGC
GACCGCAGCGGAAGAGACGACGGATGCGCTATAGTGGGCACCCTTGGCGACTGGTTTGAG
ATTTGTTCTGAACTGGCTGGAGGCTATTTTGAAGCCGTTCTGACCGTCACGTTTGCTACG
CGAACAAGACTGGATAAATTGGCGTTTCTTCCTTTTTCTTGGTATGATTTGTCACTGCTT
TTCTTTTGTCCGTGTCTCTATCGCGACTTCACCCATACCACTGCACACTGTATCACTAGC
ATATACGTTTTGATAAAAAAATGAAAAAATATATAAATATATATATATATATAATATATA
CAATGATATGCCAACGCAATAATATGTGTCAAGAATTGGGTTTGTCTGTGATTGTACATG
TCCAGCTGTCGTTCATTGTCCGCCCGCTTGTCACGACAGATGCAGCTCCGGTGCCGGTAC
GCCGTTACGCTGTTACGTCTTCCATCACTCTGGCACTCGCGTCTTCAGCTGCACGCCGTG
CCAGCCCTTGATCAGGTCGCCCAGCGCGCCATTCACCATCCGCTGCTGCTTCAGCATGTT
GGCCCCGCGAAACCGCTCCGAACAGATCTCGATGCCGTACATGCTGCCGCAGCCGCCCGA
GATATCACGCACACTCAGTTCGTGCGGCGCAAAGGCGGCGACCAACAAGTCCCAAATGTG
CGACTCGGCGTCGTCGAGAAAGTCTGGTTTCGGGATGAGAGAGGGCGAGGCGGTTGGGGA
CGAAGAGGATTCCGTTGGTGTGGCGGCAGCCGCCGAGTAGGTGCGGCCGGCGGACAGGAA
TGCGAGCTGGGCGGTACGGCGGACTGTGTATGTCGGAGAGAGCGAAGGTTGGGCCGCTGA
GCGCGCAAGAGTGGCAAGTCCTCGGCGGGCCACGACTGTTGACATCGACGAACATGTCGT
CGTCGAGGAGACCGCACGGCGTCCGGTGTTCACCAGCTGCTGCCGGGCGAGGCGGCAGGC
TGAGCAGATCATTGTGGGGTGTTTGTAGAGACTGTCCGCGTTGGTGGTCGGGCCAATTGG
GTAGATGCGCAGGGAAGCTGTCGTTGGTGTTGGATGAGGTGAGGTCACTTTTTTGCTGAT
TTACAATTCGTAGGTGAGCAGCCGACAGCTTTTCGGGAATGGACCTACGTAGGTTGTGGG
GCTCGACTGGAAACCGGCCAATGGCAGCTCACTAAATACACCCACAATGGAAGTGTGGAG
GATCATTGATATAAAAGTTGCTGTTAATGAAAAAGAAGACCTTGCATATTATCTTTAATC
CTGAACAACATAAACGCTCTCGATCAGTTCTGTTCATCATGTCATAATTTCTTCTGTCTA
TTTTCAATACGAAAATGAAGTACAAAATAAGGCGAGCAACCAAAGAAAAGAAACGACAAG
AAGAATGTTGATCAAAAAAGCAAGACGTAGATGTAACCAGGATTAGGAAGAGACAAAACT
CCAGATACCCAGAAAAGACACCCCTCGAATTAGACACCCACGGCATAAATGCCGGTCAAA
CACACACACAACAAAAAAAATGAACAGCAAAAGCAAAACATCAGACATCCAGGCCCACCA
CCCATGTTTTAATGCCTCCAGGATCAAACTCCTATGCGACGTGGCAACACACCGGCTCGC
CTGCACTCTCTACACCTCTTCGGCCGCCACGGCCTCGTATGCGGCGCCGTTGTTGTTGCG
CTTCCGCCGCGTCGCCTCCATCAGCCGTGGCGACTCGTACATTTCCGTGTAGTTGACGGC
CACGCCACCGAGCATCGCACTGCCCGTCTCGCGCTGGCCAAACAGGGGCGCCGGGTCGCA
CCAAAAGTCTTTGCAGTTGGTGAGGCAGCCGCGGGAGTAGGGGTTCTTGTTGCGCCGCTT
GGTGCCGGGACCGCCCGACGCCGCGCCGCGGCCGGTCGCCGTCTCGATGAACGTGTCGAC
GCCCAGAATCTTGCTCCACTGCTTGAGGAAGCCGCCGTGGCTGTGGCCGTGGCCACCATG
GCCGTGACCGTGACCACCAGGCCCATGGTCACCATGACCATGCCCGTCGTCGCCACCAGC
ACCCGCGGCGGCGTGGCCCGGGTTGAGGGGCGCGCCCGTCGAGGTAAAGGCTGATTGCAG
CGCGCTGACGCCGCCGTGGCCGTGGCCGTGCGCGTTGACGCCGTACATGTTCTCGTAGGT
GGTCATGGCGCGGGACACCTGGATGAACTGCACAAACAGCAGCATGGACACCCAGGACAG
CTGCAGGGAGGCCCAGATGGTCACGAGCAGCGTGAAGGCGTCGGCGTTGATGACGACGCA
GAGCGACGGCGACAGCAGGTTGCAGCGGTCGTAGCCCGGCACGGCAGCGGCCTCGGCCGC
GGCGACGGCCGCCGAGAGCGCGTAGTAGACGATGAAATCAAAAACAACGACGCCGACGGT
CAGGTTGATGAGATACAAAAAGAAGTGGCGGTGGTTGTTAATGCCGACACAATTGTAAAT
CCAGGGGCAGTGGTGGTCGTGCTTGGCGACGCAGCGCTGGCAGCGGCGGCAGTGCTTGCT
GCGCAGAGGCGTGCGGATCATGCAGGGCACGCAGAAGTTGGCCTCGTCAAACTTCCACTG
CGAAATGAGGTCGTCGATGACGGCCTTTTGCTCGGCAATGCCGTTGAGCTTGGGCACGAA
ACCCGGGTCCGACGTCATGCTCACTGTGTAGTAGTACGTCGTCAGCGCAAGTGCGACGGC
AAAGACGAGGTTGAGCAGCCAGTGCGTCGTGACAATGGTGTCGCCGGCCGACTTGAGGGT
GGAGGTCGCCGTCGTGTGGGCGGCCACGCGCCATGTCGTCGCGGGCAGCACGCGGAACAG
CCAGGTCATGGCGACCAAAAACATGCTACCAGCAAAGATGCCCGACAGCCAGGGCGTGCG
CTGCAGCTGGCGCATGTCCGGCGGCGCCTGCTGCACGACCTGCTGCGCAATGGTCTGCAT
GCCGTAGCCCACGGCCAGCGAGAGCGGGACGCCCAGGTAGACGGGCAGGTCCGCCAGCAG
CGACACCATGGCCCAGACAATGACAAACGGCCAGAGGTACAAGAACTTAGTCGCAAACCC
GCGCTTGTCGCCCACGAGCGCCGCCGCGCCGGGTACGTTCGACAACAACGCCACCGCACT
GCCGGCCGCCGGCGCTGTCGGGTTGCCGTCCTCGTCGTACCCGCACTCCCGCAGCGCCTT
GTGCCACGCCGCCGCCGTGTTGAGCTCCTGGGCCGTAATGGCCGGCGTCTTGCCCGTCGC
CGTCTTGGCGAACCGGTCGGACCCGTACTCGAGCAGCTTCTGGATGCAACCTGGCGAGCC
CTTGACGAGGGCCCAGTGCAGCGCCGTGAAGCCCTGCTCGTCTTGTGCCGACACGCTGGC
GCCCCAGCGGAGGAACAGATCGACACAGGCGGGGAAGCCCTTGTAGGCCGACCACATGAG
CCCCGTGTGGCCAAAGCCGTCGAGGACGTCGACGGGAATGCCCTGGTGCAACAGGAGGAC
GAGCAGCAGGACATTGCCGTTGAAGGTGGAGATGTGCAGGGTGTTGTAGCCCTGCGAGTC
GGTGATGAGCGGGTCGGCGCCGCGCTGGAGGAGCAGGTGGACGGTGTAGTAGTGGCAGCG
CTGGGCGGCCCATTGCAGGGGCGTGGCGACGGACTCGCCGCCCTTTTGGTTGATGGGCGC
GCCGTTGTCGAGAAGGAACGTGCACATAGCATATTGGTTGTTGATGGCAGCCCACTGGTT
GGTTAGCGGTGAGATCTCGAGCGAAGCGAAGACAGAAAAAAAAACGAGCGGAGCGAGGGC
CAAAAAATGAGGACACAAAAGCGAGGACCGAGACAAAACATACGTGGAGAGGCGTAATGC
CCTCGGCGTCGGTGTAGGTGGCATCGAGCTCGCCCTCGGCAAAGAGGGCCTGCATCGCCG
GGACATCACCAACGCGCGCAAGGTGCATAATATCCTTTTGCTCGTCCGCCGCGGCCGCGG
CACCGCCGGCCGCCGAGCTTCCGCCGTTGAGAGCACCGAGCTCCATCTCGTTGTTCAGTT
TTGGGGTGGCCGCGCTGCCTTTGGCCGGCGGCTGTGCCGGTGCTGATTTTGCGTCGGGCA
TCGGGGAGGGAGGGCTTTATAAGTGTCGAGGGAGCGGACGGCGTCGTCAGGTCCTATCCT
AGGCAGCGTACAGAGTGTCGAGGCCTCGAGAATAGGGGAGCAGTGCACCAAAGTCGAGAT
CAAAAGTGACGTTTGATGACGCGGAATTCGAGGAGTGAGAATGCAGAGAAGCGTGGCCTG
AGAACGAAGCGAAGACAGGACTGAATAAAAGGAGGTCCAGAATACACAGACCCCTGCTTA
ACTTTATTTCCAAACGTCTCCTTTGGCGTGGCGTGGCTGTTGGCAGTTGTCACGCTTTTA
CCTTTTTGCAGAGCGTTAAGGCGAATGCTTTTGAATTGTTCAGCCGGTGATCCTTGCCTG
CCTTTGCCTGTTACGACGCGCCGTTGAGCCCTTCGTTGGCTCTTTCCGCCTTCCCTGACT
CGCCCGGGTGGAGTTTGGCGCACTTGCTGCGCCTTACCAGTCAGCCGCGCGCCGCTAATT
TTCGAAACGGGGCAGGCGGCCCCCTATTTTAGGTTTGTGCTAACGATGCGAGGCAAGAAC
GAAGGGAAAGAGTTGCCCACTGCAATTTACCTTTGTACCTTCGTACCTCTGTCTGCTGCT
GACAGGTGTCGTCCCGCTTCAGCACCGGCAGCGACCAGCACCAATCAATCGTTTTGCGCT
GGCTCTGCGCTGACTGGTGCTGGGCGGGCCCACTGATTGGCTGCAAAAGTGACTGCGTGG
ACCCTGGAGCTTAATGGAGGTTTTGTTCCACAGTGTGGCTTCCTGCCTAATTGAGAGCCA
GGAAAAGAAGGGCATGGAGATAGGCTGAACTGTCCAATTCCACGCCGGAAGACGGACAGC
CACAGGGCTTAACAGAGCGCTGCAGAATGCTGTAGTGGGGCGCACTTATCACCATCAGGC
CATTCACAAACGCGCAAATACCGGTGCCAACCTTTAAAGCTGCAACATCTAGCCTTCAAC
ATCAACCCATGTTTTCGTCATCCGCGACCTCTCCTCTCTGCTGCGCTTTTCCTTTCTTAC
GCCTCTCTACGCCGACGCCAGCGACGCAACACCCCCTCCCTCCACCATGGACTGGCACAG
CACCTCCAAGGACGTCTTGGAGTTCCTCCTGACGCCCTCAATACCCGTCATCGTCATCGG
CCTGGCCACCGTCCTCCTCTTCCCCATCTTCCTCCACTGGCTGCTCTCCCGCTCGACCGC
CTACATTACGCTGCCCTCGGTCCTCATTGCAGGCCCGCCCGGCGCCGGCAAGACCGCCCT
CGTCACGCGCCTCGAGCGCCGCAGCCCCAAGCCTGCCGACACCTACACCTCGCAGACCAC
CAACATTGTCGAGCTGGCCATCAACGAGGACGGCACCTCAAGCTACAAGGACGACCTCGA
CGCCTCGGGCGCCGTCGCCAAGAAATTCCTAGCCGTCGACACCCCGGGCCACGGCAAGCT
GCGCGGCGCCACGCTGGCGCGCCTGACCCACGCCTCGTCCACGGCCGCCGAGACCAAGGT
CAAGGCCATCGTCTACATGGTCGACGGCGCCGCGCTCAGCGAGGACGGTGGACTGGCGGC
GGCTGCTTCGTACCTGTATGACATTCTTCTGGCCCTCCAGAAGCGCATGGGCAGCACCCA
CTCGTCCAAGGCGCCGCCCGGCATCCCCGTGCTGGTCGCGGCCAACAAGGCGGATCTGTT
CACGGCGCTGCCTGCCGCGCTGGTCCGGACACAGCTCGAGGCGGAGCTGGGCCGCATCCG
GTCGACGCGCAGCAAGGGCCTGCTGAGCAGCAACGTGGGCGCTGACGACGTGGACAGCAC
GAACGAGGCGGACGAGTGGCTGGGCGAGTACGGGTCGAAAACATTCCAGTTCTCACAGAT
GCGCGAGTTCGACACGGAGGTGGAGGTGATTGCAGGCAACGTGGCAGGCGCTGAGGGTGC
AGGCCCAGGCGTCGACAAGTGGTGGTCGTGGATTGCCAGCAAGGTATAAGGGAGAGGGGA
AAGGGGGACTGGGAGACAGGAAACGGTCAATTTTTTATTTGTTGGGAGCATGGGAGCATG
AAAGCATGGAATCTTTTTTACAGTCTTCACAGTACTTGTTGTAACAACACGAATTACGAC
TTCACAAAAAAACCTTAATCAGATAATAGAAATCAATTAAAATTAGTAATCCAGTCAAAA
TCGCATGTAAATCAACTGCGAGGCAAATTGAACGAGGACACAAAAGCAAAAACAAACGCA
AAAGCAAAAGCAAACCCCGGCAAATGCACGAGAATCCTTCCAAGAGGAGAATGTGTGAAT
GTATGCCCTCTATCCCATGTTGAATATGCTCCGTTTGACGTTTGACGTTCCGCACTGTCT
AGCGTGCTTTGTCTGTCCTTAGCAATCTTATATCCAGTAAACCTTGTGCCTCGCGTCACC
ACTCGCCCTGTTTACTCGTTCTTGAGCTCCTTCATCATCCATGTCAGGAGGTCCACCTTG
GTCACCACGGCCACAGGCTTGGCCGTGCGAGCATCGCCGCTTCTCTCTGTCACAATCGCC
GCACTGTTCCACTCCAGGAACCGGCTCAGCACCGACAGTGGCGTGTCCATGGTGATCTCC
ACGAACCCGCGCTTGCCCTTGCGCCGGTCGGCCTTGGTGCCGGACGTGTCGACCAAAATG
TCGCGCGGGTCCGTAATCACCTCGTCCAGTCGGCCAAAGTCGAACATGGCCGCGCTGACG
GGGCTTGTGGGTGTGATGCGGCCCCGCGACGTGTACGACAGCAGGTTGCCCAGCGTCACG
AGACCTGCCAGGCGGTCGCCCTTGGGCGTCAGCACGGGCAGTTGGTCGAAGCCCTTGTCG
CGCATCGTCTCAATGGCGTCTTTGCACGGGCTATCGGCAAGCACCGACGTCACGGGCTTG
AGCCGCAGCTGGCGCACGGTGTCGGTGCCGTACGGGTTGCTTGGCCGGCGCTTGGACGGC
TCGCTGAGCTTTTGCCGCTTCTCCTCGTGCGCCTGCTCGGCCTCGGCCCCGTTCTCCGTG
ACCGGCAGCAGGTCGTTGGCGGCCAGCCAGTCGTCGTCGGCAAACTTGGACAGGTAGCTG
CGGATGCTGTCCGGCAGCACCACCACAACCACGTCCTCGGGGCCCAGCGCCAGGTCCTTG
ACCGCGCGGACCATGGCCGCCATGGCCGAGCCGGAACTGCCGCCCACCAGCAGACCCTCC
TCGGCGATCAGGCGCCGCGCCAGCTGGAACGACTCGCGGTCCTCCGTCTTGTACCACTTG
TCCACGACCTGGCGGTCCAGGACGTCGGGCACAAAGTCATAGCCGATGCCCTCCACCTTG
TACGGCGTGTTGCTGCCCTCATCGTTGAGGCTCGCCGGCTCGGCCAGGATGCTGCCGACG
GGGTCCGCGCCAATGATCTTGATGCTGGGATTGTGCTTGTGCAGGCCCTTGGCGATGCCC
GAAATCGTGCCGCCGGTGCCGGCACCTGCCACGACCGCCGTGATCTTGCCGCCCGTCTGC
GCCCAAATCTCCTCGGCCGTGCCGAACTCGTGTGCCCGCGGGTTGTCCACGTTGGTGTAC
TGGTCCAGAATGTGGCTGTTGGGGATTTCTTTTTGCAGGCGCAGCGCCACGCCAATGTGC
GACTCGGGGCTGTCCCAGGCGGCCTGTGTGGGGGTCCGAATGATGGTGGCGCCCAGCGCG
CGCAGCACCGACACCTTCTCGGCCGACATCTTCTCGGGCAGCGTGATGATCGTCTTGTAG
CCCTTGACGGCGCCCACGAGCGCCAGGCCAATGCCCGTGTTGCCGCTCGTCGGCTCAATC
AGCGTGTCGCCCGGCTTGATGCGTCCGCTCTTCTCGGCCTCCTCAATCATGCGCAGCGCA
ATGCGGTCCTTGACACTGCCGCCGGCATTGAACAACTCGACCTTGGCGTAGACCTGGGCG
GTGATGCCGAGCGACTGGGGCACCTTGTTGAGACGCACGAGGGGCGTGCCGTTAATCAGC
TCCAGCACCGATGCGGTGGTGCGGGCGTCCGCAGGCGCCGCCGGCATCGCAGGCAGCGGG
GTAGCCATGCTGGGCGTTGCTGTTGTGTCGAGTGGAAGAGAAGGGAGGGTAAGGATTGGT
TGTGATAATTCGAGTCGATGATTGTCGAGAGAGATTAAAACCAGGAGAAAAAGAAAAGGA
AAAGAACGAAGGAATGAGGAAGAAGAAAGAGCGACAAAATGGGAGACAATCACGAAATAG
GAAAGAGCCAACCGACGTCAGTCTCTGACAAAAAACACAGTTTGCCGTACGATTGCGCCT
TCCCACCATGGCGGCAAACCCAAAGCTAGGTGACTGCCATGCAGGTGCAACATGCGAGTG
GACCCATTTTTTCGTTTCCTGGTGGGGGTTGTGGCCAGACCTGGCCGTCGAGAACGCTCG
TGGCACCACTTTACGATGACCTTCCAGCGTGGACTGGGTCGTGCTTGCCGTGCGGCAGCG
AAGATTTCTCAGCTTCCTCTCTCAGCAAGGGCGATTCCGAAACTAGCCGGAGCTAAGCGA
GACGACAACTACACTCAGAACATGCGCGCATCGTCTCAATGTGTATAACGGTCTTTACCT
TTACGAGTCGCAATGTGACATTATGTGGAAAATAATACTCTGCTAATTAAATTTCGATGC
CTTCTCGCGATACCAATACAATGTACTGGAGGTGTTGATGATTTACAATCTCTAGACTTG
ATTTGTATTTCTTCTGTTTTTTTTTTTTTTTCGACGAATGTTATTCTGAAAGTTTAAAAA
GCAGATTTATCTCGACGTACTTGTAGATGTGTTTAAGTTCATATTCGCCGTTCATGGATT
TACTCTCTTTGTAATTGGATATAAACATGAAACAACGGCAATTATATTCAAAGTGAGCGC
AGCTCTTGAGAGTCGTATTTCCTGTCTCCGGATCGCTGTACTCTTGTCGGTCAACATATA
ACTTTAACCCCTTCTGCATGACTCCTCCGTCCTGCCTGCCATGATCGCTGTTCGTTTCTG
GATAATAGGCTGGCTCTTATGTGCCTCTTCCCACGAGCTCTCCCCCTTTGTGGATCCGTT
TTGCTGTGCTTTGTCCTCGGGGCCATCATTCCTTCTTTTCTGGCACGGTTTATCCGGTGT
ATATTCAGATATGAGCCTTCAAAGCTCCCCCTATGCCGCTCTGCTCCAAATCGTACATCC
TCCGCAACAACAAACGGACGCTCGGGCAACAAGATGCCGAGCAGAGTGAGAGACAGATAT
GAGAATACATATTAGAAACTTATACATTATAAAAGAGAATAAGATACAAGAATAAAAGTA
GAAACCAGACCAACAGCCACAAGCCGTGCCAACAGTCAGCACATGCCTTAACTCACCTCG
TGCAACCAGACGACGATTATTTGCCAAGCCGCGTCCGAGAGCGAGTGGCTTTGATAAACG
CAATGTGCGTCCTGATTGACGAGCATCGTTTTTGGTTTATTTTTTAATCGCCCACCGCTC
TGCCAATGCCCTGTCCTCGCTTCGTTATCACGCGAGCACGGTCCGTCGGTGGTTGGACAG
AACGGTTGATTGCCTGACTGTTTACTGTTTGTTGTCACACCAGGGGACAAAGAGGGCGCA
CCGGCACTCGTGTATCTATTCCCCGACTTGGCCATTCTTCTCCTTTCGTCATGTCGAAGT
TTTGTTCTTTATCTGTATGTCGTCTTCATCCCGTTAAAGCCTCATTTTTCTGTACTATCT
AGATTAGCCGCACCGTCCTTGCAGCAAGCATTAATACCTTTTAATGAGAATACTCTGCAT
CCTACCGATGCCCAGCCATCAACATTCCAGAACAGAAAAAGGAACGTCAATTGCTGCCCC
TTTCTCACTGGGCAGTCCAGAGACAACACAGCCGCAACGGCAAGGAACCCCCGATTGCAC
AATCTGCATCTGCAAGGCACGAAGCTCCATCCATCCCCCACACTTGTTCCTGGTTCCTTT
GCTGGCCGTCTGGATAAATTCAGGTCAACTCAGTGTCCTCACCAGGACCCGGGAACGGCA
ATCTAGAGATGTCCCCATAGATGGATACAATGAGGCTATGGCCGCTTTGAGGGATAATCA
ATTCAAATGGCCAAGGTCGAAAGTGGACAGTATGGAGACAAGCTGTTCCCCAGATACGGT
GAGCGTGGCTCTTGTCCTCTTGGCCGTCTGTTTTCATGTCCTCCCTTATAAGTGACACAT
CTGCCATTCTGTCCTCCCCATCTGTCCCACCGTCTTTTTTAATCTGAGGCGAGTTGCGCT
TGCTGTACAACAACGGAGAGGACCATAATTGCTTCTGTTGTTTGTTTCCCTCGTCTTGCC
ACTCGTTTGTCAATAATCCACTCTTTCTGTTATTGTGTTTGCTGACCTCCGTCCCATCCC
GTGGCACAATGCATATCCCCGCCATCTTGTCGGTGCCTCTTCTGGCCGGCGCCGTTTCGG
CCGCCGTCGGCGGGCCCGGCAGCCAGATCGTCGAGCAGGCCGCGCGTGCCGCCAACGCCG
AGAACATTGTGCCCGGCAACTACATTGTCGAGTTCGAAGACGGGCATGACGGCAACGAGT
TTTACAACGCCATTGCCGCCAACGCTTCCAAGAAGATGGACCTCAACTTCAAGCTGTTCC
GCGGCGCGTCCATCCAGTTCCATGCACCCAACGAGACGTCCGTCGACGCCACGGCGCAGC
TGGAGGCACTGCCGGCCGTCAAGCGCATGTGGCCGGTGCGGCAGTACCGCATTCCAGAGC
ACACGCGCCACTGGATGGCTAACCTCTCGAGCGACGACGACAATGTCCGGCGCGCCGCCG
ACGACTCACTGTCGACGCACGTTATGACGCAAGTGACGCAGCTGCGAGCCAAGGGCATCA
CCGGCAAGGGCGTGCGCGTGGCCGTCGTCGACACGGGCGTCGACTACCTGCACCCTGCGT
TGGGCGGCTGCTTCGGCCCCGGGTGTCTGGTGGGCTTCGGATACGACCTGGTGGGCGACG
CCTACACGGGCTCCAACAAGCCCGTGCCTTCGGGCAACCCACCTATGGACTGCAATGGCC
ACGGCACGCATGTGTCGGGCATCCTGGCCGCACAGGGCGGCAGCAACTCGTTTGGCGTGA
CGGGCGCCGCGCCGGGGGTGGAACTGGGCATGTTCCGCGTCTTTGGATGCGAGGGCAATG
TCAACGACGACGTGTTGATTGCCGCCTTCAACCGCGCCTACGAGGCGGGCGCCGATGTCA
TCACGTCGTCGGTCGGTGGGTCCTCGGGCTGGTCCGACGAGGCATGGGCGGTCGCGACGT
CGCGCATCGTCGCCAACGGCGTGCCTTGCACGCTGTCGGCGGGCAACGACGGCAGCAGTG
GCCAATTCTATGCGTCAGCGGCCGCAGACGGTCTTGGCGTCGTATCGGTGGCGTCCGTCG
ACAACACCGTGTCCCCGACCTTGTTTTCAAAGGCAACGTACACCGTCAAGAGCGCCGCCT
CGCCCGTGGCCAACACGTCCTTTGGCTACACCGCCGGCAGCCCCGCCAACTGGTCGTCTG
TCACATTGCCACTGTGGGCTGACACGTACAACACCAGCACCGAGACGGACCTCTGTGAGG
CCCTGCCCGCCAAGAATAGCACCAACGACCTGTCTGGCTACATTGTGCTCGCCCGCCGCG
GCACATGTCTCTTCACGATCAAGGCTCAGAACGCCGCGCGTCGTGGCGCCAAGTACATCC
TTTTGTACAACAACGAGCCCGGCACCCTGCAGGTGGATGTTAGCTCCGTGCCCGGCATTG
TGGGCATGGCCATGGTCACGGCCGATCAGGGCGCCGCCTGGATTGCCTCCCTCGCACGCA
ACGAGACGGTCCTCGTCGCCATGACGGATCCGCTCACCGCACCAAAGGGCCTGAACAACG
CGAACAACACCGTGTCGGGCGGGTTTGTGAGCAGCTTCAGCAGCTGGGGACCGACCTTTG
ACCTCGACGTCAAGCCGCAGTTCGCGGCGCCCGGGGGCCAGATCCTGTCGACCTTCCCGC
GCAGCCAGGGCTCCTATGCCGTGCTGTCCGGTACCTCCATGGCCTGCCCGCTCGTTGCAG
GCATCTATGCGCTGGTCATCGAGGCCCGCCCCGACCTGCGCAACAACCCGCAGGCCCTCC
AGTCGCTGCTGTCCTCCACCGCCCAGCCTAACCTGTACAACGACGGCACCTCGCGGCCCC
GCCAGTCCTTGTTGGCACCTGTCCCGCAACAGGGCGCCGGCCTCGTGCAGGTGTACGACG
CCGCGTACGCGACCACGCTTCTCAGCGAGAGCAGCCTCTCCTTCAACGACACGGACCACC
ACGCCCCTCTGCGCAACTTTACCATTACCAACCACGGCCACACGTCCGTCGTGTACACGC
TGTCGCACATCGGCGCCGCGACCTCGTACACCTTCCTGGCGGGCACCGACATCCAGCCCG
CCCACTACCCGCTCACGCTGCAGGTCACGGACAGTCCGGCCTCGCTGAACTTTAGCACAT
CCGACCAGTCCACGGCCACCGGCGATGGCACTACCGTCACCATCCCTGCTGGCCAGCGAC
GCGTCGTCACCGTGTCGGCCACACCGCCGGCCGGCCTGGATCCCGCGCGCTTGCCCGTGT
ACTCGGGCTACATTGCCATCAACGGGTCGGATGGGTCGGGTCTGTCGCTGCCATACCTCG
GCGTCGTCGGCAGCATGCGCTCGCTGACCGTCCTGGACCCCGTCCAGACGTACCTGGGAA
AAGTGCCCGCCGCCAGCGGCAACAGCACGAACGCAACCGCCGTGCCCGGACTGGGCGCCC
GTCGCGTGCCCGCCAACACACTCTTTGTGCTGCCGGTGCGCCTGACCCCGGGCCAGAAGA
ACCTGACCGATGCCCAGCAAGCGGCGCTGCAGCTGCTGGCCAACGCCAACCACACCGCGT
CGCTCGTCCAGACCAACCTCAACTTTGTCATGGGTTCGCCGCTGATCCGCGCCGATCTCG
TGCCGATCAAGCTCTGCTCGTCGCCGACGACGCCAGCGCCGGCGCTGCAGGACATCCTTG
GGTACAAGACGCTGGGCTCCATCCAGAGTTTCCCGGTGCAGTGGATGTCGCGCGACCCTT
TCAATGCCACCTGGGACGGCAGCATGACCGACGGCACCTATGCGCCTCCGGGACTGTACA
AGATTGTCTTCCACGCACTGCACATCTTTGGCGACCCGAAGCAGCCCAGCGACTATGACA
TTGTCGAGACGGACCCCTTCCGGATAAAGTACCTGGAGGCGCCGTCGACCACGTCACCGA
CCGGCAAGGCCGTGCCCAAGATGATGAGGCGGCAGACGTCGGACTGCCCTTAGAGGAAAG
GGTGGGAGGTTTCTAACGTCCGGGATGACAGCGACGTTGGATCGACATTCACGGAGTAGA
CATCATGTTAGTATCATTGAAAGGAGTAGCGAAAGATGAAAGGAAAAGAAACATCCCAAT
GGAATACTTGCCTTGTCTGATGAATGCGGTCTTGTCTGTAGTAATTAACCACGGTATGTA
TGCATGTTCACTTCATTGATGCTTCCTCTGCTGCGCATAATAGTCGTCTTTGATTATTAA
AAGACCGTTTGGCCGCTGCCAGTCCTTTTTTCGCTGTGCTTTTTGTCCAATTTGAAAGAA
GCGGGCAAAAATGACCACCGACCATTCCTGCCGCAATCAACCCAAGGCCCCATAGTTCGT
GGTATCTAGATTTGCGTGACAAGAATTAAAAAGAAAAAAAAGAATGAGAAAATCAGAAAC
AACAAGTAAAAGGTCAAATGCTTTCCCGCTCCCTGGGTGGAAGATTCCAAACCCTTCCAG
TCCCCAACGCCATGCAAAAATAGAAAGGGAAATCAATGTCAAAATCGTCGAAACGTCAAA
AAGAAAACTTGTGCAAGACATCATAACAGATCATGGACCACATGCTGTTCAACAGAAGAA
CTTGTACATCTTCTTCCACCGTGGCCAGTACAGCTTCTCCTCCTGCTCCTGTGCCACTAG
CAGTGGCAGGTTGAACTCGCGTCGGCCCGTGTCAATGTCCATCTCCGACAGCCGCACGTA
CGTCGTCCGGTACCAGAGCTTGTGCGCGAGCCACATCACCAGCACAATCGGCACGGCCAG
GTACTCCAAGAAAAAGTTTTTCACATTGGCCGACGTACTGGCCTGGCCGTAGTGGATGGG
CCAGAGGCCGACCCAGAACTGCGCCAACAAGATGAGCACGTTCAACAAGAAGCCGAGCCA
CGATCCGATCGTGCCCGACTGTGCGCGGAATGCCAGCTCCGTAAGCATGCGGCCGCGGCG
CCGCCACGCCATGCGGAAACGGATGTGAGCCAAGCAGATGCTGCCCCACGTGAAGACGCT
GCTGAGCGCCGAGATAGCCAGCAGCCAGTTGAGCACGTCTGCCTGTCGATCTACATCGGC
AAGGTACGCGAGAAAGCCGAGACTCGATGCAACCAAAATGGCCACGAGCGGTCGTCCTCG
GCGGTCGATATACGAGAGGATGCGAGGGGCCTGGCCCTGGTCGGCGAGAGCAGCGAGTGT
ACGCGAGGAACCGAAGACAGACGAGTTGCCGACAGATACCACAGCAACCAAAATAATCGA
GTTCATGACCGAGGGCAGCACCTGGATGCCGGCGCTCTCAATGGCAATCACAAACGGAGA
CGCCGTGGCGTCGGCAATGTTTTGGGAGCCGGGCAGGCGAGGGTTGTTATATGGTACGAG
CAAGCCCACCAGCGTCAGGGCGACAACGTAAAACAGCGAGATGCGCCAAAACACCTGCTT
GATGGCCGTTGGCAAGCTTTTGCGCGGGTTCTGCGTCTCGGCCGCTGCAAGACCAACTAG
CTCGGTGCCGGCAAATGCAAACGCGGCCGTCACGAGCACCGAACAGAGGCCCTTAAAGCC
GTTGTTGAAGGCACCCGGGTCGCGCCAGTATTTGCCGCCAATGTAACCTTCGGTCGGCGT
GCCGCCAATGTTGATGACAATGCCGAGGAGGATGAAGCCGACAATGGCCGTCACCTTGAT
AATGGCAAAGATAAACTCGGCCTCGCCGTAGCCTTTGACGCCAAACAAGTTGATGCTGAT
GATGACGAGGAGAAATATGGTGACAAAAATAGCCTTGTTAAGGTGTGGATTCCAGTACGT
CACCGTCAACGATGCTGCTATAATCTCCAACGGTAAAACGACGAGCCACTGTAATGCGTA
GCTGTGTGGGTTAGCAGGCAGGTAGTTGATGGTGCGTGATCACGGAGGGAGCGATTCCAG
AGGGATACTTACTTCCAGCCCATGGCAAAGCCCCAGGAGGGATCAAGGAAGCGTGTCGAA
AAGGCCGAGAACGAGCCAGCCACAGGAAAGACAACGGCCAGCTCGCCGAGCGCGTGCACA
GTGCAGTATAGCATGATGCCGATGAACCCGTAGGCCAAAAGTACGGATGCAGGACCGCCC
TGCGACAGCGCCTTGCCAGATGCCACAAAGAGACCGGTTCCAATAGAACCACCAATGGCA
ATCATCTGCAGGTGGCGGCCCTTGAGCTCGCGTGCCAGGCCCGAGTGAGCCGTAGCCAGG
TTGGCACTGTGTAAGTCGAAGAAATGGTGGTTTCGTCCGTTGCGCCCATTGTGCCCCCTG
CGGCCGCCACCGCCGCCACCGCCGCCACCGCCGCCGTTGCCTCCTTCGAGATCGTCGTTG
TCGTTATTGTCATTGCCGTCGTCGTCGTCGTCGCCGCCATGATGTGGGCCATATCGCATG
TTATGCAGAGGGTACCCAGCTCTCCACATCCGGTTGCGGCCGGTCCCGTCGCCCGCACTA
CTGCCATAACTGCTCCCAACCCGGGCATTAACGACGGAATCGGGTGTGAAATGCAATGTT
GGGTCGCGGCGGAATGTGTCGACCCAGCGCGAGAAGGCGTTCCTGGGATGGGCGTCGCCC
GTGCCTAGGCCGAACGACGGCCGGGTTTCGGATCCGACAAAGGACGAGCCGCCGCCGCCA
CCGAACCGGGATCCTCGCATACTCCGTTCCGGGTCGTCATAGTAGTATCCTGGGTCGTTC
GTCGTAATGTGGCCAATTCGCGCCCCGCTATCCCCTCCTGCACTTGTCGAATTTCGCATG
TTGTGGACGTTGCCCGGTTGCAAGCCGTCCTCCTTTATTTTAAAAAAATTCAACTCCAGA
TCTGGATCCAAAGATGATGAGTACGGTTTCTTCCCCATTGGAGCGAGTTGGTCGATTCGG
GATAGAATTCGTTCGCCGAGTTTGCTCGTCTGTTGGAAAAGAATGCCAATCGTTGCGGTG
TCTCTCGAGAATGCAAATGGCAGTCATACACACCGCTCGTAGTGTCGTGGGAAGGGCCTG
CGTTTCGTTCAAGTATAATCGACTCTCAAATAGTTGGTGCGATGCGGGTTGTTCGTCTCA
GTCGTTACTGCCGATGTGTGTCACAAGTCGCTTGCAAAAGCTCAGATACATGCAAATAGA
GGATCGGTTATGCGGTCATGAATGAAGCAGCTGACGGTAAGGTCGTTCGTTCGACTGGTG
GAATGGCAATGGGTATTCGGGTCATATGTCAGAAAAGTCTGTCGAGATCCGAAAGGGAGA
GGACGTGGCGCAAGATATAAGAGACAGGACGTCAATGCGCCTTAGATTCGAGCGGCACGG
CGCAGCCGCGAAAGAAGGGAGGTCAACGTGAAAGCACAGCTCGCGGTGATCTGCGCTCTA
TGCGTACCTGGCAGGAAAGGCAACGGTTCCCAATTGCTAACTATGTTGGCTTTGCTGATC
GAGTTGGCCGCTGACTTGTTGCAGTTTACGCTGTAGACATGTCAGCCCGCGCAAACACCA
TATTCGAGAGTGGGGAAAGACGGGTCGTGGCGAGGCGAGACGAGTCAGTGGTGTGCGCAA
TGTTCGACGTTCGGCAATTTGTGTTTTGCGGTTGCAAAACGATTGACGAGCGAAGAGGAA
TAAGACGAGAGTCAAAACGAGATTCGGGTGGGAAGTGGAAATAGAGAAAAAGGATGCGGT
GGAGGTGGTGTGAGGTACTAGTGGCTTCGAAGTGAGAGGAGACTGGTCAATCTAGGGGTT
GGTGCAGGACGTGAAGAGAAAGAACGGCCCGGCGAAAACGTGTGCGGGCCTTGTTCGCTC
CTTCTTTCTTAGTGCTTGCTGGCCAGGCTCTGGTTTGGTTTTAGCAAATTGTTATTTTAC
TTCGCTTGAACAATCATAATCCTGGAAAGGACGCAACACTTCCGGTGAAAGGAAAGAACG
AAGGAAGGATCAAATTGGGGGTAGCGTGTTTGCATGTAGCGGAAGGTGCGAGATAAGGAA
ACATAAAAGACTGCAAGAAAAAGACGAGCTTTGGCCTAGAAAGCCAACCGACAAAGGGGA
CCCAGAAAACTGACGAGGTAGCGAAACGGAGCCGTTAGACAACCGTATGGAGTCTCATAG
TGTCACTTTAGGCGGAGACTTGGCAGACCTGCCAGCCAACAGCCAGTGCTGTTATCTGTC
ATCCAGAGGCGAAGAAACCGTGCAACAAAAAGCCACCATGGAAAATGGCACATATGCCAA
TGTGCAGACATGAAATCGAGGCGAGGTGCAGACAAGAAAACACAGTTGAAGAGGGGCTGG
GGAGGTGAACCTGCACGACTTTGTTTGGATTTGGCTGTCTTTTCTGTACCTTCGGTTGGC
TTGTTGATATGGTCTGCAGCTTGCTCCACTTTTGTCGACGACTCCCCTGTCTTCCTGTGC
ATGTGCGGTTTGTCTCTGTCGCGCCTTCCTCTCTTACCCAGTCACAGCCTGAACCCATTC
TCAGATTCGCTCCTGCCTGTTTTCTCTCTTCTTGAGCCTTATCCTCCTGGTTACGCCGTT
GCGCTGCCTGTGGATTTCATTCTTTTCCCTTATTCAAGTCATACCTTTTCGCTATCGCAC
GACAAGGGGTGGGGGGAGCTATCGAAGCAAGCCGATGCATGCCATGTCCACGAGAATGGA
TCCTGTAAGGCACAGCAGATTGCTGTTGCTTTCGACGCACTCGAGCTCAAGCAGGAGACA
AGGAGACAACGAGAAAAAGACGAAAAGACGAAAAGTGCTCGTCTTCTTTTGCCTTGCTTG
TGCTCGGTTCGCTCTTGCCGCTCCCCTTTTTTTATGTCTCCTCCTGCCTTCCGTTTTCAG
GAATCGATTACGTGCAAGGAATGGCAGGACCTCTTTCGTTGGTCTACCTCCATACGAAGT
ACACAGTACGTATTTACAACAACAGTCGCTTCGGGCCTCTCCTGTTGGCGCATGGGGGTG
TACTCCGTAGTTGCGTCTTTTATTCTCGTGCATCCCCTCTGCCGTGTCTTGTTTACTGTC
TGTGCTACCTGTTGTTCTCTATGCATCACTGTCGTTGGATCCCTGGTCCAAGCTCTTGCT
GAACAAGGCAGGTGCTTCAAAAATTCATGGATACAATCTGATTGCGCCTTCCCAATTTCG
GTGTATGTACAGCAGGGCATGGAAGGCAGATTGACGAGTTCACCGACGAGAGAGCGCGAG
ACCAGAGCGGAAGCTTCCCGTCTCGAAAAGCTTTTACTTCCATTTCAGCCATTTCTTTTT
CTTAAACAAAATAAATCCAAACACAAAACGCCGTGTACCAACTACTCAAAATGACGAAGC
GACTTTGAAGGGCCGCCGACTCCTTGCAGAGTGACGGCGGCGCCGACCGCATCCACTGGG
CAACTATACGCCCTATGAAACAGGTGGCGACACCGTGGCGGCGCCGGCCGGTTTCCGCTT
CCAGCCCGTGTAGAAGAGGGGGCCCATGTCGAAGCGCGGGAAGGGGTGCGCCTCCGTGTT
GATGACGACCTTGTCGAGCGGCAGCACGTCGTTGGGCGAGAACAAGAGGTAAAAGTACTT
GAGCGTCTCCGCCAGCCAGAAGCTCTCCATGTTGTCGCGGCCGACGGGCGGGACGACGTT
GGCATTGGTCAGGCTCGTGAACCCGCCGCCCTCGTCGACGGCCGTGTAGTTCATAAACGA
CTTGAACATCTCCCAGCCCCACTCGCGATACATGACATCGCCCGTGATGCGCCACATGTA
GAACAGGCTCTCGACCGTCTCGGGCCGCTGCAGGTTGTGGCGGTCGAGCGGCTTGACCTC
GAAATCGAGGCGCCAGGGCGCGTCGGGGTCCGTGTCGAACGTAGGGGGCGGCATGCGGTG
CGACGCAGAAAAGGGCGGCGGCGGGTCGGGAATCTTAAAGTGTGTGATCTCCGCGGCGAG
TCCCGTGGCCATGTACTTGTACATGCCCCAGCAGGTCTGCGTCAGCTCGTGCGCCAGCTT
CATGTCGGCGTCGTGGCGCGTGGTCCACCACTTTTGCTTGCGTGCCGCGGCCAGCGGGAG
ACCCTCGGTGGCGGCCAACGCAATGGTGCCGGGCATGAAGCAGACCAGGTGGTCCATCTT
GGGCGACAGCGGGCGCAACAGACCGTCGGGCCGCTCACCAATAATGGTGTACTGCATCTT
CTCCGTGTAGGTGATGAGATGTTTCCGGACAGCCGCCATGGCTTCCAGCCACATTTCCTG
GTAGACGATCTCCTTCTTGTTGGTCTGCAGGTACTGCTTGATGAGGTATTCGTAGTAGGA
GTCGCCGCGGCTACCCAGACGGATGTTCTGGCCCATGAAGGACCCCGTCGTAGGGTTGAT
GAAAATCGGAACCAGACCGTCAAAAGCACGGCTGCCCTCGTCCACCACCTCCATCACATG
CTCGACCTTGTCCCAGAAGAGCTTCTCGCCGGTCAACTTGGCCAGGTACTTGAACTCCAG
CTGCAGCGTCGTGGCCTCGGCGGTGGATGCCGATCCGGAGTTATCGTGCGCCGGCAACGG
CTCGGACTTGCCAATGTTGACGCTCGACCACGGGAGACCCGTGGGGCTGTCAAAGGCCGA
CACCAGCCGGTCGGCCAGATCCTTGGCCTTCTCGAGGTAGAGATCCTCGCCGCCCGTGCT
GGAGAGCTGCTTTTCGCTCAAGGGCGCCATGTCCGGATACTCGTTTGACAAGTAGTGTGC
GGACAGGAGGCCGCCCATCATGCGGATGGTCGTCTCAAAGGTGTTGACGTCCTGGTCCTG
GTCCCACGTCAGGGACGTGGACACCCACTCGCGGGCGTGTGTGAGCCGTCCCGTCAGATT
CATCAGCATCATGGTATCAAGCGAGTCGATAATGATCCAGCCCATGCCCTGAGGGGCCAT
GAACCGGCCGCGCTTGGATTCGGGGTAGAACTCGTCCTGGCCTGCAGTGCGGTTAGTCAA
CGTTCTCTTTGGCTACGCCCGGACGAAAGCGCCGCCTAGTAGTGCAACGTACCCCATGCA
TACCGCTCGTAGGCGTCCCAACTCAGCTCAAAGGCCTCGACTACACGCTCGCGCCGGCTC
AGCCAGTCCACGCGACCGCGCGACTTCTCGTCCTTGGTCGACCATGTCCACCCGCGCAGC
GGCACACGCTCCCTGTGCTCCTCGAACCAGCCGCGGTAGTACAGAATCGACACCACAAAA
AGGACGAGCAGGAACAAAAAGCGTTTGCGCCGGAGCAGCGGCCGGCGGCGCTGCGACGCC
GGGTAGCCGTAGGGCTTGTCCTTGTACATGGGCAGCGACTGGCGGTTCCGGCCGCCCGTA
GCGGCGTCCAGCAGGTTGCCGGCGGCTCCTATGATTCCCTTGTCCCTTGCGTTGTTGGTA
CCAGCGCCCGGTCGCCGCGTCGCAGCGGCCCAAAAGTGGTCCTCCGCTAGCCGTTGGGGG
TCGTTGAACGTGGGCACGTTGCGCGGCACGGAAAACGCCATTTCGTCGTTAGTGGCAGCC
GTAGCAGACGCAGCAGTAGCTGCAGCGTTGGCGGCAGCGTTGGCGGCAGTCTCGAGCGCG
TTCTCGACGGCACTCTCCACAACCTGCCGCACTTCTTTTCCTTTCTCGAGCGCCTGAGCG
CCCGCCTCGATGGCTCGCTCGCGGAAGTCAAGGGCAGCCTGGGTCGCAGTCGCGCGCAGG
ATGCCAATGGCTGGGTTTCGGTGCAAGCCAAAGGGGTCGCGAACGTTCATTGGCGCGGCT
GCGCGAGCATTGAGCCGGCCGGCGGGGAGAGGAAGCAAAGGGAGGGACGATCGAGGTTGT
CGATGGGGTTAACAGGGAAACGAGTCGAGAGGCTTGCAGAGAGTCGATGTCGAGGGATGT
TGAGCGAGACGTGGCCAGAGTCGGATTCAAAAGGGCACGCCGGAAGACAATGATGGTAAG
ACAGGCTCAAAAGAGATTAAAGAGACATAAGAGATGAACAACATCCCTTTGTTCCTCTAC
CAAAACGACGCACAAAAATTATTCGAATGACTTGGCGAGGCTTGCTGTCCAAACCGAGAG
AAGCACGATTGGGAACCAACGTAATGGGTAGAGACTAAAAAAAGCCAGTAGTGGACAATA
GGACGCCGAATAGGCGTGTCCACGAGCTAAGACTGCGTTCCAATGGCAGAGAGAGTCCCG
TATGCAAAAGAAGCAATACACGAGATCGTCTCGAATACTTAGTTTGGGCTAAAAGATGGC
AGCCTGTTGGGATTTACGGCGCTCCTTAGGCTCTTCGTTTCTTAATTGGCAATGCAAAAT
CCTTGGAATAGACAGCTTGCCTTTCGCGGAGCTCAGAACCTCCGTGCCGTCCGAATGTCC
GGCAGAAAGCGCGACCCTGGGACACCACATGCGAAAGGACAGTTCGGGGAAGCTGCCATG
CTGTCTTAAAATGGAAACAGGCATGCTCCTTCCCCTATCAACTGCTGACTCGTTTGGCTC
CAGTTGGCCATGTCTTTGCGCGGGAAGGCAGCAGGGGGCGGCCGTAGGAGTGGGCCACAG
GGGCATTAGTGCTTCTTTTGGACGCGCGTGCTGCAGTGGCTGGCACCCTGTGGCTGATCA
GGGCATACAGTACGAGTGCGAACAGCTGGTGGTCCAGCACTGTATTGTCGTCACTCCTTC
TCCATACAAACCAGGCTGCCCCTCTTCTGCAACTCGGGCGCGGCTCAGCCCAACGCACAC
GTGCGGAGGCCGGAGTCCTCCGCCTTACCACTGCCAACACAACGAGACTAGGACTTGGTA
GAACAGTTCTAGTTCTTTTCTTTCTCTCCCCTCCCATTCAACTCCATAGCACTCGTCATT
TGCACTTTTCTTGTCGAGGCTTTTAACCACGTATTTCAGGACGACGTGCTGTCTTCGACA
TCCTCCCTGGGCGCTTTGCTTCTTCTTTTGATGATACTTTGACTCACGTCATTCAACATC
CTCCGCTTTCACCTCCACTATTGCCAGCATGGCGAAGGACCGCATCACCTGTCATATCCT
CGACACGGCCCAGGGCCGCCCGGCGACCGGCGTGCGCGTCCGCCTCGAGCTTGTCACCCC
GTCGCCGTCGTCCTTTGCTTCGTCTGCCGGGACCGCGGCCACCACCAACGGCGCTTCGGC
GGCGGCCACCGCCGTCCCGCTCGAAGCGGCCCCGCACAGCCACCACCACGGCCACGCCAC
CCAGGTTTTTGAGTCGCAGACCAACGAGGACGGCCGTGTGACGGCGTGGCTGCCGTACTC
GGCATCCAACGCGTCGGGGGACGTACCGGTGTACACACTGGACGACGTCCTGGACAAGGC
CGAGGCCGAAGCGGCGGCCTCCGTCACACGAGGCGCCGACGCCGGCAGCAACGATGATGC
GGCAGCACCGCCGCCGCCCACGACCTGGACGCTGCGGTTCGACACGGACGGGTACTACGG
TGCGGGCAAGGCCTTCTTCCCCGAGGTGGCGGTGACGTTCCGGGTGGCCGCGGGGCAGCA
CTACCACGTGCCGCTGCTGCTGAATCCGTTCTCGTACACGACGTACCGGGGCAGCTGAAG
AACGAACGACGACGCGCACTGCAAGGCGAATGGACATCATGACGATTACTAGGAAAGTAG
GTTGAAGACCTTGTCGGATCAATTAGGTCTTGTATGCTTTCATATAGCAACACTGCATAT
TTATTTTTTTGCTTCACGTTTAATCACATTTCATGGTCTGCATTTGTAACAAAATAAAAG
TGTGTTGAAAATACGCTGCGAAGCGTTTTGACGTCCTATCCAGTAGGAGGAGCTGTTTTT
TAGCGTTGTAAATACAGAGAAAATGAGCGACCTGTAAAGCAGCGAGTGTGGCTTGCATGA
TCGAGAAAAATTAATAACAAGATAAAATCCAACAGGATAAAACAAAAACAAAAAATAGGC
CGTCATAAAGGTGTCGTTAAAAAGAGAGAGAAAAGTGACGCCCATTTGCCTTGCTTTCCA
GAGCCGTTTTCCACAACAAATTATGCAATAAAACCCAAATATCCAAGCAAAATACTCCGA
GGCGAAATGTGAACAATAAAACGAAAGGTTTGGTCAGGTCGACGGACCGATTTGTGTGAT
CGCGGTGCAGCAAACCAGGCCTCCCAGATACCCAGCAAACACGCTCGTCGTTGGTTGTGT
TTGCTGTGTCGGCTGTGTCAGTTGTCCTTGCTGTGTTGGCCGCGTCCGCAGCCGCAGGAT
CCAGAGCCGGATACGCTTCTAGTCGTGGTGTCTGAATTTGCGGAAGACGCTGCTGCTACG
GGGGAATCCGCTGTGCGAGATCGTCGACCGGCCGCTGATGCTGTTGGTGCGGCCGAGTGT
GCCGTTGATGCTCCGGAGGCCACCCACGTCGCCGTGGGCCGAGGAGGACGGCCGGTTCAG
GCTCTCACCGCCATCCTTGGACTGCCGCGAGTCTGTGCGCAGAGAGCCCGCTGACGATGA
GACTTCTGTCCGTGATGGGATTTCAACGATCGAGGACAACTCGTTGTAGGCCTGCAGCTC
GGCAGCCGTGAGCTTGCCATGGCTCAGCGGCGTCCGCTTGTTCTTGTGCAAAAACGACCG
CCGTGACCGCATGTAGACGTGGTCCACGGCAATGTCGTCAGAGGAAATGCAGGCGTCGGG
GGAAGTGTTGGCGTCGGGATGCCGCAGGGTCGTGTTGCCGTTGCCGCAGAATGGTTCAGG
GAAGCCCGTGTCGTAGTCCCGGGACGAGCGGTTCGAGAGCGTCGGGCTTTTTGGCGGGAC
GGAGTGCATGATGGAGTCGATACTCATGACGGACCAACTTTGTGTTCGTGACTTGGAAGA
GAGTCTGCGCATGGTTGTTTAGTATTTGGGAAGCCGTGAGAAAGTAAAAGTGAAGGTCCG
CTTTTCTTCAAAGTTCTCTCCAAGAGGTCGCAGTGGTGTGAAATTGTTGACAGGGGATGA
TGGCAAGGATACGGTGGGAATTCAAAATATTGATGGGGTTTGCAATTTCAAGTGAAGCTC
TGTGCATTGGAATTGCTGCTGATTGGGGGGTTTGAAGCCTATTTGTGTGAAAGAGGCGAT
ATAGGTGAAGCAGAAGCAATGGAGTACCATGTGGTCAAAAAAGGAAACAGATGCATATAC
AACAATGAGATTGTGTCACGACAAACGCCAAGAAAAAGGCGACAAAGAACTGGCCGGGAA
TCTCTGGCGAGCTCCCGGGTTTTAAATGGAGCATGAACGGGTGCCAAATAAAGCAGAGGG
ACTGAAAAGGGGAGAGGAAGAAAGGGACAGGGTAGAAAAACAAGAGGATGAGGCGTCAAA
GACACCTGTCAAAAGTGGGCACACCGTCTCGTCAATTTTGCCGGTATGCACAGAAGAAAT
TGACAAAACGTGATCTTTGGCCGTCTTCTTTCCTCCTGTTGTCTGCTAGATGGGGTCTAG
AATGGTCCAGGAATCCCTCGCTTGAAAGGATTGGATAATCCGTTTCCATTCCGACAGGTA
CCATCTTGATGCCAGTTAGGACGTGAAGAACTCAGGGAATACCAGAGTGGGGAGAAGGAA
ACAAAGGCAAGGACACAAAGGACGCGCAATCGTTCATCGTGCAGGCGGCAGCAGGTAGAT
GTCGATTCAATGTAGATGAAGGAGCAAAAAATAGAAACAATGGAAATAGTTGAAACAACG
GGGAAGGCGGGTAGCATTGTAGGAATTCAAAAAACGGCATCGGAGGCGTGAAGTGGTGAA
GAACAAAAGAAATCGAGTGGATGAGAGAGGCTCACCTTGAAAAGATGTTGTCAAGCAAAA
TCGAAAGGCAGTGCCGTTTGTTCGACTAAGCGCGCGGTAGCAAAACGATGGGCGTCGTCG
TCAAACTGTCCAGAACACGGGTTTGGACAGGGGTGTGCGGATGACGGAGCCAAGAGGTGG
TGAGAGTTCCTAGGCGATGGTTGTTACAGGTTGCCGGAGCGCGCGAAACTCAGAAAATGG
TCCTTGTTCCTAGAAAGAACAAAGATTCGTTGAAAGGGTACTGGCGATGAAAGGCGAGTC
GTGAAAGACCAGGCACCAGGGATAGACTGGCGTTCGTTGATTTCTGGGCAAAGGAAGAAA
TGCGTGAAAGGAGAAGGCGTCTGTTTGCAACCACAAAAGGCGGCACCCAGAGTCTTTAAT
ACAGAACGACCGGGGCCAGACTAGTCGTTCGGTTTATGAGAGTTGTCTAGAGGTGGCACG
GTTTAGGCCAGGGCTGTTGAGTGGTCGAATGCTTTGGTGTCGTCGTACGGAGATGGGATA
GCGAGAAAATATGAGGGAAAAGTAGAAGAAAAACGAGGGCGTGACAGAGGTGCGAGTGAA
GGGGGGTCAGGAGGTAGAAAAGGAAGAGAACTTCTGGAACAAGGTGGTCGATCTGGAAGA
AGTCGGAAGCGGTGAAGGGAGTGAAGCATTCAGAGTGCGTCCCATGGGATTTCTTAAACA
AAAGACTCTCTATGGACTATGAATGGGAGAAGTGCGGAATTGGAATGGGACACAAAAAAG
AAGCAACTGAGTCTGGGCAAACGCAGAAGGTGCAGACTGGCTGCATCACTGCAAGGCAAC
GTAATGCCAATATGCATGGCGTGCCGCAGCGAGGCAACAAAGGTGGCTGCTTCCGGTTTG
GCGAGCTTGTGGCCTGCTAAGTGCAGTTTGAGCAACGACTGCAGGTATCGCCCCAGTCTG
GGGCAAAATGGCGAAACCCATGTCCGTCGTACCTTCCTCGTCAACATTTTGGCCACCAGC
CAGCACCTTCCTTTGTTAGAGATCGGCCGTCGTGTTTGGCCGGCAACGCGATGAAGGCGG
CCTTAGTAAACAAGAATAGAAAACAGCCCGGCACAAATGATCTCCAGCTTCGGTTTCTAA
CCAGCTGGCGCCGAGCCGAGCTAGGACGATGGTCCCTGCCTCTTCGAGAAAATGTCTTGG
CAAGGAACCCACTCGTAGGGCGCGAGTTTGCGGGAGGTTGTCTCGCCTTCTCTGGCCTTC
AGTGCCTTCATTGCATGTATCATATATGTGGAATGCATCGTAGTTTGCATCTTTTCCCGT
TCTTTTCTTTCGACGGAGATTCCTTCGCATCTGGTGTTTCTTCTTTCTTGCTTTGGCAAA
CTAATCGACTCTGGGCCTCCTTTCCGAACTCCATGCCCTTATTTCCAGACCCTCTTCTTG
TTTCTGCTTACTGGGTCGCACTGTCTGGTCACTCTTTTCCTATCGCCTTCCTTTGACGGA
CTGCGGGATATGCGGCTTTTTGTCTCATGCATGTCACCTTTTCCACTTCTGCCCGCAGAT
GGATCCTGCCCAAACGATTAAAGCACAGACAACAATGTACCCTGTATGGAGTAGTGCTCC
AAGTACAACCGCCGCTTGGGGATGGTATGTATGTACGACAGTAGGCGCTGCACGAAAGAG
GGACAAGCTGCGCCAGTCGATGCCGGCTGAACGCCTTTCCCCAACGAGCGGATGCGCATG
GATGTATCCCGTATTGGTGGAGTGGGCTGGCACCGGCGCTCTGGACTGGCTGACAGGACA
TGTGGTTGTGCTGCCGACGGGTATGCCACGACTGGTACGGAGGTAATATGCCCGCCGTTT
TTCATTTTATTTCGTCGTACCCGCCATAGGGGGGTAAGCTATGATGAAGACAAGTAGAAT
ATGGGGAGGAAAGGACTTTATGGACGGCGACAATATGAGAATGGCCGGGAGACTAGGTTT
GTTTCTTCCCCTCTCGAGTTCAAGTCTGTGCTGTGGCAAGATCGCCTTGAGCCATCTATG
TCGAACACATCGGCATAAATCACTGCCATCTTTGTTTACGTGTGTGAGTGTGAGTGTTTT
TTTAGCAGTTTGCCTCTTGCATTCGTATCAACTTTTGGGTGTGACCTTGCCGTGCTTGCT
TTCCGATCGTGCCCTCCACAAATGAATATTGAGACTGAGCAAGTATTATTACGGAGTGCT
CCGTAGCCACCAAAAATTGTCCACTAAGATTCCCCACCCCCAACAAGTTTGTTCCCTTTC
TTTCCTTCTGGCACCCCCTGGTTCCACTGTTCGCTCCCGTTTTAGAGCAGTTGGGGATGT
TAACGCCGACGCTGGCTTCGCCGAGGCCAGGCCCTCTCCAGCGCGAGAGGCAGCCTTTCT
GCCCTGCGCCTCACAAGTTCGTTGCATTGTCCCTGAGACGAGCAGGCACCGATATTTCGC
ACCTCCGCAGTCGTATGCGGCAAAGACGAGCAACAGGGCAGCCGACAGAGGCTTGGCCAT
CGCGAATCGCCCAGACCAGTCTGAGCCTGTTTTATGGTACGCCATCTCGGCTGTCTCGAT
TGGACCGCGCATCACCAGGGTCATCTTGGCTCACCGGACACTTGACACAGCAAAGCACAA
AGCACAAAGCACGGTTGGTGTCATACATGGAACCGGAGTGTTCCATGCCCTGTTCCACTG
GAGAATACGCAACAGGGCGCACCCTTGTGCTACGCCTGTCTTGTATCGCTGACACACACC
TGTTGTAACTTATTTTCCAATCGAGAACGTGGTGGCTCAGCTTTTTGCCATTGCTTCCAG
CTAATACGTATTGGCGTAAACGGATTGCCAAAGTGGAAGAAATGCTGCAGGTGTCGAGAG
ACTCTGTGAATGGGAGAACAAGAGCAGGATAGATACGGAGTGGTTCGTCCTCCCTCGGAA
TTCAACAAGAAATCAGGAAAGACTTGGAAACCCCGCCCATGACAATCCAAGAACAGATCG
CCGCGTCTCAGACACATGTGCCGGTTTTCTGCAACCTGTTGGCGGCCTGAGACTGGCTTC
CCACTGGCTGAAAAACCGGTTCTACACTTTCCGGTTCGTAACCTCTTGTAACCTATTTGA
GAATATGTGAATATATGCTATATCCCGATATTGGAAATTGTGATGCGGAGGTCCATCGGC
GAACCCGGCGCTGAGAACGTCTCTGGCTGGTGCGTGCCAAGACCTGCCAAGAGAACTCGC
GGAGGGCAGGAGCAATCGGAGCGCTGGCGGAGCGCTGGGTCCTTTCTACGTCATTTTTCT
GGCAAAAGTAGAAAAAAAGCGAGAATGCACTATGGTTTGTTTGGATGGTCTGATTTCCAG
GTCCACACCACTGTTCTAGCTGAGATATTAGAAGTACTTCTCTTTGGGTAACAAGAGTCG
AGGACAGGAGCGAGCTGCCTTTTACGGCCCTCAAGGGACGACAAACTATTGGTGGTTTGC
ATCACGGTCCCCCCCTTAGTTTTGTTTGGATCATTGTGACAAGTAGCCATCGCTGCTTCG
CCACTCGTCTCGACGAACTTGACATGTAAACAAAGCCGGTATTCCATTTCCCTTCGTGCC
TGTCCGGTTGAAGCGTGCCCGGTCCGGCGCAGCTGGAGCTGCTGTCTTCTCGTTTCAACG
GACGGCGCACGGAGCAATACACGAAACCGACCCCTCCACCCCGCCCCAAGCATTTCCCCG
CGTCTTGGCTGCGAGGAAGCAATATGGCCGGCTTCACTGCAAACCGGTCTAATTATTGCG
GAAAAGACGAGAAAATCGGGAGGATGCAATGAAAGATCAGTTGCCACTCCGTAGTCTCAC
TGTCGTCGGGCGGCGTCCCTTATTGTTGGCGTCGTGGGCTGCGCCTGCCACGTGAAGACA
GGAGACGCCTTCCGAAACGGGCCCTTGATGCTCCATGTCCGTTCTCCAAAAACCTGGATA
CCTTGGACCCTGCCAACCTGCGCAACTTGTTTTTATCTCTTGTTGCATCTGACCTCAGCG
AACTTGTACACTTACTTGCATTCGAACAATTGAATAGTTCGGGCGAGAGATCTGCTCAAA
GGTCATCAGCTATCTTAACTCAACTGCCGCGGTATCAATTGCGACATAAAGTCTCGGTAC
ATCGCTCCTTCCTCCATACATTCATTCGACAGGACGCCGATCAGCACTCCTTGAAAAACA
GAAACAAGTTAGTAATCGTCGAATAAGGAAGGACCGGCCCGTTCAACGACTGTCTCACAT
AGCGCACAATTTCACCGCTTCTTCGTCGTTCTTTCCTTTGTGACGACAACAACAGGTAGC
TGCTCCTTCCTTTCGATCCGCATTTCCCTTCTCCTTCCCTCTCGATCTATCGTCGTCTCG
TCCTCTTTCCATGTCGCCTTCCGACTTCTTCCTACCTACGATCGTCGCATCGTGCATTTC
AGCTCATGCCGATATGAGACACTGACAACACGTCAAAGAAAAACAGAACCCAACCATCCT
CAAAACGTAAAGGCCCCCAATCACAAATGGGTTCACAAGCTGCCACCGCCGACGTGCCCG
CCGAGAGCACCGATCTCAGCCGTGAATATGATACGCCCATGGGCCTCGCCCACACCACCA
TGCAGGCCCTCAAGGACCGCATCAAGCTGCACTACGACCTGGCCAGTGACTACTATGTCA
GTCTGTGGGGCGAGCACATCCACCATGGCTACTGGCCCACGGACGAGTCCAAAGCCAAGG
AGAGCAAGGAGACTGCCCAGGCCAACCTGATCCGCCTGTTGCTGTCCATCTCCGGGCTGG
ACAAGCCGGAGAGTGCAGCCAAAGAGCTGTCGGTCCTGGATGTAGGGTGCGGTGTCGGCG
GTACATCGCGCTACCTCGCCTCCGACCTCGGCGCGCGTGTGACGGGCATCACCATCTCGA
CGCGGCAGGTCGAGCTGGCCACGAAGCTGGCCGAACAGCTAGCGACCGACAAAGCGTCCG
CCACCGAGAGCACTGCCCCGACCCTCGCTCCCGCTCCCGCTCCCGCTGCTGCTGACGGTT
TCATTGCCGTCGGCAAAGGCCACGTCCGGTTCCTCGAGCTCGACGCCGAAAAGATGGGCG
AGTACTTCGCTGCCGACGCCGACAAGTTTGACGTGGTCTGGATCAGCGAGGCCCTCAGCC
ATTTCCCGGACAAGGCCCTGTTCTTCCACAACGCCTACCGCGTCCTGAAGCCCGGCGGCA
AGCTCGTCCTCGCTGACTGGTTCAAGGCCGAGGGGCTCGACACGACGGTGTTTGACAACG
ACATCAAGCCCATAGAGGACGGCATGCTGCTTCCGCCCATGTGCACGCAGGCCGGCTACG
TCCAGCTCGCCACGGATACCGGGCTGCGCGTCCTGGCCCCGCCCAAGGACATTTCCAACG
ATGTGAAACAGACTTGGTAGGCTCATGGTCCCTCCACCGGCCATTTGACCGTGTTTGCAT
TTCCTTTCCTTCTAACACCTCAATAGGGACCTCTCGTGGGCACTGGTCCAGAAGCCGGCG
CTGTGGGCGTTTGCGTTGAGCCAGGGCCGCGATGGTATTGCCTTTTTGCAGGCCTTCCGG
GCCATGCGGCGCGGGTACGCCAATGGTACTTTCCGGTACGCCGTGATGAGTTTTGAAAAG
TGAGCTGGTCTCATGCGGTCACCAGGGATGGCCGAAATTATAGCGTAATGAAAAGACAGC
GAGCCTGATTGTGTGTAATCAAAACATTAGCGAACTCGAGGTCCTGGGCGCGTCCGGCGA
GCCGAAACAAACTCATTGACGACAGGACTAAATGTGCTAGAAGTTGTCTCTCGTCCTTTC
TGGTGATGGCGTCCCTTCGTGAGACCAAAAATTCTGCATTATGTTTGATGTGGGATACTT
TGTAAATATCCCAACTCGCCGACTTGTCCACAGCAAACCGCTCTACCAGCGATCCCCAAA
TAGCTGCCTACTGCCTGCTGATACACGACATGCTCAAAGGGTGTTGTCGACAGAGCAAAC
AATGTCCCGAAAGCGCTGTTAATGTGTGGAATCTTGAGAAGAGCGAGGTATGGTCATGGC
GTTTTGGTGACAAGGCACTGGGTTTACAACAGAGGGTCAGGAGCATACGACGTTGTGAAG
ATGGAGAAAGCACAGGCCGCTGTTTGTTGGCCGTTCTCCAAACTGCTCGCCTCGACGAAG
ATGCCCAGAGATCCTGTCCTGCGTGGTGATGTTCCATTACGGGATATACAGTCGATTGGG
CAAATTTTCGCCATGCTACAGCTCATCACTACCCTCAGAGTCAAAGCGTAGTCATTTTGC
TCTCCAACATTTTCCCCACCTACCTGGTCATTCGTTTGATGTCATCGAGCCGTATTGCAG
AGGTATAGTGTTAGAAATCGGAGTAAATACACGTAGAATAAAATAATTGTCCGAGGTGTT
TCTATTTTTTTTTTTTTTTTTTCAATTTTTTCTATGTTTTTCTATATTTTTTTTTTCGTG
AGAAAGAGCATGTAAATACGCTTAAACAAATGGAGCAAAACAAAAACGAAAATGCAATTA
AAGACCGTTATTGATGGAAAGTCTCATGAAAATATATGTGCTGGTCATCATCAAATACTG
CACTCGTCGGTGTTTCATAATGTGTGCCCTATAGGAGCTTAAGCAGTATAGCCTATGTTA
CTCGGTTTATTGAATTAGATGCTATGCCACATCGACGTTGATAAGTAACCAAGCAAGATC
TGATGAAATGACCACGGGGTTATCATATTACATGTACATATATGGCCGTGATTATGCGTG
GCTGCACACACTTTTTGCGTGTTCGCCTGATCCATGCGTGGGGGGCGTTTCCTTCATATC
CGTCTCATTTGCACTTCAAATAGCCGCCCAAGGACCTGAGTATCAAACAAAGTGTCTTTA
TGCCAAAGGTGCTTTAGCGACCGCAGCATAAATGGCATGCCTGTCATCATCTTATTTCTC
TCGTGGTGATCCTAAAGCATGACAGAACCGTACGTGCTCTGTTCTGGAAAAAACGAGGCT
GTCTGCACAATTGTGCATTGCCACATGGCACAAGAGCCGGAGTGTAGCCCACGGCAGGTT
TCGATGCATCCTTTGTCATTTCTTGGATCGGGGGCCTTTTTATGTTCCACGTTTCCCAAC
CAACTTTTTCTCATCCTATTCCCATGGAAAAGGATCCGAGATTAGAATTTTGGGGCGGAG
GTGTTGTCCGCAACATAGGAGAATATCGACGCAACTTCTGCCTCTCGTTTATGCTATTTA
TTTAATATTATCATTATTATTTCCCATCTCTTTTCATCGTTTCTCTCGGACAGTCCTGGG
GGTTGTTATTTTTTCCACGGCCCGCCACGGTGGAGGAGATGATCGTCATAGTGCCCGGCT
TGACGAGGGCGGGAGCCAAAATAAATCAGAAGGCCCAATTCTTTTTTAAAATAAAAAGTT
TAGGATGCCCAGATGTTCCCTCGTCGCGAGACACTTCGACGTAGTGGCGATGCTGATCAT
CGCGTATTGCGTTTCACGTTTTGACTGGGGAGACACTAGCCTAGCACTGATAGGCAGAAT
GCAACGGCTAAAATGGAGCAACGTGGAGTAACAGTGCATCGGGAGGTTCCAGTGTCCATT
GTTTTTGACAACCGTCTTCGTGGTTTTCTGTCCAGTAGCTTTTTTAAACAAAAAGGGGGT
GAGGCTTACGACGTACGGAATACTTCACTATCCATATACGAGTAGTTGGGGTTGACGTAT
GTCGTACAGAGCACGGAATATTGCAATACTACTCGAGCCGGAGAACCAGGATATCGTTTC
ATTGTTTACTGTTTTTTCTCTCTCCATTTTTCTTTTCTTTTTTTGATCTCACTTCTGAGT
TCCCTATGATGTTGCATGCGCATCGCTCTCCGTAAATTTCGCAAAGCAGTAGAATACGTA
TGTATGCAGAGCAAGTCATCCATGAATTTGGAATAAAAAAAATTTTCTGGTAGGGATCTG
CTGTTCATTCCCAACCTTTGCAAATGCTGAGAGCTGGCCTTTTGTTTGTGACCGAGGTCT
CGCTCTCGTGCACCAACTGCTTCAAATGAAGCTCGTGTACGGATATGTGCGGAGTACGGA
TTAATTACTTCGTACATTTTGGGTAATGCGGTTTTTTTTTTTTTTTTTTTTTTTTTGTTG
CATGTGTATCTACTTACGATGAGAAGTTGCACGCGCGATTCGTCCCGCGTCAGCCAGCTC
CTTTTCTGAATACCGTTCGCTCGATAGGATGGAGGGGATAGAGGTCAGTGCTCTGCAGTG
AGGAAGCACCATTTGGTGGGCCTTCTGTTGTTTCTACCCCCCGATGACTGCATGTGAATG
AACCATGGAATGGCCATCAGCGGAACAGGGAACAAGAGGGTCTTTGCAGCCGGACCGGAA
AGCTCTGTGCTTGCACGGGGAATGATGTGCACCGAAAAAGTGGGACGCGACAAGAAGCAA
GCAAAGTACGACATAAGTTCGTTTCCATAAAGCACTCTGTTCTGTGGATTTGTTGCACCA
CTTGTCTGTCAGAAACTAAAATGAAAGCTCTGGCAATTGACACAGGTCGCATATTGCACA
AACGGTCGAGAATGGTTTGTTTTTGAGAATACACAACGTATTTTGTGTCAAACGAGCTAA
TCATTTTTTACGTCTTTATTTAAAGCCATGGCCCCGAGGAGAAAGTGCATCGTTTGGCTG
TCAAGTTGTGCGAAAACCCTACAACTGCAACACAAAGTTTGACAGTTCGCACGCTATGGA
AGGAAATTGTAGCATTTCATCCACCCAAGGGTCCACAGCATCTGCTGCGGAAATTGCCCA
TGTTTTTCCCCTGCTCGTGAGACAGGAAGCTGGCCGTCTGCTTTAAGTCGTTTGTCCCTT
TGGGGTGGATATAGGCGAGGCCTTTCGAGGAGTGTTGATGGTGTATTTCGTAATTCATCT
TCTTTGTTACAAAATAATATGCCTTATTGATTACTTCTCCCGCGTCTGGTTCAGAGATGG
TTAATTCTCCGCGTTTTCTGATGTCACGACATGCATACATCGTACTCTTCGAAGTGTCTT
GCTTTTATGTCTTATGTGCGCACGAGCACAGACAAAAAAAAAAAGAAACCTGCAGACAGA
GAGGGCTCGTGTGTCATGCTAAGATCCAGGGAGTTGGAAAAGAGGTCCTTCCCCTCTTCT
GTTCGTGGTGTGACCGCTATTGCTGGAAGTGGGAGTCTCCTAAACCTGCCTTGCTTGACC
GGTACGCACTCCGACAGACGCGGGGATCATAGAATGGACGAGGTATCTCCGAATCAGAGG
TCTGAATTGAAAAGTTTGCCCAAGGCACAGGGAGAAAGGACAAAGATCAACAACACGGCA
CTAATAAACATGCATTCCATTTCTGTTGGCCGTCCATTACGGTCTTTTCTCTTGCTATTG
TCCGTTAAATATTGCCTTTTGCGAGCTGATGGGAACCAACGACTTCGGCGGCATGTCGCT
ACTTTCCAGCCCATAGTTTCTAGTCCACCCTCGGCGTGACAATATATATAAATACAGAAC
AATACTAAAACCAGACAATGAGAGTAAAAGAAACCAAAAATAGTAAACGCCGGACCATTT
CCACAGATCCCCGACTCTTTGTTTATTTGAAGAGACGCTGAAGGTGCGCCTAGAACCAGA
ATATCGCAACCCAGGGTTTGTTTCAGACTCTTCGGAGGGGAGAGGGAGAAAAGTAGTCAC
ATTAGTCGGGGCTGTCCAAGCTTTTCGTTCCCGTTCCCGTGTTCGTGCGTACCGCTATTC
CACTTTGACCACACCTGTGTTCATATGGTTTGGCTCCTTGATCGTCGTGGCCTCACCATT
CTCGCTAGTAAGCACCTCACTGCTTACCAGTTCGTACCACACAGACAGTTTGGAGCAGTT
TCTGCGTTTTGCGTCTACGATATGCTCTGTGCTATTGGCGATTTGGAGAACAAGGCAATA
AATAATAGGAAGAAACAGAGACTATTTGGACATTTATGTCTGATTCCCTGGCGAAACTGG
GCTCCAGTCTGGTATCTGGTATCTCGAGTAACTATCCCTCTGAATCCTCTGAAATTGAAT
GTTAATTTCAATACCCCCAATATATCTTATATTAGCATGTTGTATTATCGTCGCCCTCAA
CTTTGCCTCGTGGCATCCCTGCGCCCTCTTTTCTTCCGTTCCGCTTCGTCTGATCTCCAC
TACGCCTCTGTAAAGCAATGATGGCTTCTCAAAAAACCATGGTTGTCGTACGACGAACTC
TGTACGAATTATGTTGTAAGATACTGATACGTCCTATGGTCACTTTCCTCTCCTTCGACA
TCTACGACATACAGCGTAAGGATACGCAGTATTACGACACAGCCCTGCCATTTCGTATTT
CTCCTCTGGCACCAGTTGACCACTGGCAGAGTTCTTCATGGACCACATTGATACTGCCTG
TTGGCTTTACCCGTTATTACAATTCGCCGTTCCCACTGCCCTTAGGCAACTCCCGTCCGC
CTCTGTTCGAGAACCGGTCTGGCCCCCTAAAACCGGCCTGGTCATGGGCCAACAAGGCAA
GGTCCTACGTATCTGTAACAGTTATCCCAGCAGTCCCGGCCCTTTTGTTGCCATGAGTTA
TCCCTCTTCGCCTTTTTCTCTTTACTCGCTGCATCCCTGTAGGTGGTGTTATCGTCGGCG
GGCTCTCACCGTTTTGATGTTTACGTTGTTTTCTTTATCCCTGTGTTCTTTCCGCTTTTC
TTACTATGTGTATGTTGGTCTCCGTCGCTCCTTCTTCACCGTGCGGACCATGAGTACGCT
ACTGCAACGTCCTTCCTCAGAAACTGGGACACCCCTATTTCGTGCGGTGGAGAAACAACA
TTCGACTGCTCCTTCCGAACCTATCATATTAGTATGCCGTAGTCCCGAAATCTCCTGCGC
ACTACGACGTACGACGAATTAAATATGAGTTATCTCCTGTTTATGCTTGATTTTCTGCTA
TCCCCTTCTTCACCATACACGACTGTCGTATGCACATTTCATAACACCTGTGAATTTATG
TTGTATTTCTAGGTTGTATGTTTTGTACAGTACCTTCAATTTTCACGGTGGCAAACTTGT
AAACAGGCAAACAGGCAAACAGGCAGGCGCCTCCCCATATCGCCGGCTGCTTCCTTCCCT
TGCCCACCAGTGTCTCATTCTTCGCACCCTTTCTTTGTCCTTTGTTCCCTGGCTCCTGCC
ATCTGTGCCGCCCCTAACTCGCAATCCCTCTAGCACACAAAGCTCCGTTCTTTCCTTTCT
TTCAGGTCTCCACACACGCATTACCCACTCTTTTCCCTCGTTCCCGCTCCCCTTTCTCTG
CCCTGTCAGCCCATGTTCCATGCATAAAAGTCTCTGGCGTTATCCCTTTCGTTCTCCTAC
AGTAGCTCCTCTAAGCTAGACAAGGGGGTCCACACGCACTCTCACCTAGCCCATCTTCCT
ACTAGCTTGCTGGGATAGTTTCGAATACTGCTACGCTTTTCCTGGCACATTCTGCGCCAT
CGCCCGTTGCGCCTTCCCGTTGCGCAAAACCAAGACGACGAACAAATCGTCAGCTCTTTT
TGTGTATTACTCCGTACTGCAGTGACCCTCTAGCCTAAAACAGACGACCCTTTCATCAAC
TCCATTCCCCTACCCGCGGGTCAATCTTTGCGACGATCTCGTCTGGGTTGCTCCTTCTCG
AAGTCTGCGCTCACCCTCTGGGACTTGCCCTCTTGATTTCGACTTCTCAATTTGTGTTTT
GTTTTATTTTCTCCCATCTCGCACTCTTCCCGCGGCACTTCGACCTTTTCCCCTTCTTCT
TCCTTTCTCCACTGCACAAACCAGACCGGGGAGAGAATCAAGATCATCGATTGCTGTTTT
CTGTTCTCTTCGTTTTCTGCAACGCTCTCCTTTGCTTCACTTACTTCTTGGCCTTTTCTT
CTTTTCTTTTTCTTACATACGACTCTCCTTTTTTCTTATTTCGTCTCCCTTTTATTCTCC
GGCCCTCTCTCCTTTTTTTTCAGGCGACAAGTGCCCGCTGAACCACGATCACCACTACCG
AAACGCGACACGACACGAGACGACGGACCCTAAGACCAGCCAACTCCTTAACGACCTTGG
CATACTAAACGACGCCGGACACTTCCTCTTTGCGATAGGCGACAAACCTTCTTCAGTCCT
CGCGGCGATCTGTTTCCTTTCTTTGATGCTCAGCTCCTCCACCTGGCTCGTTCATACGCC
GTAGTTTTGCCACCCCTGCTGCACGCAGCGCACGCCGTTCTTCCCTCGTGGTGGGCTCGA
CTAGTGACGCCTTTGAAGGTTCGGCCTACTAATACCCTTACACCGGAGTTTACGCCGGGG
GCACTTTCGGGGTCTCCCAGGCATTTTGGATTCGAGACACACACATATGTTTTGTCCTTG
CCTATTTTTCTTGGTCTGAGGTTGTGTATTTTGCATTCTCTCACTCACGCACCTTTCTTA
CGGCCTCACTCCGACCTTTCCGACTCTCGCGATTGGTGTTGAGAGAGGAATCCGCAAAAT
TAGTTGCTCCTTCTCCTCGAGCTTCGTGTCTAAGCTTTTCTCCCCTTTCTCCCACTTCTC
CCACTTCAAATCACAATCGTCATCCACCTCCACGCAACCGCTTAGACAGCCGCCACCATG
TGTTTTGGCAGCCGCAGCAAAGCCGACGCGGATGTCGCCCGGTCACGAGAGCTTGACAAG
GCCATCCGCGCCGACGAGAAGCGCATGACGCGCGAAGTCAAGCTTCTGCTGCTCGGCGCC
GGCGAATCCGGCAAGTCCACTGTCCTAAAGCAGATGAAGCTCATATACGCCAAGGGCTTC
AGCAAGAACGAGAGGCTCGAGTGGAAGCCCGTCGTTTTCAACAACATTATCCAGTCCTTC
CGCCTCATCTACGATGCCATGGCTGAGTTGGACATTGGGTTTTCCGACCCGGAGAACGAA
AAGAACATTAAGCAAATTCTCGTCGAGTTCGAGCTGAGCGCCAATGACCCGTTACCCACC
GACTATCTCGAGCCCATCAAGACGCTGTGGAAGGATGATGGCGTCCGCCGCGCCATTGCA
AAAGGCAACGAGTTTGCTCTGCACGACAACCTGGACTAGTAAGTTTCGAACCGCCCGGTG
TTGTCTGTCACCTATGTTTCCCTGTGCTTTTCGTGCTGACATGTGCAGCTTCTGCGAGGA
CCTTGACCGCATCTGGGACCGCACCTACGTACCGAACGACCAAGATCTGCTGCGCTCGCG
CTTGCGGACAACTGGCATCACCGAGACCGTCTTTGACCTTGGCCAGCTAACCTACCGCAT
GTTCGACGTTGGCGGCCAGCGATCGGAGCGCAAGAAGTGGATCCACTGCTTCGAGAACGT
CAACTGCCTGCTCTTCCTGGTCGCCATTTCTGGTTACGACCAGTGCCTTGTTGAGGACAA
GGATGGTAACCAGATGAGCGAAGCTCTCATGCTGTGGGAGTCGATAGCCAACTCGCACTG
GTTCACCAAGTCGTCTCTCATTCTCTTCCTCAACAAGATGGATTTGTTCAAGGAGAAGCT
GCCCAACAGCCCTATCTCGGAGCACGGCTTCACCGACTACTCTGGCCCTGCCGCCGACCC
TAAGCAAGTCAGCAAATACTTCATGGACAAGTTCCGTGCCCTCAACCGCAACCCGGACAA
GGAAATTTACGGGCACTTCACGAACGCCACCGATACCAACCTGCTCAAGATCACCATGGG
CTCTGTCCAAGACATGATTATTCAGCGAAATCTGAAGCAGCTCATACTATGATCTTTGAG
CGTCAACAACACAAAAAGCGAACTTTTCTCATGGAAGGAGCACGACAAGATGACTACAAT
GCCTCCCATCTATCTTCTACTCCCCGACTCCAATTCCTCCCGCCACGCTTCCCCACCCTT
TCTTTCATCCTTCTCGAATCTCGGCACCGAATACCCGACCCGCGCATAACCGTGTCCTTG
TCCACAATACACAATACCAACAAACAGGACTATTCTCGCCGTTGCATGTGGCGCTCACGT
TTACCGTCTTTCTGTCCCCGAATTGTTCTTATTGGAGATGCCGCTCACCTATTTGCCATA
AGTTGCGACAGAAAGGAACGACAGATGAGACCGCATCCTATCCTTTGTCGGGAATCATTT
CTTCCTGCTGTCCTTTTATCCGTGGCCACGTGCATTCAAAAAGTTCTCATTTTCCACCCG
CCGTCATTTGTACATTTTCACACTCTTTCTTTTGTTGCATATTTTGGGTTTTGCTGCTTG
TGAGGGCCTATCGCCCTTCGTGGCTAGCTCGCCGATTTCGACACCCAGGACAGCGTGCTC
TGTGTGACAACATTGACAACACAGAAAGCTCCTTCGAATTTCTATTCTCGAATGATACCT
TACCGTTTCGTTTTATTTATAACGCTTTTTTATTTTCTGCCTCTTCTTTTCGGTTGTTTT
ATAGCTCTCATACAAGCCGCCATTGTCGACATATCCACATCCACCCATTCACATACACTT
TTGGCTACATCGACGACATGATTATGATTGTCCCTTTCGTCCCTATTTTGTTCTGTTCTT
GTTCTTATTACCGCGTATATTTTAGTGGTCATAATTGACCGTCGAAATATATATTTCCAC
TTTGTATCCTTTTACATAAGAAGCCGCTTTTGGAGATGTGGCCCAAATCTGAATATAAGA
AGAACGAGCAAAAAAAATCAAAATTCTTTCCAATACAAATTGACTGCTGGTGAAAGTGCA
CACCACCTACACACCAACTGCGAGTGACGTTTAGATTAGACAGGTTTATGAACCAGGACA
GCCACGTTTTTTTACTTTTCTATTTATTTTAATTTTATTTTATTATATTTTTTTCGTGCA
ACATGTTCTGTGGGGCTTGTTCCATTGGGGCCCCAAACTTGACAGCTAGTTTGACAACCA
ATCGCCTCACAGTTGCAAGGGAATACCCTCTTTTTCTGCTATGCGGGTTGCCGGATAGAG
GTGTGACGAGATTCTTTTGATTTGGATTTTCATCGCGGAGCTCGACGGTTGCACAATCGT
AATCTTACAAAAGTCCCTCCCGTAGGCCCGCCCCAGACAGTTGGGGGCCGGAAATTCGAG
TTTCAGTAAATACAACAATGATCTGCCCTATTGAACGCCACGCTCCGTTCTGTACGAAAG
TTACTCCGCGGTAGCGTTCCTTTGCCTTGGTCCTTTCACAAGCTGTTAAAGGTACAAATT
CCAAACATGATCCAACGCGTTTTGATATCGACAATTAGCAACTTTCTCTTACGCGCTTAG
AGGCTGGCATGCTTCCTACAATCACGCCGATCACAGCAGACGAGAACGAAAACAAGAAGG
ATCGGCTGCCCGTCACAGTTCAGAAGCCCTAAAAACGGGTAAATGACAGGGGTGGTTCCC
GGAAGGACGATCAATTCTAGCTCTCTTTGACCCCGATAGCGTCTTTTTCTCCTCTCCGTG
CGTCGAGGAACAATCTCGTTCAGTGGGGCATTTCGTGTGGTTCTCGTACGGGAACCCAAG
AGAAATAAAGATGAAAAGGTTCAAGTAATTGTCCGTTTAGATGGTAAGCTAGGAGGTTAG
CAGAGTAAAGAAAAACGATAATAAAATAAGAATAATTATTTTTAAAGAAAAAAAAAAAAC
GAAAAGAAGTTCTAAAGGAACTGCACATTGTAATACTGATGAACAGGGCACGTCTGGGGA
AGCCAAGCCTGTCTAAACATGGAACTTGCTTACGGTTGCACAAAATAGGCCACACGCCGG
AGAGTATCCCCTCGTGGAACATGACTGATGACGTGAGAATATCGGACATAAATTTTCATG
GGCTCCTAGCGCTATGCTTGATTCTTTTGAATATTAGTCATTTTTGAAGCCACTCCACCA
CCTCTATATCGTTTATGTCTCCGTTGTGCTTGCAAGTTTTTGTACTCCAAGAAACACAAA
ACATTGCCGCGCCGTGATTTGGATACGGATCTGGAAGGCGCTCTGTTTACAGTGGTCCAT
TTCCTTCGACATGGCTTTGTTGTTGTCCTTTTATTTGTAGTGGTATATCATGCGAGAATA
CAAAGTATGTTACCAAAAAATGCTCTATTTTGTATCGTCTATCGCTTCCACCTCTACATG
TATATCTAAACAAAACTCTTTACCGTCTCAGTATAAAATCACTTTGTCAAACAATGAACT
ACCTGCAATATCATCGCCAGGTCTGTTGGTACGCGTTGGGTTAATAATGTGTAATAGATT
TGGGTGTCGCACAGCCATACGGATATGCGTGATTCAGTCTGCTTGACGCGTGAGCATAAC
ACATCGTCCAGGATACCTTGATACCAGTGTGTCGATCGATGTATTCTCTCTCTCTGTATA
CATTCACAGATATTATGACAAAGTGCTGTCCCCTCTCGGAGGCGATGTTGCCGATGAAAT
GTTTTGCGCACCGGTCAATTCCGTCTCCGGCATTGATTCAGGCGCTATGGCAATGGTTTT
GGTTCGTGTCGCACAAGTCTCGGACAATCAATTATTGTATCGTTATGGTGAGTCCTTGGA
ATAAAGAATATAATGTCATTACGTCGGGGGCATAGCTATTGCTGCTTTCTTTGGACGATA
AGGTTAGCATTTGGTCGTTCGTAGAATGGCGCAGCGAGTGAATCATGCCCCAACATACGG
TCACTTCTGCAACATACAGATTGCAAATACAGTCCGGTCCGGAGACATGCCGACGTGCAA
GATAGTAGCTGAATTACTACTGCCTCCCATAACCGTCGAGCTAATGTAAATTAAATCAAA
GATTCAATATTAGGGCTACGTGACGTAAGAGAAGACATAATATCTTCCATTTTAAGCCTC
CTCTCATGGTAGGCAACTGTCATGGCTCAGGTTCAGCCGTGTACAAGGCCCGGAGCCTTT
TTATGAAGGGCACGACACGGGCTTACAAATGGCAGGCCCTGTTTGCAAGGCTGTAGAAAT
GTGTCCGTTAGGGAGGAGGAATGCCACAGCCTCTCTGGTGTGCGGCCCGCCCGACTCCCC
CAACTGGATTTGTTTTCGTGGAAAGTGGATCGGCAAGAAAGCCAATTGGCTAGGATCCGC
TTCTTCCAGTTGCAAGTCCAAGAATGCACAAAAGACAAGAAGTTCTTCCACATCTCCCAA
ACAGCAAAGGCGGCAAGGACGCCGATATTTTCTTGTGTGTTATTCGCTACCCCAAGGGCC
CGGAGACTTTATGATTATGCACGCAGGCATCCGTTGCTTGAAGTCTCGGGGGTTCTGTCT
TGACGATGCTGTCCTGGCATGGCAGCCTGTCTGGGACGAGAGAGCAGGTTATGTCTACGC
ATCTATGGCAATTTCCATTGACGACGGCTCATTTCGGACAGACGAGATGGAGGAGCGAAA
AGTATAAAGGTCGCGGACAAGTCGCTGGACTTACAATACTGTCTCGTCTCGATGCCTCAA
CAGCCATTCAGAATTCCATCGTCATCAACACACACCAGTTTCCCGCTTCCAATTTACGCT
ACAATTCTTCGCACAACCATGGTCAAGGTCGTCGTTACGGGCGCCAACTCGGGTTTGGCC
CTCGAGGTCATTGATGCTCTTGCCGAGGGCAAGCATGAGGTCCTGGCCTTGGCAAGACGG
GTATGTCGAGAAGATAGACACAGAGAGACGCAGAGAGACGCAGAGAGATCGGCCCTGCTC
CGGAATGACTACTGACGTCCACTTCAGGACCCCTCGTCTTTCCCCCAGCAGCCCGGTGTG
ACCTGGGCACAGACGTCGTACAAGGACAAGGACGAGCTCGTCCAGTTGTTCCGGGGCGCC
GACGTGGTGCTCAACTTCATTGTGCTCAACAACGACCCGGGCAACGAGGTGGCGATCCGC
ATCATCGACGCCGTGGTCGAGGCCGGTGTGCCGCGCTATGCGCCGAGCGAATGGGCCATG
TAAGTTTGCTCGCATGCGCAGCAGGCAGACGATCGTTCTGCGGTGAACCTGGCCAATACT
CACAACCTGTTTGCAGGGGCACAAAACTCAAGGACGTCATCGGCACCGTGCCGTGGTACC
AGGGCAAGCTCGACGTGCAGAAATACCTCGCCGACCTCAACAAGGACAAGAAGGTGCTCG
AATACACCCTCTTCCAGGTCGGCATCTTCGTCGAGTACGCCGCCTACCCGCGCGCCCTCA
GCAAGCACGTGCCCGTCATACCCACCGCGTGGCAGCTCAACAACGCCCGCCTCGTCAGCG
TCAAGGGCTACGAACACGACAAGGTGACCTTCACCAGCGTCCGCGACATTGCCCGCGTCG
TGCGCGGCGCCGTCGAGTACAAGGGCGCGTGGCCCGTGGTGGGCGGCATCCGTGGCGCGG
ACATTTCGGCGACGGAGTTCAAGGCCGCCGTCGAGGCCAAGCTGGCCGAGGGCAAGGGCC
CCGGTATTCTGCCCCCCGGCACACAGACGCTCCGGCTCGACCTGGCCGACGAGGCGGTCC
TGTCACAGGGCCAGCTCGACCTGGAGATGCCCAAGATCATGCACCCGTCGATCCCCGACG
ACATGCGCGACCAGTGGCACGCGCCTGGCTGGTCGGGCTCGCTGCTGGCGATGGCGCACG
GTGCCTGGAACGCCTCGGACGAGTGGAACCAGCTGCTGCCCGACATCAAGATGAGCACGG
TCGACGACTTTATCGAGGCCATCCTGAAGAATGAGTAAAGTGGGGGGCGTTGGAGGGCGG
AGGACTTTTGACATAGTTGGAACGCAGCAGTTCAGTGCCGCGGTAGATAGTCGTAGCAAA
TCAGTTTTACTCTCCTAAAATTAAGTGCACGTGAAATACTGCATGAGCTGGCGGTTCCTT
TTTTTTTTTTTTAATCTTTTTCTGGGTTTGCTTGTCGTTTTGTTTTTCTTTTGTCTATTG
ACTGGACATATGTCTTACTGTGGCGCAATGACCGTGGAACTAAGCCGTACTGCCGACATG
GATCACACCCTCTTGGAGCTTTAGGAAACATTTCCCGCCCGCACCCACCTCATGCACCGT
AAAGACCAACAGACAGTCCGGCAAAAGGTGGCGCTTGGAAGATTCGGATGTCTCGAAAAC
CAACAGACATAAACGAACGGCAATTCACGACAACCAGCGACAAGCACGACAGAAGCGGCC
AAAACACGGCAGGTCGGATGGCTTTCCAATCACACAAACAGCTGCAAAGTGGAAGAGACG
GCATGGACATGCACGACGAGGTGCAACCAGGCAAGGGATAGCGACAAAAAAACAAACAGG
CATCCAACACTGTTGAGCGCGCCACAAAATGCAACGCAAAAAAGGACGCACCAACAAGGC
TCGGCGGCTATTTCAGAGGCTCGAATTGGTTCTTATCGGTGCACAGGATATTAGGGGCTG
AATGGGGGCGACAAAGGTGGAAAAAGGGCATGGATGAGCCCAAGTTGAGCCCTGAATGTG
AGCGTCTTACCTGGTCCTTTCCCTTCTTTCGAGTGGTCCCTTGCCGTTTCTCGTGTCTCT
CGTCCAATGACATGAAGCGACAGCATATTGCGTCGACATCTTACCCTTTACGCCCTACAC
TCTCTGCATTCTCTCTGCACTCGCAGAGCCCACATTTCGCACTTCGGCGTCTTGACAGTT
GGACGCACTGTCTGTTGGACCGCACTTTGTCTGTTGGACCATCATGTCGCTTCCGCTTCT
CTGTGCGCGGTCAACGAGGCTCGTACTTTGTACTCTGTAGATATAAGATGCTTGAAGGAG
CGCGCCTTGGCACGCGGTTGTTTTATGGCTTATTCTGTATTCAGTATTCTGTACGGAGTA
TTCTGTGTGCTGTGTCCTCCCTCCCTCCTCAGGATCGTGCTTTGAGACTGACGCTCAACT
CGACGCTTGACCATTTTGAGTCCAAGTCCAACATCTGCATCGCATCACCCCTTTTTTTGT
TGACTGTTTACTCGTGTACTAGTCTGCCCGCCTCTCACCACCATGCCGCCAAAATCGCCC
TTGTCGCCCAAGTCGACCATGTCCTCCAGGTACACCCCATACCCGTATTCGCCATCATCG
CCCGCCGGCTTGTACGGGGCCTCGCCGGCCCGAAAGCAAAAGAAGAAGCGGTTTTCGTGC
GGCACCTTCCTCTACACCGTGTTCTGTCTGCTCGCGCTCGTGACCAGCATCCCCATTGCC
GTCTTTGCCGGTCGGCTCATCCACGGCTGGCCCGACTATTTCCACAAATCCGCCGGCATC
CCCTTCGCCGGCGGGCTCATTGCCATTGCGGCCGACCTCTGGGCGGTGGTGTTCTTCGCC
AAGCGCCACCGTGCGTTCCTGGTCGCCGTGCCGCTCGACCTGCTCTCTGCCATCCTCGGC
GCCATTGGCATATTCTCGCTCCTGCAATCGGGGTTTAACAACTCCAGCCAGCCCTTGACG
GACGCCCAGGTAGAGCTGGCGACCAGCTGGGCCGCCGACCAAGACTTTGGTGTCATCTTC
TCGGGTCTCTTGTGGTGAGTCGAGTGGGGAGACAAAAATCAAAAGAAAAATAAGCAATAA
ACGAAGAAAATGGCCAAGGACTCGTTTGATTCTAACTCTGGCAGTGGTGTCCGTGCCTTC
TCCCTCTTTGTCAACAGCGTTCTGTCGTGCCTCATCTTTTCGCGGAGCCTTCGTCATGAA
CCCACCACCGTCCAGGCGTACAGCTCGACGGAGCTGTACTAGACATTGCCGATCTTTTCT
CTCGTCTTTCACGGATAATCTTCGGATGATGAAGGACGTCGTGTCGTCTGGTTTTATCGT
CATATTTCCTCTTCTTGTCGCCTCCGCCGTCTTTCCCCCTCATTTCTCATCGAGATTCGG
TCCTTTTCTTCTCCTCTTGTGCATCGGGGAACTGTTTTGCGTTCTTGGTCTGTTATAGTC
TCCTCTTGGTATGGTCTGGAAGTTTTTTTTTTTTTTTTTTTTTTTTCGGTTTCGGCACTG
CTTTGTTTGCTTTATTCCACGAACCTGTCTGCTTCGTGATGCTGAGGTTGTGGACCTCGG
CTTGGGAATTCCCACAATGGATCAAGGGAATAGCTCTGGATGAGTCTGGATGCTACTGTC
ACACTGCCATATTTCTTCGCTCTCTTCGGATGTATCGCTGTAGTGGTCTCATGTCGATTG
TTCCCAGCCTCGTTTACCCACTTCCCTTTAGCAATGTTTACCAATTTGTTCGTCATACCC
TCCGCCCTCTCCTCTTTGGTCGGCAGTCGTCGAAAGTCATGTCGATCCCTCGCTGCATCT
GTGCGTCTTGGCCGTTTGCCGTCGTCACTACCGATCGCAGCTCTCCACGATTTCGGAGCC
CACTCGGCGGCAATGGAGGTTGCAGTGCGTGCGGAGCGTGCCAACCACGTCTCGGCATCC
GGAGTGGTCAAGGACGAAGACGTAAAACGATCAAAGTCGCCGCAGATTTCTTCTCCACAT
GCGGACAACAACAACAACGGCAACTCCCACTAACACCCACTCCACCCATCGACTTCCGTG
TTAGTGTCTTAGAGTGCTGCCAATGCTTAATGCGCCCGGCCGTTCTGGGGACCCTCTTTG
GCCGGGTTGGCCTTGCCTAACAGAACGTAGTGCCCGCCTGTAGCAGCCTCTGCCAGCCCG
TAGCCAACCACAAGCTCCCAGACCCCTCCTATTAGAGGCTCTTGTTCCCCGCAAATAGAA
TGACCCCATTGTTACTGTACCCCATGCGTCATATGTGTAAGTCGCGCCTTCCCCAAAATG
TCTGTTTACCCTTCGGAAGTATCCCCCAGCAAGGTCAGGAAGGAGCCTCCATGGCTGTCC
AAAGAAGGAGCGGCTGATGTCCGGTGGCGCCGCCCAATACTTGCTCTATTTGGCTATTAC
GAGTCATCGCAATGATCCGTTTGGTCCTTTACGTCGTAATAATGATTCTATCGACCCAGC
AACGTCCCAGAGCCAACATCCAACCCGAGCCAAGTTTTCTCTTAAAGCAAATCAGCAACG
TAGGGGGAAAAAGTTGAAAATAAAATGTGAGACCAGCCGAAGCTTGCGATTCGGAGTAGG
CAACCAATCGCTCTTGCAGTTTTGGTGTCTTTTGATCTTTTGCGCCTCTTGATCTCGAAA
AACAACGGACCTAGCTCGGTCGTTCTTCCCTTTTGTGCTTTTCCCCCTATCCCCCATTCT
GTCTTGCCCCGTCCTCGCTTTCCTCGTCGTTTTTACACAGAATCGGCGCATCGACTTCCG
TATCCACAATCAACCCCTCACCGCGACTTCCCTCTTTACAGCGGACGGCGAGCTGCAACT
GCATCGGGCCTTCCTAGGAGGGCTTCTTTGTTCACGCTTGGTCGAGAGCTTCTTGCCTGA
ATCGGTTTCTGCGATTTCTTGGCCGGCCGTTCTTTACTACTTAATGCTCGCGTATCTCCA
CCCTATATGAAAGACCAGAGACCAGAAGAGAGACAAGACCCAGACACAACAGAGACACAA
CAGAGACACAAGGACAAAGAAGGTCAAGCTCCGATTTAGACCTAAGCTTCATTTACACAT
TCCAGCCTTGTTTTCTGCCCCATCTTTTACCCCAGACCCAGATTACGGCCTACGTACTGG
TCTCTTCTGAAAAGCTGCATCATTTCATCATCCGCGCCACCTCCAACATATATCGCCACA
AAAAGATACTGCCAAAACATCACGACCCTGGCAAGGTCCAAAAGCCAGTCAAGCAAGCAG
CTATTCTCTCACGCCATCACTCATTCAAGATGACTACGCCAAGTGACACAGCTCTGCGCA
CCTCGAGCGAGAAGCGCCCATTGGACGGCCACACATTCCCTGGCCAGACTCTGGCGTCGC
CAGCCCCCGACAAGACCAGTTGACTAGCCGGCCAGCGTGCGCGGCTGCCGTTCCTGCGCA
CGCAGCGAGCCCTTGCTTTCACGGTGCTCTCCATCTTGCTCGTCGTTTGTGGTAGTCTGT
CCCGTCTTGCGTCCCTGGGCAGCCACAATCATGTCAACGAGGGCGGCAATGACAGTCTCC
TCCGCACACGCAACACTCTCGTGACACGCGACAGCAATGCCACTGCTGTCCCGGGCCTCA
TAACCGACGACACGTACTTTTATGGCGAATCTCCACCAGTCTATCCCGCGCCCGATATGA
CTGGTGTTGGCACCTGGGCTGTGGCGTATAACAAGGCCGTTGCGCTCGTCTCGCAAATGA
CGCTCGAAGAAAAGGTGAACCTGACCGCCGGCGTCTCGTCCAGCACGGGCTGCTCAGGCA
CCATCCCCGGCGTGCCCCGTCTCAACTTTACCGGCATGTGCCTAAGCGACGCCGGCAACG
GTCTGCGCAGCACCGACTTTGTCAGCTCCTGGCCCAGCGGCATCCACGTCGGCGCCAGCT
GGAACCGCACCCTGGCTCTGCAGCGCGCCATCGGCATGGCCGGCGAGTTCAAGAAAAAGG
GCGTCAATGTGATGCTGGGCCCGGTCGTCGGTCCCGCCGGCCGCACCGTGCGCGGAGGCC
GGTACTGGGAGGGCATCTCTGTCGACCCTTACCTGGCGGGTGCGCTGGTGTACGAGACGG
TGACGGGCACGCAGCAGACGGGGGTGATTACGAGCACCAAGCACTACATTGCCAACGAGC
AGGAGACCAACCGCCTGCAGTCGGCGCAGTCGGGCGACGTGCAGTCAGTCTCGTCCAACA
TTGACGACCGCACCATGCACGAGCTGTACCTGTGGCCGTTCCAGGACGCCGTCCTGGCCG
GCTCCGGCAACATCATGTGCTCGTACAACCGCGTCAACAACTCGTACGGCTGCGCCAACA
GCAAGACGCTCAACGGCCTGCTCAAGACGGAGCTCGGCTTCCAGGGCTTTGTCGTGACGG
ACTGGGGCGCTCAGCACTCGGGTGTCGCGTCTGCGCTCGCCGGCCTCGACGTCACCATGC
CCAACAGCGTCCTCTGGGGCAACAACCTCGTCAACGCCGTCAAGAACGGCTCGGTGCCCG
AGTCGCGCGTCACCGACATGGCCACGCGCATTGTCGCCTCCTGGTACCAGATGGGCCAGG
ACACTGGCATTCCCGCGCCCGGCATCGGCATGCCTGTTGACCTGACCCACCCGCACCCCA
TTGTCGACGGCCGCGACCCGGCTTCCAAGCAGACTCTCTTGGACGGCGCCGTCGAGGGCC
ACGTGCTTCTCAAGAACAGCAACAACTCGCTGCCTCTCAAGACGCCCACGTTCCTGTCCC
TCTTTGGCTACTCGGCCCGCGCGGCCGACCAAAACAACTACGAAGGCAGCGTCTCGGCCT
GGGAGTTCGGCGCCGAAGCCGCCAACATCACTGACATCTTGGCGGGCTTCCTGGGCAGTC
CGAACCCGCATCCGCTCGGCATCGCACCCAACGGCACGCTCTTCTCCGGCGGCGGCTCGG
GTGCGAACTCGCTGACCACCGCCAGCGCACCCTTTGACGCGTTGACGCAGCGGGCCTGGA
AGGATGGTACGCAGCTGTTCTGGGATTTTACCGAGCAGAACCCGAGCGTCAACGCTGTGT
CCGAGGCCTGTCTCGTGTTCGGCAACGTCTGGGCCACCGAGTCGATCGACCGCCCGGCTC
TGTCGGACGACTACACCGACCAGCTGATTGCCAACGTGGCCAGCAAGTGTAGCAACACGA
TTGTCGTCTTGCACAACGCCGGTGTGCGCATCGTCGACGCCTGGATCGACCACCCCAACG
TGACCGCTCTCCTCTTTGCGCACCTGCCGGGCCAGGCGTCGGGCGAGGCCCTCGTGTCCC
TGCTGTACGGCGAGTCCAACCCGTCGGGCAAGCTCCCCTACACCGTGGCCAAGCAGGCCT
CCGACTATGGCGCCATGCTTGACCCGGACCTGCCCGAGGGCATCTTTGGCCTCTTCCCGC
AGGCCAACTTCACCGAGGGCGTGTTTATCGACTACCGCCACTTTGACGCCAACAACATTA
CACCGCGCTACGAGTTTGGCTTTGGCCTGTCGTACACGGCCTTTGGATTCGCCAAGTTGG
ACATCCAAAAGGCGACGCCCGTGTCGGACGCCGAGACCAATCTGTTTGCCGAGTACCCGA
CAGGTGCAGTGCGGCAAGGCGGCCAGGCCGATCTCTGGGACAAGCTGGTGACGGTGACGG
CCGACGTGCAGAACACGGGCAGCGTTGCCGGTGCCGAGGTGGCGCAGCTCTACGTCACGC
TCCCGGGGGCAGGGGTAGGGGCGGGTGGTGCCGGCACCAACTCAACGTCGACGGCCATCC
CCGTCCGCCAGCTCCGCGGCTTCGACAAGACGCTGCTGGCGGCCGGCGAGACGGCCCAGG
TCACGTTTGCCCTGACCCGCCGCGACCTCAGCTACTGGGACGTCGTCGCGCAAAAGTGGC
GGCTGCAGGCCGGCACCTACACCGTGAGCGTCGGCTCCAGCAGCCGCAACCTGCCGCTCA
CGGGAACGTTTACCATTGAGGGTGGGTTGAGCTAATTCAGCTAAGCATCGAAGCATTTCT
CCATGTCTTTCTTTCTTGGATACGTCTGTGGTACATTTAGATGATGATATGATTGTTTCT
CTTGCTTTTTTTACCCTTTCTTGATTTTGGTTTACTCTGTTACTTGTCGAGCCCTCTTGC
ACATTCGCATAGGTCACATAATTTTGTTGGTTGTAATCCTCTGTACATAGATTTTAAAAT
CATGATAATTCTGCTGAACATCTCTTTCCCGTCCACACTTCATTTTACACATGCACAGCA
TGCCGCCCGCAAAACACAGTAGCAGGCGTCTGCACAATGCCGTGCCTTTTAGCTGCACTG
CATGTCGACAGTATGCGACTCTATGGAGAAGAGTGCGTCGCACAGCACCTCCCAATTGAG
AGGCCCTTGTGGTTCGTATGGGGTAAATGCTACCTTTGTCGACAGCAATGCAAGCCGCGA
TGCAGGCCACGAAGCAAACCATTATGGGGTACAGACGGCAAGACGGAGACAACATCGCCA
CACGATGCAAGCCAATAGGAGAAATGAGGCAGACAGGCAGACAGGCAGACAGGCAGACGG
GCAAACGGCAAACGGCAGCAGGGAGTGTCATGCAAAGCACAGTCGTTGGCTTTGGCCACT
GTTCATGCCGTGTGGCCTGCGTCTGGACGTCTGAGAGTTGAGCCAAAGTGCTTGCATCGT
TTTTGATCACGAGTGTCAATTTTGCGGTGGATGCCCTGTCATTTCGGCATCCTCGTTTGT
TTTGCAACGGTCGTAGATACTCTCCCCTTTCAGCTTTTCTCCTCATCTCCTCATGCCGTC
GACGCCTCGTCCCAATTTTATTTTGGCCTGCAACACTGCCATGTGCGTCTTGATTGCTTT
GGTTGGATGTGCCTCTGTGCGCACGCCCTGCATTCTGTTTGCATCGCTCCTTGTCCTCTT
TGGTTTGCGTGTGTGCTAGAGTGGGCTTGCGGGTGCTTTGATTTTCTTCTTTTATTCGAT
TTCACAGACTTCCCCTCTTTCTGCACATCTCCTTTCATCAAAATCATACTCCAAGCCCAA
CATGATGCACTCCAGGCTGTTGATAAAAGATGGGGATCGTCTGCGCACAAACACACACTT
TTGAGTGTCTGAAATTGCAAAGGGGGCATGACGAATATCACGATAGTACGCCGTATGTAT
CTGTTTTGATCTCTTGGTGATTGTGACATTGTGTGGAATTTGCTCGACGCCGGATATCGT
CGTTGGTTCTCCATACTGCCATTCTCGCTCTCCGTTGATCTCTTTGACCTCCTTCTCCTC
CTTTCTTTCCTGTAGCCGAGATTTGCAGGGCCCACTCGTCTCTGATAATATTTGTGTTTT
GCTCAACTTTTGACCCAAGGACAATAGCAATAGTCATACGATGATTGACCTGTCTTTTTC
TGGCACGTCTCTCTTTTGTTCTTTTTATGAAATGTGACACCGGCTGTTGCCTCAGTTGGG
ACAGAAAGCACCAAGTAAAATGAATTGGGGGCAGGATGCTACAACATTCCCAGTAGAATT
GATCTTAACAACCTTGTTAAGGCTGTCAATGGTTTCTGTTTTACGTTGGGATGTGTCGAC
GACCACGCTCCGGGAAGCTGGTCCCCGCAGTTGGTGATGGGAACTGTTGGTGACAGTTCT
AGACTGCTTGTTAGGAACTGTTAACACCACGAATCAACGAGGGCACAACTCTAATAGCGA
TTGACTTCAACGAGCTTGGGGAAGTAGAGCCTTGTTCCGTAAACCCTTGTCAGCGCACTC
AGACCCCCGTATCGTGCCCCGTCAGGTGCCCCGTCAGTGTGCCCCGCCAGTCCCACCAGC
CTAGCCACGTTGCTGAGACACTGCTTGAAAAGCGGGCGCTCGGCGGGCGCTGGCGCACGG
AGCGTGCCTGGCACGCCGTTTTTGGCCTTTGTATTTTATTATATTTATTTATATATATTA
GCTCGTCTCATCTTTCGTGGCGATTCCTACCCTACCATTGCAACCCTCGACAGCGGAATA
GGGGCAACGGGGAAGGAGCGTCTTCGCATCACATCATCGTGACACAGAGGCGGCTCCCAG
AGAGATACAGAACGTAACTAGTAGGCAAGGCTCGACTGTGGCTGGCACATTGCGGCATAC
CACCCCGGCGAAACGGCCGGAGCGTGTCGCAACGCGCAGCAGCCAACCGGACACCTGCAT
GAACTGCAAAACCGCCGGTCAGAACCACGAGGGCGAACATAATAGGGGGGAGGGAATGTT
TGTTCAGTACTCCATACAAATACGGGGATTGTGTGTATCCGTTTGTGTCCGTATTGGATC
TGTTGTACAAAACTACACGGCGAAAACAGTAAATGGCCGGATGGAGCCGAGACCATGGAA
TACTCCGTGGAGGACCCGTAGAGAAGGAAGATATACGGCATACTTCGCCGGTGGGACAAC
GCATGAGCAACAAAAAGTGAACAAAAGGAGACTGCTCATGAACCGAGGAAGGATGAATGT
CCGCATGGCCATCCAAAACGAGTATCGTCACGGAGCACACTCGGTGCTATAGGAAGAGCG
CGAATCTAAATTCAACAAACCCTGTTCGACATGTCAAAGCCAAGGTCGACATCATGGTCA
AGGTTGTTTGCTGTTGAAGAACTCCATTAGCGGCCCTAACAACAGGCTCGACCTTGCGTA
CAGACGCCGCTTTCCCTTTGCTTCCCCTCTGTTGGCCGTCACTCTGATGTTCCACCAATT
CATGTCGTCAGGGCTCAGACCAGGCACCAGGCAGATCCTCTCGATCCTCCTCCTCCTCGT
GGGTTGATCCTTGGCGCACGCTTCCAAGAAGACCCCCAAGACAGCCAGGCATTCCTCCAC
TCGCGAGACACACTACTCCTCCTGGCGAGCGTTGGCGGACGCCACGAACGCTGGTCGCCG
GCGGAATTGCTCTTCTCGGGAAGCTCGCGTCCAGATCCCGGTCTACGGAGTAGTTTGGTG
GTCCAGCTCCCATCGGACAGCATGACACAAAGTCGAACGTTGCCCACTCTTCAGCTGACA
CTCTCAAGCTTCTAGAATAAAAGAGGAAAAGCGAAAGCAAGAGATACGCTAGAGGGAAGG
ACATCGTGCGCCGTGGATACATTGTAGCTGAGAACAAGGGGAACACCTCGAAAGTGTGGA
CATGTTCGTCAACCCAATGCACGTTGCCTTTACGAGGACCCTCCTGGGACTCGGCGAACA
TGAACGCCGTGTTCCACCGCCGTGTTCCACCACCCTGTTGACGCTGACGCCGACGCCGAT
GCCGACCTTACATCGTCACGATCCCCCCTAGCTGAGATAATAGTCCCAGTGCTTGTTGGC
ACTATTTTTGTCTTTTTGTCAGTTTGGCTTCTTTTGGTGTCTTACTTGCGGATGGAAAAG
GACACCAGAATGCCATATCTGAAACCGTCGTCGGCGTTCGTCGTACAATTAATTTTTCTT
CCCTCTGTTCGTTCCCGTAGTACATTGTGGCTTCCTTTAACAGAGCTTCTTGGATCACTA
TTGATCTTTATGTCTTTCACAAAAAAAAAGACTAAACCACCAACTTGCTAAACAAACTTT
AGTCAAGCTTTTATTTTTTGGTGGCCCAGGATATCGCAATGAACATCCTCCATCCTGTTC
ACACTTTTACGTGCCTTCCCCCCTTTCTCTTGCTGGACAGCTATTTTTGGTGATCGTTCC
TGTTTCGAACCTTGACAGTCCATTGACCAATAGAATCCGTCACTGACCGAAGATGGGAAC
AGGGTTCCAAGGCGAGCAGGGGGCACGAGGGAAGCAAGGGGCTGTACCGTTGTATCGGAG
ACGGGCTCGCCATGATCCCTGCTGAAACAAGTAGGGAAAGACACGCCAAGCGGGGAAAAA
AAAAAAGAAAAGGTAAAGGAAATATTGCCGTCATCCTTCGTCACAGTGTGTCGTACGCCT
CAGCTTTGCCATTCGGCGCATTACAAGGTCCTCCATACCCTCTGACCTGGCTCTCGCCTA
CCCGCCACTGTCACAGACCATGTTAACTGGTCTAATCTTACCGTTGAGGGCATGCTGAGG
GGTTGCTCTTGTCATGCAAGACATGTCACTGGCGTAATTTGGCGACGATGGTGGCAGTGA
[truncated: 33,814,236 more chars]
