# Supplementary material for: Comparative Genomic Data Provide New Insight on the Evolution of Pathogenicity in Sporothrix Species
Source: Front Microbiol. 2020 Sep 30;11:565439. doi: 10.3389/fmicb.2020.565439 (PMC7561385; doi:10.3389/fmicb.2020.565439)
Supplement: Supplementary file 12 [file Data_Sheet_12.ZIP › LC 2405scaffolds.fasta]

>NODE_1_length_716803_cov_121.912250
GCAAGAAGGGCTCGTACGTGCCTCCCGCGCTGCGGGGTGGTGCGGCGGCCGCGGGTGCGG
GCAGCAGTATGGCGGGTGCGGGCGGCAAGTACGGCGAGCGCGACGACTTCGCGACGCTGC
GCGTGACGAATGTGTCGGAGCTGGCCGAGGAGCAGGAGCTGCGCGATATGTTCGAGCGGT
TCGGCCGGGTAACGCGTGTGTTCCTGGCCAAGGACCGCGACACAGGTCTGGCCAAGGGCT
TTGCGTTTGTCAGCTTTGCCGACCGGACGGATGCGGTCAAGGCGTGCGAGAAGATGGACG
GCTTTGGTTTCAAGCACCTCATTATACGCGTGGAGTTTGCCAAGAAGGCAACCTAAAGGG
GAGCGTGGATGTGGGAAAACGCTCTTCGTTTTTTCCTTTTGTAGCGGAGTAGACGGGGCG
AGAAATAAAACCAAAAGGCAAAAAAGGGATCGGGGAAGGGAACGGAAACAAAACGAAGTT
TCCTACGCATCCCTAACAATGCCATTTGTTCGTTTGTTTGTTTTATCTGTTCTTTTTGAT
CTTGTAATTTACGAAACTTGACAGGCTATGAAAGAGATTCTTCTAATTCTATTGACTGTG
TACTATCTGCAAGTGACTGCTACACTGCCCATGGCGTCTCCTAATACGAAAAGAACCACA
AGATGCCATGGTCGACTTCTTCCTCCTTCCTTTTGCGCAGTCTGCGGCTGGCTGCGCTTC
TGGTCCGCGGTCGAGACCGGTACTCGTAGTTATCACGCATCCGGGCCGCCGTCCGCGTCG
AGACGGAGGCAGACCCCGAAGGCACCATAGCAGACGACCGCCTTTTCGTTCTCTGCCTGT
TGCTCTGGCCTGTGCCTCTACTTGTAACCGACGCAGAGATGGAAGCCAGCGAAGGCTCCG
GAGCAGATGTCGTTGCGGGAACCCGGTTTGGGACAGACCGCGCTGTACCACTGGACCGGC
CACTACGCGACGAACCTGCCACGGACGATTTGACACCTGTCTGTCTATTTGAAGCCGCAC
GCTCTTGGGCCAAGGCATCATCTGCTCGTTTTTTTGCCAGTGCCTGCTTCCGATCTCTTT
CGTTGTTGCTCACGTTCGCTAGAAGGGGCGTAAACAGCGACCGGTACTGGATACCAAGGC
CAGGATACTCTGGAACATATCGTGCGCCTCTGTTTCCGCTCACAAGACTGGCAGAGGGCG
CACTGGCGCTCGTACTGGTCGTCCTCTTGGACCCACTCTCTTTCGCGGCAACATTCTCGA
CGAGAATATGCGGCGTCAGACGGAGCACATCGACGGAGAGCTTCAGGGCTTCTTGCAGAT
GGTTTTTGGCTTTGCCGTAATGGTCTTTGGCCTCGGCATACAAGGCGCGCGCCTCGGCGG
AGCGTCGATAGACATTCGGGCGCTGCTGAAGACGCTGTACCGTGTTGGCAACACTGATGC
TGCTGTGATTGCTTCGGATCAGGGACTTGACGTCTGAAACAGAACTCCCTCGGGCTTTGG
ATGACTGTGATCGGGTCGATCTTGCAAGCTCAGTCGACTGTGCGAGCTGCTCCTTTGGCT
TCTGCAAAGAGACCTCTCTTTGGAACTCGTTGTTCTTGGTCCTGTCTGCATCCTTTATTC
TCGTATCTTTCTGCTTCCCTTTCGATCCCGAGGTGCTTCCATGCGGTGGGGTCTGCTTTC
GAGTTGGCACCTGTGCCGGTTTGGGTGTTTCTTCCCGAGCTGTCGGTTCTTTGGCCTTCT
CGCCTTTGACATTCTGCTTCTCTGCGGTGCCGTCCGCGTCCCGTTTCTCGACGACGTAGA
GGGCCGGTCCCAGCGAGGGAGTCCTGCTCCGGCCCTTTGTATCGGAGCCGAACGACACTG
GAGGCTGCGTTCCGGCGGGCGGCATCTTGCTCGATGTCTTTTCGGCGGCCACACCCTTCT
CAGGCACATTGTCTTTCAACCGTTTCCCAGGTTTTGTCTGTTCCACAGCCCCAAGATTGT
AAGACGCTACAGCAGCTTTCTGTTGTGAATTGATTGATGGTAGAGGGATTGGCGGCCGAG
ATGGATGAGGGGGTGCACCAGCCACCACTGTCAGCGGTGAAGGGGAAGAAGACGTCGGTG
GTGCAGGAGAGCGAGGCCGTGGCCGCAGCCTGTTTGGGCGTGGAGGCACGATCGGGGGCT
TTGCTTCGCGGACCATGTTGTGATGATTTCTGGGATATGCTCTTGGAAGGCGATTCTTTA
GCGGAGCTTGAGACCTTTCTTCTTCTTTCAGCTTTGAAGAGAGAATCAACTGCGAGTGCC
CCCCTTTTAACAAATCTTCCATTCACAATACACACACAAACACACGCACACTGCCTCCTT
TTCATCACCCGTCCCACCGTTCACACACCTCCATCGGTGTCCCTAGACACACCGGACCAC
CGACCAGTGCTTACCAAACTCTTGGTTGACGGGTTGTGAGCCAAGCAGAATGGATCAATG
TATTTTAAGGCAGGAGCCATAAAACGAGAAAGACCGCTAGTTGATTCGCTTACCCAGAAA
AAGTAGGAAAATAAATATAAACAGTAGAACAGCAAACGCAACGAGATGGAGGTGCGGGCT
GTAAAACTATAACAATGGGCGTAAATAAATACTAGGCACAACGCGTAGGAACCGGGCGCA
CTGAGCAATGTGTGCAATCTCTCGCATCTAGACTTTGCCTGAGTCAATGCTGTGCCTCTG
CCTAAGCGTCTCTCCATGAAAGTGATAACAAGGCTCCACTGCAGTGTCCCATATAAGTGT
TCCATCTTCGGTTGGATATGAGATACTTGCTCAGGTCACTTTCATCCTGACAGTGCACAG
CTGAAGGCTCACTCGATCCATCTGGCCGCCACCCGACGGCAGGGAATGCACCGGTCAAGA
GGTAGGAACCAAGTATAGGACTCAAAAACGAAGCCGCTGCTGGCGACGGACTCATTATGC
AGCTTTGCACGCGAAATTGGACCGGGGAATTTTTCATTGGTGTCGTGCCTCGCGGCCGCT
AGGCCAACCTGCTGGCAAAATGCGGGACGTCTGCGGAAGAACAGACAAAACGGAACAGAA
CAAGGTTGGCCAGCAGCGGAAACAGCATGTAATAAGGCAGAGACGGGACGGCGGTGCGTG
ATGGTGGTTGTGGTGGTTGTTGTGGTGGTGGTGGCTGTCTAGGCGGATTGCGTAGCGTGT
CCATTTCGTGTTTTGAACGTTGCAAGGTTCGTTTTCCCGAACTGCCGTCAGTAATTTTCC
GACTAGAGGGCCATGGTGTTGTGTCTTCCCTCATACCAGACTCGAATGTTGTCACAAGGC
TGTGATGCACTCTGTCACATATTTATGCAACAGCGTCCGACTACTTGTTTTCGTCAACCT
CCCCATCCATACGCTCCTGCCTGCCTGGCAAGGCTCGCTAGTCGTTGCGCTTGCCCTGAA
CGGCACCAGCAACGGCGCTAGGATCAGCACATCAGCCCCCACCGCTATGTCTGGAGGAAG
GTGCGACAACGCCCTAATCAATATCCACACCTTTGCATCAAGCTGCACCCAAAAGCCGAG
AAGCTTCGTCCTGCATACGGCTTAGGCTCGTTGGGGGCGCGAAATTGCGCACAGGTTTTT
TGTCCATTTTTTTGCTCTTTTCTCTCGCTTTTGCCCTGGTTGACTTCATTGTTTTTGTGG
ATTGTGTGTCGCTGTCCCAGCTTCGAGTCGAGTGGGCTGCGAAAATGCATAGTTTTGGGC
ATGTGACAGTACCCACGCGCGCGTGGTCTCCTTCCCGTCCTTGCCAAGTCGACCTCAACA
AAAATCCAACAAGTGGTTCCAGGTGTAAAATCATACGTCGTCTAATGGCAAGAGCTATGG
GTGACAGTGCGTTCAACGGTCAATAACGGCAACCACGATTGTTCGTCACCTGATCGCAAA
CCACCGCTCTGCGTGTGTTTCAAGGACACGTTCTGTACCTGCCGTACTTTGCGGCATACC
CCCCCCATTGCTCTTTCTTTCGATCGACATCTCCATTGCTACGTCGTACTTCCCGTTTTC
TTGGATCGACGGTGAGGCAGTGGGCTTCTCCTGCCTTCCGCCCCCTTCTGAGGGGACCCC
ACTAAAGCTCGATCACTCCTTCCTCACTACTAAAACGTAGTGACCCGGTGTTTCCTGCCT
CTTATCTACTTTCGCTTCCCTCTATTTTTGTGTGTCTCACCGCACCCCTCCTCACCTCTC
TTCGTTCTCTTCTTCATATCCTCAATTGCTTCGCCGATTCTCCCGTTGCTGCATCCTCAA
CCTCCCGTCTTGCAGCTCAATCCCGCCCCACCCAACCATGAGCTCTACCCCAGACGCAGC
TCTGGAGCAGCATGGCCAGCTCCGTCAACGTCATGGCCCTGTCGATGACCCTGTGGCGGC
ATCCGTCTCCGCCAAGGGCGACGTGAGCACCGTTGACTCGGAGCCGTCTGGTGAGGACGT
GTTGAAGCCCAAGAAGACGTACGGCCGGACGCCTGACGGCACTGGTATGTAGCTCGTGTT
TTAAGCCCGTGCACCTGTCGTGTTGTGTGTACTCCCCACGTTTGCGGGATGACCCCATGT
GGAGAGGGATCGTACAAGTAGAAAAGCGAAAACAAAACCAAAGAGAACCTTGTCGCTAAC
GATGGTACCTGTCGTATTTTTTGCCGCACAGTCTTCACCGTCCCCACAACCCACGACATG
GTTTCGCAGCTGCTCGATCCTCGCCAGCCCAAGAACTTGTCCGACGTCGTTGTGCTCGCT
ATTCTTGCCCTCCATATCCTCGCCGCGTATCTGCTCCCTGCCGGCCTGAAGCGTCCTGTC
TGTGCCGCGCTCTTTTTGTTCTGGCGCGCCTCGTACAACATTGGTATTGGTAGCTTGTTG
ACCGTGCAGTCCAAGTACCGGCTGCTTGTGACCTGGGCAAAGCGGTGGAAGCTCTTTGAG
ATTCCGGAAACCGGCAAGAACCCGCGTCCATGGCTCTACCGCCTTCTGAAGTGGGAGCTC
GAGGCCAAGATCCCGGAGGACTATGTCTTTGAGAAGGCGCCCATCGAGTACAACACCTGG
CTCGTCTTCCGCCGCGTCGTGGACCTCATCTTGATGTGTGATTTTGTGTCCTACTGTCTG
TTTGCTATTGTGTCGAGCCACCGCCCCGAAAGTGAGAGCTTTGTTATGGCTGTCGCCCGC
TGGGCCGTGGGCATTGCTCTTTTTGGTTTCAACCTCTGGGTCAAACTCGATGCCCACCGT
GTCGTCAAGGATTTCGCCTGGTACTGGGGCGACTTCTTCTACCTGGTCGACCAGGAGCTC
ACCTTTGACGGCGTCTTTGAGATGGCCCCGCATCCCATGTACTCGATTGGCTATGCCGGC
TACTACGGCATTTCCATGATGGCTGCCAGCTACGACGTGCTGTTCATTTCCATTGTTGCC
CACCTCGCTCAGTTTATCTTCTTGGCCGTTGTCGAGAACCCGCACATTGAGAAGACGTAC
AACCCGCCCACCCCCCGTGCTGCGCGTGCTGATTCCACCCTGAGCACCGATAGTGCCCAC
GCCCACACTGTGCAGCAGCTTAGACAGCTCCAGGACGCCCAGCAGCAGCCCATTGACTCG
ACAACGCCGGCTGGCGGCGCCTCGGCAGATCCCGCAGTCGTTCACGATCTGTGGGGCATG
GCGAACCTCGACCTGTTCCGCTCCATCGACTACTCGGTCATTCTCCTTGGTGGCTACCTC
TCCTTCCTGACGATCGTGACCCCGAACACACCGCTCTGGCAGGGCCTTTCGCTCTTCCAT
GCAATCGGTTGGCGCATTTGGTACAACGTCGGCCTTGGCCTCATCCTGCGCCGCCAGTCA
AGCGCCAAGTGGTTCACCCGTCATTTCCTCAAGTACGGTGAGAGCGCCGGCGAGGCCTGG
CGGCAGTGGAAGGGCATGTACCACATCAGCATGGCCATGTGCCATATGTCGTTCATGATG
GCCTGCTGGAAGATGTACTCGCCCCCCGAGAACTGGAACTACGGCTGGGCCATCCTAAAG
CACGTGCTGGGCAGCAGCCTTGTGGCTCTGCAGGTGTGGACGGCGTTCAGCATCTACGAC
GAGCTCGGCGAGTTTGGCTGGTTCTACGGCGATTTCTTCTTTGACAGCACCGGCAAGTTG
ACGTACAAGTCCATCTACCGCTACCTGAACAACCCGGAGCGCATCATCGGCACAGCCGGT
CTGTGGGGCGCTGCCCTGATTACGTGGAGCCGGTCCATCTTTATCCTGGCGCTGATCGGC
CACATTCTGACGCTTGGCTTTCTTGCGTATGTTGAGAAGCCGCACATGCAGAAGATCTAC
GGCCGCAAGCTGCGCTCCGAGGCTGGTCTGACCAAGTTCATCCGCAAGTCTCTGCCACCG
CCGGTCAAGGAATGGCAGGACAGCGTCGACCGCGTCCTCGACGAGACACGGCACTTTGTC
GAGGAGTTTGTGGACGCCGCGCGGCCCAAGCTGGCTGCTGGTGTGTCTACCATTGTGCGT
GATACGTCAGCACTCTTCAACAAGTACCCTGCGCGTCTTACAATTACTCGTATTGTCCCT
GGTGTGGCTGGCTTCGACCCCAAGTACTACAGTCTCGAAATCGAGGGTGAGCAATTGTCA
TCGCCTATGGTCCAAAGCGGCAGCCGGGAGTCGCACACCGCTGCCGCTGGCTCTTCTTCT
ATTTCTTCCTCTTCGTCTACTTCTTCGTCTCTCGCGGACAAGAATAATACACCCGCATAC
AACAACGGTAAGACGATCGTGCTGCAGTATGGCGCTCCCATCCGCGTGCGCTGGACAGCA
CCAGCCAATCATTGCAAGAAGGACTGGGTTGGCCTGTATAAGGTGGCGGACGGCCGGTCA
CGGGAGAAGACCGAGGTGCCGTCTCTTGGCCGGTGGGTGCCGACGACGCCGGGCGTGTTC
GACACTGCTATAGACCGGGGCATTCTGTCGTCGGACGAGCCAGTCAAGGGCAAGGCGTTG
CCTGATGACCCGGACCTGGTGACGGGCGAGATGGTCTTTGAGGGCGACCAACTGTGGTGG
ACCTCGGGTGTGTTCGAGTTCCGGTATCACCACGACGGCAGCCACAATGTCATGTCGATT
TCACAGCCGTTCGAGGTACGGATCGCCAAATTTGACGACGAAGAAGAAGGCTCTGTCGAC
ATGGGCCTCAGCGGCGGTGGTGGTGGGGGTAAGATCGGGATCTACGCCAAGGCCGTCGAG
GAGGCGTTGCTCCCTGTGGTGCAGAACTGTCTGGACCGCGACCCAGACATTGCACCCACG
ACCGCCGACGATGTGTTTGGTGGGCACGTGGAGCGGGACTCCAAGTATGCGCGACGTGTG
GTGTACGCGATCCACCACATGTTTGGTATCGAGTTTGCACCGGCTGTGGTGCCCGCTGAC
GGCACGGTGCGCAAACTGGCGTACCGGATATACAACGCCAAACAAGTTCTTGTAAGCGGA
CTCCCTCCCTGTCGTTGTCTCTTTACCTTTCCCATACCAACTGATTTGAATCTAGGCACC
GTACAGCATGTCACCATCGCGGTAAGGCGCGAGACCATGCGTCTTGCCCTGGCTGTCCCT
TGTCGCCCTCATACTTTCGTCCCCATTCTCTCGCCCCGCTTTTCAAATTTCTCTCCTCTC
TTCTCGACTTTGTCGCCATCTCTTTGGCGAATCTTGTTACCCTTTGTTTTGGTTCTTCTA
TAATGAGTCTTGCATTTACACCCCCAAAAAGCGATACCATGGCGAACAGAAATTACATAA
ATACGATGGATAGATATTACGTTCTGTGTTCCTTTTCTTTTGATTTTTTACTTTTTGATG
CGAAGTTACCGGGTCTTTTCTTGGACGGAGTGGGTGTGGGTTGCGTAGGTTCCGTTCCAA
CACGGCTACAAGTAGCAGATTATGTTTGGAATGATATATTTTGGATCTTGGTCTGTTTCC
AAGTGTTTCTTTTCAACATTTTTATTTATTCTCCTTCTTCTGCAATAATGTGAAAGTGAT
ACACTCTTACCCGACGTTGACTCTCATACAATTGCAGTTTTGAGGCTTGTGTTGTCCAAG
CTGTCTCTGGTTTCACAGCTGACTACGCACAGACACAATAAACCGTGGAGCGATGAGGAT
AGGAAGCACTGAAGATGTTCTAAAAGTCGCGTCTCACTATTGTTTTGTTCGATTATTGTC
TTGCTTTCTTTATGTTTTCCATTTGATGATCACAGCAGTTCTTTCGCAACACAACTCGGT
GCTGCTCTTTGACGAGAGGGTGGAGAAGATCATGATGAAAAGGAAGACGAACAACATCCG
AAGTGACACAGGTGTCAAGGTGACCACTCGTCGCAGTCTCCTGCATTGGCAGGCTCTGCA
GCCAACAAGCAGAGAGACACAATGTCGTGTGGCGTTCTTACGTGACTTTATTGGCTGATG
ACATGTGTGTGGGGTGCTGCAGTGGGATCGTGCTAGGGGCGGGCCCTTCTGGTTAGGCGC
AGCCCTAGTTTAAAGTTGACATTTCGCTTCGGACTGTTTATAGCGTCCAGATGCTTCCCA
ACGGTCTGGACCGTCCGCGATCACTCTTTCTCTTGCTTCTGCCATTTTAGGCTCAGTGGA
TACTTTCGTGACCATCTCCAGAACATGTCGGCAAACCAGAGGAAATTCTCAATTTCCCCA
GTTTTGACGGCATATTGACTTGGCAGAAAGCAACTATCAGATCGATATAGGACTGACCTC
GCAGGCCGTGCAGAAAGCAGCGACTATACGACATTCAGACTTTGACATACATGACATGGA
ACTGGACGGGCCCCCCTCTACCTTGCTGGGTTTGTGTGCGATGGCGTGCGATGCCTTTTA
GAGTAGAAAACGAATGCGTCTTTCTCGTGCTCGCCTGCTCATTGAAGCAGTATGCCGCGC
CTGCCTTATGAGGGTTAGAATTGGTAAAATGATTCTGTAATATCTGGTATTCTGCTCGTT
GGCACATTCCACCGAGAAAGAAGGCCACACAAAACCAAAGCCAAGCCGATGTATAATATT
GAGATACTGGGGCCGAGTCTAGAACCATGTCGACTACCGTGCCGGAGGCAAAAGCTTCGT
TCGTCGGGCCTCGCCCGTTGCTCGCTGCCGACGACACCGAAGAGGTAACAGGCGCAGAGT
TGCTGGTTCTTGTTTTATGCCTATTGGGCGAGTGCACGACTCCCCTTTCGGTCTCCTTTC
CACGGAATGACCACGCATTTATTAGTGGATATGTTTATTCGTCCAGAACGATCCGCCGAG
AACGAACGTAGTAGCACCGCCCACGATGCTCTGTCCACTCTTCCATTCTCCCCCACACTT
ACGTCGCAGTACAGAGAAGCTTGTCTGCTTTTGTCCGTTGTCGTGTGCTTCGTGTATATC
GCTCGAGTGTACTGAATGTCGTGCTTCCGCCTACCGGGGACTCTTCGTGCGATCTCGAGC
TCGCCCGTTCCCCCTGGCATGTGGGTTAGTCGTCTTCTCTGCTCATTTGCGGTTCGTCTA
CGATTCCTGTGCCTCATCCATTTCTAGCTTTCTGGTCCTAGATCGCTCCTCAAATCCTTC
TATTTTCCGTCATATAAAATTATAAGGCTTGTTTTCTTCCTTTTCCCGTCTGCCTCCCTT
TCGTGGTTCCTTGATTGTCCCCCATGTCTTTTTCATCCTTTTAACTTTGAGTGTGCCGGT
TGTCATTTTCTCCTTCTCCGCATTACAGGAGAAAACAGTCATATATTCTCCTTTATTTTT
ATTATGTTGTGCTCATTACCCATAACCCCTCTGACAGTCCTGGAGAATCATCCAACCCGA
AACAGACATAAAAGGAACGACTGTAAAAGTCTTGGCACTTGGCCCACTTACACCAAAACG
GCCAAAACGAGTCAAACAGGACAAAATCAACAAAAATGCGTCCAACGGGGCCACAACAAA
AAGACGAGGCCTGAGAAAGATTAAAAACTGCTTCTGGCCTCGAAGATAACTCAAGCGAGA
CAACGAGAAAAAACCGCCTGGCAGCTCATATCCTGCGTCGTATCAAAAAGCGCTCGCTTT
GGGACAGTCTTCTATAGTCTGGATTCTTGGGGATCAGACCCTCACGTTGATACCACGATT
ACCACGACCGAACAACAAGTCGCCTCGGCAGAACACCCGCTGCGATCTTGGTTCTGGTCT
GAACCTGACATTTGTCGCAGAAAATGAGACGGGAAAGAAACTGAAAGAAAGCGTCGCGCA
AAATTAGGTGCAAAAAGAGATTGTCATGAGACGCAACAAAAGGCAGGCACGACCAAGTAC
CACGTGGGCCAATTCGGCCCAGCTCGTGGACCACACCTTCCCCAGCAAGACAAGACAGCA
ACTGCCCTTTCCCACTTCGTGGTCGCTTCTGATCACTGATCGTCGCTTCTTTCCTGTCGC
GTGCATTTGCATCGTTCTTTCCGTTGTCAGTTTTCTGAAAATTGCCCTAGTCACTCCTTC
CCTTGTAATCTTGGCAGCTGATCATTTTTCTTCATGACATTTGACTTTCGATTTTCTGTT
GTCTCTTATCTCTTTGTCCCTTGTCTTCTGTCTCGTATACCTCCGCGAGCCCACTTACAC
CGTCCTCTATCTTGTCGTCCCATGCCACAATAAACTTTCCTAGTTTGATTATCATGTTCC
CGGCTTCTTGACAATATGACGACCGCCACTACTCCTGGCTAAAAGGGGCCAAACTGTCTA
TTGAAAAGGCTGCCTTTTGTCCCTTTTCTTTACATTTTCTCTTTTGGTCCACTTTGTTTC
CTTTCTTCACATCCTCCTGGTCAAGTTGCGATGGTCTCGTTGCCACGGACTTGGGCCGTT
TTCGGGGCCATGGCAGGCTTGGTCACGGCAGCCGACCTTGCCAGCTATGTATTGCCACTG
GTGAGTTATCCCGGGCCTCTTTCTCTACTTCTCTCTATTCAGACACAGCCCCATAACCAA
AGCTATTCATGTCCTTTAGATTGGCACAGAGGCCGGCGGAAACACCTTCCCCGGTGTCTC
GGCACCCTTTGGCATGGTCAAGCTTGGCCCGGACATGGACACCGGTCCTAGTGCCACTGG
GTCAAGTTACTCGGGCTATGTCCCAGGTGCCGCCTTTTTTACTGGCTTCAGTATGCTGCA
CGAGAGTGGAACAGGCGGTGCTCCTAAATACGGCGTCGTCTCGCAGATGCCCGTTACGGG
TGCCCCCGTGGCAAATCCGCTCTTGCGCCACGCCGATGCCCGTGGCGCCGTGGCCGACGA
AGCCAGTCCGGGCTCCTACAAAGCCACCATGGCCTCGGGTATTGTCGTTGAGCTTGCCGC
CTCGTCGCGTGCAGGACTCTACGAATACACGTTTCCAAATAGCACCAGCGGCACTAACAG
CGTTATTGTCGACGTGTCACATTATTTGCCGGCCCCCGACCGTGCCTACCTGAGCCAGCA
CTACCTCGGCGGCAACATTTCTGTCTCCTCCAAACCAGATGGCAGCAATCTTCAGTACCA
AGGCGCCGGCACCTATAACAATGGCTGGAATCTGTCGCCCGCTTGGACTGTCTACTTTTG
CGGCTACTTTGATAGCCCAGGCACGGTGCAGACGTTTGTCGGCAGCAGCAACACCGGTAG
CACAATACATCAGCTTCCTGCGGCAAGCACCGTGGATACATCACCGAACCGCCTCGGTGC
CGTCTTTTCCTTCAATGCGACGAATACAACCACTGTCACGTCTCGCGTCGGCGTCTCTTT
TATTTCGACTGCCCAGGCCTGCAACAACGTCAACAGCCAAGTACCCGCGGGCACCAACCA
GACGGCCCTGGAAGCACAGACTCGCGCCGCCTGGAACGACGAGGTGCTTGGCAAAATCAC
GACAACTGACAGAGGCAATACCACGCGGCTGCGGCTGCTGTACTCGTCCTTGTACCACAT
GTTGCTGCTGCCGCAGAACAAGACGGGTGAGAACCCCAAGTGGAGCTCGCCGGAGCCCTA
CTACGACGACATTTTTACTCTCTGGGATTTGGTAGGTAAAAATGTGGCAGCCCTTTCTTA
CATATTTCAAGCAAGGAAGTAGCCGCTGACGTTAACAGTTCCGCTGCACGACTGCCCTGT
TCCACGTTCTCCAGCCGACTATGTACGAAGAGTTCATCCGGTCGCTTCTCGATATCTGGC
GCCACGAGGGCTTCATGCCGGACGCCCGCTCGTCGTTTTTCAACGGCGCTACCCAGGGCG
GTTCAAACGCCGACAACGTTTTGGCCGACGCCTACGTTAAGGGCGTGCGCGGTAGCATCA
ACTGGGATGATGCCTATGCTGCCATGGTGACGGACGCCGAGACTGTGCCGCTCAACAACA
ACGACCCGCGCGACCCGTCCGGCTCAACAAGAGAGGGCCGCGGCGCCTTACCGGACTGGC
ACAACTACGGTTTCATCACGCGGTCATATGGTCGGTCCGTCACACGTGCGGTCGAGTACT
CCGTCAACGACTTTTCGCTCTACCAGGTTGCCTCGGGCCTGGGCAAGTCCGACGACGCCA
GCAAGTACCTTGACCGGTCACGCAACTGGCGCAAGCACTGGAACCCATCGGCCACATCGC
TCGGTTTCTCTGGGTTTCTGGTACCACGGACAAAGACCTCTTTTATTCAGCAGGATCCTC
TTATATGCGGCGGCTGCTACTGGGCAGACGATTGTAAGTGTAACTGTCCCTGCATTCTAA
ATGGATTGTCTACTAACAGGGGCAGACTACGAGGCTCTTTCGTGGGAGTACTCATTCAAC
GCCCATCACGACACGAGAACTCTTGTTAACTACTCAGGCGGCGACACCACCTTCTCTAAC
CGACTGGCCATGATGTTTGTCCCTGGCCAGCGGCCCATTGGTTCGGCACCGTTTAACAAT
ACTATCTTCAACCCGGGCAACGAGCCCAGCTTCACCACCCCTTACCTCTTCAACTTTGTT
GGACGCCAGGACCTCTCTGTCCAGTACAGTCGTGCTGCTGCTGACGCCTACTACCAGCCA
ACTCCAGGGGGCCTGCCAGGAAATAGCGACGCCGGCGCCATGGAATCATGGGTCCTTTGG
TCCATGATCGGCTTATACCCGATCACCGGACAGACCACGTTCCTTATTGGCTCGCCCTGG
TTCCGCGACCTCACCATCAGTCTCGGCGGCGGCAAGACTTTGCAAATCACGTCGACCAAC
GTCACCGCCACCACTTCTTCATCACAGGCTATCTTCGTTCAGTCCCTCCAGGTCAACGGC
CAACCGTGGAATAGTTCCTGGCTCACCTACGACGACATCTTCGCCAGCGGCGGCCGCCTC
GAGTTTGTTCTCGGGCCCCGGCCATCCAACTGGTCCACCGATGGCATTCCCCCGCCCAGC
CCGGCCACCGAGGACATAGTGCCGCCGCCGTTGGTGCTACCATCCGTCGTTGACCAGGAC
CACTTTAGTTGGCACGTTGACCGGCCGGTGCTGGCGACTCTGCTTAGTACTGTGAGCGCT
ACTCTTGTCATCTCCGCCGTATATCTCTACCTTCGGCGTCGCCACTTGCAGTTGTCGGGC
AAGGGCCAAGAGCACCAGATACCTACTGCGGAGGTACCGCCTCCATCACCACCACAAGGA
GTGAAGTCTAAGCTTTTAACATTGTACCCCGGGGCGCTTCAACTACCATGGATGGCTAAA
CAGCTGAGACAGGGTCCTTTAGGCTCCGCGAGACCAACCGATATGGCCGTCAAGGAAGCA
GCCGTTACAACGGGGTCAGCTGTGAAAGTAATAGCAACGACTGTTTCCGTTGAGGCAATC
GACTCTCCTAGTGCCTCTGGCAGCCAACTGACCGAAGGCTGCGACAATGATGCGGCCACG
GCCAATGGCCAGGCTGAGGTAGCCTCTCCAGTGGTGCTTAAGCCGGCACATGCACTGGGC
CCTGACGCTGTTTGATATGGATTTTTGGGCATGCTTTCTCTCTTCTTCTTTCGCACATAT
TTTTGTTTGCATATATATGGGCAGTACTTTTCGGATCGAGCGCTTCCTCTTCTCCTTTAG
TTTCCTGTTTTGTTTTCTTGTTTTTGTGGTTCTCGGAGTGCCTCCGCCATTCGAACGCCT
AATCATTATGACCGACCCATGAGATACCCAAATATTAGACAGTCTTTATCGCTTTCTAGA
GCCAGAAAATAGAACAAACATTAGTATACACATTTCGAAATCCAATATTTGTTTGTGCCG
GTGCGTTTGTCTTGCACTTGCAGTGTATTATTGCGAACAATGTGGCAGCTGTGAATATAG
CGCTCTGAGACCCCGCTAGCCGTTCAACTCCGTACTGAGATTTGGTACTTACACGGTCTC
AACTCTCAACGTCAAGCCGGGCGGAGACGTCCGATCGCGCTCCGTGTATCTTGACAAAAC
CGAAACACGATCTTGAGCTCGTTTCAAAATGTTGAATAGTTCTCGTCAGCGCCTGTTCAC
GGACGTGCTGCGAACATCCACCGTTACAGCCAGCCCAGGACATGTTGGCCGGCGCCTGTT
CTTCCTGTCCGCTCATCGGAGGGCCGACTTTACCCATGCAGTACGTCACTTTCGAGCGTC
TGTCGTCTCGTCTTCTCATTGACGATGTGTTGGCTGACACGCTTCCAAAGGTTATCGGTG
GTGGGGTCGTCGGCCTCGCCGTAGCACGTGGCCTGGCGGAGCGGGCGGCAACGATTGCGC
CTTCCTCCTCTGCGTCGTCTGTGCTCCTGCTCGAACGCCACGACACTGTCGGCACCGAAA
CCTCTGCCCGCAACAGCGAGGTCATCCACGCCGGCCTCTACTACGGCGCCGATTCCCTCA
AAACCCAGCTCTGCATCCGCGGCCGGCAGCTGCTGTACGCCTTTTGCGACCAGTACGGCG
TTGCCCACCGTCGCACCGGCAAGTGGATTGTGGCCCAGACACCCGGCCAGCGCGCGTCCC
TCGAGACGATCTATGCATTTGGGCAGGCCTACCACGACCGCGACGCCGTTCCTCTGCGCT
GGGTCGGTGCCGCCGAGGCCAAGAAGCGCGAGCCCGCGGTGCGTGCGGAGACGGGTGTGC
TCGAGAGTCTGGCGACGGGCATCGTCGACAGCCACGGCCTGATGCAGACGCTGCTGGGGC
TGTTTGAGCAGGCAGGCGGCGTGCTGGCTCCCGGGTCGCCTGTTGTGAAGATTACGCCGC
TGCCGCTCGGCAGTGCGTCCCAGCAGCCAGGCGACGGCGGCTGGCAGTTGCACATCAAGA
CGTCGGCGGATGCCGACGAGACGGTCGTGACGGCCGAGACGATTGTCAATGCAGCCGGCC
TCGGCGCGGCGGCTGTGCACAACATGATTACGCAACAAAACGGCTCGGCCGACAAACAAG
AGCCCATGCAGCTCTACTACGCAAAGGGCAACTACTTTTCCTACGCCCACAGCCAGCCGC
GCGTGTCGACGCTCGTGTACCCAGCCCCGGAGCCAGGGCTGGCTGGTCTCGGCACACATC
TGACACTCGATCTGGCCGGTCGTATTCGGTTTGGGCCCGACGTCGAGTGGGTGGACGACC
CGACCGACCTGGCTGTCAATGCGCAGCAGCTGCCGCAGGCCATCGAGGCCATCAGGACCT
ACCTGCCGGGCATCGACCCAGCAGCCCTGCAGCCCGACTATGCCGGCATGCGGCCGAAGC
TGGTCAGCGCGGGCAAGGGGGCGGCCGACTTTGTTGTCCGTAGCGAGCCGGGCTACCATG
GCTGGGTCAACTTGCTGGGCATTGAGAGTCCCGGGTTGACGAGCAGTCTGGCGATTGGCG
AGATGGTGGAGAAGATGGTCTATGCAAGCTGAGGCGGAGTGGAGATGTATGATGACGATA
CGTCTGCTTTTTTGAGATTATAATATATGTATATTAACCTCAATATTTTGGTGACAATAT
AGCCATAGCCGAGCTGTGAAAGCAGTGTAGCCTCTGAATCATGAAACGGAACGATAGTGG
CCCATAAGGCAACAGAAGAAAATCTACGAGGCAAAAGAGACAAACTATGCGACGGAAATA
ATGCGATACCATTCAAAAGAAGAAGATCCTGATACTAGAATAATCATAGATGAAACAGAC
AAAACGCCAGTTTGTGCAGCCTATATCCCGTGGAAGGGGGCTGTCCCATGTTGCAATCCC
CAAACCAGGCAAAACATCAGGAATAAAGACAAAAGCGAGGGTGCACAAAAGATCGAAACG
GCAGAACATGACAGAATATCAAAAACGAAAGAAAAGAACCAGAACGCCCCAATGGTGTAC
CTAAAAGAAAACCCCTCGTCACCGCATCGTCACGCTCGGGTAGAACATGCGGGTCTTGAT
GTTGACCCGGAACTCGTAGATGCCACCCTCAGTGCCGACATACCTAGGAAAGTTAGGGAC
TGCAACGACATGACAAACAAAAACAAAAAGGGGAGGGCACGAAGACTCACAATATACTCC
CATCCTCGCTCCAGGCCAGGCCGGCTGTGTGGCCGTCCTTTTGCTCTGTCGGGCCAGGCT
CACGAGCGCGCCGCGCCGTCGGAATGTTGGAGTCCCACGCCAGCAGGCTCGATGAGTTGA
GTACCGTGTCGGGCAAGGGCAGTGGCAGCGCGTTTCGATTGGCCCGCCGGGTGGAATTCG
GGATGCCGCCAAACACGCGGTTGGTCGTCGCCGTCGCCGTCGCCCCCGTAGTTGTGGCGG
CGGGCGGCTGGTCCCCGAGCTGGTACGCATGCAGAATGTCTATAGTCTGTCTGTTGCTCA
CGTCGTCTGGACTCCCGATACCACCACTGCCGTCGCCGCCGCTGCCCCACAGCGGATCCC
GTTGCCGTGTCGTCGACGTTGCGGCGTCGCGGGACGAGAAGGCATTGTCGTCGCTGCCCG
AATCGTCGTTTTCGACTCCTGCAGCGAATGCGCTGGCTCGTTGCGCGGCTTGCAGCAGGC
CGGCCGGCGCCGGTGCCAGCCAACGGCGCTCCACGTCGGCAGCATCCCGGGCGTTGCGCA
GATTCCGCAGGCTGCCGAGAATGTCGTTGACTGCCATGGTCACATTCTCATTCTGCTCGC
GCGTCCGTGCGGCGCTCCGGGCGCGGCTGTTGCTGGTGCCGGTCCGGATGTTAATGATGC
CACTGGCGGTGTTGCGGGTGCTCGCCAAACTGCCGCTGCCGCTGGCCATAGCGCTGCTGT
TGTCGGCGCCCGATGACATGCCTCGTGAGCCCAGTGACGGCCGTGACCGGAGCAGCCATG
CCGCCCGGCGTCCAAAGTCGGACGTGTCCCGGTCACGATCCCGGTCGCGCTGATCCCGGC
CCAGCAGTGCCTGCTGTTCGCGCAGTAAACGTTGCCGCCGCAGCATACTCTGCATGCTGC
GGAGGTTCTGTGAATCGCCGGTCGACGTCGGCATGTGGTACCAGTCCAGCGCGTCCCGAA
TGCGCATCGCCTGCTCGCTCGAGGTCATATCGTAGTCGTTCGCCGATGGACTGGTCGATT
CGTTCAAGGCGTTGCTCATCGTGCTGTCGCCGCCACCCGCGTTGCCGGAACCGCCAGCGC
CCTGCTGCCCTGTCCGTCTGCGCTGGCGCTCCTCCTCAAACTCGTCGTTGCGGATGACCT
CGTTAATGTTCACGTGCTCGTAGGCGTCGTCGTCGCACAACTGGAGAATCTGTCGCGACA
CAAAGCCGTTGCGCACGTCGGCAACACCCACCGACCCGTGGTCTTCGCTCCACGCCAGCA
GGTCGTAGGGGCCTGGACAAAAGGACATTTCGCGCACGGCACCCGAGTCCAAGTTGGGAT
TCGACGAGTTGAAGCAGGCCACCAAGCTTGTGTTCGGGTTGGCGAGTGTGCTCGTCTCGT
AGACATGGATTACACCGTACTGTGTAGCGACGGCGAGATACCGGCCCGTATTCGAGAAAC
ACACCGCAAAACTGCCGCGGTGGACACTGGTGTCGACCCGGCTCTGGCCGCGCAGGTGAT
GCTTGGCCAGCAGCTTCCACTCGTAGTGCTTTGCCGGCGTCGCCTGTGCCTCACCGCGGG
CGAGACGGTTGGAGCCGCCCATCTGCTTTTCCACGCGCTCGTGTATATAAAGATAGGGGT
CATCACTGACGGCCACCAGCAGCCGGCCGTCGGGCGAGATGACGGCGCGGTTAACGCAGT
CGGGGTATTCCAGCACATCGAGCTCCTCGGCGGTCTCCAAGTTGACAAGCGTGACCTGCT
TGTCATTGTTGGAAAGCGCGGCGATCGGGCACGAGTAGGCGCCTGGCCAGAGTGGCACAA
AGCTCGACGGGGTCCATATCGTGATGCAGTTGACACGGTCCGTGCCAAACTTTTGGCTCT
TGGCCACCAGCCGCGACGGTACGGTTACCAATAATGCTGCGTCGGTCATGCGCATGTCAA
AGTCATCGTACTCTTCGTCGTCCATACCCGGTTCGTTGTCATCGTTTTCGCTGTCGTTGT
TGTCGTTGTTTTCGTTGTTCTCAAGATCGTGGTCGTGGTCCATGCTGTGTGGGTGCCGGG
CCAGCCTGTCGTGGCCGTTCCCCTCAACACCTCCACTCCTGCTTTCTGCTGTCGATCCGA
CAGCCGCGCCATCGCTGCTTTCCCTGCGTCCGCGTCCTGGACCAACAGCGCTCGGCGACT
GGGAACTGGAAGCACCCCGCGTCGCATTTACCCGGATGGCGACAAACTCGCCCTCTTCAC
CTCCACAGCAGACCCAGCCCTGTCGAGCCACGAGGCATCGCGGGGAGAACTCGAGCTCGG
CAATCGTTTCCGATTTTCGTGTAGCGGTGTCGAACTCTTGGATGTGCAGGTTTCCGATGC
CAGCCGGGAAGTAGACGGTGTCGTTGACGGCGCCAATGAGAGATCGCAGCTGCCAGTGAC
TAAATAATAGCGCATAGGTCAGTTTCCAGCAACAGACTGTATCACAGGCTTCCAAAAGCC
AAAGAGGTGACGCACATTGGATTGATGCGGGCACGATAGTGTCGTCTTGGCTCCCGGCAA
ATCAGGGCTTCGGTCGGATAGCACCTATCGTTTCGCTGAGGTTAGCACAGATGGCTCGAT
TGCGAGCGGGCGGATCATCACCGCCGTCGACGACTCTGTCTGTGGACCATCCCCCAAGAC
ATACGCAGTCTCATCTTTCACATCCCCCACGGCCATGGCAGTCGAAATCGTCGGTGGTCA
ATAGCAGAACAGGGACAAAGTTGTGCGACATCCACCAGCGAAGGAGGAAGCGCAGTGGCG
ACGGAGGTGGCCCAGATACGGGCCGAGCGAAGAAAGGTAATCGACAGTCGCCGGATTAGA
TAAAACGGCGACGCCGCAGCGGCTAATGCGTCCGTGACACCCGGGGGATAGTGTGGTCCG
TGTCGTCGTGATTAAAAGCGGCGATTGAAGGCGCGGATCGTCGTCAATTGTGTCACAGCA
ATCAGGGGCGTCCTTGCAGCGATAGTCGATGTTGGTCGACCGACTCGTTTGATGTATGTA
TAATCGAAGGACTTGTCCGTGGAAATAAGACGAGGCGCGGCGGTCGTGTGCAGAGGGGGA
TGCAGTTTGATGAGGATGTCTCAATTTTGCGACGACGATGAATTACAGGCGAAAGGGCTC
GAGATGACGTTCAGCCAGGAGCCAGCTGTAGTCTCCTTCGCGGAGGCAGCAGGCGCCGTA
CGGGGCTGCAAAGCGGCACTGTGTGCTCTGTAATTGGCGGGCAGGTGCGCCGCCCTGGCC
TCTGAGCGAACGGGATAGTGGATAGTGCGCCTTGGCGACGAGGCTGAAATCCCATGAAAT
CCACCCCTAAGCAGTTGGGGAAGGCGCTGGCCTGTTTGCGCACTGTATTACACTGTGCTG
TACGCAACTCCAAAGCGAGACCGAGTCGCACAATTTAACAGAACAAGGACGCATCGCGGT
ATCAGCCAGGAAGTACAGACATCCTGCAGCATCAGTGCGTCTCTGGGAGCACTGCCGTGC
GAGGCATGCGCGAGCAAAAAGTTGCAGCATCAACATCCGCCGACTTTCGCTCATAGTGAA
GGCGGTGAGTTATGTTTCGGCGGAGTAGGCGGCAGAAAGTGCGTGGTGGGTGCTCTTTCC
CTTTCTATTCGACCTTCCTGTCCTAGCACAGCCCAGCTTTGGCACCTTCCTCCTCCGGCC
CGGAACCCCAGCTTTTAATCTGGTTGTGTTTTGCGGCCCAGCTCGCTCCTGCTCTAATGG
ACCTCGGCCGCGAGTAAAAAGCGGCAACAGCTCGGTCTCGGTCTTATTCCTTCCTGCCGC
TTTCGACCGCTTGCTCTAGCCGGTCCACGCAAAACCGGTGGGATCGTTGGTAAGCCCTGG
TGCGGAGTAGTAGAGAGTCACAATGCAAGCTGAAACTTTGTGTGCTTCTTGAGAAGGGCG
GCGTGGGCAATTCAAGAAGTTTGACATTGGTGCCTTTGAAGGATTTCGGTTGTGCTATTG
AGCGTGCTTTTGGGTAGCGTTTTGCAAAGTTCTCAGGCCATCGCTCCTTCCTCCCATCCC
GCTTAGACCCGGAACATAGTCACGTGCGGTAAATTTAGAGATAACACGTGACTTTTCTAC
CGCTGTAGGAGTCTGTGGCAACCGGAAAAGTGGGGCATGTCGCTCTAGCGGGTAGCCAGC
AGCCAATAGGATGCAGCGCCTGTGAGTGGCCCAGCACCTTCTCGAATTTTTCAGAGAGCA
GGGGCAATGAAAAAAGGAAAAGAAGCAGCCGAAAAAAGCTCTTCCATAAAATCTTCCATC
CTCTCTCCAGGTCCTCTCTGCCCACACCATTTCTTCATCATTTCCTCACTTTATACCCCA
CGGTGCATCTTGTCCCGACTCACCTCGTCTGCGCATTCTCCTCCCTCATTCTCCGAGTTG
TCGAGAGTGGTATCTGCTGTATCTTGTTTTTCTTTCCTTTCCTTTCTTCTACACATCCGA
CATCATGTTGGCCGCTCGTTTCTCCAGAGCCGTGAGTACCGTCTCCCATTCTCCCAGCTG
CAAGTACAACGACTCGAGCCCTCCGCTAACCGTCATAGCTTCCCCGGGCATCCTCTATGG
CCACGCGCCCGGCGGCGATGCGCGCCAGCGCTTTCCGTCCTGCCTTTGCTCGCTTCGAGT
CGACCGGCACCGAGGAGAAGGTCAAGGGCGCAGTCATCGGTATCGATCTCGGCACCACCA
ACTCGGCCGTCGCCATCATGGAGGGCAAGGTCCCCAAGATCATTGAGAACGCCGAGGGTG
CCCGCACCACCCCCTCCGTCGTCGCCTTCTCCGAGGACGGCGAGCGGTTAGTCGGTGTCG
CTGCCAAGCGCCAGGCCGTCGTCAACCCCGAGAACACCCTGTTCGCCACGAAGCGGTTGA
TTGGCCGCAAGTTCAAGGACGCCGAGGTCCAGCGTGATCTGAAGGAGGTCCCCTACAAGA
TTGTCCAGCACACCAACGGCGACGCCTGGGTCGCTGCCCGCGGCAAGAACTACTCGCCCT
CGCAGGTCGGTGGCTTCGTCCTGCAGAAGATGAAGGAGACCGCCGAATCCTACCTCAGCA
AGCCCGTCAAGAACGCCGTCGTCACCGTCCCCGCCTACTTCAACGACTCACAGCGCCAGG
CCACCAAGGACGCCGGTCAGATCGCCGGCCTCAACGTCCTGCGTGTCGTCAACGAGCCCA
CTGCTGCTGCCCTGGCCTACGGTCTGGAGAAGGAGGCCGACCGCGTCATTGCCGTCTACG
ATCTGGGCGGTGGCACCTTCGATATCTCCGTCCTGGAGATCCAGAGCGGCGTCTTCGAGG
TCAAGTCGACCAACGGCGACACCCACCTGGGTGGTGAGGATTTCGACATCACGCTGGTCC
GCCACCTGGTTGACCAGTTCAAGAAGGACTCCGGCCTGGACCTGTCGGGCGACCGCATGG
CCATCCAGCGCATTCGCGAGGCCGCCGAGAAGGCCAAGATCGAGCTGTCTTCGTCGCAGC
AGACCGACATCAACCTGCCCTTCATCACGGCCGACGCCTCGGGCCCCAAGCACATCAACA
CCAAGCTGACCCGCGCGCAGCTCGAGAAGATGATGGACCCTCTCATTACCCGCACCATTG
AGCCCGTGCGCAAGGCGCTCAAGGACGCCAACCTGCAGGCCAAGGACATCCAGGAGGTCA
TCCTGGTCGGTGGCATGACCCGCATGCCCAAGGTGTCTGAGTCCGTCAAGGGCATCTTCG
GCCGCGAGCCCGCCAAGTCGGTCAACCCCGACGAGGCCGTCGCCATCGGCGCCGCCATTC
AGGGTGCCGTTCTGTCGGGTGAGGTCACCGACCTGCTGCTGCTGGACGTGACCCCGCTGT
CCCTGGGTATCGAGACCCTGGGCGGTGTGTTCACCCGTCTGATCAACCGCAACACGACCA
TCCCCACCAAGAAGTCGCAAGTCTTTTCGACGGCCGCCGACTTCCAGACTGCTGTGGAGA
TCAAGGTGTACCAGGGCGAGCGTGAGCTTGTCAAGGACAACAAGCTGCTGGGCAACTTCC
AGCTGGTCGGGATCCCGCCCGCCCACCGCGGCGTGCCCCAGATCGAGGTGACGTTCGACA
TTGACGCCGACTCGATTGTGCACGTGCACGCCAAGGACAAGTCCACCAACAAGGACCAGT
CCATCACCATTGCCTCGGGCTCGGGTCTGTCGGACTCGGAGATCCAGCGCATGGTGGACG
AGTCGGAGCAGTACGCCGAGCAGGACAAGGTCCGCAAGGATGCGATTGAGGCGTCGAACC
GCGCCGACAGCATCCTGACCGACACCGAGAAGGCCCTGACCGACCACGCCGACAAGCTGG
ACAAGACCGAGTCAGACCAGCTGCGCGAGAAGATCACTGAGCTCCGCGAGTACATCTCCA
AGAGCCAGGCCGGCGAGGGCGATGCCACCGCTGAGGATATCAAGACCAAGGTCGACGAGC
TGCAGAACGCCTCGCTGAACCTGCTGGACAAGGTCCACCGCGCCCGTGGCGAGGACCAAC
CCCAGGAGGAGCAGAAGCCCGAGGGCGAGAAGAAGGATGAGACCAAGCAGTAAATGTGGG
GGAGGAAACAACCCGACTGCCCGACAGGACGAGCTTGGCATCGCCAGCGAAAACAAAATT
TAAAAAAATACGCAAAACAAGTCACAAAAAATTAAAATTGGGACGAGGAAACGAAAAAGA
AATGATGGGCCTGGGATCCTTTTGATTTTTTTTAGCGCAATCTGTGGTTTTATAGATTTC
CCCCCCGGTGTTCTTCCATTTCATCATTTCATCTCCATCACCTAAACTCTCTCTCTTACT
TTCATGCCCTCTCTTCCATCTCCATCATCTCCACCATCTTTCACATATCTCTCCATGTAT
CTCCTCTCTGTACTCTATACATTCATGATTTCATTGTTATATCCTTTTGAATCTGCTTCT
TCTCTTGAGAGCATATGTTGTGGACGAGTCTCATGTGGCCTGGCTCGACTTGTAGTCTAC
CAGACTCACGATACATTGGGACGGAACGGACAACGAGGTCATGCACAATAGGCGGGAAAA
CGCGGCGTTTACGAGCATTTAAAACAAAGTTGTTGATGTTTGTTTTTATGTTTCTCATTT
CTCTACTGCACAGTTTCAGAGACTGTATCAAGACAGAGGCAAGAAACAAGGTTGAAGGCC
TGGGCAGTGTAGCGCATGCTCTTCTTTCACTTGTCTTATTTGCTTCGGTCCACCATGCCC
AGCAAGCTTGATTGACTTGCGGTAATCTATTTCCATATAAACATAATAGACATATCCCCA
CTCATTCTTAAGATACCATTAACGATATTGCTTTGACTTTTCATGCCGTAGAAACGTGGA
CAAAAAAGGAGTTTGCTTTTAATGAAGAACGAAAATATGAGAATCGCAGAAGCATACGGC
ATCGTTTTATCTCTTGAAACCGAACCAGCCACGCTTTTGCGGCTGTTCCTGTTGGGGCGG
CGGCGCGCCCGAGGCCGCGGTTGCCGCCTGCTGGCTGCTCTCGCTCTTGACCGCCGCAGC
AGCACCACTGCCGGCCTTGCTCGGGTAGTCAATGTAGTTCCATGCAATGTCGAGGAAGAT
GGGCTTGACGGGCACCGCCTGTATCCGCGGCGGGTAAGCCACAATGTTCTCGAGGTCGAC
GGCGCCCTGCGGGTATTCGCCAAGCGTCTCGGACAGGGCCAGCGCGCCGGCCTTGTGGGC
CGCAGCGCCAGCCGTTGGCTGCTGTTTCTCAATGTCGACCAACGCTCGTGTCCGCCGGAG
CTCAGCCTGCAGTAGGGCCTGCAGGAAGGCGACGTCGTCGGCCGAGACGTGGATACTGCG
CAGCGGCGAGTCCTTCGTCTGGCTGCTGCCCGTCGCATTGCGCGCACCGGCGGCCTTGGT
GAGGACCGGGGCCGCCGCATCCGCCTGGTTGAGGGCGTACTTGACGAGGGCCAGGGCGTT
GGCCGCATGGCCGGCCAGCGTGTGCGAGCGGGCAATGGCGAGCGACTTGAGGGCCACAAA
GTACTTGGCGGTCGCGTCGAGCTGCTCGGCCAGATCCACGTCGGCGGCGACACCGGGCAG
CTCCTTGACGGTCTCGAGACTCTGGAGCGTGCCGTCGTAGAGGACAAGCTTCTCCTTGAG
GCGCGCTAGCAGGCGGCCAGGGGCTTCGGGGCGCGTCACGGCCGGCTTGCCCTTGGCCTT
TCTTGTGACGACGGGGGCCGACTGCACGACGGCGCCGTCGTGCGGACCGGTCAGGACACG
GTTGCGGCCGATGCGGTCGCTGATCATCTCGTAGTTGGCGGCGGTGCGCGCAATGTACAG
GAGCTGCACGTTGGGGTCGCTCTGGGGAATGCCCTCGTTGCGCAGGTCGTCGATGGCGGC
CTTGGTGGCGTCGACGGCGTCCTGGCTGACGGTCAGCACGTCGTCGTAGGCGGCCGCCTT
GTCCTTGGGGGCCATGCGGGCGCCGCCGGCCACCAGCTGTGCCTCGAGGCGTGCCTTGGC
CAGGTCGAGCGCGGCCCACGCCGAGGCAATGGCGGCGTCCTCGATCTTGACCTCGCGCGA
CCGCCAAGTGAGCGTGCGTGTCGAGGCCACGACGCCACCCACAGTCCCTGGTGCAGCCGC
CTCGAGGCTCTCGCTGCCGTCGGCAGTGGCGGCCGTCTTGGGCTGCAAAATGGTGGGGTC
GATCTGGTTGACAGAGGCGACGAGCGCAGACGTGTCCGGTGTGGCGGCGACGCTCTTGGC
AGACAGGAGCGCCTCGCGTGCGACGATGGGGATGGGCTTGGAGCGCGGCATCTTGAGCTG
GTAGGCGGCGTACCGCAGCGACGGCTCAATGGTCTCGGAGAGCAGGTCGCGGAAGATGTC
GGCGCGGGTGGGCGAAGCGGATGAGAGGGCACTGTAGATGGCCCATACGGCAGCGTAGTT
GGCCAAGCACAGCTCCCAGGCCTGCTTCTCGAACGCGGCGGCGCCCCGGAGCATGGCGGC
ATAGGCACGCGCCTCCAGACGGTCAACGTCGCTGGCGCCGCTGGTACCGTCCTGCAGCAG
GTCCGATAGGCCGGCAGCGTACTTGGCGGCCTTGTCGAGACGCGAGACAATGTGCGAGCG
GGTGTGGCCGGTGATGCCCTTTTTGTTGGAGGCATGGGCCGCCTTCATGGCCATGGCCTG
GGCGAAAGCGCGCTCGGCCGTGAGCAGTTGGAGTCGTGCGTAGCTGAACTGTTAGTAAAG
AGTCGAACAACCCCCCCAAAATTCAAAGAAAAAAAAACAGCCAGGAAACATACCTCACGT
CTTCAGCCACCTGCTCGGCCTTGATGTTGTTCGCATTGTGGTTGTATTTGCCCCGATGCC
GGGTGGCCACACGCAGCTTTTTCCGGATATTCAGCAGACGGTGCGCCAGCTGTGTGCGGT
AGGTGCTGTAGTCGCCGTACAGCAGGGCCTTGTCTCTTGATGAGACGACAAACTGTGTGA
TATCCATTGTGCGGTTGTCCTCTTTGCTATGTCCTTTCTGTCGTCCGCCGTCTTCGTCTT
GTCCCTCGTGACAATCGCCAGGCCGGAGCAGAGAGTGAGTCCGTCGGCGTGCGTCCTCGG
TCGTCCACAGAGGATCGAGCGTGTGGCTTGTCGTCGTACGGTCTGCGTGGGTGGTGCGGC
CGGCCGAGAGTCTGAGAGACTTGTGCTGTCCCGTTCTCCTATTTTCTTGTCTCCTCTGCT
GTTCTGCGGTCGTCTGCCAAATGTGTGGGGTTGATATCGACAGCGTGTAAATTTGCTAGC
ACCGTTTTTTTGTTCTCGTTTGGCAGCAGCGAGTCTTGTGCCCCACCTACCCAGCATGCT
TCTGTGCGCCTGTCGCTCCTGCCCAAACAGCCCAAAACTTGGAGTCCAGTGGGTCGCAAC
CGCCGTCCGCTGAAGCGTTGTACAGTGGGAAGGCACGGATCATTCATTGGCCGCTCCGGC
GCAAAAGCTCCAGCAGCTTGGGCACCTGCCACCAATGCACCTTCCAGCCAGAACATCGGA
CCACTACCCATCGAAAAAAAGTTAGTATGAACGTCCATCTGTAGATACCTCCATTCCGCC
TGGGAGCCCGCCATTTGCCGCCAAACAACACCACGGCCTGACACAGCTGCACATTTTGCA
CTAGACACTACGACAGTCGACTGTGGTGCAAAACAAAGCGTGCGCCCAGATAAATCTCCT
CGTTTTTCCATTGCCAAGCGGAGCTTTGTTTATATGCACGTGCTGAAGTGAGGCTTCACT
TTTGTCGTCGCCAGCAATTACACAGAGCTTGCTTTTGCCCTGTTGCTCTACACCAGCTGG
GGCTCTCGACCGACCAACAGACCCAAGTGGCATCGGGCTTCTTCGGAATACCTCTCAACC
TGCCCATAATGTGTCCATAGCCTGCTCGTCACCCGACAACCGTCCCCCCATTTTACGGCA
TATACGCCGCCACCTTGCGACCTTGCCGACGACGGCCGCTTCGACCTGATGCCGCTGCTC
GACCGGACAGCGGCCGGGCTGGAGCCTGCCGGGCTCCAGCGGCTGCTGCCCAACGTGTCA
AAAGCAGCCAGCGGCACGTCGTCTGGTGCCCTGCAGGCCCTTTTTGCACAGCGGGGCCTC
TCCGGATCCGGATCCGATCCGCGCGACGGCTATTTCGATATGTACACCCCAGAGCTGTTC
CAGATCGAGCCACTCAATGCCTCGGCCTTTTTGCTCGACTTCCTGTACCCAAAGGGCACC
TTGACCTTTGTCCGAAGGTTGTCCAGAGCCACAGACCGCCGTGGCCGGGCAGACAGCTCA
ACAACCGCATCCACATCCACATCCACGAATGCTACGCAGACCGCAAATTCCTCACGAAAA
CCGACACCGACACGACACTTTCGATCCCTCCTCTCCTCGTCTGCGGCAGTATCCGAGGGT
ATCCAGGTCGAGAGCCATTCAACGGCTGCGGCGGATCACGCTTCTCACAGAGCCACTGAT
CTGTTTCGCAGTGAAAATGGCGGTCTGGTTGGGTCAGGTAAACAGGTCCGGGCGCCTCAC
GAGGACCAGGGTGCCGTCCTTGCCGACTTGACGCAGCTCCTCCAGCTGCGGCCGACAGCC
ACCCACCACGACGCCTTTGAGCGGGTGTGGGGCCTGTACAACCGGTTGGACGAAGGGCCG
CAAAAGACCGCCCTGAACCGCGCGGTCCTGCAGTTTCTGACGCCGTCCAAGCGGCCGACC
GAAGCACACAGGGTCCTGCGTCTCTTTGAAACGATTGACCCGTCGCAATGGGACACCGCC
ACTGTCGCCGCGGCCATCAACACCCAGCTGCGCCTCCGAAACCGGACAGAAGCTCTCTCC
ATCTTCCAGCGCAGCACGGCCACGGATGCTTGGGCAGACGGTGCAGCGCCCGGGCTCGAC
TTGCTGATCGCAAATGCCCTCAAGACGCTCTCATGGGACGCCATCTCGGCCGCATGGAGC
GTCTATAAGAAGAAGACCGGTCGGATCAAGGCCGAGGAGCCGCTACTCACGGCCGTTGTT
GAGCTTCTGGGCCTGCAAGACAAGATGCAGATGTTCGCCGAGTTTATCGATATCGCGGCC
CAGAAAGCACAGAAGTCGGAGCATCCTGAGCTGCCGGAGCAGCCAGAGCTCTCAGAGTCG
CCTGAACAGCTCGTGGCCCTCGAGCTGGCTGAGCACAACACCGACCCGGCCGAGCGCCTG
GACCTCGAGTCCCTCAAAGAGGCATTCAAGGCCATTCTCGAGGCCTCGCTGAACCGCCTC
GACCCGGACGCCGCGTTTCCCCTCGTGCGGTCTCTGACGAACCCGCGTGTCCTCGAGAAC
TTCATCCAGGTCCTCATCAACAACAAGCGCTTCGACTTGGCAGCTCAAGCCTACGCGGAG
TACCGCATCATGCCCAAGTTTCGGCCGCACACGTCCACCCTCGCCGACATGGTGCGCCAC
GTCTACTACCCACACAACGCTCGCGGCATGGAGGATGTGCTCAAGGACTGGTACAACGCC
AAGGGCCGCCTTAGCTTCTGGGGCTACCAAAAGTACCTCGCCTTTTACGCGTCACGCGGT
GACGTCACATCCGTCTACCGCCTGTGGGACGAGTTCACCACTGTCTATCCCACGGCCATT
GCGAGCGCCGAAGACACCTTCGCCCACCTGCTCAAAGTGCACGCCGTGCGCGGCGACCTG
GCCCAGGTCGAGCAGGTCTTCGCCGAGACCTCGGACAAGTACAACGTGAAGCCCAATATT
ATCTGCTGGAACATCCGTCTACACGTCTATGTCGAGCGCGGCCACTATGCCAAGGCCATG
GAGATCTTCGAGCACCTCTGCGAGGCTGTCGCGCCGGACGACTACAGCTTCAGCACCATC
ATGTCGATTGTCGGCGGCCGCGGCGATCTCGAACTCGTTTCGGACCTGTATTGGCTGGCC
CAGCGGTGCGGCGTGAGAATCACCGAGGCCATCATCGACCCCATTGTCGAGGCCTACTGC
CAAAACGAGCGCTACGACGACGCCGAGCGCCTCTGCGTCACCACCACGCGCGACGGCACC
GTCAGCGGCAAGCCGTACACCGCGCTCTGGAACACGCTGCTGCACCACCACGCGCTCCGC
CACGACCTGGTCGCCGTCAACCGCATCCTCAACGTCATGACCCGCCTCCACGTCAAGTAC
GACAGCAACACCTACAGCGCCCTGCTCTTTGCATTGGCGCAGTGCCGCCAGCCCCGCCGC
GCCGTCGAGCTCCTGCGCACCGCCCAGGAAGACGGCATCTTCCGTCCCGAGGCGCATCAC
TACACCCTGCTCATGATGGCCTACATTCGCAGCAAACAGCCCCACCGCGCCCTGCAGGTC
AACCGCCTCATGCACCACATGGGCTTCCAGCGCTCCAGCCAGCAGGTCCAGATGGTCATC
AAGGCCTTTAGTCAGTGGCAGGACTTTCCCAAGGGCGACACGCCCACCGAGGGCGGCCTG
AGCGCCACCGAGCGCCGCGATCTTTTTGCAAAAGCGCTGCGCGAGTTCCAGCGCTCGCTC
CATGTGCAGGACCGCCGGGACGCGTCCATGCCGTCGCGCGCCAAGGAGGCCGTCGGCCGT
GACGCCGCACGCATGCACCTTGGCGCCGTCCGCCGTTTCTCGTTTGTCATCTTTATGCTG
CTGCAGGCGCGCGATTTCGCTGGCGTCGAAGAGGTGATGCAGCTGTACAAGTCCATTGCG
CCTGCCGACGAGCGCCAGCAGCCCCTGCCGCTCAAGCTGTGCAACGCGCTCATGCTGTCC
GACTACTACGACGGCCGTTTTGACCGCGTCAAGGAGATGTGGCAGAACATCCTGGCCCGC
ACCCAGGAGGTCAGCCGCCCGCAAACGCTCAAGACGACGCGCCTCGAGTCCATTCTCGGC
CACGCCAAGGGTGACCATGCCGAGACTGGCATTCAGACCGCCCTTGCCGCCAGCCAGCCG
GTGCCCAAGACCATCGAGTCGAAGGAGGACCGGCCCGTGGTCGCCAAGCTGCGGTACGGC
CTGACGGACCCGCTTAAGACCATGCAGCGCCTGTACGCTGCGCAGCGGGACCCGGAGGGG
CTGATGAACCTCATCAACAACGACGCCCTTGCCAATGGCTTCTTGCTCGACAACAAGAAC
TGGAACCACTATGTGCAGCACCTGGCCCGCCTCGGCCGCACGCGTGAGGCCTTCGCCGTC
TGCGAAGAACAGCTCATGGGCCAGTGGAGCGGCTTTGCTCCTCTCCGTGCGCTCCATCGC
CTGCGAGGTGACGACGATGGCAGCCCGTCTGACTTGGAACGGCAACCACAACAGCCCTTG
TCGTCGTCACCGTCGCAGACACAGAGCAACGTGCCACCGAAATCGCAGCCTGCCGAGGCG
CTGGATGCCGACTCGGGCGGCAACGCCAGCACCAACGAACAGGACATTAACAAGACCGGC
AGCGCCAGCCCACGCATGTCGCGCCTGAAGCGCATCCGCGAGAGCGCCACCCGCTACAAC
CGCCCCATGACCTACACCTTCATGGTCCTGGCCAAGGCGTACCTGGAGCTCGAGCAGATG
GCCGTGTGGTCGTCGGCCGCCGAGCGGCAGTTCCACGACCTGGGCGCCAAGAGCCCGCGC
ACGGTGCACGCGGTGCGGACCATGGTGCGTATGAACTCGCGCATTGAGGGCCGCGTGTTT
GGCGGCAGTGACAATGTGACCACCGACGCGGGCATCTTCCCACCAGCCGGCACGAACCCG
GCGCCGACTCCGAGGGCCGGTGATATCGACAGCAACTCGCTTCGCGACATGTCTGAGGAT
ATAATATCTCGCCGTGAAACTAGTCAACGATAATGAATGAATGGTCTAGCAATAGAGCGG
GAAAACATATACCCCTCGTTTGAAGGCAACGGCACGTAAATATACAAATGTACATTAACT
AAGATATGTCTCTAAATGGAGAAAACCTGATAGATATCATGATAACCAAATATATATATA
TATATATATAGTGAATTAATAGGATTGAGCTGAATAGTAGGGTATATATGGTCCAATACG
ACGCCTTAAATTTTGTCCATCCAAAAAGAGAATATAAAGGGGATGATATTGGTGGGAGAT
GGTCGGTGGATTGTCCCATTCGACAAAAGATTCACCATCGTAGGAAACTTGTTCTCAAAT
GTCAGGGGTCTCTTTGTCAGCTTCCTCAGGAGCCGCGTTCTTCTCAACTTCGAGTGACCG
CAGGCGCTGCGATAGGAGTCCCTCGCAAGCAGCCGGGCTGCCGCTTACGAAAGCGTTCCC
GCCATAGCCGACATCGCCTTTACTGAGCTTCTTGTACAGAGACAAAGCAGGAGACGTGAC
CGTCAAGGTTCCTGTAGAGCTGCTGCTGCTGCTATCTTCCATGCTGTTCGAATTGTGGCC
CTTGCCGGTTGTTGTCTGGTCCAAACTGTTTGCAGGACCAAATCCGGGTGGTGCAACGGA
TGGCGACCCCAGTGGCTGATCAAGCCTGGCGAAAGAACGACCACCAATCATATTGCGTTC
AGTCTGGTCGAAAGGCAACTGTCCGACAATGCCCTGGTTGGACCAGGAGCGCGACGACAC
AGCAGGCTTTGGCAAGGCCGATTGCGTCGGGATGGCGGGCACAGGTGGGTGCTGGATGCC
AAACACGTCAAAGGCTTGTGACACGGTATTGGCAGTGAATGACATACCCGAGCTGCGCCG
TCGGAACGCTTTCTCGGCAGCAAGAGCCGCTCCCGGGCCGCTCCCGCCCACGTGGTAGCC
ACTACCACCGGCAATACCCGCAGGTGGGTGCATCACGCGGATGGGCTTGTAGGGCGAATA
GAGGGGTTCGGGAAAGGACAGTTCGTTTCTCAGTTTCTCTTTTCCGTCTGGTACACGATT
CGCAAAAACAACACGGATGCTTTTGTAGAGATAATAGCGTCCACGCGATGGACAGCAAAT
ATGCAAGTGAATCAGGTACCGCAAAATGGGGCGATCAGATGCCGTGTCGCTCGTGGCTGG
CAGGTTGTCGATAATCGGACCGGCCGAGTAACTGCGCTGTCGAATGAACGTTTTCGTGCC
TGCTTCCATTCCGGTCAAGTCGTAGGGGACCAGGAACAGTTTCACGGCCGTCTTGTTCTG
GTTCTTAATAATGATTTGAAGTTGGCCCTGTTCTGGAATGCGGTAGGAGCCGCCCGGTGG
GGCCTTGGTGCCGCCATGTGGACGTCTCTTATGAGAACGAGACGAAATAGCAGTTGATTT
GTTCGCCTCTGCATCGGATAGATCGAGTCGCTCCACATGCACGTCTTCCATGACAATCTC
GTCTCCATTTGGATTGCCCTCCACTGGGCGGGCAAGATCGTGGCTTTCTGCCGCATTGGC
TGTGCCGTTTGTTCCACCCTCCTTGAACTGAGCCGGCCGGGTGCGCGAGGCGGTCCGTCG
GCTGGGCATCATTGCCTTGCGTTTTGATCGTTGATCGGCGCCTGAATTGGGCAATCCATT
CTCGAGGTCGACCATGCCCACATAGGGACTGGGGCCGTCTTCGGCTTTGGACCGGCCGTA
GGACGTTGTTGCGTAGCTGTAAAAGACTGCTGAGAATGGAAGGGTGACGTGTGCTGGGCA
GCGGAGACCGGGTTTGCACTTGGATCCCAGGCCCAGAACGCCGATTTGAGCGAGAAAATC
GAGTGGCTTCGACGGCGTTGTAGACATACGGCCACGGAGAATGCTCTCTTCGTACGAGCC
AACCATGGACGCATGCTGAAGCGGGGACGAGTCCAAGGTGAACGACGGTCTTCGGGAACG
TGAGAGTAGCGGTGTCTGAGGGGTAGATGCGGAGTTGAAAGTCGGAGGGAAATGGTCGAT
ATTGTAGTTGGAGGCCGTAGAAAGTGATCGACGAGGCTGGTGTGCCTGGTAGGGCAGCGT
GCTCTCACGGCGTATGCTTCCTGATAGTGGGCGGGGGAGTGGGTGAGAAATTATTGGGAC
AGCGTAAGGGGATGATTGCAAGTGGCGGGTGTGAGAGAATGTCAGCGTATGCCGCCTTGC
ATTGGCTTTAATGCCACCGGCTCTCTGTATAGGGCTACTGCCAAGGCCAATGTCGATGTT
GCCCATGGGGAGGCTGCTATCCGCGCCGTCTTCTTCGTCGTAGTTGCTCTGGGATTGCAC
AAGCGGGCTCGTTGGTGGCATGTAGACAAAGATCGAGGAGATTGACGAAGACGGTGACGG
CACATTGGACCGGAACACACCAAGCTCTGCCAGAGCGGTCGTAGGAGGAGACCGGTGATC
GAACGAAAATGGCGTGTAGTGCCGAGGTGGTGAGGTAGCTACCCAAGGCGAGGGAGAGAC
GTCTGCCGCAGGCCCTGGCCGGGGTAGTCCGGTAGGCCGAGCTTCTATTTCGTCAGATGT
TCGGGCCTGGCGTCTGCTGGAAGCGCCTTGAGTGAAGTCGCCGCTGTGCAAAGCCGAACG
TGGCCGTTCGATATTCAGGCCATCTTCCAGTCTGGCGGCAGCTTCAGCGTTGTGGTCGTG
TGCCTCTAATGGAATCCGTTCAGGGGTGATATCGGCCGCAGGAAGCAGCGTCGTCGACGA
TATTGTGTCTGCCGATGGAGACCTGGGACTTTGAGTGGGAGTCCGCTTGTGATACATTGA
CTCAATCTGCGAGGGAGAGTATTAGCAAAGGTATCCGGTATCAGGAGCCGCAGACAGTAC
AGAGGAACACTCACATGTCGGTTTGGAATCCAAGTCGGGCTCTCGCCTCGCTTGATCCTT
TCGATCAGCTCCGCACGATCGGTGACCTGTTCAGAGGCATCTCGACTTGGCGGTGTGCGG
GGTGTGGGTGGGTCAGCAAAGCCGTGCTGGGCTTCGGAGGCCGGCGAAGGCTGTAAAACA
AACGATCGTGGCAGGGGTGAAGGAGTGTCTGGGAGCGGGCCTTCGCACAAGTCGGTCCGT
ATGCTCTCTTCGGACATCCGACGGGACCCGAAGGGAGATGTAGGAATGGAGATAGGTTTT
GAGGGAGTGCCGGCATGTTCGGATTCCGAGGGAGGTGACGGCCGTGGTGGGGGAGAGGGT
TCCTTTGGAGGAAGCTCGCCGCTTTGGGCGAGTTCCATCGTATCCTCAAACATCGGCATG
TTGTCCAGGAGCCCTGGTGGGGGCTCAGACTTCAGGACTCGACTTTGGACAAGAGCGAAG
GAGACGAAATAGGCGTGGTTGGGTTGCCTGGTAATCCGATCCCCGTCTCCGGCTCAGACG
GGGAGGATCAAGCCGTAACGTCAAACAGATATTGGTGACTGGTGTAAAGATAAGGATAAT
GTCTGGTGTGGTGATATTCAGATCATGCTGAGAGTCGTTCTGTGAGAACCAACACTTTGA
ACGGCTCAGAGGCGGAGCGAGTCGTCGAGTTTAAGAGCCCGTTTGAATACGCGAGGGCAA
TAGCATAAGCCGGGGAGAATGCTTGTGAGAGCCACCAGGTCGTATGTGAAGAGGAGAGTG
AAGATCACGTTTTCGAACCCAAGCGAAACAGCAGAGCGTCCATAAAGGCTGTCGATAATG
AAAGGATAGCTCTGCCTGTGGTCGGTGTCTGTGCAGCCGATGGTGAGGTGCGGCGTCTAG
TGTCGGTTGTGCATGGGCAGGTGCTTCTGCATGCAGATGTATGCAGGGAAAGCCAGCCTA
ACGAAGCAGCGGTCAACTGTGAACGGCCGCGAATTGCAACGTTAGTGGAGATAATGGCGC
TGGACCGGTTTCGGCGTTATGGTCGTTCTGGAGAAAGAAAGTGGAGAGCGCTTGGGAGAA
AAGGAAGGTCGTTTATGAAGAATAATGGGCGACGGCCTGTGTCCACGTAAATGTGGACCA
AATGAAGACCTAAGAAAGGATATACGGGATGCAGTTGAGGCAGAAATCAGTAGATGTGAG
GGTAGGATGTTACGGGAAGAGAGGAAGAGGGAATAGAAGTAGCACGAGAATTGAGCTGTT
ACATCGACTGGTGAGTGAGGAAGCAACGACTGGACAGGACGACCTGGACAGGCAGGAGCA
GAGGAGGAGGAGGGCCTGGGTTTATGGCCCACTAGGACTTCACAAGGAAGGCGTGACGCT
CGCTCATCTGCTTTTATTGACGTCAGGGCGGACTGGATTAGCTTACGGAGGGAGTGGTGA
AAGAAAAGGAGGAGAAGGAGCAAGCCCAACCCAACCCCGGCAGGAGCAAACTTGGTCATA
CGTAAAATAAGTACTATGTTTGGGAAGTGGCCACCAACTGCCCCAACAGACCCAAATATT
GGGTGTATGTCCTCCTGTCAGTCAATCTAGGAAGGCACGGAGGATGGATATGCAGAAGCG
ACTCAGAAGTGGCAACCGCTCCTCAGTCCACTGTCTCGTATGCCATACTTTACGCCAATG
AGACCGGTTGAACAGTCTAGTGTGACTCAAGGATTTGTTGGCAAAAGGTGCACGCACCAA
AAGTGCCCCACATGCACCCACCCAATTGGCACTGAAACAACTCTCTGTTAAGCACTATAT
CTGAGCTGAGGCACCCCATCTCCCCATTACCGTCCCATTATAAGTCCAGCGGGTCTGGCC
CCCATTTAAAAAACACGAAACAAAAATCGGGGTTCTTTCACTGCACCCCCTTTGAACCTG
CTTTCTTTCGTGCTGAAAGAAGGTCAAGCCAAGCCGAAGTACGCTAAACTGGCACCTGTA
ATTACGGCTGCTCATTAATAGGGCCCAAATGGCCTGCAAGGAGCTCAAGCGAGACGCCCC
AAAATGCTGGCCGCCTTTTACTGCCGGTAGAAAAGAGGAGTGTATAAAATGGATGGGAGT
CAAAATGGCAGTCAAAGAGAGAGAAAGATGGGGAATGAAGCCAGGAGGCCAAGTTAGGGA
GACAAATATAGTGCAGTCGAGAGGAAGCCTTCTGTCAGACAAACCAGCACCTAAAATAGG
GGTTATTGCGCGTTATTTTGGGGCATTGCCGCCTAAGCCGCATGTTGCATTAGACGGCCA
CCACCTGACGGGACTGGACCACACTTATCGATAAATCTTATCTTATCGCGACTGCCGAAA
AAGTCTGGGAGCGTCTGCACGGCACTCCAACGGCAACTGGGCATCGATCGTCGACGACTA
CCTGCACTACCTCCATTGCCACTACAAACCTCACATCCACGAAAACAATGGGCAAACGAT
CCGCCGACGACGCAGGCAGCAGTGCCGCCGCACCCCACAAGGCCAAGCGCTCCCGCACTG
GCATCCGCGCCGCCTTGCCCACCTCGGATGATGCCTGGCGGCGGAAGCTCGAGCGTGCCA
AGGAGTCCAACATTATCCGCGCCAAGACGCTGCAGACATACGCAAAAGTGAAGGCGCGGG
CGCTTGCGGCGGAGGAAGGAAAGGCAGCATCAAAAGTAGAAGCCGGTGAGGAGGAGAAGG
CGGCGGCGGAGGCGGCGGCACCCGCACCCATGCACCCTGAGCGTCAAGCACGCATCGATG
ACGCAGAGGACGGGGGTGGGAGTGGAAGGGAAGACAAGCCGGCCGAGAGACGACGGCGTC
CACAGCGCGGGCCTGGGCCCCGACCGGCGAAACGGCCACAGTCCTTCTTCCAGAAAGCCC
AAGAGGAGGCGGCACAGAAAAAGGCCGAGGCCGAAGCACGGCAGGCTGAGTTTGAGCGCA
GGACAGCTGAGCGTGAAGAGGCGCGGGCGCAGCGGGCACGGCACCAAAAGGCCATGGCCA
AAGCACGGCGGGTGGATACACACAGAGGCAGTCGACACGGCGGCGGTGGCGGAGACAACC
AGCGGCGGAAACTCGGTCGCGAAAGTGGTGTGCTTCTTGACCGAGTACGCAAGATGATGG
GGAAGTAAGCGGCTGTCTGGGTACATTTGTTTCTTTTGTGTATACATATATTTTGCCGTT
GCTTCTTCCTTAGCATAGCACGGATATTAAAAGCGTCACAGCAATCGTCAATCAAGCTCA
TACAGACTTGCATTTTAAAATATAGTATAGACTCGTCTTTTGCAAAGAGAAAAACAGCAA
ACGGATATCATTAAATGTCCTATCATTGAAAACAGTGGAGAGTGCACAAAACACACTGGG
TGATGACAGAAGAAAAACGAAGAAACCAACATGCTTGCCTGCCCTCAAAACGAAGGGCAA
GCGCAAGAACGCTGAAAGGGGAGCGTGAAGGATATGATATGTAGACAATAGGGAGATGTG
TACGGTCAAAAATGGTGACCCAGTCTCATCCCAAACCGATTCGTCGTCGTAAACGCTTCG
AAAAGTCCAATGACGTAGGGAGAGAAGAGGAGTAATAGCAAACGTTTCAGAAAGATCAAA
AACGAAACACCAAATGGTTGGCGGGGGAGTCAAAACGATATAAAAGGCCCATTAGAAAAC
GCCATGAGGATCTCAAAATCACAAGTGAATCCCAGGAGAAAAACAGAACCGCAATAAACA
AACACACGCTTTTACAATATGTACACGAGGATGCAGAGTGGGCCGAGTGAGTCGAAAGTG
CGTTGCCCCTCATGCCTCGGAAAAGATGGTGTGGCTGTTCTCAATGACAAACTGGATCGA
GAGGTTCTTGGAGTGCATGTCGGACATTTCTCTCTCCAGGTTCTCGGTGTGGAGAATTGT
CGGTGCAAACACTACTGCCAAGTTCTTGGGAGGCATCTATCATCAGTTAGAAAGGCTTTC
TAAGCAGGACATGGAAATGGCGTCCAGGGACGTACCAAGTTCTCGCGTTCGCGGTTGGCA
ACACGAGCAAGGTGGAACATGAGGAACTCAAGACAATCGCGGTGCTTGGGCGGCAGCGTG
TTGAATGTCTTGCGCAGGTGGGCACAGCGCTCTGTGGTGTCCACAATGTCTGGTTTGTTA
GCACGATGGTACTCGTTTGTTTGATACATTTCCGGACGGGCAACTTACTGATCGACTCCA
GCACACTGTCATACACCTCAAACGTCAGCAGCGGGTTCGGCAGCTTGCGAAAGTACTGCT
TCAGCACGCTGGTCACCGCTGTGATGTCGAGACCCGGGTCCGAGATATCGTAGTCCTCCT
GCTTCTCGAACCCTTCCTGGATCGCCTTGACCTGCGAGTTGCCGCCCGTCTTGCGGTAGA
TACCCTCAATGTCCATGCCGCGTAGCTCGACCTCCTCGATGCAGCGCGTCACGACACTGG
GGATCTGCCGGCGCTCATAGTCAGCACGCTCGACGAGGTCGGAGCCGAACAGCGTGCTCG
GTGATTCCGCAACAGGTGGGCCGTCCTTGTTCATCAGGCTGGTAGCTGTGCCAGACTTGG
GCACGCCCGACTTCTTGGAGAAGAAGCCAAATCCGCCGTTGGCATTGCCGGGACCGCTCG
CACCACCAGACACCCCACCGGGAATGGGACCGGAAATGGGGCCGCTGATGCCACGGCCGC
CGACACCACCGCTGGCACCGGCGCCACCAACGCCGCTGCCCGCGGATCCAAAATCACCAG
GGCCGCGGTTGATCTGCTGCGCTGTCTGGGCGCCAAACGCAGTCGGCGAGTCGACAGAGG
CCACCGTCATGTTATAGGGCAGGCCGATGCTGTCGCCCGTCAAACCCTGGTATGGGCCAC
CCCGCTGCTGCTCGCGGTCGTTTTGGAAGGCGCCGACCGCACGGTTGACACCCTTGGTCA
GGTTCTGGGCCACCGTCTTGGAGCCCTTCTTCCAGTTGAACTTGCGCACTTGGCCCTTGC
GGATGTTTACGACGGTCGGACCGGACTCGACAATCGGCTCCTCGCCATCGGTGCCGATCA
GCGTGGCGTTGGTCGAGGTCTGGATGCTGGCTGTGTCCAGGTTCATCGACGAGATCGAAG
GACCTTTATGAGTGTGGTAGATGCCCAGGCCATTCGGCGACTTGGCCTGCTCGGGGCCGA
CCTGGGACTTGAAGCGCTCCTGGATCTGGTGTGTCAGGTCGTTGTTCATGTCAGCCAACT
GGGCGTTCTTGGACGACAGCTGCTCAAACTCGAGTAGCGCACGGTCGCGGTTCGCCACCG
CCTGGTTCTTCTCCTCGATCAGCGCGTCGCGTTCCGCGTGAAGCTGCTCAATCGTCACAG
CCATGGTATTTTGCAGCTCATTCAGCCTCTGCACAAAGTCCTTGATGGCTGAGTCCTCGA
GCTCCTTGGCGTCGATGGGTTGCTTCGTCGTCTTGGCGCGCTCGACGTAGCCGGCAAGCG
CCTCGAGCTGGCGAATCATTATCTCGGCCTGGGTGTCCAGCACGGAGACTGTGCGCCGCT
TCTCCAAAAGCTTCTTGTTAAGTGACTTGAGATCCTTCTCGGCACCAAACTGGCGCTCCA
GCTCGGCCACTCTCTGTTCTGAGTTGCGTAGACGACGCTTAAGCAGGGCCGGGTCCTCCT
GGGTGGCACCCCCGGACAGCGAAATGGGACTGCTAATGTCGCGGGCGCCCGAGTCTTCGA
CAATCGGTGTCTTGGGCCAGCGCGGCGACGCAGTGGCACGGGTGGTCTCGCTGAGACTGC
GGTTGTGGCCGCGCGGCGAGATGCCGTTGCCGTGGTTCAAGTTGCTTGATTCGGCGCTGC
TGTTGCGGCCGTGCCGGACGGCATTCGAAACGCGGCGAAGAATGGAAGAGGAGCTCTCAT
CGGTACCAAGTATGCGGGCCATGTCTTCGTCCATGCTAAAGTCGCCACCGTTGCTCCATC
GTGGGAGTTTAGGCGACGGGCCTTTGGGAGGTGACTGAGGTTCGCTGCCTGACACGGTGC
TGCTGGCCACAGATTCATTGCTCGGTGTTTGAAACGATCCAATCGGGGGAGCAGGGGCAG
CGGTCGGTGGGACAGGCGGCGCACGAGGCTGCATGTAGGTGTCGCTCAACTTGTGTTCCT
GCATAGCGGGGCGAGGAACTGGCGGAGGTGCCAGCGCAGGCTGCGGGATCTCGTCTGCTG
GCGATGGCTTGCCGAGGGGACTGGAAATAGGCATGCCATTGACTGAAAAGAGATGGCGTG
TTAGTATGTTGTATGCAAATGAGAATGACGAAGGCACGGAGAAAAGTTGGTCTTGTCTTA
CTAGTACGAGCTGAGACCGGCAGCTCCTTTCTTGAGATGGGACCTCCACGGACATGCTGG
TCGCTACTCTGACTCGGCCGGCTGGTGGGGGTTGTCAAGCCACTCGAATCAGGGTACTCA
TCGCCGTCCTGGGCCTGCCGCGTATCTTGCGATGAGCGGCCACCGATACTCGATGCCGAC
GTCGAAACAGGAGGCGATGCATTGTTCTCCTTGTCCCGCCGAGACGCCTTAGGCGTCTCA
AACTCAAGGGCGTTTCCGAGTGAGTTGTTGGCTTGTGAATTAGCCCGCGAGTTTGCCGTT
GCCTTCTTGCTCTTAGGTGCCTCCTGCAACTTGAACTCCTCGCCGCGGCCTTTGGAGGGC
GCGGCGTGCTTGTGGTCTTCGCCGGCGCTGCTGGTGCCGGAAGACAAGACGCTGCGATCC
GTTCTCGAGTTCTTTGAGAGCTTGCGCGAAAGCAAGTCTTTGGAGGTCGTGCCACTGCTG
TCGTAGTCGGGTGTAGAGGTCGAACCTGGCGGGATGGCCTTCTCCTGGAAGGCGATATGC
GGTGTCGAGGCTTGCGAGTCGCCGCTCTTGCCGTCTGAAAAGTAATCCGACCGCTCCTTG
CCCTTCTTGGCGTCGGGCAAGGAGTCGGAGACCGATCGGGGTGTGGCGGAAAGGCCTGGG
CTGGGATCGAGGGCCACAGGGATGAAAAAGGATTCGGTATCGCTTGTGCCTAGGTCGACG
TTGCCGCCAAACATGGCAGAACTGCGGTTGTTGCGGTAGCTGGACGGCGGCAAGGTGAGC
GAGGGCTTGGTGCCGGTCAAACTGTCTCTCGTGCCGCTAGACGTGGCTTCAGTCGACGAA
CGTTCTGGAGACCGGTCTGGGCGAATACTGCTGCTGAGGGACGAGGGCTCGTTTCGTGGG
TAGGGCACCCTAGGGCGTGGTGAGAGTTCCGTGGGTGTCTGGGGTGGCAGGGCGGGCAAC
GACTTGTCTGTGATCATCGGTGAGCCGTCTTTCTCGCGCGCTTTGGCCTGCGCGGCGGCT
TTGTGTTTTTTCCGACGGCGGGCCATGAGCGACTCGTGGCAGCTCATGCAAAAGATGCCT
TGGGACGTGCGAGCATAGCGTAGGTTCTCGATTTTGCGCTTGCAGTTCCGGCAGCGGAAA
CAGGTAGCACAAAAGGCCTGTTCGCCTGTCAGGATGGCCAAGTCTTCGATTTTGTTGCCA
CATGCGCTGCAGCTGTACGTGCAGTTGTTGCAGATGAGCGAGCCGTCGCCGAGGAGGAGG
AGGTTGGCGTCGGAGTCGAGGAGGGTACCGCAGGAATTGCAGCGAAAACAGTTGAGATGC
CACCTATGGCCGGCTGTCATGGGAGTGGTGAGTTGGTGGTTCAACTATCAGATGAATAAG
ACAAAGACGCTACAGTCGAGTCGACTTACCAAGCTCAAACGCTTTGCCTTCCTCAAGAAT
CTCGCCACAGCCCTTGCAAGGGAAGATGTCGTCGGCCTCCATTGTGTTGTCGAGATATTC
GTCGAGGGCCGCCATGATTTATAAGAGGCCGTGGGAGGATAAGGCCCCGCGACCCCACAA
AGATACAACGTCGGTACGTAGATGCGATCAGGAACGATGTCGCCAGTCGCGACAGAGAGT
GGTCGAAACGGCACAGAGCGGCCGTGGAACGATCATGGAAAGACGAACGTGGCGTGAGCA
ATGATCGACGCTGCCAAAAGAACGGTTTGCGTTTCCGAGATATGACACTCGGAAAGCTGG
CTTTGGCGGCACGCGAGATACTGGCCAGAGAAGGATGTCGTAGAGGCAAGGACGAAGCGA
TGTTAGGATCGAGGAGAACGAGGACCAGAGATACGAAGAACGATGCACGTCGAATGGGTT
AGGAAGGGATGCGCAATGAGGCTGAAAACAGCTGCAGTGAGACGGAGGGAGGCGAAAACA
GGAGATGCCAAAAAATGCAGGCCGGGTTCGAGAATCCAAGGTGTAGCCAGCGCACAAGAG
GAGAGAAGCAAAAGAGGCAAAGGTGAATCGTAGAAGAAGAAAGAAGACAGCCAGCACGGA
GTAAATGAGGCCAGAGCCTTTGCAAAAGAAAGCAGGAATGAAAGATGGGGTTCAGAGTAA
GTAAAAAAAAAAAAGAAACGACAAAGCAAGCCACAGGAGGGAAATGCTCGGGGCGCGATG
GGACTATGAGCCGAACCAGCTAGCCGCTATCCGCATGTCGTGGCGCGATGGGAGACGGGG
AACGAGTGTAGAGAAGAGAGAGGATTGTGTGAAGAAGAGAAATTTCGTGATGAAGCGTCG
TGGGAAAGTCGCGGCGACGTTTCGGGCGAGAAGGGCGCAACACAGGGTTGGGTGGGCAAG
CATGCACACACGCACGGTGGGCGGCAGGAGCGAGGGACGGGGGGACATGGACGTGGAAGG
TGCTGGTGTGGACTCGGACGACGTGCGTGGGCGTGTGGGAGAGTGGGTGTAGAATATGAG
CGCAGGCGCGGATGGTGGGTAATCAGAGCATGGAAGAAGTGGGCTGCGGCGTGGGCACAA
CGAGAGAAAGAGCGGTCCAGGGTCGACAGGGTTGGAAAGAGCGACCAGGGGCACAAACTA
AGAAATTGGACGTTTCGCGAGCAACAACACAGCCAACGCCATCCCCGTTTCCAGGTGTAA
TTTAGCAGGTGAATAGGCACTAGTCAAGACTTACAGTGGACCAGCCCAAGTTTACGGGCG
ATTAATTGGACCCTAGGGGCGTATACGATACGAACAGACAGTAACTCAACTGGCGAGGGA
GAGAGGGCTCTTCTAGCCAGGGGTATTTTACGACACAGGTTAGCACGAAAGTTCTGGTGG
TTCTGGTGGTTCTGGTGGTTCTGATGGTTCTGATGGTTCTGATGGTTCTGGTGGGTTTCG
CAACAACTACTACGCTGGGCGCCCGCTCCCAGGGCAAATATGGCGGTCTTTTGGAACAAA
TACGAGCGCAATAGCGGTGTTTTGCCAGTGCTAGCGGCCGTTGGGATGCGGGAGTGCACA
CTGCTGTATGGGGCGGTAGTGCAATGGTTGACGAACGGTAAGAGTAGAAATACTCCTTCC
AAGTTGAAAGGGGGGAGAGGAATGGAGGAGAGAGGGGAGGGGGTGGCCGATATGGATGGA
GCTTTAGGAAAGTGACTTGGGAGACGATGTGGAGTAAGGCAGGGGTAGCAGCAATTGGAG
GCTTCAGAAATGCGGTGGTTCAGTACAGATGGCGGTGGGCTTCGTGGGTAATCTTCAACA
GGTGTTAATACGACGTAGAAGGAGCGAGTGGAGGCTGGACCAGAACATGCCTTTGGGAAG
ATGCATAGACATCAACAGACAGAAGGAACAGACAATACTTCACGTCGATGCATGTAAGAT
ACGAATTATCGAGTACGATGTTCTATGGATGCTCCGCAGGGTAAGATACATATAAACAGA
CGGCAGCGACAGCATCCTATGGCTGTTGAGTACGTTACCGAAGTTTGGCAGCAGACAACC
AGGACAGGTGTGGCCTGGCCAGGTGTTGAATACAGAAGCTTCTCACGACAAACGTATCTG
GGTTACGACAGTTACGTCTTAGGAGGTCAACATTTGAGGTGGGCCAGGCCTTGGTGTGAG
TGGACAACCGCAACCATTGCAAACCGGGCTAGTCCTGGCAGGGGCTGACAAGAGTGCCAG
AGGGGGGTCGTCGAGAACATGCAAGAGCAGAGAGGAGAGACGCAGTAGGGATGCAGCACC
AAAAGGGTAAAGATGGGCAAAATATGGGCAGCACCGCCAAGAGGTACGACAGCAAAATGC
AGTGTGCCAGGGGTTGGACGAGGACAGAAGAAGGAGAAAGAGAAACAGAAACAGAAACAG
AAACAGGAACAGGATCGAGTGGCGGCTTTCAGCTTCGATCATCATGATGAAGGCAAAACG
GTTGGCATTGAACAGAGGGGAGACCAAGAGACATAGGCTAAAAAGCCGTCCTGGTATAAA
CAGATAAACAGGTCTCTCCGTCCTTCGTACAACATACAGTTGAATGGACGACAGCATATG
GGTGGGAGACAGAAGGCAGGAGGCAGGGAGCAGGCCAGGGTTGGAAACTGTACGATGCAG
CATGCACAAGCAGGAGTCTGTATCCGAATTGCAGACTACTGCACAACTTGCATGTCGCGA
GGAGAAACGAGAAAAAGGGGTAAAGTATGGTTCAAGCAGGTACAGATGCAAATATACAAG
GCAAGATATCGAGTACAGTGCGGTGCAGAAAAGAGAAGAACGGAAACGGAAACGAGATGA
GAGGTCGGGATAAAGTCGAAGGCCCCAAATCCATGTGGCACGATGCGGACTTCGTTGCAG
AAACAACAGAGGAAACAATAATGGAGAACCAAGAAATAGAGAAACAAACACTAACGTGGC
GTGGGGATAGAAGCAGGGGAGGAGAAGAGAGAAAGAAAGAAAAGAACGCTGCAGAGACGA
GGCGCGAATATCGCGACCGGTTTGGTGCGGATGCAGAACTGGAGAAGGTCGTATTAGCGA
GCCAGGCCGTGCGACAGGCGCTGGCGCTGCGCGTTGGATAGGGGTCGTTTGCCGCCAGGG
GTGTGGTGGGTGTGGTAGCGGGTGGGTATGCCCTTTTGGATGTGCGCTAGGGAAGGGGGG
GAACAGGCGGGCGTTTCCAAAACAAGCGACCAGCACACGGCCCTGGAGCTGAACAGCGAT
GGGTCCACAGGCGAGGAACAGGACGTGGCCAGACGCAGGAGGCAAGAGGCAAGAGGCGGT
TTTGACATATGCAAGGCAGGAACGTCTCCGCAAATTCAAGCAGGGCAGAAACAACTGCAT
TCGTCAGCTCCTCACAGCCGCCCTATCCAGCCTCATGCATCCCTCAGTCAGGCACTCTAT
TGAAACCATGCTCTACGTCGTATGTATGTTGTACTGCGTAGGACCATTCGATATCTCTAT
CTGAATAAATTAGAGTACGTAGCGCCTGCAGGAAATTGACCTCGTTAATCTGCTGCCAAC
CGTCGGGTGCCAACGCGTAACTGCGGCGCTGCCGGCCCTCCCTATTCCGCGGAACTTGGG
GCTTCAGAAAAAAGAAAAACAAGACCGCGGAAGACAGGCCCATGCATGCACTTTACCCCA
ACCATGCGTACACTCTTCGCTGAGATACGAAGAGCAGCGACGTGTCGCTGAGTTGTATCA
CGTGACGCGCCCCTCCAAAGTGCAGTATTAGAACAGGAACAGGAACAGAAACATATTGTT
GGATCCACTAGCCCAATACGGATTAGTAACTTTCCTATTCCGGGCTAAGTCCGGCTCTGA
GGTGTGATTCACCTGCAATTGAGATTTTTTCGAGCTGTGTTGGCTGTGTGTCATACATCA
CCGCCACTGTTGGCAAAGCTTCCCTTCTCTTCCCGCTCCTGTTCGTCCTCTTTTGTTCCT
CTCCCTCTCTCAACCAAACACCACACAATCACGTCAACCATCACAATGGCACCGACAATT
ATTCACCTCAGAGCCGAGACCAAGCCGCTGGAGCGCCGTTCGCCGCGTATGTTCTTCTTT
TTGCAATTCCCCACCATCTTGCTGACGTTTGTTCTGTTTTCTTTGGCCCGAAGCTAACCA
TCCGTCTGCAGTGTCGCCGGCATCGGCCAAGGCTCTGCTCGACGCCGGCTACGTGCTGCA
CATTGAGCGCTCGTCGGACCGCATTTACAAGGACAGCGAGTACGAGGCCGTCGGCGCCGA
GATGGTGCCGGCCGGCACTTGGGTCAACGCCCCCACCGACCACATCATCCTCGGCCTCAA
GGAGATCACCGACGGCGACGCGCCGCTGCCGCACAACTACATCCACTTCCAGCACTGCTT
CAAGAAGCAGGACGGCTGGGCCGAGGCTCTCTCGCGCTTCGCGCGCGGCAATGGCCTGCT
GTATGATCTCGAGTTCCTCGTCGAGCCCAATGGCCGCCGCGTCGCTGCCTTTGGCTACTG
GGCCGGCTACGCCGGCACTGCCATTGCCCTGCTCGCCTGGGCGCACCAGGTCCTGCGCCC
GGGCACCCCGCAGAGCGCCGTCCCCGTGTTCGACAGCGCCCCTGCGCTGGCCGACCACGT
CAAAGCCGCCATAGCGCCAGCCATTGCCGCCAACAAGGGCGAGCTGCCCCGTGCCATTGT
CATTGGTGCGCTGGGCCGCTGCGGCAAAGGCGCCCGCGACTTCTGTGTGGCGGCCGGCCT
GCCCAAGGAGAACATTCTCGAGTGGGACCTGCCCGAGACCAAGCGGGGCGGCCCTTTTGA
GGAGGTGGCCACGTCGGACATCTTCATCAACTGCGTGTACCTGGGCGCGGCGCGCATCCC
GCCGTTTGTCACGTTCGAATCGCTGGCGGCGGCCGGCGCCCACCGCAGGCTGCGTGTCAT
CTGCGACGTCAGCTGCGACCCCAACAGCGCCAACAACCCGATCCCCCTGTACTCGACCTA
CAGCTCGTTCAACAGCCCGACGGTGCCCGTGTCGCAGGCCGTCGACGGCCCCGAACTGCG
CGTGATTGCCATTGACCACCTGCCGACGCTGGTGGCGCGCGAGTCGAGCGACGAGTTCTC
GCAGCTGCTGCTGCCGAGCCTGCTGACGCTCGACAAGCGCCAGACCGAGGGCGTGTGGAC
GCGTGCCCAGAAGACCTTTGAGGACCGCGTCAGCGAGCTGCCCAAGAGCAACTAGAGTTT
GCAGGAAGAGAACATGTGGGTGGGAAATGCTTTGAGACACCTCTTCTGAGTGTTATGCTG
CCAGTTAGCCATGCTTCGCTTTGCTTTGTGGATAGAAGTAAAAGGATCGAGGGGGTACAA
AAAATAATGACGAGACACGCAAAGTTGGCATTTGACAACACATTGCCCGCCAAAGCCTCA
GCCACATCAACCGTCACAGTCACAGCCTATGAAAAGCCACTGATGCAGCCGGACAAACGT
GACGGCACAGAGACACAGCCAATTCGACTGTTGCACCCACACAGCCACAAGCACAGCAGC
GCTGTTTTGTGCGGCCACCAAAACTCCACAAAGGCGCGTCGCGCGCAATCTATCGCAGGG
CTGTCCCTGCAGCCCGCCCGGTGTTTCAGGTAGAGTGGTATTGACCAACGTGTCGCAAGT
CTGGTTCTTTTTATGTTTTTAGGTGGTTTTTGCTCTTGGGTGGCCGTGCCTCTCCAGGTG
GGCTTGAGTACTCCGTAGTTGTAAGATACATCGTAGTCCTTTTGAGCCGACGCTCCTTCC
ATCCTCACTCCCCCCTGGCAGCTTCCTTTTCTGTCCCCCCGCCTGGGCTGCAACACTAGT
GCCTGCGCTAGCGGTGGTTCAGTGTGCTCAGTGCAAGGGGCTGGGCGGTCTGTGAGTGGC
TGCTGGCCTGTTTAGTGAACATGGCCAGGGCCCTTCGGACCCCGGGGTCGATCCGCAAAC
AGTGGCCCCCCTTTTGTTTGTCCCCTGGTTCGTGCTCTCTTTCCCTGTGTTGCTTGACGA
CCAACGAGCTTCGTGTTCGCACACATGCTGTTGTCTTTCCAGAAGCCGACGGATGATCGC
CCGTCTCGCCTCGCATTGACGTGATCAGGCAGGAACGGACAGGAACAGACAGGGCCATTC
TTTCCAGTTGGGAAAGACGGGCTGGAGCGCTCGCCTGCGTGATTTTCTCTCCGAAACGGC
AGGACACCAGAACGAAGGAACGGCAAGTGCGGATGGGCAAGAGACAAACGGGAGAAGGAA
GGGGCGAAGACGTTGGGGGGAAGACAGGCTCACAGGAATGACGAGGCTGACGGTGCAATG
GAACATGCCGTCAGGTATCCAGTAAATACAACATACAAAATCCAAAGCCCACTTGATCGT
CGACAGCATTCTGCGGGATCACCTTTGGCGACCGCCGGTCTGCCAGTGTCTGTTCGCCAG
GGCGCGCGGGCCGCCATTGCAACCTTTTGTTTTCTTTTTCCCCTTTTGCATTTCACTTTG
TATTTCCGTTTCCGCGGCCCTGTATTACACAAGCTCCGCAATTCAGTTACTCTGGACATA
AATGTAACACAAGACATATGAGACATCTGTTGTACATTTGTACGTTGCAGCGATCTTGAA
AGTGTGTCCCCCCAGTCACACCAGTCCGAAAATACGATGGGATGCTGCAAGTGACCTGAG
AGAGGCCATATTACATGACATTCATACCCAGAGAAAACTGTAGCTAGATAGGACACGTCC
AACGGAGACTGCATAACCGGAAGGATCTCACGTCGTCCCGAAGAGATCGGGCAGACGAAG
ATGGCAGGCGGTGAGTGTTTATGCATACCGAGGAGGTGCAGATAGAAAATGACAAATCAA
GAGGACGAAGACCGAAAAGACGACCGACGAGATGACAATCGGTTTTCATACAATTTCACT
CCCTGGAAAGGTGTTGTTGTGAAATGGAAGTCTTTTAAACAAAGTAAAATAGGTATTACA
ACTATTCACTACAAAAGAGAATGGAACAGACGCAATGGCAAATGACAAGTAAAAAGAAAA
AAAATAAAAAAATAAAAAGAAGTCAGAGAAAAGAAAAATACGAAAAAAGAAAACAGAAAG
AAAATAAGAAGAAACTACAGGAACCTGGCAACAATGTAGCCCCATGTACACAAAAATAGT
ACTACTTTTGTAGATAAATAAAAAGTACACCTGTCCCGTTTATCACCACCCCTTGACAGA
CTCACACGGACTGCTCCCGTTGTCGTTTCACAATGTAGTACGTGATGAGCGACTTCGGGT
CGTCCTTGACCCCACGCAGCGCGCCCCAGAACCGGGCATCGCCTACCTGCTCATGTATGG
CGACGCACAGCTGTACCGCGTCCATGCGCACGCCCGACTCGCTGCTCTCGATGCACCGCT
GCGCAAGACCCGACAGCTGCGCCAGCTCCGTGTCCGTTGGGTGGAAGTCCGGCCGCGCGT
CCACAAGCACCTTGAGCACGTGGAGGCCCATGCTGAGCGAGTGCGGTGAGGTGATGGCCT
TGACCTTGCCGGGAGACACAGGACTGGCAGAGCCGTTGGGGCCGTCGTTCTGGTCCGTCA
GCGCCCGTGTCAGGACCAGGGCAATCTCGGCAGCGTCGCCCAACGTCACCAGCTCATCCG
CCAGCAGCTCCAGCCCGGCCACCATGTGGGCACGCGCGTCATACCCGGCCCGCGCCGCTA
GCAGGGCCTCGAGACCGCGCGAGATGTGCGGCTGGAAGTTGTCGCGGGACTTCTTGAGGA
GCAGCTTGATCGTTGCCAGGATCTGCGCCTTGACGTCCTGCACCTTTTCGGGCGGCACGT
TGGTCACGGGCGACTCGAGATAGGCAAAGAGGCCCAGTAGCAGAGCGTCGAACCGCTCGT
CTGTAAAGAGTGCGGCCGCGCCCGTCTTTGTTGTCATGCCGTTGCTGATGGCCGTGTTGC
TGGCATCCCGGATGATGCCCTGCAGTTTGCGGAAACCATGCACGTCCAGGGCCTGGGCTT
TGACCTTGGCAATGCCGCTGTCGAGCAGCCGCGCGTTTTGCTTCGCCTTTTCCGGTGACG
ATGGGAACAGAGCTGGTGAGGCAGTGGGCTCGAGCCGTGTGGTGTCGGTGACATTCGTCG
CGGAAGCAGCGTCAGCAGACACGTTTGCCGCTACAGCCAAACCGGCACCCTCGTCCGGCA
GCCGCGCCAGGTTGCCCGCGTCTTCGTTGACTGGCCTGTCTTCCAGCACCGTAGGTGCAA
AGATCGTCGCCATGGAAGTCGCCGTGGCCTGGTCTTCCGAGAAAGGGTCCTCATACACCT
TAAGCGGCGGTGACATCACCATTGCACCCAAGGCATCGTCGTCGTCCACAGCGGCGGGAC
CGGCAGCAGGGGCTGCTTTTCGTGCTGCTGCAGGCTTGGTCGGTGTGGGGGACGTGGGTG
TAGCAGAGCGCGCCAGAGGCAGTTCAATTTCGACTTCAGGGGCCCTCTCAATGATTTCTG
ACTCTGCTTCCAGCTCGGCTTCCGGCACCGGTTCGGGTGCATGCGCGGGCTTGTTGCGAA
CCCGTGACGGGCTAGTCGAGGCTGTGGGAGCATGCGTCGCCTTATGACCTGCTACACCAC
GAACTGCGCCCGGCTTGGGCTTCGCCGGGCTGGTTCGTGGAGACGATGCTGTCGCAGTCG
CGCCGGGTCTGTTCACCCCACCAGCGGCTGTTTTTGTGGCAAGCGGTGCAGCAACTGCGC
GAGACGGTGTAAGCAGGTTCGAGTCGCTCGCCGTGGTTTGGTGACCTGGCCGGGTGCGCG
GTCCTGGCACGGCTCCTGGCCCAGTCCGCTTAGGAGAGGCGCCAAGCGTCTTTGGTGTGA
TCGCCGCCTTGGGCCGCAGCCGCTCTGGAGGGCTGGATTGTTCGGCCGACGGATGGTCGT
GTGTGCGGACCGAGTACGGGCCTGCCGTGGCCGGCCGCGCGTGCAGCTCGGGCCTCCGCC
GTGTGGGCCGCACGGGCGCAACTGACAAACCACCTTCACCGCGCTGACGACCAAACTTGG
CCTCTGCCGTCCCTGATGTCCCCGCCGTCCCCGATGACGGGGCCGCTGAAGACGAAGCTG
AGGTATTGGATGAGCTGGAGACCGTCCGCACCGGCGAGAAATGGGCCATGGCCGACCCGG
GCCGTGCAGGAAGGTGGCGCGACGCTAGAGATTCCTTCTTCTTGGCCAGCATCGCCTCGC
GCAGCGAGGGCTTGGATGCGCCGGTCGTGCTCTTGGAGAAACCCAGGCCAGGGCGCGCCT
TGTCGGCCGCCGCGCTCTCGGGCTTTTTGGGCGAGTTGGGGTTGTTCGAGTCGTTTTGGA
GGAGCTTCTGGGCCGTGCTGTCGAGGCCAGTCATGATTACCTCGGCCCGTGCTGGCCAGA
CGCCAGCAAAGTACCAGTACGTGGCACGCATGCGCTCACGCACGCCAGGGTTGGGGTCCA
GCAGGCCCTTCTTGATACATTTCTCGATCAGGTCCAGGCCGCCCGAGTGCTCCACATGGT
TCTTGTGGTGCATCTCCTTGGTGATGATGGTCTTGACCCAGCCCGACGCGTAGGTACGCG
GCTGGACATTCTTGTCTTGGCACGCACCCCAGACGTGCTGGAGGATGCGGGTGCTGTACG
TGGCCTTGGAGATGATGGCCTCGACGGTTGTGTTGGCCAGCTGCGAGCTGATCTTCTTGG
TGCCCGCGGACAATTTTACAAGCGTCTGCAACAAAATCTCGACCATGGGGTCGATGCCGG
GACCGAACGTCGTGGCAATGTCCTGAATCAAACTGCAGCCCTCCTTGCAAAGACTGGTGC
GCAGGGTGACGATGGCCTTGATAATGCCGTCGAGCAGCGCGCGGGCGTTGTTCAAAAAGG
CGTCGGCATAGTCAGCAGCGTTTCCGGCCAGAAGACGGCGCAGTCGTGTCACGCTCTCCT
CGCGCTTCAGCCAGTTCTGCTCCGTCTCCTTGCCCTCGAACCAGACGTGCATCTCCTTAA
AAATATCGTCTAATTCGCGCTGCGTGTTGACGTACGCCGGCTCGACGGACTCGGCACGGC
TGACGTCGGGCAGGGGCGTGATGGGTCGCTCGCTGAGAGACGAGACGCTGGCGGCAAAGC
TCGAGGCCGTCGACAGAGGAGCCTGGGGCCGCACGGCGCGTGCTGAGTCGGGGCGCGGGA
CAGGATCCGCCGCCGCAGACGACGACGCAGACGAGGCGCCCGTGGGGGCCAGCTCTTTGA
CAATGGCCTGTTCAATGGCCGGGCGCACCTTGAAGTTCTTGAGCTGCTTCTTGAGGTCAG
TTTTGGCGGCACTGGGCGCGCCGCGGAACAGCTCGATGACAGTGGCTTTGGCGGCGTCGC
GCACCATGCCGTCGGCGTCCTCGAGCAGCTCCATCAGCACAGGGACGTAGGCGCGAAAGG
GCAGGCCGTGCTCTTGGTGCATCTGCAACAGCCACTGCATGCTGGTCTCCTTGGCGCGCG
GGTTCTTGCCCGTCATGGCGGTGTTGCGCAGCGAGCGCTCGACGTCCATGGGCGCGGCCT
GGTAAAGCGTGACAAGCGACTGCTGGGCGAGCGAACGGTACTTCTCCTTGACATCGCCGA
GCTTCTCGACGATAAGCGGCAACGTGCGCGCCGCTTCCTTGGCCAGAAATTTGGGTTCTT
GACGGGACAACCGTGTCAGCAGGTGGTTGAGGCCCGTGAAGCCGGCGTTGACGAGGGCGG
CGTGTTGCGAGGAAGAGGCGGTGCGCAGGGCCTCAAAGAGGACGGGGATCGCATGGTCGG
GCACGTTGTGTTGCTTGATGCCAGACTTGGCGGCGGTGACGAGCTGCACCTTGGTCTCAA
CAGAGGCGTCGGTGCGCAAGACACCCAGCAGCTCGTTGACCTGGTCGAGTGTGATCTTAT
CGGCCATTGCGGGCAGGTCGAGGGGGTTGAAGGAGGGCAGCGCGAAAGGGGGTACGTCGG
CGACGCGCGGGTCCGATAGTTGCGTCTGTCAATGCAACGGAGTGAATGGGCCGTCGTGTA
GTCGTAGTTGAAATGGGTGGAAAGAATTGGTCGTATGGGGTCGTCGTCGTGTAGTCGTCG
AATTGCTTACTCAATATCAGGCTTGCTATGCCCTGGATGCGATGCGGCTGCAGGATGCAA
ACAAACAGGGCTCCTCGCGTTGGTCGACGCACGGCACACGCGGTGACCTGTGGACAACGT
TGCGTTTTGGGGGTGGGGAGTGGGAGGAATGGAGGGGGGTTGGGCGTGTGCACGCCGTAG
AGAGTTTTGGTTGAGGAATGAAGCCTCTTAATCTCTCGATAGGAGAGAAAATAACGTGTG
GGTATGATATGGCTCGACTGGCCACAGGGTAGGAGCCACCCAGATCGCCAAAATTAAAGT
GTCTAGAGTGTTTTGCGTCAACAAAGCCAAAACAGGGAACCGCAGCTCGGCACATCGCCC
TGTGCCTGCACCTGCCTTGCCAAAGTTACCCCTATGTTTTTGGTGGTCACACTCCACTAG
CTCGTGTTGGTTGTATCTCAGCCGCGTCTGTTGCTGTAGCAAAGTGCGCTAGTGCCCTGA
AGTCGCGTTCTGTGGCGTTTTAGCGGCTGGGGCGGGCTTGGCCGCTGGAACTAGTGGTTG
TAGTGGCTACTTTTGTCCACTGAAGAGCCCTGTATTTGGACGACATGGCCCCGCGTTTTG
GCCGTATCCAAAAGCTGAGGTAGGCTAAGCTGGCAGCCTGTGTCGCCTAAAAACGGGCTA
TTGGAGATACTTTTTGTCGTCGGTACTTTTAAGCGGGTGACTATCACTGTAAGACGCTCC
TTCTCGCTCACAGAACGTTGCACAGATGCCTCCAACGACACAAACGACACGGACAGGACC
AAGACAATACATTTAGCCATCCAGCCAGAGACACTTGCGCACCGTCACATTGCTTCTCCG
TCCAGTGCCCAGCCGATCCGAATACCCCGCCCCTTCTTGCGGTGCTCTGCGCTCCCAAGT
CTCCCCCCGCACATCTCATGACGGTCAAACGTGTGCTGGTCAACCGTCCCAAGTCTACTC
TCGACGACACGGCGACGATGACGGCTGACAGCGGAACCGAGAAGTCTGTGGCATCCAGCA
CGGCTGCTCCACCGGCACCGACGCCGATGCCCCCGGAGGGCGGTTCGAGCGAGGCCTCCG
GCAGCCGCGCAGCCGATGCCCGGTCCGGCGACCGCATCACTGAGCCGCCAGAGTATCCCA
AGCCGAAGCTGCGCCTCGAGATCCGGGATGTCAACCACGAGGGCGCAGATGTGTTCCTGG
GCGCCGTAAACGTGTCTGCCGTGCTGCAGCAGGCTGTGGGCAACGTGCAGCGCCTGCTGT
ACGGCCGCAACGCCTGGTACGCTGACCCAGAGACGCACATCACGCCGACCCGCTCCGTCA
CGGTGATCCTGCGCGACATGGACGGTGTCGCCTACACGACGGGCTCGGAGCTCGACGGCG
ACCACAAGGAGATTCACTTCAGCCTGCGGTACATTGCGGGCATCCAGCCGCGGAAGCAGA
GGGCCACGGCCGAGATTGCCGGCGTGCTGACGCACGAGCTGGTGCACTGCTACCAATGGG
ACGGCCGCGGCACATGCCCCGGCGGACTGGTCGAAGGCATTGCCGACTGGGTGCGGCTCA
AGTGTGCGCTGTCGCCACCGCACTGGAAGCGCGAGCCTGCTGCGATTGGGCGTTGGGACG
GTGGCTACCAGCACACGGCGTACTTCTTGGAGTACTTGGAACGGCGATTCGGTGACGGCA
CAGTGCGCCGCATCAACGAGAAGTTGCGGCTGGAGCACTACGACGGTGCCGCCTTCTGGC
CGGGCCTACTGGGCCACAAAGTCGAGAAACTGTGGGAGGATTATGTAAATGCTGTTAAGA
ACGACCGGCCAGAGGCAACGGATGTGTCGACGTCTGGGATACAGTAGACGCTACGAAGAA
GTGTGAGATTTAGCGAGCGAGCCGTAAGACAAATGCTATTTTTGCAATATTTTCAAAATA
GATGTGGCCATATTATCTCTTTGGTGTCTAACTTGTCTCATTAAATGACATTTGTTTGTG
CCGTGTTGTCAAGCCCATAGCGCCTTCCTTGCAAACTAAGGCCACTAATGTGCGCCGTCC
TGCCCAATTGGCCAATCCGCTATTCCAACAACCCCTGAGCCTACTTTCTCTGGCACCTTC
CCGCCTTCGCACCTTCCCTGCGACTTCCCGCTAGTGGTGGAGCTGTCCACGTATCATCTC
ACGCCCACAAACACTCGACCATCACAGTCTTGTATCCATTGCACCACCCAACACCTGACG
AACCCGGCCACATCGCTCTTCCTGCCGCCCATTTCCCGACTCCGCGATGGTTGCCGCCGA
ACCAGACGTCGGTCTTCTGACGTCCTCGGCCCAGATCTTCTCGTCCAAACACACCCTCCC
CCAGATCCGCGCCATTCACAAAACCCTCCATGTCCAGGTCGACGACAAAGCCACTCGCCT
GCGAACGCAGGTCGGCGGCTCCTACCGCGAGCTGCTCGGTACGGCCGAGACCATTGTGCA
GATGCGCACCGACATGGAGGGCGCCCAGTCCACGCTGGCCGGCATGGGCGGGCGCTGCGG
CCGTGCTGTTGTGGGCGGAAAAGTGACGGCGCTGGCCTCTTTTGTCGACCATGAGCAGGA
GCAGTCTGCCCTGAGCCTGGCTGCTCGTGCACGGCTGCTCGAGGCCTGTTCGCGCACTGT
CGGCCGCCTGCTGTCGCGCACGAACCCAGACTCCAGCGCCGGCAACGCCTCCAAGGCGGG
CAAATCGGCTCGGCACCAACGTCAACACTACCGCCAACAGCAGCAGCAGCAGCAGCAGCA
GCAAAGCTGGGGAGAGCGGTTGATGCTGGCATCCAAAGTTCTTGTGCTGAGCCGGCTCTT
GTTGTCTGGCATAAACGACACGACAGGCGACACACCCCGCACAAAATCAAGATCAAAGCA
AGCGGCCCTACAGGACGCCGCAGTGCTCGCGTCCATCGAAGCGTCTAAACGGACACTCGG
CAGCCTGCGACGGCGGCTCCGAGACATGATTGAAGTTGTTGAGCGCGCGGTGCCTTCATC
CGTCTTGGACAAGTCAATAGCGGTAGCTGACGACGTAGACGAAGTCGAGGATGTTGACGT
CAACGACGACAACAACAGCAGCATGGGTGGCGGTGCGAACGATGAAGACGGAGACAACGA
TGGCGGCATCACACGAGAGCAACGCGACAGACACCGCACTGTATCTGCAGCAGCGTCTAC
ACGAGATGACCTTTTGCGCGCCCTCTGTGCCCACAGCCTGGCCACCACCTCCGGCGCTCG
CGATGTCTTATGGCAACTGTTGCACGTCCGCAGCCAGGCCATGGCGCTCGCTTTTGAGAT
GGACGAAGGCGAGCACCAGAACAGCCACCAGACTGATCAGGGACAGCAGCAGCAGCAACC
GTCGGACAACCGGGCAACGTGGAAGGCCGACAACGTGCTGCGCGGCCTGGCACTCTACAC
CAAGACACTCCTGGACGTGCAGGCCTTGCTGCCGCACCAGCTACCCGAGGCCCTGCTGGG
CCTGAAGCGGCGGGCTCTGCTCGACGACGACACCCTACGCCAGGTCGAGGGTCTGCGCCT
GGACGTGTATGCCCGCTGGTGCGGCGAGGACGTGCAATACTTTAAGCCCTACATTCGCCA
CGACGACCTCGACGCCGCCCAGGCCCGTGACATGCTCGCCAAATGGGCCGAGCGTGGCAG
CGAGGTGTTTGTGGCGGGCCTCCAGCGAGCTCTGGAACAGCAGCCACAGGCCGACGCATC
ATCGGAAAAGCCGGTACAAGGCACGCCACTGGTGATCCGGCGGTACCTAGACATGCACGC
CATTGTGGACCTGCGCACACGCGTGCTGCAGCTCTGGATCCGCGACAGCAGCAAGGCGCG
CGGTTTCGACCCGTCGGAGCTGCTCAACAAGATCCGTACCGTCTTCAACCAGCAGATGCT
GCAGGTGCTCGCCACCAAGGTTGGCAAGCTGCGACTGGTCGGTTCCGAGGTCGCTGCCAC
GCTCGCCTCGTGGCAGGACGGTGTGACGGACCGCCACGCCCAGCTGTGGGGTACAAACAG
TAGCAGTAACAAGCACGACCATCAGGCTATTGACACCGACCTGTCCGAGGGTGCTGTGTC
CTTTGTCCGCGACGTCGTCACGCGCCTGCATGGCCGCAGCGATGCCGTCGCCAAGGCTGT
GGCCTCGTACGTGACCTGGCGTCATGTTGTCGACGATGTTGCTGCCGTCGTGGACCAGCT
GCGGCGGCAGCGCTGGGACAATGACGTGGACGACATTGTCGAGGACGAGGACACGATTGC
GCAGCGCCAGCAGCTGTTGAGCAAGGACGACCCACAGACGCTGCACGACCGGCTCGAGGC
AGCCCTTAACACGGCCTTCCAGGAGCTCAATACTCAAATCACGACCGAATGGGCGGCTGT
CGCCTCGTCCGACGATCTGGCACCGACAACCAAGGGCAACATTGCCATGTACCTCGTGCG
CGTGCTGCGCGAGATTCGCAGCCGGCGGCCAGCCACATCGTCCTCGTCGGCTGCCACAAG
ACAGCTCGGCCTGGCCATCATCCCCGAACTACACGCCGCCATTGTCCACGTCGTTGTTGC
CCCGCCGCTCGAGCAATTTACCCGCAAGACGTTGACACGCAAGACGGTGGCCGGCCGCGT
TCTTTGGGACGTCGTGGGCCAGTCGGCCGCTCTGCCCACGACGCCGTCGCCTGGTGTCTT
CAAATTTTTGCGCGACCTGTCGACCGCCATGGGCACGGCCGGAATGGACCTCTGGAGCCC
GGTCGCCGTTGCCCAGCTGAAGCAGCAGGTCTCCCAGCAGCTCGGTGAACAGTGGACCAC
GCTTCTCGAGACGGCGGACTACCTCCAGGAGGACAGTGACACGACCATGAAAAAGGAAAA
CGAGGCGTCTGGCGAAGAGAAGCAAGATGCTGCATCCACAGCCACGTTGTCCGTGGACGA
CCGCAAGGATCTGCTGAAGCAATGGCTCTTTGACATCGCCTGGCTGCGGTGCAGCCTGGG
CAGTGACGCCGGCAAGGCGGACAAGAGTCAGATGAGAGGCATTGCCGAACTGGAAGATGC
AGTGTTCCGACGCACGGGCCTGTCGGAAGAAGAGTCCAACGACAGTGGTAGCAAGACGCC
ACGGCAGCGCATCACCAAGGCTGCGCAGGAGTACTGGAAGAAGACGAGCCTGCTGTTTGG
ACTGTTGGCATAGACAAAAAATAAATAAACGGAGAGCTGGAGACGGAGGCAAAATCGGTA
GTGTATGTACAGCTAATAAAGAACTAATGAAGATACAAGAGATTTTAATACAATGTTCAA
CACCAAGATCAGATGTGATTGATGGCGCTGTACATTTCATTCTATGAATCTTTTTTTTTT
TTTTTTTTTTGCTTTTCTTTTACCGTCAGCATTACAGCTTGTGCCGCTTCTCGCCCGTGG
CCAGCTTGCGGAACTCTTCCATCGGCACCCCCGACATGAACCGATCCAGGCCCGCAAACA
CCTCGCTGACGTTCTGGCGGTCCAGCGTCTCGTCGTCGGGGCGGCGTATCAGCCGCTTGA
TGCCCAGCATCGCGTCGCCATTCAGGTGGTCGCCGAGGCGGTCGTCGATCTCGCGGAGCA
CGCGCTTGTGGAACGCCGTGTCGGAGGCGGCGTCCTCGCCGTCAAAGATGGCATTGACAA
AGCCCGTCTGCAGCAGCTCGGCGCTCGAGATGCGCTTGCTCATAATCAGGGCCTCGTTGG
CCTTGGAGCGGCCGAGGCGCTGCACAAGACCCAGTGACGCACCGCCCTCGGCGACGAGAC
CGATCGAGCTGAAGGGCGTCAGCAAAAAGGTCGAGGGCGTGCAGTAGATGAAGTCGGCGA
AACCAATGACACCCGCCGACAGGCCGATGACCGGGCCGTTGAGGCCGACGACCAGGATCT
TGGGGTGGGTGTAGAAGGCGCGGGCAAGGTTGAGGTTGTTGGCCACAAACGAGCGCAGCC
AGTGCCGGTGGGCGCCACGGTCATTGTCGAGGGGGGGCCCGTCAGTGAAGGCAGAGAGGT
CGGCGCCGCTGTTCTGTTAGCAAAAGTTGACCTCAAAAATGCAATGAAAAAAAGAAAGAA
ATAAAATTCAGAAAAGAATCACACCGGTATGTACGCACGCGGAGAAGAAGCGGCCCTTGC
CCGTCAGAAGAGTCACGTAGATGTCGTCGCGCTTGGCAATCTCGCCGAGCTTGACGGCCA
GGTCGTAGTACTGGCCTCCAGTCAGAGCGTTGAGTTTACTTGCGTTGTCAATCGTCAAGA
TGGCGACGCGGCCCTCGTAGGACACGCGGATAACATCTGGGTCGGCGTTTTCAGACATGG
CGGCGATTGAAGATGTAGATGGAAGATGTGGTTGTAGGAGAAGGAATGTTGTGAAGGGAC
GAAGTAAGAAGAGGTGAGATTGGTGGCTGGCGAATGACGTAAGGAAAGAGCCGAGGCACG
TGTCAGTCGATCTTTCCGGCGACGATGAGATGCAACAAGATGGGATGAAGGAGGAAGGAA
CGACCTCAACGTCGGGAACTGGCAGCAAGCACTTTTTCTGTGAAGGATGATATTGACTTG
AAAAGACTGGGAAGGGAGATAAATAATACTGGCGCTCAAGAAGATACTACGGCGTACACC
ATCCAAAAGAGACTGCCGAACGAAGGATATCCATTCCCATTTGCACCGTCAGCGGCTAAG
AACGAGTCTCCCCTGCGCGACTTCCCCAAAATGTACGGGGCGCAAAGTACCGGTCTTATG
AATCAGTAGTGCCGAGTGACTTGCGCCACCACGCTGGGAAGGTACACAGGTTCGGTAGGG
TTTGCGGGGAAGGAGCGCCCCAAAGCCAAGAAGTTGGGGGCATTTTAGATACCTCGGCTA
GATCTGGCGCCCGCACATGACTAGGCAAGTGCGAACGACATCACATCCGCAGGGAATGCA
GGCTGGCGAAACAAACGAAATGCAATGCAATGTCCGAATACCACGGTATCCGGCCTATAT
CCAACAATTCAACAACCCGTTATGTTTGCCGTTACGTGTTGGCATTTCTTAACCTTTTTT
TTTACATTTCCAGCAGAGGCGTTTCGCTCTTTTGCCGGCTCGTTCGCCTCGAGACATGTG
AATGGAGTCAAATTTGATACTTGTTCTGTAAATCCAATAGTGCCGTACATGCGATCATTG
TACCGAATGGCCCGGCGGCGACTGCATATCGACTGGCTCCATCTTGATTGCCGGCATCTC
ATGCACGCCCGGGACGGGAGTGGCCAGCACAACCGTCTCTGGGCCGGCCGGGATGCCCTC
TTCCGGGCCCATGGGCAGCGCGTCCTCGTCAATGGGCAGACCCAGCAGGCTGCGCAGCAC
GACGATGGCGCCGGCCTTGCTCATGACCATGTTGGCCTCGTGGCAGTTGGGCGATGCAAT
GCACTCGAGACAGCCGCGCGAGGCCGTCAGCGCGTCGCCGGCACTAGTACTGTACAGGCC
GCACGCACAGCTCTCGATGCGCGTCAGGGCCTGCTGCAGCAGCAAGTCGACAAAGTCAAA
TGCCTTGGCCGTGATGCCCGTGCCGCCGGCGCCACCCTTGGCATCGTAGAACGTGAGACG
GGCGGGGCGCTTGCGCTGGGTGACCGGGCGGTTCTGGAACTCCTTGAGGCCGCTCTTGCA
TTCGGTGCGCACGTCGCCGGGCAAGCTAATGACAAAGTTGGGCAGCAGACTCAGCACGGC
GTGCTCAGCGGCGTGGATGGCGGCGGCCATGTGCAGGCGCCGCCGCTCGAGCACGGCCAG
GCCCGAAGCGGGCACGTCCACCCAGGCACCGCGGCTGTAACGGACGACCGGCGGGTTGTC
CACTTGCACGGCATCTAGGATGCGCTCGCGGCGGTCGACTTTGAAGTAGCCAAAGACGTT
CTGCGAAATGCGGATCTTGCCCAAGTAGGCGCGCGCCGCGTCGGGGTTGTCGCGTGTCGC
CGGACCCCCCTCGCCAATCCGCCGGATCGCCTGCGTCTCAATGGGGTCGATGTCGGTGAA
GTCGCGCTGCTGTGTCGTCCAGTCCACACGCACGCGCTCCACGCGCGCTATGCCCTGGTC
CGGGTTGAACTCGCGCACCAGGTACGTCGTGCCCTGGTGCAGGAAGATGGCGCCGTCGTA
GATGGTAAACGTGGCGCGCGACGCCTCCAGCTCTTCCAGCACAATCGGTGGGTTGTGCCC
AATGTCCACAATGGCAAAGTGGTCGTCCTCGGTGTCGCGAATCGCCACCAGCTTCCACGG
CTGCGGGCGGAAGTGGTCGTGGCAGTGGAAGCAGTCCATCTCGTCGCGCACAAGGCGCTC
CGCACAGAGCGCCGCCAGCCCGGGGCCAAAGTATTGCTCGTCGTCCGCGGGGCGGATCGG
CATCTCGTACGCGGCGCACTGCACGTGGCCCTCGCGCACCAGCATGTTGGCGAGGTCGAC
CTGCAGCGAGCCGTGCGGCTGGTCAAACAGCATGTCCGGGTTCTGCATGTAGTACTGGTC
CGTCGCAAACGAGTCGCCGACCAGAATCGACAGCGAGTCGCGCCCCCGTCGCCGCCCCGC
GCGCCCACTTTGCTGTCGCAGGTTGGCGATGCTGTAGGGGAAACCCCAGGTCATGACGCA
GTCGAGCGAGCCAATGTCGACGCCCAGCTCCAGTGCCGTCGTCGCCACGATGCCCACGAG
GCGGCCCGCAAACATGTCTGCCTCGATGCGTCGCCGGTCTTGCGCGGTGTAGCCGCCGCG
GTAGCCCATGACGCGCGATATACACTCGTGGCGTCCGCGCCGCTCCAGCTCCTGCTGTAC
GGCGCCCACGAGCTTCTCGCACTGTTCGCGCACGCGGCAAAACGCAATCACGCGCACGCC
GCGCAGGATCAGCTCGCAGAACAGCCGTGCGCATTCATACAGCGCGCTGCCGCGGCCGCT
GGCCGGATCGCCAGGCACGCGAAAGGGCGTGTTCCAGCATAGAAACTCTTTCCGGCCAGA
CGGCGAGCCGTCAAAGTCGACGAGTTGTACTGGTGACGGTTGCTCCGGGTCGCGCTCCCA
GTCCATGACGCCAAAGATGGTCTCAAAGTGCTCCCGCGGGTTGGCCACTGTGGCCGAGCA
CGAGATGAAGCGCACCGCGCGGTTGCCGAGCGTGGCGCACACGCGCCGCAGCCGCCGCAT
GATAAAGGCCATGTGCGAGCCCATGAGGCCGTTGTAGTAGTGCAGCTCGTCGACCACGAC
ATAGCGCAGCCGCTGTAAGAATGAGCGCCAGCGGCTTTCCTGCGGCAGAATGGCTGCGTG
CAGCATGTCGGGGTTCGTGAAGATGACGCGGGCCTCCTCGCGAATGCGGTCGCGGTCTTT
CCACGGCGTGTCGCCGTCGTACGTCTCCACTAGAACATCGCACAGGTTCGGCATGTACGC
CAAAAGGTCGCGCAGGCTGCGCTTCTGGTCTTGGGCGAGCGCCTTGGTCGGGAAGATGTA
CATGGCGCGCGTGAACGGGTCCTCTTCGAGCGCGTGCACGACAGGCAGCTGGAAGATGAG
CGACTTGCCTGAGCTCGTCGACGTCGATACCACGACGTGGCGACCCGCATGCAGCGCGTT
GATGGCCTCGGTTTGATGCACGTAGAACTGCGTGATGCCCTTGGCGTTGTACAGCGCATT
GACCGTGTCCTGGCTCAACAGAAAACCCAGGTCGCCGTACACGGGCTCCTGCTCTTCGAA
CACGCGGTGGCCGTCGGGGACCACCTGTCCCGAGTACCACGAGCTGTTCTTCAGCTCGTC
CACAATCTCAGGGATCGTCTTCCGTTCTGCCGGAATCGTCGGCGGGATTCCGTTATTGCT
GTTGTCGTCGTTGTCTGTGTGGCCGTTGTTTCCCGACTGCCGTGCGTCCACGCGTCCCTC
TTCGGGGCTCGGGATTGGTATAAACGCCTCCGCTTCGCTTTTCAATGTCTCGACGGGGTC
GGTGGCCTCTCTCCCTCCGTCCTGTCCCTCGCATCGGTCCAGAAATGCATTCACGGCCGT
CGCAAACCGCCGGTTGCGCTTCTCGATGAGCGCCGTCATCTGCTTTTGTCCGTACACGGG
CATCCGCAACTGTTCGTCCCGCAGCATGCGTGTCGACTTTGTCGCTTGGCCCGTCTTCGG
GTTAGCGACCTCCCGCTTGAGGCCCTCGTCGATAAACTCGAAATACAGGACCTCTTTGTG
CAGCGGCTGATCCTGCGTGCCATGATCGTCGTAGATGCCTCCGTCTGGCCGAACCTTCAT
TGCCTCTCGGCCTGTGATGCCGCCCACCGAAGCGTCGGCTGCCGGGCCCTGCGCTTTCAA
ATTGTTCCGAGTCCGGCTCGTCGCACCCGTCTTGAATGTCGTGTCACGTTCTGCACCCTG
GATGTCGACCTGCAGCGACAGCTCGTCCACGTAGGCAAAATGGATCGTGCCGGCGGCGTC
CACAGAGCTGCTGCCGCTGTTGAAGTGCCGTGACAGGAGCGCTGCCACGGCGGCCACTTC
GCTCTCGAGCAGCGGACGGCCCGTGTTGGACTCGACGGCCGTCTTGATCGTCGCAAACGT
CGTCAACAGGTGCTTGCGCGTGCAGCAGATGGTGTAGACCAGGTTGAGGGCGCGGTGCGT
CTTTTCCAGGTCACGGAACCACTCGGGCCACGCATCAACCTTGCGCGGGGTCGGGCCTTT
GCCAGACTCAGTCTCGGTATCGTTGCTGTCCTCCTTCTTCATCGCCGGCTTCCTCTTGGC
AGAGGTCTTGCGTTTCGACGCTGGTCTTGCCGTACTGGCTCCTTCGCTGTCGACACTGTC
GGGCGTGGGGGCGTCCTCGGCCAGTGGAGTACCCGCATCGCCGGGCACAGCACCCGTCGT
ATCGGATCGCTTTCGCTTGCTGCCTGGTCCGTCTGTTGTGTTTGGTCCATTCTGATCTTC
GGTGGGAATCGTTCGACGTCTCACACCGTCTCGTCGTCTGTAGCCGCCACGAGCGTCCGC
TGTCACCGCGTCGGCCATTGTATGCTAGGCACCTCAAAAACAAGCTCCATTGGACTGCTC
TTCTTCGTCGGGCGGTAAGGTATTGCGACTGTGGGTAGGTGTTGACTTAGGGTGTTGAAT
CAGACGGTCGTGAAAAGATCGCGGGGTGGATCGCCACGCGAAATAAAGGCAATTCCTTGT
CGCGAGCTCACGTGATGCACTTTCCACTTTAAGTACGTGAGCCATTAACGACATATTTAC
TACATAAGGAACTCATAGGACGCCGTGAAGTCGTATTTTTTGACCAGGAATATTTCTGTG
TATTTTATCTTTATGTTGAAAATATTGTAGTTTTTGTGGGATTTATTTCCGGCTTTACGA
TGCAACGTGTATTCGTATTTTAATTTCGACTCTCCCGATAGCTAATCGCGACATTATTAC
AGACGACTTACGCATAAATCATACAATTATTTTGGAACGCCCGCTCAATCCCAAAGACAA
TTTTGAATCCAATACCATCATAGAGGCGGATATGCACCGCAACGCTTTTGATCCAAGAAA
CCATATCAACGCCCCCTCCCACTGGTCAAATTATAGCAACATAAAGAATACATCCTCAGC
TCAAAGCCCGCCTTTCACCGTCACGATCGTTGTGTAAATCATGGCAACGGTGCCGACGGC
CATCAAGACAATGTCCAGGACCCGAAGCAGCGCCGGCGACTCGTCCGCCATGCCCCGGTA
GTGAAGGTAGGGCGGGTAGATGAAGAGCAGCGGAACACAGGCCAGCGACCCAATGAGGGC
CACAAACCGGTCGAGGTGGCCGGCGCCCAGCACGGCGACGGCACCGCAGGCCACCGTCAA
CGCAGTGCGCAGGGCGTTCTTGGCCCACTTGATGCGCGGGTCACGCTTGCCCGAGCGGTA
GTAGACAGCACCGTTGCCGGAGGACGATTTGGTGCGGAAGAGGCGGCCCTCGATGATGCG
AACGGCGGGGAAGAGCTGCACCGGCATGCCCGCCAGCACGGCAATCGCGTAGAGACACTG
CACGGTCTGCACGAGGGCGCTGGCGCGCGGGTAGTTGTCAATGACCTCGGTCTTGGTGCT
GGTGCCAAATGCTGCGTAGCCAAGCGCGCCGACGGAGATGTACGCCGCCGTGATAATGAC
CATGACGACACCGAGCAGCCAGCCAAACCGCTCGGGGCGGGCCATGGACGACTGGATGGG
CAGGATGAGGCCGATGCCCTCAAAGGTAAAGATGGCGGCGCCGATCGTCAGCGCATAGCC
CGACGGGTTGAACCACAGGTCGACCGTCTCGTGCATGCGCCAGCCGCGCGCCGCAATGGC
GGCCACGTCGTACGTGTACATGTAGATGAGGCCGATGGCGATGAAGACGTCGCCGAGCAG
GGCGGCGGGGCCGAGGCGCGCAATGTCGCGCACGAAACCGAGAGGGATCAGCACGGCAAC
TTCGAGAGCAATGAGTGCGTTGGTCGACAGGACGCTGTCATCCACGCCTCCATCCCCACC
TCCGCCAACAGGATGACGGCGCGTGTGGGCGTGTGCCACGGCGGATGCGAACGACGCCAG
ATTCTCGGCTGCAAAGACAATGCCGGCACACACGAACCCCAACTGCGAAAGCGCAATGGA
GCCCAGGATCAAGCTGCGCATGCGCGGGCCCGCAATGGCCAGACCAATGTCGCCGTAACC
GCCACCATAACGTTGGCGGCAGCGCAACAGCAGCTCGAAGCCGCCCATGGACAGCATGGA
GACGATGAGCAGGGTGACCGTCGAGAAGACCATGCCGCCGTTGTTGAAGGCCTTGGGCAG
AAACATGATGCCCGTGCCGACAAAGGCCTTGAGTAGCGTGAAAAAGGCCTGGGACATGCC
GGCTTTGGCCTTGCCACTGCCGTCGACAGCAGCATCGCTGCTCGTCGAGGCCACAACACC
GGATGTCCGCCGGCCAAGCAGTGGCTGTCGCTCGTGCGGCCGCCGCCGAAGACCGCCGGC
TCCAATAGCACGCTCCACGTCTTCGGCGCCTCCTCGTCCCTCTTCTTCTTCTTCTTCTTC
CTCCTCTTCGATGCGCTCCTCAGCACCGCCTTCATCCTCGTCGTCATCGGACGCTTCCAG
ATCTTCGTCGGCAAAATGGCCGTAGAGCTCGAGAAACTCGACAAAGTTGCGCGCAATCGG
CATCTTCACTGCACGAAAGGCGGAGGCCCGTCGCTCGCGCAGGTGTGTCCGCCGCCGCTG
CATCGTCGCCTCGCGTTCCTGCAGCTGGCGCTGCCGGATCTGTTGCAGCACAAAATCGCG
GCGGAAACCCTGCGGCGCCAGCAGGTCGCGCACGTGCATTTGGGGCCCGTCTCTGTCGCC
GTGTCCGCCGTGCTCGCTTCCGTGCTCGCTGCCGTCGCCGTCAGGGCCGCCAGTCATGCT
GCTCACTTCGCTGGGTGTGTACCGGTTGTGGAACGTCGCGGCTCGTCGGTGGAGTGGTCT
ATTACCGTGCTGTGCGGGCGCGGCGGATAGTTGCTGCGATTGTTGCTGTGCTTGTGGTTG
CGGCTGTTGCGGTGGCTTCTGTGATGGCTGCGAAGCCGACGCATGGTCTTGCGCGGGTGA
GGCTGTCGTGGAGAGAGACAGTGGAGAGGGTGTCAGGAGCGGCTGACTCTGTAGCACCTG
CATCCGCGCCGGTGCCTCGGCCATGCGGAACAGGGACCGGTGAACATCGCCGCCTTGCAG
ATGCAGCGAGGAGATCTCCTCGGCCTGCTCCGCTCCCGCTTCGCCTTCAGCCTCGTCTCT
GTCGGACCGTAAGGACGCCAGTGCCGACGCGGCTGGAGCTAGGGACGGTGTATTGAGATG
CGATTCCGATGCACCACCACTGCCGCCGCTGTCGCCGCTGGGGTTGCGTCCGCCAGCGCC
GGGCCGGTTGTTGTCTGCATCTGGCGCAGTGCTCCCCGTCGCTGTCTGCTGCTGGTCCTC
TGGGACGAAGTCAGCTGTGTAGCCCTGTGGCAGGTGCTCGGCAAGTGTCCGAGCCGCGTT
CCTCTCTTGGGACGAGACGGCGGGCGAGTCCGGAGGTGTTTTTGTCATGGTTCCATGCGT
GCTCCAGCGAGTCTTATGAGTCGAGTGTAGTGATCGATGGACGGGAGGAATCGGAGGCGT
CGTCGTAGATTGTTGGCTTCGAGGTTGTTGTAGGCTTTTTTTTACCGAAGCGTTTTGTTT
GGCAAAAAATCGTACATCTCCAAAAGAATCTAGATGAGCGGATTGGCGTGAAAAAACGTG
GAGAGAGGAGTAAGGCCGATCCAAGCCGTGGAAGAGTGCACGAACAGCTCTAGTGCGGAG
CTTAGTCCACAGCACTCCCTGCAAAACGAACTGACATCACTGTTGGGTCACTCTGTTCCG
TTGTTGAGGCCGTGAAGTGCATGACCCACAGTGCATCTGGCAACTGCCGTTTTAGGAAGG
CAAACCACTAACGATGCGTAAGAAACAACTTCACACACTCAAATGAAATGGTAGAAGGTC
CGCACGTGATTGTCATGCAGTGACAAAAAACGATGCCAATAAAGATATAGTGCATCCAAG
TTCCAAAATGTAGCATAAAAATGGTCATTGGTCAAGCGCTGCGTCAACACAACACGTACT
TCTATCCACCCTCTCTATCAGATCATAAGATATCCAAGCATGTGCAGTAGGTAAATGATA
AACAAAGTGGTAATCGCCAGGTAAGTAGTAAGATACATATACAAAAAAGGAAACAAAAAA
TGGAATCGCGATCACAAACTGACAGAAAATGTATGACGGAAAGGAAATAATGATACGAAT
CAAAGGAAAAGTGATGTAGGTAAAGGCAAAAATGATAGCAGTATTGCATCGCGGGCCCAC
AATTGTATTAGAATTGCTGCACGACCTCATCATCCCCCAGAACGTCATTTTGCGCAGCAA
CGGCGCGACGCGAAGGAACAGGTGCCTCCTCTTCGTTGTCGATAGAGTCATCCAAAAAGA
CTTGATTGATTAGTATTGGTTGTTGAAGCGTCATTTGAAAAGTCAAGAGCAGCAAGGGAG
ATGCATACCGTGTGGTCGGACGAGGAAGGCTAGGAGGAAGACAAAGGAGAAGACACCGGT
CACGAGTACAAACACAGCTTGCGGGTAGGTGCCGACCGTCGCGGCATACAGGCCGTTGAA
AATCATAGGGGCGAAGACGCGAGAGAGTGCGTGTAGGAGGCCGATAGCGCCGAGGAGTTG
GCCAACCCGGTCGGGAGAAACATGTTTGGTGAGCGAGGACTGGATCGTAGCAGATCCCAG
GCCGCCAAAGGCCGTCACAATGCCGCACAGTACAAATACGGCTGGTGTCCGTGCAAAGAT
ATAGCCGGCCACACCGAGCACATCCGAGAAGATGGCACTGCGAATGAGGAAAATGTCCAG
ACGATCGGCGCCTCTGTAGGCCTCACTTGGCGCCTCGCCCGAGATCCTCCGCTGGCGCGC
AGCGGGGCGGACACGGAAAAAGTAGTTGATGACGGGGAAGATGCCCATGAGCACGACAAC
GCGCACCATGGACACGAGGGAGATGAAGGCGGACGTCTCAAAGTTGCCCCAGTGGAACAT
GAACTCGGTGTACAGGAGGGTGACACCGCCCAAGCTCATTGCTGCTGAGAGAAGCAGTGT
GTCGATGGTGGCCAAGACAAGCAGGTTCCGCCGCACGCGTCTTTGCTGGGCGCCGTTGGG
GAACAAAATCGCGAGAGGAGCAAGCGGGTTGGACCGCCGCACTCTGAGGATGGTTTTCCG
GGCATAGCCCGGCAGCCACATCTTACGCCCAGACGCCTCCGCTTCATCATGTGCCAGATC
ATATTCACGATTTCTAATCGCGTGCAGCTCCTGCTCTTTGGCGTACTTCTCACGAGCGAT
GTTCTGGCGGCGCGGCGACAGAGACTCAGGAAGGATGAAAATGATGTAGAGGATGAAAAT
GGCATGACAGCATAGAGTGACGTAGAAAATGGACAGCAGCGAGCCTGTCCATTCCACTAA
GAAGCCCGCAAGCAACGGGCCGAATGCCAGGCCAGAGAACAGGCAGGCGTGCATGTAGCC
GAAGGATACGGCGCGTCTGGAAGGCGGCGTGCAGTCGCTGGTGTAAGAGTGGCTGACAAC
ACTGCCGGCGGTAAACGAGCCCGCAAAGCCGTCAATCACAGAAGCCAGAATCAGCCAGTT
GTAGTGAATAATGTCGGGGTAATTGGCCGCTAGGATAGTGATGACCTCGCCCACGAGCCC
GCCGGACGACGAAATTACCATGATGACTTTGCGGCCGTAGCGATCGGATGCAGCGCCGAG
ACGAGGTGCCGTGAAGGCGCTCAGCGAGCCGACGATGACGCTGAGGACGAGCGTGAAGGT
AGCAACATTCCGTTGCACCTCGGCAATCTGGCACTGCGGGTTGTTGGCTCCAGGCACGAC
GGGCAGCACGTGGAAGCCATCGTGCTGGCGATCAGCAAAATATTGGCGACAGACCAAATC
TATAATCAGATTCAGCTTCGGTACCAACGAGCCACCGAACGCCAGTGTGAACAATGCGTA
GGGGCCAATGAGCCAGTAGATGGACGGCCTTTGCGTCCAAGGCAGGCCTGCGAAGTCCTC
TCCGCCATCCCAACTATCTTTCCGGCCACCGATCGATGCCGATGTTGGTGCTGGCTCGGA
ATCGACGGCTGCATCGATGTTGGCGCTGAGAAGCGCATCGGTCTCGGCGTGTCCTTCTGC
CGGAGAGTACCTGCTTGGCGACGCGGCTGGCCGGCGTAGCAGGTTTGTTGATTCAGACAT
AATCTTGTGCGGTTTTTACTTCACCGTCAAAGATGCGAGATGTGAGATGCGACACGCAGG
CTTGTTGACTGCTGTGTCAACGAATTTGACATTTATCGAAATTGGACGTTTGGGTGGTAT
TGAATTATTGCGTGCGCGCGCAAGGAGGTGTGCTGTGTCTTGATGATTGGCAATAAGAGG
GCTGCGCCGGGCAGATCGATTGCGAGATATGGTGAAATTGCTGCACTGGACAAATAAGTG
CCGGAGTTTGTAGTCGAGTCCCTCCCGAGCCGTTGGGGACACTCGTGCTTTTTAAAACAC
CTCAGAAAAATGCTTGCTGTGCATCGTATGCCCTGTTTCAGGACGAAGACAGCAGACACT
GGGGATGGGGAGTCTTATGAGGGAAATGGGGCGGGAAGATCGAGCCAGGGGACAGACTGC
CGGGGGTTGATGACAAGCCGGATCAACACCAGCTTTGCGAGCCTGTTCCAGATTGGACGA
CCCAAAGACCAAATCTAGGATCCGTGAGGACGGGGTGGTGTCCGCGCGCGCAGCGTTGGC
GAAACAAAGAATACACAGCCAAACCGTAGAGACGGCAAGGAGAATAAAACGGCAATGCGT
GAGACGGGACGTGGTGGGTCTTGAAGGGGGTGCGAAGAGGGATGGATGGACGATACAGGA
TGGGGAAGAGAGAGATGCGAAGTGGGAGCCGCTCTGGGGCAATATGTGGAAGCGTAGACG
TGGTCAAGAGACGGGACCAGGTCCGTCCTGATAAGAAAAGTACACGAGAGAAAGGAGGAA
AGAGATAGGTTGGTCCGGTAGTGGTTGCCGTTCGAGGTGCGAGCGCGATAGACAAAATGG
AAGGTGTGCAATCACCACGCAATCTTTCAGCCACGGCAGTTCTGGAGCGAGGTCTCTAAT
CCTCAAGATTGGGAAGGCGCTGAAAAGATAAAAAAAGGTAAGCAATGAAGGCGCGATGGG
GAAGAACGCGCACATATAATGATAGTGGAATTGTGCAAGAACGAACGAAAGCCAGCTTGT
TGAAATGAGGAAGGACCCATCGAAGCAGAGGCAGCCAAGGTTGCTATCGAAGAGGGCTGT
GGTGCAGACCGTCACAAAAACGAAGAAGAAAAGCTATCTGGATCCCCCATTCCGGCACCA
TCGCATGGTCGGACACATTTCGAGTCCCAGACCGATGGGAAGAATAAGTGTAATTTTAGT
GGCGCCATTCCCACCCCCTTGTCTTAGTGTAAATGGAATGGCCAGCCATAAACATTCTTC
GGCTCGCTCCTTCCACATTGCGCTGTGTACGCAATGCCTACCCCTGTCCCCCTTACGATG
CAACCCCCCATGTTGGGCTGGTCCTGACAAAGAACCACTTCGAAAACGGGCTGAATTGCG
CCTGCCGCCACCAAGAAGTTGCCGCAGGAAGCCAGCGCATACAAAACAGAGGGGGATAGA
GCCAACGGAGTCGGCATTAGTGGAAGTCCGTTAGCTGTTGGCTGGCCATTCTATTCGTTC
TGTGCCTGTCAGCCAGTCCAAACGCTCCACGCGGCATGTCGCTAGAGACCCAACGCTGCA
GGCACATTTCACTTGTTCTCGACGATGGACGTGTCGCTTGCATCGTGGCCTAGCCAGCCA
GTTAAGACATCCAGTCCTTTCGATTGTTGGGCAATTGGTGCACATTGGGCTGCGCACGCA
TCACTGTAACACCTGTCGCTCAATTGCCGATTCGGCTCCCGTGCCTTCCCACGTCGTCAT
GCTACAAAATGTATGACGCAGTGTCTCTGCCGTCATCTTTCTTGACCGAATAGGGGAGGA
GCGATGAAGACCGATGTGCAATGGAGAGAGGGAAGCGCAAGCAAACAAGAAAAGCAAGGC
ACAAGCGTACTTTCCGTGTCTCCTCAGCGTAGGCCTCGCCTTTTGATCTGGAAAGAGCGA
TCCAGCAGAATTGGTCAGCGAATGTCAGAGTACTTTCATAGCACTTCAATTGTTGAAAGT
GTCACCCTCGACCCAGCCATAATAACAACATCGATGAAATATCCGCTGTTTATGAATTCA
ACCGATAGACGACATGTAGCGATACTGAATCTCGCGTTGGGGCCAGCAAAGAATCCTCGC
GCGATGCTGGCAAGTCCACGCTGGTTATCGCGCAGACGAGGCACCATTCGAGACTGATAA
CGAGTCATGACGACAACGACAAACCAAGATACTTGAACTCGTCGAACCTGTTTCTCATGG
AGATAGGAGTCCTGATTGTGTCCGTCCCCGTCTTGACCAGTAAGCGTTTGCACTTGTGTT
TTGACACGCAACGGTGCTGAACCTTCGCCCTAAAGCCGCAGTCTTAATTACTAATTAATA
TGTTCAACTGTTTCCCCTCACTCGATCGAGACCGTGTCGCCAAGAAATTGCCCGATCCTA
ATGGGCAAGCTACCTGCCATTTGCGAATGCGTGCGAGCGAGACATGAGATAAAGCTGTCT
CTGCTTGTCAGTTAGATTCTCTGGTAGTTGCAGCTTTCAGTGGGATGCAGATCGGAGAGC
TACTTTGACATATTGGGCATGACATGTAATTACTGTTTACTGTCAAGACTTTCATTCAGG
ACATTTCATGACTCCAAGCCGTTTTATCTAGAAAACGAAGAACGGATATCGACCGCTGGC
GACGGATATGTCCCCGTAGCGGCCCAGACTATCCTGTCGGCATCTTTCTTGGGTCCCATT
GGCATGAGACGCCGTCCGTATAACCTGTGTACAAACTCCCAGGCGATGGCGTTCACACCT
GGCATGTGTTTATCGAGTCCACTACCGCAATCATCAAGGGGTCCAAGGTTGTCCTGACTA
CGCGCCGACGAGTGGCTATATAGCGCTGCGAAGTTACACGAGACCATATTGGGGACTCTT
CAACAGTGTCATATGACGCACCGTTGGAGTTTACCTTCCGGAACTATCTCGAGTCAGACT
ATCTTGAGTTCGCCCTCGTATGAATTTTGGGCGTCTGTGAAGTAGGAGGATACACATTAC
ACCCGAATCGCGGCGACGATGCAGTGTTACGGGCTGTCTGTGATGCTTCACGTCTGTATC
GATCCGTCGCTTTGACGCCCAGCGGGCTCTTTGGCCCGGTTGTTCGTAAACTCACGTATG
CCATATTGAAAACAGTGACTGGCATACGACGAGATCCATCACAGCGAGGCTCGTTTGACA
GGGTGGTCCTCGCTGGTAGGGCGTCAGAGATGGCAATATGGCCATGAATGTCGCTTCGCG
GGAAGCTTTGCCACATGTAAACGATTCGCTGCTCCACGACGCCATCGAAGCAGCGGCCAT
TATCATCCACAATGCTCAGCTACACGATGAACGAGGCTTTTGCGACTGTGGCGTGGACGA
GACCTACCGTTGAGAACAGAGTAAGTCATTAAAAGATGGCTTTCAATGCAACCAATATCT
AGTTGGCATCGATCTTTGGTTGTAAAGGTTTGGAAGGATGTGAATCAAATATAAAGAGAC
GACTGATACGAATGTGCTCTTTAATAGCCGACGTAAATTCTACGAATTGTTTCACACTCC
AGGGTGGTTGAATGTTAATATTGATGTTGACATGTTGACAAAAGGGCAGCAAGGCTTTGA
GGCTTTGGGTGGTGCGGCTGCAAGACATTGCGCCAAAGTCGCCTCCCACACTCCCCCGCG
AACTCACGTGATGGGACCAACCCCTGAATTCCCGTGCGGCAGCCCATTTTCGAGCGACTT
CTAGGCGCGAACGCCGCATGAGCTTGGTGATTAGCAAAAGATCCCCCACCTCTGGACGAC
GACACGAAAACGTCGACCTTACGAGCCTTTGCGAACTCGCCTGCGGCGGTCTTTGTCGAG
GTGGTCTGTGTTCAGGGAGAACGTATATCGTACCGTCAAGATGTGGTATGTCTTGCTCCG
TTAAGGCCTTCCTCTTCTGCCGACCGCTCATCGCTCAGAGCTACCGCTGACACTTTACTT
CGCCCCTTTCTACAGCAAACACATTCTCAACGCACAGGTCTCCATCCGGTCACCATGCTG
TACGTCCGCTCTATCGTTTTTGCCTTCCTTTGCTTTGGTCTCTCGAGTACTGACAGAGCA
GGCCGCAAGTGGTTTGACTGCAGCGAGTGCCACCAGGAGACCGAGGACCATGCTCTGCTG
CAGCGGTTCGAGATGATCTTTGCCTGCAAGAAGTGCAAAAAGTGCTTCCGCAAGGACGCG
CGCGAGTTTGAGGACTCGGACGAGTACTGCCCGCACTGCGACAACCACTTTGTTATCGAC
GCCGTGACGCCGAAGCAGGCCATCACCATTGAGAGCGAGGACGTGCGCGTGGACAACCGC
ATGATCAAGGACGACCGCGTCAAGGGTCAGGAGATGCGGACGATCTTCGACCCGGACCTG
GACGCAAACCGACTCGGTTAGGGAGGGGGGAGTATAAAGGCTGCTGCATCGGTGGGCCAG
AAAGCTGAGGCCAACTATACGTAACACGCGTGCGACGGCGAGCAAAAACTAGAATAGCAT
CGCATGGCGTTTTCATGATTTTATTTACTTATCCATTGATTTTTGGGGCGAAGCGGCAGC
GTGCAAAAAGGAAACGAAAAGAGTATATGATTACATGCTGGTCCAATGGTCTTTGTTGCG
GAGGCCCCTATTGTGTTTCCACCGCTGTGCTTCCCTGGTCTTTTCCACGTCCGTGATAAG
GTTTCGATGATATTCGCGGCGAGACCAGAGAGGTGACAGAAACGCCAGGCTATCTATTTC
AAGGACAGTTCACGAGCCGTCGACATCTACCTAGTCTGAATCGCCGTGGTCCTCGGCTGC
CCCCCGTGTCGGGATAGCGGCGCTGGTCGTGGCCGAGCTGCTGCCGCCGGCACCCGACCG
GCCACCCTTCTTCTTGGCCGCCTCCTCCTGCTTCTCCTGCTCGATGCTCTTTACATGGTT
TTCAATGTCCTCGACCGGCAGCAGCTCCATAGGCTTGCCCGGTGCCATGATGGCAATCTC
AATGTTCTTCGCGCCGGTCTGCACCACTTCCAGCAGCGACTTGATAGCGAGCTGGATCGT
CTGCTCACGGTCCATATCCTCCTTGTAGTTGCGCTCGAGGAATTCGCGCACCGTCTTGCT
CGAGCGGCCGATAGCGTTTGCTCGCCTATATGGAACGGTCAGTGTACTGCAAGACATGCA
AGTAGAAAGATAGAAAGAACGGGGGGGGACAAGACTCACCACGCAGAGTAGATGCCCGAG
GGCTCGGTCTGGTAGAGACGCGGGACCTTGCTGCCCTTGTCGAAGCCCACAATCAGCGTG
CTGATGCCAAACGGCCGCACACCGCCACTCTGCGTGTACCGCTGCTGCACACCGGCAATG
TATTTGGTAATATACTCGATGGTGACGGGGTCCTCGACGGTCAGGCGGTGCGACTGGGCC
TCTAACCGGGCCTTGTCGAGCAGGATGCGCGCGTCGGCGTTGAGGCCGGCAAAGGCCAGG
CAGGCGTGGGTGTCGAGCAGGCCGATCTTGGACGGGGTGATGCGGGTGTCTTGCAGCTTC
ATGGCGGACCGCTTCTCGCAGCCGAGCACCACAATGTCGCTGCCCTTGACGCCAACGGCG
CACGTTCCTGTATGGTGGAGACCTGTCAGCTTGCCGTTCGCGACTGTGTGGCCTGGGCAA
GTCGCCAGCCACGCATCGGCGGGACAGCACTATCGTACCTCTCTTTACTGCTTCGCCGGC
ATATTCGACCTGGAAAACGTGTCCATCGGGACTGACAGAGCGTTAGACATTGAGCGACAA
AGGACAGTTTGGAGATCGCAGGACGGTGTTGTGGGGAAGCGGCCGAAGTAGCACGCATCG
TGGACACGCACCTGAAGACTATTGACAACAAATAAGGTCAGCATATATCCAGCCGTCATC
TCTGTTGAGTCTTCTTTTTCCAGACATACCAGAAAGAGCTCTGTCGTAACCCGAAGCCAT
GGTTGTTTATGGAGGTTGGGGCGGCGGGCGGGAACGGCGAATTGAGACGGACAGAGGACC
CGAAATGCGAAACGTATGTAGATGTATAGAATTAGTGCCCGGCAGCTGGTTGAATGCCGT
CGTTGTGCGTCGTCGAGTGTGGTGATGGGCGAGAATGCGGACGGACGGTGATGTGGATTG
GAGCTTGACGCTGCGCGTTTGAAGGAGGTGCTGGTGGTGCTTGCCAGCCAAATGCCAGCC
AAAACGCCAGGCCCAGCACCAGGCTCCAAAAGCTCTGACGAAGCTGGAAGCCTGTGGTTA
AGGGAAGGCGTGGCAACCATCTCTGATTGGCCAGGCTGCTTTGCCCCGAGCCAGTATGTG
GGTCTCTTGTGTCCTTGCCGTGCATCTCGACATGCCCCACAATTCTGAACGAAGTCACGT
GTCGATAGCGGAGGAGGATAACGAGGCCGACTACGGCAGCTGCGGCGAATAGTGAAAATA
GCCAGTCAAAAAAGGCGCCAAAGACTGCCTGGTAAAACTTTTGAATAATAAGTTGCATGC
AAGACAGTGGCCCGAAAACGGGCGAGGAACGAGCGTCTGGCAACCGCGAGCACGTAATTG
GGATTTTGAAGGTGGTATTGGCATTTTCGGGACGGCTTCGTTAGCGATTTGCTGCTGAAA
GGTAGCAACCGGGGTGCAAAATCCTCTCTTTTATTTTCTTTTGCAGCTTTTTTTTTGAAC
CCTAGCTTCCTCTCTAAAAAGTCAACGTCACAAGCACCCTTCATTGATTTTGTGCCCGTG
GCCCCCGACTATGGCGTTCAAGGCACAAGTCGGTTCCGTTCTGCGTAAGACAGCCACACC
CAAGGCTGCTGCGTTACGATCGGCATGCGCCGCACGGATAGCAACCCCGGCCAGCACGAC
CTTCGGGAGAGCGACGGCCGCGGCCCGGGGTTTCTCCACGTCCCCCGCCCGGCCATGGCG
GCCCACGCAGGCGCGGCGAGCCGATATCACGCGCACGTCGGAGCGCTACCCGGACCTGAA
GCGCGACTCGCGTTTTGCCGCGCTGACGCGCAAGCATGTCGCCTACTTCAAGGAGCTGCT
CGGCGAGAACGGCGTGGTCGACGCCGTGACGGACCCGGCGTCCCAGGACGACGTAGAGCC
CTTCAACGGCGACTGGATGCGCAAGTACCGCGGCCACGGCAAACTGGTGCTCCGGCCTGG
CTCGACGGAGGAGGTCAGCAAGGTGCTCAAGTACTGCAACGACCAGCGCTTGGCGGTCGT
GCCCCAGGGCGGCAACACGGGCCTGGTAGGCGGCTCCGTGCCCGTCTTCGACGAGGTCGT
CCTTAGCACGGGCCGCATGCAGACGATTCGCTCGTTTGACGACGTCAGCGGCACATTGGT
GGTCGACGCGGGCGTCGTTCTCGAGGCCGCCGATGCGTACCTGGCCGAGCGTGGCTACCT
GTTCCCGCTGGACCTGGGCGCCAAGGGCTCGTGCCAGATTGGCGGCAACGTGTCGACCAA
TGCGGGCGGCCTGCGGCTGCTGCGCTACGGCAGTCTGCACGGCACCGTGCTCGGCGTCGA
GGCCGTGCTACCCGACGGCACTGTTGTCGACGACCTGTGCAAGCTGCGCAAGAACAACAC
GGGGTACGACCTCAAGCAGCTGTTTATCGGTGCTGAAGGCACGCTGGGCATCGTGACGGG
CGTGTCCATTGCGTGCCCACAGCGGCCAGCCGCTGTCAACGTGGCGTTCCTGGGCCTGTC
GTCCTACGACCAGGCGCTCAAGGCGTTCCGCGAGGCCAAGGCGCAGCTGTCCGAGATCCT
GTCGGCCTTTGAGCTTATGGACGCTGGCAGCCAGCAGATTGTACGCACGGTGCGGCCCGA
CGCCCGGCGGCCGCTTGGCGGCGAGCACGACTTTTACTGCCTGATCGAGACGAGCGGCTC
CAATGCCGAGCACGACACGGCCAAGCTAGAGGCGTTCCTGGAGGACGTCATGGGCAAGGA
GATTGTCGAGGATGGCGTTTTGGCGCAGGACGAGACGCAGGTCAAGGCGCTGTGGACGTG
GCGCGAGGGCATCACGGAGTGCCTGGGCCACCTCGGCGGCGTGTACAAATACGACGTCTC
GATCCCGCTTCCGGAGCTGTACAAGCTGGTCGAGGACACACGGGCGCAGCTCGAGTCCAA
GGGCCTGATTGGCGACGGCGACGAGTTCCCGGCGGCGCAGGTCGTTGGCTACGGCCACAT
GGGCGACGCCAACCTGCACCTAAATATTGCGGTGCGCCGGTATGACGACGCGGTCGAGAA
GGCGCTGGAGCCGTTTGTCTACGAGTGGATTTCCAAGCGGCAGGGCAGCATCAGCGCCGA
GCACGGCCTCGGCCTGGCCAAGAAGAAGTACATTGGCTACAGCCGGAATGAGACGATGGT
TGGTCTGATGAAACAGATCAAGAACACGTTTGACCCTGTGAGTTTTTGCTTCCTAGTTTG
TTTCTGACATACTTTGCATCTCTTTAATGTCGTATACTGACCAACTTAGAACGGCATCAT
GAACCCGTACAAGTACATATAGAGGGAGATGAGGCGGTCAAGAACGCAAGCGGAAACTTG
AGTTTGTCTCGTGCGAGTGACCTAAGACGGTCGATATTCATGTATAATTCTATATCCCCG
CGCGATAGACATGGAGAGAGAGGTGATAGGCACCGGCGCAGTGGAAGAGCGGAAGAAAAT
GCAAAAGACCAAAGAGATCATGAAGCACAACAGAATGAAACACGTTTACATCACTAGCAT
TAGACCGGAGTGCGAGGATGAGCGTGGACGAGGCGGAGGCCTCTTTCTGTCCAAGTGCTG
CACCTTTTGCAACGCATGTGCCTTTTTCACCTTCTTGCTGTGTCTATATGGGCCACCATG
TGTGGTAACAAAAGAAACTGCTGCACGTTCCTGAACAGTCGTAGTTGGTGCTTAATCTTC
GTTACATCGCTTCGGCACCGCGCCGTGCACCCACTGATCCCCTTTTTGTCTTTGGCTGAG
TTGTGAGCGGATCAGAGACACGGACCAGATACGAGAGAAGCGGGCATGCAGCCGTACGTC
GATTAGTCGCAGTCCGCCCGGAACAGAGACCCATTCCAGCAAAAGCGGCAAAGAACCAGC
CGAGACAAGATGAAAATGCATGCAAGGGGAGCGTAGAGGAGGGAAAGTACAAGGAATGCG
AGTGGCTTGTGCCACAGTAGACGATTGGAACGTGTATTGGGCTGGCGTTGGAGTACCTGG
TGAAACGAGAGCCAGAAATGGTTTTCTCTCTTTCTTTTCTTTCTTTTTTCTTTTAATATT
ATTATTTGTCTTCCTATTTTATTACCTTCTTTCTCAACTCAAAATTGTCAAAGTAGACTA
GTAATAGAATGCCCCTGTCCGTCCTGGAACGGGTCTTTCTTCTTCGAGGCGAGACGGCAA
GAACGAAGGACGGGGCAGCCGTGTGTGTGTTGTACAGTGTCGAAATTATCGTGAGTTTAA
GACAGAAAGAGCGAACAGCACCACTAAAAACCGGGGCAGGAAATAATATTGGATGTTGCA
GCACAGGATTGTGAAGGAGGCATGAGCGAAAGAGGAAAGAGCGCCCCCCACCAGAGACTA
GTTGGGGAGGCTAGGAAAGCGCCAATATATGCCAATACAAAGTTCGAGAACCTCTAGTGC
AACGGGGAAAGCCGTGGCGGCTGGCCAGACCCCGTTCGTCAGTTTTACGACGCTCCAGAC
CTCTGTTTCCACTGGACAGCACAGCAACGGCTTATCGTTGGTGGCTTGTCCGAGCCGCCG
AAAAAAAGTACGGAGCCGCACAGGGCTGAACAACGAGGAAGGAGCAAGAGGAGCCAGCTG
TTCTTGAGGCGCGTACCCAGGCAGGTACGAGAAGAAGGCGCGGGCATAGATTCGCGCGAG
AAAGAGCGCCATAGAGAGGAAGGAACGGCCCCAATTGAGCCCATCATTCTGGTCTTGTCG
CTCTTGCTTAACAGTGACACTCCACCCGTGGTGATACACGGCAAGTGCAACTCGTTCCTT
GGGTTTAGCAAAGAGAATAGGTCACGGTGTGCATATCGAAAGGCGATATTGCGACGGCTG
GGCCAGGAACGGAAATCGAGAACGGTCCAGAGCAAGCGGCTCCCATCAAGTACCTCGCTA
CTTCCAATATATGCTGCAGACGTCTAATTTGGCCATGGGTCAACTGGTAAGGCGGGAAAT
ATGGCAAGCGTCACCGGCCAATAAATGGCAGATGATATTACTCTGTAATAACGCACCAAC
CCAGCGGGTCTACTTGCGTAATTTCTACACGTGCCTCTAAGGCACGAGCTCGACGTCCTC
ATTGTACGACATACAACTTCGATTTCAACAGACTTGGCCTCCTCGCGCATAATCTTGCGT
CCACAACAAACCCCGGAGTCTCGAGCCCGACGCAACTCGCTAACAAGCAGGCTAACTCCA
ACGAGCACACTATTATCTGGGACTGGGGCGCGTTACGGACGAGCTACGATAACTGGCCTG
GCCTGGCCACGCTTCCCCCATCAACCTTGAGCTGATCACAGCGGACCATAAACAGGCCAG
GCCAGGGCCCCTGTTCGGCCAAGTGCCCGCCATGCCATTGCCATGTTGTGCCCATGTCCT
GTCCATCTGCCAAATTGTTCCCTGGTACCCAAGCTCCCAAGGCAGTGAGCATTCCTTTCA
CCCCTGTCACCTGCAGCCCTACCGGGTTCTAGTATTATTACTGGCTAACGCTGCAATGCG
TTGTGCGGCGTATCTTGTTATCTGACAAGCAACCTCAAGATGGACTGGAGGGCCCTCGTA
GTGACTATTTTCAGCCTCTTGTCCAGATGGATGCTTAATGCGGCCTGCTCTTCGTTTCCC
CTCCGGGGTCTTTCATGTAAAAGTACCACGGCCCTTATGCTCACCAACGTTTTTGGTTCC
TTTCCAAACACCTCATGTTTTACCATCAATGCTCCGTCGGTAAACGTGCCAGACCCCGAT
CCAAGTCGCGGTGGCCAGGCCCTCTCCCCACGCTACCAACGGCATAGTCTGTCTCCGCAG
TTACCGTTTTGGTCAGCTGAAGGCCGGCTGAAAGTGAAAACTAGAAACAACGAAAATGAA
CCAATACAGAAGAAGGTTCCCGAAGAGGGGATACGAAGGTAAGTAATTTCCAGGAATCAA
TAATCTTTTCTAGTAAACGAATCAATCATAAAAGAAAGTCTTCAAGTGAGGACTACAGAG
TACTAGAGCGTACACCCGACATCCTTCTCACCACATATATCACTCTATACCACTTTGTCT
ACCACCCTAGACTGTCTCAGTGGCCCACAGTGCAAAAGAAAATCTCGAAACATTCGTGTT
TCTCTCGTGCTCTGACGACTTGACGTCTGTTTCTGTCAGATGCAAGCTGGCTGCCTCTTC
CTCTCCCTGCCTTTCCTCCTTTACGCTTCCCGTCGTATGCTCATCTTTCCAGCTGTTTAC
GACTGAGTGTACCGCACAGCTACCGGGCTAGGCCATGTACGAATGTGCAGAAGCTCTCTT
CTATGTCGTTCGATATTTATGTTTTAGTTACAGATTAGGGCCAATGTGGCGCATGGGCGT
TGCGATGGGCGCTTTCCAGCGAGGCTTTCGGGGCTTCGGTAGCGCGGTCCCGGCCACCAG
GCTCAGGTCAGACCACGCCTCACAAGCACATGGCCAGCGGCTACGAGCGGATGCGGTATA
GGACATGCATCTGCTTGAAAATTGATAGGCCGTGTGGTTGCCGCATCAGCATCCAAGACA
ATAATTGCTCGTTACTCCTTTCCTGTTTTATGTCTCGACTGCTCTTTCCCGTTTTTGACT
TTCTTGGGCGCCTCTTTCTTTATTTGTTTTGCTCCGCTCTTTCACTTTGCTCGTTTTTAT
GTGTCCCCCATACTGGGTTTGTTGCTTCTGCTCCTTCCACGCCAAGCAGCAGCTGTCGGT
CGCTACTTCTAGCCCATGGTATCCAGCGATATACAGTGCTTCCGTACGTATTCGAAAACC
CGCTCCCCCCCTTTTCTGCACATCTATGCACAAGCACGAATAATTTTTTCTTCCTTTTCC
TTTTCTCTCTCCCTTCTAGCCAAATCAGAACAGAAACTCGCAATGACCCAGTTCATCGAG
CCGAGTTTGGTATACCTGCTGCCAAGGCCGCTTCCGCTTCAACCCCCCTTTACCAGCAGC
TTTTTCGCTCGCGATACCGATTTCCAAGCACAAAAAAATAAAAATAAAAAATAAACAAGC
AACACCAGGAACTTGGCTGAAGTGGAAACGAACTGGTCAAATGCTAGTCAAAGCTGAAGA
CCCCACTGCAAAGACGTGCGAGCTCGCCCTCCTCTTCGCTTGCGATGCTCTCCCGTGGCG
CGACAAAAGGTACCTTGGCGTTCTTCTTTTTGCTCCTTGTCATGTTCCATGTGGCATTTT
TATTTTCTCTCTCTGTGTGTGTATGTCTGGTGGCACATCTGTCTTGGGCACACCCCTGCG
GCAGATGTCCGTCCCATGCTCCCATGCCCTCCATGATTACCTGGCCAGATTCGCAGGCAT
AGATCAAGAACAGGCCCACACACTCGGTTCACACACTCGGTTTATTTCCTCCTTAACCAT
CACCTCATCAGACACAAACACACACACCAGGTCCACCCACACACTCCTTTGCCTTCCCTA
GCCCATCCCTCAGCCCTCTTTTCGGCGTCCCGACCCTCAGTCGTATCCTCATCTCGGTTT
CCGCTTCTCCTTCTGGTACAGGTATTGTATTGTCCTGAAGCATAATATGTATTTTAGTCT
ATAATTTACGCGGATCGATTACCGGCTCGTTCATCCTTGGGGAACCCCCCTCCATTTATT
ATGGGACTTTATTATTCATATATCTTCTCAACACCTTCCTCGCTTTGCTTTGTTGTCCAT
CCTTTCGGCAGTACGTCTCGAACGAAACCAAAATACGTACTTGTGTATATTCCTGACTTA
TTTGAATTTGCCTCTTCAAGACATATACTGCTTCTTTATTATCTTATCCTCCCAGTTTAA
TAATCTCCCTTTACCGCACCGGCTCCGATCTCGAGGATACAAACTTCGCCGCCACCACGC
AGACCCCTAAACGAAACCAGATACGGGGACGAAAAAAAAAGGCTCATAAGCGGAAAACGG
TTGGCTACCCGTCGGAGCAACTGCCACTGATCGACCGCAGATGTATCTGTTCTAAATTGT
CGCGTATGGGCAACACGTGGAAGTCGTTGGGAAAAAGCGTCGGCAAAGTTGACAACGTGG
ACCGTGTCGTCGAGCAGCTGCTCACTCATTTTGTCCCTGCTCCTTTGAAGATCAGGCTTT
CTAAAAACGGCCGGGCGACGAATTTCAAAATACGGTGACACTCCTGTCAGACTAACTCCC
CCAGATTTCTCGATAACGACGTCAGCATCCTTCAACCGACAAAACATCAGCAAAGTACCT
TCTCTTGGCGTACAGAAACACACACACACATACACATCCCAACATAATCAACATGGTCGG
GGTTCCGGGAAAATTCAAAGGTTGCGAGACCTGCAGACTACGCAGAGTCAAGGTATGACG
TGCGGAAGAGAGAGGCAAACTGTTTTCTCCAGATCTTACACTTCATTTTTGGCACTCCCA
TTGTTATCCTCTTTGCTTGCCTGACTCCTAACATGAACACCAGTGCGACAACACACGCCC
CTACTGTAAGAAGTGCCATGATACCGGCCGCGAGTGTGCCGGCTATGACCGTGAGACAGT
ATTTATTATCGGCACACCTCAAGATGGCGGCCGGTGTTCGTCCCATCCGCCTCGCGTGGT
CAAGCCCAGAACGTCAGCCACAACGACAGTCAACACACCCAGCAGCAGTGGCAGAAGCGG
TGCCAGTGTCAGCAGCAGCAGCAGTGCAAAGAGCCGATCCAGCCCCAAATCACGTTCGAA
TTCACGGTCGGCCTCCGTGTCGAGGACAACGTCCAACTCACCTGCCGCCGCCCTATCGCC
ATCGCCCTCTGTTCCTATGTCTATCCACGAGCAGCAGCGGTACTTATCCGAGCCACTTGC
TCCCACACTCTCAGGCATCATGTCACCAGCGAAATTCGATACAGCTGTCATACCCATTGA
CTCTGCCATGATGACCCAACGGCCCAACGTAGGCATGCTCAACGGCCTCAGCGTGCCTGA
TTTAGTACTTATCCCGCCGCTGCGGTCAGCATGGCATGACTCCCTCGTGGTTGCCAGTGG
TGGTATCGTTCACCAGGTGCAGATAGCGGCCCTATATACGCAGTTGCAATCCATCGTCCG
ACACAAGGTTGACAACGGCACCGATGGGAGTTTTCATCTCTCGCCTTTCCCACCGTACAC
GCCGACCAGTGTACGGCCGCCTAGTGGAGACAGCGAGTTTCATCTATCATCACACTGCAT
GGTACATTTAGCGGCAGGAGACAATGGCCACAGCATTTTCGAGGCGGAGCCTCTAGAGAA
TATTTGCCTTTTTCTCTACGAGGTACGCAAAGTTAATGGAGGATCGAAGAAGCAGGATGG
GGGGAAAGGATCCTCACAAATGGAGGGGCTTGTTGTATGGTCTGTGTGCCCTCGACGCTG
GATGACAGTAAGCTGACTCTCTGACTCCAGCACAACGCGCCTCTATTATCAGGATTACCG
GGACAATGGAAGGATCCGGCCATGCAATTCAGCAACGTCCGCCGAATGGGACCTGCTCGA
TTCGCCACATTTCCAGCGCACCACTTCTTTGCACGGGTCTACCGGCCAAATGCGGTAAGC
CTGCTATGATGGTGAGAGCTTGCGGGCAGAATGAGGGGAGGGACTGACTTGCTAGATTTG
GTCTGCACTGATATTCCGACAAAGCACGTTCCTGTCCGATCCCGAGTGGACATCGATGCC
ATGGGAGGTCCATCCCAAGTCCGGACTCGACCGCCTCCTCGATATCGCAGTCCTCCTTCC
TTCCGTATTCAACCGCGCCGACAATGTCACACTCCACCAGCCTACCTTGGGACGCCGGAT
GATGGCCAAGGACGTGCTGGCCAACTGCCTCTATGTCGACCGAGTTCTCGAGCAGTGGCA
CACCAGTGTCCAGGATCTAGGTATGCGAGGCGGCTCAAGCGTCAACGGAGCTTCCACTAT
GAGCCACGCGCCGGCCACTTTGGATAGCAGCGAGGACGGTGGGTTTCAGAACGGTGGAAC
ACGGACCCGGGCCAGCGGCCACGGCGCCATCGGCAACTGGTACTGGATTGCGGACCCAGA
ACACACGTCAGTGGACGCCCAGATCCCCTTTGCCGACACATTTGCATTCCGCGACACCGT
CACGGCCCTCATGTTCATCTATTATTGGGCGACCCTCGTCCTACTATATCCATGCGTCGA
GAGCCTCTACGAGATCATCTTCCAGCCCGTGCTGGACACCTTTCCGTCGCCCTATCCCAA
CTTGCCAAGCAACTTACAAATCCCGAACGGTGACCCTTCCGTCTACTACGGGTCCAAGGA
GGTACGCGAGCTAGCTGGCAACGTGTGCCGTGGTCTCGATTTTGCATTGTCCACCACTGC
GCAGCCCGACCTGCTGTCGGCACCTCTGTTTGTGGTAGAGTCCTTTTACCACAAGATGAA
TGCAACGTCAGGCGATGGAACACTTGAGCTGCTGTGGTGCGAGTCATTCCGAAGTCGACT
GGCAGGCAAGGGACAGTACATTGCTGATGTGATACACAACCGGCGATGGGTAGATGTAGG
ACAGTTCTAGGCGCTAGGTGAGGTCACTGACAATTGGAGGGAAAAGGGGCGCACAAAAAA
CCAAACAGATACAAAGCTACAATATGGAACGAGGCTATTCCAACAAGACTAATGATAAGG
GCTAACTCATCAATGTACTTTCGGTACGTACCGAAAGCGACCGGCACATTTGTGTTTGAT
GGTATCCGCGGGGAGGCAGCGCTCTATATGTTGGTTTGCGTGGACGCTACTAAGTCCCGC
GCAGTTGGGACGAGCTTAAGCCGTCACAGGGTGTTGATGATTGTCAAGTTTGCCTCATGG
CCCTCTGTTTCGCTTCTTCCCTCCTTGTCATTTGCGATGATGTCACAAACACGATTCCTT
CCTCCGTTATTAGCATCATTCGGCGTATGGGGAAAGAGCAAGTGCTTGCCTCTTATTCAC
TGCACCTTCTCGGCTGACTACTCTTGCTACGCGGGCAGTTTCCTTCGATTTTTACTGCGT
CTACGCCGAAAATACTTCTTTTTTGCATCTTCTTCTTTATCGCCATTCTGTTCTCCAACC
TCGTTTTACTTCCGTGTTAAACGGGCAGAGCTCGCCCACCGGTCCATTCGATTTGGCTTG
TATTTCCAACCTACCTCTTCTCCCAAAATTTGTACCTGACTGCTCCTTGGTGTTATTCTA
TGACCTCCCAGTTTTGTTGCAGCTGATTTTTATACGTCTACCGTCCCTATCTCGTCGATC
CCGTTCTTCATCGTCTCCATATCCTGCTTGCACCATGCGAAGAGATAAAGGACGGCGACT
ATCATTCCGACGGAAATCCAGCCCCGAACAACGAGAGACTTCTTCTCAGAAAAGTTCAGA
AAGTCAACAAAAAGAATCCACTTTGGCCCTATTCAAAAAGATCCTTCAACCACCAAAAGA
ATCAAAACGGAAGGTGGTGGAGGTAGAACGTCGGCCGCTGGGAAACAGCGACTGTATGGT
GCGGTGGCAAGAATTCTGGTCGGACTCTGGGAAGACTACGAGCGTCCTGCAGTCTCTTGG
AAAGTCCATCGAGGACAGCTCCCACAACCTTATCCATTCCATCGGCATCGACAAATTCCT
CCACTACAAGCCCCCAATATCAACAAACGGCGACAAGGGAAGTCCACGAGAGAACAAGCA
GGCTATTCTAAGGGACTGGTTCCGGACGGAGAGCGATCGGACTGCCATGATGCTCAGGGG
ACTGGCCAGATGGGGGGCCCAGGAGATATCGGGAAACCCTGCCCTTGACGAACGATATCC
GATGATTCTTATTAACGGCCTACCTTTTGTTGGCAAGTCGACTGTCGCCCGCGAGCTGGC
ATATCTTCTGGACGATGGTAACCGACCTGGTCTCGTCACGACACTGCGGGAAGCGGCGTT
CAACTTTTTTGGGGACCCTTCTCCCCGGCCCGCCAAAGACCGGGCCAGCGCGAGCGCCCA
CAAGCGTGACAAGCACCACCGACCCATCGAGGTCTTTGCGGACGGTCGTGCGGTCGTCAT
CGATGTCGAGCACCTGAGCTTGGCTCTCCATGCTGAAAATGAAACGCACGAGCAGCAGCC
TGGCGGTGGATACAACAGATACAACAGTCAATCAAGCAAGCCAGATGTGCACACGGCGAG
TTCCGTGGCCCGATATTGCTCGTCGCTCTCCTCACTTGCGCGCAAGAAACCCAGCAGCGA
AGCGGCAGACCGCCTTGACCGCGGCCGCCGTTCGGCTCTGGAAGAGGGCTTGCTCCACGA
GAAGCGCAGCGCCAGCGCAGTCATTTTCACAGAGTACCTCCCAAAGTACAATGGCGAGAG
CGGTGAATTTGCGGCAAAAAGCTACCGGACGGCAGCGAACGTGTTTGACCGGCGACTCAT
CCCCATCTACCTAACATGCAGTGAAGCGGAGCACCAGCGACGGTTCGAGTGCCGGCAACG
GGAGGAGCACCAATTTGTCCAAGACGCTCAGGCCCACGGTGTGGCGTTCTCCGAGAACCA
GATCGCAGCCATGGCGCCTGCGGGACTTCAACAGGCTGCCAATGCCCTGAAGAAGCTGCA
CTGCGGCGAGGAGGACGTCTACTATTTTTCGAAACCGGCCAACTTTGTGAATCAACAGTT
CCAGCTCGGTCCGCCTTCGATCTTTGGTGAGCCCACTGCGCCTGAGGCATACCAGGGCGT
CCGCATCGACGCAACGGGGCTGACAGCCCGGGAGACGGCCATGGTGATCCGCGATTTCAT
CCACGATGTGCAGCGGGGTGAGCCGGTGACGACCAAGCTGCTATGGCCGCCCACGCAGAA
GGAACGTGAGAGGAAATACCTAGAGGAGCTCGAGTCGTGGGTGGTGGTGTCCAGAAATGA
AGAGACAAACAGAGGAGTCGCGGCTTCCAAGTGATTTTGCATCAGTGTTTGTTTCGGTGT
CACTACTGTGTTTGTTTTCGAAGCTACCTATTTTGTGTTTTCTTTGTGCTACATTCAGCT
CATTTTATGTTTTATACTCCTCGTTTTTGTTCATTCTGTCCTCTCCATTTTTCTTCTATA
TCCCGAGTCAGCCATTTTCTTTCAGATTTGCGGTACTTGGTTTTGTGCCATTCACTCTTT
TGATCCTTTTCTGGGACGTCCCCTTCATATTTCTCGTTCCTTTTTCCTGGCTCTTTGTTA
TTTTCGGAAATATTGTCGCACAGGAACCACCGTCAATAACCGCATGCCAATAGTAATGTT
TGTTTCGTCGAGCGTCCATAAATGGACTTGCTAAATCGATTAGTGCCACAATGTTGCTAC
TACGTAAAAAGGGGCCACAAGTAAACAAAGAAGCTGCCTTGTTGTCATTTAGGAATCGCC
TAAACGTACGACTAGGCGATGAACGTACTGCTGTACAAATACCGTGTGCTTTGGGTCTCT
TGTTCCGTCGAGTTGCTTATCAATTTCCAAGGCACAGCAAATGCAATATCGGCGAGGCTC
CGAGCGGACGGCTGTATGTTAGCATCCAGGAACGGCACTTTCAAGCTCTCATTTTCCAGG
CTCGCGACGCTCACGACAGGCGGCAGGATATGAAGCTAGAGTGCTGTCCCGCGGCCCCGA
GCGCGAGTAGGCGAGTTTCCTTCTACTACCACACAATTCGTTGCCGGCCCGTCTGCCACT
TACAAAGTAGTACGAGAAGCTGTTGGGCCTGCCGCTCTCTCTCTTGCCGTGCCGCGCCAA
CCACGCTCCACCAAATAAAGGAGGCCAACTAGGCGATGTGACTTACACAAGACAAAAAAA
CACGGAAAGTAGCGCTATGCTTTGTACCTTGTTTTGTATTTATCTTGTTTTTCTGGAATC
AACACCAAGAGGCATCAAGAAATTGGGCATCGATGTACGAGAAACGGCCATTAACGGAAC
CGATTCACGGCTAAAGAGGACGAATGGGGCAAAGCACCTGTTGGGCAGATCTGGAAGCTC
AAGCGATCTAGGTTACTCTGATAGAAGGAAAGAGAATATGAGATGGTTATGAGGATGCGC
AATGATCCTCCTCTCATGGGACGAACGGAGGACAGCAGGCGACATATCCAGTAAAGGATA
AAGTGCAAAGTACTGTTGGATTCCTTTTGATATTTGCAAACCACGGGAGATAAAGCACTC
TCAAAAGTCGAGACGCAGGCTAACAAAACCTCCGTTGTGTCATTTTCATCCTTCCTTGTA
CTCGCCACTGGCTCCTCTTTTGCCATTCCCCCTCGCGATCTCAGCCTCGCCCAGAATTCA
TGCATCCCACGCCTCCTGAACTGGATAAACTGATGCAACACTGCCGGGCCGTCTACAGTG
GAGAACGACGACTCTTGAAAGCAGGACGGTGGAATCAGACGCTCAGAAAAAGTAAGGCGA
AGTGCATCGCGCCATGAAATGAGTTGGTTCCAGTAGACGCTGTGATGAGAGAATCGGACG
ACCCAATTGGTCTGTCTGGAAAAGAATTGCCTTGCCTTGATGCCCAAGAGCGACCAGAAA
CGAATCTCTTACCTATCCAGCAAGCCAAATAGCCATACTCTGCATTGCATTCAGTATGCT
AGGTCCTGTAGTACGAGACCTGCGTTTCTCGAAACGAAACGATAGTATCGTGCTGGCCTT
GACCCCGAGCCCTGTTCCCATATCGAGTGCATGAACGAGAAATAGCGCCGGCTGGTCGCC
CTTGAGGCCCGTCTCTTCCAGTCCCAGGGCACTGTGTCGCCATGCGCGTCAGCCTTCCCT
GCTTTTTATTTTTTTATTATTCTTTTATTTTATATATTTTCCCTGTCTTCCTCATTCAAG
CAGCGTCGAAACGATGGGAAAGGTAAGAGATAGCAGGGGTTGTCCAGGGAGGAGTGTGCC
AGAGACGAAGGCGAGACACGCCAGTCCATTCGCCAACGAGGCTCGGCTCGCACACAAGCG
ACAGGCATGACCAAAGGATAAAAGGACAAGAAACTCGGTCGTTTGCTCAATGCAGGAAAT
CTCACAGCCAGAGCGATGATGTGCAGCAGGGGACTGGAGCAGGCGCGGCACACCAGATCG
AGCACCGTGTTTCAGGCCTGGCCGCATTTTGCGTGAGAGGTCCCAAAACGGCAAGAGGCA
GCAATACGGCACAGACAAGGCAGGAAGGCGGGCAGGCAGGTGCGAAGAACTGGATGACAG
GACGCATGCAAGACAGACAGGCCCGACGGGAGAAGAGAGAAGGATTGTTTCGGCTTTCTT
GGGCCTGCTATTCTGTATTTCATTCAATAAATACAACAGAACTAGAGCACCTTTCCATGT
CCTCGATTCTATGTCCTCGACGTCGATCCCATATAATCCCAGACAGAGCTCTCACACTCG
AGCAAAGGTGCTCGTTTGCGCCCTCCTTTCTCCCTTTTTTCATTCCTCCCCATCCTTCCT
CCTCGTCCTCTTTTTATTTTCTTCCTTCTGTCTTCTTCTTGGTCGGGTTCTCTTACTTTC
TGCCTTCGTTGTTCGTTCTCGAAGTCTTCAACGCATCTCTCACTCCGCATCCGCTATTAA
TAGCGAAGCTTACCAATTTCCAGCGGACCAGCGCCCCCCGTGCAACTGTGGCACTCGTCA
GGGCAGGTCCATTCCAGACCCTTCCAGCGGCACAAGTACCGATCGTACCGGTTTTGCGGG
GCCCGATACAACTCAAGCCCCTCCATTCCGGCGCGCCGCCTTGGCCAGACAGGGCCAAAC
AGGGCATCGATAACCCACTGTGTGCAACCGACTACCGCTACTTAGCCCCTATTTCCCCTG
TCCGCACAGCACACGCTACCACACAATGGCCTCCATCGCCGCGCCAAGCCTGCCCGGCAA
CGCTGCTATCGCCGACGCCAATGAGGCGTTCCCCAACCTTTGTTTACATGAGGAGCAGGA
GCACAAGCGCCAGGGGCAGCAAGAGCGACCCAGCCAGCACACAGCGCCGTATCACCAACG
CTACGAAACCGGCGAAATCGAAGCTGCCCAGCCAAACCAATGCAACTCAGTCGACACAAC
GCACACTTACTCCAACCATCACGATCAGCATTACCAGCATTATCAGGTGCCGCTTGCCCA
GCATCCTTCAATCCCGTCCAAGCCCAACGACCTTGTCAACCGTCCGTCGTCCGTCTCGCT
CGTCTCGGCGGTCTCGACCTTTTCCGCCGCCTCCTTCTCGACCGACGCGGTTATTCCTGT
CCACGTCGACGCCGACTTTGATCCCCGACGTGCCTCGATCGTCAGTGCCGCCTCGTCGCG
CTCGTCGCTCTCGTCACTCGACCCATCCTCGTCTCCGCCGCTCCCTTCGACTGCCGCCTT
ACCGAGCATCCAGACCGCACCGCAGCACCAGCGTCCTCTGACACGAAGCCGCCGCAACGC
CAAGCAGCTGCATGCCGCCAGGGTCCAACGATCCGCGAGTGTGGCCCTGAACGACCCCAA
CAGCGACAGCAGTCCCTCCAAAGAGCAGGACAGCGACAGCCTCGCCCGCAGAGACACCAA
CGGCGGCCGCGAAGCCAAAGACTGGGACTGGACCAGCCGTCGAGCCGGTGGCACAAGCCC
GTCGCCCGCCGACGAAGACAAGGAGCAGCAGCAGCAGCAGCAAGCAGGAGGCCTAGCCAG
AATGGCCTACGCAGAGCAGCAGCGGTGGATCAAGGTCCAGGAGAAGACGTTTACAAAATG
GCTCAACACGAAGCTGCAGGAGCGCGACCTCGAGGTCAAGGACCTTGTCGCTGATCTGAG
CGACGGCGTCTTGCTCATCCACCTGCTCGAGTGCCTGTCGAACGAGTCGCTCGGCCGTTA
CGCCGCCAAGCCCAAGCTGCGTGTCCAGCGCTTTGAGAACGCCAACCTGTCGCTCAACTT
TATCAAATCGCGAGGCATCCAGATGACCAACATTGGCGCCGAAGACGTCGTCGACGGCAA
CCGCAAGATCATCCTGGGCCTCATCTGGACGCTGATTCTGCGCTTCACCATCAGCGACAT
CCACGAGGAGGGCATGACGGCCAAGGAGGGCCTGCTGCTGTGGTGCCAGCGCAAGACGGC
ATGCTACGACGAGGTCGACGTGCGCGACTTCAGCGCGAGCTGGAACGACGGCCTTGCCTT
TTGCGCCCTCCTTGACATTCACCGCCCGGACCTCATCGACTACGACGCCCTCGACAAGAA
CGACCGCCGCGGCAACATGCAGCTGGCCTTTGACCTGGCACACCGCGAGATCGGCATCCC
CAAACTGCTCGATGTCGAGGACGTCTGCGACGTGGCCAAGCCCGACGACCGCAGTTTGAT
GACGTACATTGCCTACTGGTTCCACGCCTTTTCGCAAATGGAAAAGGTCGAAAACGCCGG
TCGCCGTGTCGAAAAGTTTGTCAACAACATGCAAGGCGCCTGGGAGATGCAGAGCGCCTA
TGAGCGCCGCGTGGCCGAGCTGCTGCGCCAGATCCGTGCCCAGGTCGGCGAGTGGCGCGA
CGCCACCTTTGCCGGCACCTATGCCGACGCCAAGGCCCAGGCCGCCGCCTTTGCCTCGTA
CAAGCGCGGCCGGAAGCGCGAGTGGGTCGCCGAGAAGAGCGAGCTGGCCACGCTGCTGGG
CAACATCAAGACCAAGCTCGGCACCTACCGCCTGCGGCCCTACGAGCCGCCCGCCGACCT
GCGCCTCGAGGTCATGGACCGCGAGTGGGCTGCACTGGCCACGTCCGAGATGGGCCGCGG
CCAGCTGATCAACGAGACCATCCGCGACATCAAGAACAACCTGCGCAAGTCCTTTGCCGA
CAAGGCCAATGATTTCGCCCTGGCCCTCAACACCGTCCAGCTGGCCATTTCGGGCCTCGA
GGGCGACGTGGAGGACCAGCTGCTCCACGTGCGCAAGCTGTCCCAGAACCTGCCGCCCCT
CGAAAAGTACCTGGCCACCATTGAGGCCGTCGACGCGCAGTGCGAGGAGGCCAACATTGA
AGAGAACGACTTCACCACGTACACGTACGACGAGCTGACCTACGAGCTGGGGCTGGTCAA
GGCCAGCGTATCCAAGAAGCTGGCCTTCCTCGAGAACCAAATGGTCGCCCGCAGCATGAC
CAACCTCACGCCGATCCAGCTCGAGGAGTTTGAGTCTGTGTTCCGCCACTTTGACCGCGA
CGACAGCAACGCCCTGCAAGAGCTCGAGTTTTCGGCCGCCCTGGCCTCGCTCGGCCTGGT
CTTTTCCGAGGACGAGATGCACGAGTACTTTGTCGACGCCGCCAGCACCACCACGGGCAA
CGGCTCCATCACCATCCACAAGGACCGCGTTTCGTTTGAGCAGTTTATCCGCTTCATGGT
CGACGTGACCGAAGACCAAAACACCGCCGAGCAGGTATTCCAGTCCTTCCGCGAGGTCGC
CGACGGCAAGCCCTACGTCACCGAAATGGACCTGCGCCACTCGCTGGTGCCAGACGAGGT
CATTGACAAGCTGGTGACCATGATGCCGAGGCACGCCGGCCCCGACCTTGCCGAGGACCG
GGGAACGCCGCAATACGACTACATTACCTTTATGGACAAAATGATGGGCGACCTGGAGCC
GTCCTCCTCCTCATCACCACAAACCCAGCCGCAGCCCGTTTCGGCAACACCCTCACAAGC
ATCGACATTTTCGTCGGCGTCATCGTCATCACAGCAACCGTACAAGCACAACTCGACCTC
GTCGTCCGTGTCGTCATCCTCATCCTACTCGCTCCCCCCTGCCGGGAGCCAAAGCCCAAA
GAAACTAGTGTATTAAGACGGAATTTTTTGTGACATTGTTGCTCATTGTTGTTGACCATT
GACTAGATTGTCTTTACTTTGTATTGCATGTGCGGTTCTGCTGCGGCGTTTTTTTTTTTA
AGAAACATATATTTTGTAGGGCCTGACTTTCGACTACCTTTTTTGTTTACAAACGATCCT
GCCTTCTGTTTTTGGCCACGGTACATACTCTCTCTGTTTATCGCATTGATTCTCTCTTCT
TTATTCGATATAATTTACATTGTCTTCAATGCCTTCGGTTCCGCTATGAGATGACTGGAC
TCGTTGTGTCGAATTGTCACCCACGTTGCACAGCAGCTTCTACGCACCTGCCACGTGGAG
CATGGCTCTCTAAAGTGGCAGCTGTTTACATTGTACCTAAAATAGACTAGAGCTAGTACA
TTGACCAATAGGATAAAACTATGACCCATTAGCGCGCGGACAGAACCGCCCCTTCACTGA
ACACTTCTCAGTCTCTGGTGAACATAAGCAGAGTAGCCATAGGAATAAAAGCGTATGAAT
TAGGTTGCTACCAAAACCCGCCGTATGTCTCTAGGTACAGTGTACAATTACGAAATCACC
AACAAGGATGCCGAAGCTTACATGTGTGCCCAATGTAAACGCGATAAGAATGACAGAAGC
CTTTCGTTCTCGCCCTGTATCTCTTCTGTGCACGTCTCCTATTCTGATCACTTCTCAAAG
GCCCCGAGGTCTTTGAGTGCCGTCGCCAGTCGCCGGTAGTCGCGGAGCAACTCCATGACT
TCGCTGATCCGCAGGTCGGCCGGGTTGTGCAGCTCCATGAACCGCTTGACTGGGGGTGCG
ATCTGCGGTTTTGGCGGCAGCGCAGCAGCAATGTCAGGGAAGGCCTGGAGGGGTTAGCGG
TCGTTCTTCTTTTCTTTTTCTTCTATTTCTTCAAAGGAAAAAGGGCTGAATGGTCCTTAC
TGTTGCTAGATCGCCGCCGTCGGACTTTTCACCGGTTGCTGCCGCCAACGGGGCAGACGA
CGTCGACGTTGTGCGCCCGAATCCACGGAAGTTGCCAATGCTCGAAAGCCGCGACATGGG
ATTGAACGAGTTGCCCAGGTTGCGGACCGAGTCGAGCAAGGCTGGGTTGGTGGCAGCCAC
CGTGGAAGGCGCATCATCATCAACCAGGGCCTTGCGTGAGCTGCGCGAGCTGTCGGCACT
CGGGTCACGCGACGTCGCCTTCCGGCCGGCCAGAACGGTCAACATCTTGTCATCTTTGCC
ATCTTTTCCATCTTTTCCATCTTTGCCGTCTTTGCTGTCCTTGTCCTTGTCCGTGTTGGT
TGTACTGGACATGTTGAGGCTTGAGATCCGTCGATAGACCTTTCGCGGTGGTGGCGGCGT
CGTCTGTGGTGTCTTGGCCTGCTGTTGTTGCGGCTGGCCATCTCCGTTGATAGAGGCCTC
ATCCTCGCTTACAGGAGGGGGTGTCGTCACCAGCTTGCGTGCATCGTCGAGCGTCTTGGG
CAGCACAACGTCGGCCGTGGCGGTACCATCCGCGGTTGGTCCGGACACCTGCTGCTGCTG
TGGCTGGCCAAGCCGACCAAACAGAAGGCGGTAGCTACCCTCAAGACTGTTGCCGATTGT
CTTGAGACCCTGGTCGGCCGCGTTGAAGGTGTTCATGACTGCGTCGCTCGCCGTGCTCAG
AGCATGGGCTGGCGTGTTTACTAAATCACTCAGCCGCCGGTTCCGCAGTTGAACGGCCGC
AATAAGGCCTGCCGAGGGCGATGGCGTCGACTTCATGTTCATGCCCATCGCCGTCGCTTC
GGGGGTGCTGACTTCGGGCGCACTTGGTGTCGCTGCCGTCGGCACCGGTACCGTCAGGCC
TTGCTGAGCAAAGTATGCGGGCGGGAATGTCTCGGTTTTGGGCGTCTCAGCACCCGGGGC
CTTGACGGGTCCAGACTGCGCCTCATCGGCGCGGAGTGTGGATAGGTCCACCGTTTCGAG
GAAGCTGATGGACGCCTCGAGGTTGGTCAGGCAGTACGCGGCCTCGCCCTCCATCTTCTG
CTCCCACCGGAACCGCTGAATAAAGTTGAGGTCGCTGACGACGTTAAGCTGCTCAGGTGG
CAGCGTAATTAGCGTATAGATCAGCATGGGCATGATCTCGTCGGCCGATGAAGACGGGTG
GAAGTGCGCCAACGTGTCCACGATGCTCTTGTGCGCCGCCTTAAGGCGGTTCAGCTTGCC
GAGCGGGTAGTGCGTCTGGCCCATCTGGACGAGCTGTTTCCGAGCAGGCTCCAGCCACTC
CCGGACCTCCCTGAGCCTTGCGGCTACTGCCTCGGGCGAGGCAGAGGTCGCAACGCCCAG
GTCGACGCCGAGGTCAGCCGGGCTGATCCCGACAAGGTCGAGCGCGGCTGTCTTGGAGCG
CAGCTTCTCGTCCTGGGCCTCGTCCTGGGTGGTTCTGTGCCGGTAGATGCGGTCGTAGAT
ACCCTCGCAGAGCCTCCGCTCAGCAGCCTCTTCCATCAGTCCCCGCTTCTGCTCCAGCAC
ACGTCGTGCACGTTTTCGTTCCGCCATTTCGTCAGACGACAGCATCCGCTGCTCGGCGTC
GTTTTTGGGTGGCGGCGGTGGTGGTGTACTGGACTTGTCCTTGCTGCCAATGGACGCCGC
CTTGGCCCGCAGGATGCTGGCAGCAGAGGAGCGGGCAGTGATGGGTGGTGGTGGTGGTGA
GCGTTCGCGGTTCTGACGCATAGCCAGAGCGGCAATGTGTGTTGCGATGTGGGTAGAGGC
AGTGGCGTAAAAGTCCTGGAACTTCTGGGAGAGGCTGTCGATGTTGGGCGGTGTCGGGTA
CACTTTGGCCTGCAGGGACTCGATGAAGCTAGGGGAGCGTCAGTGGCTTGTCAAGAGATA
TATTTTGGTAAACGGAGAGCTTAGACACATACCTGTCGGCTAAACCGATCAGCTCAATGG
GCAACTCGTCCATGTCGACGGAAGCCCGCGGTGGTTCTGGTGAATTGTCATCGGAGCCTG
CTGCATCGCCAAAGGTATCGAACTTGTCCTTGCCATTGCCCGATTGTGTCTCTTTGTCTG
TTGTTGGTTCGTCCGGCGAGGGGCCGTCGTGGACACTCGGTGGTTTTCTGGAGCTTGATG
CGGATGTGGACTTCTTTGTATCTGTCTTGGAAGCCGCCCGGTTGGGCCGAAGAGGGCTCG
GTCGAGTGCTTGTCGTCTTGCCGGCAGCTTTGCCGGCCGCGGCGGCATCTTTTGAGCTAG
CCGGCGCCATGAACGTCTCGGTCAAGCTTGAAAACATGGTTAATGGGGTCATTCTCATTG
CTGGGGGACTTTTCGTGAGGTGGATAGGAAACAAGAAAAACAGATCAAAGGCCCAGATGA
ACTAGCGTGATGTAAAACATCGATGGAACCTCCGTGGGATGGCACAACAAATACGAGATA
CAGGCCTTAGAAACAAAAGGCAGAGGCGGAAGCCTTCAGACAATGCTGCCAATACGCACC
AGATGGCGGACGCATGAAGTCCGTAAGTGATCTTGAAACCCGCAGTAGCCAAGGGGGTTG
GAAGTGGAGCTGAAAACAGACTGCACGCTGCGATGGCAGCTGCTGGCGCTGAGCCGCTGT
GGCGGGTAATATGGCGGGGAAAGGCGAAGTAGAGGAGCGCACAAAACAACCGCGGGCCAA
GTCAACAGACACGGGCTGTGTAGAGGTGTATGTCGTCTGCGAGGTACTATAAACGGAGGG
GTGAAGGTGGTGTGTGTGTGTAAGAAGAGTAAAGCTGGCGTGGACAGAGGTTGGTGCGGA
GGAGAAGAAGGAGGAGACGTAAGACACGCGTTCGGAAGGATATCAGAGCGGGTGAGGGAT
ATAGGAAAGGCTTGGTGACGCTGGAGGCCGAAGAAGTACTGAAGGAGATTGAGGCACCGA
CGATGCCGATGTGGCCGTCGGGGAGGAGGATGGACGGGATGTATAGGCAGCGAGCAACCA
GTCGTTCGACGCCGTCGAGAGGAGAGATGTCGCAGGGATGCCGGACGGCTGGGTTACGCC
GATTGTTGGCGGCTGCAGAGGAGGCGTGGTCGTCCGAAAAGTAAGATATTACGAGGTGAG
CGTCATCGTTGGAGACGAAGGCCGTTTGCTCTGCATGTTGTGGAGACCATGAGGAAAGCC
ACGCTGAGAGATAGTAGGCAGGCGCAATTGAGCTTAGCTTGGTCGTGCTTGCCCGCTGTG
ACAGTGGAGGACACTGAGCTGTCAGGCGCGATTCTGGACTCTGGGTGGATGGATGCGTGC
ATGGCCGCTAGACAGGCAGCTGCGAATGATTAGAGTGCTGATAGCACCTGCCTGTAAACG
GTCTTTGCTAATCGCCCGACTTGTAAGTACTAAATTGGGCAACCACGCTCGGCCATCTCA
CTGAATCTGTGTAGTCAGCGCACTAGAGCTCAATGCACCAACAGCGTCCCGGAAGAGTAT
GTTGAACGCGTCGAGCCTGTGTTTGAAGCTCAATACGAACAAACTGTATGGAAGAGACGC
TTTCATAGTTTTAAAAATTATAAGTTTCGACGTGGGCTTGCAAATAAGAGGGTTGAAGGA
GAAACTGATGATGCTCACGTGCATGGATAAGTACGAAGTACCTATGAGGCAATTTAGTAT
GCAGCGATACATCTCTTCACCCTGCCACCGTTTAGGTTTCTGCCTGGGAAACGAGGCAAC
GGAGAATTCTCCACCATAACAGACCCACCACCAATCGCGCTTTCCGCCCCAGCCCAGATG
CCGATGCAGCCTGCCTAATCCGCCCTGTGCCTGGCTCCTTATCAGCCAATTCGTCATAGC
CCAACCGATGCACGCCCACATGACACTGGCAGAGGCGACCAACAGTAGTCAACAGATCTT
CCGCGGCCCGGTCACAACTCGCCATTCTCTCAACACACCACGACCCCGACTGCGGCCTCG
TCTGTTTCTGGCCTGTGTTTGCATTCTATTCCTGGCCTTTCGTCCTTTCCTTTGTTTACC
TCGACAACGCGGCGATCACGACCGTCCGACTGCATCTCTCATCACGAGATCGCCTTCGTC
TTCTTTATCTTCATCTTCTTTATCATCACCATCTCCCTTTCTCCTGATATTCCTCTCCTC
TCCCACATATCTCGCTCTCGCTCTCACAATGTCCCAACAATACCCATCCCGCGGCAAGTC
AAAACCGCGTTGCACCTCGGCCGGCCGCGTCACGGCCCAGATGCTGCTGTCCTTTCTCGC
CTTTTCCACAACCTCATTAGCTGCTTCTGCCGGCGGCAGCGCCTCCGAGCAGCTCGTTCT
GCCTTTACCGCAAGCCGGCCATGTCCCTGTGCTCGCTCCCGAGCCTCCAGCACCGGCTGA
TCATGTTTTTGTATGTTGCCGACCACCCCCACCCGGCACTGCTTATCGCTAACCAGTCAT
CTTTCATTCAGACCCTCAGACACATTTATCACCACGGCACACATCGATATCCCCGCCTCC
ACCGAAAGCTCGACATCGTCCAGCGTGATGCCGACGTCTGGCTGGCCGCCGAGGACGGCT
ATGCACGCCATCGGCTGCCGACTCTGCATGCAAAAAGCCAGGCCGCGCCGCTGCAACGGC
TCGTCGACCGACGCCCTAGCGTCGTCGATCCCATGGTAGCACTCGCCCGCGAGCAGGGCT
ACGTGACGGTGCTGTCCCCGGACGCGTGGACGGTGGACAGTGTGCCGATGCCCAACGTCA
CAGACAAGACGACGGTGCTCAACATGGCGTACATGGCCTCTAACGCGTACGTCGAGACGC
CCGGGCAGCCGGACTGGGACGATGTCGGGCAGCACTTTAACCGCTCGTCTGACTTTGGGT
GGGAGGGCGACGGCCTGCGCGGCCACGTGTTTGCGGACGCGACCAACTCGACGATAGTGA
TTGGCCTCAAGGGCACGTCGCTGGCCGTGTTTGATGGCGAGGGGACGACGACCAACGACA
AGGAGAACGACAATTTGTTCTTCAGCTGCTGCTGCGCGCAGCAGGGCCAGTGGACGTACC
GGCAGGTCTGCAACTGTGCAACAGGCACCTACTCCTGCAACAACACATGCGTCCGCAAGG
CACTGCAGGAAGAGAACCGTTACTATATGGCGGCGCGCGAGCTCTATGCCAACGTCTCGG
CCGAGTACCCGGACTCCAACATTTGGCTGACGGGGCACTCTCTCGGCGGCTCTGTGACCT
CGTTTCTCGGCTTGACTTACGGCCTGCCCGTCGTCACGTTCCAGGCGGTGCCCGAGGCGC
TAGCGGCCGGCCGTTTGGGCCTGCCGGTGCCACCGGGCGCTGACCCAGACTTCCCGCAGA
CGCGCGAGAATATAGGGGCGTTCCATTTTGGGCACACGGCGGATCCGATCTACATTGGCA
CATGCAACGGTGCGACCGCCTCATGCTCGTACGCCGGGTACGCGCTGGAATCGGCGTGCC
ACGCGGGCTATGAGTGTGTGTACGATGTGGTGGCCGACAAGGGGTGGCGCGTGGGCGTTG
GCACGCACAAGATCCGCACTGTCATCCACGATATCCTCCTGCCGTATGACACGGTGCCTG
AGTGCAAGTCGACACCTGAGTGCCGCGACTGTGCCAACTGGAAGATGTACGAGAGCAACG
GCACGGAGAGCACGACGACGTCGACGAGCGCCACGTCGACCAAGACCAAGACCCGCACGC
AGACGTGCAAGACGCCGGGCTGGTGGGGCTGTCTGGATGAGACGACGACGACGACGACAG
GTATCACCACGACGCGGGACGTGCCGACGACATCAAAGACCAAGACGTCGGAGACACGGA
CCACGACCACTTGTGAAACACCTGGGCGGTTCTGGGGTTGTCTCGACGAGACCGAGTCGG
GATCGACGTCGACATCGACGTCTACCTCCACTTCTAGCAAGACGTCGCCCGCCTCCGCTG
ATCCATCCACGACAAAAACGTCGCCACGGAAGAAGCCCTCACCGACCGAGACATCGAGTA
CCTGCTCGACCCCTGGCCGTTTCTGGGGGTGCTGGGACGAAGCGCCCGCCACGACGTCGA
CCAGCACGCAGACGGACACCATCACGCCACCCCCGACTGGACCAACAGCGCCAGTGGCTC
CAGTCGTGCCTCCAGTCACCACCACGCCGCCCACCTCTAAACAACGTTGCCTGCAAAGGA
GCTGGCTCGGCTTCTGCAGAGAGTGGGACGTGACGGATGAGCTGTGATTTTGTCTTTGGT
GTTTTTTTATTCGTTTATATCTCATCTTACTATATCATTATTCCCTTTGTCGGCGTTCCT
TTTTCCTGTTTCTGCCAGTCTTTGCGTCTCTTCAGCTTTTCTTATTCATATCACACAGCA
TTCGGGACAATGCCGGCGCAGGAGAAGCAAGCAATACACCATGACCAAATACTCTACAAT
TATATTACGCCATACACGTCACCACCATCGGAATAGATTCTCTTTCAAGGCATCTGGCGG
ATGTTTTTAGCTCTATTGTCTCGTGTTTTTTTCTTCTTCATATTTGTGTCTCCTCTGGTA
CCTTTGTTTACTGTCTTTTCTTGTACGTTGCGTTTGACCACATTAGTAGGTTGTATATAG
TCACTCCATATGGTAGACGACCAGGATCCTTGAATGTATATTCATAGACAAGACTGTTCA
CTCGTAGTTTCTGTAATGCGTGATTAGTTTAAAGAACGAGGGCACTATGAGACCTATAAT
TATAGTGAGCTAACTACTTATTGGGAGCTTATTTGGTGGCGACGCGTGACCAGGCTACCG
CCAGTAGTCTCCCTTAACGCCGATAAGATAAGACACGGCCCGGGCTCTTACCCCAAATTT
TCAGTAAGCAAAGACGCGACACAGCCCTGTAGGATGGTTACTACGTTAAGGCCTGAACTT
TTTTTGACATTAAGCACCAAGAAAAGAAAGCTTCCCTTTTACACCACCCACGATCGGTCC
CCATCAGAACCAACAGCACAACGATGGCGACCGAAGACGATGGCGTGGCAGCGATCGCCA
CACCAGCTACAACAGCGGACAAAGTTGTTGATACAGATACCACAAATAACCCACCAGCAT
CGCCGTCCGACCTCTCCAGCGTCTCCGACTCAGACGACGACAATGCCAACAACGCCTCCT
CCTCCTCGCCGCCCAAGAAGATCGAATGGCTGGCCACGGGACGCGCCAAGCGCGCGACGG
CGGGCAACCGCATGAAGAGCCTGATTGCGAGCGTAGCCGCAGCGGCCGGCGGTGATCTGT
CGGGGTCGGCGGCCGGCGCCGGCCGGAGCACCACCGAGGACGCCGACGATTTGGAGCTCC
TGTTTGCCGACGACGGCGAGGATGCCGGGTGGTCGCTGGACGAGGACGGGGAGGATGGCA
GCGATGACGGCGACGTTGACGATGGAGACGACGATGAAGCTGGGGACGGTGAAACGGCAG
CGGCAAAGACGAAAGGCAGCAAACGACGTCGCGACAACAACGACGCCGAGAACGACGACG
AAAACATGGACACGAGCGACGATGACGACGACGACGATCGCCAAGAGGGTGGGGAGGGTG
TCGATGACCTGGCGGGGGAGCGCGAGCTGGAGCGCAAAGAGCGCGAGAAACGCAATGCGG
CGCGCAAACGCAAAGCGCAGGCGGCCATCCCAGCCCGCTTCCGCAAGAAGGTGCGCATCG
ACCAGCCAGAGAAGGCTGCGACCGGTCCAGCCGCGGGCCGCAGTGGCCGCAGACGGGCAC
CCGGCTCAGTCTCGGCCTCGGGCGGTTCAACACCCACGCCGTCCGCTACACCAACACCCG
GTTTTCCATCGTCACAGCCACCGCCGCGTAAAAAGAAGAAGAGCGAGCGCGCCAGTTGGC
TGCCCACTGCTGCCGACATGCCCGTCCGCGCGTCGTCCCGCGCCACCACCCGCACCAGCA
AAGAACAGCTCTACCAGCAAATGGCCGAGCGCGAGCGCCGCCGCGAACGGCAGCTGGCCA
TTATGGCGAAAAAAGCCGCCCGCGACGAGGCCAACAAGAAACCGCCCCTCACACAGGCCG
AGCGCCTGGCCGAGGCCGCCATTGTCGAAGAGGCCAACGCCCGCAGTCTCAACACGTGGG
AGGAGGCCGAGAAACAGCGCGAGGCCGAGCGCGCCGCCAAACTGGCGGCCATGTACAACC
GGACGCTCGAGGGGCCCGTCGTGACGTTTTGGAGCGGCATCGTCGAGCTGACGGGCGAGG
GTCTGCTGCAGTCGCACGTCGGGCGCATGGTGGCCATGGAGGAGAAGGCGCCGCGCAAGA
AGCGGCTGACGGCAGCGGAAAAGGCTGCAGCCGCGGCGGAGAAGGCGGCCGCTGAAGAGA
AGGAGAAGGAGGCCAAGGAGGGGGGCCCACCAAAAGAGGGTGAACCCCTAAACACAGCCG
AGGTGAAAAAGGAAGACGGCGAGCCAGCAAAGTATGCCACGGCAGACACCAAGGCGCCAG
AAAGTCAGCCACAAGAGGGAACAGACGGTGCACCGCTCGCACCAGCGTCAGCGGCAGTGT
CAGCGTCAGCCCCAGCGGGAGATGCACAACCTGGTCAGCCAGAGTCCGATGCTGTCACCA
CACCTAATGCAGCCCCGGCGGACGGCACTGCAACATCAAGCATCGAAGCAACGACAGCAC
CACCACCAACCTACTCCGAGGCTGTATTCCAGCCCATTGGTCTTCCTCCGGCGCCAAGCT
CAGCCACCACCGGCTCTCTGAGGAAAGCCGATGCTGCAGACAAGAGCGACCCGGATGTGG
CGATGACGGATGCACCAGTCACAGATATGCCATCGACAGACAAACCAGCTGCGACTGAAA
ACACCGAAGTCAGCATGAAAGATGTAACGCCAGCATCCGTGGAGGTAACATCCACAGAGG
CGGCATCCATGCCGCCGGCTCCGGTCCCACCTACGACTGTCCCTACATCAACCGGGGGAC
AACAAGAAGCACCTACACCAACAGTCGTGCCGTGCAATTTGCCTGTTGCCCAACCGCCAC
AGCCTTCCGATCCCAGAACAGACGACAAGGCTGTGCCCAGTACCGCTCCCGAAGAGATAC
CTGCTACTGGAGACACTATATCAGCTGCGGTTGAAACGAGCGCACCAACAGCTGAAACAA
AGGCAAATACTCTGGCGGCCGAGCTGTCGTCAGTATCAGCACCAGCACCAGCACCTGCAC
CAGCTGCTGTGGCCTCTGAGCTGGCACCAAAAGCACCAGAGAGTACCGAACAAGTCACGA
CTCAGAATGCGCTGACGGAGGTACCAGAGACTGCACCACCACAGCCTGTTGTAGATACTA
TGCCATTGGACAGCATGGTGCCACCCACTGCCTTACGAGCACCAACGCCTGTCGAAAACT
CAATGCCGCCGCCACCGCTGCCCAAGTCGGTCACAGATGCAGCCCCTGCGAAAGACGATG
CGGCAGCAACAGCGACAAATGTACCGGTCGAACCGTCAAAACCAAGCGAGGCAGTTCCGC
CACCGGTCGGCGATGCGTCTGGTGCCACCGATGCCGCTCTAGCCGATGCTGCTCCATCCG
ACGCAGCCCCCGCCGATGCCCGCATTACGCGCAGCTGCATCGTCCTCCAAAACTTTGACG
AGGATGCCGTCGAGGACAAGCAGGTCCAGATGCAGATTCTGTTTGGCCGCCGCATGGCCA
AGATTGCCAAGCCGTCGCACGCGCCCATCTGCAGCATCACCGGCCACCCGGCGCGCTACC
GCGACGTCGAAACCGGCCTGCCGTTCTACAACGCCTTTGCCTACAAGCAGATCCGCAAGC
TTGTCAAAGGTGAGCTGCGATGGAGTCAGCTCGTGGGCGCATGGGTTGGGCCGGGCGGTA
CGACGGCGACTGCTGCACCGATTCCGGCGGCGGTGGGCGTGCCAGACGGCTTTGTGGATC
CGACACAGCTGAAGAAGAGGGAGCCCAAGCCGGCGGAGAGTGCAGATGGCGAGAAGAAGG
ATGAGAAGGACAGCGAACAAGAAGACGGAGAAAAGACAGACGGTGGCCTAACGAATGAAG
ACGGCAACCAGCAGATTCAGGCAAATGGCAAGACAGAGAACAGCAAGCCAGCTGAGACAC
CTACTGCCTCTGCTGCTCCTGAAAGTGTCAAAGCGCATCAGACAGGCACAGCCACCGTCC
CTGCACCAGCCACGTTTGCGTCGATAGCTCCTGCCATCCAACTTGCTCCCGCTGCCCAAC
CTGTACAGTTCCCACCTGCCGCTTCAGCACCTACCGCCCCAGTAGCCGCGGCAGCTCATG
TGACCCCTGTGACTCCGGCGGCTGCGACTGCTACGACTGCTGAGGCATCTACAGAAGCTT
CCATGCAGAAAGATGTCGCTGCTCCCGCCCCAGAGACAGCACCCGATCCACCGCCCACTG
GTGCCGCGACAACAGCCCCAGTTGCCTCCATTCCTCCACCTACGGATAACGAAACCACGC
CGGCTGCGAGTATTTGATTGACGAGGTTCGTCATCTCGTCACGGTATTTTGTACGATGAT
GTATTTGTATGATATGGAAAAGGTCAAATAAGATACCAAAACAACCAAAAAAGCCAAATC
CATCACAAAATGAATCGACCCTGTTGGTTATGTCCGTATATGTGCATTGATGGAATCAAT
CAAGTAATGTCTATAATGGTTTGAATGTAATGAGCCTATATGGCCAAATCTATATAATAG
CGGAAGCTAAACAAGTATCTAAGGAAATAGGGGGCTATGCCCGTTTTGGTCCTCCACGAC
TTATAAACTCCGATGTAAACAAAAGAGAAAAGAAGTGAAAACGGCGTAAAAATGAAATCG
TAAAACTACATACGGCAAAGTCAAAAAAGCATATGTAAAAGGGGGGGCAGATCCACAAGG
GCCAGCGCGGTGCTGAAATGCCAAAGAAGGGAAGAAAAAGTGGTAAGTAGTAAATATGTG
CAAAATAAGTGAAAAAGTTTTGGGTGTTGGGAGAGGACTGCGGGATGAGGCTAGTAGTGA
AGTGGCGAGGGGAGATCAGGGTATGGTGTGTGTAGTGGAGCCATGTGAAGTGTTTTGGGG
GAATGTGTGGGGAGGTGTGCTTGTATATGTCACGGACATTTTATTCTAGGAGGGGAGCAG
CACGGCTGCCGGTCAGCTCCTCCACCCAGCCGGTCATCGTGGCCACAGCCGAGGCCACCA
TGGGCGAGGCACCGGCACTGCCGCCCGCGGTGGCAGCGTAGGTAATGAGAAGCACTGCAG
CAGTGAGCACGGCACGAACCACCAGCGGACGGATCAGCATGGCTGCTACGGCCGATGCGG
CAGCGGACTTGACGACCGACGAGACGAACGAGGACATGCTGGCCGAGGCCGCCGTCACCA
CCGGCGACGACGCGAGACGGCTGCAGAAAGCGCCGACAGGCTGGGCGACGCGGCGAGGCA
CGAGTGCCCAGACAGAGCGGCTCATTCCACAGATGGCTGCCCACAAGTAGACCAGCGCCT
GGTGCAGGAGCAGGGCGAAGCGCTTGGACAGGTCAGGTGCGGCAGTTGCTGCCGGGGCAG
GAGGCAGGCCATTCTTGGTCGATGTCAGAAGCTGCTGCTGCAGGCCCTTCTCCTGATCCA
CCGCAGCCTCGGCGGCGTGATCCCGGGCCTGAAGGAGCATCTTCTCGTCGACGTTGACGT
CCAAGGCGGCCATGTTGTTGAGGAAGGGCGCCATGGTGGCTTGCTGCTGCAGAGCCATCT
CGCTGGGCGGCGGCGAAGGCAGCGAGCGGCGGAAGTGCTGGCGGCCGCCGACGAGCTGGC
GACCACGGCGGGCCATGTCGCGCAGGCGGATGGGGTTGGACCGCGTGGCGTTGGAGGCCA
CAGCCGCGCCGCTCGCGCCGCCGCCACCAATGTAGATGGTCAAAACATCGGGGGCACCGC
TCGACACAGCACCAGACTGGTCGACACCACCATTGGGCGCCACATCGTCGTAGGGGAAGG
CGTAGCCGCGGCCGTCAAGGTTGGTGGCATGGATAATGCGTGAGTAGTGGTTGGTGACGG
CGTTCTGGTAGTAGCTCGAGGGCGGTCCACTAGGCTGGCTGGCGCTGGTCAGCATCGTGC
TGCGGTTGAAGGCAGCAGACAGGCGTGCCGTCAGGTTGCCCATCTCAGCCGTGTTGATGG
CGTACGCGGCAAAGGCACCTGTGCTGCACGAGAAGATGTCGGCTGTGCTCGGCTTGGGGA
ATGTGCCCACGCCAGGAAAGGTCAGGCCGCCAGAGCCGTCGACCTGGCCGGTGACGGTAC
CCCACTGGGCCTGCGTGTCGACAGTGATCGGGGTCGACGTGTAGTGGGACCAGACCTGGT
CGACGTAGGCGTCGAAGTAGTTGCGGAATAGCTGGTTGTTGAGGACCAGGCCGTTGTTGG
GCGACAGCGCGCGGAGGAACTTAGTGCCCGCCGAGGGCGAGCTGATCTGGACAACCAGCT
GGTCCCAGCCGGCACAGTCCACCTTTTGCTGTGCCTGCAGCGCCTCGCACACCAAGTCAA
GACCGTTGGAGGGCATGCCCGCAACTGTCTGGACAGGCGTGCCGTCGGTGGATGTCAGCT
GCATTGCAACGGGGACGCTGACAAAGTCCACGTAGGAGATGTTGGCGAAAAGCTGGAACG
AATTGAAGGTGAACTCGGTAAAGGCCCACCGCAAGCTGTAGTTGGGGTCGGAGGTGTTGG
AGACGGAGGGCTCGACCAGAGCGGGGCCGGTGGCGCCAATGTTCAGGCGGAATGTGAGCT
CGGCATCCTGGCAGTACCAGACGCGGGCACCAGCCACCTGCGGGATGGTGACCGTCCGGA
CGCTGCCGGGGCCGCCAACCAGAATGGACACATTGGCCGCCAGAGGCGACAGGTTGGTCG
AGGGGTTTTCCGGGTAGTAGGGGCTGACACCGTCGCTCCGAAGGAGCCATACAGCGTTCT
TCTTGTTGATGTCGAGGCCGGTGACGTAAGCGTACAAAGTGTCTGACGTGGTGTTGTTCT
GCAGAGCAATCTTCATGGTCGGCGGCGTGCCCGAAGCCGACACGGGTGAAATTGACGGTG
CAAAGGGCCCGTTGGTGTTGGTGGACGTCGAAGAAGGATCCGCGGGCGCCGACAGGATGC
CCGACTCGCGCTGATTGCGAATGCAATCATCAACAGTCGCCATGGTTGCGGTTCGGTCGG
TCTGACGTCAAATGATTGTGTGGATTTTGGTGTCAGTTGGTTGGATGAAAAGTCGCTCTG
GATATCAATGTCGTCTAAAGAGGCGGCAACACTGAAAGATGGTGAATTGAGAGATGTAAA
AAGAGAGTGATGAAGGGGGAGAGAGAGAGAACAAAAAAAGGAAGAATGAAGTTGTTTCGA
AGACGACAGCTCAAGGTCTATTTATCTTCGAAAAGTTCGCCTCGGGCAACAGAAACAGCG
GAAAAAGTACATCGACTCGAGGCAATACGGGATTTTGCCTCCTTCGCCTTTCCTCTCAAT
GCTACCAGCCACAGATAAATCTGTTTTGAGGCTTGTGTGCGTCTTAGCAGCTGCTTGGCA
GAGAGTGACTGATCGGTCGAAGCGGTGTGTCGTGTGTACGTCCCGATGTCTGGTATGCTG
CTTGGCTGCTGGTGTCGTCAACTGTCGCTGGAAAAGAGGTTGGTCGGCGCGGCAGAGCGC
TTTTCAAAGTGTCAAAAAGGCCGTTGGCAGGGTCTATGCGGGGAGAGTGTCTCGGGTGTC
AGTTAATTCGAGGGCAGATGTGCAAGATCGTGCGTAGTATCGACAGAATGTGTGCCTTTT
GCGGTGGTGCGGGAAGCTGGAATGCAATATGGCTGGAATGTGACTGGGACAAAATTCCAG
GCACGGCTTCACAACGGGCGATATATGAGGCGGATGAGGCCACAATGGTCCTTCAAGCAA
TCGTCTGGAATGCTTCTAGCGCCGCCCAATTAAAAAAAATGGCGATCAAGTGGCCCAGGA
AAAGTCAGATAATGGGCATAAAAACGTGCGTGTGGCCGGAAAAGAGAGCCTTGCGTGGCC
TGAGTTTTCAGAAATGCACGAGCTGAGATGTTGTCTCGGGAATGCAGATAGTGGTCCGGG
AGAACCTGTACACTTTCGGAGCCGACGACAAGATAAAAATAGGGCAAAACAAGAAAGAAA
TAAAACAACTTGGGAACTTGACGACGACAAAACAGTTAAAACGAACGGTTCACCACGGGT
GTCTGGCAGAGACAACGACGATCAGGGTCTCAAGCGGTATGCAAGTCGTTCGTTGACGAG
GCTGAAGTAATTATGGGTACATCACCATGTGACGACAGGTGTAAAGAGGATATACAAAGG
TTATGTTAGAAGGAGTGTCTCAAGTGACAAAAAGGAGGGACTGAATGGAAGCTGGTGACA
GCGATGTTATGTGTGCTGAATGTCGTAACGCTCGTATATGGGAGTCATATGGTCTCTTAA
TGCTCGAGATAGTCGACGGAAGCCGCTTTGTTATATAGGAAAACGAAAGAGAATCGGTCC
ACGCCGATACTGGTGTATTGCCTGCATGCTGGCAGCTGTCTTAACCTCAATCTGACTTTG
CCGCGCTTGTCCGGCACGAACGAAGTCAAGGATCATGATGGCGTAAGCACACATGAATGG
GGACGCTGGTCCGGGCAGACCCCGGCGAGGGACCACAGTTTTGCTCCTGCGTGAAGCATA
TCAAACTTCCATCGAGAAGCGCCAGCACCGCCGAATGACATGACAGCCGTAGGCCCAGAG
GGCGCAGAACATGTGAGACGGGCAAAGGTAAAATGGGTCAAAGGAGACACTTGAGAGTGG
TATCTTGTGTTTCATGCACTCCCACAGAGGGACCGCGTGGTAAGATTGGCGCTGAAGTGT
AGTTCGGCGTCGCGGACAACGTGTGATCGATCCAGACGACGAAGGATGTGACGGTATGGG
GGAGGAGACGAGACAAAGAGATTAAAAGGCCGAGCTACCCTGCCTTCGTAGAAGACTGAT
GTTGATGCAAGCTTAGAAAGAAAGTGAAGAACGGCCGAGATGAGCTAGGATCATAAAAGG
GGTGGAGGGTGGAGCAGTGTAGATACCCGGGTCCCCTCCGAAAGAGATCGTCGTCAGGGT
GGAGGACGATAGCCGGCGAGAGGTGTCACGTAGGACTCGGGGGTTTGCGCATCAGCCTCA
GTTTTTGTACCGGCCACTAGGCACGCCTCTGTTGGCTTGTTAGAGCAGTACAATTCTGCC
TCATGAGGTGATGCATTGTGTCGTCGAATACGCGTCTTTCCATTTTGCCTCGGCCACTTT
CTGCCATCGTTCTCCCATTGTGGGGGCTAAAGCACCCGGCAATGTGATAAGACGGCAAGA
AGCCAAATAGACGTGATGGAAGAGGTGATATGGGAACATGCAAATCCTGCGATACAAATT
GCAAGATGTTGACACAAAAGGGAGGGGACAAAAGCCAGTCCGCCCTTGGAATGTGGAGCC
CCAGACCGGCGGAGGAAGGCGCGACTGCTGATATGCATGCCGGTGACCGGGAGTGCAGGA
GCAATTGGCCATCTTTAGCGTGCAGGCACAAGCCAACACCAGTGGCGGTGGCTTTCTGTT
TTAGGTAATATTTGGGGAAGGCGTGCCATGCCAATAAAAAGAACGGAGATTGGAAGCTGC
GATGAAAGATATTAGCGCCGAGTCATTTACACGTCCCGATTAGGAAAGTGGAAAGCAGAA
AATGCCCCAAAGCAGGCCGATCCATGGAAGGCGCGACCAGCCAGACGGAGAAGATCATCG
TCGCATCGCGGCGCAGCCTTTTCTGCAACTCTGTTATTCAGCGTAGGAGACGCTGATATG
CTGTTATTCCCGTCAATTCGCTTATATCTGCTCTTGTCCTTAAGATATTTCCACAAGACG
TGTGTGACTTTGCCCCTGGTTGTGCCCCGGTTGTGTCACGGTTGTTTCCAGGCTGAGAGA
GTAAGGCGATATTATAAAAACCAAGAAGGACAAAATTGACATGAAAGAGTGCCATCGGGT
TAGAGTTATGCAGGCGACGATAAGGGGCGGGAACGGGCACACGTTAGATCCAACAATAAA
TAAAAAATAGAAATAAAGTTGCAACAAAAAAAGAGTATAATGCAACACAAAAGGGGGATC
ATGACGATCGTACGACTTTTGAGAGATACCCTACCTCCCTACCCCACACGCAGAGAGACC
GAGCGTCTCAAAGATTCGCCGAAAGAGACAATCGATGTGCCTAGCAGAGAAAATGTGAAA
ATCACCAACGTGGGCGACCCGCTCGCGAAGAAAAGCGTGATCCGCAACATGGGATGAGAT
GGGCTCCATGAGGACAAACTAGGCCGGAGGAGGCGGATTGGGGTCTAAGCTAAGTGAGGC
CGGGAAAGGCGCACTTGGCGTAGAGAGAAAGGGCTCGTGTCTTTGGTTCACTTCCTATTT
TTGGTTTGTTTTATTCGTCGTTTTATAGACTCAGGAGATGCTCTGTCAGCTGCGCGTGAG
GTGACTGGCACACACGCCGTCAAATGTTGTTGTTCCTGAACCTTGCAGGCCATATCGACT
CAATATCTTTGTGGAAGGGGGCAGTTGCATGTGCGTAAAGTCTCTGTGTACTGGGGCCAG
GGGCATTTGGTCGAATGCAACCCAAGGCCTCCACCGTCCCCAAACCACATTCGCAATGCA
TCAAAAGCATGCGTCAACTGCGAACCGGGCTCTCGTCGTGCACGTACTGAAACGGCGCTG
CCATGTGTCTTGTTAGTTTTTCGTCCCGTCGTAGGTCTTTGATTTCCGCGAACCGTCACA
TGTTTCACCCACCACTATTCCCTTTAGGTCACCTCTCATAAAATCCAATCGGGCCGTGAG
AGAAGATGAATGCATAGGGGAAAGGTGTGAAGGAGACAGGAAAGCAAAAACGGCACGGAA
GATCCAGGGAGGTGAAAGCTGGAGTCGCACTAGCACGATAGTTCGACCTGTTTGTTTGGC
CCCGAGCCGGCGACAACGACATGGGCAGAAGTGGCAGGCAGGGTTGTTGAAGGAAGAAGC
AGTGTCGCTTTAAGCTATCCGCGAGGCTCTTTGATCCTCTCTGAGCAAGCTAGTTAGTTT
GCAACTTTGTACGTCGTGCTGCTGACCGACGTGAGACAACAAGAAGAAGATACGGCGAAT
GACGCATCAAAGCCTCATCGAGATTCGAGAAAGATTCCAACGCTTGGCAGGTGGTAAGGA
ATATGAAAAAGAGAAAAAAAGGAAAGATAAAGGAGAAGATAGCAAAACTTGAAGAGGAAC
ACAAAACATAAAAATGCACACAGAAATAGAAGAGAGAGAGAGAGAGAGAGAACAACAAAG
ACGAAGAAGAAAGCAAGGCACGGGGACATGCAACACAAAATGGTTGACAAGAGACTCGCG
GTGAGACATTTTCGCCTTGTGACATCACAATTTTCCGACTTCTCCAGTGGTGCATCCACT
CGAGTGGCCGCCTTGTTGTATCTGAAGGTGCCACTCATCATTCTCGCGGAACGTTGCATG
CGTCTACTTCGGCTTTATTTTTGGGTTTCCGAGAAGAGGGCCTAGTAGGGTAGTCGCAGG
TCCGTCCTAGACATACATGTTGCTTTCGATGTGGTGTTGTCACAACAGCATGGGAATAGA
GGCCAGTCGTGAGGATGGTTAGCCTTTTCTGTGGCATGCTGTTGTGGAAAGGAAATAAAT
ATTAAAATATAGATCAAGACAGCGGCCGTACCAAAACGATCCTTGGTAAACGTAGGGAGT
CGCTCGGAAGAGAGACGAGAGAAGCCAGCCCAACAGACAATTCCAAGAAAATTGAAAGAA
AATAACAAAGTAAGTGCCGCCTAGGTTAAAACAAAATGGTGCTCCGTCTCTTGCCAATGT
AGCCAAGTACTAAATCCCAGAAATTCAAACAAAGAAATGGGCCCAAACAGGAAAGCCAAG
CACCCAAGAAAAGAAACAAGAAATGAGAAACTGTAGACGCTCAGCTTTTGTTTTATACGC
GTATCCTGAAATTTGGCCAGCGAGGCCAATTTTCAGCTTACTAGAGACTGCCTGTCAATG
TCTCGAGCTTCCCGTATTACCATATATTGAGCTCCCAGCCAACAATAGCAAAACAAACGG
CAAGCACGGGCCAAAGGACAGTCGCTGCAGTTGTCATCCTGCCACTATTTTTTTGGCCAG
AAACTGTCTGGTTGTTGGTCATGTTGTTCTGAGACGTAAAGAACCAACCCGCCGGGGTCG
TGTTTGTCGCCGTCGAGTCGGGAATGGTACACACGGCACCCGGTGCGCTGGGATCGCGGC
AGCGGAGGTTCCAGTCCTGCTGGCGCTGGGGCAAGGACGAATTAAAGTAGGCTTTGACGT
ACGAGACGGTTGTAACGGCATCCTCCGTCGGTGGTCCGGCCGACCACAGCGGGTTCCCAT
TGCTCCACTGTTGCAGGACAAGATGGCCTGCGTGGGTCGGTACAGCGTCACTGTCCATTT
CGGCGAGGAGCTCGCTGTCGGCGTAAAAGTAGACGCTGCCTGGCAGAAAATCGATCCGGT
ACTCGTGGAAGTCTGTGGTGGGGTCGAAGGGTAGATTGACTTTAAGGAAGGTCGGGGTGC
CTTGGGCGTCGAATCCATCCTCGGCTGCCTCGCGGGACTGCAGCACAAGGTTGACGGGAT
AGGTGTTGTTGGACGCGTTGTACTCTTTGGACAAAAACTCCATGTCGATCTCTTGCGTGT
CATTGAAATACTAAGAGCAACAGACGTCAGTAAGGCACTGAATTGATAAACATATACATG
TGACCATGAACTATGGCCCATTGTCATTTATTTATACATACCCAGAAGAACGCAGAACAG
GTTCCAGAAACATTGGTTAGTTTCATGCCTGCCCGGAAGCTTCCGTACAAAATATCCGTC
CGGTTGGTGTCGATCTCGGACACCGGTACCATACCAGCGACGATATTGGCCTTGACAGTC
AAGTCCAAACCCGCAGGTTGGCCGTTCTTCGCTTGCCCATCCTCGACCTGACCGTTCGGG
TCCGGTTGTGTCCGCATGTTTTCGATGGCGTACATCTCGCCATAACTGCCGCGGTCCTTT
TCGCTGGTCACATTGAAAGCTTGCCGTACCCAATCGGTGTTTGTCGAAATGTTGTCGAGG
TGCGCAAAATCCGTTTCGATCAAGTCGGTAAAGGCCTGCACATCACCGTCGATTACCGTC
GAATATCCACACTCACAATCGGCCAAAGTAGGGCGAGGGAATCCGAAGAGCAGGATCGCG
CCAGCGATGGCAGAGATGGACCACACGCTTCTGGTGAAGCTAGGTACAGGAAAGGCGAAA
CGTCGACAAGGAGCCATTGTCATGTGGAAGGAAGGATCGCTCCCATACGAGGTGCTTTCG
TCCGCCTGCAAAGTCTATTCGTTAAGGATGTCGTTTTCGTGTATCGATGGCAGCCAAGTG
GAAAGGCTCAGCATGCCCCTGGAATGTGCAGGAGGTCACAAGGCCACGAACGCGCCCAAA
CAAGTCCACTGGAAAACTGTTGAACAAACGTCGTTTGTGTCCTCCGTATACGAGGTCGAG
GTGCCACGAGTAAAGTGCTGAATTAACGGGATAGGTGATTGTGCTGCCGTAACCGATCTA
GATAAGTCGGATTTGTCGAAGGTTAAGATGGACCGAGCAACGGTCTGATAATGGATAAAG
AAAGGAGATAATGAATGAACGAAAATTAAAATCTCGCCTTTTGTGTTGTGAGTGTGCGGG
AGAAGTTGAGACAAGGAGTGGATGAGTGAATCGCAAACAGGGAACTGCCCAAGCTGAAAG
ATAGTTGAAGACAAAGTGTCCGGGTGGAGCAAAAAAAATAAGAAGCACAGTTGACGATCC
TGAACGACAGTAACGAAATGTAAGGAAAGATAAAATGAAGAAAAGTACAAGGAAAGGGAT
GGGGAAAATAAGAAAGAAGTACGGGGCAATGAATAACAGACGGAGATGATGACAAAAGTG
AAGGTGAGGAGGACCAAGCGGACAAAGTGCTCAAAAGAGGTCCGCCTCAGAAAGCAAAGG
AAGGGAAAGCATCGACTGCGCCGCACGAGAAGAAACAAGAGAGAAATTCAGCGATGCAAA
GACAGAGGAAAATAAATAATGAAAGCGAAACAGACAGAAGTCTGGACCTGAAGAAGTCTA
ATGACACCGAACGACGACGGGTGACGAGGTGGGAAGTAGGGGCGTGAAGAAAAACGGCTG
ACCGCAGGCCGAGGGGGTGAGGCAGGTGGTGTCTGTTCCTCTCCTTTTCAGCACCCCATC
CGTACTTGTTTCTCCTCCTTTCCGTTTTGTCCTCCGTGGCTCCGTGTTCTGGTCTCTCCC
CTTTTGCTGTTTGACTCGAGAGTCGTACAGATTGTGTCACACAGGACTATCGGTTGCTGA
GGGCTCAGAAATATGACAGCTGACAGTTGTAAACAACGACCCCCAGTCTTTTCGACAAAG
GTTCTCGTAAACGGATAAACGGACAAGACGACGGTAAGATCCTGTCTCAATCAATACCGT
GCTGGTCAGCTAACATTCACTTGCCTGGGAGGTTAAGTAAAGATGGCATGCATGAGACAC
ACCGAGTAGAACGGGCGACACAAGGCCAGCGGAGGTTGGACGCCGATGAAGGATGTCACT
GAGGACTCGCTTCATGTCGTCTTCCTATGCATCAAACGCCACCAACGTGCAAGGGTATTT
AGCATCTCCTGCCACGCGGTCAGGAAGGATTTCTCCAGAGACCAATCGAAAGCAGAACTT
GCGGAACAGGATTAGCAATGATACACTTGCAGATAACCTGGATTAATGTTGAGACGGCCA
AAAGCGGAGCCTCCGGCCCAGAAGAAGAAAAGGCACGGGAGGTGTCGAAGAGATCCGGAT
TAGCTGTGGATAAGGATGTATAGACGCGTCGAACGAGGGAGTGTCGATAAGGATGTTGGT
GACAAGAAACAGGGAGAAGGACTGCGTACTGCCAAGGGGAGAAATCTGCAAATAGGGGAG
GAAGCAAAGACATAATTCGGCGCGTATTAGGAAGGCACGATCTAGAATACGAAGCTCTTT
CCCTTTCTGAACACATACGCATCGGGCCGCTCTTTCCTATTGAGAGGAAGTAGCATCGAA
GGCTCACCGATAGCTGGCAAGGTCCATTTTCGGAAAGAGCAGAGGAGGAAGTCGATGCCA
TGCCCAGTGAAACAGCGATGCCTTTATACGGACGGAATTGACGAGTCAAAGGGACAAGTG
GAAGAATCTTGGAGGGCAAAAAGTGGCACTCAAAAGCGAGTCTCGGGCTGTCTACGACGG
GCGTCGCCATGATCTCTTTTCTCTGACATCAAAGAGGAGACGAGGGAAGAAGAGGTAAGC
ACTTGGCCGCGAATGCGACAAAAACTACTGCACGCCCCCAAAATAGAACAAATTGAGACA
CGAGTGCGAAATTGAGCAGGCAAGAAAAAGTAGCACAGACGGAAAAACAAGACGGGTGGC
CGCAGATACGTGCATGAACGTTCTACTGCACCAAATAAGTCGATCTCGCCAATGGAAAGG
AAGGCATCGGCGAGAAGGAAAATGGAGGCCACGCGGAATTGAACCTTACTGTCGTACTCA
AGTGTCGAGGCGGTTTATTTTCTGCTGGACCCCTTGCACACGCCGTTCACTTGACTTAGT
CCAATTTCTTAGCCTCACACCCTCTGAGGCTCCTCGGTGACGTGCATCCAGGCTGGCCAG
GAAGAAGGCTCTCTGAATTGAGGCTGGACATAGGAATGTCGTCTCCGGTCACATGGATTT
TGAAGGAACATTCAAAGAGGCACAGTGGAAGAAAAAGAAGGGCGTGCGCGGTAATAGTTT
TGCCTGTTGGTCCCAATGGCGTGTCTCCCATACTCTCCCCACTCCCTCTCTTAAAAGAGA
AGCAAGACCGAGGGGATGGATAGCGATTGGCTGTGCAGAGTTTGCCAGCCATATACTATG
ACGCATTGAGGACGTGCTTGCTCGATTTATATTGCACTTTATTTAGTCGAGTGTCGTATA
CTGAAGCGTTCCTGGCTCTGATTGCGTTTCCAATTTGACGACACGGGACGGGCGGGAAAG
AAAAAAATAACTGTTTTGTATTTTTTTGATTCTCATTTTGGCAAAGGAAGGTCGTTCGTA
TTATTCCGTCTCTGAAGGCGGCTCTCGGTGCTGCATGGCCGTGCACTTTACCCGGACGTC
GATCATTGTTTTGCTTTGGGACGGAGACTGGCGGCCACAAATGTGACGTGAGGCGATGTG
CTGGACTACAGTCCAAGGCGAACAACTATATTAATAAAGCTCAACAGGACAGGAAATGGT
CGATACATTCTCCAGGGCTCCTCGACAGTGGACGTGTAAAAGGGGTGCTTCAACACATCA
TAGCATGAGCATAGCACCATAAACTGTGTTGATGCTATGCTATTCGATACCTATAATCTC
ATGCGATCTCACTCTTAACCTTATTTTGATTTTCATCCACACCCTCTATGTCCGGGGAAT
CTCAGACGCCAGACGATCGTGACATGTATTATGCAAATAAGAGGAGGGTGCAATCGCACA
AAATTCTCCGAGAACATCATATTCCACCTCTGGCATTGGCGGAACGAGTCGAACCTTGAT
AGAGTGAGTAGAAGCAGAGAAAGCGGTGCAGCCCTGGAGACGTCAGTTGAGGAGGGAAGT
ATATTTGATTGGATTGCTATGAGATGCTTGAGAAGTATAACAACAAAGTACAAGATAATT
ACTAGAAACGATCAAGGAGGATGTGCATGGTAACAATATGAAACGGAACAAAAACGTAAA
CGTTGCTGGATACTGACTAGGCTCGCCCATCGTACTGACTCCCCTTCTTGTATACTTTTT
TTTAGCTCTACATCCTTTTTTAACCTTTTTCAACTTTTTCAAGGCATCACCATTTTTTCT
TATTGTGCAACGTCTTCACAGAAATTCCAAAATCCTAATAGAGAAAAGACAACAAAACTT
TGCATAACTAGTAACGAGAATGAATCTTGAGAAAAGAATAAACAAAGGAAATATAAAAGA
CGGCGACGAATATAAAAAGAGGTTGAAAGACAATCTGTATATCGAACAAGGTATCGGGAG
GGAGAGAGGTGATGATAATGGGACAAGTAGAGAGAAAAGAGTAGTAGAGTGGGTATGAGA
AGAACAAAAAATGAGAAGAGAAGGAGCAGTTGGCTCGTCGGTGTTTCTGTGGGAGTGCGG
CCAGTGAGACTCGCAGAACACAACGTCCAGCATTAAAACGGAGGCACTTCTCTTTTGTCC
CCAGGTGGGTGAGGAAGAGGGAGCATGCCATAGCTAGTAAAACAAGAGTGTAAGAACGAC
AAAATAGAGACAAGGAAATTCCTCCATATGGACCAGCCAACAAAAAAAGTCCGTGAAGCA
GATATTAGTTTTAAGTGACGTCTTGTTCTGTTTTTGTGTTGTTCAAAACATGACCCCGTC
CTTTTTCTCGATCGCCGAGAAAAGTATAAATAAACCAATGTGTGCCCCCAACCCTGCCCT
TATATTAGTTGCCAGGTGACCATCGGCCCATCCAAAAAGTATAGGCCCGCTTGATGCAAA
GAAAATGAGAGAAACTGCGAAGCAAAAAGCAAGTGGAAACAGCAGACAGAAATCAAAGAC
CCAAGAGCAAAAAAACACGCAAGAAAGCAAAAAGCAAAGTAGGAAATGTGTGACAAAGGA
AATAAAAATCGACAAGAGCAATAAGAGAGACGGAATATGAATGAAGAGCAAAACGAGACA
AGAGCAGTGAAAAGAAAAAGCAGAAAAGCAAAGGAAATTCCACGTGACCGCCGTCTGTCC
TTCGCCCGCGCCGAAAATCCTTGGAACCGGTAATGAAATGATGTGACATAGGAAATGGTT
AGTGTAAAGGGGTGGTGGTAGGGGATGGGCACAACGAGGTACTCAGCGCCCCAAAACGAG
TGTCAGGGAGTGGGTGGCGACGATGAGGATTACAGATCTCAGATTAGTAGAGAACGCTGT
CTTCGTCGGCGCCCTGCGAGGTCATGGACGGGGTTGTTGCGCCACTAGAAGCCTCAATGT
CGTCCACGTAACCCACGAGGGCCTGAGAGTGAAGACGGAACGATTCGCCCATGAGTCTCG
TGATACTGTTTAAAGTTAGTTCATGTCGTCAAATCCGAGGACGGATGGTATAAAAGGGCA
CAAGGGAAAAAAAAATACATACCCCCAAACAACAACCTCGTCGAGCATGGAGCCCCAGAG
ACGTGCGACAATGGAGCTGAGCTGCGTGGCAAACGCCTCCTCCACATCCTGCTCGAACAG
CTGGCGGACCTTTTCGTACATCTTCAGCTCCTCCTCGGTCGCGGCCTCTTCGTCGTGTTC
CAGACGATACAGCCAAAGACTGAGGATGATCATCAGATCCATGCCGCACAGCGGGTGCTC
GATGCTCCAGTTGGTGGGCGAGGTGCGCGCCACCCAGCGGACGCCCTGGGCGACCGCCGT
CTCGATGCATTCGTAGCACTCCTGGATGACCTTGAGCATCTCGCCGGAGCGCTTGACCTT
GTCGCGGGCGTTGGACATGGCCGCTGCCACCTCGTACGAGTCGTGGTAGCGGAGCGCCTC
CTGCACCGTCTTGAGGTCGACCTCGAGACGGGCACGGGCGCTGCGGCACATGGCGCGGGC
GTTGAAAGTCAACGGGTGGCCCTTGTGGGGCGCGCTCAGCGGCACCGCCGAGGCCTCGGG
CTCGCAGAGGTCGAGGGATTTCTCCCACGTCTCGAGAGCCAGACGAAGCTTATACTCGGT
GACGACATCCTGCAGAGCCTCCGGGCTGCGCTTGTGGTACCAGACCTCGAGGAAGAGGGC
GTTCACCATGACGCGAGTCGCAAATGCGCTGTACTTGATCGTCTCGCCCTGGAACAGGTT
GTCGTGTGCCTCCATAAACGTGGCCGTCTGCGACGCCTTCAGCTGCTCCTGCCACGCGGC
CTCGTCAATCACGTTGAGGTTCCACATCGCCTCAGTGGACGGCAGCTGCAGGTCCTCGAA
CTCGTTGAAGCCGATGGCAGGCGTGTAGTTGAAGGACATGGTCAGCAGACCGAAGAAGAT
GTAGACAGCGTAGTAGGTGCGGCGGCAGCCCTCGTCCTCAACCCACTCAGACCGCGTGGG
CGCACGGCCCTCACGGCCTTCCTGGCGCAGCTTCAGCTCGTAGCGGTTGCCAGCGACCAT
GTTGGCGAGAAGGCTCTTGATGGAGCAAGCCCACTCGAGGCCCTTCGGGTCGCCGCTCCA
GCTGGCGAACACCATGTTCAGCAGCGAGCTCTGCATGGTCCACAGCGGGCATTTGCGAGA
GCTGAAGTTCTCCTTGTGCTGCAGGAACTGGTTGACCATGACCTTGGAGCCAATGTGCAG
AATGTACGCCTGCTCAAGGTCGAAGGCGTACAGGGCGCCGATGGACAGCACCGCAAGCAG
AAGCGGGGGCGATGTCTGCGTGGGACTGAACGACGCCGGGTTCAGGAAGGGCAGGTGATG
GTGGAACAGGCCGAAGTAGGTCGACAGGTAGCGGTTAATAGACGAGATGTTGGGCACCCG
GAAGCCCTCGGGGATGGCATGCTCCGTGTCGCCGTTGCGGATGTTGTCCAGAATCACGTT
GCGTTCGTCGTCGTTGTTGACATGCGGGACCTTGAAGCCAGACGGGGTTGGGGGCGGCTC
GACCGGCGTACGAGGACGCTCCGTCTGGTAGACCGATGCAGCGACGGGGGCTTCGTGTGG
GTTAGCCTTGCGGGGATCATCATTGTTTGTCTTGGTGGGGTGCAGGTACTTACGATGCAT
GTTGTGGCCGCTGAGGGAGGGCAGCGGCGTGGCCAGAGGCTGGCTGGCGTTGGCAACGGC
AAAGGACGGGGTTTCAAAGGCACCGGATGCGCTGGACGCAATGGAATGCGACTTGGAGTC
GGACTGGGCCATGAACGAGTCCCACTGGGGAATGGCAATGGCGCCGGACGGGTACGTGAC
GGCGGGCTCCATCATGTTGGGGCCATTCTGGGGGAAAGGCGGGATGCCATTTGCGTTCTC
ATAGGGACTGCTGCTGGAGGAGCGGGCAGCGGCAGTTGCTTTGTGATGCAAGTCAGCCAC
AAGCATAGCAGCGGTTTCGACGTCAAAAATACCTTCGCTGCTCGCTTCCAGTTGCTCGAT
GGCAGCCGTGTCAATGGAGGCGATGGTGGATTTGGACGGGCCAGAGACGGCACGCGCTTT
GGCCACACCGCCACCACGGCGCTTGCCGTCGCTGTGCAGAGGGACGCCGCCATCCTTGGC
GTGGACAGTACGGTCGTGACGAAGGAGAAGATCACGGCGCACAAATGTACTTCTACACTT
CATGCACTTGAAGGGTCTCTCTTTGGTATCTAGAGGATGTTAATCGTTGCACGTGCGAAT
AGGTAGATCATCTCCAAAAGTACTTACGCGAACGTTCGTGACGGCTGCGATGCTCACTTC
TGCTGAATGCGCGGTTGCAGAATTGGCACTTGTACTTCCTCTCCGGGGCGGCGGAGGGTT
TCCGAGCGGTTGGGGTTGCGGCGGCCGGCGCAGACGGCGCGGCGGTTGGCATGACGGCTA
CACTTGCGCCCGGCATGGTTGTCGGCTGCTGTTGCTTGCTTGTCGTCTTGCGTTGATTTG
TGGAGTGTTAATTTCGTCAGGCGATGGAATCGATCTGGCAATGGAAAATGAGTTCTCTTT
CCGTTTATGCGACGCTTTGCTTTGCTCTAATCTCAACGGAGAACGGTTTGACGGCGGGCG
ACGGCGGCGGCGTTGTCGACAATGAAAACGACGACGGCGACACAGACGGCGACAGACAGC
AACAACGGCAGTGGGCGACGGGCAAGTGTCGGAAGCCGGAAAATAGTCCCTCTCAGAAAC
GATAGTTGAAATCGCCCCCCAACACCTCTCTCGCACACGCGCTCCCGTGGGATTTAAAGG
GTGTCTTTGGGACTTTGTTGGACGTTGTAGTTCATTTGCAGCGGTATCCGGGTCATAGGA
AGAATAGATAGGGGGGTTGGATGGGAGACGGGAGGGATGTCCTGGCCGGGGCGAAGGTGG
AAAAGGGGCAACGATGACTGTGGCCCGGTGAATGTTGACACGATGCAGATGACAAGACTG
GCCGAGCTGCGTGAGAGCAAGACCGGTCTCTGACGACAAGTTGGAGAAGAAGGTGTAGAT
GAGTTGGGGATCAGCAATCAAACAACCAAAGTTTGTGCTGTGGCGAAGGGACGCTGAAAC
GAGTTCGATACGCGCACGCGTTGGAAGAGTGTTGACGAGGAAGTCGAAAGTGGGCGTTGA
TGGAGATGTGCTGGGTTGGAAGGGTGAGAGGAGAGAGAAAAGAGGAAGGAACGTGGAAGG
GAAAGAGAAGAGGAGGAGGGGTGAGTGGGAGGGAATTTTTTCTGGAAGGAGAAATGGAGG
GGAGGTGGGAAAGAGCAGCGAAGCAAGAGAGGGAGCGGCGCGCGCAAGGGTGGGTGGAGG
GGAATGGCAAGAGCGATGGAGTTGCTGGGCAGGTGGGCTGGTCAGTGTGGGAGGGTGACT
CTGGGCGCTCAACTGAGGAACAACGCACAGGGGAGGAGCGAGGGGGGCAACGGTTAGCGG
GGGGGGTCGTTAGTACGGGCTCGCCTTGGGGGGGGGGCTTTGTTAGAGGGCGGCTTGGTG
TAGAAAGAGGAGGGGGTGGGAGGGGGAGGCGACAAGAGTTGTTGTAAAATGGCAGGAGCG
ACTGGCAGCGGGGGTCTCTGACCTGGTGGAGGGGCTGCTGTAGCAGGAGCGCCGGACAGA
TCGAATCATCGACTGCTCATATCAGAGGAGCCAGTGGACAGTGCGTGAAGACCGCCGGAC
TGTTTTAGGAGTCTCGCCAATACGAATGTGGTGTGTGGGCCTGCTGAAGGGAACTGAGCA
ACAGAAATGCAGTGAGGGTGGCTGGGGTCGGGGAGGGTTGGGCGGTTGAATGCCAGTGAA
AGAGTGCTAGGGGCGCATTGACACCGCTGTCATTTCGCTGGGGCGCCCGGTCACTGTCAC
TATAAGTTAGCCCATATAGGCATGTTAGGCCCTGCGTCCAGGGGATTACAGCTAGCAATG
CGAGACACTGTGCCCCCGGCCCTCCTGCCGCCCAGCAGAACAGACTAAAAGGGGAGACTT
TCCAAAATCAACCCAGGAAATGGCGACCCACCGTTTCTCTTTCGGGACTAGTTCCTTCAT
TCCGGGAGATTTAAATTGGCCCCGGAAGGTACCTGCTACGAGTCACGCACTCCCCTCGTT
CCACTATGGCCCCGCCATCCGGCATGGGCACTTGGATATTTGGCTTCGAATAAATACCTG
CAGACTTGTTCCTGAACGAAGTATCTTACTTTACTAGCCCGCTCTCTCTTTCCCAGGTCC
AATGGTGGGGTTCACCTGCCACGCAAGGGAAAGAGATGGTGGACTCTGTAGTCAATGTAC
CTCCTCACCCTGTTAGTATACGCGGGTACCTCATATTCCACGTAGCTACATCAGCCCGCC
AGCACATTTCCCCGCCTATCCAAAGCATTTTGTCGGGTCACATTCGTCGTCACTTCATGG
TCAATTTTACATTCCTCTTGCGCCAGAGTGCGACGTTCCTCAACCAGAGTTCGCAGGAAA
CAGGAGGCCATCAGAGCTGTCAAGACTATCCCACTGTACTGTCCCTCGGTCGCGGTCGCA
CATGTTCGCGCCATATCCGTCTTGTAGCGAAGAAGAAGGCAGAGAAGACAGACAAGAAAA
GAGATGTGTTTTCCGTTTAATTGGTGTCATTGTTTATTTTACAGCCTCCGCGGGTTCAAA
AAGGGCCTTTTCTCGATATTGGATTGGTCTACCCGTCCGTCAGTCGACTCCTTCGCAGTA
CGACAGCCGCGGTGGGAGACAGCCTTTTTCTTGAATTTGAATTTTGTTACCAACGCGAGT
CACGAGGGCTCGTACTGGCAAAACTGACTGGCCCGTTCCGTTCAGCTTTCAGATCGAAAA
GAGTAAAATCGAACGTCGTAGCGTCAGTAGTGGGAACGAGCCGTTGGCCTTGCCCTGATA
GGGGGAGTAAGAGTGACGAGAGAGAAATAAGCAAAAATGAAAAGGGGAGAGGCTGTCTGT
TGTGTCGCAGTGCACCGCTGAGAGTTGACACCGAAAGGTTCAAAAGAAGCAACAGAACCA
ACAGATAATTTCCAGCCAATCCAAAAGTGAGGCTTGCATAGTTTGTGTGTGAGTGGGCGT
CCTTGCAGCAGAACGGACGCCTCACGCCCAATCCCATCCCTCTCACGCTGACAACGTAAC
GAGGAAGTGGGAGAGGTGCATATGGCACACGAACGCCTCCCTCAGTCTGCGCAGAAAGAC
AAAAACGCCAGAACAGAAGAGGGCGTGCTGGAAACTGCGCCAGAACGAGAATAGCAACCC
CACGCGTCGCTCACAACCACAGCACGGGAGCTGCAAGAAGCCGAGCCACTGGAATGCGGC
CGCTTGTCCTTTGCATATCGTGCTTTTGAGTGCGTGCATTTGTTTGGCTGGGAGGCCAAG
CATGCTAGGAGAACAAAAAAGGGACGAAGACGCAGCAGAACAAGTCGTTCGGGCGACGAT
GTATTAACAAGCAGTGGCGCAATAACCCAACAGCCATTGGTTCCGGAGGGCGAATTGGCT
AAAGCCACTTTTGGTTATTGACCCGGCCCAGGCGGAAGTCGACGCGGGTTTTCCTTTTCC
TTTCTATGTCCCATTTTCTGTATGATGCCGCGCATATCTCATATACTTGTAAGATGCTCC
TTCTGTCGAAGCGGCAGGATGTCAACAACACCTCACGTGCCCCTCAAAGCGTCGATGCTT
CTTTCCGTTCTCCCGTCGGCTCCGCACATCGGAAAGAGCGACGATGTCTAAAGTGAGGGG
CCGTTTCAAGGTCGTTTCGACAACAGGAAAGAGCCAGCAAGACAAAAAAGAGCAAGTAAG
GAACCGTCAGTCAGTTTATTCAACAAGAAGCATAAAATAACGTTTAAAAAACCCATAAAC
CACTAACACGGCAAGAAACATCCCACTTGGTGGCTTTTCTTCGTGTTAGTTTTTTCTAAG
CTCAAGTCGCAGTGGCGCTGGCCAGGTATTCGAACCGCCAATTTACAGTGGCAAGAGACA
ACGGTAGCGGAGAAAGAAACAAACGTTGGAGGGGTCAGAAGGCAGAGAAACAGCGAACAG
CGGTAGCAGAAAACCGCCCTAGGACGGTATACCACTCGCTAACAAGTCAAAGAAAGAAAG
AGCAAGAGGGTCAGAAACGAAACAGCTGCAGCGGGTGACCTGCTAGCGGACACGCGGGCG
TCTCTAGGGCATCGAAAAAGGAGGGGAAGGCGAAAGAGGGGCCATGAATACCGAGGAAGG
AAAGCGCGAAGAGAGCTAGGCGACAGCGAGGGGTGGGAGGAGGAAAGAGGTAAGAGGAAT
GATGGAAGAGGAAAGAGTGCTCAAAAGGGAAAAGAGGAAGCCGCAAACTGCCAGACCACA
GCCAGACCACAAAGCAGCAACAAGTCACCGAAAGAGCGGCTGCAAAATGCAAGCAACCGA
CGCGCAACCCCACTTTGTCGCTCCTTTGGTCCCCCTTCCTGTGAAAGTGTCGCTCGATGC
GCCAGCCTACTTGTGTAATTAGACAGTGTGCGCTGTTTACACACTGTATTGGACAGGTAT
GCTGTGCCTTCCTGTTTTGGCGAGGTAAGAGTGAGCTGCGTGGCACGAGGCACTAATTTG
ATAGTTCCGTCAGCTATTGCGGCAGTGGCCGAGGTCGAGTCGAATGGTTTTGTTTTCGAC
AGGTGCGCGACAACGTCAATTGTCAGATCAAACGTAAATAGACACATAATCACAGCACAT
TAGTATCTGTGCAACCCACTAATAACGCCCTGAGTGTATTAGTTTACTTTTATAATTACT
GGGCGCAATTTCCAGCAGGTGCAGCGCCTTGGGTGTGCGCCTCGTATTTGATAAAAGCAG
AGGCGCGTTTTGCACTGCATTCCTTGTTCTGTTTGTGACGGCACGTTTTAATTTATGTGC
CCACGGTTTTGTGAAGCTGTCCATGGCGCAAAAGTTGGAGGATATTGAAGGCTTTTGTAT
ATGCCAGACCAGTTGCACATCCTCAGAGACACGGATGATAAACCATGGACGAGAGCAACG
ATGGACAAAGCACATCATCACACGCGGACGCACTCGGAACCAAATATCTCCGTCACGGCC
AGAGCACCCGAGGTCATCAAATGGGACAGAGGGGTCAGAAATGCGAAAAACAGGTGGGGT
TAGGATCATTTCCCTCCTGTCGCGTCTTTTCCACGTCTTTCCAACTTTTTTTAAGTCGTA
CCTCATTTTCTTCTCGATCCCTCCGATCGCCAATTTCCAACAGTCCTCCCCAGTCTAGTC
TTGTCGCAGCCTGCCCTGCTGACCTGCTTTGCCTAACCGCTCCAGTCAACGATCAGGACA
CCGAATCGGTACTAAGGTCGCCCGGGGCTGTCTTCCGTTGGCGTTAGGGTGCCGAGAAGA
GACAGGTATGCTCCATAATAGAGTGGAAAACACACTTTATGAAAACAGGAGCAACGCTAC
AGGGGGAAAGGTAGGAAGAAGACGAGAGAGGTGCCATTTAAAATCTTTAGACGAGCATGG
GTCTAGTTCGCGCGTGGAACAGGGGAGCCATGAGACAGAGGGAGTGAAAGGGGGACGAAG
AGGGACAGTGAAAACAGCCCAAGGAAAAGAGACAAAAGTCTGAGAAACAAGATACAGACT
CCAGAGTACGACAGTATGTTGTACGAAGTACTTGTGCCACAAACAAGTCTAAGATGGAAA
AGAATACAAAGTGCCTGTGAGACGCGATGCAGATTAAAGATTTAAGGGGATGAGCTCAGA
AAGAAAAAGTACTAGACGAGCATCTGTACTTCTACTACGATGTTACAGCGCTGCGTTACC
TGTTGGCTTTTATTACAGGAGGCTGGGAAGAACCCGACATTGCGAGGGAAGGAAGCAGAA
AGTGTTCACTAGGCAATATCCCTCTTCATTTACAGGTAGAAGAGAACAGATTGGAGCCAT
TCAGGGCTCCTTTATTCTCGGTTCTAGAAAAAACAAGCCGGGCGTTAGTGAGGCATTGTG
GGATGGATGCAAGACGGCTCGCTGAACGGTCCGCGTCGCAATATCCTCAACGAACAGCGT
GGCATGTGTCCACTGTTAAGCAGTTAAAGATTACGATGTATGTCGTTCAGAACGCTTGGG
GGACGCGATTACCCACTATCAACTTGGAATGTCATGTTCGCGGGCCACCCGAAATGTGGT
TTCTGGGGATGCCGGAAATTTGCAGTACAGGGGTTACGTGCAGAGTTTTTCGCGATTAAG
GTAAAAACTCTCCTTTTTTGATATTGTTCTGATTTCCTTTCTCCCTATGCTGGCTATTTT
GGGGACCAAACTCCACTCCTCCTTCGTTTCTTTTTACTTCGAAGTTGTCGTGGTTGACGC
TGTGGTGCGCTCTCAGTTCGCGACGCGAGCCAGGCCCAATCGATGTCGATGTCCGGTTGA
TGTGAGGCGTGCAATCCGCTCACCGCATCACCACCACCGCCTGTTGGTTGAGGCGTAGGG
GCGTGGTTTTGTCATTGGATAAGAAGGAGGGAAGAGAAGAAAGAAAGAATGAAAGCCAAA
AGAAAAGAAAAGAAAGCAGCACCTTTCACTGATTTCATGCTCCCTGGCCACCGAGATATG
CGACATGCTCCATTCTTTTTGTTGATCCTGTGTTTGCATTTGCCACCCCCTATCCTCCCT
TTCCCACAGCATCGTCAGAAAGGCACCAATCGTCAGGTCCCAGCGTAAAATGAGGACTGG
CCAGCGCATCGCCGATACTTGGTATCTTTTGCTGGGCAGCCCGGTCCCTCCTTTTTTGCC
TCCCTTCCCACCCTCCCCCCCTCTGATTTTGCTCGTCGTCATTATGGATTCCCTTGCTGT
CCACACCCCCTACTGTAAGATTAGGACTTTCCCACCTGAAGGCGAGAAAGTACGACGGCT
CCAATGTCAAGAAAACGAGACGAAAGAGGAAGTACTACTAATCCAAACCCCTTGGCCATC
CCTTTTTCGTGCCCTGGGCAAGAGGCCACCAAGAGGGCCCCAACACCGTGGCTCCGGGCA
TCTCCAATCGGCAGCTGGCCAGCTTGCTTGCGATGGCTCCGTAACGGACGGCACGCCAGC
GTCTCTGCCCCCCTTTTTTCTGATTATTGCTCACGGTACCCGCCTTCTTTTGATTCTATG
GGGCTGGTTCGAAACATTCTTTTTGATGGGGCCTTTTCTTTTGTGTGGTGCGCATCAGTA
CTTTCCATGGATGCTGTCTTTTAAGTGTACGTAAACTATCTCCGTCTTTCGACGTCGCCG
CGTTCTCAGGAAGAAACAAAATGATGTAGCGAAGCAACTTCTCTTTCGTGGAGTAAACAC
CCACGCCAAAGTTCAAATGGAGTTATGGAGTATTTCCTCTTTGCTGCCAAAGCAACAAAA
TCACAAAAAGGACGCTATGAAAAGCGGTCCGGCCTTAGCGCCTCTGTCGCTCTCTCCTTT
TCGAGTCTTTTCGAACGGAAGGGGAGCGACAATCAACGGGCGTCATAAGGCGTCCCGCTC
CCTTCCCTTCCCTTCGCAGGCCCCGAGCCGGCCGCTACCGGGTAGGCCCATTGTAGGCCC
ATAGGCCCCCGTTTTTTTGGGGGGCTTATTTTTCAGTTTTGGCTATGATACAGGCAGGCC
TTCGACGCTGAAAAATAAAAGGCTACGGCGACCCACCGCATCTCCAGCTTATTAACAGGG
CATGCAAGTGGGAATGGGAATGGAGACAGACTGTAAAGTACATACACCGTAGTCGCTGTA
GGAACTGAAAGAAAAGAACAGAAAAGAGTCAAATCGACAGGTAAGAGACGAAGAACCGGG
AAAACGATCAACTGTACACCGTCTTTCTTCTCAGCTTTAGCTTTCACGGCACCAGTGGAA
TTCTTTGCTGCTATACCCATTTGCTATGTCGTCGTTGCAGCTGCAGCTGTAGCTGCATGA
AGCTCCATAGCTTCTCCACAACCACTGCACTTCACTACTCTGTATGCTTTCTATCGGTTG
TAGTAGCAAAAGTCGGTGAAAGACGGATAACTGAACCCTGTATCATGTCACCGATGGACT
CTCTTGTGCTGCTCATTGTAGATGCAAGTTATTGATGAGATGTCGAGTTTTTTTCGATTT
GATTTGTAAATATTCGTTATTCGTATCGAGTACGTGAGAGAGCTTTTGAAATCGCAGATC
GAGAACAAAGCAACGTTGGTCGGTTCGTCAACATCGGGCAATTTTCTTGCAAATGCCCCT
ACTACGTGCTCCGTACATCTGAAAATGCTCCCGAATGCTCCGCCCGTCTCTCATCACCGA
CTTTTCGAGCATCAGCTCCGGTGGGCCAAGATGAATCTTTGAACCCGTATGTGCAGACAT
CGAACTCCATCCTCGTTCTCTGCTTCCTTGCAGGATCGAACCAGCCACACCACTGTACGC
CGTACATATCTGCCCCATTTAAGACCCATCTGAGACCCCATCCTCTGTTGTTGTTGTTGT
TGTTTTTTGTTTTTTTCGCTCGACTGGGTTCACAGTATGCGATGAAGACTTGGAGGGGCA
AGAAGGTGAGAAAGCTGAAGAATGAGAAACCGGCAAGACGCCGGTGTTCTTGAACGCACG
GAGTGCTGTCCCCGCGACAAAAGACCCCCCTCCCTTTACGCCGGCCGGGCTTCCGGCGCC
CTGCTCGCCTAGGCACACCTGCATCAAAACCAACCCCTGGTTCCTGCATCTCATGCATGT
TGTGTCTAGAACACAGTATGAGTTAATCCGTACAATATGTTGTACTTGTAAACGTAAAAG
ACCTTGTGCAGGTCTCTCCTCCCCTCCCAGCCACCCCACGAACGACACCGCCAGAAACAG
TTCATGGTCCTCCCACTCCTCCCATGGCCGTGTTTGAGTCGGTCAGGAAGCGCAACAGTG
GACTGGATGTTCCGTGTGTGGGCATTTCTGTACTCCGTGCGTCGTCTTCGGTGGGCTCCC
GATCCCTTCCAGACCCACCGTCCGGCACACCGCCTCGAAAGTTCACCAATGTAGTCTCTT
GTAGCAGTTGGGCAGCGGTGTCTTGCACTTGTTCACATGGCCTCCTAGTCGAATTGAATG
GCTGTGATGGCCCGGCTGTTGTGACTTCGTGAAGAGACACGCCGAGGTCAAAGACTGACC
GATAATTGGCTTCCGCAGGTGCGGACCGGGAGAGTCGATAAAGCCAACTGATTACATATG
TCGGATGCAAGTGGCGAAGAGTCTCCCGAAGCTGGCCGTGAGATTCGTCTATGTATGTGA
GTGAGGCTGTAAATATGCAGTCCTTGCACGACATACTATGTAGGGGCTTTGTTGTTGTTG
TCCCGGAGCAAGATTTGTGTTGGGACTCAATATTCTGTGTCGAGCAGGTTTCGTATATCG
TCGTAGATGGATCTTGTGAAGGCAAAAATCGTTCACAGAGTTGAAGGTTTTTATGTTTGT
ATGTTTTGTGAGGCGAAGGGAAATAAAAGCAGGTTTATTTTTGTTTATTTTATCATTTCT
GAATAATAATTATATATATATGTACGAAATAAAATCAATATTTTAAATTGAGCAACACAA
TTCGTACTGTCTTTATATACATTGATTCAAACACATGTAATCCGTATGTCATATTTAATC
CCTCGCACCTCGCACACATGCCCACGATAACTGCCCAGAATAAACAACGCTTATACGACT
CGACGACCAACGACCTGCACGGCAATAGGTCAATACACCGGACTTCAGTGTACGAAGAAT
GTGACCCCCAGCCAACGACAAACGTAGCTCTCGTACTTGGCATAGAGCAGTGATGGAGCG
CCGTCGATGACAACGTTATGCATCATCCAACACAGGAGCCAGGACCGTTGGTCGCTGCTC
TCCCTTCACGACGATGGTCTCAGCGTATCAATGTCGGATGTGTGGTGGATGCAGCAGAGC
CGGATAGACAAGACGCCATACGGCCCCCATGCAGAGTCATCCTCGAAACTATAGATTCAA
TTGATAGGCGGCCTGGGTTTCTTGGTCGAGGCCGACCGACTCTGCAACAGCACCCGAATC
GATATCGTCATATTGACCTCCGTGTTCGCCGGATTGTGGATATTGAAACTGCCTCGGTGA
AAGGGCCGAGCAAGGGGACGGGCATGAACTGGACCCTCTGTGGTGGTCATTAGAAACTGA
AACTGCAAAGCTTTTTCAAAGCACAAAATATACGGCGAAGGTCTCAAAAGCCATTTCGTC
TGCAAATCACATCGTAGCCGTGATCCTCATGATATTGTGTCTTCTTGACCGGAGTGCTGT
CCGCCGCGATCGAGCCACAAAACGGCTTTGAAGTCGACAGCCGGGGACAATAGACCATAG
TACATTGGGATTATCTCTGGTCAGATACCCAAATAGTCCAAGGACCGCTCAGTTGCCAAA
CGGCTTTGCGCAGTGTGATGTGTCGTGAGTCGTGAGTCGTTTAGTCGAACGGGCCCCCTC
AGTGCAACTTTCAGAACACTTTTGCCGTAGTGCGTCCTGCACGTCAACCGCAAAGTGAAA
GGTGTGGTTATGTGGGTAGTATCACAGGCCGCCCTATGCGACCAGTCCGAGCTGGATCAA
CCGTACATGTATATATATATATGCTTATATATAAACGATAAGCGGAACTTTGCGATGAGG
GGCGGAGGCAGCAAAGAACGGCCTGCCAAATCAAACGAGAGGAGACTGCAACACGGCAAT
GAATATCGCACAAAAAAACGAAGCTTGGGATGACTCGAAATGTATAATCATATTCCCAGT
CTAGTCTGTGTTCCACCGTCTCCGTATGTTGCCGAAGCGGGCCTACCATGCAGCACCACG
AAAAGCACACCCGAAGCGGCTATGACGCGGCCGGAGAGGGCGGAGTTCGATAATGGTGCC
CAGACACCGGGACAGAGAAGCATCCGGCCGCTTGGCGGCGTTGGCCCACCTACTGTGGTT
GGCTGCAAGCCGCTCCGTAGAAGACAAAACGGAAGGACGCGACATTATTACTGTTAATCT
GCCTTGCAGGTTCCCAGTCACCGTCTCGTCTTTCTTAACCAGTTCATCGCTACTGACAAA
TTTGTCTGAGACGTGTCATAGGTGACGTGTGATTTTCCACCAAGGAAGAATGTGTTTATG
ATTTTCTCCGACGGCTGCTTTTATGCTTGTCATTGCTTTCAAGGGGAATAAGAGGACAGG
GATAGTGGTGTATGATCAGGACGGGGAACATCCTGCACTCGCAGGACGTTTGTACTAGGC
GAACTGAGCGACCGAAAGACGGCTCGCATGACTCGCGGCATGCTCCAAGTTTTGATGTGA
TGAACAGCGCACAGTATTTGGGCTCGTCCAAAGGAGAAGAAATGATACCTGTATCGCCTT
GCATTTTACCAACAGACGGATGGTTGATGTAAAGTGTTGGACCTTGCCACACTTCTGCTG
TCGTTCACTTTCAACCTCGCATCGTTTCCGATGACACAGTGCAGATGATGTTCAAACACC
TGGCGCTTGCTTCTCTTGGATGCTGCGGCCTGTCACAAATTTGATCGCGGGCCGCCCACC
CGTTGCACAGTGATTTTTGCGGGGAAAAGACAGGTCGACAATTAGTGACGTGCCTGCAAC
CGCACATCGAGCAACATCGAGCCTCCACATGTCCGACTGATGTGCTGTGCCGTCCCTGAG
TATTTGATATTTGTGATTGCCCTTCGCATGTGCTTTTCGAGAACTAGACATGGGTGTGAG
CGAGAGGGGTTGGAAAGGCTGAAGGGCTACTTCGTGACCGGAACGATGTATGGTGCAAAT
GAGGCCAAAAGTTCCGGGGCATTGACTCCAATGTGAAGCCACTGGTCTATTGGCCTTACT
TATCGTTTGGCACGGCATTCGGGAGCGCCAGAGACACCTGCGTCAGGCCAGGCCATGGGA
CGTCGCATGCGTGACCATACAGGATAGCGAACGGGAAAAGGGAGAATTGGGTAGGGTGCA
GCGGTTTGTGGTTGAATGGACTGTTGTCGAATGATGATGCAGGGTAGAGCCAAGTAAGAC
GAACGTCAGACCCTGCAATGCTCCGCACGCCATCTGGTAATCTGGGGAGCAAGGACGACA
AAGAACAAAAAGAACTCAACAATCGAAGAAAGGAACGAAAGAGGAAAAAAGGGGACAGAT
AGTTATGATCCACTCGGCGGTTGGAGAACGGCCGAACCACGCGAGACGGGACGGCCTGGA
GAGAAGGTGGTGTGTGGAGAGCACAGCATGTAATGCGATACCAAAACGAACACAGGGGGG
AGAAGACTTATTACGACACAGAAAAGTATCAAGAAAAAAAACGAACACCAGAAGAGCCGA
GGAAGCGACCAGAGACCGCATGCAGTGGCAGGCAGCTGAAAAGAGGAGACTCAACAGGAC
AAAATGAAATCGAGACAAACAAATCTCAGTGACCAACTTTTCGTGCATGTGGCACTCCTA
ATCCCATGTACTCATTCTCTGTAATTTCTATGTTGCCATCTGGACTTTCTCCAGTTGGTT
AATTCCCTTTTTTCCATCTTTACTTTTTCTTGAGTTGGCGTTTTATGCTTGGTGAAACCG
GGACGAAGTGGGCGATGGAGCCGGCCGGGACATGAGAGCGGGTGAAAACCAGACTTGTTC
GTCGATGGGACTGGCTTGAATCGTCCATTTCAGCGACGACCTGACATCATACAATCTTTC
ACTGTGTCTCTTCACGAGAAAGTGAAGTGCCCAAGCTTCTCTGGCAGTGGCCAGAGAAGA
CGGCTTGGTGGACAGGCGAGTTCAGCCAGGTATATCCCGGTCACGGTATATCGAGATAGT
CATTTGATCTCAGGAGGCCAGTGCTTCAGCCTCCCATCCTCTCTCTTGGGCCTTAGTTTT
GGAATATCTTGCTGGTTGGGTCTGTGGTCTGTCTGAACGTGTGATTTGCAACACTGTTCA
CCAATCCCTCGTGTATGGCACTCCCGCAAGGACGTGCACGCCCAGGCTCGATGTAGAACT
GGACTTGGGCTTGTGAAGAGGAAGACCACTTACTGAAATGTCGATGCGAATTAACGTTCA
AGGTCTGAGAACTGGAGACAATGGCGCACTGACCAATCGCTTGCATTTGGTAGTTGGTGG
GCCACTTTCTGTTCTGTGGCTTTGAAGATGCCACTGTGGTAGTCGTACAATTCTGGCTCG
GCTCGCGGTCCTCCCCCACCAACCCAACGGCACTGCCAGTTAAGCCAGCCAAAAAGCCAG
ACAAGGCCAGGCGCAATTTGTGCACCACCAAGAAACGCGAGAGGTTCCAGTAGGGTCCAA
TTGGAACAAAGAATGTTGTTGTTTTCGGACCCTTTCTTTTGTCTTTCTTTCTCCCTTCTT
TTAGCGTTTCTTATGGTCTCAAATTGTTTGGTTTGCCATGGCTCTGGCCGCAACAGGCAC
ATCCGGCGAGCTTTGTTTGGCGCATTTCAAGGCTCCTATTCCTCTACCCAAGAGATTAGA
TGCAAAAATGGCGAACTGCTAGGGTTTGCCAAGCTGTTGGTATACACAACGTCAATCGTG
TGGACGTCGCCGTGGTTTGTCCTGGCCTGCTCCCTCCTCGTCCAAATCCATAGCGGCCCA
AGAAGCCAAGAGAGGACCAGCAGATGTCCATCTTGGGAGATCAGCGATCTCAAGGAGGGC
GGCAAATATGTGTGTGTCTGCATCTGGCCACATTTTGAGGCCGTGCGTGCATGGTGCATT
TCATGCTAAGAGAACTTAAGCGATCAAAAGGGAAAAGAAGACGAACAGAAGACCTGACAG
GCGAAGTCCTGAGCCAATTTGGCGTAGCGCCGGTGAGAAGATGAACGAAATGAAATGCAG
TGGGGGAAGATGTTCATCGACGAAATAAACCGGCCGAGAAAGGAGGGGAACAAAAGGGGG
AGGGAACATTAGGGAAAACAAGGAAGGCACGAACAAAAGCGATAAGACGCACAGGGCAGG
GGCCAGGTGAGATTCGCGTGTTTTGCAGGGAAGTTGTCTGCAAGAAGGGAAGGAGCGAGC
TGGGCAAGGCCCGCAACGAAGATCAGACGTGACGGTCGGACGTGATGGGTAAGAGCAACT
GCCTTGCCCAAGCGACAGAATGGGCAGTTACGATGCGTTGCAAAAGCACGACACACGGAG
CAGGAAATCTCGAGATTCGAGAATGGGAGGAGCCGAAGTCACAAAGAGACAGGAAGGAGG
CATTGGCCAAATTTCCTAACTCCCTTCCCATGCTGGCACACCCAATTAGCCTGGAAAGGC
ACCAGAGACAACAGAAACAGCGCCGTACCACAGTATTGCTCACCGAACAGGCGTTGTCGC
TGCCCCTCTGAAACGGCTGGCTAATACCGGCAGCACGGCCTGGCCTGGTCTAGTTGCTCA
CAAGCAACTACCAAACCCACCAAACACACCAGTTTCCGACTCCGCTCATCTTTCTCTTTC
CCCGTAATACTCCACCAAATCCACCATCCACGCCCAACGCCCGAACGCTATTGGACCCCT
CTTTCCCCCTTTCTCGCTCCTGCCCACACAGAGCGCAACTTTGAGCCCCCTCTTTCTCTT
TTCCAAGTAGGTCTTGCCATCTGGCTCCTGCCCTGAGCGAAGCAAGAATCGCCAAAACGA
CGACCTGGAGCCGAGAGGGGCAGGAACACGACCGACGACGTTGCTTCCTTCCACTTTCCA
TACGGCCACTCCTTCCGCGAACTGGGTTCGGTGTCACTTTTCTGACTCCTGCCACCTACG
TCTACCTTTTCGCCCTGGCAATCACCGGCTACGCCTTCCCCTTCACCTGCTGTGGTGCCG
ACCTCCCTCTTTCCTTTGTCAAAGGACAACAATCCTTCTAATCCTTCTTTTCAGCTTCCT
TTGATCTTGACCTTCTACAAGTCTCATACGGAGCCACCAACAAGACATCAGAGCAGACGC
CTTCTACCTCCTCGCCTCTCCGATCCCTCGATCGACTCTCTGCCTCGCTGTCCACGCCTT
TGATCACTTCCATTCCGAACGGCTACCATACAGCCCCCACGACGGATCACCGCTCGCCTT
TTGCCTTCCTCATCTTTGCCAGCTACCACTGTCGTTTTGCCCTCTCGATACAAGACATAT
ATACACACGGCGGAACAGTTGATTCTCTGTTGTCTTGGAACACGGCAAGCGCTCAAAGTA
CTATCTCCAGACGAAAACGTCGTACTGCAAGGCGTGAAAAGGAGTCCATTGCAACGCTGG
CATCAGAAATAAAATTGAGAACAAAAAGTTGATCTGATTGACATCAGCTTTCTCCGTGGA
CTCCACATCTTCCTGCCGCCCTTTTACCATTCTGTCGCCTTGCATCAGTTGCTCCCGTTG
AAGAGACGAGAGATCATATTGTCGAATCTCGCCGTATTATCTTCTCGACATACACACGAA
TAAAAGGAACACACTATGCTTATGATTCAAAGCTTGGACTCAGTACCGGCGCACATTCAA
TAGCAAGACAGCTTCACAAAGCTCCCTGAGTTATATTGACGGCGGTCGTGCAGTCTTGGA
GATTCGCTCGGCCCCTTTTCTTACTTTTTACTGAACAACACCCCGGAAGACAAAACCACC
TTAAGCCTTCACATGAACAACATGGTAGGAACGGCGCCTCCTGGCGCCATGTATGTCCGG
GCCCTGTACGATTACGAGGCGGACGACAGAACGAGCTTGAGCTTCCACGAAGGCGACGTC
ATCCAGGTCATCACACAACTGGAGAGCGGCTGGTGGGATGGTGTTATCAACGGTGTCCGC
GGTTGGTTCCCAAGCAACTACTGCCAGCTTATCACCAGCGCCGACGAGCTTCCCGAATCT
GAGCAAAATGGCGTCGGTGTGGCCGACCACATCGACGAAGATATGGAGGAGGATGTCTAC
GAGGAGGGCTTCGATGACGAGGACGAGGATGACACAGACGACATCACTGGCCTGCCGTTA
GAAGGTACGGAGTCGAATGCCAGCCGGTCCGGCGCCGATTACTGGATACCACAGGCTACT
CCCGACGGCCGCCTATTCTACTACAACACGATGACTGGCGAGAGCTGCATGGAGCTGCCG
CTGGAATCGCCCACATCCGCTACCGAAAGCGGCCCCCGTGACCGCATGAACATGAATGTT
CCCGAGCGCACGCGGCCCCCACCGGAGATGATGGCGCGAGGACTGACCCAGAACGAGGAT
GAAGACTCTGAGGCGAACTCGGCGTCCGAAATGGAGGGCGAATCGATTCTGATGGCATCC
CGTGGGTCTTTGGTAAGACAATCTTCCCAGCCGCGTTCCCTTTCATCTTGCGACTTGCTT
TGTGCCTTTCTATTTCCTGCCTGCCAGCTGGCACGGTCTGCCTTTATCTAACAATATGAA
AAGTCCCGTAACCACCGCTCTTTCCCCAACGACACCCTCTCTCCTACCATTTCCATGGAG
TCTATGAATGGCCAGTCACCAACACGCGGCAAGCTCGCATCGGGCCAACCTGGCGCGGAT
GGCGTAAACGGAGCCAACGGCAACGGTCTCACGCCCATGATCGCAGCAGCCACGTCCTTC
ACATCCACAACCTTCAACCTGCCTACTGCTGCGACCATCCCTCGGTCGTTTTTCGACGAC
GGCAGTACACCACCATTGACTTGGAGCCGCCTCGTGTCCAACATGAAAAAGTCGATTGAC
CGCTACCGCGATGCCGTCACTTCCAACAACCGGTCGGAATATGTGGCCCGTGCCGAGGAC
ATTTCGGACCACCTGCGCCTTCTTCTAGCCGCTGGTTCTGGAACCACCGACAACCACTCT
GGACAACCTTCCATCATCTCGACGAACAAGGCCCTGTACCCCCATTTCAGAGACATGATG
TCAAAGTTTTCGAAGCTGGTCATTTCTTCGCACATTGCCGCTGCCGACTGGCCAAATGCT
GAATCGGTTCAGAAGTGTCTGCAAGAGGCAGATGGTGTTCTTTCTGGCGTCTTTAGCTAT
GTTGAGGTCGCCCGACAGCAGCGTGGCGAAGAAATCCCTCGTCTCTTCCCTGGCTTCATT
ATCGGGAGTGGCACTGGCGGCACCTGGCAAAACAACTCCCTTGGCGCCCGCGACCCCATC
ACTTCCAACTTTCTGGACGACGAGGAAGGCGCATCAGAACCTTCGACTGTTTTGGACGGC
AAGCTGCTGGAGAGACTGGATGAGCTGAAGCGCATGCTTGTGTCTAGCATTCGTGAGCTT
GACAAGTACTTGACAATGACTGACAAGGTTGTCACGCCGTTCAAGCACGAAGTGATTGGC
AACAACGTTTGCATTGCCGGCGGTAAGGTCCTGGAAATGTTTAAGCCGTGGATTGCCATG
ATCGAGTCGATCGACCTGTCTGTTCTCGGCAACAGTTTCCAGACGCCGCAACTCGCCGAC
TTTAGCACCAACAAGCAAAGCCTATACGACAATATTTCCGACCTCCTGCTCGGCTGCCAG
GCTGTTGCTGGGCCACTTGCCGATGAATGGGCAGAGGTCCGTGGCGAGGCTCTGGAGAAT
CGTTTGGAATATGTGCGGCAATGCGACCGTGCGCTCGAGACCAACTCATCCCACATCGGC
TTCTCCCTCCAGCTGCTGTCCGAGCAAGTCCAGATCAATATGCAACAGGCTGCCGAATCG
CGCCGTGACGACCATAGCGCGGCTCGTGAGCCACTGCGCCGTGGCGAGACTATGCCCTAC
GCATCGTCGGCGGCGTCCACTGTTGTTTCCTCCACGGCGGGCTCTGTAGCATCGTCGGTG
ACGCTCAACCACCAACGGACCGAATCGCGCGGCATGGTAACCCGGCCACCAATAATCCAA
GCACAATCCTTCAGCGAAGGCAGCGATGCGGCGGCACAGGCATACAGAAAGGGTGGCGAC
TACTCGAAGCTCAAGAAACTTCTTGGCGAAGACCCGTCACCACAGTCGACTATGGTTGAC
GACACTCCCGACTTTTTGCGGCCCGATTTCGAAAACGACCTATCCTGGGATCTCAAGATC
CAACCCCCTCAAGTCAAGGGTGGCTCTTTGCTGGCACTTGTTGAGCAGCTCACACGCCAT
GACAAGCTGGATTCGAGCTTCAACAACACGTTTCTCCTCACATACCGGTCGTTTACATCA
GCACGTGAGCTCTTTGAACTGTTGGTGAAGCGCTTCGGCATCCAGGCACCAGAAGGCCTG
ACACAAGCCGAGTTTGAGCAATGGCGCGACCGCAAGCAGAAGCTCATTCGGTTCCGTGTC
GTCAACATTATCAAGAACTGGTTCGACAACTTTTGGATGGAGGATGCGTCCCTAGAGGAA
ACAAAGCAATTAATCCGCGACGTGTACACTTTTGCGCGAGACACGGTCAAGTCGACCGAG
ACACCGGGTTCAGCGCCACTGATGGCTGTTTTGGACCAGCGGTTGAGTGGCAAGGACACC
GGTGCGAGACGCCTGATTCAGACGCTGAACCAGAACACGCCGCCACCGATCATGCCCAAG
AACATGAAGAAGCTCAAGTTCCTCGACATTGATGTGACAGAATTCGCCCGCCAGTTGACC
ATTATTGAGTCGCGCCTGTACGGCAAAATCAAGCCTACTGAGTGTCTTAACAAGACATGG
CAGAAGAAGGTGGCAGAGGGCGACCCCGAACCGGCACCTAATGTCAAGGCACTCATTCTG
CACTCGAACCAGATGACGAACTGGGTTGCCGAGATGATTCTTGCGCAGACAGATGTGAAG
AAGCGTGTTGTTGTGATCAAGCACTTTGTTGCTGTTGCAGATGTATGTCGATTGTGTTGG
GCCCTTGTTTTTTCCCGCCTTTTTGTCCTCCAGGAAAACCATGCTAACAAAAGTAGAAAT
GCCGGAACCTCAACAATTTCTCGACATTGACGTCGATTATCTCGGCGCTTGGCACCGCAC
CCATTGCCCGCCTCAAGAGAACGTGGGATATTGTGCCGCAGAAGACGCAGGCTATCCTGG
AAAGTATGCGCAAGTTGATGGCCAGCACCAAGAACTTTGGCGAGTACCGCGAGGCACTGC
ATGCGGCCAACCCGCCGTGCATCCCCTTCTTCGGTGTATACTTGACGGACCTTACTTTCA
TCGAGGACGGTATCCCGTCGATCATCAAGAAGACCAACCTGATCAACTTTGCCAAGCGAG
CCAAGACGGCCGAAGTCATCCGCGACATCCAGCAGTACCAGAACGTGGCATACCTGCTGC
AACCGGTGGTGGAACTGCAGGACTACATCCTCAGCAACATGCAGGCAGCTGGTGATGTGC
ACGAGATGTACGACAAGAGTTTGCAGGTGGAGCCTCGTGAGCGCGAAGATGAAAAGATTG
TGAGGTACGTTGTTGATTCATGATGATGGGCGCCCCTAGAATCCCAACTCCAATACATGA
TGTGAATGATGCTAACGTTTTGCAACAGAGTGTTGGCCGAATCTGGCTTCCTGTGAGAGA
AAGCAACTTGCGAGCTGGATGTCTCGAGACTTTCGATCGCTTGGCTGTAGCTTCCTGCTG
ATGGTTAGGGTCTTTCTGGGCCCAAACCTCTGTTCTTCCTCGTCTTGCGAGGAAGACAAC
ACACGACTGTATACTCGTTGTCGAAGGCGGACAATTGGGGCTTCGAGAGGAGAACAAAAA
TGTGCGCAAGAGGGATGTGCAGATATGATGTTTTTATTGATACACATTTAGAGTTTGCGA
TACCAGGATTTGGTTGGATTGAGTTTGGTTTCTGTATTTCTGTATTTCTGTATCTCCATT
TTTGATGTCTTCATTGTTGGTTTCTTCTTTTGGCATCTGTTTTGACGTCGCTTTTCTTCT
GTTTCTTGTTTTCCTTTGACCATTTTACGGTGACATTCTCTATACCATGCAGACTTGGCC
TCAGGCGCGCCTACTCTCTTTCGAAATATTTTGCCAATGAGATGATGTATGGAGGCTACT
GGCATGGAATAATCGATTATATTCATTCATTTCATCACATTAGGAAGGTCGACATTAATT
CGTCTATTAATGTCCAGGACTCGCGAAGGGTGAAGTGAAGTACAGCTCATTTTGTGTTTG
AACAGTCTGCGAAAATGCTGACTAATATTTTTTTTAGCGTCCACCTGCCAAATCGAAAAA
TAGTGTCCGGCAGCCTGGTTCGCACTTCGTCGTATGCACTCCGTTACAACGGTTGTCTTT
TAACAGCACCGCATCGACGCGACGCACCACACATAACGGCCAACGCATGGAGCCGGATTG
ATCGACACGACCTAGTCGGTTGGCGAGCGTTTTCTGCTCGTGACGACGACCGCGACCACC
ACAACCAACCAGCCAAGCCGGCCTCGACAACCTCACCACCTCGCCCACTATGCAGGGCTT
TAACATGGGACGTTACGTCCCGCCAGACCAGGAGGGTGTCGTCTCTGGCAACCGCCTTCT
TGGCAACCGCGCGCAAAAGGCCAACGCCGCCGGCGTGCCTATCGTGCGCTTCGAGATGCC
CTTTGCAGTCTGGTGCGACGGCTGCGAGGCGCGCACGATCGGTCGCGACGGCAAGACGCA
CCCCGTGCTCATCGGCCAGGGCGTTCGCTTCAATGCCGAGAAGCACAGGACGGGCAACTA
CTATTCGACGCCCATCTTCACGTTCCGCATGCGGCATCCGGCCTGCGGAAAATACATCGC
CATTCGCACGGATCCGGCAACGACATCGTACATTGTTGTCGAAGGGGGCCGCCGGCGGCG
CGAGTACAGCGACGATACAGACGAGGGCGGAGACTTTCTGGACACCGCTAGTGCTGCCGC
GCGGTCGGCGGCCGCGTTGGCTGGTGTCGAGGGCGGCGAAGTGGCCCACGGCGGTGGCAG
CGAGCTGGACCGTCTCGACGCGTTTGACCGTCTTGAGCGGACCATTGTCCATCGCGCACC
GGCTGCGCTAGGAAGTGCCAGCGACCCGGCACAGGGAGGGCCCATTAGCGGCCTCGACGC
CGCTCGCCGCCTTGAGGCTCTGACGCGCAGCAATGCCCGCCAGTGGGACGACCCGTACGA
ACGCAACCGCGCCCTACGTGCGGCCTTCCGCGTCGGCCGCCATGCGCGCGAACAGGCCGC
GGCCGACGACGAGGGCTTGCGGAAGCGGCTGGGCGGACTGAGCGAGGATCTGCACCTGCT
GCCGGCAACGGAGGCGGACGCGCGGCATGCGGCGCTCATTGATTTTGGCAGCAAACCGAG
CGGCAGCGAGACGCCCCGTGCAGTCGCCGACCGGCGGACCCTAGCGCAGCCGCTCTTTGG
GAACAAAGGAGGCGCCGCGGATGCGAAGAAGCAGCCGCGCGACCGCGTCAGCAGCGGATC
TGGCACGTTGGCCCTTGTCAAATCAGCGTCGCTTTCCGCCTTGCCCTCGTCGGCTTCACC
CACACGGGCGTCCTCACGCAACCGGACATATGCTCCGACCACGGAAGCGGCCAAGCGGCA
GCGCTCTATCCGCGACCATCTGGCATCCACGGTGCTGGCCAACACACGGCTGACGACGGA
TCCGTTTGTGGCCGCGCTGGCGGGCGGCAGTCAGAGCGATGCAGAAAAGACAAAACCGCC
AATCAAAGGGCTCAAGGGCCTCAGGAAGAGTGCCACGTTGGCCGATCTCCGCCAAAGAGC
AGAAACAGACTCAAAAACACCGACAATGACTACTACACCGGAGAGCCAGCCGCCTCGACT
AGGAACAAAGAGGAAACGTGGCGTGGAGGAACGGGAAGAGGAGGATGCTGGATCCAAGCC
AACCAAATTGGCAGCGGCGCTGGTGAGTTACGATTCGGATTAAGGCATGTAGCTCATGGT
TTTACTTTATTTAGAACACGTATGATACCCCCAAATAGACGATGTATTTTTAAAAAACGG
TTTTGGTGATTGTAATATGCTATCCTAAAAGAGGTCAACAATCTCAAGAAATAAGAACCA
ACACAAAAACAACATGCCAAAGACCGGCTTGAGAGTGGTGACGTGTAGATATAATCAGAC
ACAGGACTGCCAAGCGAGGGAATGCAGTGCCGTTTACCGACCAGAGCAGTATGAGTTGGC
CGGGCGTCGCCTTTCCTACCTGGGGCTGTATCTGTAACACTTCCGGTTCAAACCTAAAAT
CCTGCTGGTTTCCAATACCAGCGCACATACGCCAGAAATATCAATCAAACAAAGGAGGAA
TAAACACACAACACAATCAAAAGGAGACCAACAGGGGATGTGTAAATGTGGAATGGACAG
TATGCCGGCAAAACACCTGTAGACCGGAACAAAACAACGAAAAGAAGAAAACCAAAAAAC
ACGTCAATATGGGGTATTGGGCAAAGCTCGTCGAACTCGATGCAACGGCGCAGGTTTATT
CATTATACGTCGTCCATCTGGCCGGCCGGTTCGTCCTCGTCGTCTTCGTCGAAGCTGCCG
ACTGAGGACATGTCGTCGTCGTCTTCCGACTCGGCACCAGCCTCGTCGGCTGCCTCTTTA
CTGGCATACTTCTGAACATATTCTGGACTAGATGTTAGAAAATACCGTCTCGTTGCGAAA
TAACAGGTAGGTTTTGTTCCGCGACTCACCCTTCACTTTGATATCGTAGTTCTTCGGTTC
CCGCATCAGCAGGGCAGCCGCTTCGCCGTTCAAAGGGTCTGTGGGGTTTGGGTACCGTAG
CAGCTGCGGCAGGAACACCTCAAAAATGTTGATCATATCGTACATGGGCGACCACGTCTG
GTTGATCACGTCCAAGCAGACCGAGCCTGACAGCTCGTCAATGTTCGGGTGGAAGATGCG
GTTGACAAACCCGATGCTCGGCGACTTGTACGGGTACTGGTCGGGAAGCTCGACATGCAC
CTTCCAAAGACCGCCTTCGAATGGCGTCTCCGCGGGGCCCTTGAATCGAACATAGAACTC
TTGCCTAGGGTGGCACGCAGTCGGGTTAGAGAGGCAGATGTGAGACGAAATGAGGCGGAT
TGACGACGCTCGTAGCTTACACTTGACGCAGACAACAAGGTTAGCAACTGGATAGACTAT
AGCAACCAAAGTCGAGGAGTAAAGACTTACTGTTGTCATGCACCAGCGTGACCTCGTAGT
CACTCATCAACCTTGAGTAGAATGTTAGTATACCGGAAACGTAGCAAAGAGACGTAAGAA
GGCGCTGTCGGAGAGGGTCGCCGTACGTACATCCTGTAGCGAAAGAGAGATTCTGGTTAG
CAAACGTCAAGCAGAAGAAAGAGAGAGAGAGCGCCGGGTGCGCAGCTGTCACACGGCCTG
AGGGTGTACGAACTTCATGACATCCGTCTCGATGCGGCGGCGTGGACTACTCATCTTGGC
GATTCGGCGGAATAACGGAAGAGCGAGGTGTGTGTGCGAGCGAGACTGGCTGGTGGAGTA
TACAGAGGCCGGAAGCCTAATTCGTAGATCGGTTCGTGGATCACGGTCGTCGAGGAAGAG
GTTGAGGAAGAGGTCGAAGAACAAAATGGTTGAGGAGAAGGTCGAGGGAGGAATGCGAAG
TCGGATACCGTGGGGAAGGGATACCGTGGGGAAGTGATTCAGACTACGTCCGTCGACGGA
GACATTCCACGAGACAAACGCAATGAGATTGTGGTTCGAATCGGCAGGCTGGCGTGAAAG
ATGCTGGGAGACAAAAGTTGAATCAAGTGAACACAATGTGTAGTAGAGGCGTTGGGAAAC
AAAAGTTAATGTAGTGAGACGAAGTCACGCTGGAGAGAGGAAGGACCGGGTGGAGCAGGA
CAAGGCTCGAGGTGATAACGAGGGAAGGGGCGAAGGCTAGCTGGCGTTTGTTGGATGATG
CCACTCATGCGAGCACTGTACAGTAGGTGCACTAGTGCATAGTGGGGAGGGGTAGCGAGC
GCAGCAGGATAATCACGGTTTAGAGACAGCACTGTGTCTAACTGGCGCGTGGGGCAATTT
AGGCAGGAGTGCATCAGCTGGACAGCCCTTTTCGGACATCCTTCAGTGGACCCACTCCTT
CCACGTAAGGCCGTGCATGGCCAAAGACACCTGTGCGGACACTGTGACAACACAGAGTTC
AATAATCACGGTTTGGTGTTGTGTCGTGACGGGGCTCTGTATGGATGACTCAGGTCGCAC
AGGCTTCAAACGACAGGATGCAGACAAGTTCATGCCGACAAGTGTCGTTGGTTCTTGTAT
CGTGGAGCGGTCTTTCCTTTTCTGTTTGGCGATGTTTGCTGTTTGCTCCTTCCGCCAGAA
TATCACAACTACGTCATTGCCGTTTCGGACGCGACACACAGCTATTTTCACGACTCGCGG
GCTTTGGCAGGCAAAGGTGACAAAGTGAAGGCGGCCGACGGTTGAAAACACGGTAGAGTG
AGAATGGTAGAGGCGGCGAAGTGAGAAGTATGACAGTGTGGGCTGTTCTAATTCGTCGTC
CAGAGACATATAAACAGGTATATTCTCGTTACATCTTTTGGTAGGAGCGCACAGATGGTC
CCGGGTCGCACTTTCTGTTCCAACGATGGCACATGCAAGTCACCTTATGACGGTGCAGCG
CATCACCATTCTGCATATAATCCGGCTGTAAAAGACAACGCCGGACGTGAGATCTCTCGA
GGCCAAGCGGCTGGTTACACATTGACTCGGCTCAATATCTTGTCGAGTAACTGCGAGCTT
CTGTTCACCGTAAAGTGGCGTACAAAGTCACTGGCTGCGCGACGCGGTTGTCACGCAGTC
GCGGAAAACGGCAGGCGCGAACGACAGGCAGCTTGTTGTCGTTTGCTCCTGCTCACTTCA
GCCTCTCGCAGCTCTGACAAAGTGGCCGCTTCCTTCTGACATCTTAGGTCACGATTTCTT
CAGTTCACAGCAGAAGAGCTTCTGTAAACGAACGACTGCCTCCAGTTGAGGCAAAGAGCA
GGCCTTCATCGGCCTGCACTCTCATCTCTCGCCTCTCGAGGCCTGCTCCTTCAAACAGTG
TTTGACAAGCAGGCCTCTAGTCTTTACTCTCAATTCATATGGTTCCCAAACCGAGCATCC
TGGCTAGCAGTCACAAAGCACACAAACCAGACAGTCTTGCATTGTCTCGATCCCTCTGTC
TTGATATTCACAAACAGCTACATACCCACGCCTGCCACTCTGCCCGCACTTAGCCTTCTG
CGTTCTCACCTCCTCAAACAACGCTCTTTGGTCTTACCTACAAACAAGGCAAGATGGCTC
CTGCACCGCTGGGCGGTGGCGGCATCGACGATACCGAGACTTCAGACTTTTCGTTCGCAT
CGAGCTTCGTCTCTGATCAGCTCGCTCAGTTGGCGATGGCTGGTACGAAGCCCGTGCCGA
AGCCGCTGTCGGTTCTCTGCCCCAACATCATAGAAAGTGAGGGTGCAGTCACGGCCAAAC
CGCTGTCGACCAATGTACACCATCCGATGCTCGCGGATCTTGTGTCAGACGGAACCGCGT
CCGGCGACGTTAACGACGACGACGAGGCGAACGGTGATGGGGAGGAGGAGGATCTGCCGG
CCTTGGCGCCGGCTGCTGCGCAGGCGGCGTTCAGCCTTTCGCAGAAGAAGCGGGCCGACT
ACGATGCTTTCGACTCGTGGCTGTCGCAGAATCGAGACACCATCACCAAGACCACCCAAA
CGATGGCTGCGACACTCTGCGACGAGGACAAGACGGCGGCTGCCCTCGTGCGCGAGTTTG
AGAGCGCCAAGATCATCGAGAGTCCTCGCGACTACCAGATCGAGCTGTTTGAGAAGGCCA
AGCAGAAGAACATCATCGCCGTTCTGGATACTGGTGAGTTGAAGTGCCCCGTTTGAATCT
ACTTTTTCTTGCATTTTGGCTGGCCGCTAAATACCATACGCAGGCTCCGGAAAGACGCTG
ATTGCGGCCCTTTTGCTTCGGCATATGATCGAACGCGAGCTTGACGACCGCGAAAACGGA
CTGCGCTGCCGCGTTTCGTTCTTCCTCGTCGACAAAGTGGCCCTCGTCTTCCAGCAGCAC
GCCGTTCTCGAGTGCAACCTCAGCCAGCCCGTCGCCAAGTTTTCAGGCGACAAGTCAGAT
ATGCGCTGGTCGTCAAAGGGCTTTTGGGATGCGACACTCCAGGAGCACATGGTGATTGTG
TGCACGGCTGACATTCTCCTCAAATGCCTCCACCACGCGTACATTTGCATGGACCAGATC
AACCTACTCATTTTTGACGAGGCGCATCACACAAAGAAGAACCACTCGTATGCGCGCATA
GTCAAGGACTTTTACCCCTTCCGGGGCATCCCAGATGACGGCCGGCTGCCCAAGATCTTT
GGTATGACCGCGTCGCCTGTCGATGCGCGCACCAATGTCACGCAGGCTGCCCAAGAACTC
GAGGCTTTGCTTCATAGCGAGATTGCAACAATTGCCTACAACAGTCTGCTGCACGACAAT
TCGAAGCCCAAGAAGGAGCGTATTGTGCACTACCACACGGCCCTGGTCCAACACGAGTCG
AACCTCATGCGGCGGATCCGGCAGCTCGTGGGCAACCACAAGCTCTTTGCTCGTAACTTC
CAGTACGCGGACGCCAACCTCTCGGTGCTGGGGCCTTGGATGATCGACCGCTTTTGGCAG
ATCCTGTTCCGCACCGAGGAACTCGCTAAGCAGGAGGCTAAGGCCGAGATTGAGAGGCAG
CCCGACGAGGAGGGTGCGGGTTGGAACTCCCTCAAGCTCGACGGCCTCGGCGACGAGCCC
GTGCAGTACAACTCTAATGTGGTAGCTGTGCGGGACGCCAGTCGTTTCGTGGAGCTGTAC
CGCTTCATGCCGCCGACCATGGCCCAGTTGTCGAACAAAGTTCAGCGGCTGCACGAGGCC
CTTTTTGACGCGTTCACGCGGTCCAGCGGCCACAAGACGCGGTGCATCGTCTTTGTAGAG
CAGCGCTACACAGCCACCCTTTTGGCTGACCTGTTCCAGCAGGAGCAAATGAAGATCCCA
AACCTTCGGACCGGCGTCTTGGTCGGCGGAGGATCCAAGGACATGGGCAAGAACACGTTC
CGCACGCAGCTGCTGACCATCTCCAAGTTCAAGCGTGGCCAGGTCAACTGCCTCTTCGCG
ACATCCATTGCTGAGGAAGGCCTGGACATTCCAGACTGCAACCTTGTCATCCGCTTCGAC
CTATACCGCACCATGATCCAGTATATTCAGTCGCGCGGGCGAGCCCGGCACCAGGAGTCG
ACATACATCCACATGGCGGAGCTCGGCAACGTGGATCACCGCCGCCTGCTCGCGGAGAAC
AAGGCCAGCGAGAACAAGATGCGCGACTTTTGCAACGCGCTGCCGGAAAACCGCAAGCTG
GAAGGAAATGATATTGACATGGACTACTTTTTGCGCGACGAGACAGACCAGCAAGTGTAT
GTTGTGCCGTCCACCCAGGCGAAGCTGACGTACCGGTCCAGTCTGGTCATCCTGGCCCAG
TATGTGTCGACGCTCCCCGAGCCGCGCGAGGGAGCGCTGAGGCCAGAGTACTCTGTGTTC
TGCACCGCCGACGGCTTTGTCTGCGAGGTGATGTTGCCATCGTCTTCGCCCATCCGCCAA
GCGACCGGCCGACCCCACAGCCGGAAGCAGGTTGCCAAGTGCGCGGCGGCCTTTGCCATG
TGCCTCAAGCTCTACCAAAAGAAGTACATTGACAAGCATCTGCACCCCATCTTTGCGTCC
CGGCTGCCTGCCATGCGCAACGCGCGGCTGGCCGTCAGCTCCAAGAAGCAGACCCAGTAC
ACGATGCGCGTCAAGCCCGAGGCATGGTCGGTCCTCGGCATGCCGACGCAGCTGTATGCT
TCGATTCTCTCGCTCACCCACCCGGAGTCCCTGGACCATCCCTCGCGCCCGCTCGTCTTC
TTGTCGCGGCAAAAGATACCTCTGCTCCCCGAGTTCCCCTTGTTCTTTAGCAGAGGCCGG
GCCTCGAAGGTCCGCTGCGTCCCCGTGGATATTCCTATGCAGCCTACCCCTGACGAGCTG
GAGGCGCTCGCTGCGTATACCATTCGCGCATTCTATGATGTTTTCAGCAAGGAATACGAG
GGCACGGCTAAGGACATGCCGTATTTCATTGCCCCGTACAGCGAGCCCACGCACGACGTC
GTGCTGCCAGACAGTAACACCTGCCCTGATGCACGCGCGGTCTTGGACTGGGCGAGCATC
CACCACGTCGCCGCACAGATTGAGAGAATTACGTGCAAGGGCGACGAGCCCGACTCTTTT
TTTGAAAACAAGTTTGTGTCGGATCCCTTTGACGGCTCGCGCAAGTTCTTTTTGCGGCAT
GTGCGGCGCGATATGTCGGCGCTCGACCCGGTGCCCGAGGGTGCGCCGGCACCAAAGCAC
CGCGCATGGAACCGGCCGGACACGGTGCGCAACATTTTGAACTACAGCGTGAGCCTGTGG
TCCAAGTCGCGGGTCAACACGCCGATCCGGCAAGACCAGGTTGTTGTGGAGGCGGATATC
GTGTACCAGCGCCGCAACCTGCTCGACGAGCGTATGTTTCTCGACGATTTTGGACCTAGC
CGGTGCTTTATTGTCCTGGATACGCTTCGTATTTCGCCGGTATGTCCTCTGCCCCCGCCA
CTGCTGGCCGTGAAAATTGACTTTTCATCGTTTTGCTTGTACTGATTCTGTAGATCCCTG
TTGATTCGATTGCCATGATTTTCAATTTCCCGCCCATCATCCACCGCATTGAGTCGACAC
TCATTGCGCTGGAGGCATCGGTCGTGATTGGGTTGCCTAGTATCCACCCAGGCCTCGCAC
TGGAGGCGTGCACCAAGGACTGTGACGTTTCCGAAGACGCGAGCGCGACCGAGACCGCCA
TTAACTTCCAGGCCGGCATGGGCCGCAACTACGAACGGCTCGAACTGCTGGGCGACTCGT
TCCTCAAAATGGCCTCTACGATTGCACTCTACACGCTTGCCCCGGACAAGAATGAGTTTG
AATACCATGTGGAGCGGATGTGCATGATCTGCAACAAGAACTTGTTCAACAATGCGCTCG
AGATAGGGCTCGAGGAGTACATCCGCTCCAAGGAGTTTGACCGAGCTTGGTACCCGCCCG
TTGTCGACGAGGCAGAGAAGCTGGCAGCAGAGGCGGCGGCCAAGGATGGCGTAACCGACA
AAAACGGCAAAACACCCACCGCACTGCACGGCTTGATTCTCAAGAAAGGAAGAAAGCAGC
AAGAGGGTAGCTACCACGCGCTGAGTGACAAGAGCATTGCCGATGTGTGCGAGGCCATGA
TTGGCGCCGCCTACCTGACCACATACGAGGAGCGCAACTTTGATTTGGCCGTCCAGGCTG
TTTCTGTTGTGGCCAAGAGCAAGTTCCACCCCATGAGAACCTACAAGGAGTACTTTGCGG
CCTACGTCCTGCCGGAGTGGCAGACGGCGCCCGCCACCGCCGCCCAGGTGCATATGGCCA
AGGCCGTCGCGCGTGACATCGGCTACACCTTTACGTACCCGCGGCTGCTGCGCTGCGCCG
TCATGCATCCATCGTACCCGCGCGTGTACGAGCAGCTGCCGAGCTACCAGCGCCTCGAAT
TCCTGGGCGACGCCCTGTTTGACATGGCCGCGGTCGATTACCTTTTCCACAAGTACCCGG
ACAAGGACCCGCAGTGGCTGACGGAGCACAAGATGGCCATGGTGTCGAACCAGTTCTTGG
GGACGCTGAGCGTCACCCTCGGCTTCCACAAGCACCTGTTGTCGTTCACGGGCGACCTGC
AGAAACAAATCATGGAATACGTGGCCAAGATCGAGGACGCGCGCGCACGCGCCGAGGCCG
AGGCCGTCGCCGCTGGCAAGTCCAGCACCGCGTTCGCGCGCGACTACTGGGTGCACATCA
CGCGGCCCATCAAGGTGCTGGCCGACGTGCTCGAGGCCTACATTGGCGCCATATTTGTCG
ACTCGGGCTACGACTACTACGGCACCGTGCTGCCGTTTTTCCGCCGCCACGTGCTGCCCT
ACTTTGAGGACATGGCGCTCTACGACACATTTGCCAACAAGCACCCCGTTACATTTGCCG
TCAATGTGCTGACGCAGCGCTTTGGCTGCCGTGATTGGCGCGCCGTCGTGCAGGAGACGC
CCGACAACGAGGGCGATGGGTGTGTGACGTTTGCGACCAAGGTGGCCGCAGGTTTTCTGG
TGCACGGCCGTGTGCTCGGCCATGGCATAGCAGAGAGTGGCCGGTACGCCAAGATTGCGG
CTGCGAAGCAGGCACTGGCGAAGCTGGACAGCCTGAGTGTCGAGGCGTTCCGGGCCCTGA
CCGGATGCGACTGTCGTGTCGAGGCGGAGGCGGAAACCGTCGCCGACGCTATAGTCCAGG
AAGCTGAGGTCGGTGACGGTGGCCATGCCGCAGCAGCAGCCTCTACTGCGGTGTGAGGCG
GAAAGAAATGGTATGTTTGGGGAGAATGGTAAAAGGTGGTAGATCTGTTGTGCGAAAAGT
GATGCGCTGATTTTGAAGACGGAGAATTATGCGTCTGTTTGGAAGCTGTTACGATGAGGA
TACAAGCAGCAAAGGCACGAAAAGGGGAAAGAAAGCATGTAAGCTTGTATTCATAATATA
TCTCTAGTACGGGGTATAGAAATGGCTAGCTTAACAATAAATGCAAGTAAATCCAGACAA
CAGAACCGGGGCATGAAATCCAACACAAAGAAAAAGTTCAGAAGATGTCGTGAAAAAGAA
ACAGAAAGTAGGAATATTAAAAGAGTGTAGGTGCTTGTCGAAATCAAGCTGTGTCGTATG
TCGTCATAAACCAACCCGCCAGCAAAACGCCAAATATATGCAAGGACATATCACTCGTCG
TCGGACTCGATGGCGTTCTCGTGGTAATCTAAGGAATCCACGACAAGCTCCGGGACGTTG
GCGATGTCAAGCGCCACATCAGAGTTCTCCCCGGTAGCGGTTGCGGGGACTACCTTCTGG
CGCACGGCCTTGACATTGGCCTCCTGGACATTGGCCGTCGTCTTGTGGCTATCAATACTA
ATTGTCTTGACTCGGCCACGACCACTGGTCTGCGACACTATGCTTATCGTGGAGGCCCGC
TTCTTGGATTTGGCATCCTTCCGCAGGCGAATGGCCGTCGCGACATCGACCTTTTCGAAC
CGCTCCTCCTCAATCACCTGCTCGCCCACGTTGCTACCGTGGCCGAGGTGGGGATTTGGG
CGAGGGTTGTACAAATGACTGTGGCTTCCGAGAGGTCCGTTGCCGTGGTGTGTATGGTTG
GTCGTAGACGAGCCCAAGATTGCAGCCATACGTTTTGTCTCCACGCGCTTGGCAGGGCTC
ACGGCAGGGCTCAACTCCTCGCGCGAGTGGGTCTTCCGGAGTCCAGCATCAGACGCTCCC
GATGAATGGCGCCTGCGTTGACCGTGGTTGCTGTGGAGAGAGTCGTCGCTCGGCCTTTGC
CGCAGATCATGCATGCCGGCCATCTGATGCGGTTCGCCGTATGCACGGAGGAAATCCTCA
TTTTGCTTCAGGGCAATGAGGCGGGGACTCCGCACCAGAGCAATTGGTGCTGGGACCGAA
AAGGCGTCCTCCAGACCAGGCAACTGGGTGCCCATTTTGCCATACCCGCCGTTGAAAAGA
AGGTCCTCCTCGCTGCGTTTGGCCTGGCTGGCAATGAACGAGTCGTCGTCGGACGAGACA
TAGTCGTCAATGTTGAACAGTGGCGACTGGAGAGCGAGTAGAGCCTGGCTCTGGCTCGGA
TCGAGTTTTTGACCCTGTCCCTTTCCAGCAGCGTCGCCGGTGGATGGTGGCCCAGTAGTG
CTCAGGTCGATCGAGGTGCTCGTCGTGTGGCGCGACTGGGGGCGCCCGTACGTGGCCAAG
CTCGAACTGGACGTCGTTGGGGCCGTAGATGTCATGGACCAATGGCGGATCGAGTTTGTC
CGGGGCGTTTGGTCGTCCAGCTCGCCGGATTGGGACTGTGGCCGAGGTGTTGTGTTGCTG
TTTGCAGGGGAATATATCTCGCGACCACTTTCTCTGTTCATGCTGGGAGACCGGCTTGTT
TTGATGACTTTTATTTGGGATTAGTTTCGATTGTCACACAATTTCAATAGAATACTGCAA
GTGCCTCTATAGTGACTTACAAGGTGATGGGGCTGAATCGCGGTTGATCATGTCTTCGTG
CCAGTCCTCCTTGAAATTTCGCGCCTGTTCCTTGAGGTGATGCGGCAGGTTGGACAGATC
TGGCGCGGTGTTGTGAGACTCAAAGGCTGGCTGCTGTGAACGTCGGACAGAGTGGCTGTT
GTGCGCCGTTACCGGGCGCTTGTTTGATGCTGAGAAAGCCGAGGTCGCCAATGATGCAGA
AAGTCGAAACGACGTAGGCTGTGGTGAGAGAATGGGCTGGTTGTTGACTCCAAATCTAGG
GCCGCCCTCAGCCTCACCCTGCTCGCTCTCCCATCCTGATACAAGGCCTTTTGCGTCCCG
GGCGGACCCTGGCCGACTGCGCCCGTTCCCTCTTCCATTCAGCAGTCGCTGGTTATGGAG
GGAGGCTTCGATATCAGCGAGGCTCGGGGTGCTGTACGTGCTGACAGACGATGTGTATGA
TGGGCGTTGCAAGTCGCGATTCTTTTCCGGAGATGCAGCAAACAGCCGAGGTGGAGAGTT
TCCATGGCCAAGGACGGCCCGGTGCGAAGCATTCGTGGGTTTGTACAAGAGTGCTGAGTT
GAAGGAGCTTTGCTTCGTGATATGTGGCTCATAGGCACTGTCTTCGTCGCTTTCGTTGAA
CTTGGCCGAGCGATTCCAAGAAGAGAAAGGGCGGCGCCGATCGACCACGGAAATACGATA
CGCACTCTTCGGCCGAACCGCATAAAAGGCCTGGACCGGCTGAGAATCTAGATCGCACCC
GTTGACACCAATGTTACGGTCTGCAACGTCCTCGCCATAGTCTCTTGTTCCCGCAGCCTT
GACACGGGTGTGGAAATCGGTCGCCTTGAACTCGGACTGTGCATCCAGGAGATCGACGTA
ACCTTTCTGGCTGCTGTCGGTTTTTAATGATCTTGCAAGTTTGCTGCTTGAGATCGAGCT
CTGTGGTCTGTGTGAGCGTGCCTGAGATGGAATAGTCGCCCTGGCCGGGGGGCTTTGTGT
GCCGATAGATTCTCGCGAGCGAGGACCAAGTAGTTGGTTTGAGCGGGACTCTGATCTCAG
TGAAGGCGCTGCCGGCCGTGACGTGGCCGGCCGACTCGGGATATCGTCGCTTCGGGAGCC
CAAAACAACAGAAGCAGGTGCTACACGATCCACGGAGAAAGACGTCTGAGAGAGCGGGGA
TGAAGGATAGTGACGTGGCCCCATGTCTCTTGAACCTGGGCTAGAGGCTGCATGGCTACC
ATTGAGATTTGAAGAGCTGACATTGGGAGACACGGTCCGCACATCTATTTGGCGTATTAG
TAGACATACCACACCTTATACAAAATAGATTGTATACATACATCGAACGGGAGACTTCGA
TGAAACATTCCGCTCATATGTCGGAGCCCGTAGTTGCAGTTGATTCTTGTTAGAGTTGAT
TTTTCTGGTTAGCAAGGTCATGAAGCCCATGGCAGCGGTTGTTAGCCTGCCATAGGCGGC
AGGCTGGCCAAGCGGGCAAGGTCACCGCTGCTTGCCGCTTCACTCGTCGGATCGATGCCA
CCAGGGAGCCAAGCGCTTCTCTGGGTGAACGGTTGTAAGTGGTTTGAGCTGGTTTGACTT
GAGCTCTGCTAGGAAAGGAAATCAAATCGGTGCTGGCCAAATGACGAGAAGCAAACAGAA
AAGTTTGCGAAGTCCTGGAGATATATAACGATGACAAGTGAATGTTACGAAAGAAAAAAA
AAACGAACCGAAAATATGAAGGCAAACGAGTAAAGAAAAATGTGGGAGGGGGTGGGATAA
TAAATGGGAATTTGTCAAAAAGGGCGGGATCAACGACGGAATTGGCTCTTTTGGAACACT
TACACACAAGTGCTTCTCCATATGAAAAGGAAATCGCTCTAGCCCGTGTCCAGCAAAACA
GCCGGGAAGCTGACTGGGAAAAAGGCAAGGTCGACTTGAATTATTAGGCGGGTCAGTTTC
TTCAGCTACGGAGTAGATTCTGTAGTGCGAGCGAACACACTAGCTGACCGAAATGTGGGC
AGGGTTAAGGAGAACCTCGACCGAAGAATGTTGAAAACGTTGACGAATTGAAGATGGTGT
GCGGCCGAGGTGTCCCTTGCAATGGAGGGTGTGTGCGTGCGCGGTTCTACTTCCAAATGT
TTTGGGCCCTGAGGGGGTGTAAGTCAAAAAGGCCGACCAGGATGCTTTGATTTGTCTCGC
AGCTGCACATGTTGAACTTTGTACTGGAGCAAGACATTTCGGCTTTTGCAATGGCCTCTC
GCTGGTGTTGGCATTTGTGAAGAGAATATAAAACAAACGCAAAATAAAAAAGCCAGGCTG
TCGACGACCACCGGCGGTATGGCCACTGGTAGATGCCCGAGAGCGCCTGACGAGTGTTTG
TTGTCTCAGTGGCACCCCCGGATTCCCACCTCCCTCTGCAGCCTCCCCTCACATAGAGTG
GCTCCAGCTCATGTGGACCGGTTAGGGCAGTGCAGCGTTGCTCGGTGTATGACGGCATGC
TCTGTCGGCGCCAGCCAAAGCGCATGCGCATGCATGCAGATGCGCTCCACCCCGGGAAGA
TTTTCGTTTCTTTCGTTTCCATTTTTGTTTTCCTCCCGTCCTGTCGTATCGCACTGGATC
CATCTCGTCGGCGACAAAGAAGTGTCTTCTGTGAACAAACGTCGAGGACTCCCTGGCCCA
CCGCCTTGACTTGGTCTTTCACCGCTGCTCTTGTTGCCCTTGTTGTCATTGCAAGTAGTT
GTTTCTCTTCCCTTCGCGTCGCAGTTGTGGGAGCACACGGGATGAGCTTCCCGTTCGCGT
AAAACCAAACAAAGCATCAGCGAACGAGCAACCCCTGGCGAGAATAGGAATAGCCGCCAT
GGTTAACAAGATGACCTACCAACACAGACTGAGTACTGGATACACATGCTTGTCATCGCG
CGCAAACGCTGCGTGCAAATGTTTCCTATGCCACGGATGCGAGATGACTTGGCACCAAGC
GTGCACGTCTCGTTTGTTGCCGTAGGGAGTACTGACTGTTCTTTTCCTCGATGCTGATTT
TCTCCCATTGGTAGTGCACATGAATGCCAGCTCCGAAGATTGGTACTTCGTAATACAGGG
CACATTTCTGTGTCGACGATGCCATCATGGAGCATTTTTGTTCGACTGCGTCGCCAGGGC
TTTTCTCTGTCTCTTTTTATTGCCCCTATGACTTTCTTTGTGCTCTGTTCCATCCTGTCA
GGGATTGTAAACAGGGATCACCCTGCTTGGCGATAGCAGATAAGACGCTCAGGCACCATA
TTTTCTTGTGCTCTTTTTCTCCGTCCCGCTGTTCTTGTAGGCCGCTTGAGATGCTTTCAT
TTGCTCGTCTCTTTGTCTAAAGGTCTTTTTGGTCGAATCGGCAACTCGGGGAGGACAAAC
CTTTCCCTGTGTAGGAAAAAGGGAAGACATACACACCATGAATGCAGAACACCCTTTGGC
GTACCCGACTCTAATAGGTCTCGCCTGCGAAAGCTAGTTAGGTCGACGATGATGCGGAGA
GGGGGCACGAGCGTTTTTGTCGTGTACTTCGCTCGTTTTGGCCAAACCGCTTGCCCGCCA
TCGCTCTTTGGGAAAGTTGAAGTCGAGAACTGCGGCCGTGCGGCCACCAACTTGGGTCAG
ACGACGGCGACACTCTGACCGAAATGGGCCCCAACTGAGACAGGACCACTTGTTGGAGGG
TTGTCTTTGTTGAAAACCAGGAACAACGCAGCGTGCGAGGAGACGAGAGGCCTGTCGTGG
CCCGGTAGAACACAGACAATGACGATCGTTCGGTGTTTCTGCGCTGGGTGCTTTGTGCAC
TGACAACCGCAAAATCCTCCGCGTAGTACCAAGAGTGCCTGGTCTCCTGGCTCGTCGCTT
TGACGTTTGAGGCACGGTTAGAGCTGTTTTGTCGTTCGCTCTTGCTAGGACTACGCATCG
TGCCTTCTACTTTGGATAATCCTTGACTTCCCTCCTCGTTAAACGGGTTCTTTCCTTTTC
TTTCACCTCTTTCATGTTCTCATGTCGTCTACTCAACATATCCGCGCCTTCCCCTGTCCC
CTGTCGGCTCCACTTCGTAGGATTTGTCTGCCCCAAATGGGCAATGGCGACCCAGCTGAA
AGGTTGCGCCTTCTCAACAAGGCCCAGGAAAAAAAGAAAGCTGACGCTCGATCTTCAGCA
CTGGTTCCTTTTTGAAAGTTGTAGGCGAAATTGGAAGGTGATTTGTCGACGAACAGCGAT
CCAATGTGCCCACATAAAAGTCCTTTGGATGTCGGTTGCCGATGCTCCGAATTGGCTCCG
CCCAGATTCATACGTCGTCCTTTCCCTGTACGCAATCAACGTAGCATGCGGGAGGAACAG
GGGCTTCCCTCATCCCTGTACGCATCCGAGACTGGAGTGCCAATGGACCTATGTTGTAGT
ATGGCACAGTAATAACTGTGATTTAGGCGCGACTGTTTCTGGTACGGGTTGCGATTGCTC
TTTTCGTCAAAGTGGCTCTGGCGAGGAACGCAGCAGGAGCGTATTGATTCCTTCCTGTTC
TGTATCTGACCTTTCTTTTACAGCCCTGGCCCTCTGTTAGCACTGTCTCACTTTGTAACG
GCTACTGCTAAAGCCGGGACCTTTGCACTATTGTCCAGGTCAAGATAAACCGGCTCAACT
GCGTAAGCAAGGAATAGAATGGGAATAACAAATAAGTGGGTGATACAGGCTTCGTTGCCA
ACTATTGTCAGCCCGAATACGTACGGCTGTGCTTCTCTCCTGAGGTAGCGCGCTGGAGAT
GGAGTGGGCCCCAAATACGCTAATAGTGTTCCGTGTATGCGGTAAGAGCGATGCAGAACA
GCCATTGGTTGATAAAAAAGGGAAGTACAGAGAAAGAAGATAGTCAGGAACGATGTATCA
CTTGGATCGAAAACGACGTTAACTAAAACGAAGATCGTTCAGGGGCATAAAACGAGGGAT
CTGGGCAGGCAATCATGAGTTCCATCTCGGTGAAGAGGAGCGCGCTAGGAGAAAACGAAA
CCCCGTTACCCAAGAGAACAATTCGAATCTTGGAATACTCCTCTTTCGAACAAAAAAGCA
AGTACCGGAATTTGCAATGTTGACGCCAGAGAAGTAGCGGAGACGGGCGAAGACGGTCGG
AGACGGTCGGAGACTGTGCCTTCTAGAAAGAGCTTCTTTTCAGTTCATTATCTTCTCCTT
CCACGACTGGAAGTGCCCATTTTCTACGACGTATTTTGCGTCTCTCCCAGGCATTAGCTT
CGATACAGAATGGCCTTGAAGCTAATGCACTCCCCTCAACAACGCATTGTCAAGTGGTAG
TGGCCTGTATGGGGGTTTGTTCCTGCTACGATATGACTGGACGCGGTATGCACTTTCCTC
TCCTGCATTGGTGCCACATCTCGAAAAGGCAGGACCGGAAAGGTGTGGCGTTGCGCCACA
TATCTTCGAGGGCAGCAAGAGGAACGCCGCGCCAGTTTGGGAAGGAGCTCAGCGACAGAC
ATAAGCAAAATGTCGGTATCATTGCACCTCTCGATGATCCAGGAAGGACCGTGCCCGTGT
AGACTTAGCCCATGTCCATGTACCCCCTGCATCTGCAGGGACGAGACAGCTATGAAGTAT
ATGCAGGAAAGAGCGAAAGCTAGGGCTGAAAAGTGACCGTGTTCTGCTGCGACAAGTGCT
GCACCCTGGTTCCTTTTGACCGTCATCAGAGGGAGTATATCAAGTCAACTAAGTCGCCCA
TCGACGCTCCTTGCCGAGAGCTTAATAGACGAGCGGGAAGAAGCTCGCGTTGTCAGTATA
CCTAATATCAAGCCGTGTCATGGCGGTATTTTTCATGCAAGGGACAAACATCCGCAGGGG
TTCAGCCGCAGCAACCTCTGCTGACCGAGCGGCCCAGCATGAACTGATAGTCCCTTGCGC
GAGTCGACAAAGTAGGGACGATGGTCGAACGGCAGACGGCCAGACGAGAGCCTGTCTCAT
CTAGGCTATTGATACGTTCACGACAGCGTCTCGGACAAACTCGTAAGTGTGCGCAAAGCT
ATGTACGTGCTGTTCTCCGACTTGGCGGCTGGTCGGTAGTATGATCGCCTTTGCACCCTG
TCCATAGAGGCAGATCTGCCGTGGTGGATAACCTGCGAGAGAGATAGATGTGAAATGACA
ACTGAATTGGTAGCGGTACTAAGTGACAGAGCCCTCTTATCAGAGCCAGTCTACGCGAAG
AAGAAACGAACGAACAAGCGCAACTCGACATAGACGAGCTTCTTGAAAGTTGATATCAGC
GAGTCTCGAACCAAGGTTACGATCCCATCTACAATACAACTCTATCCGACAACCACGCCG
ACCCGGTACGTTAAATTGGACGACATACGGTCCCTAATGCTCCCCAAAACGACAAGCTCT
CCAAAAGTGCATGAATTCCACCGTCGGTTCTACCATCCATCCACTCGAGAGCTGGCGCAC
GAGCAGATGCTCTGTGCGACACCACGTCGTCATACAGCAGGGTCCCTTGGCGTTGTTGCA
TCGCTCGGGCGGTAAACAAACCCGACCCCACGAAAGGGTGCCCCGAGCAAAGCCGTGGCT
ATTTTTTTTGGTGCGCGGTGGATGCTCACCAGATCCATCTTTCAATAACCTCTCTTTGTT
TCATTTCTTCCCACCAACAGCTCTGCACGTTCGGACATCCTGCCTAGGTCCAGGTCCGTG
CTAGTGTAGCAACTATCGGCATACCTTTCGACACGTCGAACCGGTCTGTTCACTCGCCGA
ATAAAAGTCACCATACAGAAACAAGAGATGGAGAGGCATTCGACCAGCATCTCAAGTATA
TGGGCAGTCGACCAAACAGAATGACCGGTAGAGGGAGATCGACGTTTTGCATGTTGGGCA
CTCCAAGAAAGCCACAAAAGCCGCAAAAAGCTGCACAGGCTTGAGCTACAACGGGGGCAA
GTTCCCCTGAGAAGGCGAGCGGTCGCCGACACACGGGGAATGGGCGTGCATCTTGTGGAG
TACAAGACGAATGGTGAGGAATAGCCGTGTCTGCTTTGCTGTGGCGGCCGCCTGCTTGCA
TATTCGTACTGCGCGCCCATTCCTTCATCTTGATGCGTATTCAGTCTCCTTTCCCAGAGA
GATGTTGGTCATGTGGCGGCCACTGCACTGTCCGAGGAAGAAATCATGCTGGTAGCACCT
ACGGCAGTTGAAATAAGAGTTTGGCACGCTTTCCGCCTCCCCGTTGTCCTTACATTGCCG
TTTCCGGCCCTCTGGTGCAAATTCGACCTCTTGTTGACCGCTCACCGTATCCGTACTCCC
GTCTTCTTCTCATCCCGGTGGCTGGTTTTCGCGGGGCAATGCCGTGCCACCGCACCCGCC
CATGGGTTTTCGGGCAGGCGCCGTGGTACGAAACAGCCATGTGGCACCTGTGCTGCTGAA
AAATGCCCGTTGTGGGCAGCGTTTCTTGTATGATTCGAGTCCATGAAGTGTGTCTATTGA
ATCTGTCTGAGATACCTAAGGCTAGGCTTTAGCCATGCGAGAATGATGTCCAGATGCTAC
TCCTGAAAGGACCGCCTGGCGAGGAAAGAGACACAGCCTTGACTACAGGACGGAGCTGAT
GCCAATGGCCGATGACGTGATGCGAGTTGTTGTTCCGAAATCGAGGGCTGTGACGTTCCT
GCCATTTTGATATCGAACTCGACTGCCTCATAGGGAATATTTACATCAACAACGCCCAGA
AAAGAAGGTTGGCAGAAGTCGATGGGAAGGGGAGACTGGCATTATATAGGAAGGACACAA
ACAAGGTATGCAAGTAGCAGCTCGTGTTGTTTGTTTACAAATTATGATTACGCTGGGAAG
GAAGCCTTGTCGCGTGGCATCCAAGTTACTTGATCTGCTCAAAAATGGTTTTTCTTTTGA
CAAATATGCTCTCGACTTGTTTCCTTCATTTATTCTCTTTACCATCTGTCCCATTTATCT
CTTCTCGACCTTTTCATTTTCTCACTCGCAGTTCCAGCAGACCTAAAGCATCCCGACTAA
CACGCTTACTGGCCCATCTCTCCCGACCGTCTTTTTGCTTTGTTTCTCCTTTTTGATCTT
GGGACAGCGCTTTACCGGTAGCATCCTATTACAGGGACTACTCGCCAAACTACCGCCAAG
ATGAGTTCCATCTCGCAGCTTGACGGCACTTGCTCGGCCACCGGTTGCAATTCCGATGGT
CCTTCGGACGAGCCCTGCGACCAGTGTATGTGCTTCCGCTTAGCTTTTCTGTCTGTGCAC
TCCCCATCATCAACTGTACCATTCTAACAAATCTGTACAGGCACAGCTGTTGTACAGGTG
CAGCCATCAATCGGCACCCCCGAAGACAAGGCCGTCGTCGAGACCAATCTTGAGGTAGTT
GCCGAACCTTCTCCGAAAGAGCCTGAGCCCATTCCCACGAAGGTCGGAGGTATCCCTGAC
GAGCCCGCGGCCAAGAAGCTCAAGACCATAACGAAGCAGTTTATGCTGAAGAAGGCAAAC
TGTGCGTGGCTCTACCATACACTGTAACATCTGCTCTGCTTCTTGTTTATGTCTTCCGTA
CTAATGCCGTCCAGATTTCGGAACCTCTTGAGCGGCTGCAACGATCCTTTGTGCATACTC
GGCTTCCGCGTGGGCTCAAGCGTGCGGGCCTTTTGAAGCTTGAAACAATGTAGGCATTAC
TCAATTGGTAGGGGAGATGGATGAGACGAGCAAGAGACCAGCAATGGCTGTCACCATCGG
TGCGATTGGGTCTAGTGGGCTGTGTGTCGGAAATGTCATTTCTTCATTTTCATGCATATT
CTTGAACTCTCGCCACCTTGGCAGAACGAGTTCCTGTACCTAATAAGCCGAATATCCCTT
GCGCCGCAATAAAACCAAGCTGACCCGAGTCCGACCGTGTCCTCATCGATTTTGCTGCAG
ACATATCTTTGCTGTGTTTTGCTTGTCGTCAGCAACCCCCCGTTGATGCCAAATTACATG
ATCTTAATCGCAACACTTGTTCCGTCGTTCGTTTCCTCCGCGCATCTCTAATCCAAACTG
GGACCAAGAGCCACGCAGCTGAAGCGCAAGTCGGCCGACTCACGGGCCAAGAAGGCCAGC
GGACCCCACTCGAGGGCCTTCTCGGACAGCACGTCGTCGTCGGCGCCGAGCTTGCCGCGT
GAGATGGGGCCCTTGCGACGGCCGTCGAGTTCCCACAAAGTACCGTCGGCAGTGCGGACA
AAACAGACGTAGTGAAGGTCAATATCGTCACGTGCATCGGGGGCAGCGGTGGCACCGCCC
GACGCCGCCGTATGGTGCGCGTTGGCCAGCGCCTTGTCGGTTTCCAGCAACTTGGAGCGC
GCCGGCGGGTCCAGGTCGACCGCACGCTTGAGCAATGCATCCAGCGGTGTGCCGGCACCC
ACAAAATCACGTGCGGGGCCGTTGGCCGTCGCGTGCAGCAGGCCCATGACTCCGCACGCG
TTGCGGATTGTCTGCCGGAACCACAGGACCGGCTCTTGGCTGCCGTGGCCCGTGTACACC
TCGCGATCCGCATCCTCGGCCACGCGGTGCTTCTCGTACGCCTCTGAGATTGGGAACACC
AGCAGCAGCGCCATGGCTGGCCGCGGCACAAAGGCCAGCATATCGGGCTCCGTCAAACTA
AAAACGTCGTGCACGGCTAGCGTAGGCGCAACGCCGAGGTTGTGTAGAAGCTCCGTCATC
AGCGGGGGGTTGGCCTCGAGCGGAATAAAGGCATTTGGCGCATCGGGGCGCGTATCCGGT
TCGTACGGCTCGGCGGGCACCGCGGGCGCAGGGGCGGCAGTCTGTCCGGTCTGGTCGGCC
ATGACGTATATTTTGTCGAGACGGGCAAACCTTGGAGATGGAGATGTCGGGACCCGACTA
AAGGACTAGGTCGGCTAAGGCTCTAGTCGAGGTATCGATAGAAGATTGGAAAGTGCCGAT
GCGTCTGGCACCGAACAATGAATGCTATGTCGTGGATGTGTTTTTCGCGAATATAGATGG
CGAGTGTGAGGTCTTGGTGCGGTTTGGAGGCGGTCGTTTAGTTAAGGTGGGGCTCAAGAA
GCTGTTTGTATTGGGCGTTAGCGTGGTGTATGACCTCACATTCCAGGCAGTCCATATGGT
GAACATACATACCTACCTAGTATGACAGTGGGCTCGTCAACGGCGTGGAAGCCTAGTCCA
GGCTGCCCCAGCTTTGTGGACATCCAGTCTCACCAGCGCCCTTTACGCTGTGCTCTTTCC
CAATCCTTCTCCTTCCTGTTTGTGCATAATAACTGTGGTCCTTGTTCTTTCCTTAATGCG
CTTCTTATGGACCGAAAAGGCAACCATGCGGGGCGAATTGCAAAGGACGCTTTGAAAAGG
GGCAATCCACGAGCTTAATAAACCCAAGCAATCGTGACAACCTTCAATCACACGCGAAGC
CACTCGCCCAATGTGCCATCTGCATTGCATCTGCAGTTAGCCGTCACTTCAATTCCGATA
TGCAGACGTCTTTCAGCATGTGATCTAAGGCGTGACCGAAAAGTTGCACCCATCCCCCAA
CTAGCGACCAGCACGGACAACCTCTCTGGCCATGTCGTAAGGACGCGAAATTCTTCACTC
CAAGTCCACACAAGACACGGCCATATGCAACCTGGTGGCTGCCGTGTATGTCGTATACGG
CAGCTATTTTACTGTGGCAGAACGAAGACGAAGACGCACCACGATAACGCGGCCTCATGT
GACGCGAGTCGATGGCCTCGCAGAATCCTTGGGAACAAAGAAAACAGGCCTCTTTTCCTC
TTCCTACGGCCACAGCGCGTTTCGCGTGTTCACGAGTTGTTCATGAGGCCGACGTGCCAG
GTTTCTACGTGGCCTCCAATTGGCACGGCAAGGAAACGAATTCACCCATTCGTCAGCAAG
AGGGTCCTTTGATTTTGATTTCCGCACCCAAAGATTTTCGACCCTGGCAAGGATCTTTTG
TGGTCCGAGATTCTCACAGGTGAGAGGGTATCGAGGCATCCTTGTTGGCATCCCTGCCAG
TAATGTCTCGTAGGGCTTTTTCGACCATTGTCACGCTTTCAACTTCGTTCCTCCCAAAAT
AATGTCGCCGTTCAAGAAGCGGTGCAAGGAATATTTACTTTACACATTACAATCCATATC
GAGGCAGAGGGCGATCATCTATGTCGCGGATGAGCTCACTTTCTCTCTCACACACACAGA
CACCGTCTTTACTCTACTGCTTACCCTTTGATGTGGCTACTGTCTCGAAACAAACTATTT
TGTTTTTGTGGCAAGTATTGCAGTTACCATGCCGTCTTTGCGGCAAGTGCTGTACTCCTT
ACGCAAATGACCTTTCGCTTCTGCACAATTGTCCACTCGTATTCTTCCAGCATACGACCA
TTCGGGTTCATCGTACTCTGTGTGGGCCGCCGTTTACTTCTCGATGAAACACTCTGCTTG
CCGCCTCTCTCCTAATTTGTCATTTGCGCTCCCCTGCCAGCATCCTGCCGATCCGGCCTA
CATGACCAGTCCAGGAGGTCGACTTGCAAAAAAAAGTTGGAAATGCTGGCTTGATTCTTG
TCGCCGGACATCACCAAGGAGTGTCTTCGGGCTCACGAGCCAAAGCTTAGACATAAGGGT
GTCAAGGGTGTTGTTAGACGACCTTTTCATTTCGCCTTCTCAGCCCTAGGAGGCGGAAGG
GCAACAAGCGCACTCAATGCCAAGTTCGAAGGACAGAGCCAGCCAAGTGAGCCGCGCCTC
CGTCCCATCACCAAGGCCATAGACGCCGTGTCGCAAACGCTGGAGCCGCTGGAGACGCTG
GTGGACGGCCAGGCCTTGTTCGATGCTTCGCCCAAAAGTGCCTCTCGCCTAAATTTTATT
TTTATCCCACAGGATGGGGGCCACCCAGCTTGCAGCATGTGCGGTGTGGGAACATTGCAG
GAGTGGCTGAGTATTCTTCCTCTCCTTGCGACGTATGCTGCATAGGTTTGGCCATCCCAT
TTTGGCAGTCTAAAATGAGGCTGGGTCGGCTACTCTTGTGAAGAGAACGGGCTGGCAGGC
TCGCCAATGGTCCGGACGGCTTCGCGCTAACGATACGACAGATACGGTAAGGTATTGTTC
AAGCGGATCATTTCCGTTATGACCGAGGGAGTTGGCCGGGGCCAGGCAAGGAAACACGCC
GGTGCCACGCTGCGCTGACGGTTTTTCAGCCCCAAATCCCAAATGCCAGGGCTTGTTTGC
GAGAAATGGGGATCTGAACATTTTTCCACGAAAACACATTCAAATGTTCTCCACTACTTT
CGTCTACACATGGATTTGTGCCATCTTTTCCCAGTTTCCCCCAGTCATTCTGAGTCCTGA
TTTGATTTTCTTTCTTCGACCCTGGCTCCCCCCTGGCTAAAAAAAAGAAGAAGAAAGAAA
AAAAAAAAAAAAGAAGAGATTCGTACTTACATAACTCTTTGGCACTCTAACAGTACAAGG
AATCCGACCAAAATGTTGTATGGAGTATGTTCGCTTCTTTTTTGGCCAGGGGGGCCTGGT
AGGCTGGTGTGATGGGTCCAGGAGTGAGAATTTGGCGCGACTTTGTTGCATGGGAGTGGC
CCTGGAATATAGCCCGGGGCGATGCGTGTCGTGCACATCTTTTCGTTGTTGGGTTTGCCG
TTTTTAGTCTTCGCCTCCGTGCTTCTTTCCCTCGTTGCAACCCTACTGTGAGGGTCTGGG
CCGGGACCATGGGGTGCAAGGCTGCTTTGTCGAGTTATCTTGTATGCCACAGGGATTGAA
TCTCAGTTAAAAGGCAGGTGATGTGCCCATAAGTCCCATCTGGATGCGTGCAGCCTTTCG
GATCTCACCTCAAGCGTTTTCTTCCCCCCTCCCGTCTGACTCTCGACGAGCTCGTCACTT
TCATTGTTATGGCTGAAACTTTCTACGGCTGGACGCCACCAGATGCAGAGGCTGCACTAT
TCATCGACTCAAACTGTGGCGTTGCTGCACAATGGCTGGCCGCTCTTCTCAACTCGCGCT
ACAACGACACCGACTTGAGCGATCCGCCGCTTATGGCCTCGTACCAGTACATGTCGGCGC
TGGTTCCGAGTGGCGGCGAGATACCGACCTTTGGGCAGTTGGCGCAGTGGCTCGCTTTCG
GCTCGGATAATTCGTCGCTGTACGAAGCCATGGTGCAGTTTCCCTACGGCTACTGTCCAG
CAGAAATCTGTGAGAAGCTCGTGTGGGATGGCGATGGCGACCTGGCGGGTGTTGGCGTCT
TAGTGGTCTACTACTTGGCGGCGGTGTTTTCCACCCTGTACTTTGTCTTGATTTCGTCGG
ACCAGTTTGAGCCACTCCGGGCCTTTGAGTATCACCACCGGCGCTGGAACTGGGTCGTCG
CCGCGTTTCACGAGACCGTGCAAGCGTTCCTCGATACTGGCCTCATCTTTAGCATCGCGA
TGCTAATTTCTGGCGTCTACCGGCACGGCTCGTCCCGCATGCACCCGGACAAGTCCCACT
CCATCTACCAGCTCACCAACGCGACATACATTGGTATTTTTACCCTTTTTCCGCCGGTGC
TGCTGCAGATTGTTTCGCCCAACCGGCGTCGGCGCCGTATCCGCGCGTTTCTGTGGATTG
TCGTGATCGTTATGGCCATCGTCCTCACGGCGCTCTACTTCAGCCTCGAAACGAGTACGG
ACAAGGTCCTGAACCTGCTCGACCGCGAATCGGCCGTATCGGACTTCATTTGGGAGGTCA
ACTGCGAGCCGCTGGACCTGCGGCAAGGCCTGGACGATGCCTTGATCACAGCCCTTGTCA
TTTTGATTGTCAACTTCCTGCCCTGGGCCTACCACATCTTTGTGCCCCGCAAGGTGCGCC
ACAGCATCCGCGAGCGCTCCTGCATCGGCCGCCTCAACACGACCAAACCAGGCCGCCACG
GCCGCAACTGGTGGAAGTACGTGTTGACGATTGTGCGCACAACGGACGGCGCCATCTGCT
GCTTGATGATGTGGGCGCTGTTGGGCCTCTTCACCAAGTACCGGAGTGCGGTGCTCAGCG
TCATGGGCCCCGAGAACGCCAACACGGAGTGGAGTTTCGCACAGGTCTTTGCACTGGCGA
CGTGGGTGCCGGTGGCGATTGACCTGTGCACGATTTACATTTATGGCGCCAAGGAAGGCC
TCGAGGGCAAGGTGTCAGAAAATTTCAAGGTGGTTGCGAACAACAACAACCGCAAGAGCT
CGGACGGCGGCGGTGGTATCGATGGGCCCAACGACGTCGACTACAGCAACCTGGACCCGT
ACCAGGTCGTGCCGGCGCAGACCAAAAGCAATACGACCAGCCACTACGACGCGGTCAGCA
ACGACACGCAGATGCAGTATGTTGGGTCGGGCGGCCAGTTTGCCGACAGCCAGTACAACA
CCGGGGTGTTTAGCAGCAGCGACAACAACAACAACATGGTGCCGTACGGCGGCAACACGA
GCTACGATACCACACACTATGGTTCCGGTGGTGCTGGCAACGTCGTCGGGCAGTTCGCTC
CGCATCAGTACGCGCCACAGCAATTTTCACCACAGCAGTTCGCGCCACAGCAGTTCTCGC
CGCAGCAGGTCACGCCGCAGTACGACCAGAGCATGACCAAGGAACCCATGGACGAGGTTC
AGTTGATGGGGCAGTATGTGCAACCGATGCAAGCAGGGCAGCCAGTCCAGCAGGTGCAGC
AAGTGCATCAAGTGCAGCAGGTGCAACCAGAGCAGTACCGCAGCAACACTGTGAGCTCGG
TGCAGACGCAGCACACAGGCGGCAGTGGGCAGAGCGGCCAGCCGGCGACCTATGAGTACA
CGCCCCAGGACCCGGCAGCGACGCACGGCGGTGTGCAGCAGTAGAGGGTATGTCGAGTCT
CGATGCGTTCGCTGGACGCGTTCGTTTGCGTCCTTGGACTTTTGGCCTGCAGGTGTTTCA
CATCATTTTTTGTTTACCTTGAGCCTTTATATCTTGTTCATAATACCCCAAATACACGAA
CACCGATGCTTTTGCAACGGACATGGTTGAAAGTGACGTGATGTCGACGGATACGACAAC
ATTCAAGAGACGGTGAAGACGCGTATGCAGCAAAGTGAAGAGTCGACGAGAACGAAAGTA
GTTGAGTGACAAGTGAGTGAAGAATACATACGAAGCCGGAAAAGAAAAGGAGAGGAAGGG
AGTGAGAGTAAGGGGCTCCTTTAAATCCTGCTTCTCGTCTGAATCCTCCACAACAACGCA
AGACGGGGACAATGGGTCTACCCCATATTTGAATGTGTTCCTCCCGCCGACCCTCCTCCG
CAGAATATTATTGAATAGCGGTAGGACGAACAGTCCCAGGTATATTTCCCGTCCATGGCG
TGTTCTTTGCCCTTAATTTCATCGGCTCCGTGGTCCGCCTTTTCAACATCTCAACTCCGA
GACTATTTCGTGTCCCGTGGCCATGAAAACCCGCTACGACTCCCCGACGCCACGCGCGCC
ATAACAGCTCGCAGACGATGCACTACTTTCCAAGATGGGACTACCCATCCGAACGAAAGG
CTCTCCCGGCTCCTCTAATGAATTCATGGCCCCCACCCGAGATATAGTTTGGAAATGGCG
TTCTTTTTAGTTTTCTTTTGGGGGAGAAAGAAAGACACGGAAGAGAGACGGCGCCAGGAA
AGGGAGACGTGCCACATCTCCGATTCTAGTGGATGAGATGGGTTCAAAAGAAGGCTCCAA
GAACGGACGTGTCGAGACAACGAGAAAGCCACCAGGTTAAAGCCCCCAGGTCTCGTGCGT
TGTCCCTGCGACAGACAATAGCGCCGCCGTCCAGCCAAGCCTTACCAAGGCGGAAGGATA
TCTGTGACGCTGGCTCGGCGGCCAAAACGGGTCTCCATTGCCCCATCCGCCCCGAAAGAA
GCTTTTCTAATCCACGCGTTGGCGTGCCTTTGCCTTTTCTACACAAAGTTACTTGTCTCG
GTAGCTTCGTACTGAGTCGAAGTCAAGGACAAGAAAGACACAAGAAAGAATCGAGCAAAT
GGGCCAAGAGGGCCTGCCGGGAATAGTACGTCCGGCAGGACGGAACAATGGAAGCAGAGG
CAGCAGCAACTAGCTGAAAATGGTAGTCAGGGGCTCAGCAAAGGAAGACAATGACAACCA
GTGTTTGGGAGAGAAGAAGAACGAAGAGCGAGTCCCCGAACCGGAAATATAGTCAGCCAG
AACATTTACTTATTTAAATTCAGTCACATTTGTACTTGGCCCGGTTCACTCATTTCACAC
CCTCTCTGGCACACTCGCATCTTACTTGACAACCCAAGCCGCTTCGCATGGCCTCGCCGT
TTTTGGTTTCTTCCGAGATATATCCAGCCCTGCCAGATGAACCGGCCTGCCCCCATCGTC
CATACGTTGTCACAATAATTTTATGCCGTGGTACTGTCGTAGTTCCCTGTCGAAACGCCC
CACTCTCCGGCAGCTAGCTCCTGAACTACGAATCATCGCGGCCCCATTCTTCTTACAGAA
TAACTCCGTAGTGAAAGACTGTCTTTGCTCGATTGTCCTCACCAGCCCACCTTCATTCCT
TCGGATTCCTTTTTGCCGGCTTTTTGAGAGCTTGTCGAGGCAAGCACCTGCTACGTTTTG
CTGGGCAAGCTAGTTCAACCAAATCAACTAATTCCGTACCGTCGTTTTCGTGTCTGCAAG
TACAGAGATTCGGAGTAAAGACCGGGGTAGATCCACTGGGGCACTCAAGGAGCGCGTTCA
AAAAGGCTCCTCTGGCCGCCTAAAGCCTCTAAACTCCCTAAGCCTGCCTGAGTCCTGAGA
ACCTCCCCCGGACCCTTGGACTCTTCCTCCAGGTCTTGTCGAAGCTTGTTCAGTGTTTCT
CTGTCTGTTATATGGTGTTTCGGGGAGTTGATTAATTAGTGCGTTTCTGCAGCATGATGC
CCAAGCCTTGCGATTCGTTAACAGTTCTTCTATCAATAGGCAAAAACCATGTCCTAACTT
GTCTGACTAGGATGATTACGAGGCCCGCCACAGAGCCCAGAAACCGATCGCTTCTCACCT
TCAGCCCACGAATTACCTACCCAATCCGGAGAATAGGACGACAGGGTTATTCGCGGTGTT
CCTGCACAGGGATCTGCCGACCGTTTTCTTTTGTTCTAACCCGAGTAACAGAATCTGCGG
CAGTGATGCTCGTCATGCCATTCGATCCCAGCCATGCGGCAGACTCCATAATACGTTGCA
ACGCATATCATGAAAATTATGTGCCCGTCACTGCGAGCTCGCCTTGGGAATGCAACGGCC
GCGGGCGACTCTGAACATGTTTTATATATCACAAGGCCTTGCCCTTTCGGAAAATCAACG
TCAGTGAATCGTGAATCCTGGTCCCTGATCTCGACCTTTTAATAAAAAAAGAAGGAAAAA
AAGAAGAAAGAAACGAAAGAAAGAACAAAAACGACGGAACACGGAACTTTCCATTGTCTG
TGAGCCTTGGAGATCGCCCTTGCGCGTCCTATTGTCCATCGGACCAGGGTCTATGTAGGT
ACTCGCTCACATAAATTGCGTGCAAAGGGACTAATCTTTCTTTTAATCCTTCCTTGAAAC
GTCGTACCGGGATGGCACATTTCTCTGCGATTTGACTCGCGAGACGATTGACGCTTTGTT
TGCCTCTTTGGGCTGTCTTCTGTCGGCGGCTGCATCGCCACAAAGCAAAACATTGTAGAC
GACCACAACAAGGCTCCTGCTTGGCCGGCAGCAAGAACAAGTCACGATTTTGTCTTCAAC
CCTGACAAGTTGTCCGTAGCCTCGTTTTTCTCCTCTCTTTTCCCCTTCTTTCCTCCTCGT
CCTCTTCCTGTCGTAGTATGCCATCGCAGATCCGGGCTGGCTTGGATTGTTTCTTTTCTG
CCGTGGCTGCTTCTGTTGATATTGAGTATACGTCGTACGCAGTGCTCGTCTTCCCAGGAT
CCCGTCCTCCCCGTCTTGTTGTTCTATTTCCTATTCTGATCGAAACCCAGGCCCTGTCTT
CTGCAGGCTATCTGTATCTAGACAACACTAACACGCCCGACACCCCTGATACTATGATAC
TCTAACATCCATTTCCGGTTTCTTTCCGAACATTGTACTATGCAGAGTCTCCTGCCTTTA
TTTTTTTCCTTATTGATTTTTCTCCCAAGCTCCCTTCATCCCCTATTTTCCTTGTCCTCG
TCGTCCTCTGCTTCTCTCGCCACCTTCGATCTTCCCCACCTGTCAATATTTTCGGTTCAT
GTCTCTCGACGCAAGAGTGACTTTTACCCCTGAGTTGAACGGGATTAAAAGACAAGGTGT
GCATATACTGTGTAGGCTTGCATTGCATTGGCCAGCAAAGACATGGTGTCTCGACCATCA
CCGTTGACTTTTCAGTTGCGTTTTGAGCATTCATCCCGGGATCGATTTAGTTCTTCGTTC
GACATCAATCCGGTCGAACGAGTCGGACGAGTCTTCCGATAGAACGCTTCCTTATGAATA
TCGTCTCTGTTGTTCCCATTGCGCAACTCTGTCCATCCTGACCCTCCATGTCCTGACCCT
CGACATTCAGACCCTCGATCCTTAAAACTGCCTCCGTCCCAGCCCCTTTCCCCGTACGTG
AATCCAACCCAACATCACATCCTTCTCCATTTTTATCATATTTCTCGTTTTTTGGCTCCG
AACTCTCTTTTTCTTTTCCGTATTCCACTATCGTTTCTCTTCCTCCGTTCTCCTTTATCC
GTCTCTGCCCAAACTCTACACCCTCACCCCATCACCCACTTCAGTTGGGATCGACACTGG
ACGGCCTGTTTAAAGGCCTTGTTTGACAGGCCATTGCTCACCGTGGAACGGTGACATCCT
CTCGACGATCTCGATCAATGTAACGGCAACGGCTGGTTGAACATCGAATCACGAGTCTGT
GATCAACCATCACGACACAACCACCTTCACGAGCAGCCTCACAGCCGCCATCATGGTCGC
CGCAGCAGTTGACTACGACTCCCGGGCGCCAACCATTCTGGTGGCCAATGCCATTCTAAT
CACCGTCATGTCCATCTTTGTGCTGATTCGGTTCTGGGCACGAGTGTTTCTGCTCCATCA
AGTCGGTCTCGACGACGGTAAGCCCATGTCTCTTTTTTCTTTTCTTTTTGGCTGTCTTGT
CCTATGAATACATATCACCATCCTAACCGCGACAGTCCTCATTTGGATCTCGTTTATTTT
CGCCCTCGGGCCCTGCATATGCGCCGTCCTTGAGACGCACTATGGCCTCGGGTACCACAT
TGGCGACGTCTCGACCGACGAGTACAACACGTTTAGTCTGTTGCTCTTCATCTCGTCCCT
GACGTACGTTGTGGCCTTTGTCCTGGCCAAGATCTCGTTCGCCGTCTTTTACCTGCGCGT
CATTCCCACGCGCGGCTTCCGTCGCCTCAACTACGTCCTTATCGCCGTTCTCATTGCCCA
GTGCGTTGAGGAAACGTTTGTCGTCATCTTTTCGTGCAAGCCCGTCAACAAGTACTGGAA
CACCGAAATCGAGGGCGAGTGCTTGAATCTGCTCAACTTTTACTACATTTCTGTGTGTTC
CCTTTTGGCCCTTCGCTCCAGTCTATAATCGTATCGTGAATCTCACTGACACTCTCCCAG
TTCGGCGTCAAACTCTTGACCGATTTGGTTCTCTTCCTCGAGCCGATCCCAACACTGAAG
AACCTCAAGCTGCCGTGGGCCAAGCGTATCGGCTTGATGGCCATGTTCTCGCTCGGTCTC
CTGTATGTATTTTCTCTCGCACGGCTCGCCACGTTCACTCGATTTGAAAAATTTTTTGGT
CCCCGCTCGCTACGCTCACTCGAGCATCGACTCATCCTTCACTCACCCACTCGCTTCGCT
CGTTCGCTAACTTTCCAGCGCCTGTATCATCTCCATCATTCGTTGCACCTACCTCAACGA
CACCAGCTCTGACGTCACCTGGCGACTCGTCGACCCGTCCAACTGGTCCTCCGCCGAAGT
CTGCAGTCTCATCATCTGCGCCTGCATCCCCTACGTCCGCAATCTCCTTGCCGAGATCCC
CCACATCAACGAAGCCCTCGGTCTCTCCTCCTCCGGCGGCTCCAAGAGCGGCGGCGGCTA
CGGCACCAATGGCTATGGCCGTGGTGCCGGCCGCGGTACCGGCCGCGGCGGTGGCGGCAC
CTCGTTTGCCCTCCAGAGCCGCACACCCTACATTCAGCAGCAACAGGCCCACCTGGCCAG
CGAGGGCGTCTCGTCGGCCGCGGCCACGGCGGGCGGCAGCAACGGCAAGAACGCCAGGAA
CGGCGGCAACGGCCACACGCTCCGCAGCACAGAAAGCACAGAAGAAATCTTCCCCAACTA
CCACGACAAGTCGGGCGGCATTGTGGTGTCCACAGACGTCAAGGTGGCCGTGGAGCGGCA
CAGCAGTCAGGACAGTTTCGGCGGCAGTTCGTAGAGAGGGGGGAACCAGCACGGGTTGCT
GTATTTTGTATTCTCTCGAACTGCCTGTCTGTCCATGTGTCTCTGTGTCTGTTTTGAGTT
TTGGCCGGCACTTTGCCACCGTTTTGTCTTCCGCGTGTCCTTTTCTGCTGTATATGCCAT
TTCTGTCCTTGTTCAATACCCCTCGCCGTGTACAGAGCCTTACAGTCCCATTGCAGGATT
GTGTTTTGTTGCTCGCCATAGCGCGGCTAGTCTTGTCCGTATCTTTCAGGTTTCGGATTC
CAGGCTTTTGTGGCAGTTCTCTATTTCGGTTGTATATAGTCGTTAGTCGACGTTCTTCGT
CATTGTCGAGAACTCTTAGCTTTAAAGCACCATCATAACGACAGAGTATTATATTATCGA
TGATGCGTATTTTATATGATTGTCCGATTAACTAAGAACGCACTCGGCACCATTACACCA
TGATCTTGCCATTACTCGCCACACCGATCTCCTGTTGCATAGACGCATCCCACTCTATAA
TTCGTCACACACTTTTGTCTCATCACACTGGATCCCTGTTGGTTCCCCCACGATCAATGT
CAAACCAGCATCGTGAGCAACATGGTGCATGACTCGATGGCGGGATGGTGGCCAAGTCCA
AAGGATCACGGCGTATTGTTTTGTGCGGAGAATGGTGTTTGTTGAACTTCCGTTTCTGTT
TCTGTAACTCATCTTTATTTCTTTATTTTCAGTTTCGTTCCCCGTCATTTCCCCCCACGC
CTCTGCTCACGTGCATACATTCCCCATGGGGCAGATCATATCCTGTTGGCAAATGTTTAC
GACGGATGGAGTATTGTTTACATCACAGCTTGCAGCGCCTGCCTATCGACTACGACGTGT
TGTCATGTGGCGTCTTGTTGGCGTCTTTCTTCATATTTTTGTTTGGTAGTCGACACCGTG
GTCGCGATGCTACGTCATGGCGCACTAATCGATCGGGGCGACCAGCCGAGATGTGTCTGC
CCCAAACAAACAAAAAATAAAATAACAAAACTAAAATAAAATAAAACATAACATAATAGG
AAGGCGGATGCGAGAAATAGTCTCCCTAGACAGCGATAAGTCGCCGTCTTTAAAAAGTTG
ACTGTTCTTATCCAAAGACTGCTTCTCCCGTTACGTGCCGTCTCAGTGGCTTGTTCATGC
ATGCCGTCCCGCACTATGTAAGTTGGGGGCCAAAACGGAACATTGTCGAAGAAGAAAAAG
AAAGAAGGAAGGGGGCAGTTGGATGAGACAGGTAAAAAGAAAAAGAAAAGAAAAGAAGAA
GAAAAGAAGAAAAGAGCGGGGTTGAACCGGCTCAATACAATAGCATGGGACAGCAAAGGA
GCACAGACAGGGACACAGACAGGGACACAGACAGGGACTCGGCGGGGGGTCAGGTCCGAC
CGGCCCTTTTTTTCGATTTTCGCCTATGCGCTGTTGCGTCAGAGGTAGGGGAGTGGAAAG
TTTTTCTAGTCGCCCTAGTTCTCTTTTTTTTGGTCCTTCCTATCTTCCCCTTATTTTTCC
TTTCTTTTCTTTGGATCGTGGATTTCTTTATTTATTTTTCTCCTTTCTTCTTTACTTTTC
TTTAAACGCACATGAGACTATTGCCGAGAATGTTCTTGTTTTCTGACAGTTATGTGAGCT
GTTTTCGTTCCCGTCTATTCCTTTGAATCTGTCCCTTGATTTCCCCCAGAACGGTTCTGA
CCCCTTATGTCTTCATCCCACCCCTTTGGCCTCCAAACCAACTAATGCAAAGCTTTGCCA
ACGCATCGGCGTCCATGCAGCCAATATGCAGCCAGCATGCAAGAAGCCTGCAGTAGCAGA
TGCTGCAGCAAAATTCAAATAAGAATTGCCCTCCAGACCATATCCGTGGCAACCTCCGCG
ACGTGCATAGGTCGGAGAAATGAGGTGCTCATAGTCTACGGTTTTGTTTATGTTTTTTTG
CTGCCCTCTTAAAAGCGCGGCAGCGGCCAACACAGAGATCGCGTATGACAAAAACCAAAC
CGTGGTGGTCGGTCATGCCGTGACTCCGCATTGTCCGTGCCTCTGGGTAAACGGTTGGAG
AACTCTGACGGGAAAAAAAGAAAAAAAAAAAAAACATCACGAATCAAAATCAAAACACAT
GTGACATCGTGACAACACACCGCGGGATAATGCCACTGCTCGGCAACTTGACCGAAGACA
AGTCTGGGCAACTGGCCCGTAATTCAGAAAAGGAAGAGAGACAAAAAAAAATATACTAGA
CTTGAGTCATGGTCGGTGATTTATATCTTCCTCCTTTATTTGTTATTTGCCTTCTTCTCT
TATTTTTGTCGCTCTCCTTTTTTATCCCGTCTCTTATTCCCTCTATTTGTCCTTTTCTTC
GAGTTGTTGATCCCGAGTGTGTTTGTTGTGTTGTATCATGCCTTGTCGTGTCGTGTCGTT
GGGTGGTGCCAAGTGTTCAAGAAGCCATTCCTTTCTGCCTTGGACCGCGCTGCCGAACCC
GAGCACTCAAACTACGTTGTGGATTGGTATGCAGTCACTACAAACACACGCAACCCGGCA
GGTGCCGCGGTGGACGTAGAGCGCGGGACGAACTGGCCACGGGGCGTGTTGTTTTGACAA
ATGGTAACACAAGACAAACCAAAGAATTGTGCAAAAGTGGAAGACGTATGACACGAGAAA
GAAGTACGGATTCAAAAACGGCTTGGGAACGGGATCTGACCTGGGATCTGCATTGGAGGA
AAATGTAGCGGTCAGAGTTGTGCAGGGCAGACAGGATCGCTGGCGGAGACGATCAATTCG
AAACGGCTCGACTTTGAAGCGGCATTTTTTTTCCTTTTTCTTTTCCTTTTTCTTTTTCTT
CTTCTTTTTCTTCTCCTTCATCCTTTCTCGCTTCTTCTGTCTCACCGTTCCGCACCCGCT
CCTCATGCTCAGGTTCGTCCTTGCATATGATGCCTGCCTAGTGGTTTCTTCCCAAAACAA
CGACGGCGTTGGTGGATCGCATGGTTCGGGATCACTAGCGACCGTTGGGATGTTCACGAG
AAACTGGCATTAAACCCGTTAGCGGGCCAGCGGCCCTTGGATGAACCAGGTTGGCTTCGT
CCTTTTACCACACCTCGCCGCTCACCGACAAAACGGACAAGGACAGGGGAGCGAGAGAAA
ATCAAAAGAAACCAAGACCAAGGAAGAAAATGCAGAAATACGAAACAAAACAGACTTTGA
CTTTAGGCAATTAATTCAAGGGGGCCGCAAAGGGTCCGCTAAGGCCCGCCAACAGCTGCA
AGCAACAACATGTGGCCATTGCTCACGAGCGGCCTGTCGAAGGCCATCCACGTTGGCCGC
GGCAGACGACGCGGCAGGCGATTTCTCGGCCACGGGCTGGTATTTGTCCAAAAAGAAAAG
GGAAAAGACGCCAAGCGGCGAGTCGGCGGCAATGACACATTCTCGACAGAGTAACGCTCG
AGAGCAACACGCCTTTGCAATGCCACTGCAGCCTGTTCTTGGGCCGTGCGAGCCGAAGGC
AGACGGGCAAAGAAGGCAGAAGAGGGAAAGGGAGAAGGGACGGAAAAGAGGCACAGAAAA
GAAGCATAGAAAGGAGACACAAAATAGAGGACTGCCCAAGACGCTGCGCGGGAAAATGAC
GGAATGGCTGACACGGTAGCATCCATGTCTTGCTTGTCTTTGTTTGTTTGTACGTCCTCT
TCGTCGTGTAATCTGGCCAGTCCGTTTTGTTACGTGCATGTGAGGTGCATGCACGCAGAG
TCGGGTTTCTTTGGCTTTTTTTCCGCATTGCTTATTTTGTACCTCTTTCCTGTCTTTCTT
TTCTTGCTATGCGTCCTGTCTGCGCAATGACATGCAGGGCCCACTACCCCGCCTGTTTAC
GACGTGGTGCACATTAGTGGGTTGGCCGCATCGTGCAGGCGTGAAATAAAATATACCTTT
GCCGGTCATATGGAGGAATACTGCTGTCTACTCTGTATATAAAAATAAGAATAACCCGAA
TAAATCAGACGGTACCAAACTTTCAGCCTTTAGCAGTTTGCCACGCGAGGTTTGAAAGCT
GTCAAAAATATGGCGGGCAAGAAAATCGATAAAATGAGTAAACAGAAAACAGGGGGGAAA
AAAAAGGAGAGAATGGAAAAGTCTCTCAACTCAACCTAATGCGCGTTGACGACCTATTGG
AATCTCTCACAAGGTAAACGCCTGCCTTTTCTCTCCTCCCCCCTGTCTCCTTCCCTCCTC
AGAGAACGGACTCTCAGATCCTCCGTGCATCTGTCCTTCGTGTCTTCTACTGATATCCTC
TTCCATGACTACTTTCGTTTTCGTTCCTTTCTTTCCTTGCTCCCCATTTCTTAACCGTGG
CCTTTAGAGTGTTTTCCGAGATACACCGAATTATCCAGTGTGCCCCATCATCGCGCCGAA
GTTCCAAAGCTCCACCAGAAGTACGGTCACCAAAACAATGTAATAAATTAGAGTCTTTTT
TTAATTATTTAATTATTTATTTACTCTAGTCTTTAATCCGTCTCGGTACCTCCACCTCGA
GGCTACGTAGGCCCGGCTCCACCGTCTCGTCTCGTCCGCCAGCCGTCCTCGTGCCTTTTT
GTCTGCCAGCCTGCTGTTCGTGCCTTGTTATTTGCCTGTTCCACAGTGTGTGTCCTCGTC
CCATTCGTTCAACTTTGTTTCGTATTTCCGTAACGGGCCATTTCCTGTGTAAGTGCTTTT
TTTTTTTTTTTTTTTTTTTTTTTTGGCTCTCTCTCTCTCTATCCTTTTTTCTCTTCCCAC
CCCTCCCCGGCCGCGAAAACATCCACCCCTTCCTTTTCCCCTGCCTCTGTTCCCTGTCGT
TGTATTTTTATTTCCTCGTCTCTTTCTCCTGCTTTTTAAATTCTTTCGTTTCTCTTTCTC
CGTTTCCTCCTCTCTCTTTCCTGTATTTTTATTTCCTGTTTCTCTCGTTTAGTCTTAAAC
ATCAACCCAACAGCCACCATGTGTTGGCGCAGCCCCCTGTCCGTCCGTTCCTTTCCTCTT
CAGACCTTGCCGTACCGCGGCCTCGGGTAAGGGGACTGCATCTCTGCTCACCGACTAGGT
GAGATACAAGGATATACAAGAACTCAAACAGAATATAAATACGAATACATACGATAAAGC
CGCGTCACCTTGCATTCGACTCGAACTCGCCTCAACTTGCTTCGACTCCGCCTTCCTTCG
TCAGAAACCCCCAACCCTTCACCATGTCCTCGTCTCGCAGACATCGGCCGAGCCGGTCGA
ACATTATGTTCACCAATGCGGTCTACTTTCCGAACTACGCGGTCTACAACGGCGACACGC
CCGCCCAGCTCAACTACAGCTGCATCAGCCTGGTATACTACGCCTTTGCCAAAGTCACCG
AGGCGGGACACATCATGGTAGGTCCTCCATCTTTATCTGGCCATTTGTTATCTTCCGTCT
ATTTATATTCATTTTTTCTAATAAACAAAAATGCTAATAATCTCGTATCCAGCTGGGTGA
TGAATGGGCTGATGCCACTGTCGCTTGTGACGGCGCACGCGGCGCTCTCGGCTCGTTACT
GCACCTTAAACAACAACACCCTCACCTCCAGGTGGTTCTCTCGGTCGGCGGCAACGCCTC
CACGCCCTTTTACCCTTCCGTCGCCGCCAGCCCCGTGTTACGAGACAATTTTGCGCGCTC
TGCCCTCGGCCTGATCGAAGCCTCCGGCCTCGATGGCATCGACATCAGCTGGACCTTTCC
GGCGGACCCCCAGCAGGCCGCCGACTTTGTGTCATTGCTCGCCCAGATCCGCATGCACTT
TGGCGAAGACCGCTACTACTTGACGGCCACGCTGCCAGCCAGCACCAACGACCTGTCCGC
CTACGACCTCGTCCAGATCGCCAACTGCGTTGACCTCGTCAACCTCGCCGCCTACGACCT
CTACGGCAGCTGGTCCCCCCGCTCCGGCCACCATGCGCAGCTGTATGCGGTCGGCAAGGA
CGAGCCCTCGGGCGCCTCGTCGGTGCAATTCCTCATGGCAAACGGCATGCCCGCCAAGAA
AATTCTCATGGGTGTGCCACTGTACGGCCGTTCCTTTGTCGGGCCCCACACCACGGGACC
GGGCCACAAGTTTGTCAGCGTCGCCCCGGAGGGCAGCGACGGCACATTTGAGTATCGCGA
CCTCCCCCGCCCCCAGACACGCGAACACGTCGACAAGCGCGTTGTGGCCGCCCAGTGTGT
GGGTGGCGACGGCGGGTTTGTCAGCTACGACAACCCGGACACGGTGCGCATCAAGGCGGC
CTTTTGCAAGCAAAAGTCGCTCGGCGGCATGTTTTACTGGGGTGCACCGTTTGACAGCAA
GGACAGCAAACGGAGTCTCATTGCGACGGGTTTCCGAACACTTCATGGGTCGTGACGAAG
CGGTGTACGACAGAAATTATATATATGTAGAGATATATATAAAAAAACAACGGAGCATAG
GGTGTCGCATTTGGACTGCATAGCATTTAGCATTTTTGGATTTGTTTCCTACTTTTTTTT
GGCATTTATTTGTCTTTTACTGTACCTACATGACATTTTAACGACATTATGACCACTTGT
CTTTCTGTTTCATAGCATTTACATAGCATTACACATCTTTGCATAGCAGCCATGGCACAA
TGAGCATACACGGATGGGCGGATTGGGTTAGCGCATATCTATCGTCTTTGACACTTTATT
ATTCATTATTTTCCCTCATGTTGGTCAAACACATGTGCTCTTTTTTTCATCTTCACTTTC
AGTCCTCGCTTTGCCTTTTTCCATTTGCGGATATGACAGCTGCAGGATGACGCCATAACC
AGTACTTCGAGACACCGGATCTCGCTCAGCGAATCGCTTACGGGAAAGTCTTGTTTTTTG
TTGTGTTGATTTTACAGTATCTTACGATCGTGGCCATTTGATTGTTGGTTTTCTTCTTTT
CGTCTTTATCTTTTACCGCTGCAGGGTACTTTGGCAGATCGAAGACATTCGACGACAGAC
ACGTCGAGAATCTGACAACACATCGGCGGCGGACAGTTGCGAAGGGGAGCTTGATTATGT
GGGCAAGTAGCCGATATGGGCCGACAAATGCCCCTCGTTTGCCAGGTTCGTTGGCAGGTT
GCAGAAAATGATGCGTCGCGGGATAAATGGCTGGCAGGCTGGCTTGCACACTTGATCGGG
CATATCTGCAGTCATCTCTGCTTGCGAAATGTCCAGCAGGCTACGAACTGCAACTACGAC
CCTGGGCAGCCTAGGCAAGCATGTATGGTGTGCAACGGGAAGTCTGACGCCGAGAAGGGA
GGGGTGTAGAAAAGAAAAAGAACAAAAAAAAAGCGAGGGTGGAAAGGCGCATAATGAAAG
GAAATGCGTTGGCAGTAGAATACTTTTCGTTCGATGGTCGGTTCAACGGCCGATTAATTA
CCACGTCGGGCAGCACGAGTCTCAGACGGGATCAATGCTGGGCTCATGTCTTCCTTGTCC
TCTCAGAGCACGGTACTCTTTTCTTCTTCCTTCTTACGTCAACGGGCGCAAACCTCGACC
GCTCTTTTGCTTTTATGGTCACAGGACGAACGCTGTCTGCCTGTGCTCTGGAGAGACTAT
GGAAACTACAGGGACTACTGTAGCTAATAAATGCAGCAGGTGACGGCGTTTGCGTTTATG
ACAAAGTCTGCGCCTCGCGTCTGCGCGTCTGTGCTTGGAGAGGTGGGTATGAAGTGGGTG
TGGAGAACGAAACGTCTGGGTGAAAAGACAGGATAATCGGAAGGAGAGTGGGAAGATGGA
AGACGTTCGACACGAAATCAGAAGAATTTCAAATTAAAAGCACTCCAGGCCATTGTATCT
CCTTCTCTCTTTATTTCGCTGGGGAGACCTTGTTCTTGTCTACAACAAAGCCCCTGGACG
GACCAGGACCAGCTCCCTTTATTACTTTTACGAAAATATTGAAAATACGGTGAAGACAAG
ACAGTAAAACATGGAGCGACGTCGACAAACTTGGCGTTGGCTGCAATTTAGTGATTTAGT
GTCGGAATGTATCCGCTAAGAGACAACTTCCTAAACCGGAAACTTCTACTTTGCGTTTGG
GGAAAGGGGAGCTGCATCGAAAGAGCACAATGGGTCCTTGGATGCAAACATCCGGTGGAT
TCTTTCTATATATTGAAGACGACTTAAGAGAGGCAGCAGCGATGTTCTACGTTGTTTCTA
GCTTTCATTTAATATTTATATTTATATCTATATTTATTTGATATTTACTATTTCATTTAA
TTACCATAAAATATTCAAATTCAAAAAGTAACATGACTGCAATGAGCCGGTACTTAGTGG
CAACGTAATACTCGATAAATAAATAGAATAAAATTGCCCACTTCGTGAATTATCCTCAGA
ATGTCCTGAACATGCAGTATGCATGCCATAATTGTCGTCGTTAGTTGTCAACTAACTAAA
GCCAATAACTTACACCACCGGCCCACGTGATCCACTAAAACTGTGGCGTTCTGGGCCACC
GCCTTCCCGTTTCAACAATCCACCCCTAAGCTCTAACAGTACGAGATACCTTTGGCGGCA
GGCGCGAAACACCGTCGTGGCTTTTGCGGCAGGTACGCCATCCGCGCCTCCCTTCCAAGA
GCTCCAGACAGCTGCTTCGGACCACACATCAACACATCTACGCATTCTGGCATCAATCTA
GCATCATTCTGGAATCTTCGACACAAGCAACGCACGGCAAACGCTGACGACTGTCCTTCC
TATTCATCCGACGGCCTCGACTGCTACAACCCACCCGTATCCCCTTGCTCCTTACTCCCA
TACCCGACGGCCGGCATCTCGACGCACCTAGTAGTGACGCCGGCCCCGATCACAGGCGAG
CGGCAGTTGGCGCGGCCTTATATTGAAGGGGAACGGCCAGGGCCCTTTCTACACAACCGC
CCACCATGAGTGGAAGCACAGCGGTCGAGTCGTCGTCACTAGACGCTGGTGAGTTGCGGC
GGCGCCACAAGACATCATCCGGTACCGAGCTAAGCTAATCTTTCTTCCTGTACCCAGCCG
ACTACGACCCGGTCGACCACCTCAACATGCTCTTCAGCCACCCGTCGACGCTCGGCTCGC
TGTCGGCCGTTTCCCGGCGGCTCCGCACCCACAACGCTGACCTGGCTAACACAATCGCCG
CCCTCGAAACGGCCCAGGCTTACGCGCCGAACTCGTCGCTCGACCGCATGCAAACCGCCC
AGGCGGAGCTGGCGTCGGTGTTTGCGCGCATCGAGGACGTCCGCCGCCGTGCCGTCCAGA
CCGAAGAGGACATTACCCACATGACAGCCGACATCAAGCGCCTCGACGGCACAAAACGCA
ACCTCACCGTGTCCATGACCGCCCTCAAGCGCCTTCAGATGCTCACCACCGCCTACGAGC
AGCTGCGCACCCTCGCCCGCAGCCGCCAGTACCGTGAGTGTGCCGGCCTCCTGCAGGCTG
TGCTGCAACTCATGCGCCACTTTAACAGCTACCGTTCCATTGAACAGATTGCGGTGCTGA
GCCGCGGCGTCGGCGATCTGCAGCGCGATCTTCTCGAGCAAGTCTGCGAGGACTTTGAGA
TGGCCTTCACCAAGGGCGAGGTGAGCGCCCGCCGCGGCATGCTCGTTGAGGCGTGCCTGG
TCATGGACGCGCTCGGCGACCAGGCGCGCGCACGGCTTGTGACGTGGTACGTGAACACCG
AGCTGCGCGAGTACCGCCAGGTCTTTCGCGGCAACGACGAGGCCGGCAACCTCGACAACA
TTGGCCGCCGCTACGCCTGGTTCCGCCGCATGATTGCCACCCACGAGGAGGAGCATGCCG
CGCTCTTCCCGCCGCACTGGCGCGTCAACGAGACGCTGGCCTCGAGTTTCTGCGACGGCA
CACGCGACGACTTCAAAGGCATCTTGGAGAGGAGCATGCGCCGCTCAGACGGCGCCGGCA
AGATTGACGTCAACTTATTGCTGGGCTGCCTCCAGGAGACCCTTGATTTTGAGCAGTGGC
TCGAGCGCCGCTTCGCCGCGGCGGCCAACAGCGACAAGCAGCCCCGCGCGAGCATCGACA
CCCTGAGCTCCGCTGACGAGCGCACGCAGACCTTTATCGGGTCGATATCGACGGCCTTTG
AGCCCTATCTGAGTCTCTGGGTCGACTCGCAGGACCGCAGCCTCGCCGCCCTCATCCCGC
GCTACCGCAGCCAGAGCCTGGTCGCTGCCGATGAAGAGTTTACGCCTGAGAGCATTGCGC
CCTCCGCCCTCGACCTGTTCCACGTCTACAAGGTTACGCTGTCCCAGTGTGCCAAGCTGT
CCACGGGCGAGCGGCTTCTGGACCTGTCGAAAATCCTGTCCAAATACTTGGATGAGTACG
CCCAACAGGTGCTGCTGCACGCTTTGCACTTGCCGACGCAGTCGCCGCAAGCCGCCGCCA
CCGCGCACCAGCAACAGCAACAACATGCGGCACTGCTCGCCGCGGCTGTTGCCGCGCCGC
TCAACGATATCGTGGTGGTTATGAACACGGCGGATTTCTGGAACAAGAACACGACGCAGC
TCGAGGAGAACATCCGCAAGCGCATTGACGCCGAGCTGGCCGACCGCGTCGACCTGTCGG
CGCAGGCGGACGCGTTCCTGGGCGTCGCCAGCAACGCCGTCCAGGCGCTCGTGCGCAAGG
TCGAGGCCGACTGCGAGCCCGCGTGGCGCGAGATGCGCAACACCAACTGGAGCCGCATGG
AGGGCGTCAGCGACCACAGCTCCTATGTGTCAGAGCTCATCAAGATTGTCGACGACCGCG
CCAAGGCAACCCTGGGCGTCGTCGCCAAACCCCAGTACGCCCGCGCCTTTTGCGACCACC
TCGTCGAGTCGCTGGCTACCGCGTTTCTTACCAACATTGTCCAGTGCCGGCCCGTCTCAG
AGGTCGCCGCCGAGCAGATGCTGCTGGACAAGTATACGCTCACAAAGTCTTTTGAGAATC
TGTTGGCCAACTTCCACTCGTCGTCCACCGGCACCCACAGCGCCGCCTCGGCCAGCTTTG
CCAAGCGTGTCAACACCACCATGGGCCGCGTCGACCCCTTGCTCAAAACGCTACAGGTCC
AGCCCTCGCCGCCTGAGGGTCTGGTCCAGGCCTACCTGATTCACGTGGCCGACCGTTCCG
ACTCCAACTTCCGCAAGATCCTCGACATCAAGGGCGTCCGCAAACAGGACCAGCCCCACC
TTCTCGAGCTCTTTGTCATTCACCGCGACAGCCCCAGCGCCACCGGCCGCCAGCTCGTGG
CTAGCTCGGCGTTGTTGACGCCCCTGTTGAACCAGTCTGGCTTTGGCGGCTTCGGCACCG
GGGGTGCAGCATCGTCTCTTCCTACCGCCGCTGGCGCCTCGGCTGTGGGTGGTGCCGCCA
CTCGCTTCGACGCGACCAGCCTCGGTGAGAAGCTGCTCAACGCCGCCCGTGATGCTGGTT
CCAGCTCCGGTCTGGGTCTCGGCATCGTCAGCGGGGCCAATGGGCCAGCCGCTGCTGGAG
GCAACAGTGGTAGTGGCAACGGTCTTACCGTCGCCAGCCCGTCCGACGGCGGCACCCCTG
AAAAGGCCACCATCAACGAAAACCTCAAAAATATTGGCAAGTTTTTCCGCCGCGATATTG
GCGGCATCGGCGGTCTGGGCGCGCGCTTTGGCAAGCGGGACATTACGCCCACCGGCCAGA
ATGAGGATGGATCTAGGTAGGCATCCGAACAGCAAGGCGGCCCCTTTGTTGGTTCTTTTT
GTATTGTATCAGTATCCAGCAAGCATAGAGCGTGTGTTTCAAATACCAATGGTTTACGAG
ATGGCGAAGCGGTTGACACGGTGGAATTACGGCCTTGACGCGATATCACGTGATATGATC
TTGAGGTAGACGACAAATCGCAGCGACTTAAAATTGATTCCACGACAAGGCGTTTGACGA
GCATCAGTGTGTTGTACGATAACAAGTGCTCTAGCTACTCAAAAAAGTCCGAGAAGGGCT
TGCCGTGATATTATTTGTACAGAACTCCGGAATCACGATTTAGATGCCGGTCGAGAACTG
CTCGTGGCACAATCACGTGCGGCCGCGTTGAGGGCGGTGAGGTTCACGGCTGGTGAAACA
GGAGCCTGGTGATGCAGTTCGCTCCTGCCAAGCTGGACAGGACCCCTACCAGCCAATCAG
CGTCGGACCGTGACGGCCCATGGCCCGCCAAAATTGCTCCCAACTAAGAAGGAACATTAT
TCTGCCGAGCACCGGCAGAAAAGCAGTGGGCGGTCAGGGTGGGCTGGCACCAACTGGCAG
CACTCAAACGTTTTTTGGCCCCACGTTGCGGATGAGAAGCAGAGAAAAAAATTGCTTTAG
CTCCAAGAAAGACAAAAGACGAAAAAAAATTGGAGGCGGCAAAAGGCATTGGGATTTGCT
GGGCAACAGGCCAAAACGACAGAGAAAAAAAAAGTTTCTGCCCTCCGCCAACCACCTTTT
TGCACCCAGCAGAAACAGCAGAAAGTCTCAATTCCTCCCCCCCCCGGGTTCGACTTTTCA
TTCGGTTGATTCCTCCATTTTCTCACCCTTCTGATTTCTCCCTTCTTTCTCCCTCCTCAA
CCTCTCTTTTTTTCCTTACCGAATTCTCATCCAAATTCCTCCCAACCTCAAATCAAGATG
GCCGAAGAAGTCTACGACGGTGCGATCGGTATCGATCTGGGTATGTTCGTTTTTGTTTTT
GTCGTCGTCACCGCCCCCTTTATCTCATCGTCGTCATCGACGTCCTCAACCTCGTCCTCG
ATATCGACGTCTTGGTTGATACCGCCGGCTGTCATCATCTCCGTTGTCGCTCGTCCACAT
CTAACTCGTTCTCCACAGGCACCACCTACTCGTGCGTTGCCACCTACGAGGGTAGCAATG
TCGAGATCATTGCCAACGAGCAGGGTAGCTTCACCACCCCTTCGTTCGTTTCCTTCACCG
AGGAGGAGCGCCTGATCGGCGAGGCCGCCAAGAACCAGGCCGCCATGAACCCGGCCAACA
CTGTCTTCGATGTCAAGTATGTTCACACTGGATGAGGGTCCGTGGGTATTCTGCTATCGC
ATCCGCTAACACCCCGATTCAGGCGCCTTATCGGCCGGAGATTCGACGACCAGACCGTCA
AGAAGGACATCGAGTCGTGGCCCTTCAAGGTCATCGACGAGGAGGGCAACCCCAAGGTGC
AGGTCGAGTACCTGGGCAGCACCCACACCTTCTCGCCGCAGGAGATCTCGGCCATGGTCC
TGACCAAGATGAAGGAGATTGCCGAGGTCAAGATCGGCAAGAAGGTCGAGAAGGCCGTCA
TCACGGTCCCGGCCTACTTCAACGACAACCAGCGCCAGTCGACCAAGGACGCCGGTGCCA
TTGCGGGCCTCAACGTCCTGCGTATCATCAACGAGCCCACCGCCGCTGCCATTGCCTACG
GTCTGGGCTCGGGCAAGTCCGCCAAGGAGCGCAACGTCCTGATCTACGATCTGGGTGGCG
GCACATTCGATGTCTCGCTGCTGAACATCCAGGGCGGTGTCTTCACCGTCAAGGCCACTG
CTGGTGACACCCATCTGGGTGGCCAGGACTTTGACACCAACCTGCTGGAGCACTGCAAGA
AGGACTTCACGCGCAAGACGAAGAAGGACCTGGGCAGCGACGCCCGTGCCCTGCGCCGTC
TGCGCACTGCTTGCGAGCGTGCCAAGCGCACCCTGTCCAGCGGCACCCAGGCCACCATTG
AGATCGACTCGCTCTTTGACGGCGAGGACTTCTCCCTGCAGATCACCCGCGCCCGCTTCG
AGGAGCTGAACAGCACCGCCTTCAAGGGCACCCTCGACCCCGTTGCCCAGGTCCTCAAGG
ACGCCGCCATCGAGAAGGGCGCCGTCGACGAGATTGTCCTGGTCGGTGGCTCCACCCGTA
TCCCCCGCATCCAGAAGCTGCTGAGCGACTTCTTCAACGGCAAGAAGCTCGAGAAGAGCA
TCAACCCCGACGAGGCCGTCGCCTATGGTGCCGCCGTCCAGGCCGGTATTCTGTCCGGCA
AGGCCACCTCGGCCGACACCGCCGACCTGCTGCTGCTCGATGTCGTCCCCCTGTCGCTGG
GTGTCGCCATGGAGGGCAACATCTTTGCTCCCGTTGTTCCCCGCGGTACCACCGTGCCTA
CCCTGAAGAAGCGGTAAGTTATTCCTAGCCCCATTGCTTCCTTGTTTCACGTGATTGGGC
AGTTCAGCCTCCGTAGAAACCGCCAACAACGGCCCCCGACGCCGCCGACCACCCCAACAG
CAACAATAAATGCTAACAACAAAAAAGTTCGTTTACTAGTGTGTCCGACAACCAGAGTCA
AGTAGCATTCCCTGTTTACCAAGGCGAGCGTGTCAACTGCGAGGACAACACGTCGCTGGG
CGAGTTCACGCTGGCGCCGATCCCGCCGATGCGCGCCGGTGAGCCCGTTCTGGAGGTCGT
TTTCGAGGTTGACGTCAACGGTATCCTCAAGGTGACGGCCACGGAGAAGACGTCGGGCCG
CAGCGCCAACATCACGATCAGCAACTCGGTCGGCAAGTTGTCGTCGACGGAGATTGAGAA
GATGATTGGCGAGGCCGAGGAGTTCAAGACCAAGGACGAGGCGTTCAGCAAGCGCTTCGA
GGCCAAGCAGCAGCTGGAGTCGTACATTAGCCGCGTCGAGGACATCGTCTCGGACCCGAC
CCTGTCGCTGAAGCTGAGACGCGGCCAGAAGGACAAGATCGAGCAGTCCCTGAGCGAGGC
CATGGCCCAGCTCGAGATTGAGGACTCGTCCGCCGAGGACCTGAAGAAGAAGGAGCTGGC
CCTCAAGAGACTCGTCACCAAGGCCATGGCCCAGCGCTAAGCGCAGGACCCTTGGGAGCC
TTTGTTGGTTGTAGAGTCTGACGGGGAGTTTGAAGCAGTTGAAAGAAAAAAAAATGGCAA
GAGGCAACAACTTGTGAACCAAAAACGAAACGAAATTGGTGTTTTTTTTTTAGAATGGGA
ACCAACATCCACACAAAAACGGAGCCAACTGATTTTTTTTATAATGGAAAGTACCCAGGC
CTGCACGGGAGAAGAAGACCAGAGACCAAGCCGGTTGGGGGGACCGACCGCGCGGTGCAA
AAAAGGAAGAAGAAAAAGAGGGAGTCGAAAAAAAAAAGTTGACCACGACTGGGCAAAACC
CACGGCTGGAAAATATGTATCTTATGTCGGACACGTCTTTTTTTTTCTGTCTCATTTCTT
TTATATATGTCGGTGTGGGATATTTATTTGAATTTACACGCCTTACCTTTTACTGGCGAC
TCCTTGTCTTGACGCGACTATATTGGAAATGATATTGGAAATGATACAGTCAGATTCGAT
AATGTTCGCTCATGATGAAGATACAGTCTCGTCCCAAAGGAAACAATAAGGACCAACTTC
CCTCCCCCTAACACTTCAGAGGTGCCGGGCCGGGCGGCTTGTAGTTTGTGGGCACCGGGT
AGTAAATGTTGACCACCAGTCCCGGGTCGGTCGGCTTGTACACGCCCGGAATCGACTGCA
GCCCCGTCGGCAACGACCCGCTGCCGCCCGACACCGTGAGCTGCGCGCACGAAATGTACA
GCTGCGCACCGCCCACGGCACTCGCGCTGTGCAGGCCAATGTGCTCGACCCGCAGCAGAT
AGTCGCCGCTCGGGATGCACTTGGGAATTGTCACGTCCAGCACGGTCTTGCCCTGCGACG
GCCACGTCAGGGCCGTGCCCACGGTCGGGTAGTCTTGGTAGATCTTGAACCAGACCGGGC
CCGCGCCGGTCATAGACGAGGCTGTCTCTCCCTCGGGCGCCTTGGCCATCCAGAACGACA
GCGGGCCCGGGTGGGTGACGGACGTGGTGGCGACGTAGCCGAGCTTCTGGCCGGCAGTGA
CGTTGTATGTCTTGGCACCCTCGCTGCCGCCGGCAAGCTGGTAGCAGGTCATGGCGGTCG
AGGTGACGTCGGTGACGGGACCGTTGCTCTGGAAGTTGGTTGTCTTGCGGACATTGACCC
AGTCGCCGGTTTTGACGCCGTCGATGACGGTGTTTTTGAAGACATCTACAATGTTAGCAC
GGTGAATAAAGGCGGACGGGCGATTCCGATGTCAAGCGCGCACTGTGATGACCTACAATG
AGCATCTGCGGCGACAGACGCCAGGAGGACGAGGGCTAAGGTGACCTGCATGGTTGCTGC
GCTCTTAATGAGAAGAAAGGCAGAAAAAAAGAATAAAAGAGGATACGGCGACCAGACGAC
GTCAGATACAAAGAAGAGAAAGGCGAAAGATGGACAGGAGGTACGGTTGGACTGATATTT
AAATGAGAGGATACGAGAGTGCTCGGGCTACGACCAGGATATTTTGTATATTGGTGGCTG
AATTGCGGCCGCATTCCTCCTCTTGGCCGACCCAGGAAAGAAAAGAAAATAAAAGGAGCA
ACTAAAGAGCCACTTTGTATCGGACACTCTGGATAGGACGGCGTCATGAGACAAACAGCA
GTTCACCAGAGCCAGAACTATATTAACTGTCATCCCCCAGGAATAAACTTGTATAATAAA
ACTCGAGGTCGAAGTGATATAAAGAAAACGGGACACAAAAATAGAGGTGTCCGACATAAG
ATACATGTTTTTCAGTCTTGTCTATTGCCCAGTCATGATCAACTTTGTTTTGCGACTCCC
TCTTTTCAAGGACTCAAACACAGTGGGAACGCGTTGATTCTCTTGAAAGTGTGTTGGCTT
CCTAAGGGGACATTGCCTCCACGATCCTCCGTTGATCCATAAAGGACTATGGATAGTCCG
CCACGCACGCGAGAGACTTGTTTATTTCGCCATGGAACACTGCGCCAATAATAATAATAA
AATAAACAAATAAATAAAACACACGGCAGATGGACCGGGGTAAAACGAAGGGGGAAGAGA
GTGCGCGTGCGCCAGATACTTTTGAAAACGGAAGCCTACTATGGCCGGCTAAAAAGCAAC
GGAGCACCCTCGATGAATCGATGGGGTACGGGAAGGGAACGAGAGCGCGCGGTTTCGTGT
TGTTTATGTGCGGAAGATAGTACCGAATATAAAGGAGTGTGGCCAAAATATAAAAGACAC
TGGAAGAGAGGCATACCCGTCATATATTACTTTTTTCGAGGAGAGTATTCCTACGTGGGG
TGACGAACAACATAATCCCGGGGTAAATGGTAGAAGGCAGCAGAAAGAAAAGAAGCCATA
AAAACACGAGCAAACACAAACTGAAAAGAGCCAAGACGAAATTTCGGAATTCGGAACACT
GAGTGCCTAATCAAATCGGGACCAGCTATTGACCATGCATTTTTCTGAGATAGGCAGTGA
CAAAGAGTAGGTAATTCTATTTTCTATTCAGTTGTTTTCGGTGCGTGATGCATTTTGGTG
CACCTTTCCTTGTTTTCCTCTTTAAGACGGCACCGCCCTGTGCCTTTTTTGATAAGAGAG
GATAAGTAAATAAGTAAACAAATACAGCAATATGAATAAAACGCCAGAGCTTTGAAAGAG
AAAACAGGGGAAAACAAGAACAAGGCGATGCAAAAAGGAGAGAAGGAAAAGGTAAGAAAA
AGAAAGAAGAAAGCGACGACAAACAATAACATAAATGAAAATCGCAGCGAAGAAGTAGAG
ACGCACAAACCATTCAGCATACAAGGCCATATTATCCTCCGTTCCGATATCCCATTCACA
AAAGACTCATTTTATTGTCCCCTTCCACGCTCCCACCACGCGCGCTATGCGCTACGCTGT
CGTCTGCCACTACCGTGACGGCAACGCGCTCTAGTCGTCGTCGACGTACCGCGGGCCGCT
TGCAGCCGGCGTCTCGGGCGCACCGCCATATGCGGCCGGCGTTGGGGCACCGTAGTAGCC
GCCCCCAGCAGCGGGCGTCGGTGCACCAGCCGCGGGCGTGGGCGCCGAGTCTGCACCCCA
GCCGCCTGCCCAGCCGCCGCCAGGTGTCGGTGCACTAAGAGCCGCACCCGGCGTAGGCGC
GCTGTAGGCACCGGGCGTCGGTGCGTTGAGCGCACCGGGTGTCGGTGCACTCAAACCAGC
ACCAGGCGTCGGCGCATCGTATCCCGAGCCAGCGGATCCGCTGGCACCAGGCGTGTAGCC
CCAGGAGTCGTTGCCGCTCGCGCCGGGCGTCGGTGCGGACACACCGTAGGCTGGTGTCTT
GGAGCCCGAGCCCCACGCGTCGCTGCTGCTGCCGCCCCCGCCGCCACTGCCACCCCACGC
AGGGGTCTTGGAGCCGTGGCCGAAGCCGTCATACGCCGGCGTCTTAGCACCCGAGTTCCA
CGCAGGTGTGCGCGAGCCTGAGCCGTAGGCTGTCCGGCTGCCGTCGTACGGGTTGACCGT
CCGTGAACCATCGGCGGCCCAGGCGGGTGTGCGAGCACCAGCCGCGTCGTTGCGGTTCCA
TGCTGGTGTGTGTGAAGAAGCTGCTGTTATGTTAGATGCCGCTGAACAGGATAACAGTAT
AACATTATACGGGTAAAGCAAATGTAGTAGAATGGTGTTTGGAAAGCTTACCCTTTGCCA
TGCCCCAGGCTGGCGTCCGGTCGCCCAAACCGCCGGCCGCCGGCGTACGTCCGCCGCTCT
CCCATGCCGGTGCAGGCATGCCGTTTCTGCTGCCGCCGCCGCGACCGAAGCCGCCCGCCG
CGCCGCCGCGGCCACCACGGCTATTTATGTCGATGGCACGGCCCGTCAACTTGTCCTTGA
AAATCAGGTCGGCTTTGGGCACCGTCACAATCTTGCTCTTGGTGTGCAGCTCCACGCGCG
CGTGCAAGTCTGTCGTGTCCTTGACGATACCCAACAGGCCCTTGTAGCCGCCGCGGCGGA
TCGTCACTGTCTGCCCCAGTGCACGGTCACGGCCCATGACGCGCTGCGGCGCCTGCATAC
TGCCCAGGCCGCCCCGGCCGTTGCGCTTCATCGCCGGGTTCATCGTGCTCAGGTCGGGCC
CGCCGGCCGTCGCGCTCACACGGCCGCCCTTGGCCGCGACCGTGCTGACATTGCTGGCGC
GCGCGACAAACACGCCGGCATCTTCCGTGGTCGAGTTGCTGTGCATAAACAGGTACGAGC
GGTGGATGTGGATGATCTTGCCCTGGCGCTGCATGCCGCCGTACTCCTTGACGACGTCGT
CGAGGCGAATCTCCGAGCCGTTGCGGTCCGCCGCCACCGCCATCTTGTTCTTGGGCAGCA
AATTGCTAATCTGCGACGGCATAATCGTGCGCTTGTCGCCGTTCTGGTCGAGCGCCACCA
GCGACTCCCGGTCAATCTTGATGATGCAGCCGACCGTCGACAGGTCCAGCTGCACGAGGT
CCAGCAGCGAGTACTGGCCCAGCGAACCCTGGCCGCCGGTGTCGCTGGCCTCGCGCAGGT
CCTTGCTAAAGACGGTGATTTCCGTGTTGCTCTGGTCCGTCAGGAGCGTGACGCGGTCCT
CGTCAATCTTGACCACCATGCCGACGTCGTCGCGGAAGCGTCCGCCAATGACCTTAACGT
GGTCACCCGCACGGAACCGCTTCCGCAGGCCCTTGGTCGGCGCCTCTATCGTCGTGCCGC
GCAGCTCGCCGTCCGTCACGTCAATCGTGACAATGTCGCCCACAATGTTGGCGGCGCGGC
CGATGACGCCCTTTTGCTCGCCCTCGTAGACCTCGACAATGTCGCCCGGCACATACGTCA
CGTTGGCGTTGCTGTCCTTGAGACTAGCGGCGAGCGCCTTGAGGTCCAGGTTCTCGGTGC
CGTCCTCGGCGCCCAGCGCAAACTTGGTCACCTCCTCGAGCGTCGGGTTGACGTCCTTGA
CAATCAGCATCTGGAGCTTGATGTCCTTGGTCAGGAAGCCGTTCTCAAAGTAGTCGCCGT
TGTACGTCCACGTGTTGGGCTGCGCGTGCGCCAAGATGTTCTTGGGCCCGCGCTTGCGCG
CCTCGACCTCGCTGAACAGCCGCTGCGGCGGACGCGGGCCGGGCACGCCAGGGGGCCGCC
GCGCCGCCTTACCGTTGGCGCCCTTGACCGCGGCCAGCTGCTCGTCGCGCACGCCATAGT
CGAGGCGCGGAATGAAGCGCACGCGCGCTTCGAGGCCGTTCTCGGTGACGTCGAGCACCT
GCGCCAGATCGCCCGAGTACTTGAGCGGCCGCCGCAGCCGCACCCACGCGCCGGGCTCGA
GTGTCGGCGTCTTGGTCACACGGAACAGGTCTGGCATGTCCTTGATCTCGACCAGAATCA
GGTTGTTGCGCGGGTACACGTTGAGCATGCCGTCGAGCGCCGTCATAATGTCCGTCTGGC
GCAGGGCTTCGACGTAAATGTAGCCCTTCATGACCGATTGCGGGCCGCCGCGCTCAAACG
CCGCCGTGATGCCCAGCTCGTCCTTGGTGCCGAGGCGCTCCTCGATGCGCTTCATGATGG
AGAACACCACCTCGCGCTCCTTGCCTTCCTTGCACCGCACGGCCCAGATGCTCGGATCTT
CGACGCTCGGAAGGAGCAGGCGGCGCGGCACGACGGCAGAATCGCCCAGGCCCTTTGCCG
GGCGGCGGTTGCCGTAGCGCTGGCGCAGGATCTCGGCCTGCTTCTCGGCGTCCAGGCTCT
GCTCAAGCTCGCGGCGGCGGTCGAGCTCGCGGTGGCGGCGGTCGTCGTTCATGCGGCCGC
GCTCCTCAACGTCGTCGGGGTGGGCATTGTCGATGAAGTCTCCTATCTCTTCGCCCTCCT
TTTCGTCGTCCTCGCCCTCGTCCTCGTCGTCGACCTCGGCTTCGATATCGAAGAAGGCGG
CCCGGCTGTCGCGCTTATGACGCTTGCGGCGGTGCCTCTGGAGACAAAAAACACGTCAGT
ACTTGTTCCGCCATCTACCGCTTGGGTCGCGCCAAGCGCATTTCTTACCGATGATTGGAC
GTCGTCGTCGTCTTCGTCTTCGTCTTCCTCCTCGTCTTCCTCATCCACCTCGTCATCCTC
GTCATCCTCGTCGTCTTCATCGTCGTTGCGACTCCGCTTCTTTTCTCTCACGTCCTCGCC
GTCATCCTCGTCGTCGTCGTTGTCGTCGACGGATCGCCGCCGTGCACTAGGGTCTGCCTT
GACGTCGTCGCCGTCTGCTTTCACGCTGTTTCCATCGTTTTCTTCATCATCGTCGTCGTC
CTGCCGGCGGCGTCGTCGCACATTACTGTCGTCTTCATCTTCGTCGTCGTCATCAACCAC
GCGCCGTGACGACGATTCGTGGCGTGGTGCCGGGCTGGAGCTGCCAGCCTTGGGCTCAAC
GTCGCCGTCGTTGTCGCCCTCCTCGTCAGACAAGTCGGCCGGTGCTGGGTTGAAGTTGTC
GTCGTCCGACTCGGAGTCGCCACCGTACAGCAAGTCGCGGGTCGACATGGCGATGGCGTT
GGTGTGGGAAGAAATGGGATAAAGAAGAGGTCGAGGTAGAGAGGGTTCTCGGTGGAAAGG
TTGATGCAGAGGAAAACATAAAAGAAGAACGAAGCTCAAAAGTGGCGACTGGGAGAGAAG
AAAGAAGCTTGGAAAGAGAGACAGAATGAAGCAATGTGAGCAGAGTGTGGAGGAAATGAA
CTGGGCCGTGTCATCGACGGAAAGGGAAGACAAGGAGCGTCAATGAAGAAAACGGACGCG
TAGCCTGATATAACGTCGGCTCATCCGCTGCTGTTGGTTGTCAGGTTCCTTTCAACCTTC
TTTTTCGTTGGCTTTTTGCTGTTTGGTTGCGTTTGTTTCCTCGAAAGTGAGGTTGCTGCA
AAGGCCTGGCCACAGCAGGAGCAGACTTTTGGCGCGCCCTGCACGCCTGCCCAGAGACAC
TAGCGCAGCTGTTGGTTGCTCCTGCCTCCCGGCTTCGACGAGCACGGCGCGGCATTAACG
TTCTGCCGGGCATGCAGCCAATTAGAGTGGGTCCGTCTCCAACGAGGAGCTGGCTTATGA
GGACATAAGCACAGTTGCAATTTTGCAGCGGCTTTCCGCTCCGTTACATAAGCAAGCCAA
CACCTGCGAATGCCAGCCGCCAGCAACCGTTCCCTGTAATAACTACCCCACCAAAATAGG
AAGCTTCCTGGTTGACCTGAATGTCTCGGGCGGCTGCCAGTGAACTGAGTCGACGACGTC
GCACCTTGCGTCTCCACGAACGTCTTTTCAGCGACTTGCGACGACCGCGGCGGCAATACT
GCGGACTTTGTCGACCGGCTGCTCGTGTTGAGCTGACGACAGAGCGGCACAACGGGCCAG
AGCCCCCATTCCGGCGACGGACGTTGGCGACGTTTTGATTTAACTCGGACATTCTTTTGT
CAGCATTTTCTCGACGGCCATTGCTACGGAACAGCCATTCGCCATTCTCGATTCTCGTCG
CCATCTCGGCACCTCTCCCTTATTTCCTTACCCCCCCCCCCCCCAACCCTCACAGCTGCC
ACGATGAACGCGTCCGTTCCCAACGTGCTGCGGCCCGGCGGCTCCCGCAACACGCCACTC
GGCCTCGCAGACATCCGGCCGCGTGCCGACTCGAGCCTGTCGGACGGATTCCCTGGCGGC
TATGATCATGCCAACAGCCAGCCGGGCAGCAGCAACTACTTGGCACCGTGGGCGCTGTAT
GCATTCGACTGGTGCAAGTGGCCATCGACGGGCAACGGCGCCGGCAAGCTGGCGATTGGC
AGCTACCTCGAGGACGGGCACAACTTTATCCAGATCCTGGACACGCATGTCAGCCAGACG
ACGATCGAGTCGTACCAGCCAGGCACGTCCAAGTACCAGCTGGAATTTACCAAGGTGGCC
GAGGCCACGCACACGTATCCCGTGACACGGCTGCTCTGGGAGCCGCCATCTTCGCAGAAG
CAGTCTACCGATCTGTTGGCGACGTCGGGCGACCACCTGCGGCTGTGGTCGCTGCCCTCG
GACACACCGACATCGGCGACCAGCAGCACGATTGGGCGGCGGGACGCGGGCACCACCAAG
CTGACGCCGCTGGCGCTGTTGTCCAACTCCAAGACACCCGATCATACGGCGCCGCTGACG
TCGCTGGACTGGAACACGGTGTCGCCGAGCCTGATTATCACATCGAGCATCGACACGACG
TGCACGATCTGGGACATTCCGTCGCTCACAGCCAAGACGCAGCTGATTGCGCACGACAAG
GAGGTGTACGACGTGCGCTTCTGCGCCAACAGCATGGACGTGTTTGTCAGCTGCGGCCAG
GACGGCAGCGTGCGCATGTTTGACTTGCGTAGTCTGGAGCACAGTACTATCATCTACGAG
CCCACAGGCAAGGATGACCGGGGTAGGTGACTTGCCCTCTCTTGTTGTGTTGTCTATGTC
GCGTGTTTTTTTTCTTCTTTTTTTTTCTTTTTTTTTTTTCTCTCTTTTCTCTCTTCTGGC
ATGGTTTGCTAACTACGTCGACATGCAGACGCCCAAGGCGGTAGGATAAGTCCGACACTC
GCCCAGCAGACCATGTCCAACCCGCCGCCCCTGCTGCGCCTCGCCACCTCGCCCCACGAC
ACCCATCTGCTCGCTACGTTCGCCCAAGACTCGGACGTTATTCGCATCCTGGATGTCCGG
CAACCTGGCCAGGCCCTGCTCGAGCTGCGCGGCCACGGCGGCTCTGTCAACTGCGTCGAG
TGGTCGCCGCACCGTCGCGGGACGCTGGCGTCCGGCGGCGACGACTGCCAGGTGCTCATC
TGGGACTTGCTGACCAATAACAGCTCGTCGCTGGCCGGCAGCAGCCTGGGCACCGGCGGC
GGCAGCGGCAGCGGCACCATCAGCAGCAACAGCGGCGCCCCCGGCGCGCCTGGGAGCGGT
GCGGCACCGCCTGCTAACGGCACGACACCGGCCGAGAACGCGCGGGCACCCGTGGCGGCA
TGGCAGTGTGACTATGAGGTCGGCAACCTGGGCTGGGTCCCGCGGCTGGCCAACAGTGAC
GCTGGAGAGTGGCTGGGAGTAAGTGGCGGACGGGGCATCTGGGGTGTGCGTTTCTAAGCG
GTGGAACGGCCGAATGTTTTGCATGTACGCGGGCAAAATGGGGTGCGGGCGTTGTATAAG
CGCAGCCCGCAATGGGTACCTCGGCGCGTGCCTTTTCTTTCCCGCCATTTTCTTTTCCCT
CGTTTGTTTTATTCTTAGATCAGAGCCTCTTTTTTTCTGCCTAAACAACATTTTAAAAGC
TAAGGACGGTCGCCAGCGTAGACGTGCATTAATGTTATGTATGTGCAGTTACATATGCAT
ACAAACTGAGGACGCCAGTTCTACAGCTACCTGCACCAGCCTACAGTCTCGCCTTGCCCG
GGTCCTTATCGTCGGCGCCGTCCACATCGACAATCGCCTTGCCCCAGACCCGCCTGTTGG
CAATGTCCTGCAGCGCATCCGCCACCGCGTCCAGCCCCCGATATGGTCGATTGTAGACCA
CCGGCTGGATCATCCCCGCGGCAATGATGCCTTCCAGGCCGCGCCAGATCTGCTGGTTCT
CGTCCGGGTCCCGCCGCAGCGACTCGCCGTACCGGTAGCCAATGATCGTCGCCTGCTTGA
GGAGGACGCGGTTCATAGCCACCTGCTCGAGCGTCGTATCGTCGCGCGCCGCGAATCCCA
CCACCAACACGCGGCCCCGGTGTGCTAGACACTTGAGACTCTCGCTCACAAGACCGACCG
AGTCAAAGACCACGTCGACACCGCGAGCATTGGGCGTCGCGTCCAGCACACGTGCCCACC
ACGGCTTGCCCGACGTCGTGTCGGACGAGTCAATGACCACGTCGGCGCCACAACGCTTGG
CCACGGCACACTTTTCAGGGCTCGATGCGATGGCAATAACGCGGCAGCGGCCATAGCCGC
CGTTGGCGGGGACAGCGCGCGCGGCAATCTGGACGGCCATGCAGCCCAAGCCACCGGCGG
CGCCGAGCACGAGCACCGTCTCGCCGGCGTGCAGCTGGGCGCGCGTCACCAGTGCGCCAT
AGGACACCGGAAGCGTGGCAGCCATGCCGGCGGCGGCGGTGTAGCTCCAGCCACGCGGGA
TCGGACTCAGTACAGAGGCGGGGACGGCGATCTGCTGTGCATAGGCGCCGAGGGACGAGC
CGAAGACGCGGTCGCCGAGCCGGAAGGCTGCGCCAGGGCCGGTGCGCGGCGCGTACATGA
CGATGCCGGCGAACTCGAGGCCCAGCGTGAACGGCGGCTTCACATGGCGACGGTTATTTT
GGTGCTTCCCACGGGCCTAGATGGAGACAGTGTCAGGTCTGCCGAGGAATCATATGGCCT
GAAGAGGGAGAACGCAACCTACATAGAGGGTGTCGACGAAGTTGACGCCGGCGGCTTTCA
CCTGCACGACTATCTCGTCCTCCTTGGGCACGGGCGGCGCTACGTCGGAGACGGCGACCT
CACCGAGGTTCTGAATTGTTAGACGGAAGAATAAACGAGCAAGAGAGCTCTCCGGGTCAA
AGGACGTCTTCAGCTTGCTCACTGACCTCGACAAATTCGCGGAACTGGACCGCCTTCATG
GTTGCTGTCGTGTGTTGGTCATGGGCGCCGCCATCGCCGGAAGGAACAAAAATCAATAAT
AAGGAAAATAAATAGAAAGGATTAGAGCCAAAGAGGGACAAGTCAACTGCCTCGCGACAA
AGGATGTTGGCTTTCCGCAACCGTGGAGTTCGACGCCAGGAAACTCGGCTATTAATTTCC
TCCCCACAACGGACCGCCGAATCGCGTGCGCATGACGCAGGGGCCTACGCCAACTAACAC
GGCGACCCGTCAAACCCAAGGCTCAAGCCGGCTATTCGCGCTGCTTACACACTGTCATGG
GTCGTATTAAGAGGTAAAACGCCATGATTCGGTCCACTGCTTTGCGTAGCACAGAATTCC
CAAGAATAATACAGGACAACAATTACGACAACTTTTCAATTTTGCGCATCTCATATCTAG
TCTAAAGGACGGGATCGGTAAGCATGCAAAGAGGCCACGGCGCACACGTATATGCATCTC
CCGTGGAATGGGCCAGCCTGGCTGGTCGTGTCGTCACGACAGCAGCGGAAGGGGTTTTTA
TGGTTTGTGTTTTGAATAAGAGGTAAATGAAAAGCCGGCAAGACATAAGAACATGAGAAA
CAAGACAGCGCAAAACAAGAAAATAGGAACAAATGCAAGCCTTTCATCCCACCTCTTTAT
CTACCCGAGATACCAAACAGAAAATGGCACTTCAAACATGTCAACATCATGACGGCATGA
CAGCACGACAACATAAAGGCACCGACAATGACAAGGCGAAGGGCACGGTACCATGGCAGC
AGCCAGTCTGGGACCGACAATCGGCGTTCGACATGCGACGGAGTGGAAAGGCAACGGCGG
TGGTTCGAGAGGCACGAGCGGTGATGTGCACCCTGTCAGGTCAGCACGATTCGGATGGCT
CTAGGCGCATTCTCACCGCGGCACATCACATCGGTGTCTTTCCATCCGATGTTGATTTTA
CCTTCACTCCTGGCCAATGCCGAGGTGCTCAACGTCGGCCTTGACGATGCGCAGAGTGTT
GGTGTTGCCAACACCGCCCTTCCAGCCCTGCACAACGACCACGGTGTCGCCCTTGGTCAG
GACGTTGAGCTCAATGGCACGCTGCACACCCCACTTGATGCGGCGGTCCACGTCCTCCTG
CCAGTTGACCTCCTTGAAGTCGGGCTTGGCCTCCGGGAAGTAGAACGGGTACACACCGCG
GTACAGATGGCTGTACCGGGACGCAGACGGCTGGCGCGTCACCATGAAGATGGGGCACAC
GGGGCGGAACTTGGACAACAGGCGTGCAGAGTCACCCGACGTCGACAGAACGATAATGCC
GCCGGCGTTCAAGTCCAGCGACGCCCGAACAGCGGCCATGGCGCACGACTCAGCAATGCT
AACGGGGCGCTTGACAATCTGGCACAGCTCCTCAAAGTGGCTGACGTACGGGATCGTGTT
CTCGGCCTTGAGGCAGGTGTCGCTCATCTCGCGCACCGCCTCCTGGGGGTAGCTGCCCTT
GGCCGTCTCACCCGACAGCATGACACAGTCGGCACCGTCCGTGACGGCGTTGCCGACGTC
GCTGATCTCTGCGCGCGTCGGGCGGGGATTCTTGATCATCGACTCCAGCATCTGCGTGGC
GCAGATGACAGGCTTGCCGGCCATGTTGCACATGGCGATCAGCTTCTTCTGGGCCGCGAA
CACCTCGGCGGCGGGGATCTCGATACCCAGGTCACCACGGGCCACCATGACACCGTCGGT
CTCGGCCAGAATCTCGGGGAAGTTGTTCAAGCCCTGGCGGTTCTCGATCTTGGCAATGAT
CTGGATGTGCTTGCCATCGGGGCCAAGGACCTCACGGATGTCCTTGATGTCCTGGGCGCG
GCGAATAAACGACGCAAACACCATGTCGACGTTGTTCTTCACACCGAAACGCAGATCGTT
CTTGTCCTTCTCGGACAGCGCCGGCAGGTCGACATCGGTGTTGGGCAGGTTGACACCCTT
CTTGGACGAGATGAAGCCGTTGTTGCGAGCCTTGACCTTGATGGTCTTGTCGTCCACAAC
CTCCAGCACGTCAAAGGCCAGGACACCGTCGTCCACGTAGATTTTGCGGCCGGGCTTGAC
GACCTTGGTGATGTTCTTGTAGTCGACGTACCTGTATTGTGGAGGGTGGGGGTCAGCCAG
AGAACAGGTGTGGGGTGCGTGACGAAAACGGAGAAGCTGGCGGGGAAGTCCTGGGAGCAG
GAATGAGTAGCTTACATGTTGGCCGTGTCGCAAGCAGTGGCGTACTTGTCATCGGTGGTG
AAGTTCATGACAGTGCCAGCGCTCAGTGGGATGTCCTCATCGTTCTTGGTGTTGCCAGTG
CGGATCTCGGGACCCTTGGTGTCGAGGGCGATGGCAATCTGGCGACCGGGCTGGCTGGCC
TCGGCGGCGCGGGCATTGTCGATAACAGACTGGTGGTACTCGTAGCTGCCGTGAGAGAAG
TTCATGCGAACAACGTTCAGACCGGCCGAGCGCAGGCCGTTGATGGCCTCGATGGAGTTG
GTCTTGGGGCCAATCGTGCAGATGATGGACGTCCGGCGGTAGTTCTTCTCAGGCTTGGCA
TCGGTGTTCAGACTGGCGAGCCAGTCAATGCGGCCGCCAAGCGACAGGTGGTCAAGAGCG
TTGGCAACCATGTTGGGCGCTTTCAATGGAGAGGAAAAGGTGTTGATCTTGGTGTGGAAT
AAGAGGACAAGTGCAGCAAAAAGAGGTGCGAGATGGTGGAAACAGCTGCTTGTCGATTGC
TTGTCTGTTGGAAAGGGGGAGAGCTTTTGTCAGTCGTTGAACTGCGCAGGACAGGAACAG
TTGGGACGATTTTTTTTTTTGCTGAGCTTTTTTTACCTTTTTTTTTCTTTTTAATTAGGA
CGATGGCGGAGGGGTCAGCTAATCGCCAAGATCCACACCGCTGCAAGTAGCTAGTGTAGT
TGCGGGATGCTGCGTCAAGCGACAAAGGGCCGTTTGGGGTGAGGGGAATTGGAGACTCGC
AGAATGCTGTTTGTGTTGGGAAAGGAGGCGGGATATGAGAATAAAGACAGAAAGGGAAGA
CGAAGCAAAAGAGGAAGAAGAGAGGGAAGAAAAGAAGGAGATGCGAAACATGAGGGAAAT
CAGAAATGAGACAAGGCAGGAAGGCAATTGCCTGGTCGATAGAGGGATAAAAAAAGCATT
GGGGAAAGTGCCTCAAGTCGCAGTGCAGCCTCTCTGTCGCACCTTCCCCCATCGCTCAAT
CCCTCGTTGTTGCTATTTCCCCATTCGGTGATTCGCCAGCCCTGTACCGAAATTCTTTTG
CACGACCTCCGTTGTCCACAGATTGCAACTGTGCTGTTCACCGTCGCTCCTTCCTTGTCC
CGCTCATCAAGGCAGCCACTCAGCTGTCTTGCTTCACGACACTTGTTCGTTCTTGCCCTG
CCAACTGGCTGTTGCCGGGCTCCAGGACTCATGGAGGGAAGGTCCGACCAGCCGCATTTG
TTCTGCTGTGTCTCGTCTCGCGGCCACTTTTTTCTGGGCATTTGCCTCTGAAACCCGTCT
TAGGCTTGACAAAACAGCGGTCCAAGGCGGCGTGGGCCGCTCGCGCCACGCAGCAGCGAT
TGGACAACTGGCAGGAGCTCGCTGGAAAACGCGGCGAAAATAATAACCCCTCAGTGCCGG
CCGCGCCTAATCAGGCAAGGCGTGGACGTCCAGCGCCTCAGTGATCAGGACCTTCAGCTG
TGTGTAACTCGCGATAAGATTTGGGAAAGAGCGAGCGCTTGCCAATCCTCAAAGGCGACT
TGTTTATAAGCAAACAAAAGGCGCTGAACAGCGCTGGCGACCTCCCTTGTTTGACAGCTG
AGGATGGAGAAACCAATGTGGAGAATGCGCCAGACACCAACTGTGCACCTAAAACTAACG
GTTAGAACTGGTTGGCCTTGTATGAGGGGCATTCTGATAAGACAGGAGGTCAGGGGAGAT
AAGGGGGACTGATCAGGAACCAACCTGTTATAGCAACCTGTTATCGTCGGTATCTTCACG
TGACGCCGCGCCACAGCTCGTTCGCTCCCGCCACCTTCCCTCCCCAGCCATTTCTTCTTC
CAGGGTGGGAAAGGCATTGGTTCGGCCACTGTAGGAATGTCTCGTGCCGATAATAGTGGC
TGCCTTCCCCTCCTCGGTTTTGTTGCCCGTTCCGATCTCTCCATCCTGCATCTCTCTCTT
TCCCCGATCTAAAGCAAGACGCACGGCGTACGACTCACCTTTTTTGACCGACAATAGAAA
AGGCGCAAGAAAACAGAAATCGAGAAGGAACGCAAAATCCCCAAAAAAGGAAGCCACGCT
CGGTATCGCCAATTTGCGAAATCTCCGTTCACCAGACAAACCGAAGCACCAATCCTTGTG
ATCGCACGGGCAACCGCCTCAACTCGCTCGACCGATTTTCGAATTATCGAATACTTTCCG
GCTTGCCCAGCTGCAAATATGGTGAGTTCCCGCACCACTGCTGCTGTCGAACTTTTTTTT
TCTTTTTTTTGGCAGAAAAGAAAGCAAAGGGCGGATTCGTGTTTCGGCTCTCCCGCCTTT
TGTTTTTCGCTCTGTCGTCCCCATGTCCGAAAGAGACGTCAAGAAAGCTTGCCTGGAACC
ATTTTGCGGTCCTCTCGGGTTCTTCTTCTCTCTCACACTTCTCTTTTCTAGCTCCTCGAC
TTGCTGACGTTTGGTTTGTGGTCAAAGTTTGGCCGCCTCACCCACTACGCATTCGATGCG
GTTCTCAGTAAGTTTTGGTCCCGGGGCCGACCCAGAACCCCAGAAGGAGGAGCGACGAAG
GAAAGAAGGTGTGTGGACAGAGAACTTACCATTTTGACAGTTTCTGCCTTCCTGGCCGGC
ATGAAGCGCTCGACCGGCTTGACGTAAGCGAAACAACGACAACGTTCCTGTCCCTTTTTG
CGAAGATCCGTTGAGATCGAAGTTGACTAACTTGTATCCCTCGTCTTTCTGGGGGTCGCA
CTAGGCCCAGTATCAAGACAGACAAGATTGCTGGCGACAACAAGGAAATGAACAAGTGGA
TCAACAAGTACCTGGGCGTCGGTGAATGGGTCATGGACCAGTCCGTGGCGCTCGCCGGTT
CCAGCAGCTGGTTCGAGCGGACACGGTAGATGTCCTTGAGAGACATCGTGGATGGTGGTG
CTGCTCGACCTCCGAAAACGGATAAAAAAGAACGAACCCAACGACGATAACGATGGAATG
CTGGAATGCTTTCTGATGCTCCTTTTTTTGTACTTCTTCTCCGGGGTTATATCTGCATTT
TTGTTCCTCTTGCTGCTGCATGACGTTTCTTTCTCTTCTCTCTTCTCTCTATTGAGACTT
CATCGGCTTCGTGTGGCCATCGTGGCTGGTGTGTTTTGTCTCTTGCGGAACTTCCATTCT
TCTCTGCTCATACCGTATTTTTTTGACCTGGCGCTCGGCCGTCGTTCTCCAGTCCCCCTG
GCTCCTTTCATTTTTGTTCTCCGTGTATAGGAACTGTGACAATATATTGAAAGTGTAGCG
GTTAATGACAACTCTGTCGAAATATATGAAATGTGTGCCTCTTGTGTTCAAACGAGCTTG
GGTGTAAACGGATCTTGAAGAAGGGGACATATGTCGTGTGCCAACAACGACAAATTAAAG
CGGGAAATGTGCATGAGATGAAGAATGAGTGCAAGAATGTTACTTTCGTCGGGCGGATGG
CGGGTGGCCGTGTCATTTGTGGGCACGATCCTGAAAAAAGCTGGGGTGCACTGGGGTGCA
CTTTACCGAGCAGCAGCCGGTGTTGGACCCTTTTTTTGTTCATTTCGTCACCAATACTTT
CACGTGTAAGTCGGCACCAGACACAAATCTACTGCGGAGTATGCCAACGAATCGTCTCAT
TTTCGCAGATAATTATCGCGAGCCGACCTAACGGCCTCCAACGGGTCTCATTAAATTAAG
TATACATCATAACACTGCTATGAAATCCAAACATGCCATCCAATGAAGAAACACAAGTCC
ACAACTCCATGCAAAATGGTCGCAATAATAAACAGTTTAATCTCACAAATAAAGCCCGGG
ATGTACCGTCCCGCGACCTCTATGGCTCGTTATCATCGTCTGGTTGATGTTCTGATAGAA
ACTCGGGTGGAATCTCGTTCTCGCTGCTATCGTCCTTGTCGTTGTGGCGGCTCTGTCTTC
CATTCGCACTGCTCGTTTCTTCATCACCGTCAAGCCCATGCTCTTCAGTAACGAGCAGCC
CGGGCGGAACATCGTTGTCGTCGCTCTCCGACGCCGTATGGTAGCCCTCGCGATCACGGC
TACTTCTTGCTGCCACAGCCGATGCATCACTTATAGAGAGGGCCTGTCGGGGCGTAGCCG
AGCTGTCCTCGAGGCCGTCCAGGACGATCCCCGGCGGCGTGGCGGACTTTGTCGTGCTTG
GGCCAAGAGTGGCATTGAGTTGGCTATTGTCGGGGCTGGTCCGGTCGTCGCCATCATTGT
CGTCGTCCTCAATATCAAGCCCAGCATCGCGCAGCGACTGTCGCAGCATATTCCGCGCCT
CCTGAAAGGCCTCAAGCTCAGCCCCAATTGCACAGATGAGTAGATTCCAGCCCTTGTCCT
CAGCTTTCTCCACATGGCCACGCAGGCCCTTGATCACCGTCGCCATTGTCTGCAGTTGTA
TTCGCATGCGCTCTTCCGGTGTCGGCGTTCTCGTCTTGCCCTTTTTGGCGCCCACGTCAT
CCTCGTCCGTGTCGCCCGCCATTTCCTGGCGCAGATTGGCCTCAAAGTCGGACACAAGCC
GGACAGCTTCCTGCCAGACTGCGCCACCTTCGTCTAGAGCAGCACGTTCCGAGTCGACCT
CGGCCTTGCGTCTCCCCAGAAGCAGGATCTCATTCTCCCACCAAAAACGTGCCATCTCGG
CTGTGCGTCTCTCGGGGAGAAGGCGTAGGAATTCCAATCCGGCAGATGCATCGATGTCTT
CGTTGGTTTCGCCATCGCCGTCGCCAAGCACATTGTCTCGCTCCTCTAGCCGGATACTGC
CCTCTTGCGGGCGTTCGCTGTTCCCAACAGGTGCACCCAACGCATCGATGTCGAGCGGTT
GGATGGGCGGCCGGCGCAGCACGGCCGTCAGCTGTGCGTCCACTTCCTTGAGCGCACCGC
GGTAGCCACTGAGCCCGGACTCACGCTGGCTCATAGCGTCCTCAATGCGTCCCTCCAATG
TTCGCTTACGCTGCCGCAGCATTACCAGCTGGTCCTCGAGCTCGGTGATCTGTTGGGTGG
TGCTGGCATGTGCACTGCGCAAGGTTGTAAGCTCGCGCGTCAGTGGCTCGGCGTCGTCTG
TTTCCAGGGACTGCAGCTCGCGAGCAATGTCGCTGCGGCGACTCGCTAGGCGGCGCAAAT
GGGCTAGAGCGCGCTTCCGTGCCTGCAGCGCCATCGTAAGCGACTCATCCTCTTCCGCCT
TGAGGTCGGCCAGCAGCGAGATGCTGCGGGCGAGCCCTGCGCGCGCAGCCCGCAGGCCCA
GCTTGCGTGGCTTGGGCTGGCGGACAGGTATGACGGCACCGGTCGGCGCGGCACGCTCGG
TGGGCAGGCGGAGGGACCGGCCGGCAATGGACTCTGCAGTAGGCGTGTTGCTTCTGGTAT
TGCTTCTGCTGCCTCTGCTACGTCCTCCACCGCCGCTTGAAGGGCCAGGGCTGGGACTCG
GGTTCAGCGGTCCGCGGCCCAGTCCCGCCGACAGGCCCGACGACTGGACGTCCAAGAAGT
TCTGTATCTCTTTTTGGAGGGCACGCTCGCGGCGCTGCAGTATCGTCCACGTAGAGTCGC
CGTCAAATTGCGTGCCATCGCGTCTGCGCTGTTTATGCCCGACTGTCGTTTGTCGAGGTT
CTAAGATGACCGTGTTTGTTGGAAGCCGAATGAAAGACGCCGCTGTGGCGGTCTCTGCGC
CGAGGTTGTTTCTGCTGTTGCTGCCACCGTGGCGCCGACCGTATTCAAGGGCGGACCCGC
TGCTGCCTTCCGCATCACGGAACATGAGAATAGAAGTAGCAATGGGCGGCGGCGGGCCTG
CAAAGAGCGCGGGTTGCCTCGTCTGGCTGGCCGCTTGATCCTCGGCGTAGTCGTAGTCGC
GCGGCCGGCGGGATGAAGCCCGAGATGAAGACGGCTGATCTCGGTAAGCATCCCTGTAGG
CGAAAGCGACAGACGATGGGCCGGACTGAGAGGGGGAAGATTCGGGGAAGAAGTCGGGTG
GTTCAGGATCAGATGCGGAGATGAGGACAGACTGTGACGGCCGTGGTGAGAGCTGTTCGA
GGTCGTACTCGCTTGGCTTGTGGCGCAGCGGTTTTGTGTGCAGCGGAAGCACAGGCGAGT
CGTCGCGGGACAGCGAGAAGCGGGAGAGGAAAGATGAGTTAGCCATCTTGGTGTGCGAGT
CGACGTCAAGATAAACAGGTTGTGGTCGGAAAAGACGCGCTGAAAATGAAACTGGTGATG
TCAGAAGCGATTCTAAACAACACACTTGTGTGGACGGGGGGAGGGACAACAGGCACAGCG
GCCGCCGTGTTGTGTCTGAGAATATGTTCTAAAGAAACGCCATGCAATAACGATGTTGAG
TGTCCGCAAAGTGTACGACATGGTTTTGTTGTCGTTCAACCTGGTGTGCTCAGATGATGC
CGTTGCCTGATGCAGGTGTCTCACTGAGCAGTTGCCCATGTGCCAAAAGTTACACTCCGC
ACAAGTTGCTGGGCAAGGCAGGAGCTCTTGCGGGGCCTATCCGCAGTGAACGCGGGAAAG
ACCAAGTGGCAGAGGCTGGCCTGGCCCATATTTCATGTGACCACCCGCGAACCTGGTTAA
GTGCTTTCGCCCAGCGCGTTTAGTGGGCCTAGCTTCACGCGTCTTTTTCTGCTCCGCTCA
GGACCTGGAGAATCCTCGACCGCGTCGTGTTTCCTCCACCCCTTTAACTTCCCCGACCAG
CTGGCACACGCACCGTCTTGTTGTCGAACAGGACGAGCTGTGCCATTGGTGACTTTGTTC
TCTATCCATTCCTTTCAAAACGAGCCGTTCAATCGACCCTGCTTTTCGTTGTTCCTTCTT
TTGCCGTTCTCATTTTCCTCGGATTTCTTGCTTTTGTTTTCTTTCTTTCGTTTCTTCCAT
TCTATTCTTCTGATTATCGTTCATCCCTCTTCACAGAATCCCCTTCACGCCCATTTGCCA
CCTCCAGCATGGCGGACGCTCGCACGCCGGCACGGCCGCCTGCCCGTAAGGCGGTGGCGC
TGTCGACCGGCAAGCAACAGAGCATCCTCGGCTTCTTTGCAAAGACGCCGTCGACTGTCC
GCCCTTCGGCATCGAAGCCGCCTCGCAGTGCCGCAGCCACCGCCGACGACGAAAACGACA
GCACGGCTCTCTCCTCGCCCTGCCTGCGTGAGACTAAGGCCAACCCTCGTGTGTCCTCGC
GTGCCGCCCAGATTACGCCGTTGCCCAGCAGCGATGCTGCCGAGCCATCGAGTTCCCAGG
AGAACGCGGCCACCCCGTTGGACGCCTCGACCAAGGTACCGAAGACCGACGCTCTCCCGT
CTCCATTTACACCTGCTGAGACGGCACAGAAGTCGGCCAACCGTCTTGCAGTCCCGACTA
GCAGTCCGACACGCAAGGTAAGTCGAGCGGCAGAATTTGGATTTTTTTTTTTTGGTTTTA
TTTTGGTTTTGGAACTCGTCTAACCCTCCCAGGCCCGGAAACAAATCAGCTATGCAGAGT
CATCCGACGAAGACGATGATGTCTTTGTGGCCATGACGGCCAACCAACGGCGTCACCGCA
ATCGCACGCGAACGGTGGCAGACGACGACGACGATGAGGACTATGCGTCCGGCGGCGCTG
AAGACGTTGGTGCAGATGAGGATGGTATGTTATATTTGCTTCTGGCTCCTCGAAGCCAAA
ACCAACTGACAACTTTTCAGATGAAATGGCCGATTTTGTTGTATCGGATGAGGAATCGGA
TGCCCCGTCCAAGGCCAAGAAGCGCAAGCGGCCATCCAAGGCTGACGCGCCCCGGAAACG
GCCAACACCCACGCCGACACCCGTCAAGGACGAGAATTACGATGATTTCGACGAGGAGCT
CTTCAACGAGGTTCCCTCGACATCCACGGCGCAGAAATGGCGCTTCGACCCCGACAACGT
GCAGGCATCTGAGCCTAGGTCGACCTCAGCAGCTTCTGCGCGCACGTCGACCAACGCAGT
CTCGACTGCCAAGGCTGGAAAGGAGAAGGCGCACACCAAGGAGCCCGAGGACCGCTACAC
ATGGCTCGCCAACGTCCGCGATATGGACAAGAACGAGCCGGGCCACCCTGACTTCGACAA
GGGCACCATCTATATTCCGCCTAACGCGTGGCACAAATTTTCGCCTTTTGAGAAACAGTA
CTGGGAGATCAAGCAGAAGCTATATGACACTATCCTCTTCTTCAAAAAGGGCAAGTTCTA
CGAGCTGTACGAGAATGACGCCACAATAGGCCACCAGCTGTTTGACTTCAAGATGACTGA
TCGCGTCAATATGCGCATGGTCGGTGTGCCCGAGAGCTCGCTCGACATTTGGGTCAATCA
GTTCGTCTCCAAAGGCTACAAGGTCGCGCGTGTCGACCAGATGGAGTCCGCCCTCGGCAA
GGAGATGCGCGAGCGCGGCGCCTCGTCCGTCCCGAAGAGCAAGCAGGACAAAATCATCCG
CCGCGAGCTGGCCTGTGTCCTAACGCGTGGAACGCTGGTTGACGGCAGTATGCTGCAGGA
TGACATGGCCACCTATTGCGCTGCCATCAAGCAAGGCATGGTCGACGACAAACCCGTATT
TGGTGTTGCTTTTGTTGACGCTGCTACCGGCCAGTTCTTTTTGTCGGAGTTCGAGGACGA
CGTCGACCTGACCAAGTTCGAGACATTTGTCGCCCAGACCGCGCCGCAGGAGCTGCTTCT
CGAAAAGTCGCACTTGTCCACCAAGGCTCTGCGCATCCTCAAGAACAACACGACGCCCAT
GACCATTTGGAACTACCGCAAACCGGGTGCCGAGTTCTGGGACGACGAGATGACGCGACG
TGAGCTCGAAAGTGGCGACTACTTCGTCGATAAAGAGGGCACAGCCAAAGCACCCACCGA
CTGGCCACAGAAGATGCAAGAGATGCGCGAGAAGCCCTTGCTCATGTCTGCCTTTGGTGC
GCTGGTCAACTACCTGCGCGGCCTCAAGCTCGAACGCAACCTGCTGTCCCAGTCCAATTT
TGAGTGGTACAATCCCATCCATCGTAACGGCACGCTGATCCTGGACGGCCAGACTCTCAT
CAACTTGGAGATTTTCGCCAACACCGTCAATGGCGGACCCGAGGGCACGCTCTTCAACCT
GCTCAACCGGTGTATCACGCCGTTTGGCAAGCGCCTGTTCCGCAAGTGGGTATGCCACCC
TCTGTGCAACATCCAGAAGATCAACGAGCGTCTCGACGCCGTCGACATGCTCAATGCCGA
CCGCACCCTACGTGACCAGTTCTCAGCGGAAATGAGCAAGATGCCCGATCTCGAGCGCCT
CGGCTCGCGCATCCATGCGGGAGCTGTTCGCCCTGAAGACTTTGTGCGCGTCCTAGAAGG
CTACGAGCACATTGAGTACACGACCAGCCTGCTGCGCGCCTTTAGTGGCGGCAACAGCAT
CGTGGACCAGCTTGTGGCCGCCATGCCTGACCTCAACGAACCGCTTGCGTACTGGAAGAC
AGCCTTTGACCGCAAGCGCGCCCGTGAGGAGAAGGTTCTGATCCCCGAACGTGGCATCGA
CGAGGACTTTGACACGTGCTGTGACACTATTGATCGCATCAAGGGCGACCTGCACACCAT
GCTCGACGAGCAAAAGAGCATGCTCAAGTGCCGCTCGCTCAAGTTCACCGACGTTGGCAA
GGAAATCTACCAAGTCGAAGTGCCCAAGTCGATCAAGGTGCCCAAGACGTGGCGGCAGAT
GTCGGCCACGAGCGCGGTCAAGCGCTACTACTTTAATGAGCTTACGGATCTGGTGCGCGA
ACTTCAGGAGGCCGAGGAGACGCGCTTGCAAATGGTCCGCGAGGTTGCGCTGCGCTTCTG
TGCCCGTTTCGATGCCGACGCCGACATCTGGCTCGAGGCGACGCGCATCATTGCCCAGCT
TGACTGCCTCATCAGCCTGGCCAAGGCTTCCTCCTCCATGGGCCAGCCGAGCTGCCGGCC
CGTGTTCGTGGACGAGGATCGCAGCGTTGTCGAGTTTGAGGAGCTGCGCCACCCGTGCAT
GATCAACGCCGTCGATGACTTCATTCCCAACGACGTACGCCTCGGTGGTGACGCCGCCAA
GATCAATCTGCTGACGGGTGCCAACGCGGCCGGCAAGTCGACCATTTTGAGAATGTCGTG
CATTGCCGTCATTATGGCCCAGATCGGATGCTACGTCCCTGCCGTGGCCGCGCGCCTCAC
GCCCGTCGACCGCATCATGTCGCGCCTCGGCGCCAACGACAACATCTTCGCCGCTCAGTC
CACCTTCTTTGTCGAGCTGTCCGAGACCAAGAAGATTCTGAGCGAGGCCACCCCCCGCTC
GCTCGTCATTCTGGACGAGCTCGGCCGCGGCACGTCATCCTACGACGGCGTCGCTGTTGC
GCAGGCCGTGCTGCACCACGTTGCCAGCCACATTGGCTGTGTCGGCTTCTTCGCGACGCA
TTACCACTCGCTAGCCACTGAGTTCGAAAACCACCCAGAAATCCGCGCCAAGCGCATGCA
GATCCATGTCGACGACGCCAACCGCCAGGTGACTTTCCTGTATAAGCTCGAAGACGGTGT
CGCCGAAGGCTCGTTTGGTATGCACTGCGCTGCCATGTGCGGCATCCCCACCAAGGTCAT
CACGGATGCCGAGGTGGCCGCACGTGAGTGGGAGCATACGAGCCGCCTCAAGGACAGCCT
GGACCGGGCCAAGACGGGCTGCTACATCCCGCTGGGCATCCTGAGCGACGTGGCGACGCT
GTTGCGGCCGGACGGTGTGGCTGCAGGGGCCAACGACAAGGCCATGGATCGGAACAGCGT
TGAAGTGCTGCTGCAGGCTATTGAGGCTTTGTAAATGTATAAAGGAAGTGCTTGTTTGTG
TTATTAATATGGCTTTTTAAATTCAGCACGTCTGTGTCTTTCCCCATGTGGCGTTACGAG
CTCAAGGGAGCCATGTGTTGTTTTATTTACTTTCATGGTGTCCTGGGTTTATTCTTTGTT
GTCTAGCTACGGTGTATTTTTGAAAGCAGTTGTCGCAAAAGGAGTTTTAATGAAGAACCT
TCTAAATAGCAAACATTGGTAGTGCCAGTTAAGCATTTTATGTCACGACAGTTTGCCCTT
GTTGTGAATTTCGCGTCAACGAACACAATCTTGCCTATTTTAATTTGTGTTGTTTTTTTA
ATTTGAAATTCTGAAATTGATATTTTGTTGATATTGAGACATAACAATGAAAAAATAACT
TTTTTATATAAAAAAAATTGGTCTTGAATAACTCGCGTCCTTGTTTCGTGCCGTGTCAAT
AAATTGTACGAAAGTACTAATTGAACGATAGTAACGACAATAATAAAACATGATTACACC
ACAATCAATCAAATTATTCTCTCCACCTAACCATTTGCTGCTTTAAGGTTTCCGAGGATG
TTCTCAACGAATGCCATGCGTTTTGTATTTTTGTACCCATAATTCTCCCAAGGCTGTTGT
CCTGCCTTTGGCCTAGCTAGCCAGGCCTCCATGACCTTGTCACCGGTAGAGAGCACGAAA
GCCATGCTCGGTGGTCAACCTTCGGCAATTCCCGGCAGCGACCGTGCTTCGATATGGAGC
AGATCCTCCACAGACTGGGACACCTGGCCAGGACCAGGTTATAGTTTTGTCCCAGGCCTG
TATGTCGCGCACATGGCGAAGAGAAATCGAAGAAAGGAACCCCTGGACGAGGGACGGGCG
ATTCCTAGAAATGACGAGGATTGACGTGAACCATTCTCTGTCGAGGTGTCCGGGGTGCAG
TGACGCCTTTCACTGTCCCAGCCTGGTCTCGACTCGAGTCTGGCAATGTAATCACCCGTA
TTTATGTAGTAGCACAACAGAAATGCACCGTCTATGTCATTTATGTTGTGCAGCATAATT
ACTCTGCCCTTCCACGAGAGTTTAGATGCAATAAGACTGAGCCACCTACGCCATATAGGA
AATTCTCAGAAGTTTCTCCCTTTCTTCGGTAAACGAAGGAGCTGCTCAAGTTAACATTCT
GTGGCCGGTTTAACGCCCGCAACATGGTCGCATCGAGGACGGCGTAACTGTTTATTAGTG
CCGGATTCTTTACCTAAGTGGTATTGGATGCCTGTAGTTCAGACAGACTATCGTGGGCCG
TGGCACTGATGATAGAGGATGGACAGCTTCGTCGCACTTTTTTATGACTACACCATATGA
GTCGTTATTTCCGTCGTTTTGCCCCTAATGCTTCAGGTCAGCACATAGTTGTGGAAATCA
GGCACACTATGAAGATATCAAAGTAAGTTGTAAACTTTTTCTAGCATTGCCTCACGTCAG
ATCGCACCTTCCTTCAATACAATGATGCCGTCTGAGAGCACCTTCCGTATTGCACCCACT
TCGTTCTCTGTCTGGCGCTCTTTACCGTCATCTTTCTCTAGGTTCGCTCCTTCCCTATGT
CCATTCTCATTTTGTCTCCTTCCCATTTCAACAACTAAGTGGGGTCCTGTATGATGCCCC
TAGTGTGAGTTGCGCGATTACGGAGTGTCGTTTGCTGCCTCGCTCCTTCCTTAGATATGA
TACACCCCCTTTTCTTTTATCTTATCGCCCTGAATTTTCTCACTTGTTGTTGTTTTTGTG
TTTGTGTCGCCGTTCTCCGTCTCTCGACAGCACTGCCTTTCGTCCGTCCCCCTTGCACCA
CCCTCTACTTCCCTTACACGATAACTAAGCGGAGATATTCCCAACAAGGGATAACTAACG
CCTCAACGCTTGGCGGCGGAAGACCGTTCTCCCAGCGGCAACGGCAATGACAACAAGCTA
CGAACTCCATGCACAGACATATAGCCAACGGCTACGTTTTAAATACGATATCACAGACCT
CACTCCGGCATTCTGACTGACACGCATACATCGGTACTCTTATTGACAGCTTGTCAATGC
CAAGAAAGCTGATAGATCAACAAAGACATTGTTGACCTCGAATTGCTGTCACGGAGATCT
TTATTCGAAGAGAGACCTCGACTGCCACGACCAGCTGGAGGATCTGCTAGGATTGAAAGG
GGAGAACGGGTGAGTGGCATAACCTGGCTCGGCTAGGCCGCTGACCTCCGCGTATGATTG
CCGGCGCTATCAGAAGGAAGCAAAAAGAAATCATCGACATCAAAACGTGCAAAAGCGAAA
GCCACAAAATGAAAAGAAATCAATTAACGACCGGCATTGGCCCGTGAGACATGCCTGATG
AGGATGTTCCCTGTGACGAAGCACCAACTCTGCTCGCTTTTTGCTGTACTTCGCCCGTAT
AGTCCGTTATCTGCCCAATGAGCGAGGCTGTCCCCAGCTTGTCGATAATGTGATTTGGAC
TGCAGTTCGATTACAGCTTTGAATTGGAAAACAGCGACAGGGGCCTCGCATTGGCCAGAT
CCGCTCATCTCAAGGTCCTTATCGCAAACCACCCCCATAGCCTGCCCTGGTCGACCACGC
TAGACAGGGGTCGTTCCCGTTTGTTGAACCCACCGTCATGGACACTAACACGGATTCCCA
AGGCATCAAGCTCTAGTCCGGTTTGGTAGCTTAATGTGGAGACCGTTGATATGCACCTCA
CGCCCCACGACTCTCTTATCACTTTGCAAAAGGTACGACATACCTTTCTGCCAGTCAACC
GCAAAATCCCGGCCGCACAGGTGAGACTTTTACACTTTGTCAGTCGCTTTAGTTCTTTTC
TAAACCACTGTATCTGGAGCCTGGAGTCCGGAGATGCTGCAATTTTTGCTCGTCGTCATT
TTGCTTGACTCTCTTGAAATTTGTTTTTGTTTCGGGCATTGTGGCTTCTAACGTCATGCG
TGCCTCGGATCGCCTCTCTCTGCACGTAATTTTGCGAGAATCACAAGTGCTAACACAAGC
TGGTCACTTCAGAGGCAGATCATGAAAACTTACCTCATTATTGTCCACTTTTGATGTTTG
AGACACTTATCTTTGTTTTCACAACACGACATTACAGAGACACAGCAATGAGAAGAGACT
TACAGTCCTATGACAGACGTGCTTGTTTGAAGCTCGCTCATGATCCTGAAAGATCAATCA
GATACATATATCTTTTCCTTTTCCCATTCTCGCGGCTCGAGTTGTCGAGACACGGACGAG
TGACGCACTATCTAAGTCAACTACAGGTGACCTCAACTGAACACGGTATCCGCAGCCGGC
CGCAGACTCCGTCTAGACTTTGGGCGTATCGATACTCTTGCAGTAGCCCACTGCAAGGGA
CGCAACCAAGTCAACGGAACACAACCCTGTCGACGCGAGTTCCACTGCGAAACACCTTTT
GTGTTTCTGGAATGGTAGTGCAAAATACCTCTTTGTTTCGTGAAGAAGTGGACAACCAAC
TTTCGTTCCTATTCCTCGAGCTCAGGTGCTGTGATCTCACTACCTATTGGAGACTGTCAG
AGTACAAAGTTTCGGATTGTGTACGCTGCATCTTTTCAATACAACGTTTGTTGTGCTTGT
GATGCATCGAGAGGTAAGATTTCCTTCTCCTAAACCAACGCAACTCTCATGCATTTTCCA
TCTCCCTGGAATTTTGCTTTTTTTTCCATAACCTTGCTTTCTTTTTCCCTCCTTTCATTT
TCTTGTCACAACATGCCCACACAAAACATATTATACCCCTTGTCATGTACACGACAGAGC
TATTATTGGCCCCTTGCCCACACTACCTGATCCATGCCGGACCCAAACAAACGAATTTGC
ACTCTTCGTCGCCCCAGATGAGACGAGAAAAAGACAAACGCCTCCCTTTATTTCCACAGT
CTTATGTATTTTTGCATCTCCACACACACTTGCCTCCTACGGCGTGTATCCCCCCACCAT
TTCCCTTTTCTCTTTGGGTCATTTGGCTGTATTCGAGGCCACCCATTTGTGTACAAGTCT
TGCAACACTGTATGGTCTCTGAGGCTTACTCGTTGTTGTACTTAGCCCGGATACCCAGAA
ACCTGATCTCGTCTTGCGCCATACAAGCTTCTGTCGTTTCCAAGGTCCCTAACGGTTGTT
CGAGAACCTAGCAGTTTCCTTTTCTTGTCCTAATTCCGCAACTCGCTTGTCGATCTCTCT
TCACTCTCATACAGTCTGCACCTCATTGCTCGTGTCGGGACTGACACTCGCTCGCGAGCA
ACAACACAAAATCTTTCATTTGATACTGATACCGTGTTCAAAGACGCGGAGAGCATCTTT
TTCAAAACTTACTTTCCAACACGGTTCATCTTCGACAACACAAACATTACATAGCTGTGA
AAGCCGCCCACCGGGGTGCATCATAACTCGGCCACCATGTCGGGTAGAAGCGCATATGTG
CGCAAAAAGATCACGGAGACGAAGGCCAATGAAAAAAATGCCATGGGCCGAGGCCGTGCA
CGGTCAACAGCAAGTTCTGAAGATACGGCTACATTAAGTGACTACAACATGCCCATGCGG
CAGGATACAGGCATCGGGACAACAAATGGACGTTTTCTCAAATTCTCGGAGCCGATACGC
GCAAGCGAGCCGGTGGACTACAGCCACATGGGTTACGGCCAGCCTAGTACGGGCAGTCAG
AACGGCAGCAGTGGGGACGACCGAAGAGACGGTGGGCAAGGACCACCGTTGCCGCGGCCA
CTGGACGATTTCGCCTATGCTCGCGCCCGGCGACCCAACATTCGGACGGAAGACGTTTCG
GGCATCGAAAAGTCCGGTTTACGCTCAGCCGTGGACAAAAAGAGCGACGACGTGCGCCGT
GGACTCGTCAAGGCGTTTACTTTCGGCAAAAAGAAGAGCAATGACGAGAAGAACGGCAAC
CATTTCCGACCACCGTCAGCTGCCACTGTTCGGCCGGCCATGGGTAGCAGTGTCAACGAG
AGCGACCTTGACCTGGCCATCGACCCCCACGACATGGGTCCTCGCGACATTGGTCCTCGG
GATATGGGTCCTCGTGAGATGGTTAATAACGTCGGCAGCCTACATCAACAGATACAGCAA
CAACATCAACAAATGATGATGATGCAGGAGCGGCACCGCCACCAGCAGCTACCACAGTCT
CCGGTCGACAGTCAACCAGGAGGATGGGATGGAGGGAGCCACCTATCACCTCCCCCGTCT
AGCAAACTGCCTCCGCTTCCGCCGGCGTCTAACTCGGTACCGATCAAGCGTTGGATAGGT
TCTGGGCGGCCCGTCCAACGCTGGAACAAGCTGCGCAAAGACCCCGAGCTCTGGGACCCC
AACGGTGATGTGCTTGTTTTCTTTGGTTACAAGGGCCAGCAACCGCGCCCTAACCCATCT
TTCCGCCTGTCATCACACATCATTGAGGCGACCGAGTCCCGATTTCTCATCACGCTTCTA
CGGGAAGGCTCGACGGAGGAAGACATCCAGCTGCCGCCATCACCTATTGGCGCGCCTCCC
ATGCTGCAACGGCACATGGCCAGTGGGGGAGGATCTGGCGGGCATCTCGGACCACATAGT
CACGGTCGTGGTCACGGCCATGGCGGGTACGGCATGGGCCAACCGACGCCACCAATATCT
GAAGATGCTAGCTTGGTTGACGTTGATGGGCAAATTAGTTACGAGATGTACTTTCCGACA
CCACCCAACATGAACAAGGTCGACCAGCTACGGCACCACATCACAACGAGGAATATTTTT
GCACTCTTGTACCATGCTTCGCTTGTCGGCTTGTCGCTGTACCAGGCGCTTGCAGATCTC
CACGCACGGCTAGAAGCGTACATGCCCCCAGAAATGGATAATGTTGGCACAATTATCAAC
TATCTTGGAGCGCGCGGCATCGACGACATTAGGAATGACCCAGAGAGCGCCATCTCACTT
CTGGCCTGGTCCGAGAGCCCAGATGTGCGATGGGAAGAGGGCTGGCGTGAGAGCTTCCTA
CACAGCACCGGCATGTACGCAAGCCTCGAGAGCTGTGCCGACTTCAAGAACGTCACTCCT
ATCACGCGGGCACTCTTGGAGCGAGCCTGCCTGGAGACGCAGCTGCGGGTTCAAGCAGCG
GAAGAGCGTCTAGCTGACTTCCAGTTCGCCGATATGTGGCCACCGGCGCTGGCGACGACG
GCCAGCTCCAGCGGTCCCGTCCAACCCAGCCCAGCAAAGGCTGCGGGTGACCGATTGCAA
AAGTTCTTGCTGCAACATTACACACGGACGTACGGCCGTTGGCCACCGCTACCGCCATCC
CCCACCGTAGCATCGCTGGGCGTGCCCATGGATGCTGAAGACGATATTTGGCTTACACGA
ACGATAGCTCATGCCCTCCAGAAGGACTTTGCAGCATTGTACGACTACCTCGTGGATCGC
GACATTGTTTGGGACGGCTCCGAGGCGCGGTCGGGCCGAAAGTGGATGCTTGTGTCGCAA
ACCGGCAATAAGGCGTTCGAAGCCGACACATTGGATCTACCGATGACCGACATGCTTGTT
GAGTTCGACAACAAACTGCGCTTCCCGCACATTCCACATCCGTTTCCGCTCGTGCCTGAT
TCCATCCCACCAAGTGCTCCTTCTTCAGGAAAAGAAAAGGGCAAAAAGGGTGATGCCGCA
TCGACAGGGATGGGCAATCGGGCTGGCTCCGTCGAGCGGCGCGTGCAGCTCGCCTACACT
GTAGCCACGAACATGTTGATTCTGGGCTCGGACTTTAATCAGTCGGACCTGATCGACGCC
TTCTCCAAATTTGAAAAGGTTGACCGCGTGGGTGAGGTGGACCCATTGACGGCCCGCCGC
GGTCGCTGGGTGCTCATATACGGCATTCTGCAGACACTTGCCTCCGTGTCAGTCGACGCG
CTCAACATGCGCTACCGTGATGGCGTGTCATACCATTTGTCGCCGCGGCTCAAGGGCGCC
AAGATGCCACCATGGCGGACAATAGGTGGTGGTGGACTCGTCGGTTCGAGCGATGAAGCG
GCACATGAACTGTCACACTGCTGGGTCGTGCCACGTACGTGGAACACGGGCCCCCAAAAC
GACCATGGCAGCCACAGCTCGGCTCATCAGAGCGGCAATGAGGAGAGTTCGGCCGCATCC
TCAAGTGCATCGGGCACTAACAGTCCTGTCCGGCGGAGCAGTATCATTATTGGCAGTAGC
AGCAGCAACGCTGGTGGTGGTTTCAACTTCCCGCGACCGCCTCCGGCGGACACACTCACA
GTCCGCAGCAGTTCATCCGCGGGCTTCCACACACCATATGGCGGCCGGTCAGTGCGGTCC
AGTACTTCACTTGCTGCGTCGAGTAATGCTGGTGGCGATGGTCTCGGCAGCGACTTGGCG
CCTCCCTTTGGCGCGTTTGGCACTTACACGCAGTCGTCCTATGGCGGCGCGGCAAGTGTT
GTGTCGAGTACGAGCGCTATGTCCGATGTCTCCAGCAATACGCGACCGCGTAAGGGCAAC
GGACCCTCGTCCAAGATGGCCATTAGCCGCAGTGGCGTCAATGCAGGCGGCGGCGGCGGC
GTCTATGGCGGCGCCAACCCCAACGTCAACATGAGCCTCAACATGGGCATGAGCATTGGT
ATCCCGACGGTTGAGGAGGCGGAGTGGCCTATGACTATAAGCAGTGGTGAGACTGCAGCG
AGCAGTGGCAGCGGACGGCGCAGTGCTCATGGCGGACCTCCTGTGCTGCCAGGTCTGAAG
GGTATCCCCCACATGGCATCGTCTGGCAATGGTGGATTTATGTTGATGGATGAGTCTCAA
GACGAGTCTCACAGCAACTACACGACAGAGGGAAGCGGCAGCGAGCGGCGGCGGCGGCGG
CGTCAAGACAAAGGTGGCCGCGAGGGACGAGACGGGCGCGATAGACGCGAAGACTGGGGA
GGAAGCAGCACACGCAGCAAGACCCGCACACAGAGGCCGCTCATGAATCAGGGCGACGAA
GGGGACAGTGTGGCGCCCGTGATCCGAGACTTTGATGCTCTGGATGTAATTGATGACCAC
GAGCCGTAGGTACGACGTCGATGATGTAGACGATTGAAGTGAGGACGTGTGATTTTTGAC
GCACTTTTGGAAAGCTCTCTGATTTAGCTGTCCTTTCTTTTGTAATATATCCTAGTCGTT
TTGATTTCGCCCATTGTTGGGAACAACGTTTACAGATTTGGTTTGCAACTTTTGGATATG
TCCTATTTTCGCCTGCAATATCTTGGATATTACTTATTTCTACGATATGCATACCATCAC
CAATTTCATACTAACAGTCTCCTTAGCAAAAATCAAATGTAGGAAGACCACCTCGAACAC
AAGCTGAGCCGACCTCAGGAAGCACCGCATTGAGGCACGAAATACAAACTCGAAGGAGAT
CGCAAAAACGAGCTTTGCATGCCCCCTGCTCTCACTACTGGTGCGTATGGATTGTTTCCT
TGTAAGTCTCTCGCTATTCTGTTTCACCTTCTCATGCCTTCTTCTTCGTCGGCCACATCT
TGACTAGAGGAAGGTTGTTGCTTTACTTCTAAAGTTCTCAAGCAAATAGCCGGTCTTGCG
GTGTCTTTCCCAAAGTAGAATTCGGCCGCTGGGAATTGCCCTCAACAGCCACTGGGAGTC
ATGCCTGGGCCTCATCCTATTTATTATTCCTGGTTCTGACCTTTGATTGTGCAGTCCCCG
TTTCTCGACTGTTAGCCTGGACTCTGCCGGACATGTTTGCCGTCCCGTGCATTGCGGTTC
GAGGACCAGCGAGACCAACGACGGGTCATCCAGACACTCTCATTTTCGACGGCGCTTTTT
TCTGTCGATTTCTCGCCATATGTCTCCCCTCTACGGAGAACGTCCGCTCATCGCGCGCAC
CACTCCCAGTTCTAGTGTGACCCAAGGCCTCTTCCTGATTTGAGTGAGAGGCCATGGATT
TCACAAAAACTCCAAGTGCCGCGCTTTTCTTCCCACAGCTCATTTGCCTCAGCTTGTCTT
CTGCACCTCTTTGCCGATCCACGGTCAGTCGGCCTTTCCAAATTCCCGACAGCCAGGTTT
AGTACGACATACTCCGCATGCTTTCCTCTGCAAGCCGTGTGTGGGTGGTACCCAAATTTT
GACCACACCTTCTCCCCTGTCGCATGCCTTCTTTGTGCAGCTGTGCCACACTGCCGCTGA
TACTTCGTATTGTTGGGATCCTCCGCTAATCGGTCGCGATGGCAGAGTGTCATTCTCAAG
ACATTCGGCTTCTTTATTTCGCTCTATTCGCCCTTTTTCGCTCTTCCGTGTCTTGGCCGA
TATAGCCATGCGCAACTTGCACAATATTATTTTACATTTCGGTATCCAACGTCCGTTGTT
CATCGTCCGTTGTTCGACCGTACTCTGCTGGACGGAATTCAACCGAAATTAGGCGCTCCT
GTGGTCTCGTGCTGGAGCAACTCGCGTGTGTTTGACAAGCCCTGTTGCTCCAAAGAACCA
CGTTGCGGCGTCCGAACGCTGACGCTAATTTAACACTCAGCCACGAACAGCCGGCTTCAC
GGCCCAAACTCAAAAGACAGCAAAGATGGGCGACGGACATACTCTGTGCTCCTCTGCCGC
CGTAGGATGATGGTGACAAACCAGAACCGTCTCCTCATCTCGCATATCCTATTTCCCCAC
TCGGTATCCACACCGGATGGCCCAGTTGCCGATGTGAATAACTCACGTTTTTTTGGGGTC
GACTTAGTGCTCTTAGTTGAGTTGTGCACGAGTGGATTGAGTTGTGCAGGACGAGCCAAA
CGGGTGGATCCATTTTGTGCACATTTCATACACCCAACTAACAACAGTGCACACGAAACG
AACAAGGCCAAGCGATTCCCGTCCGGGCAAACGACCCCGAACTAATACGATTCGAAGCGG
CAACCGATGAAAACATAACAGCGTCAAAAACACCCTTTTCCCAACGGCTGCGGTCTGTCT
TCGGAAGCCAGTTGGACACAGGAGAGGCGGGTTTAGCGGGACGAACTGCCATCATGCCGC
TGTTTTCACTCTCTTACGCCTCTCGGGTGATGTTTTCTTTCGATTCAGCGTCCATTCCCG
TGTTTTTTTCTGACTCGTCTCATGACCGTGCTATTCGGGCATTTGTATCGCGGCACAGGT
GATGTCCTTGATGATCTGGTGCTTGGTGATTTGTTTCATTTTGTTTTCTTTTTCTTTTCC
GCCTTTCATATTCTGTCTTCCTATCCCGTTTCTTTCCCCGTTCCTATTCATATTTATCTC
CTCCGCCTGCCCTGCACACTGATCGCCGTTCACATCTCGTCATTTCGGCAAGTTCCTGTC
CGATGACAATATTCCTTCCGTACATATCCAGATACACCCAAGCTCGGACTTAGTCCCCAA
TCTTTCTCTTTCTTGGTCCCTGGTACCTTCTCTCATATTCCCCACCCCAGACTCTTCGCT
CAATCCGGCCGACAATACTCGTGGCTTTGACCGTACTTATTCGCGGTGGTCCCCTTTTAG
TCCTCCGCGTCCCTTTCCGTGTACTTGACCTCTGTTTTTCTCTTTCTACTTGCCTATTTT
GGACCTGCCCTGATTTTACCTTTCCTTTGTTGTTCTTTTGACGTCGGTCATTTGGACATT
CGGTATTTGATTTTGGATCTCGAGTAACCCGGTACTGGAACCGTTCGTGTACGTTAATAG
CCTGCATAGCCTGTTTATGACTGATATTATTGGAGTGTTTGCCATGTCGACTGCTAACAG
CCACAGCCTTAACCATGGCTGAAGCAGGAGGTCCCGCCTCGCTAGCGAGTGACGACACAG
CAGCGGCGCCACACACATTAGCACAAGCAGAGACTGCCTCGTCGGCACCGAGCAGCGCAC
TCGACAAGGAGACGGACGCAGAAAAGGATACTCACCATGATGTCGAGAGAGACGAGAGAG
ACGAGAGAGACGAGGAAAAACGCCATGCACGAGAAACACGCGACCAGGAACTTGAGCAGC
AGGCCGTCGACGAGGGCCACGACGCCGACATTCCCTCGAGCATAGGCTATGTCCTGGACG
AGCGTGGCGAGGCGAAACGCCGCAAGTCGATTGCCGACCGGAGCCGCCCGACGACGGCCA
AGGGAGCATCCAAAGAGACGACGACAGCTGTTGCTGACGCGGACGTGGAAAAGGGCTTGG
CCGGTGACGCAAAGCCTGACGGCGACGCAAGCGGAAAAGACGAAGAAAACGACCCGAACG
TAGTCTGGTGGGACGGCCCCGACGACCCTCAGAATCCCTTCAACTGGCCCACCTGGCACA
AGGCGCTCAACTGCACGCTCATCAGCGCGCTCACGTTCGTCACCCCGCTCGCATCGTCCA
TCTTTGCGCCCGGCGTGCCCGCCCTCATGGCCGAGTTCCATAGCGACAGCAACGAGCTGG
CCGCTTTTGTCGTGTCTGTGTACGTGCTGGGATTTGCCTTTGGTCCGCTACTGATTGCGC
CCCTGTCCGAGATTTACGGGCGCAACATTGTCTACCACGTCTGCAACGTGTGCTTCATTG
CCTTTGTCGTCGGCTGCGCGCTGGCGCCGTCGCTCAACGCCCTGATCGCTTTCCGCTTTA
TTTCCGGCGTCTTTGGCTCGTGCCCGCTCACCAACGGCGGCGGCTCCATTGCCGACATGG
TCTCCCAAGAGCACCGCGGCGCCGCCATGGCCAGTTTCGCCGTTGGCCCGCTGCTGGGCC
CCATCATCGGCCCCGTGGCCGGCGGGTTCCTGGCGAGTGCCAAGGGCTGGCGCTGGGTGT
TTTGGCTGATTGTCATAATCTCGGGCTTTCTGTCGGTCGTCTTCTTCTTCTCCATGCGCG
AGACGTACGCGCCGCTGCTGCTCGAGCGCAAAGCCCGCCGCCTGCGCAAGGAGACGGGCA
ACCCGCTGCTGCGCAGCAAGCTCGATGCCGGGCTCACGTCGGCAGACTACTTTAAGCGTG
GCATCTTCCGCCCGCTCAAGATGCTGGCCTTTTCGCCCATTGTGCTCATCTTTGCGCTGT
ACATGGCCGTTGTCTATGGGTACCTGTACCTCATGTTTACCTCCGTCACCGAAGTCTTCC
AGTCCACCTACGGCTTCGGCACCAATACGGTCGGCCTCGTCTATCTGGGCCTCGGCGTGG
GCTCCATGGCCGGCATGGTCTTTTTCAGCGCCATGTCCGACCGCTATACGCGCCGCATGG
CCGCCAAGGAGGGCCAGGGCATGAAGCCCGAGTACCGCCTGCAGATGCTGCCCCTGGGGG
CCGTTCTGCTACCCATTGGCTTCTTCATTTATGGCTGGACCGCTGAGTACCACAAGCACT
GGATCGCGCCCATTCTGGGCATGGTCGTCATTGGCTTTGCCAACCTGGTCATCTTTATGA
GCTTGCAGCTGTACCTGGTGGACGCCTTCACCATCTACGCGGCCTCCGCGCTCGCCGCCA
ACACGGTCGTGCGCTCCATCGCCGGTGCTGTGTTGCCACTGGCCGGCCTGCAAATGTACG
CCAAGCTGGGCCTGGGATGGGGCAACAGTCTGCTGGGGTTCATTGCCCTGGCTCTTGTGC
CGGCGCCGTTCTATATCAACAAGTACGGCGAGTATCTGCGCAAGCGCTTTGAGATTAAGG
ACTTGTAGTGGGCGGGGGCAAGCCCATTTCTGTGTTAGGCTGGCAGTAGATTCCTTCTGT
CCGATTCCGTCATCGTCATGTTCTGTCTTTGATTGCATTATTTGCGCATATACACCAGAT
AGATAGCATTGGAAATAAAAACGCAGGCATATTGTTTCATCGGCCTTTCGCCAGCTTTTC
GTCAGATCCGCGTCGTCTCCTCCAGTGGCAGGCGCCAATACGTCTTATGCCTTGCGCCCC
AACTGTCGATCCCTGGAGTGAACAAATTCCGGTAAAATAAAATCAAGGGTTGAGTGATGG
GCACCAGCAATGGGTGATCGTAGCTGATGTGCGACTGGCCTATGCTCTCCAGAGTTGGTG
GAGTACGAGAACCAAGAGATCCGGGTCGACATGTAAAGATGCTGCACTGAAACATCTGGC
AAGATCATCGTCAGTGGAGTCCAACCGAAGAGCAACAGATGAGCGCGGTGTTTCTGCCGC
TTTCAGTGGATGTCTGTTTGTTTGCACATCAATGTAAACAGGATGGGAAATGTTTGCTAA
CTCGCAACCCCATGATCTGCTGCGCTCTTTACTGTGCAGACGGTCATATTTTTATCGCTG
TTGAGAGATGGCATCCACGAAAGAAAAGACGTATTTATAGGATAACAAGACAAGATGGCA
CGTGATGCAGAAGAGGAGACAAAGGTAACATAAGAAAAGACGAAATAAGCATTGCAAATA
TGGGCTGTCGTCATTTCGTCATTTCCCCAGAAACGTCGCTTCTTTTTGCGCCATTGTCAT
GCGCTTTTCGTCTTGTCCCGCGACCTTGTTCGCTCCTTTCATCTCGACAACATACCGGAC
TGTCGTTGACCGCCGTCTCAGTGTGTGTCTCGGATCGTGTTTGATCGGTGCCGTTAACGG
CTCTTTCTGTTCTTGATCGACATGTGCCACTCGATTTGTGGCTTGGCGGGGTTCAGGGTA
CGCCTGAATTTAACAGGACTCGCTAAAGGTCACTTTGACGGGTGCAGCCGCCGCTACTGT
AGTCCGCCCACGCTACGGACCCTGTCGCCACAAGCGGCAGGCACTGTCGATGACCACCTA
CCAACTTTCGAATGCCAGATTTGCTCCCTAGATTATGCTTGTTTTCGTTTTCAACCAGAA
TTCAACTGTTCTTTGTAACCGCTGGTCACTCCTTTCGTCGTCTTCCGCCAAGTCAATCGT
TCTGGACCTAGAGGGGGAAAATCTTTACTAAATGTTTTCTCCCCCCTTGTAAGACAGACA
AAAATGACAGACGAAGAAATTGTCACAAGTTCATAAAGCAACGCAGCGTTTATGTCTTAA
CGTATTGTACTCGCTTTTCCCCATATTAGCACGAAAGCGCTACATGTCGTTGTATATTTT
TCACCTTTCAATCGTTCTAGAAGGCCAGCATCAACTCATTGGCTCTCCAAGCAACGTCTG
CAACGTCTGCAACATTAGACGGAGTCTGCGATTTCCGTTGGCGAGGACGGGCCTGTTGCC
GATTTATCAACCAAAACACATCTTGACTCGGTCACTCTTGCACGCTTTCCCCGTATTCTG
CAGCCCTCACCTCCTTCGGCTCGACCTTCTCTTGTTTCTCCGGCCCCTGCCATTGTGTCT
GCATTGGCCATTTCAAGCACGTTTGCTCCCCCCCCCTGCTTGGCGTTCCTGAAACTGACA
TATTAAGACAGCAGAGCACGTAATCATCTGACCAAAAGGTGCGCATGGGTTCCTCTCCAA
CAGCCAAGTACGTTTTGGCCAAGAAATGTAGCCATTAGCGTTGCGAGCTCCGCCTTTTTC
GTACTTTTCGTCTAGGGTTATTATGTCTCGTTTAACTCTTTGTTGGGCATTCTCTGCAGG
TTCATTTCGATTCAAAGTTCAGTATATGTGCTATGTTTGCCTCGGTCTATGACTATAACC
ATCGCAGCCACTGCTGCTGTTCTCGCCTAAATATGCCAAAACCACGTCACAGTAAGCCGC
CCCGACACGGCAGGACACGCCTCCCCGTTTTCTGATGAGCCGTAATTGCACTCTGCACTC
TGCATTCGGCAGTCTCAACAGTCCAGATCTTGCAGTTGATTTCTGCGCTTTCCGGGTTGT
TGGTACAGATAGTTTGGGCCGTGTTTTAGCCTCACACCCCCTGGGCTGGCCGCGCTCAGA
GAGCCTCACTGAGCCTCATTTGGTCGTACTGAACCGCATCGGGATGTTAACGACGCAACA
TGCATTTCTACCCCCCTTTGCCATGCTCCTCCACTGGACCTCCATGATGTCAAAAAATCC
AAAACCATCCCCCCTCCTTGACACACGCCCCGTTTTCTCTTTCTTTTCATCCCAAGCCAA
GCCCGCCAGGGTTGTCCCCGACGCCAGTCCAGGCTGCTGGCAGCCGTCAAAAACAACAAA
ACAACTGCAAAAAATCAATCCAAAGTCAATCGTATGATCGTCATCCCACGGGGCTGTCGG
TATTTCGGCTGTCCCTGCAAAAACGACCCCTGTCCTTTATTGTTGTCGTGACCCGTCCTG
TCGTTACCATTTTCGGTTTCTCTTTGCCGCCGTCGTCAACTGCCTCGTCCATCATGACGT
TGCGTGAGAAAATCAGTACTGTATATAAAAGGTCATTTACCCGGCCATCTTGTCTGCTCG
TCTTTTTTACCTCGTCTTCCTCAGCAACAACTTCTCTTTCACTTCAGTCTCTACCATAGT
TCTGTGAACTACTTTCCTTCTCTTCTTTAGTCGTTCTTTTCAACGTTTTGTCTGTACTTT
ACATTCTTTACACCGCGAGCCGGTCTCTTCATTCCTTTTAAACGTCTCTTTTAGTTTTAT
TCTTATCGTTTACTTTTCCACTCTCAAAATGCACTCCCAGACGTTGTTTGTGGCTGCCCT
CGTGGCTGTCGCCGAGGCCCGCTTCGGCGCGGAACAGCGCCCTGTCGCCGCCATCGCCGC
CCTCACCGACCGCGGCAAGCCCGGTGATGCCGGCACACTCTCAGGCCAGGTGCCGGGCGT
GTTGCTTGCGGGCGCCAACGCTTGCGCCAAGCTTACCCTGGCTGACACCATCATCACTAC
CCTGGGCAGCACGGCCGATGTGGTGGCCGCCGCCGCCGCACTCGTGGCCGCCGAGAAGAA
CTTCAACCCGTTCGCCGTGTCGATCCCTTCGCTGTGCTCCGACGTGACGCTTCCGGTCAC
CGAGGTCCTGCGCGGCATTGTCCCGCTGATCGACCCGGCCGTCCTCGGCAGCGACATTGA
GAACGCCAACTCAGCGTCGTCGCTGCTCAACCCCTTCGCCGCCGGCGGTCTCAGTGTCGC
CGATGTCGTTGCCGCCAACGGCTTCACCAACTTTTCGACGCAGGCTGCGGATGGCTCGAC
GGGCGCCGCTGCCGTGTCGGTCACCGCTGCGTTGGTCACCGCGGCCTCGACCGCCACTGC
CTCGGCCGCTGCCACTACCCTGGTGACGTCCGTCGTTGCTGCCTCGGCTTCCTCGGTTGC
CTCCGTCGGCGCCGCTGGTGCTGCTTCCTCCACGGGCGCTGCCGGCCCCGTTGTCAACGG
CGTCCAGCAGTCGACCATTGCCGGCCTCGACTTTGGCCTGTGCGTGCCCACGATCAAGTT
CGAGGCTGGTCTTGACGGCCGCAAGGCCACCGAGTTCACTTTCCAGGCCATCGATCCTCT
TGTCAACAAGGGCCAGCAGGAGGCACTGAACCCCAACATCATCACGAAGCGCATCTCGGA
CCAGCTGACCAACGTGTGCAACGCGAACCAAGCGGCCAAGGATGCGGCCAAGGCGGCGGT
GGCGCAGATTTCGGCGCTGGGCACCAAGGACCAGTCAACGGCCGATGCCTGGAACACGGC
TCTGGGCTTCGCGGGCACCAACACCAACCCCGACAATGCGCCCCAGCCCGGTCTGGTCGG
CCACACCTAAGCGAGCTGTTAAACGAATCGTAACGGTTCGGTGTGAAGTGGGTTCTGGCG
TTTGGTTGGAGAGTAAGGGCAGGACCTGCCGTGTTCTGTACTAGTACTGCGTCGCGCATC
TCGCATCTCGTGCCTCTTTGCGTGGTTTGACGACTTATGCCTCCTGCGCGCTCTGTACTT
GTTCGATTTCCTATGATGACTGGGGATATCTCGTTGACGGGCGTTTTGTTTCGGCGTTTC
ACTGCAGGGTTTTTGAATTCTTTCTTTTCTTTTTTTTTTCTGTCTCTTAGAAATAACAGC
AAATGGATGTTCTTTGGATAGATCTCTTCACCATAAATGCTTTATTTGCACGACTAGCCA
CGTAAATGAGCCAAACGTCTCTCCTCGGCGTGCTCACGTGTCCTCGTCAGCTTCTCAATA
ACCGAGCACACTCCCATCAAGGACGCCTCATCATACTTTCGGGCAATCGCTGAAACACCG
TAAGGCACATTGGGCCCCGTCGCCACGAGCCGCCCTGTACCATTGCGCTTGACTTTCGGG
GAGTCACGGTATCCGAGTGGCAAGGTAATTTGCGGGTGGCCCTCGCAAGCGGCAAAATAG
TTGACGGCACTGGCGTCGGTGGGGAGCAGCAGAATGTCAACAGGTTCATGGGTGTTGAAA
CCATGCGGCCGATCGGGGCCACCTTTGATGCCATCCAGTGCACCCTGAATGCCGCCTGGA
CCAGCGAAATATGCCGCATTGGTCTTGGCAGCTTTAAAAGCTGAGGAGTCGCTAGTGGTG
GCCTGGGTCTGCTCAAGACGCTCAATGTTGCGGCGAGGACGGCCGATGATGTGGACAGCC
TCCTCGACGATATCTTCTGGCTCCTCTTCTGTAGTGTTCCCGGCCGAATCGTCTCTCTTG
TCGTCTGTCTCCTCATTCTCGCCATATTCCTCCTCCGGCGTCGACTTAATGAATGCGCAC
AGTGCCTTTACGCCATCAATATTTTGCGGGTTGGCCGTCAGTGTGGCCAAATAGGCTGGC
AGCGCATCATGAAACTCGCCTGCCATGTAGTTGGTCTTCTCCACGAGGGACAAGTTCTTG
AAGCGGAGGAGGCCCGGCATCGTACAGTCGACGATTGTGACACCCTCCCGGGCGCGCAAC
GGAGCAACCACGTGGGTTTCGAACGCCTCGAGGATCGTCGACTTGATACCCTTGAGTGCA
TCACGCGGGATTCCAATCCGGAGAGAGAGTGGCGCGTCTTCTTTAACAGAAGTAAGTTTT
GGATGAAGTGGTGACTGCAACCGTGCCTCGGGAATCTCGGCCGTCTTGGGATCATGCTCG
TCGCGGCCCATCATCACGTCCAGCATCAGTGCTGCGTCAGCCAAGGTCCGCGTCATTGGG
CCCAGCGTATCCTGCTGCGGCGAGATAGGAACAACAGCGTCGCGCGACACCAGGCCCGTT
GTTGGTTTCAGGCCAACAATGTTGTTTTGCGTGGCCGGGCTGATAATGCTGCCGGATGTC
TCTGTGCCCACGGCTAGCACACAGTACCCCATGTCGACGGCCACGGCAGAGCCGCTGCTG
CTCCCAGAGGGATCCTGTTTGGCATGGTACGCGCCGTACGTCTGCCCACCCCGGGCGCTC
CAGCCGCTGTCCGAGGGTCGAGACCGGAAGTTGGCCCACTCAGAGCAGTTGGTCGTGCCC
AGCAGCACGCACCCTGCATCGCGCAGACGAGTGACGGCCATGTTCTCGCGCGCAGGCTTG
GCACCCAGAAGGGCCAATGAACCGGCCGTGGCCTCAAGTGCCGGCTCCGCAGTGGCGACA
TTATCCTTGACGAGCAATGGGACGCCATGGAGAGGGCGCATCTTCTTCGTGCGTGCTGGC
CCATCTAGGCCAGCTAGTTCCGCATCGAGTTCCCGTGCTATGTTGAGTGCATTGGGGTTG
ATTTGCAGCACGGCGTGCAGATCGCCGTCGAAACGAGCAATCTGGTTCAGATGGACCTGG
ACGAGCTGCTCTGTCGTGAATGTGGCGGCGGAAAGGCCATCCAGAACCTGTTGGACCGTA
AGGGACTTAAGCGGCGGGAGATTGGCAGGGGATGGTCGAGCCAGGACAAGTGGTGCAGAG
GGCGCGAACTCCGCCGACTCCGCGGATGTGGCGGCAGACATAATGGAGAGAAATGAAAGA
GAAAAGAGAAAAGTGAGGGTATGACAAGTAGGTGGCAGATGCCGTGTTTCCGTTCAAAGT
GCTGCTGCTGGCCGAGGTCGTGTGTCGTGATATGGGCTTATCGGAGGCCGCGATGTCGTG
AGAGGGAAATATCTGTACGTCTTGGTTGACGACGATGAGCTTCTGACGGTTCGTCGTGAT
GCTGTGCTCCGTGAAGTGGTCGAAGTGTATGAAAAGTTGGGTTCCAGAGCTTTTGGAGAT
GGCGGGTGAGTCGATGTCGTGACCAAGAGGGGTCGAGGTTGTTGAACTGTGAATGGGTTT
GTAGCACACCACCAAAGACAGCTCAGATCGGGCCGTCGTTGTACGGGCGGAGAGGTTGTA
TCACATGAGGCAGCAATAAAGGAGGCCGACAAACAGGACGTGAAAGGGGAAAATGGGACA
AATCGAGAGTGCCCAACAAAAGACAAACTACACGAGCGGGACCGATACGATCGGCAGGAG
ACGAAAGAGGAAGGCGTACGAAGCTGTTTCCGTTTACTGTCGGCGCAATGGGAAAGTACC
ATGGATGCCATTCAAAGCCACGCCAAATCAAGCTGCAAAATAGGCAAGAACATGCTAAAT
TTGGCGTTCCTGGCGCGGTGCCGCAGAAGGTGCAACCCGAGGGGCAGCCCAATACTTTTC
AGGCATTAGTTGTTTCGGCAGTGGAAATGGGCTGGCTGCAGAACACAGCAGGAACGAACG
ACATGCGGCAGAAACGCATGGTGGCGGACACAACGGAAGGTACAGCAGGAATTACAGTGG
GTCGCTATGCTGGTGAGTAACTAACCTAGTAGTGGAAGTATATGGCCAACCTCTTGTCAG
ACATGCCAACAATCAAGATAAATTTGAGACGAACACCTAGTAAACAAAGCGTTCACGGGA
TTCATGACTGTTAATGGCCTGTCAAAATATGCAAGCAGCCTGTGATGCAGTGACTGTTGG
TAGATTGCACACACGTCTATGATTGTTCATCATAGGCTACATTACACAAAAACGGCCGAA
GGACGGACGGAATGCGTTGCAGTGAGAATTTTCACGATATTGTGTATTTATGGATAGATC
TAGTCGTCGTATATTTATTCTATGGCGGATATCAGGATTAGTTCAGTCCTATTTCTGATA
GTTTTAGATATTTTGTTAGGTGATTTTGCAATTCTGGACTGTCTTTCCTGGGTGATACTT
TGTGCAACATCATCAGACGTTTCTTTTTATCCATTATTTCTACTTGTTATATTCGATACG
TTGTGTCCAGAGTTCAATCTCGCCATGATAATTATTCACCTTAAGCTCAGAACGTGGTTT
AATGTACAACTTACAGAATTTTGGCCATCTTTCCTTCTCCAAGTGCAAACAACCACGCTG
CTTGCAGGAAGGTAATGTGTCCATGACCAGTGACGGTTGAATAGTCTGACATTTGTGCCT
CTCCCCGTCTCTTTTCATGACGTCTTTTCAAATTATGAGCCTCCACATATAACTCCAGTG
TCTTCGGCTGCTCTTGCCTCACGCTGCACACCAGGTCGGTGCGCCGTCGCGCCTTCCTCA
TGTAGCCATCCAAGCGATAGCATAATGGAACATGTTGGTAGACGGAAGGACAGGTACAGC
ATACCTGCAAGGCAGGAACGATACGGTGTGAACGTCACGGGAACTTGGGCGAGGAGTGGA
CAAAAAGGGGCAACAAATCGGCTGACAGAAGGGAACAAAATCATCGGTCCCTGACCACAA
CGTCAACTTCACGCTGTGTCACAGAGCAAATTATCTTCACCGTCCGTGACAATATCACTG
TCCAAAGAGGTAGACCTAGTCTCGTCGCCTGTGTGTCTGTTAATATCGATGGCGCTTTGC
ATCTTTAGTCGGCATGGGTATATATTCAGAGATGCCCTCTCTCTTCGATGTTGACTTTCC
CTTTCTATTCGACACCTTCTGCTAAGACTTTCACGAGCGGCCCTCACAACTTTGGTCATC
GAGTACCAGAACCACAAAACAATATGGGTGCCAGACAAGAGCTCCCCTCGTCCAAGACGC
CTTGCCGTCTGTCCATCAGCACCTTGTCGCTGGGCCAAAGTTATGCTGGCCACTCGCTAG
AGCAGCGACTGGATCAAGCGTCACAACACGGCTACCAGGGCATTGAGCTGTTCTACGATG
ATCTAGAGTACGTCGCTCAGACTCTGCCTCTGGTGCCTCCGTCGTCCTTTACTACAACTG
ATTCGACCGTTATCCCGACAACGACTCTCATGGCGGCTCCTACGACGGCGCCGACCGACG
GCCAACTTGTCCGTGCGGCAGCCCTCGTGCGGGCCATGTGCGCCAAGCGCCGCTTGGCGG
TCATCTGCCTGCAGCCCTTTCGCCACTTTGAAGGACTAATCAGTCGAGACGCGCGTGCCG
ACCGGCTGACCGAGCTGCGTCTTTGGTGCCGCCTTGCCGGGATTCTGCGGACGGACCTGA
TTCTCGTTCCGTCCAACTTTTTGCCGGCCAGCCAGGTGACGGGCGAATTCAAGTTTATTG
TGCAGGACCTGCGCGAGGCAGCCGAGATTGCCGCCGCCGCTACGCCACCGGTGCGGCTCT
GTTACGAGGCTCTGGCATGGGGCACACACATTCACACTTGGCAGGCCAGCTGGGAGGTCG
CCCAGCAGGTCGACCGGCCCAACTTTGGGCTGTGCCTCGACACGTTCAACATCGCCGCGC
GCGTCTACGCGGACCCGGCTGTTTCTGGTGGCGTGCAGCCCGAGGGTCCGCAACGGTTGA
AGGATGCCATGAAAGAGCTCGCCGCGACCGTCAGCGTCGACCGTGTGTTTCTTGTGCAGA
TCGCCGACTGTGCCCGGCTGGCTGCACCGCTCGTGCCGGGTCATCCGCTTTACGACGCAG
ACTGGCCGGCGCGCATGACGTGGTCCCGCCAGCACCGGCTGTTTTATGGCGAAGACGACC
GTAGCGGATACCTGCCCATTGACCAAGTGCTGGCAGCCATTCTGGGCGGCCTCGGCTATC
GCGGGTGGCTGAGCTTTGAACTCTTCAACCGGCGGACGAGCGGCACAGACGCGAGCGTGC
CGGCAGAAATGGCGCGGCGGGGTGCGGCGTCATGGGCCAAACTGGTCGAGGACTTCGACT
TGGTGACAGCTGGCAAGGGCAAAATGGTAACCCAGACGCTCAAGGGAGCCAGAATTGTCG
AGGAGAGCAGTGAGATCAAGAGCAAGGAAGGGGATGCCGACGAATCCTTATCCAGCCGCA
GTGGCAGTCGGCGCAAGTCGGTGGTGCGGTTGTTGACTCTGTGTGGACTGTGTCAGCCGG
GCTGCGAAGAGTGATGCGGCTAAGAGGAGAGACAAAATGCGTCTTTCTTTTATGGAATGT
TTATCGCACTTAATACAAAATGGGGAAGAGATGATACGGCATAATATCTACGATGGGATG
ACAGTTACATTACAGAAGTTGGAAATCAGCATTCAAAGAGTAATACTCTACGATCGGATT
GCATCTTATTTCCGCCGCCTTTTACTTCGGCGTTTTCGTTTCCTCGATGATCCAAGTAAC
TGGGGACAGAACCGAAAATCATCTGGATTCCACAAAATGGGGGGTTGGGCCAGGCCAGGG
TTGGGTCAAACTGACGCTACGATGCGTCCTATCGCGGAACTTCCGCCACTGTTCCCACCT
TTCCATACCCATGGCCGTGGCAATTTCTTGGGGTCCAAGCCTTGCTCGCTTTGTCTCTTT
GTGTCTCTGTGTCTTTGTTGGAGACACATGGTATGTTGGACAATGAACTGGACCAGGGTC
CTCTTGTGTAACTGGGGTCTGTTGGACAGTATTTTCTCGACAGTAAACCATAAGTCCCGG
GAAACATGAACTCAAAGGTTGAAAATGCGAGGATACAACATGCCATTCCCAGAGACGGGA
AGATGCCAGAGGAGCACGAAAGACAAGACGCACTTGATGCATTCGTGAACCGACCCAAGA
AGGAGGATTAACGGAAGGATTCTGCGCCTTCAAACCAGGTAAAAGAGACGACGGAAACAA
CAGGCGGTGTCGAAGTAGGTGGACGCAGAAATCAGAAACAAAATGTAGCCTCTTGTCCTT
TCTGCCTATCCTTTGTCTTGTCCCAGCTCTTCGTTCACATGTTCAAATTTGACGTAGTAT
TGGGTCCTTCGCCTGCCCCTCCCCCTCCACGAACCAGGAAAGCCAAATACAAAAGGACGC
AGACGCACATAATATCATCTTGGGAGTGGAAAATGCAACGGTGAATTGCCACATTGATCG
GCGAGTTGTTTCCCAGCTGTCTCTTTGTATTCTCCGTTCGCCGCGACACGTTGCCAACTT
ATACGTAGATCATATGGAATCAACGTAAGAAGTTTGTCATCTAAGATGTTTCTGACTACA
AGCACTAGTTGCTTCAAATCTGCCTCTGGTTTCCTACGTCCCACCCCTGCAGCCGTCCAT
TCGCAGCCTAGCGCCGGGCGCCGGCGGATTCGGCCGGGAACAGACAATTTGTTGTCTGAC
AGTCTAACGAGTGCATTTGTCTCCGGGTGGTTCCCTTTGCACCTTTTTTAGCAGACACAC
GCAATAATGCGACGGTATATGTACAAGTAGTGCAAAACTACTCCGAGTTGGATCGCCAGG
AGCGGAGACGCGGCCGACTGGTGTTGGGTTCCCAGCTTTGTTTTTTGTTTGGGTAGCGGT
TTTAGTGAAAAGAGGGACGGTGTGGGCGAAGCGGAGAATGTAAGGTCAAGACAGGAAGAG
GATGGCAAGGGTAGTCGACCAACGAGGGAGAAGTCCGTAAGAGCGTGGGAACATGCAATG
TACTGGCCCTCTCTAGTTTCCTTCCGTTTTGCCTTTGCCTCTTTTCCTGTATATTTTCTT
GAAACAGTGGGTTTCTGTCCCCCAGAATTCTTCAATTTCAATCTGCATCGCCAAACCGTC
CCACTGCCGACGGGCTTTTTCCAACTACCACTTTCTCCTTGCTGACTAGGTTTGCCCTTT
GTTTCCACAGACAACGCCCTAGTCGCATACTGGATCTCACACTGGATCTCACGTCGAGCA
GGCTAGAGCCCCGTCGAGGCGCCTGTGTCCTCAATATTCACCCCCGATCGAGTCAAGATC
AACACTTTCTCTGAGTGCGTGACGCCCGGGTGACAATCGTCGTCGACTAACGCGGGGCGG
CACTTCCGCCAGGGAACATCAACCTCTCGTTTTGGAAGAAGGATAGCACGCGGTGCTTGA
CAATCCAGCAATCATGGCGACTGCTATTAAAGGTGCGTGCTGTACCTGTGGACGTGGATG
AACTCGAAAGCAAGTTTGCGTCTCAGGACTCTCACATAGTCACACTCTCCGCCAGAAAAC
AAACCAGTCCCGCCGCCATCGGCACCTGCACAGCCTTCCCTGCCGTCGCTCTTCAAATCA
GCCGCCATGTCGCTCTACCCGCTGAACCACAGCGATCTCTCCGCCGAGATCGAGCGCCTC
GAGTGGAACCACCACAACGTGTTTGTCCCCATGTCGGGCAACACCATCGTCGCGCCCGAG
GTCGACGCCTACCTGAAGGGCCTGGTCACGGCCCGCGTAGATGACTCTGCCTTCACTGGC
CTGCCTCCCGTGTCCGTTGCTGACATCGGTACCGGTACCGGTGTCTGGCTCGTGGACCTG
GCCAGCTCACTGCCACCAACGGCCCGCCTCGACGGATACGACTTCAACACGTCCAAGTTC
CGTCCGGCCGCATCCCGCCCATCCAATGTGCAGCTGCTCGAGGCCAACGCTGCCGAGCCC
TTTGCCGCTGAGCTCCAGGGTCAGTACGACCTTGTGCACGTGCGCCTGCTGGTGCTTGCT
CTTAAGTCGTCCGACTGGCAGCCCCTTGCCGCCAACCTGCGCACGCTGTTGCGGCCTGGC
GGCTACCTGGTGTGGGAGGAGATTGACATCGAACACTTTGCCGGGTTTCCGGAAGACTCG
GAGCTGGCCGACGCGATGAAACAGATGCTGCGTTTCTACAAAGCAGGCAGCCACCAAGGC
GGCAGCGTTGCGTACCCGATCGGGCTGGACACGCTGTTGACGTCCGAGAACTTTGAGGAT
GCACGTCAGGAGGCGTTCAAGGCGTCCGATTTCTGGGACCACCCGACGCTGTTCGGCACA
ACCATGACGTCGCTGCACACCATTGCTGCGTCTTACATGCAGGGCATGGTGCACACGGGC
GGGTTCGAGGATGTCCAGACCAAGGAGGACGCCGTGCGCAAGTCGGCTGCCGTCAAGGCA
GCGCTGGACGCGAAGACGGCCAAGGGAGACTTTTGGTTCTGGCGCACAACGGCCCGGAAG
CCGTTGTAGACGAGACGTTGTGACGAGAAATTGTTGGGTATCGTGTCGTTTGTTATTGGA
GTGGCATGTCCGACTCCTGCATATACATGCATAGACCTTGTATACAATGCATTTTACGAC
CCTTGTGCTCCTGATCGTGATTGTCCCCGCTCGCGTCGTCCCTATCGTACTAGCCGTGTA
CTCAGTCCAGGCCGGGGAATGAGGCCCGCTTTGCCTGTGGCTTGGCCTTGCGGCCCTTCT
TGTTCTTCTTCTTACGACGCTTCGTCGGCTCACGATCCGAATCGTCGCTGTCCGAATCAT
CGTCGTTGTCGCTGTCGCTGTCAGCCGCACGCTTTTTGCTGTTCTTGGCCATACTCTCGG
CATCGTTGTCGTCCGCCTCGTCGCCGTCTTTTTCGCCGTCGTCGCTATCATCATCATCGT
CGTCGCTTCCACGACCAACTCCACCGCCGTTTGCGTCCTTGTTCTCCTGCCAGATGCCCA
CGGTGTGCCCACCCGACGTTACCAGCCGGCCCAGGCTGTCAAATCCCACTGCTGTCACAC
CCTCCACCTCGTCGTGCATCAGCACCTGCCGCACCTCGCGGCCGCGCAGGTCAACAATGC
TCACCGTGCCGTCGCCCGCGCCCACCACAACCGTCTGCCCGTTGCTCCATGGCACGCTGT
CGGGCACCCGCACCACCGCGTCCAGGCTCTCGCCATCCTTTTGCTTGCGCCCGCCGGCCA
CGTAGAACCGCTCCTGCTGGTCGTCCCACGCACCCTTGTCCCACAGCGTCAGCACGCCGT
CGCCCGTGCCCACAGCCACGACAGGGTTGCCGCGCAGGTTCCTGGGACCCAGCCCCCGCG
GGATCATGGTCGAGCAGAGCAGCTCCGTGTCCTGGTCCTCGGACCGCGCAACAATGCCTG
CGCGCAGGTCCGTGACGGCCAGCGTACCGGCGCCTGTGCTGACCCACTGCTTGGGGTATC
CCGATGTGCTCTCGGCCGAGGGCGGCAGGGGTGTGATCGAGGTCACGTAGTCGTCGTGCG
GCTTGTGTGTGCGGCTGGGCTTGGGCGCCACGGAGCCGTCCGCCTTCAGATCGTAAATGT
ACAGGAACCCGTCGTCGGTGCCCAGCAGCAACGTCTGCGGTGACAGGATGTGCATAATGG
CAGGCGGGTCGAGGCCACCGTCGTGGCGCGGGGGAATGGCAAACTTGGACACGACCTTGC
CGGTGAGCGGATCAAAGTGCTTGACGACGGCGTCGGCGCCCGCCGAGTACACCCACTTGC
CGTCGACGCTGCACGCCAGGCTGCGGCAGCTGCCCTTGTGGCGCTTGGTCGTCCACAGCG
GCTTGATCACGCCGGCCTTCTTGCCATTGTTGCCCGCCCCTGTGTCGGGCAGCCGGTAGC
ACTCGACGCGGCCGTTGGAGAGGCCAACGGTCAATAGTGATTCGCTCGGATGCAGCACTT
GCGCGAACACATCTGCCGACAGCGGCAGCATGCAAAGGTTTTCGAGCATGTTGGGGGGCG
GGTAGCGTCGAGGTTATAGTATCGAGGTGAGGTTGGAGACTCGAGGGTCAAGAGGACAAT
ACGTTGAGAGGGAAAAGAAGAGGAAAGGAGGAAAAGAAAAAGAAAAAGAAAAGAGGAAAC
TGACAAGAGCAACGACAAGGCAAGAGCTCTGGGCGTGGAGAGCTGCAGAAATTTCATTCG
CCAATGGAGAGCATGCGACCCACTTATTCGCTAGCGCTGGAACTGGAGCAGTGAGCTGTA
TTTTCAGGTACAACACGCTACGGCAACAACAAGCGCCAACAGACGGTGCGGGGATCGCCT
GTCCTGTTACGGTGTCATACATAATATACGACATATTACTGCATACCTTTGAGACGATAG
TTTGTAAGGCTGGTATTACATCTTGGTGATTAAGAAACGGTCTGAGAACGACGTTCTACA
AGCGGCAGGCGCTGTTGCCGCGTGCCTTCCCTGTTGAACCGCGGCAGCTTCCCCATTGTG
GCGCGCGCATCCAGGATAACAGGGCAGGAACCTGGTTGTTGTTGTTCGCGCCTTCCTGAC
AAGGTGAGACACCACTCACTGCCCTTCATTCCAACACGTCCATCTCCAAACCCAGAGTCG
TTCCTTCCATCCAATGCTTCCGATGGAGTGTCTGTGGAGCAAGCCTCCAAAACATCGGAC
GCCGTCACTTTTACTTTCACTTTCACGTCAACGTACCAGACACGTGTCTACACATCACAA
TGGCACTATTTACGCGACATGGACAGCCCAAGGTGATCTGGGAGGATACGGTGACTGATC
GACTGATACAAACAAAACCGGGACGTCTAGACGACCCTTTTATTGACGTGGCTGACGAAC
CAACTACCCACACTCGCCACAGCATCCAAGAAGAAGCATCATATCGACCATCTACTTTCT
CACGCGGCGCCATCATGTTTCTCAGCTTCTTTGCCGTTTTCCAGGTTCTGACGTTACTGG
CACGCGTGGGATCGAGCAAGGGGGTGCCAGAGCTGCGCAACTTTATGTACCTGACGGGGT
GCGTGTTGGCTCCTCGTTTTGTCTTTGCCCTTTGTGGGCTTTTTGGCATAGCTGACCCAA
ACACAGACAACATCCAATCATGCCAGTGCATTTGGCCGAGCAGCAGTCCATCACGCACGT
GGCGCTGGCGTTTATGCCGTCGGGCCTGTTCACCCGCGATGACGACAGCGATCCGGACCG
GCCAGTGGAGTGGCCGCTCTTTACAACGGTCGACGCCACCCGCCGTCTGGTCAGCCCGAC
CACAAATATACTCGTGGCCATTGGCGGCTGGGGCGACACGGCCGGGTTCGCGCAGGCAGC
ACGCACAGCGTCGGGACGGCGGCGGTTCGCGCGCAATGTGGCGGCCATGGTAGCAGCGAC
GGGAGCCGACGGCGTGGACGTGGACTGGGAGTACCCTGGCGGCAACGGCGAAGACTACCG
GCAGGTGCCCAACGACGAAAAAGCGTGGGAGATTGGCGCATACCCTCTCCTGCTCGACGC
GATACGGGAGGCCCTGGGCCCGGACAAGTTGCTGACGGCAGCTGTACCTGGCAAACCCGA
AGACATGCTGGCGTTTACGGCCGACACGGTCCCCGACATTCTGGCGAGCGTCGACTTCTT
GAATGTCATGACATACGACCTGATGAACCGGCGCGACACGGTGGTGAAGCACCATTCGGG
TGTGGCAGACAGCCTGGCGGCGGTAGACGCGTACGTGGCGGCCGGGTGCGACCCGTCGCA
GATCAACCTGGGACTGGCGTACTATGTCAAGTACTACCGCACGGAGCATGCAGCGTGCGT
GGAGCAGGTACACAAGACGGGCAACGCGGTCGGGTGCCCCACGTTGTTGATGGAGGACCC
AGACACGGGGGCCGATTTGGGTCGCGCGGGTGCGTTCTCATGGCACGACAATGTGCCTGA
CGACGTGAAGGAGTCGTTTTCACGGGCGCGGGCGCATGGGCACTACACGGAAGCGGGCGG
TGGGGGGTTCGGGTACTGGGACGACGAAGAGGACCTGTGGTGGTCGTTTGACACGGCCGA
CACGATTGTGCAGCACAAGTTTCCACAGGTGTTACAGTCGCGGCAGCTCGGCGGGGTGTT
TGCGTGGGGGTTGGGCGAGGATGGGCCCCAGTTCGACCGGTTTGCGGCGACATCCCGAGC
GTGGAACAAGGTTCGCAACGGCGGGTGGGATGTCGACGTCGGTGGGAGTCTGCAAGAAGC
GCACGAGCGTGTGGCCACGAAGGCGAAGGGAGACGACAGTAAGAGCAAGAAGCGCAACGG
CAACAGCAACAGCGGCGTGACTCGCGACGAGCTATAGAACGGATCGTTTCCGGCGCTCGA
TCGGGTGACCGTGGGCGTGGATAAGCTGGTTGCGAGCGGGCGACAGCTGGTGACGTTCGT
TGAGTGCACGTATCGCTCGATTGTGGACGTTATGGCGCGGACATCACTGTGAGAGCATGG
CTTTCAACGGGTGGAATACGTGTGTATTGACTGCATATTAAGGCGTCCAAGGTTCTAGGT
ATTAATGGTAAAGATAATAAGAGTGCGAAGGGGTATTCGAAAAGGAACGTGGGGATTCGA
GGAATTCAAAACATTACATGCTCTTTAAGCAGACGCAAAGGGAGGAGAGAAAGACGGATA
AGGAGTGAAGCAACATAGCAAACAAGAAACGGACAGCTCAAGCAAAACCAAAGAAATAAA
CAAAATCATAAATTAAACAGGGTATTCTGAGAGTAGATTGCCATCATAATATTCGTTCCC
ATCATCCAACAATCGGCTCCATGTCTGTCGCCGTCCGCCACCGGTGTTTTGTAAATGTTG
TCGGTCAATGTTGCTCGTGCGTACGTCGCCGTCCATTTATGCATTTATACGCGTGCTGCG
ATGCCGCCGGTCTTGACGGTGTGGCCGCGCGAGCGCAGCGACTCGATGGTGTCGACGACA
ACCAGGACGCCGAACAGCGCCCACAAAAAGAAGCCAAAGGCAACGGCGGCCTCAAGGGAG
CCGCAGTAGTGGTTGCCGCCGCAGTTCACAGGCCCGCCGACGTCGACGGCCAGAGCAATA
CTGCCGGCGAACCAGAAGATCATGGTGATCCATTCGAGGGCGAGGGAGGCGAGACGGTGG
AAGACGCGGGTGAAGTAGAGCGGGGTGACGCCGACGTAGAGCAGGACGAGAATGGACCAG
ATGGCGTTGAAGAGCATAAAGTTGAGGATGGAGGGCGAGGTGGAGTAGCCATCATGGTCA
TAGAAGGAAACGAGGTACGCGGTGAGGCCGAGCTCGATGACGCCAAAGACAATGGCCGCG
ATGTGGACGATACCAACGAAACCGTAAGCCATTTTGTAGGTGTTGAGTGTGTTGAATGTT
GAGTGTGTTGGGTTGTGCGGAGTTGTGTAGAAAAGAAGCTTAAAATAAATGTGGTTGAGA
TTAGTTGCGGATTGTTGATGCGACTGGAGTTAGGAGTGAATAAAACCAGACACAGAAAAG
GGAGCGGGCACCCAATCTATTTAAATGGTTCACTGCGACGAACGTCCCTCATGTCACTCT
CTGTCTCTCCATCGCAAACAAGCTTCTCATTTCCTCGTCCTCCTGCTTTGCAGGTTTGGT
TGACGTCGTGGGTTGTCCGCTGCCGATGACGTGGGTGTATGCAGCTAGATTCTGCATGTG
GACGTGGTCTGTGCTTCTCTGGCCGCCACCAAAATAGAGTAGCCCCTACATACTCAACAC
CCATACAGGGGTCACGACAAGGTCCAATCCTGCTTTTTGGTGGACGACAGCGTTGTCGTT
ATGGAGGGCGGGCTGAACTGCCGCTGGCCAACCGGGAGGTAGCGACTTATTATTGACGTC
TTACGTTGTTCAGTATTTTGATTTATTTGGTTCCTACAACTTACGGACCATGCCTGCCTC
CCCGCCGTTTCACTCTGTTCTCATCGCATCCAATGAAAAGAAATCGTAACCAGTCTTTCT
TACTTGCCTTGCGGCATCCTGCAGGGACTGGTGTCAATATGAGACCCAGCGATGATAATT
GACTTTGGCTGTGAGAGTTTAGCGATACCCATCTTTTGTTGTCAGTATCCTGTTAAAATG
AGGACGACTAACGACTTTTCGTAGGAAACGGTGATCAACACGCAAATCGAGATCTATGGC
GGCCTGTCGTCGTTAATCCTGCCTGCCTGACCGCCTGCATGCAAGCCCAGTAATACCCTT
GGTGGAACCCACGTTGCAGCCTGACGTCATCACACCAATATACAAGAAAAAAAAAACGAA
AAAAGCCAACCCAACCAATTTCCACCCGTGATGCTTGGACGAAACACCACACCATAATAC
AAGAAACGTGGGAATTATGTGACGGGACGTGTGCAAAGCTCGCAAGGATGGGATTTGTAA
ATTTATTACGAAGACATAGAGAGACAGTGCAAAGACCAGTGCCGCCGCCCAGATATGCAG
ATATGAGGACGGTGAATTGATAGTACAGACTGGAGGTCGAACAGCCTGAACTGGAATATA
TGAAACGCAAGAATTCATTTGTGCCACCTTTTATGAATATCGGGGACATGAAGGTAAGCA
AAATAATATAACCAGCAAGGTATATTGAGTATAATCGCAAAAGCTCATGAGATAAATAAT
GGTAGAACTGAGAGTACGATCAGCTCATTGATCTCTCAAGCAGGCCATGACCGCCTCTGA
GTTGGTTCCCCCTTGACAAGGATTTATATTTTAAGAAAGGGACATGTGGCTTGGGAGGAC
GTCGAACATTTTCTCCGCTTGCTCGAGCTATATAGAGCCTAGTAAAGATGATCTACTGGT
TCTCATTTTATATTTTACATCTCTCGTAGCCTTCTATCCTGCCTCCAGCCTGACAAAAAA
AGGCGAACCACATTTAACTGATGTGCCAGGGCAGTGGTTCGCCTTTTTTGTCAGCTGGGA
GCCTGCTTGTCTCCTCGCAGACAGCTTCCTACAGGTTCAAGCTCGAGATGCCGCCAGCCG
ACGACGACACAATCACGGTCGCCGGTGCCAACACCAGAGCCTCCGTCTTCAGTGTCTCAA
GCAGCTTGCTAAACGCCGCGTTGTTCGAGTGCGCCTCGTCGGCCGCCTCGTCCTTGTACA
CCTCCCAGATCACAATCGTGGGAGAACCGCTGGCACGGTCCTTGCCGCGCAGGATCTGGT
AGTTGAGGGTGCCGGGCTCGTTGGCACGGACGTACTCGGCGTGCGCCAGGAGGAGCTGTT
CGATCTGGGCATGTTGTGTTAGTGAATCTGAGTGTGACTCATGGGAGGAAGGGGAACCGT
TGCAGACTCACTCTGTCAATCTTGCCCTCCGCAGGCGAGACGACGGCGGTCGAAAAGATC
GGGGCCATGATGATGATAATGGTGATGACGACGGTAATGGTGATTGTGGGGAAGGTGACT
CGTGGAAAGATGAGGTCGGAGAAGACTCGGTAGAATACATAGAGATGAAGAAGAGATGAA
GAAGAGACGACGAAGCTCAAATACGAAGAATGTCCTGCAGCTTTGGTATGCTCAGCTCGC
CAAGGTAGCCCAAAATGGCGTAACAGGCGGGGTTATCTAACATGGAGAAAGGACCTGCCA
TGTGGATGGCCAGCAAAGAAATCGGGAAACTCCACAGTTGGGCTTTTTTTGCTTCACATA
CATGAACAAGGCTCTCAATGTTACCGAAACGCTCTGAAATCCACAGCGTTTGCCGAAGCG
GGGTTGCCAAAGGTGGCATATTATAAATGGTCAGCGACAAAAGGTTCAACTGTAAATAAC
GGGCAGCGAACACCGAAGAGGATCACGTTTAAAAGTAAGATGGGCAATACGGCGGCAGGA
GTACAAATACGTCCCGCTAGATGCAACTGTAGTCCGGTATTATGTTTGGAGGCCGAGATT
GGCCCAGAGTTTAAGGTTATCACTAGACTCATTACTTCTGACATGCCTCGGCTACCAATC
TAAGCGTCTTTAGTGGGATCAGCAAATATAAATACGTCGTACAGCCATGCAGTATCGACA
AATGCTTGCCTGGGCAAGCATTTGTCTAAGCAACTTTATATCAAGAACAAAAAAAGCCCC
ATAAAACAAAGTTCAACCTATATGAATCAAGGTGTTGCATCTCAAAATAGTCCGTGCCGG
AAAATACACGGCATCAAATTGTGAGCCAACAATGAAGACATTATGACCATTATGTTGCAT
TTGCTTAGGATACTGTGTTGGACATCTTTGCGGATCTGATACGGAGGCCGAGCTTCTACA
TAACCTCTACACTTACTACCTCATGGTTGCACTACTTCTATCGTGTCCAATACTCGTAGA
TATAAAAGATAAAGGACAAATTCACAAAATATAATTATATGCCATGTCTCGCAAATATCT
TACTTTACCATTGGTAAGCTCAAGTGAGAAATAGAGATTGCAAAACAACTTGAAATTGCA
AATGATAAAGCAGCTCTTACCACCCCCCTCCCCCGGTAGGTATCTTCTTAAAGGCAGGGG
CACGCGCGAAGTCAGAGGTTAACGATGATGTTTTTCTTCTTGGTCGGCATTTCCATTGTC
CATGCACTCGCGAATATCTGTAAAAACATGGTATTTTTGTAAATATCCCGAGCGGCTGGA
GACGGACTATGCATGTCGTATATGTGGAATGCAATTTTCCCCCACCCCTCCAACACAGCT
CACACAAATACGGACTCTGGGTGCACATCATAGGGGCAGTATTCGATGCATTGCAGAATC
AGATGGTAACGAGAAAATTTTGAAGAATTGGAGTGATTCCACCGTTGCGTCCTTTATTCG
CCCCTAGTTCTACGTCAACCAAGTCAAGGGATTGGTTTCATCTAGGACTCGATCAATTTC
ATCAGTGCGGCACGCGACCACGCGCAATTTTCGTTCCACGGTGCATCTCACCGCGAGTGC
CGTAGAGACAGAAATGCCTCGGACCGAGAGAAAAGCGTGAACACTTCGCCGTACTACAAC
GTATTACGCCGTGAGACGACAATAGACGACCTGGCTAACCCGCGCGCCTGGAAACATCTG
CTAAGACCTGTAGGTTGCATCTGGCACCACACCCTGTCCGAGCTTTTGCCAACCCCTCTC
CCCTCTGCAGATCCCACGCAGCTAGAGAACCGCTGTTGAGGGGAAAAGAGGCGGAGGCGG
CCAACGCCGTCATTCGAGTCGCGCAAGCGGCCGGTGCCCGACTGCTATCTTGTCTGCTTC
TCTGCGTCGAGGAAACGTGGGCGGCAGGCTTAGGCGGTGATCATTCTTTTGAGAGGTGTG
GGAGACGACAGGTGTGATGGCCCGCAGGGGCGGCCTTCAAAGGTATGAAGGCGTGGAAGG
CGACATGAGGAAACGTCCCTGATAAGATGATCGAATTGGGAAAGGACGAGAACGGTATGC
ATAACGGCGAGGGGCATCTGCATGCGCAGCTGTGGTGGAAGACAAAACGGGTTGATAATC
TTCAATGTTAGCCGGCATCCGCAAGCCCGCCTTATCGTTTATCGGGTGGATAAAGACAGC
AGAGACACATACATGGGAGAGCGAACGTAAAAAGAGGAGACATTGAAACGTGCACTAACA
CATGGCACTGAACAGAGCTCCAAACTCCCCTTTTGCCAATGGTGGCGCCCGGATGTCGCT
TTCTTAGCCTTATCTATGGGGAACAAGAGTCCGCCCATGACGGCTCCACTCTCACACTTC
CAACAGCGGGGACCACAACCAATTGTACGGAGTAGACGACGGAGACAATTCAAAGATAGA
AACGCCCAATCTTTATGTATCTTATCTGGGTGGCCCTTTTTTGGAGGTGGGCGATAGCCC
AGTTCGGCGTGGAGCAACTTGTGGTCCTTTTCTTATCAGTGGTATCCCGACTGCAATTTC
CTTGTCGATAGAAGGCATGAGAAACATTCTCCATACTCGGAACTGTGTCCGCATTTGCGA
TTCTGCTTTCGAGTTCACCGTAAAGCGTGTCGTCTTTGTGTGTGTTATACTAGAGGAAAG
AAGAGCATGATATAGATGTCATTTTCAAAATGCTTGCTTGTTATTGGCAACGAGTAACTA
TTCTCAAGTAATAGCCGCCAAACGTTGGCAGGTGCCATGATCGGTTACAGCCATTTCAAT
CTTGCCTCTTTTGATTTCAGACGGCGAAGCCAAGGACCTAGTGCCCATGATATATCCCTC
GTCCTTGAGGTTCGCGCCCACTTTGTTATCAAGTTATGTCGTGGCGAGACGATTGCAAGA
CAAATACAAAACATTATTTCTTCAATTCCCGCGCAGCGTGGTTTTCTTGTTGGTGCAATG
TGAATGTCTCGAAGAATCACACTTTGTTGTTCCTCATTCACCCGACATCCACTCCGTTAC
ATGCGACTGGGAAGATCCAAGCTTGCTCTGCTGTTGCATTTGGGTATCCGCCAACGTGGA
CGATTTTGTCTCCGCTTTCCGTGTCTCCATCTCTCTTTAATCGGGACTCCGTAAGTTTCA
TCACATTACACGATCGTATCGAGTCAAGAATATAAATCAATACGAAAAGAAGCTAGTAGC
CCTGGCCGTACCCACACACACCAAAACAGAAAACGAAAGCGACTTCGACATGGACTATGT
CGTAGACCCCTACTTCGTAGACATTGGTCCTAGACACGTATGTTGGGGCTTCAATTGAAA
TTTAGAGTGTCCCAGATAATCATGCTGTGTCTAGGCCATTTGCAAACAGCCACACCACTG
AATGAACGACATCCGTGCAATATAGTTTGCCATGAAGGCAGGAAGGCGGCAAGTAATATG
GCGCGTTTTCCGCCAGAGACGGCGATCATCAACTCTATACCAAGACTAGCTGGTAAACAA
ACTCGGCCACTACGCCGTGCGCGAAAGAACATCGACAACCAAGCCACAAAAATACTCCGC
ACTTTTGAGAGAGATGCTTCATTGCCCCTGATACAACGAGGACACGTGACGGGTGAAGCG
TGTGATAGACAGCAAACAGACGACAGCAAAGTCGAAATACTCCATTCTCAAAAGGAGAAG
TCGGAATCCGGTTTCAATATGCTCTCTCTTGGGCCGTGCTTGTGCAATGCGTTGACCTCC
TCCAGCACGAGGCTGCACCGCATCACCATCTTCATGTCTTTTTGTCCTTCTTCTGTCCTT
TCGCTGTTGCGCTAGCGTTTTGCTCAGTCGTTTGTATGTGTAATTGTTTTCAGTCCGTTT
TGACTCTGTAAGCCCCATTCTTTCTGATAGATAAGTGGAGACCGCCCGTTCCTTCCGTTA
TGTGCGTGGCAAGTGCTGCCCGAACTGCCCTCCGGCGCCAGGGCAGCGCCCCCGCAAGTC
CAAGCCTTTAGCTTCTTTCCTTTCCTGTGCTTTGGTTTGCTGGTGATAATGACACACGCT
TGTGAGCATAAAAACCTTGGTCCATTGACGCTTGGCAGATCATAAAATCTGGAGTGCCTC
GCGACAAGACCGAGCACCATCTAGAGTCGCAGCTCTTTCAATCCGTTGCATCCCGGGTTG
CCATCATCATCTTACGTCGTACATATAAAACGCGCTCCTGGCCTCCGCCTCTTGACGAAG
GCGGAAACCGGAAGGCACAAAGATCATCTCTCTCATTAACAAGCATCGCTCCTTCCCCGC
ATCCTTCTGAACTCGAATCGAGCGCCACGTTCACACATTTACATCCTGACGTCCTCGCTT
TCTTAATTGGGTCGTTCCTCGGTCGCTCCTACTTTCGACTCGCTCTCGCACTTCCCTCTT
CCTCTCTTTCCGGGTCTTCTTCTTGTCGTCTCTTTCCTTTTCAGATCCTCTTCCTCTCCT
TCCCTGTTCTCTTCCTCGTCCACTTCTCGTCTCCTCTTTCCTTACCCATCCTCACTCGTC
TTTCTACATCACACATCTCCAATCTCACCAAACCAACGTCACAATGGATGAAGATCAGGG
CCCGTCCCAAATCGCGCCCAGCGAGGGCCGCCGCGGTGTCGGCGCAAAGATCAGCAGTGC
CGCCCGCACCGTCAAGCACACCCTCTTCACCCGCGATGGCCTGCTAGGCGACTACGACTA
TGCGTTCCTCTTCCGCCCCAACCTGCCCTTTATGAAGACGTCCAAAATGGCCTCGCCCTT
CTTCGGCCTCAACGACAGAATGCCCGTTGTGCTCGCCGTCTTGCTCGGCCTGCAGCACTC
CTTGGCCATGCTGGCTGGTGTCATCACGCCGCCTATCATCATGGCCGGTGCCGCCGGCGG
CAACTTGATCGCCGAGCAGCAGCAGTACCTCGTCTCGACCGCCCTGATTGTGTCCGGCAT
CCTGTCGCTCGTCCAGATCACCCGCTTCAAGATCCGCGGCACCCCCTACTACATCGGCAC
CGGCTTGATCTCCGTCGTCGGTATCTCCTTTGCCATCATCCCCGTCGCCGAGGGTGCATT
CAAGCAGATGTACGCCAACGGCTTCTGCCCGTCTGCCGAGGATGGCACCCCCTTGCCCTG
CCCCGATGGCTACGGCGCTCTCCTCGGCACGGCTGCCATCTCCGCCCTCATCGAAATCCT
CATTTCTTTCATTCCCTCCAAGACCATGCTGCGCATCTTCCCGCCCATCGTCACCGGCCC
CACCGTCATGCTCATCGGCATCTCTCTGATTCAGTCTGCTTTCCAGGGCTGGGCTGGCGG
CTCTGGTCTGTGCAGCGCCGCCGACCCCATCGACTTTTACAAGCTGTGCCCCGACATCAC
GGCCCCCCACGCCTTGCCCTGGGGCAGCGCCGAGTTTATCGGCCTCGGCTTCTCCGTCTT
TGTCAGCATCATTCTGTGTGAGCGTTTCGGCTCGCCCATCATGAAGTCCACCTCGGTCGT
CTGGGGCCTGCTTGTCGGCTGCATCATCGCCGCCGCCTGCGGCTACTTTGATCGCTCCGG
CATCGACGCCGCCCCTGTCGCCTCGTTTGTGTGGGTCCACACCTTCAAGCTGCAGATCTA
CGCCCCGCTCGTCCTGCCCATGCTCGCCGTCTTCATCATCTGCGCCTGCGAGGCCATTGG
CGACGTGACGGCATCGTGTGACGTCTCGCGCATCGAGGTGTCTGGCCCCATCTACGAGAG
CCGCATCCAGGGCGGTGTGTTGGCGGATGGCCTGAACGGCGTGCTGGCCGCGCTCATGAC
CATTACCCCCGTCACCACCTTCGCCCAGAACAACGGTGTCATCGCTCTGACGCGCTGCGC
CAACCGCAAGGCCGGCTACTGCTGCTGCGCGTTCCTCGTCATCATGGGCATCTTCTCCAA
GTTTGCCGCCGCCCTCGTCGCCATTCCCAGCTCCGTCATTGGCGGCATGACCACCTTTTT
GTTCTGCTCCGTTGCCGTCTCCGGTATTGCCATCATCACCCGCGGTGTGCCCTTCAACCG
CCGCAACCGCTTCGTTCTGACCACCGGCCTGGCGCTGGGCTACGGCGCCACCCTCGTGCC
CACCTGGTTCTCCAACGTCTTCACCTACGCTGGCGGCAACAAGTCGCTCACCTCCTTCCT
CGACGCCATTGTCCTCGTCCTCGAGACCGGATTTGCCGTCACCGCCCTCGTCTGCATGCT
GCTCAACCTGCTCCTGCCCGAGGAGATTGACGATGTGAACGAGAGCCATATCCCCGCAGA
CATGCCCGAGCCTGAAGTTGTCATTGCCGCCCTCCACCACCCGACTCCTTCGGCCTCTGG
GAACAACAATGCCACTACTACAAAGGGTGACGAGAAGCAGGCCTAAAACTATTGAGATTT
GCCTTTTTTGTTTGATTTTATTCGTTTTATTTTGCATAGTTTTGATGACATGATTGCTTT
TGAAGAGTTTGAGTTCGTTGGTGACCTCCTCTTACATGAAACGTTTGTTTTGGTTACTAT
TATTTGGCGGTTTTCATTTTCTGGGAGATACCTTTTGTGTGAAATAAGATTTGTGCGTTT
TGAAACTGGACCTGTTAGCCTTTTGAACTGTTTACTCCATACACGCTACCTTGCCTACTT
ATTTTGGTCGTCTTTCATGTACGGGACGGTGTTCTTTTTGGTTGTTACCACAGCGTGATC
TTAATTTTCACCGGATTTAATTGGCCTTGGCGCCCATTTACAGCGCGTACGATTACAGCC
AGAGGACATGAGGACTCTGCCTCAAACGGCGCGTCATCGTCGTGAGATTTGGCCGGGTAG
AAATCTCGAAAAACGAAAAAATGAAGACGGACGCACTGCAATGTCATTTTGTCTCCCTTT
GTCGACCTTGCATAGATTCCCAACATTCAGGCCGTCTTCTTCATCAAACCAAACAAAGCC
TTGGCCCCAATTTACATGCATCCTACGCCAAGATTGTCTTTACCCACCCATACTTGGCGC
ATCAGAGCCGCCCTTCTGTCGGCCAACCTGTATATATTACAATTGTTGTTGATCCCTCAA
ACGTCCGCCACACTTTAAACTGGACAACATCTTCTTTCGGAACACAACGCACAACATGTG
GTTCTCGTCAATATCAATATCGCCAGCGGTGCTGTTCGCCGGCCTCACAGGTCTTGCCGG
TCTGGTCGGCACCACCCAAGCCAGCGTGACCAACCGCACCATCCAACCCGTTCAGCCCGC
CCAGCCCGTTGCCATCACCCTCGCCTACCCGCGCAGCGAGGCCTACAACACCTTTGGCCG
CATCCCCATTGTCTTTTCCATCTCCAATCCGCAGTACGCCGTCTGGCTCAACCCACGTAT
TGACTTTGCGATTGGCAAGTACGGCGGTGACTATCCATTCGAGGGCCAGTGTCCCGTCTA
CGCCGACACCCGCAACTTTACGGTCGACCTCTCGAAAGTCAACCTGACGGACCCGGCTAC
GCCCGACCCCTTGTACGTCTATGCCTTTTGGGAGTGTCTCTACTACGAGGTCGGCGAGTG
GTACTTTTCCTGGACTGTCCGCACAGGCCGTGCGCCCGAAAATGCCACCGACTTCCAGTA
CAACAACAGCGTCACCGACACCGGCGGGTTTGTGTTTGCCACCGTGCACAGCGGCGGGCG
CACCATCGACCTCGTCGAGAACACGAGGAACACGTCTTGCGACAGCGTGCCATACGAGCA
CGACTTTCTCGTCGCGGGCATCGCCGAAGGCTCCTGCAACGGATCCATCACGGCGCTGCC
GGGCTGCGCCGTGGTCGCCAACGACACGGGCGCGTCCATTGCGGCCGCTGCGCCCCCGCC
TCTGTCCAACAGCAACTGTGGCGGCAGCATCAATGCGTCCGTTGCTGAGACGATCAACAG
CACGCCCCGGTTTATGGGCACGTGCCCCGTGTTTCCCATTGCACATGTCGATTGCCCGCC
CTCGTTGACAGTCCAAGACATGGGCACGGCAGCGCTGCCGTCGGCAACCCTGCCCGGAAG
CAAATCAGGTGCTGTGCCAGAAATGCCGCGAGATGTCCTCGGTACAATGGTGGTTGCCAT
CGTAGTGGTTGGTCTCGGTGCTTTTGTTTATTAGGTTAGAATAATGTGGTACGGTGTATA
TAAGAGATCAAAAATCTTTGATTTTAGTACATAATCAAATGCACGTTTACGGACGTGCTT
TTCCCTCAAAGGAGGAGTCTGTACATTTGACACAGTACGTCGTACATGGCAGTGCCTTTA
ACTGGGTCTCACTAAATATCCTTCCATCGTACCGCTCTGAACATTCATAGTCTTTGATGG
TCTTGATCGTGACCAAGACCAGCGCTACAGCAGCCTTGGCCTTGTCAAGTTCCTCCTTAG
CCTGCAGCTTGGCCAGCAAATACGCCGCCGCATTGGCAAGTGAGATTCTCTCCTTGTTCT
CTATCCAAAGAGGGCAGCAGTGACTTTGGTTCTTGCCCACCACGGGCTCGTCACCGAGCC
AATCGAGAGCTCGGGCGCAACCTATGTGTTTGGCCGGCCATGCACGTCTTCTTCGTGCCC
GGCTGTCGTCTCGGGTGGAGTGAGAGATGCCGTCGAAAGATCCTCCATTTCTTCTATTGC
AGACGTTTTGTAGATTTCCAAGCCGCTCGAGTCCTCGAACCACCGATGGTTACCAGCCTC
GCCGCGAGTTGCAGGTTCTGTTATGGGTGACACGCATATTATCAAACGGTTGGGTGCCGG
TGCGGAGGCTTCGTGAAGAAGATGTCGATAGTGAAGAGGATACAGAGATGGAGAAAGATT
AGAACGCAGGTGAGACGGAAATGAGCGGACATAATTACAGGAGGATTGCATCGATGAATT
ATGTTGCAAATGGAAAGAACGAGAGAGTGTCTTACGTCAACAAACAGAGTCATGCATGGA
AAGAACGACGGTACGGAGTTCGTGTACCAATTTGACTGCACATATTCACTCACCTGTGCC
TTTCCTTAAATGTCCATACATTGGGACACCAATTTAGATATAAAAAACGCGAATGCAAGA
AATATCGTTTGGGTTTGAAATAGTTCGCTGTAATTAGCAGGACACGTGTGTTTACATTAC
GTTTAAAATGGTAAAATTGAATGAATAGCATTTTTGAAGAGATAAAAAGATACTGCCGCA
GTTTACGTCTAATTTCATATCACAATACAATCTTTTCTCAGCCTAGTCGACCTACATTGA
AATGTCATATCAAATAATAAAAAGAATCATGTTTGTTGACTTTCAATGTCGACACGTGAT
TAACAAAATTGGCTGAAGAAAGTTTAGTGGGAGTCAGGGGCAGGCGCCATCGGCGGTTGT
GGGAAAGAGCGACCGCGTTCTGCGAGACGCGTCCCATCGACATCCGCTCCCTTCGGCTTC
ACAATTCGCTGACCTCACTCTCAACAATTATCCAGCCTCCTTAGCCTCCACCTTGCCCTG
CGCCCAACGCTGCGACAAGCGTCGCAGGCCTCGCACCAAAGCAAGCTGCATCGCTTTGTC
TGTAGGCGCTGGACTGCCGTTGGACGGCAATGGCGGCGTCTGCAGCTTGCGGTGTTCAGC
TGCAAATTAACGAACAGGCAAAAACAACGGCTGTTCCGACGGCTGTTTCGATGTCTCTAT
TCACGCCAGCCTCTATGCATGTCCCGATGCCAGAGTTGGCGCGAACAACAACCTCAATGA
CAGCATCGGCCTCCGCGGGCGTAATTGACAGTGTGCTGCCGGCCCTGAGCGACCGACGGT
CCTCGACATCGACCGCCCTCAAACATCCCTCTCCAATTGCATCAGCGTCCAAACCAGCCA
CGCTGCCCGCGACCCATCCGGCTGGGCAAGCCGTCACAGGGCAAGCACAAACAATGGCAA
CACCAAGCAGTGCCACCTCAACCAGTCCCACACGTCATCGCGTACCTTTGCCTTCTGATG
CAGCAAGCAATGCCCCAAGCGGACATGGAGTCGCCCATCCGCCCATAGCCCTGTTCAAAC
ACGCGGCCATGCCACACACAGACAGGCCTCAACAGCCAGAGGCCTATACCAGCACACGTC
CAGCTGTACTGCCACTCAAAGACCCGGCCGCTGGTACGTTTCTCCAAAGTACGAGAAAGG
AGGTGCATAAGAATCCGCTTCCGCAGAACACACAGAGCACACTCCGCGTCACGACTAAAT
CGCCAGCTGCACCCCCCGTGCCGGCGTCCTTGATCAAGGCCAGCCCGTCTCCCATATCCC
CCATTGTTATCTCCTCTGGTCGCCAGCCTGCACGCAATGGTCCTGCCAGCCCACGCCTCG
CATATAAAATGAAGCGAACCGGCCGCCCAGGCATTCTGCCGCCAAATTTAATGCACTCGA
CTGGATCGAGGACACCTACGTCGTCGGGTTCGACGCCCACACGCACCCCTTCCGACACGC
CGCCGATATCGGTCCGAGACGGCCTTGGCATCGAGACACAGCCGCCGCCGCCGCAATCAA
GACTGTTTGCACCCACCGGCCCCAAGCCGGCTTTTCTTGAGAGCGACCTGCTCCCCAAAG
CATCGAGTCCACCACGTCGCGTAGCCCGACAGCAGAATAAAGCGACGGCATTCCTGGATG
GCCCAACCAATCGGACTGGGGTCAACGGCCTTAGACGGCGCCGAGAGTCGGCCGTGGAGC
TGGCAGAGCCTCCACAGAAACGTGCCAAGTCTGCCCACAGCTCCTCTTCCAGATTCAACT
CCCGGAGACCATCGTCAGACTCGAAAGATGTCGAGGAGACTGCACCTATGTTGGCAATCT
CCCTCTCCTCGGGCCCGGAGTCCACTACAACTTCTGAGGATTTGGATGACGATGTCAACT
CGACAGTTTCTTCTGACAGTGACATCGAAGAAGTCAGCGGCCAGGCAGATGTTGCCGACG
TTGAAGCAGACAAGGACATCGTCAACCTGAGTGCCGGGGTAGACTCAGATGCAGGAGGCG
GCTCGTCCGATGAGGACGACCTCTCCGACTCTATCGAAACCGGCCCCGAGGAGGCTGCTG
CCGTGTTATCGTCTGGTTCTCCAGCATCGTACTCGTTGGCGCCCAGCGGCCGGGCATACA
ACAGATATCTGGGTAACTGCTACAGTACGAGTTGTCGAACTGCTCTATTTCTTATCGCTG
ACACGTTTTTATTTCAGACAAGGACGGAACCTTGCATGGGACAAAAGGAGCCATCATCCC
TGATGGCTACGAGCTGTGGTCAAACCGAACGACGCCTTGGATCTGCCCTGTCCGTTCGTG
CCGGAGACTCTTTCCAGAGCTGGCCGGTATGGGTGGCCATTTTTCGGTACGTTGCAGAAT
ACAGATTTTGCTTCTTTTTCGTGGCTACCAGTCGACTGACCGTATTTGTATTGCTGTCCG
GCTCCAGAGAGGGCATCGAGCAACGAATTTGAACGACAACCTCGATGGCACATTGACCGT
AGTCAAGCAAGTGTCAACCACATCCGAACGCTTTGGTGCCCGCGTTGTCTCGCAACAGGC
GCCCACAAAGTTTGAACCCCTGGTCAAACCCTTGGGGCCGGAAGAAGCTAAGAGAATTAG
GTCGAGCATAGAAAACGTTTCAGCAACAGAAGCTCACCGCAAGAAGGCGACATCCGATAG
TGAGGTGGCTGGTTTATCAAACGGTGTCGCCGCGCAGAGACCGCCTACGACGTCAGTGGT
CGCACCGGTAAAGCGTCCAACAAAGGAGCTTCTGGTGTCAGCGTCTGGCCGGGAGTACTC
CAAAGCCATAGATGGTGGCCTTGGTTTTGGTATACTCTTTCCGGATGGCTACACCGAGAG
CTCTGTTCCGGATATGCCCTGGCTTTGTCCAGTCCGTGACTGTCAGCGCGTTTTTCAGAA
GATCGTCAACCTCGGGGGACATTTCACACGGAAGCACCGGCATACGCTGTTCAACGACAA
CAGAGATGGCACGCTGTCCAAGGTTGGCATCCATACCCATATGAGAGCGTTTGTTGTGTC
CACCAATAAGCGACCTGCGTCAGAACTGGAGCCTCTGGCGCCGCAGCTTCCCGCGGGCGC
TCAGGCCAAGACCGATGCCTTTGTTCCGAAGCACTCTTTGCCTTCCAAATCCCCGAGAAT
AAGTGTTCTTTCCAAAAGCGCGGTCCGAACCGACGGTCCGCTCCCGGGGCCCGACGATTT
TGCGATTCCGTATCCGATCGACCCGCCGGCGACATGGGAGTACCTCCAGCCCTTTCTGGC
GCCGGCGCTCCGACGCCCAGCACCTCCCAACTCGGGCTACAGCAGTCTGTTTATGGCAGT
CCAGCGGGTGCGCGACATTAAGTGGAACGAGCGGCGTGTTGTGCCCGTGGGCGGACACAC
GACGGCAAGCATTACTTCGGCATTGATCCAAATGAGCGGTGACTGGGTGCCCAATCCGTG
CGACTGCTGCCGGTCGGGCCAGGGACTCTATGACGGCTGCATTATTGCGAGCAGCAAGGG
CACGGCGGATATGAATGTGGTCTACTCCAAGTGTGCCAACTGCGTTGAGCGGCGCAACAA
CATACCGTGCAGCTTGCGTCCGATTTTCCGGCCGCGGTTCGCCAAGCTGTTTCCGCACCT
CAACTTCGACACGACGTATCGCTATGCGCGGTCGGGTCATTTCGGACTCAGTGAGACCGT
GGCGGCGGCGCAGCTGCAGCACTTGAAGGCGGGTACGGTGGGTACGACGGGCATTGTGCG
CCGTGAGAGGGGGCCGGCGACCAAAGCAGGCGGCGGCGGCGGCGGCGGAGCGGACAGCGG
TCCTGACCCGGCGTCGAGTGATAACGAACCTCTGGCGCATGTGGTGCACCACCGCGCTGG
ACGAAACACGGCGCCCACACGAGCGGCCGGCTTCCAGCAGCACGAGCCAAACCATCTTCG
ACTCGACGGCCACGACCGCCGCCGCTCGGGACGCGAAGCCGATAAGGAAGTCGATGTGTT
GCCAACCAAGCGAACAACAACGTCGTCGTCGTCATTGTCTTCGTCGTCAATGGCTCTAAC
CCGACCGCACATGAACTCCGCCGGCAGTGGCAGACTCGCGACGACCAACAGCGACTCAGC
GCTGATGGTTGCCGGCAACGTGCAGCCTAGTCCCGTAGCACTGGAGATGGAGGACTGGGA
GGTTGCGCCTGGACGGGTGCAGAGCAAGGCGCACGAGAATATTGCCTTTTCCAATGCGTA
CCTGACGTCAAACCAGATGGTCCCAATCGACCACAACATGTCGTACCGCGTGGAGGTGGT
GCGGCCTGGGCAGATGGTGTCGTTCAACGCCGACGAGAGGGCGATGCGGATGTGCATGCT
GGCAGCGGGCAAGCTGCGCGTGGTGGTGGGCGAGGACCGCTTTGTCATGGGGCCCAACGG
CATGTTCCGGGTCAGGCCGGGCACGTCGTTTGGCGTGGAGAACCGGCAGTATATTGACGC
GTATCTGCATATTACGGCGCTGAACAACATAGCAGATGCATAAGCTATTGTAATGAGTGC
GCAGGGACAGGGAAATGGTCCCTTGATTGAGAGGGAATGGAGCATTAGATATACCCCTTC
TGGCGTGGCATGGTGTAGCGGCGTTTTTCATTTACAATTCACGGCATCATTTACGGCACT
GGCGTTTCAAGTACCGTAATATTTTATTATTTATCAAAGTCGTGTGTTGACAACCACCTC
ATTCTACTTCTTATTCTCGCCGACGCTCGTCTTCGTCTCGACCCAGCCGTCGCCCAGGCC
GCAGAAATCCCTGCTCGCCTGGAGGTCGATTGTGTGCTGCAAGCCCATCCACACGGGCAT
TGTCCGGACGTAGCCGTCCTCGATGTCGACGCCCTTGCCGCCGGAAATGTAGATGGCGTT
GCCGTTGCGGTGCTCGTCCGTCGCGCAGAGCAGCACATACCGCGCCACGTCCTCGGGCTG
GTTCATCGGCAGGCCGGCCGCGACCCACGACTCCGTGAGGCTGTCAATCATGCGCGTGTT
GGTCGCCGACGGGCACATGGCGTTGAAGCGCACATTGTAGCGCACGGGCGCGTACGGCGC
AAACGACCGCAGCAGGCCCATGACGGCGTGCTTGCTGGTGATGTAGATGGGCACACCCGG
ATTCTGCGTGATGCCGGCGAGCGAGGCGATCAGCACGACGCTCTTGGGCATCGGCGCCTT
GGCGTCGTAAGCCTGCTGGGCGGCGTCCGGGTCGGCGTTGCGCATATACGCGAGGGCGAT
GCGGCAGAAATACACGACACTGAGCACGTTGAGCTCGAGGCGGTGCTTGATCGCCGTCGG
CTCGTTCTGGAGAGACTCGACTGTCAGTGTCTCCGGTTCAAAGAAGCCGCGCGGCTCGGC
GCCCGCGGCGAAGGGCACGGCCGTGTCAATGTGTCCGTGTGCGGCCACGGCGGCCGTGAA
GAGCGACAGCTGCGACTTGTAGTCGGTGACGTCGACTTTCTGGAACGTGACGGAGCCGCC
GTTGGCCGAGGCCGCAGAGTCGGCACGCAGTGACGCGGCCAGGGCGTCGCCCTTTTCAAT
GTCCCAGTCGCCGACGAAAAGATGAGCGCCGGCCGTGTAGGCCATCTTGACAAAAGCGCC
GCCAATGCCCTGTGCGCCACCTGGATGTGTCAGTTGGAGGCGTCATACGATTGCCTGGGA
TTTGTTGTCCACGTACCCGTTAGGACAATGACCTTGCCCTTGACCTTGGTCAGGACCTCG
TCTGTCACGGTGATGTCGGCCATCTTTTGCTGAGATCGATTCGATGTTGCGTAGGACAGG
GATATATGTAGTCTAGTGGATGGCGGCAGTTGAGATAGCGACTGAGGTAACTGTGTAGAC
TGTATACAACGTGTGACGGAAAAACAAGAAGGGCGATACAACTCGATGTCAGCAGTTGGG
AACGCCTGTCGTCTGTGATATAGGATCGACACCAACTCATTCTCCTGCCTGCCTCCATCT
GTCAATTTATTTCTCCAAGAGTGGCGGATAGCGTACTTCCTGTGCCGTCCAAAGCTGCCC
CAGATGTGGGATCATGCGGCCACGGAGATGGTACTTTGCAGCCTACACTCTGGGGAAGTT
CGGAATTGTGTCTTCCCTGGGAGACATTCCAGGAATTCCATCGTTGGGGCCAAGGCTGGT
CTGCGGGTAACGAGATCCTCAAGAAAGGGGCGAACTGAGGAACGGGGAGCAGAGGCACCA
TTAGCCGTCCGGCGCCGACTAGTCATGTCTGGGGAAGCGTGGAGGAGGGGCGGGCAAGTC
GACGCTTGGCGAAGACATGGCGATTTCTGCGGCGATTCTCCTGCTTCGATCTTTCGCCTT
CGTCTTTCCTCCACTGACGCTTCTCCGCACTTCACGTCCCCGCAATACGCATGCCGTACT
GCGGCCATGATCAGAGATGCAATAATGCGAATCAACACTAACACAATCCTAAACGGCAGT
CACGACTCGAAGGAACGCAAGTAAACGATGGCAAACTATAATAAGGCAAGGGGAAAGAAC
GAATGCTTTGTTTAGCTGCTCTTTCTTTCTTCGGTCAATCTGCATTCTGGGCCAAACTTT
GCTGTTCTCTCTCTCAAAACACCGCCAACTATCAAAAACAGTCCATTACCATCAACGATC
AACGGTCCGAGTTCAGGTCAAGAGAGACGAGAGACCGTATCATGACATCGACGGACGTAT
AGGTCTTCCCGCTCACTGCGCTCTTTGTACCCTCGCCACTGTTGCTGTTTTCATCCAGAC
TTCCGTCTTCGAACCGACCGTTCAACAGCCCGCCACCATCATCCTCGTCATCCCCGTCAT
CTTCTGCATCACCGTCATCCACATTGTCCGCTGCAACAGTCTGTGTGATTGCCGTCGCTG
AATCCGCTTGCCAAAACGGTCGCCTTCCTCGTCGCTCTCGGATCTGCTCGATGGCGTCCT
TGCGCACATCCTCAATGAACCGGTTCAGCAGTGCCTGCTGCTCTTTGAAGCCGGGATCGG
CGACGCCGCCATCTAGCAGCGGTGGGCCCCATTTGAGATACACCTTGTTGTGGCAGTCCG
GCACGACGGGTCGCAGCGGGTGGTGCCGGAAGTACAAGTGGCAACAGTAGCAGGCGGCCT
TGGTGCAGCCAATGTAGCGGTCGCCTTTGTCTGCCCAGACCAGGCGCTGGGCATGGAAAT
GCTCGAGAACCTGAACTTCGGCATGGACGCGTGGTGCTTTGAACGAGTCGTCATCCCGCT
GCATCCGCTTAGTGAGCTGGTACTTTTGCTCCAACTCCTGGAGGCCGGCTGTGAGCTCGG
CGAGAAGCTCCGTGTCGTCTCTTTTGCACATGCGCCCGGCAATGCTTTCCAGAAGCGAGC
GGTTTGTAGAAGGACTGGCCCGAGGTGGAGTTGGGAGAGGCTCGTATGGGGCACTATTGA
CAAACGGCACCGCTTCAATGCGGAATGGATTGAGTAACCAGTCCTCGACATCCATCACCT
TGCCGACAAGCCGGGCCGGGACGCGGATGTGGTTTGCCAGGCGACCTATGTGATGGTACG
CCTGGGAAAAGCACTGGAGAGAAGATTGCGCCGAATGCGGCTGGTCCTGCTGCATCTGTG
CAAGCAGCTTGAGTGTCTGCATCTCGGCCGATTTGCGCTTGTCGTACGCCAGACGGCACA
AATCCAGACCGGCACCGTCAGCACCGAGCTCGCCAGTCGACTGATTGAACTGCTGCAGCC
ACCCGGCCAGAGCCTTTTCTTGCCCGGAAAAAGTACCGCCCGCCAAGCTCGTTGTACAGT
TGTTGATGGCGCTGCGCAGCAGTGTGCATGTTTTCTTGATCTTGGACAATGCGTAGACTG
TGCAGTATGCGGTGATCTCCTTGGACGCTGTCTCTAAGAGGGCTGTACTGCTATTGCCAG
AACCGACAGCAGCATTGACGTCCTTGAGAACTCCCACCAGACGGCGCATTAGGTCTGCCA
AAAAGGGCACGATTTTGTTCTGTGGATTCGTGTTGGCCGCTACCCAGTACACCAGGCAGT
CCCCCCGTTCTTCAATACCCAGCGCCGTGCACGCATCGCCTCCCTTGTCATGCTCGCACA
AAAATGCAAGGTCATCACGAAACTGTCGGCGGATGTGCTGTGTTGTGATTGGCGGGGGCT
GATCGGCAGATGCCGTGTGTTCGCCGCGGACGGGATCGAGAGCGTGTAATAGCTTGAGCG
GCTCGTACATTCGATTGATGAGCTTTTCATACGGGCCAGCATACGCCCTAGGCCCGGCAT
TGGCCATATTCTGCGACGATCCGGAACGGAATTTCCCCGTCTTCTTTTTGGGAGGCATAA
TGGAATTTGTACCAAAAGTTGGCTAATTGACGAGACAACAGCAGACTCCATCATGTCAAC
ATCTATTCCAGCGTATATATATGTTTGTCGACAAAACAATTTTTGTCGACTGGGACAAGG
CTTCCTGTCGCCTACAATCAGTCGATTGTGGCCCCTTGACAGCGGCCCGTTGGGTACAGT
TGCCCAGAACAGCCCAACCGAATGCCTTGGGGGCCGGAGGCTGAGTTGTAGGAGGGATAG
CGAGGGGAGGGCCAAATAAAAGGCGCCATTTGAGCAAGAAGCACATTAGGCAGCACAGCA
ATTTTGCACTTTCATTTTGCACTTTCATGCTTCAATAAACCAATCATGAAGTCACCTGTG
CCTCCATGGAGCAGCCTCGTTATCAGGTTGTTGCGTTACTGGGAAGATCTCGGTGTTGGG
ATCATGCTGATCGCTCCTATTGAAAATAAACAACAACCGGGGGAGTGCCACACAACTAAC
AGCGATCGAGTAGACGTCCACACCATGTCACTAGACTACAAATCAAGAATGCCTTATCCG
CGGCTCTGCTCTGACCCGTCTTAAAGCAAACTGCCGCCGGGCGGTCTCGTCTTGGCCTGC
AGTTGGTCCAGACACACTATCTAGCTGTGCATCCAGTTTGACCAGGTCTGCACACCCCTC
GCAGGCGGCCGTTTCGCCGAGCGCCAAATACGTGTCCGCGGCCACAAGGCTCTGATGTGA
GACGAGGTTGAGCAGAATCGTCAGGCCATGCATGCGTTTATGCACAAGCGACATGTGACA
TGCGGCGCAGTCCTGTTGACTTAGTCGGTCTTTGACACGCAAATACTTTGCTTCTTTGGT
ACACCTTCTCACAATTCTCTATGCGACATACAGGTGGCCTTGTCTGCCGATGCCATTTTC
TCTCTTGCAGTCCCCGGTGCTAAGGCTGCACTGCATCGTAACGTCCCATGTCTCGGCAGC
AAATGACCAACCATTTCAAGCTTCATTTTGGTGGCATTGTCATCCACCTCGGAGCGACCG
GACGTCATGTCGTCGAGACTGGCGGCCAAGTATCGTGTTGTTCCCAAAGGTATACCAGAG
CAGGTCGATGTGTAACGCGCTCGAGCAGGTCGTGATATGTTGGTTCTACTTGAGATAACG
AAGGGCAAACGGCGGGAATTTCCCTCCTCATAAAGCATACGGAATATTTCAGAGGCAAAG
AAGTAAAGTATGACGAGCAAAATTTATTACGATGTTTGTTGTGTCGCACCTTCCTGTGGT
GCCTCCACAAGAGAGCGCCTTCTTTGTAGGAACCGGCTGTAATAACTGCCATATGTCGTA
TGTTGCAGATACCTGCCCAAATAGCGCCTTCCTTAGCGCCTTATTTGCCGCCACTGCTTT
TTTTGTTTACTTTCTTCCCCTTTTTCATTGCGGCAATGTCTGCGCTACGGCACCTTTTGG
CTCATCCAACTCAAAATTACAGCAGTTATTCTGCGCAACTGCAAGACACACGCATCCCTG
TCCTTGGCATGTGAACGAAAAGCACAATATATTTGGAAATATGTACACTCGAAGCGAAGT
ATCCCAATGACATACCGTCACGAAGAGAAATGAACCAAAAAAAGGAAAGAAAAGCATCGC
CAAGACAAGTCGAAAAGAAGGAACAAAAACATAAAAAGAAAGCCCCATAAACGACAAAAG
CACAACACAATCTCACCCACCTTTTAAGTTTTCCCATCGCTATGTACCACTACTCAACAC
GCCATTGTCACCTCCCACATTTATCCCAAGACCGCACCTTCCCCCCAGTACAAATCTACC
CATCCAATGTTCATCGCCAAGTGTCGTTTTCAGTGGCAGTGGCGGCGTTGCAGCCCTGGG
GCACAGTATAGGAGCGGTTAGGGTCGCTCTCCCAGACAACGGAGCCGTCCGTCTCCTTGC
GGATGTACTTGTACTGGAAAGTGGTGCCGGCGGGCAGGCTGAGGGTGACGAACCACTTGT
GGTCGCTCGACGTGTAGTCGGCAGCGCTCAGAGCAATGGCGCTGCTGGTGTCCCAGTTGC
CGAGGGCAGAAATGGAGCCAGTCAAGAAGACGTTCTCGCCGTAGGTCGTGGTGGCGATTT
CGTTGAAAGTGACGGCGACCGCAGTGGGGGTGGTGCAAGCAGTGGTGGTCGATGTGGCAG
AGGTGGTGACACCGCCCGTCCCGGACGACTTCGAGGTCGGCGAGGTCGTCGCGGAGGTCG
GGGAGCCAGTGCCGCTGGTCAGGCTGGACGGCCACGAACCGACGGCAGCCGTGCTGTACG
AGCCAGACACCGACGTAGCAGAGCAGACAGAGGGTACGCTGGAGGCGGACGTCTCGCCCC
AAGGCTGCGGGACGACGGAGTCGCGGCGCATTTTGGCGGTCAGCAGCGCGGCGTAGGACC
AGGTCAGGTCGCGGGCGGACAGCGGCGAGCCGGACGACTTGTCGTACTGCTCAGACAAGG
ACCCGTTGGACATGGCGTAAGTTTCAACGATACTGACGTAGCCATCGGCGTAGGTCTTGG
CAGCAGCAACAATGGAAGCGTAGGTGGTGGACGTGGAGGCATAGGTTCCGACGGCAGCAC
TGCTGTAGAGGTCCTTGAAGAAGGCGAGCGAGGTGCTGTCGATCGTCAGGGAGCCGATGC
GATTCCAGGTGTACAGGGCGTCGTACAGCTGCTCAGCGGCCGCGAGCGTAGTCAGGTACC
AGGGATTGCCGTTGTAGTATGAGTCCTCGGGATAGCGGCCAACAGCAACGGCAACACCCT
CGGCCTTGCCAGAGTTGAGCGCGTAGACGGATCGGAAAGAGTCGGTGTAGACCTTGTGGT
TGGCGAGAGCGCGCGAGGAGCAGGGCTGGAAGGTGGAGGCGTCGCAGGCGGCGCTAGGGT
CGAAGGCGTGGATGCTGGCGAGGACCGTGTTGGCGTCCTTGCCGGTGCGGCCGCCGCCAA
AGTTGGCGTTCATGTAGCTGCCGGTCCAGAAGGACTGCATATAGCACAGAATCTGGGGCG
CAATGGCGTTGCAGCTCGTGCACGAGGACCCGACACGGTTGGCAAAGGCGCTGCCCTCGA
CAAGAGCGCGGTGCTGGGCGGACACGGTGAAGAAGGACGAGCCGCTGACCTCCTCCCAAA
GATCGTAGCCGGTCTGGTTCCAGTACTGGGCGACGTAGGCCAGATCGTTGCGAACAACGG
GCCAGACATTGGCAGTAGCATAGCTGGAGTAGCCGTTGTCGAGCAGCCAGTTGCCAAAGT
CGACGAGCGCAGTGGCACGCAGGGCAGGGCCATCACGCTGGGGGCGACCCCAGGAGCCAG
TGAAGGCGGTCTCATCGACGTTAAACTTGGGCTCGCCAAGACCGGAGCCGTCGGAAAACT
GGCCAGACGGGTTGGAGACGGTCTGGAGGGTAGCCTGGCTGTCGACGTAGTGTGTAATGG
CGGACTGGACGCTGGAGTCACCGTTGCGGAAGAGCTCGATAAGCGTCTTCATGACAAGGG
CAGCATCACGACTCCACGTGTAGTAGTCTGTAGAGAATAGGGGAGGGATTAGCAGCGGGA
CGAGTAAGTGGCCAAACAAGGGGAGGCTGCGGTGACATACAGTCCGGGTTGGACGTGCTC
GGCGAGGCAATGACAATGCCCGACTTGGCGTTGGCAGCGTACTGGCCAGAGCTGCCAATG
TTGCTAAGAATGCGCTCGACGGCGACGGTGGCCTCGGTGTCCAGCCAGGTGCCGACGTCT
GCGCGGGGGTCAACGCGCGACGGGGCACCTAGGACGGTTCGAGCGAGGGTCATGGCCGCC
ACGGCCCAGGAACGGAGGGAAGGCATAGCGAGCGTGGGAGCCGAGGAAACGAGAGAGCAG
CCCCAGACAAGAAGGCAACTGAGAGCAAGCAGAAGCAGGGCGCAAAGAGAAATGCGCTTT
GCACGGTGGATGCCAACGACGAGCGTTGGTGGTGCGAAGGGCGCGAATGGAAGTGGTGAG
GCGGATGGGGATGAAGAGAATGGGTGGCGAGAAGATCGACCATGGCCGTCTGCCTCCTTT
ATAGAAATCATGACATCTTGGGAGGTTGCGGTTGGCAAGGGGAAGCTGTCAAGCTCGCGA
TGATGCGGGTATCTTTGGCGGGGCTCTTGCCCAATGTGGCAGACGAGTGCAATGCAGATG
CTTTTGTGGAGGAAGGTGCGGAGGACTGTGCGGAGGTGCCGTAGGGAAGGCGCGTGGCAG
ACGATAGACGGTTAACGACAGGTGCAATGCATGGTCTGTGAGGAAAGAGCGCCAGGGGGT
AATTACCGTGGCGCCCTGACACGAACAAAGGAAAGATCGAACATGAGCACACTGGGCTGA
TTGACGACATCACGGCACCGAAGACGGGCCTTTCCCCACACGTTCCACACCACCTCGAGG
AAAGAGCGGCCCTATCAGACTCCGCACTTGCCCTCCGCACTCCGCACTCCGCACTTTGTG
CAGTGAATGCAGGTCCTGCAGGCACTTTCACGTGTGTTGCATCGGACGAAAAATAAACTA
AAAAAAATAAACAAATAAATAAAAAAAGACGACAACAAAATGGAGAACGAGAGAAAATCA
CGCCGTGGAATTATGACTTGCGTACACCCACCACCCCGCGCGGGGCGCCCCAGATGGAAT
CTGCCGGCCGTGTCGTCAGCACTGGCATCTGGTTTGCCCTGGCCGGCAGTGGAGATTTGG
TGACGGTGCTTGGCATTGTGCGTGGCTGTTAGCATTTTGTTAATTTTGATTGTTTGTTTT
GTCTCTCATGTCACCTTTTTTGCTAAGGAGCATAATGCCTCATGTAATTACTCCGTAGAG
TTGTATCTCTACTTTAACCTTGTCCATATTAGCATATATTCTCGGTCTCCAGAAGTGGCC
CATGGGGTAGTATTCCGTGTGTGTTTTTTTGTTCGTTTTACTCTTTTTTGCATTCTGTTT
TTCTGCTTTCTTAAAATCTCCCTTATAATTTCCACTTCGACTATCACCCTCCTTTCTTCA
TATACCTCTTTCGGGCCGTTCGTGGACCGATCGAAAAGCAGCAAGTCCCCCCTGTCCTTC
TCGTGCGCTGTTCATCACGGCCCACCATTTTGCATCTTGCAGCCTGCCAAGGTAGACAAA
GCCGTGGAAATAATCGAAATAGGAATAGGCAAAGTACGTCATATCGCTCCGTACGCCGCA
GTCGAGATAGCGCATGTTGTCTGTCGATCCCCGATTCAGCTCAAACGGCCGGCGCTATTG
TGGCCACCGTTGCGTAGGCACTCCGGGTACTTTGCGTGTGAGGTGCTCGTTCGTCTGAAG
CACTCTGCAGTTTGCAGGCTGCAGGGTTAAATTTGTCGACTTATTCATGGAGAGACTCTC
GACTCCTGACTGCCCCCTCTCGCTTAGCGGTCGACTGCAACTGTCAACGACGCGTCATGC
AGCGGCTGCCGGCGTCACTGCGGCGCCGAACTGGCCGATACAGATGCGGAGGAAGGTTCG
GGAGGGTGTCTTTGGGCAGACACTTCCCCATGTCTCAGGTCCCCAGGTCCAAGATTCACA
CGTGCATGTGGGGTATGTGCCTCTGTACACCGCACATCGCCTCTTTTGTCCCAAACGAGG
TGCATCCCGGGGTAGCATCAAGAGATGGCAAAGTACGGCCGGTGCCGTTGACCGTTGTCG
AATATGGTGATTGAGAACCGCGCACCAGTCATGTCCAGGGTGAGGAACGACGTGCTCCGT
GCTCCGTACTGCCGTATTCGCACAGAGGTTTGAAGCGACCCCGACCAACGACGACCTACG
ACGTACATATCCGTCCAAACGCCGACACTACGAAATGCTGCCGAGGCGATGCGACTCTAC
GACTTGTTGCACGTCGTAGCGGCCCCCAGCCAAAGAAGCAGGGGCCGAAAGCGAGCCATG
GTTCGAAGTAGGCCGAGTGTCATGCATAGTGCGATATCTAAAAGGCGGGGCTCGACTTCC
TTCCGTAATTCTTTTTCTTCTTTAGTGTGTGTGTGTGTTCCATTGTCTATTTTGTTTATT
TTGAGCCGTTTGCCAGGTTAGTTGTTGACTCAAGTGAGCTCAAGTCGACTTTGCCCGGTA
TTCTGGCAGACGCCTGTCACTTGTGCGTGCATAAACTTCGGCCAATTGTGCCTGTCGACA
GGATCAGTCTCGCCGAGGCGTTGGCGACCGTTTGTGACGATCACCGAAGGATTGGACCAA
TGGCCTTACAATAAGGGAACAATATCCCTGGCCACCTGGTCAGTGCGGCCGATTGCAGAC
GATCGAGGGACCACAGTGAGCTTTCAGTGGCTTTAGACGACTGTTGTTGACTTGAAACAA
AGTTTCGACTGTGGGGCCCGCCGTCCTGCAACCTCCGTCATTTTCTGTACTGAGTGGCTG
TGCCTTGTCTCTTTCCTATTAAGGAGAGGCCTTGGCGGCTATTGGCGACTTACACTACGA
CGTACTTATTAATCTATAGTCTTATAAGCCGTAAAAGTCTTATATTGACTTATAGCTGTG
TGGTCTTTGGGAATCCACTCCCAAGTCGAAATATCGACTTCGTCTTCCTCTCTCTTCCTC
ATCACCCTTCCATTCCACCATCGTCAGCATGAGATTCTCCACGGCGTCCCTTCTCTCCCT
GAGTATCCTCCGTGGCGCGGCGGGCCTGTCGCCGGCCGAATGGCGCCAGCAATCCATCTA
TTTTCTGCTGACGGACCGGTTCGGGCGCACCGACAAGAGCACGTCGGCGGCGTGCGACAC
GAGCTCCCGCGTGTACTGCGGCGGCAGCTGGCAGGGCGTCATCAACCAGTTGGACTACAT
CCAGGGCATGGGGTTCACGGCGGTGTGGATCACGTCCGTGACGGGGCAGTTTTACGAGGA
CACCGGCGATGGCACGTCGTACCACGGCTACTGGCAGCAGGACATTTACGAGCTCAATCC
CAACTACGGGACGGCCGCCGACCTCAAGGCGCTGTCCGACGCGCTGCACGCGCGCGGCAT
GTACCTGATGGTGGACGTCGTGGCCAACCACATGGGCTACGACGGGGCCGGCACGGGCGT
CGACTACAGCGTGTTCACGCCGTTTGACAGCGCGAGCTACTTCCACTCGTACTGCGAGAT
CTCCAACTACAACGACCAGGCCAATGTCGAGGACTGCTGGCTGGGCGACACCACCGTCTC
GCTGCCGGACCTCGACACCACGCTCCCAAGCGTGCAGACGCTGTGGTACGACTGGGTCAA
GGGCCTGGTGGCCAACTACACCATCGACGGCCTGCGCATCGACACCGTCAAGCACGTCCA
GAAGTCCTTCTGGCCCGGGTACAACGACGCAGCCGGCGTCTACTGCGTCGGCGAGGTGTT
TGACGGCGATCCGGCCTACACGTGCCCCTACCAGGAGGTGCTGGACGGCGTCCTCAACTA
CCCGCTGTACTACCCGCTGCTGGCGGCGTTCCAGTCGGCGTCGTCCTCTGGCATCGGCGC
CCTCTACAGCATGATTGCCTCCATTGCTGCCGACTGCGCCGACCCGACCCTGCTCGGCAA
CTTTGTCGAGAACCACGACAACCCGCGCTTCGCGTCCTACACGAGCGACTATGCGCTGGC
CCAGAATGCGCTCTCCTTCCTGTTCCTGGCCGACGGCATCCCCATTGTCTATGCCGGCCA
GGAGCAGCACTACAGCGGCGGCGGCGACCCGGCGAACCGCGAGGCAACGTGGCTGTCGGG
CTATGCGCAGACGTCGACGCTCTACCAGCACATTGCCACCACGAACGCCATCCGCGCGCT
GCTCATCAGCGCCTCGTCTGGCAGCTGGGGCACGACGGCCAACAAGGCCGTCTATCAAGA
CAGCACCACCATCGGCATGGTCAAGGGCGGCGTGCTGACGGTGCTGAGCAATCTGGGCGC
GTCGGGCGCGTCGTACACCCTGACGGTGACGGGCACGGGCTTGACGGCCGGCACAGCACT
CGTCGAGCTGTACTCGTGTGCCACCGCGACGGTCAGCAGCTCCGGCAGCGTTGCCGTGCT
GATGGCGTCGGGCCAGCCACGCGTTCTTGTGCCAGCGTCGTGGGTGAGCAGCGGCAGCCT
GTGTGGCGGGACGGGCACCAAGACAACGACGACGTCGTCGTCGAAAGCAGCGTCTACCAC
GACCACGGCTAGCTGCACCGCCGCCACGGCCCTCTCTGTCGTCTTTGACGAGCTCGTCAC
CACGTCCTACGGCGAAAACGTGTTCCTGTCCGGCTCCATCTCGCAGCTCGGCAGCTGGGA
CACGTCGAGTGCAGTCGCCCTCAGTGCCAGTGCCTATACGTCGTCCAACCCACTGTGGAC
CACGACCGTCAGTCTGCCCGTGGGAACGACGGTTCAATACAAGTTTATCAAGAAGGAATC
CGACGGTAGTGTCGTCTGGGAGAGCGACCCGAACCGGTCCTATACGGTGCCCGGCGGCTG
TGCAGGGGGAATTGTGACTGTGTCGACAAGCTGGAGATAGTCCGCATCGGAATGATGTAG
GACTAGTCTATTTTCTTCCTTTATGTTTTGCATTTATGACGATTTTTTGACCTTTTTCAG
GACCTCGTTTGTTAGGTCCTCTTTTCATGTCGTTTCATGTACTTACTTATCCAATTCTGT
ATATACACATCAAATTGACTGCTCGCTGCGCAAATCGTCGCCGCCAGCTACTCCTCTAAG
CATACCCCAGGTTCCAGAAATTGTTAATGTTCGCCTCCGAATCCGCATCGACAAACTCCG
GGGCCGCCCGGAACGTCACGCTCTCGCCGTGAATCTCAGCCACGCCGCCGGACGGCTCGC
TCCCCGTCAAAATCTCGTGCACACCCTTGGTCAGGGTCGTCATCGGCGTCATCTTCATCG
CCTTGAAGAGATCCTTGCTCGGCGCAATGTTCGTCTCGAGCACGGCGGGGGCCAGCCCAA
AGATCTCAATGGCCGCCCGTTCGAGAGGCTGTGCCAAGGCGCGCACGAGGCCAATGACGC
CGTTCTTGCTGGCGGCATAGATGGGGGCAACGGGGAACGGGTACAGGCCGGCATTCGATG
CCGTGCAGATGATGCGCCCGCGGGAGGCGGTCAAGCGTTGGCCGTAGACGGCAGGTGTGT
TTTTCTTCATATAGTGTGTCGCGAGTTTGATGGCTGGATTGTTTATTAGCAAGTTTTGTT
GCGATTCTGTTGTGGCGCGCGAAACGAGGCGCTATTCTTCCGCCACGCACGCATCCTCTC
CCCGCACGTACTAAAAATGGTGCCGACCAGATTCACATTCAACGTTCGCATCGATGGTTC
CGAGGGCTCGCCCGGCTCGTCCTTCATGGCTTCCGCCACCAACGGCGACTCGCCGTTCTC
TGAGATGCCCGCGTTGGCCATGACCACGTCGATGCGGCCGCCACACGCGTCGTACACTTG
CCGGAACGCCGCCGCCTGGCTGGCCCACGAGGCAACATCGCATTCGAGAAACGACACTTG
CGTCGAGCCAGAACTGGCCGCCTTCAGCTCGGCAATGACGTCGCCGCCACTCGTCTTGTT
GACATCCAGCACGGCCACGTGCCCGTACTGCTGGTCGACAAAGTAGCGTGCCATGGCCCG
GCCGATGCCGCTGGCGCCGCCAGTAACGACGGCGACCCGGGCGGTGTTCATTGGGAGGAC
TAGGGAGGGGGGTCGTTGGTGTTCTGATTCTGAGATTTGCAATGGACGAAGTCGAAGTCG
ATGTTGTTCGTCAAACGAAGGAAGTACCAGTGTTGAATGACGGGATCGGGAAAGGAAGGA
GCAAAGGAGCAATTAACAAACAAACGGGACACGAAACAATTAAAGGAAAGAGTACATTAT
TGAGCATCGAGGAAGCTGCGAGCGGCCTTTTTACACAACGGGCCTCTGCGCTCATGAATG
TCCACTATCCCTCCTCCTCTCCTTTGCGCCAAGTTTGGGGTATCGGAGTTGTTCATGTTC
GCAACTACGGAGTACTTTACCGCGTTTTTTTTTACACCCGTATGTCCATCGGTTCGGTTG
ACGACTGGCGCTGTCGTCCGATGCAGCGACCTAACAGTGCTAACTACATCTGCCGTTGGC
GCTAGCGACTGTGTAAGTGGTTTTTGCGGGGTTAGTGGTCAGCTGTTCAGTGCTGTCAAG
GCCAATGTCGTATGCCACACTTTGTTTTCTCTCTCGTAGACAACGACAAAGTTAAGGCAC
AGCGACCACGACGCGCAGGCGGAAGAGAATCTTCGTAAGATAATAAAATGAGCAGTGTTT
CGTAGTGTTTCGTTCTGTCTTTTTCTCTATATAAGAGCCTCAAATTCTTGGACGTGTATC
CAATAGTAGGCCTGAAAAGAGAAAGTGTAGTAGAAAGGGCCTGATAATCAAAGTATGAAA
ATGTCTGCTACTGGGCTGCTGTATTAACAGCTGTTTGTTTCCATTACTAAGTTACAGTTT
GGTCCGGCAGAAATGCCTCCTAGAACGCTCAGTTTGTTTGTGGTTAACGTTTCAGTGTGA
CTGGACCCTCATCATCCCACGAGAAGGCCTACATAAAAATCTGAAAAGCTCAGGGACCGT
GTTTTTATTGTCTTTTTTTGTCACTGCATTCGGCAGAAAGCTAGTGTGACTGCACGTCAC
ACCGTCTCGGAAATCAACAGCCCATATCGTAGCAAGCAGCCGCTGGTACGGCCTGGCCCA
GGCCTCGTGTCGTCACTCCACAGCCTCATGGCCGTTTAGAAGAAATGGGCCCCTATCACT
GTCAACTTGCCAATTTAAAGGCATACTCTATTTATTGTCTTGGTTTAGGTACTGCACGGT
TACGCGGTCTGGAAGGACACTTCTGTCGCAACAGCGTGCCGCGCCTTGTGTGTTCTTTTC
AGGCACATTTCGAGACAAACGTACCCGGTTTCTGGGCTGCCTGGACCCATGCTTTCGCGG
CACAGTTCGCGCGGGATGTCTTCTGCATGTTTGAGTCTCATTTTTGCCTTTTTATTCTTG
TCTCTCCTTGTCTCTCCGCTATTCCAGTCGGGGCCTTCTTTCTCGGGTCCTCATTCAGCT
GAACCGCTGCTCCTTCCTCGTTTCTCTTCGTTCTGTCCCTGCTTTCCCAAAATGGAACAC
GTTACATTGGCGAGGCAGTCGCGCCTGCAAGCACGACCGTCAGCCGTTACGAGCACTCCG
ACAGCAGCTTCCTCCCCAGCTCACTCCGCACTTGCCTTATGCAATGCAACATCTACGCCC
ATTTCTCGCACCACAATAGATGCCGGCGATGGCCCAAGCGACGATCGTCACAACAAGAAC
CACGGCGAGGACAAGCACACAGGCTCCACCCCAAGGGCCACTCCACTGCCGTCGGCGGCG
GGGGCTACGACGTCGCCTGACATTACCTTCCAGCCTCGACGAGACGCATTAAAAGACGAC
GATGGCCGGTTTCGAGGAAAGGGAGGCCCAGCGCCAGTGGCTGCTTCGACGACACGACGC
TCATTCATGGCCCTGGGCCTCCCTTTGCGCATCCCACACCGACAGAGCCGGGTTCTCCGC
ATGGCCCTCTTCTCACTGGCGGCCGTCTGGGCCCTGTGGTCGCTGCTTTTGCTCTTGTCC
GGCCGTCAACAAGCACTGGCCATTCCAACATCAGGACACAATGACGTCCACAACAGTCAC
GGCCACGACAGCCACAAATTCTACACGGCCCGTCCGTGCAAGGCGGCCACGTTTGCCAGT
GTCCTGCCCGGCTTCGCCGCGGTCGAGCGTGTCGACACGGTCGCGGCCAACGGCAACTAT
GGCGAGGGTGCAGCCGACCTAGGCTTTCCCAGAAACGCCACCCTGCTTCCGCCTCTTTGC
GCCGTCACCGTTGCCGTACACAACGGCTCGTCCAACTATCGCCTCGCCCTCTTCTTGCCA
ACGGCCACCAACTGGAACGGCCGCCTGATGACGATCGGCAGCTACTCGTTCGCGGGCGGC
ATCAACTGGCCCAACATGGGCGAGGCGCCGCACTACGGATTTGCGACGCTGGCAACAGAC
GGTGGGCACAACTCGTCACAGAGCGATCTGGACTGGGCGCCGACGACACCGGCGAAGCTG
GCCGACTGGGGCTACCGGGCCTTGCACGGGACGGTCGTCCTCGGCAAGATGTTGGTCGAA
ACATACTACAGCGACGCTCGCATCGAGTACTCGTACTACAGTGGGTGCTCCACCGGTGGC
CGACAAGGCCTCAAAGAAATCCAAATCAGCCCGGGCAGCTTCGACGGCGCGCTTGTGGGC
GCGCCGGCCTGGGATACGTCAAGGCTGATGCCGTGGCTGACCCGTATTGGCGCCGCAAAC
TTGCCTGATGACGGCGCCAACCACATCGACCTGCCCGACTTTGCGGTGCTGGCGGCTGCC
GCACTGAAGCAGTGCGACCACCTGGACGGGCAAAACGACTCCATCATCAGCCGGCCCGAG
GCGTGTGTGCTGGACTGGGCACCCATCACATGTGGCAATGCCGCCGTACCGCCCGGTGAA
TCGTGCCTCACACCGGCACAGGTCAAGACGGCGCAGTACCTGTATGCAGACGCCTTCACG
GCCTCGGGCGACTTTATCCACAGCGGCTACCCGCTGGGGTCGGAGGACCTGTGGTACGTC
TACCTGGCCTTCGGCGACGCGAGCGACTTTGACACACGCTACGAGCGCTTCTGGCTCTAC
AACGACACCGCCTGGAATTGGACCCTGTACAGCGACCAGGTATTTTACGATTCGCTCCGG
CTCAACCTGGGCAATGCCTCGGCCGACGACTACGACATCTCGGCCTACCGCGACCGAGGC
GGTAAGGTGCTGATGTACCAGGGGCTAGCAGACGGTGTCATTATGCCGCGCATGACCACC
TATTACTACAATCAGACGATGAAGGTGATGAACTTGACGTTGGCGACGGCTTTGGACATA
AGAGACGAGAAGGGTGAGAAAAGTGACCGCCACCTGCACCACAAAGACACAAACCCTCCC
ATCCAGGACTTCTTCCGCTACATCCAGGTCCCCGGCATGCAGCACTGCTTCGCCTCCCCC
GAAGAGGTCGCTGCCCCCTGGATGTTTGCCGGTCCGGGCCAGGCCACCCTCTTGTCCCAG
GATTACAACTTCGGCCCTGGATGGGGCGTCCCCAATCAGCCGGCTAGTGCCGCCCATGAC
GCTGTCCTAGCCCTCATTGCCTGGGTGGAGAATGCGACCGCGCCGACGAGCATTGTGGCC
AGCGTCTGGAACCCAGACGGATCCGTCAACCGGACCCGCCCACTCTGTGTGTACCCGCAA
GAAGCCGTGTACGGGGGTAAGGGGAGTCTTAATGTGGCAGCCAATTGGAGCTGCAAGTGA
GAGAAAGCAAAGAACAAAAGAGAGTCTAAAGACGCGTGATCGACAATGATAGGAATCGTT
ACTAAGGAACATATATTGAGTTGCTTACATTCGTCACGAAGATCTGCAGACGATTGCACA
GTATTTCCTCGTCCTCGCTCTGATGCGCCCTCGCACTTATCCCACAGTCATTGCATAGCT
GCGTGTTGCTGACGACCACGAGGTCGAGCTGTGCCCGTCCGAGTAGCCCATCCGGAATTC
GTATGTCGTGTGCCCAATGACAGTCTCGACCGTCGTCGTCTCGCCCGCCGGTACATCTGG
TATGAGTGTCGTCACCGTCTGTGTCGTGACCATTGTCACCACCGTGGCCGGGATCCACAT
CGGGTGCGTTACAGATGTCTGTGTGGAGGACCAGACGACGGTGTGTATTGCCGGTATGCC
GGCCGTCGCGGGAGTCACTGACTCGACAGTGGTTTCGACGGCCGTAACGGCCGGTCCTGG
GTTGGGGTGGGCCGTTACAATAGCCAGGCTGGCCAAGAGAATGAAGAGGGGACTGCTAGG
TGTGTAATACATAATGAATGTTGACGTGCAATGTCCTATTGGTTTTATGCGACAACGGTA
CTGGACACGGCCGGAGGCAAAGAGAAAATGAAACTCTTTTGTATATGAAGAACATCACGA
AGATATCGACGAGACGACACGGAACTTTTAAGCCAATCTCCTACAAATGGGTATCTCTAA
ATTAAGAGACCTTGCGGTTAAGTGAACAAATATACAAGCAGCGTTGTACTTGGTCATTGA
TCGTCTGTAGTATCCAGAAGTGATGAATTTACCCGGTACAACCTGCCGTATTAGGATGCT
CTTGAATGTTAATGGGATCGTCTAAATAACTGGTATTAATTCACCGCTTGTGTAGTATTA
AATTAATCGTCTATCGCGTAAGGAAAACTATCGTAATTTAAAATTTACAGTTCATGGTGA
CGTTGATTGCGTCGCCACAGTTGGCATTTTGACACTTGCGTTGGCCTTGGGAGGTTGCAA
TTCAAATATCACCTCTTCTCTGTAATTTACAAGGGCATATTCACGTAATCATTTACATTA
ACAAGTCTTCATTGCGATATCTATGTCCATAATCCTCCCAAATTCCCTTGCGGCGCACTG
CCAAATATCACGAAACCAAAAACGCAAAACAAAAACAAAAAAAAAAGCCACGCAGCAAAA
GATCAACAATAATACAAAATATGTCCCACTCACAAAGACTAATCCAAGCCAAAATAGCAA
ACAAATTTCGTCAAATCATACTTACATGGAACTTCGTTATGTTGCGTCTCTACTAAGAGA
CGACTGCCGCCATGACACAGGAAGCTGTCCTCTGCTGTTTGAAGAGAATCGATTTCCTCT
TCTTTTTTTTCGCATTTTGTATTTCTCACCCATATATCAGACCTTGCGGATCTGTTCGTC
CTCGTCCTTCGATCTCTCCTCAAACGTACATCCGCTGGTGCGAGTGCGAGCTGCGCCGGC
TGTGGCCGCTTCCACTACGCGGGCGCGACCCTCCACGGCTGCGGTGGCGGCGCACGGTCG
TCGTCTCCGTCACCACACGCCGGTCATGCTCCTTGCGGCTCAACTTGCCACCGTGCATCC
AGGCGAGGACGGCGGTGAAAAAGAAAAAGACAATGTTCATGATGCCCAGGGCAAAGCTGG
TCTTGAGCACGGCGCAGGGCGTCTTGGAGCCCAGGACATTGATGCCCTGGCTGGTCAGCG
TCAGCAGGCTGCGGGCGTGCTTGAGCCATTCGTCGGTGCTCTCGACATGGTAGCAGTTGG
CGTCGGTGATGAAGCGCAGCTGGTACACAGCGCCAATGAGCGTTCCCACAAACGCAAGAT
CAACGAGCGAGACAAAGTGGGAGTTGCTGCTGCTGCGGTGGTAGCTAAAAAGTGTGAAAA
TGGTCCAGACGACGCCTAGAACGGACACGATAAAGAGGACGAGGATGTAGTTGGGAGTGA
GTTCGTTTTCTTTGATGTAGGCGTGGATGAACCAGGACAGCATGCCCATGATGGGGATCT
ACAACAAACAGTTAGACGGGAATGACAACCACAACTATGCCTTTATCGAGAACGTAAAAC
TCACCAGAGTGAGAATCTGTGCAAAGCGCCAAAAGGCGAAGAAGATGGCGAACAACATGG
TGACACAGGCCGATGCGGCAAGGCGACAACCTCACAACGAGTAGAGCGCACAAGAGAACG
AAATGTCGATTCTGCTACGCAGACCTGCGGGTAGGATGGGATGTGACGCGTGATCCTGCA
GCGAGCTGCGACGGGGGGTCGCACACTCTCAATCGTTGGAACTTGTCGTTCTTTGTTTTT
TATTCTTTGTTATATCCCGTCAACGAAAGGAATGCGGGTACGGGGTGTTCTATCAATCGG
GCGGGAAGCGGAATGTGCGCCGTTGAGCGGATCGGAATGGCGGGCAGCGAGAGAAATGCG
GTAGAAGGTGAAAAATCGACCGTTGGAGACGTAAAGAGTGGAGGAGAGAGAGAAGAGGGT
GAAGATCTCGAGGTACCCAAAAACAAGGCCAGCAACACTTGAGGCCAAGAAGACGAAGGT
CTATCCACAGTTCCTTCCTGTTTTTGCTCGAAAGGGTGGCTGGGAGGGGAAAGAGCGACC
CGGGTACGGGCGGGAGATGATGGAAGGTGTCGCAGTAATTCGTAAAGTGCGCAAGGTCGC
CTCCTTCGCTCCTGCCCCCCAAAACGACCCCAAGGAAGCAAGGAAACGGCCTCGATCCAG
CCACCGTCGCACCTTCCCAATATTACGCCTATTATGCAGCCATCTTTGCACCCCGTGACA
GCGCCCAATAATACGTGCAGCTTGCGCACTTGGGTGCATAAGTGCTTGCAGAAGCTTACA
CGGCGGCCGAGAGGAGGGGGAACTGACAACGCTTTCCGCAAAACGGCAGCATGTTTTGAT
TCCCACGTGTGCTGGGTCTGCACTTACCAGTGAACGTTTGGAGGGGTGGCTGGGCTGGCT
GGACAACGGAAGGTGGAGATTTCCAGTCGAGACACCTGGCCAATCAAATATGACAGTGTG
GGGTTGCCATTTACGGACGAGGGAAGGACCGGTCCAGCAGCAGAAGCTCGACAGAGTGGC
CCGTGCAGCCGATAAGATAAGCTTGGAGCCTCCATTTCTTCCCGATGACAAACAAGCCGA
CAGCATATCGGAAAAGCCGACACCAAATTGGTCAGTATGGTCGGCGGCCGAATTGTCGTC
GGCACAAGATACCACTGCTCCGGAGTGAGCTGCAACTGTGTAAGGTGCGGCGGCTGGAGG
AGATTCGGTAGATTGTAATGGCACCGCATTTGTGTGTCCTGTTTCTAAGAGAAATTTACG
GCTTTAATTTTGCGTGATTTTTATTATTAATAAAAAAAGAGGACACACAAAAAAAATCGG
TGAAATACGTGAAATCCGTTGTTTTATTATTTTCCAGTTCTTCTAATGGCTCCAAGAATC
TACAATTAGATACCTATCCTAACAGCCTTCCTTCCCGATGTTATCGTGCCGCCACTGACA
AACCGTCGGATTTGGAGTTAACGCCGCTGGTACTTCGTAAAAAAGGATGACAAAAAAGGA
AACTGGGTTTGAGCAGAAACCCGAAGGATTGACCCATCGACTTACATCAGTCGATGGCGT
CGGGAATGGCGTTAAACCAGGGGCTTAACGACGGCCTTCGACGATGCTACCAAAAAAGTC
TTACCAAATCTCAACGGAAGCTCCAGGAACACTACAGCACTGCTACATGGATCTCGAGTT
AGGCCTGTCGGAGTTGAGGTTGCCGGAGTTGAGGCAGCTGCCAAGGTTTAAGCAAGACGG
CAGTACATGTAAACTGACAAAGACGGGCGATGTCTGACAAACGGAGGCAGAGATCCATGT
GTATGTTGACATGGTCCAGTTCTTCCCACGGAATTATTTGCCACGGACTTTGCTTATCGA
CGGGATTCTTTGGTATAAAAGAAGGAGGATGTCGAGGTCGACCTGAGAGGGAAAAGAAGC
ATATCATCCATACACTCTCCAGAACTCTCTCCAACAACATTTTAAAAATCCAATCAGACA
CCCCTTCTCTTCTGATCTTTGTAATCTTCACCTCATCTTTCAAGTAACCTTCAAAATGGC
CTTGTCCGAGTGCTGTGTCAAGGGCTTCCTTTGGGAAGGCACCACTGAAGGCCGCGTCGG
CAAGATCGCAGGCGGCAAATTCAATGCCTACATCACCGGCAAGAACTCTCCTGCTGCCGT
CCTCTTCATCCACGACGTCTATGGCTGGGAAAACCCCAACGCCCGTCTCATGGCCGACCA
CTATGCCCGGCAGACCGGCGTGACAGTCTATGTGCCCGACTTCTTCCACGGCGAGGTCCT
CCGCCGCTCCGACCACCCAGAGCTCACGGACGCCGAGTTCCTGAAGCAGTTTGTCATGAA
GTTTGTCGGCCGCCACCCTCGCGACGCCCGCGATAAGGACATCTTCGCCGTGGCCCGCGC
CTTGCGCCGTGAGCACGGCCACGACAGACTCGCCGCCATTGGTTTCTGTTATGGCGGCTG
GGCCGTGATGCGTCTGGGCGCCAAACCCGAGGACCAGCCCGAGGACGAGGACAAGGATGC
TAAGCCCATTGAGGGCCCCCTCGTACATGCCGTGTCCACGGCCCACCCGTCGCTCGTCAC
CGAGCAGGACCTGGCCGGCGTGGCTGTGCCCCTGCAGATTCTGGCGCCCGAGATCGATCA
GTTGTACACGCCGGCCTTGAAGCAGTTCACCTTTGACGTGACGGTCAAGAACGGCGTTCC
CCTGGACTACTTGCACTTCCCCGGCGTCGCACACGGCAGTCTGATGCGCAGCGACCAGAA
GTCTCCCGAGGCGCGCAAGGTTGTAGAGCGCGCACAGCACGCCGCCATCAGCTTTTTTAA
ACTGAACCTGGGCCTGCTCCATTAAGTGGACAGTGGGGACTTGGTATTTTTCCAATCAGC
CTAATCAACCGTGAGTAGTAGTAGACGCTGTGGGAAGCGGAGATTCGGAGGGGGCGCTAT
ACTGCCCTGTACTTGATGGATAAACGTTCCATGCGTGGATGAATAGCTCGGAGGGTATTG
CTAGAGTTTGGTTTTTAGTTTCTCGTAATATCGCCATTTTCATTGCGAGATTTGATAAGT
AAGATAGATAATAAATGCTTTTCAAAGACAATTCTAGGCATACTTGGCAAGAATATGACA
AATTCACCATGGCGATTGGAATCGGTAGCCATGGCCTGTCGAAAGCCTATGGATTGGTGC
CTCTTTTGAGTCAAGTGCTCGGTGTGACGGCAGCCACAAGTAGATGCTGGAAAGATACAC
CGTGCGACAATCGCTTTGATGAGACGGCATTTCCTGGACCGTGGGAGGACAATATTCTCG
CCGCGGAAACACGTACAATCACTCCAAGATCGGTCGTCGAGACACTGACAACAGCAGTGA
ACGGCGACGTAGTACCGGCTTCGCGTGCGCCTTTCGACCCGACCAAGGTGCCTCTCGTAC
TCGCCGGCAATGGATCACAGGTTGTCTTTGATTTCGGGCAAGAGGTCGGCGGTCTCGTGA
CGCTGAAATACACCGTCAGCAAAAATGACGAAAACAACGTTGGGGGTGACGACGACGATG
CCGACAACCGGGATCCCAGAACGCGCAATGCACCGCCATCACGCAAAGCACGCATCGGCC
TTGCATTTTCCGAGTCGAGCGACTTCATCGGCCAGTGGTCAGACGCCTCAAACGGCGCGT
TCCAAGGACCCGATGGTGCTATTTATGCCGAAATTGATCAACCTGGCGAGAGCACTTACA
CGATGCCAGACGCCTCACTCCGGGGCGGATTCCGGTACGTCACTGTGTTTCTCGAGGCCG
AAGGTGACGGCAACACCGGCCTTGTGACCACTCTCCACAATGTCACGCTTGACATCGCAT
TCCAACCCACCTGGCCCAACCTGCGCGCCTACCAGGGCTATTTTGACTGTGACGATCCAC
TTCTCAACCGCATTTGGTATGCCGGCGCGTACACGCTGCAGACCAACGCCGTGCCGCCGA
CGACAGGGCGTCGTGTGCCTTTTTTGAAAACAGGCTGGGCCAACGACGGCCTGTTGGGAC
CCGGTCATACCATCTTGGTGGACGGCGCCAAGAGAGACCGCGCTGTGTGGCCCGGCGACA
TGGGCGTGGCGGTGCCGTCACTGTTTGTGAGCACTGGCGACTTGGAGTGAGTCTTACGTG
CAGTCGTTGGCAGCCAGAACCGGAGTGCTTCGTTCAGCTAATGCCAGTAGGAGCGTCAAG
AATGCGCTGCAAACCATGTACGACAACCAGGTAAGAGAATGACGTTCTCTAGCCCCCAGT
TTGTGCATCTTGGACACACTAACAAGGAGGACAGAATCCCGATGGCTCGTTCCCCGAGGC
CGGCCCGCCGCTGCTGCAACAAGGAAGCGATACGTACCATATGTGGACCATGATCGGGAC
GTACAACTATGTTCTGTACACCAACGACACGACTTTTCTGGCACGTAATTGGGCAGGCTA
CCAGCGGGCTATGTCGTTCATCACGGCGAAGCAGGTCGAGGTTGACAGCAAACGGGGGCT
GTTGGATGTCACTGGCGTGCGTGACTGGGCGCGACTCAACGTCGGCGGCAACATGACTGA
GGCGCAAGTGATCCTGTACCAGACGCTGACGACGGGCGCGGAGCTGGGGACTTGGCTGGG
TACGAATGCAACTGCAAACACGAGCACTGTTTGGACAGCCGCCGCTGAGCATCTTCGAAA
CATAACTCTGGCTACCTGCTACGACCCACATGTCGGCCTTTTCCGTGACAATGCTTTACC
CTCCTCGACAATTTATCCACAGGATGCCAATGCCCTTGCCCTTGCGTTCGGTATGGCCAG
CAGCAGTGTCACGGCCGTTTCCTACAACGTGAACACTTTCTCGGTGAACATTTCCGACAA
CCTTGTCCGCAACTGGCGATCTGCTGCCAATCCGTATCCCGTCACGCCCGAACTTCCTGG
ACATGTATCGCCGTTTATCTCGTCATGGGAGGTTCGCGGTCACTTCCTGGCACGGGAGAC
AGACCGCGCCTTAGAACTGGTGCGCTCTGTTTGGGGTGGCTATCTCGACCGGCCCGACGG
CAGCCAGAGTTCTTTGGTCGAGGGTCTTTTGATACCTACTGGAAGCGAGCGACTCTCTTT
TGGTTACCGATGGAACCGCGGGTACGGCGGCGCACACAATGACACCGCCGTCGCCGCGAG
CTATACGAGCCACAGCCACGGCTGGTCGGCCGGACCGACAAGTGCACTCACCGAATTTGT
GCTGGGTTTGTCTGTGACCGGCGTTGCGGGATCGACGTGGCAGTTTGCGCCACAGATGAA
CGGTTGTCGCAGCGGGACGAAGGGGGTCGGTCGTGCAGAAGGCGGGTTCATGACGCCACT
GGGAAAGTTCCAGGCGAGTTGGGTGTGCAGCTGTTATGCAAACGGCACTTGTGATGATAT
TGGGAACAGCGACAACTCCTTCGAGGTAACGGTAAACACACCACAAAATACGTCGGGCGT
CATCATCCTTCCAATTGCCGGAGTCGTCGAGACAGATGCATTGAACGGTGGGGCTGCCGT
CAGGGTGGTTTTAAATAACTTTGTGGTACAAAATCCTCAAATAGTAGACGTGGGAAACGG
GCGGAAAGGCAAAGCGAGCGTGGCTGTTCTGCACGTTCAAGGGGGAAGAAACACTGTAAA
GATATCTCGGGTATTAGATTAACATAAAACAGACAACGTTGGAGAAGACCGTCTTTGTCT
ATGGTCAGCCAAGGCGGGTTAGAACAGTTTGCAAAGAACGAAAATAAGCAGAAAATCATT
GAGAGCAAATAAAAGCAGTTATCTTGAATGGGATATCTCCGACACCGCATCCGCCAACTT
CGGGTATCGTTCGTTTGAATTTCCAAACCGTCGGAGGACAGTTCACTCGCTGACATTGGA
CTTGGTTTTCTGCGCCGTGCCAATGACGTCCACCCAGTTAGGGGCCCGTACATTGCGTTC
CGCTGAAATGACCTCGGCATCCAAGCCGAGCCGAAGCAGGTCTGTCTCAGTCGCCCACTC
ACTCGTGGCCATAATGCCGACCGGCACCTTGCCCACAACATCGGGGCCGGCGATTGTACC
CGCATTTGGCTGGTCCTCAGGAACAGCGTAGCCGGCCGGAAAGCTAATCGACGGAAGACC
GCAAAAGTTGGCGAGCCAGACGTACTCCATGGTGCGGATTGTCGTGTCGCCATCGCTAAT
ACCCCAGTGGTTTTCGTTGGAGTTTCGGACTGGCCAGCCGGCGCAGCTCGTCGTCGGTGT
CATGATGACCATGCCAGGGTATTTGTGCCACAGGTGGGACAGGTGATTAACAAGCAAGCG
GCGGAGTTTTTGGGCAAGCAGGTGGTCTGTGGACGGTGTTGTCCGGCCGAGCGCGAGGAG
AATACGGCTAGTCGTGGTCAAGTTGCCGTACTCAGGTAAAAGCCCGGCAGCGTCAGTCAG
CACAGTTAAGGCGTGCGCTGTTTGACCCTCGACAAGGTAGGGGATCTCAATGTCCACTGT
CTCGTAGCCGTGCTCCCGGACTAGGCGGTCAATGTAGCCCTGACAGAGTTCGCGCACAAC
AGAATCGGCACGCTCGAACCATGCGCGAGGAATGCCCAAAGTGCGCTGCGATTTCACAGA
AGAATGCGTGACTGACAGTGAAGAGGGATATGACGGCTGGGCACGGTCGAGAAGAGCAGA
TGGCGGTGGCACCGGTGGGAAAGCGGACGTAGGGTGTGGTTGGCCCAAGACAGAATACAC
AGTCGCCAGTGTTCTCAAATCTCCGGCGAGGGGACCAAGACACGCGCACGTTATGCAGTG
ATTCTGACCAGGTTTGAAGGAGAGGCGACCGTGGGTCGGCTTGAGACCGTAAACGGAGCA
GAAAGAGGCTGGAATCCGGACGCTTCCACCGCCGTCACTGCCGAGGGCGAAGGGGATGAG
ACCCGATGCTACGGCATATCCGCAGCCAGACGAACTGCCGCCAGTGTAGTACTTGGGGTT
GTAAGGGTTCGGTGGCGTTCCGTAGTTGGTGTTGTTACCTGGCGTGTCCAGCCCAAACTC
GACCATGTGCAGAGACCCGATAATGATACAGCCGGCCTCTTTTAGCTTGCGGACCGACCA
ACAGTCAATACTTCCGTCTTCCAACTGGTCGCTCGTGTAGTCGTTGACGGAACCGAGGCA
CGACGTGTACCCGTCCATATCGTACTCGTTCTTGACGGCGGTCGGTACGCCGTCGAGAGG
GCCGAGGGACCTTTTCATGCGGTACCGGAGCGTGGAGGCTTCGGCAGCTTTGAGAACAAG
CTCCTCTCTCGATTGGAAGAAGGCAACCTGGTGCGGTCCAGGCTCCTCGCCGGCAGAACT
TCCCTTTTTGCGAATCAGTGGCAACAGACTCCGAGCCACGTCTGTCGGGGTCAGCTTTCC
AGAGAGGTAGAGATTGTGGTAGTCCTCCGCCGTGTAGTATCTTGTAGACGGGTACTTGTC
TGCGGCCGGGGCGGGGAGGGGTGCTGGCAAAGTCAAGTCAAGGCGGCTATCTTTTGTCCA
TTCTGGCGCGCCCGGGTCCGGCAAAGGCACAATCGTTGGCTCGTACAAGGGCTCGTAGTC
TTGGATATCCGCAAAGATCTTTCTGAGCGAACCAAACCCCGCATTCAACCAGACAAAATG
GCGCACGAATCCGAGCCATTCCAAGCTGCAATTGGTTGTCAGTTTCATGTCGTGAACAGT
GGAGGTTACAAGGTACCTCAGCACTGGTCCTTACATATAAGCGCAGACGACCAGGATCGG
GCCCCGAATCGCGGGATTGGACTTTCGACCATTGAAGTAGGGTACATCCGGGCTAGAAGA
GCGATTAGCATAGATCCATATCATGATCGTGGTAGGGGTCAAAACATACCCTTTGATCGG
CTCCGGGTAGTTGACATAGCCCCGGCGTTTACTGTCGGGATCCATGATAGGGCTAGTTGC
TGGTCCTTCACCGGCGGCGGTAAAGGTGCTGAGCGATCGATGAGAGCTGTCAAAGGCCAC
GAAGTACTGTAGCAAATTCGAGAGTCGTGAGAAACGAGAGTGGTGGGAGAAGAATGCCCC
GGAGAGTATTAAAAAGAATGTGGGAAGTGGGAAATGGAGGCAGATAAATATCACGCGGCG
GAGGCACGCGGCGGAGGCATGCGGTGGAGGGGCCAGTGGCCGAGCGATTGCAGTGCCAAT
CTCTTGCAGCAATCCCTGGACAAGGGTGCAACAGGGACTCTGTTGTGTGAAAAAGAAAGA
AAAAAACGAGATGGCGACGATATGAAGGGTGAAAAAAAGAGGAGCAAAACGAGCCGCAAA
AAGATGCACAGAAGAGCTGCAGGTGATTTCCTGCCTCGTATGGCAGACGTGTCAAAGAGA
GCAGGAACGATCCCATACTTCGAATATTAGAAGCAAGCTGGCAGTTCTGGCATGTGCGAC
GTCCGTTCCTTCCGGTACCGTCCATCTGGTGGAGCAAAGAGATATAGCACCTGCCCTGTG
AGCATGTTGTGTCGCTTGCGGCTCTGGTGAGGCAAGTGCAATCAAGCGGTGACCAGTGGC
CACCAGTACGAGCCTCAAGTGAGCCCCAGTGAAGGTGGATTCCATTCCATTGGAGCTTGG
CAGCAGATACATGGGTAGCTGAAAGTTGAGCTTTGAGCTGCTTGTTTTACGTTTCCGTTG
CAGACACTGCGCCTCTACCTATGCAAGCCTCACAAACCAGGCCCTGGCGGAGCGGCGTGT
TGTCTTGGGCCTGGCCTCTAGAGATTTTGTGCTTTTACACAAGCAGCGATTTTGCTTCAT
TGGTCTTTCCGTTTGCAACCCCCTTCCCGTCTCCGACCGCTACGTGCCGGCTTCCTGGTG
CTGTAGTACGTCCGGAACAGCCGGCACTGTAGCTGTAAAATTACAAGTGAGAAAGCTACT
ACTGCAGTAGCAGCGCTGGAGGTTGTCTTAAAGCGCACCCTACGAAGGCTAGGTTGTTGT
TCCAAACTGCCGCTTTCACATGCACCCACTTCGGCAGTCCGCTGCTGCCCCAATTCGCGC
TCAGGGGCGAAAACAAGGCGGCAGAGGTTCCGAAAATGCTACCTTGAGTACTACGCCGTA
GGGAGGTTGCTGAAAGGAGGTGGTTGTTTTACAACCCCGAGAGGCCGATGACACTTGGCT
GCAGTCACAAAACTGCAGGTAAGGTCTGTTCTCTGCGATGCACTGAAGAAACCCCGCTAT
GCCTTTGTAGCGACCGTACTCCCCTAATTTTGAGACACCCCCCGTAACGGCGCGGCTTGT
CATCAAGTTTAAGCTGCCGCATTTGCAAAGATGATTTGAAGTGCTTTTGGTCTGTTTGGG
GGATGGGGGCATATTGCTGCAATCCAAGAGAGCTGGGAGCTCCGTTGTTGGTGGGAACAA
AACAGGCTACACATTTTGCACGTGACTATCTGCAAACAAATTAGGCCACACTCCGCCCAA
AACAAACCTCAGCCTTGTGCATCGTCATCCATCCAATATTGTACTTTGCACCAGCTGAAC
CGGATCTTCGTTTGTCAGAAGACACCTGGGTTTTTACGCTCGCACTATTCATTATTTTTA
CCTAGCAACTTTATTTCGTCAAGATGTCTATTACGCCGACTACACGCGACCAGCACCACG
TCCCAGAAAACCCCTAAATATCTGTCTCGCCCAGTCTGACATTGGATACGTGGCTGCTTG
TGACTGCGCGATCGGATAACTCCCAGGCTCCATGGCTAGACAGAAGAAGAAGAAGAAGAG
CCCCCAGGCTCTACCACTTGCACAACCCGAGCTTGTCGAGAAATCACCTGCCGAACTTCA
GGCAGAGCTTGTGGTATGGAGCTCTATTTCTGTTTTTGGCAAACTGCAAATGTCACGCTG
ACGTTCGCTTAGGAAAAATACAGCGAGTTTCTAGACGAATCGCTCATCATTCTGATTTTC
GGCGAGCAGGGCTTTGAAAAGGCAGACGAGGCCCTTGCTTCCCTTGCAGAAAATGTCTTC
GCCGAGGAAGCCACCGGCTTCGACTCGAGCGGCCTTCAGGGCATAGCCGCTATCGACGAG
GCCCATGACACCTCCGGAGCTTCGTCTTACCACACAACGGTTGAGGATCCGAGCCCGCCG
AGCCAAGTGGCGTCCGTATTTGACAACGGCTCCGGCTCCATGTCCGACTCACAATCCACT
CCCTTGTCGCCTGACGGCGGTGTGTTCGACGACTGGCGTGCCGTTGCCAACGACTTACCT
GCCGATGGATCTAGCACGCTTACTATCCTTCGAGATGCGTTTCCGACGGTGAAGGAATCG
GATATTAGAAAAGCCCTCAAGGAAAGCGGCGATGACGTGGACAGAGCCTCCGACGTCCTG
CTCAACTTGGAGCATCTTATTGAGACAGGCCAGCGTCCCAAGGGGATCGATGCCTTTGCC
GTCGACGACATTGCCGCCGACTGGAACCAGAACAAAAAGAACAAGAAGCGGGACGCGAAT
TTCACGTGGCCAAAGAATAGTCGCGACAAACGACTGCACGTTAACTACAAGCTCACCCCG
GGGGGCTTCGACGGCGTGTATGAAATCGACGACGGGAAAACGCCCGCTCCGAAACGCGGC
TCGTCCAAGCCTTTCTGGGACACCACGGCACGCGAACGACGCCAAGGAGATCACGAGCGC
GCGCTCTATGACAAAATAGTCGACGAGCAAAGCAAGGGCGATAATATCGTCGATCTCCAC
AATGTTCCCGTGAAGCAAGGCATTAACATCGCCCTGGAACGCACCCGGTATTGGTGGGCG
CACTTGGGCGAAGACCGCATCCGCAAGGCTCAAGACCACCCGTTTCGCATCGTCACGGGT
ATCGGGCTGCACAGCCCCGAAGGTTATTCTCGCATGTACAGCGACGTCGAGAGAGCTCTC
AAGAACGAGGGCTGGAAGTTCAATGATGGCTATGGCTATTACGATATCAGAGGCAAAACG
GCCAAAGAAAGGCCGTCGTAGAGCAGACGAACTTGCTGATCCCGTTTCTGCATACAGACG
AGGTCATGTGATAAACGAGTTTTGATTTTGTTTTGTTAAGCGAGTTTGGAAAGCAAACCG
GAGCATTGCAATGTGCTGATTCCAGAGAAGCGAACCGGGGGTTTATTATGCCACCAAGCG
ACGCCCTCATAGCCCAGCGTTTTTGTTGTCTTTCTGTTCTCGGTCTTTTTATACACATTT
CATCTGGTCTCGGACTTAAGCAATACAACATATACCATGCGTCTCTCGGCGAAAACTCGA
AGCAGATGTTCATACCAATATGTTGTACAAGATAAATAAATAAATTCGTGCAGTAAAAAG
CTCAGTTTCATCACGTGGACCGCAGGCCAGGCCGCTAACGCCCGATCTGGCCCCTATCAG
CACTAAAGCTGCAACACTAGAACCAAAAGTGACTCACAGTTTTATTGCGGGGCAATCCTC
TTATGCGGAGCTCAGGATTATTAACACTGCAAAACGGCCAAAAACGGCCCAAAAAAGCGC
CGACTGGGCCTGTGCCAACGTCATAACCCTGTTTTTAAGCTTTCGCTGTGACCTCTAACA
CGGGATGCCCACTGAACCGCTCCTTCCATCCCCCACCACCACCGCCCACCATCGAAATCA
TCATGGCCTGAGGGGGCGACGTGGGCCTGGATGCCTTGTGAGCCAAGAGCGTTGGCTACC
TGGGTCGTGCTTACCTTTGCAAGGTGCATGCAAAGTATCTTGGTTTAACATTGGGCCGGT
GCAAACAGTCGTCAAAAGGCACCAGGCGTCTGGGCAACCCCCTTTTCTGTCAATTCCTTC
GGCCGAGGAAGTGGCTAGCCTCTGTTGCATTCCACAGTTCGCACCTGCCACTTGCCGCTG
TGTAGGACTTTTACGCGCGTCGATGGCTGTGTGATGCGAGGGGAAGGAACGCCCAAGATA
AGGCCAGTCAGCACAGCATCACCTAATTGTCTGGGCGCTTCCAGGCTGTAGTTCTTTTTC
TCATTGTTGTTAGTGCCATTCAGTCGCTTCCGCGTCTCTTGTCTCCAGTTAAGTCCGGCC
CTTTGACGTCGTATGCCCAGGTCGAGACGCAAGAAGAGACAGGGCGAGACGATCGCAGCT
GCCACCGCCAAATCAGAAATTTTCCTTCTTGTTCTTGCCCTTTCTGGTTCTTGCCAATTC
TCTTTCGCCTTTTCACCAACTCTCCTTCCTATTTTTCTATCGTCTTCCGTCAATCGAAGC
GTTCCCCTTCGTCGATTCTTCGACCCGCCTCCACCGCGCCTTCCTCGCTACGACCACCGC
TAACGGCAACCAACGACCTCCGATTTCTTCTGAACCCCATCAGCATTGTCGGCATCCTCC
CTTTTCAGCATTTCGCATCCTGCATTCCGCATTCCTCTTTTCTATTTGTATTTTTTTTTT
TCGACTTTTTCGTATTCTTCGCATTCTCCATCCTCCCTTTTCGTGCGCAGTCAATTGCGC
ATCGTTTGCATCGCATGCTCTTGACCGCGGGGTCTGGCCCTGACGTTTCATTAGGTGTTG
AAACTCACCACATTTAGCGAAGCCAATTTTCTCTCGTCTTCACGACTTCTTTGTTCTTTG
CATCGTGCGTTTTGACCCACGGACATCGCCTTTCTCAATTCTCAACACGTCGACACCTAG
CCGGCACGTTTCCTTTGTGCCACATACCCGCACTAATTCGTCGCGCAAAGCCTTGCGCGT
AATCAAGACTGCTGTCGATAGGGAAATTGTCCGGGACGACGACGAACGACCTATACGCAG
TACTCGAAATACCTTTGGTGTCGCTGGGCGTGCTCTGGGAAGCGAGCTCGCCTAGTTTCT
TCATCCCAAGGCAGAGCTCTCTCGCGTCTGCCTGCCCCGTGGCAAGCCCGCCTGGTTGGG
TTTGCAATATTTTCAAGAAATATCGCAGAGCAGGCCTCGTTGCATGAGAAACGAGAGGCC
TTCACACCGCATCAAGTGGAGGTAGAATCCTTTCCGCATAACAACTCTCCAGCGTCTTAA
CGATATTTCCACCACACCAGACGCACCACCAAACCGACAATCATGTCTCCCACCCCGCAG
TCGACCCCTTCGTCGGGTGGTCGGTCACCCGAAGAGCAGTTCCGGGTTGTACGCAAGAGA
AATCGGGTACCCCTGAGCTGCTACCCGTGCCGAACTAAGAAGTATGTACCCATGTGCTTG
ATTTGTCTTGTTTTTATGGTTTTGGTGTTGCTGTTCATATTGACTGAATCAATGCTGACC
AGATTCCTAGATTGTAATTATTTTTTTCCAGTTTAACACTTGTGGTACAGCCGAAGTACC
GGAAAGACTAACAACTAGTTTAGGAAGTGTGATAGAGGTCACCCGTGCAGCAATTGCGTT
AAGCGTGACGGCGACAGCGCCTCGACATGCACATACGCGGCCCCCGTGAATCGCAAGAAG
AATCAGGCTGCATCAGCAAGTCCAGACGACATGCAGAACCGCATTGACAGACTAGAAAAT
TTAGTCTTGTCTTTGATGCACACTGGCAACGAAGTGGACGCAGCGACTGCCGCATCTGCA
GCAAGCATTGTCCCAGGTGTCACCGCTGCGAACTCAGTACGCACCGACAGCATATCATCA
GCACCCAAGGACACGGGCAGCAGCCAACCACAAGACGATGTGGACGATGAGAGCGACGTG
GATGATGGCCTGGCGACCTCGCTTGGTGTCCTCAAGGTTGACACAGATCGTGGCAAGTCC
ATGTATATCGGCCAGGAGCACTGGCACACGATTCTGTCCGACATTGCCGAGGTGAAGAAC
TACTTTGTCATGCACCGCAAAGATCTCGAGAAGAGTTACGAGCGGGTGCTCCAGAGCAAA
CCCGCCACCGCCAGAGAAGCGCCGACATTCTTACTTGGTGCTGAGGCAACTACGGAGGGT
GATCTCCGCGCCGAGCTACCACCAAAATCGACCGTTCTCACCCTCTGCGGCCGTTACTTC
AACTCGATGGACAACGCCGTGAACATCATCCACGCGCCGACTTTCAATGCACAGCTACGC
AGCCACTGGCAAAATCCCTCAAAAACGCCAATCATGTGGCTCGGCCTATTATATTCAGTC
ATGTGCCTGGCCATGCTGAGTTACCACAAGGTTGGCGATGAGCCACCTGAGTGGAAGGGC
CACGCTATGGAGCTCGCCTCGCTGTTCCGTGTACGCACGGTCCAGTGTCTTACGACGGCG
GACTACACCAAGCCTGTCGAGTACACGGTTGAGACCATGATTCTCTACGTGTTCGGCGAG
TACTCCTCCCGCTGGGATGCTGATCTTGGCCTCTGGCTGATCGGCTCTCTGATTACGAGA
GTAGCTTTCCGCATGGGATACCACCGGGACGCCAAATGGTTCCCATCCATTACGCCCTTC
CAAGCAGAAATGCGCAGAAGGACATGGGCGCTGGTGCGGATGTGCGACGTTATGTTCTCC
CACCAAGTGTCGCTGCCCAACATGATCTACGATCATGATTGTGACACTCAGCTCCCACTG
AACATTTTCGACGAGGAGTTTGGCCCTAACACCAAAGTGCTCCCACCTTCTCGACCAAAC
TCGGAGCCCACACCCATTGCCTACATGATTGCCAAGGTCAAACTGTGTCTGGTGCTGGGT
AACATTCTCCAGGCAACGACTCGCGTTGGCAAGCCCGTTCCGTACGAAGAAATTCTCCGG
TACGACACCCGCCTTCGTGAGATCAAGGAAGAGATTCCCTCTCACCTCAAACTGCAGCCA
CTTGAGGGCTCGCAAGACCCTCTGACTCTCATCATTGCTCGGTTCAACATTGATAGTCTG
TATCAGAAGATCATGTGTCTGCTGCATCGCAAATACCTATCTCGGGCCAGACAGAATCCA
CGGTATGCCCACTCGAGACGGAGCGCGATCGAAGCGTCAATGGAAACACTGCACCATCTG
CAAACACTCAACAAGGAGTCGCAGGCCAACGGTCGGCTGCGGTCTATCAAGTGGTATGTC
GCTTCCATTGCGACCAAGGACTTCCTGTTACCAGCCATGCTTGTAGCACTGGAGGTTCGT
TACGACAACCTGGCCAGCAAGGACGGCCAAGAAGAAGACGGTTTCTGGACGCGCGAACAG
CGCGCCGACATGATTAACATGCTCACCTCGACCAAAGAAATTTGGCGGCCCCTGGCCGAT
GGCTCGATGGAGGCCTACAAAGCCTACAACATCATCCGCATCGTCTTGGAGAAGATCGGA
ACGACGCCGACGACAGGCCCGCGTCCTACGGAAGCATTTGTGACGTCCGGCGTCTGCTCC
ACCGATCCTCCTTCGGCCACCAAGTCCACTCCGTCCGACAACTCCATACAGGTCGACACC
CCCCTCACCGATCCAGTCATGGACCAGTCTGAAATGATGGCACCGCTCAACATGATGTCT
GGGACAATTCCCGGTTTCGAAAGTGCTTCTACGACGACCTCCCCATCTACCGCTGCCAAT
ACGGCTGCTATCAACACGGCTGCCACCAATTCCATGTTTGGAACGATGCAGGCGCCCGAT
GGGACGGCGTTCAACACCATTGATCCGACTCTCTCGGCAGCCATTGATGGTGGCTTGACG
GCGACCGATCTGAATGGAGACATGATGAGCTCCATGGCTGGCTTTAACATGTTCAGCCAG
GCGATGGGTGGTGGTGTGCCAAACATTATGGATGACGCCATGGACTTTACGACCAACTTT
GACTGGGTAAGCGAGATGTAGTTGAATCCGAACACGAACACCTCGTTGCAAGCCCCTGCT
TTTTCTTTCTTGGCCATCGTTACTAACTTCAGGATAGGATACACTTCAATCATACGCACA
GAGCGGTCCGTTTGCCGCCGGCGACCAGACCTTCCAGTTCTTCGGCACGGATCAGCCTAT
TGGAACGACCGTGGCCAACGACGGTACCGGAAACACCTTTAACTACAGCGGCACCGACAT
GCCGAGTTCCGGTCCGTCGACGTGAGACCATCGTTTTGACTAGGGGCGATGGCGAAAGCA
GCGGTACAGACAGCATGGGAAGGGTCACAAGTGCCCTAGAGCCCAAGGCTGCAGGTTTGT
TTTTTTATGTCCTTATTGGCCCATTGGGCTTGAAATTTAATTCTTGATCTTTGGATTGAA
CTACATTGGTCTGGTTGACCTCGCGAGATACAAAAAAGACATTTGCACCGGACGGTATGC
CAAGTGGCACAGGTTTGGCTTTGGGATCTTTTATATTTCACGTTTGCTTTTTGTGTGGAA
CATCACCACTAGTGTATTTTATTAGGAACTCTCTTGGATTGTTATTTACGAGTCAATGGA
TTATTTGTTACGAGGATTGCACGGTGGGCAACAAACAGCAGGCCAACACCACGACATAGC
CTTACATTCTCAACTCAGCTCAGTTTATAAGTTGCTCACAGCTGATGCCAGTCCCGTGTC
CACACTTTCCTCGCTGTCGTCGTCGATCCGAGTCCTGGCCTGACTCTCACAATCTAGCCC
ATGCTCTACTTTTATATCTGGCAAACCTGCGAGCGACATGGACAAAACAATATGTGCAGC
AAAACAGCTCGACCTTCCTGACCATATGCGTGCCTTGTGTGCCAAGGACGGGCTATCTGG
CAATTCTGCTGCGACTGACCAAATCGTTACTCGACGACACAAGGCATTTGTTCTGTCTTT
TTTGGTCTCTTCCCTCGGAAGAAAAACCCACAATTCCGCGGCTCGGCAGCTACCAGTCCG
TCTAGCTTTCTTCCTTTCCCCTCGCCTCAGCCGTTGACCTCGCCGCATTTGGTAGGGTGC
ACTTACCCGCTTCCACTTTCTCTCATCCCATTTTGTCCAATTTGTGGTTTCAATATCTAT
CGGAACATTCACCGTCATATCCGCTCGCAAGAGTCTGCTCGCCTTGCTTTTCAGGGCAAT
TAGCAAAGAGCTATCAATACGACGTTCAAGAACAAGGCCTTAGCCAGACAACGTGATCAG
TCCCAGACCTTTCCAAATGTTTCTCTCCAGGCAATCACAAATCTAACCGCCTCTCTCCGC
AGTGCATAACGTTGCTTCACTTTCTACCCGTCTTTTCTCATTGTTCAGCCAGAGATGACC
AGTCGAGGAAACAATCCGCAATATTACTACACGTGTGCTATCATATCCGAGCAAAATATT
CCGGTACCCATTTGTCCGCATCATGGTCAATGCTTAGCATGGACCGTCGGCCAAAAATAT
GGTCGACGATCAACGACTACTACCTGCTCACGTGGAAGTGCGGCCTGAACCAAAATGACA
ACGGAGCAAACAACGATCAACAAAATTTCAAAGGATATTGTGCTGGTTTTGGCAATTCAC
CTGCTCCTATTAATATCCAAAGGCTCCATCGTTCTCCCCCGTGCACGGTGAGCGCACTGG
ACAGAGTTCTATCTTACAACTCCCGGATTTCCTTTGCACTAACAAATACTTCCCCAGTTC
AGTTCATATATCTGGACGAGGGAGATTAACCCCACAACTACGCAATCTCAACCGAGGGGT
GAAGCAAGAGGCCATGGTGTGGTACAAAGATCATCTAGCCGAGAGGGCATCAATTCCGTG
TCGGCAGAATACACATCCCGAAAGATATGGTCTGCGTGTTCAGTGACAGCAACAAGCAGA
AAATCACAAAGAACACCATTCCTCCAGTGCACGTAAGTTCCATGTGTTTCTTTTACCATC
ATGAGCAAGTCCACCGCGAAACAGCAAAAAGCGATACTATTGCCATTTCTACCTCCTCAT
GCTTCTGGAAAAGCCCTCGTCGCTGTTGTCACTAATATTCAGCCTTTTCCCACCACAATC
GAGATAAAGTAGACCGCGTGTCTGGTAGCGGCAGGTCAGGTCGCCAGCACGTATGCAGGC
CACCCTCCATGGCCTCCTTCGTAGCACACCCCTTTCACGATGGCTTTCGTTGTTATCGCA
ACTGCATGTACAATGGAAGACTAATCAATGTGCTTGACTAGCTCTTTCACATACGATTTA
TGTTTGCTTTGTTTTGCTTCCCTAAATTCGACGACTTTCTTATTTTCCTTTTATGTTTTG
TATTCTTGCAACGTACAAAACAGAAGTCGAACGTTTCTCGCGCTGTGTATATATCGGAAT
GGAGGGCATGGAGACCTTTAGCCTTCTCTCGTTTTGGTATGCTTCTCCTGATCTGTCAGT
CTTCAACACTCCCTCTATTCCACTCACATTCTGCCCTAGCCCAGCGGTATATTTATCTCG
GCAATCTATCACTTATTGACGTCTTGGTTCCTTCCTGTCCCCCTCAATTGTTCCGTCTTG
GGTCCAATATGATATTTGTTGCCTCCGTGCTCCTACGTCCGACGTCCTCTCGGCCAACTA
CGTCAATTAACGTGCCCCTGCCCAGCGGCCACTTTCTCTTCCTTTTTTAGTCCATTCTAT
ACTTGAACATGCAGCCGAGGGCACGGAGAGGGGGTGCTAGTGACAGGGGCCAGGCAAACA
AAAAAGCAGCTCATCTACAATACTTTGCCCAGCAATGAGCAATGACTAGGCTGCAGAAGT
CTTCATCTGGCTGACATCATGCCGATAGACTCGGCATGGTTTCCCCCACCCTGTCTTCCC
TTTTGTGTTTTTATTCTCTCCCTTGCCTCTTCCCTTTCTTGTCCCTCATCCTCTCCTGAT
GTCCCCCTCCTCTCTCACTCTTCTTCCGTGTATTTTAATTCTCTGTATTTTTGCCTTGTC
CCGTCGCTTCGGTTTAAAATTCCCCGTTGCAGCCAGTCATTTCTGCATCTCTCATTTCCT
GCCAGCATCAACTATTAGTGCTGCCTTGATCTGCAGTTTGGCATCAGTGCGGATCAAGCT
CACCCGCTGTTTTTTTCTTTTTCTTTTGAGTGGACTCTCCTCTGGACTCTGCTCTTGAGT
CCACTATCTTTGTTACCGGAACTTCCGCCATTCTTTTGAAACACATTACCACAATGCGGT
GGACCTCAATCACTCTCGGTGCGACCCTGGCATTTTCCGGCGCGGTGTACGGCAGCTATG
GATCCAACATGATGCTTGATGGAGCAGTTGGCGGCATGTTCCAGCGTCGTGATGACGGCC
AGCCGGGTGCCGCGTCGGTTCTCGAGGGCCGCCAGGCCGCCGCAGGCCGCTGTGGCGCCG
ACGGCGGCAACGCCAAGTGCCCGGCAGGCCAGTGCTGCTCGCAGTGGGGCTACTGTGGTG
TGGGTGGCGAGTTCTGCAACCCGATTGCACTCTGCCAGTCCGCTTTTGGTTCGTGCCTCG
GTGCCTCGCAGTCAGCCACGGCCGCTCCGCCGCCTGTGACGACCACGAAGCCAGCTTCCC
CGCCGCCCGTGACAACAACAAGTGCGGCTCCTCCGCCACCCAAGACAACGACGACGCCGG
CCCGACCGCCGCCGTCGACCAGCGAGAAGCCGCCACCACCGGCCTCGACGTCGCCCGTGC
CGCCCGGCACACTGGTGCCCAGCACCAACGGCATGTGCGGCAACAGCACGACATGCGCGG
GTTCAGGACACGGCTCGTGCTGCAGCCAGTTCTTCTACTGCGGCGACGGCATCGACTTCT
GCGGCACGGGCTGCCAGTCCAAGTTTGGACTGTGCTTTGGCGGCATAGCGCCGCCGGTCT
CGTCTGCAAGCAGCGTTGCGGGCAGGCCGACCACGAGCGCCACGGCCACTGCCAAGCCCA
GCGCCACAAGCTCCGCGGCCGCGGCGCCACCGGCCTCGTCGACGCCTGCGGCGGCTCTGC
CGCCCGGCGTGTCGGTGACGACCGACGGCTCGTGTGGCAATGGCAAGACGTGCAAGGGTT
CGACATTTGGGGAGTGCTGTTCGCAGTTTGGCTTCTGCGGCACGGGCGACCAGTTTTGTC
CTGCTATTGTGGCCTGCCAACCGGAATGGGGCCGCTGCGACCCAGCGACGGCCTAGGCAG
TATTACGATACTGAAGCTTTGAGGAATTGTGAGAACGTTTTGCAATATAGAGGAGGGGCA
ACAAAGGGGTATGCAGTGGTTGGAGTCAAAGAGCAATGGCGGTTGTTTGAAAGGGCTACT
TAACCATTGAAGGAAGACAAATATTGTGTGCCACTTTTTATTTACGAGGAATACAAGTCA
AGTTAAGGGTGGAGAAGCGTCTCTGCAATGTTTAATGCAATTCGTATTTTCTTTGGAAAT
GAAAGACTGTTGCTCATTTTTTCGTTTTTAAAATATTTTGATGCAAAAGCATTTTCTAGA
CATATATTCGGTTTTGAAGTAAAAGAAAACAAAAATAAAATAAAAGAGACGAATCTCAAA
TACACCGTCAGGTGTAGAAGAAGTGAAGAAGTGAAATAGGTATAAAAATACAACGACAGA
CTGAAAAATATGACAACTGTCAAAAGCAGTGCAATCTTGTCTCGACCGCCTCCTATAAGC
CAAACGCTTTCTGTGCGGTGTGCCAGTAATCTAGGCGTTCGCTCGTCATGGGCGCGCCCA
CACAGCCCATGTAGGCAACGAAGCCGTCGTCCGAGTTTGTTTGCAGCTGGCTGCGGATGC
CGGCGCACTGGCTCGACAGAAACCAGGCACCCGAGCCGAAGTTGTAGTCGTCGACGGTCA
GGAGAGCCAAGACGGCGTCCGGGTCGCCGTTGGCCGCGGCCACGCCCGATGCCAGCTCGG
GGATCGCGTCGGCGTACTTGGCATTGTAGGCAGGGGACTGCATGTTGCTGGTGCCTTTGC
CCGCGACCTTGGGGAACTCGGAGTGACGGTAACGGAGCTCACCAGACTCGACGGCGACGA
GGGCAAGGACGGCGGCGATCTCGGGGGCGGTGCTAATGCCCCACTTGACCATGGCATCGA
TAAAGTACGGCGCGGCTTGGACGTTGGTGGCGCACTGATCCGGGTAGTCGGCGTTGGCGC
ACGACAACGACTTGGGCATGACGGAGCCGATGATGGAGGCGGCAGTGTTATCGCGACGGA
CAAAACTGTGCACGCCGGTGTCGGAGGTGGGAAGAGCAGCAACCAGGTTGGCGCAGAACG
CCGCGAAGACGACAAGACGCGAGAAAGTCATTGTTGCGTAGTTGTAGAATGCGACATGAG
ATGACGTGAGGTAAAATGAAATGGAAGATAGGCCGAACGCGAGTAGATGTAGAAAACCAG
AATGGGTATCAAAATGCGTTTACTGGTCCGGGAAAGGCGTGGTACAGGTCGTACGTCGTA
GGTCGTAAATATGGGACGATAAGATGATGGTGAACAAAGATGATGTTCGTGACGTTTGTT
GTTTGTGTCTGTCGAGGACAAAGTGACTCGCAAAATAGGAAGACCAGCGAATAATGAATG
GATAGGACGACCAGCGAAATTTGAGCAGTGAAGCAAAGAGTGAAAAAAGGTGCAACGACG
TGCAAATTCGCTATTGTTGCGTCAAGCTGGTGAACCAGGTGTTGTATCAAACAAAAATGA
AGGGAAGACGGCACGAGACCAGCGTTGAATGAAGTGAATGAGAAAGAGGAATGCACAAAG
AAGATGACAGAGTTGGTGACAGAAAGGGTGAAAGAGAGAAGAGAAAAAAAACGCAAAGAA
GAGCAGATGCGCGAGAATAAGAGGACGAAAGCGAACGACCATTCAAGACGAAACGAAACA
AAAAGGACATGCCCCTGTCGTCTGTTCTTTTGTCACCATTCTTTGTCTTTTCCCCGGTAC
GGATCGCCAGTGTTTTTTCCTCCTGTCTGCCTTTGTTTCTCTGGTGTGCCTTGCATAGAC
TTGCAGGCCTTTCTGCGAGGATGTCCTGGGGATCCCTTTGCGCTTCACCCCTGGTCAGAT
TGTCCGCAGCAAATGGAGACCTCAATGCATGACTGGCCAGACAGCTCAATGGCCACCCCC
GTATTACCCGTTTTGGCAACGGTCTGGTACACCCGTGCCATCTTGTGCCGCCTCTCTTTG
CTCTCTCCTTCTTTTGTTTCTTTTGTTTCCATGCTCTTCTCCCTGCGTTCGTTGTTTGTG
CTGAGAATCCAAGGCAGATGGACGAAGCTGAGTAGGTGGCGAGACCGTAATAGCTCTTAG
AAAACCAAACACCAGACGGCGCCAAAGCATCACCGATTGTGTAAGTCCTGTGTCAGACGA
CAAAGCGATGCGGACAGCAAGAGACAAGATGGGGCAGAGACGGCGGAGACAATAGACACT
GCTGGTATTGTCGTCGAATTGACAGGTCAGTCTTTGCGCCGCCGTCTCGTCGTCCCTGAC
GCCCATTGCCCATTCACTGGCCGTCGCTCGCCTCCCCACAAACACCGCTTCACCATTGCT
CACCATTCTCCGCTGTCTGGTTTCTTGTCGATCATCGTCGACCAACCAGCCCTGCAGGAA
CAAGCTTTGCGCAGGGGGTGAATGGAGGGAGGCGTTTGTGTGTCTTTTGCGTGTATGCGG
CCTCCCATAGGATGGCGCGGGCTTCTGTCTTGGGTGGTAGTGCGTTTCAACTTGGATGTC
TTGGCTTGCAGACACGGCGCGAATGTGTGTTTCGAAACATTTGCCATCAACAGCTCCCAG
ACGCCCCTCAGCCCCTATACTTCACAGGCCGCTCTTGCCTATTTCACCCCTGGAGCCACT
CCTTCCTAAACAGCTTCTCTGTCATGCCATTCGCCCCTGAGCCCTCTGTAGACCAGGCAG
TTCTGGGCCCTGAGTGGTCCGTCGTTTAGGGCGTCGGTGCTCTGCTAGTGACGTGCGGGT
CGGCGCCTCCTGCCTTGTCTTTGGCGCTGTGTTCTGGTGGCCTTCCCGATTCGGAAAGAG
CCGGCAAACAGAAGCAATGACGATGGTAACAAATACAACAAACAAGAGCAAGGATATCCA
CGATTGTGACTTGATAAGAAGGCAATTCGCGAGACACAGTAAGCTTATTTTGGAGTGAAT
GAAAAAGATGTATTCATTGAGTTGGTTATGAGAGTGGTCGTATATCTGTCGGCCCTCATA
GTTTGGCAGGCGGTGAACAGCGGAAGCTCCTTCCCTAGCTTAAATCGTGACCCCACTCAT
TTTACAACGAAAGCAGCCCCCAAGGAGCCCTCAAAATTTTGCGCACTCTCTCCTTCTTTC
CTTTCTTCTTCCCATTTTTATTCTCCATCACTGCAAGCCAAAGCAAAACCATCACCAAAA
TTGACAACCCAAGTTTACCTTCAACCCAGTGATACCTAAGCGAGACGAAAAAGTGCCTTC
GATAAGCAATGTTCTTATTTGGACGACCGCAAACAGAGCCGGGCCGTAAAGAGAGAAGAC
CAAACAATCACGAGACAATTGGTCATTCGGAGACTCATGAAGTGACAGCCGATGGATGCC
GTCTGCTCGCCCATCCATAGCTTTCATCCCGCGTGCAGAAACAATGGTCGTCTGTCGCAA
AGATGGGGGAACAAGACTTCCCTTGTCTCGACGAGAGGGTTTGGTCTGGTTTCCTTGCTG
GTGTTCCTTTTTTATTTCGCCTGATCTCGGCCGGTCTCTCGTTACGCTCGTCTCTCTGCG
GTCTCGTCCTCGACTTGTTTGTCCTTCCCTTGTCTCGCGCGTCGTTGGGAGTGGCCGAGG
CAGTTTGTCGTTTCCTGCTTGGTTTTGCTTCTTGCTACAATACCGCCAGCGTCCCCCACC
GGCTTCAGCCGACTGGGGATAACCCTCACGAAGGGGGAGTGCTTTTGTTCTTCACAAAAA
GTTGACTCTTCCGACGGCTGGCGCAGATCAGACTTTATTCCTCAACCATTCTCGTTTTGA
GAACGAGGAGCCTTCTACCCGTTGCTGGGCGCCCGACCGTGACATGAGATCGTTTTGCAT
CTTGCCTGATCGGTCGGGAATCAGTTGTGGTTACATTCCATGCAAACTGTGACAAACTGT
GACAATCCTGTGTAAACGATGATGCCATGATTGTAAATATGACTACAAATTCTGTGTGAA
GCAAAAAGGCTTGACAACGCTTGCGAATATGCAAAGTCTATAACCCAAAAATACTGTCCC
AATCTACAGCAAACTCTCGTACTTGTCGAGACCCGTCTTGCCTGGCTGCGTCGCCATCAT
GCCATTTGTGTTGTTGTTGCTGCTGCTGTTGGTATTCGCCATGGAGTTCATAGAGTTCAT
ACCCATGCCCATGCCCATACCCATCCCCATTCCGTTCTTGGTATTCGACGGCATCATGCT
GTTCATACTACCCATACCGCCCATGCTGTTCATAGACCCCATCGAGTTCATGCTACCCAG
GCCCGGTTGGTTGTAGTTGGGCGTGTAATTGGGCATCGACGCGGCCGTCGTGGTCGGTGT
CATGGACGCCATCGAGCCCATGCCTGGTGGTGGCGGCAGACTAAATCCGGAGGTCGGCGA
CTTGGCCGCAGCAGACGATGCACTTGTCCCGGGCGGTGGCGACAGCGAGAAGCTTGACGA
GGTCGCTGCCGCGGGTGAGCCCCATGCGTTGCCACTGTTCATACTGCCGCTGCCGGCGCC
CCAGTTGATGCCGCTCGTCGTGGCAGGTGGTGATGTCGTGGTGGGCAGCGACGGCGTCAT
GGCCGACCATGCAGATGCACCGTTGATGGCCGTGCTGCCCGCCGAGTTAGTGGTCGGGTT
CATGGGCCGGACCGGCAGCGCTTTCGAAAATTGTGTCGATGAAGGCGTCATGGCAGCAAA
GCTATTGAGGTCCGGCGTCACGGTGCGGAACGCCGGCTGTTGTTGTGGTTTTGGTGCTGG
TGGTGCTTGGGCTGCTGTCGGCGTCGGAGTGGGTGTGGACCACGAAAACGCTGGTGCTGT
GGAGGCAGCTGCCGACGCAGTGGCCCGCGGTGTTGTGCTTCGGTTACCGCCGAGGTTCGG
CGACGGTCGTCTGGCGCTCGCTGCGGGTGTCGCATCCCAGCCGCCGTCCATCAAGGCAGC
GCCACCCAGGCCGCCGCCACCTGTCTTGCCCTTGACCAGCCTCTCAAAGTCGTCTTCCAC
ATCGCCGCCACCGCCGCCGCTCCCACCACCGACGTCAAAGGCAGAACTGCCGATACCGGC
ACCAAACGACGAGAACTCGTCCATGAGGGCAGCGTTGCCGCTCGAAGAGGAGTGGGCGGC
TGCAGCGTCGACGCCCGACAGTTCCTGCAGCTTGCGCACCTGCTCGTCCTCGACGCGTGA
CGACAGCGTCTTGATCAGCTTCATAAACGCCTGGAACTGTTTTAGGTTCAAGAGCGGGCC
CAGGCTCATGGTCCACAGCACAGGCAAAAGCTCAAACGCGACAAAGTCGGCGTCGACAAT
GCCCCCAACGACGCGCAAGACGTTCAGAGCCTCCATCATTACAGCAGGCTCTTTGGTCTT
AATACCCTTGATCAGTGGCACAATCTTCTCCTGCATGGTGTACTTGTCCAGTGCCGTCGA
CGTGGACGTGCCACGCTTGGGCTCGCTGCTGCTCAGTCCGTCGAGGCCGTCGCTTCCGCC
CAGTTCCGTGCTGTCGGGCGAACCGCCACACAGAATTACAAATGCCTGCAGACCACGGAT
TTTAATAGCCAGGCTGCTCGTTTTGCTAAAGATGGCAGCCACGACGGGGAACAGCTCGTG
CTTGATCGTGCTAAAGTCAAGCACGGGGAGCATGGCCGGCACGCTGCGTAGCGCCGCGTC
GACAACCGCCGGCGTGGGCGACTCGAGCGCCGTCGCCACGATGGGCAAGACGTCGTCTTT
GAATTCCTTGCCGGTCGTGTTGTCTGTGATGATCGCCAGCCGGTCCAGCACGACCATGAG
GCTTGCATCGCGCGACGGGTCGCGTTCTTGCGGGGTATTCTTGGGATTGGCGTTGCCGCC
GGCCGCAGCCGCTCCCGGCAGCAAAAAGTGCTCCTTGAGACACGGCAGCACGCGGTCGGA
AAAGACACGCTTGGCCGACGGCAGCAGCTCCACAATCCTGAACACGTTTTGCAAGATCTG
TGGCGCCAGCTCGCGGTCCTTCATCTCGTCGAGCAGAGCAGGCAGCACCTTCTTTTCCAT
GACCGACTTGGGGAACGAGGGCAGCACCTTGTTCAGCCCGCGCATAAAGGACGACTTTTC
GCCGTGCGTCTTGGCCGGGAAGGCGTCCAGGAACCGGATGGTTGACACCAGGATGTTGTC
AAAGTACTCGCTCGTCTGGAACTCCTTTGCCGTGAGACGCTGCGCCGGTCGTCGTGCAAT
CAGGCGCGGCAATACGTGTACAGCCAGCTCGCGTGGTAGCGGTCTTGAAGACAGGTAGTT
GTTGGTATTTGATGGCACACCGCCCGAGGACGCGAATGCGCGCTTGTACGAGGATACACT
CGCGTGTGCCTCAATCGGTGAACGGTGCGGCGAGTTGTAGAGTGCGACGCACAACAGGCC
CAGCGAGAACATGTCGGCCGAGGGCGTCAGGTTGTTGTCGAGCACGAGGTCGGGCGATGC
GTAGTCGAGGTTCAGCTGGACCGACTTGGGCAGCCGCGCATCCATGTTAAGGATCTCGTG
CACGCTGACGGGCGGAAACGACGCTGACGGCCCTGCGGCGCCAATCTCAGCCGGCCCGCA
AAACGCCAGCCCGCTGATCTTCCAGTCCGACTTGGCGTTGACCAGCACGGCATCGGGCGT
CAGATTTCCGTGCACAAGCCCGGCGTTTTCGTGCAAGAATTCGAGTGCCTTGCCCAGCTG
CAGCAGACCCTTTTGGATCTCGAGCTCGTCAATCTCGATTTCGCGCCGCCGTCGCACGCC
GTCGGCGTCTTCTGTGACGTAGCGGCTGGCGCGGGACCGGCCGCTGCTACCGTGTGCGCC
CTCCTGCTCGTCCTTTTCTTGCAGCAAGCTGGTGAGCGACGCTGTCACGGCCTCGGTGGC
GAACTGCAGCCCGCCGCCGCGCGTGTCCTCGACGGGCTCGACCAGCTCCAGGATGCTCGG
GTGCCGTAAACGTGCGAGCGACGAAGCTTCCCGTTTCAGCCGCTCGACCACCTCGTCGGC
CGCCTTCTTGAAAGCGGCGGCCCCCGAGCGGCCAAGCGAGCTGGCGTGTGCATCGAGGGA
CTTGCGGTCAAAGACAAAGACCGAGTAGGCCTTGCCAGTTGACTTTTTCTTGGCATCGTA
GATCTTCCACGGTCCGGCGGCCGATGTGGGCGTGGCAGCGACAGTATAGCCGCTGTTGAT
TGTCGATGAGATCGACTTGAAGGCCGAGGTGAACATTGCGGCTGTGAGTGTGTTTGCGTG
TTTGTGTGTCTAGGTGAGTCGTCTACTAAAGAGGGGGATGTAATTAGAGTAGAGATATTA
TGATACGGCGCAGTCGACGTGCGTGCCCGTCATGACGGGGGCCGATAAGGAGGAGCAGTT
GGAAGTGTCGGGAACGTATCGTGTGTGATAGTCTGGAACAATCAGAGTAGTTTGAGAGAC
AGACTGCGGCCGTCGTTGTGGTCTGACGACGGCAATCGAAGACAAATGTCGAAATGTCGA
TCGAAGCTCGGATGTTATGAAGGACAGGGGGTAGTTTGGACTGTGTGGGTTGCGACGGGA
GAGACAAATTGTTGTTTCGAGGACGGCGAAGGACGACGGAGAGAATTAATGTGCGAGGGC
CTGCGACGGCACGGCCGAGTGTGTGTCGGAGGAGCTCGAGGCGTGAGTTAAGTGTTGAAA
ATGTAAAAGTTCAAAGAGCAACGTTGAGGTTGGAGGAGCTGATGAAACTGTGGATTTGGA
GACGGGACGAAAGCGTAAGGTGCGAACGTGCTAGTGGGTCGAAATAGTGAAGGAGCATGG
CAGAAACGCTGCTACCTAATTTGGGTGCGTGGCGAGGACGTCGTCAGTATTGACGTTGAA
CGTCATGGCTATCTGGAACAAGAGAACAAATAAAACGAATCAGACCTCCATAAAGCCGCA
AGGATATTGCTGTCAACTCCAATCCCATCCTTTTTTCACAAATCGCAACGCTCGTTGCGA
CCTTGCCATACCGCGTCGTCCCGCTTGTTGAATTGCTTTCCACGTGATTAAGCACGTGAC
CATAACTCCGACCCGCAACTCGACCCCTGACTGCCCTGAACCGGCGGCACTGGTCCCCTG
TATGACTCCGATCAGGCTCCGAGGGCCGCTCAAACGGTGGGGAAGATGCAAAAGGCGCGA
GAAAAGTGAGTGCAAAAGCCGCACACAGAAATTCGGGGCGAGATATGTTGCTCCGAACGT
CTGGCCCTCTCTGACTCCCCCTCAATCTAGTATCTCTTGCTCGTGCCTTCGGTCTCAGAC
GGCTTGTTGCGGATCAACTGCAGTCGACTCATTCTTAGACCGAGTTTCTTGGCTGCTCTA
ATTTCGTATTTTCTTTTCTTTCCTTTTCTTTTCTTTTATATATTATCTTCCCCACGTCGA
CTCTCGAAATTTGTTTCGTCTCCGACCCTCTCCCAGCTCACCGGACCTCAGACGCTCCGG
ACTCTCTCAGACCATCTCCCCTCTTGCCATCTCCTCTCCTCCCTCCTCACACTCACAATG
ATGCGTCCAGCACTTCGCCGGTTTGGCCTCGCCTCGGCGTCCATCTCTGCCTCCTCGTCG
TCCTTAGCTCGGCCATTACTATGCCGCACCGCCGCCCGGCCACTTCCACTTCTCCTCCAG
CAGAGACAGTACAGCTTCAAGCCGTCCGCGGCCTCGACCTCGCAGCCGCAGGATGTGAAC
GCGGCCAGCCTCACCATTACCGAGACCAAGACGCCCGGCAAGCTCGAAAAGCCCGAGGAC
CTCGTGTTCGGCCGTGCCTTTTCCGACCACATGCTCACCATGGAGTGGAACAAGGACGAT
GGCTGGCTGGCGCCCCAGATCACGCCGTACCAGAACCTGTCGCTCGACCCTGCTACGTGT
GTGTTCCACTACGCCTTTGAGTGCTTCGAGGGCATGAAGGCCTACAAGGACAGCCAAGGC
CGCATCCGCCTCTTCCGCCCGGACAAGAACATGGAGCGCTTCAACAAGTCGGCCGCGCGC
ATTGCCCTGCCCACCTTCTCATCGACAGCGCTGATTGAGCTGATTGCCCGCTACGCCAAG
CTGGAGTCGCGCTTCATCCCGGCCGAGCGCGGCTACTCGCTGTACCTGCGCCCGACCATG
ATCGGCACGCAAAAGACGCTCGGTGTGGGTCCGCCCGGCTCCGCTCTGCTCTACGTGATT
GCCTCGCCCGTCGGCCCTTACTACCCGACGGGCTTCAAGGCCATCTCGCTCGAGGCGACC
GACTACGCTGTCCGCGCGTGGCCCGGCGGCGTCGGCGACAAGAAGCTGGGCGCCAACTAC
GCGCCGTGCATTGTGCCGCAGCGCGAGGCCATGAGCCGCGGCTTCCAGCAGAACCTGTGG
CTGTTTGGCGAGGAGGAGTACGTCACCGAGGTCGGCACGATGAACTTCTTTGTGGCGCTG
CGCAACAAGGAGACGGGCGCCAAGGAGCTCGTGACGGCGCCGCTGGACGGCACGATCCTG
GAGGGCGTGACGCGCGACTCGGTGCTGGCGCTGGCGCGCGAGCGCCTGCAACCCGAGGGC
TGGACCGTCTCGGAGCGCAAGTACACGATGCAGGAGCTGGCGACGGCGTCGGCCGAGGGC
CGCCTGATTGAGGCCTTTGGCACGGGCACGGCGGCCATTGTGAGCCCTGTGCGGTCCATC
AGCTGGCACGGCCAGCTGGTCGACTGCGGCCTCAAGGACCACGAGGAGTCGGGCGCCGTG
ACCACGCGCATGAAGAACTGGATGGAGGGTATTCAGTACGGCGAGGAGGAGCACGAGTGG
AGCTACCTGTGCGAGTAGTGCGAGCCTGGTTGGTGACGATGCAATGTGTTGGGATGATCA
TTTTATAGCGTTCAGAGCCACGTTGATAGAGAATGAAAACAGCGTACATGCTGAAAGTCA
AGATAAGGCTTCACGTGTAAAGACTGTTTTATAAACTGTGTAGTCGACAGTACAGAACAG
CCCACCGCGGAGAGAACCCCGCGGAGAGAAATAGGTGACACGGCATGCGCAGGGCCGTGT
CTCACCCAATTGTGGCTACATCGGAGTCAGAGATACGATACGAGATGTAAACACGGTTGA
CAATGCACAGCGAGCACAGCTTAACGTTGATGGCGATGTTATGAATGCGAAATGCCAATG
AGGTGATAAAAGACAACATGAAACGTCAAAATATACACAAGTTGGCAGCCGTCCCACCCA
CTGTCGATGGCCACTGTCCCCTTCCGAACGGAAAATAACAAAAGAACGAAGAAACGCATA
AATATGCAAAGATGCCTCCGAGGGACAAGAGAGGTGGAGAGAGAGAAAGAGAGTCAGATA
CGGTAAGAGCCAATCTCATCTCATTCGTCGTCTTTCACCTTGCCCTATGCCTGTCCTGTT
CCATGGGCCCTATTGTCCTCCTCTAAAATGGTTGGTAGCTGTGGAAAACGAAAAGCAGGT
TCTAAAGTCTTTGTTTTTTGTTGTTCGATTATCTTTATGGCCGCGAGCCGCATCGTAACC
GCCTCACGGTTCACAGTCGCCCCAGGCGGTGTCACATCCTTCTTCGCCGTTCCTCTTTGC
AGGCCTTACTTGGTCCCCGGGAACGGATCCTGCAGGATGCCCTCGGCCTCTAACCGCCGC
CGCGCCTCCTCGAGCGCCCAGGTTTGTATCCTAGCAACAGGGTTAGCATGACTCTCGCAT
TGCGTACTTATCGTGGACCGGGATACATACGACGTGTCCGGCTTGAAGGGGACGATGCAT
GCAAACACCAGCAGGCTACCGCAGAAGCCCCAGAACATGGGCTTCTCCCACCCCTCGTTC
TTGTACTTCTCGCCCGGCTTGACGCCAAACAGCCACCCGCTCGGCGGGTCGTACTGCGAG
CCGTGGCCGCCCGGTCGCCGCGCCGTACTGGCAAACGTCCGCCGTGCTGTTGTAGGAGCT
GTGGAAGCGACGACGCGCTTGGCCGCGCCTGCTGTGAACGACATGGTGTGTATATGTGTG
TGTAGAAGCGGGTTGAGAACGAATTAACTCGATGATGCCGTTTTGCCGTCAATGGCCCGA
CCGTGTGTGCTGTCGCAGTCGTTGGGGTCGACGAGAGGTGATGAGGGTTTTTCGCTTTCC
GGTGTCGGTGAGCCGGATTGAGGCGTAGGAAAATGTCGAAACAACAACGAATGAGCGGAG
ATGGTATGCAACGCGGTCAATTGAATGACTGCAGCGCGAGGAGGGTGTGGTTTTGCGGCG
TTGGCAAATGGTGAGCCAGGCGTGAAGGGATCGTGGTTGCTCAGATGGCTCTACTTTGCC
GGAGACGAGGAGAAACCAGAGAGGCGAGGTAGTCACTTTTGGTGGTGCTCGAAAAAACCG
CTATGTTCTCAGGCGCTGTAGTGTTGAGGGGGCAGGTACGGGTGCTCCTGCTCGCGGGAA
TCTTCGGAACCAAGGTCGGGCCGGACGTGTCAATCATGACCCACACGTGATGCTGGCTCC
AGCGAATCAGATCAGTTACATTGCCAGCATCGAGGGTCACGTGTGAAACGAACTACTTCT
GCCTCAGGCCGTTTCCATACATATAAACAAGGGGTAGAAAGGAAGAGGAGGCGAGGAGCG
GATTTGATGGTTTCTGAACACAAAAATTACGCTCTGTCTGAGAAAGGCGAGTCGATCAGA
TCTTGGATTTCTGGTTTCCATCTGCAAAATGCCATCAGTGACCTGTGTGTTGCGTGGGCA
CAAAGCTGCAAATCGACAGCCAACCAAATCCAGCCAATCCAACTGACTTTTGCCAACTAA
CACCAAACCGACAGACGGAGTGCAAGCTAACCCCGTCATAGACACCCCTGCGTACCCACT
CAGTCCGGCCTCCGTCGTCGATCATCGATGAGCACGCAGCACAAGGCCAGAGACATCCCG
ATTCATCACACATCATCCCGCAGCAGCGCGAGACGAGATGAGAAGAGGGCGAAGCAGCCA
AGAAGCAACAAAAAAGGATATCCAAGCAAGTACTGAGCAGCCACTGCATACCGTCGGTGG
CTATTGTGGCGCGTGCACTGCACACTCCGCCACGGTTTGACCCTTGGGCAGTCGCCCATT
CCATTGTTCTCCGACTTGAAACTTGCAGCTGGGCAGTTTATGAGAGTTTGGATTGCCTTT
AGTAGTACCTTATCACTGGGAATCTACCCTCGGCCTTGACATTTCGCCGTTACCTCGACA
CAGCGCAACAAGGTACCGCCGCCATGACGCACAGCAACCTTCCATCGCTGCTGCTACTGC
CGTCGCCACCCGAGCCGGCCAGCCAGGCTGCTCTGGGCGCTGCGTATCGGCCACCGCTCG
AGATGGCCCTGGCCAAGTCCAAGAGCGCCGCCCGGGCCACCACGCTCATAGTCGCCGTCG
CCTTTCCGTTTGTGGGGGGGCCCTCGCAAGACAGCAAGCGGTTCGCCTGGCCGGATGCCC
AGTCGCTTCTGGCCGGCTTGTACACAATCGTGGCCGTGCTGTGCGAGAAGCTGCACATTG
GAACCGACGTCGACGGCGGGCCGGGCTCGGTGGACACGCGCGTGGTGCTGCTGGACCACG
ACCGCGAGCGGCGGTTCCCCGAATACATGCCCATCATTGAGCCGAACAACACGGTGCTCG
TGGACCTTCCCTCGTTTGCCTCGGCGTATCACCCTTGGAACAAGATTTTCTACCCGCAAA
GCGAGGCCGGCCTGCACCTGAGCAATCTGTACCTCAAGTTTGCGCAGCTAGTGCACAAGA
CGACCGACGACCAGGTTGTTCCGGTGGACGGCGGGCTGACGCTGCGTGTTGGTGCCACGT
CGACGAGGTCGGGGACCGCATCCGGCCTCACGTCTGGCACCATCACACCGTCGCACATTA
TCCACATCCCCACGCCCCTGCACAAGACGGTGTGCCTCGGCGGAACGTTTGACTACCTGC
ACCCGGGGCACAAGCTGCTCTTGACGGCCGGTGCATTGCTGTTGGACGTTCCGTTGCCCA
TGTCGAGCGGACCGTGCGAGTTCATCATCGGCATCACCGGCGACGAGCTGCTCAAGAACA
AAAAATTCGCCGAGTACGTGCAGCCGTGGGACGAGCGCGCGCGCAACGTCATCAACTTCT
TGTCGACCATCCTGAACCTGTCACGCGACGGCTGGGAGGAGAAGATTGGACCCGAGATCG
ACGAAAAGGACGGCGACTTCACAGCCACCTTCCGGAACGAGTCGATTATTGTGCAGTGTG
TGCGCATCCACGACGCGTTTGGGCCGACGATTGAACGGCAAGACATTACGAGCCTCGTGG
TGTCGGGCGAAACGCGGTCGGGCGGCCGGGCCGTCAACGAGAAGCGCGCAGCGCGGGGCT
GGCTGCCGCTGGAGACATTTGTGGTTGACGTGCTGAGTGCGGACGAGGCAGTGGCCGAGA
TGGCAGCTGCTGCCGGCGAGTCGGCGTCCGGACGGGAAGCAACCGCAGTCGCCGAGAACT
TCGACTCCAAGATCAGCAGTACCGCAATACGGAAGCAGAGAGCCGAGGCCGCAGCGGCAG
CGGCCGTGATCGCAACAACGACAGCGGCTGCAGTGGTGGCTACGGCAGAGACTACGGCAC
AGGCAGTAGCATCACAGACCGCATGAATGATGAGGAACAAGATGCTCAACCCGCAAACAC
ACGTTTAATTTCTTGGCTCTGCTTTTGACCCAGAATGTTACGCTTACGATTCAACGAAAT
TGGCACTTCAATCTTATGGGAATCCGCAGCAAAATTGTATATAGTTTAATTATGAGTTCA
AAATGACACATGACACTGTGATACGTTGCATTGCCGAACGACTCGAGAACTGGGCTAGTG
GCAACTGTGTACGACTTCGTAATGCCTTTCGGCACGATGCAGTGGAGTTGATGAGCACTC
TTCACTGCGGCTTGAGGCACGCTACTCATCCAACACTGAAGAAGCACGCATCTTTGCAGC
TGTTTTGTCAACACATGGCTTGTTTTCCAAGAGGAGCTAATCCAGAGTGAATAAACATAA
TCAAAATCCGACAAATGAACGCCATCAATCCTGTACAATGCTGACCTGTCCGTTTGATGC
CTATGTCCATGATTGTTTACTTTGCCAAAAAGAAAAATGAAAATGAAAAGAAAAAAAGTC
CATCACACAAAACAGCATCAATCCCAATCATGTTGGATGCTTTCCGCCCATCATGTCATT
CAGAATGCCCTGCAGCACGGGCCGTCCTTTCAGCAGGGCCTCTTTATCCCTACCGATCCG
CTTGCCGGGCTGCAGAAGCCCTGGTCGTGCGTTTTCTTTTCCGGCTGAAGGAACGATGCC
TTGGCGACTTGGGGTTTTTGCGGTCGCCGGACTGACCTTTTTGAACGGCTTCTGTGCTTG
TATCGGCGCCAGAGGTTGCGGCGGGTGCGGCGGTGGCGGTGGCGGCAAGAACCGCGTCGT
CTGGTTGTAGTTGTCGTCCTTGCCAGGGAAGCGCGCCCCACCGCCATAGCCCATCATGCC
CTTCTCGGCTCCAAGGGACGCACCAATGGAGGCCGATGCCGCCTGCGTCGCCGGCAGCTC
TTCAAACAGGTGGTTGTCGAGGGCGTCGGCAGGCAGGTCGTAGATCCAGCGGCGCTCTTC
CATCAGACGCACAAAGCGCGCTAGCATCTCCTCACCGGTCTCGCCATTGTGCAAATCTCT
GTCCGTCCGCTCCTTCTTGTCCTTCTTGTCCCTCTCCACGCAGCCGGTGCCCTGGAGAGT
GCTGCGGCTGCCAACGACCAGCAGCTTGGTCTTGGCCCGCGTAAACGCCACATTGACGCG
GCGCCAGTCCTTGAGCAGATCGCCGATGCTGCAGGCCTCGTTGCTGCGCACGAGCGAGAG
AACAATGACCTCCTTGTCGCGGCCCTGGAACCGGTCGGCCGTGTGCATTTCAATGTCGCT
GCCCCTGGCCTTGACGCCGCGCAGCTGGTGCTTCAGCAGGGCCAGCTGCGAGCGGTAGTG
CGTCATCACACCAATCTCCGACGCAGGGACTCCGACCGTCAGCAGCGTCTCGACGAGCTG
CGTCACCAGGCGCGCCTCGCACGGGTTGACAATGCGATTGCCCTTGGCCTCTTCGCGGCT
GCCGTCGATCAGGTCCGTGTTGACAAAGGCAACGCGCGTCTCCGGTCGCACGAGATCGCG
CAGCCAGCAGGCCGCGCTGCCCATGGCGCAAAAGCTGCTGCCGGGCGTCAGGCGCGCCAT
GGAGCTGGCGTTGTGATGGTGCTGGTGCAGGCGCGCCATGTCGGGCACATGCAGGGTGCG
CGTCCGCAGCGCCTCGGTGCCGCACTTGAGGCGGCCCTGGTATATCAGCGTGTTGCTCAG
CGCCATAATATCTTCGCTCATGCGGTACTGGTGCTCCAGATTCACCACCGAGTCGGGGTG
CGTGTCCGACAGCAGCTTGAACAGCGAAATGTCCAGCCCGCCAACGCGCGCCTCCTCGTT
CTGCACCAGCGGCGGCAGCTGGTTGTGGTCGCCCACGAGCACAAATGTGCGCGCCATGCG
GATGGGGCCCAGGCAGATGGGCAGCGTAATCTGGCTGGCCTCGTCGACAATGCAGTAGTC
GAACATGCGCTCGTTGAAGAGGGCGTGCCCAATACCCAGGCACGACGTCGCCACGATCGG
CGTGTCGTGCCACGCAGCGCGGATGTCTTCGAGGCTCGCCTTGGGCTCGGCCGCCAGGAT
GGCAAAGTCGCGCACTTCGGGGTGCACCTTGGAGGGGGCGCCCAGGCGCAGGATCGGTGT
TTGCGCGTGGCGCAGCTTCAGCAAGATGTTGTCGACGGCCGTGTGCGTGTACGAGGTCAG
CAGCACGCTCTTGCCCTGGCTGACGAGCGCGCGTATAATGTGTGCAATCGTCGTCGTCTT
GCCCGTGCCCGGCATGCCTAGCACGAGGGCGTAGTCCTGGGCGCTCATGACCTTGGCTAT
GGCGCGCTTCTGGTCAACGTTGAGCGCATCGGTGCCGTCGCCGTCGTCCAGCACGTACTG
GGTCGGGGCCGCTTTGAAGCGTGGTGGAACGAGGTCGACAACGAGCTGGCGAATCTCACG
CAGGCCGACACGGTGGCCCGCCATGATCTGCACAATGTTGTTGCGCACGGTGGACATGCC
TTGGCTGAACTCGTCCTTGTCCACACGGTAGCGGACGACATGGGCATTGTTGCTGCCGTT
GTGGTCGTCGCCCAGCCGCGATCGCCCACCATAGTTCTCCTCAATACCGATTCGCTTCCT
TGGCCCGGCGCCCGCCTCCATGATCCCCGCAAAGACCTGAGTTGTCTTCTCGTTGAAGCC
GGCTTCCCGGATGCGGGCGTTGTGTAGGCGACGGTCGACGGCGACGTCCATGCGTTGCTT
GCGAATGGCCACCACAAACCCAATGGCGAGCGCGAAGTGGCCGACCTCGTCCGACACGAC
AATGGGGTCACCGACGGCCAGCTGCGAGTCCATAAACGAAAAGCCCGGCGTCGGGTGCTC
CTTGACCAATGTGTAGTGGAACCGGTTGACCTTACTGCTGCCGGCCTCCTCGTACGCGGA
GCCTTGCTCAATGATGACGTCGGCAAAGCAGCGCCCGAGCTTCTCGCGCTCAGCGCTGAC
CATGGTCCACAGCTCGCGGCGGACCTTGAAGCCCACCATTTCCTCTTTGGTAAGCAGGTC
TTCCCACTTCAAGAAGAAGTCGCGGTGCTTCGGCGTGAGGTGGCCGACAATCTCGTTGAA
CTTGTCGCCCATGCCGCTGGTCTCGGCGGTGCCTTCGTCGGCGAGCTTGTGATAGACGAA
GCACGAGGTCTGGGCGAAACAACGGCCGCAGGTGTTGCGATTGCGCAGCATGTTCGGCAA
CTGGACGCTGCTCTCGCGGGTGTGGCAGGCAAGCTCATTGCGCTTCATGATCATATGACG
CAGTTCGTTGCGGATTGCCGGGATACGCATCATCTGCGAGTTTTCTGTATAGTAAAGAAT
GCCGTACACAATCTCAATGTCGTAGCGGTCAGACAGCAACAGGTTGTACAGCACGGTCTG
TGCCTGGTGCGCCGCCGTGGCGTTGCGGCCCGTCTTGAGCTCAAAGGGCACCGTGAGGGT
CTTGCTGTCGCTGCCGACATTCATAGTGACTTGGACGGTGGCATCGATGTTGCCCTTAAG
GCCGTACATGGGCGACCAGACGTGCTCCTCAACATCAAGCAGCTTACTCACACACATGTT
GACTTTTTCGCCATTGCGGCCTGCGGCATTTGCACCGGGCTGTCACGAGTTAGGTTGGTC
TCTTAACCAAATCTTGTGCCTTCGTTTTGACACATTCACACATGTACGACGTACCTTTGG
CTTCGGTGCCACAAAGAGCTCGGCCCAGCACTGCAGCTCGCGGGTGCGGGTTAAGAGGTA
CTCGCGGGCGGTGGGCACATCGAGCTTGACAATGTAGAGATCCTCGAGGTGCTTTTGGAT
GGCGGAGTCGATGACAGTGCGTAAAAAGGGACCGGTCCACTGGTTGCTCATAAGTGCCTC
CTGGAAGATCTCGTGCAACAGCGTGCCGTAGACGAGGGGCGGGCTGGCGTCGCTGGCCGA
CTTGACGCGGTCCTTGAGGACGGCACGGCGCGTGCAGTCAAAGGATTCGGCAACGTTGGT
CGCAGAAACAAGCTGGTCCGGGTGCAGGATGAGCATACCGTGGTCGTTGTCGATAACGCA
CATGCCGGTCGCATCAAACTCGCCGAGGACATGGACGTAGGCCTTGATGGCGGCCGGTGT
GTCAAACCAGTCGCCGCGCAGATGCACGGCGCGCATCGAGCCAGACCGGTCACCGTCTGC
CTGCACAACGAGTATCTGACTGTGTTAGCGCGGGTAGGAGGACACAATTAGGGAATTCAG
TGTTTCAGCAAGCCCGGGTACCTTTTCTTGGCATAGGCTCTCTCGCTCGTCATGGTACGA
CGAAATGAGCACGTTGGTAACAAAATATCGTTGAATGGCCTTGCGCTTATGGCTGGACTA
CAGAGAGAGAAAGAAGGGTCTTAGTACACAGGACACAAGAAAGAACCAAAGCAGTCATTC
CGTCGTATCCATATCCTCTATCGGGCCATCCTGTGAGGGTGACATCATACGCTTTGTGTG
TTGGCCCAGGGCGTAACGGCTGTGGACGATGGGCCGGCACGGTTGGCTGCTTGGGTGGCA
GCAAGTTCAGCGGCCTCGAAATCAAAGTCTTCCCCAAAGTCGTCGCCGCCAAACATGTCC
TCCATGTCAGCCACTCCTGGTTGACCAGTAGGCGCAGCGGCAGGCGCCGGCTTGGCGTAG
GCGACATTGGTGTCGACAGTGTCGTCGGCCCGGGGTATTGAGCTTGTGAGGTCAATGGGT
TGCTGCTGTTGGTTCTTCTTGGTGGTGGAGTTCTCTGCAGAGGCCACGGCGGTAAATACA
TCATCATCGAGGCCGTCGTCCAGATCACCAAACTCGTCCTCAGCACCGGTATCGGCCATA
CTTGCAGCGACCACCTTCGTTCCCATATCGGCTCGCTTGGGGGGCGCCAGACTAGCATCG
ATCTCGGCCAGCATGTCGTCGTCGAAGAGGTTGTCATCAAGGTCGTCAAGGTCGTCAAAG
ACATCGTCGCCGTAGTCGGACACGTTGTCTTTCGTCTTGGTTTCTGTCACTTTTGTCCTT
TCTGTTGCGTCTGTTGCTTCTGTCGCTTCTGTCGCTTCTGTCGCTTCTGTCGCTTCTGTC
GCTTCTGTCGCTTCTGTCGCTTCTGTCGCTTCTTTTGGTTCAGTTGTGGCAGGCTTGCCG
TTGGACTCTGTATCTGGTATACTGGGACCTTTGTCCCGAGAAGAGTCATCGTTGACGGTC
AGAGAGAGCCGGTGAAGAGACACGGGTGAGGCAGGCCTAACAGGTGGCTCTGCGTCGACC
ACATCGACCATATCAACCTGGTCTGCCAGCTCTTTTTCTGCCTGTGCCTCTTCTTGCGGC
GGTGGAGCTGGTGGTGCTGATGCTTGTTGTCGGCTTGGCGGGCGTGATTCTTGTGATATG
GATGGTTGTCGTGGTTGTGGTATTGTCCCGTGTGGGCTTGGTGCAGCACCAAAGCCGTTG
CCGTCTGTCTTTCGCCGCTTTGTTGTTGGTGTCGTCAACGTGTTGCAGCTCATGGAGCGT
CGCAAGCCGGCCGCAGTTCGTGGTGATGGTCCGTTTGATGCAGGCTGGTTGGCCGGCCGT
TCCAACCCAATTCCTAACGAGTCGGCCCCTTGGGTCTCGCTGCGCACAGTCGACCGCCCG
ACCTCGGTCCGGTGCCGTGCCAACCCGTTGCGTTTCCGTGGGAAGCGAGCCTCGAGTGCC
AGATTGGCCGTCGTGGCCGAAGCCATCACCTCCTTGAACTTTTGCACATTCTCGGCGACC
CGTTTGGAGCGCGAGTTGGTGGGCGACGAAGGCGGGCTGCAGCTGCGCGGACGCTTGGTG
CCTTGCTTCTGTTTGGCGGCAGCGACGGCGGCAGCGACAGGAGAGGGATCTTGGTTCTGG
CCGGTCACCCAGGATAGCTTAGCATCGGGCGAGATGCCGAGAGACTCGCGGATCTTGGGG
GTGTCGGGCGTGCCGACGAGCTCCTGCCAAGCAAAGCGGGCCCGGGGTGTGCGGACGTGG
ATGCTCAAGAACTCGGGCGTGGCAGCAACAGTGGGCGTGATCTTGCTTGGCTGTGTGCTG
GGGAGGTCGTCGGTGGCTGAGGCCGTGGCTCCGTTGGTCGTATCATCCTTGTCATCTTTT
GCGATGTCGTTTTCCTTGTCCGAGTCTGGCGGTGCGGACATTGATGCCGATGCCCCGTCG
CCTGGTCGTATCAAACCGGGTTTTGTCTGGCTTGCGTGTCGCGACTGGCTCCCCTTCCGG
CTGTCTCGCTGGCTATCGCGCTGGCCTGCTCTCTGGCTGGCCTTCTTCGAGGCCGTATCT
GGTGCCATCTCGGTGGCTTCGATCTCGTCAACCTCTATCGCCTGCACGGGGCCTGCAGTC
GTGCTGGCTGCGTCGATGACGGTCTTGTCGATGTCGACAGACTTCTCTGTTGCCGTCTTC
GCTTTCGCCGTCTTGTTCTTCTTCTCGCGAAACTGGAACTTCTTCAGCTTGTTCTTGGTC
GTCTCGGACACCTCAATGGGCGGTGGAGGTGGCGGTGGTAAAGGCGGAGGATATGGAGGA
GGATTCGGCCGTGGAGCGTGAGAGATTCGATTCCATGGCCGGCTTCGGTGGTGTTTCTGT
CGGTTAGTCCCCGATACGTGTGTCGTCCAGTCGATTCTCAAGCCAATCCACTCACATAAG
GTCGGTTCATGTATGGCAACAAAAGTCGCTGGACAAAGCAGCGGACTCGCCAGGCAACAT
TGGAAAAGACACGCAACAGAGGCCATCCCTCGGATGGGAGGCTGGATTGGTGGGCCGTGT
AAGGTCCGCAGGCGATAGTGCGTGTTGTGGTGGATGCAGCATGGCGTCTGCTATTCGCCC
ACGGAGTGGTTGTGTGGGCTGCGACTGTGTGGATTGTGTGGCCGTGTGCATTTTGCCGTA
CAGAGACGCCGTGGAACGCGGTTCGACGCGTTGGTGTTGCTAGGGAGCTGTTTGTCGTAC
CCCACAACGCGTCGACTTCGCGGTGGGTCTTTCCCGACACAAACGTTGACAGCCGTTGTG
TGACAGTGGCTGGTGCCTGTGGCGCGCTCACACGTGATGCGAAATGCTTTGACGGGAGCT
GGGGAAGTAGCTGGACGGAATGATCTCATCACCCCGCTAGCTATGCCAGCTTTTTAGAGC
TCTCCAGTGATCGTCACCAGTTTCTCAGCTACAACACCTGCGTGCGCACTCGACTCCGAC
TCCTCTCAAACCCACCACCTGCACCACGTCCAACTGAGCGCGCAACAGCTGGCTAGTCTC
CAGCTACGGTCACTCCCACCCACAATGGCCAACAACCGCAGCGGACAGGGCCTCGTCGAC
CTCAATGCCGACCCCAACGCTCTCGGCAGCATCCACGTCAAATCCGTCAAGGAGGCCGCA
GCACTTTCGCAGTACCTCCCCATCCGTTGGGACGAGCTGCCTAAGCTTCCGTTTTATAGC
AGGCTGGTCGGCTATGATGACAGCTGGTACCGCGCCACAATTGCCATGTCCGTTATCGGC
ATGCGCTCGCGTGCCCAGCGCATGCTCAGCCAGGAGGAGGTGCAGATCCTCGCCAACATG
ACGGCCGGACTGACAACGACAATGTCCTACGAGTTCCCCGTCATGCTGGGCACTTCCATA
TTTCTAGAACGCCGCACGCGGCCCACCTTTGGCTTCCCCTTTTACAAGCCGAAAGAAGGG
TTCGACCCCAACGTGTTCCCGACGAAGACGTCCCGCCTCATCGAGGGCCCGATGGCACGG
ACGGCCTGGCACGTATTCCGCTTCAGTATGTATGCTGCGGCGTCGCACTTTATGCTGCGC
ACGGCCTTCTTTGCGTACGGCACGATGGCCAACTCGTACGCCTTTGACAGAGACCCGCGG
CTGGCAGATTTGCGGACGAGCCTCAAGTCCGCGCTTGCTGCGAAACGAGGTCCGAATTCC
ATCCTCAAAGCGACAGAGGGCACCGCTAGTGGTACGGCAGAGGCGCGCCAGGCGTTCGAG
AGGCGCAGGCAGGATCAGGAAGCTCAGCAGCGCGGCGTGCTGTCAGACCAGGAGCAGCAG
CAACAGCAGCAGCAGCAGTACCAGCCATACCAACAATACCAGAGTCCGCCGCCACAGCAG
CAGCAGCAACAACAACCGCAAGCACAAAGCTACGACGACTATAGCACCGACCCCGACAGC
GACTTTTACGACAACGCTTCGCCCGTGTCACCAGCCGAGCAGCGCCGCAGGAGCGGCTGG
AAACAGCAGCCGACATCGGGAACGGGCGAAGGCACCGCCTGGGACCGTCTACGCTCACCG
GGACATGCGGGTGAGAAGCCCACAGCCATTTCGCAGGCGCCGCCGGGACAGTACGGGTGG
GAGGCGCTGCGCAAGGGCAAATCGCCACCACAGCCTCCTAGCAAACAGGACAACAGCAAC
CGGCCGACGACGGGCGACTACACGTTCAACGAAGATGAAGAGGAGAAGTCGTATGCGCGC
AATCAGGCGCAAAAGGACTTTGACGCTATGCTGGAGAAGGAGCGTCAGGGTGAGAGCGAC
AGGCCCAGTCGACGGTGGTAGGGAACGGTGGTAGGGCCGTGTTGGGGGTCTCACAAATCT
TACAACTCAAGTCAATTTGAAAGTCCAGCCAGAGTGCTGGCGAATCGTCGTTGTACGGTA
AATATGCCGTTGTATAGCAGAACTGTATGAATATAGCCAAATAGCTCACAGGTGATGCAC
CCCAACTATTGAATAGTGAAGTGTCTCAAGTGAGCGTGTAAAGCCGAGAAATCAGCGAAA
TATCGGCAATCTCCGCCAACTGATAAGCGCCAAGCATCACAGATATTGGCTGGCCGCAGT
AGTGGCCACCCGCGAGGGGCCGTCTTACACGGATAAGGGCATTCGTACATCGCTTTATCT
ACAACATCGAGCGTTGTACACGAACGTGAACGAGCTGTCAACCAACAGACGACAACTTAG
AATGGTCGCAAGGCCTCAGCTAGCACGGGCAGGTTCGGCGTCACAAGCAGTCTTATCTTC
CCATAACAATAGGTGTCGTCGGCGGTGGCCACCACGAACGCCTCCGGGACTAGGTACAAA
AGACCACGAAGGTCAATCAACTTTATAGACAAAGGGAAAGGGTACAACTTTCACAATTGT
TAGCTCGAAACAAAATGCCTTTCCATATCCCTACAATCGATATTGCGCCGTTCCTGGCGG
ATCCCACGTCCGAGGCCGCCGCCCAGGTCGTCGCCGGCGTACGCACCGCCTGCATGACTA
CCGGCTTCTTCTCCCTCGTCGGCCATAATGTACCTCGCGACCTGCAGCAGAGACTTCTCG
CCGCTTCGGCCAAGTTGTTTGCCCTTCCGCTGGAGACAAAAAAGACACTGCGGCCGCCAA
CCGGGTCGCCGCTGCTCAACCGCGGCTACGAACTCATCGGCGCGCAAGTGCTGCAGGAAG
GCGCCCTGCCCGACCTGAAAGAGGGTTTCTTTATTGGCCAAGACATTCCGTATGGCGATC
CCCGCGCCCACAAGCACCCGCTCCTCATGGGCGCCAACGTCTTTCCCGGCGGCGCCGATA
ATTTTGACGAGGCCACGTTGCGCGAGCCGGCCGAGGCATACTACACGGCCATCCTGCAGC
TGGCGCGCGCCGTGCTCGCTGTTCTGGCCCGCGGCCTGCCCTACGGCGACGACGTATTTA
CCGAGTTCGTGGCCAACGACCCGGTGTGCAACCTGCGCCTGCTGCACTACCCGCCACAGC
GCAGCGAGGACGCCCGGCAGCTGGGTGCGGGCGCACACACCGACTTTGGCGCGGTGACGC
TGCTCTACCAGGACGGATCAGGCGGCCTCGAGGTGCTGGACGCAGCGACGGGTGACTGGG
TAGCCGTGGCGCCCAACGCGGATGCGTACGTAGTCAACGTGGGCGACATGCTGAGCCTCT
GGACTAAGAACGTCTACAAGAGCAATGTGCACCGGGTAATTAACCGAGGCTCGACAGACC
GCTACTCGATTCCCTTTTTCGTCGACGGCAACCTCGACACAAAACTGGCTCCGTTGGACG
GCAGTGCGCCGCTAGATGGCGGCGATGTGCTGACAGCAGAGCAGCACTTGCTGAAGCGGC
TGGGCAAAAGCTACAGCGTAACGGTATAGAAGTAGTCATGCAGCTTAAATCATCTTTGTG
TTCTCCGTGAGGGGATAGGGTATCAATATACTTCTAATGAAGACCACCTTTGAAGCCCGT
CTTGTGGGAGATGTTGAAAATCACAGGGTCTCGAATACCTGCGAGTCAGTAAATGCAATC
TAACATTCCAGCTGAAACTCTGATCCAAAGTGTATTGATATTCGAATATGATGTGACACT
TTTGTGAATAATTTCTGCAAGGCAGACCAAGTGATGCAACATCGGGATGCCCTGGCCGAC
AACGGACCACATGGATTATCGCCTTTGCCGCTTGTCGCGAGAGTCGTTTGTAATTACCGG
AAACATAGTCGGAAATGCTCCCAGCGCAGGAAAAAGAGGAGAGGTCGTCTTCCGTTGCGT
GGTTTCGACCACGTAATGAGAATCAGACTGTCCTGCGATGCCGGCACGCGGCACCGTACC
TGATCGTGCTGGGGGACGAAAATCAAGAAAATAAACTGCCGAAAGAAAAGCCAAATAGCA
ACTATCCCAGAAAGGGACAAAATGTTGGCAGAGAGGTTGGTGATTTGGGGTGATTGGAGA
GGAAGAAAAGTCGCAGCTTGGTTGATGTTCAGGGGTATTTTGGCATGTCATATTTTGGGT
CGCTCTTTCTGCAATTTACATTCTTTTCTGCCCAGTTGTTGCTGCCACCGCCCGTCCAAA
TGCTCTTTCCCGTTCCGTTCTTTTCAGTTTTGTCTTCGTTGCCCCTGTTAGGACACTCTC
GACTGTCTTCCGTTTTAGGAAAGAGCGGGCATGACTCTCTCCAATGACCCCCATTCTCAC
CTTAACCGTCTCTGCTTCTCTCGCCACCTTTCTGATTTGCCAACCTTTCTCTCGTCTTCC
ACCCCCACGAGAGGCAAATTATCGTCACTTCACGCCGACGAAGACGGCGTATGCAGGTGC
GCGCGCATCCTGAATGGCTGCATTCTTCCGAAGACCTCACAGGCGCGACCAGACCCAAGC
TACCCACGTTTTTCATATGTAAGTCATCACAGTCGACTCTTACGTACTCGCTTCACACCC
TGAGAAACTTGGCCAGGGAATCTCTAGCACAGCTGTGAGCCTTTCCCAGCTACCCGAAGA
AGCTAGACGCACAGTCCAACCAGGACGAAGGCGGGCGACACATACCGCTACAGTGAGCTG
CTTGGTGGCGTCGGTAACGTACTTTGCTCAGGGCACATCCTTCTCAAGCTTCTGGTGTCG
CGGTTTGTGGCAACGTCCGTGGGGGAAACCCAGAAAAATTTGAGAAAAAAGGTTCCAGCC
TTGACAATGACATTCTTTGGCATCCTAGTTGGGGGACCATGACGGCGACATGAGGGCTGG
TTGACGCCGTTCAAAACGGAGGTGAATTCGATCATCGTGGGCTGAGCGAGATGTTTGCTT
CTGCTGTCATGAACAGCCTCATCAGCGTCGACGGCTTCCCTTGGGCAGCTCCCTTTCATC
CCTCAGATGCTGGCTTGACAATCGACAAGTCCACCATTGGCCACTTTCCGTGTATCGAAG
TTAGTGTTGATCACCATCCAACCTACACCCCAAGCTTTTTTCGTCTGGATCTGGCGACCG
CACCAGCCAGCGGCATCTCTCTCCGCCCGCTTTGCTAATCCCACACCCTTCTATCACGCT
GGTCCTTCGAGTCAGGTTGTGCGTTGAGCCAGACCTCGGGCCAGCGTCCAGTGTCTAAAG
AGGCCAAAATCTCCGAACGACAAAATGTCTGTCGAAACAGTGTCTCTGTCGCGTGACCAC
CATCGATTTCCGATCTCATGGTCGTTCCAGCCACTGTCATACCATTGGTCGGATACATGC
TCGCTCATCATCTGTGATATGCTTTTAGTTACACAGCACACCTACCGATCGACAGATGCA
GGACCAGAGGCAGGTGATGCGACTGTACATGTACGCCGCCCGCGAAGATCATGTCGATGA
TGTGCATGACGGGGGCTCAGTCACTGATATGGTCGAGCGACATCCATGCTCCGCAGTCCT
CTCTGTCTCTCGACTGTGACGAGAGGGAGCCAGCACTCGCATGCCTCTCGGAGACTCGCC
ATGCCCTCCAGTTATCCCTCCAGGCCCTGTTCTCTCTTTGTCACTTTGCCACTCAAGCCG
ACTCTACCAATGCCATCGAGTCTAAGAAAGGTACTCCATGACATGGACACATTGCAAACC
GTTTGACAGCCCCCAGCCGTCCAACCACGTTGCGACAAATGGTACTATCAATGCAAAGTA
TATCAATATTTCGTGCCCAAGCCGCGTCTCGGGCCCATCCGTTCTTGTGTGGCAGCCACG
AGCCCGGGATATGCCCAAGAAGGAGCAACGACATATAACGGTGTGTTCACGGCTGACCGG
TTCGTTTTCGTTTTACAGCATTCTAGAAACAAGTCTTGGGTTCACTTGAATTGCAGAGTT
CGCCTTCATTTCCGTAAAGCCGTGGATAGCCACGTCTGGTGATGTCTTGCTTTGTCTGCA
ACCAACACGTGTTGCGTGCAGTCTGGCCAGTTGTGGGAGTGCAGCGGATGAGTTTTTGGT
AGATTCGGGCGTTGTCTTCGTCGTTATGAGAGAACTGACTTCTGCGCAGGCAGTCTCACT
CAACGTCCGAACCCAAAAGCTCAACTTGAAGCTCCTCATGATTCCCATGATCGTTATGAT
CCTCACGCCTCTGTCGCTACTCTCCCTCGCACCTGATACCCACCCGGGCAGCCAGCATCA
GCATGCCAGCGCATTGCGATACATCCACACCCCCAGGCACTATCTGGGCAACCCTCCTCG
GGGCCCAACGACCCTCCTGCCGACCTCAGAAGTCCATAGCGAAGTCCCTCGTCAGCAGTT
CGTACCTTGTACGTCGTAAGTCGTAGCGTCAGGAGGGTAGGTCTAGATTGCGGGGTGCAG
GACAAGCGTGCACTTGCGTGCATGAGGGGGATGCCAACCCAAGTGGTGTCCACAAGAAGC
AATGGAAGGGACAGTAGGTGACATGTGAGGGATGTGAGGTAGCAAAGAGGAGGCGACGCG
ATTACGCATACATGTTTTCTTTCAAAGTGCACCATGCTGGACGCAACGGGGACAAAGTAC
AACGAACAGATGGCCATGGAACCACTCTCATCGGTATAATCGGGAGAAGCTGTTAACAGT
TCATCGTCTTTGTGTGCGGTTTCTCTGAGATCAGGCCAGCCGGACAAGCATACAGAAACA
GGGTATTTTCTTGGCTCGGTCGATATCCGATCGTGTCACCGGATGGGGATATATTGGATA
TGGTCTATGTCAGGAGGCCTGGATGAGACACTTTGTAGGATGCACCTGGACTACGCAAAT
TCGATACTACTTCAGCCTGGCGAAGTCTGGAATCCTTTGACCTTTGCTTTGCAAAGCGTT
GTCTCGTCTCCATTTGAAGCGGACCTGCGGCACAGCAGTAATAAGAGAGCGTTATAAGCA
TCACGAGATTCGCAAACTTTGAACCCATTGATTGCTCATCGTTCATCGCACGTATCCTCG
TTCCTCATCCGTCTTCCAATATCCGTCAAATCCACCAGCTCTCATGAACGGCGTCTTTCG
AGCGGAAGTAGCGAATCTACGACATACGTGGGTGGTTAATGTAAAAAATGCAATGGTGGA
GGGGCGGGAAATGGAAAAGGAACAAGTATAGCAGTCAACCTTCTTCATTTCCCGGACGTG
GGGAAAACGAAAATCTGGGGCAAGAAAGAGGGGTCGTGCGAGACACCTGTCGTGACATAT
GAAAATGCGTCTCATGCACAACGTTGTTATGTCCTAATTTGGTCAGACGTGCTTCCGACA
ATACCAAGAGACTAACGTCGAGAGCGTCCCCTTCACTTTTTGATACATTGCAGCCGCAGT
CAATACCTATTTTGAGAGCGAGTCCTTCAAAGCTTGCAGGATGCAGGATCACACGAAAGG
AGGGCCGAATCCATGATAAAGGACGGAAGTCGACAGCGTCGATCTCGGGCATCATGGTGG
ATCGGAGAAATGTTTGTAGAATTCAGCTGCAGCTGGCCAGCTTTAGCCGGGGGAAGCATG
TCGAGGATACACAGAAAAGTCAGAAAAGTCGGGGTAGTATCACCACGAACGAAGTAAAGC
AGCAGCCAGGAAATGTCAAAGGAAATAAAACAACAAAACTCGGCCTAATACGAAGTCGAT
CGGAGACGACGTGCAGGAGCGAGCCTAATATTTCCACATTCCCCATACCTCGATGCATCG
ACATATGTACATCGTTGACTGGCCCAGGCTTCGAATGGAGTACTTGTTTGCTCGTCTTCT
TTGTCCTTTCCACGATTCTTGGTCGTTGGCGGCCAGAGTCGTGTTCGATGGCCGTTGTAA
CCCAATATCGGATAGCCGCGACTTGCGTTGTAACAGTTGGGCACACACGAAGAGCGTCGA
ACATGAAGAGTCAAAATCAAACAGTCAAACAATGGATGGATACTGCAAGGGATCACGCGT
GAACATGAGGTGGATAGGGGATAGATGCGGAGTGAAATGTGTGCAGAGAAAAGAAGCCAG
AGCAGGATAGCGATGTTACTCTCCACCCTTTACACTCTGTTGTGTTTTTATTTCTGTTTC
ACTATTTCCGCAATTGGCCCGTTCGCGTAACTGTGCCCGACGTCTGCCTACATATGGCAA
GAAGCGGAAGTCTATCTAAAAGAATTCAGACGTCAAAAAGGGAAATCATGTCGTTGAGAC
TCAAATTCAATGTCGAAAGAGGGGTTTCGGGTGCAGCTGGGCTCGCGTCGAGGCCAGTGG
AGTCTCAGAAACACGAGACTGTGGTCATCTTCTCCATCCTCTCGGATCCCTGTTACATTT
GGAACCAAAACACGAAAAACCCCAAACGGCCGGGAGGCAAACAGTGCCAAAATAGTGTGG
GGGTTAGTGCCCATTGGAGAGTTTGGAGGTGGCAGGGATGAGACAGGGAACAAAAATCGA
GGCAACGAGGCAACTATGTTTCCACCTCTTCGGAGGAGGACGAAGACATACGCTATGTTG
CAGAACATTGCTTTTTCCTTTTCCTATTTTACCCGTTCTTTATATTTATTTTTGTTTCTT
TTGTTTTGTTCGGCTCGAAATGCCCCTTGCAAGCATGGCAACTCGCTCTCATCGCTGTAC
AGATACTGTCACGCGCTCGACAATCCACATTAATTCTGCTTCTCCATAAAAGCAAATGTA
CACTATTTGTCGTGGACCCCAACTTAATGAATCTATGAGCGAGTCAATCTTCAAAAAGAA
ATCTTGCAAAGTAATATACGATGCCCTGGCTGTCTGCCACATTGCCTCCGCCGCCTGTTT
CCACCGCCAGTCCCAACTTCCGCCGGTGCCCCTGTCAGGTTGGAAAATATGTCGTGTGGT
AGGAAGAAAGAAGCTGACCCCCGCACGGCTAAAAAAAAAAAAAAAAAAAAAAAAAGCAAG
CCTGGTGTCTGTGCTCACTACACCGGTTTTGGACAACATGAGAGGCACTCTGGCACTGTA
ACAGTGATTCACCATCTGGACTGGAAGTTTGTTTTCCGATTTAAGCCCGCTGTAATTTTA
CAGGAAAATAGGGCACGGCCGTTGCATCCAGACAAGAAACCAGAGAAAATATTTAGGGAA
ACCCCCCAAGCAAGAAAGGGGGACGGTGTGTGGCAAATCCAGGACCACGACCTTGGGACT
GGGATACCTGAAAAAAGAAAACGTTTTTTATAAAATAAAATAAAAAGCCCAAATCAAGTA
CCGATGCAGATTGGGGCTTTGCCTCCTTGATTGTGACAGGTTCCTTGGCCATTTTTCCAC
CACTAGCACGAGTTGTTCCAGAGTAAGTCGTACGGCTGTTGTCTTTTATTTTCGTTGTCC
TCCACGGCGTTCTCCGACCGGCTACTGCAGCGGTTAGTTTTGCTACTTTTTGCCTTTTGC
CCTATTGCACTCGGTGCATTTCACCCTCCCAAGCTTCATATACTGCGAACAAATGTTCGC
CATGGCTGGATTTTTTTTGGTATTTCTTTTATTAAAAAAGGAGCAGCCATCCGTCTCCGG
AGATGCACCGGACTAACATCAACAGAGTAGCACGCACCAAAAGAAAATACATCAGATGGT
CCCTCATTTTCCGCCGGCGGAGCCCTTTTGGGTCTTTTGCAGCCTAAGGGCGTTTGCTTT
ACGGGGCTTAATGGAACATTTTGACAATCGGACTGGCTGTTGAGAGGCACGAGAAAACAA
AGGGTGGCCAGAGAAAACCTGCAGAGCGAGTTCCGCGAGTCCATCACATTCATGACCGTT
TCCAAACACAATCTGACTCCACAGTCCGAAAGCGTATGTGGGCAAGTAATAACACACATT
ACTCTCCGACCAAAAGTGGTCAGCGGGCCTCTCGTTGCCAGAATAAGCGGAACGCCTCGC
TATTATGCGGAGTACATGTACGACGTATCTGACAAAGGAAAGTGGTCCGAACCTCTCCTC
TGCTACTTATAAACTTCCTCATGGAGAATCGTAGTCCAATACATAGCGGTAGTGTACGTT
AAGAAAATAAAGGAAATAAAAATAAAAATAAATAAAGTATGAATGTAATAACAAGGCCAT
GCTAATATCAAAACTCGATGTGGCTTTGAACGGGTTCAATAATATGTCGTAGGACGTACT
CGCTCACTGTGTTTCTATGATTATCTTTTCTTTTTCCAGACAATGTATTTGCACGAGTGC
CCGAATCCAGACTTCATATTTGTGTTCTTTAAGTATGCTTTCTTTTTCCTACTCCGATGT
ATCACTGTGCCTCTTGTAAGAAGCGGTGTGCAGGGGGCCGTGACAGACTAACAAAATGAC
GCCCGGTCCATGATTTTATCTTAAAATGCTTCTTCCTGATCGGACAAGGTTGGCCTTGTG
GAACGAAAGTGCCACGTTGTGCTTACACGCCCCATGCTTTTACGAATTATCAAGTATATG
TACATGACAAGGCTTGTAGAATTAAAAATAAAGCTTGCATCGTTGACGACCTGACACGAC
ACACCAGAAGTGTCGTTAAGAATTCCACGACCTCTGGGATTGAAGACAATTCATCTAGTG
ATACGACAAAGTACAGGGTACTTCTCAAGAAGCCACCAGCGTCCTGTCTGTCTTGACCCT
GGTTCAAATGCCGGCATCCAGCCCCTGTCCCCAAACGTTGCTAATGGGGCTGCGAGTAAT
GAGTATGGCAGCCTTGGGGATGATTATTTCGTTCCTGCCTTCGTCTCCTATCCGTCAACA
GTGGCCGCGTCTGCCGCATACGTCGTACACATTGCGCATAGCCCTGGTCGCGCTTTCCTT
CCGACATAAATTCTTGTGTCGGTAATTACACCGTATGTTGTCACCTCGCTTTTCCACTCT
TCTCGTTGGTTTTGCTCAACTGATCACCGGGTTGTGTGCAAAAGATGAAAGAACAAAGAC
AACGGACAGCAACATCTATGCTCTCAGAAGAGAACTGCACATTGTGTAGAAAACGGACCC
AATAGCCGCCTTTTGCCCACTTCTCTGTTGTACGACACAGTTGGTCCTTTCCCATTTTGA
TAAATGTTGCACTTTCCGTTTTACTTTTTCGGACAGCCCTCTTCTCATTCTGTTGGCGGC
CTCGTTCCTGCCAATTTCGTCACATGGCCATGCCCTGATGGGCTTGGCACACGCGTCTCG
GCGTCGTCGGGCAGGCAAACACACGATCCTGCATGCCTTTCAATCTTTTTCTTTTCCTTT
CTTTTTTCTCCCCCCCCCCTTTTTTTTCCTTTCACTTCTGTCGCGTTTCTTGTTGATCAT
TCCCCAAGCCGTAAAATAGTTGCCTCGTTCTGTTCCGTTCCCTTCCAGGGCTGGTCTTTC
CCATTCTCATGGCTTATTGTGTCCAAGGAAAGAGCAAGAAAACAACAGGCCCAGCAGGAA
GGAAAGAGCGAACAGAACAAGTCGAATTTGTTTCCCCTCTTGGGCTAGCGTTGGTAACAT
GACCAATGTTTGTTCCTTCCCAATTCTGCCAAAACAAAAAAGAAACAACTTATTTTGTGC
GTCATCTGGCCCTTCGCTCCTGCGTTTTGTTTCTCCATCGGCATTCATTGCTCTTGAAGT
TTTTCTTCAGATGGTCAATTCCGAAAACAAACCCGTGCCTTCCTCCCTTTCCTCCTCTTC
CTTCATTTCCCCTCATCCGTCGATCCGATGTTCCTTTCTCTTTTCCTCCGCCTCCTTTTC
TAACCATTTCCGCTTCAATTCAATTCCACGACCTCTGGGTTCTCACACGCCCCGTCGCCT
CTCATAGCCCCGGTATTGTCGTCTTTCACATCATCTGGCCACGCTAACCCCCACACAGAA
CCACATTAATTCTGTCCTGGGCCTCGCCCCTGTCGCCTCCAATATCCACTCTCTTTAGAG
ACCTCTTGGACGGTTCCGCTTCAATGAGACAGACGCAACAAGAGGCTGCCCTGTCGCTCA
CAGCTAGACCAATACGAGCTCTGAACGGCACTCCGGCGCCAGCTGCTTCGTCTGCTCATC
GCCTTGACCGGCGCCGAATGAACGCTTCCTCGAAAGCACACACCCACACATTCCTCCTAG
TCCAACCTCCTTCGCGAAGCCCCAAAATTTGTCCTCCTGACACACTCTTACACCAGCCTG
CATGCTTGTGTGTTTGTTTTCAGCGCCTTCACGCACACTCTCTCGATAATCTGGCCTGTC
ATGTCGTCATACGTGCAAAATAACCAAGTGCAAGCCGGAAGAAAACAGGACGAAAACGAA
GGCGAAAGACCAACGAGCAGACGACAAGGTGACCAGTAACAAGAGCCACATCGTCGCCCT
CGTCACCGCTTGTCCTATCTTGCAAGCATCGTGTCCCACAGCTGTCCCTCGTTGAGTCGT
TATCCACCATTTTTGCCTCTCCTGTCTTTCAACTCTCCTCTGCTACCCCCATCTACACCC
CATTTCACCAACTGTACCCCTGGCTTCATCTTGATCACCACCCTCCTTCTTATCCAACGT
TGCTTCACCAGCTTGTCTGTTTTGGGTCAAGCTCTGGCTTTTAATCGGAGACACTGACGA
GTCAAAACCTCGACATAAATAAAATCACCGAAAGACACAGGGCAGGAAGAAAATATTGCA
ACAAGGTCCGCGTGGTTTGCCGATTCATCATTCATTCTGTCCCAAACCCCGGCGGCGGAT
CCACAGGGCTGGGAGAGGTGCGCCAGTGCCACGACCAGGTCTTCGACGCCTGGCCATGAT
TTGGGATCCCTTTTTTTGCAAATCTTGATTTGTTTTTATGTCAAACTCTGGTATGTTTTT
CTTTTTCTCTTTTTCAAGATCCTACTGAACTGCTGCGCTACTGCGCCTTTCGCTTGGATT
TCACTATCGTCTTTGTATGCCCACTTTTCTTCTTTCCACTTCCTTACTCCTGACAAGCAC
CAGTCGTCGACAAGCGTCAGTTGCTGGGTTCGTACTCTTGTTCCATCCACCCCCCTCCCC
CCCCGGCCCCCTTCGTCGGCTGAGCCACACGACACTTCTTCCCTCATTGCTATTTTTTAT
GTCTTTCTTTTGTCTACTCAATTTAAACTGCACTCGCTCCCTTCTACTTCCTCTCTCGTG
ACTTGCACGAGTAGTCCAAGTATTTATCTTGAACACATCCCCCATCACTCTCTCTTTGAA
ACACACGTCGTCCACTTTCACTTTTCTATCTACCCCGAGTACATGCGAGATACACATCAA
ATTTTCCAATAAGAAAGCTCTCCGTTCTCCTCTTCCCTCCTCATCTCATCCCTCTCATCT
CCTTACCATCTGTCTCTCATATTCACACACAAGTATCATGTCACCTCACAACGATGCTCC
CTCGCCAGCTGGCAGTTACACAGCTGGCTTTACTCGCTTCGGTCCCCGGATCCCAGCTGC
GGTAACATCATCTGGCCTGCGGCTAAGTGGCTTCGTGGACTCAACTGCTGCCAACTCGTC
GCCACTCAGCAGCTCCTTTGACAGCCGGTCATCTCTCGATGATGGCGACGTTGTTGTTGA
CAACTTTCACAACATCAAGCGCCGCTTGTTGCCGGGCGTCTACGTCCCCACTATGTGCTT
CTTCGACCCAGTCACCGAGAACGTTGACACGGACACCATCGCACAGCACGCTGTGCGTCT
TGCACGGACCGGTGTCATGGGCCTGGCCACCCAGGGCTCCAATGGCGAGGCCGTGCACTT
GACCCACGCGGAGCGCCGCCTCGTCACGAAGACTACCCGTGTGGCGCTTGACTCGGCTGG
ATTCGCACACATGCCCATCATTGTGGGTTGCGGAACGCAGAGCACACGAGAGACTATCGA
GCTGTGCCGGGATGCTTGGGCCTCAGGTGGCGACTTCGCCCTGGTGCTGCCACCATCCTA
CTACGCTTCACTCTTTGCGCCATCGTCACAGACCATTCTGGAATACTTCTGTGCCGTTGC
AGACGCTTCACCGATCCCCTTGCTGATTTACAACTTCCCCGGTGCCGTCAATGGCATGGA
TCTGTCTTCTGACATTATTGTGAAACTCGCCGCGCACCCCAACATCGTGGGCGTCAAGCT
GACGTGTGGCAACACGGGCAAGCTGAACCGAGTGGCCGCGGCGACGCGGAAGATGTTCCC
TAAGAAGGAGGGTTCCGGGAGCGATGACGCTCCCGAGTTCCTTGTTCTTGGCGGTTCGGC
CGACTTCACCGTCCAGACACTGGTTGCTGGTGGCCACGGCATCCTGGCCGGCCTGGCAAA
CATTGCGCCCAAGGCGTGCGTCAAGACCATCGAGCTGTTCAATAAGGGTCGTCTGACCGA
GGCTCAGTCCATGCAAGAGACGCTGTCGCAGGGCGACTGGACGGCGATCCAGGGCGGTGT
TGTCGGTGTCAAGGCCGGTCTCGAAGCATGGAGCGGGTACGGCGGCTATGCGCGTAGCCC
ACTGCCGAAGCCCACAGCAGACCAGTCCAAGCAGTGGAAAGAGGGCTTCCGGGACCTGGT
GCTGCTGGAGAAGTCTCTGTAAAGCGACGACTATGAGACGACAAAAAGAGCTCGAAAAGG
TGAATGAGATGACAATTGAAGATAAGCAAAGGAGCTTTCACTGCTGCGACCAAAAAAATT
GATTGGATTGAAACGACAACACGATAGACGCGACTTATACAGTTTTATTTTGTACACGAA
GGAGTTATCAGGATACAAGAGCCGCCACGGCTCTCTTGACATTTTTTTCTGGCATCATAC
CATGTTACTTATTTTTTACATTCCTAATATTATTTTGTACAATTTTGGACATGACCTGGT
TTGCCATCATCTTTAAAAACAAGAAAATTATTTCGCCCTTCATAAAACAAATTGCTGCCA
TGGCGGCCGCTCGATTATCATTGCCATCATAGCCGCCCATTTCAAGATCGTTATCGTATC
TTTGAGAGTCTCCCCTTTCTGTGCATTCTGCACCTCCTTCGACTTGCTTATGTGCCGCGT
CTCATAACAGTCGCACAACCGTCGAGTACGAATTGGCTCTCTGCGCTGGACACTTCATCG
GCCGCGTCCTGTATTTTTTTTGTCTCTTTTTTCTTAATTTTGTTTTTCTCGTTCGATCAC
AACCTTAATATCGGTCGATCGAACATGGTCATCGAGACAATTAGTTTTTCATGAGGAGCC
ACAGGGCACGAACGGAGCAGCTCGGAAAGACCCAAAGCAAGACAAGGCAGGCACTCCGTT
CAGTTCATTTGCCAGACAGGTACATGGTTTTCTATGGGTCGTTGGGCTTACCTTTATTTT
ACCTTCTTGCAGTTCTCTTGGAACCCACTCACTCGCATACATTCATGCACTGACTTCAGA
TGATATAGGACAAAGAAGCCACAGGTGAGTGCCACGTCTCCTCGGTTTGCCTCTTTTGCA
CCGTTTTGTCGCTTGAATGTTGCCAACTGTCATCCAATATGTTGTCGGTGTCCACGGCGT
CTGTAGCGCCCTGCAAACAGCGTTTTGTGTTGCCCTTCCCATCCCCCCCGATGATGGCTC
CCGAATGGCCTGGAAAAAGCTGACGACAATGTTCAGCCTCACGGGGAAGGATAAACAATG
GTGTACAAAAAGAACTAAGAGAGACAATTGCATTCAAATTCCGGCTCTTGTTTCTATTTT
GGTCGTTCTAGGAACAGAGTAGAGAGACAAACGACCAGGGACACGACCAAGGAAAAGACT
AGGACATGGGCGATAATGAGATACGAAACAACACACACAGCTCTCCAGGATGGCGCCTAT
TTTTCTTGTGCGTTCCAGACCAGGGTAAGAAAACAACTGTGAGGCGCATATCTCTCTCTT
CTGTTGTTGCCCGTTCCCGTATCCAAATACGGCGGTCGCACAACACCAGTTTCACAACAT
AAATATTGGAGGGAAACAGAGGAACAAGAAGAAGAAGAAGAAGAAGAAGAAGAAGCATTG
AGCAAGTTTCTTTTGTCGAACCCACTATGGGAATGGTTCGTATTCCAATGTATTTCCCAC
AACCCGTTTCCGTTCCTGTTTTGCTACGGTCAGCTCGTGTCTTCCAGAGAAGCATACTTC
AAAATAGAAACCCTCAAGGACGAAAACATTGACAGGTTGGCCTCTCTCATCTTCTTTGCA
CATCGCCTTGTACCTTTGCTTTATGGTTATTTTGTCCTACGCCGGGGGGCAGGTCTGTGG
AATTACTGTATTGCAATGTGGCGTCTTTATGCGTTGTCCCATATCATGACGATGTAAGTT
GAGGTCATAGACATACGCCTTTCGAGACAGGCTCAGGAATGAGACAGACCAGGACAGGTC
AGAGACACAGAGAGGAGACGGAGACAAAAAAAATATCCACGGGCGATGATTTTGAGTAGA
GAATGAGCTTCTAGACCATCCTGTTGAGTTCGGCGACTGCTTGATGACTTTGTCAATGTC
GAGCTACGTCATTTCATTCTGCCAATTCCTACCTGGTTTGAGCTCTTTCTCGCTCAGTCC
ATTGTTGACCGTCTCCTCCACTATAAATATTGGCAAATATGCATTTTGTTTTGCTCTGGC
TTTGTATCCCACACCATTTCTGGCTGTGACCCCATACAATCTAATACCACCGAAACCACC
AGTGTGCAGCTGCAGAGTCCATCTGCACATGCTGCGAGTGTGTTGTGCGTGAAGTGTAAT
GCGGTCGGACGCAGGACGCAGGAGCACAGTAAGTATGCAGGACACTTCCAAGAGCACACA
GGAGCACACAGGAACACATAGAAGGAACGGGCCGTCTCCAGGCACAGAGACGCCGTGTTT
CTGGTCTCAGTGACTTCCAGTTGAGCAAGCTGGCAGAGTGTTGCCTGGTTTGTGTATTCC
TGGGCTGAGTGTAACTAGCCGAAGAGGAGCCTCATTTTGGAGTTTGGAGAGCCCGTCGTT
TGTCTGTAGGAATTTTTTTGGTTTGTTGTCGTGTGGTCGGTCGTATTGGTCCTGTACAAT
CCCCTCGAAGCCACAACCGGGGTAGTCAATACAGAATAAAGCTTGTATTCCCACTTGTGG
AGACGCAAGACGGGGATTACAACATGAAGCATGAAAAAAGCAATTAGAACACCGCTAGAG
CTGAACAAACTGGGCTGGAGAGATGCAAAGGAAGGAAAAACGATGGCTGGATGTGCATGT
ATGCAAAGATGAGCACTGTGGATATATGAAACATATAAGACATATAAATATACAACTACG
CCGCCGACGGTGGTGTCCCTCGAGTTTGTCTGTGGACCAGATGAGCAGATGGAGGGAGAG
CTTTGAACGACAAACCGTTCCGTATCCGGTCACTCGTTTTTATCCCCGTCTTCAGTAACC
GTCTCTCTCTCCTCTTTCCTCTCTCTCCACGGAACTCTCGTTCACATCCAACTAACGTGT
AGCGTGGCGTCCCTTTGCTTGTCAATCCAACCACCATCATGCGTCTCCCGTCCATCTCCA
CCTCATCTTTCGGGCGGCCGGTTTTCGCAGTGGCCCTTTCATCCTGGCTGCTGTCCGAGC
TTCTGCCAGCGGCCACGGCCCAGTCCTCGACCACGCCTCCGGGCATCGTCGTCGGCGTCT
CAAGCGGCATCAACAGCAGCACAGGCCAAAGACCATCACGCATCAACATCAACGACCTCT
ATTATGAAGCAGGTCCACATTGGTTGGTTGACAGGGAAAGGCTGATATCGGTGTCGTTGA
ATGTTGACTGCTGACCGACTCGATAGGGATCTCTACGTCCAGGCGTTGGACATGTTCCAG
CGGGACGACATGGCCGAGATCGAGTCGTACTACCAGATAGCAGGCATCCACGGACTCCCG
TTCCTGCCATGGAATGGCGTCAACCAGACCATCGGTGGTGCCAACTCGGGATACTGTCCC
CACGGCGTATGTTGTCCCACTCCTCATTCCTCCTGGTTTTCCACTGCAGCAGACAGGGCC
ACTGACGTGCACAGCAAACAACCTTCATTACCTGGCACCGCCCCTACCTCGCCCTCTTTG
AACAGATCCTCGCCCGCCATGTCCTCAAGGCCGCCAGGCAGTACCCAGTCGAGACCGTCG
ACGCCTACACGGCCGCTGCCCAGACGTTCCGCATCCCCTACTGGGACTGGGCCCAGGACG
CCAACCTGCCGCCCGCCGTGGTGGGCCCAACCGTCAACTTTAACGGTCCCGCGGGTCCGG
CCACCATGCGCAACCCCCTCTTCAGTTTCCAGTTCCCCAACTTCCCGTTCCATGGCGGCG
GCTTCGGCGGGTCGCTGGCGCAGTTCAACGAGACGAAGCGATGCACGACGGTGTCGGGCG
CGGCGGCGGGCGTGAGCGACGAGGACCAGGCGAATAGTGTGATGGGGGGCGATGCCGGGC
AATTGCAAGATAAAGTGGTGAGTAGTTCAGCGAGTGAGATCCGGAGCGAAGCGAGGGCAA
AATAAGCGGTGACAGAAGCGAGAAACACAGCTAACGTTTCTCTCTAGTACGCCGTCTTCA
CACACAGCACGACATTCGAGGCAATGGCGACCATGTCCAACGCAGGCGCCAGCTTCGAGG
AGCCGCACAACGTGGTGCACAACAACATTGCCTGCTTCTCCGTGGCCAGCCACTCGGGCC
ACATGGGCGACCTCAACTGGTCGGGCTTCGACCCCATCTTTATGCTGCACCACGCCAACG
TCGACCGCCTCTACGCCATGTGGCAGGCCATTAACTTCAACGACCCCGTCTTCACTACCA
GCCAGCAGGGCAACGCCCTGTACGGCACGCCCAGCGGGCCCGTGACGGCCAACAGCCCAC
TGAAGCCGTTCATGGGACCGTCTGTTGCGGGTGACAGCAGCAGTCCGCTGGTTTTCTATA
CCAGCAGGTCCGTCGAGGCCATGGCCGTTTTTGGGTACACCTATCCAGAAATCGACGACT
GGTCGCTGGTGCCTGCCGACCTGGCCAACTCCGTGCGCAGTTCCGTCAACAACCTGTACG
GGCCGGGGGCGAACGGCGTTGCAGCGAGTCGGAAAACGAAGAGAGAGGCAACGAACGCTA
GTCGGCTCGGGTGGAGGAAACTGCCGCATATCCGCCGGGTGCGTGCCGCCACCAACGACA
ACAAGGGCATCAGCATCGACCCCACCGCCGCCGTCACCACCGCCGCAGCCGCCGCATTGC
ACCCGGCTGCCATCATCCCCAATGCCCGCGCCCTCAGCACCAACGACTACAGCATCGAAG
TCAGCGTCGACCGCACCCAGCTGCCGTTGCCCTGCACCATCGAGCTGCACCTCAATGGCC
AAGGTGGCGGCAAAACCAAAACCGGCCGCGGAATCCGGATCGGCGGCCGCTACCGCCACA
CCACCCGCATCGGCAGTACCAGCATCCTGTCCATGCCCCAGGCCGGCACCAGCTACTCGG
TCACGCCGCTGCGTCGCGCCCTTGTCCACGAGGCCACGCGGCGGACCCCGCCCGCCTTCT
TTAACAACAACGACGATGTCCTGGCCAGACTCCGCAGCATCAGTGTCGTCATTGAGACGC
CCGACGGCCGCACCGTGCTTGTGTCCTCGGTCCCGAGTCTGAACATAACTGTGCAGCAGC
GCAGCTACACACCCGTGTCGGCCGACACTCTGTTCCCGAAGTACGGACCCGTGACATCCT
ACTCGGTGAAGCCGCTAGATCTGGTGCTTTAGGTGGTGTAGGCTGGCGCGGCGTCCTTCA
TGGGAGATCCATGTGCGTTTGTCTGTAAATTGTGCCTCGTTACTTATGTATTGATCATCG
TTCTGCTTTGTTGTTTTGTCGTTCTTTTTCTTATATCCAACGTGTGATCGACATTTTGTC
TTTCGTCGATATTGTCGTGGGTTGCCGATGACATACACCAAACTTGTCAAATGAAAAACA
GAGGGCGAGGTGAATTGTTGTATACATTGAAAGACTCGTCGTTGCAAAGAACCACTTGGC
TGAAGTTGGTTGACCGATGTCCTGCTTGGATAGATGGTAATTTGTATCGTCGTGTCAGGC
TTTGCTGCGTCTCCATTGACCTGAGACGGGACAACCTGGCAATTGAATTGGGCGTAATGG
CGACGCCTTCACGGATTGACGACTCGTGTCTGAACAGAAATATAAAAGAGTAAGTGCACA
CCACCGTCGAGAGTGATCTTGGGCGCTGCTCGGCATTTTGTATTAAGACTGAGCAGTTCG
GCATAAACAAAAGAGGGGGGACCAGGCCAGAAGAAAAGCGACAATACCGACGTCGAAGAG
AATCCGATGGAAAAGTGAACACGAGACCTTCTCCAGCCAGCCACCGTGCCGGAGAAGTGC
ACGGGCACGGCAACATTTGACGAGGGGAAGCGAGGGGTGGGCTGGGGCAGACACGATCTG
GCACGTCGTGTCTGCCACGATCCTGGAAGGAGGCCGTTGGCGGGTAGCTGCGGTCAGCCA
AACCAAAGCATCGTGACCTTCTCCTCTTTCCCCTCACGCACGGCATCTCTCTCGCTCTCC
TCCTCTCTTCCTCCCACGTGGAGCCGTACACGCGGGGGTCCCAGGAACAAATTAGCGTCC
ACTTGGGAGCCTCCTGTGGCGAAAAACAAAAATAGACGAGCCCAAAAAAAGGGAAAGAAA
CTAAAGAAAAGCAAAGTAAACACACACGACACAAGCACGAGACCAGATACACAAACCTGG
TGTCAATCAGCCGCGCCCAGTATTGACCATCGGCCCTCTTCACAACGTCAACTCACGTGC
GTGGTGGTGTATGCCATTCTTGGTCGCTCTGCTTTGTCTTGGGGCTCAGCAGTGCCGCCC
ACTCGGCCTCGGAGCTCCGTCCTTCCCACCGTCTCAACCAGTGCGGCTCATATCGTATCT
CGGGCAAGGGAAGATGTTCGTCTTTTTTTCTTTGTCATGCCGTTGAGAAACGTTTAATTG
ACAACTGGGGCCGATTGACAAATCGACTTGCCTCGATAAACTCGACTTGGCATCGCAACA
AAAGATTGACGTGTCGAGCCAAATGCAGGCCGAGTGGTTCGCCAGAAACGGCAGTCCCCT
GCCATTGCATGCTTTTTGCATCTGCAGGACGGGCTGCGAGACCAATCTTTGAGACCAGTC
TTTGAGACCTTTTTCTTTTCCTCCCTTTTTTTTTTTGTCCATTTCTTGTCGAGCCTGAAG
TCTGCATTCGGGTTGATGGGCAACGCCGCATCCGTATCCATCTCGACAACGGCCTCTCTC
CCGAAACATTGTCGCAACGGCCAATCCTTTGCCCACCAGTTGACCATTCGGTCGTTCCCC
CACTGCAAAAAGAGGGTGTGTTGGCCTTGCTTAACGACTGGAGACCCCACAGTCCCTCCA
TTGCCCCCGTTTTCCCATTTGCTTTTTCTGCTTCCAAGCTGCCCGGCGAAAGTGCGGCAC
TTAACTGGGCGACAGAACGAGCACTTGCGTTGGCCTGAACCAGGAATATACCTTCATTCT
CTGTTCTGTACAGGGCACCGGCTTGTATTCCAATGAAGGTACACGTCTTTTGAGTCAACA
TTGTTGACCAACTCACCTTTCGCTTGTCGCGACAGCCGCAGATATTCTTCCGCCGCATTT
CTGCAAATTCAGGGGTTGTATCTAGTCGCGGACTGTTCCGGGCATTCTTTCAGATTCTCG
TCTGCGTGTACTTGTCGTCGTGAAGCGGTATTGTTGGCCCTCAATGACAATTTGCGCCCG
CATTTTTGACATATTTTGCTTCTTGTGCACACGACAATTTGGCCCCTGCCGCCTGGAGAA
TCTACGCCCGTTTTCCCCACCACTGTCTTCCCGTCTTGCACGTGCGCAAAGGCCCGCTAT
GATGTCAATACGTCCTGTCCACCCAGAAGGCTGCGATTACAGTGCATGACTAGATCCCTC
CTTCCCTTTCTGCGCCCGCCGCGAGTAGTGCGCTGTGACTCGCTGCGTCCCTTGCGGCTC
GCACTTTCCTTACGTTAAATCGTTTGGTTGTCGAAATGGGTCCCACCTACAACGACAGAT
AAACAAGCACGTCCGACCATTAGAACCAGTTTGTGCTGGAAGGAGCGAATTTGTCGCTCG
CGCATGCCGCCCCTTCCTTAGCATTTTATGTGGTAATAGTCCCTGCGTAGTGCCTGCCGT
CACAGCAAAGAGCTGACCCGCCTTTTGGGTAGGAGCCGCGGTGATACATCTATTCGTGAG
TGTTTTCCACATAAAATAAAGTACCACGCTAGTCCGTGTCATACTTATGGGCTCCGCAAC
AGAGCACAACCACGGCCGGGAAATCAGGGTATTCCATTGCCTGCAGGGGCGCAACTGCCT
GCAGTTTGTCTGCACTTTTGGCTGCACTTGCCTTTGCTGGCCTCCCTGGGGTCTCCCCAA
GGTAGCTGTTACCCGCAACTTCCCGGGCGCAGAATTGTTCGCCATAATGTCTGCACTGCA
AAAGCACCGTGAATCCCATGCTGTCCGTACCGGATACGCGGGCTTAACAATTTGATATTT
GGTTGGCGGTGCACGTCTACCCCGGAGTTTAGGTGCTGCAGAACATCTGAACTGCGGAGG
TCGAGACATTGAGAGCAGCAGATGTACGACGTATTACGGAGTAGAGTCACAGCCAAGGCT
CTTGCGTTTGCGCCGTCCAATAAGAGACCGTTCTTTCCCAATTAACATCAGTTTCGGGCT
CCTTCCATCGCTTTTGTGACGCTGCCAGGCAGTTGGCTCTTTCCCCATATTGCCCCTCCA
AGCACCCTCCTGGTTTCCTATTATGTATTTCTTGATGTTCACAAAACGCGATAAGACCCG
TTTTTATTTCTTTTCTGTTATGTTTGCTTTTCGTCCCTTATCAGTACCAAGACACCAAGA
CTCGCAAGACACTAACAACGGACGACGGACACAGACCAGGGGCCCCTGTCGCACCTCCAG
CGTGCAACCAGACTCAGCACAGCCGCGCAAGGAAGGAGCGTTCTCATTTCTGCCATCTCA
ATATATTTTGCCAGGCATTAATCACGGAAGGTGCCTCCAGTGTTCTTGTGTACTCGTATG
GCCGTCTTTATTATCACGTAATATCTTCTCCTTTTACGAGGAAGCAGCAAAGGGCGCACT
TGCCAAAAAAGGTAGTGCTAGAACAAAGGACGGGAAAGAAGCCAGCCTCGGATGACTACC
CCAAAAGAGGGGACCGGCGACACTTAAGCATCAAAAAACACAACCACCACAAATCATCCA
AAGGACTACATGCACGAATTATCACCACCCCTGCGACAAACCTCACAGCATCTCCGCCCC
CCGAAACAATCGACATCGCCCAGATATCTCCCAGGCTGTGCAAAACAGCCGCGCTAGCTT
CGGGTCTGTTTGTCCACAGGCCCCACACGAGCGGAACAGAGAGGCTGCCACGCCCTACAA
CGACAGCCCCCCAAAAAAACACGAAAAACGGTTTGCAAAACGAAGAAAAGCAAGGCACGG
CCAGTGTCCCATTCGACGTCACGAGAGGGTCCTCATCGACTTACAACGGTGGCCTGATCC
GGCGGCTCTGCCTCAAGTCCAAGATCCGCAGGTGTCACCCACCACCGGCGCGACCGTCCC
AGTGCCTTTGCTGCCATCAAACTTCCAGTAGGACAAAAGGACTAAAGTGAAAAGAGGACA
AAAGGCACCAACGCGACCGCTACCCATTCACACTACCAGATCTCTGCACCAATCCAAGAA
CCGGCATCTCGCTTTCTAGATTGCTGGATCTGCTTATTTCTGACAAGTCTGCATGTACAC
GCCCGCCGGCCCTATTTTTTCGACCTTGTCAACCTGCATTGCGCATCTTCGTTCCCAAGC
CTCTTTCTTTCTTACTTCAAGTGTTCCTGTTTTGACAAAAACCCTCGTTCTCCCCGAGTC
TCCCATTGCTTCATCCCCGTCTTGTACTCCTTTCACACCCCCTTTCCCATTGCTCCCCAC
CATTCGCAGTTTCTACTTCCTATCTGTGGTATTTGGCAACCCGGGCTTACGATATCATTA
TCTTGCCTCTTTTATTGCTCGTCTCATTTCTGTGGCCGTTGTGCTTTATGTTTTTGCTCG
TCTACATCGTCGTTCATTCGTCAGCTCCTTGGCCCTGGTCATCAGCTTCAATGAGTGCAT
AGGACACCTTCCCACCAACAAAACACCTCTGTTCTTTGCATCGCCGCATCCGTTCGAGAC
GCATTCCGTTATTCTTTGATATCACTCACAGCCAAATGACGCCGATAAGCCAGGCTTATC
TCGTCCTCGCCTCCATCGTCACCTAACTGGCCCTCTACCTCCCGCCGCCACTCTTACTGT
TGTCATCGTTTCACCATCTCTTGGATATTCATCACCAAACGGCATCTTGTCACGGCCTCC
TTTATCTCTTGTTGGCTCCTACGTCATTCGCACTGTTCCGTTAAGAGACGCTTGTCCATT
TCAACCGTATACTCACCGTCCCACCCCCGCGGGTGCCTCTTCCTTTTCGGGTCCTCCGTA
GCTTTCATCACGCCCACGACAAATTGCCGTTGGTCACCTCCCTATCTATCCCCAGGGGTG
AAAGAGAAGAAGGCACATCGAGCAGGAACGTCCCCAGGGACGTTTTAAATCTAAGCTGCA
GCGAGGCGTGGTTCAGGTCAAAAGGTGAAAGGTTCCGCTCACCCGCCATTCGACCAACAG
AAACGAGAGAGGGACGTTATCTACAATCTACAAGATCATTCGCGCCCGTGTGTTTCACAG
TGCTCTCATCTCTTCTCACGACTATCTATCAAGTTGCACTGACGCACGGCCACCTTCGCA
TTAACTCTTTGCTCTGGGCCACTCACGGCTCTTGCTTAGACAAGGGCCCTTATCTCTCAC
CACCCGGGGTGCGGCGCACGACACAGTAGGCGAGTCAGAGGCAGCTTCTCTTTTCGTTTG
TTCTGTGGAAGTCTTATCATCTGCCGCAAGTGGATTGGATCACAGCCTGCCCACCTTCTG
GTCTTCCCCATACGGACAGGTCTACTTGCCTCATTGGGGTCAGAAGAGGCACACATAGTG
CACTTGTGTTCACGGAACCAGCCGCACCCCCAGCATTTGCATCTTTTTCATCTTGCTCGA
TTTAGCAGCTTTTGCTGTGTAGCAAAGCACTTGACGGTTACACCCGGCTTCACTGTATAA
GGCAGCCGAATATCACTTGTCCATTTTACGGTGAATACGGGGAGAAACACTCAGCGCTCT
GTATGACACACGAGCAGGCGAAGAGAGACAGAACCAGGGGTTGGACCATAGATTGGAGCA
CTTCTGTCCCTTATCACTGTTGATCTAGGGTGTATTACTGTCTTCTGCTCTCCTTATCAG
TTGGGCCTGGACGCATCGACACCATCCCCTATCTACACACCCATTATCCCATATTCCATC
CCTATCCAACGCCAACAATCTGGGAGAAGCCGCGTTCTTAACGATTGAAGCGTTTCTTCC
AGATCGCCTCCAAGCCCCCGTTCAAAGCACACCTTACTACCCACACCACCTTACGAGGAC
CCCCCTTCCCCGTCCCGCGCGAACGACATACCGCCGTTCGCTCCAGTGCTTCTACGGGGT
AAATCGGCTGTATCTGAGTCTGAGTCCCGCGTATCTTAACTCCTTTAACCTCTTTTTACT
GGCCCCATGTCCAACCCAAGCGCCATGGCCAGGACGGCACCAATTCCCATTGCCCCAAAA
CCTTCTTCTTCTTCTACAACTTCCGATCCTATCGGCCGTGCCACTGGCTTCTCTGGTTTG
CGCCGCTCTCTCCCCCCTAGCCGCCAAGGCAGCATCAACGTCGACTCCTATCCGGCCAGC
CTCGCCGGCCTAGACTCGCCGGACTCCGACTCACCCCGGAACAACTACGCCACCATCCCG
TGCGAGGCTTGCCAACGACGGAGGATCCGGTGCGTCATGAGCGAAGAAGATGACGTATGC
ATCTCGTGCCAGGTCAACAGCATCGAGTGTTCCCACACCGGAAGTCCCCAGCCTCGTAAG
AGAAAACTGGGCGGAGATTTAGACGACAACAGTAGCAAACGAGGGTAAGTCACAAGTGTA
TTTGAATATTGACATTGAATAACTCATCACCCCGTCCCACTCTTCCATTCACCCTCTGCC
AATACAGGCATGGAGGCTCGTGCATCATCTCATACCGAAATATGGAGGGCTTGCCCCTTT
TCTATCCTTTTCTTGTGGTCTTGAAAGCAGTCCCCTATCACTGAAGAAACCCCCATTCAA
TCCCTCAAATGCATTCCCCCCCGCTTGCCCCTCCCCCACTCAAGCAGCCTTGTCTTGTGT
TTGCAGAGTCCTCCATATCAAGTACAGAACATGACTCCACGTGAGAGATAGTCTTTTTTT
TTTTTTGGCAATTTGTGCCACGTCTACGTTTTGTATTTTTTATTTGCAAACGGATTCGCG
TTTCCTCTTCAACTCTGTCATTTTGTGGCTCCGTGCGGTCAGATTTGGCTGCATCTGCGT
CCCACCAAAAAACGCGCGCTTTATAGGCGGTTATAGTGGGCAGGTGGACACGTCTGTTGA
TGCAGCGTAGGCGTGGGCAGAGTTCTCGTCATTCGCAATGTCGATGGAGTAGCACAGGAC
GTACGCAGGCTCCTTTGTGACGTACGGAACATATATACTGACGAGATTCGTTGGCAATTA
GGTCAGGAAAGTATGATAACAGACGGCGTCGCCAACACGGCAGTCTGTCCAGCACCGCCG
TGAGCAACTCGCTCATCGAGGACATGGCCAACTTTGGCGACGTCACCATGCTCAAACGCA
CGCTTGGTCTGCAGCAAGACCGTTACTCCCAGTACATTGGACCGACCACCGACTTTGAGC
CCTCACTCATCAATCTCTCGTCTTTTGATCCTCACGATGAGAGTCTGCTGTCGCGTGGCA
CTCTGCGTAAGGTTAGCGATGTCGAGACGTTCCTGTTGTTACCCGACCAGAACACACCGG
GATTCGAGCACATTAACGAAGATATCGACGAGATCGAGCGTATAGTCGCACCAAACGGTC
GGCGACTCGTCGACCTCTACTTCCGCGTCGTTCATCCGAGTTTTCCGATCATTCAAAAGA
CGGTGTTTTACGAAAAGTACGACAACGCACTTCGCGACATACAACCGGCCCTTCTTGCTG
CCATCTATATCCTCGCGATCAACTGGTGGGATCTGGACGAGGAGCTGTCCAACCAGGTCC
GCCCCGATGTCTCTGAACTCGAGCGGCTTGTCCGCACAACCCTGGCCGACTCCATGTTCC
GCCCCAAACTGTCCACAGTGCAGGCTGGGCTGTTGCTGTCACAGCGGCCCGAGGGTGATC
AATGGGCGCCGACAGCCCAGCTGGTGGCGATTGCCCAGGAGCTCGGTTTACACTTGGACT
GCACGAACTGGAAGATCCCGCCCTGGGAGCGCGGGTCGCGGAAACGACTTGCGTGGGCGC
TGTATATGCAGGACAAATGGGGTGCACTCGTCCACGGCCGGCCGTCGCACATTTTTGCCA
ACAACTGGGCTGTGAAGCAGCTGCTGCCCAACGATTTCCAGGACGTTGAGTGGGACGAAG
ACGATACGGAGGAGCGCATCGAGATCGAGCGCGGCCGCACTTTGTTTGTGCAGATGGTGC
AGCTGACGCAGGTCATGGCGGAGATCCTCGATACGTTTTATACGCTGCAAGCGATGGAGA
GCGTGACGGCTGCCGGCCCCCAGGGCACGCAGCTCGTGTTGACACTCGCCAAGCCGATTC
AGTTGAAGTTGAAGGAATGGTACTCGGCGCTGCCGGCCGCCGTGCGCATGGACTCGTCTG
TGTCCGCAGGCGGATCGACAAACATCAGCGGGATCCGCCTGTCCAGCATAGGCTACCTCC
ACTTGGCGTACTTTGCAGCCGAGATTACTCTGCATCGCCGCATCATCCGATCTATGACCT
CGCCGGTCGACTCGCAGTCTAGCACACCGCAACTGGCTTCCTCTCCCACTATGCTGTCGA
ACAGCAGCAGTGCCGCTAATCTGACGACGAATGTCGGCGGTGCTGAGCCGTATGTGCAGC
ACATCTGTCGCTCGGCCGCCAAAGCACGCCTCATCTCGGCCATGGACTTTGTCAACCGTC
TCACGCCAAGCCATCTACGTGCTTTCTGGTACTTTGCTTCCAAGACCAACTTTGCTCTGA
TCGGTACCTTTGGGAGTTTGCTATGGGCCACGTCTCCGGGTCGCGAAGAGGCCGACTGGT
ATCGCCGGCGGCTAGGCGAGTACCGGTGGACATTGTCCGTCAGCTCCAAGCCTGGTGAGG
GCAAGGGTCTGACCAACTTTGCCATGGGTATGCTCGATATCAGCACCGGCCTGCTGAAGA
CTCTTCCCGAGAAGCCGAGTTTCAGCCGCAGCACCAGCGTTGTCGACATGGACGCGGCCC
GCCGCCAGAGCATCCTGGCTCTGGGTGTCGGCGCAACAAGTAGTTCGTTTGGCGGCGGTG
GCGGATACGGCAATAGCTTCAGTGGTCTCCACAGCATGGACGCGAGCAACGGGCAAAGCC
CCAAGAGCTCCGATGATGATAGCAGCGATGAGGGCGACTACGCCAATTTTGGCCCGTCGG
GTATGGCGAACATTGCTGAGTAACTCCGGGCGTGCGTTGGAACTGGCAAATACTGCGACA
ACGACAACGACTACTTCTACGATGATGACGACGGCAATAACAAATTGACGACGAAAGAGG
ACGGCTAGTAACGGCAACGTTTACAAGGGGGTGGTGATGGTTTTTGCTACGAGAAATGAA
CCATGGCTGTTTTCTTATATTCTTTTTCTTTTCTTTGGACTGACATATGTCCTTTGGATA
CAATTTGTGCAGTGCATGTCACTTGTCACGGCCATTAGGGGAGGTACCTTTATGTTTTTA
TTGGTTTTATATTGGCATGTTTTCCTTCTCCTCCTTTTTGCCGGCTGGATTGTTTTCAAA
GATATCCCACATAGTGTTTCTTGTCACTGGCTTCTGACATTTTTTCGTTTCTCTCGATAC
CAAAAGATGCATAGACAGTTAGGACTCTAGGACTTTGGACTATTTTGTTTTGCTTTGGAT
ATTGACTTATTTCATTGTGACTCTTCTAGGCAGTTCTCTCACTTCCGCTCGCTATTACTA
TTTTCTGCAAATTTTGATATTGTTTACTTTCTACATATGGAAACCTACTCAAGTGGTTTC
CGAGAAAGGAATGCATCTCAGAATGGATTGCAGAACAAATATCGGGAGAGTGCTAGCTAA
CCGTGACACCACAGAAAATGCAGTACCATGCGGCTCGAGGCTCGACACGGAAGAAGTACC
TCCTCACCCCGTCCCGCTCGTTTGTCTCGCCAATGTATGTAAAAGTGCGGCTCTCTGGAG
GTGCCGCAGCAAAGACAAGCGCGACATTGTGGAATGCCATTGCGGCTGACGTAAATGAAC
GCCTCCCAAGCAGACACGACAGAACGGTTGACCACTTTATCGATGGCATTCCTAAGTCGT
CACCCAAAATCTTGGCGAACATGTCTTCCCGCCCAGGCACGTCTTGGACGCCGCTTTCAC
AATTTGCCTTACCCTGCCACGCATATACGCGACACATCGTTTGTGGCAGAGATGGCAGTT
GTGGCGTTTACTTGCTCTTGCAAGAATGTTCCGCCTCGTCCGCCTCAGGTAGCCTCGTCC
ACGGGAGTGTCGATCGATGTCGCCGACGAGTTGAAAGGCATGTCAAAGATGTGCAATGAT
GTGCAGTGGATCTGCGCCTGCCGCACGTCCCCTGCGTTTTTTGGGTTCTTCCTCGACTTG
TGCTTTTCGTTTTTTCCGTTTGGTCTCCCTTTGACGAATATCAGCGGCCCGCCATGTGTG
ACTAGTGATTTCCCCTACCAAAACTGGCCATATTTTTCTACGCCAATCTAATGTCGCTTG
CTAACAAATCACATCAAAACAACACTGCTCAGGGGTGCAGCATCGCCGCCCAGTCCAAAG
CATTTAAGAATTAACGAAAGGACGAAATGCAGAACAAAGGCAAGCTCTGCGAGGAAGCAA
TCTTAGGACACGGATGCAACATCTTGGCATGAGCCGTATCTTACCTCTCCCACTGGCCCA
AAACGTGCCCCTCCGTTGGAAGGCCTCAAGTCGCATGTGTCTCTTGGTATTGACCTCATT
TTACTTTTTAGCCGCATCGCAGGACCGGACTAGCGCAGGAACGCAAGACATTTTCACGGA
CCCTTCCCAAGGGGGGCATTCTGCACCCGTTCTGCTCGGCATCCCTTGCGACTGACGATA
CGACCGCGCCTTTTGTAACTTCGCCTCAAATTTTTACTGAAGAACACAGGGTCCGTATCA
GGTTGTCGTTATGCTTAGTGGTACGACGTCTTGACCCTTGCAGACGATTGCCCAAGCCCT
GGCCCCCTCGTGGCGGAACTGCTGGTGCCTGGCCCCATTCTGGTGATGTGCACGCTCATT
TCCCTATTCTGGGTCAAGTCGGCCGAGCCTGCAGTTCGTGTTCTCTTGATCCGGAGTAAT
GGGCATTGAGTTTGCCGCTGTGGTTGAGGTGGACCTTCATCTCCGCGAGCAGAAAATACG
AACGACGCAAAGCACACAGACGCCCAGACTCATCGCGACAAGGCGCGTCATTCTCCACCT
GTGCCGCCGAATCCGTTGGCTACGGGCCCTGTGCCTGACAGGAGCTGGCCGTTGGAAGCA
TCTTCCGATTTATGCCCAAGCCTGGCATTAGTTTTAGGGGGTGTCGTGTCCTGTGTGCTG
TGTTGTGTTTGTCTTTCACCTGCCAGTGACAGGCGGCCCGGTCGACATGGGGCGAGACGG
TCTAGACTTTGTGGTTCCAGGCTACCCGATTTACTCAGGCCCCTGTCGTATTTTACGCTT
TATTGGCGGTTAGTCCCATGTACGATCAGGGGTCTAGCCAATCGCGTGTGCCACATCTCA
GCCGCTGGTGCCTCAAAGCAGTTAAGAAGGCAAATAGGAGGCTCCAACGACTCCCAAAAA
GGCAATAATATGGAGAGCGAGCGAAGGATGGGCGGGACGCAAAAGAGAAGGAAGTGGAAA
GGGGGGAAGCGACAACGTACCAACCAGGAACCAGAGCAAAAGGCATTGCGATGTCAGGGC
GTGACATGTTGCCAATGCGCGAACTTCCACAGCAAGCCACGGCGTTCCAGGCCTATGAAG
GGAGAGAAGGGAGAGCGGAACAGCGGAACAGCGGAACAGCACAGGTAGGGACCACGATGC
AAGGGCAGTGGCACAAAACGCGCCGTCCTGACTCCGTCGTGCATGGGACACGGAGAACGA
CGATGTTGACGAAGCTCGAGCTGTAGCTATCGTCTTTCCTTTTCTTCCTGGCTCTCCCCT
TCCCTTTCCCTTCCCTTCCCCTCTCCCCTTTCTCTTCCCCGTTGCGTACCAAACCGACTC
GGCCTCGTCCGTGTCTTTCACTCTTTTGTATCCTCTCGACTGATTTTTTTTTACTTTCTG
TCAGGGACCATTTCTTGATTTCACATTCATCACCTACACACAATCACTCTTTCTGTGTGT
CTTTAGTCGACTCTGTCGACGTTCCGTTCCTTTTGCTATTCTCACGCTCCTTTCTTTGAT
TTTCTTTGATTTTCTTTGACTCCGGCAACGCCTCCCCGCGCCGACTTACCAAGATGCCGT
CAACCTTTCTCTCGCAGGTGCTGGTCCTGCTCGCGGCCCTCGCCTTCCACCAGGCGGCCG
CCTTCCCGCTCTTCTACCGCTCGATTCTCGCTTCGCGCTCCAGCGTCGGCGTCGTCGGCA
ACATCCGCATTCCGACCGGCTACAAGACGACGCTTTTCTCCGACGGCTTTGCCGGCACCG
CCGGTTCGCTGCCGTCGACCGACCGCTGGACCATCGACACCGGCACCGCCTACCCCGGCG
GCGCCTCCCATTGGGGCACCGGCGAGGTCGAGACGTACACGAAGAGCGCGTCCAACCTGC
AAATCACATCGTCCGGCACCCTGCTCATCACGCCCGTCAAGACGACGGTGAGCGGCAAGA
CGACCTGGACGTCGGGCCGGATCGAGACCGTCAAAGCCTGGGACTTTTCGTGCGCCGTCG
GCAAGAAGGTACGCATCGAGTCGCGGCTCAAGCTGGGTGCCAACTCGGCCGCGTCGCAGC
TCGGCATCTGGGCCGCTTTCTGGTCGCTGGGCTCCGCCTACCGCGGCAACTACAACAACT
GGCCCGCCGTCGGCGAGGTCGACATTCTCGAGTCCATCAACGGCCAGGCCAAGTCGTACG
AGACGGTGCACTGCGGCACGGCCAACGGCGGCCCCTGCAAGGAGCCGACGGGCATCTCGA
GCACGTACGGTTTCGCGCGCAACGCCTGGTACACGGTGGCTGTCGTGATCGACCGTTCCA
CGTCCACGTCGGCATCGACTTGGAAGTCGGAGACCATCACGTGGCTGCTCAACGAGAGGG
TCGTCTTCACGGTCAAGGCGTCGACCGTCAACAACCAGGCCGCCTGGGTCGCCCTGGCCC
AGAACTCCAAGTATTTGCTGCTCAACGTGGCCGTCGGCGGCGCGTTCCCGAATGCTGTGG
CCGGCACAACGACGCCGACGACCGCCACCATCGGCGGTACGGGCTCTGGCATGGAGGTCG
ACTACGTCGCCGTCTTTACGTCATAGGCGCGCGGTGATGCAGGCTGTATTGTTTGTTTGG
TTATTTTTTTTTTTTTAGATTCTCCCTCCACATTTTCTGCTTTCTTCAATACTCCTTTAG
ACTAATATTGTATTCTACACGGAGTACCTTACATTTTTTTTTTTTTTTTTTTAAAAAAAA
CACCTACTGCAGGCGTCTATTTTCTCAAGATATGCTTATCATGTTCCCATTCTTCAGCCG
TCGCCATCAAGTTAGAACGCTTCCTAATGTGCATTTTTCATATCTATTACGAGATACAGT
GTTTAAACTGTAAAGTGAAGTGTATCGTACATGTTGACCTTTTTTCCGGAGATGCCCAAA
GTGCAACGAAATTCCTTGTTGCGTCACACCCAAAACGCCATGAAAGTTGAGCCAGTCTAA
AAAATCTAGCGAGCCACCGCCGATGCCGAGTCCACTGGGCTGGCTGGTGCGTCCTCGCTC
GCGACCTCCGCCGCAAACTCCTCGTCGCCGTCCTCCATCAGCAGCCGCTTGTCGTCGTCG
TGCTTCTCGCGCCTGTCGGCCATCTTGCGCAGCGTCTCGATGCGCTTCCGGCGCCGCTCG
GGCACAAATGTCAGGTTGTCGAGATATTCCTTGATCTTGGCCTCGACGAGCCCCTTGACG
TGGAACGCGAGCTGCTGGCTGCTGAACACACCCACGTAGCGGTAGCTGAGCCACAGGTAA
AGCGTAATGGCCTTGTGCAGGGCCTCGGCACCCAGAAGGTACTTGCTGGCTCCACCCGGA
TAGTCGTTGGCGTCGGTCACATCCAAAATCTCGAGGTTGATCTCGGGAATGTCGAGCAAC
TCGCCGCCGCTGTTTTCGGATACACAGCGTGCAAATGCCCGCAAAACCTCCTTTTGGCCC
GGATCGCGCAGCGACGTCGGCGCCGCCATAAATATGCAGCGATCGTAGATGGTCATGCGG
AAGGGCTGGATGATGTCGGCAACCTCAATCATCTCCTTAGGGCCACACATCTGGAAGAGA
TCAGACACCTGCGCGAGCTCGCGCATGCGCGTCAGGATAAAGCTGAAGGGCGTGTCTGGC
GGGAAGTAGCGCGCAAACTGCTCAATGGCAAACGTTGGCGGCTGGATGCCGGCCCATTGC
AGGGGCGGCGCCTCGTCCCGGAACGCATCGGACACAATCGGCAGGTCCTCGTCTTCGAGC
GTCGTCACGAACCCGGGGGCGCCCCATTTCTGCACCGCACCGGCGGCAGGCTTGTCGGGT
GTCGTGATTTTGGCGTCGTTGTCCTTGTTCTCGTTGGCCGCATCGCTCTTTATGGCCGCC
GCCGCCGTCCGGTACCGGCCCGCACGTCCGCCAATCTGCTTGACCTCGGGCACGGACAAC
CGCCGGAAGTTGATGCCGTCGTGCTTGGTGGACGTCTCAAAGATGATGCGCTTGACCTCG
AGGTTCAGGCCCATGCCGATGGCGTCACTGGCCACCAAAAAGTCGTAGTCGTTGTCCGGG
TCGTTGAACAGCGCGGCCTGTTGTGCGCGCGTCTCGGGTGGCAGCGAGCCGTACACGATC
GCGCACCGTCGACCCGTGCTGCTCTCGATACCGGCCTTGAGAGTATGAAGGGCCACACGC
GAAAACGACACGACGGCATCGCCCTTGCGCAGGTTGCTAAAGTCGCCCTTTAAACTCTCC
TTCATCGTCTGCAGCCCACTGAGGCGCTTGTACCTGTGCACGATGCACTTGTCGCCAATG
CGCGCACACAGCGCCTGGATCAGGTTGACGGCGCGCTCCTCGCCGCACAGATGCACCTCA
CGCGCCTGCACACCCAGGAACGCCTGCGTCCACGCCCACCCCCGATCCGGGTCGGCGATC
ATCTGGATCTCGTCAATGACAGCCACATCGACGAGCTTGTTCAGCGGCGTCATCTCGACC
GTGCAGCTCTGAAAGTACGTGTCCGCCGCGCCGGCGCCGCCCATGGCCGCGATCCCACTC
GCCGGGTCCGCCGGGTCCATGGGCGTGCCGTCGGTGCTGGGGAACCGCTGCTCCTCGCCC
GTGATCAGCGCGCAAGGCCGGCCTTTGGCTACGAAGCGGGCATAGATTTCGTGGGCCAGC
AGCCGCAAGGGACCTGCGTAGATGCCCGTCTGCGCGTTTTCGAGCGCCAGCAGCGCGCGG
TACGTCTTTCCCGAGTTGGTGGGGCCAACGTGCAGGTGGATGGTGCGCTGCATGGTGCGT
GTGGATGGGTACCACTCGTAGGGGAAGCGGAAATCGGCAATGCTTTCCTGTAGCGTGTTG
ACAGCTGGGGCGAGGCTCGGGCGCAGAATAAAGCTCTGGAAGGCGTAGCGCAACTCCTTG
TGTAGGCCGGCCGTGTCGCCACGCACAAAGGCGTTGCGCAGGCTCCAGAACAGCGGGTTG
TCGAGGCGGCTCACGACGCCGCGGGTGCTGGCCAGCTGCATGCTCTGGGCCAGCGCTGTG
CGGAACAGCTTGGCCTGGCGGTCGAGCTCGCCTTGGCTGTGCAGGCCAAACGCGTGCATT
TCGCGGTTGTCGGCGGTCCAAGGCCCCAGGCTCTTCAACACATGGCCAAAGCGGTTGTCG
ACGAGGGCGTCGAATAGACGGTACTTGCGCGGGTCACCTTTGAGTGCGACTTGCCGGCTG
GCCCGCCCGGTGGGCATAAAGGCTGCAAGGCTCCGGCGGAAATCGTGTCTACCACGATCG
TTGCCACGTCGTGACCTGCTGTCTCTACCGTCTCTGCTGTCTCTGCTGGAATCGTTGTGT
CTTCTTCCAGATCCCTCGTCTCTGTCTAGATCGGCACCGTATTCGAGATCGCGTCGTATG
CCAGTAATTTCGTGCGGCCGTATTCTCTGTGGCAGTTCCACACAGTTAGCTGGTTGTCTT
GCAGTCGCATTATCGGATGTTCATTATAAACAACAGCGTCTCAGCTCCGCACAGTATTCT
CCAGTACGTACCGCTGGATGCCTTGTTATTAGTCCGTCGAGAGATGTGCTGTAGGCGCGC
ACCAGGCGCAGAGCGCAGGGCGACCGGGCCCGCACCGCATCAAAAAGGGCGTTCATCGCC
GGAGGAGCAGAGGAGTGTGTCGAAAGTGGATTCGGTAACCAGTCATGTCGAATGTCGAGA
GACAATCTGAGTGCGTGGAAGAAAAGGAGAGTCGTGGAGGAGGGTTGCGGAAGAGAGTCG
TGGCAGACCCAATCCACCTTCTTGTTTTGTCGTCTGACGTGGGAAGTTGCCAAACGTCTC
GAGTCGTTGGCGAGGAAAGAACGATGCAGTTGAACATTCTGATATTTTTAGTGGGTCCCA
GGTTGGACTTCCTTACCACGGCAGGAAGCCTTGTAACAGTGGTCCAATCACAGGCTACAT
ATGACAACCGTGTGGGGCAAAACCACGGGACTCAGCATCAACTCTCAACGTCAACTTACA
ACACTCTTTCAAAGACCATCTTCCAGGCTATCCATGATTTACTTTTTATCGTTTCTGCCG
CATTTTTGGGATACGTCTAGGTTGTGTGGTGCTTTGCTCATAAATTTCTAAATTTATTAA
AGTCTATTTCTCTATTTCTAATTTAGATCCGGTCTATGCTTTCGTCTTGGAGTGTCAAAA
AAAACGAAAGAAAGAAGAAAACACGCTATTCATGCCAATGCAAGTACTCTATACTCTATT
CAAATCACTTCAACTTTTCTCGCCCACAACGTTCGACACTCTTCTCTGATAAAGCTTAGC
TCCACAGAGGCACATGCTGGACAGCACGAAGAGCGCACCACAGAATCCAATGGAGATGGC
ATATGCTTCCGCCCCGTCCTTGTGCAGATGCGTTCGCGCGTAGGTCACCAGCGCAATGGC
AGACGGGCTCGAAAAGGCCACGGACGGAGCCACGACCAGCCAGAACATGGCTAACGCCGA
ACCCGACCGGCCTGTGCCCACGATTTCGACCGTGACAGGCGCGGCAGCCACCCAGACGGC
ACCACCCGTGCAGCCTTCGACGAGAGCAAAGACCGCCATGAGCGCAAATGAGCGTGCGGG
CAGCCACAGGGCCCAACAGGACACACCAGCAGCTATGTTGAGAAGGATAGCCACATTGAT
GCGGCCGCCAACGTCAAGGAGGAGGCCTGTCAAAGGCCTTCCGACGAGAAACCCGGCGGC
TAGCAACGACTGCAGAGCAGCAGCCTGGGTCTGCGAGAGCCCGAGGCCGCCAGTGGCGTA
GGACGCGATGGTATACATGGCGATGCAGTAACTCATGACTAGACGTGTTAGCGGTGACTG
AGATGACGCTTCCACAGGTACATAACGAGGTGGAGGGATGCGTACGTGCTGTGAATCCCC
ATGTCCAGACCCAGATGTAGCCTGCGTGGTACAGCCAACGGAGCTGTGGAAGCTCCAATC
GGCGGCTGGTGTCCATCGGCCCAGGCCGGAGGAGACAGAGACATGGGATGAGAATGGCGG
CTGAAATGGCCCCATTCACAATGAGGGCCTTTTTCAAAGACAGCGATTCGATGAGGAGCC
GCGTTGTGTTGGACAGGACAAGCCCGCCCAAGCCCGAGCCAGCATTGGCAAGGCCCTGTG
CCAGACCGAGTCGTCGGTCGAACCACTGGACGAGAATGATTTGTGACGGGAGAAGGATCT
ATTCTGTTAGTGAGAGCCGAGCATGGGGAGGGCTAGTGTTTGCGGAGGCACGTACTGCAC
CGAGGCCTAAACGTGTTAGCTGTATGTTGGGGGAAATACTTTAATATGCAGGACTATTGT
ATGGCGGCAGACATACCAATGCTGAAGACAAGGCCCTGGCAAACGAGATAGGCACCAAAT
GAGGTGCAAAGGCCAGCAAGGCATTGGCCAAGAACGACGCATACAATTCCTAGTGTTAAA
CATGAGTAATCGGCTCAGTTCAGCGGACTGATGTATTGGCCGACGGCAGACATACCAAGG
ACAAAAGGCACACGGAGGCCAAATTTGTTGATCAGAAAATGCATAAGAGGCGCCGACAGC
AGGGCACCAGCAATCGAAAGTCCGCCAACGAAGCCATAGCGTAGCGGGGTCCCTCCCGGG
ATGTAGTCATGTTCAATTAAGAATGATACATAGACCCCAAAGGTTGTATTAATTCCTGTC
TAGTGGTTAGCAGTTAGCAGCGTAAAGTCGAATACCTGCGACCACTCACCCCATGATACT
GAATATGAGGCTAGGATGGCCCCAACAATGACCCAAGCATATCCTCCATCGGCTCCCTGG
ACTGTCTTGTGGCTGTTCTGTTCCGAACCTGAATCTGAATTAGGGAAATCATCTTGATGT
GGGTGGGCAGGTGCTTCTGGAACGGCCATAACGACCAAACAAAGAATTATTGGACAAGAT
AAGAGTTCAAGTGACCTCGTTGTCGATATGTATTGGTGTGAGGTAATTACAATAAGGCGT
ATTCTGGAATCCTGTCCATGGAGGTGATAAAGCAAACGATAAGAACTACAGGCTTCATTC
ATATAACATCAAGGTAGTTGTCTTTTGCTAGCCATATCCCTTTTAAGCCCCATGCAGGTA
GCTATACGCCGTTCACACAGTTTGGAAAATACGATAATGGGTTACGATGTGGTAATAATT
ATCCTCCTGAAAGTATTTCCACATATTTTGATGACATGTCGACAACAATCATGACTGATG
AAAACTCGACGACGGGTTCCGAATCCTGCGGAGCGCGAGCTCGTCGCCGTCTTATGCATG
GCAGAGCAAAAATGGCAAGTCGTTCCGGAGTTTTGCGCACACCAAATTTGTGACAAGCCT
GTATCGACAAGAAAACGCCCACTATGTCTCACCATTCGCCAAGCAGCCGCCGACAGCCGG
GCGCTCCGAGGTAGAACCCGGGGCCAGGAGACGGCGATGTAGATAAAAATCCAAACATGA
TCCAAGAAGACGGATATCCCCTTCTCGTGTTTTTGTCTGACTCTCTCATGGCGTGTTTAG
ACCCTTCTAATGAAAGACGGCGACTTTATGGTCATCATGAAACGTCATGATGGAAAACTT
CAACTGGCATCTAGTGCCCAATTTTGTTAACTGAATACATTCGATGCATCTATTGGACGC
CGTCTACCAGAAGCCCCTTGAAATCCATATCGTCACCACCGGCCCAAAAAACCGTAAGAG
CTTTGGCGACTATGACGTTAAAAGTAGGCCATTGGAACGTGGACAGGACTAGTGGTGGTT
ATATTTTCAACGCGAGTAATATCCTGGGCATTTCAGAGAATTTTATATAATATCAGACGT
TTGCCGGAGACTGGTTTGGTGACGGCTCTTATCGGCTATTGCCACTGTAGGTTCCTAGTG
CTATCAGCGGCTCAGCTGTACCCGTTCTCGCTACATCACAAATTTGACGTTCCGGTTTCA
TGCATACTCTCACTAGTCGTGGAAAAGTGCAATAGTTCTGCGATAATATGCTCGAACTAT
CGCCATACTGAGTGTGGCAGCCATCTGCTCTGCCCGTGTGAAGTGCTTGACTGTGTACTT
AGTCCATACTTTTATCGGCCTAGTCCTCGGAAGCTGGCCAATTAAAGTGGGCCTCGCTGG
ACTCGATAAGGAAGCTACCTGCTGCAAAGGCAACAAAGCTGCTCTTTTTCGGTGTTGAAA
TAGACGCCGTTCGCAACCAGGAGCAACCAAAGAGGTCCTGGTCTTCTGTCCCCCATCCCA
CGCAAAGTAACACCACACTCAGAAAAGACGCCCATGCCCGTTGCGACCAAACGATATTGG
CAAGCCACCTGCTCCTCCTCTGGCGCAATTTGCGGATCGTTAACCACAGCCTCCCCTCGC
CGTCCTTCGTTCTTTCCCGGGCCTTGGCACCATTTTCCGTCGTACGCTCTTTCCCACTTC
TCGTTTCGCTAAACGGCGCAAATCCAAGACGGCGTTTTCCATTCTACTGCCGAATCCGAC
AGTTCACCGCGCACACTGTCATCTTAATCCCCGTGGCAAAGAAGGACACAACAAGTGTTC
TGGCCTGGCCCAAGCGGCCTGACCCTCCCCAGCCGCGCGCTCCATCCTTGCCATAGGGCG
GGGGAGAACGGCCGTGACCAGTACTGGGCCGAGCCCGGGCCGACCTCCTCTGCTCCTTCC
CGCCTTTGACGGGCTGACGGGTGCGCGCCTTCCCTGGGTGTGGCGCGCCTGCAGTATGAC
CAGCACCAACAACAACGGCAATAACGGAAGCAGCAACCGCGTGTACTCGCGGGTGCGCGG
CAAGCCCCTGCCACAGACGAACATACTGGAAACATCGTCTCAACCAGAACAACAACAAAC
ATCGTCATCACAGCAGCAAACCATCCACGATGCACGGCAGCCACCGCCGCCTACTACGCC
ACGGCTAAGGCCAGGTCCAAACGAGAGCCACCAGGCGCTGCTGCCACGGCCATCGGTCGA
CAGCCGCCCCCGCGATGGTCGCCGTGAATCCCGTGCCGAGACGGTCGACGACGGTGACCA
CAACAACGCCGACGAGATGCCGCCCCGGAACGACGCCGGTGACGATGCAGAGGCTACTGG
TGCGGCTGGACCCTCTGGGGGTGCAGCAGCGGCCGGGACTGGGGCCGGTGCAGGCACGGC
CAAGCCGGTAACGGCCTGCTTCAACTGCCGAGCATTGCGCCAAAAGTGCGATCGGAAGAT
GCCCTGCTCACGCTGCACCCTGCGTCACCGGCCGTGTCGATACCCGTCGGGCTCCAATCG
TGGCCGCAAGCACGGCAACTCGTTGTAGGTCCATGATCTCCCTTTTGCCTTGTGGTGTCT
TGTCCTTGTCCGCATTGACTAACCCCTCTCCTCTCCAGCCTTCACAACACAAACTCGGCC
ACTGTCGATCGTCTTTTGTCCCGCATCGGCGAGACGGCCGAACGCGACCAGGTCGTCGCC
GCCCTGCTCAACTTTGCTGGTGCCAACCGCCACACACAGTCCCAGTCCCACCACGATTCG
TCCGCCGTGGCGGGGGCTGGCTCATCGTCGCTATCGCCGTCTTCTCTGGCTTCTCTCGCA
TCGCCTCCACTGGGCACGCGGCCCTCGACGACTGCCGGTGACGGCAGCATTGCCACGACG
ACAACGACCGGCTCCAACACCATCAACGCCATCAACGCCGCCAACGCCGTCGCCATGGCC
GAGCCCGAGTTCCTGGCTTCGCTTGTCTCACCCTTGCACATCATGGCCGCGGCCATCACT
GCCGACACGGCCCCGTACCATCTAAGCCCCAACTCGCCCATGGCGCAGTCGTTCCTGGGC
AACAAGGCTCGCAAAAACATCATTGACGAGCGCCTGTCACGCTACTTTGCGACGCAGACG
ACGCACCAGCGGGACTGGCAGGTGTTGGCCACGCAGCCCATTGATAGCCCTCTGAAACTC
GAAACCACTACCTGTGACCCGGTCGCTGCGCGCATCATCGACCACGACGATGTCGTGTGG
TACTTCAAACTGTAGGTTGAGTTGTCGTTCTCGATAGATTTCTCGTATTTTGATACTCTG
ATTATTACTAACCGCTGTGCAGCTTTTTCAAATACCGCAGCCCGCTTGTCGGCCTGCTGG
ACCCCATCCTGCACACGCCCGAGTACGTCCGTGCCACCTCCTTTGTTCTCTTCTCCGCGC
TCTGTGCGCTCGGCTGTGCCGTCTCGGATCGCCCGCGCGACCGCGTCGTCTATCCGGCTT
TGCTGTCGCTCGCCGAGGGCAACATGAAGTGGGCCATTGCCGTCTGCGTCAAGTCGCTCG
AGACCATCCAGGCCATCATCGTTATGCAGTACTGGGCCCCCGTCAGCCAGCGCCAGTCCG
ACGATCCGTACTGGCTACGCCTCAGCCACGCCGTCCAGCTCGGCCGCGAGCTCGGCATCC
ACCGCCCGGCCACCATTGCCGAGCAGGTCAACAGCGAGGTGGCCCAGATTCCCGGTGGCG
CCACGCCCGAGTTTCGTGAGCGCCTGTTTCGCAACTTTGAGCGCACCTGGCTCTATACGT
TTATTTCCGACAAGAGCTTTGGTATCATCACAGGCCGCTCCATGGGCGTAGCCTGGAAAG
AGATTCCTGCATACGCGTCCGAGTGGTGGCGCAAGCCCATGACAGGGCCCGTCGACCGCA
TTGTGAGCGGCGTCGTTGAGATGCGCGGCCTCTTTCTGGCTGCCATGGAGCAGCGCAAAC
GCGTTGCCAACACCCTGGCTGCCGTCGAACAGTGGCATGCTCAGACGTACCGTGTCCTCG
AGCAGACCCGCAACGCGCGCTGCGCCCCCTCGCCTGACTGCCCTTATTTGTCGGTTCTCG
CCTTTTACATGGACCACAGCATCATGGTGCTCAATGCCCAGGCCCTGCGCGACATGAGCT
CCATTGACCTGACCGGCACGTCCCCGGAGCTGCTGCACCTGTCGGCCATGAACGTCGACA
TTGCTAGCCGCCTGCTTGACACCATGCTGCACGACCCTATACTGCTCGAGCTCATGGTCG
GGTTCCACAACAACCAATTCATCATGGTTTGCCACGCTGCCACCGAGATTCTGTATGCCA
TCCAGCGCGGCGGACTCTCGCTCGTGAAAGTCGACCAAGCTGCCTCGAAAGTGCGGGCGA
TCCCGGGCCACTTGGACCGCATAGCTGCGCGCCTGCCCACGACGTCGGCCGCACACCTGT
ACGCGAGCCTGTCGGCTTTTTTCGTGGCCCAGCTCGACAAGGTTGTGCGCAACAATGCAG
AGCGGTATGGCGCGGTCGTTTCCGGCTCGGCTGCTGGCGCCAGCAGCGTCAACAATACCG
ACGACCGCAGCATGGCCGCCGACTCGGACGACGAGGACGATGAGGACGGTGGTGGTGGTG
AGGCAGACGGTGGCGAAAGCACGACTCCGCAACCACTTTTACAGCATCAGACACAACAGC
AACAACAACAACAAGCACAGCAGCAGCAAGTACAGCTACAACAGCTCTTGCAGCAGCAGC
AACCACAGCAGCAACAACCACTGCACCTGCAACAGCACAGTTCCACGACTTCATCGTCAC
TGCGCGCCCTCGACCGCATCATCGAACCCGACCAGGACTCCTTGCTGGCCGACTGGTGGA
AGACGGTCGACGGCGGGCTGCTGGACTCGAGTACCTGGATGGACATGGGCTTCTTGAGCT
CCGAGCAGCCCATCCTGGGATCTTTGTCGGCCACGGGCAGCAACAGTGCCGACGCACCGG
ATGGTATCGGTTTCAACCAAAGCATGTTTCAGTAAGTTGGGGGTGGGGATGTACGATAAA
GGTTTACAGAGGCCTACATTATTAATGTGCACGGTTGCATTTGATGTGTGTGACGCATGA
TATAACGCGATGTATTTTTATTGATATCAAAGGTTTCAGAATTGTATCGTGTGAATAATT
TGCGAACCCAAGTTTTTGAACTTTGAGTGAACTGCTCTTAGCATTTGCGACGTGAAGTAA
ACGCCCTTAGAGTAGAGTCCCTTACCTGTACGGCTCTCGGCCAAACGAGGCGATTCTCGG
GCCGCTTAGCGGTCCGCTCCTTGCGATTGAGCCCCGAAATGCCTGCCCACCGAAATGTTT
CCGGTATCACAGTTGTACAACGAAAAGAGACAAGAAATGCACAAAATAAAGGCATTATAT
GAAAATAGATATTGCAAATGAAATCCAAACATGACGGCAGCCAATAGGCGTCATGAACTT
ATACGATGGTTATCATGGAGAAGGGACTAAATCCAGCGAAAAAGAGGGCCAAAGAGGTCC
CATCGGACGCCGTCCGCCAAGACGGCGTCTTATCCACCACGTTTTTGTTCACCTCCACCG
AGCCAGCGAGAAAGTACCGGCACACGGACGATAAGCTTAGCAAAGACGGCGAATTCACCC
TTTTGCCCTCTTTGCTTCTCCCTCGCCTTTGACACCCGCTATTCCTCTCCTTCTTTCTTC
CTCTCACACTCTCCCTTGCTCTTTTCTTTCCAGTCTGTTATCGCTCGGCCTCGCGTCGTT
CTCTATCAAGACATATGCAAACGACCGGACGATTCGCCGTTTCGCGTTTCCGTTATCAGC
AGCGACTAGGGATAATGAGATACCGAAGGAGTCACAGACAACCATTTTCACACGAGCTAT
GTGTGCTCCAGAGGTGAAACGGCGGCCCTTCGATAGTGGCCAAGGACTCGCGATAACACG
GAACGACAACGCCACCATGGAAGGTCCCGATAAAACGACCGACGGAAGAGGGCCGGCAAG
AGAATGAGGCTGGAGAACGGCGATACAGCAACTGCCATGTCTCTATCGATAGCCAAAGCC
CATCTGACTGACGGATCTGATCCCATCGTCGAAATATAATACGGGACATGGGTTCCTATA
TGTCTTAAGCTTCCCTCTTCGGGATAACAAGAGGGGACACATCCTCAAGAACGATCACCA
TCATAAAGACCACCTGGAAATCATCTGGACGTACCTATTCCTTGCGTTTGAAGCCTTGGC
ATCGTAGCTGGGTCGCATCATCGATTTACCGTTCAGACCACACCAACCCACCCACCACAT
CACCGATATGGCACCCGGCGCAGTATTCGAGACGGCTGCCGTCACGCCGTCTGGGACGGC
AGGCAGCGTCAAGAAAGACGTCGCCACGGCGACGGTAACAGTCGAGGAAAAGGCGACGCC
ACTCACGGCCCAAGAGGCACTCGATGCTGCCATTCACCGCTACACGACGGCCAACCCCCG
CTCCTATGAGCTGCACAAGCTCGCCACCGAGAGCATGCCCGGCGGCAACACACGCACCCA
GCTGCACACGTCGCCGTTCCCGCTGTGCATGCAGTCCGGCAAGGGCTACCAGCTAACGTC
CGAGGACGGCACGACGTACACGGACTTTGTCGGCGAGCTGACGGCATCCGTCTACGGCCA
CTCGCACCCGGTCATTGTGGCGTCGCTGCTGACGACGGTGACCACCGTGGGCCTTAACCT
AGGTGCCACCATTGCGCAGGAGCACGTTCACGCGTCGGCCATGTGCGCCAGGTTCGGCCT
GGAGCGCGTGCGGTTCACCAACTGCGGGACGGAGGCCAACCTGCATGCGCTGGCCGGGGC
ACGGGCGTTCACGGGCAAACGCAAGGTGGTAGTGTTTGCGGGTGGGTACCACGGCGGCGT
GTTCATGTTCAGCGGCGGCCAGCCGGCGGCCAACAATGTGGACCGGGACGACTTTGTGGT
GGCGCGGTACAACGACGTGGCCAGCGCGCAGGCGGCGATTGCGCAAGAGGGCGTGGCAGC
AGTGCTGGTGGAGGGCATGCAGGGCGGACCCGGTGCGGTGCCGGGTTCGCGGGAGTTTCT
CAAGGGCATTGAGGCGGCAGCCAAGGAGGTGCGTAAACGGTGACACGTTTTGTGCTAGTT
GTGCTTGTGTGCTTGTGTCTTGTATCAACTTGCTGACCTGCTCTAGGCTGGTGTTGTCTT
CATTCTCGACGAAGTCATGACATCGCGCGTGGCACCCGGCGGCCTTGCAGAACTCCACGG
CCTGCACCCCGACATGAAGACGTTTGGCAAGTACCTGGGCGGTGGCCTGGCCTTCGGTGC
CTTTGGCGGGCGCAGCGACATTATGTCGTCGTTCGACCCGCGGCCGCAGCCAACGAAAAC
GACACCCACGGGTTCGCCAGCCGTACCGTTCCTCACGCACCACGGCACGTTCAACAACAA
CACGCTCGCCATGTACGTCGGCCACGCCGGCCTGACCGAGGTCTACACGCCCGAGGTGTG
CACGGCCTTCAATGCTCAGGGCACCGACCTGCTGCGCCATCTCGCGGCCGTGACGGCTGG
CACCAAGATGTGCTTCACGGGCATGGGCACGGTGCTGGGGTCGCACTTTACGGCGGACGG
CCTGCAGACGATTGAGCGCGAGACGGCCGAGGACTGGACGCTCAAGGAGCTCTTCTGGTT
CGAGATGATGGAGGACGGGTTTTGGATCACGCGGCGCGGAAGCATTGCGCTGTGCCTGGG
CACACCTGAGAGCGAGCTGCAGCGGTTTGTGGAGTGCGTGGCAGCGTTCCTCAAGCGACA
CGCGCCGTTGGTGGCTGTCGATGCAAAATAGACGACCAGACGATATGTCAAAGTAGCCAG
CAGGTAGAGCAAGGTGTCACGAGGATGTACTCGGCCAGGCCGCGATGTCGTGATACGACC
TTGGCCTGATTTCGAGGGATGCCCAGGCTTGGTGCCAATGGATGGCGTTTTCTTTTGTCT
AATTTGCTTATCGTTTCTTCATCTTGTCCGTTTTGTCTGAAACGAATCGAGTTAGCTGAT
TAAGTTCTGACATCCCCTTGTCAGGCAACGGAATGACAACCATCCCTGATCGTCTTCCGT
GCATTTTGGCATGCGCTAGGTGAGCATGTGAACGCTATTGCTGTAGCGTACTCCATTGAT
GTCGCTTTTGAGCAGTGTCTAAGCTGCTGCTTTGTGCATCACACGCCCCAACCGTGCCCT
TCAAGCACGATCTTGGCAGTGGAATGACCCTCCAATAGAAGAGCAGCCAAACAAAGCAGG
GGATGGCGCTGTTGGAGCAGTCAAGAGATTGCTTCATACTAGGGTCGATGGAGCAATAAC
GCCACAGTGGCAGTCGTGCTGGCACGGCGCCGACCAGGTCGGCGAGAGGCAAACAAAGAG
ACCCCAACAGAAGTGAGAAAAGAGACGAAGAGGTGCTTTGGAGGCTCGCAAAAGACGCCC
AAAAACCAAAAACAAAAGAACAACAGGAAGCTCCCACTTGGCGCGCCAATGGCACCAATA
ACGCAGTTCATTGTGCGTTGCCGAACAGGGTAAGAGCTAGTGAGCCAGCGAAAGCTTAAA
GGCGGGAAAGAACTCCCAAGCTCCCGACCTGCGACTTCCTGGAACGCGCACCTTCCTGAC
AAGTCTCGCAGCGCCGCCACTAAAGGTAAATGCCCCAGCGCATGGGGGTTCCATAAGGCG
TCATCGCGAATTTACGTAACACCCTGAGGTCGCCTGCCAATTGTTGCCCTAACGGCCCTA
GCCAATGGCAGCAGCCGCCGATGACGAGCTTGACAGGCTGGCCGCTAGGCACGTCCAGAC
CACCCGAGGGATATGCTTATTGCGTGGGCGTGAAGTGTTTTGAAGGTTTTTTTTTTTTTT
GGCGTAGTGGCATTTCGACAAATCAATATTTTTATTCTTTTATTTATCGCTCACCTATGT
TGTACAGCAACGTCTGGTGGCCTCGGCCAGAACATTGCGAACACGGGCATGGAAGGAGCG
ACCATGCGCAACGAGTCCATCATGTGGTGTGGCTTTCAAGCAGTTAACGGGAATGGCAAG
AACCACGGGGGGCGAGCGTGGGGAATACTCGTGCAAAGTGGAGCCCTTGCGACCGAGAAG
CTGCCGTTGGTTACGGAGCAGTGGTACACCGGATGGCAAGAAGTCTCTGCATCACTCGCG
TGCTTGAAGGCAAGAACGATGGGCAGAAGGACAATCAGTACTCTCGAACCTTTGGAGAAT
ACATTTGAGGAAGGCACGAAACCTTCAAATGACAGACACTAGAAACGTAGCAGAAAAACG
CGCTGAAAGTTGAAAAGAAGAACAGAAACCCAACGCTCCATCTGACCACTGTCGTACTCC
TGGCGCACATGTACAAGAGGGTCGCTCCCATGGCACCGGACTGGCGTTTTGTTTCCTTGT
TTCGATCTGCACTCGACCTTTCGTCTGTTCGTTTGGCCCTTATTTTCTGATTTTTGTTTT
TATTTTCTGCGGACACCCTTCCACCTCTTCCTTTTCTTTTTCTCTTCCTCCTGTCAATCG
ATCCAGATCATCGCTCTCTTCCACGTTCTTCACCTCACTTTCCCTTCCTCTCCCTCCTCC
TGCTTGATCGCCTTGTTATCGCGTCCTATCTTGGCGCCGCCTGTCTCCTCATCAAACGGA
TTTTAGCAAGGAGATAACGCTGTGGAAAGCGCCGCCTCGTCTTTCCCTCCCCCTGCTCTG
ATAAGAGAATACCGCCAAATCTCGCCCAAACACACCCAATACTAGCAATCCGCGCACTCA
TTTCGCCCACGGCGTCTTGCTGATACGTGTGCACGCCGTTCGAGCACGCCGTCTGGTGCT
TTTTTGACGTGCGGATCTGACTTATCCAGAAGAAGCACGCCTTTGCGACAGCCCAGAGCT
CGCTTCTCGAACCTTGTCCATTGTGCATTGGCGCAGGGCGAAGATTCAAGTCCGTTTGTG
GAAGTAAACACCTGCGCTGTGTGCTATAACAGGACTGCCGATCCGGAACCCGATCAGAGA
CACAACAGAGACCTGAACTGGAATGTGCTGCTGACCTGGGCTTGCACGACTTTTGCGCCC
GTTTGTTTGGTGATACCGCAGTCGACATATTCATTTATCCGAATTCGCTCCTTCCTCCTT
CTCTCTGCTTCTTGTCCTTCTTATTTTGTTTCTCGCCTCTCTCTCTCTCTCTCTCTCAAT
CCTTTCGCCTGTCTACACGCCTGGCCTTACCATGGCGTCACACGAACCCACGCCCAGTGG
CTACGGCAGCGGGCTGCTCAACGATGACATCGGTATCGACTACCGCGCCCCCGACAAGAC
GAAGCACGCCGAAGGCCCATATAGTGGAAATGGCAGCCCCCACGACAAGACGTCTGCCGA
CGAAGGCTCCGTGGGCGACTTCCAGGCCATCGACCCGCACTCGGGTGTCAAGCGCGGCCT
CAAGACGCGCCACCTGAGCATGATGGCCCTCGCCGGCATCATTGGCCCCGGCCTGCTCGT
TGGCTCCGGCGGTGCCCTGTCCTCGGGCGGCCCGGCTGCCCTGATTATCGGTTTCGGCGT
GATTGGCATCATTGCATTCAGCATCATGCAGAGTCTGGGCGAACTGACGACGCTGTACCC
CTCGGGCGGTGCCTTTGTCACGCTGGCGGACCGTTTTGTCGACAAGGCCTTTGGCGTCGC
CGTGGGCTGGAACTACTTTATCATCTGGTTTGCGGTGCTGTCCAACGAGTACAACACCAT
TACGAGCATCTTTTCCTTGTGGAGCGACAAGGTGCCCATCTGGGGGTACTTCCTGCTGTT
CTGGTCCGCGTTCATGGCCTTCCAGCTGCTCGGCGTCGAGGCCTTTGGCGAGGCCGAGTT
CTGGCTGGCGCTGATCAAGCTCGGCGGCCTGGTCGCCTACTTTTTGTTCTCCATCGTCTA
CGTCAGCGGCGGCATCAAGGGCGCGCCCGCCATTGGCGGCGAGTACTGGCACAACCCCGG
CGCCTTCCCGCACGGCTTCCGTGGCGTGGCGACTGTCTTTGTGTTCTGCTCGACCTTTTA
TGCCGGCGTCGAGTCCATCGCCGTCGCCGCCACCGAGACCAAGAATCCGGGCGTCGCCGT
GCCGCGGGCCATCCGCCAGGTGTTTTGGCGCATCATCTTCATCTACATGGGCTCCGCCAT
CTTCTTCGGCCTGACCTGCCCCGCCAACGCCGATGGCCTCGTCAACGGCACCAGCAAGGC
CCTCAAGTCGCCCATGACCATTGCCATCCAGAACGCCGGCTGGCAGTCGGGCGTCAACCT
CATCAACGCCTTCATCTTCGTGACCTGCCTGAGCGCCGTCAACTCGAGCATCTACATTGG
CAGCCGCACGCTGCTCTTCATGGCACAGGACCGCAAGGCGCCCAAGTTCTTGGGCTGGAC
CAGCAAGCGCGGCGTGCCCATCCCGGCCATTGTGCTGACCAATGCCTGCGGCGCGCTGAG
CATGATGAACGTCTCGACCGGCGCCAGCAAGGCCTACGGCTACATTGTCAACCTGTCGGG
CGTCTCGACGTTCCTGGTCTGGGGCGCCATTTCGTTTACTCACATCCGCTTCCGCTCCGC
CTGGAAGGCCCAGGGCCACACCGCCGACGAGCTGCCCTTCCGGTCGCTTTGGTACCCGTA
CAACGCCTACTTTGGCCTGTTTGCCAACGTCTTCTTGGCCCTGGTGCAGGGCTGGTCGTA
CCTGTCGCCCTTTGACGCCGGCAACTTTGTCGACGCCTACATCCTCCTGCCGCTCTTTGC
TATCATCTACTTTGGCTACAAGTTCATCTTCAAGACCCGCTTCTGGCGCGCCCACGAGAT
GGACCTGGTTACGGGCCGCCGTCGCGATCTCGAGGAGGACAAGGAGGTGGCCCGCGGCGA
CCTGGGCCCCGCGCCCTGGTACAAGCGTCTGTGGAACAACTTCTAAGCGCCATCGCCCGT
TCGAACATAGTGGCGGCTGCCTCGGGGTCCGCTGTGCGACGAAATATTGCCTCGTTTGCC
TCTGAATATACGAGATAATTTTCTGGGTTTCTTGCACATCGTTGCATGGCTTCATCTTTT
GCGTTTCCATTTGGAATTATTCTGCTTTTCTTTCTCAATTTCGCGCTTCAATACCCAATG
TCGCCCTTTTGGACTGGCATGTTGTATTACGTAGTTTACCCTTAGCTGAATTGGACCCTG
GAGATGCCGCAAGACATGCTCCTACTGATTGACATCTCGCTTGACTGCAGACTGTATCGC
GTTGTTCGCAATATTGTGGTCATCCATGCCTGTGAGATCTGTGAGACGCTCGTCTTGTGC
GACTTCCTTGTTGGGAAACTCTGTGTAAATGGGACACTGAGACAGATGCACGTGGCTGAG
CACATTTTATCACGTGAAACATGTCCTCCAATTGTGGAGACACGCACGCAAGTGGCCCTT
CTTCGCGCTGTAATACGCCCTGGCGACTATGAATACAGGCGCCCAATACGCCATACAACG
AACGACTAGGCAGCTGTTGCAAGCAGCACCAAGCTTCCTCTAGCGCACTTCGGTCAGGGC
CAAGAAAGTGCCCAAGAACACGACGTAATCGCATGCCAACCACCCCTGATCCAGCCACAG
CCGGCCAAGACGAGACGACGGGGACGACGGAGACGACGAAACGCAACAGATTGACGAATC
CGGACGACCCAAAACAGATGACGAGACATCGCCGATAACGGAAGCGGCTGAAGAACCATC
CACGCGAAGCATCCAAACATCGACGCTTGAACGGCGCGGCCGTGTTGGTCGACGGAGGGC
GCGACACGCAGCGCACACAATGGCGTCCCGGTCGTCGTCGTTCCTGTCGTCGACGGCGGT
GGGCGGTGCGGGCGCGGGACAGGCAGGACTGGGCCTGCGGCGGCCGTCGGCCGGCTCGCG
CCTGTCGTTTGCCGTCTCGACGGCCGAGCGCGGCGAGAACGACGAGGGCGCTCCGGCGGC
GGCAGCCGAGCACCAGCGGATCGAGGAGGAGATTGCCGAGATCAAGCGCTATGAAGACTT
TACAACAATAGGTGGGTGACGGGTTGCGGCTGCTCAAGGGAGCTGTTGGTGGACACGGCT
GACCAACGACAACCAGACTGGGTGCAGGACGCGGCCCGCGAACATCTGCGGCGCAAGGCC
CGACGACGGCACAATGCCGACCTCTACGACCACGGCCGGGTCGGCTGGCGGCACAAGCTG
TACGAGTCGTACGACGCGGCGCAGGGCTGGATCGTGGTGACGCTGATCGGCGTGGCCATT
GGCCTCAACGCGGCGTTCCTCAACATCATCACCGAGTGGCTGTCCGACATCAAGCTGGGC
TACTGCACGACGGCCTTCTACCTCAACGAGAACTTTTGCTGCTGGGGCGAGGACAACGGC
TGCGCCGACTGGCACCGCTGGACGGGCTTTGGGCCGGCCAACTACCTTCTGTACCTGGCC
TTTGCGACGGCCTTGGCGTTCACGTCGGCGATCCTCGTCCGCTCCTATGCGCCGTACGCG
GCCGGATCCGGCATTTCCGAGATCAAGTGCATCATTGCCGGCTTCACCATGAAGGGCTTC
TTGGGCTTCTGGACGCTGGCCATCAAGTCCGTCGCGCTGCCGCTCGCCATTGCGTCGGGC
CTGTCGGTCGGCAAGGAAGGCCCCAGCGTGCACTACGCCGTGTGCACGGGCAACGTGATC
TCGCGCCTGTTTGCCAAGTACCGCCGCAACGCGTCCAAGACGCGCGAGATCCTGTGTGCC
TGCGCCGCGGCCGGCGTCGCCGTGGCCTTTGGCAGCCCCATTGGCGGCGTGCTCTTTTCG
CTCGAGGAGATGTCGAGCTACTTCCCGCTCAAAACGCTGTGGCGCAGCTACTTTTGCGCA
CTCGTGGCCACGGCCGTGCTGTCGGCGATGAACCCCTTCCGCACGGGCCAGCTGGTCATG
TTCCAGGTGCACTACGACCGGTCGTGGCACTTTTTCGAGACGGTCTTTTACGTCATCATC
GGCATCTTTGGCGGCTTGTACGGCGCCTTTGTGATCAAATGGAACCTGCGCGTGCAGGCG
TTCCGCAAAAAGTACCTGGGCCAGCACGCCGTGCTCGAGGCCACGCTGCTGGCCGCCGCC
ACGGCCCTGGTGTGCTACCCCAACGTGTTCCTGCGCATCGACATGACGGAGAGCATGGAA
ATTCTGTTTCTGGAGTGCGAGGGCGCCGAAGACTACCAGGGGCTGTGCGAGGCGTCCAAA
CGGACGTGGAACATTGCGTCGCTCCTCGTGGCCACGCTGCTGCGCACGTTCCTGGTCATC
ATCTCGTACGGCTGCAAGGTGCCCGCGGGCATCTTCGTGCCGTCCATGGCCATTGGCGCG
TCCTTTGGCCGCACCGTCGGCATCGTTGTGCAGGCGTTGCACGACGCGTACCCGTCGAGC
GTGTTTTTTGCGGCCTGCGAGCCCGACGTGCCGTGCATCACGCCCGGCACGTATGCCTTT
TTGGGCGCCGCCTCCGCGCTCTCCGGCATTATGCACTTGACGGTCTGTGTCGTCGTCATC
ATGTTTGAGCTGACCGGCGCCCTGACCTACATTTTGCCGACCATGATCGTGGTGGGCGTC
ACCAAGGCGGTCGGCGACCTCTTTGGAGGGGGCGGCATCGCCGACCGCATGATCTGGTTC
AACGGGTTTCCCTTTTTGGACAACAAGGAGGAGCACAACTTTGGCGTGCCGGTGTCGCAG
GCCATGAACAGCGACGTCACGGCCTTGCCCGTGGCCGGCATGACGCTCGCCGCCGTCGAC
CGCCTTCTGGCCCAGGGCCAGTACCAGGGCTACCCAGTGGTTGATGACGCCGAGTCGCGT
GTGCTCGTCGGCTACGTGGGCCGCACAGAGCTGCGCTATGCCGTCGACCGGTTCCGGCGC
AATGCAGGGCCAGTGCATCCAGACACGCGCTGCGTGTTCCTGCCGCCGTCTGAACTGACC
GCTGCCGCCACCGCTACCGTCGCCGCTGTGGGCGACGATGCTTTGTTAACGGCGCCCATG
ACGCCGGCACTGACCGTTGTCCCGAATATGGATATGGCAGGCGCCCGAACCAACGACACC
AGCAGGCCGGGAGGATCGCCAGCACACCCGCCACCGTCGTCGACAGCGGTCGATTTCAGC
CGCTACGTCGACCGCACACCGGTGATGGCCCACCCGCACCTGCCCCTCGAGACCGTCATG
GAGCTCTTCCGCAAGATTGGTCCTCGCGTCATCCTCATCGAGCACCATGGCAAGCTGGTG
GGCCTCGTCACCGTCAAAGACTGTCTCAAGTACCAGTTCACGGCCGAGTCCGCCGAGAAC
ACGCGCACGGCCGGCAGCAACGGCACCGATACCAACAACGGCACCGGCGCCGACAACCAG
CAGGAACAGCTGTGGCAGGGGATGCTGTGGCTGGCCGGATGGGTGGCCGAGCGCGTGCGC
CGCATCACGGGCGGGCGCATCCGTCTGGGCAGCGGCAATGGATACGGCTACAGCGGCGGC
GACCACGGCATCCTCGATGGCACGGAAGAGGTCGACGATGAGGGCGTCGAGATGGACGCG
CGGTAGAGGCCGGTCATTGTTGCTGATTGCATTTGTTTTTGTGTATAGCGTGTTCGTTTT
GTCGACTCCATAGAAGTCCATAGAAGCAATATCAGCCGATATAACGCAACGGTGATTTCA
TTAGAACCCGCAGCAATGTCAGGTCCTCTCCCCAGTGAGTAGCGCTCATAGTTGGGCGTG
GCCAGCCCTACTTGCTCATGGTGTTTCGTGATCATTTTGAGGGCCCTGATCATGATCTCG
CCTGTATCACCGTTGACGACCAAATCTGCCCCTCGCCGAGCTCTTCTTCTATGTCGTATG
ATTGCTCGATTTCGTAGAACACGGTGATCTTAGTCGGCGCGTTGAGCTCAAGAGCGCACT
GGATTCGCGCAACAGATGAGCGTTAATATTTGGTTTCATCATCGCGTGACAGCCAGCGCA
GCAACTTTGTACGGAATACAAAAGTAGCTCCTTCCCCCTGTATCGCGTGCTCTCACCACC
CAATCATATATTAAGTACGGAGTATCGGACGTCGTATATTAGCTGGTTGTTCCTATCGCT
TTTGCTGGTAACTCATACATGCAAAAGCCTTCATCGCCCGGCAATACGTAGCCTGACCGG
ATAGGCCGCTTCTTGTGGCCAGGCGGCTACTGATTGGATCAAGAAGACGCCCATCTGGGG
TCCGTGAACCGGCCCATCGAGCCATTCAGACCGTCTACAACAAGCAAACGCCGTCTTGTC
TGTCCACCATGCTTCCCTCCATGCTTCCCAGAAAGCGCCAAAAGCGCGAGAAGATCTTCG
CGTACGCCGATTTCAACCTCGAAGCACTTCTCTCTCTCGCGACAAACTTCGAGGCCTGCC
GTGTTCATGTACGACGGACGTCTCGAGGAGACCCAACACCGGAAGCCAAAATTGGGTTGT
GTTTCTTCAATTTGATGATGGGACCGAATGGGTGTTTCGCTCCCCGCGTGCCGGCGCGGA
CACAATCTACTCGGCCGCATCTGCTTCAAAGATACTGCTCAGTGAAGCGGCGACATTGCG
GTACATACGGACACACAGCTCGATCCCCGTCCCAGACGTATATTCTTTCAGGTTAGTAAT
GAAGTCGAGTCCAGCGGGTCACGTTTCTAAGGTGCTGAACAAGCGTTTCAGCGGCTCGTC
CGACAATGACATCGGGGTACCATATATTCTCATGAGCAAGGCCTCTGGCCGTTCCCGTTC
TGAGTACGACTGGACCGAAGATGCCCTCCGCGTGCCAGGGTATCCTCAAATATTGAACCT
TCGTCCCCTGACCGACGAGAACCGGGAGACGATTATGCGCCAGCTCGGGTCCATTATGTC
TCGTCTCTCAGAGCTTCGTTTGACGCTGTTCCAACGCCTCTACAAACTTGTGTATAACAA
AGACTCAGACGACATCCGACAGGACATTCCTCGGCTTTTTTGCCAGCACCGCGAGGAGGA
GTACGCCAAAAAGCTGATAGCTGAGCTGCGCGAGGACGAGGACGAGGGCAATGAAGAAGA
ACAAGAAGAACAAGAAGATGCGGCCGGACAGGAAACGATGGCAGGCAGAGGAACGGAAGG
GAAACGAATACAGGAAGGAGAGACGATTGTGAGAAACCGAGAAGAAGGAAAGGCGGAAAA
TGGTACCGTGCAGCAAATGTTGACAGCAGTGAGGAAACGGGAAGAGAGAGTGACCGTGAG
TTATACTGTGGCAAGAAAGTTGACGCTGATGTCGGAGAGGAACGCACAATTTGTAGCTGA
TAGGTGGCTGTGGCAGTGGATTGAGGACGCGCTGGAGACAGGCGAAGTGTGAGCACATCG
GCATATCAATCCCCTTTCCTCTGTTAAGGGTACTTAATTTCTACTGGACGTCTTGATGAA
TGGTACCAATGTTCTGAGGCGTTCATGCTTGATGTGAATGGAAACGAGATTTAGTGTGCT
GGCCTGCCAGAGACTCTATTTAAAAGTACATTTCTGGGCCTGCCAAACGAACCACCCCGA
GCTATGGACATTACCAACCAACAACATGTGAGTTGATGGAGGTGGCAGGCACAATGCCTC
GTTACAGCACAAAGTCCAGCAATCAGGCCCGTCCAGCGTCTCGATTCCAGCACCACCAGT
TGATCATAGGCTCGTCCGTCCGCAACCAAACAAATTCAACCCTTCTTCTGGCTGTAGATA
CCTCACGAGACATCTGTACAACGGTCGTTGGGCCTTTTGGTAGCACTGCCGTCATGTTTC
AGTATCGATATGTTTTATTGGGGTATGCTCCGTTCATTATCTGTTTCGTTGGGGTTGCCT
TCTCTGTACTCTGTGGCAACACAACCTTTCCCTGTCATTTTGCTCTTCCCAAGCGTTCCT
TACTAGCGGTGTCTAAATATCACAAGAGAAGGTCTTTCATAGAGGAAAGTGAAGACACGA
CGGCAAGAAGGCAAAGCCCCAAAACGTCGTATCCTGCGGGTCGCTGTCCCGAAACGTCGG
CCACTCCCGTAACGCCACAAAATCCGTCGTCTTTCGTTGCAGTGTACCCAGATAAGACAT
GAAAAGGAAATAAAGAGACAAGCACGGCCGGGGTATTTCCAAACGCTCCCAAAGCAATAA
CAAGTGGACATTAGAACGTGTAATGCAAACTCTGGCTACCAGAGCATTTTGAGCGCTGCT
GCAACATGAGAGGCTTGACGATCAATCTGGCGTTCTGGATGAGTTGCTCTGCCCAACATT
CGCACGCCCGGTGGAAAGTAATGCTGCGGCTGCACGTGTGCTCCGTACGACAGCGGCGAT
GGTCGGGAGACGAGAGTGCAACGCCAACAGTCCAAAAGCGGCCGGAAAACGCAGAGTTGC
CGCCTGTTGTGGACGGCGACTCTGGGCGTCGAGTTGAGGTGGTGGTGGTTTCGAGAGGCA
GTCGTGTGCATGTGGAGGCGTTGGACGCCCTTGAACGACCACGGAGACGCTAGGGATGGC
ACGGTTGGTAGACTGTAAGAAGACTTTTAAACTACAGTAGACAGTCTCGGCAGGCTCACT
GTAGCGCCAGACTACAGACTACAGACGACAGCCTCTTTGTCATTGGCGGCCAATAACGGA
TCTATTTGCACGGCCCAGCCTGCGACAGGGCGTCAACCCCATTTGCGATCGCCGATTGTA
CTCCGTGCTGGGTCTACCCTCTTCCCCTCGATCCCCCTAGACCAACACACCATGGATGAC
AACGCCTTCCGCGAGGCTGCGACGGCCGCCGTTGACGAGAGTAAGATCACACGTCGCATG
AATTGAGTTCCGGCGCCGACCTCGACTAACATCCCCAGTCATCAAGTACTATGCAAGCCT
CGGCGGGCGGCCCGTGGTCTCGACTGTCGAGCCCGGCTACCTGCGCAAGCTGCTGCCCGA
CGCCGCCCCCGAGCAGGGCGAGGCATGGGACGTCATCCGCCAGGACGTCGAGGACAAGAT
CGTGCCGGGCCTCACCCACTGGCAGTCGCCCAACTTCTTCGCCTTTTTCCCCTGTCCCGC
CAGCTACCCGTCCATCCTCGGCGAGCTGTACTCGGCCACCTTTGCTGCCGCCGCCTTCAA
CTGGATCTGCAGTCCGGCCATCACCGAGCTCGAGACCGTCGTCCTCGACTGGCTCGCCCA
GCTGCTCGGCCTGCCGGAGGAGTACCTTTCGACAGGTCCCACGCGCGGCGGCGGCGTCAT
CCACGGCACCGCCTCCGAGGCCGTCATGACCATGATGACTGCCGCCGCCGACAAGTACCT
GCGCGCTGCGCTGGTCGCTGACCACGCCGGTTTCGAGACGCTGTCCGACGAGGAGCAGGA
GGACCTGCGCGCCGCCCGCCGCGCCCGCCTCGTTGCTCTCGGCGGCGGCACGGCTCACTC
GTCGGCGAAAAAGGCCGCCCAGGTCCTGGGCCTGCGTTACCGGTCGATCCCGGCTCCCGC
CGCCAACGGCTATGCCATCCACGGCGACGGCCTGCGCGAGACCCTGGCCAGGGTGCGCGC
CGCCGGCCTCGAGCCCTTCTTCCTGAGCACCACCTTTGGCACCACCGACACCTGCGCCGT
GGACGACTTTGCCAGCATTGCCGCCGTGCTCGATGCCGACCGCACGGCCCAGGTGGCCGC
CGGCCGCGACGCCGCCGCGTCGGATGTCTGGGTGCACGTCGACGGTGCGTACGCCGGCTC
GGCCCTTGTCGCCCCCGAGACCCGTGCCACCATGTGCCCCGCGCCCCGCGACCCCGCCGA
CCCCAACTCCGAGCCCACGGGCACGGCTGTCCTGCGCCGCTTCCACAGCTTCAACATGAA
CATGCACAAGTGGCTGCTGACCAACTTCGACTGCTCCTGCGCCTTTGTGCGCGACCGCCG
CTGGCTGGTCGATGCCCTCGGTGCCGACGCCCACTACTACAAGAACGACTACAGCGACGG
CGGCCTCGTCACCGACTACCGCGACTGGCAGCTGCCGCTGGGCCGCCGCTTCCGCAGTCT
CAAGGCCTGGTTTGTGCTGCGCACGTACGGCGGCGAGGGCCTGCGCGCCTACATTCGGCG
GTCCATTTCGCTGGGCGAGCGTTTTGCCGATGCCCTCAAGGCGCGCCCGGACCTGTTTGA
GATCATCACCGGCCCGCAGTTTGCCCTGACCGTATTCCGTGCCGCCAAGCGCACGCCCGA
CGAGCCGCTCGAGGTGACGTCGGCCCGCACGCGGCGGGTCTGCGAGCTGGTCAACGGCGG
CGGCAAGATTTGGGTGACGGGCACGACCCTCGAGAGCAACACCGCCGCCATCCGCGTAAT
GACCGGCAACTTCGCAACACACGCCGAGCACGTCGACGGTGCGGGCAAGATCTTTGTCGA
GACGGCCGAGAAAGTGCTCGCCGAGGAAACCGCCACATCGTCCTACGTTTGAATAAGTAA
TTCTAAAAATATACAAGGTTAGACAAACAGTGGGGTCGCAAAAGAAGGCCCAAAGGTCTC
ACATAGAGTCGTACATAGTCCCCAAGAAAGACTCAAATAGATAGCCAAAAAAGAGCCAAC
AAAAGGCGAAGACATGTCATTAAAAAGTGCGAAAAATAAGAATAACCATTGTGCCCATAT
TCGTTCATGGTCTGTCCTTTAAATAGTTGTCATCGTTGACCATGACCATCGTAGTTCCCA
TTCCATGGGTCTCTTTAGCACGCGCATTATAAGATCCGACACCCAAAACGCCAAAGTATC
AAAATTTAGGCCCAGAAACAAGATGCAATACACAAACGGCTCCAAGAGTCTCCAAAACCT
CGTGCAAAATCAGATACTCGCTCTCCGAGGCGCCATCGTCCGCCGCACCGCCTTCTTCTC
CTCCGTCTCCTCCATCAACGGGAGACGACCATCGTCACGCAGCTTCTGCAGGAAATCCTG
CCCATAATGGTAGCCGACCTGTACAATCTCGTCAAACTTTCCGAATTCAAGCGTGCCATA
GTCGTCAATCGGGGGCCGCATGTAGAGACAGCCGGGAAGTGTCTTCGCCCGCTCCAGGGC
GTCGACGCTGGACACGTACGCGAGGCGTGCCTGGATCTCGGCCAACGTCGGCGGGTTGGG
CGTCGCCGACAGGGGGTTCCACCGGTTGACGAATGCCCAGAATCCCGATAACGTATCACC
AAACGCTTGCGGCGTATCGTCGTCCAGTGCGCCCACATCGACAGCAAAGATGATGTCTGC
TCCGAGGTTCTTCATGTGGGACACCGTCAGGTTGTCAACATAGCCACCGTCCAACAGCAT
GTTGCCTTCGTCACACAGCGGTGGCAGCAAGCCCGCTAGAGACATCGAAGCGCGGACATA
GCGCCAGGCGTAGCCGCTTGTATGGAACTCTGCCCGGCTCTTGCTGATGTTTGTTGTGTT
GCAGTAGTATTCGAGCCAAAAGTCCTCGATCTGTGCCTTGCCAAACGACTTGTAGATGCC
GCGATTGAACTCGTGGCCGGTCGTGTAGGACGCCGACGGATATGTCAAGTCCAGCGCAAA
GCGCCAAACACTCGCCATACGGCCCGCAAACTTCTTGGACAGACCAAAGATGGGCACCAC
GTCGGCATGTCGCGCGTAGAGGGCACCGACAAACGCACCCATCGATGTGCCGCCAATCAT
ATCAATCGGAATGCCAGCATCCTCCAACGCACGAATGATGCCAATCTGCGCGAGGCCACG
AGCACCTCCGCCGCCAAGAACCAGGCCAATAGATTTGCCACAGAGGCGCCGTGCCAGACG
ATGGAAGTCGTCCTTGAATGGGGCATCCGGAGAATAGAAGGGCCTGCGCCGCACCTTTCG
GGAGGTGTACTTCTGAATCTCGGCCTGTATGATCTGGACCCTCTCCTTGAGGCTAGGTCC
CAGTCGCTTGGGTGGTTGATGAATGGGCACCGCTTGCGAAACGAACGGCATCTGCACGTG
ATAATGGCCACCATTAATCCACACGCGATTCTTCAACCACGATCGAGTCGTGCCTGAGGC
CGAATAGCGCTCGGCGTGGAGGAGCACCAGCAGCTTTCTTGCCGTCGACTTCATGCCCAG
CATGAACCGCTCGTATTCGCCAATCTCCGATGAGCCTTCTGCGAGACCAACGAGAAGAAT
GCAGTCAGCCTGTGTGATGCAGGTCTGTGTCCAAGGCGAGTTGACACTGGTGTCTGATGG
ATGGTACCATCACAGTTAGCATGTGATCAGAAAACCATAGTCAAAAGTCAAATGTATGAT
TGTGAGACAAAATGCAAAGAGTCAGGAAAAAATTAGAGTTTAGTTAGCCATCAACGACGG
CCGAAGCTCGCCTATGGGACTGAGTTTCTCTCATCATTCAATGCAGGCAGGGTTGGAAGC
GTCCAGTAAACAGAACATGCAAAACAAAATCATAAAACGCGAAAGTTGTCTTACCTGCAA
CATAGACAACGAGGCTGTATTTTTCTTCCAGGTCTGCAAGATACTGCGAAAGCTTTAGCT
TGCCCATCTTGTTGAAAGCATGCTTTCCCAGGTGGTTCAGAATGGCGGCTTGGTTGAGCG
ATGTTGCTCCATTGGGCGTTCCCACTTGGCTAAGGGCATTCATAAGTTTGTCGCCAAACT
CCACAATTGGAACACCCGCAGTGACTGGAAGGACCGCAACAGTCCGCAAGTTGTCGGTGG
AGGAGCCCTTCTCGATAGAGTTTGTCGCCTTGCCGTCCATGAGACTGAGGGCGGCGTTGG
GATTCTCCATAAGATTTCGCATGCGGGACGCAATGATTTTCGAGATCTTGATCGTGATGT
TGGGGTGCTCCTGTGCCAGGCTGTTGAACAAAGTCCGGGGAAATTTGACCAGTTCCGTGT
CTCGAATGGCGTGCAGGGTTCCGGAACGAGAGGATTCGGTGAGCACCTCAAGTTCACCAA
CACTCTCACCCTGACCGAACTCAGCCAGGACGCCAACCCGTCCCTCCTTTCGGTCATCAA
CCAAGCGCAACCGGCCATTGAGAACAATGTAGATCGCCTCGCTCTCTTCATTCTTGTGGA
AGATGACTTGGCCGGCATTGACCTGCAACCACTCCAGAGCAAAGTCAATGTGCAGGATCA
GCCGGGGCAGGATATTCGTGAGACGCTTTGCCATGGTAAGGAGGACAATGGGATACCGGT
CCACAATGCGCTCAAGCGACGCGCGAGGCAAGAAGCCAACATAAACATCTGTCTTCGCAA
CGACATCGATGAACGAGCGATATGAAGAGACGGTGCCAATGTAACCTGCAAGGCCACCAG
GTTTAATGAGGCCGACGCTCCGACGAGCTGACTTGGCCTTCTTTCTGCCTGTCGGTTTGG
CGGCCCCGTTCTGCCCCAGGGGTACCTGCTGGGTGCTTGAAGAGGAGGGTGATGTAGACT
GAGACTTAGCTGCTGTAGCCGACTGTATGATGTCGCCAGAAGTGGGAGCTCCAGCGGGCA
TGCAGACATCAAGAAACCCGTCAATGACATAGTATAGACCAGGATTGCGTTCGCCTTGCT
CCACGAGGACTGAGTCTTTGGGGAAAAAGACAATCTCGACCTCATCCAACATATCGTGCG
CCAGGCTCTGGACGCTTGGAGGGGTGTTCGCAGTCGCACCGGAGGTCATCGAGTCAGCAT
CACCATCGGCAGAACCGCCGAACGGATCCATAAATCCAAAGGCATTGGAACTGTATGTTC
TCTGGCGGAAGTTCTCGTACGATACAAGTCGAGGAGACGCCTCAATCGACTCGGCCTCCC
TAGGTGTAGCCGTACTGGAGTTGAGACCAATGGCTTTGAACATGCACTCGAGGACAGACT
CTCGGAAAACATTCTCTTCATCCAGGCCTTCCCGCGAGTCGATCGACATGCGGTTCTGTT
TCTGCGTCGCAAAGGGATTGAAGGACCTCTGTGCCAGTGGCGACATTGCCAAGTTGGCAT
CGAGTTGGAAAGGGTCAGAGCCAAATGGTGAATCAGCCAATGAAGGAAGAGAATCTGCTG
CCAGATCAACGTTTCCGGAGGTCACATTCAGCGACGTGTTGGCGAGAAGATCCCCAGGCT
TGTTGCTCGACTGAGAGCTGTGGTCCTGTAAGCGAAGACTGAATGACGTGGCCGAGGAAG
AAGGCCGCTGTCGGGCCAGTGAGTGCAAGGCGGCCTCCTTGCGCAGGGTCGTCGTTGATC
TCTTGCGGCGACCCGTGGCAGGATTGTGCAGAGCGATGCCCTTGTCTGTCTCGTCTTCGC
CGATACGTTCGCGTTCTCGATGGAACTTCTCCTTCAAGCGCTCCAAGGCATCTCCCCGTA
AGAAGTTGGGCAACTGGCGCATGGTGTATTTAATCATATTCTCTTCAGTCTGCAAGACCT
CTTCTGAGAGTCCTAGGTAGTTGTACGCGGTGGCGAGCGTTACACGCTGGAAGCGGGACA
AGATCACATGCACGATATGTGACGTGGCTTTCGGGTAGATGCGAATGAGACGGCGAAAAG
CACTTGCTGGAATGATAGCAATCGTTGTGTCCACGGTGGCCCTGGCAATAATATCCGGGT
GAACCGAGTTGGTCGCCGTCCGTCTAGGTACCGGTCGTTGGGCCCGAGGAGGATCGCGAA
GAGGATCCAAGGTCATTGGAGGAACACGCGGGAGACGGGAACTAGCCGATGGTTGGGTAG
ACGCATCTGATGTCTCCATCGGCTCGGCAGTTGTGCCGTCGGTACCATATACAGATGTCT
TTGGAAACGGGGTATGCGAATCGTGTGATCCCCGGAAGCTCGCACTGGCAGGGGGACGAG
ACACGTTTGGCCGACTGCCCATGGCAGGGGTCGCTGGTGTGCTGTCATCTTCAACGCGCA
GGTTGATGTCCTCGGTGAAAAGGGACATCAGAGAAAACAGAGAAGACATAGGAGCGCCAT
TCCGAACCTCTGTAAGGAGCTGATACCGCTGGTTTCCATGAGCGAGTGGCCCCTCGTCGT
CGTCACTCGAGGCGGTCTCCAAGGATGGTCCGCGGCGTGAGTCGACGTTGGTGTTGTGGC
GGTGTCCGTGGGTCGACGACTTGACAAAGATCTCGACCAGCCCATCGACCACGATACAGA
ATCCTTTCTCTTCTTCAAGGTCCAGAGTTTCGCCTGCGATGAGCTTCCGCGTCATCATGC
TGCGGGTGAGTTCATGGAACACGGGCCGCTCGAGGTAGCCAAAAATCTTAATGGCACTAA
GAAACTCGTCCAGGTAGTTCGAGAGGCCCGACTTGATACCCTCCTCGTGCGTGTCAGGGA
ACAGGTCAATGTCCGGCTCCTTCCGCTGCGGCTCTGGCGGAAGACGCGCATACATGTTGA
GGTAGCGGTACCGCACAAACCAGCTGACAGTAGAGAAAAAAGCGGCAAAAATAACCATCC
TGAACTTGACGTTAGAACAAACACCAATGAAATGGCTCGCAGAGATGAGGACGGTGAGCA
GGGGACGTACAAAGTCGTGGCGTTCATAGTCACGGTGAGGGTCGTCGAAAACAGCGTGAA
GAGCAGTGTGGGCAGCGAAAACGTGGCCAACTTGATCACGAAGTACAAGACGACAGAGAC
GACGTGGAGGACCGACAAGACCAGCCTCGCAAAGAGGCCGACCCACGACCAAGAGCCATG
GGTGGCCGCGACATCATGGGCAGTCGAAACCGCAGACGACAGAGCCGACTGCGGACCGCC
AGCGCCAGCCGACAAGCTTTTTGCGAGAGCGACGCTGAGGGAGGCAGCAGCATCAGCAGC
CGTGCTGGTGCCGCTGACAATAGTGGAGGTGCCGAGGGAACCCATCCTTTTGGCTGCAGA
GCTCATGCAGCGGGTGAAGAGGTCTGCATTGTGGGTGGGCGGCGCGTCAGGCTCAGGGCC
AAAGAGCTACCGTCAAGCTTTATTGTCTCCCGTTGGACGTGCAAGCCGCGTGGGAGGCCA
AGCGGTCGCAGAACGGTGGTTGGGAGAGGAACAGTGAGAGGATAAAAGAGGCGCGCGTGT
TGTGAAGAAGAGATGAAAAGAAGACGGGAGAGGGAGGAGAGTGAAGAAGTGACAAGATGA
AGTGAAAACGGAAGGAGGAGAGGGATGGGAAGCTGTTTGGGAAAAAACTAAGCTTTTCAT
GTCCCCTGTTCATATGACGCCCGCCGTTGAATCAAAACGGAAAGAGCAGGTGGATCGCGT
GAGTTACATAAGCCGGCGAACCTTGACGCTATGGGACCCCTGTGACTTGTTCCTGACCGC
TCTGTTTCGGCTTGGACAAGGCGCAACTGGCGCACATGCCAAAGAAAGCGCATCCGGGTC
GGACTTTCTATTGATCCAGTCTAGGCGCGACATAAGGGCTACCACGACTCAGTGCCTGCC
CAACCCCACTAGTCGCCTGCTGCATTTGGAAAATACTTTGCCATTGGCACATCTTGCTGT
CACTAGGAGGCAAGAACGACTCGCAACAGCGCCGTAATAGCTTTGTCAACTGTTTCGCCG
CCAGATTATATGACTCTTTGTACGTGCGCAGCAAGGCAGTTCTTTCCTTCTCAGTAACTT
TGCAGATTTTGCAGCGTAGATTGTATTGTCCTTAGATCGGTCGCCGCCACAACAATCGTA
AAGCATTGGCCCTAGCAGCTATTGGCCTCTAACAGCAAACCAGCTTAGGCTCCACTGAAA
CTGCAAAGCCCGACCACTACGCAAACAGAATCATTGCCCCCAAGCCAGGACGGGCAGGAC
CCAGCCAGCACCTTCTTTTTGCCCCGCCTGTATATTTTTTTTCGCTCCTTTTGTCTTTCG
CACTGCACGCCACGATCAACCGCGAAGACGAGAACGCCCCTCCAGAACCACCTCCCAACG
CAGCGTCCCGACGTCCCTCGATCGCACAGTTTTTCCGCATCTACTGTGTCGTCGCAGATC
GAATACGCAGTTTCTTTCTTATTTTGTTGCCCCTACACAACACATATAGGCAGCGACGAC
ACACCCAACCGCCACCATGTCGTACAGCAACTGCAGATTTTACGAGGGTTTGTTATCCCC
CTCTCACATCTTGGACGCCCCGGTCATATCGGCCTCACGTGGGCAGGGATGGAGTTACTG
GTTGGTCGTGCTGGTTTGCTAACGTGGTCGCGCGCGCACAGAGAAGTATCCGGAGATTGA
CAGCTATGTCATGGTCAACGTGCGCCAGATCGCCGACATGGGCGCGTACGTGAAGCTGCT
CGAGTACGACGACATTGACGGCATGATCCTGCTCTCGGAGCTGTCGAGACGGCGAATTCG
CAGTATCCAGAAGCTCATCCGCGTGGGCCGCAACGAGTGCGTGGTGGTGCTGCGTGTGGA
CAAGGAGAAGGGCTACATCGATCTGTCAAAGCGCCGCGTGTCGACGGAGGACGTCAAGAA
GTGCGAGGAGCGGTACAACAAGAGCAAGATGGTGCACTCGATCCTGCGGCACGTGGCCGA
GAAGACGCTGACGCCAATCGAGTCGCTGTACGAGGCCATTGGCTGGCCGCTGAACAAGCA
GTACGGTCACTCCCTGGACGCCTTCAAGCTGTCGATTACGTAAGTCTTGTTCCCGATTTG
TTTGCGATGTGTTGCCATGTCCCAATTTCTTGTCTGTGGACGTTTGCTAATTGTACAGCA
ACCCGGATGTCTGGAAGGACATTACGTTCCCCAGCGCGGTCGTCGAGGAGGAGCTCAAGT
CGTACATTGGCAAGCGGTTAACACCGCAGCCGACAAAAGTGCGTGCCGACGTGGAGGTGA
CGTGTTTCTCGTACGAGGGCATCGAGGCGATCAAGAAGGCGCTGCGCACGGCCGAGGCCG
ACAACACGGAAGACAACAAGGTCAAGGTGCGGCTAGTATCACCGCCGCTGTACGTTCTGA
CGAGCACGTGCCTGGACAAGAACACGGGTATCAGCCGGTTGACAAAGGCGATCGAGGACG
TGCGCACGGTCATTGAGGCGTCGGGCGGCAAGCTGGTGGTCAAGATGGAGCCGAAGGCGG
TCACCGAGAGCGACGATGCCGAGCTCCAGGCGCTCATGGAGAAGCGCGAGCGCGAGAACG
CCGAGGTCAGCGGCGACGACAGCCAGAGCGAGAGCGACGACCTGCCAGAGGTTGCATGAG
GGACGAACACATGCCTGTGTGTTCGTTTCTCGTATGCTTTCTTTGTGTACCACGTTTTTC
GTCGTCGCCTTCTCTTCTTTTCCTTTGTTCTGAAATTCCCAAAAAGCAAAATGACGATGC
ATGCACGGAGATGGATACGAAGGAAGATAAAAGTGAGGATCTACAGGGAAATTGGGGATT
TACAAACGGCGAAACCCGATGTTTAGACAAAACTTTCACCATCCGATACGTTTATTTATT
TTTTGTCTGCCAAGTTCTTTCTGCATTTCCGGGCCAAGTTTGTTTGCTTTTTGCGGCCGG
TTTCATGAAGGGAGCGGGGCATATCGCCGGACGGGAAATGAAAAGGCAATAACTTCATGA
GTGAGATGAGGAGGCTACAGTATGGCCACTGGTGACGAGGGTATGTTATAAGAGCTGCTC
AAGCTGCTGTTGACTCCATTCTCCCCCTTACAGTCGAGTCAAATGCATGTCAGAAGCTTT
TGATAATGAGGCTTTACTGCGCCGCTCTTCATATTAAAAAAATAGCAATTAAGAATGAAA
ACCAGAAATATCGCCATCAAGAGGTTGGCTTTCAACAGAAGTCGATGTCGTTTGTTCTCG
CTGTCGTGTTTGTCGCGTGCTCGTCGATTTGCATAATTCCGGTTTATGTGGAAAGCGGGG
CGTGGAACTTGCCATTTTTAGCTCCAGCGAATGCCGTGAAAGGGATTCACCTCACCTCAC
CTTACCTCGCCTCAATTCACAACACCACGCCAGCCCTCCATGACCGGCATCTTATAGCAG
CGCGCGAAGTTGTAGACCGACTACCGAAATGGCGCTTCGCTCGCTGTGGACGCGCATGCG
GACCGGCCGAGCAGCCTTTTCGACGTCGGCACCAGCAGCCGCATCGGCCTCGACAAAGGA
ATCAATATCCCCGCCGCCGGGCCGGTCGGCATTTGCGCGCCAGTTTGTGTTCCGCCTGCT
CGGCTTGGCGACTTGGCTGCCAGTGGCTATTTGGTTCAATACGACGGTCGCCGAGGTCAC
ACGCATTGAGGGCCCGTCCATGTACCCATTCCTCAACAGCCGGTTCAACGAGTCGCTCGA
GCGTGACTGGGTGGTGAACCGCAAGCTGTACGCCCAAGAAGGACTGCAGCGGGGAATGAT
TGTTTTCTTAAAGTGAGCACTATCCGTTGGTTTGGATCGTCCGTGGACACCAATTGCGAA
TTGCCAACTAACAAAACTACCAAACAAAGGAGCCCATATCATCCCGAAGTGCTGTCGGTC
AAGCGTATCATTGGCCTCGAAGGCGACGTCGTGCAGACACGCAAGCCGTACCCCACGGCC
TACGTGCGCATCCCAGCCGGGCACATGTGGGTAGAAGGCGACGCTGGCGTGGGCAAGAGT
CTTGACAGTAACACCTACGGCCCTGTGTCGATTGGCCTGATCACCGGCCAGCTGACACAC
GTGCTGCTGCCGTTTGACAAGGCGGGCCGCGTGAAATGGTGGGAGTATCCAGTCGACGAC
CGGATATCAGCTACACCGGGGTTTTAGATAGTTTTGCGACTTGTGCTCTTAACGTTTGCA
TTTCAGACGCTCCTCTGCTTTATAGAGCTGTCTTTGGCGTTTTGGGAGCTCATAAATTTG
GGGCAGCTGGGGTTAGCCTGCGGCCTGTACAATATAAACACCCACTATCTGTTATTCTGT
TTAACGTCCATTAAGGTGTCGAAATCACGAAATGAGTGTATAGACACAAAAGCTATAATT
ATATATGCCAGTTTGTGCTTGTTACGCTCGTGCATCACTCTTTCCTCGTTTAACTTCACA
AGCTCACGGAGGGGCATTTTCCTTACATAAGCCTACTACACAGGTTTGGCCCAGCTGCTA
ATCTTTGGTGGGCATGCCCCTGTACTGAAGATATTCCAGAACCGCTACGCCGGCCAGGAA
CACCTAATGCTAACTGTATGTTGATTGGTGCGGCAGCAGAGGCCGGGTCTGTTGGGGCAT
TTTGGCAGTGCGGGAAGCCAAGGCATTAAAACACTGCCCTTGAAAAATAAGCACCAAGGA
CGGAGTACCAAGGCAAAAAAATTGGCGACCGTTAGTGGCAAAGGGAAGGCGCACCCGTGC
ATCCTGGCCACATATTTTGTTCCTTCCCTCTTCTCTCCGACCTCCTGCCACACCTCGGAC
GACCTGTCACGACTTCCACAGCCGCTCCTGACACACCCGAGACGCTGCGGTCTACCACCT
CTGAATTGTCCGAGCCAACCCGAGCACCGCAGCGCTCACACCACGCGACCGGGCCGTCCA
GTCCCCGAGACCTCTCTCGAGGCCGAAAGAGAAATATTCTCGGGCCAGGCACCACCATCG
ACTCGTTTTTCATGCCCACAGACGGCGACGTCAGGCTTCCGACGGCTACCCCCGCAAACT
CGTCTTGTCAATCACCATCCATACCAATCGATCTCACCAACACCATTTCCTCCTCGTCTG
CACTCGACCATGGATTGGGCCCAGCGACTGGCCAACTGACGGACTCAATCGATGCGCTGG
GCCGCTCCCGCGCGGCACGACAAGCGACCATGGTAGCAGGCGGCGACGAGGACCTGGAGG
GGCGGCCGCCCTATTTCCACGTAAGTTAATAGCTATGGTTTTCTCTCTTTCTGCCACGAT
CATGGCTAACAGCATTGCTCCAGTCCATGCTCGCCGGTGGCCTCGGCGGCACGTTTGGTG
ACATGCTCATGCACTCCCTCGACACGGTCAAGACACGACAGCAAGGCGACCCCCATGTCC
CGCCTAAATACACCTCCCTCGGATCCTCCTACTACACCATCCTGCGCCAGGAGGGCATCC
GCCGCGGCCTCTATGGCGGCTGGCTGCCCGCTCTCTTCGGGTCGTTCCCGGGCACCGTCA
TCTTTTTCGGCACCTACGAGTTTAGCAAGCGGCACATGATCGACGCCGGAGTCCAGCCGC
ACATTGCCTACTTGACCAGCGGCTTCGTAGGCGACCTCGCCGCGTCCGTCGTCTACGTGC
CCTCCGAGGTGCTCAAGACACGCCTCCAGCTGCAGGGCCGCTACCAGAACCCATATTTCC
ACTCGGGGTACAACTACCGCGGCACGCTCGATGCCGCACGCACAATTGTCCGCTACGAAG
GCACCGCGGCGCTGTTCCACGGCTACAAGGCGACCCTGTACCGCGACCTGCCCTTTTCGG
CGCTGCAGTTCATGTTCTGGGAGCAGGCCCAGAGCTGGGCCCGCCAGTGGAAGCAGAGCC
GCGACATTGGCCTGCCGCTCGACTTTTTCACTGGCGCCGGTGCCGGCGGTCTTGCTGGTG
CTATGACGTGCCCTTTGGACGTGGTCAAGACGCGCCTGCAGACCCAGGTCCGGCCAGACG
CGCCGAATGGGACAAGCGCTGCACCTCTGTCGGCGTCCTCTTCCCCCTCCTCTGCATCCT
CCGCTTCCCTCAGATCCAGTAACACACCGCCCGATGCGCCCAGCAAGCACAAGTCTGAGA
CGGCCAACAGCCAGCCACCGCCACAAAAACGGCTCATCTCGACGTCGTCGCCGTCCACGC
ACACCCCGAAGCCCGGCGCCATCCATCTCGAGACGTCGTCCGTCATCAAGGGCCTCAAGT
TCATCTACCAGACCGAGGGCATTGGCGGATGGTTCCGCGGCGTCGGTCCGCGCGTGGTGT
GGACGAGCATCCAGAGTGGGTGCATGCTGCTGCTGTACCAGACCATCCTGCGCCAGCTTG
CAGTCATTATGCCCTCGGAAGAGCTGGAAGATATGACGTAAAGGGGAACCACTTTCCTTA
CACTTTTGCACATCACCGCGCGGCATCACGGCGCCATACCACCATACTACTTATAGGATC
GGAGACACACACCTCTTTCATGTACTAATACAATCACGTCTTTTGCACATAAAAGACAAA
CGGCAAAATGGGGAATAGTCGGGCATCGGGCAGGCTCTTTTGGCGTTTTGGGGCATGGCA
GGCCGGTGGCCAGCAGCCTTGTCACTTGGAACGGTGTTCATGACATCTGATATCTCCACA
CACTGCATCACACACAGCACAAGCGCACGGTACACGGCAAACGGCAACCTTCATATTCGC
AGTACATATTTCTTCCATTGTTTTTGTTTTGTATTTTTTTATCATAGACAGCAGGTTTCA
GGCGGGAAACGGTCTGCTAGACATAGACGTGACATACACCAAATCTACTCTTTTTTATAG
AATTCCCCAGTTGTCTTTCTCTCTTGTGCGTCATATTTGTTTCGTCGTTTTCTCACTCCG
CCTTCGGCTCACACGCTCACGCTCTCGCCACGTCCTTGCTCAGGATGATCGTCGCCGTCG
AGTCCGCCAGCTCCGCCAGCGCCACGCGGTTCAACTCCGCCGCCGACACGCCCGGAATGT
CCCGCGTCCCCACGGCGTCCGACGGCATCAGGTTCGTGTAGCCCAGCTCCAGCGCCTGCC
GCGCCGTCATCGACACACACAGGTGCGTCATGTACCCGACAATCACCAGCTTCTGCCGGC
CCAGCTTCTGCAGCTGCTCGTGCAGGTCTGTCTGGCTAAACGACCCCGGCAGTCGCTTGT
GCACGACCACCTCGCCCGGCAGCGGCGTTAGCTCGGTAAAGATGTCGCCGAGCGTCGTGC
CCGCCACGAAAAATTTGGTGTCGTCCGACGGGTGGTGCACGATGTGCACAATGCTGGCGG
GCTTGCCGGTGGACGCCGCGCCGGCGCGGTAGGCCTCGACCAGCCCGTGGATGGCCTTGC
GCGTCTGCTCGACGCCGACCGTCTTGAAACGGCCCTCGGCGTACTCGTTTTGCGCATCGA
CGATGAGGAGTGTGCTGTCGTGGACGGACGCCGTCGCAGGCGGCTTGCCGATCATTTCAA
AGAAGGAAGCCATTATGTGGTAGATGGAGATGGCGGTAAAGATAAAGATTTGGTTCCCGA
ATATAGAGGATAAATGCAGGGCAAATCGGACAGTACGTATCGATGGTCGACTGGGTTTCA
ATGCAAAGTAAAGGTGACTAGAAGCTCCAAATCACATCATGAAAGAACAGAACCGCGTGC
ATGTCTTACTTTATACCCTCTTAGCCTGGCCTCTACTACACTAGTTTTACTTTCATCAAC
GTCCTCCGGCGTTCTTGTTTAGTCCGACTTATTGATTTGTCGTGCTGTTAAATCCCGGAA
TCGCCACTGGAAGCGCCTCCAAAACGGACAATGCCGCATGGGCCCGTTTTATCGTCAAAA
TGCGCCGCGTGTCGCGTGGTCCGAAAATGAAGCTATTCGGACCAACTTGGATAGCGAAGT
CCGCAACCCGACAGCATCGTGAATGCGGCCACCCCAGTCACGGAAATGTGTCAAACATCG
AACATCGTCTGTTAATAATTCTGCAAATTGATAAGCGGCGTAAGCATGGTCTTTGACCAA
AATCCCGTGAACAGACGTACGTCGTCAAGTATGCACTTACTGAGGCGTATGCGTCTACCA
GAGTAAATGCTGACTAACATAGCTCAATATTACTGTGTGAAAACAAGATAATATGATTGG
CCACGGCCCGCTGAAAAGTGGGCACCTCAATCCTCCCGTGCCGAAGTCGTACCACAATTA
ACTGCAACTTTTTTGGCAGTCCACCGTCAACACAATCAACCACACCCCACGAGCTGCCAG
ACGACGACCATCGACAGCCATTGTTCCTGGCCATGCCATTCGGCATACTTGATCTGGGAA
GCCTATCGTCGTTCCATTCTTTGCATATGGGCACGACAAGGCTTTGGAACCCGGCAATGG
CGTCGTCGCCTGTCCTTTTGGTCGCAATTTAAATTTCTTCTTCTTTTCTTTTTTCCCACT
GTTTTCGTTGACCCGTCATCCGGACTTCCGTTTCGATCCGACAACCATAGCCATGGCACC
ACCCGGGCCGCCGATGCCCGTGCCGTCCAAGGCTGCCATCCGCGCCCTTCGTGGCCTCAT
CCTCGGCACGACCTGCACCCTCGCCCTCGTCACCGAAGACCGTCGTCGCCGCATTAATGC
CGCGCGCTCGGCAATCCGCAACGGCGACAGGATCCGGTCTGCCCGGCGATACCATCCTGG
CGGCACTGCGTTTGCCGTAGCACTCGAGGAGGAGAGCATCTCGGTCGAGCCGGGTGTGAT
TCGTTGGCAGCCACCGACACGCCAGAGACAAATCGACGGCGGCCAACATGGACCGACGAC
AACGAGATCATCTCAGAGACCAGCAATGGACTGGCTAGATGCCCAACCGGCACCATTACG
AAACGAACGGTCATCCTCACCGTCGAGACGCACAACAGCCACATCTTCAACAAAAAATAC
AGCGGCCACTGCTTCCAGTGCTACGGAATCATCAAAGTCACACGTACTGTCATCAGCAGC
TTCCTCAACACCACCATCATCGTCACCATCAACATCACCATCACAAACACAAACATCAGC
CGAAACACAAGCACATCCATTTTCATACGCTCCACCAGCGACCAAACGCATCCAGCGATC
CATCCCATCACTTACTCTCCAAGCAGAGGCATACCGATCGCGGGCACGAAAAGGCGGCCG
CGTGCACAGCAGCGTCGTCCCCATCGGCCGGGTGAACCCTGACAATGTTCCCACGGTAGA
TCTGTCAGCAGCCATGACCAGCCAGGTTAAGGCGCTGTCAAAGCCGCTCAAGACCGAAGC
CGAACTCGAGGCCGCCGTGCGCACGCTGCTCAACACGTGGCCCATTATCGATACCACCTC
TGGATACCAGGCCGTCCTGTGCAAAACATCAGCTGGGCTGTGCCAATCTTGCCAGCAGGC
TGACCGCATGGACCTGGCACAAACCGTGCTGCAGCTCGCAGTCCAGTTTGGCCAACTGGA
CGAGGCCACCTACTTCGCCCACAACCCCTTGCCCGTGGTGCAGTCCCTGGCACCGCTTGA
CGCCCTGAAGGCCGAGCTGGCCGATCCCACCATGGAGGACGCTGGCGCGGAAGCACGCCG
TGGTACTTTCATAAAACGCCTCGAGGACGCTACAAGTCTTTTCCTTCCGAGTCTCACGGC
GCCGCACGCTGCGGATGTGCCCATCGCTCAACTCGTGACCGTCGGGAAGCAGTTGCTCGA
GTGCGCCTTTACTGTCCGCCACAACACGTCGATCCATGCCATGTACTCGTCGATTGCCAA
GTACCTGGGCGACATTGCCGAGTTCTCCCAGTGGTACAACGCCCAGCTGCAAAAGACGGG
CGACCAGACGCTCATCGTATCGTCCTTTGTTGCACGCCCACCCAGTGCCGGCTCCTTGTC
CAAGACGGCGTTCCTCGAGATCGGCGACCGTGTTGTGGAAGCCACACGCTTAAGCCACTA
CACACAAGCTGGCTCTGTACTCGAGACCCTGGTTGACCTCCGTGCCCCAACAACATACCG
GCTGCGCACAGCGTGGGCTACGGACCTGTTGTACGGCCAGTGGCAGAATGCCAAGGACTA
CAGCGAGATCAAGCGCCTGTTTACCAAACTGACTGACCCTCGTCCGTCGGTAACCTATCA
TGTCGACGGCATATATCGCGTCATGGTGCAGATTGCGCTCGAGGCAGACAATCCGACAGA
GGCAAAGGCACTTTTCGACGAGCTGACCGCGCTTCAACCGGCAGCGGCACACGACATACG
CCTGCTCGGCCTCTTTGCGCTGTCCAAAGCCAAGTCCGGCGACTGGCAAGGCGTCCAGGC
CGACTTCCAGCAGGCGGCCACGGCCGCAGCGTCCAAGGGAGGACTCGCCGCACGTGATAC
CGAGCGCGTTTTCGTGCCCGTTGCGAAAGAGTACGTGCGTACGCACACGATTGGCGAGAC
GGAGGATTTCCTGAAGCTCTATATTGACGAGGTCGGCGTGCCCATTGGCCGCCACATGGT
TACCCTGCTCGCCAACGAGTACGGCGCCCTGCGCGAGGTGCGGTCGTTTATCGCCTGGCT
CGACTATTGCGTCCAGGTCGGCTTTGCTGTGGACGCTGCGTTTAGCAACGCCATCCTGCA
CAACTGCCGCAAGCACTGGAAGTTTGGCTTCCGCGAGCTGCGCACGATGTACCGCAAGCT
GCGTCTGCTGAGCCCCAACTTTGAGGACAAGGTGACGCAGACGATTATGACCCACGCCGC
CGTTTCGGACGCCAAGGCCATTGGGCGTGCCACCGGCATGGCTGTTAAGCACCGCGTCGT
CTCGCTGCGGATCAACAACAATAGCGCGCTTCATTCGGCGGCGAACATGACGACCTTGGC
CGTGGCTGTCCAGCAACACGACAACAGCTACACATCGCCGCTGTCAGCCAGCCGCCACCT
CCTGGATGAGCATGACCTGCATGTGGCCATGAAGCAGGCGTTTGCATCCGGCGCGCCCAC
CAAGGCGGTCCGCATGTACAAGCACGCTGTGCGCGGTGGCATGCCGCCAAGCGACAAGTG
TTTGAAGCTGGCCGTGGCGGCCGCTGTCAAGAGCGAGCAGCCCACGTCGACGCCGATGTC
AGCATTGCCCATGACAAGAGCGCCCGACTTTGACGTCGCCGTTGACCTCCTCAAGACGGC
GCACACGACCGGCCAGGACATTGACGGTGCCACAGCCCACCTCGCCATCGCCTACATTGA
CGCGCTGGGCAGCCGCAAAGCCGCCATGGCCGCCAAAACGCACAAGTCGAACGCCAAAGC
CAGCGTCGCCGCCGCCGTCAAGTCGGTCCTGCTCCGGCTCGACGCCTGCGACATCCAAAT
GACCGACCTCGCGCTCAACCGCGCCGCCTTCCACATGTTCAAGGCCGGCCACATGCCCGG
CGCCATTGCCCTCGCCATGTCGGCGGCCAACTCGTCTGTTGGTGGCGGCCGCCCGGGCTA
CAACGTCTGGAACTTCTCGGTGCTCGTCGCCGCCCACGCGCGCCTAGCCGACGCTGCCGG
TATCCGTCTGGCCACTGAGGGCGCGGCTGCCAGTGGAGTCTTGCGCGAGCTCATGGGCTA
CAAGGTGCTCAAACAGGCCCGCCGGCGCCTGCAGACGCGCCAGCTCGAGATCGAGTGCGA
AGCCGCCATCCACGGTCCGGGCCACGAGCCGGGCCGTGCAAACATGTCGGCTGACGCCCG
CAAGGCCCGCGAAGACAACCTCCAAGCGTCCCTGGAAGCCGTCGAGGACGCGCTACACCA
GGCCCGGGCCGCGCGCCAGCAGCTGAGCTCGGAGCGCCGCGCGCTCGAGGCGGCTACGAT
CAGCATCATGCAGCAGGCGGCGCTCGACGCCGGCCATGCGCCTGTCGACTTTGACGAGCA
CCGGCAGAAGAGGCTTCAGAAGCGGCAGCAGCGACAGCAGCGGCAGCAGCGACAGCAGCA
ACTACGCCAGAATCAAGAAGACACCTCCAGCAGCACCGGCAGCATCAGCAGTGGCAGCAG
CTGGGACCTGCTTGACATGCCCGTCGACCAGGACGGCCGGTTGATCAATGCGGAAGAGCC
AGCGCCGCCCGCCGCCGCAGCGGTCACGTTCTAGGGTGCGGCGGCTACGATCTTCGTTTA
TATCTTTCTTTTCTTATTTCTTCTTGTTGCTTTTGATTTCATTCCGTCTTCAACCTTTCC
AATTGGATCAATAGCGGCAGGTGGTTATCAGTAGACTCGCATTGGCTGTCCATGAACATC
TAGAGTCGCATCATAGGCGACGCGTACATAAATGAAGTAATTCAAATGAGTTTTATATTT
AAGTCCTGTATCCATATAAGTTTCCGTACATCTTATGTTCATCATAGTCGTACGTCATAG
GCTGTGTGTCGTATTACTAGGCACCGTCCCCTACAGTCGCCAAATCGCTCCTTCCCTGGT
ACAATGAAGATAGAAAGGAGCAAGAGAAGCCACTCAAGAGACGCAAATTGGTCCCCAAAA
AGGTGGTCTGTAAAGTGGCATGATGGGCAGGAACAAACGTCAGTTTCTTATAAGCTATTG
GGGAGCTCTTTCCATTTGGGTTTCTCGCTGGAACCGTCAAGTCGCAACTTCCATTTTTAG
TGGTCGACAGGGGGGTTCAACTAGGGGAAGGCTCGACAAAGCTAAAGTGGCGCGACTCCT
AATTTTCTGTGGGAAGGGGCAGGCAGCGAGGCCAGGCACATGCCATTTTCTGCGATTCTA
GAACGATTTTTGGTGAGGAAGGCGCGGTGGGCTGGCCCCAGAGAAGGAGCCTCCCAGCCG
GGGGGCTCGCATCCCCTTTTCTTGACCAGCACTCTCATGCTACAACCACTTTTTTTTTTG
TTTCTCGACCTCGTCCTACTTTCTCGTCACCACCACCACCACCCCAACGGCGAATTGAAT
TCTGTTGGCTTCGAAGGACTCGTCCTGTCCTTGCGTGGCAGCTGTGCTCGTTTCTTTTTC
TAGGACGTACATTTTCCTTTTAATTGACTCGTTGTCCACTCCTTTTTCCTAATAGAGGCT
CAATTGCTCCTTTACTTTACTTATTTTCTTTGTTCTTTCTTCTTCTTATCTCCTAATTCT
TTTCATCTTGCTCCGATCACCTCTCGCCTTCTCTTCAGTCTCGCTAGAACCGGCTTTTGA
TGCTCTCCTCCGATCCTCGACCTCCCACCTCACACCCAACGACGATCAAGTCCCGACGAC
ACGTGAATATCACCATATCTCACTTTCCGCATCTCAATCTTCTCCTCGACATCCATCCCC
CTCCGCCGACCATCACGGCATTCTGGTGACACAGCCGGGCGACCGCATACACACACACAC
ACACACACACACACACATACATACGAAGCATGAGCGCAGCCGCACCAGGGACCGCCGTTG
ACGCCCGCACGCGCCGCCGCGAGCTCTACCATGAAGCCGATATCGTCATCGTCGGAGCCG
GTGTGCTGGGCTGTGCACTCGCATATGCGCTCGCCAACCAGGGCCGCAGCGTGCTGCTGC
TCGAGCACAACATGCACGAACCCGATCGCATTGTCGGCGAGCTGATGCAGCCGGGCGGCG
TTGCGTCCCTCCGTCGCCTGGGCCTGGCGGACTGCATCGAGGACATTGACGCCATCCCCT
GCCGCGGCTACCACGTGGTCTACGACGGCGACGACATTGCCATTCCCTACCCACCTGTCG
ACGGCGACGGCCACGTGCCCATGGATGCGTATGTGCCAGGTAGCGACGAGTACAAGAAAA
AGGACGGCAAGCGCGCCGACGGCAGCAGTGCGCCCAACGGCCGCAGCTTCCACCACGGCC
GCTTCATCATGCAGCTGCGGCGCAAATGTCTCGCACATCCCAACATCACCGTTGTCGAGA
CCAAGGCCACGGGCCTGATCCGCGCCCGACCCCTGTCCAACGAGGTGCTGGGCGTGCACG
CCGAGACCACAGTGCGTCTCGACGGCTCGCCAATATCTCGCAAGGACGCAGCGGCCGCGG
CCCAGAAGGACAAGGAGTCAGGCGCTGCCGTGCCGTCGTGTCCGACCACCAAAAAGCCGG
ACTTCTTTTTCGGCCAGCTGACCGTCGTGGCCGACGGCTACAAGTCGGGGTTCCGCAGTG
AGGTCCTGGACACTAACCCCATCGTCAAGTCCAAGTTCTATGCGCTGGAGCTCATCGATT
GCCCGCTGGAGCCCAAAGGATTCGGCCACGTATTTATCAACTCGTCCGCCTTCCCTGTTC
TGCTCTACCAGATTGGCTCCCACGAAACCCGCGCGCTCATCGACGTGCCCAACAATCTGC
CGGCCGCTTCCGTCGCCAATGGCGGCGTGCGCGGCTACATCCGTAACGTTGTCATTCCCT
CGTTGCCCGAGAACGTGCACGCCTGCGTTGAGGCGGCGCTGGCCGACGGCAAGATCCCCC
GCAGCATGCCCAATTCGTGGCTGCCGCCCGCGCCGCGCTCCGCCATCACCAAGGCGGCCA
GCCAGGGCGTCATTTTGCTCGGCGACGCCTACAACATGCGCCACCCGCTGACCGGCGGCG
GCATGACCGTCGCGCTCAACGATGCGGTTGTTCTGTCGGGCCTGTTGGCGCCCGACCGCG
TGCCCCAGTTCGGCAACCACGCCGCCGTCGCCCGCGCCATGGGCGAATTCCACTGGGCGC
GCAAGCGCCTCACCTCCATCGTCAATGTTCTTGCCCAGGCCCTCTACTCGCTTTTTGCCG
CCAACAGCCGGCACCTGCGCATGCTGCAGCAGGGCTGCTTCCAGTACTTCCGCCAGGGCT
GGGCTGCGCAGCCCATGGGCCTACTGGGCGGCATCATCCGCAAGCCACTTGTGCTGGCGT
ATCACTTTTTCAGTGTTGCCTTCCTGGCCATCTGGCTCAACGCCGTCGAGGTCATCACGG
GTGGCTCGTCGAGCACCGGCGCGGCCGTGTTGGGACTGGTCAAGCTGCCGCTGGCCATTG
CCGACGGCATCCTTGTACTGTGGACGGCGTGTGTTGTCTTTTTGCCCGTATTCTGGCGCG
AGCTGCGGTAGGAGCCGACGGATATGGGTATAGACGACGCTGTATTATCATTTAGACAAA
AGAATGCTTTGGATCGAAAAAAGCGATGAGGGCGTTCCTATTACATACATTCTGCCTTCA
AGGCATTTTAATATAATAATACTCACGACTTTTTATGGACATTTTCACTTGTGTTCCTTT
TTGATATGACTTGTGAATCGAGCAAACCCTGGAAGGAATGCCGTTTTTTGGTAACCCGGG
AATATCAGAACAGAACCTAGGATATAAAGTATATAATAAAAGAACAAGGCGCCCAAAACG
AATCAAACCAAAGAGGATTTCGTTTAACCACGCAAGGTTTTCATCACACGACATCAAAAT
ACATGCTCTTCGTTTCCACGACATCCGCACCCGCCCTGCTGTTCTCCTGGCCTTGTTGTC
[truncated: 33,644,237 more chars]
