# Supplementary material for: Comparative Genomic Data Provide New Insight on the Evolution of Pathogenicity in Sporothrix Species
Source: Front Microbiol. 2020 Sep 30;11:565439. doi: 10.3389/fmicb.2020.565439 (PMC7561385; doi:10.3389/fmicb.2020.565439)
Supplement: Supplementary file 13 [file Data_Sheet_13.ZIP › LC 2433scaffolds.fasta]

>NODE_1_length_974992_cov_114.822350
ATATAAATATAACGAAAAGTAAAATAAAATATTTATTTATAAAATACTATTAAATATAAC
CTTACATATAATATAATTTTTTTTTTTATATTTTACGATGTTTTTCCGTTGAGATATGTA
AGATTAAATGTTATGTACCTTTTATATACGATCGCACCTAAATGGTACTAATAGTCATGG
GCTGAAAGGGGGGGTGGGCGGAAACAGCGGTGGGTCACTTACATGCGATATACAACAGCT
CGTGCCGATGCGCTTCGACGGAGGGGACTGGCGGAAGGAGCGACGAGGTCCAATCGAGGA
GAGATAGGTGGCAGCGGCTCGTTCTTGCCTGCCAAATTATCCGTCTCTTTACATACCCCG
TACTCTGTAATACTGTTTTGGGTATCTGAGGACATGTACGGCGTTTATTCAAAACAGAAG
GAAGTAGTCGAACCTTACCGTATTTGTCGGCGTCGCACTCGCTCCATTAACTTTGTTTGG
CCCACGATATTTCGCGATTCTTTCACCCAAGTCGCCACTTTGGTCGCGTTTGGCACCTCT
TGGCTTGGTTTGGATCGTTACTCGTTATCGAGTAGCCTCGTTCTTGTGCATCCGGCGTCT
GAGAGAATGCCACCACGGATTTTACCTCCTGTGCCTGGTGCACTAGCGAGTTACAGTGGG
CAAGGGGGAGGGCGGTGTGATTGGACAATAGAGATTTGGAAGGGGGTGGCACTTGAAAAA
GTCGGGAAATTTGGGCACAGGGAGGGCAAAGAAGGGGTGTGAGAGAACTTTGGGGAGTGG
GAAGGGGCCGGGGGCGGCAGAGGGACGCTGGTTCGCAAAGGCAGTCTTCAGCGACCTGCT
TCCGTAAAGGGAAACCGCGACGGGGCCACCTCTTTGCCTCCTTCCGCTTTTTATTATGTG
GTTAGGTTGTTTTACTTTGAGGCAGGGGCAAGACGGCACTCCGTTTCGCTGTTTGAGTTG
GGATATGAACACGACGTATTGTTTGGCAAAAGTGCAGGAACGAGTGTTTGTAAACTCCTT
TATTACTGTGCAGAATAACTTGAAGCTGCCCCTGAGAAGGTGCCAGCATCACGTTTATTC
AACGGCTAAGTTACTTGCAACGGCAGGAACACAGCGAAGGAAGGCACACATGGTAGTACG
AATATGGAAACGGGGACGGAAACGGACCAGAACAGGAAACAACATACAGAGTTTACATAC
TAATACCAAAATGTTCCCCTTGCCTTGCCACGCGCAGCCAAAGAGCACTATGCGGGCTTT
GATTGGGCAGCCCCTGCCGAGATGGTATGTCGCTCGGTTTTGTGGCTTCACTTTTGCGGT
TCAAATGTCTGCGGCTCCTCTCTACCACTCCTTGCTTTTTTTGTATGCTGTTTCTTATGC
AAAAAGTGCGCCAACGACAGCAAACTCAAAGTCTCTCCAGACCCCATTCGACTCCCTGCC
CGACTCTACTCCGTATTTATGACGCGGTGTTCAAGCAAATCTCGACGTAACGGCGTTGAC
GAGATCTTTTCATGGCTCGAAACGCTGCCCACTTCCTATCATCGAATTAAGCAGGAGGCG
AGACAATCCGGGGGCAGGGACACAGAAAATACAAAGTGACATACTATACAACATATACTT
GAGTGTAGAAAACAACAACCAGCGAGCTCTTTTCTCCGTTTCGTTCGCATACAAATCTGA
ATGTTGAATACCGAGAGGAAACAAATTTTGGGACGACCAACAAACCAATATTACATGGTG
CCACAGCCACACCGTAATTCAAAAGGCGAATGCGTGGGCAGGCATGCATCTGCGTCAATG
TGACGACATTATCCTGGCGAGCCAAGCCGTACCAGGCCAGTGTTCAAAAATTCAACCGCT
TTGGTACAGCAGCATGCCTCCGTTTTATGCCATGCAGTGAGGAAACGCCTTGCATCATCT
ACCTCCACCGTCGTTCCAGAAATCTTCGTTTCGTGGTATTGCACGATGGCGAAACAGATG
TGCAGCGACGAGCCCAGGGTGGAGCGGCCACCCAGGATAGTCTCAAGATTTTTTTTTGAT
TCAAAAACAGGACGCATCAAGGAACAAGAGCGATGATGAGGCTTCTGTGGACCATGGGCG
CAGCATGTCGTGTCCGGGCTGTTTGCGAAGTCTAAATCGCCGGACCTTCTGGCTGTGAGA
TTGTGTGTGGACTGAGCTGACCTGGCCATTGGGTGGATTGTTATTAACTACCAAGATGAA
GAAAGGGAGGTCTTTTTTTGTCATCACGACGCCTTACGTTCTCCTTGCCTCTCTACACAC
GACGACACCTTGCAGTATCTGCATGGCATAATCGTATTCTTTCACGGCACAAAGAATAAA
AGGGACAGCGCGACCCCACGACAAGGGTCCCCCGTTCGATCGTGAGTTGCCGATATTGCA
AGGACACGCAGCCCTCACCGTACCCAATCCTTAATGTTTCGCTGTTGCCATCCAAAGAAG
CTAATAACTAGGCGAACCGTTGCGTTTTGTCGCTACCTCCTTGGGGCCCAAAGGCTATCT
GCTCCACGGGAGAACAGTGGACAAGGTTGGAAAAATAAAAGAGAAACAAACTCATTGTCT
TTATGGTCTTCCCACCACAGCCCTGCCTTGCATGCACGGAGGAATTACGTTGTAACAAAT
ACTGAGTAGCGTACAGATTGTCAGGCGACTTGCCTATTTCTGACATTTCAACTAGGGGCA
CACAAAGCAGAAAACCACGCCGTTCCCCAAGAACGTACTTGGACCGTGCAGTAGTGCCAG
TGATATTATGGAGTTTTATTGGAACACTATGGGGCGCTGTAACAAAGGCTGCACGTTTTT
CTCTACGGAGTAATGATTCTCTTCGCATTCGTACCTTTTTCTTGTTCGAACAACTCCACG
GAGGAAAGAGGCCTGCACGAAGGAATTCAAAATACGGTCAAACGAGGCTGTTTATGTCTC
GGCATGCTCTACGAACAAGATACTTGGAGCTTGGTAAGTGTCTCCGAGAACGGAGCACGA
CCTTCGACGACCTGTGAGAACACTAAGATGGTGGTGGATGGTGGTGCATGATGCAACATG
CAATGTGCTGAGCAAGGCCGACCGTAGCTTGTGATCTTTGTTGTATGTTGCTTGCCAATA
CTGTGTTTTGTATTGTTCGCCGTCATGCATCCCGCGTTTTCATACCTCTTGGATATCTTG
TTCTCTCAGTCTGCAATGTCACATCGTATCGGACCCTGGCCGAGGAGACGGCCACGAGAC
AGCCATCAGACGCTGGCCGAATCTGGCTCTTTTGCCCACTTGACCCTTTTCATCTCTTGG
GCCCCCAAACATCCTCTTGTTGAATTAAAGGGACTGGCGGTGCAACCATCTTGAACGCGA
GACCCAGACAGGCGAAACTCACCAGACAGCCCCATCGAGACGGCCCATCGAGACCGGCGA
TGAAAAGGAGGCGACCAGTTGCAAAAAAGTCCCTCTCCCAGTCTCCAGATCCACCCATGG
CGCCGTTGTTGAGCTCGTTTTTCTTATTTTTAGTTTTAATCGTCCCTTACGTTCCTCTTT
CTCCCACTCCAGGGATCTTGGATGCAACAGAGGGTCAATCGCAGGCAATCTTATCCACCT
CCTCAAGCGCACCCCAGGTCACGTCTCGGTGTGTTTTCTCCTCCGTATCTTGCAGAACGA
TACTCCGTACGGCGTAAATAGTTGTGAGCCGTACCCTTGCACAATTCTTAAATGTTTCGA
CCAAGTGGCCGCTTTGTATCAGAATCTCGCTGATCGACGCGAACCCTGGGTCCATATTGG
TCTGCTGGCTTTTTTCTTCTCCTCTAGGATCGCCTACAGGGAAGTCTGCTTTTGGACGAA
AGCTCTGTTTCTGTATCTCAGCGTCACGTTAGACGATGGTTGCCGTTGATCGTTGGTGGT
CCCAACATATTTACCGTCGGGACGGTGGTCCATTATGAGAGTCAGGATGGAATGGTGTTG
GTTTATAGCAAACCTTTTCTATTTTATTGCGCATTGCGCCTCACCAGGTATACGGCGTAT
ATTATTTATCGCACTGCACAATGACCTGGAGGGTGTTTAGGCTGGACGAAACCGTGATAC
CGGCGTGGCAAATAAAGAGAAGGCACCATAAAGCCAAATATCGACAAAACAAACCAGCAA
AACACAAAAGGAACAAAAGGGATAAAATGCAACACCCGAAGAATGGAAAAGCAATATCTG
ACCCGTCGTTCAGCCGGCTGCTAACAAAGAGTCCCAAATGGAGAACCACAGCCATTATTG
CTGGATGCGTATCCTCGGAAAGACAATGTGTAACTTCCAGACCGGCCGGTCTAATAATAC
CCATTTTCGGACCGCGGCGTCGTGCAGTGTCTCTCAGTCGCTGTGGACTCCCGTCTCCGT
GCAGACTCTTGCATCTGATTAACTGCCACAGCCATCGTCTACCGGCTGCTTGCGTCCTTT
CCTTTTGCTCGTCAGCTGGTACACTGTGCTCGACAGTCTGTGTGGATGTCTACGGAGTGA
ATATTCCATATTTCGTACGGAATACAGACATGAACGGCGATGCCGCAGTTGACTCGACAA
ACCATTTACCTACGACGTACGTTGTCCGCTCGACTCGAAACGGGCGCTTTGACTCAAATA
ACGAATTATGTTGTAACGCTCTTATGGATGAAAAGATCAAAACGTTGCAGTGCACTGACA
AGGCAAATTTGCACCGTTCCATCCCGTACGGAGCACCTTGGCTTTTAGATTATTTTGGCT
GTCTGGCACTTGGACGTTTTCTGCACAAGCCTCTTCAATTGTGAAACGTGGTAGAACCCC
TTTCCCCTCCCACCTTTGACGCACCCCTGTCTTTGTGTTTCCATCCCCTCACACCACCTT
TGATGTTCGACGTGTCCCGTTTTTTTTTTCCACAGAGAATAGAAGGGGAAAAGGGAAGTA
ATACTGGCGATGACTCCGTTTTTCTGTTTTCAAAATATCGAGCTTTCCGCGCCGTCTGAA
TGCCAAAAATATACAGCCTCGCCCTCTCAGATACGACTACTTGGCCACCGGACTACCGGA
CGCACTCTTCGCAGAAAGCGTGTTTCATGTTTAAACGTTTTCTCTCTTGTGGTCGGTAGT
GGTCAACGCCAACAGGAGACCGTAGCTTGCATTTGTTTGCATGGCCTTCCTCTCCCATGT
TTCTTTGCCTTCCCCTGCACATCCTGTATTGCATGGACACCGAGCTCGCCCAGGCAATAA
AAAGAGCATGGTTTTGTGCACCTGACCTCATCGAACGCGCATGAAAATGGTCCTTTTGCA
TATATTGGGTGTGACAGCATGGCACCGAAGTCAAACACGAGTCTGGGCTGTCTGCAGACT
GATGAAAGGAGAAAATATTGGAAGGCGTTGCCCTTACGTTGTACTTACTTCTTACAGGTC
ACCTTCGTTTATTACGCCCGTGGAAGCACAAAGACACGAAATATTACCAACAGGAACGAG
CACAATTTCGGTAATGTGGTGTACGTCCTCTGCGGCCATACGGCCTTCTTTACATCTATG
CCGTGCTCCGTACTTGGAGGCGTTTTGCTACATCAAAGCCGGGCAGCAGGTCAGTTCATG
TTGGTCTGAGCTTGACACCACACGAAGAGTACGACATATGATTGCCGACGGACCTCTCGC
ACGCCCAAGACCGTCGTTCTCAACTTGCAGCTGCAACTAAGCGCCGTAAACCGCCCAACG
GACATGCCTGACCTTTTGACAACATTCAACAGTTTCGATGTTGACCGTAATCCATTTTGT
TCTTTTCTGGTAATAATAAGTTGCGTGGACTTAGACGGCATCTGCCGCTCGAAAGCCTTT
CTTCCGTTTTGTGTGCCTCATGTTTTCTTCCTCTTTGTCCCGATGTTCCAACGTCTTCCC
ACCATCTCTTTTCTTGTCACCCAATATTGTGGTGGGCCAGTGATGCAAAACTGACAATCA
CATCACCCTCGGCGCTTGGCCTGGCGGCGCTCTTGCTCCCTATTGGATGGATTCCTGTTG
AAGGGGACAAGTTCCAACTGCACCCACCAGATGCAACCCTTGTCGCGAAAAAAGAGGCAC
TTAAGCGCGATGCCTTTTAGGCCAAGGCGCATGCGTCTGTAGCGGCTGGACTTCATCTGA
CTTGATATTACGTCGAGCACATGGAAGATGCCCTCCATCTCAGTGCACCGCGCGACGCGA
CCGGCCGACCGGCCAAGAGCGACAGAAGGAAGAAAATAAGGAAACGGATACAGAGAAGCT
TAGGAAATCATAACGGTGGCGTCCATTCAAAGAACTGCTGACACTCGAGCGGTGGGCGGC
GACCCTGGTCTGATCGTTGGCTTTGCGGCCGCCGAATGGGTGGCAGACCCGGCCGCAGAT
GGACTGCCGGTGCGCATTGAAGGGCAGATGTGATGGGCAGACACAGGACATGCAAGATGT
GCAGGATCTCAACTTGTGAACTGGGCCATTTTAAGCAACAACTGCAGTACGATGTAGTGG
AGGGAGCTGTGAGGCTGAGACCCAACAAAAGCACACATAAACCTCACTACTTTTGCCCTG
GAGCCGCCTGAAAATACAGCGCATTGCTTTGCGCTGGCAGCTCGGCCTGGCCCTTGCCGT
GCTGTAATCTTATCGCTAAACCAAAACGGCCTCCGCATTAGCGTCGGCTACGTCAGACCC
ATTGGTGGTGGTCTCCAAAAAAAAGTTTATCGCCGCTGCATCAAGAAAAAAAAAGTTTAT
CGTAGCGATTGTCAGCAAACGACAAAAACGATATAGCTCAGCACGCGCAATCGATCACGA
CACAGCGCAACTCTACGACCGTCATCCCTCTCGGTCTGTACGTCATTCATCACCCGCACG
TCTTACAAACATACAATGGCGACACGGTCACGACGGAAACAGCCGACGGTCGAGGAGGTG
CCAGAGGACGCCGAGATGGCCGATGCGCCAGCCGCCTCCCAGGACGAGGCTGCTGCTGAG
GAGGAGGACGCCGACATTGCCGACGACGGTGCTGCCGCCGAAGGCGCCGAGGCCGAGGAT
GGCGATGAAAACGAGGAAGACGAGGAGGAGGACGAGACACAGAGAGTGCGCCTGGTATGT
CAAACGGGATCTGAAAGACGACGACGGGGAGGGGGAGTACGAGACAGGATGCGTGACAAA
GAAAGGAGACACGGAGCGTGGAATATATATACTAATAAAGATGCAGCTGCCGGGGTCAAC
ACCAACTGCCGCTTCGTTCGAGTTTCTCGAGGAGAACCACACAATGGGCAACGCCCTGCG
GTTTGTCATTATGAAGAAGTATGAGCCCCCCGGTCAAGACGAGAAAGCTCTCCTTCTCTG
TTGTTTTATATACGGAAAACGGCTTGCTAACAAGCTGCCTAGCCCCAACGTAGAGTTTTG
CGCGTACGCCATTCCTCACCCCTCTGAGGCGAAGATGAACATCCGCATCCAGACCTATGG
TAAGATCCTGAGCTGTGTTGCACATGTATAATTGGCGAGTTGCTATTAACACATCCTTTC
TCAGAGGGCACGGCTATTGAGGCCTTAGAAAAGGGTTTGCGTGACTTGCAGGACCTCTGC
GATGTTGTTGGCGAGAAATTCTGGGACGTACGGAACCAATATATGGCGGCTACCGAGGCA
TAGGGACTGGGTGCGTAAAAGGTGGCGAGTTCGCCTGCCTCTGCGGTTATAGAGCAGAAG
CAGCCGGCGGTCGGCGGTGTGCGACAGAATTTTGGGATTTTATCTTGTGTATGGAGTCGG
TCATTTATTATTTTCGTCATTTTATATCTTCACGCATCGAGGCTATCCTTCTTTTGTGTT
TTGTAACCTCAATTACCAGGACGAACGCCGTTTTCAGCACTCAAGACTATTGTCTCTCCC
GCCATATTGCTTGTACACATTGGTGAAATGTTTTGTGAATTTCGTCAGATGCATCCGCTC
ATGTCTATCTAGCCTCTTTCGTTATTTACAAGAAGAAAAAAAGAGGCTTAGCTAAGGCCG
TCTCCTGCCCCGTTCACATCAACAACCCGCTCATGCACATGTGTTGCCGCCTCGCTTCCA
ACTCTAGTTGCGGCCCTGATCTGTTAGCACTGACACGTATCTTTGTCGTTCCGGGCGAAT
GTCCGTTCTCTCGTCAGTGTTTGTCTTACCTCCAGGAAGCCCTCCATAAAGCTCGACGGA
ATCTTCGGGCCCTCCTTGAACGACTCCTCCTTGAAGTATGACATGATATGGGTCGTCTGG
CGCCAAAAGTTCATCGTCTCCTGGTAGTCGGCGTTGTTCTGGAACAGCAGCACATCCACC
ACCGGCAGCTTGTTGACAAACCGGTGCCGCTCAAACTCCTGCCGGATCCGTGTCCGTAAG
GCTGACACCGGCAGCGGCACCGAGTACATTGTCTGGATCTCGGGGGCCTAAAAGTGTCAG
CGTACTATCCGCCATGCTGTCCGCTACAAATAACCTCTCGTCATTGCCGCCAGTCTCGGG
TACGTACAGCACGGAGCCATTCTCTGTATGCAGAAAGCACTCTCTTCCTTGCCACGTCCC
AGTTCGCCGCTGCACGGGAGCATAATCGTCAGTACACAGGCTTTTCCAAAACCAGAGCTG
CAGCGACAGCATATCGAACCAGAGGAAGACGCACATTGCCGCGAGACGCGGGCAAACTCC
GTGGGGAGAATCGCCATTTCGGAAACTTGAGAGGGGGGAAAGATCGAGGAGGGGAACGGA
GATATTAATTGCGTGCACAGGCCGACGTGGCGCAGCTTGGTATCGTTCTCCAGGAACGGG
AGAAGAAAATAAGTCGCCGGGCGGTCGTTGGCGGTCGTCGATGGCGAGGTGATGATCGGG
GACCCGTCATGAGTAGATTTGTCTCCCGTCTCATAACCGGAGTCCATTCTCGGCTCGCTT
TGCTCTTCGTTGCGTACCCCCAAATCTGTCACGTGATTGTCACCATCCCCGGATTGTCTT
CCGCCTGATTGGCCATGGCCAGTGGCGTAGATGACAAAGCGGCGCAGCTTTCGAACTAAC
CTAAAATAGGAAAGTTGGCGACTTGCTCTTGCTCTATTTGCCTTCAACTGTTCCTTTTCG
TGGCGGCCCAGCCTGCCAGCCTTGTTTCGTTAACCTCACACGACATCTTGAACTTTTGAC
CAGCGCAACGCCAATACTTGCACGCCCGCCACAGCCTGACAAAGTCTCCTTCGTATTGTC
GTGCCGACTATTTCTTACCTTCGTCCATAAAATAATACACTTTTCCCTCCGCACTCTACC
TCACTATGCCCGCGATTCGGCATGCCTCGAAGCGCAAGCCGCCACCAGATGGCTTCGACG
ACATCGAGGACGACTTGCTCATCTTTGCCAACAAGATGAAGGACGCGCAGTCCACCCCGA
CCGATGGTCTGCCAAAGCATCAGGCGCAGTGGCCTATTTTCCAAATCTCCCACCAGCGCA
GTCGCTACGTCTACGAGCTGTACTACGAGAAGGAGGCCATCAGCAAGCAGCTGTACGACT
GGTTGTTGAAGAACGGCTACGCCGATGCCATGTTGATTGCTAAGTGGAAGAAACAGGGTT
ATGAGAAGGTGAGTCTACATCCTTGCCAGAAATATTTAAGGAGGGCCAGGATCCCATACT
AACCAACCCAGCTCTGCTGTCTTCGGTGTGTCCAAACAAAAGAGACCAACTTCAACTCGA
CATGTATCTGCCGCGTGCCCAAGGCGCAGCTCAAGGAGGACCAAGACATTCAGTGCGTCA
GTTGCGGCTGCCGAGGATGCTCTTCGAGTGACTAAGGGGCAGGAAGAAGAAGATTGGAAA
CACGGCGCGTCGGAATAAAATTGTGGGCTGCGCGATTCTAATGACAGCATCTACCATGAG
CGTTTTGGTTTTGGTTTCTATTTTCTCTGTTTTATATGTGCCCTTTTGGCAGTATTGGTT
GTTTACTCTTTTATGATGGATTAATGTCGAGCTTGATAGAACCCCTTTGTATGATAGATC
ACAGCGTGGGAATCCGGGAACAGATAAAATGGTAATGGCAAATTGATAACCCAACCAAGG
AAAGTTTTCATCGTAAATCATGTCGTTTCGTCTATGCATCTACCATGATACCTACGTCGA
TCATCGCCTCACAAAGCCGGACCTGCCGCCCCGGCCGAACCTCACACTCCGTGGGATAAA
CGTCATGGAAGACATGGCGCCTGTAAGATCCTCCATATCAACATCTGGTATCTCCTTGGG
CATTGCGTTGGGCGCCCCTTGTGATCGCCTGTCTCGCTCCACAGCTACTTTAGTGCCATG
GCCCTTCGGCAGAGGCTTTCCCTCGTCCTTGTCATCACTATCGTCGTCGTCGTCTTCATT
GCCACCTTTGGCTGGGTTTGGGGCGGCCGCCGATGGAGAAGATGCCCCCGTCCCGGTCAT
GTTGATACTCGCCGCCCTTCGCCGCACAATGTCCTTCTTAGTGACTGTGCCAGTCGACGA
CTGCCGCCGATGGTGGTGCTGCCGACGCCCGTCATCGACGAGCAGCGACTGGCGGCCGTC
GATGCCGTATTGCGTAATGGAGAAGAAAAAGTTGTGCGGAAAACTGTGCTTGTCGATCAA
GTGTCGTCGCCGCTTATCGGACGAGCCGCATTTGCGCTCACAGCCTTCGACAAAGCATGC
AAACTGTGTTTACGTTAGTGATACAATTCCAGCTTTTCATGATTTAAGAAGGGATATGTC
TAGGGAGACGCACCGTATGTTCTCCTTTGTCTCGCTTCACAGCGATAAACGGATCGTGCC
ACTCGTCGCCGTGTAGACTGAGGTACAGCGGCGACGGAAAATTCCGCCGACACTCGATGC
ACCGATTGAGGTGCTCCTTGGCATAATGCGCCTCGTATGTGTCGTACGTCGGGAAATCCA
TGCGCTCTCGGTGCAGCATGCAGGACATGGCAGCCGACTCGGCCTGCTCGCGGCCTTGGC
CAGCAATGATGCTGTCGTCGTTGTCACTTCCGTCGTCTGGGGATAGCCCGACAATCTTTG
CACGCGGCTGGTCCAGGGTCCCTCCAGCACCATGTGAGTTGCGCGCCGGCCTCAATAGTG
CGATATTGCTGGTCTTGTCGCCAATATCAAGGTCTGGGCCTAACGATGGAGGAGAGGACG
GCGACGACTCTTCGGGCTCTCGTGAGCGCTTCATACGGCGAGAGCACAGACGAACCTCTC
GTTGGGGATATCATACAAATCCTCACACAACACGAGTTGTCATCGAGAGGGGATGTTGGG
TACTTTGGACCTCCCCTGTTCACCGCTTTTCGCTGTGATTCGCCGCTGTCAACTTAATGC
AGATGCATATGCACGCCTACGGTCCCGCTAGTTTCGCGCGTGTAAGAGGTTGGCGTGCTG
CCAGGGCGGGGCAGATTTTGTGCGATTCTGTGGCGTTTCTTATGCCGAGAGAACGTGGAC
TTATCAGATCGAATGTCATGCCCGGATGCACGCCGCGACACTGTGATGTCTGAGGACGAA
CATTTGTTGATGTTCAGAACGAATTCGATCACGTGCACTTTTAAGGTTCCCCTTAGTGCA
GTGTGGCCCACCGTGATGCCTCTTCAACGACTCAACCCACTCCGGCTGTCGAAGCCTGTC
GTGGGGGGCCCAGAGGGTGGCCTCCAGAGCGGCCAAGGCGACACTGTAGAGTGGATGTCG
TGTTTCTCTGCGCCGCGTGATCGCTTTAACGACTTCATGTAGCGGAAATTAAGTCCCTGG
TGGCTGCAAGGCCATTTCGCGAGTACATGCTGGAACAAGGTGGCTGATCTTTGCTGCTGC
CTGCACAACATACTCTATGAGTGTCTTCGTCTCCTTCCTTGTCTAAAAGAAGGGCGTTTT
GCTTTCTGGTCTTAATAAGACACCTCGTATCCTGTGCTACAAAGACCCGTGTTAATGGAT
CGCACATGGACGCCGTCAGTGCCGTCTTTTGAATTGTCACGTGAGAGAGTCACTGACTCT
TTTACTCAATACGTGCTGTAAGTGATCGCCTCCACCCAACTGACGTCGCCCCAGGCGCCC
CTGCACGCCTTCCCTCCCCTCCTTCCCCCACCGTAGTTCCCTGACCAGCGGCAGTCCCCA
CTGAGACATTCGGGCGGAAGTCGCGTTTGACTAATTAATTCCTAGCACCATAGCATGGTC
ACATGCGTGAAGAGCCTTTTCACGCTGATGGCAACCTGCAGGTCTCGTGAGCGCCTATCG
ATCGGTTGGACCCCATCCTATCTCGCTGACGGCAGGTGCGACAGGTGCGATAAAGCTCAC
TGCCTGCAGGGACCAGACAACGTCGCCTTCCTTCCACGCCGGCTTTTAGGACCTACCCAA
CTACCTTTTTCTTTTGGTTTTTGAGCACACGCAACCGCTTTATGATTTTAGATGTTTTTT
GGCATTTTGGTTGTTTTTCCCTGCTCTCCTGCTCTCGCTGCCCTGCTGCCCCTTTCCACG
TCGTTTCGGCCGTTTGGCACTCTTCCTACTGCGGCCCACCTTGGTTTCGTGCCGCGTTCA
CATCTCGCTGACCGTCGCATCGATACTCGTGATCTTTTTTCTTCCACTTCTCCATCGGCA
CGGCTTCGTCTTCGCTTCCTCCTCCGGCCTGTGCCTGTCCTCCATGATACCGCTGCTGCA
CAGCACTCGTCGTCCACCTGTGCAAGCTAAGACCGTGTCTTGGCTCGGAGTCTGCTTTCC
GTCACCGTTCCCCACATTCTGTATCCCATCTCTCGCCGTCTCTCGCCGACGTCTTTGTCA
TGTCGTCAGTTTTCTGACAGGACGCCTTTCCTTTCTTGTCTCGTCTTCCTGGTACTGCCT
TCGTTCTCGCCTGGCGCCTTTCGCTTTCTTCGACTCGGCCTGCACTTGGCCCGCGTCTGC
CTTGCACGGCGCATGATCTTCAGTCGTCCGCAAAACGCCGGGCGCGTCCGGCTGAATATA
GAAGCACCCAGCTTCCATTTTGCTCACCATGGCATCTCCCAATCAGCCTCCTGATCACCT
GAATGGCTATGGTTTGTCTCCTCCTTGTCTCTCCTCTTGCCCCACTCACCTCCGTCTCAT
AACGAAGTCGTCTTGTCATCCAAGTACGTCCGTTTGGCTACAGCCTTCACTTCGTCTTGA
CCATATGTAGACGCCTCATCCGGTACAAGACGCCTATACTACCTCAGACTTACACCTCCA
GATACACTTACTCTGACTCTCACTTTGAATAGCACTCCATGCTAACCTCTCGTCTCATAA
AGACCTGCAGGCGGTTGACCAAAACGGAGTGCCTCTGCTCAGTAACAACGCTCTACCTAC
GTGGAACCCGGCTACTCTGCTCGACCCTCAGCGCCATCTTATGTCTACTCCCTCCTTCAC
CTCGCATCTGCCGCCACCACCGACCTCAACGCCCATGCTCGGCAACCCGCTTCACCAAAT
GGGGGGCATGGACGGATCTACTCTAGCCTTCAACTTCAACAGCACCAATGACGCCCCCGT
TGCGGTAAACAGTTTTGGGGCCGGCGGAGCTGCGCCGGCCGAGCTCGCTTTTCAGTTCAC
GGGGCCTGCCACCGATGACGGCTACCTTTCGTCGGGTGACCAGATCGCCACAGACCTAGT
CAACGGCCACGGCCTGACGGGCTCCAACTTGAGCGGGCCTCCCGCCTATGCTAGCTCTGA
AGGTGCTACCAACACACCGCCAAACGGCATGGCAGCCATGCTCGAGCGCAACTTTCACGT
TCAGGACCGTAAGGACGTCCCCGAGCCGAAACGTCGCAAGACGCTGACCGGCGAGCCAAC
GGATATGAAGCCGGTCTTCCAGACGAGCAGCAACGGTATCCTCGCACAGGGCGTCAAACA
AGAAGAGCAAAAGGCCAATACTCGTCCTTCTGGAATGGCCGTGGCTGCTGCACAGCATCC
TGTTACGGTTGATCTAACAGACGGTATGTCATTAAGGGTGCCCCTTTGGAATACGTTTAA
TGGCAGCCGTTGAATCCTAACACATTCTCTCCTCAGGCTCCGAGACCGATTCAAAGACCC
AGGAATCATATGAAGAAGTCTGTTTTGGAGCAGTACTGGGTGTGACCTTTGACTGCCACC
AAGTGCCGGCTCCCAAGCCCGGTACACAGGCCATGGGCGGCCCGGCGTACTGGCCAACTG
TCAAGATCGTCTTGCGTCGCAAGGTGGACGAGAAGAGTCACGTCATTGATGTGTGCGATC
ACACGCGCCAGGTAGTCGGAAGCCTTGACCGCAAGGCGGCTGAATGTTTTGTGCCCCTAA
TGGATATCCCAAAGGTCCACCTCCGGACGGACGCAAAAATTCCCGTCCGCCGTAAGAATG
AGGACGAAGTCGTCGGCCAGCCAGTGTCACGGTCGTATAAGATCGACCTAGTGTTGTACG
GCGCTCCGTCCTTCGGAAAAGCAATTGGCAAACGCCTCGCCAAGTTTGGCTTCAAGCTGG
TGAAGCCGGTCCGCCACGATGCGAATGTCCGCTTGGCTATCCCACAACAGGACCCTCACA
TGCTGGCCAATGGAGACGCGAAACCCATGCAAGCCGCTGGCTTGCCATCACATGCGACAC
AGCAGTATGCATCGACTATGAACAATACCGTCCGTACGATGGAAGAGGTGCGCTCTGAAG
TGCTCCACGTCTTCGACTCCATGGCCAACGCGGAGGACCTTCCCGAGACGGAACCCAGCC
ACAGTGTGACGACACAGATGCTACGCCACCAGAAGCAGGGTCTCTACTTCATGATGCACC
GCGAACGGCCCATGGCGGCGCAGTCCGGTTCAAAGCTCAGCTCATCCATCTGGCAGAAGA
AGACGTCGCTCGCCAATCAGACCTTGTACTACAATGTTATCACCGGACAGAACGAGGTCC
AGCCGCCCAGCGAGACGCTTGGCGGCATCTTGGCTGATATGATGGGCCTGGGCAAGACGT
TGAGCATTTTGTCGCTGGTTGCAAGCACTGGAGCCCAAGCCGAGAAGTGGCACAAGCAGT
CGCCCATGCAACCAAAGGCACCCGAGAGAAAGAAGAAGCCGGGGGCTCCCCAAAACTTTG
ATGCGCCTACTCCGCAGACACTTGACCTCACGCGTCTGAAGCGGAATGGAAAGGGTACGC
TGCTTGTCTGTCCTCTGAGTACGGTTGCGAACTGGGAAGAGCAGATAAAGCAGCACCTTG
CGCCGGACTCGCTCAAGTACCACATCTACCACGGCCAGAACCGTATCAAGGACATTAGCC
AGCTCTCTGAGTTTGATCTCGTCATAACAACGTACGGCTCCGTCTCAAGTGAGCTGACAT
CCAGAAGCCGCGGCAAGTCAGGCCATTATCCTCTCGAGGAGATTGGCTGGTTTCGCGTTG
TCCTCGATGAGGCACATATGATCCGTGAGCCATCCACGCTCCAGTTCAAGGCCATTTGCC
GTCTACAGGCCAGCCGGCGCTGGGCCGTAACTGGAACGCCCGTACAGAACCGCCTAGAAG
ACTTGGGCTCGCTGCTGGCCTTTTTGCGCCTCAAGCCCTTTGACGACCGCTCCAAGTTCA
ACCATTTCATTGTGAACCCTTTCCGCGCCTGTGACCCGAACATTCTGACACGGCTACGCA
TCTTGGTGGACACAATCACGCTTCGGCGTCTCAAGGACAAGATCGACCTCCCCAAACGCA
GCGACGTCATCATCCGCCTGACTTTCTCCGATGAAGAGAGCCGCCTCTACAACTTCTACT
CTCGCAACGCAAAGGACCGGCTTCAGGTGCTCACTGGCCACCAGGAGCGCCTGCTGGGCG
GCAAGGTGTACATTCACATCCTGCAGGCTATTTTGCGCCTCCGTCTCATCTGTGCACATG
GCCGTGAGCTGCTGAGCGAGGACGACCTGAAGCTGATGCAAGGAATGACTCTCGAGTCTG
CTATTACCATTGACGAGGACGACGACGCGTCCGGCGAGGTGAAGCAGCGGCTTCCTGAGG
CGCAAGCTTACGGTATCTATGACTTGCTTGTGAATACGGACTATGACACCTGTGCACACT
GCAAGAACAAGCTGGGCTACTCGGACGATACAACGTCGACCGACATTCGCTCCGAAAAGC
AGGAAGATGTCATTGGTTACATGACACCCTGTATGCATATCTACTGCCCCAATTGCGTCA
AGCACTTTGCCGATAACGAGCGCGGGCTCACGCACAAGAGCAACCGGCCGGGCATCTGCC
CAACGTGCAACGCCTCGGTCATGTTTTCGTGCGTCGAAATTCGCCACGACCGCGCAGACG
TGGAGCACGACACTCTACCTCACCGGCGTGCTAGCTTTGTCCACGATAAAAAGCCGGTCT
TGGATGGTACTTACAACGGCAACGGCAACGGCAACGGCAATGGTAGCCAGGCGCTGCTCC
GCAACAGTAGTGGGGCTTCGGGAGCGGCTGGCGATGCACCTTCGCCACCATCCGGCCACA
TGGGCAAGACGATTAGCGAAAGCAACTACTCGGGCCCGCACACGAAGACACGCGCCCTCG
TCGCGGAGCTGCTCGAACAGAAGCGCCTCAGCGAAGCAAACCCGGGCCAGCCGCCGTACA
AGTCAGTCGTCTTTTCTGGCTGGACGTCGCATCTCGACCTAATCCAGCTCGCTTTCGACA
GTAACCACATCTCGTATTGCCGCCTCGACGGCAAGATGTCGCGCACGGCGCGCACGCAGG
CCATGGACACGTTCCGCGACAACCCAGACGTGCAGGTCATCCTGGTCTCAATCATGGCAG
GTGGTTTGGGTCTCAACTTGACAACGGCCAACACGGTGTATGTCATGGAGCCACAGTACA
ACCCGGCCGCCGAGGCGCAGGCGATTGACCGGGTGCACCGGCTGGGTCAGAAGCGCGAGG
TGCGAACGGTGCGGTACATTATGAAGGACAGTTTTGAGGAGCGCATGCTGGAGATCCAGA
ACCGCAAGATCAAAATCTCGAACCTGTCAATGAACCGATCGGACCACCGCGCGGCCAGCT
CGACAGATGCTGCACGGCAGCGTCTCGAAGATCTTCGCAGTCTCTTCAAGTAAAGAGGAG
AGAGTGTGTCGTGTGGAATGCCATGGCCGGAAGAAGCAAAGAAACGAAATGGTTGGGGGA
AATATGGTGCTATCATGAATGGGTTTTTCGTAATTTCTGGGTTTGGAGGATAACTGTTTT
CATTGGTGTGCAGCCAGTTGGCATTGCGTTGCACCCGGCATTGTGGAGTTGGGGAGGCAC
TTTTTGTTTTGAAGTTTATATATCACGGCAAATGTACGTAGTACGACGTACTGCCATCGC
ATCTTTCCATTTGTTGCGTCCTTTCTACTCATTTATTCTATATCAGGCTTTGACAAACGT
TGCCGTTACCATTGCGATGATTTTTACATTACAGGCGCCTGAACAATGAGAGTAATGCCA
TCAAATTTGGCAGCGGCTTCGGCCTTCATGCTCTGCATCGCAAATGTATTGCTATTGGGA
CTTTTAATGCGAGGAAGGCGCCTGCTGGCTAACAGTTTCTACAAAGTTATTTTTGTCACA
AGCGTTGACTTATACAATGAGTACAGATAGGTGATACAGTTTGAATCTACCTTAAAGAAT
AAATGAAAGCAATTTTTTTTATCTTCTCTTTCCATTCCGCGAACAAAAGTAAAATAACGT
CTCATCGTGAAAAAGAAAACTCCAGCCTCCCAAAACTCAGGATTTATCATTGTAAAGAAG
GAAACGCCATTGAAATGCATACATGAAGTGAAGAGGGGCCGTTTCATAGTTTGAATATTC
TCGTATCAGCGTGCGTTCATGACTGCACAAAACAAACCGCCTCCCCTCTCTCCGTTCTAG
CTCTGGCGGTCATGCAATCACGTTTTGATGCTGACTAACCAGCGGACCGGTATTGGAAGC
TTAGGTCGAGACAAAAGAACGAAGCCGGGTCATAGACGATAATCAAGTAGTGCGTCTATG
CAGCATGAGCAGTAGCAACCGGCTGGGCAGCACGGGTGACCTGCTCACCGGCACGAACAA
TGCGGCGACCAGCCGAATCCGTGACGTAAGAGATGTCCTTGCTCTCGTAGTGAGCGCGTT
TCCAAATCTCAACCTCGCAGCCGCCGCGGAGGACACCAACACGCATGGTGGACAGCAAGT
TGTGGGCGGCGTTGGAATGGTTATATACACCGCCATTGAAAATTGCCGTGGCATCCTTGC
CGATAGCGGAAGAGATCAGGGCCTTGCCACCGGGGTGGTCCTTGATAAAGTCGGTGACGT
CGTGAATGACACCAGCCACGGCGATGAGGGCCTTGCCCTCCTTGGTCTGAGCAACAAAGT
CGTCCCAGTCAACCACAGGCAGCTGCTCCAGCGGCGTACCCCAGTCCAGAGTAGCACGCT
TCTGGTCGAGCTTCTTCTGGACCTGCTGCAGGCGGCCCTTCTCGATCTCGTTCTGGCGGA
ACTGCTTCAGGTCGTAGGCGAGACCCATCTGCTTCCACATCCAGATGGTCCACTTCGTCG
GGTCGTACTGCCACCACTGAATGGCGTTGCGGTAGTCCGAGGGGAACTCGTGGTGGAAGT
TGTGGTAGCCCTCGCCGAGCGTAACAAGGGCAGTGACGACGTGGTCACGCGGCGAGTTGC
GGTCGTCGAAAGGCTGGTCGCCGAGCCAGTGGGCAAGCGAGTTGACGCAGAAGGTAGCCT
GCTGGACGAAAAAGGCACGGAGAAGACCGCCGTAGATGAAGCCACCAGCCCAGTCACCCC
AGCCGAGGCCGCAAACCAAGACAGGGAGGCCAATGGCCATGAAAAGAACAGTCTTGATGT
AGTTCTTGTGCTGCCAGACGACGACGGGGTCCTCGTTCAGGTCAGTGATGTCGGTGCGGC
CGATGCGCTTGGGGTTCTGCTTCATGACCATCCAGCCGAGATGCGAGTACAGGAGACCTT
TGCGGACCGAGTAGGGGTCCTTGTCAGTGTCGGTGTAACGGTGGTGGGCGCGATGGCCAC
GGGACCACCAGCGGATGGAGCCCTCGACGGAGCCGGCACCGACGGCAGCCAGGTAGATCT
TGAGGGGGAGAGTGGCCTTGTAGGAAGAGTGAGCCCAGAGGCGGTGGTATCCTGAGAAAT
GTCAGCTGCCTGTCATCCTTTGTATCTCCGTGTACATATATAGTGTTATCAGGTTATCAG
GTTCGGTGCTTACCTGCAGTAATACCCAAGCCAGTGTTGAAATAGTACACTAAAGCGAAA
ATGAGGGTGTTGCGCCGCAGGGGAACCCAGTATGCGGCAATCATGGCGGCGACGTGGATA
AGAAGAATAAACGTGGTGTTCAGCCAGTCAATGTGCTTGTACCAGTTCTTGAGGGTGATG
GGCGTCTCGGAGATGTGCGTTTTCCGGATGTCGTACTGCTTGGTCCGAAGAGGCTGGAAG
TCGGTGGTGCCATCAACCGTGGCATCGGCCACCACGATCTTGCCAGACATGGTGAAGGAT
ACGCGTGAGAGGTAGGGAGAGAGAGAGAAACTGGCCCAACAGGTTGTGCGGAAAGACAGA
GATGCTGATTTTTTGAGTTTGACTGTATCGTCAAAGCAACAGTTGCTTCCAGAAACAGCC
CCAGCCAGGAGGCCGAAAACAGGAAGTGTTAGGATGGCGGTAGACAGGAAAAAGAGCAGG
CCTGTCGACTGCTTCCTCTTGTTTGTTGTTTAGGAGTCGTGAGCGAGCATGTACAGGAGC
ATGCAAGCAAAAGAGGCGGACAGAAGAATGAAGAGAAAAAAAATACAAAAAACTAATAAC
AGGTGGACTGAAGAGGGAAGCGGAGAGATATGAAGGAAAAGAAAATGGGAAGGATGTCTG
GAAGCACTTATAGCGGTGGTGGGAAGGAAGGAAACGGAGAAGGCAATATGGATGGGGAAG
GAGCTAGGCTGGCAGGTACCACAGGGGGCGGGCGGTTGAGCGGTGGGAAGGGGCGAGCGA
CGCAAGACAACAAAAGCTTGGGGGTGCGAGAAGGCGGACTGGCAAGTGCTTGGTTGAGCA
GGTTGAATACAATGGGTAGAGCCTTGACCGAGGTAGGCTTGCATATGGTCAGGCGTATAT
GGTTTTGCTGGACATCGGCCTCTGTGGACAGCATTTGGAGCTCGGGAATTTTCTGGATAT
TTCCTGGCTATGCCTGGGGCGCGGTGGCGGGATGTTGGGATTTCCTGTTTGGGCCAGTTA
TTCACACGCCTCCCCTGTGGATCTGTCTGCAGTCCGTATTGTTTGACTTCTCTCCCTGTC
TCCTCACAACGTATGTTGTCTGGTTGTATATGTTCCTCGTCTTGGAAGCTGCGAGTGGCA
ATGAACGGAGGAACGGAACGTCCATTCGTTTCCTGTTTCCGTATTGTTTGTTTGTTGGTC
TTGTGTTTTGTTTTGTTGATTGACCTTCACGGTCTTACGATAGGAAGGCGCATAGCACGA
GCTATGTTTGGGTGATACAAGAACGCTTTCATATGCTTTCTGACGCATATGCAAGAATGC
AATAGCAACTGCTAAGACCTGGTCATTAAACTGCCGTGCCTCTGCACCTTCCCAGGCCTG
TGAGGAGTGCTCAATGGACAGGCAGGAGCGATCCGTTGTCTTTTTGCTGTTCAGTGCTTG
GCCGCATCAAGAAGCCCCTGCCGCACGATACTTTGGGAGTAATGTCGTCGTTATCGTTTC
CATTCACCCTCGTTCACTCCAGAAAAGCCATTGCTCGTTCACATGTGAATAACAATGCGT
TGAAGTCGAAATTGCTTGCTACTTCTCCGGTCTAATATTTTACGTCGCGTCTTGGGGCCA
ATCTTTGCAGTGCAGTGCTGTGCCTAGGAACACATCCAACTAACAATGTTGACAAGAAAT
GGCGGCACTGGAAAGAGCTTGATACAGCTCCCGTCCAGGCACAATTGATTTTTTTTTTTG
TTGGGGTCAAGCGCAGGTGGTGAAATCTGTTGGGAACTAGTTGGCGGGTGGGAGCTCGTG
ATTGGCCCCGGTGGCTGCAGAGGGGCGCCTGTCCAACCCCTGGTGCCCATCGTAAATGCC
CCTGTTTAGGTACATGTACATGCATATAGTTTACTAAAACACATATGTATCCACTATGAC
GCTACCAGACACGCTAGCCGTGACTTACAAGAGGGGAAAGCGTGTTCGAAGCAAGCACTT
TCTTTGCTGGCACTCTCAGACTCGCAAGGGAAGGGCGACATGCGCAATACCACACCCAAA
ATAACTTGATCCGATTAGTTACCACAAAATCGCATGCTACATATGCCGTACACATACTGT
TGTACAACATACTCCAAATGCCTGGCGGTGAAACCTAGGCGTCTGTCATCATGTGGCTCC
CTTTGACTTGAGTCGCACTTCCCACTCTGTCTACGACGTACGGAATACGCTCGTATCCCT
TGGGCTTCTCATGGACAACGTGCCTCGACGTGGTCTTCATCTGGCTGGACTTTCTCTGTT
CCTCGTCCCTCACATGCCACAGTGGCTCCATATGGCCTAATCCACCACCACCCGATGTCG
TTCGGAGTGTGCTTTGGTTCCGTCTGCTGCCGGCTGACCAGTTCTGCGGTCGTTTCCGTT
CGCAAAGGACGTCCGTCGTACGACATATGTACGAGATGCATTTCCCCATCTACACGATTC
ACCCCACCGTACTGGACGCCGCGAGTTTGGTTGATTTGCTGACGATGATGCTTCCAAAAT
GGACGTGGGTTGATGAGAGATGTTGGGACGTCTCAGGATGCCGTGTTTGCGCTCATAACG
AACGTCCGACAATACGTGCTCCCTCTCCGTCTCCGTGCATAATGGCTCGCCGGATGATGG
GGCGGATATCAAGCATGAATTGAAGCACGTCAAAACGCTCCGTACACCGAGCAAACGCCT
ACTCCGTTCTGCCGTCACGGGTGCTCCGCCCCAACAAACCCCAGTTCAACGTCGAATTGG
TGCCATGATTCACGCAATCAATTTCGGCGGAGCGCATCGAACAATAGAGATACATGTTTA
CGATCGCACAATTCAACCCCTTGCTCTTCATTTAATTCCAGGTAATTTTCAACAAGGTTT
CAGCGACTTCCTTCATCTGCTTTTTTGGTCGTTTCAACGGTTTACACTGCGTATTGACAT
GTGACTCTAACACAGCGGCTGACTTCTAGAAGATCAGAAAAAAGAAAGACCCGACTTAAG
GCACTAGTCTAAATGCGGAATGGCCGCTTTGCTTCCCGTTCTCCGTTCCTCTGGGAGCAC
TCCTCTTGTAACGGCGAGGCTGATGCATACACCCAATTCGTTCACAAGAAATCCTCACAA
ACACAGAGCCTCATAGTGCTTGGCCCCGTGCGCTGAGTCTCTCGCAAAGTGGGAGAGGCG
TACCGGTGTACATGTACATCATCTAGGCCATCCTCAAAATATACAATCGCGTCGCAGCGA
CGCACAACTGGTAAATGCTCAGGTGGCCAATGTAAGAATGAAGAATTGGGTACTTTGTGT
CGTAAATATTGGCCTCAAGAAGAAGTCGTGTCCAAATTTAGGTATTTTTGTATGCTGCTA
TTGTTAGTTTATCCGGAAGAACAAACCATACAAAATAATGTCCAAAGATTTATCCAGAAA
TAAATAGGCCCAAATCATTAACCGGGGACAAATCTCCAATGAAAAAGCAAATCCCAAACG
AGCTTCTTGTGAAACAGAGAAATACAGGAGAAGAAATCCGATAACCCCCAAAAAGGGAGG
GGGGATTAACATATTCCGAAAGCCTGATAAAACGTAATTGGTCCCATTGTTTGTTCATAT
TCATTATCGTTCCTGGCATTAGGTCGCAGGAACCGCCTTTAGTTCGTTGGCACCATGGCC
ATCATCGGCGTCCTTATCTTCTTCGTCGTGCTCCAAGCTCATGTGGCGGGGGAATGCCTT
TTCGTCTGCATAGACGGCACCGACACCTTTAATCTGATCCGAGATTTTGCTGTCAGGGCC
ACTCCTTTCAAGGTTGTTTGCAGCATCGAGGGGTACGGCCTCATGTGCAAGTGCCCCGTT
CGCAAGACGGTAGTGACAGTCGCTGGGACGCTCAAGCGAACTTGGTACAGTCGCGTCCTT
GGTCTTAGCTTCGCTGCTATTCGAAGCACTTGCTTCGATAACGAGGGGCTGCACTTCTGT
CCCGGGGGACGCAGTGTGTGCTGCGCCGTTGTCATCAACCGGTATATCAATAGGGACGTC
ATCGGCAGTCTCCTCGGGAACAGGCGCCACAACCTCCAAGTCTGTTACCTCCTTCGTGTC
TGCGTCCACCGTGTCATCAGGCACTTCAGCTTCACCCCTCACTTGAACGTCTCCGTCTTT
CATCTCCGACAAAGCTGGAGGTTCGATGCTGGGCAGACTGCTCCGGTATGGCGAGGACTC
AGCCTGTTTCACATGGAGCGCATCTGCGGCCAACGTTTGATGCTCCAGAGACCGCTTTCT
GACCCAAGATCCGTCGCGTCGGCCAGAGGCAGAATGTGAGTTTGTAGGCGGAGACCGGCC
TCTAGTAGGGTAGTAGTATGATTCGTTGGAAACACCATTTGAGGGGGAGATGTACGTATG
GCCGAAATTGTTCACGTACGCCCAGTCGTTGCTTGGTGTCACGTCGCGGATGACCGGTGT
CAAACTCGTGAATTTGTCAACGACGAAATCGGGCCGCTCCGTTTCTATAAACTGCCCAGC
GATGTCGTCAGCCTTGTCGCCGCCGGAGGGTACACTGCCGAGCTCAGCCGCCCTGTGGCG
GAACGAGTTGGATCCGTCGTCAACCGATCCGGACGGAGCACTGTGGGCATAAAACGCCGG
ATGGTGATGATGCGCCCCATGGACCCAGTCGTCCTCGTAATCACTGTCGTCAAAGTGTGT
GCTGAGCCGCGGGAAATATCTGAGAAGTTGAAGAGCTTGCGAGCGCTCCCGAGGATCCTC
TGCCAGACAGGTGTCCACAACGCTTCGGTACCATTGTGGAACGCCGACATCGTCGCCCAG
GAGCAGAGGTCGCCCATGGGCTTCTGGGTCGTCTTCCTGTGTTGCGAGTGCCCAGAGCAC
CATGCCCAACTGATAGAGATCCGACTTGACGCCAATGTACATTGAAATGCGCTGGTCGCT
TTGGATCAGAGGGGTGGCCTCGGGCGGCTCCCAGCCGACAGGGCACCCACGTCGGTTAAT
GTCAATGATCTTGGCGTTACCATCGTAATCAATGACAATGTTCGAAAGAGTGAAGTCGCC
CTGAACAAATCCCGCTTCGTGAATCTCAGACAGTCCATGAACGATCTGACGGGCCCATTT
CATGCGCGTGTACCAAGGAATACCGTGGTTGTTTTCATACAGGATGTCAATCAGAGCACC
TTGCTCGGCGTAGCTGATGAGAAGGCCGCGGACTCGGTCGTCTTCGCCAATAATGACACC
GTACAGCTCGATGACATTTTGGGAGCCGCGAAGAAAATTTAGGGCGTTGACCTCATACAA
GAACTCGTCAACGGAATCTGGCCCCGGGATCTCTTTCTTGATAAGGACCCGGCCGTCGAC
GCGGACCCTGTACACAAAGCCGGACATGTGAGAGTCAAATTCAACTTCAGACTCCCGAAT
CTTGCGGCAGCCCAAGTGGTGCACAAACTGGGCCGAAGGGTAGTCAATAATCTCCTAGCG
CGATGCGTCAGTAAAAGGATTCGCATATAGTAAGTTGGGAGAGGATGGGAGCTTGGACGA
ACAGTAGTATCCTCAACCACGTGCACATGCAGCCGGCCTTCGGTCGTCTGCAACTTCAGA
TTTGTGACGGTGTTGTAAAATTGAATGTCGACCAGGCTCTCCCGGATGGCTTCATAGATC
ATCTCGTTCTTGTCTCGTTGAAGCTTAGTGTCAAGGAGGTCCATCTCGAGTGAGCCGTCT
GGAGCGTTGCGGTAGTCGAGGGAGATGGTCACCCGACGCGTTAGGTCGGGCCGCTGCCGA
TATGTAACGAAGAACTTCTCGCGTCTGGACTTGTCGCGGAAGTGCATCGACAAGTTGAGA
ATCCACACATGCTCCAGCTCATAGCGAATGCGGTGTTCGTACTGCGACGAGGTCATAGAT
GCCGTGTCAATATGAAAGGTCTCCTCTTTCTCCTTGGCGATGTATCCGGCCATGGAGTGT
GCGTCAGATGGCCCACTGCCATTGTCGCCTCCTGGTGTGGCAGGCTGGGGGGCAGGAGCG
GCATCGCCATGGTTCACGCCGTCTCCGCTTGTGACAGCTGCAGTGTCATCTGTTTCAGCT
TCACAGATTGGCGGCTGCCTACTAGAAGCCACAGTAGCAGCTGTCAACGGAGGAATTGTA
GGAACAGGTGGCACAACTTCTTCCTTGGGTGCGCCAGTTGCTGGTTTCGCCGCATCGGAT
CCGCCCGGTTGCGGACGGTACGACACATTAGGTGCGCTGGTGCGAGGGTCTGATAGAATC
TGAGAACTCGTGGGAGATGATACGCTCCGCGTCAACCGCCGGTCCGCCGACACGCCCCGC
CGCTCAGCAGAGGTAGGGATAATCGGCATCAGATTCCCGCGCAGTTCAGATTGCTGTCGA
GCAAATGTCTGCGTACGAGGCAAGCCAGGAACAACATCGCGATGCGGAGCTCGCCGACTA
TTGCTGGATGTCTTGGTAGCAATGCCACCGTCCGCATCTGCGGCAGGTACTTCGGCATTG
GAGCTGCTAGGTAGCTGATCATCGTGGCCTACACCCAGCCCGTCATGCGCCGGATCTAAT
GGTCCACTCGCCTCTAGTATCTGAGCTGTGGGCTCTTGTGCAGATGGTAATACCGCCGGA
GAGGCGGACTGTGGCAGCTCAGCAGATGGGCATTTTACCGGCTCTCCCGGGTGAGCACTC
GCACTGCGATTCAATAATCTCTTCCATATGCTCTTTGTGGGAGACGCCGGGGGTGCTGAT
GAGGCCAGTGGGGCTGTTCGTAGACTTCCAGCCTGAGGCTCGTTCGGCAGCGAAGTTGGT
TGGGCCATGAGGTCGCCGCTGCCAGGCACAGAGGCAAATGGCACTTCTGCTGCCGCCTCA
GCAACCGTGAAGCTATGCACGGAGCGGCGTCTAGAAGGCGGCCAGCGTAGAAGTTTGGTA
ACGAAAAGTAAACACTTCAGGACGGATGGTGGATGCGTTGCTATGGTCTGGGCCCGCGAT
GAGACGCGGGATGGATGTTTGGCGGTCTGACAATCGTGTGAGCTAGCGGTCTAGCAAGTG
AAGGATAATGAGAAAGCAGATAAGTTGTGGGAGGGTTGAATATGGAGTACGGGCGTACAA
GGCCAAATCTTAAGCTCAAAAGGCAACAATTGAAGTGAGCTCGGGCGAAAGCAAAGGCTT
TAACCAAAATAAACAAAAGATTGAAGAGAGAGGCGGCCGGGAGAAGGGCTGATTAAAGCA
GCAGTTGTGTTACTCCTCATAAAACGGCAACAAGATTGAAATTTCCGACTAGTGGTTGGC
GATCGACCAGAAAATCACTGCACCAAAAGCAACCTATAAAGAAGGTCACAAGAGGGGATT
CAGGGGCAGCAGCAAGATGCGGTGACCGACAGGTTTTGAAGTTGTGCAAAAATAGCGGCG
GTGAAAAGGGGGCGTATTAGGTGCAGATATATGGGGTCGCCGTAGGTCACAAAATCGTTA
AGGTGCGGTGGACGTTTGTTCGCGTGAAGCGTGCAGCATTGCTTCTCTACTTTATCGTTC
TGTGTGGTTGTTGACGGGCCCCAAGGTGAGAGGAGAGGTGTGCAGGTATGTCTCTGAGAC
AGAATCAGAATAAAGACGTCTGTTGGTCGTCGCAAAACGGCACTGGCAGGTCGTGTCTTT
TACCTTGTCGGTGAAAAACAAGACCGCCTCCGTCTTCAAAGCTTTGGCTTTTGTTCAATT
CGGCTGGCGCGCAGAAAATGGGGTTGACAAAGTGGAAAATCGACAGGGGTGTGTGTTCGT
GCAGCAACGCACAGGAGCTTGGGCCTGGTTTTCGCAAACCGGGCGCGAAAAGACTGGAGC
TGGTGGCGCCAACTTTATCTTTCCTTTGGCTCCCTCTCACGCTTTGTCTCTATCGTGTGC
TTCAAGCTTGTCTCGTGCCTTTCATCCGAGAGCAAGGCAACGGTGTCATTCTGCGAGAAC
GACAATCAGGCTGGTCGGCCGGTAAGGTAGGGCGTGCACCACCCGCTCGTACTTCGTAAA
ATCGACTGGTGTTCGACGACGGACTGCAAAGGGCCGGCCAAACGGCCACGGGTCTCGCCT
TGCCTGGTTGTTTGATGCGAAGACCGCCTTGGCTGGGGCCGCTAAGCTGTGGATGCCTGG
CGAATAGGAGCAACACGACCAGTCGATCTGATAGTCGTGGGAGGGATTGGAAGTGCTCAA
ACGCGTTTTGCTGTCGTATATGTCTCGCTTCGGCCGTGCAAAGATGGGGCTGCGGGTGCA
CTGCAGGTGGTGCGTGTACGGAGGACTCCGTACAGGTACCAGAGATCTTGAATCACACTT
TGGGCAGAAATGCATCCAAGCCTTTAAGGTGACCAAAAACAAGACAGATTGGGGAGAAGT
GGGAGAAGGGCAAGGAGCAATGGGGCCGAAAACTAAGTGACATGTAAAGAAACGGGTGTG
GTCAATTCGATTAAAGAGCACAAGAGCAGATATAATCCCAAAACGTAATATTGCGTGGCA
GATCGATACGCTCAAAAGCTCAGAAAATGCAGGGCGGATGCGAACCGTGGGGTGTTAGCC
AATGTGCTAATGTACCGCGCGCGAGATGGATGGGTGCGAACAAAAAAAATCGAAAAGGAG
ATAATGGTTATGAAGTCTGGTAGTAAGCGGAGAAAAGGTGAGATGCGAGCGGCGGATTGG
CGGACGGGAGTTACAGGGAACCATCAAAGCACGAGAGACGCAGCAGTTGAGGGGAGGGAG
ACATTACGGGTGTGAGGAAGAGGTGCTGGCAAGAAGAACGTTGAAGTGGAAATCGAGAGA
AGAGGAAGCTAGAAACAGAAAAGGAGTCACGACAAGGGCAGCATTAAAATGAGGCCATAA
AAGGGAAGGACCGCTGACCAGGCGCATGGAGGACGCCAGAGGTGGTACGGCATTTGCGAA
CCCATTTCCAATGGCCCATGAGAATTTCGAAGGTGGGATGTTCTTTCCCCTTTCACTCTG
CACTTTCCCTTCTATTCCTGTTTCGCTCGTACTGACCCCATCCTTCCTAGTTCAGTTGTT
GCAGGAGGCAGGAGCTAACGGAAAGAGGTTGGCAAGAGGCTGGCCAGAAGGAGCAAACAA
CAAGTCGTCGGCGAAGCGAGAACAGCAAGTGCGATGCAACACCAATTCCTGGACTCGCCG
GGTTCCATTTCTCTATGTAAGATAACCGTACAGTACAACTACGGGTGCAGGGTACTGTAT
CTTGCCCGGGACGACGCATGTCGTGACCACACCCGGGATATGGCTGGCCGGGATCCATGT
AGGCGCTTGGCTCATTGCATATTGTCTCGCTTTGCTCGCAGAACACAGTCCGAGGGCGCA
AGCAGTCGTACTGCATATGGTGTATTACAAAACGTACGTCGTACAGATCGCAGAGACAAC
ATACTCGCTCGGCCTGCTCCAAGGATTTTACGCACGAGATTGTGTTGGACAGACAAAAGA
GGCTGGGGAGAGGTTATGAAAACTGAGAACAAGGGACGAGGCACAACGGGGGGGATAACT
AGCAAGAAGCAGGAGACAGGGGGTTGGGGAGGAATGAACCTTTTTGTGGTGGTTAAAAGG
TGGGGTGGAGCCCGCACACGTGTAAAAGCATCACTGGGGTGACGGCCGCCAAAGAGGAGA
CAGAACGAACACCGTTGCGGCCTTACGGGTATGGCGAGCCCTGCATATTTCGTTGGCGTT
GAGGCCCTGTGCACACTTCTTAGGAGACAGCCAAACAGCCTAGCGCCAACGACGCCGCGG
CCGCTAGTGCCAGCCAGGCGACGGCAGCGAACGGGCGGAAATGCAGCACCAACAAACTGG
GACACCGGGGTACATGCGACTGGTGTGAGAATAGCGTCAAAATTGGGGGCATCCTACTGC
ACATTAAGTACCGCCCCGTACCCGAGTGCGAACCATTATGATCCGCTATTATTGGCGGAC
GCTCCCGCTGACAGCGCTGTTTTTAGGAACCAACGACACTCCGTGTAAGAATGGACAACG
CAGCAACACTACAATGGCCACGACAAAGAAGTGTGCCAAGGCGTGGCTTCCTTATGACTA
TTTAATGTCAGGTTTTTAGATATGGGTATCGGGCTGCAGTTGACTCCATTTGTTATGCGC
GATGACGGTTGGGCCTTTTTTTTTTTCAAACCTCCCCCCAAACCTCCTGGGCGCATTTAT
GAAAAATATATACTATACAATTGCTTAATGACCATAGGCACATGCCCAAGAACTCGGAAT
TATAATTTATAAGTATTGAGCATAATGCAAGTAGTCGTATGGTCCGCCTGTTGTGCAAGC
CCTGTTCTACTTCTCTACAAGATGCTAGCATCCATGGCTGATCAAGTGAAGGACATCTGG
AGACAAATCATCAGGGCGGATCACTGGAAAGACCAGAGAAACGAATCTCTGAGGCGAAGA
AGCGTATTTTATTGGCACTAGATAATAGAATCTTGTACAGAAGGTCTTTTTTCTATTGGT
ATGTAAGGGGAGAGTCACCCGTCAAGTCTCGACGAGGCTGTATGGCAGGAAATAAACCGA
AGAGTAATTAAAACAAAAAAGAAAATCCCAAAATACAATCCCACAAAAATGCCTCGTGCA
AGGGTCGCACAGCTGCAATTTAGTTTGCTTCCAGCCAGCTAGTCACCATTCCACTGGGCA
AATGGTTGAAGAGAGTGGCCGCCCACATGCGGCCTGGATGCATAATATGCAAAAGTACAG
ATGTGTGGACAAATGGAGATGCCGCCCAATGAAAAATGCCAAGGAAGATGTAAAGAGATG
GTGAGATGCAAGACAGGCAAATGCAGCAACATGCTATATCCCCCTTTTACCCTTGATCAG
ACCTCATCGACCCCAGATCCGTTTCTGCCCCTGGCCCCCAAATTCACTGTCGCTTTACCT
ACTCTTACAAAAGACAGACAAAAACCCGCCCCACACCCCGCTTTTTTGTCTGGCCTCCTT
TCTGTCGTTGATTTTTTTTTTGCTTCGTAAAACTTCTCGTCGTTTAGTCTTCCTCATCCT
TCTTGCTTGAGTCTTCCTTGTCGTGCAGCTTCTTCCACTCGCAGATCTTGCACTTGTTGG
CCTGCTCTCGGTCAACGTCCTTGAAGATGATGCCAAACACATCCGAGTACCAGCTGACGG
GACGGCCTTCAATGCCTTCCTTAATATTCTGGAATTGTTAGCGGGAAACACCAAAAAAAA
CAGAGGCCTTAAATAATTCACGGAGGGGGAATACGACTTACCTCAGGAAGCTCCAGCCAG
TCCGACATGTTGTCCTCAGGGAACACAACCATCTTGCAGCCTGCCCGCCGCGCTGCAATC
GTCTTCTCACGAAGACCGCCAATGCGTAGCACCTTGCCTGTCAGCGTCAACTCGCCCGTC
ATGGCCACTGCCGGGTCGATCGGGTGGTCCAACGCCAGCGAGAGCAGTGACGTGGCCATC
GTGATACCAGCCGAAGGACCGTCCTTTTGCACAGCGCCCTCAGGCACGTGCACGTGCAGC
TTGGCCTTGTCAAAGAAGTGGTTATCCGGGAACTCCTGGACCATCATGGCCTTGGCAAAG
GAGTAGGCAATCGTAGACGACTCCTTCATCACGGGCTTGATGTTGCCCGTAATCTCAAGC
GACGGGCGGCTGCTCGGCCGCAGCGCTGACTGCAGGATCGTCTCAACATACATGGCGGCG
CCGCCCATCTGCGTCCACGCCAAACCCATGGTGACACCGGGCGGCGTCACATCGTACAGG
CGGTCTGACGTAAAGACCGGAGGACCCACGTAGTCCTTGAGGTTCTCGCGGCCAATGACC
ACGTGCACCGACTCGGGCACGTCCAAGGGCTTCCGAGGCTTGTCCGTCGTGGTATTGCTT
GACGCCGCCGTGCTGTCCTCGGATGTCTCGGTGGCTGCGGTGGACTCGCTCGTGTCCGAT
GTTGCGGTTGTCGTCGAGCCCGTATCGTCCTCCGAAGCCACATCGGATGCTGCCGTCTCA
TCGGCAGCGGTGACCGGCTCGGTATCATCTTTGTCCTTGTTGAGCGCCTCCTGGGCGGTG
GCAGCAGCAGGTAACGGCTCATCACCAAGGTCCTGGACAATCTTGAGGGCCGATTTGCGG
TACACCTTCTCAATCTGCTTCTTCAGGTTGCGTACACCCGATTCGCGGCAGTACGACTTG
ATGAGCTCGTCAATGGCGTCTTGGCTGAGCGTAACATCAGCACCCTTCAGGCCGGCCATC
TCCTTCGCGGCAGGTGCCAGATAGCGCTCGGCAATCGCCATCTTCTCATCTGCAACGTAG
CCCGATAGCCGGATAACTTCCATGCGGTCCAGAAGTGGCCTTGGGATCGTGTCGGTCATA
TTGGCCGTGCAGACAAACAGAACCTTGGACAGGTCAACGGGGACGTCCATGTAGTGGTCC
AGGAAGGAGCTGTTCTGCTCCGGGTCCAAAAGCTCAAGCAGCGCCGAGGACGGGTCGCCC
TGGTAGCCCTTGCCAATCTTGTCAATCTCGTCAATCAGGATCAGCGGGTTCTCCGTCTGG
CACTTTTTCAGAGCCTGGATGACGCGGCCCGGCAGGGCACCAACGTACGTCCGTCTGTGG
CCCTTGATCTCGGCGACGTCCGTCAGACCGCCAACACTGAATCGGTAGTATTGGCGGTTT
AGGGCGCGTGCAATAGACTTGCCGATGCTCGTCTTGCCGACACCGGGCGGGCCCACGAAG
CATAGGATTTTGCCTTCAACCGTGCCACGGAGCTTGCCAACGGCAATAAACTCTAGGATG
CGGTCCTTGACATCCTTAAGGCCGTAGTGGTCCTCGTCCAGGACGGTGACGGCATTGTGG
ATGCCAAAGTTCTCGGCGCTCCGCTGGCCCCAGGGAATCTGCGTGAGCCAGTCGAGGTAG
TTGCGAGTCACATTGAATTCGGATGCAGCCGGCTCGAGGTGCGCCAGCTTGTTGATCTCG
TCGTCAAAGACCTTGCGGACGGCCTCGGGCATGGCCAGCTTGTCGGCCTTTTCCTTGAAC
TTCTCCACCAACTTGTCCTTGCCGTCAGACTCGATGCCCAGCTCGCGGCGAATGCCCTTC
ATCTGCTCCATCAGCCAGTACTCGCGCTGGCGTTTGGTGATCTTGCTCTCAACCTCGCGC
GTGATCTTGGACTGCAACTGGGCGTTCATCAGCTCGTTCTTGAGAACGACGAGCGCCTTT
TGCATGCGTTCTTCGACGTTCAAGCTCGACAGCACCTCTTGCAGCTCGGCCGGCTCGCCC
GCCGACACGGCGGCCGCGAAATCGGCCAGTTTGGCAGGCTCGGCCGTCACATGGCCGGCT
GACTGGCTCATGGAGAATGTAGAGATCTGGTCGCGGAACAGGCTGTTCATCTGCGCAACC
TCCTTGAAAACGTTGACGATCTCGTTGGTCACGGCGCGGATAACAGGGCTCTTGGCGTCA
AACGGTTCCTCGGTGAGGTTCTCGACATTGACGAGGCTCACATTGAATTTGCGCAGGAAG
GACGTAGGCTCGTACTGGGCGGTATGTGACTCTTGTTTCTGGACAGCCGGAGCGTCGCTC
TTGGGGTTAGCCGTCACAGCGCCCTCCTCAAAGCTGGCCACAACGTCGCCCTTCTTCTCA
CGCTGCGCCTCCTCGTCAGTCGGTTTCGCAGGGATGGGTTCGGGGACGGGCGCGTCGTCG
TCCGCCAGGTCGGTGGATTCAGTCTTGTCGGCGTCCGTGACACTCGCTTCGCTAACACCA
GTGCTGCTCCCCGACCCTGGCGGAATGAGGGTCGACAAGCGGATACGGCGGTGTGGGTAT
AGGATGGCCGTGAGACCTGTGGCGCCCTCGCCGTGAAGCGGGAACGCGCTCGTGATCTGA
GCAAAGACACCCACATCATGGACGTCGTCCGCCTTGTGTATTATATCGTCGTCGGCGTTC
TCGTCCTTAAACAAAAAGGCTCCCACGTACGGCTGACCACGTTTGATCATCTCGGTGATG
GCGCTGGCAACGTTGGGGTCCTTAATAGTGATAGCCTTGTAAAAGCCAGGGAAGAGTGGT
CGCTTCGCGATAGGAATGGCCATAACCTGGGGGTACACCTCGGGTACAATAGGCTTTTGG
AGGGCCTTGTCGGCATTCGATTTGCGGCCTTTCTTACCGCCATCGCTCGATCCGCCATCG
CTTCCGGAGGAGCTGCCAGCCGCGCCACCAGACGAGGCTGCACTACTTGGCTTACCGTCA
GAGGAAGGTTCCTGGTTGCTGGACGCAGACTTGGAATCTGACTCGGTCTTCGACGGCTCA
ACCTCAAAGTCTTTTGCTGCCTCAATCTCGGTCGACTTGGTCTGGTCAGCCTTGTCCTTG
TCCCCCTCCTCCTCTTTCGCCTTTTTCTTGGCGTCCTCTTCTGCGTTGCCGGTGGCGTCG
AAGAACCCACGCGACTCCTTTTTTAGCTGGGCGGGCGATGTCGAGAAGGGTGAAGCGTTA
AGCGATGGCGTCGGGGGGAAGATAAGGAGGGCTGTGGCCTGTGGTGAGAGCCGTGATGAC
GATGGCGAAGTAGCTAGCCGTGGTCGGGACGAGGATGAGGGTGTTGTCGAGAGGAGGCGG
ATGTGAGCCGGCCGGACGCAACGGGTCGAACTGCTGGCTAGGAGTCGCCGCGAGGCATGT
TGCCGAAGCATACTGGGCGGTCAATGGGTGGAGAGTGAGCTCGAGGGCTCGGCTGAGAAA
TCAGACGGCCACAAGCAGGTCCCGTCCGTAGAAAGATAAAAGGGGAATAGAAGAAACAAA
ACGAAATTGGTAGATGAATGAAAGAAAACGAGCAAACGAAGAAAGAGGATGTACAGCTCC
GGGCCGCCGTTCGTACACGCCGTGGACGAGAAGGTGGGAATTGGTGCTGGTGCTCGAGAC
AGAAGGCTGAGTTCAAGTGTGGGAAGCACTGGAGAGTGCCGTGGAAGTTGAGCGAAGCCG
ACTTTTTTTCCCGTTTTTGCTGGCCTGAGCCGTGGCGACAGGTCTGGGCTCCGCAATCGC
CGGCAACCACTGTGAGTGAGCGCTATCGTCTTAATAATACAAACCGAGCTGGAGCCACTG
TTAGCCGCCAAGCTCCGAAATGGCGGTGGTTGAACGCAGGCAACTGCCACGCGCGTCCTA
TGGTGAGGCAAAGAAGATGGGAAAATAACAATGATGAGAATTTTATTCTTTTCAACGATT
TTGGATGTCAACACGTGGTTCGATCGTCAGAACAAGACAGGAAAGAGAAACCGGGAGCTC
ACGTGACCACAGCGATACTACAGAGCTGGCTACTACAAACGGAACAGCAACTGGTTCCAA
CATGGTTTTTGATAACTAAACAATGAAATGACTCCGAGATATTCAGAAAACAGCAGATCG
CAAAAACCTGACCAAAATGGGGCGACCATAAGCCCTGGGAGACAACTCCTGAGATTCGGC
GGAGCCCGCTACGGCGATATCAGTATAACCGAGCGGGAGGAACAGAGACAGCTTACTAGG
CCGAGAACACCCACCTGTGGCAGGCGCGAGACCATAGTGCGCAAAGTTCGCGGGGAAGGA
GCGACACTACGATAAGTGCTTTCTACATTGCGCCTGCCCCGCCTGTAATTAGTCTGCATA
CAAAACCATTGACAAGCTAAAAGAGGAAAGAAGAAAGAGGCAACGACCAACCTCCACTGT
CTTGTGTTTTGCGCCTTCCTAAGGTCGTTGACCGGACGAACCACCATTCATACTCTCTGT
TTAAATGCTAACAGCTCTAGAACGAATTCTCCATCATCTTGCACAACACCCCTGCGATCC
CTGGCAGATTGTCAATCATCTCGATTAGAGCCGCGCCAGAATCACGAACGCCCATCAAAC
CAGATTACCTTTGCATCCAGGCCGTTGTCTCAAGCTCTGCCGTTCTGACCTAGGTCAAGC
GAAAGGGCGGAAGAAATTAAAGGCTTGCAGAAGTTGGAGAGGCAAAGAATTTTATTAAAT
AATACACAATTGCCTGAGCCTGAAAGCTTCGTGTTAACTGAGCTTCCACCACCGTCATCT
TATTTCTTTTCTTTGTCCTCGCAAACCAACATCACAAACATAATGGCACCCGAAGACAGA
GCGGCTGACCTTGATTCGTCTGTCGGTAGGCTGACGATTGACTCGGAGAAGAGCAACTTG
GGCGACGCTGCGAGCAAACCGGCAACATCAAAACCAAAGGCAGTCACTGCGGCGATCACT
CAAAAGAAGCAACAGAAAAAGAAGCAGGAGGTGGCCGACTCGTGGGAGGACGAGGATGTG
TCGTCAGATGACAATGACAACTCTGCACCGGCCTCCACGCCGCCTACCAAGACACCACCG
ACCGGCACAACAGCGCCGCCGCCCACGCCCAGCACGCCCAGCTATCACAGCTCGTCCTCA
AGGCCGACAGCGTTTGGCGGCAACACGCCGCTGTCAGCCAACTGGAACGACTCAGGGGCT
TCCAGCAGTGCTGGCAGCAGCAACGAAGGACCGGAGCGCCGTCCAGAAAAGACCGATGCC
GTGGCACGGCGGCTGATCGCCGGTGCACTGGGCATCCGTGCACCGCGGATGACCGATGAG
CAGAGGGCATATGAAAAGTCGTTGCGAGAGGCCGAGCGTAAACGCCGCGAGGATAGCCGG
GCTGTCGAGAAGAAGCAGCAGGAAGAGGCTGACCGCGCCAAGAAAGCCATCTGGGACGAC
TAGGCACAGTCTCGTGAACAAATGGACCGGCAGCGACTTGCGGCACGAAGAGACGGCCGT
AAGGGCGAATGGGGTAGTGCTTTTGGTGTTGGTCAAGCTTCCTAGGGACACGCCAGGCCT
TGATTATTTTGAGATAGAAGGAGGAAATTGGTTTAAGACTGGTAGTCTTGCGAATTTTTG
TGCCAGCCAGATCCTCGATTCATCTGCAAATGATGCCGGCTGTTTGTTTGCTGTGCCCGC
TTTCCACCGCCAGACAGTCCGGAACGGTCGCCGGAGAATGTTTAGACTTTCATAGCGCCA
GCTTATGCAATAAACAACCGCTCATGAGTCTTGCCTGGTGGCCGCCGGAAGTGGCTTACC
CTGCCAGGTAAGGACAATGTGTGTATAAGCGCCTTCGTACTCGTCGGTAGCGTGCCGAAG
TGTGACCCCCAATCCAGTCAGACCGCAGGTCTTTTCTGCCTGCTGGTTCCAGAGCATCTG
TCGCACGTGGCCCGCACTTGCACAGTAGATGTAGGCCATGGGCCAGCGGCTGCGTGCCAA
CGCGTCCCGGACGCCCTTTGTGGCCGGCTTCTCGGTCACGAGTATCCCGATGACGGACAG
GCAGTTTCCATTTCCGTCTCCGCCTTCGTGTCCACTTAAACTGTCGCTGTTGCCAACTCG
TGACCGCCAGCCCACGGGTGCGCCAATGAACGCTCCCTCCAGCTCACGCACGAGGTGCGG
GCCGACGCGTTGGCCGGCTCCTGCCTTGCACTGGACGATCGCCCGGAGAGGTTCCTGGGA
TGGCTCCGAGGCACCCTTGGGAATGGGTAACGCCCATGTGCCGAGCAGGTCGATGCCACG
ATCCGATGCGCCGCCGACGCGCCGCAGTGAAAAGCCTAACGGCGCCAAGTGGTCGGCCAC
GGTGTACTCATAGTGTGTGCCCACATAGGTCGTCGACCCAGTGTCCAGCCCAGCGCGCTC
AGCATAGCGGAGAAATGACGGCAGGTCGTTGTGCTTTACAGACCGCGGCTGGTCGGGGTA
GATGAGCGGCGGCGACAGCGATGCTGTCGGCTGAGAGTACGGACGTGGTTCCCACACTTT
TATGGAGGCTGCTCTTGGTCGGATGCCAGGGAGGAAATGTGTAGATGCTGCCCTTCTGAC
ATAGCAGACGATCCATCCGTGTCTCCAAGCTGCCGCCATTCCATCTGTAGGACTTGTTGT
GCTGGCGTTGTGTGCCGAAGTGCAGAGGAGAATGTTTCATACATCAGATGATGATGCAGG
TGTTTGGCGCGTCAAGCTCTCCAAGCTATGGCTAGTTTAAGTCAGGATCAGGTACCGACT
TACAGGGGTCTGGCGCCCCCAGGCTGCGCATGCTTCACTAGAAAACTTCAACTGCACTCG
TGCAAGCCACATTAACTTGATTTTGAAATTCTTGCTAATTTCGGGCCAATCCACCGCCGC
TTCCCTTTTTATAGCCGTACATTTTCTACTATTACTCCCATATCGATTTCGTGTCAAGAC
TTCGTAACCGTTTGCAAATCCACTATCGAAAATGTTTGGAATTAATGGCGCACGCGCTGC
CCAATGCGCGCAGGCATAATAAGCCTCCCTTCATATTCGTACGCTCTGGCATCCTTGTGC
TCAGGCTCTGCCTCCACGTTGCCCTTCTAGCCTTCGTTTTAGTCTGCGGAGCACAATCGT
GCCCGCTCGTACTCCCACCGTAATTCTGTCTTTTGTTGTTCCTCTCTCTCCTTGTTGATT
CTGGTCTGTTTGCAGGATGAGAAATTCGAAATTCGGCGATGTGTAGCAACGGCATGGCAC
TTCTCCTGCGCCAATATGTCTACACGTACGTGCAAGAGCCTCACTGCTCTTGCTGTCCGT
CGTGTTCGTGAAAGGTCGGGCCCACGATTGATATATCCACGGGCTTCGACCTTCTCCCAA
CCCCAGCTGTCACCCCCCGAAATGCTCGCTGCGTATTTACTGGGTAGTGGCGTACGGGAA
GTTGACGGCCTCGGTCTTGGCCCAGGCGGAAAGATCAGCCTTGGTGTGGGCCTCCGCGCC
AGAGAGGCCGAATTGCGAGGGGACACCGTTGATGCGGTGGGTCGAGTTGATGTTCTTGAC
CAGCACAATCTGGAAGCAGGTAGCGGAGCCTTGGCGCGATGCAATGGTCGAATAGGCCAA
GAAGAACTCCCAGATCTACGAATTGTCAGCGATGTGTCCATAAAATAGGAATTGTGCAAC
GAACACAGGAAAACGTACGCGGAACCAGCGCTTGCCATACTTGGCCTCAATCTTGTCACG
GTTGCCGAGCCAGTTACGGTACCATCTCCAAAGGGTGGCGGAGTAGTGCACGCCAATGGT
GTCGATGTCCTTGATCTCGAAGCCGGAACCCTCGAGCTGGTCAACGACCCAGCCAAGGGG
TGTCGAGGCGTCGGCGCCCGGGAAGACGTACTTGTTCATGAACAGACCCCAAGTGAAGTC
CTCGAACTGCCAGAACTTGCGGAGACCGGCAATCTGGAGGAAGAAGACGCCATCATCGTC
AAGCATATCGCGGACCTGGCGGGCGAAACCGCCAAAGTGGCGCACACCGACGTGCTCGGC
CATCTCGAGACAGGTGATCTTCTTGTACTTGCCCTCGGGGACGGGGATCTCACGGTAGTC
CATGCACAGAATTTTGCTCTGCTCCTCGGGGATGCCAACCTCGCGCAGAGCCTTGTTACC
CCAGGCGGTCTGGTTGCGGCCGAGAGTGATACCGGTGACGTTGGCGCCGTAGTTGACGGA
GGCGAAACGGGCCAGTGTACCCCAGCCGCAGCCAATGTCGAGCAGGGAGTCGCCCTTCTG
CAGGTTAATCTTCTCGCAGACAATGGCCATCTTGTTGTCCTGGAGCTGCTCGAGAGACTC
CTCGATAGTCGGGTCGGAGATCACACCAGAGGTGTAGACCATGCGCGGGCCGAGGAACCA
GGCGTAGAAATCGTCGCCGCGGTCGTAGTGGTCGCGGACCTGCTCCTCGTCTGGATTGTG
TTAACAGATATAAACGACCAGGTTAAGACGGAAATGCCAGTAGTAGGAGCGCGCAATACC
CACCCTGGCTCTTGGTGTGCAGCAGGAGCTCGGGGATCATGCCGAAGAGGAAGTACTTGA
TCAGGTGCACAGTGAGGTTGAACGAGGCCCAGTCGTGGCGGTACTCCATGACCTCCAGGG
CGTCGCCGTTGAACTCGACGTCGCCGTCAAAGTACATCTCGTGGAACGTCTCCATGGCGA
TCTTGGTCTTGCCATGGTACTTGGCCTGGTCGGCGGGCTTCTTGAAGGTGAGGTAGTGCT
CAATGGGGCGGCCGGGGAGCTTGGCCTTCTCGTTGGCACGAGGGCTAAGCGTCGAGACAA
GGATCCAGTAGCTGCCTAGCAGAGGGATGGTGGTGAAGAGGGCGAAGAAGATGGTGGTCT
TGAGGCCACCACCGAGCTTCCAGGCCAGGTAGGTAGGGACACCGACAAGGACCGAGATGA
TCAGGGTGTACGAGAAGCTCTCGTTGCCAGCGCCGTCGGCGGGGAGCGGGGGGTTATTGA
TGGTGGCAGCCTGGAGGGGTCAGTAGAGGTTCGTTTAGAGGCCATTGAGCTCGCTGCTGT
TCAACATCCACAGTGATGGCCCAACAGATGGCCCTCGATGGGTTTGCATCAAGTATGGAG
CTTTTGACGTGCAACTTCATCACTCACTTTGGTCGTGGGGACACCGCAGTCTTCGGCCGT
CTTAAAGGTGGGAGCGGGGGGCTTCGGAGTCACAATGAACTCGAAGCTCGACTCGCTTCC
GGTTTTCGACATGATGGGCGAGTGTGCTGCAGGCAATCGTGCAGTCAATTGGCGAACAGA
GGGGATGGGGATGAGGTGGGAGGAGGAAGGATAAAACGAAGAAAGAGAAATGGGAAGGAG
CAAAAGGAAAGAGCGGGCGGGAAAGAGCAGGTGAGAAAATCAGCGTTGGTGGTGTCCAGT
TCCAGATCGTCCAAGTGGCCCTGACCGCCTCGCAAGCACAGACATTGGAAGGACAGGGTA
GGGGTCAAGCTGCGTCGACGCTTGTGCCGCACCAACACTCGCCGCCAAAGGGAAAGAGCT
CCAGAAACAGGTCAGGGGTGGCTCTTTCTCCCCTCGCCTGGCCGGCCCTGTGGGAACGGC
TAACATACCATCACAGCAAAAAAAAATGTTGAGCGAAAGGTGGGCAAGAAGCACACAGGC
ACATAGGTGGCCAGGGGTAACAGTTCCTTCCCTCTTTGGGCGGTCCTTCGGCCAGTTCAG
GGCAAAGCTACCCCACCTGAACGCCAAGGGGCACACCCCACTAAAAAAAGTGCTCTCCAA
GAAAAGAAACAGAAACCGAACTTCACATGCATTTGGCCCCTTTTTAACGACCACCGAAAG
ACTACCTGCAAAAACATACACAGTTTCTGCGAAGCTGGGCGACAACGACCCGTTTGGTGC
AAGGTACCGTGATTGGTGAATGGGGGTTGGTATCGAGGCTGGTGCACAGGCTGTACATGT
ACAGGGTACGATCGGAACGGCTTTCTCCTAAATGGCTGCCTGGCGGCTATCTTGGTTGCA
TGCAAAAGATTGATTTTGTGTTACTCCGCGAGATATACTGATAACCTTGCTTCGTTTTTT
AGTGCTGCTTTTCCAGTCATTGTTGGTTTCCATTTCGGGTTGAGGAATTTACTTCCAAAC
ACATGAAAGGTGCTGTTTTCTTGTTGGATTTTAGGTAAAAATATGTTTGATATATATTCT
CAATTTAAGAAAAAAAAAGAAAGAAAAAAAAGGGCGCTGAGGACAAGGCAAGACAAAAAA
AAGTAATGAAACAGGCTCATAAAAAACTCGAAACAAAATCTTGTTTCTTTATTCTACTTA
GTGCCTCCTTTTACATTCGTACAAGTCTCCCCTTCTCGGAGAAGCCACCAAATCTCATCA
CTTGTAAGTCGTACTAATGCTCGTATCCAATCTAGTATTCGCAGCCTTGGTATGTTTATG
ATGTTTTCGAGGCCTCCTCTTCTGAAATGTACAGGCGACCTTCCCACGGTCTGAGTGTCA
ATTGCCAGCTCTTGTTGCTGGACTTGCGCTCCACTTCGGTAGTCGCAGTGTCGGTGTAGT
TGCCGACCTGAAGTCGGAGGGACCCAATGTCGTCTACGGGTGGCAGGTTGACGACCTGAA
TTTTACTTGTAAAGTTGAGCACGACGACTGCTGCTTGGCCGGTACCAGCCCCGCCAGTTC
CCGACGTAGTCGTCGTCTTGGCGAACACGAATGTCTTTTCGTTTTCAGGTTCGTACAGCC
GGAAGTTTCCATAGACGAAGAGATCGGCGTGGGCCTTGCGGAAGCGCAGCATACTCTTCC
AGAAGCTGAGCACGGAGTCTGGGTCGTCCTGCTGTCGGGCCACATTGATCTCCGGATACA
GGTCGTGCGTGCGCATCCAGGCCCTCTCAGGCTGGTCAGTGAAGCCTGCGGATTTATTAG
AAGCATCCCACTGCATTGGGGTGCGCGCGTTGTCACGGCCAAGGATCTGAATGCTGCGCT
TGACGTAGTCGATCTCGCGCTGGATGGTCTCCGGGTCGCCGGCGAACTTCTCGTGCGCCA
CCGTTACCGCCGTGTGGTAAAAGTTGACGCTCTCGATGTCCTTATAGTCCTCGTCAATGG
ACCACGTGGTGGGCACGTTGATCATGCCAATCTCCTGGCCCTGGTAGATGAAGAGGGTGC
CCGTCAGCGCGGCCAGCATCAGAGCCAGCAGTTTGGCCGAGTGCACGCGGTGCTCCGGTG
CGTCGGACGCAAAGCGCGACACGGAGCGACCCTGGTCGTGGTTCTCGCAAAATGCCGTCG
TCCACCCGTCGGTGCCCTCGATGAACTGCTGCCACTTGGCGACGGTGGCCTTGAGCCGCG
GCAGCTTCCACTCCTCAAAGCGGTACTTGTCACTGGCGCCCTGGCCAATGTCGACAATGT
CAAACTGGAACACCATGCTCAGCTGCTTGTCGGCGGCGCCGACGTACTGGAGCACATGGC
GCGGGTCGGGCGTGTGTGGGAGCTCGCCGACGGTCAGTGTGTCGTATTTGCTAAGGACAA
CACGGTTCATCTCGCGCAAGAACTCGTGCATGCGCGGCCCGTTGGCGTACTCGGACCAGG
CTGGCTGCTCGAAGACGTCTGCGTTGACGATGGGCGCGTCTTGGAAGCCGACGCGCTTGC
TGTACATGTTGACGCAGTCAATGCGGAAGCCGTCGACGCCCATGTCGAGCCAGAACCGCA
TGGCACTCTCGTAGATGGCGTGGCGTGTCTCGGCGTTTTCCCAGTTCAAGTCGGGCATCC
TTCGCTGTTAGTTGTGGCCGAGCCATACTGTCCATCCTTTAGAAAAAGGAACAGAGAAAG
ACATACTCCTTTGCAAACAGGTGCAGGTAATACTCCTGGGTGTGCTCGTCCCACTCCCAC
GTGCTGCCACTGAAATAGCTGCGCCAGTTGGTAGGGGCCAACCGAGTTCCATCTGCGGCA
TACCGAGGCGGCTTCCAGATATACCAGTCCCGCTTCGGATTGTCCTTCGAAGACCGCGAT
TCTTTGAACCATGCATGCTCAGCTGACGTGTGGTTGATGACGAGATCGAGGATCAACCGC
ATACCGCGTGCATGGCAGGCATCAACGAGTGCTTGCATGTCTTCCAGGGTGCCGTATGGC
GCGTGTACCGCTTCGTAGTTGGAGATGTCGTAGCCCATATCGATCTGTGGACTCTCAAAC
ATGGGTGAGACCCACACGGTGTCGACGCCGAGATCCTTGAGGTAGTCAACCTTGCTGAGG
ATACCAGCAATGTCGCCCAAGCCGTCACCATTGCTATCTTTGAAGCTGGCCGGGTAGATC
TGATAGGCAGTGCCTTCCTTCCACCAGGCATCGCTCGATGGGGAAGGTGCGGCCATGTCG
GGTGTACACGCAGGTGTCGGCCTACGGCTCGGGTCTTTATGTAAGCGACAATCGAAAACA
AGTATTTGAGGAAGGTACGTGAGAGGACCACATGCAATCCAACCGCAACAGCTTCGTCTT
GACGTTCTGGTGGTATCTCGGGAGCTGAACGGACAGGGCCGAGCCCGAAACTTATATAGG
CTTCTTCTTTTCTTTCTGTTAATGGTTTGTATGGTATTCTGGGGTAAAAGAGGGTACAAC
CGGACATTCACGATCTCGATTGGCGGACCAAACAAAAGATGGGGGTTGTGCATGAAAAGG
CAGGTCACCCGAGCCCAGTCTTGCAGCCTGATGTTCTGCCCAACTGGCTGTCTTGCCTTG
GCTTGGCGGAGCGTGGAGAAAACGTGTAAGCTTGCGCAAGAGCAGGTAGCGAGGGTGGAT
GTCGGCGAATCGGGCGAGTTCACCCACTTACACCCTTCCCTTGCGCGGGGGAACGCCGAG
TACGGGGTCCCGCGATCCGGCGGCAATAGTCAGGACAGTGCGCTGGAATCAAACCGGTAG
GTTTTAGCGGGTAGTAGTGCAGTTTTAGCCAACTGCAGCCCCTGATTGTGCCTGTGTGCC
CTTGTGAACTCGCTAAATTTCTCGCTCCAACTGCCCATTTAGAGGCTGCTGTGGCACTGA
GACTGCTTATGCGACTGCTGCCGAGCAAAACGACAAACTACGGCAAGTGTAAATACAACA
TAGTGACATGATGAAAGCCGTAGCTTACCTCCCCATCGGATGTCGTACATGTGAATATTG
GCTTGTGAGAACGCATAACTCGGACGGTGCAAAATCCGGGCGCGTTTGTATTCGCTATTC
TATGGTCGCTTTGATGCTATAAAAGATAGTGTCGTGGTTGTGTGACAGTGATGGAAGGTT
GCAGGGGACGTGGCCCTACAAGTGTAACAGAGGACAGGTTGGCGTTCGAGTCAGCTGCCG
TGCTTCGTGCGAGCGTCATCGCCCAACGTGACTTCGTTGCATCTGTTGCTGTGTACGTCC
GGATGGAAGCCATCCGAGAGTAGAAATCACCGACAGAGGAGTCACAGGCCGGCCGCGTAT
CGGAAGAAGACTTGTCAAGGTTTCGCGTGCAGACAATTCGTCGGAGTATCCGACTGCTGG
GAGCAGTTCACGTAGGTAAAAGCAGAGTAGGTAAAGCAGCCGACGTGGCGGAACGGCGCT
TCGCCGGCCTTGGGGAACTGCATCTTTTGCCCGTTTCGAACGGGGTGTGTCACCGGTCAT
GTCGGCTGCGGTGGCGGCTACTGCTGCTGTAGTGGTTTCTGCGATCGTCCCGTTCGCGAT
CTCGCTCGGCCTTGTAGCTGTCCCGGTGACGCTCCTCCCGCTTCTCTCGGCGCTTGTCCT
CTTCACGCCGGTAGTCATGCAGCCTCGGGGGTCGATCCTTTCGGTAGCCCGAGCTGCCGC
TGGTACCAGACTTGTGGTTCCAGCCGCCGAGATCTTCTGCACCTTTGAGCTCCTTAGCAC
CTAGGCCCATCTGGTTCGGTCGTCTGATAACCTGCTTGACCTTGGGGCCGCGGTCTTTGC
CGTCCCAGCCCATACCGCGCAGGAGCGCAGCGCCAAACTCCTCAACCGGCATCTCCTCGT
ACTCCTCCAGCGTTGACACGTCTGGTGCGTCGTCAAAATCGCGGGCAAAGACGTCATCCT
CAGTGACGTTTGCGGACCGTTCGATCACGCGCCGGGTTTTTGTTTTGTCGTCGATCGTTT
CGCCCAGCAGTGCCTTGACGGCCGCCTTCTCGGTCTGCGCCTCCTTGTCCCCGGTAGCTT
CAGGTGTCCTCCTCGATATGTCACGGGTCGGGGTGTCTGCGCGACCGTTTGCCGCTTTGT
TGTCTTGTCCACTTGCCTCGCCTTCAGTTGGTGATGTCGTCTTTGTAATGGTCAGGCCCC
ACTTTATCGGTTTATCCTGGTCTGCTGGCTCAACATCCCTCCGAGTTCCATCTCCTGGTG
CACTTGTTGATTGCGGTTCCGATGGCAGACCGCTGCGTTGGTTGCGCGACCGGGCCTCTG
TCTTCCAGTCGCGGTTGGGCTGTCGTTCAATCGTCAATGGCCCGCGCTTTGCAGCTCGTC
GATCGTCCCGCTCGTCCCTGGCACTTGTGGCGAGCTCGGCCCCGTTGTCGCCAAATGCCG
TGATGCGCTCATGCCGGCCGTGCTTGGGAGAATCCTCCTCTGACTCGGAGTCCGAGTTGC
CGCCTAATCCGTGACCCGGCCGCTGCCGCTTCCCCAGGCTGGATGACGGTGGTGGTGGGC
GATTTGGCTTCTTGTTTGTAATCGCCGATACACCGCCGAACTTTATTGCGATTCGTGACG
CCTCTGGTCGTTCTGGTGCTGACATGGTGGCGTTGCTGTGACTGAGATGGGAAACAGTGC
AGGTGGACGGCTCTTTTGGCGGTAGGATGCGATGTCATAAAATACTGTGGAGGGTGGACA
AGGCTGTCGATTTTAACTAGCCACACTGTGGCTTGAAAGGAGCGGATTTTCGTGCTTAGT
CATTTAGTACATCCAGATTAGTCCTACGCGTATCTTTCCTAAAGCATCCCTCCAAGGCGA
CCTTTCTCAGCGCCATGTCGCATAAACCTGTTAGAGTCAACGACTAGGCCAGGTAGGCTC
TAGGCCTGGTGCCTCCCTGGGCGACGCTGAGCCGAACCAATGCGCGTCCTGCCGATAACA
CTATCTGTGCTCAGTCCGCAATAGAGTCCCATCACTTTCCCCCTTTTCTGAATTTTCCTT
TTTTGGGGGATCATCTCCTGTCCTAGCAAAGCGCACCTGCCCAATAATAGTCCTGTATCC
CGATATCCCACTTTTCAATAGTTGTACTGGGGCTCTCAAAGAAAAAAGAAAAGCAAAAAA
AACTCGAAAAAACCCGTCTTTCGCTCCTTTCCTCCAAGGAACAGAGGTGAAGAATAGGAA
GGCGCCACTTAAGCTACCAGAACCACCAAAACACTACCTTCTGAGGACAATTCATCCTTA
CCCTTCCCCGAAAAACCCGCTATCTCAGAAGTTCACCCCAGACTTACTGCGAAAACGCAC
CTGAACTTTACGTTCCCGGGCAACTTTTGAAAAATTTATCGCCCCAAAAGCGTCACATCA
CGAACTCGAATAAAAAACAAAAATCGACCCAAAACACACCAACGCAGTCCTTTTCATCAT
TTTTTATCGCGGCAAACGACTGTATTGGTTCTGCTCAGCTTGTTTCGACATTTCGTTTCG
TCGAAAACGGATGTCGCACCTACTCATGCCATGACTGAGGTCGGACTCGCCGACCGCCTC
GAGCTTCTGCGATTAAAGCGGGCAGAATATAGGTACGACCGATGTCATTCGAAAGCGCCA
ATTTTTCTCGTCATTTTGATATCGCTCATGTCGTGCTGATGGTTTTTAGCTCAATCGTGC
GATCGCGCAAACGCAAGCTGCGCGAACTTTACGCTGTCGCGACCGATGGCGATGGCGCCC
TCAATCTAAACAAATTCGACGTCGACGCGCCGCCATCCACCACCGGCGAAACAAAATTCT
TGCTTGACACAGACATCTTACAGTACGTGTCCCTCACGCATACCCCCCGTTGTTTGCAAG
TTTTCCGCACGCGTCGGCCCTGTGCCGCTCTCACGCACCCATAACTAACACGTCCGTTTG
CAGAGGTCGTCCGCTCAGCGACGCGCGCATCCCGACACGGCAAAAGCCCGACCTTGAGAC
GCTCAAGCAGTTCTTTGCATCTGCGTCTGCTCCCTACCTGAAGGAAGCAGGCATTAACAC
GCGACCCACAGACGAAAACGGCGCGCCGCCGACACCAACAACACAAGATCACGACGCTCC
CTCGACCACTCTTCCCGAATCACATCTTGCATCAACAAACGGTCGCAATGTCCAGGATGC
TCTTGAGAATGCAGCCACACAACGCCGGTCCCCGGTTCAAGGGACGCTGCCAGCATCGGT
ATCGCCAACGGGGGCGGACTCTCAATCCAGGACACCTTTGTTATCTCCCCAGACAACAGC
CGATTTGGCGGCTCTGAACGGCCAGAGGTCAGATGGCATCCTGCACGATGGCAAGGCATC
ACCCGCCTTGACAGCAGAGACCGCGACGACTCAACCGGTAGTGAACGGCACGAAACCAGA
AGCGCCAATGACAACGGCAACACCCGCAGTCTCGTTTGCGCCGCGGGATGAAGATGCGAT
GGACGTGGACAGCGCGGACGCGAAGCTCGCCAACTCGCCTGACAATGCTGCCAACGATGC
CGCAAAGGCTGGCGACATTCCGTCGTCGCCTGACTCTATCGCCCAGACAGCCACGACACC
CGCGGTACATGACGTGTCCGTAAACACGAGCCCCGAGAACGAGAACGAGTCCTACGCCGA
AGGCGACGAAAAGGCCGAACAGCGACACCACCAGGGGACGATGGAGGACCGGAATCGTGC
CGATGGGGCCCGCGACGCCACCGTCGAGGCACAACTGCTCCAGGAATCTGCTGCGGCTGG
TGAGACCCAAGCAGCAGACGCAAACAAGACGCAACCACAAGCACAGCCGACAACCCCAGC
AGCAGCCACTCAAACTCCATCGCAGGCTATGGATGTGGATGAGACGACTGAGGATGCCGC
AAAGAAAGAAGCCGCCCCGCAGCCAGCACCAACACTGGCAACGACGGACGCGACCCGCTC
AGCATTGACCAGACCGACAACGGAGTCGAGGTCGTCCGCACTGAACCACGTGAACGGCCA
GGCGGGCTATGTCAACGGGGCTGCCAGTCCGTCTGTTCTTGCCACGCTACCGACGCCTAA
GCCATCGACCGGCGACGCAAGCGAGAACCTTACCCTCGGCGATCTGGTAGTGGCCGACAA
CCGGAAGGACAGCAAGAGAAAGGCACCGACGGTCTTGTTCGGCAAGCAGAAGAAGAGCAA
GCCCGAGACGACGATCGTCCCCTCCAACCTGGCCAAGTCGGAGAACCTGTTCGCCGAGGA
CTACTTCACCCCGCTCTTCGTGCAGACGTTTGCGCAAAACTCCAAGTGGCTTAAGAACCT
CGATCAGTTAGTGCACCATGCGCGGAAGACCATCTCCAGTGCCGACAGCCAGGCATCCAT
TTTCGACAACCAATCGTGCAAGATCCTGAAACGTGTCTATCATCTTCAGCAGCAGGATAA
ATGGTCACTGCGCCAGCCGAAGCGCGCCCAGGAGCCCGTGCGACAAAAGTCGCATTGGGA
TGTGATGCTTCAGGAGGTGAAGTGGATGCGGACGGACTTCCGGGAAGAACGCAAGTGGAA
GCATTCGGCCGCTCGCCACTTGGCCCTTGCCTGTGCGGAATGGGTCCACGCAACACCCGA
GCAACGGAAGGCTCTGCAGGTCGTTGCCAGCATCCCGCCGCGGCGCAGCGCTGAGACGGA
CGACTTGCAGATGATTGGCAACGCTATGATCGATGCCGCGCACGCGGACGAAGCCCGGGA
TGCGGCGGCTGGTCTTGACACAGACGAAGTGGACCTGGTCGATGACGGTGATTTCACGGA
AGCTGTTGTTCCGTTTGCGACTACCGTGGCACCCTCTGCCATTTTCGCCCTGCAAGACGA
CGCAGTCGTCTTCGAACTCAACCCATCTGTGTCCTCTGACCGCCTCCTTGCCGAACTACC
CATGTATGGCTCGCCACTCGAGGTGCCGAAGACCGACCTGACGTCCAAGGATCAAGATCC
GGATGCCGCTTGGCGCCGCCCCGTCGTGCCCGTCAGCAAGTACATTGAGACGCCAATCGT
TATGAAGCGGAGGCCGCTGCTGCAAAAGCAGAGCCGATATGCCATTGACGACGAGGACGA
CGATGTCGATGTCGAGGAATTTGTGGACGAGACGCCAGCCGACGGAGCGACTGACAAGAA
AGCGACGCGCAACACAGCTGCAGCTGACAACATTGTTGGGCTGTTCGATCCGAATCTGAA
GACGATGCGTGAGCGCTTGCACGCTGGCCACCAGTTTCGCCCTCCGTCTGAATTTCCGAT
GCCGATGCCTGGGTTCTATGAGTACCGGCCACCATCGCAATGGACCGTGGCGGACGACGA
TCAGCTGAAGAAGCTCGTGCGCGAGTACTCGTACAACTGGGCGTTGACGGCGAGCCTTCT
TGCCCCCAAATCGCTCTTCGCGTCAGGCGCCGAGCGGCGCACAGCGTGGGAATGCTTCGA
GCGGTGGGTCAGCCTCGAGGGCTTCCCCAGTGATGCATCGCGGTCGCCATACTTCAAGAT
CTACCAGTCACGGATTGACGGTGCGCAGAAAGCCATCCGCGAGGCGAACGAGAAGGCCGT
GGCAGCCGCAGCCGCAGCCACAGCCGCGGCCGCCGCTGCGGCGCAGACGAATGGCAGTGG
CGGCGCAGCACCACTGCCCCCGACACCAGTGCAAAGACGTCGGCCGACTCTTGCTGTGCG
GGTAGAGCGTCACCGCAACCAGAGGCATCTGGCGACGTTTGAAGCCATGCGGAAGCTCGC
GAAGAAGCGTGAGGCCATCCAGCACAAGCAGCAGCAGCAGGCAGCTATTGTGGCCACTCG
GAAGTCAAACGAGCCGCCCCAGCAGCGCCCTGCGATGAAGTCACCGCGGGAGTACAGCAG
AATGCGAGCTGAGCGCGACCAGCGGATGGCCGAACGCCTGGCCGAGTTTACGCAGCGGCA
GTCAGAGATGCACCGCAAGGTACGATTTTCATTCCGATGCCCTCTTCTGAATTTACCTTT
GGACTTACCTAACATACATATTTGCAGAACCAGTTGATGGCTCGCCAGCAGAACCAGGGC
ATGGCTGTTGCCGGTCCTGGCGTACCGCCTCAAGTTGCAGCACAGATGGCCGCCGCGAAC
GGCATGGCCATGGCTGCCCGGCCGAACGTGCCCGTTGCGCCCCACGGCGTCCCCATGCGC
AACCCGCAGCAGCCGCGGCCGCGGATGCCCATTCAGAGCCCAGCGAACCCCATGCAGGGC
CTGCCACACATTGCGATGAACAGCGCTGGCACGCCCGTCCCGATGACGAGCGTGCAACAG
GCCCAGCTGCAGCAAGCTCTGCAGGCGCAACAACGACTCCACATGGCGCAGGCGCAAGCG
CAGGCTGCGCAGGGTGGCCAGCCCGACATTAACCTTGTCCTGCAGGCTCGGCGCATCCAG
GACCAGCAACGGGCCGTTCAGATGCAGCAGCAGCAGCAGCAACAGGTGCAACAACAACAC
CAAGTGCAGCAGCACCAACAGCATCACCAGCAACAGCAGCAGCAGCAGCAACAACAACAG
CAGCAGCAATTGCACCATCTGCAGCAACAGATGCACCACCAGCAATTGCAGCAACTGCAG
ATGCAACAACTGGCGCAGCAACAGCAGCATCAGCAGCAACCGCAACCGCAACACGCACTG
AACGCTCAACAGCACACACCACTCGCTCAACACGCCCAACTTGGCCAGCAGGGCCAACAC
TCTCCACACCTCACCCCGCAGCAGCAACACCAACTACAGCAACAGCAAATCTTATTGCTG
CAGCAACAACATATGCAGCAGCAAGCGCAGCAACAGGCACAGGCACAGTCGCAGACGCCG
CAGGCGCAGCAACAGGCGCAGCAAGCCCAGCAGCAACAGCAGCAACAGCAGCAACAACAA
GCGGCCGCACAGCAGGCGCAAAAGGCCCAACTGGCGCAACAGGGCCAGCCCATGGTGAAG
GGGCCGTCTGTGCTCCAAGGCTCGCCGACCGGCATCCGACCGATGAACAACCAGCAAAAC
TTTATGGCTAACGGCCAGGGCATGGCCGGCCAGTTCAACACGGCCAACGGCGCGCCCATG
GGCAGCCCTGTGGGCGTCGGAATGGGCATGGGCGGCCCTATTCCGGCCAACTCGCCCTCG
CCACGCCCAGCGATGCCAGCTCAGTCGCCCCTCCCGCCCAACATCATGGCGCAGATTCGC
GAGCTGGAGAACGGCTTCCGTGCCAAAAACCCCAGCCTGACTGCAGAACAAGCTCGCACG
ATGGCCATCCAGAACTACTCGCAGATTATGATGATGCAGCGTGCTAGCGCCATGCACTCG
GCGGCGGGCGGTGGACCGCAGCAGGCACTGGCTGGCACGAGCCCGCGGCAGTACGCGCAG
CTGCTCCGAGCCCAACAGGCCCAGCAGGTGCAGCAAGCCGCGTCGGCACAGCACCACGTC
TCACAGGCCGCACAACAGGCGCAGGCTGTGCAGGCGGCCCAGGTCGCGCAGATGCAAGCC
GCACAAGCGGCTCAGGCTGCCCAGCAAGCACAGCTGCAAGCCCAATCCCAAGCTCAGGGT
CAGGGTCAGGGCCAGGGCTCGGCCGGATCGCCGCCGAATGTTGCCGCATCTCCACTGCTT
GCCCAGCAGCAGCAACAACACCAGGCAGCCCAGCTGGCACGGCAGGTGAATGGCAACAAC
GCTGTGCCCAATGGCAGCGCCCAGACGCCGTCGAGCTAGAGCAAGAGTTTCAGCAGGGGG
TTGTTACAGGGAGTTGCCCGGATAAACGGGCATGAGGCTTATCGTGCCTTGTACTAGTTG
TAGTATATTCTTTAGCCACGTATTTGGCTTGTTATATTTTTAATCTTTGAAGCGTTTAAT
TCCCACCTCTTTTGCCAGCTTGTGAAGAGCATGAAATGTACTTGAACAAGACGTAATTTG
TGTCGTACTGCGAGGCACGATGTTCCATGAGTTCTCAGGTTGTTGACGATGTATTAGCGA
TAAGATAAGCGATAAGGCTGGGGGAGACCGATAAGAAAAAAAATCTTTAGTGGGCACCCA
AACGGCAGGAAGCTGTTGTGCTAGGCGGTCCTCCCCAATTTACAGTGAGTTTCCAGTTTT
TCTGGTGATTCTTCTCAAGAAAATACCAACCTCATACGACAAATCCTCAACAATGCAAGT
ACACGCGCCAAAACACGTCATGAAGAGAAAGCGGGAGGCCAAGGCTTCGGCTGCGGACTC
GGAGGTCCCTGCGGCGACCAGACCGAAGACGAAAGCGACGCCGATGCCGACGCCAACGAC
TTCAACAACTCCGACTTCCATCCTGAAGAAGAAGTCTGCGCTTAAGAGCACCTCTTCTTC
TTCTGCTGCCGCTGACGTGGCTTCGACTAGACGGAAAGACAAGACGCCGCAAAGTGCGAA
GACGGCGGCCGTGGCGGCGTCGGCAGCAGCAGCGTCAGCCCCCGCCCCAGCAACAGCAAC
AACGTCCGCCAACTCGGTCGTGGCGCTTGGCGATGCACCGGCAGCGCTCCAGATCGTAGC
TGGCTCTTACGACCGCACGCTGCACGGCGTAGTGGCCACAGTCACGCCGGCGGGCGTCAG
GTTCACCGACACCTTCCTGTTCAACGCACACTCGTCGGCCATCCGTTGCCTCGCCCTGTC
GCCGCCGTCGGCACCCATCCCAGGCCAGGGCCAGAAGATCATGCTTGCCACCGGCAGCAC
CGACGAACGCATCAACATCTACAACCTGTCGGCCCATGCACCGGCCGACGCCTCGGGTCT
TGGCGCGTCCGACGAGGAACAGGCCATCATGGCGGCTGTGACCAGCCGGCCGGTCATGCC
GATTGCTGAGAACGCCAAGAACCGCGAGCTGGGCACGCTGCTGCACCATGCGTCCTCCAT
TACCAAGCTCTCGTTCCCGACGCGGTCCAAGCTGCTCTCGGCGTCCGAGGACTCGACGAT
TGCCGTGACGCGCACGCGCGACTGGTCGCTGCTGTCCATGATCAAGGCGCCCGTGCCCAA
GGAGGGCATGGGCGGTGGCCTGCGGCGGCCCAGCGGTGACACGGCACCCCCGGGCGGCGC
GCCGTCGGGTGTCAACGACTTTGCCGTGCACCCGAGCATGAAGGTCATGATCAGCGTGAG
CCGCGGCGAGCGCAGCATGCGGCTGTGGAACCTGGTGACGGGCAAGAAGGCGGGTGTGCT
CAATTTCAGCAAGGAATTGTTGAGAGACCTGGGCGAGGGCCGCTTTGCGACTGGCGAGGG
CCGGCAGGTCGTCTGGGGCCGGACGTTTGGCCGTGGGAGTGCAGGTGCAGATGCAGATGC
CGATGCCGATGCCGACGGCGAGGACGCAACGGACGAATACGCTATTGGCTTCGACCGTAA
CGTCGTCGTATTTGGCATGGACAGTCTGCCGCGGTGCAAAGTGCTGAGCGACGCGCTCAC
GAAGACACATGATTTCTGCTACGTGGAGATTGGAGACGACCCAGACGCGCCCGCCGCGGA
CAAGGCGGGCCTGTTTTCGCTACTGGCCGTCGCCACCGAAGACGGACGCATTTTGCTGTG
TTCCACGCGTGACGAGGACTTGGTGGCCGCTCCTGCATCTGCTACGTCCGGCAACGACAA
GAAGACGCCTACGGCTGCTGCTCCGCTGCCCTCGGCACGTCTGATCGGCCAGCTTGGTGG
CAACGCGACGGGCGTGACTGGCCGAGTCAAGGCGTTCAAGATCCTACCCGTCCTGGAGCC
GGTAGATGGGGCCGCCACGGGCGACAAGAAGAGACTACAAAAGGCCTGGTATGTTGTGTC
GGCGACGAGCACGGGCATGCTGCGCGTGTGGAAGGTTACGGGCCGGGAACTGCGCCGCGC
CTACAAGAACAGCACGGCCGTCAGTGCCAGCGGCAGCCCATTGGCGGCAAAACCAAAGCA
GCTAGGCACGCTGCTCGGCGCGTACCAGACGCCGGACCGCATCACCTGTGTGGAGGTCTT
TGTGATGATTCCTCGGCCGGACGGCGTTGAAGACAGTGACGTGGAAGACGACAAAGAAGA
CGATGAGGAGGAGGACGACGACGAGTAGAGAAACGATCCGTGGAGAAGCATTTCGGCGTT
CGAATTTCATGTTCCATATATTTCCTTTTTGCATTCTCTTATTCATGTTTCATGGCGCCC
ATATTGACTTAGTTAGCCTACCTACGTACCCATCAATTTGACAGTTGCTCTGAAACAGGC
GTGATATACGGAAGCACAGAAACAGCCACGGCGGCCGCCACTGGGGCGACTGAAAGAAGC
AATCGCCATATTGTCAATGTAATGCCGAACTTCGACTCGTTGGCGATATTCTTGTCAGTT
CCACAGCTTCGCCGAGCTTTCAAAATCAAGGCAGTAGGCTGGGAAGATGCATGCAAATAC
GGGGCGTCTGGGGTGAGAAAGCAGAGAGACGAGAGGAGATTTCTGCAGGAATCAAGGCGT
GTTGGGTTGCATGCATGATTGTGCAGCTGTGTTATGTTCCGCAGAGCGGCTATATTTTGG
GTGTTGAATAAACTCGACGGTCAGAAATACGGCGTATTCTTGGTGGTGGAGATGAAGGAA
GTAGCAAAGTGTGATACAACGTATGTCGTACTCAGGTCATGGGTAGTGGAGGAGTGGGTC
CCAGTTCTGGCGGATCACATGGGCTGCAAAGTGTAAAGACGCTTTGCGCGGTGGCTGCGG
TCCTGCTTGTTTCTATTTCTGCTGGGTGCGTTGCTGATCGACGTTGTCTGGGGAAGGCGC
GCTTTCCCCATGGCCCGCAGGTCGTTTACCAGTAGCGCCACTTGAATGTTTGAGGCGCAT
TCCTTCTGTCTGAACGTCTCGAGGAAGGGGCTCCTTCTCTCCTCTAGTGAATATTCATGG
CAACAGCAATCAGCCGGTTGACCTGCCAAGAAAGAGCATGTGACAATAGCCCAAAACGAA
CAGCGGGTGGAGGGGAGACATGAGCCTTTTGACATTATGTTGCGGTTAACAGAAGGAGCG
GATGCGAAGGAGGGCAAGGCAGGAAGGAGTGTTGGGGTGTTTTAGCATTCTACAAAGAAG
CGACGACGAAGAGCAAGACAAAATAAAAGCCAGGAAGGTGCGCCTGGCACGCACATGGAA
GCGCATCCAGCCTTGGACACTTCTGATACGGCATTTTTTTTGGCTTTTCGCTTCTGTCTC
GTACGCACCAAGCAGCGCGGGGCTTGTCTGGAACAGACAATTTCAAGACACGCAAGGCAA
CAAATTCGCTAGCTTGTCCGCCGGCCGACGCCAAGGCGACTGTCAGTTACTTACGTACGA
CGTTCTCCGTATGCAGTGTTGAATTGCTGTGCCGTAGGCTGGTTGGGCCCTGCCTTCCTG
CCATGGTCCGCTTTTTAGTCCCTCGCCCAGCTCTTTCCTTCCTGAGCGCGCTTCATACTG
TCCCAACCTGCAGGCGCGAACGGTCCGTTTTCTCATATCTGACGCCCTGCGTCCATTGCT
GGCTTGCCGAACACTCCTCATTTTTCGCTGCATCTTCCCCTCCATCTCTCTCGTACTCTT
TCTCTTTTTCTTTCTCATTTCTTCATCTCGTCTGTCTCTATTGCATTCTTTGTCATACCC
CCCCTCGCATTGTTTCATTGCTTCCCATTGCCGCATTTTGCTTCGGCGTCGCGCGCTTTG
CTGGCCGCATGCCTGTTCAAGACACTGGTCTCCTGCCTCCTCGCGCCTTTTCGGACGTCC
CTTGCAGTGTTTGTCTCGCTTTTGTGGTCTTACTGGGACCTCGACCTTTCCGCATCGCAT
ATTAATTATAGGACTCGTCCTCTTATCACGCTCTGGCACTGCTCTTGACGTCTTCCACCT
GGTCCTTCGCCCCACGGACTTCGACTCCGACCTCCGTTCATACCTGGCATCAAATACCGA
CCAACAAAGCCGAAGCCATTTCTACAGCGCCCCAACGTGACGTTCGTTGCGGACCTGCTT
CCTCGCGTGAACTACACGAAACAATTCTTTTTTTATACCTGCAATCTTGAACCGTGCGGC
TCGCTCCCGGCTCGCGCTCCCATACACATAACCATGTCCACCAACGGCCCTCCGTTGGTC
GTCCACCAACCGATCCCACGGCGACCCTTTGTTGTCAAACCGGCCACACCTCCAGAGGAT
ATCTACAGTAAGGATGCCTCGCGATCCGACCGGCGACAGCCGCGGCAACCCACAGAGACC
GCGCAGTTTCTTGACCCGCGACCGCAGACCGACGCCGACACCAACTTAACGCCTGGTGGC
AGTGAGTCCATCAGCCGTGCCCAATCGATTATGAACCTCACGTCGTCCACGCTTTTCGGC
ATCTTCAGCCCGACAACACCCGGCCGTGGTAGTGTGGGGGGCGGCGCCAGCGGCTTCTTT
GAGTCTAGTACACCTTGGGGCACAGGCGCCGAGACACCAGCCCGTGATCTGCTCGCGGAG
GCGCCCGGAAACGAAGACGAAGACGATGCGGAAGGTGAGAACACGAACGCGTCTGCTGCC
GAGATTGATGAAGTACGGAAGGCATCGCAGTCGCTCATGATGCTGCAGCGTCAGCGGAGG
CGCGGGGAGAGCTTTGGCGCCGACGGCGTGTCTGGCGTCAAGTTGCAACCGGCTCCCTCT
GGCCGCAGGAAGAGCATCCCGGAAGAGCCTGGGCAGTCCACTGGGCCGTCACCGCTGTCC
CGTATCCTGCTTTTCGTCTCTGTATTCGCTCGAGCAGTTTTATTGTTCACCCTTGGAATG
GGTTACGGCGTTCTCGTGTCCCGTCTGCGCAGCGAGACCCATGTCCCGTTTGATGGCATT
GGCGAGTCTACGTCTTCGTCAGCGAATGCCAGCCCTGCTACCGAGTATGTCGCCAGCTAC
GATTGGCGCTACCTGGTATCGTGGGGTCTGTCGGGCATTGCGCTTGGCACGCTTCTACCG
TGGTTCGACGGTGTCTGGGATCGGTCTTTTGGCCGCAATGGTAGAGTGTTGGGCAAGACC
CGCACGGCTCCGGATACCGACTGGGCGCTCGTTGTGCGCGGCATCGGTGCCTTTGCTGGT
GTTGCATTTGCCATGGTATGTAGTGTCCTTTGGTCTCTCTCCCTCTCTCTGCGCAGTACA
AAACTAACATATCTACAGCGCAAACTGCCGTGGACGTCATCGATGCAGGCATCGTTGACC
CTCGCTCTAGCGAACCCGTTCTTGTGGTACCTCTTGGACCGGTCCAAGTCAGGCCTTCTC
CTCGCTGCTGCCTTTGGCCTTGTCGGCTCCGGTGCACTCATGATATTGAATCTGGATTGG
ATGCCCAACCCAGGCATGCATTCGAGTGCCCATTGTGTTGGCTACGACGGTGGTGTGGGT
GGTGCTTATGGTGCCTCCTCCTTCCATCAGAACGGCTCGACAGCATCCTCTAATGGCAGC
AGCGGCCTTGATGCTTCTGCACCGGCTGTCACAGCCGAGACCGCTATATGGATGCTCAGC
GTGCTCTTCTGCAGCAGCGTGTGCTTTGGTAACATTGGCCGTCGGTTGTTTTTGCACCCG
GTCACAACTGGGCGGTGAGATGCCACTTTTGTCCGGATTATCATACCCCATATATCGTGC
ATTCTTGTCACTTAACGTGCCTTATGACTTTGTTCAAACGGTTTGGTTATGGTCTTTTGG
TTTACGACCTTTGGTTTACGGAATTTGTTTCTTTTATTTTCCCCTGTGTTTGCGTCTGTT
TTCTTTCTTTTCCTTCCTATACCAACGCATTGAGATACACTCTTGCGCTCGATTCCATCA
TTTCGTTTCCTGTTTACAACACGACGTTCAAACCGCAGTGCAAATCGCTTGTGGTCCTTT
TCGTTCTTTTCATAATCATTTCCTTATTACTTTTAGTTTTTTTTGTCGGCTTTGTTTGGT
GGATTTCTTGGAATGATACCCCGAAAATAGCCAGCATATATTTTGGGAAGCAAATGCTTG
ATCAACTGCTCTTACCTGCACGTGTCAATAAGATGCGAGGGGCAGATATTAGTCGCATTT
GAATATCGTTTGCCAATATGGCTTAGCTCTATATGATATTTATACGAGTGTGTTTGACGG
CATACATTGAAGCTGTACAATTGACGATATCGGTCCAGCAGTGTTCTTTGCAATTATTGT
ACGACGGAAGGATTATGAATCACAATCGCTGACTTTGTAATTTCCTCTATTGTACATTTC
CAACTCCGTTAATAAAAGGATTTTTGTTCAGTGGGATATCAATCACTCCTTGTTTGCCTC
GTCATTCTCTGCCGCATCGTCGCCTGCATCGGCCATCGAGGCGTCCTCTTCTGCACTTGG
CTCGACTGGCTTGGCCTCGTCGGTTGCCTCGTTTGTGGTCTCGCCACTTTCTTTCGGAGC
GGCCTTTTTCTCCTCTTCGTTGACCTCCTCGTCTGCGTCCGCCTTTGCCTCCTCCACGCC
CGCCATCTTCTGGTCTGTATCTGTGGCCTCTTCTCTGCCGTAGACATAGTTTCCAAGCTG
CGTCGCTGCGGCTACCACGTCATCAACGTCTATCGTCTTTTCAAAAGCGGGCTGGCCCTC
GCCTCCCACCTTGTCGAGAACCTCCTTGGCCTCCGTTAGGGCACCCTGTAAATCTGTGTC
GGCCTCGTATGCGCCGGCCGCTTTCAGTAAGGGTTCAAGAGCCTCGGTGCTGGACGGCTT
CAAAAAGACATAGCGGGCGGCGAACGCGTTTCCCTGGGCGGCATCGACGCTCTGTAAGAG
TTAGTACAAAAAGCATAGGAGTGCGAGGTGTTACTGTCTTGGCGGGATACATACCTCGTA
GTTCATGAGTACCAAGGGAATCTTGCCAGTAGCACAGGCGGCGTCGATCTGCTTCCGACG
AGAACCGTATTGATGACCAGCCGACTCGCCAAAGCCGATAAACTCATCGCCGTCAAGAAG
CAAGTTGAATGCCTTTGATTCGAGATGCTGGAAGTAGCTCTTGGCGCCACCGACTGCAGC
TGCTTCCGACTCGGTAGCAGTAGCTGGCGAGGGACGCGTCGTGTACTGGCCAACAATGCC
AAAGACACCAGGGTTTTGCTCGACCAGCAACTTGGCGACTGTTACCGCAATGTGGTCGTC
GGCGGCGACAAGGACTACGGCCTGCTTGTCAGACGGCATCTTGTCGCTGTCGACAGCATC
GCCCGTCACGCCATCCGCTTCGGCGTCCAGCTCGTCGTCGTCGTCCTCGAGGGTACTGCC
ATCAGCCATCTTAAAGATCAGCCGCACGTCGCTATCGTTGTCAATCTTGTCAAACGTCGA
AAGGTTTGTCTGCCGCACAATCCGCAGCGCGCGCCACGTCTTGCTGGCCTTGCGCTCCTC
GGCCAGCTGTTTCGATACGTCGCTGTCTGGCATCTCAATCTCAAAGTCCTCGTCGGCAAT
CTCCCGCTCAAAGGTGTCGAGGGTCAACATTTGGGAGCGGCTCGGTTTCTTGAGCTCGGC
CAGAGCCTCCTCCGGATCCTCCTCATCCAGAAAATCGAGCGAGAAGGAGTTCATATTGCT
GGTGCTGCGCCTACGGCGCTGGCCAAATGCACGCTGGGCGCCTTCCTCAGCAGCAACAAA
CTCGTCCGCGGAGATGGGTGCTCGCTCGATAGACGGACACGACTCGATCTTCCAGCGGAC
CCAGTTCTTGTCGCGCGCGAGGATGGTGTCGACCATTCGCAAGAAGTACGGCCCATCACT
GTTGCTATTCTTAATATGATCGGTGATGTCGTGCTTCATCTTTGCGGCCCAGGCGGCATC
TTCATTGCTGAGCGTCTGGTCAGAGTAGGTGACGGACTTGTTGGGTGCGTTGGTTCCTGC
CAGCTTCTCCTTGGCCTTGGGCGACAGGGACAGCAAAAACTCCATGACAATGAGCGCCTG
CAGCAGGAAATGACGCCGGAAGGTCAAATCACTAGTCTATATCGTTTGTCAGTACGGCAG
CAGCTTTTGCGTGGTCAACGGCCAAGTTTTGACTTACCTCCAGCTCAAACAGGTCCCGGC
TCGTAAGATACTTGGGGTTGTACGTATCGGCCAGCTCATCCTGCTCGTCTTCAATGTCCT
TCATATCTTCCCTGGTCCCCTTGGCCTCTTTCAATTCCCTGAGCTCTCTCTCCTCCTTGT
CCCGCTTGCGCTTGACGCCCCGCCGTGACTCGTCGAGCTGCCGCTGTTTGCGCGAGTTGT
CCTGGCTGCTGATTTGCTGGAAAGTGGCCAAAGTGGCCTCCATGCCGGCCTTGAACTTGC
TAAAGTGGTCAGGGTCGAACAGCTTCTTGGGCTGGCTGAAGCTGGCCTGCAGCGACCAGA
AGATGGGGTAAAGGGCGGCAAAGTCGGTTCTGGGTTTCTGGTCGGCGGCAGGGCCAGATG
GTGTCGCTGTTGCCGCCTCGTCGACATCCATCTTCTCGGCACCGCCGTCCTCCTCGCCTG
TCTTTCCTGCCGGCGTCTCAGCTTCGGCCGTGGCCAGAGTCTCGTCGTATGTCGTCACAT
TCTCGACGTGGTACTCGCCGCGCAGGTTGACCGAGCTCTTGTCGCCCAGCGGAAAGACCT
GGAAGAGGAAAATGAATACACGGCCACAAAATGGCGTGTCGTCAGCACGCGATAGGCGCC
GCAACAGGTCGTTGCAGCTGCGCAGGATAACGAGCTTCGTACTGTTAAAGTACTTGGCGG
TGATGCGTTCGCGGCGTGACTCGAGGTAGTCAAACACCTTACGGCAGCCTGCAATCGTCT
GGCTGTCGAGAAGCTCCTCCATGAGCCAAAACAACAGTGGCGGGTCGCAGTCCACGTTGT
CGGCGAGAATGGCCAGAATGTCAAACAAGTTCCAGACACGCACGAAGTCGGGTGAGTCGA
TGGACGTAGAGGCCTGGGATGTTAAGAGGCTGATACAATACACATCTGAATTAAAAAAAT
GGGCACAGGTCACTCACAATGAGCTCGCCAAAGATGTCACGCGCGGCCGTCTCAACGATC
GCATATTGCCGCAGTTTCTTGCCATTCGGATCGTCGAAGCCGGCAAAGATGCGCGCGACG
TGGCCGTAGATGTCGTCAAAGTCCGATTTGGCCAAAGTCGGCTCGAGCATTCGGTCCGGT
TTGACGGTCTCGGCATGGTCGAGCAGCTCCTGCAGGTACGCACCGATTGCTTCGACGGCC
GGGATACCGTGGCTGTTGATCTCAAGGCCGGGCATCGTGGCCGCGGAAATGGGGCTACGT
AGCTACCGAGCGCGTCCGGACGGTTGGATGAGAATCTGGTACTATATTTCGACGTTGTGT
AAATTGTGTCTGGGCGCCAGGTAATCGTGGTCGGCGTGCTGGCGTGCGTGGGCGGTGGTG
GTCAGAGTTGATGTTGCAGGTTGTCTAGAGGTTGAATTGATTGAGTGGATCTTCGGAGTA
CTGTAGCGCAAACACTCCAGAGCTGCATGAGCTAGCCATTAGCACCTTCCCTTCTGCCTG
TGGCGGTTTGAAGTACGACGAGGCTGGCCAATCAAGGCGCCCCATTTCAATTTTCTAGCG
CGTTTGAGCCACAGTCCGCCGGACCTCTGCAATGCGACGTAACGCGGCTGCTTGGGAAGG
TACGACCGCTCTCGTTCATTTTCAGTAGCATCTCTATGTAAATACAGCAGATCAGAGGTG
AAAAAAAACGGTCCAAAACGACGACACAACACAACACTCTGGCTACAGAGAGACCGGCAG
ACGGCACAACAGACCACACGTCGCGCCCACGACCTCGAACCGCGCCCTGTGAAGACACCA
CACACGACAGACATAGACGGCGTTGCAGCCGCGCCCTGTGAAGACACCACACACGACAGA
CGTAGACGGCGTTGCAGCCGCACACCGCGACACACCTCGATCGACGATCCGAGCACGAGT
CGTTCTTCAAGGGCCAGTCATGCCGCCGGCCAAGAAGCTCAGGAGCGGCGCAGCCTCCAA
GGCCAAGGCCGGGAGCAAGACGACAGCGCCGTTAGCAGCCGCGGTGCCCGACGGCGAGTC
GGCATTTGCGCGGTTGGCCAAGCTGCACTGGCTCAAGGGCGGCAAACTGGCGACCAAGGC
CAAGGTCAAAAACGACGTGATCAAGGACGGCCTCTGGGCCCCTCTTGAGAAGGATGGCTT
TCCGTTCCGTGCACTGTTGTCTCTAGAGACGCTACAGACATTGGAAGGGTAGGTCAACAT
TCGCGGTGTGGTGTACGGGAGTACGGCTGGAAGGGATGAGGCAAAGAGGACAGGTCAAGA
CCACGATGCTAACTACTCATTTCCAGATACTTGTGGCCCGGCTACACCGAGGACGCCTCC
GACCAGCACGTCCTGCTCATTGTGTTCATCACCAACGCTAAGAAGCGTGAACATCTCGAC
ACGTGGGCCGTCTTTGCCGACCGTCCGCTGGACTTTTCGTCGTTTTTCAGGCGGATGCTC
ACCATGAGCCTCGACACGAGCCTCTCGCTCGCTGTCCGGTCGCAAATTCTGTACTTTGTG
ATCCATGCCTTCCAGAGCCTCGACTGCGCCATCGTCCGTAAAGAGTGCGCACCTCTCGTG
TCTATCTCAACGTGGCACAACATTTCCAATGACGCACGCCGCGACGAGCTGCTTGACCAG
ACGAACCACTTGCGCAAGGCCTGGCGTGCAGCCGCCAAGCGGTTTGACGCTGGCGATGAG
GCTACCCAGGCCCGCCTGCGCTTCGACCGTTCGTGGCTGTACTCACTTGTGCTCGACTTC
ATCGGCGTGCTGTTTGACGAGACGGGTGCGCAGGACGCCGTGCGCTACTGCGAGCGCTTT
GTCGAGTTTCTGTCGGATCTGCAGAGCCAGCTACCAACGCGGCGCTATGTTAATGCGCTG
CTGCAGGACCTGCACGTGCTGCCTGCGCTCGCCGTGTCGCCCGTCGTCAACGACGAGGCC
AATGGCCTATTGCGCGACATGGCGTCGCTGCTCATACATTACACGTACTTTAGCGTCGAC
GACCAGACGGGCGCGCAGCTCAGCGAGACCGAGGCGTACGAAAAGCACTGCGGGCGCCTT
GCCGCCCTGCAGCGCGTCGCGCTCAAGCACTTCAAGGATAAGCTGACCGTGCTGGCGCTT
TCCAACTACGGCTCCATCGACAAGCGCGATGAGCTGGCGGGGCTGCTGGCGTCGCTGACC
GACAGTGAGGTTGTGCAGCTTGCAGATCTACTACACTTGCGCACCACGTACCCATCTTCG
TGCAAGGTGCAGATCGGGCGTAAGTTCTTGGTAGAGGCGCTGCTCGGCACGTTTGAAAAG
CGCCCGACGTTCCAGGACGAGGCACGCAACCTGTCTATTTTGCCGACCGAACAGACCCTC
TTCGATACGGGCCTCACACGGTCCGACAGCTACGACGGGTCGCGACCGCTTGCACTGCCC
AAGCTCAACCTGCAGTACCTGTCGGTGGGCGACTTCCTGTGGCGCTCGCTCGTACTCTAC
CGGTGCGAGTCCTTTTATAGCATTCGCCAGGATATCGAGGCAGCGTTGTTGCGGGTCGAG
TCTGTGCCAGGAAACGCCGGCGAGACGCGTTTCACACGCATTGGCAAGATGGTCATGCCC
ATCCAGAAGTTATCGTAAGATGTGGTCTCATATCCTCCTTTTTGATTTTACTCACCCTTA
CTAACATCTCCCCAGAATTGCACAGGTTGTACCGCCACTCGTGGGTGATGACAAGCCGTC
GCTGGTCAAGGCCGACATTGCCATCGACTTCCGGGGCATCAAGGATTTTATGCGACGCGA
GTGGGAGGCGCTGCGGCCGGACGACGCTGTCTTCTTGATCGCCGTAAACACCAACCAGAC
TAAGAATGCGGCAACCAATATGAATAGTAACGGCTCTACACTGACTGCGCAACAACTCGG
CATCACGTCCATTCGCACAGCCGAGGTCATGTATCCGATGGAGTCTGAAAACAGCCGTGG
CCAGGGCTTTCAGCGCCGTGGACGAGGCGGGCGCGGCGGGAGTGGAGGCGGCGGCGGCCG
TGGTGGATATGGGCATCGCAGTTTCGTCAGGAAGCTGCAGGTGCGCCTCGACGCCGCTTC
GTTTGTGGAGGACACGAGCCAGTCGTCGGACGGCGCACCCGATGTGTATGACAGCTTCAA
CCTGATTATCCGGAGGCACGGGCGCGAGAACAACTTCAAGCCCGTGCTCGACTCGATCCG
CAGTCTCGTGCTGTCCGACGTGCCACTGGCGCCCTGGCTGCACGAGGTGTTCCTGGGCTA
CGGCGACCCGGCTGCCGCAACCTACAAGCACCTGCCGAACCGGATCAAGAAGGTTGACTT
CCGCGACACGTTCCTCGACTGGCACCACCTGATTGAAAGCTTACCGGGCAAGACGGTCGA
GCCGAGCGACGACGTGACTGGCAGTTTTGGCCCGCCGTACGTGCTGGGCCTCGCCGACAA
GCCGCCAGCCGCCGGGGTGCTAGCGCCCGCCAAGCCCCCGTCCAAGAAGCGCCGGCGCGA
CGCCGAACCAGCGTTGATTGCTGACGTGGAAACGCTCAAGGTGTCAACGTACACGCCGCC
CAACAATGGGCCGTACCCCATTGATGCACCCAAACTTAACTCAGTGCGGTTCACGCCAGC
ACAGACCGAGGCCATCATGTCCGGCGCGCAGCCCGGGCTGACCGTGATTGTCGGTCCGCC
TGGCACGGGCAAGACGGATGTGGCCACACAGATCATCAACACCATCTACCACAACTTCCC
CGAGCAGCGCACACTGCTGGTTGCACACAGCAATCAGGCACTGAACCAGCTGTTTGCCAA
AATCGCAGCACTCGACATTGACCAGCGGCACCTGCTACGGCTTGGCCACGGTGAAGAGGA
GCTAAGCATTGAGGGCGCCAGCTTCAGCAAGTACGGCCGTGTCGAGATGTTTTTGGAGAA
TCGCAACCAGTACTTGCAGGAAGTGACGCGGCTGGCGGCAAGCATTGGTGCGCCGGGCGC
GCATGGCAACTCGGCCGAGACGGCGGGCTACTTCAACTCGGTGTACATTGAGCCGGCATG
GACTAAATTCAACGACGTGGCCGTGCACACGGACGGCGCGTCGCCGGCCGACATTGTGCA
GGCATTCCCGTTCCACAATTACTTCGCCGATGCGCCGCAACCGCTGTTCCCCGAGGACGC
CGACCGCGATGCTGTACTGGACATCGCCAACGGCTGCTATCGGCACATTTCCAAGGTGTT
TACGGAGCTGGCGGACGTGCAGCCGTTTGAGATTTTGCGGCGCGACCGTGACAAGGCCAA
CTACCTGCTCACCAAGGAAGCGCGCATTGTGGCGATGACATCAACGCACGCGGCAATGCG
GCGTGGAGATATTGCGGCACTCGGGTTCCATTACGACAACGTCGTGGTGGAGGAGGCGGC
GCAGATCACAGAAATTGAAGACTTTATCCCATTGGCGCTGCAAAAGGTCAACGCGACGTC
CGGCGAGGTGCCGCTGCAACGCGTGGTGCTATGCGGCGACCATCTCCAGAACTCGCCCAT
CGTACAGAACCTGGCCTTCCGGCACTATGCCAACCTCGAGCAGTCGCTGTTCTCGCGGCT
CGTGCGCCTCGGCGTGCCCACAATCAACCTGGACCAGCAGGGCCGCGCACGCCCCTCGAT
TGCCAACCTGTACCGGTGGCGCTACCCGGGGCTGGTGGACCTGCCGCACGTGCAGACGGA
TCCGGTCTTTTTGACGGCCAACGCGGGCTTCCGCTACGACTACCAGTTTATCAACGTTCC
CGACTACCGCGGGCGCGGCGAGTCAGAGCCGTCGCCGCACTTTATCCAGAATCTGGGCGA
GGCCGAGTACGCGGTGGCACTGTTCCAATACATGCGACTGCTAGGCTACCCGGCCAGCAA
GATCACGATTTTGACGACGTATGCCGGCCAGCGGGCGCTGATTCGCGACGTGCTCGAGTT
CCGGTGCCGCAAGAGCCCCATTTTCGGCCTGCCCAAGATCCTGACTACGGTCGACCGCTA
CCAAGGCGAGCAGAATGATTGTACGTAGAGCCATGCTCACTCCGGGGCCCTGTGGTACCT
TTGTATTTGTCTGTTTGTTTTATTTTATGTTTTAGCCCGTTCAGTTACTAACATTTCAGA
CATCATCTTGTCCCTCACCCGTACATCCCGCGTGGGCTACCTGCGCGACATCCGCCGCCT
GTCTGTGGCGCTGTCGCGTGCGCGCCTGGGTCTGTACATTCTCGGCCGCCGCGAGGTCTT
TGAGACCTGCCCCGAATTGCGCGAGGCGTTCCAGATCCTGCTGCAGCGGCCCGACAAACT
TGCGCTTGTCACGGGCGAGCTATGGCCGTCGAAGCGCGTCATTGCCGACGAGAACAAAGC
AGCTGCCGGTGGTACGCTGGCCAACGAGGTCACCATGGAAGGACTGGAGCACCTAGGGCA
GTACGTATTTGAGATGACCCAGACGAGGTTGCAGCAGATGCAGGCGGAAGCAGCAAAGAC
GGCGGCGGCAAATTCTACAGACGGTGATACGGACGGCCAGGGTTCTGAAGGACTTGACCT
GCTGCCAGCGCCAGCCCGGGAGGATGAGGGCGAGGATATTGTGGCGCTGCCCGGTAGAGA
CGACGACGACGATCCGCGCGGTGAAGAAGCCGGCGATGATGACGGGCCGGATCCAGAGAA
TGGACACGACAAGAACTGAGGGGGGATGGAGGAGTTGGGAGTTGTCGTATATAGAAACAG
GAGTGTGCGAGGCGAGCAAAACTGATTTTACTGACCAACATTATGGCACTTCATTCTTTT
TTTTTTGGCTTTGGTCGTCATTTCCTTACGTCTCTCACTCTTCAGCATTGTGGTTGCGTA
CTCGGAGAGGTTCCGAATAGAGTAATTCACCTCGGCAGCCGCTTGACTGCAGAACGCAGA
ATTCATTCACGAAATCCCTCACCGGTATAGAGCAACCGAGCGATTTAATATGACAGGGCA
AGTGTCTGCAGGACGTTTGCGTATTCGCCCTAGCAAAACCAAACATGACGTAGAACGCCC
ATTGGGGCAGTGTTGTGTTCCGCACAAACTTTTTTTATGACCGAAAAAATCCTCTGCAAG
GAGGAACAAAAATAAGACCAGATGAACGAGAAGCTGAAGACGATGCAGCCACCGACGAGC
CACACACGTTGCTGCTCTACATTTTTTTTTTTTTTGGACTTGATGTGTTACAATGTCAAA
CGATGGTATAGAAGCTGTTTCGTTCTTCTGTGGCGATTTGGCAAACCAACAAGGCTACAA
TAAGTGCAGTAAAGGGACCGGAAAGGGAAAATGAGAACATGGATGCTACCAAACGAACCA
ACAGTCGCAAAGATACCATTGTTTAGGCAGCAAACGACTTTGAACGTCTCGATACGGAGT
AATACGGCAGGAATGGCACACAAGATACAAAAAGAGGATGAAGAGTCATGGCGGCTTGAC
AGCAATACGATTCTTTTTTTCTTTGTCTTGTTTACACAGGTCCGGCTCTTCTACCCGCTC
TTCTACCCACACCATACAGTCAATTTATTCCTGCAAATAAACGGAGGTGTTGTCGTAATT
AAAAAAGGGAAGAAACCCGGCGAGAAGGAAAGCGGAAGACTGCGTACGTATGTGGGATGA
GGCACAGGCTAGAGAATGAAGAAGAAAATTACAACACAAGGGAGAATATATATCTATAGG
TGGCTGGAGATTAAGAATCTATTGCATCGACGGGACATTGTCCTGGTACTCCTTATTGAA
TTATTATTGAATCAGCCGCACCGTTGAGAGAGTCGACAGCCAGCTGTGTCTGGTTCCCCG
GATCGACCCCAGCAAAACACAATATGGCAGAGTATAGCCGGAGTGATATTGCATTTAAAA
CAGAACCGTACGGAGTACCTTTGTTATTTACGTCGTAACTCCAAATGCCTTTGACAGGAG
GCTGGCAAGGGATACAAAGAGATGAACCAGAAAGCAGACAAGGAACGCGGCGCCGAAAAG
AAGGATGAAAAGAAAAAGAAAAAAAAAAGAAAATAAGACACAACAAATGAGACCTGTATC
AATTTGTGCACCATCCCTGCGCCCAAATCCAGGATGCACAGATGCGATGCGCATACGCAC
ACACATGCACTGCAAGTCAGGAACGCGCCGGCGGCCGAACCGAGGGAGACTGCCAGCCAT
GATGCATACCCAGGCCAAAACGCGAGATATCAGACGAACAGCATCGAGCCATGAAATCAA
GACATATCAAGACATATCAAGACGGAACGAGACTGGAGGAGATGGTCGAATCTGCGCCGC
TTTGTCCCGACAGATGCAAGAGTCTTGCAGATGGTACAAGGCACTGGCAGCCGTTTCAAG
GGGCGAGACGGGGACCCCAACTAAACGAGGATGAAGGATAGAGAGGGAAAAGAATAAAAT
AAAATAAAATAGGTAAAATGAAGCATAAAAAAACCTCGGTAACACGGTTATTTTTACTCT
TCTAAATCTCCTACTGTCCACTGAACAGGCTCATCCGTCACCGAAACAACGGCGGACATG
GGACGAACGACCCGTTGTTTGAGCGGCGCATGGTGGAATTAATTCACAAACACACACACA
CACACAAAAAAAAAACAGAAAAGAAGCCGAATCACAGCTGCCCCAGCACGCTGTAATTAA
AAGTGGCGCGACAGGTCCTAAAAGTGGCCTAAACTGCCCTGGAAGAGTCCCCAACAAGGC
CGAGCGAGGCCTAGCAGTCGGTTAAAGTGGCCTAAAAGTGGGAATAATAGTAACGCCCGG
GAAGGCTCACGCGCCACGAACAGGCTTCAATATCCCCAAGAAACGAGGCATCGAGAAAGA
GGAGGCCTTGACAATTTGACACCCAAAAGACGAGTCATATCTCGCCCTACCAACTCGGTC
TGTCGATTTTGAGATGGAGTCGAAAGAGGACATGAAAGTACACTCGTTGTGCGGACTGGG
TTTTTGCGGGGGGGGGGGGAAAATCGACATATCGCAGACGGAACCGCACTTTCCTCTTCG
TGTCGCGTTTTCGTTCCACCTGTCGCACTTTCCTTGCCCGGCGCACTGACAGGCCTGCAC
AGTTACAGGGCAGGGGCCCGCCCCCAAGGCATCTCGACGCGCCTCGTCCGGCAGCCCAAA
CCCAAAACGCGGTTGGCCCCTGTCCGCCTAGCAACCTGGCCCTTCCTGTTCCTTGCTCGT
TTCCACACTCAAATGCACCCACTGCCATTCTCGTCTTGCCCGTCGCTCTTTCCCTGCTTC
TGTTCTTCTTTTCTTCCATTGGTCCTTCTCTTGCATCTGCGCCCGCTGGACAGTTGCCTC
ATCGGTCGTCCTTCGGAATGCACCGCTACTGCACGCTTAAGTGCATGCTGCATTCCTCTG
TAATTCCGTCCCTTGTAAACCGGGATCGTCCCATTTCTCCCATTTCTAATCCATACAGTT
TCCTTTCCGCCGCTTCTCGTCTCCTCCCCAGCGTCATGGTAACTCCACCTCTCTGTCCTG
CAGCGTCTGCCTTGTCAAGACCAGCGTACTCTCCACAGCGGCCATGCATCATGCAAACAT
GACCTGCTCACGCTAGATGTTGGCTGCATCACGTCAGAGTTAGTCATGGGCTCTTCCAGA
GCAACGGGATAGACACACTGTCATTCATGGCTATGACGCAGAGACAGGAGCTTGTGTGTG
TGCTGTTGCCTACAAACGCGGACTTGAACCTCCCAATCTCCAATCTCCATGGTGACTCGT
ATCTTGCCTGTCAACTGGGTTGGTCTGTGGCTGTTCTTCTCTTACAAGAAAGCTATTGAC
TAGCGCGGGTTGCAAATCGCACAAACCGATTGCTACCTCTCCGAGCTCTGGCTGAGTGGT
ACGCCCACAGCTTGTCGGGCCCCAGAGAAAGTTGTCAGGCTGTCCCCTCTAAAACATACG
GCGTTAAATTGTGGTCGCGTCACGGAAGGGCCATTCACTTCGTCGTTTCTTCCACCTTCG
TTTGCATCTCGTCGCATTTCTCACGTATGTACAGAGCACGACGGAGGCTGAGGCTGCTGC
TGAAGACATATCGTAGGCTGAAGAGCGATACTGTAGTACACTGCGGCCCCGAGGAAGAAA
GTGAATGATCCAAGCAGCCAACGAAAGCGGCATGTGCTACTAAGAACGGCTGCTTGATTT
GACAAAGTACACAAACTGTACGAGATGCCATGATATGCTTGTATCCGCAGGAAGCTACTG
CGTAGCACAGTAATATTGCACATGTTACAGCGCTCGAAAATAGTAAGTAAGGGAGCCGCG
TCCGCACTCGGTACCTCCTTCCTACGAATTTGCGTGTGGAGTGACTTGTTATGTCCGTTC
GCGTCCGTCCTTCCTTCCTTGGGCGAACCTAATCGCTACACTAGGATTTGCATGGCCCGT
GCCCCCATTTGCGTGCGCGAGAGAGAAAAATTGAGCATGGGGGGAAGGGGCCTAAAAAAA
CACCTAAATAATAGCCCCCAAGAAAATAAAAAAATAAAAAATTGGATGCCCTGTCAGGTC
TGCGGTGTTTGCGCGCAGGCGCGACCCAGCACTATTACCACTCGCCCACCACCTGGACTC
GCACCTTCTCCCTCCCCTTCCAGCGATTTTTGGGTGGAGAACGGGCCACTCGCCTCCCGC
CTTCCTCCAAAAAAAATTTGTCCCTTCCCTTTTCCCTTTCTCGTGCCTTCGCCCCTTCTT
CGTTTTTTCTTCCCCCTTTCACGACCTCAAGTGAATTCATCACATCTTTATTCCCTCCCC
CCGAGAAGAACCATTATCACAGAACGCAGCTTCGCGCATCTGTGGTATTTTCTTCCCTTC
CCCCCAGTCCCTCATTTCACCTCTTACCCTTTTTTTTGCGTTTCTCTTGCGTCCGTTCGT
GTACGGGGGCAACAGAAATTCAGCAAAAAAAAACAAAGAGGCCTATTTTGGGATTCTTGA
ATTTGCGTGGAGGCGCAAATCTTCTTTTTTTTCTTCATCGACCTGCGCGACGTCCTTGTC
TCGTCTTGTTTCTCTTTTCCTTTCGACAGGAAGACAGAAAAGCGAACCGCGCCCCGTTCC
TCGCCACCGACCTTTTTTTTCGTCGCCGCGACTTCCGTTCATTCTCTGCGCTCCAGCCGC
GAACTTAATTTTCCGTCACTCGAGACATCTATTCCCTTGACGGCCGAGACACCGCGAAAA
TCAACGAGAAACCCATCCTCTCGCGATCGCTCGACGTGAACCCCCCCGGTTCCTTCATCG
CACGATCTGCTTCCATCACAAATAATAGCTGAACAGGCACTGGAAGACGCTTGATTGCTT
GTTCTTCCTATCTCTGCTTCTTCTTGATTCTTTGTGTCTGTCGCTCTCGCTCTCGAAACC
GCTTTCTCGTCTTCTCCCCGAAGCCGTTTCTGTCTCCTTATGACTTCCCCTGCTACCACG
CAAAACGTCCCGGCGAACTCCAACGCGACGTCTTCCTCGGCATCCTACGCTTCTGCAGCT
GGTGCTTCTGGCAAGGCCGCTGCGACGCCGGTGATTGCGACGGGCTCTTCTTCCCCAGTC
GTAGTCGGCTCCTCTTCTATTCCCACGAACGCGAGCACCAGCAATGCTCGTCCTGCTTCC
GTGTCGCCACTAAATGGTAGGGCCGGCAGCAGCAACACTCCCACTACAACCAACGCAAAC
ATGAGCGGAAACGCCGCGCCTTCCCAGGGCGCACCTGCCACTGCCAACGGCAGCAGCAGC
AACAACGGCAAGCCGATTACCCCGGCCGTCCCCGCCGTTCTGAACGGCAGCTCTGCCGCC
GAACACGCCCGCAAGAGCTCTGTCACCATCAGTGCTACCGGCCCGAGCAGCTTCATTGCT
AACGGCGGCTCGTCCGGTGCCGGCGCCAAGGCCCCCATCCCCAAGTTTGGCTACGATGAG
TCGCCTGCCATTGCGCACTCCACACCCTCGCAGCCCATTGCCGGCAGCAACCAGCGGATA
CCCTCTCCGGCCCAGTCGCCCATTCCTATTCCCCAGCCTTCTGCCAGTGGTGGTAGACCC
CCATCAGTCATCTCTCAAGATGGTGCTAGCATGAAGTTTGGAAGCTTTGGTGGTGATGGC
GATGTACGTGGTTTCTGCCCTCTTTTTGTGATGGCTTGGGCATTTTGACTTTTGACCACG
CAGACTGACATGTTTTTTAACCAGCGCCACTTGAAACACGGCAACTTTTCGAACGTGCCC
GGTAGCAACCTGCCTGTTGGCAGCCCTTCCGCGCACTACCGCCGCGGCTCGACACACTCG
GTCCAGAGCGATATGGGCAACCACGCCGGCAACCACCCGGCCCATGGTACCCACAACAAC
CACGGTCACCATGGTGGTCCCGGCCCCAACCGCGGTGGTTTCCAGCCCGGTGGTGGCCGT
GGCGGCCGTGGCTACAACGGTGGCACCCACTACAACAACCAGGCCATGCCCTTCCAGCCC
GGTGCTGGCCCCTTCCCTCGTGGTCCCTCCGGCGGTGGCCGTGGCGGCATGGCTCCCCAG
TTCCAACCGCGTGGCGGCATGCACCCCAACTTTGGCCCCAACTCGCCTCAGACCGCAGCC
GCTCGCGTCAGCCCCGCCATTCCCCCGGCTGTGCCCAACAACGGCACTCCCCAGATGCAG
AACGCGATCCCCGTTCCCGGTGGCTCGCCATACATGCAGATGCAATACGCTAACACTACG
GGTTTCCCGCCCCACTCCAACGTAAATACCGCCCCCTTTCCCCATCATTTTAAATCCTAC
CAGCAAGAAGGCGGTGATCAGCAAGGCCAGAACCAGCCGACATACAGAGGTGGAGTCTAT
AGAAAGAAAGGCGCGCGTGGTGGAGGATTTGGAAGTGAAAGAGGTGGATTTGGAGGTGGC
GATAGACGTGGTGACAGACACAGTGGTGGTGGAGGTGATAGACACTTCTCCTACCAACCC
CGCGCCTTTGATTCTGCGTCCAAGTGTTCAGACTCGCAAAAGCAACAGCAACAGCAGCAG
CAGCAGCCGCCGCTGTCGCTTCAACAGCATCAGCATCAGCAGCAGCAGCAGCAGCAACCT
CACAAGAAAGAGCATGCGCAACAGCAGCAACAACAACAGGAATTTAAGAAAGGCAAACCT
CGTCGCTACAGCAAGCGTTGGCCGGATGCGGAGCAGCCGAAGGAGTCGCCCATTGAACCC
AAGTACTCGTACCGGTTCGACGCGGCTCCCTTTGTGAGCGCTTTGCATCCCGCAATAGTG
ACTGAGCAGCAGGGGCCAGTGCCCCCGCATTTACCGCCCCCCCGGCGCCATCTTTCCGCC
GCTGCCGCCGCCGCCGCCAACAACAGCAGCGGCGACAAGAGCTTCAACAGCTTCAACAGT
TTCAACGGCATCAAGCGCCCCATTGTGAACGACTTGTCGCCCGCCAGTGGCAACTATGAA
CGCCTGCTAACTACGAAGCAACAGAACTACCCGCCGTACCAGCAACCTGGTCCGCATCAA
CAGCCGCACCTGCACCAACAGCAGCATGGCCCTAACGGCTCACCGTATATGGGCTACCCA
GGTTACGCTCAGGTAAACCCCTACGTAGGCAACTTTAACCAGCAGCAGGGTAACGCGTAC
AACATGCCGTACATGGGAGGTCAGCAGCAGTTTAACGTGCCTGGTGGCGCCCCGTCTATG
TCGCGCACCTCGTCCCAGGCCGCCTCGGAGCGCCCCAACTCGAGCACTGGCCAGGTTCAG
ACCCCTGTCTCCACACATGCCTCGCTGGCTGTTCCCGGCGCCCCAGGCAGTGCCCAAAAG
ACTCCGGGTGGCGCTGCCGGTGCTCAGTTTGTGAAGCCCAAGAAGAACGCCATTGTCATC
AAGAACCCCCAGGGCGAGACCCTCGATTTCAACAAGATGGCCCCCGCTTCGCCCGGCCCC
AACACCCCGGCTGTGTCGCGCACCCCCCCTGTGCCCGTATCTGCTACGCCGCCACCGCCG
TCCAAACCTGCCACACCTGCTGCTACGCACACGAGAACCGAGAGCGCTTCGGTTGGCAAG
TCAGACGAGCAGGTCCGCAACGAGTTCAAGGAGCAGGTCCGTAAGACGGCCAGCACTCCG
ACTGAGGCGGACAGCAAGGCTAAGGCTGCTGAGCTTGCCAAGGCTGAGGAGAAGAAGCCT
GAGCCTGTCATTGTCTCGTCGACCCCTGCTGTTGTTTCTACTCCTGCCCCTGCCAAGGCT
GACGAGAAAACGACGGCCGCGCCTGTCGAGAAGGCCGCCGAGGCCCCCAAGACTGCCGAG
GTCAAGGAGCCCGCCAAGGAGCCCGCCAAGGAGCCTGCTCCGGAACCCGCCAAGGAGCCT
GCTCCGGAACCCGCCAAGGCTGATGCTGCTCCCGCCGCCTCTGCTGAAGACGAAGACGAC
GAGATGGAGCGGATGATCCGTGAGATGGAGGAGGCCGAGGCTAAGCGTGAGGCCGAAGCT
GCTGCCTACGAGATCAAGAAGAAGGAGCGTGCCGCTGAGGAGAAGAAGAAGAACGATGCG
GACCGTGCTGCCAACGCTGCGGCCAACGACGAGAAGCTGCGCGAGCAAGAGCGCGAGATG
GAGCGCCTCGAGGAGGAGCGTGAGCGCCAGCGGAAGCAGAACGAGGCCGCTGCTGCCTCG
GGTGGCAAGGTCAAGTCCGTGGCTGAGGTTTTGGCCGAGAAGATCTCTGATATCACCCTG
AGTGACCGCAAGGAGTCCGCCGCTGCCTCGTCGACGGATGCCCTGACTAGTAAGCTTGGT
GACCTGAAGATCACCGACCGTACTGGCCCCGCTCTGTCGCCGTCGTCGGAGACTTCTGCC
GGCAAGCGCGCCAAGCCGTCTGCTCTGAACCTGGCCCCCATCAACACCAAATCGGTGGAG
CCGCCCCAGCCGAGCGCAGCGCTGCAGTCGCTGAAGACGGCTCGCTTCCTGCGCGACCCC
ACGGCCATCATGTACCCCAAGGGCATCCAGTCTCCCAACCCGGCGCTGAACCCGGCCGTC
AACAAGAAGGGCAACTTCAAGTATGACATGGGCTTCCTGCTGCAGTTCAAGGACGTCTTT
GTTGAGAAGCCGTCTCTGGACTTTGACCAGCAGGTCAAGCAGCTGATTGGCGACGGCGAG
GGCGCGTCGCGCTCGGGCACGCGCACGCCGGCCGGCAGCAACGCAGGCCGCCAGAACTCG
CGCACCAACGCCGCCGCCGCATTCACCTCGACGGGCGCCATGGGATCGTTCAACTCCAAG
CCTCTGCCTCCTGGCACGACCTCGGAGCAGCGGTTTGCCATGGCCAGCGGCTCCATGCCG
CGCCCCGTGGGCGCCATGTCCTCTTTTGGCCGCCCCGGTGGTTTCCCCGGTCCCAGCAAC
ATGACCCGCACACCCTCGTCGTCCATTGGCGGTGGCATGCCCAACTCACCCCGCCAGGGC
AGCCGGTCCACGCGCGGCAACAGCCGCCAGACGGGCCACAATGCAAAGGCTGAGGCTCAG
GCTGCTAAGACCATGCCTCTGACTCAAGGCATGGACCTGAAACCTATCTCGATTTCGGCC
TCCGGCTGGAAGCCCACAAGCATTGCCAACCGCGCTCCTGGCGCCGCCGGCGCCGGCGCC
TCTGCGCCTGGTGCAACCCCGGCCACCATGGACCCCGACATGGTGCAGCGCAAGGTCAAG
GCTGCGCTGAACAAGATGACGCCCGAGAAGTTTGATAAGATCTCGGACCAGATCCTGACG
ATTGCTCTGCAGTCCAAGGACGAGGAGGACGGCCGCACGCTGCGGCAGGTTATCCAGCTG
ACGTTCGAGAAGGCGACGGACGAAGCGCACTGGGCGCCCATGTACGCGCGCTTCTGCAAG
TGCATGCTGGACCGCATGAGCCCCGAGATCCGGGACGTGACGATCAAGGACAAGAAGGGC
GATGTTATCAGCGGCGGCACTCTTTTCCGCAAGTACTTGCTGAACCGGTGTCAGCAGGAG
TTTGAGCGTGGCTGGAAGGTGGATCTGCCACAGCCCAAGGAGGGCGAGTCCAAGGAGACG
GCCATGCTGTCTGACGAGTACTACGAGGCGGCCGCTGCCAAGCGTCGCGGTCTGGGTCTG
GTGCAGTTCATTGGTGAGCTGTACAAGCTGGGTATGCTGACGGAGCGGATTATGCACGAA
TGTGTCCGCAAGCTGGTGGACTACGAGACGACACCCGACGAGGCCGAGATCGAGTCGCTG
TCGAAGCTGCTGCGCACGGTCGGTGCCAACCTCGACGGCACGGACAAGGGCCGCCCGATG
ATGGACGCGTACTTTGTTAGGATCAAGAATGTCATTGACATCCCCGACCTGCCGAGCCGT
CTCAAGTTCATGCTGATGGACGTGGTCGACCTGCGCAACCGCAACTGGGTGTCGACCGAG
GCCAACAAGGGCCCCAAGACGCTCGAGGAGGTGCGCCAAGACGCCGAGGCTGACGCCGCC
GCCAGGGCCCTCGAGGCCGCGCGCAGCACCAGCCAGCGCGGCGCCGGTGGCCGTCCTGGC
CTGGGCCGTGGCGACTCGCGCAACTTCTCGTACAACCAGCCCATCACCAACCAGGTGGGC
ATGGACGACCTGCGGCGTCTCAAGGGCTCGGCGAGCCGTATCGCCAGCTCGAGCGTGACC
ACGCTGGGCCCTACGTCCATGTTTGCGTCCCGCAGCAACAGCGGCCGGCGGAACGTCCCT
GGTGGTTCGTTCGGGCGTCCTGGCGACGACTCTGGCCCGGCCTCACGCACCAGCACGCCC
CCGACGCGCCAGGATTCCAACACTGTCTCGCACTCGAACGCTTTTGAGTAAGCTCTTCCG
CTCCCTGTCCCTTTCCTGCTCTTTATGGCTGCGTAAACAGATACTAACCCTCTTTGCAGA
GCCCTCGCCAATGTAGACACGGAAAGCCCGGCGTCGCCTCCCTCGACTGCGGCGTCCCCT
GCCCTGACCAAGTCTAGCCTCGACAAGGTCAGCAAGTAGGGTAGACGCTTTTGTTGAGAC
TGGCTTGATGACCGTCAAGGGACAAGTCAAAGCCGACCAAAATACACTCCTCTTCTTTTT
CGACTTGCTTCGACTTGCTCGAAACGTACTTTAATACGCTTTTTTCTTTCCTTTCCGTTT
TCTACATGGTGTCATTTTTATCCTGCATTCCATCCGTCTGATGCATAGACCGGCGGGGGC
CTTCATTTGCGCTTGCGTTTTGCGTTTTGTATTTTCCTGCGTTGCCTTTCGTCCTCGTGT
CTCACGTCTTGTTTCTTTTGCTGTCTTGTCTGTTTGCTCTGCATACAACGGGGTTCTCAA
AAAGTGTGCCAAAAAGTTGCCTTTCTGCATGATACCTCCCAAAGATTTCTTATTCGTCTT
TCTGATCATAGACACATCTTTTGCCCTTTTCCCTCAAAAACCGCCCACTGCTTTGTCGCT
TTGCTCTTATCGCTCTACCGCTCTACCTCTTTTTCTGCTTCCTCTTCGCTTCTCTCATGT
ACTTGGTACCGCCCTCAAGGTAGTCGCACCTCCATGCGCTGTTTTGAGTGGTTGCCGAGG
CACTGGTGGTTATTTTTCTGCTGTATTGTCTTGTATTTCTCCCACCGATTTTTCTCCCGC
CAAAAGAGCCTCGTTTTTATCTGTGCAATCTTATTTTACTCGTTCCACTATCACGGCAGC
GTGTGTGAGGCTGTATGTCTTTGTCTGGTGACTGCTGCTTGTCCATTTCGCCTCCCTTGT
GCTGTGGACTGTCCACTAATGTATGCTCCGTTCTGTATCCTGCGGATGCCGAACACTGCT
GTACGACAAGAAACAGCCAAGGGTGTGCCTTTGTATTCCTCGTGGTTTTCTTTTTAGATT
TTTTGAGCTCGTATTTCTCCTTGCTTTTATTGATTGTCGGACGGATGGAGACTCTCTTCA
TGATGCCTTGCCTGGCCGTGGAGAGGAAAGAGGCGGAGGATAGTCAGGAAGAAAGGCCAA
GGATATATACCGTCAAATTACGAAAGCTGGTCGCCAATAGCGTTCAATCCTCGACGTTGT
TTCTTGGCCTTGGCTCCGTTGTCTTGCGTCTCAAAGAGGGGAGGGAAATGCCTGAAAAGC
TATTTCTTATTTTGCGGATGCACTGGGAGTCTGTTGTTTTATTTCTTTTTTTGCTCTCTT
GTACAACCAGTCTTCGCCGCTTCGATTCTGTTTTCAAATTCGCTGTTATGCTTTCACCTT
TCTTATAGCAGTTCACCAGACCAGCCAGATAACAATACACAACTGTTGCAAACACATTAT
GAGGAAGGAATGCTTGGACGTGATTTTCATGTGAGGGTGTGAACGAGAGTGTAGCCAATG
GCAGTATATTGTATCGTACCTTTTATTATGTGAAGCCCATTAACAGGAGGATGAAATAAA
AAAAACAGAGGCATCAAGCAAGTAAGGCTGATGACGAGATATAGACAGCGAAAAAAACAA
CCCTCGTCGCACCAAAATGTACACGAAACCGTTGCAGTCATCAGCAAAACAAGAAGGAAT
GAAAACGGGCAGAAAAGATGTCCAATGCAACACACATATGCCTCCTCCCCTTACACCACT
TCCCGCTTCACAATGGCCATGGCGCCCGCTGCAAATCCCAGCTTCGCAAACAGCGTGTCC
ATGGCCACCCACCGCCGGCCGCACTTGTCCAGGTACCGCTCGACCACAGCCTTGACCGTG
CCAAAGCGCACACGGTTGTGCTCGGCCAGCGCGAGGATGCGCTCTTGGTCGCCCAGCGGG
ACGGCCTTGTTGCTGCCACCCACGGCGTTCTTGACGGTGTCGCGCGCCTTGTCCACGTCA
AAGAGGCTGGCAAAGTAGAGCAGCTGGTTGTAAATGTCGCGCTCGCGGACCTCATAGCGC
ATGCGGCCGAGACAGTCGCGCGCCAGGCCCTTGGGTCCGAGGCAGCGCGCGCCGTAGACG
CTTATCTGGCGCGTGCGGTTGCCGCACGAAGCGTCGTCGCACACGAGCCAGCCCTCGTAG
TAGCGCGTCGTGGCAACACGCACGGCGTGCTCCATCTGGGCAACCACCGAGAGCGTCGAC
AGTGTCGTCTCGCACTTTCCACACGCAAGGCCCGCGGGTGTGACCTTGGTCTTGACAGCC
GCCGGGGCCTCTTCGCCCTCAACAGCTGCAGGTGCTGCTGCTGTTGCCGTTGCCGTTGCC
GTTGCCGACAAACCTTCAAATAGGCCCGACTTCTTGCACTTGCGGCAACGCAGCTGAAGG
CGCGTGCAGTCACTAAACCGGATCTCGTCGGGGATCTGCGTCTCGAGCGGGTGGATCTCC
AGCTCGCCCGTGCCGTTGGCACCGCTGCTGCCGTTGCCGGCACCGGCCTGGCCGTTGTTG
TTGCCGTAGCGCCGCATGTCGAGACCCAGGTTCTCGGCCAGCTGCGCCGTCGATGTGCCC
ACAATGTTGGCGCACAGACGCTCGACGGGCGGGAAGATCTGCTTGGCGATGTACCACTCG
ACGTCCGGCGACAGACCCGAGTCCTTCTTGAGAAGGTCGCCGGGGCTGTAGGCGCGTTTG
GGCGCCGGTTCCGACGTCGGCGCGTTCTCGCCCGTGGCGATGATGTAGCTGACGACGTCG
CCCTTGCGCATCTTCTTGCCGCGGCTCGCCTCACGCAGCGCCACCTGCACTTGTGGCATG
CTGTCGGCGTTAGGGTAGTCCGTGGGGTCTTTTCCGAGCTGTGTGAAGATGGTGTACTTG
TTGGCCGGCACGCCGTTGGCCGGCGTGTGGTCGCCACTGCGCATCTTGGCCGCCATCTCG
CGCAGGTACTCGTGCACGCGCGTCACCGATACCTCCGTCTCGTTGCCCGACAGGATCTCG
TTGAGGATGCGCGTCGACATCTCCTTGGAGAGTGCGCAGTACTCGCGCCGTCGCATGTCG
AGACCCTTGACCTCCATCTTCTCAACATACTTGCCGCCAGACTCGATCAGGTTGATGGCC
GCGTACTTTTTCTTCGCCTGCAGCAGGATCCGCCGGAAGATGTTGTCAATGTCAATCTCC
AGCAGCTTGTAGCGGTCGTTGACGGCCTTCTTGAACTCCTGGCCCACGCGCAGTGCACTC
TCTACGTTGTCCACGTTGGCGTTGATCATGACCGAGTCCGTGTCGCCGTAGATAACCTGC
AGTGCCTTGCTCTCGGCAAGCTCCTTGGTGCTGCGTAGAATCTCACGGCCTTTGTACGTG
ACGAGCACGGCCAGCGGCCGCGCGTAGAAGCGCGACTTGGTGTAGCCGAGACAGCCGTAC
ATGGAGTTGGCCGTCAGCTTGAGCGCCAGCTGCCGGATGTCCCATGTGGCCAGCTGCTCG
GGTGTCGCCGTCTTGCTCTTCATGAGGCTCTTGACTTGCCTACGCCGCGACACCAGGCCG
GCAATCAGCTTGGGCAGGATACCCTGCTCCTGCTCCTTGGGAACCTCTGGCACCGCCTCT
TCCTCGCCTTCTGAGGCCTGCGAGCAAACGTTGTTAGTATTCTGGCCCTTCTTTTTGGGA
TTTCCAAGCTCTGACGTACCAAGGCAGACCGCTCCACGGTCGTGAAACAAATGTTGTACT
CCTGGATAATGGACGGGTAGAGCGAGTTGAAGTCCATGACAAGCACAAACTTGTCGTAGA
GACCCCGCTCCGGATCAAACACAAGACCACCCTTGTACTTGTCCTTCTTCTTGCTGCCAG
CGCCACCTTCGCCGCCCTCCTCGTTGCCTGGCTCGTCCTCGTCCCGGTGTCGGCCACGGA
AGGCTTGCTTGTCAGGGCAGATGTACTTGTTACGATGGAACTCGTGCAGCAGAATGTACT
CGTTGCGCTCGGCACGCGTGCCCGTCAACGTGCGCGCCCACGAGTTGCCGGCCAAGTTCG
TCAGGACCTTGGTCAACGGCAGGATCTGGACGCGCAGGGCCAGCGCGGCAATAAAGTACG
TGTCGGCTTCAATGTGCGCCACATAGTCCAGGAGACCATTCGGAGTCTTGGCCCACGTGT
TGAGCGCGGCCTCGTTGTCGACGTCGCGCCGCTGGTTCTCCTCGCCGCCCAGGTACAGGC
TACACATCTCCGTCAGCGTCCACGACTGACACTTGAGCATGACCGAACGGCCAGCGTCGT
TTTTCAGGTCGCACAGAAGACGGCCCGACAGGATCTGGCGTTCTGCAAAAACGTTGCCGC
CGACGCGGTTGATGTTGTTTGGCCATTGCTGCCGCCGGAAACGGCCGAGACGCGACCACT
GCGGCGTCTTGCACTGGCGCAGACGGTCAATTAGGACGCTGTAGTCGACGCCCTCGAGCT
CATGACCGATAATAACGTCCGGGTCGACGTTGGCCAGCTGTGCGAGGAAGTACGAGAGAA
TATCGGCCTCCGTTTTGACCAAGCGGATGATACCACGCCCGCGCGACTTGGCCAGGGTGT
CGAAGCCGACAGGGAACGCCTTGTCTCGGGGCCGGATCACTGTAAATGTGCGGCACGGCA
GCTTGTCGGCCGGCGTCGTGTCGCTGAGGGCGACGTTTTCGTAGATGCGGGCGCTGATTG
CCATGACCTCCTGCTTCTTTGACTGGGCGTCGTAGATCATGCGCAGGGCGAGGCTCATCA
GCGTCAGCGGCGGCACCTCGGGCGCCTCGGCTTCGGCCAGGACGGACACCATATTCGGGT
GCGCAACCTGGACCTCGAGCTTGCAGTGGGAAGCGTTGTTGATAGACGTAAAGTCGGCGT
CCTCAATCTTCAGCCAGGACGGGCCCATAATGTTCTTCCACAGCGCAAACTGCTCGAACA
GAGCCGTGTTGGCGCCAAAGACGTGAGAGTACGTCTCGCCGCTGCTGTTGGCCTCGCTCA
ATGGGCGGTCTGCGCGTTGTTAATATCTCATGAGGCGTAACTACATTAAGTGTAAAGGGG
TGGAAACGGGAAGCCACATACTAGAGTAAGGATAAAGTACTTTGAGGTAGCGGCCCTCTT
TAGGGATGCCAGGTAGCTCAAAGGCGTATTTGCGCGTGCAGGGCTTAGAGCGGTGCTGCT
TGACGCCGAGCTGGCCCATGAGGCCGTCGACCTCGGCGTACACGTCGCCCATGTTGACGG
TATCGTCGGTCTGGGCGCCGTTGACAAAGCGAGTCTCGCGCGGCAGGAAAAAGAGCTTGC
GCTCGACATTGTCGACCTTAACGAAGCAGCTGACGTGCTTATTGGCCTTCTTGTTGAGGA
CCTTGCCAAACAGGCACAAGCTGTTATTGACCTCGGTGTAGTCGGTCCAGAAGAAGTGCA
AGCTGCCGTCCTCCTCGATGGCGTCCTTGTAATTGATCTTGCCGCCACTGTGGATGACGG
CATCGGCTAGCTGTGGACTGCTCATGACGTTGAGCTTCTGGTTGAGGTTGGTCCACGCCG
TGGGGTCCACGGCCGCGGCGGTCTCGGGTGCCTGTGCCGCGGGCGAGGAGTTGGCTGGTG
ACGGGTAGGGCGCGGGCGTCTTGAGGACCTTCTTGACGGGCCGTGCCGCTGTCAGGTTCA
CGCTGGCCGCGTTGACAGTGCCGGCGTGGGCTACCTCCATCATGGCATCGTCCTCGTCAT
CCTCGTGGTCCTTGTCGACCGTTTTCTCGGCGCTGCCAGCAGCGGTGGCGGCGGCAGCAC
TGTCTTGCTCAACGGGAGCTGCGGCAGGCTGCACCTTGCGGCTGGCCACTCGGACGGTCG
GAGAGGACGGCATTGGATCGCTCATGGGGATGTCGTCGCTTGGCGGCACGGCATCGCTGT
GGATGGTGGGCATCATGTGGTCATCTTCGTCGTTGTTGTCGCTGGCCGGGGGTGGCAGTG
TGTCGGCAATGCGGACACGCTTTGCCTGCCGTGGAACGTCAGAGAGCGGCATGGCATCGC
TTCGGCTGCGCTGGTCGCTTGGCCGCTTCTTCGGCATGCGTGGCAGGGCGGGCGAGATGT
TGGCGTGCACCTCGCCCAGCAAGTTGGACATGAACTCGTCATCCTCCTCTGTTTTCGCAA
TCTATAGGTGTGTTAGCAGTGGTTTCTCCCCGTCAGCCGTCTGACTGCATTAACCACATA
GAAGGGACTGGCCTTTGACTTGGGCTGGGCTTTGGCGGCGCCCTTGGTAAAGTACTCTGC
AATATTGCGGTCCTTGGCATCTCGTTCGGCCTCGTCCTCCTCGCGGGCCTTCTTGCTCCT
GCCCTTTGGTCGACCTACGAGACCGCTGCCGTCGTCTTCGCTGTCGCTCCCGTAGACATG
CGTACGGTCCCATTCCTCGCGGCCGTCGTCGGCATAGCCCTCGCCGTTGTCGTCGACAAC
AAAGTCGTCCTGGTTCAGACGCTCGCGCACAATGTTCTTGTACTGGTTCTCGTCAACCTC
TTCGTAGAGTGCATTGTCGTCGTCGACTTCGTACGAGTCAAAGGCCGTCTTGCCCGACTT
GCGCATCGCCCGCAGGCTCTCGAACTTGGAGCGGCGCTCCCTGGCCTTGGACATGATGGG
CAGGAGGGCGTTAAGCCGTGGGATGGTGTTGGTGGTGTTATCGTATGCTTTTGCTCTTCT
TCTCGTATGCTGTCGAGACCTGGCGAGAATATGTAAAGTCAAGGTGGTGAAAACGAGCGA
CTGGAAGGGCGGCTGGTTGTAACGAACAGAAAGGAATAGAGAGGAAGAGAGAAAGCAAAA
AAAAAACGGGCTAAGGGCCACCCGTGAGTGTCGTTGTTTTGTCGGCAATCAGCTTGTTCG
TGGATTGATGGTTAGAGGTAAATGAGGAGGGGGGCCGTGGTTGCGGCGGTGGTGGTGACC
ATGGCGTACAGTAACAGTGGCCATCACCAATAGGCCTCTCACCCATGGCAGGAACAGACG
GTGACGAGACGCGCTACAACGCGTTCATTGAATCGATTTTGGCAGGGGCCATTTAACGCG
CTTTTGACGCGCGAGTGGGTCGCACCTGCGAAAACGCGCTGTCCCGCTCCGTTAGATATG
GTAATACACACTGTGGTTTCAGCACTGTATGGGGCTTCGATAGGTGGAACTCTCAAATTT
TGGTGGCTTATCGATAAGGCAGGCACCATGCACCTTCCACAGGGACCAGAAAAAGCTTCA
CTCCACATGTTGAATTGCTGCACCGGGCAAACATCGCCAATATCCGACAATCGAAAATAC
GCCCATTCCAACACACCCCCACGTATAGCTCAGCATGTTCATGTGCAGAGTGTGTGCAAG
GCGGTGGCGCGGCCCTCTGTCGGGCCCCTTTGCCGCGCCCGGACTGGCGAGACAAGTACA
ACGCAGACCGATGGCATCGTCGTTCTCGACCACAGCAGCGTCTACAACAGCGACGGCAAC
CACGATAACGACCGTGAGGGTTGCAAGGACACTGCGGCCGCAGAATATGCTCGCCGCGCG
CCGTCTTTGTACGACGGCAGGGGCACAGGCAAAAGCAGAAGCAGCAACAGACGCAGCAAC
AGAAGCAGCAACAGAAGCAGAAGCAGAGGCAGAAACAGAGGCAGAAACAAAAACTGGAAT
CGGATACGAGCACGGCGAAATCTCGCGGATATTCGACAACGACGAACGGAAACGGGGAAG
GACTGTCAAAAGAAGTGATGACTGGTTCGAATCGGACGAAACAAAAGAGACGTCGGCAAA
GGTTAGGGGGGCCGCGGAAAGGCTGAAACTGAACGAGAGGGTCCGACAAAGACTCGCCTA
CATGCATGATGCGTATGCTATCGCACAGTGCGTGACGGACATGCTGGATAAGAACCGCTA
TGACGAGGCACTGCACATGACGCGCATGGCCAGCAAGCAGCACAAAGTCACCGTCTGCTG
GAACCTGGTGATCGACCACCAGATGCGCAACGACAGGCTGAACGATGCCATCAAGCTGTA
CAACGAGATGAAGAAGCGCGGCCAGCTGCCCAGCACGACCACGTACACAACCATTTTCCG
CGGCTGTGCCCTGTCACGGCACCCCAAGAACGCCGTCCAACACGCAACGCGGATCTACAA
CTCGATGCTCAGCAACGAGCGCATCGTGCCCAACCGGATCCACATGAACGCGGTGATCAA
CGTCTGCGCACGTGCCAAGGACATCGATTCGATGTTCAACATTGCTGCGACGGCCGACAA
CCGCACCCGCGTTCCCGACAGCGTCACGTACGGCACGCTGCTCAACGGCATGCGCCACGT
GACGGTGAAGCCGCACCACCGGCCGAACCGGACTGGCGACTCCGAAGACGCTGTGTTCCT
GGAAGCAGAAAATGCCAGCCTGTCGGTGGCACGGGGACGGGCGGTGTGGGGCGAAGTGGC
GAAAAACTGGCACCAAGGCGTGCTCGTCGTCGACGAGAAGCTCGTGTGTGCCATGGGCCG
CCTGTTGCTGCTGGGCAGCCAGAAGGACAATGATGACATTCTGTCACTCGTGGAACAGAC
AATTGGAATTCCGCGGCCTGACAAGACAAAATCCGGGTTTGATACGGTCAAGCAGTACGG
AGAGGAAACGAATGAGGATCCAGATGCGGAGGCGGATGCAAGTACGTATGCCGTCACGAC
CGTGGATCAGCGGCCAGGACTAGAGTCAACATCAGACTTTGCCCAAATGGAGGACATGGT
CTTGGGGCCAGCAGCGCCAGAAGCCGTAGAGAGTACTGAGTTCCACAGCGACCCGGACGC
CCCCAGACAGTCAGGCTTCCAGTACGTGCAGCCCAGCAACAACATTCTGTCGGTCATCAT
CTCGTCCCTGGGCACAACCCGGAAGACGTCGCTGGCGCCCGTCTATTGGGACATCCTGAC
GGCCCCGCCATACAACGTGGAGCCCGACTCAGAGAACTGGTACCGACTGTTTCGCACGTT
GCGCCGCGGCCATGCCAGCAAGAAGGCGGCTGAGATGATGCAGCGGATCCCGGGTGAGTT
CCTGGAGCCCAAGACGTTCCAGGTCGCCATGAGCTGTTGCGTCGCCGACAACCTCAACCC
GAACGCCTTTGAATCGGCCGGCATGATCTTGGACCTCATGGTGCACAAACTGGTCGAGCC
TGACCCGCACACAATGCGGTTGTACCTGCAGACAGCCATCACCTGCAACAGCAAGTTCCG
CAAGGAGACCGACCCCATGAAACGCCAGGCGGCCAAGTTTGCGTTTGGGCGGCAGCTCGT
GCGCGCGCTGGCCCGGCTGTGGGACCCGTTCCGGCGCGCCAGCAACGTGGTGTCGTACGC
CGGCCGCGGGTCCGTGCCGCAGTCGTTGTCGCCGACGCCGGACGAGAAGAATATGGACCC
GCAGATGTACAATGCCCGGCGCGAGCTGATGGCGCTGGCGCGGCAGATGGTGTCGGCGGC
GGACATGGTCGTGTCGGAGAACATGGCGGGTGAGAAGACGGTCAAGGACCTGCGTGTCAG
CCGCAACCTGCTGAACCGGCAGATCACCCGCTTCTACGAGAAGCGCGAAGAGATTGAGCC
GAACCTGAAGAAGGGCAAGCGGCAGCCAAACAGCCAGAAAGGCCAGGCGCAGACGAAGAA
GGCAGGCAAAAAAGGAGCGGATGAAAAGAAGAGTGTGAAGGCAGAGGTGATTGAGGAGTA
GACAGTGGAGACAGTGGAAGTGCCGATGAAGATGAAAAAGGAAATTGAAGAAAAAGAAGA
CGTCGAAAAGGATATTGTGAACGACGAGAAAGTCGCACAGTAGCCCTTTGGCCACAACAC
TGCTACATATTCACATCTCCTTGTATTCATAATTACAGACTAACCATGTACACATAGACA
TACCCGGTTACATATTCAACTTGTTGATATAGAGCGTTGTCGACGTGGTTATAATTTTCT
GAGAACCGTATTGTAAGAATTGGAAATGTTGGTGAGCGCCTTTTTACGGCGTCGATGGCC
TTCTGAGAGAACCATGAAAAAGTGGGTCAGGCTGTAGAGTGATTAGCGGCGTCGTTAGGC
GCTGGACGGCCTGCTGCAGGTGCCCCTGACATAGCCACAGCCGCCCTGTTGGCACAGCTC
CTGCCCAAGCGCGGTCGACACGTCGTTTGGTCGCGCCCCATTCGTTTTCGCCCGCTGCCG
TTCTCGTTTCCATTTATTCGTCTCTCTCTTACGTTTAAACACGTCGTTCCAGCTTCGCCC
ATCACGCCCAACACCATCGCCCAGTCCCTGACGCTTCTCCAATTATCTCTTGCAATATCA
TACGATAAACGGAAAGCGCAAGCTGCGATCATCGCGCGCACGCGAGCGATAGCAAACGAC
GCCTAAGCCGCAAAGTCATCATCGAGCAAGCGACCAAAACAACCAAACAGCGTCACAGCC
CAGCACATCGCAGTCGTGACGATGGCGAAAGTAGCAACCGAATTTGAGAAGATCATCAAC
ACTGGTGCGGTCCAGCCTGGCATGCCCATTTCGTCCCAACGTCGTCTCGACTGAGTATTG
ACTTCCCCTCAGATCGCTCTCGCAAGAAGAACACGGCCCTCGCTGCCAAGATCTTTGGCA
AGGACCGACGGGCCAGCGCCCCGATCAAGGCCGGCGGTGCCTTGGCCATCCGCGCTGGCG
TACAAAAGGTGTGTCTACCCACCCCTCTCCTCCCCCCATGTTCCGTCTGTTTGGTCCTCT
CGCTAACTTGTGCAGCGCGTCTCCTCGACTTCCGTTCCGCGCGCGGGCAACATCAACACC
GAATGGACTCATGACCTGCACGAAGGCGGTGGCAGCGGCAACACTCGCAAGAGCACCGGC
AACACCAAGAACGGCGCGAGCGCGACATCGGGCTCGCTAGCCAGCCGGGTTTCACGGCCG
GGCGAGGCACCAAAGGGCGGCAAGGGCAAGCAGACAAACAACAAGAGCGGCAGCGGCCGA
GGAAACGGTGGTGCCGGCGCCGTACAGCCTGCGGCATCGACAGCACGCGGTCGCCAAGCG
CGCCGTTCGGATAGGATCGCGAATGCGCTGAACCGTGCTGAACTGCAGCACCAGGCTAGC
ACTGGTACGAACGCCGGTAGTGGTCTATCTATCCGCGGCATTGCCGCCGCTGTCAACGAG
CCACTTGTCGTCATGGCCCAGAACTTTGCGCCAGGCACCACGGCCACCGACATTGAGAGC
GCCATGACGCCCGTCGGCGGGCTGGTCAGCAGCTGCCGCATCCTCAAGACGACGCCGCTC
GTCATTGCCGAGATTGTTTTTGAGAGCCGCGAGGGCGCCGAGCGCGTCATTGAGACGTTC
AACAACCAGACTGCCGACGGCCGCATCCTGCACGTCTACCCCAAGGTTGTGAATCACAAC
GTGCTTACGCCGCACAACAACAACACGCCCACATCCACCCCGGCCGCTGTGTCGCGCCAC
AAGAGCAATGGTCAAGTGGTCGATGGTTCGCTGGGCTTTGACGATCCCATGGACACGGAC
GGCTTCAACTCGAACCGCAACAACAGCAACAATAACAACAACGGCAACCTGAGCGGCCGG
CTGTACAGTGACGATCTCGTCGGATCGCGTCCGCCGAACGGCTCTTCTAAGCCACGACCT
AATAAACACGGTCGGCCTGGACGGCGGTAGGCGGTGCCTTGACGGCTGGCCGCCGCTTGG
GTCGGAGCAAGCACACTATTTACGGGCCTTCGATTCACGCTCATTAATTTCTCACCTTGT
TTTATTTACGTCCACTTATCTTTCTTTTTAACCTTAACCTTGTTTTTAAATTTTCTCATT
TGTTCTGTTTTTTGTTATCTATGGGCAAAAGGACAAGTGGATGGGCAAGCGAAAAAAACG
ACCCGAAAACAGAATTCCAGATAGAACAGCGAAGCCGAATACCACTGAATGATTCACAGT
AATTAATAAACTACGTGAATACGTGTGACGCAGTAGCCAAGACACAAGATTTGTAGGAAA
GTGTTGGTGAGAATGAGGCCATACGAACTATCGGATAGTTTTACTGCTCCGGTTGTTTTA
GTGCATTGAGAGTCGCTGCTGGTCGCCTGTCAGTCGCTCCGCCAGGCCGGTTCGCAATCG
CACGTGCCTTTACATAATCTTCACACAGCTTTAGCGGCAGGAACCGACCCACGTATCTCG
ACTTGTCATAGACTGGGCATTGACGCTTTCTGTCTTACTTCTCACTCCGACACACCAAAC
CAACGACACGCAACTTGAGCTGCGGAAAGCAAAGTCTTGCTGCTTTTCCGTATCGCTTGA
TCGTCTATCGATCTACCGTCGGTCCTCACTCTCCGACACGATAAGGCTTTCCGCCACAGA
AGCGCCCAACGTCGAAATTCCGCCAAGCTGCTGCCTTCGTTGCGTCGACGCCTCCCTCTT
TGCGATTCCATCTCCTATACGTCTTTGTCCCTGACAGCCTCCTATTTAACTCTGATATTT
GACTGTTGCCCTGCGACGAGGGGACGGAAACCCACTATTGTAAACCGACGCTCCCGCTTC
GGAACTACATCACCTGCAGCCAACCATCAGCCATGGCCAACGACGAGATCAACGTCCCGT
CTCTCGTCCTGATTTTAGTCGTCTCGGGCTTCATTATCCGCCACTTCTTCTTCCGCGGCT
CACCACCCACAAACGGCGCACGCGGCTCCTCCGAGTCCGGCGCACGAGGTGCCGCCGCTG
CCGCCGGAAGTCAACAGGGCCAGTCACGAGATCAGCGCCGTGCCGAGGCCCTCGACCGCC
GGACCGAGGCGGCCGTCGAGCAAATCCAGCAAATCTTCCCCTATGCCGACCGTCGCGAGG
TCTGGTGGGATCTGCGCCGCAACGGCGTTAATGTCGCCGCCACCACCGAGCGCATCCTAG
CTGGGCGTCTGGATTCGGTAGGTTACCCCCACCCAACCCCTCTCCTCCGTTGAGAAAGGA
TGAAGTAAGATCGTGCTAATTCCTGCAGCCTCCCGTGACGTTCCAGCCTCCTACGCACCA
ACCGCGGCCGAGCACCAACGGTTCACGAACGGGCAGCGCCGCCGCGGCTGGTGCCGCCGG
CACGCCTGCCGCCTCCAAGTCAGGCCAGCCGAGTCTGATCCAGCGCTACAATCTGGAGAG
CAAGGTCGCCGAGCTGTCTGGAGGCGCCGACGCCGCATCTTCAGAAAAACCCTCTCCATC
TCCATCCGGCGGCAAGTCCAAGAACTGGAGCACAAACCGCGACGAGCGACAAACCCTCCT
CAAGAAGCGGCGGGACGACATGATTCTCGAGGCACGGCGTAAGATGGAAGCCAAGATTGC
GGCTGAGAAAGCAAAGACTGCTGAAGGAGCGGCAGCGGCAGCAACAGGCGGTGATTCGGC
GAGTTCATGATGGAAGGACGGGATGTTGACTCAAAGAATGGAGAAATACCCAGAGTAATG
GCTGGAAGGATGTTTGGCGAGGAATCTGTTGAGCACTGTTATCTGCACCATTGTCCGCAG
TTTGGATTAGTCGTCGTTTCTCCATGTATGTATTTTCCCAGCTGTATTTTTACGTCCTTT
TTCTTTTCCGCTTAAGTTGCATATTGGGAGGTGCGCGCCTGGATGGTCGTTTTGCGCACA
ACGTAACGTGCTTTCATACTACCACCTCTGCCAACCGCAATCAAGTTATATTGTACACGA
GCCGCCGTCGAGTCAAACCTGGTTGTTATATTCACCTTCACTACACGCTTTTACATCCCT
CACAATACATGTCTTTCGGTTGCCGTATTTGGCTTGATAACGCGGACCACTTATTTTTAT
GCCCAAGTAAATCAAAAACAAGAATTCTGCAATGAATATCACGCCGTAGAACGCCGTTTC
CCGCCCGTCCTCCGCAATCAGACTGCAAACAGATGTTTCTTACTTTTATTGGCCCAATCC
CCACGCTACTCCTCCATGGCATCTCCAGCCGAGATGCCTGCAGGAACACGGCCTTCCTGC
AGCTCCTTCTCCAGACGTGCAATCTCGTCGAGACTTGTCGCCGTGCGAATACGTTCTTGC
AACCGTTTGCGCTCGGCGTCCGACAGCTTGATGCGGGACAACTTGGACGGCGCAGCATCA
GAGGTGCCGTTGGCAGCGCCCGCCCGGTTGAGGCCCGACACCACGTCAAACTTTTTGGAC
TTGACGCCCATGATCTGCGGAGGGTTAGATATGTATGCGATAAAAGAATCATGGAGCAAG
CGGATGGTTCGTGGTGGTACCTTTCTTGCCAGCTCCGTCGGTAAAATGTGTGTTCCAAAC
AGCTCCTCGGCCTTTCTCCGCTCCGCGTCCTTGACCTTTTGGAAGTCAAGGAAGCGCACC
GCCGGGCACCGCCAAATCACCCAGTACCGATACTTTTCGCGCTTCGTCACTGGGTTGTCC
AGCAGCACCAGGTGTGTCAGCCGGCCCAGCCGGGCAAGCGGGTCGAGGTCAGACAGCTCC
GCCAGCTGGTTGGACGCCAGCGCGAGGGACGTCAGGTTCGGCACGGCGTTGGCAAGGTCG
GGTTGGATGGCCGCAATGCGGTTGCGCGCCAGCAGGAGCGTCCGGAGGCGGGGCGTCAAT
GGGAAGTTGCCGAGCACCTGGATGTCGTTGTCGGTCAAGTCAATGGCATCTTGAGGCTAC
ATGTGAGAGTGTTAGATGGGGCAGTAACGGGATCAACATGAGTCGTGGGTGAAGTCGGAT
TACGTACGCCTGCGGCACCAAGATTCTCAATGGCGATAATTCGGTTTCCTGTCGAGACCA
AGGGCAAAACCAAAAAAAAAAAAGAAATTCGCTATCAACTCTGCTCTTCTGAAACTTGGA
AAAAGTGTAGCAACGCAGGGGAAAGCAAAAGAGAGGCGGAGAAACCACGAGAGTCTCACC
CCCTGCCCCTCGGCCGTCTTCTTTTCAGTCACGCGCCGCAGGGAAACCCACCTCGTAAAT
CGAGTTCGCGCTCCTTGAGTGGGTTCAGGTACGACAGCGACCCATTGATCAAGTCGGCCG
TCAACCGCATGGTGGCTCGGTTCCTCTAGGATTCGCGCGTGTGTTGTGCTCGTTCGGATC
TATCAAAATACGTCGCGCGCCGTTGTTGACGTCGTCGATGTCGAGGAGCGGCGCGGCTCC
CAGGCAGCTGTGCGCGGGGTTCCAATTAATGCGGGAAAGATATGCGTCGTCGTAATAGGA
GGAATATCGCTGTGAAGGCGACGTCGCGCTTGCTGGTGGCATAAATGTCGTCGCAGATCG
CGTTTGTCGTGTGCGGTCGTCGGTGTGTAGCTGCCTCAAAGTGTAGTTCTAACTTTTTAC
GGGGCAGAGGCGACTGGATTTTCTCGTCTTAAACAGCAAGCGCGATAAGGCTTTGGGATT
AGCGCATTTTCGCACTGTATAACTACGGTATAACGACATCTTTATGTTCTCACATTTACT
AACTATCGTCACAGTGTGCAATAATTGCGCTAATTTAGCACTGTATACTATACAGCCAAC
TCCTAATAGGCAACACCAAAGCACACAGACAAAGGACAATACGTATTATGTATATTACGC
AAATGGCGATTGTATCTCCCAGTATCCCGATATCGTTAAATGCATCTGAAAAGAAAATCA
TCCCATGCAAAAATTATCAAAACTATGCACACATGAGCCGTAGATCGCGTCAACATGTTG
CCCCCTCGTGTGCAAGCCAGCAATCTAAACAACACGGATATCCAATCCCCCAAAGTCGTT
CTAATCCTCAAAATCAGTGTCTGTTGATCAAATCAACGCCGTCTTCGAACTCGAAGTTCA
TGTCTTGAAGCAGGTTGTCCATGTCCTCCTGCGTCACCGAATCCAGGTTCAGGTCGACGT
TCATCACGCCCATGTCCAATGGCATGCTGTTGACGTGCTGATTGTTGTTGGCCAGGTTCA
CAGTGGTGGCATCGCCGAGGTTCATGTCAAACACCTCGGGCATCGTCGGCAGCTGTGCCA
TGCCCTGCTGTGTCTGGTTGGCCGTCAGCATGCTACGAACCATATCCTTGAACTTGACAA
GCAGCTCCTTGTCGTCGGCCGGCGTGCCGAGCTCCGGAGTGCGCCCAAGAATCTCGCACG
CCTTGGCGCGAAGAGCTTCATCGTTGGGGAACGGCTGGCCGTTCTGAGCCACGGTCGTTC
GCACATAATCGGTTAGGCCGTTCTCGAGCTCTCGAGAGCAGAACACCGTCGCAGGCTTTG
CATAGCGAGTCGTAAACGACTGAAGGAACTTGTTGGCCGTCTCCGACGGTAGCTCAAAAT
CAATGCCGAGCATCGTCGTGTTTTGCATCTGCGTCGCCGAGCTTTGGCTCATTCCACTGC
TCGCATCACCATCCTCCTCTTCCGGAGACGGGAATGGTGCAATCGGCGTCTTAGGGAAAC
AGTACGGCGGTGCGAATCCAGAACCGCCCTGGGACACGCTCCATGCCGTGAAGTCAGTCG
GCAGACCCGGACCGTCCTCGGCCGGCAGGATACCGACATCACGCTTAAATCGCATCAGCC
ACTCGGCGTTGTCGGCCGCCGTTTGGTTCCATGGGTCATCACTGGACATGAATGTTAACA
ATTGCACACACTTGGGGTATAAAAAATACATGCAACACAATAGAAACAGGAAGCATACTC
ATCGTAGAGGATCCACCGTGCCTGGTGCTGAAGCTCTTCATCGGTGGGCACATGGCTGTT
GGGGTTGTTGGGCGACATCACCATGTTAACAAACCGTGTCAGCTCCCGAGCCAGGCGGCG
GTAGCAATTGGTGTCATTCAAGAAGTAAGGCGATGGCACAAGCATGTTGGTACCGTGGGC
TGAGCGCCGGCCTCGACTGCTGCTGTGGGCACTGCCGCTGCTCAAGGAGTCTGAACGGCG
GCGTGAGGTGGTGGGACGTGCCTTGGTGATATGACGGCTCTTGAAGGCCTCCAGCCACTG
TGGGTCGTCGGCTGCCGTTTGATTCCAGCCATCGTCCAGCTCATAGATGATGAGACGCGC
CTGCCTCTGCAGGGTAGCATCATCGAGTGTGTGGTCACCCGCTTCGCGCCGTAGTCGCAC
AAAGTCGGCCAACTCAGCCTCTAGGCGAGTGTAATTGTGGATGGTGGCGTCGATGTTGCT
GGGTTCGTTCACAGGCCGGCGAGCCTCGTCGGCAATAGCATCGGACCGGGGCAGATGAGC
CCGCTTTCGGAATGCGGATAACCATTGAGTGGAGCTCTTGACCATCCGCAGCCAAAACTC
CACAATCTTCTTCTCCGTCGTGATGTGCGCACTGACAGGCTCGCCAGGACCTTCGATCAG
CTGTATCTCCATCTTTCGGATCAAGTCACACGCCATCATCTGAAGCTCCGAGTCCATGGG
GGTTAAGCCAAGCTGGGATCGGTCTCGGACGAACTCGTGAAGAGCTGTTTCCAAAGGACA
CATATCAAATAGAGTCTCCTGGCCTTTGATGCGCATCGATGACATGCGGCTCTCAGCTGG
TGTCCGGATAGGGCTCATGCGTGCTCGCCTTGCGCAGTCCTCGTCTCCCATGACAAGATC
ACGCAACCACGACGGGTTCTCTCGGTTCGTCATCGCGGTAACTTCCGCGGCGTAGACAAT
CCGACAGGCCTCTACCCGCATCTCATCGTCTGTGATCGTCTTGAGCTGGTCTTCCTGGTG
CTGGATCCAGTAAGAAAGCTCGCTGCGGAACAGCTCGTAGGCGTTCCTGGGACTGCCAGG
AGGTTGCGAGGTTGCGCTAAACGGTAAAGGCGAGTTGCGCTCGTCATGAATGAGGTAGGG
AGGAATAGAGTTCTCGACCATCTCCAACACAGGCTTGTCGAAACCCCAGTCACCCTTCCA
GTCAGCCATTGTGCGACCGGTCTTAAAGTGCTCGGCCAGATGATCGATTCGGAATGTCCA
CGTGTCCATGGCTATGCCGCAGAAACCACACCGGGACCGGATCTCTGGGGTGGCCACCTT
CCACTGATCCATGGACCAGCCCATGAACTTGACGCTGTGGACAAGCTTCAAATGCTGCCG
CAAGTGGTCCTTCCGGTAGAAAGTGCGGTCACCTAGCGCACGCTCCTGGCAAGCGGCGAA
ATTGTGCGACTCGATGTGCTCTGTGTCAGGCTCTACCTCGCCGCAGAACACGCAGCAAAC
TTGCTTTGTTTCGGGGTGGATGGCAGTCGCACCCTGTGGTGTACACACCCACCGCTCCAG
CGACAGGTGCAGCGACTTCTCGTGTCTCTGCCAATCATGTTTTGTCTTGAATGTTTCGGT
ACAAAACGTACATTGATAAGTTTTTAACGGTGCCACGAGAGACGTCGGCCCGCTATGGGC
ATCGGTAAGCTTCGCCGCCTGCCGCATGAGCTTCTTCTCCATTTTCTTGTCTTCCCGGTC
ACCACCGCTACCACTGCCGACACCGCGGGTGGGTGCCGAACGCCGCCTCCGCCGTCGCCG
GCCCCGTTCTAGAGAGCTGAAATTGGAGCCAAACGAGTTGCGCGAGGCGTGCGAGTAAGC
TGAGGCAAACGAACCGGTACCACTGGACTGCGACGTGCCCAAACTGCTCGCCGACGATCC
ATTGAATAGGGAGCGTCCCGAGCCGTCGTCAGTAAAGTTAAGACTGAGCGGGCTGTTAAG
ACCAGACGAGATAGCCGAAGCCGACGAGGTAATGGCTCGGGCAATATCGCTGACACTCGC
AGGTTCGTTCTCGGGCGGCGAGTTCGCCCAACGCTGTAGCGGAATGTTCTCAAATGTCTG
CGGGCGTCGGTCAAATGGCGAAGGCGTGCCGCTCCGGCGCGGCTGGGGGATGTCAATTGC
ACCAATCGGAGCATTGGGGCCGGAGTAGGTGTTGCGCACATGCGGAGACGTTGATCGGGT
GGTTGGGATTTTGCCGCGGCGGCGCGCATTAGCCAGCCAGTTTGAGATTTGGGTCTTGTT
CAGGCCCGTCAAGCGTTGTAGCGATTCCTTCTCGTCTTCGGTCGGATAAGGGTGCCGGCT
GTGGGTCGACACCCAGTTCTTGAGAATCCGTACAGACTCCCGAGAGAAGCGGGCACCAAG
TTTGGGCTGGGCCGCGGCGAACGGGTTTGGGCTGCTGTTCCCGACGAGATCCGGCAATTC
GGTCGTCGACGGGTCGGCCGGAGCCGTAGGGTAGAGCCGTGCGACGGCATCTGCTTCTTC
GTCGTGGGGAATGGGGTCTGGGTGGTCGCCCAACGTGGGCCATGGGTTGGTTGGGAACGA
GATATCAGTGGGCAAGGGGCCGCTGCATACGAGTCCGAAACTGCACTCGCACCGCAGAGC
CACACAACTCGTGCAGTAACCTTTGTAGTTACCCTCCTGGATCGTTTTGCACAGGTAACC
GCCCTGCTTGCAGTGGACACAAGGCTCGTCAGGAACACCATACAGCCCGCCAGACAAAAT
GTCGTCGGCTTGGTCAAGAGGCATCGAGTCAGCGGTCGAATTCAAATGTGATTCGACAGT
GGCATCTGTCTCTGTTATGGGGGGGGCAATGACATCATGGCCACCAAGGTCGAGACCGGC
AAGCATATTGTTGCTCTGCTCGTAGTGCTCGAGGGCCCAGAAGGAGAAATCGTCGGCGTC
AGGATTCTCAAATAGCAAAGCAGCCTCTCTGTCGTTCATCTGCTGGAGTTGGGGAGAGAC
CAGCAGATGCTGGGCATCCAGGGCCTGATCAGGGAAGATAGGTTCGACATCGGAGGGCAA
GCAGACCAGGTCATGGCCGTCTACCATACGCTCTGCAGCGCTTGCCGATGCATCCCAGTT
GACAAAGTCATCCATGCTGCCGCCGTTTGAACCGTCGTACTCTTCGGGGATGACGGGCAT
ACTGCTGCCACAGGGCGCGCGTGTCCAAAGCGGCGGCGAAGAAAAGCAATGTTAAGCCCG
CGGAGTAACGAAACGCTAAGAATTGGCAACAGGCCAAAGGCGTATGACAAGGACAAACAA
AAAATGGAGAGATGTATCAAAATGAGTAAGAAGTGAGGTAAAGCACAGGCCCAAAAGGCG
CTCGGCGGGAAACAATAGATAGTTTGACGAAGGATGATCGGTTGTCCGAAGCGTGACGCC
CTATGGCAAGAGCGAGTGACGTTGGCTGGGGCCACGAAACAAAATTGTGAACGAGGCAAT
CGTCCCTTCCTGATTGGGATATAACGGGATGCTCCCACTCCTGCCTTTTTCACCTAGACA
TGTGATTCCAGGCCGAAACAGAAAAGAGCAACAAACACACAAACGCAAAAGAACACGATG
GGATGGAGAATACTGAAAATGGAAAGAAAAGAAAGATTAGAAAAGAATCGAATTACGAGA
GAGGAAGTATAGAGAAGTGTACAGCGAAAAAGAAAAGGAAAAAAAAAACTACGGCGTAAT
ACGTCGTCTAGTAGAGATATGCCTGCAAGCAGGACCTGCAAACGAAATGCACATACAACA
TACAACGAGAAGGAACCATCGAAAACGACAAGAGGACCACGGCGAGGCCGTAGTGAGGAG
GAAAGAGCGGCTGCTGTGCTTGCCTTGGCTGGGTCGGCAGACTAGTCACTGGAAGGTGCC
TCTTTCCCTCTCTAGGGGCCAGGCCAGTACCAGGAAAGAAGGCGGAAGAAGAAAGGGCAA
AGAGTGGGTGTGCCAAGAGTGGGGCTCTTGTCTGGAAGGTTGTCAACGAAAGGGCGCGGC
GACCCACCCTTGCACTGACATTTGGAGTGTAGAAGGACAATGGAACACACCAAGCGGTAC
CTCATCTTCGACAGGGTCTCCGCAAGCCAGCCGCATGTGCGGATACGTTCGCCACAAACT
GTGCCGACTGGGCAAGGCTTTCTCCGCCGGTTTTGGACAGTGCGAAGAGTTCGGCAAAGC
ACGCCAACCAGGAAAGAGCAGCAGCGAAGGATTATGCCGACTCGAGGTAGCGCTGCAGAA
CGAGCGGTCTGTCCGTGGGGTCGAGGTTTTCTCGCGGAGGAAGGCGCGGTTCAGCGCCGG
GGATTTGCCAAAGGTGCAGAATAGGTCGGACTTACAAAAATGTCAACTCCTTCCTTATCC
CGCTTTTGGTGCATGCCGTCGATCCTGGCACGCCCTCGGTCGGCCCTTCCTATTTTGACG
ACGGTTCGAGATGCCTTTAAAGGCAAGGCAACTATCGAACGCTCCGGAGGCATAAATACA
CGGCAATACACATTGGGGCCGCGCTTTCCTCGTGCGTGCATTGTACGAATTATGCAGAGC
CATGTGCCAGTCTTTTAAAATAGACATGATCATCCCACCACTTCCTACCGAGCACACGAC
GATTCACTCCCTCAAGCGACCGACCACACTCGCTCCGATTCAGTGATGCATCAGTCTTCA
CTCAGCAAAGTAGTATCCAGCAGGCCAATGCGGTAGCCAGGTATGGCGCGGAAATGCGCC
TCCTTCACTGTCGGCCACGACCTGGTCAATAGTCCCTTCAAATCCAATTCAACAACCAGA
ATTCAACGTAAGATCATGACGCCAGTTGATTACTTATCCGAACGCAAACGAGAACGAACA
GTAAGCTGGAGCGGCCGAGGCTTGAAACCCCAGCGCATGCGGCTCCCCATTCTACCGAGC
TAATCGTCAGCTGAATGGGGCGCCCCTCTTTGGGGTCCGAAGCCGCAGGCCCGACTGGGT
CCAATGCACACCACCCCTAATCACAAAATTGCACACAAAGAACATCAAGCGGACTTTACG
AACATGCTGCGCATGATATGTAGGTTGGATCTGTGCCGCAACCTAATTGTTCTTCCGTGC
GCCGGCTCACGACCTGGCAAACTCCGAGTTTTATGAGTCCCGGCTCTTCTCAAGTGCAAA
TGGCGGTCTAGACCAGCTTTGCCGCCAGAGTTAACGTCAGAGGCTGCCCTGTCCTCCCCC
GCACGATATCCCGATTCGGATAGGAAACAACCTACGGCCACGATAATACAACATGACTAC
GGCCAACCGCCGTACGAAAGGGCAGAACTGATGGCTTTTGCAACAGCGAATATTCTGCCG
AGAACCGACTACCTCGTGGACGACAACGCCCTCACACAAGCTGACATAAACCGTTCCGAT
CGAAAGAAGACCAAAACGTACAAGTGGCTCTCCATCAAAGAATAATTGAAACACAAAGGG
CGGTACAATGTTTCGATACAAGGAGTTTATTGGCACCTTCTAAACAAGAGATCGCTCCAT
TGTTTGAGGCTTCTTGTGAAATTAAACGAAAATGTTCTGAAAACCGGACAACAAGACCAA
TAAAAGAGACAGAAGAAGAAGAAAAGGAAGCTACAGAAAGAGAAGAGAGGACGGCAAACG
AAGGAGCCAAAGTTGGTGAGGTGTCCTTGCAACCGCACCAAGTGGCTGGTTGTCGACAGG
TTGGAAGCACAAGTTCGAGACATCTCGTCAAACCGACACGACTGCTCTATGCATGTCGAC
GCTGATGCTAGCCGTCGACAGGCATTTTGCGTTATGCGGTGATGGCCTGAGGGGGCAGCT
GCGCGGTGCCTTGCCGGAGGTGGCATTCTTCTTCTTCTTCTTCTTCTTCGTGTACAGGGA
GATGAAGCAGGTGCCGCCACGAAGCTATTTTATCATGGATTAGGGGTGGTTAGGAAAGGG
AAGAACTCGATTCCTCTACAAGGCTGAGTTGGAACTTCAAGGAGTAGGGGATGTTCTGTT
AAGTCTTCCAGAAGAAGGCCCCACCCCCGTGAGTCCATGATACTGGTGGCCGCAGAATCA
TGCCATTATTTTACGAGAAGCGAATATGCCAGGGCGGCAGCAGACACTACATCTTACTGT
GAACCGTCATACTATGGAGTCTACAGCCTAGCATGGCGACAATGGCAGCGACAGGTCAAC
GGGAAGAGAAAGAGAAAAAGAGGCTGCTCGTGTCTTGGCTGCTTGGTGCGCTTGGACGCC
AAAATTTTGACAGGTTTTGCTATGTCCTCGGTTAACAATAAACATCTGACTCTTCTCTAG
GAAACCTTGACCGCGTGCCGTCCCTACTTATCCATTTGCGAGGCATTTTGAAACACACAC
GAGATAAACGGCAGTCTAATATCGCCACAGCTTACATAGAGACGCTGTGGCACCATCACC
ATCCAATCTGGAGGCGGTCATAGGCACTGCTGCCTCTTGACGAACAGGACAACGTTTTGT
CCCAAAAGACGGCAGTAATGGAAGTAAAAGAAGCAAGGGACATCCTGGCCGCGTAGATAT
TCTCTCCGTCAACCCCAGATATCCTTCTAGGCCCTGTCGCTTTCTCATGGATAGTTTGTG
AGTAGCACACTGTTGTCATGTCTCACACAGGGACATAAGCATAATTTCTGTTGCTATGTG
GCATGGGACTCAAGTAAGCAGACGTTCAGTGATGCGGCATGCTCCTGCTTCCACCTTGCA
AGTAGGCCATATGAAATGTGGCGCTAGGTCGAAAACACGACCTGAGAACGATATTTAAGG
TTAGGGACTGCATTGAAAGGCGGACGGGAGTTAATTGACTTTGAGCTTGTGGTTGTAAAG
AGTGTGTGTGTGACAGCGGCGGGTCAAAGCCAGTTGCGGATATGAGCTTGAAGAAAGTGC
CCAACACCCTACAGAGCTGATGCCTCTGCACTCGTCCCAAGCGGGCTAGGTGATGACGAA
GCCAGGCAATACAATGCAGAACGGAGACAACACGGAGACAAGCAGACCTGCGCAAGTGCA
ACATTATGACTGCTTCCCCGTGACTTGTCAGCTGAGAATATTGACAAAATCAAGATTGAT
GATTCGTAACGACAGCGTCTTACTGCAGCCCCAGGTGAAAGGAGCGTCCCAATCGTCAAC
TTCCCTCAGCCTTGCACCACAGCCTTGCGAACGGGCACAATTAAGCTTATTTTCTTAGGA
GGCTTCCCTTGCATTTGGCCATTTGGCAACTACTTTCCAGTTTATATTTTTTGATTAATC
ATCGGAAAATGTCAATGACAGGACTATTGCGTTTTGTGTTGCCGCCCTTGCTCGGTTACG
ATACCGCCGTTGGTGTTTCGTATCTCGCTTTCGTTTGAGCCGAAGTTGCAATGCACGACG
GCGTCCGGTGTCAATTCGTTTCCGTCTGCCTTGCGCGCTGCACCGACTGCACCGATTGGC
GCTTGGCGAACTGCAAGGAGAGGCAGAGCCGGGAACACCAAAAGAGCCTGACGCGACGAT
GATGGTTGGACCGTCTTACTTACCGTGATTGGCTGTTAGCGCGGTACGTCTTATATTATA
CAGCATCGTACCAAACATGATGTACCGAAATATCGAACATGCTTAAGTGTTATGCTAGCA
GGGGTGGGCCTTTGTTGAAGTTGATATACAGGCGCTGCGAAACGCCTTCATATTTGAAAG
CCAAGCTGCCCGCATCGCCGTGATGGCTTTAGTCGCTCCATGCAAAGACTAACATTCTGC
TCGACAAGCTGCACCACTCATTTCTTTTCCTCACCTTACCTATATTTCTTCTCATTTTCT
CCAGGAGCTCATCCCACCAGCTCTAGTCGCAATGTCGAAATCGGCGCAAGGCTGGACAGC
CGAGCCTACTAAGGAGGATGTGTCACCAGCCGCATCCACATCCCGGCCCGCAAAGTCAGC
ACAACCCGCAACATCCACAAATTCATCAAGTGCAGCCCCCAAAACCCGCCAGCGCATACA
TAAGCCGCCAGAGCCGCTGAATGTACCGGACATTGAGGAAGATGCCGCCGAGCGGAAGCG
CGTGCTGAACGTGCTGGCACAGAGACGGTACAGTACGTCGCGCCCCCCCTCCCTCTTCAT
TTCTCTCTTTTATTGTGTCAGTTTCTAACATTGACAAGGAGAGCGGAGGCGACAGAAAAA
GGCAGCCAAGGCGGGCGCAGCCGAGCAACCGCCCGATGACCCCGTGGGCGATGCTGAGAT
GACCGATGCGCACGTGGTCGACCTGACGGCGATCGACCCCGTACTCACGGGCAGCGGTAG
CAACGACTCGAGCCCAGATGTGGACGAGGCGGTCGCGTTTATGGATCTGCCGACCGCGTC
GTCAGCAGCTTTCATCGAGGGCACGGTCGCGTCGTGTCCGCTCAGCGACCTTGACTTGTC
GGCCGAGAGCATGGCGTTGGCACCCTTTGAATTTGACCTCAGCCTCAGCACCAGCCTGGC
GACCATGGCAGCAGCACGGGCAGCCGAGACGGGCTCGTGGGGTATGGGCACAGGCGCCGT
GATCCCTGACGAGGCCGCCGAGGTAGAGCACAATGCCATAGTGACCACATCGTCTGCCTC
GCCGCCATCGCCCACACAAATGACCGTCATCAACCCGCTGTTGACGTTTGGCACCACCAC
CAACAATGCATTTACCGATCTCAGCAGCGTCTCCTTCAGCTCATCGTCCTATGGCATCTC
CTCCTCCTCCAATTCGTCCGTCACGGACCCCCTCTCGCCCACCTCCTACTATATCCCCGT
CACCGAGCTGACACTGCTACGCGCCGTCATGCGCATCTCGGCGCGACTCGGCTGTACGGA
GGAGATGTGGCAGCTTGACGGCCAGTCCCCGTTCGTCGAAAATAGAAAACCAAAGAAAAG
CAGCAGCTCAGATGCAAATACCGAAACGGGCCTCTCGCCACGGAACATCGAAGACAGCCT
CGCACTGTTGCCGCCCAACTGGCGCCCCACCCGCGCCCAGCGCGTCTTACCACACCACCC
GGCACTGGACGTTTTGCCGTGGCCATCAGTCCGCGAAAAGCTCATTGGCCTCTTTAATAT
GCCCCTCGACGAGCGGCCCCCGATTGCCGCCGACCCACTCGCCCTCGTGCATCTCATCTA
CGATCTGGAGGACAGCGCCGAGGGTCTGCGCATCTGGGGCTCCGACCCCTATGACCCCAC
GTGCTGGGAGGTTGGCCAGCTGGTCTTTGAGCGGTGGTGGTTTGTCTTCGACCGAGATAT
CATCGAGCAGAGTAACCGCTGGCGCCAGCTGCGCGGTGCGTCACGATTGCGGCCCGTGCG
GACAGACACGCGCACCAAGGGCGTCATGGACATGATCTGGGCCTGAGGCAGATTGGTGCA
GCAAAGAATTGGTTCACGCGAATTACGAAACGAGACACAGGACAGCGAAATGATATTTTA
AAATACCACATGTATACTAAGTTATGATATGATTTAAACCAGCGCAAAGAATTAGACCAC
TCACCGTTAAGTCCCAACCTCCACAATCGCTCAGAACTCTGCGCCGGCGCCGGGCCACAG
TACACGGACAGCAACAAGTCGCCCAGGCGGTTGGATTCAATCGGGTCGGTAGTAGGTGAG
AAAGGTGTGGCATTTAACCGTGCGCAAATGCCAAATACAACATCAATTCGCCGTCACATT
TATAGAGGGCACTATTGGCAAGGACAACCGCGTAGTACAACTAATTCGTACATTGGTGTT
CCTGATCCGGAAGGAACACGCCCACCTGCCACCTCCGATGGCCAAAGCTTGCTTTCCTGC
TCCGGCCGCCGGGCAGCATCCATAGCCAGTGAAGTGGACAGAATGGACAAGGAAAGAACG
ACGACGACCAACGCAACTTAGATAGGGTTGTAGGCACTATTTAGGCCAGCAGCAGGCACG
GCCAAGCGTTGTGATTCGCTCGCGCCTTCCTTAAGCTTCTCAACGAACAGAGCAGAAAGT
CAAGGTAGGCACGTGTGGAAAACAAAACGGCGGTAGCACTTGCCCACATGTTAGGTCGTT
CTTTCTCGCTGGTGGGTTCGCTCCACGTTGGCCCCTTCCCTTTTTTCCCCCTGCGTGCCT
TCCGGTATTAGCGCACTCGACCCCTCCACCTCGAAAAGGAAAGTCTCCAGAAATCCCAGC
AGACAAGCCATTGGCCTGGCTTCTTTCTTTTTCCTTCAAAAAAACTTTCAACTTTGCAAC
TCTTACGGGCCGTTGTTTCTTCTCTGCGACCTCCCCAGTCGTCTTTCTCGTCTCGCTGCC
GCCGAACTCCTCTCTTTCTCTCTTCCGCCCGGCTTTCGTCTCGGTCTACCTGCCAATTCG
TCGTCGGCGGGCCGGCAAGAGAACTGGACCGTTCCGCCCAACTCCGATTTCCATCACAAA
TATGCGTTTGCAGTAAAAACGCAACGGTCGGAATTTCGCAGTTGTCGAGCAAAGCATATC
TCCATATCTGACGTCCCTTTTCGTTGTCTGGCACAAGTACAGTTCCGAGTATGTTGCATT
GTTTTCCTTTGCCAGTCAGCACAAAGGCAATCTCAGGATCCAGACGTCAAAGCAAACGGC
CACAGTAGGAGTCATCTTTTAGCACTTGACTTGCGTGACGTCTTTTTCTTTGGCATCTGC
TTTTCCCCCATTTCTCTCTCCAAGCACAACTGTGCTCTGACCCCAACACGTCCCCAATAA
CCCCCTCCCCTGCACCACATTGGCCATCGTGCAGACATAGGTGTACAGCTTGTCCGTCAA
ACGCCAATTCCTTCGGGAGTTTGCATGATCCCTCCGGCATGCAACAGTCTTCTCCGGTAT
AGCTCCGATTCGACCTCCGTGGCATGCCAATGCATACCTTTGGTGTCCCTCTTTGTTTCC
ATTGAACTCTCCCAATTGTGCACTTAATTTATACCTGCATATATATGTCACCGCCTCGTC
TGTAGACCCCACCTTTGGACGTCAGCTAACGTTCACTCTATTGTCTTCAGACCAGGCAGT
TTTCATCTGTCTCCTGCTTCCTCACTCCAGTTCCTCTTCCTCTCTGCCACCATGCATATC
CGGGACATGATCACCGAGGCCGAGAAGGACGGTTTTCCGTCCTTCTCCTTCGAATACTTC
CCGCCCAAGACCGCCCAGGGTGTCCAAAACCTCTACGAGCGCATGGAGCGCATGCACCTC
TTCGGTCCCAAGTTCATTGACATCACTTGGGGCGCTGGAGGCCACGTCGCTGAGCTCACC
GCCGAAATGGTTACCCAGGCCCAGACGTACTTTGGCCTGGAGACCTGCATGCACCTGACC
TGCACCGACATGGGCGAGGCCGCCGTCAACGACGCCCTGCGCCGCGCATACCGCGCAGGC
TGCACCAACATCCTCGCGCTACGTGGAGACCCGCCCCGCGACAAGGAGACCTGGGAGGCC
ACCGACGGCAACTTCTGCTACGCCCGCGATCTCGTCCGCCACATCTGCAAAACCTACGGC
GATCACTTCGACATTGGCGTGGCCGGCTACCCTGAGGGCACCGACGACAACAAGGACGAG
GACATGCTGCTCGACCACCTCAAGGAGAAGGTCGATGCCGGTGCTTCGTTTATTGTCACA
CAGATGTTTTACGACGTCGAGAACTTCTTGCGCTGGCTGGCCCGCGTTCGCGAGCGCGGT
ATCACCGTCCCCGTCTTGCCCGGCATCATGCCCATTGCGACCTATGCCAGCTTCATGCGC
CGTGTCAACCACATGGGCTGCAAGGTCCCCACCCGGTGGGCGGAGAAACTCGAGCCCGTC
AAGAACAACGATGATGCCGTCCGTGAGATCGGCAAGACCCTGGTCGCACAGCTGTGCAGA
GACATCCTCGCCGGAGGCGACGTGAAGCACCTGCACTTTTACACCATGAACTTGGCACAG
GCTACACGCATGGTCCTCGACGAGCTCGACTGGCTGCCATCCGCCGACCGCCCGCGCCCG
CCACCCGCCCTACCTTGGAAGCAGTCCCTGGGCCTGGGTCGCCGCGAGGAGGCCGTGCGC
CCCATATTCTGGCGCAACCGCGGAAAGTCGTACGTTTCCCGTACCGCTGACTGGGATGAG
TTCCCCAATGGTCGCTGGGGTGATTCGCGGTCGCCTGCTTTTGGCGATCTCGGCAACGCT
TACGGCGTTGGTCTGCCAGGCACAAATGCCCAGAACCGCGCAAAGTGGGGCGAGCCGCGG
TCTATTGCCGATGTTGCCAGCATCTTTGTGCGCTACCTCAAGGGCGAGTTGCAGTCTCTG
CCGTGGAGTGAGTCACCGCTCACTGGCGAGGCTGACAAGATCCAGCAGGACCTGATCGAC
CTCAACAAGCACGGCCTCCTCACCATCAACTCGCAGCCCGCTGTCGATAGTGCGCCATCC
TCCGACCCCGTGCACGGCTGGGGCCCTCCGAACGGCTACGTATACCAGAAGGCGTACCTC
GAGCTTCTGGTCCCGCCCGCCCTCTATGCCGAGGTAATTCAGCGCGTGCAGGCCCACCCG
CACCTGACCTACCACGCTGTGACGTGGAAGGGTAAGCTGGAGACGAACGCCCCTGGAGAT
GGCCCCAATGCCGTCACCTGGGGTGTCTTCCCCGGTAAGGAGATTGTGCAGCCTACGATT
GTCGAGAGCATCAGCTTCCTCGCCTGGAAGGACGAGGCCTTCCAGCTGGGCGCCGACTGG
TCCCGCTGCTTCGAGGCCGGCAGTCCTAGCCGCACCCTCATCCGCAGGATGATGGATGAG
TGGCACATTGTCACCATTGTGAACAATGACTTCCACCAGCCGCGGACCATATTCGAGGTT
CTTGCCGGCCTCCAGCTGTCTCACATGGACAAAGAGGTCGAGGCCGAGCCTGTTGAAGCT
CCGGCGGCCGCCGAGATAACACCCGTCAAGCCCGTCAAAGACGCCGTCGATGCGTCGGCG
GCGCCTGTCGCAGCCTAAATATTTTATCCCGTCTCTTCGAGCCTACTGGGTCGCGGCCTT
CCAACAACATTATCCGTTCACCTTTTTCTCAACAATCTTTCCCAGCCTTGCTGCATAGCT
ACAAAATCTTCAACAACACGAGAGAACTACAATTTAACACAGTGTCTCTCCTTTTCATTA
TGGATCTCGCATCACGGCGTTTCAGACGAGGAACTCTTTAGAGCTTGTCATTTGCGACAT
TTCAACTTTTTTTCTTCTTTTTTTGTTCTCTGCTTTCGCGATGAAGTTTATTTCTATCGC
CTTTCTCTTTAACGACTGCGTTATTCTGGTTCGGCATTGTTCTCGGGAGCGCTTTTTGCA
AGCAGGGTTTTGCAAAAACACAAAAGTACCTTTTTCAACAAAATTGGGGAAACGAAACAT
TGGCATCTGCATTGTTACACGGGGCACACAAAACGAAACTTTTTTTGAAGCTTACGCATA
ACGACAAAAACTTTACATCCGGGAAAGGAAACAAAAACCACGACATTACAAAACATCTCA
ACGATACCCCATACAAGGAGACAAAAGGAGAGCATGGAGGAGGATGTGGTAAGACAAAGG
GCCGGTAACAAATGTTACTCGGTGTCTTTGAATCAAACATATAAAACTATCTAGCAGAAA
TACAAGTGACACATATTACGTCTCTATATGATTGGCTCGTAAATATAATTGTAAATAATC
TTGATGTTTCTTTACAGTTTTGGAATCCAAAAAAGACTAACAAACGGAAATGAACCTAAA
GAAAGGAATCGCTTTAGAATGAAAGAAACAGTACTCGGAAAAAACATTGGTGCAATATCC
TGCTGTAGAACTAAATGTGAGTCAAAAACAGACGGCAAACTGATACTTAGTGATATTGAG
TATATTTTATTCCAAGACGCTTTTGAACGAGATTCACTTGCCCATGAGTGCTGCTCATGA
CGTGTAATCTACAACAGCTGCAAGACAATGCTTAAATACGCTTCATCTAATGTAAGTCCC
ATTCGCCCTCGTCGGCGACGTCAAAGTCCATGTTCTGCCTCTGCAGTCTCGTGCGGTGCC
GGCGATCCTCATCCTCGCGCCGTTCGTCTTCCTCCCGTTCTTCACCTTCTTCGAGTTCGT
CTTCCACCTCCATAATGTAGGGGCCACTCCTCTCCGTTCCGTTCCGCACTTTGGTAGTCT
GTGGGCCTGCAGTATGGTTGCTGTGGGCAGGAGCCGCGCCAGCGACCCAGCTGAGCTCGA
CCGCCTCATCGATGCCCGGGATCAACTTGCTGTCTGGGTTAGCAGATGCGCCTCTGGCAC
GGGACAGACCGTGAAAGAACGCCTCGGCGGTGCGGCGGTCGCCAAAAGTAATGGTCGCGT
TGTCGTCTGTCGTGTCAATAGCAGAAAAGTCGCCCACGCCCAACAGATGTTGCCGCAGGG
CCTCGCTCTTGGCGGGATCGGTGAAATCGCAACCGCTAACCGCCACCCGTCGTGGCCGGT
TGTCGAGCGAGTAGGCCGCGTAGACAAGTGACATGGAGCCTGGCTGGTAGCCACCGCGGC
CACCGCCTCTGCCGCCACCACGGCCCCGCGGGGGATGGCTACCACGACCTCGACCATAGC
TGCCGCCACGTGGTGGTGTCCACGGCGAATAAGAATGCGACGGCCAATCATCGCCAGAGA
CGGACGGAGACGGTTCGCCCAGGATCGTGTCCGGGTCAATGCCCAACAGTTTGGCCTCGG
TCTCGAGCGTAGCGAGCTGTGCTCGGATCAGTTCAGTCTGCAGTGCCTGCGCAGCGGATT
TGGATTTCGATGAACCTGGAGACTCGGCCCCACTAGTTCCGTCGTTGTCGTCGTCGTCGG
CGGCGGCTTGCTGCGAATCGCCCCTTTTAAGCTTCGCGGACATGTTGGCGACAATCTTTT
TTCGCAGTTCAAGCTGCTGGGCGAAATTTCTCTTAAGGCGGTCGTCGATGCTCTGCTGCT
GCTCGGCAAGCTCTTCCAGCAACCGTTTCTTCTCCTCGTGTTCCTTTTGCGCAGCTTCTT
GTTTTCGCCGAAACTCTTCCATGTCCAACTCCGGCGTTGCCTCTCCGATCTCCCCCTCTT
CCTCGCCATAACCAAACTGGTTGAGCGAGGAATGTTGAGGCTTCTCATCGTCAAAATGAG
ATACGGTCACAAACCGGTTGTCGAAAAGCGTCTTGGGCGATGCGACGGCCAGTTGGGCCG
CCGCGGGCGTGTCAAATACCACTGTAGCCACCTTGTACTGAGGGTCGATCGTGACGTTCT
CAATGGTGCCAAAAGTGGAAAATTGGCTTCGCACATGTCCTTCGTTGAGAAACTCGTCTG
GAATACGTTCCACCACAATGGTCGCCTTTCTGGTAGTTGCCGTCACGTTTCTAGCGCTTC
GGGGAAGCTGAGGCTGCACCATAGCAAGGCCGACCTGCGCGCCGGCGGGCGTGTGATCGA
ACTGGCAGTTAACCTTGTTGCAGACACCCTTCTTTTCAAGATTACGGCATCGGCGCGCAC
GCTTTGGTTTCTTGGCGCGCTGGCCGCTCGTACCCGAAGCGGCAAAGGCGTTGTATGATG
AGAGTGCATGCTCCAATTGCTGCTGCATCCGCATGAGGTTCTCGACAAGGTGTTGCGGGA
CGGGACCGTTGCCGTAGAAAAAGGGCTGCGGACCGTTTGGTGGCATACCGGCAGGCACCA
TTGGAGCACCGGGCTGGAACACGGTCGCTCCGGGGTTGAACGTGCCGGGAGCAGGGTGAA
TTTGTGGTAAGGGCGCCGCTATGTAGCCGCTGTGCGTAGGTACAGGAAAGCCGGGCTGTA
TTCCAACATCCCCTCCTCCCCGACCACCACCTAAGGCGCCTGCGCTGACTCCGCTACGAC
GCGGCTGCTTGGCTGCCCTGTCACCTGCTCCTCCGGGCAGTACTGCTGGTAGTGACGACT
CATTGTATGTCCGTTTTCTCGAGCCGTTCGCGGGGGGCATTGTCGATCCGGACCCAGCAG
GTGGTTGCACTGTGCCATAGCCATGGCCGGCACCGGCTCGTGGGAGTTGGGTAGTCGGTG
CAGGAGGTTGTGGTCTTATAGCAGGCTTCGTGGACGGCTGTCGGGCACCTGGGAGGAACG
ACTTCAAGGCAAGTGCTTCGAATACTTCGTCGACAAACGGTCCGGTCTCTGCAGCACGGG
TTAGGAAAGGGCTGGGCAGCAGAACCAAGCAAGCAGAGAATACAACGCCTACCGTCTTTC
AGAAAGTCATAGAGCTCCGACCGACACATCTCCTTTGCACTGGCCGAGCTTGTGTCGTGC
TGGAGAAGGGCCACTACATATTCGGCTAGGATGTCGGCGTCCACGTCACTGTCGGTCCGT
GATCTGTCGTGGAAACCACAGTCAGTATTGGCAGAGAGCAGGCGGCTTGTGCAATCACAG
AGAACCACGTACGATGCTTGCAACGCCTTTAGGCGCTTCATCAGCCACGTCTTCAGCAAC
GGCGCATCCTTTGCGTCGAGCACCATCGTTGCGGCCGCGATAGCTGTCGTCTCTACTTAG
ACAACAGCGACAAGCGTCAGTGTGGCGCGGGTGGGCGAGGCCACATGGGTAGTCGAGAGG
TGGCGTTGGGAGGCAGCAGGCGGTCGAGTCGGTTGAGGTTCAAGGTCGAGCTTAAAAAAG
GGGGGGTTGAGGATGCGATGGCACCATAAATACCATCGGCTGGGTTCTACGGGAGGAAGG
CAACAGGTCGGGAGGGAAGGTGTTGCGTTGCTGGTGGCTCTTTCTAAAAGGAGATAGATA
ATTTACAAATGTCGGTGTTAGCATAGCATAGAAATTCTACGGCTAGCCTTGCCGGGGCTG
TGTTTACACGTCTGCAGCTTGTGCAGAGCGGCTAGCTACACTAAAGACCCGCTGTAATCG
CTGTAGACGTTACCAGCTATATTGATTTTCACTGAAAATGCCCACACTGTTGTCGCACAT
TGTAGTGCCACACATTGTCACACATTGTCACACAAATTCACCCCCAAAATGAGAGTGAAT
GGTTATGGACAAAAATCAACTACGTTAGAAATGAAAATTGCAATTTCTTGGGATTATGGC
AAAAAAAAAAACATCATATTTGGAATCCAGTACACAGGCAAACTATAAACATCATGAAAG
CACCCGCTTTCTTTCTTTCCGTTTTTGGACCCATGGTTTCGTTGACGTTTCTTCAGCTGA
TGCTGGATCGTGTCGTTAATGGGAATAATGATACGATGGCACGCCTCCCACTAACAGGGG
ATATCGCTTGGCTAAGATGCGGGATATAAGGCGCTGAAAGGAGAGGCATGATGAAACGAG
GCAGAGCCACACAGTAATTTGGTGAGAGAGCTGGCGAATGCTCCGTTTACAGCTTGTCGT
AGTACTGTACACATTGTTAGTATTCGGCCATCTGTTTTTATTCTGTTTAGGTGTTTGGGG
ATGCTGGAAGGAAAACGTACCATGTCGTAAGTCGGGAGCTCGACCTTGAGGTTCTTGCGC
TTGCGCATGTCGAGGACGATCTGGCCGACCTTGCTGGTGGCGTCGAGCGGCGAGCCACCG
GGCAGGATCTGGTAGTGGTCGAAGACGGACTGGGGGAAAGCCTGGCCACCGGTGGCCTGG
CGCAGATCGCCGTTGAAGCCGAAGGACTCCATGACGGGCATGTAGGCCTTGATCGTGAAG
AGGGGCGTGCCGGGGCGCTGCTCCTCGTTGAAGACGTGACCTCTGCGGCGGGTCAGGACA
CCGTACACGCCACCCATGGCCTGCTCGGGCACCTGGATCTCGACCAGGAAAACGGGCTCT
AGAAGAGCGGGCTCGGCCAGCAGCAGCGAGGCGAACAGCACACGGCGGGCGGTAGAGATG
ATCTGGCCACCGCCACGGTGAATGGCATCAGCGTGCAGGGTGACATCCATGATGTTGAAG
CGGATCTGGCGCATCGGCTCCTCACCAATGGGACCTTCACGGGTGGCCCACTGGAAACCG
GAGACGACAGAGTCCTTGATCTCCTGCAGGTACTGGACGGCCTTGGTCTGGTCGACCAGC
AGGTTGGCACCGATGGTGTCGGGACCGAAAGCCCAGATTTTGCGGGCATCGGTGACATCC
CAGCCGTAGTTGTCAGCCAGAACACGGCCACGGGCCTTGAAATCGTCACGGGGGCCGATC
TTGCCAGCTTCGATCTCGTTCGCAAGCTCCTCGTCAATGGGCTCGGCCTCCATGTACAGA
CGGTTGTGCTTGTTGGGCGACTTGGACAGGGCAGTCATGCTGGACTTGCCAGTGACCGTC
TCACGGAACTGGACGACAGGGTCCGAGATGATCAGGGGAACGCCGGCGTGGTCCTCCTCG
AGATCCTTCAGGCAAATCTCGAGATGCAGCTCACCGGCACCGGCAACGACGTGCTCACCA
GACTCGTTGGTCAGGGTCAGGACGCAGGGGTCGGACTTGGACAGACGCTTCAGACCCTCA
ACAAGCTTGGGCAGGTCCTGGGCGTTCTTGACCTGGACGGAGCGCTGCACGACGGGCGAG
ACGGAGAACTTCATGACCTTCAGGTTGTGCGAGGTCTCACTGGTCGACAGGGTACCCGAC
TTCAGCAGGAACTGGTCGATACCGACCAGACCGACAATGTTACCCGCAGGCATGTCGTCA
ATGGGCTCGACCTTGCCGCCCATCATCAACACGGTACGCTGAATGGCCTTGATGGTCAGG
TCCTCCTTCTTGCCGGGCACGTAGTTGGGGCCCTGGATGCGGACACGCAGACCCGAGCGG
ACGGTACCCGAGAAGACACGACCGAAGGCGTAGAAGCGGCCCTTGTCGGAGGTGGGCACC
ATCTTGGACACGTACAGCATCAGAGGAGCCTTGGGGTCACAGTCGCGGATACCAATGGCA
GCCTCGTCGTCCATAGGACCTTCGTAGAGGGTCTCGACACGGTAGCGCTGGGCAGTGACG
GGCGAGGGCAGGTGCAGGATCATCATCTCCAGCAGGGAGTCGGCAGCGGGCAGGAAGGTG
CGCATGACAGCCTTGAGCAGCTGCTTGCCCTCCTTCTCGCGATCTTCGACCGGGAGCTTC
AGGGACAGCTTCTCCAGGAGGTTGGCGACCTCCTCCTTGCGGAAGTTCATGACGGCCGAG
AAGATCTTGAAGATGGGGTCCAGGATGAACTGGTTGAAGGCACGCTCCAGCTGCTTACCC
TCGTAGGTGCCGTTCTTGGTCCACTTCTTGGTGGCGGGGTTGAAGTAGTTGTCACCCCAC
AGACGCTCCATCATCTTGTTGCGGTCAACACCGAACTTCTTGGCGTAACGGACGGCGAAC
TGGCGGATGGTGAAGGCCCAGCCGTGCAGACCGGAACCGAAGGCAACGGTACCGCGGTCA
GGATAGACCTGAACGTCACCAAGAGCTTCGTCGAGGTAGGTCGAGATGATGACGTTGACG
GACTCAATGGTACGCGAGAAGGACTGGTACAGATCCTCCTTGGACACCTGCAGCTCGAGC
AGAGCGCGGTCGACCTTGTTGATGATGATGACGGGGCGGATCCGCTCACCAAGGGCCTGA
CGCAGGACAGTCTCGGTCTGCACGCAGACACCCTCGACGGTGTCGACGACAACAAGGGCA
CCATCTGTGACACGGAGGGCAGCAGTGACCTCAGACGAGAAATCAACGTGACCGGGCGAG
TCAATGAGGTTGATCAGGAAGTCCTTGCCGTCGGTCTTTTGGCCAACAATGTCCTTGACA
TCGTCGTCCTCACTGAGCGTACCGTACAGGGAGATGGCGGTTGACTTGATGGTGATACCG
CGCTCCTGTTCGTCTGCACGAGTATCGGTGGCGCGAGCGTCACCGGCCTTTGCGGTGGAA
ATGATACCAGCCTTGGCCAGCAGAGAGTCGGTCAGGGTAGACTTGCCGTGGTCGACGTGG
GCAATGACGGACATGTTCCGCACATTGGTCGGCTTGTCCATCAGCTGACGGATCTCGTCG
ATCGTGAAGCTGGAGGAGAAGACATGGTTAGTAATGTTGGACTGGATCAAGGATGAGCAT
TGGAAACGCTTGGCCTAGAAGCCTGAAGCATCCAAGAAGCATCTGAGCATCCAGGCAATG
AGGCGATCAAGACATGCCGATAATAACATTCTGCCGGTCTCTTCTTGCATCACGTTCATG
TTCTGCCCTCCCTCCCCTCACCAAACTGCCGTCGGACGGGAGTTGGGCTTAAGTCCGGGT
GTGTAGAAATGATTCGTGATGCACAACAAACACGGTTTAAGAGGGCAGAGGATTGAGAAG
ACCAAGCCTAGTCGTGGAGAATTGGCAAACTTGATGCGATGCAGGGAAGAGGTAAGGGAT
AGAAGGTACTCACTTCACCATCTTGGCGGTATTGTATCGCGATCACGATATAAACAGTTT
CAAAAGGGATTTGACGATTGGTATGGTTGAAGGGAAGAAAAAAAAAAGAAGAAACAGAGG
GGAGAGAAAAGAGGAGGGAGGGGATGGTAGAAAATAGAGAGTTGGGTAGAGGAGAGGGTT
GGTAAGTGCGAAAGGTTTTTTTTTAATAGGCGGGGTATTTTTTTTTCTGGCGTCTCCATA
TCTCCTTCCGCACTTAAATAGCAAGTGTTATCCGCTACATCTCGTCCTGCCTCTTTCCTT
GCACGAAGCTGTTGCTGCGGCAGACAAATAAGATGCACCTATTTTGTCTCGTGGCGGGGC
GCTAAAGGAAAGAGCAGATGTAGATTTTTGGCTTACAAACTAGCGACAGATTAGCAGCTC
GCCGTTCACCATGCACTGTTGGCTATTGTGAGAGCTTGTCTTTTCAGTCGCAGGGGCAGT
GCACCCAGTTACACGACAGGTGGCGAAAGGGAAGGAAAATACAGCCGCTTGAGGATGCTT
TGAGAGCGAAATCGAGGCTATTTACGATCCTGGGTTGTTTGGGAGTCACAGAGAAGAGTC
AGAAGAGTCAGAAGGAGTCATAACTAGTCGCTCGCGCCTTCCGGATCAGAAAAAAGTATA
TTATGACCGCTGCCGACAGGAAGCTACAACCGGGCACACAAACAATATCAGAATCAGATG
CTCGTCTGCAACGACGGAAAAGGGCAAGAATGGCGATTCTTGGACGCGTTAGGAAAGCGG
GGGCGGGGACTGCACTTGCCGTTCGACTCAGAGTCTCACTCACCCCAGCAACTGCGACAG
GGAGGGGTAAGGTGGCAGAGCCTTCCGTGCGCGCACTGTAAATTTCTTGGTTCAGCAGGT
TGCGTGCCGCGTTACAGGCCATCGAACCCCCGTTACCGTTACGGAATACAGCTTGGTCAT
GTTCTGGGACGGCAAGGGGGTCCTTTCTTTTTTTTGCCCAGGCTCAATTCACTGCCATGT
TGTGCCACCCATACCTTTCCTGTCAGGGCTAATATGCACGTAAGCCCTGAACGCCACAAT
TGGACCCACATTGAGCTTCAGCCACGATCAGAGCCAACCTCAACATCATTGAAGCTTCCC
AATTGGATGGTAAGTACAAAAGAATGGGCGATAAAGAAACAAATGCAAATCGCATATGTA
TGCGATGTAAGCATAATGTTTGTTGTCTTTGCAATTCTGGAATGCATTAGATGTAGATAG
AATATGAGAAAATAGCAGTAGAATGCAGGATCACTCCTTAGGATCGCTTCTTCCAGAAAG
AGACCCCGAACGCCAAATATGCATCACAAATCAAAAACGCTGTATGCATGCAACCCTATT
ATTGCCCCCCCTTTTCGTTTTGATGCCGAGAAGCACTTATCAAATACTTCACTTTTTTTT
TCGCCCCCCTAATCTCCCGTTTCACTTCACGACGTCCCGAGAATCCGAGAATAAGCGTCC
TCGACTTCGCCTGCCAGCTCCAGCAAGGAGACAATCACAATTTGGTGTGTCAGGTTTGGC
AGACGGTCTCGGTGGAGGCCAATCCATTCCAGCGGCGGCGTCGCTTCGCCCATGTCACGT
AGCTGAGGCGTCTCGATAATGGCGGTCTCCAGTGGATTGTAGAAGTACTTGGACTGCGGC
ACGTTGACCTCGGCGGTGATCTTGGTTTGCTTTCCGTTCTTGTCGCCCGTCTTGTCGGCT
GCCGCCCCATCGCCATCGCCCACCAAATCAGACCCATCAGCGGCGCTGTCGGGCACACCT
GTGACACGGATGGCGGCCATTGGGATCTCACGGCCGAATGTCTGCTCGAGCGTGCGTGAG
TGGTTCGCCCACATGCCGCGGATGTAGCTGATGCGTGAGTAGTTCCAGCCAACCTCGACC
TTGCCCTCAAAGGCAGACTTGAAGATGTAGTCGATCTGGCGCGACTCAGGCTGTTGCCAA
GTCTGCATGCTGGCCTCGACGCGCGGCACCTTGAGAATCGTGCCTCCGCGTGAGCCGGTG
GCGCTCAATACAACATCTTCGACCGACAGCTCGCCGATTGTTTTCGGCGGCCCATCGGGC
GTCGTTGTTGTCGTCGGAATGTGTCGGACACTAGCCAAACCGATACGAAGCTGGCCAAGC
GTCAGTCCGAGGTTGCTGTGGACACGGCCGTTGTCAATACTGGCCGTGAATCGCGCCTGA
GCGTTGAGTGCTTCCATTTTGAACACCTGGTGGTCGGCAAAGGTGTTGGGGAAGACGCCG
AGGTTGACCGCCCGTAGCGTGACGACAACATCTGTATCCAGCGAGATGGGCGACTTGGCA
AGGATGCTGTCATCGTCGTCACCACCGACAGGCTTGAGAGGCAGCCCGGCCGCATCCGCT
GCGGACCCAATAGCCAAAGCAGTCGCCGTCTTCGCTGCACCGCTGAGTACTTTGCCGCCT
GCGACTTCAGATATCGTTTGTGCTGCACTGGCCGATGGCCGCCGGTTGGTGAACTTTTCA
ATCTCCCTCAGCGACGTCTCATAGTTGGCCTTGCGCTCCTGCACCAGCCGTAGGAAGGCT
TGATACAAAGCAACACTCTGTGCAGCAGACGTCGTGGTGCCAAACACCTGAACAGCGTCG
CCCTCAAAGACAGCGACAAGACGGTCGCCGCGGCCGCCCTGTCCCCGGCGTACATTGTAC
ATCATAAAGTCGAGTGACCGGACGTCAGCAACAAGGAAGGCTTGGTAGTCAAACGACGCC
TTGACTCGCAGTTGACTGAAGCTAATAGAGGCCTGAATCAGCGGTGTCTTGCTCAGCGCC
TGTTCGCGCTGTGGCCATTCGATGGAGGTGCGCAGCCGGAAATCCTCGAGCGCCACGAAC
CCGCTCATGCGGCCCGTACTGTCGACACCGACACGGCGGAAGCCGAGACATAGATTCTGC
TCCCAGTCCGATGTCTTCTTGGACGACACCCAGAAGTCCTCAATGGCAAAGACAGACTTT
CCGAGCGCTTGGCCCAGATCCACATTGATCTCCAGCGCCGCGATCAAGATGGAGGCCGTC
CATGGGAATGCGGCAGTTGCTGCAACCTGTTGGTACCGCTGCACGAGGTGGACGGTCTGC
TGCTGCTGTGACGAGGACGACGCTACTGACGTCGACGTTGTCTCACTGGCCAGGTTGGTT
GTCACAATGGGCACTGTGTCGCCTTTTTGAAGATCTCGCGGCGTCCAGATTTCTCGGAAA
AGGAGGAAATCTTGCACCTGCCGCACATTGATTGAGACCTTCATCGGGCTAACTTTGAGC
AGCGCGGACACGCCACTCACGCCGCTGACGTGTTTGCTGTTCATCAGGGACAGGACGATC
GACTCAACCTCGAAGTTGCCGGTTGACTCACGCGAGTAGACATGCTGCACTGACGCCTGC
AGGCGGCTAATGTTGCCCGAGATAGCCACAAAGTTGCCGTGCTCGACGGTCCGGATTGTG
TTCATCGTCAGGTAAACGTCATCGAAGCTCGTTGTGGCGGCGACACGCGCTATAGGCTGG
CAGCTAAGCGAGAACTGCTGCTTGTAAATGCGCAGGCCCAAGTTGAGCTTGAGGCGACCA
AGCATGGCGTTGGAGTTGGCTGCCGACATGAGAATGTTTTCCTCTGGCTTGGACTTTGTC
ATGGCGGTCGCAATCTCGGCTGCGTCTTGGTCATCATCTTGCGCCAGCTTAGCCACCTTT
CCAGAGTTGCTGACAACTTCCTTGACGCTTTGCGTCAGATCCATGACTAAAGGCACAACC
GACGGGTAGATGACATTGCTGGACGGGTCGATCTTGACTTCGGCGTACAGCGAGGGGTCT
CCCTTGCCGCTATCTCGGTACTCCATCTTCCACGCCAGGCCCGGCGAGCGCAGCGTTGTG
CTTCCGCCTGCCTCGTCCGAGTTGAACTGCCCGTATTTCCCGCCAACGCCCGATCGGCGT
GAGCGTGCTGTGCTGGCTCCGGCACCTGTATTGTCTCTCCCGGGCGCACCAAACGTTGTA
GCTCCCGGGCCAAATAGATTGCCAGATGGCGAGGCTTTCTTACCGCCAATGTACACCACC
GCACCGGCGAAATCCACATCCACTAACAGCGACTCCAGTCTCTTGTTGCCGAGGATCGGT
GGCTTCGCAGGCGACTCTGGAAGCTTAGACGGCGACGACGCGCCCGTCTTGGTTCCTGTG
ATGCCAGGAGAGCTTGTGGTGGGGTTCCATCGCCGCGAGACCTGCTGTACATTCTTGATG
GACAGCTGGATCGAATCCTTGAGGTGCGCTGCAGGCACAATAAATTCCGAGGTGAGGCGC
AGATCCAGGGACTTTCCCACGGCCTGGAAGGCGAAACGGCGTGTCCGCGAGGTAGAAAAG
TAGGCTACATTGAAGATGACCTCGGGCAGCAGCGCCGAGTTAGGCGAGCGAGCCTTCTTG
TCTTGTGTTGGTGGCACCAGCTGCAGCTGTAGGTTCTCGATAGTCAAGCGCGCCGAGTTC
TTCGTGCGTGTGCCCAGCTCAATGCGACCTAGAAGCAGCACGAGATCTTCCTTGGCCTCG
TTCGGTGGTGCGGGTAGATACCGGGATTGTTTGGGTGAGAAGGTGGCAAGCGCACACAGC
CAGTTGACCTGGATGTTCCGGATCTCAAAAGTGTACGCAATTGAGGACAAAAAGGACTTT
ATAATGTCAGGCTCTTCCTCCTCCTCCTCAGGACCCCCTTCGGCCGGCTGCTGATCGTTG
ATGACGATGCGCGGCTTCGATTGCCGCAGCTTGCGTAGGTATTCCATCTCGCGCGACGTG
TCAAGGTCGTTAATCTTGTCGCCCATGTAGCCGAGAACGTCGACGACGGTGGATACCGTG
TCAGGCGAGAGGCTCACATCGAAGCCGTCGCTCTTAATGTCAAACGCGCGCTTCTCTTTG
CCGTCATCGCCCTGCTTGGACGTTGCTGTGATCAGGGCCGCAAAGACCATGCTGCCACAG
GATGCCATCTGTCCTTCCGAGCCCTTAAGAATATCCAAGGCAATACGGCGCAAATTGAGA
TAAATTTCCGGATAGGCCAGGACAGGGCCACCGTTTTCAAGCCGGTTCGTCACTTCAAGA
CGAATGCTGTCGAGGCAGAATGAGAGATGCGCCATGGGCTCCGTATCCGCCTTGAGCGAT
ACATTGCCAAAGATTTCCAGGCCGGCAAACGTTGAGTGCACAGAGTAGACAGTGGGCTTG
ACTTTGCTTTTGGCCGTTGCCACAGGGAGTGCCTGCGATGGTCCAGGTGCGGCAGCGCCG
GGTGGCTGGCTGCTGAAGATCTCCTTGAAATGCCGCTGGATCACCTTTAGTTGCTGCTGC
ATGTCGGCAATGGTGCTGGATATTTCCGGTCGGTTCAGGGCAGACAAAAGGCTGTACACG
GCGGCGGCGTCCAGCTGCACCAGCTCGAGTGACGAAAATACAGAGATGGTCTGCTCATGC
TCGCCGATGCGCGTGGTGATGCGTCCGTTCGTCGGCGGGATCTGCAAAACTGAAATACTA
CGCGCGGAATTGTTCGTGTTCGACGTCACTTGCATATCGTGCGCGTTCTCTTTGACGTCA
AAGTCAAAGATAATCTCCTTGCCAAAGTTTGCTGCCACAGCGACTCGCGCGACAACACCA
GAGATCTTGTACGTCAGTGAGCGCAGCAGCGGCACACTGATGCTATATTGCTCGAGGAAC
AGGGCCACTTTGAAGCTGAAGGACGACAGACGCTCAGCGATCTTTCCGTTCCCGTCGTCC
TTCGTGGTCTTTTGCACAGCTGTGGACAAAGACGCAGGCGCGGATGCTGTCGGCTTGTCG
GGCTCTAGGGGGAACAGCTCGCCAAACTGGTACAGCTGTGCCACCTCGTCTCGAACAAGA
AGGTCGAGCGTCTCGAGCAGCGCAAGCGGGTCCTGTTTGATGGCGAAGGAGAAGTTTCGG
CTGCTGGCCGTGGCCTTGATGGTGTGCTCGTAGCGGTTCTTGGTGGTCTCCATGCAGTGC
GCCACAAATACACCCGGCCGTTGCAGCTGCGACGAGGTGACGAGCTCCGAGTGGCTCTTG
ACGCGCGACGTGATCGTATCGCAGCTCGTGATAAAGTTGGTGTCGATGATGCGGTTGGCA
CTGCGACGGACAAGCAGGGACGACTTCATGCCCTCGCTGGCCATACGTACGTTAAGGTTG
ATCGTGTCCAGAACCAGCAAACCATGATCCATGGCGAACACGACGTGAAGCGCGCTCTGT
TGGGGGACGGCGCCAGCACCACCAGGTGCGGGCTTGACAGGTAAAGGATTCGCGCCGCCC
TTGCCTACCTTGTCGTCTTTAGCGGGCCCGGTTACGACCTTGCTCGTAGCACCGGCTTCC
TCGTCTACCGCAGCCTTTTCGGCCAACCGCCGCTTGTACAGGCGGATGACATCTTGTGCG
AGCTCACAGATTTCCCAGTTGAGCCGGACGGCGGAGTCCGAGCAGAAAATATTGAGTATC
GACGTCACATCCGCTCCTATATCACCTGCGCCCGCCGGTGCAACATCTCCTGTTTTCGCC
TTGGGCGGCACATTGTTGGCAACCGCTTCGCCGTTCTCAAATCGGACCGTGAGGTCAAAG
AAGGTAATTTCGTTTTGCTTTGGCCCGGGATCCAGAAGAAGCTGCAGCTTCCGGACACGC
ACGACGCTCATAAAAGCCAGGATGGGCCGCTTCTTGGCTGCCTTCTTGTACATATCCACC
TTGAGAGAGCCAAACAGCTCCTGCAAGAACAGAGACTGTGTCAGATCGCCGAGGTCCCAG
CCGCGCCAGTACTCGAGCTTCGTGATTACCTCGCGTACGGTACCGCCAGGAGGCGCGACA
GCAAACCGCGCTTGGACGGGTTCGACGATTGGCAATAGCGGAGCCTGGCCAAGACACTCA
CGCATGAGCTGCTCCCTGGGCTCCTTCTTCATCAGGAACCATACCTGGCGCAGACGCATA
GCGAGTTTCCAAGAGTCAAAAGTGCGCAGGTGCTCGTGGGCCGAGCGCAGGATAGCCGAG
GGTCGGACGAGGAATCCAGGGTCGGTGACGCCGATACCGGCAGAAATCAAACGCTGGGCC
AGGTGCGGCCGTATGCGGCTGTTGTAGGAGAGCGGCCCAGCAAAAGACTGGGACAGGTCC
TCGACAAGAACGCCAGTGCGGTGGATCAGGGAGGCAATGTACTCGATCTTCTCGGAGCTA
AGCTGGCCTTCGACGGCACCAATATCGGCGTCGAGGTAGGCCAGGTCTTTGGTTCCCATG
GACACGAGGACGTTCTCGACGCTTGCGACAAAAGCGGCCTGGGGTGTGGAAATATCGGCG
AGACGCTCGGACGCGGACAGCTCGACAGCGCCCAGGCGCAGCTGGAAGGAGTTGTGCATC
TGGCTCTCCTCTGGCCGCATGGCGTCGCGCCAGGTAGTCTTGGCGCGCGACATAAAGGTG
ATGTTGGACACAGAGACATCGTACTGGTCCTGCTCATCGCGAACAGAAGACCCAACAGCA
CCTGGATTGGAGGACGAGGTGGCGTTGAGGAAGCGCAAGTTGGCGCGCGGTAGTTGTACG
ACAAAGTCCTGGACTTTGCCCTGCATCTTACGCTGCTTGCCCGCGGCGATGATGTCGTCC
ATGGCGCTCATCTGGACAGCATCCAAGATGTCGCCGGGCTCTTGCGGCAGCAATGCGGAG
ATGAGGGCGGCAATGTGTTTGGCGGACGTGGGGTTGAAGAAGGCGCTGATGCCATCGTGG
ACGCGGATGAGTGTGCTCGCATGCACCTTGTCTTCGCTGAGGATCTCCGGATCCACATCA
TCAAGGCCAAAGTCGGCCGGGGACATTCCATCGCCCATGCTGGCAGCACTGCCCGTACCG
TCGCCGTTCAAGAACCCCTTTTCGGTCCTTGATGTCTCATCTCCGCCACCACCCCCAGCA
CCACTGCTACTGCTGGCATACTTTGCATCGCACTGGGCGGCGACTTCTGAGACGTCCGGT
CTAACGTCTTCTAGGGGAAAATAAGGAGCAAAGTATTTACTCGAAAACGCTACTGTGTTG
TGGTTGGGGTCATGCTGCTCGCGGCGCGACGACGAGGCTGTCTCGTGCTCGGCCGGGGGG
CTGTAGAACCCAGAGTAGTGAGTGGAAGACGACACATTGCGAGTGTAAGAACGCTGCTGA
TGCGCTCCTGGTGTCTCGATGGGCGTCTTTAGCGGGGCATCGCGGTATGTGTGTGCCGAA
CTGAGTGGCCGGTAAACACTGCCCTGACTGCTGGTAGTCGAAGCCGTTGCGGACAAAAAC
GAACGCTGCGATTGCTGGCGGCGCAGGCGCCGCTTGGATGCAAGAGACGTGCCCCGGGAC
GACAGTGAGATGCCGTCGAGCTCGAGGTCCTTGGCCGTGACCGGTTGCGGAATGAACGGC
ACAGGCTGTGCGGGCGGGTCAACTGGGTCAGGAACAAAAGCCGGGTCAAAGTACTGGGGC
AGAAGCAAAAACGAGGTGCGCTGAGTGCGCTGGTCCTCGCGGCGAATAAGCGCCTGCTGC
AGTGTGCGCTCGTTGGTGAAATCAAACTTGCGACCGACAATGGCGATACTCAAGCTCGTC
TTTACAAACGCGTCGGTCTCGACGGGCACCTGGGGCCGCGACTTGTGGCGGATGGCCGAT
TCCGAGTTGACGCAGGAGACTTGCAGGTCCGGAATGGAAATGTCTGCGCGCTTGGAGTAG
TGCTGGCGCGCCCAGTCGTTGTACTTGACGTCGACGCCGTTCTCGAGCGACAGGAGGAAG
GCGGCTTCCTCGACGTGCAGCCAAATGTTGACGGACTGGACGTGGACGCGCAAAAAGGTA
ATGTCGTACATGACGAGGGTGTGGTATGGCACGAGGGCGTTTTCGTCGTCGTCAAACGTA
AAGCCAAAGGCCTTGCCGCCGCCCGCCAGTGCCGTCAGGAAATCGGTTGTGCACTCGCCC
ATGACGGCGCCAACAGACAGGTCCCAGTTGCACTGGTAGGTGGGCTCGGTAGGAGGCAGA
CCAAAGAGGCGATTGCCATAGACGTGCAGGCCGTCGACGAACAGCTGGGTGCTGGACAAG
GATGGTGGGTCGTGGTCCGTCTGGCTGTTGCTGCTGTCACCATCCTTGTTACGACCGTCG
TCGCCGCCAGAAGCGTCCGCACCGAGCGAGAGGCTGAGGGGCGCCAGAACAACGTCGACG
TCCATGTAATAGTTTGTAAACCGCAGATCGGCATCGAGGCCCGCAGAGTCGATCTGGACA
TGGCGCGCGGCCGAGTAGATGTTGGCCGGCAGCAGAAGCGTGGGATCGTCGGCGTGCACG
CTCAGAATGACGTCGAGGTCGTTAGAGACCTTGTGGGGCGGGCGGCTAGCAATCTCGGCG
TCTGGGTCGGTCTCCTTGAGACGGAGGTTGTCCTGGTACTCCTCGAGGGTCGTAAAGTGG
ACATCGTCGCCAAAATAGTTGTCCTTGAGCTTGATAAAATAGCGGACCATGAAGCCGTAG
GCACTAAACGACGGCCGCTGCCCGGCAATGTTGAGCACCAAGGTGTCGGTGAGGTTGGGC
GCGGTGGCCGCGTGGTATTGGTACTTGCCGTCGACACGCAGCATGCTGAGGCGGCCGACG
TGCTTGTCGCGGACAAACATGGACTGGGTGTTCCAGGGCGGGACGTGCAGCTCGACGGTG
GCCGCGTCGGTGCGCACGTCAAAGGGGATGGCGTTGTCAGGCGGGCGGAACTGGTCGAGC
GGGACGCACACGGAGGCCTCGAGCAGCGCGCTGGCCAGGACGATGAAGGTGTTGTCGTCC
ATGCTGGTGGGGTTGTTGATGATGTTGGCGTCGTTGACATTCAGATACATCTTGACGTTG
GGGAAGGCGAGGTCGATGTAGTACTGGAAGGGCGTAAACACAAGGTACTCGGCGGGCGGG
CCGGTGCCCCAGTCGTCTATCAAGTCGGTGAGCAGGTAGACGTGGTCGCGCAGCAGAAAA
AGCTCGAGGTCGTTGCTGGTGATGTGGAAGTGCCACTGGCGCAGGGCGTTCCACTTGAGG
GGCGTGGACAGGTCGCAGGCGATGCGCAGAGCGCCGGACCGCCACAGAGCTTCCTGGTTG
ACGCTGCTGGAGATCTCGACGCGCGGCAGGTCGAGATCGAGCGTCGCCCGGAACCCTGTG
GCCGTCGCGAGCATATCCATAGAATAAGAGATGGTGGCGTTGCTGGCGATCTTGATGTCA
AGCCAGCCGTAGGGCCGCTGGCCCGAGGCAGAGGGCGCGGGCCCGGATTTCTTATACCGG
GACCGGTTCTTGCGCTTGTCGCGGGCAGAGCGAAACTTGGTGGCCATATCCTTGCCTTTG
AAGCGCCAGTTCTTGGACGCCTCGCGGGTGGGGACGCGCAGTGTGACCTCGTCGTCGAGC
TCGACGTAGACCTTGAACTGTGTGGGCACACGCACGGCACCGACGGGCAGGCGGCGCGCG
GGCGTGGCGTCCTTGCTGAGGCCGGGAAAGAAGACGCGCTGCAGCTCGGCGCGCTTGCGG
TCAGCCCAGGGCCCGTAGTTGACGGAGCCGCCGCGGATAGAGAGAGATAGGCCCCAGGCG
GGCGAGGGCTCGTTGCCGTTGACGTCTAGAGAGGGCGGCCTTTCAGAGCGCTTTGCACGG
CCGGCGTCGTCGCCGTGCGGCAGTCCTGCAATAGCACTGGCCGTGACTTTGCCGGCCGAG
TCCCAGTACAGCGTCAAGAACGCCTCCGGACTCTCGAGGATCGGGTTGAGCATGGCGTAC
TCGGAGGCCGTCCAGCGCGTCTTTTCATCGCCGCCCGGGCCGTCGAGGTACCGGGACAAG
CCCTGCCAGTGGACAGAGCCGGGTAAGCGAACAGACGTCGCCGTGGCCGGCGGATCACGA
GGATCAGCCGAACCGAACGATTCGACGGAGCTGCGGAAGTAGGGCAGCAGGTTGCGCAGC
TGGCTGTAGGCGGAACGGCGGTAGTGCCGGAAGAACGAGCGCGGCGGCAGGGGCCCGGTG
TCGTCGGCGATCTGGCGTTCACGCACGGCTCGGCTCGTCTGGTCTTCACGGTAGTCGTCG
TTGTCGCGGATCTCGACGACGGGCTTCTGAAATTGCAGCCGGAAGATCTGGCGATACGGA
TCAGGGGTCTCGGTGTGCTGGGCGTCGATCTCGCCGGACAGGACCTGGGTCTTGACGATC
AGGATGCCCGAGGTGTTCTCGTTGCCCATCACAACAGCCGCTTTGTCACAGGTGAAGCGG
ATGGGGAAGAGTTGGAGGAAAGCCGGCAATGCCTCATTGTTGCTGTCGGCCGCGTCGGCT
GCCCTTCGCTGCTCGGCGCCCGATGCGCCAGCTGCGTTCCCATCGCCATTTCCACCGTCC
TCGGACGACGACGACGCCGACATAGAGTCAGCACGGCCAGGTGGACGCTTGCCACTGCTG
TCGCCGGTCTTGCTCTTCATGGCTTCGACAAAGGCCGTCACCTTGTTGCCCCGTCCCAGT
CGTTCGCCGTCGTCGCCGTGGCTGTTGTTGTTTCGCCGTTTTCGTAGTTTATGGAGTATT
TCGTCGCTGTGCCGGGGCTGATTGGTATTGTTTTCGTCGTATTTTTCGTTTGCATTGTAT
TCGCCACCGTGTTCGTCGTCGTCGTCCTCGCCGGGGTAGTCATGCAGTCCCGTCAAGCCG
GCCACAATGCTGTCGTACGCGGCGCTGCGGTTGTACACGTACCACTCGAGGCCGGCCAGC
GACACGCTCATGCGACAGGGGATCTTGGATTTAATCTTCCGATGCACCTTACCGTCGTTT
GGGTCACTGGGATCGTCCGAGGCGGCAGGGCCCTTGCCGGTCTGTCGTCGCCGCTTGCCC
AGGTTAATGTGTCGCACTCGCCGCAGCCAGTAGGCCCAGGTAAGGTGCCCGTTCTGGACG
AGGATCGTCTCGTTCTTGCCGTGGTACCGCAGCCCAACAAAGAAGATCCGGCCACCCAGC
AGCGAGAACTGCACGGCCTGTACGTCAATGTAGATGCCATAACGGTGCAATGTCCACGTG
CGCAAGGCCCACGAGACAATTGACGCGAACAGGCGGTTGAAGTAGAGGAGGAAGAAGAGA
GCCAAGAACGTCGCGACGATGATGTACGCCAGGAAGACACCGCTGAACCGGGCACCATTG
GCCTTGAAGGCGCGTCCGGCAAGGTCCATGGCGTGGACGTCGACGTTGAGATCGGGGTCG
CCGTGGAGGCCCATCATGTCAGGACCCCCTTGGAAGGCTATGACTTTGGGCTTCAAATCT
CTGCCAATCGTAACCTCGCTGCTTCGACACGCAGCTTAAACGCCATCACGGGGTGGCCAG
CTGCTCATTGTCCGTCGGGTGAGGGCGGTGGGTGTCGTCTGGTCGTTGATTCGTTTTGCG
TCAGTGATATGTTGTTTACGATACGTCGAGAGCACGTGGAATTCCGAGGGCAACCGTGCA
GCCTTGGTCCTTCTTGGTCGGGAGCTTTATCGGTGATAGCGCGCTGCAATAAGGCTGCGT
CGCGATTTAGGGGAAAGAGCAGCCTAGCGCACCTGCCGAACTGCCCATCCCAATGTTTAG
GGGCTTCTCCACAATTCAGTCTGCCATGTGTTTCCGTCGTTCGTCGTACAGGTTGGCATA
CCACGTTTGGGAGGAACGATGGACGTCCAGGACAATACGTCTGGCAAGGCATTTATGTAT
AGTCTCTGAAGTCGGTAGCATTGTATTAACGGCGAGTTGCGTTTCCTGCTTTGAGAGACG
TATGCAGCAATTTTAGCAAGCTATTATTTTTTTAATATACAGATGTATTTTTCTTAAAAA
TAATCATTGAAACATATATTTAGCCCCTAAAACCCCCCCCCAAAAAAAGCACGCCGACCC
TCTGCTATATCAAATTAAAGACAACACTTCTCTCTCAGTACTAAGCTCGACAAACGACAA
AGAAGCATGCAGCTTTCTAGAGCAGGGGTTTGTGACCGCGACCTTCAGATAAGAAGAGCT
GGTCAATTGCCGTAGACCTGTTTGCGCCTAGACATAGCTCCCAATGTGAGCCCAAAACGC
CTATCACGCCTTCCCGATAAGGCCTTATCAGCATGACCTAGCCTTGCCGTGCTAATGCAC
CAACAAATTACAGCGCAACACACACCATGCAAGAGCTAGAGTCCTGGCATCTCGTCGTCA
TTACGGCTCGCCAAAGCGGAAGGACAGCGTTACGCAAGCCAGGCTTCCACATCTCAACCG
ACAACGACCACCACATCGCCATCCGAGGTGCTCCGGAGCTCGACCTCCCGCGCCCCCCTG
TCCCTATTCCTGTCTCCGACGATGTATTTCGCCGCGTAGACTTGTGCTAAGCCGACCCAG
CCGGTGGCCCAGCACGCTTTGTCGGCCCCCTTTCTCCGTTTCGATTCTTCGACTTCATTG
TCCCGAAACGCGTCCGATCCGCGATCCGATCGCATCGCCATTGACGGCGACACACCCCAG
CATCTTCCATCCTGTACTTGTTCGGCACCGCGACATTTCCCATACTCAAAATGGTCGGAG
GAACGGGCCAGAAGCTGGCCGAGACGACGGTGATCTTGGCCGGTGCCGCGTCGTTGGCCG
CGACGCTGATGTCGATCGTGTATGTGACCGGCTTCCGTATGTCGTGATGTTGGCCCCTCG
ACTGCTTGCTAATCACTGAATTCGTTCCGCAGGTCCATATGGCTTCAGCTGTAAGCGTCC
ATATGAGCGTCTATGCTATCGTCGTCTATGTCATTGCCCGGTTCTGCTCTTCTGACACTT
CTAGGAAAAACTACCGCAAACCGCTGCTGCAGCGATATGTCGTCCGTATTCTTCTGATGT
ACGAAACTACCGAATAACCGATACTGTCGCATAGCAGCGTACCTGCTGTCGCCCATACTA
ACTCTGACAGGGTCCCCATCTACTCTATATCGTCCTTTTCCAGCATGATATCCACCACCG
CCGCCCAATTCCTCGACCCCATCCGTGACATCTACGAGGTTTGTCTATCGGCTGTTCCTC
ACGTCCCATGTTCACTCGTATTCTGGTCCCATACGTTCTAACATTACCAGGCCTTCACCA
TCTATACATTCTTCCAGCTCCTGATCAACTATCTCGGCGGCGAGCGCTCGCTCATCATCA
TGACCCATGGCCGCGAGCCCATCTCCCACCTGTGGCCCTTGAACCACGTTCTCCCCCCTG
TTGACATCTCCGACCCCCACTCCTTCCTCGGCATCAAGCGTGGCATCCTGCAGTATGCCT
GGCTCAAACCTCTCCTGGGCATCGCCGCCATCGTCATGAAGGCCACTGGCACCTACCAGG
AGGGCTACATTGGTCTCAATTCGGGCTACTTCTGGAGCGGTATCATCTACAACCTCAGTG
TCACCGTCAGCCTGTATTCCCTGGGTCTCTTCTGGGTCTGCATGAACAAGGACCTGACGC
CCTTCCGGCCCGTGCCCAAATTCTTGTGCGTCAAGCTCATCATCTTTGCCTCGTACTGGC
AGGGCTTTTTGCTTTCCATCCTTGTGTTCCTGGGCGCCCTGCCGGACAACGTTGAGGGCT
ACACGCCCGACAATCTAGCCGCGGCTATCCAGGACGCCCTGATCTGCATCGAGATGCCCG
GTTTCGCCGTGGCCCACTGGTACGCCTTCTCGTGGCAGGACTACGCCGACGACACCGTGT
CGGCTGCCCGGCTGCCCGTGAAATACGCCGTGCGGGACGCGTTTGGCATCCGCGACCTCA
TTGAAGACTCCAAGCTCACGTTCCGCGGCGACAACTATGCTTACCGTGACTTTGACTCCA
ACGACAAGATCATGGCCCATGCTGACTCGCGCTCGCGGGTCGCCCGCCTCAAGGCAGGTA
TGCGCTACGAGCGCGGCGGCAAGGGCAAGTACTGGATCCCCAGCCCGAACAAGACGAACA
ATGCCAACGAGCCCGACCCGTACACACCGTTGTTGGGGGGAAACAATGGCGACGGCAGCA
ATGGCGGGAATAACGGCAGCACCAACGGCAACGGCAACGGCGGTAATGGAAATGGCAATG
CCGGTCCGAGCAGGGGCAACTCGCATTCACAGACCACCTACGACTATTTTGGCGAGCTGG
CGCTCGACGAGGACATGGAGGAGCTGTACGGCAAAGCTCGCAAGCTCGAGTACGGCGATT
GGAACTACCCCGTTGTCCCGGCCAACGTCCCGTCACGGGCTGCCTGGTGGCGGACGACAG
CCTTGGGCGGTACGTACGAGCCCGTTCCCGGCTACTACTCGCCTGTTTCCCCCGCGACGC
CCGATCTGAGCGGCGGCCCGCGGCGAAGTGGCACCAACGACAGTGGCAGTGCCGGTGGTG
GTGGAAGCGGCGGTGAATCTGGCGCCGACAACAGAGGAGACGCGACCCCGGCTGCACCAG
AGGCCATTGTCGTGTCCAAAAAGAAGAAGGGCAAGGGGAAGCAGAAGCAGTCTGATGCCC
AGCCGACGGCCGACAAGGCGTCGGACAAGACAGCAAGAAAGATCAAGAGCGACCCTGATG
TGGTGGCGAAGCCAAAGCTAAACACCAGCAGAAGCACAGTAACTGCCCCAGCGCCCCCCG
CCTTACCAAAGGAAGATGACGGATTGGTCGACAGTCAGGGTCCGGCCAATGACCAGAGTG
CCGCCAGCGACGACAACGAGTCGCTGCGGCTGTGGCGGCGGAATGACGATGAGGACGACA
ACGCCAGCCCCGTGCTGGAGACGACAACGCCGACCTACAATCTGGAAGGCGATGAGTTTC
GGAATGTCTGGGGCGGCGGTCAGTCGGGGAAATAGACAAGAAAAGCGAGGGGAACATTAG
TCGTTCTTCTGTTCTGGAGCCTGGGTTTCCGATGTTTTGCATTTGAGTTTTAATGGCGAC
CTTTGTATATGGTGAGCGACGCTTTACCATTCTTCGTTACGATCTGTTGTGATACCTAAT
CGCCCGTCGTTGAGAGCGCCGAATGTATTCAACTCATATATTGTATTTGTTCTCAATTTG
CCGGTCATTGTAAACTATCTCTATTTACGTGCAAAATACACATTATCAAGGACGTTTTCG
TCGTTTGTTTGCCCTCGTTTCTATGTAGAACAGAAAATCCGCGCGCACAGTTTACAATGC
CCATCGTGTCCTTTTGCCCTCATTGTCAACACAACAAGCCCAGCAAGCCCAGCAACCACA
TCAACATTGATACCACGAGACGCGTCGACTACACGAACGCGTCTTCCAATTGAGTTCCCC
CCTCCTTTCGAGCCCCTCCGAACGGGACGGATGACGGGTGGGTGAGCAGGGGCCTCTTCT
CTTTCTACCCAAGTACGACGACATATTACTCCGTAGATGGCAGAGCCACGACGCAATGCG
ACCCAAAAGCGAGACGGACAACCACAGGGCCATAAACCGGGAAAAAGTCAAAGAAGATTG
TCCGAGATAGATGGACGAGAGGCCAGTGCTGGCGGGTGTATTGGCCAAGGAGGACACAGA
CAATATGTCGACTTGCGTCGTTCGTCCTCGGACCAAGTGACGCAGACCAAGAGATAAGTG
ATGCCGCTCTCTTGACCTTCCTGTGAAACCCTGGTTGGACTGCATCGCCCGTCCCTTTCT
ATCCCGCGTGCTGGCCCCGACGGCCCCCTGCAGCCCCCTACAAACAGAGGATCGCCCGTT
TTGTTTGTTCATCGGGAAATCGAAACACTTATATGTCGTAAACGACTCGCTCTGTATCAA
GGGGAACTGCGGCGTATGGAGTACGGAGTCTGCTCTTCGTTAAAAACAGCATGTTGGCCT
GTTCTTGCAACACCTTTAAGCGCCGACAGCTGGGTTGGGGTCCCCTGGGCCGTCTTTTGG
CTTCTTCTCATGACATTGCGCCTCCCTTGACCTTCACCGTCCTCTCTCACTCTACTGTCA
TATTTATGGTGTAATTTTAGGAGCATCGATCCTTTGAGAGATGTGAATGGAAGATCCCAA
AGGGAGAACGAGAGAGAACCGATAGTCGCAGTGGGCGCACGGACTTTTGGCTCAGTAAAT
CGCGAAAATGTGTGATCCAATGCGCAGTAAACAGGGCGAGAGACATGAATTTGGTCACAG
TCGCATTGTGAACACGCTGTCTATTTTGAGTATTCAGTTGGGCAAGACGAAATAGCGAAA
TAACAAAAATACCGAGACGTTTCCTTTTTGGCAGTGGGCTGTAAATCCGAATTGACCAGT
TGGATCAAACGGTCAGCAAGGGTAATTAAATAGGCACAGAAAAAAGGAACTTTTCGGCAC
ACTGTTGGATGCAACAGACGGTTAATATGTGACATTCAATTTACCAAGTAGACAGCAGAC
AGGTTGGGAGACTGGCAACTTGGCTTGGGAAAGGGAGTAACATTTTCATGTCATCCTGCC
ACAAAGTTTACCACTACTTATGATGTACTTCGTAAAATGTATAGAATACGATATACGTCG
ATGTTGTATTTCGGGCATTCTTCTACGCGTCGATGTCATTCTTCGTACGTCGTACCGAGT
AAGGCATTCTTTCATGGCTTCAGACGAACGTATCACGAAATAAACGAGATAAATCCCGCT
TTTGGGACCTTGTGGGCTGCAGTCAGCAGCAATCCTGCAACTTGAGTATTGAAATTAAGC
ATCCTTCAGCAAAAGTACGCTGGTTCTTGCGAGATTTTTTCTCCTATTCCATCCTCGTCA
GCTCTGCCTTGACTCCTGCCTCCTGCCTCCTGCCTCCTGCCTCCCAAAATTTGTGTCCTT
TCTGTTTCACAATCTGTACGTTTTGGGATACAAACGCGCACATCAGTGGAACATACTATT
TGCGGGACCTTGTTCGGCTATGGGGCGGGCGCGTGGTAATACATGTGCCGTGCAAGAACC
GCAGAAGAACGGGGAAGACGAGGACAAGGATGCGGCGTAGTTGGTACTCGTACAGGGAAA
CAAGGAAAACGTTGCAAGTCAGCCTCACTTTGAAAGAGTCAACCTCGAGGAATGGATTCA
TGTTGACAAAAGAGCAGACCAGCTGACAGAAGGTGCTTGTGACGTAACGTCGTTAACAAT
TTATTTTGGGATGGCCGGATTGAAAATTTACAAACCAAAATCAACGAGAATTGACCTGGT
ACAGACTTTTTAAACCTGGACATGGCAGCTGTCAAAGGTCGACAGTGATGGACATAAAAT
CGGACAAACGAGGCCATGGTGGGAGTGGCATTGAGTGGACAGGACGGGGGGCGGTGGGCG
TGGTAGTCTTCGGAATACCGAGTTAAACGGAGTACAACGTTGCTGACATTGGTAACGATT
AACTGGGTCGCGTCACGCCTCTCAGTTGCTTTCTTTTTCACCAGCGAGACTCCCGGACGT
TATGTTGTCGAAATATACATTGGGTTGTTAGTCTGTTGTTTGCTGAGGTCCGCGATACGA
TGTGCTTGCTCTTTGAAATTGTGATGTGATTCCCACGTCCTTTGCCGTACGACGTTATGT
TATTGTCCTTGTCTATCCCGGAACAACGACGCAATAGTGCTATATTGATAGTAAGCTATC
GCTGCATGCTTTGGGATATGTGAAATTGGCTCACTGGCACATATACAAGGCAATCTATAT
CCCACACAATGGCCACTCCGATGGGGCCATTGTCCTTATATCGTCCCCAGACGCGATGTG
CACTGACCTATACGGCATCTCGCGTCTGGTAGTGGGCAATGGCTTGCTTGCAAGTCGGCT
CAAATCACGTTGACCTGTTGGAAGATGCAAACGCTTGTGTGTCGTACGGCAAGATTGGTG
TTGACGTTGTGTAGTATACCTCGTATGTCGTATTACACTTTCGGAGTCTCTGTGCAAAAG
CTCGTCGTCCACAAACGACCGTTGACAGCCAACCAGGGCCTGCTGTGCCAATGCCGTCGA
GACAGCAAAATGGAGATTTTGTCTTTGTGTGCATGTCGTATCGTCCCTCTGTCCCGTTTC
ACCGATTTGATGTTAACATCGAACAGTTGTTACTACAGTCCGAATCGCTCTCGCCCACTG
GTGAGACCGTCGCCACCAGCGTCTGCGGCCGCCATTAGCAATTGCCCTCCAGAAGTCAAT
GCTTGTCTCACCTACCGTTCGCTGATAACCCCGTCCAGACCCTTTGTTGGTGGGCCTTCT
CGTTTTGTCTCGATTGTCCCCAGCATTTCTTATCGAGGCAGCGAACCTGGGATTTCGAGT
ATTTCCCACCGCATGTCTTGCATTTCAACCGATTTTGCATTGGTACCGTAGCAAAGCCGG
GCAATTCAACCCATCTAGGCAATCCTGCCATCCGTCATATCATCCAGGCCATTAACGACA
TGCACCAGCTGCCGTGCTGTCTGGTCTGGGGGCATTCCTGCCGGTCATATGCATGCGACG
CTGCCTGCGGCGCTCCGGGTTTGCTGTGCTCATCGATAGTAATGCTGCTGTTGTTGCTGC
TGACTTTTGTTGACATTCAATGTCTCGTTCTTTGTTTTGATTTGCTGCTCTCCTCACAAC
GGACAATATGCTGCCGCGCACGCTACAATGGCTCGCTTTGCTTAGCAGGATTAGCGAGCA
CGCTCGCTCGTCTTACCGTTTGTCTCTGATGTTGTTTGTTTTTCTGTGTGTGCTTCGCTT
GTGGCCGCGGAGCGTTATATGCAAGCCAGACGGGATGAAAAGCAGGGCGATGCTGCACTG
CACCTCGCTTGCGCTGCGCATTGCGTCTGCGCCGCCTTTCGCCTCTATTTTGAGCCTTTT
GAGACATGCTCTTTCCTCAATAACAATTTTGCCCGTTTGTGTCTCTTGCTTCGTCCATGA
AAGGCTTTTGGCATACCTGGATGCACTTTCCCGCAGCTACCAGCCAGTTGTTTGTCGTCG
AGAGAAAGAGCTGTCTTGTCGTACCTGCCTTCGTCCTGTTTATCCTTGTATCCTGTATAT
ATGTATCTCCTCGTGCTTGCCTTGTCTGCTTGCCGTGCTTCATGACGCTCTTTCCCTGCC
TTGCGCTCCTGCCTCCCAGAACCTTATCCCTCGAACCACGGCCAGGCCACTTTACGGAAC
GGACACTGGTGCCCCCCATAACACGACAGGACATACTGGAGGCACTGAAACAATACTGCC
ATCATTGCTTTGGCGCCGACGAACCTTCCTTCTGGTGACGTTCTCCGTTTTGTATCCTGC
CCCAGTCGCACCTTCCTTCAACGTACGCTTCGGAGCTCCTCGCCTTTTAGCACATGCAAA
TCCCCCCTCATCGACCATGACAGTTTCTCACGACAACCTCACCAACATTCATATCAGAAC
CAACAGCACAAGCCAAACATGCCAACCACGGCACCCAGCCACGGCACACTACCAACAGCA
CCCACCTTCAGTTGGCTCCTGCGCCCGAACAACAGCAGAAAAAAAAAAGACGTCTGACAA
ACTTGTCGTACCTGCATCTCCACCGCGTACCCCTGCTTCCTCATTTCCGCCATCGCCACC
GTTACAAGCGTCCTAGCGTCGTGGGCCGAGTCCATGGTCAAACTGCCTGGCTGTTTTGCC
CACTGGCCAGACTTTGCAAGACTTTTTTTCGAGACTCCCCTGCACACCACCTTCTCTTTT
TCCCTTTTCCCCTGTCCCGGTTCCTGCCCAGGGCACGGATACCTCTTCCCCCACTACTGA
CATTGGGAAGTCAAGGACCTCTGGATTGTCAGCAACAATACCCAGCTCACAGACGCTAGC
ACCAGGCCGCTCGTGAACCTTCGCCCGCGGTGGGAGCGCTACGGCGTCCTGTCCACGCTT
GACCCCTGGCCTAATCCACACCAGCCCACTTCCTAGCGCGTCCCCCCCCTTCCCAAAAAG
CGTAAAAACGCAAAAGCACAGGCCGGGCGCAGGGAAAAAAGACTGAAAACAGGAAGAACA
AAGGGGAGAGACTACGGGCAGCAAAGACCACATCTTCGTGGTCCAAGTCGCCCAACACCG
CCAAACAATAAAAAAGAAGCCTTGACAGCGGAGGAGATCAGAAAGCGGCGAGCCTAGCCA
ACACTGCCGGCCGGTCGACTAAAAAAGAAACACAGGGGGTCGACAAGAAAAGAAACAAAG
AGAGACAAATCGAGGGTGAGGCCAGAGAGGAACAGGAAGGACAAGGGGCGATCCCCTGTC
ACCTGTGTGTTTTTGCGATTGCGACTGTGGGTTGTGTGGAAGACACATCCGATTCAACGG
GGCCGGGATCTTTCCACGCGCTTGCAACCCCCATACTGGGGAAGTTTCTGGGAAGAAACT
GCTTTGCGGTCGAGGTTCTTCCTAGTCTTTGCTGTTATTTTCGCTCTGTCATTCTGCCAC
TTTATTTTCTTCCGGATCTTTCACTCCTACGGCTGTTTGATTTTTTGAGTTTGATTTTTG
AATTTGGTTGTTTGTCTCTTTATATTGTACTTGTACGACATATTCGGCGCGTGGTCATTG
TATGATTACAAAACTTGAGAATCTGGAACCTGGCTTACACGACTCTGGATCAACGACACA
CAAGTAACGACGCGTGGTAACCAGACACGGCGACTCACACCCGCTCCACGACTCCCAGAA
ATACCGGAAACTTTTCAAGCCAACACCGGTGAAGAAGGACCACACCGTGGCAGAATCGAG
GGAAACACCTCCACCTCGAGTCCTGGAGGCCACGACGGCGATACAGTAGCCTCCTCATTC
GCGCCATGTCTGAGGCGGCGCCGAACAATATGACCGTGGCCAGCGACGAAGCATCATCAA
ATGCCTCTACGGTCACGACGCTCGAAGCCTTGCAAAAACAGTCCAGCCACACACGCCGCA
TGCGACCACCAGTCGTCCTCCGCGACACAGCCGGTGCCGACGAGCCCCGAGTACCCCTTC
GCAACGGGCTGCGCGAAGGTGGAGTGCGCGCCACGAACCCTGAGAAGCTCGCCCACAGAG
AGTCGCGCTTGGGCCTGCGCGGTCTGTTTTCAAGACACAAGTCCCCCGGCCAGGACGTGC
GTGCCTCCATCGTCGACTTTAGCAGCTGGCCTTATTTTCATACGCCAAGGTCCGAATCGG
CACTGTCGAAGAATCCGCACGCGGCATCGTCGTCGCTGTCCGTTGTGCCACAGGAGCCCG
AACCGAAGACGGAGCTTCCCGCCGCGCCCACACCTGACCGCTCTACCCCGACGCCTACTC
TCCACGGTCAGCAGGCTCCTGTGACCGCCACACAGCCTACCGAGTCGGCAGTGCCATTAA
TAGGAACACCGAGCACCACCAAGGCCAAGAAGCCCGCTGTCCCATTGCGCAGCCGGACGC
CAATATCCTCGTCCCGCGCCGTTCGGGGCTCACTCGCCACCTGGGACCCACCGCCACTGT
TCCAAGCATACCCTCAGGCCATCAAGCACGCCCAGTTGCCAATATGTACCACATCTATCG
AGGTCCTCATGCGCCTGCAGGGGACCGTCGGTGGCGCCGACGGGGCCGCTCGTGAGGCTG
ACTCGCCGGAAGATGGGGTTGAGAAGCCCGCGGAGAAAGCAAAGAGACGACACCGCCGCA
ACACCTCAGGCTCTTCCATGAAGCTCGACTGGGTGACCAAGATCTACGTCCTCGTCACCT
CGGGCTATCTTTTGCAGTACTCAGCCGAGGGCTCCTTTGACCGCCTGCCTGAGAAGATCC
TGCCCATCAGCCGCGACTCGGCCGCGTTTGCCAGCGACCTGATCCCGGGACGCCACTGGG
TCTTGCGTGTTAGCTCGTCCATGGACATCGATGGGTCACAGACATACGACTCCCGCTCTC
TGTTCTCCCGCTTGCCCTTCCGCGCCGCCGAGCGCCGGCAAGCCACCACCTTCCTCATGG
TATTTGAGAGTGCCGAGGAAATGGAGAGCTGGATCAGCATCTTGCGCCGCGAGATCGAGC
AGCTGGGCGGCAAGAAGCATCTTTCCGAGACGGGCAAGCCCAAGGCCGAGAACGGGGTCG
TCGACCCACGATTCCAGGTCAACCACCGGACGCTGGTTGTGCGTGACCCGGAGCGCTTTT
CCCGTATCCTCAGCCCAAATGACGTGTCACACATCTCCCGCCGCATGCCAAGAGAGGGAA
ACCAGCATCAACACCTCGAGGCGCCTTCGCCAGCGGCTACTATGTCACTCCCCGACCGCG
ACCCTCTGAGCGACGACATGTCGACGACCAACAGCATCTACTCACAAGATGGACGCCAAC
TCGAGAGTTTGCGGGACAGCGCTGGCAACCGGTTTTCGTACATATCGTCCGGCCAGCGTA
CGATCGTGACATCCGATAGCTCGTCGCCGCCATGCTCACCTGTCCGGAACAGCTTCACCA
GCAACCATAACGCCCAGACTGACGAGCAACAACAAGGCACGACGGCCACATCCACCCCAT
CGCCCCCACCACCTCCACCAACACAACCACAACCGGCCCCCGAAAGCCCAGACGCTCGGC
CGGCGGTTCGGTTACGGACCAACGCTGCAGCCATCCTCGAACGTAGGCAATCAATGCAGG
TCATGACCTCGAGCCAACGCGTGGCGGACATTCATATGCTACCGACGCAGCTGCCACCGC
CGCAGCCACCGCCAACAGAGGCACTGCCCCGTTTGCCGACTTCGGCGTTCTCCATGTCAA
AACCTCTTCCTCCACCAGTTCCACTGCGGCGCGAGACGAACTTTAGTCTCTTTGACACTG
CGGCAACCATCCCCAACTTCAGCGTGCCGCATTCGGCATCGAAGCGCTACTCGGCCGTCA
TGAAAACCCCGGCAGCACCCGGCATGCCCGCGACACAGGACCTGCTTGCACAACCTGTAC
CTGACCCTATGCTGGCTGCGACATTTTCTGCCTTCCCGGTGCCACCTCGCGAGGCCCCCC
CGCGACTACAGCAATCCGCATTCGGCCCGCCAAGTACCAGGAACAGTAGACGGCGGCTGC
CCCCGCCGTCTCTGGCCTTTTCACGACCGCTCTCCATTGTCGCGGATCACGCATCGCCGA
GTACAACGTCGCCGCCACTGCCGGGAGAGGTTGTTGTTTCCAACGCGGCCCTGGACGACA
ACAATCCAAGCAGCCCTGGTTATGGGTCCGACGTGCCCGACACGCCTGCCCTCTTTGATG
CCTGGAAGAGCCCAGAACCCGTGGTTGCAAAGCAACCCTCCTCACCAACCCGGCCGGTGT
CTCGGCGACGCAGTGGATCGTACTCGTCGCTTTCGCGAAACAGTAACAAGCCGGGCAGCA
GCGGCAGCGACAATAGCTATGCCACGGCATCTGAGGTCCCTGTCCGCAACAGCCCTCGCA
GACACTCTAGCATGCTCGCGCTGCGCTCGGTCTCGGATTCGGCGTCGGAGCGTATTGAGC
CACGGACCATCGTCGTGCCCCAGCGCGCCTCGATGATTCTGCCCTTGTCCAAGTACAATG
CACTGTCGCCTAAGCTGCCCGAGGACGACCCGAGAGATAACTGGACGGCACCGCCACTGC
CGCTGGCTGCACCATTGGCTGCACCACTGGTACCGCCGCTGGCACCGCCTCCGTCACAGC
CCCTTCCCCAACCCCCGTCGCGGCCGCAGTCGCGTGGACAGTCGCAGTCGCGGACAAGCT
CTCTGACTCGCCTGCAAAGCCGCTCGCCTGCGCGTCCAAGGTCCTCGCATGGCAGCAACG
GCAACCGTGGCAGCAGTGAATTTTCGTTCCCGCGGCCTCCTGACAGCAAACGGGCAAGCA
TGTTTGTTCAGCCGAGTGCTGGTGTCGGAGCAAGCATCGCCGATGGCCGTCTCACGTCGC
GGCCGCTGTCGCTGTATCATGCCACTGCGATGTCGCGGGCTGGCGGCAGTGTCGACACGG
GCCGCGGTCGCACCTCGATCAAACCCGAGCCTCTGGCGACGCTGGCGGTAGCTGATGTAT
CGAACGGGTCGCTCGCGCCAGCGGCCATGCATGCACGTGCCCGCTCCACATCTTCCAATG
CCGCGCTGTACCGTCGCAGCCCGCCGCAGCTGGCCGACGGACCACCGCCTGCGCCGCCAC
CATCTTGTGCGCTCCCGCCCCTGCCTATAAAGGCGCCCGAACCGGACCCTCGGCGACGAA
TTCTGCCGATCTGATCCGTATGCTCGCACCAGAGTACAACACACCCGCACACGCTTTGGC
CACATGGCTTCTTTCATTGACTTTTTTCTCTCATCTTCTGTCTTTCTTTTTCTTCCTTCT
TTTACCTCTTCTATTTCCTATTTTCTTCCTCTTTTCTTTCTATCTTCCCCCCTTCCAGTC
AACTGGTCACCTTCCAGTATTTTCATCTTTCCTTTGTCATCTAGAGGCAGTGTGCACATA
AACCGGAAGACTTTGGGTTTCACGGAGTCTATTGCTGGATGTATTGCTTTTGCTGGGCTG
TATTATTATTTTTCTTTCAGTTAGCAGACGACTGTATTATATGGCTGGGAGAGAACGGCT
ATGTTGCCTTTGCGGACGAATCATGCGGCCAACGAACAATCTACATTTTGAATGTAAACA
GCACTATTGCCACATTGTGGATGAGAAATATTGACAATACCGACGTCACGCGAACATGCG
ATGATTTTGAAACAGCGCTGGCTTGCTCAGCATTACGGTACGCGTTGCGGTGTTACAGCG
GGCGAATCAGCAATAATAGGGGGAGTGGGAAGCATACGAGGGGCAAAGGACCTGCTGCAG
CACTGTACGGAGTAGCGTGTAGTTTTGCCCCACTTTAAATGGGGAAACTGTTAACAGAGA
AGCACACAGAAAATGGGCCGTAAGGTTCAGGTACCGATGCGCCAAATTTTGCAGTAGAGG
TACCGTACGACCTGAAAAGTTTGCCCCACACTGCCTGGCAGTGGCCAAAAAATTCGACGC
AAAAGGCAAGAGAAATTCACACACTTTCTGAAAAAAGGCCCCACGCAAATCGAAACCACA
ATCCATCACCACCACGACCAACTACCACACCCACCTACCCACGACTGCGATCGCGATCCG
GACGACTGTTATCGAAAGTACCTGTATCGAAGAATACGTACAGAACAAAGGCACACCACA
CACACACACACACCGCAACCATGTCGACAGCCGCGCTGCCGAACCGTGCCAAGCACGACT
GGGCCGACGACGAGGACATTGACGAGACCGTAGCCAGCACCGAGCTGCCGCCGCCGCAGA
CCATCAGCAACAAGGATGGCACCAAGACGACCATCAGCTACCGCTTCAACGAGCAGGGCC
AAAAGGTCAAGACCACGCGCCGCATCCGCTTCATCACCCACCGCGAGGTCGTCAACCCCC
GCGTCGCCAACCGCATGGCGCTCTCCAAGTTCGGCCTGTCTGCCAAGGACCCTGCCGGCC
CGGCCACCGACACCACCTCGATCGCCGAGAACATCATCTTCCGCCCCAGCTCCAACTGGC
GCAAAGACGCCAAGGACGAGGCCAAGGACCCCAACGCCAACGCCCTCAAGGACAAGCTCA
AGGACAAGAAGGTCAAGTGCCGTATTTGCAACGGCGAGCATTTCACTGCCCGCTGTCCCT
ACAAGGACACCATGGCGCCCATCGGCGAGACCGCCGGCGCTGCCGACACGGGCGCCGACG
ACGACGAGGGCGCTGCCTCGCGTGCGGGCGCGGCTGGCGGCGACGGCAAGAAGGGCTCGT
ACGTGCCTCCCGCGCTGCGGGGTGGTGCGGCGGCCGCGGGTGCGGGCAGCAGTATGGCGG
GTGCGGGCGGCAAGTACGGCGAGCGCGACGACTTCGCGACGCTGCGCGTGACGAATGTGT
CGGAGCTGGCCGAGGAGCAGGAGCTGCGCGATATGTTCGAGCGGTTCGGCCGGGTAACGC
GTGTGTTCCTGGCCAAGGACCGCGACACAGGTCTGGCCAAGGGCTTTGCGTTTGTCAGCT
TTGCCGACCGGACGGATGCGGTCAAGGCGTGCGAGAAGATGGACGGCTTTGGTTTCAAGC
ACCTCATTATACGCGTGGAGTTTGCCAAGAAGGCAACCTAAAGGGGAGCGTGGATGTGGG
AAAACGCTCTTCGTTTTTTCCTTTTGTAGCGGAGTAGACGGGGCGAGAAATAAAACCAAA
AGGCAAAAAAGGGATCGGGGAAGGGAACGGAAACAAAACGAAGTTTCCTACGCATCCCTA
ACAATGCCATTTGTTCGTTTGTTTGTTTTATCTGTTCTTTTTGATCTTGTAATTTACGAA
ACTTGACAGGCTATGAAAGAGATTCTTCTAATTCTATTGACTGTGTACTATCTGCAAGTG
ACTGCTACACTGCCCATGGCGTCTCCTAATACGAAAAGAACCACAAGATGCCATGGTCGA
CTTCTTCCTCCTTCCTTTTGCGCAGTCTGCGGCTGGCTGCGCTTCTGGTCCGCGGTCGAG
ACCGGTACTCGTAGTTATCACGCATCCGGGCCGCCGTCCGCGTCGAGACGGAGGCAGACC
CCGAAGGCACCATAGCAGACGACCGCCTTTTCGTTCTCTGCCTGTTGCTCTGGCCTGTGC
CTCTACTTGTAACCGACGCAGAGATGGAAGCCAGCGAAGGCTCCGGAGCAGATGTCGTTG
CGGGAACCCGGTTTGGGACAGACCGCGCTGTACCACTGGACCGGCCACTACGCGACGAAC
CTGCCACGGACGATTTGACACCTGTCTGTCTATTTGAAGCCGCACGCTCTTGGGCCAAGG
CATCATCTGCTCGTTTTTTTGCCAGTGCCTGCTTCCGATCTCTTTCGTTGTTGCTCACGT
TCGCTAGAAGGGGCGTAAACAGCGACCGGTACTGGATACCAAGGCCAGGATACTCTGGAA
CATATCGTGCGCCTCTGTTTCCGCTCACAAGACTGGCAGAGGGCGCACTGGCGCTCGTAC
TGGTCGTCCTCTTGGACCCACTCTCTTTCGCGGCAACATTCTCGACGAGAATATGCGGCG
TCAGACGGAGCACATCGACGGAGAGCTTCAGGGCTTCTTGCAGATGGTTTTTGGCTTTGC
CGTAATGGTCTTTGGCCTCGGCATACAAGGCGCGCGCCTCGGCGGAGCGTCGATAGACAT
TCGGGCGCTGCTGAAGACGCTGTACCGTGTTGGCAACACTGATGCTGCTGTGATTGCTTC
GGATCAGGGACTTGACGTCTGAAACAGAACTCCCTCGGGCTTTGGATGACTGTGATCGGG
TCGATCTTGCAAGCTCAGTCGACTGTGCGAGCTGCTCCTTTGGCTTCTGCAAAGAGACCT
CTCTTTGGAACTCGTTGTTCTTGGTCCTGTCTGCATCCTTTATTCTCGTATCTTTCTGCT
TCCCTTTCGATCCCGAGGTGCTTCCATGCGGTGGGGTCTGCTTTCGAGTTGGCACCTGTG
CCGGTTTGGGTGTTTCTTCCCGAGCTGTCGGTTCTTTGGCCTTCTCGCCTTTGACATTCT
GCTTCTCTGCGGTGCCGTCCGCGTCCCGTTTCTCGACGACGTAGAGGGCCGGTCCCAGCG
AGGGAGTCCTGCTCCGGCCCTTTGTATCGGAGCCGAACGACACTGGAGGCTGCGTTCCGG
CGGGCGGCATCTTGCTCGATGTCTTTTCGGCGGCCACACCCTTCTCAGGCACATTGTCTT
TCAACCGTTTCCCAGGTTTTGTCTGTTCCACAGCCCCAAGATTGTAAGACGCTACAGCAG
CTTTCTGTTGTGAATTGATTGATGGTAGAGGGATTGGCGGCCGAGATGGATGAGGGGGTG
CACCAGCCACCACTGTCAGCGGTGAAGGGGAAGAAGACGTCGGTGGTGCAGGAGAGCGAG
GCCGTGGCCGCAGCCTGTTTGGGCGTGGAGGCACGATCGGGGGCTTTGCTTCGCGGACCA
TGTTGTGATGATTTCTGGGATATGCTCTTGGAAGGCGATTCTTTAGCGGAGCTTGAGACC
TTTCTTCTTCTTTCAGCTTTGAAGAGAGAATCAACTGCGAGTGCCCCCCTTTTAACAAAT
CTTCCATTCACAATACACACACAAACACACGCACACTGCCTCCTTTTCATCACCCGTCCC
ACCGTTCACACACCTCCATCGGTGTCCCTAGACACACCGGACCACCGACCAGTGCTTACC
AAACTCTTGGTTGACGGGTTGTGAGCCAAGCAGAATGGATCAATGTATTTTAAGGCAGGA
GCCATAAAACGAGAAAGACCGCTAGTTGATTCGCTTACCCAGAAAAAGTAGGAAAATAAA
TATAAACAGTAGAACAGCAAACGCAACGAGATGGAGGTGCGGGCTGTAAAACTATAACAA
TGGGCGTAAATAAATACTAGGCACAACGCGTAGGAACCGGGCGCACTGAGCAATGTGTGC
AATCTCTCGCATCTAGACTTTGCCTGAGTCAATGCTGTGCCTCTGCCTAAGCGTCTCTCC
ATGAAAGTGATAACAAGGCTCCACTGCAGTGTCCCATATAAGTGTTCCATCTTCGGTTGG
ATATGAGATACTTGCTCAGGTCACTTTCATCCTGACAGTGCACAGCTGAAGGCTCACTCG
ATCCATCTGGCCGCCACCCGACGGCAGGGAATGCACCGGTCAAGAGGTAGGAACCAAGTA
TAGGACTCAAAAACGAAGCCGCTGCTGGCGACGGACTCATTATGCAGCTTTGCACGCGAA
ATTGGACCGGGGAATTTTTCATTGGTGTCGTGCCTCGCGGCCGCTAGGCCAACCTGCTGG
CAAAATGCGGGACGTCTGCGGAAGAACAGACAAAACGGAACAGAACAAGGTTGGCCAGCA
GCGGAAACAGCATGTAATAAGGCAGAGACGGGACGGCGGTGCGTGATGGTGGTTGTGGTG
GTTGTTGTGGTGGTGGTGGCTGTCTAGGCGGATTGCGTAGCGTGTCCATTTCGTGTTTTG
AACGTTGCAAGGTTCGTTTTCCCGAACTGCCGTCAGTAATTTTCCGACTAGAGGGCCATG
GTGTTGTGTCTTCCCTCATACCAGACTCGAATGTTGTCACAAGGCTGTGATGCACTCTGT
CACATATTTATGCAACAGCGTCCGACTACTTGTTTTCGTCAACCTCCCCATCCATACGCT
CCTGCCTGCCTGGCAAGGCTCGCTAGTCGTTGCGCTTGCCCTGAACGGCACCAGCAACGG
CGCTAGGATCAGCACATCAGCCCCCACCGCTATGTCTGGAGGAAGGTGCGACAACGCCCT
AATCAATATCCACACCTTTGCATCAAGCTGCACCCAAAAGCCGAGAAGCTTCGTCCTGCA
TACGGCTTAGGCTCGTTGGGGGCGCGAAATTGCGCACAGGTTTTTTGTCCATTTTTTTGC
TCTTTTCTCTCGCTTTTGCCCTGGTTGACTTCATTGTTTTTGTGGATTGTGTGTCGCTGT
CCCAGCTTCGAGTCGAGTGGGCTGCGAAAATGCATAGTTTTGGGCATGTGACAGTACCCA
CGCGCGCGTGGTCTCCTTCCCGTCCTTGCCAAGTCGACCTCAACAAAAATCCAACAAGTG
GTTCCAGGTGTAAAATCATACGTCGTCTAATGGCAAGAGCTATGGGTGACAGTGCGTTCA
ACGGTCAATAACGGCAACCACGATTGTTCGTCACCTGATCGCAAACCACCGCTCTGCGTG
TGTTTCAAGGACACGTTCTGTACCTGCCGTACTTTGCGGCATACCCCCCCCATTGCTCTT
TCTTTCGATCGACATCTCCATTGCTACGTCGTACTTCCCGTTTTCTTGGATCGACGGTGA
GGCAGTGGGCTTCTCCTGCCTTCCGCCCCCTTCTGAGGGGACCCCACTAAAGCTCGATCA
CTCCTTCCTCACTACTAAAACGTAGTGACCCGGTGTTTCCTGCCTCTTATCTACTTTCGC
TTCCCTCTATTTTTGTGTGTCTCACCGCACCCCTCCTCACCTCTCTTCGTTCTCTTCTTC
ATATCCTCAATTGCTTCGCCGATTCTCCCGTTGCTGCATCCTCAACCTCCCGTCTTGCAG
CTCAATCCCGCCCCACCCAACCATGAGCTCTACCCCAGACGCAGCTCTGGAGCAGCATGG
CCAGCTCCGTCAACGTCATGGCCCTGTCGATGACCCTGTGGCGGCATCCGTCTCCGCCAA
GGGCGACGTGAGCACCGTTGACTCGGAGCCGTCTGGTGAGGACGTGTTGAAGCCCAAGAA
GACGTACGGCCGGACGCCTGACGGCACTGGTATGTAGCTCGTGTTTTAAGCCCGTGCACC
TGTCGTGTTGTGTGTACTCCCCACGTTTGCGGGATGACCCCATGTGGAGAGGGATCGTAC
AAGTAGAAAAGCGAAAACAAAACCAAAGAGAACCTTGTCGCTAACGATGGTACCTGTCGT
ATTTTTTGCCGCACAGTCTTCACCGTCCCCACAACCCACGACATGGTTTCGCAGCTGCTC
GATCCTCGCCAGCCCAAGAACTTGTCCGACGTCGTTGTGCTCGCTATTCTTGCCCTCCAT
ATCCTCGCCGCGTATCTGCTCCCTGCCGGCCTGAAGCGTCCTGTCTGTGCCGCGCTCTTT
TTGTTCTGGCGCGCCTCGTACAACATTGGTATTGGTAGCTTGTTGACCGTGCAGTCCAAG
TACCGGCTGCTTGTGACCTGGGCAAAGCGGTGGAAGCTCTTTGAGATTCCGGAAACCGGC
AAGAACCCGCGTCCATGGCTCTACCGCCTTCTGAAGTGGGAGCTCGAGGCCAAGATCCCG
GAGGACTATGTCTTTGAGAAGGCGCCCATCGAGTACAACACCTGGCTCGTCTTCCGCCGC
GTCGTGGACCTCATCTTGATGTGTGATTTTGTGTCCTACTGTCTGTTTGCTATTGTGTCG
AGCCACCGCCCCGAAAGTGAGAGCTTTGTTATGGCTGTCGCCCGCTGGGCCGTGGGCATT
GCTCTTTTTGGTTTCAACCTCTGGGTCAAACTCGATGCCCACCGTGTCGTCAAGGATTTC
GCCTGGTACTGGGGCGACTTCTTCTACCTGGTCGACCAGGAGCTCACCTTTGACGGCGTC
TTTGAGATGGCCCCGCATCCCATGTACTCGATTGGCTATGCCGGCTACTACGGCATTTCC
ATGATGGCTGCCAGCTACGACGTGCTGTTCATTTCCATTGTTGCCCACCTCGCTCAGTTT
ATCTTCTTGGCCGTTGTCGAGAACCCGCACATTGAGAAGACGTACAACCCGCCCACCCCC
CGTGCTGCGCGTGCTGATTCCACCCTGAGCACCGATAGTGCCCACGCCCACACTGTGCAG
CAGCTTAGACAGCTCCAGGACGCCCAGCAGCAGCCCATTGACTCGACAACGCCGGCTGGC
GGCGCCTCGGCAGATCCCGCAGTCGTTCACGATCTGTGGGGCATGGCGAACCTCGACCTG
TTCCGCTCCATCGACTACTCGGTCATTCTCCTTGGTGGCTACCTCTCCTTCCTGACGATC
GTGACCCCGAACACACCGCTCTGGCAGGGCCTTTCGCTCTTCCATGCAATCGGTTGGCGC
ATTTGGTACAACGTCGGCCTTGGCCTCATCCTGCGCCGCCAGTCAAGCGCCAAGTGGTTC
ACCCGTCATTTCCTCAAGTACGGTGAGAGCGCCGGCGAGGCCTGGCGGCAGTGGAAGGGC
ATGTACCACATCAGCATGGCCATGTGCCATATGTCGTTCATGATGGCCTGCTGGAAGATG
TACTCGCCCCCCGAGAACTGGAACTACGGCTGGGCCATCCTAAAGCACGTGCTGGGCAGC
AGCCTTGTGGCTCTGCAGGTGTGGACGGCGTTCAGCATCTACGACGAGCTCGGCGAGTTT
GGCTGGTTCTACGGCGATTTCTTCTTTGACAGCACCGGCAAGTTGACGTACAAGTCCATC
TACCGCTACCTGAACAACCCGGAGCGCATCATCGGCACAGCCGGTCTGTGGGGCGCTGCC
CTGATTACGTGGAGCCGGTCCATCTTTATCCTGGCGCTGATCGGCCACATTCTGACGCTT
GGCTTTCTTGCGTATGTTGAGAAGCCGCACATGCAGAAGATCTACGGCCGCAAGCTGCGC
TCCGAGGCTGGTCTGACCAAGTTCATCCGCAAGTCTCTGCCACCGCCGGTCAAGGAATGG
CAGGACAGCGTCGACCGCGTCCTCGACGAGACACGGCACTTTGTCGAGGAGTTTGTGGAC
GCCGCGCGGCCCAAGCTGGCTGCTGGTGTGTCTACCATTGTGCGTGATACGTCAGCACTC
TTCAACAAGTACCCTGCGCGTCTTACAATTACTCGTATTGTCCCTGGTGTGGCTGGCTTC
GACCCCAAGTACTACAGTCTCGAAATCGAGGGTGAGCAATTGTCATCGCCTATGGTCCAA
AGCGGCAGCCGGGAGTCGCACACCGCTGCCGCTGGCTCTTCTTCTATTTCTTCCTCTTCG
TCTACTTCTTCGTCTCTCGCGGACAAGAATAATACACCCGCATACAACAACGGTAAGACG
ATCGTGCTGCAGTATGGCGCTCCCATCCGCGTGCGCTGGACAGCACCAGCCAATCATTGC
AAGAAGGACTGGGTTGGCCTGTATAAGGTGGCGGACGGCCGGTCACGGGAGAAGACCGAG
GTGCCGTCTCTTGGCCGGTGGGTGCCGACGACGCCGGGCGTGTTCGACACTGCTATAGAC
CGGGGCATTCTGTCGTCGGACGAGCCAGTCAAGGGCAAGGCGTTGCCTGATGACCCGGAC
CTGGTGACGGGCGAGATGGTCTTTGAGGGCGACCAACTGTGGTGGACCTCGGGTGTGTTC
GAGTTCCGGTATCACCACGACGGCAGCCACAATGTCATGTCGATTTCACAGCCGTTCGAG
GTACGGATCGCCAAATTTGACGACGAAGAAGAAGGCTCTGTCGACATGGGCCTCAGCGGC
GGTGGTGGTGGGGGTAAGATCGGGATCTACGCCAAGGCCGTCGAGGAGGCGTTGCTCCCT
GTGGTGCAGAACTGTCTGGACCGCGACCCAGACATTGCACCCACGACCGCCGACGATGTG
TTTGGTGGGCACGTGGAGCGGGACTCCAAGTATGCGCGACGTGTGGTGTACGCGATCCAC
CACATGTTTGGTATCGAGTTTGCACCGGCTGTGGTGCCCGCTGACGGCACGGTGCGCAAA
CTGGCGTACCGGATATACAACGCCAAACAAGTTCTTGTAAGCGGACTCCCTCCCTGTCGT
TGTCTCTTTACCTTTCCCATACCAACTGATTTGAATCTAGGCACCGTACAGCATGTCACC
ATCGCGGTAAGGCGCGAGACCATGCGTCTTGCCCTGGCTGTCCCTTGTCGCCCTCATACT
TTCGTCCCCATTCTCTCGCCCCGCTTTTCAAATTTCTCTCCTCTCTTCTCGACTTTGTCG
CCATCTCTTTGGCGAATCTTGTTACCCTTTGTTTTGGTTCTTCTATAATGAGTCTTGCAT
TTACACCCCCAAAAAGCGATACCATGGCGAACAGAAATTACATAAATACGATGGATAGAT
ATTACGTTCTGTGTTCCTTTTCTTTTGATTTTTTACTTTTTGATGCGAAGTTACCGGGTC
TTTTCTTGGACGGAGTGGGTGTGGGTTGCGTAGGTTCCGTTCCAACACGGCTACAAGTAG
CAGATTATGTTTGGAATGATATATTTTGGATCTTGGTCTGTTTCCAAGTGTTTCTTTTCA
ACATTTTTATTTATTCTCCTTCTTCTGCAATAATGTGAAAGTGATACACTCTTACCCGAC
GTTGACTCTCATACAATTGCAGTTTTGAGGCTTGTGTTGTCCAAGCTGTCTCTGGTTTCA
CAGCTGACTACGCACAGACACAATAAACCGTGGAGCGATGAGGATAGGAAGCACTGAAGA
TGTTCTAAAAGTCGCGTCTCACTATTGTTTTGTTCGATTATTGTCTTGCTTTCTTTATGT
TTTCCATTTGATGATCACAGCAGTTCTTTCGCAACACAACTCGGTGCTGCTCTTTGACGA
GAGGGTGGAGAAGATCATGATGAAAAGGAAGACGAACAACATCCGAAGTGACACAGGTGT
CAAGGTGACCACTCGTCGCAGTCTCCTGCATTGGCAGGCTCTGCAGCCAACAAGCAGAGA
GACACAATGTCGTGTGGCGTTCTTACGTGACTTTATTGGCTGATGACATGTGTGTGGGGT
GCTGCAGTGGGATCGTGCTAGGGGCGGGCCCTTCTGGTTAGGCGCAGCCCTAGTTTAAAG
TTGACATTTCGCTTCGGACTGTTTATAGCGTCCAGATGCTTCCCAACGGTCTGGACCGTC
CGCGATCACTCTTTCTCTTGCTTCTGCCATTTTAGGCTCAGTGGATACTTTCGTGACCAT
CTCCAGAACATGTCGGCAAACCAGAGGAAATTCTCAATTTCCCCAGTTTTGACGGCATAT
TGACTTGGCAGAAAGCAACTATCAGATCGATATAGGACTGACCTCGCAGGCCGTGCAGAA
AGCAGCGACTATACGACATTCAGACTTTGACATACATGACATGGAACTGGACGGGCCCCC
CTCTACCTTGCTGGGTTTGTGTGCGATGGCGTGCGATGCCTTTTAGAGTAGAAAACGAAT
GCGTCTTTCTCGTGCTCGCCTGCTCATTGAAGCAGTATGCCGCGCCTGCCTTATGAGGGT
TAGAATTGGTAAAATGATTCTGTAATATCTGGTATTCTGCTCGTTGGCACATTCCACCGA
GAAAGAAGGCCACACAAAACCAAAGCCAAGCCGATGTATAATATTGAGATACTGGGGCCG
AGTCTAGAACCATGTCGACTACCGTGCCGGAGGCAAAAGCTTCGTTCGTCGGGCCTCGCC
CGTTGCTCGCTGCCGACGACACCGAAGAGGTAACAGGCGCAGAGTTGCTGGTTCTTGTTT
TATGCCTATTGGGCGAGTGCACGACTCCCCTTTCGGTCTCCTTTCCACGGAATGACCACG
CATTTATTAGTGGATATGTTTATTCGTCCAGAACGATCCGCCGAGAACGAACGTAGTAGC
ACCGCCCACGATGCTCTGTCCACTCTTCCATTCTCCCCCACACTTACGTCGCAGTACAGA
GAAGCTTGTCTGCTTTTGTCCGTTGTCGTGTGCTTCGTGTATATCGCTCGAGTGTACTGA
ATGTCGTGCTTCCGCCTACCGGGGACTCTTCGTGCGATCTCGAGCTCGCCCGTTCCCCCT
GGCATGTGGGTTAGTCGTCTTCTCTGCTCATTTGCGGTTCGTCTACGATTCCTGTGCCTC
ATCCATTTCTAGCTTTCTGGTCCTAGATCGCTCCTCAAATCCTTCTATTTTCCGTCATAT
AAAATTATAAGGCTTGTTTTCTTCCTTTTCCCGTCTGCCTCCCTTTCGTGGTTCCTTGAT
TGTCCCCCATGTCTTTTTCATCCTTTTAACTTTGAGTGTGCCGGTTGTCATTTTCTCCTT
CTCCGCATTACAGGAGAAAACAGTCATATATTCTCCTTTATTTTTATTATGTTGTGCTCA
TTACCCATAACCCCTCTGACAGTCCTGGAGAATCATCCAACCCGAAACAGACATAAAAGG
AACGACTGTAAAAGTCTTGGCACTTGGCCCACTTACACCAAAACGGCCAAAACGAGTCAA
ACAGGACAAAATCAACAAAAATGCGTCCAACGGGGCCACAACAAAAAGACGAGGCCTGAG
AAAGATTAAAAACTGCTTCTGGCCTCGAAGATAACTCAAGCGAGACAACGAGAAAAAACC
GCCTGGCAGCTCATATCCTGCGTCGTATCAAAAAGCGCTCGCTTTGGGACAGTCTTCTAT
AGTCTGGATTCTTGGGGATCAGACCCTCACGTTGATACCACGATTACCACGACCGAACAA
CAAGTCGCCTCGGCAGAACACCCGCTGCGATCTTGGTTCTGGTCTGAACCTGACATTTGT
CGCAGAAAATGAGACGGGAAAGAAACTGAAAGAAAGCGTCGCGCAAAATTAGGTGCAAAA
AGAGATTGTCATGAGACGCAACAAAAGGCAGGCACGACCAAGTACCACGTGGGCCAATTC
GGCCCAGCTCGTGGACCACACCTTCCCCAGCAAGACAAGACAGCAACTGCCCTTTCCCAC
TTCGTGGTCGCTTCTGATCACTGATCGTCGCTTCTTTCCTGTCGCGTGCATTTGCATCGT
TCTTTCCGTTGTCAGTTTTCTGAAAATTGCCCTAGTCACTCCTTCCCTTGTAATCTTGGC
AGCTGATCATTTTTCTTCATGACATTTGACTTTCGATTTTCTGTTGTCTCTTATCTCTTT
GTCCCTTGTCTTCTGTCTCGTATACCTCCGCGAGCCCACTTACACCGTCCTCTATCTTGT
CGTCCCATGCCACAATAAACTTTCCTAGTTTGATTATCATGTTCCCGGCTTCTTGACAAT
ATGACGACCGCCACTACTCCTGGCTAAAAGGGGCCAAACTGTCTATTGAAAAGGCTGCCT
TTTGTCCCTTTTCTTTACATTTTCTCTTTTGGTCCACTTTGTTTCCTTTCTTCACATCCT
CCTGGTCAAGTTGCGATGGTCTCGTTGCCACGGACTTGGGCCGTTTTCGGGGCCATGGCA
GGCTTGGTCACGGCAGCCGACCTTGCCAGCTATGTATTGCCACTGGTGAGTTATCCCGGG
CCTCTTTCTCTACTTCTCTCTATTCAGACACAGCCCCATAACCAAAGCTATTCATGTCCT
TTAGATTGGCACAGAGGCCGGCGGAAACACCTTCCCCGGTGTCTCGGCACCCTTTGGCAT
GGTCAAGCTTGGCCCGGACATGGACACCGGTCCTAGTGCCACTGGGTCAAGTTACTCGGG
CTATGTCCCAGGTGCCGCCTTTTTTACTGGCTTCAGTATGCTGCACGAGAGTGGAACAGG
CGGTGCTCCTAAATACGGCGTCGTCTCGCAGATGCCCGTTACGGGTGCCCCCGTGGCAAA
TCCGCTCTTGCGCCACGCCGATGCCCGTGGCGCCGTGGCCGACGAAGCCAGTCCGGGCTC
CTACAAAGCCACCATGGCCTCGGGTATTGTCGTTGAGCTTGCCGCCTCGTCGCGTGCAGG
ACTCTACGAATACACGTTTCCAAATAGCACCAGCGGCACTAACAGCGTTATTGTCGACGT
GTCACATTATTTGCCGGCCCCCGACCGTGCCTACCTGAGCCAGCACTACCTCGGCGGCAA
CATTTCTGTCTCCTCCAAACCAGATGGCAGCAATCTTCAGTACCAAGGCGCCGGCACCTA
TAACAATGGCTGGAATCTGTCGCCCGCTTGGACTGTCTACTTTTGCGGCTACTTTGATAG
CCCAGGCACGGTGCAGACGTTTGTCGGCAGCAGCAACACCGGTAGCACAATACATCAGCT
TCCTGCGGCAAGCACCGTGGATACATCACCGAACCGCCTCGGTGCCGTCTTTTCCTTCAA
TGCGACGAATACAACCACTGTCACGTCTCGCGTCGGCGTCTCTTTTATTTCGACTGCCCA
GGCCTGCAACAACGTCAACAGCCAAGTACCCGCGGGCACCAACCAGACGGCCCTGGAAGC
ACAGACTCGCGCCGCCTGGAACGACGAGGTGCTTGGCAAAATCACGACAACTGACAGAGG
CAATACCACGCGGCTGCGGCTGCTGTACTCGTCCTTGTACCACATGTTGCTGCTGCCGCA
GAACAAGACGGGTGAGAACCCCAAGTGGAGCTCGCCGGAGCCCTACTACGACGACATTTT
TACTCTCTGGGATTTGGTAGGTAAAAATGTGGCAGCCCTTTCTTACATATTTCAAGCAAG
GAAGTAGCCGCTGACGTTAACAGTTCCGCTGCACGACTGCCCTGTTCCACGTTCTCCAGC
CGACTATGTACGAAGAGTTCATCCGGTCGCTTCTCGATATCTGGCGCCACGAGGGCTTCA
TGCCGGACGCCCGCTCGTCGTTTTTCAACGGCGCTACCCAGGGCGGTTCAAACGCCGACA
ACGTTTTGGCCGACGCCTACGTTAAGGGCGTGCGCGGTAGCATCAACTGGGATGATGCCT
ATGCTGCCATGGTGACGGACGCCGAGACTGTGCCGCTCAACAACAACGACCCGCGCGACC
CGTCCGGCTCAACAAGAGAGGGCCGCGGCGCCTTACCGGACTGGCACAACTACGGTTTCA
TCACGCGGTCATATGGTCGGTCCGTCACACGTGCGGTCGAGTACTCCGTCAACGACTTTT
CGCTCTACCAGGTTGCCTCGGGCCTGGGCAAGTCCGACGACGCCAGCAAGTACCTTGACC
GGTCACGCAACTGGCGCAAGCACTGGAACCCATCGGCCACATCGCTCGGTTTCTCTGGGT
TTCTGGTACCACGGACAAAGACCTCTTTTATTCAGCAGGATCCTCTTATATGCGGCGGCT
GCTACTGGGCAGACGATTGTAAGTGTAACTGTCCCTGCATTCTAAATGGATTGTCTACTA
ACAGGGGCAGACTACGAGGCTCTTTCGTGGGAGTACTCATTCAACGCCCATCACGACACG
AGAACTCTTGTTAACTACTCAGGCGGCGACACCACCTTCTCTAACCGACTGGCCATGATG
TTTGTCCCTGGCCAGCGGCCCATTGGTTCGGCACCGTTTAACAATACTATCTTCAACCCG
GGCAACGAGCCCAGCTTCACCACCCCTTACCTCTTCAACTTTGTTGGACGCCAGGACCTC
TCTGTCCAGTACAGTCGTGCTGCTGCTGACGCCTACTACCAGCCAACTCCAGGGGGCCTG
CCAGGAAATAGCGACGCCGGCGCCATGGAATCATGGGTCCTTTGGTCCATGATCGGCTTA
TACCCGATCACCGGACAGACCACGTTCCTTATTGGCTCGCCCTGGTTCCGCGACCTCACC
ATCAGTCTCGGCGGCGGCAAGACTTTGCAAATCACGTCGACCAACGTCACCGCCACCACT
TCTTCATCACAGGCTATCTTCGTTCAGTCCCTCCAGGTCAACGGCCAACCGTGGAATAGT
TCCTGGCTCACCTACGACGACATCTTCGCCAGCGGCGGCCGCCTCGAGTTTGTTCTCGGG
CCCCGGCCATCCAACTGGTCCACCGATGGCATTCCCCCGCCCAGCCCGGCCACCGAGGAC
ATAGTGCCGCCGCCGTTGGTGCTACCATCCGTCGTTGACCAGGACCACTTTAGTTGGCAC
GTTGACCGGCCGGTGCTGGCGACTCTGCTTAGTACTGTGAGCGCTACTCTTGTCATCTCC
GCCGTATATCTCTACCTTCGGCGTCGCCACTTGCAGTTGTCGGGCAAGGGCCAAGAGCAC
CAGATACCTACTGCGGAGGTACCGCCTCCATCACCACCACAAGGAGTGAAGTCTAAGCTT
TTAACATTGTACCCCGGGGCGCTTCAACTACCATGGATGGCTAAACAGCTGAGACAGGGT
CCTTTAGGCTCCGCGAGACCAACCGATATGGCCGTCAAGGAAGCAGCCGTTACAACGGGG
TCAGCTGTGAAAGTAATAGCAACGACTGTTTCCGTTGAGGCAATCGACTCTCCTAGTGCC
TCTGGCAGCCAACTGACCGAAGGCTGCGACAATGATGCGGCCACGGCCAATGGCCAGGCT
GAGGTAGCCTCTCCAGTGGTGCTTAAGCCGGCACATGCACTGGGCCCTGACGCTGTTTGA
TATGGATTTTTGGGCATGCTTTCTCTCTTCTTCTTTCGCACATATTTTTGTTTGCATATA
TATGGGCAGTACTTTTCGGATCGAGCGCTTCCTCTTCTCCTTTAGTTTCCTGTTTTGTTT
TCTTGTTTTTGTGGTTCTCGGAGTGCCTCCGCCATTCGAACGCCTAATCATTATGACCGA
CCCATGAGATACCCAAATATTAGACAGTCTTTATCGCTTTCTAGAGCCAGAAAATAGAAC
AAACATTAGTATACACATTTCGAAATCCAATATTTGTTTGTGCCGGTGCGTTTGTCTTGC
ACTTGCAGTGTATTATTGCGAACAATGTGGCAGCTGTGAATATAGCGCTCTGAGACCCCG
CTAGCCGTTCAACTCCGTACTGAGATTTGGTACTTACACGGTCTCAACTCTCAACGTCAA
GCCGGGCGGAGACGTCCGATCGCGCTCCGTGTATCTTGACAAAACCGAAACACGATCTTG
AGCTCGTTTCAAAATGTTGAATAGTTCTCGTCAGCGCCTGTTCACGGACGTGCTGCGAAC
ATCCACCGTTACAGCCAGCCCAGGACATGTTGGCCGGCGCCTGTTCTTCCTGTCCGCTCA
TCGGAGGGCCGACTTTACCCATGCAGTACGTCACTTTCGAGCGTCTGTCGTCTCGTCTTC
TCATTGACGATGTGTTGGCTGACACGCTTCCAAAGGTTATCGGTGGTGGGGTCGTCGGCC
TCGCCGTAGCACGTGGCCTGGCGGAGCGGGCGGCAACGATTGCGCCTTCCTCCTCTGCGT
CGTCTGTGCTCCTGCTCGAACGCCACGACACTGTCGGCACCGAAACCTCTGCCCGCAACA
GCGAGGTCATCCACGCCGGCCTCTACTACGGCGCCGATTCCCTCAAAACCCAGCTCTGCA
TCCGCGGCCGGCAGCTGCTGTACGCCTTTTGCGACCAGTACGGCGTTGCCCACCGTCGCA
CCGGCAAGTGGATTGTGGCCCAGACACCCGGCCAGCGCGCGTCCCTCGAGACGATCTATG
CATTTGGGCAGGCCTACCACGACCGCGACGCCGTTCCTCTGCGCTGGGTCGGTGCCGCCG
AGGCCAAGAAGCGCGAGCCCGCGGTGCGTGCGGAGACGGGTGTGCTCGAGAGTCTGGCGA
CGGGCATCGTCGACAGCCACGGCCTGATGCAGACGCTGCTGGGGCTGTTTGAGCAGGCAG
GCGGCGTGCTGGCTCCCGGGTCGCCTGTTGTGAAGATTACGCCGCTGCCGCTCGGCAGTG
CGTCCCAGCAGCCAGGCGACGGCGGCTGGCAGTTGCACATCAAGACGTCGGCGGATGCCG
ACGAGACGGTCGTGACGGCCGAGACGATTGTCAATGCAGCCGGCCTCGGCGCGGCGGCTG
TGCACAACATGATTACGCAACAAAACGGCTCGGCCGACAAACAAGAGCCCATGCAGCTCT
ACTACGCAAAGGGCAACTACTTTTCCTACGCCCACAGCCAGCCGCGCGTGTCGACGCTCG
TGTACCCAGCCCCGGAGCCAGGGCTGGCTGGTCTCGGCACACATCTGACACTCGATCTGG
CCGGTCGTATTCGGTTTGGGCCCGACGTCGAGTGGGTGGACGACCCGACCGACCTGGCTG
TCAATGCGCAGCAGCTGCCGCAGGCCATCGAGGCCATCAGGACCTACCTGCCGGGCATCG
ACCCAGCAGCCCTGCAGCCCGACTATGCCGGCATGCGGCCGAAGCTGGTCAGCGCGGGCA
AGGGGGCGGCCGACTTTGTTGTCCGTAGCGAGCCGGGCTACCATGGCTGGGTCAACTTGC
TGGGCATTGAGAGTCCCGGGTTGACGAGCAGTCTGGCGATTGGCGAGATGGTGGAGAAGA
TGGTCTATGCAAGCTGAGGCGGAGTGGAGATGTATGATGACGATACGTCTGCTTTTTTGA
GATTATAATATATGTATATTAACCTCAATATTTTGGTGACAATATAGCCATAGCCGAGCT
GTGAAAGCAGTGTAGCCTCTGAATCATGAAACGGAACGATAGTGGCCCATAAGGCAACAG
AAGAAAATCTACGAGGCAAAAGAGACAAACTATGCGACGGAAATAATGCGATACCATTCA
AAAGAAGAAGATCCTGATACTAGAATAATCATAGATGAAACAGACAAAACGCCAGTTTGT
GCAGCCTATATCCCGTGGAAGGGGGCTGTCCCATGTTGCAATCCCCAAACCAGGCAAAAC
ATCAGGAATAAAGACAAAAGCGAGGGTGCACAAAAGATCGAAACGGCAGAACATGACAGA
ATATCAAAAACGAAAGAAAAGAACCAGAACGCCCCAATGGTGTACCTAAAAGAAAACCCC
TCGTCACCGCATCGTCACGCTCGGGTAGAACATGCGGGTCTTGATGTTGACCCGGAACTC
GTAGATGCCACCCTCAGTGCCGACATACCTAGGAAAGTTAGGGACTGCAACGACATGACA
AACAAAAACAAAAAGGGGAGGGCACGAAGACTCACAATATACTCCCATCCTCGCTCCAGG
CCAGGCCGGCTGTGTGGCCGTCCTTTTGCTCTGTCGGGCCAGGCTCACGAGCGCGCCGCG
CCGTCGGAATGTTGGAGTCCCACGCCAGCAGGCTCGATGAGTTGAGTACCGTGTCGGGCA
AGGGCAGTGGCAGCGCGTTTCGATTGGCCCGCCGGGTGGAATTCGGGATGCCGCCAAACA
CGCGGTTGGTCGTCGCCGTCGCCGTCGCCCCCGTAGTTGTGGCGGCGGGCGGCTGGTCCC
CGAGCTGGTACGCATGCAGAATGTCTATAGTCTGTCTGTTGCTCACGTCGTCTGGACTCC
CGATACCACCACTGCCGTCGCCGCCGCTGCCCCACAGCGGATCCCGTTGCCGTGTCGTCG
ACGTTGCGGCGTCGCGGGACGAGAAGGCATTGTCGTCGCTGCCCGAATCGTCGTTTTCGA
CTCCTGCAGCGAATGCGCTGGCTCGTTGCGCGGCTTGCAGCAGGCCGGCCGGCGCCGGTG
CCAGCCAACGGCGCTCCACGTCGGCAGCATCCCGGGCGTTGCGCAGATTCCGCAGGCTGC
CGAGAATGTCGTTGACTGCCATGGTCACATTCTCATTCTGCTCGCGCGTCCGTGCGGCGC
TCCGGGCGCGGCTGTTGCTGGTGCCGGTCCGGATGTTAATGATGCCACTGGCGGTGTTGC
GGGTGCTCGCCAAACTGCCGCTGCCGCTGGCCATAGCGCTGCTGTTGTCGGCGCCCGATG
ACATGCCTCGTGAGCCCAGTGACGGCCGTGACCGGAGCAGCCATGCCGCCCGGCGTCCAA
AGTCGGACGTGTCCCGGTCACGATCCCGGTCGCGCTGATCCCGGCCCAGCAGTGCCTGCT
GTTCGCGCAGTAAACGTTGCCGCCGCAGCATACTCTGCATGCTGCGGAGGTTCTGTGAAT
CGCCGGTCGACGTCGGCATGTGGTACCAGTCCAGCGCGTCCCGAATGCGCATCGCCTGCT
CGCTCGAGGTCATATCGTAGTCGTTCGCCGATGGACTGGTCGATTCGTTCAAGGCGTTGC
TCATCGTGCTGTCGCCGCCACCCGCGTTGCCGGAACCGCCAGCGCCCTGCTGCCCTGTCC
GTCTGCGCTGGCGCTCCTCCTCAAACTCGTCGTTGCGGATGACCTCGTTAATGTTCACGT
GCTCGTAGGCGTCGTCGTCGCACAACTGGAGAATCTGTCGCGACACAAAGCCGTTGCGCA
CGTCGGCAACACCCACCGACCCGTGGTCTTCGCTCCACGCCAGCAGGTCGTAGGGGCCTG
GACAAAAGGACATTTCGCGCACGGCACCCGAGTCCAAGTTGGGATTCGACGAGTTGAAGC
AGGCCACCAAGCTTGTGTTCGGGTTGGCGAGTGTGCTCGTCTCGTAGACATGGATTACAC
CGTACTGTGTAGCGACGGCGAGATACCGGCCCGTATTCGAGAAACACACCGCAAAACTGC
CGCGGTGGACACTGGTGTCGACCCGGCTCTGGCCGCGCAGGTGATGCTTGGCCAGCAGCT
TCCACTCGTAGTGCTTTGCCGGCGTCGCCTGTGCCTCACCGCGGGCGAGACGGTTGGAGC
CGCCCATCTGCTTTTCCACGCGCTCGTGTATATAAAGATAGGGGTCATCACTGACGGCCA
CCAGCAGCCGGCCGTCGGGCGAGATGACGGCGCGGTTAACGCAGTCGGGGTATTCCAGCA
CATCGAGCTCCTCGGCGGTCTCCAAGTTGACAAGCGTGACCTGCTTGTCATTGTTGGAAA
GCGCGGCGATCGGGCACGAGTAGGCGCCTGGCCAGAGTGGCACAAAGCTCGACGGGGTCC
ATATCGTGATGCAGTTGACACGGTCCGTGCCAAACTTTTGGCTCTTGGCCACCAGCCGCG
ACGGTACGGTTACCAATAATGCTGCGTCGGTCATGCGCATGTCAAAGTCATCGTACTCTT
CGTCGTCCATACCCGGTTCGTTGTCATCGTTTTCGCTGTCGTTGTTGTCGTTGTTTTCGT
TGTTCTCAAGATCGTGGTCGTGGTCCATGCTGTGTGGGTGCCGGGCCAGCCTGTCGTGGC
CGTTCCCCTCAACACCTCCACTCCTGCTTTCTGCTGTCGATCCGACAGCCGCGCCATCGC
TGCTTTCCCTGCGTCCGCGTCCTGGACCAACAGCGCTCGGCGACTGGGAACTGGAAGCAC
CCCGCGTCGCATTTACCCGGATGGCGACAAACTCGCCCTCTTCACCTCCACAGCAGACCC
AGCCCTGTCGAGCCACGAGGCATCGCGGGGAGAACTCGAGCTCGGCAATCGTTTCCGATT
TTCGTGTAGCGGTGTCGAACTCTTGGATGTGCAGGTTTCCGATGCCAGCCGGGAAGTAGA
CGGTGTCGTTGACGGCGCCAATGAGAGATCGCAGCTGCCAGTGACTAAATAATAGCGCAT
AGGTCAGTTTCCAGCAACAGACTGTATCACAGGCTTCCAAAAGCCAAAGAGGTGACGCAC
ATTGGATTGATGCGGGCACGATAGTGTCGTCTTGGCTCCCGGCAAATCAGGGCTTCGGTC
GGATAGCACCTATCGTTTCGCTGAGGTTAGCACAGATGGCTCGATTGCGAGCGGGCGGAT
CATCACCGCCGTCGACGACTCTGTCTGTGGACCATCCCCCAAGACATACGCAGTCTCATC
TTTCACATCCCCCACGGCCATGGCAGTCGAAATCGTCGGTGGTCAATAGCAGAACAGGGA
CAAAGTTGTGCGACATCCACCAGCGAAGGAGGAAGCGCAGTGGCGACGGAGGTGGCCCAG
ATACGGGCCGAGCGAAGAAAGGTAATCGACAGTCGCCGGATTAGATAAAACGGCGACGCC
GCAGCGGCTAATGCGTCCGTGACACCCGGGGGATAGTGTGGTCCGTGTCGTCGTGATTAA
AAGCGGCGATTGAAGGCGCGGATCGTCGTCAATTGTGTCACAGCAATCAGGGGCGTCCTT
GCAGCGATAGTCGATGTTGGTCGACCGACTCGTTTGATGTATGTATAATCGAAGGACTTG
TCCGTGGAAATAAGACGAGGCGCGGCGGTCGTGTGCAGAGGGGGATGCAGTTTGATGAGG
ATGTCTCAATTTTGCGACGACGATGAATTACAGGCGAAAGGGCTCGAGATGACGTTCAGC
CAGGAGCCAGCTGTAGTCTCCTTCGCGGAGGCAGCAGGCGCCGTACGGGGCTGCAAAGCG
GCACTGTGTGCTCTGTAATTGGCGGGCAGGTGCGCCGCCCTGGCCTCTGAGCGAACGGGA
TAGTGGATAGTGCGCCTTGGCGACGAGGCTGAAATCCCATGAAATCCACCCCTAAGCAGT
TGGGGAAGGCGCTGGCCTGTTTGCGCACTGTATTACACTGTGCTGTACGCAACTCCAAAG
CGAGACCGAGTCGCACAATTTAACAGAACAAGGACGCATCGCGGTATCAGCCAGGAAGTA
CAGACATCCTGCAGCATCAGTGCGTCTCTGGGAGCACTGCCGTGCGAGGCATGCGCGAGC
AAAAAGTTGCAGCATCAACATCCGCCGACTTTCGCTCATAGTGAAGGCGGTGAGTTATGT
TTCGGCGGAGTAGGCGGCAGAAAGTGCGTGGTGGGTGCTCTTTCCCTTTCTATTCGACCT
TCCTGTCCTAGCACAGCCCAGCTTTGGCACCTTCCTCCTCCGGCCCGGAACCCCAGCTTT
TAATCTGGTTGTGTTTTGCGGCCCAGCTCGCTCCTGCTCTAATGGACCTCGGCCGCGAGT
AAAAAGCGGCAACAGCTCGGTCTCGGTCTTATTCCTTCCTGCCGCTTTCGACCGCTTGCT
CTAGCCGGTCCACGCAAAACCGGTGGGATCGTTGGTAAGCCCTGGTGCGGAGTAGTAGAG
AGTCACAATGCAAGCTGAAACTTTGTGTGCTTCTTGAGAAGGGCGGCGTGGGCAATTCAA
GAAGTTTGACATTGGTGCCTTTGAAGGATTTCGGTTGTGCTATTGAGCGTGCTTTTGGGT
AGCGTTTTGCAAAGTTCTCAGGCCATCGCTCCTTCCTCCCATCCCGCTTAGACCCGGAAC
ATAGTCACGTGCGGTAAATTTAGAGATAACACGTGACTTTTCTACCGCTGTAGGAGTCTG
TGGCAACCGGAAAAGTGGGGCATGTCGCTCTAGCGGGTAGCCAGCAGCCAATAGGATGCA
GCGCCTGTGAGTGGCCCAGCACCTTCTCGAATTTTTCAGAGAGCAGGGGCAATGAAAAAA
GGAAAAGAAGCAGCCGAAAAAAGCTCTTCCATAAAATCTTCCATCCTCTCTCCAGGTCCT
CTCTGCCCACACCATTTCTTCATCATTTCCTCACTTTATACCCCACGGTGCATCTTGTCC
CGACTCACCTCGTCTGCGCATTCTCCTCCCTCATTCTCCGAGTTGTCGAGAGTGGTATCT
GCTGTATCTTGTTTTTCTTTCCTTTCCTTTCTTCTACACATCCGACATCATGTTGGCCGC
TCGTTTCTCCAGAGCCGTGAGTACCGTCTCCCATTCTCCCAGCTGCAAGTACAACGACTC
GAGCCCTCCGCTAACCGTCATAGCTTCCCCGGGCATCCTCTATGGCCACGCGCCCGGCGG
CGATGCGCGCCAGCGCTTTCCGTCCTGCCTTTGCTCGCTTCGAGTCGACCGGCACCGAGG
AGAAGGTCAAGGGCGCAGTCATCGGTATCGATCTCGGCACCACCAACTCGGCCGTCGCCA
TCATGGAGGGCAAGGTCCCCAAGATCATTGAGAACGCCGAGGGTGCCCGCACCACCCCCT
CCGTCGTCGCCTTCTCCGAGGACGGCGAGCGGTTAGTCGGTGTCGCTGCCAAGCGCCAGG
CCGTCGTCAACCCCGAGAACACCCTGTTCGCCACGAAGCGGTTGATTGGCCGCAAGTTCA
AGGACGCCGAGGTCCAGCGTGATCTGAAGGAGGTCCCCTACAAGATTGTCCAGCACACCA
ACGGCGACGCCTGGGTCGCTGCCCGCGGCAAGAACTACTCGCCCTCGCAGGTCGGTGGCT
TCGTCCTGCAGAAGATGAAGGAGACCGCCGAATCCTACCTCAGCAAGCCCGTCAAGAACG
CCGTCGTCACCGTCCCCGCCTACTTCAACGACTCACAGCGCCAGGCCACCAAGGACGCCG
GTCAGATCGCCGGCCTCAACGTCCTGCGTGTCGTCAACGAGCCCACTGCTGCTGCCCTGG
CCTACGGTCTGGAGAAGGAGGCCGACCGCGTCATTGCCGTCTACGATCTGGGCGGTGGCA
CCTTCGATATCTCCGTCCTGGAGATCCAGAGCGGCGTCTTCGAGGTCAAGTCGACCAACG
GCGACACCCACCTGGGTGGTGAGGATTTCGACATCACGCTGGTCCGCCACCTGGTTGACC
AGTTCAAGAAGGACTCCGGCCTGGACCTGTCGGGCGACCGCATGGCCATCCAGCGCATTC
GCGAGGCCGCCGAGAAGGCCAAGATCGAGCTGTCTTCGTCGCAGCAGACCGACATCAACC
TGCCCTTCATCACGGCCGACGCCTCGGGCCCCAAGCACATCAACACCAAGCTGACCCGCG
CGCAGCTCGAGAAGATGATGGACCCTCTCATTACCCGCACCATTGAGCCCGTGCGCAAGG
CGCTCAAGGACGCCAACCTGCAGGCCAAGGACATCCAGGAGGTCATCCTGGTCGGTGGCA
TGACCCGCATGCCCAAGGTGTCTGAGTCCGTCAAGGGCATCTTCGGCCGCGAGCCCGCCA
AGTCGGTCAACCCCGACGAGGCCGTCGCCATCGGCGCCGCCATTCAGGGTGCCGTTCTGT
CGGGTGAGGTCACCGACCTGCTGCTGCTGGACGTGACCCCGCTGTCCCTGGGTATCGAGA
CCCTGGGCGGTGTGTTCACCCGTCTGATCAACCGCAACACGACCATCCCCACCAAGAAGT
CGCAAGTCTTTTCGACGGCCGCCGACTTCCAGACTGCTGTGGAGATCAAGGTGTACCAGG
GCGAGCGTGAGCTTGTCAAGGACAACAAGCTGCTGGGCAACTTCCAGCTGGTCGGGATCC
CGCCCGCCCACCGCGGCGTGCCCCAGATCGAGGTGACGTTCGACATTGACGCCGACTCGA
TTGTGCACGTGCACGCCAAGGACAAGTCCACCAACAAGGACCAGTCCATCACCATTGCCT
CGGGCTCGGGTCTGTCGGACTCGGAGATCCAGCGCATGGTGGACGAGTCGGAGCAGTACG
CCGAGCAGGACAAGGTCCGCAAGGATGCGATTGAGGCGTCGAACCGCGCCGACAGCATCC
TGACCGACACCGAGAAGGCCCTGACCGACCACGCCGACAAGCTGGACAAGACCGAGTCAG
ACCAGCTGCGCGAGAAGATCACTGAGCTCCGCGAGTACATCTCCAAGAGCCAGGCCGGCG
AGGGCGATGCCACCGCTGAGGATATCAAGACCAAGGTCGACGAGCTGCAGAACGCCTCGC
TGAACCTGCTGGACAAGGTCCACCGCGCCCGTGGCGAGGACCAACCCCAGGAGGAGCAGA
AGCCCGAGGGCGAGAAGAAGGATGAGACCAAGCAGTAAATGTGGGGGAGGAAACAACCCG
ACTGCCCGACAGGACGAGCTTGGCATCGCCAGCGAAAACAAAATTTAAAAAAATACGCAA
AACAAGTCACAAAAAATTAAAATTGGGACGAGGAAACGAAAAAGAAATGATGGGCCTGGG
ATCCTTTTGATTTTTTTTAGCGCAATCTGTGGTTTTATAGATTTCCCCCCCGGTGTTCTT
CCATTTCATCATTTCATCTCCATCACCTAAACTCTCTCTCTTACTTTCATGCCCTCTCTT
CCATCTCCATCATCTCCACCATCTTTCACATATCTCTCCATGTATCTCCTCTCTGTACTC
TATACATTCATGATTTCATTGTTATATCCTTTTGAATCTGCTTCTTCTCTTGAGAGCATA
TGTTGTGGACGAGTCTCATGTGGCCTGGCTCGACTTGTAGTCTACCAGACTCACGATACA
TTGGGACGGAACGGACAACGAGGTCATGCACAATAGGCGGGAAAACGCGGCGTTTACGAG
CATTTAAAACAAAGTTGTTGATGTTTGTTTTTATGTTTCTCATTTCTCTACTGCACAGTT
TCAGAGACTGTATCAAGACAGAGGCAAGAAACAAGGTTGAAGGCCTGGGCAGTGTAGCGC
ATGCTCTTCTTTCACTTGTCTTATTTGCTTCGGTCCACCATGCCCAGCAAGCTTGATTGA
CTTGCGGTAATCTATTTCCATATAAACATAATAGACATATCCCCACTCATTCTTAAGATA
CCATTAACGATATTGCTTTGACTTTTCATGCCGTAGAAACGTGGACAAAAAAGGAGTTTG
CTTTTAATGAAGAACGAAAATATGAGAATCGCAGAAGCATACGGCATCGTTTTATCTCTT
GAAACCGAACCAGCCACGCTTTTGCGGCTGTTCCTGTTGGGGCGGCGGCGCGCCCGAGGC
CGCGGTTGCCGCCTGCTGGCTGCTCTCGCTCTTGACCGCCGCAGCAGCACCACTGCCGGC
CTTGCTCGGGTAGTCAATGTAGTTCCATGCAATGTCGAGGAAGATGGGCTTGACGGGCAC
CGCCTGTATCCGCGGCGGGTAAGCCACAATGTTCTCGAGGTCGACGGCGCCCTGCGGGTA
TTCGCCAAGCGTCTCGGACAGGGCCAGCGCGCCGGCCTTGTGGGCCGCAGCGCCAGCCGT
TGGCTGCTGTTTCTCAATGTCGACCAACGCTCGTGTCCGCCGGAGCTCAGCCTGCAGTAG
GGCCTGCAGGAAGGCGACGTCGTCGGCCGAGACGTGGATACTGCGCAGCGGCGAGTCCTT
CGTCTGGCTGCTGCCCGTCGCATTGCGCGCACCGGCGGCCTTGGTGAGGACCGGGGCCGC
CGCATCCGCCTGGTTGAGGGCGTACTTGACGAGGGCCAGGGCGTTGGCCGCATGGCCGGC
CAGCGTGTGCGAGCGGGCAATGGCGAGCGACTTGAGGGCCACAAAGTACTTGGCGGTCGC
GTCGAGCTGCTCGGCCAGATCCACGTCGGCGGCGACACCGGGCAGCTCCTTGACGGTCTC
GAGACTCTGGAGCGTGCCGTCGTAGAGGACAAGCTTCTCCTTGAGGCGCGCTAGCAGGCG
GCCAGGGGCTTCGGGGCGCGTCACGGCCGGCTTGCCCTTGGCCTTTCTTGTGACGACGGG
GGCCGACTGCACGACGGCGCCGTCGTGCGGACCGGTCAGGACACGGTTGCGGCCGATGCG
GTCGCTGATCATCTCGTAGTTGGCGGCGGTGCGCGCAATGTACAGGAGCTGCACGTTGGG
GTCGCTCTGGGGAATGCCCTCGTTGCGCAGGTCGTCGATGGCGGCCTTGGTGGCGTCGAC
GGCGTCCTGGCTGACGGTCAGCACGTCGTCGTAGGCGGCCGCCTTGTCCTTGGGGGCCAT
GCGGGCGCCGCCGGCCACCAGCTGTGCCTCGAGGCGTGCCTTGGCCAGGTCGAGCGCGGC
CCACGCCGAGGCAATGGCGGCGTCCTCGATCTTGACCTCGCGCGACCGCCAAGTGAGCGT
GCGTGTCGAGGCCACGACGCCACCCACAGTCCCTGGTGCAGCCGCCTCGAGGCTCTCGCT
GCCGTCGGCAGTGGCGGCCGTCTTGGGCTGCAAAATGGTGGGGTCGATCTGGTTGACAGA
GGCGACGAGCGCAGACGTGTCCGGTGTGGCGGCGACGCTCTTGGCAGACAGGAGCGCCTC
GCGTGCGACGATGGGGATGGGCTTGGAGCGCGGCATCTTGAGCTGGTAGGCGGCGTACCG
CAGCGACGGCTCAATGGTCTCGGAGAGCAGGTCGCGGAAGATGTCGGCGCGGGTGGGCGA
AGCGGATGAGAGGGCACTGTAGATGGCCCATACGGCAGCGTAGTTGGCCAAGCACAGCTC
CCAGGCCTGCTTCTCGAACGCGGCGGCGCCCCGGAGCATGGCGGCATAGGCACGCGCCTC
CAGACGGTCAACGTCGCTGGCGCCGCTGGTACCGTCCTGCAGCAGGTCCGATAGGCCGGC
AGCGTACTTGGCGGCCTTGTCGAGACGCGAGACAATGTGCGAGCGGGTGTGGCCGGTGAT
GCCCTTTTTGTTGGAGGCATGGGCCGCCTTCATGGCCATGGCCTGGGCGAAAGCGCGCTC
GGCCGTGAGCAGTTGGAGTCGTGCGTAGCTGAACTGTTAGTAAAGAGTCGAACAACCCCC
CCAAAATTCAAAGAAAAAAAAACAGCCAGGAAACATACCTCACGTCTTCAGCCACCTGCT
CGGCCTTGATGTTGTTCGCATTGTGGTTGTATTTGCCCCGATGCCGGGTGGCCACACGCA
GCTTTTTCCGGATATTCAGCAGACGGTGCGCCAGCTGTGTGCGGTAGGTGCTGTAGTCGC
CGTACAGCAGGGCCTTGTCTCTTGATGAGACGACAAACTGTGTGATATCCATTGTGCGGT
TGTCCTCTTTGCTATGTCCTTTCTGTCGTCCGCCGTCTTCGTCTTGTCCCTCGTGACAAT
CGCCAGGCCGGAGCAGAGAGTGAGTCCGTCGGCGTGCGTCCTCGGTCGTCCACAGAGGAT
CGAGCGTGTGGCTTGTCGTCGTACGGTCTGCGTGGGTGGTGCGGCCGGCCGAGAGTCTGA
GAGACTTGTGCTGTCCCGTTCTCCTATTTTCTTGTCTCCTCTGCTGTTCTGCGGTCGTCT
GCCAAATGTGTGGGGTTGATATCGACAGCGTGTAAATTTGCTAGCACCGTTTTTTTGTTC
TCGTTTGGCAGCAGCGAGTCTTGTGCCCCACCTACCCAGCATGCTTCTGTGCGCCTGTCG
CTCCTGCCCAAACAGCCCAAAACTTGGAGTCCAGTGGGTCGCAACCGCCGTCCGCTGAAG
CGTTGTACAGTGGGAAGGCACGGATCATTCATTGGCCGCTCCGGCGCAAAAGCTCCAGCA
GCTTGGGCACCTGCCACCAATGCACCTTCCAGCCAGAACATCGGACCACTACCCATCGAA
AAAAAGTTAGTATGAACGTCCATCTGTAGATACCTCCATTCCGCCTGGGAGCCCGCCATT
TGCCGCCAAACAACACCACGGCCTGACACAGCTGCACATTTTGCACTAGACACTACGACA
GTCGACTGTGGTGCAAAACAAAGCGTGCGCCCAGATAAATCTCCTCGTTTTTCCATTGCC
AAGCGGAGCTTTGTTTATATGCACGTGCTGAAGTGAGGCTTCACTTTTGTCGTCGCCAGC
AATTACACAGAGCTTGCTTTTGCCCTGTTGCTCTACACCAGCTGGGGCTCTCGACCGACC
AACAGACCCAAGTGGCATCGGGCTTCTTCGGAATACCTCTCAACCTGCCCATAATGTGTC
CATAGCCTGCTCGTCACCCGACAACCGTCCCCCCATTTTACGGCATATACGCCGCCACCT
TGCGACCTTGCCGACGACGGCCGCTTCGACCTGATGCCGCTGCTCGACCGGACAGCGGCC
GGGCTGGAGCCTGCCGGGCTCCAGCGGCTGCTGCCCAACGTGTCAAAAGCAGCCAGCGGC
ACGTCGTCTGGTGCCCTGCAGGCCCTTTTTGCACAGCGGGGCCTCTCCGGATCCGGATCC
GATCCGCGCGACGGCTATTTCGATATGTACACCCCAGAGCTGTTCCAGATCGAGCCACTC
AATGCCTCGGCCTTTTTGCTCGACTTCCTGTACCCAAAGGGCACCTTGACCTTTGTCCGA
AGGTTGTCCAGAGCCACAGACCGCCGTGGCCGGGCAGACAGCTCAACAACCGCATCCACA
TCCACATCCACGAATGCTACGCAGACCGCAAATTCCTCACGAAAACCGACACCGACACGA
CACTTTCGATCCCTCCTCTCCTCGTCTGCGGCAGTATCCGAGGGTATCCAGGTCGAGAGC
CATTCAACGGCTGCGGCGGATCACGCTTCTCACAGAGCCACTGATCTGTTTCGCAGTGAA
AATGGCGGTCTGGTTGGGTCAGGTAAACAGGTCCGGGCGCCTCACGAGGACCAGGGTGCC
GTCCTTGCCGACTTGACGCAGCTCCTCCAGCTGCGGCCGACAGCCACCCACCACGACGCC
TTTGAGCGGGTGTGGGGCCTGTACAACCGGTTGGACGAAGGGCCGCAAAAGACCGCCCTG
AACCGCGCGGTCCTGCAGTTTCTGACGCCGTCCAAGCGGCCGACCGAAGCACACAGGGTC
CTGCGTCTCTTTGAAACGATTGACCCGTCGCAATGGGACACCGCCACTGTCGCCGCGGCC
ATCAACACCCAGCTGCGCCTCCGAAACCGGACAGAAGCTCTCTCCATCTTCCAGCGCAGC
ACGGCCACGGATGCTTGGGCAGACGGTGCAGCGCCCGGGCTCGACTTGCTGATCGCAAAT
GCCCTCAAGACGCTCTCATGGGACGCCATCTCGGCCGCATGGAGCGTCTATAAGAAGAAG
ACCGGTCGGATCAAGGCCGAGGAGCCGCTACTCACGGCCGTTGTTGAGCTTCTGGGCCTG
CAAGACAAGATGCAGATGTTCGCCGAGTTTATCGATATCGCGGCCCAGAAAGCACAGAAG
TCGGAGCATCCTGAGCTGCCGGAGCAGCCAGAGCTCTCAGAGTCGCCTGAACAGCTCGTG
GCCCTCGAGCTGGCTGAGCACAACACCGACCCGGCCGAGCGCCTGGACCTCGAGTCCCTC
AAAGAGGCATTCAAGGCCATTCTCGAGGCCTCGCTGAACCGCCTCGACCCGGACGCCGCG
TTTCCCCTCGTGCGGTCTCTGACGAACCCGCGTGTCCTCGAGAACTTCATCCAGGTCCTC
ATCAACAACAAGCGCTTCGACTTGGCAGCTCAAGCCTACGCGGAGTACCGCATCATGCCC
AAGTTTCGGCCGCACACGTCCACCCTCGCCGACATGGTGCGCCACGTCTACTACCCACAC
AACGCTCGCGGCATGGAGGATGTGCTCAAGGACTGGTACAACGCCAAGGGCCGCCTTAGC
TTCTGGGGCTACCAAAAGTACCTCGCCTTTTACGCGTCACGCGGTGACGTCACATCCGTC
TACCGCCTGTGGGACGAGTTCACCACTGTCTATCCCACGGCCATTGCGAGCGCCGAAGAC
ACCTTCGCCCACCTGCTCAAAGTGCACGCCGTGCGCGGCGACCTGGCCCAGGTCGAGCAG
GTCTTCGCCGAGACCTCGGACAAGTACAACGTGAAGCCCAATATTATCTGCTGGAACATC
CGTCTACACGTCTATGTCGAGCGCGGCCACTATGCCAAGGCCATGGAGATCTTCGAGCAC
CTCTGCGAGGCTGTCGCGCCGGACGACTACAGCTTCAGCACCATCATGTCGATTGTCGGC
GGCCGCGGCGATCTCGAACTCGTTTCGGACCTGTATTGGCTGGCCCAGCGGTGCGGCGTG
AGAATCACCGAGGCCATCATCGACCCCATTGTCGAGGCCTACTGCCAAAACGAGCGCTAC
GACGACGCCGAGCGCCTCTGCGTCACCACCACGCGCGACGGCACCGTCAGCGGCAAGCCG
TACACCGCGCTCTGGAACACGCTGCTGCACCACCACGCGCTCCGCCACGACCTGGTCGCC
GTCAACCGCATCCTCAACGTCATGACCCGCCTCCACGTCAAGTACGACAGCAACACCTAC
AGCGCCCTGCTCTTTGCATTGGCGCAGTGCCGCCAGCCCCGCCGCGCCGTCGAGCTCCTG
CGCACCGCCCAGGAAGACGGCATCTTCCGTCCCGAGGCGCATCACTACACCCTGCTCATG
ATGGCCTACATTCGCAGCAAACAGCCCCACCGCGCCCTGCAGGTCAACCGCCTCATGCAC
CACATGGGCTTCCAGCGCTCCAGCCAGCAGGTCCAGATGGTCATCAAGGCCTTTAGTCAG
TGGCAGGACTTTCCCAAGGGCGACACGCCCACCGAGGGCGGCCTGAGCGCCACCGAGCGC
CGCGATCTTTTTGCAAAAGCGCTGCGCGAGTTCCAGCGCTCGCTCCATGTGCAGGACCGC
CGGGACGCGTCCATGCCGTCGCGCGCCAAGGAGGCCGTCGGCCGTGACGCCGCACGCATG
CACCTTGGCGCCGTCCGCCGTTTCTCGTTTGTCATCTTTATGCTGCTGCAGGCGCGCGAT
TTCGCTGGCGTCGAAGAGGTGATGCAGCTGTACAAGTCCATTGCGCCTGCCGACGAGCGC
CAGCAGCCCCTGCCGCTCAAGCTGTGCAACGCGCTCATGCTGTCCGACTACTACGACGGC
CGTTTTGACCGCGTCAAGGAGATGTGGCAGAACATCCTGGCCCGCACCCAGGAGGTCAGC
CGCCCGCAAACGCTCAAGACGACGCGCCTCGAGTCCATTCTCGGCCACGCCAAGGGTGAC
CATGCCGAGACTGGCATTCAGACCGCCCTTGCCGCCAGCCAGCCGGTGCCCAAGACCATC
GAGTCGAAGGAGGACCGGCCCGTGGTCGCCAAGCTGCGGTACGGCCTGACGGACCCGCTT
AAGACCATGCAGCGCCTGTACGCTGCGCAGCGGGACCCGGAGGGGCTGATGAACCTCATC
AACAACGACGCCCTTGCCAATGGCTTCTTGCTCGACAACAAGAACTGGAACCACTATGTG
CAGCACCTGGCCCGCCTCGGCCGCACGCGTGAGGCCTTCGCCGTCTGCGAAGAACAGCTC
ATGGGCCAGTGGAGCGGCTTTGCTCCTCTCCGTGCGCTCCATCGCCTGCGAGGTGACGAC
GATGGCAGCCCGTCTGACTTGGAACGGCAACCACAACAGCCCTTGTCGTCGTCACCGTCG
CAGACACAGAGCAACGTGCCACCGAAATCGCAGCCTGCCGAGGCGCTGGATGCCGACTCG
GGCGGCAACGCCAGCACCAACGAACAGGACATTAACAAGACCGGCAGCGCCAGCCCACGC
ATGTCGCGCCTGAAGCGCATCCGCGAGAGCGCCACCCGCTACAACCGCCCCATGACCTAC
ACCTTCATGGTCCTGGCCAAGGCGTACCTGGAGCTCGAGCAGATGGCCGTGTGGTCGTCG
GCCGCCGAGCGGCAGTTCCACGACCTGGGCGCCAAGAGCCCGCGCACGGTGCACGCGGTG
CGGACCATGGTGCGTATGAACTCGCGCATTGAGGGCCGCGTGTTTGGCGGCAGTGACAAT
GTGACCACCGACGCGGGCATCTTCCCACCAGCCGGCACGAACCCGGCGCCGACTCCGAGG
GCCGGTGATATCGACAGCAACTCGCTTCGCGACATGTCTGAGGATATAATATCTCGCCGT
GAAACTAGTCAACGATAATGAATGAATGGTCTAGCAATAGAGCGGGAAAACATATACCCC
TCGTTTGAAGGCAACGGCACGTAAATATACAAATGTACATTAACTAAGATATGTCTCTAA
ATGGAGAAAACCTGATAGATATCATGATAACCAAATATATATATATATATATATAGTGAA
TTAATAGGATTGAGCTGAATAGTAGGGTATATATGGTCCAATACGACGCCTTAAATTTTG
TCCATCCAAAAAGAGAATATAAAGGGGATGATATTGGTGGGAGATGGTCGGTGGATTGTC
CCATTCGACAAAAGATTCACCATCGTAGGAAACTTGTTCTCAAATGTCAGGGGTCTCTTT
GTCAGCTTCCTCAGGAGCCGCGTTCTTCTCAACTTCGAGTGACCGCAGGCGCTGCGATAG
GAGTCCCTCGCAAGCAGCCGGGCTGCCGCTTACGAAAGCGTTCCCGCCATAGCCGACATC
GCCTTTACTGAGCTTCTTGTACAGAGACAAAGCAGGAGACGTGACCGTCAAGGTTCCTGT
AGAGCTGCTGCTGCTGCTATCTTCCATGCTGTTCGAATTGTGGCCCTTGCCGGTTGTTGT
CTGGTCCAAACTGTTTGCAGGACCAAATCCGGGTGGTGCAACGGATGGCGACCCCAGTGG
CTGATCAAGCCTGGCGAAAGAACGACCACCAATCATATTGCGTTCAGTCTGGTCGAAAGG
CAACTGTCCGACAATGCCCTGGTTGGACCAGGAGCGCGACGACACAGCAGGCTTTGGCAA
GGCCGATTGCGTCGGGATGGCGGGCACAGGTGGGTGCTGGATGCCAAACACGTCAAAGGC
TTGTGACACGGTATTGGCAGTGAATGACATACCCGAGCTGCGCCGTCGGAACGCTTTCTC
GGCAGCAAGAGCCGCTCCCGGGCCGCTCCCGCCCACGTGGTAGCCACTACCACCGGCAAT
ACCCGCAGGTGGGTGCATCACGCGGATGGGCTTGTAGGGCGAATAGAGGGGTTCGGGAAA
GGACAGTTCGTTTCTCAGTTTCTCTTTTCCGTCTGGTACACGATTCGCAAAAACAACACG
GATGCTTTTGTAGAGATAATAGCGTCCACGCGATGGACAGCAAATATGCAAGTGAATCAG
GTACCGCAAAATGGGGCGATCAGATGCCGTGTCGCTCGTGGCTGGCAGGTTGTCGATAAT
CGGACCGGCCGAGTAACTGCGCTGTCGAATGAACGTTTTCGTGCCTGCTTCCATTCCGGT
CAAGTCGTAGGGGACCAGGAACAGTTTCACGGCCGTCTTGTTCTGGTTCTTAATAATGAT
TTGAAGTTGGCCCTGTTCTGGAATGCGGTAGGAGCCGCCCGGTGGGGCCTTGGTGCCGCC
ATGTGGACGTCTCTTATGAGAACGAGACGAAATAGCAGTTGATTTGTTCGCCTCTGCATC
GGATAGATCGAGTCGCTCCACATGCACGTCTTCCATGACAATCTCGTCTCCATTTGGATT
GCCCTCCACTGGGCGGGCAAGATCGTGGCTTTCTGCCGCATTGGCTGTGCCGTTTGTTCC
ACCCTCCTTGAACTGAGCCGGCCGGGTGCGCGAGGCGGTCCGTCGGCTGGGCATCATTGC
CTTGCGTTTTGATCGTTGATCGGCGCCTGAATTGGGCAATCCATTCTCGAGGTCGACCAT
GCCCACATAGGGACTGGGGCCGTCTTCGGCTTTGGACCGGCCGTAGGACGTTGTTGCGTA
GCTGTAAAAGACTGCTGAGAATGGAAGGGTGACGTGTGCTGGGCAGCGGAGACCGGGTTT
GCACTTGGATCCCAGGCCCAGAACGCCGATTTGAGCGAGAAAATCGAGTGGCTTCGACGG
CGTTGTAGACATACGGCCACGGAGAATGCTCTCTTCGTACGAGCCAACCATGGACGCATG
CTGAAGCGGGGACGAGTCCAAGGTGAACGACGGTCTTCGGGAACGTGAGAGTAGCGGTGT
CTGAGGGGTAGATGCGGAGTTGAAAGTCGGAGGGAAATGGTCGATATTGTAGTTGGAGGC
CGTAGAAAGTGATCGACGAGGCTGGTGTGCCTGGTAGGGCAGCGTGCTCTCACGGCGTAT
GCTTCCTGATAGTGGGCGGGGGAGTGGGTGAGAAATTATTGGGACAGCGTAAGGGGATGA
TTGCAAGTGGCGGGTGTGAGAGAATGTCAGCGTATGCCGCCTTGCATTGGCTTTAATGCC
ACCGGCTCTCTGTATAGGGCTACTGCCAAGGCCAATGTCGATGTTGCCCATGGGGAGGCT
GCTATCCGCGCCGTCTTCTTCGTCGTAGTTGCTCTGGGATTGCACAAGCGGGCTCGTTGG
TGGCATGTAGACAAAGATCGAGGAGATTGACGAAGACGGTGACGGCACATTGGACCGGAA
CACACCAAGCTCTGCCAGAGCGGTCGTAGGAGGAGACCGGTGATCGAACGAAAATGGCGT
GTAGTGCCGAGGTGGTGAGGTAGCTACCCAAGGCGAGGGAGAGACGTCTGCCGCAGGCCC
TGGCCGGGGTAGTCCGGTAGGCCGAGCTTCTATTTCGTCAGATGTTCGGGCCTGGCGTCT
GCTGGAAGCGCCTTGAGTGAAGTCGCCGCTGTGCAAAGCCGAACGTGGCCGTTCGATATT
CAGGCCATCTTCCAGTCTGGCGGCAGCTTCAGCGTTGTGGTCGTGTGCCTCTAATGGAAT
CCGTTCAGGGGTGATATCGGCCGCAGGAAGCAGCGTCGTCGACGATATTGTGTCTGCCGA
TGGAGACCTGGGACTTTGAGTGGGAGTCCGCTTGTGATACATTGACTCAATCTGCGAGGG
AGAGTATTAGCAAAGGTATCCGGTATCAGGAGCCGCAGACAGTACAGAGGAACACTCACA
TGTCGGTTTGGAATCCAAGTCGGGCTCTCGCCTCGCTTGATCCTTTCGATCAGCTCCGCA
CGATCGGTGACCTGTTCAGAGGCATCTCGACTTGGCGGTGTGCGGGGTGTGGGTGGGTCA
GCAAAGCCGTGCTGGGCTTCGGAGGCCGGCGAAGGCTGTAAAACAAACGATCGTGGCAGG
GGTGAAGGAGTGTCTGGGAGCGGGCCTTCGCACAAGTCGGTCCGTATGCTCTCTTCGGAC
ATCCGACGGGACCCGAAGGGAGATGTAGGAATGGAGATAGGTTTTGAGGGAGTGCCGGCA
TGTTCGGATTCCGAGGGAGGTGACGGCCGTGGTGGGGGAGAGGGTTCCTTTGGAGGAAGC
TCGCCGCTTTGGGCGAGTTCCATCGTATCCTCAAACATCGGCATGTTGTCCAGGAGCCCT
GGTGGGGGCTCAGACTTCAGGACTCGACTTTGGACAAGAGCGAAGGAGACGAAATAGGCG
TGGTTGGGTTGCCTGGTAATCCGATCCCCGTCTCCGGCTCAGACGGGGAGGATCAAGCCG
TAACGTCAAACAGATATTGGTGACTGGTGTAAAGATAAGGATAATGTCTGGTGTGGTGAT
ATTCAGATCATGCTGAGAGTCGTTCTGTGAGAACCAACACTTTGAACGGCTCAGAGGCGG
AGCGAGTCGTCGAGTTTAAGAGCCCGTTTGAATACGCGAGGGCAATAGCATAAGCCGGGG
AGAATGCTTGTGAGAGCCACCAGGTCGTATGTGAAGAGGAGAGTGAAGATCACGTTTTCG
AACCCAAGCGAAACAGCAGAGCGTCCATAAAGGCTGTCGATAATGAAAGGATAGCTCTGC
CTGTGGTCGGTGTCTGTGCAGCCGATGGTGAGGTGCGGCGTCTAGTGTCGGTTGTGCATG
GGCAGGTGCTTCTGCATGCAGATGTATGCAGGGAAAGCCAGCCTAACGAAGCAGCGGTCA
ACTGTGAACGGCCGCGAATTGCAACGTTAGTGGAGATAATGGCGCTGGACCGGTTTCGGC
GTTATGGTCGTTCTGGAGAAAGAAAGTGGAGAGCGCTTGGGAGAAAAGGAAGGTCGTTTA
TGAAGAATAATGGGCGACGGCCTGTGTCCACGTAAATGTGGACCAAATGAAGACCTAAGA
AAGGATATACGGGATGCAGTTGAGGCAGAAATCAGTAGATGTGAGGGTAGGATGTTACGG
GAAGAGAGGAAGAGGGAATAGAAGTAGCACGAGAATTGAGCTGTTACATCGACTGGTGAG
TGAGGAAGCAACGACTGGACAGGACGACCTGGACAGGCAGGAGCAGAGGAGGAGGAGGGC
CTGGGTTTATGGCCCACTAGGACTTCACAAGGAAGGCGTGACGCTCGCTCATCTGCTTTT
ATTGACGTCAGGGCGGACTGGATTAGCTTACGGAGGGAGTGGTGAAAGAAAAGGAGGAGA
AGGAGCAAGCCCAACCCAACCCCGGCAGGAGCAAACTTGGTCATACGTAAAATAAGTACT
ATGTTTGGGAAGTGGCCACCAACTGCCCCAACAGACCCAAATATTGGGTGTATGTCCTCC
TGTCAGTCAATCTAGGAAGGCACGGAGGATGGATATGCAGAAGCGACTCAGAAGTGGCAA
CCGCTCCTCAGTCCACTGTCTCGTATGCCATACTTTACGCCAATGAGACCGGTTGAACAG
TCTAGTGTGACTCAAGGATTTGTTGGCAAAAGGTGCACGCACCAAAAGTGCCCCACATGC
ACCCACCCAATTGGCACTGAAACAACTCTCTGTTAAGCACTATATCTGAGCTGAGGCACC
CCATCTCCCCATTACCGTCCCATTATAAGTCCAGCGGGTCTGGCCCCCATTTAAAAAACA
CGAAACAAAAATCGGGGTTCTTTCACTGCACCCCCTTTGAACCTGCTTTCTTTCGTGCTG
AAAGAAGGTCAAGCCAAGCCGAAGTACGCTAAACTGGCACCTGTAATTACGGCTGCTCAT
TAATAGGGCCCAAATGGCCTGCAAGGAGCTCAAGCGAGACGCCCCAAAATGCTGGCCGCC
TTTTACTGCCGGTAGAAAAGAGGAGTGTATAAAATGGATGGGAGTCAAAATGGCAGTCAA
AGAGAGAGAAAGATGGGGAATGAAGCCAGGAGGCCAAGTTAGGGAGACAAATATAGTGCA
GTCGAGAGGAAGCCTTCTGTCAGACAAACCAGCACCTAAAATAGGGGTTATTGCGCGTTA
TTTTGGGGCATTGCCGCCTAAGCCGCATGTTGCATTAGACGGCCACCACCTGACGGGACT
GGACCACACTTATCGATAAATCTTATCTTATCGCGACTGCCGAAAAAGTCTGGGAGCGTC
TGCACGGCACTCCAACGGCAACTGGGCATCGATCGTCGACGACTACCTGCACTACCTCCA
TTGCCACTACAAACCTCACATCCACGAAAACAATGGGCAAACGATCCGCCGACGACGCAG
GCAGCAGTGCCGCCGCACCCCACAAGGCCAAGCGCTCCCGCACTGGCATCCGCGCCGCCT
TGCCCACCTCGGATGATGCCTGGCGGCGGAAGCTCGAGCGTGCCAAGGAGTCCAACATTA
TCCGCGCCAAGACGCTGCAGACATACGCAAAAGTGAAGGCGCGGGCGCTTGCGGCGGAGG
AAGGAAAGGCAGCATCAAAAGTAGAAGCCGGTGAGGAGGAGAAGGCGGCGGCGGAGGCGG
CGGCACCCGCACCCATGCACCCTGAGCGTCAAGCACGCATCGATGACGCAGAGGACGGGG
GTGGGAGTGGAAGGGAAGACAAGCCGGCCGAGAGACGACGGCGTCCACAGCGCGGGCCTG
GGCCCCGACCGGCGAAACGGCCACAGTCCTTCTTCCAGAAAGCCCAAGAGGAGGCGGCAC
AGAAAAAGGCCGAGGCCGAAGCACGGCAGGCTGAGTTTGAGCGCAGGACAGCTGAGCGTG
AAGAGGCGCGGGCGCAGCGGGCACGGCACCAAAAGGCCATGGCCAAAGCACGGCGGGTGG
ATACACACAGAGGCAGTCGACACGGCGGCGGTGGCGGAGACAACCAGCGGCGGAAACTCG
GTCGCGAAAGTGGTGTGCTTCTTGACCGAGTACGCAAGATGATGGGGAAGTAAGCGGCTG
TCTGGGTACATTTGTTTCTTTTGTGTATACATATATTTTGCCGTTGCTTCTTCCTTAGCA
TAGCACGGATATTAAAAGCGTCACAGCAATCGTCAATCAAGCTCATACAGACTTGCATTT
TAAAATATAGTATAGACTCGTCTTTTGCAAAGAGAAAAACAGCAAACGGATATCATTAAA
TGTCCTATCATTGAAAACAGTGGAGAGTGCACAAAACACACTGGGTGATGACAGAAGAAA
AACGAAGAAACCAACATGCTTGCCTGCCCTCAAAACGAAGGGCAAGCGCAAGAACGCTGA
AAGGGGAGCGTGAAGGATATGATATGTAGACAATAGGGAGATGTGTACGGTCAAAAATGG
TGACCCAGTCTCATCCCAAACCGATTCGTCGTCGTAAACGCTTCGAAAAGTCCAATGACG
TAGGGAGAGAAGAGGAGTAATAGCAAACGTTTCAGAAAGATCAAAAACGAAACACCAAAT
GGTTGGCGGGGGAGTCAAAACGATATAAAAGGCCCATTAGAAAACGCCATGAGGATCTCA
AAATCACAAGTGAATCCCAGGAGAAAAACAGAACCGCAATAAACAAACACACGCTTTTAC
AATATGTACACGAGGATGCAGAGTGGGCCGAGTGAGTCGAAAGTGCGTTGCCCCTCATGC
CTCGGAAAAGATGGTGTGGCTGTTCTCAATGACAAACTGGATCGAGAGGTTCTTGGAGTG
CATGTCGGACATTTCTCTCTCCAGGTTCTCGGTGTGGAGAATTGTCGGTGCAAACACTAC
TGCCAAGTTCTTGGGAGGCATCTATCATCAGTTAGAAAGGCTTTCTAAGCAGGACATGGA
AATGGCGTCCAGGGACGTACCAAGTTCTCGCGTTCGCGGTTGGCAACACGAGCAAGGTGG
AACATGAGGAACTCAAGACAATCGCGGTGCTTGGGCGGCAGCGTGTTGAATGTCTTGCGC
AGGTGGGCACAGCGCTCTGTGGTGTCCACAATGTCTGGTTTGTTAGCACGATGGTACTCG
TTTGTTTGATACATTTCCGGACGGGCAACTTACTGATCGACTCCAGCACACTGTCATACA
CCTCAAACGTCAGCAGCGGGTTCGGCAGCTTGCGAAAGTACTGCTTCAGCACGCTGGTCA
CCGCTGTGATGTCGAGACCCGGGTCCGAGATATCGTAGTCCTCCTGCTTCTCGAACCCTT
CCTGGATCGCCTTGACCTGCGAGTTGCCGCCCGTCTTGCGGTAGATACCCTCAATGTCCA
TGCCGCGTAGCTCGACCTCCTCGATGCAGCGCGTCACGACACTGGGGATCTGCCGGCGCT
CATAGTCAGCACGCTCGACGAGGTCGGAGCCGAACAGCGTGCTCGGTGATTCCGCAACAG
GTGGGCCGTCCTTGTTCATCAGGCTGGTAGCTGTGCCAGACTTGGGCACGCCCGACTTCT
TGGAGAAGAAGCCAAATCCGCCGTTGGCATTGCCGGGACCGCTCGCACCACCAGACACCC
CACCGGGAATGGGACCGGAAATGGGGCCGCTGATGCCACGGCCGCCGACACCACCGCTGG
CACCGGCGCCACCAACGCCGCTGCCCGCGGATCCAAAATCACCAGGGCCGCGGTTGATCT
GCTGCGCTGTCTGGGCGCCAAACGCAGTCGGCGAGTCGACAGAGGCCACCGTCATGTTAT
AGGGCAGGCCGATGCTGTCGCCCGTCAAACCCTGGTATGGGCCACCCCGCTGCTGCTCGC
GGTCGTTTTGGAAGGCGCCGACCGCACGGTTGACACCCTTGGTCAGGTTCTGGGCCACCG
TCTTGGAGCCCTTCTTCCAGTTGAACTTGCGCACTTGGCCCTTGCGGATGTTTACGACGG
TCGGACCGGACTCGACAATCGGCTCCTCGCCATCGGTGCCGATCAGCGTGGCGTTGGTCG
AGGTCTGGATGCTGGCTGTGTCCAGGTTCATCGACGAGATCGAAGGACCTTTATGAGTGT
GGTAGATGCCCAGGCCATTCGGCGACTTGGCCTGCTCGGGGCCGACCTGGGACTTGAAGC
GCTCCTGGATCTGGTGTGTCAGGTCGTTGTTCATGTCAGCCAACTGGGCGTTCTTGGACG
ACAGCTGCTCAAACTCGAGTAGCGCACGGTCGCGGTTCGCCACCGCCTGGTTCTTCTCCT
CGATCAGCGCGTCGCGTTCCGCGTGAAGCTGCTCAATCGTCACAGCCATGGTATTTTGCA
GCTCATTCAGCCTCTGCACAAAGTCCTTGATGGCTGAGTCCTCGAGCTCCTTGGCGTCGA
TGGGTTGCTTCGTCGTCTTGGCGCGCTCGACGTAGCCGGCAAGCGCCTCGAGCTGGCGAA
TCATTATCTCGGCCTGGGTGTCCAGCACGGAGACTGTGCGCCGCTTCTCCAAAAGCTTCT
TGTTAAGTGACTTGAGATCCTTCTCGGCACCAAACTGGCGCTCCAGCTCGGCCACTCTCT
GTTCTGAGTTGCGTAGACGACGCTTAAGCAGGGCCGGGTCCTCCTGGGTGGCACCCCCGG
ACAGCGAAATGGGACTGCTAATGTCGCGGGCGCCCGAGTCTTCGACAATCGGTGTCTTGG
GCCAGCGCGGCGACGCAGTGGCACGGGTGGTCTCGCTGAGACTGCGGTTGTGGCCGCGCG
GCGAGATGCCGTTGCCGTGGTTCAAGTTGCTTGATTCGGCGCTGCTGTTGCGGCCGTGCC
GGACGGCATTCGAAACGCGGCGAAGAATGGAAGAGGAGCTCTCATCGGTACCAAGTATGC
GGGCCATGTCTTCGTCCATGCTAAAGTCGCCACCGTTGCTCCATCGTGGGAGTTTAGGCG
ACGGGCCTTTGGGAGGTGACTGAGGTTCGCTGCCTGACACGGTGCTGCTGGCCACAGATT
CATTGCTCGGTGTTTGAAACGATCCAATCGGGGGAGCAGGGGCAGCGGTCGGTGGGACAG
GCGGCGCACGAGGCTGCATGTAGGTGTCGCTCAACTTGTGTTCCTGCATAGCGGGGCGAG
GAACTGGCGGAGGTGCCAGCGCAGGCTGCGGGATCTCGTCTGCTGGCGATGGCTTGCCGA
GGGGACTGGAAATAGGCATGCCATTGACTGAAAAGAGATGGCGTGTTAGTATGTTGTATG
CAAATGAGAATGACGAAGGCACGGAGAAAAGTTGGTCTTGTCTTACTAGTACGAGCTGAG
ACCGGCAGCTCCTTTCTTGAGATGGGACCTCCACGGACATGCTGGTCGCTACTCTGACTC
GGCCGGCTGGTGGGGGTTGTCAAGCCACTCGAATCAGGGTACTCATCGCCGTCCTGGGCC
TGCCGCGTATCTTGCGATGAGCGGCCACCGATACTCGATGCCGACGTCGAAACAGGAGGC
GATGCATTGTTCTCCTTGTCCCGCCGAGACGCCTTAGGCGTCTCAAACTCAAGGGCGTTT
CCGAGTGAGTTGTTGGCTTGTGAATTAGCCCGCGAGTTTGCCGTTGCCTTCTTGCTCTTA
GGTGCCTCCTGCAACTTGAACTCCTCGCCGCGGCCTTTGGAGGGCGCGGCGTGCTTGTGG
TCTTCGCCGGCGCTGCTGGTGCCGGAAGACAAGACGCTGCGATCCGTTCTCGAGTTCTTT
GAGAGCTTGCGCGAAAGCAAGTCTTTGGAGGTCGTGCCACTGCTGTCGTAGTCGGGTGTA
GAGGTCGAACCTGGCGGGATGGCCTTCTCCTGGAAGGCGATATGCGGTGTCGAGGCTTGC
GAGTCGCCGCTCTTGCCGTCTGAAAAGTAATCCGACCGCTCCTTGCCCTTCTTGGCGTCG
GGCAAGGAGTCGGAGACCGATCGGGGTGTGGCGGAAAGGCCTGGGCTGGGATCGAGGGCC
ACAGGGATGAAAAAGGATTCGGTATCGCTTGTGCCTAGGTCGACGTTGCCGCCAAACATG
GCAGAACTGCGGTTGTTGCGGTAGCTGGACGGCGGCAAGGTGAGCGAGGGCTTGGTGCCG
GTCAAACTGTCTCTCGTGCCGCTAGACGTGGCTTCAGTCGACGAACGTTCTGGAGACCGG
TCTGGGCGAATACTGCTGCTGAGGGACGAGGGCTCGTTTCGTGGGTAGGGCACCCTAGGG
CGTGGTGAGAGTTCCGTGGGTGTCTGGGGTGGCAGGGCGGGCAACGACTTGTCTGTGATC
ATCGGTGAGCCGTCTTTCTCGCGCGCTTTGGCCTGCGCGGCGGCTTTGTGTTTTTTCCGA
CGGCGGGCCATGAGCGACTCGTGGCAGCTCATGCAAAAGATGCCTTGGGACGTGCGAGCA
TAGCGTAGGTTCTCGATTTTGCGCTTGCAGTTCCGGCAGCGGAAACAGGTAGCACAAAAG
GCCTGTTCGCCTGTCAGGATGGCCAAGTCTTCGATTTTGTTGCCACATGCGCTGCAGCTG
TACGTGCAGTTGTTGCAGATGAGCGAGCCGTCGCCGAGGAGGAGGAGGTTGGCGTCGGAG
TCGAGGAGGGTACCGCAGGAATTGCAGCGAAAACAGTTGAGATGCCACCTATGGCCGGCT
GTCATGGGAGTGGTGAGTTGGTGGTTCAACTATCAGATGAATAAGACAAAGACGCTACAG
TCGAGTCGACTTACCAAGCTCAAACGCTTTGCCTTCCTCAAGAATCTCGCCACAGCCCTT
GCAAGGGAAGATGTCGTCGGCCTCCATTGTGTTGTCGAGATATTCGTCGAGGGCCGCCAT
GATTTATAAGAGGCCGTGGGAGGATAAGGCCCCGCGACCCCACAAAGATACAACGTCGGT
ACGTAGATGCGATCAGGAACGATGTCGCCAGTCGCGACAGAGAGTGGTCGAAACGGCACA
GAGCGGCCGTGGAACGATCATGGAAAGACGAACGTGGCGTGAGCAATGATCGACGCTGCC
AAAAGAACGGTTTGCGTTTCCGAGATATGACACTCGGAAAGCTGGCTTTGGCGGCACGCG
AGATACTGGCCAGAGAAGGATGTCGTAGAGGCAAGGACGAAGCGATGTTAGGATCGAGGA
GAACGAGGACCAGAGATACGAAGAACGATGCACGTCGAATGGGTTAGGAAGGGATGCGCA
ATGAGGCTGAAAACAGCTGCAGTGAGACGGAGGGAGGCGAAAACAGGAGATGCCAAAAAA
TGCAGGCCGGGTTCGAGAATCCAAGGTGTAGCCAGCGCACAAGAGGAGAGAAGCAAAAGA
GGCAAAGGTGAATCGTAGAAGAAGAAAGAAGACAGCCAGCACGGAGTAAATGAGGCCAGA
GCCTTTGCAAAAGAAAGCAGGAATGAAAGATGGGGTTCAGAGTAAGTAAAAAAAAAAAAG
AAACGACAAAGCAAGCCACAGGAGGGAAATGCTCGGGGCGCGATGGGACTATGAGCCGAA
CCAGCTAGCCGCTATCCGCATGTCGTGGCGCGATGGGAGACGGGGAACGAGTGTAGAGAA
GAGAGAGGATTGTGTGAAGAAGAGAAATTTCGTGATGAAGCGTCGTGGGAAAGTCGCGGC
GACGTTTCGGGCGAGAAGGGCGCAACACAGGGTTGGGTGGGCAAGCATGCACACACGCAC
GGTGGGCGGCAGGAGCGAGGGACGGGGGGACATGGACGTGGAAGGTGCTGGTGTGGACTC
GGACGACGTGCGTGGGCGTGTGGGAGAGTGGGTGTAGAATATGAGCGCAGGCGCGGATGG
TGGGTAATCAGAGCATGGAAGAAGTGGGCTGCGGCGTGGGCACAACGAGAGAAAGAGCGG
TCCAGGGTCGACAGGGTTGGAAAGAGCGACCAGGGGCACAAACTAAGAAATTGGACGTTT
CGCGAGCAACAACACAGCCAACGCCATCCCCGTTTCCAGGTGTAATTTAGCAGGTGAATA
GGCACTAGTCAAGACTTACAGTGGACCAGCCCAAGTTTACGGGCGATTAATTGGACCCTA
GGGGCGTATACGATACGAACAGACAGTAACTCAACTGGCGAGGGAGAGAGGGCTCTTCTA
GCCAGGGGTATTTTACGACACAGGTTAGCACGAAAGTTCTGGTGGTTCTGGTGGTTCTGG
TGGTTCTGATGGTTCTGATGGTTCTGATGGTTCTGGTGGGTTTCGCAACAACTACTACGC
TGGGCGCCCGCTCCCAGGGCAAATATGGCGGTCTTTTGGAACAAATACGAGCGCAATAGC
GGTGTTTTGCCAGTGCTAGCGGCCGTTGGGATGCGGGAGTGCACACTGCTGTATGGGGCG
GTAGTGCAATGGTTGACGAACGGTAAGAGTAGAAATACTCCTTCCAAGTTGAAAGGGGGG
AGAGGAATGGAGGAGAGAGGGGAGGGGGTGGCCGATATGGATGGAGCTTTAGGAAAGTGA
CTTGGGAGACGATGTGGAGTAAGGCAGGGGTAGCAGCAATTGGAGGCTTCAGAAATGCGG
TGGTTCAGTACAGATGGCGGTGGGCTTCGTGGGTAATCTTCAACAGGTGTTAATACGACG
TAGAAGGAGCGAGTGGAGGCTGGACCAGAACATGCCTTTGGGAAGATGCATAGACATCAA
CAGACAGAAGGAACAGACAATACTTCACGTCGATGCATGTAAGATACGAATTATCGAGTA
CGATGTTCTATGGATGCTCCGCAGGGTAAGATACATATAAACAGACGGCAGCGACAGCAT
CCTATGGCTGTTGAGTACGTTACCGAAGTTTGGCAGCAGACAACCAGGACAGGTGTGGCC
TGGCCAGGTGTTGAATACAGAAGCTTCTCACGACAAACGTATCTGGGTTACGACAGTTAC
GTCTTAGGAGGTCAACATTTGAGGTGGGCCAGGCCTTGGTGTGAGTGGACAACCGCAACC
ATTGCAAACCGGGCTAGTCCTGGCAGGGGCTGACAAGAGTGCCAGAGGGGGGTCGTCGAG
AACATGCAAGAGCAGAGAGGAGAGACGCAGTAGGGATGCAGCACCAAAAGGGTAAAGATG
GGCAAAATATGGGCAGCACCGCCAAGAGGTACGACAGCAAAATGCAGTGTGCCAGGGGTT
GGACGAGGACAGAAGAAGGAGAAAGAGAAACAGAAACAGAAACAGAAACAGGAACAGGAT
CGAGTGGCGGCTTTCAGCTTCGATCATCATGATGAAGGCAAAACGGTTGGCATTGAACAG
AGGGGAGACCAAGAGACATAGGCTAAAAAGCCGTCCTGGTATAAACAGATAAACAGGTCT
CTCCGTCCTTCGTACAACATACAGTTGAATGGACGACAGCATATGGGTGGGAGACAGAAG
GCAGGAGGCAGGGAGCAGGCCAGGGTTGGAAACTGTACGATGCAGCATGCACAAGCAGGA
GTCTGTATCCGAATTGCAGACTACTGCACAACTTGCATGTCGCGAGGAGAAACGAGAAAA
AGGGGTAAAGTATGGTTCAAGCAGGTACAGATGCAAATATACAAGGCAAGATATCGAGTA
CAGTGCGGTGCAGAAAAGAGAAGAACGGAAACGGAAACGAGATGAGAGGTCGGGATAAAG
TCGAAGGCCCCAAATCCATGTGGCACGATGCGGACTTCGTTGCAGAAACAACAGAGGAAA
CAATAATGGAGAACCAAGAAATAGAGAAACAAACACTAACGTGGCGTGGGGATAGAAGCA
GGGGAGGAGAAGAGAGAAAGAAAGAAAAGAACGCTGCAGAGACGAGGCGCGAATATCGCG
ACCGGTTTGGTGCGGATGCAGAACTGGAGAAGGTCGTATTAGCGAGCCAGGCCGTGCGAC
AGGCGCTGGCGCTGCGCGTTGGATAGGGGTCGTTTGCCGCCAGGGGTGTGGTGGGTGTGG
TAGCGGGTGGGTATGCCCTTTTGGATGTGCGCTAGGGAAGGGGGGGAACAGGCGGGCGTT
TCCAAAACAAGCGACCAGCACACGGCCCTGGAGCTGAACAGCGATGGGTCCACAGGCGAG
GAACAGGACGTGGCCAGACGCAGGAGGCAAGAGGCAAGAGGCGGTTTTGACATATGCAAG
GCAGGAACGTCTCCGCAAATTCAAGCAGGGCAGAAACAACTGCATTCGTCAGCTCCTCAC
AGCCGCCCTATCCAGCCTCATGCATCCCTCAGTCAGGCACTCTATTGAAACCATGCTCTA
CGTCGTATGTATGTTGTACTGCGTAGGACCATTCGATATCTCTATCTGAATAAATTAGAG
TACGTAGCGCCTGCAGGAAATTGACCTCGTTAATCTGCTGCCAACCGTCGGGTGCCAACG
CGTAACTGCGGCGCTGCCGGCCCTCCCTATTCCGCGGAACTTGGGGCTTCAGAAAAAAGA
AAAACAAGACCGCGGAAGACAGGCCCATGCATGCACTTTACCCCAACCATGCGTACACTC
TTCGCTGAGATACGAAGAGCAGCGACGTGTCGCTGAGTTGTATCACGTGACGCGCCCCTC
CAAAGTGCAGTATTAGAACAGGAACAGGAACAGAAACATATTGTTGGATCCACTAGCCCA
ATACGGATTAGTAACTTTCCTATTCCGGGCTAAGTCCGGCTCTGAGGTGTGATTCACCTG
CAATTGAGATTTTTTCGAGCTGTGTTGGCTGTGTGTCATACATCACCGCCACTGTTGGCA
AAGCTTCCCTTCTCTTCCCGCTCCTGTTCGTCCTCTTTTGTTCCTCTCCCTCTCTCAACC
AAACACCACACAATCACGTCAACCATCACAATGGCACCGACAATTATTCACCTCAGAGCC
GAGACCAAGCCGCTGGAGCGCCGTTCGCCGCGTATGTTCTTCTTTTTGCAATTCCCCACC
ATCTTGCTGACGTTTGTTCTGTTTTCTTTGGCCCGAAGCTAACCATCCGTCTGCAGTGTC
GCCGGCATCGGCCAAGGCTCTGCTCGACGCCGGCTACGTGCTGCACATTGAGCGCTCGTC
GGACCGCATTTACAAGGACAGCGAGTACGAGGCCGTCGGCGCCGAGATGGTGCCGGCCGG
CACTTGGGTCAACGCCCCCACCGACCACATCATCCTCGGCCTCAAGGAGATCACCGACGG
CGACGCGCCGCTGCCGCACAACTACATCCACTTCCAGCACTGCTTCAAGAAGCAGGACGG
CTGGGCCGAGGCTCTCTCGCGCTTCGCGCGCGGCAATGGCCTGCTGTATGATCTCGAGTT
CCTCGTCGAGCCCAATGGCCGCCGCGTCGCTGCCTTTGGCTACTGGGCCGGCTACGCCGG
CACTGCCATTGCCCTGCTCGCCTGGGCGCACCAGGTCCTGCGCCCGGGCACCCCGCAGAG
CGCCGTCCCCGTGTTCGACAGCGCCCCTGCGCTGGCCGACCACGTCAAAGCCGCCATAGC
GCCAGCCATTGCCGCCAACAAGGGCGAGCTGCCCCGTGCCATTGTCATTGGTGCGCTGGG
CCGCTGCGGCAAAGGCGCCCGCGACTTCTGTGTGGCGGCCGGCCTGCCCAAGGAGAACAT
TCTCGAGTGGGACCTGCCCGAGACCAAGCGGGGCGGCCCTTTTGAGGAGGTGGCCACGTC
GGACATCTTCATCAACTGCGTGTACCTGGGCGCGGCGCGCATCCCGCCGTTTGTCACGTT
CGAATCGCTGGCGGCGGCCGGCGCCCACCGCAGGCTGCGTGTCATCTGCGACGTCAGCTG
CGACCCCAACAGCGCCAACAACCCGATCCCCCTGTACTCGACCTACAGCTCGTTCAACAG
CCCGACGGTGCCCGTGTCGCAGGCCGTCGACGGCCCCGAACTGCGCGTGATTGCCATTGA
CCACCTGCCGACGCTGGTGGCGCGCGAGTCGAGCGACGAGTTCTCGCAGCTGCTGCTGCC
GAGCCTGCTGACGCTCGACAAGCGCCAGACCGAGGGCGTGTGGACGCGTGCCCAGAAGAC
CTTTGAGGACCGCGTCAGCGAGCTGCCCAAGAGCAACTAGAGTTTGCAGGAAGAGAACAT
GTGGGTGGGAAATGCTTTGAGACACCTCTTCTGAGTGTTATGCTGCCAGTTAGCCATGCT
TCGCTTTGCTTTGTGGATAGAAGTAAAAGGATCGAGGGGGTACAAAAAATAATGACGAGA
CACGCAAAGTTGGCATTTGACAACACATTGCCCGCCAAAGCCTCAGCCACATCAACCGTC
ACAGTCACAGCCTATGAAAAGCCACTGATGCAGCCGGACAAACGTGACGGCACAGAGACA
CAGCCAATTCGACTGTTGCACCCACACAGCCACAAGCACAGCAGCGCTGTTTTGTGCGGC
CACCAAAACTCCACAAAGGCGCGTCGCGCGCAATCTATCGCAGGGCTGTCCCTGCAGCCC
GCCCGGTGTTTCAGGTAGAGTGGTATTGACCAACGTGTCGCAAGTCTGGTTCTTTTTATG
TTTTTAGGTGGTTTTTGCTCTTGGGTGGCCGTGCCTCTCCAGGTGGGCTTGAGTACTCCG
TAGTTGTAAGATACATCGTAGTCCTTTTGAGCCGACGCTCCTTCCATCCTCACTCCCCCC
TGGCAGCTTCCTTTTCTGTCCCCCCGCCTGGGCTGCAACACTAGTGCCTGCGCTAGCGGT
GGTTCAGTGTGCTCAGTGCAAGGGGCTGGGCGGTCTGTGAGTGGCTGCTGGCCTGTTTAG
TGAACATGGCCAGGGCCCTTCGGACCCCGGGGTCGATCCGCAAACAGTGGCCCCCCTTTT
GTTTGTCCCCTGGTTCGTGCTCTCTTTCCCTGTGTTGCTTGACGACCAACGAGCTTCGTG
TTCGCACACATGCTGTTGTCTTTCCAGAAGCCGACGGATGATCGCCCGTCTCGCCTCGCA
TTGACGTGATCAGGCAGGAACGGACAGGAACAGACAGGGCCATTCTTTCCAGTTGGGAAA
GACGGGCTGGAGCGCTCGCCTGCGTGATTTTCTCTCCGAAACGGCAGGACACCAGAACGA
AGGAACGGCAAGTGCGGATGGGCAAGAGACAAACGGGAGAAGGAAGGGGCGAAGACGTTG
GGGGGAAGACAGGCTCACAGGAATGACGAGGCTGACGGTGCAATGGAACATGCCGTCAGG
TATCCAGTAAATACAACATACAAAATCCAAAGCCCACTTGATCGTCGACAGCATTCTGCG
GGATCACCTTTGGCGACCGCCGGTCTGCCAGTGTCTGTTCGCCAGGGCGCGCGGGCCGCC
ATTGCAACCTTTTGTTTTCTTTTTCCCCTTTTGCATTTCACTTTGTATTTCCGTTTCCGC
GGCCCTGTATTACACAAGCTCCGCAATTCAGTTACTCTGGACATAAATGTAACACAAGAC
ATATGAGACATCTGTTGTACATTTGTACGTTGCAGCGATCTTGAAAGTGTGTCCCCCCAG
TCACACCAGTCCGAAAATACGATGGGATGCTGCAAGTGACCTGAGAGAGGCCATATTACA
TGACATTCATACCCAGAGAAAACTGTAGCTAGATAGGACACGTCCAACGGAGACTGCATA
ACCGGAAGGATCTCACGTCGTCCCGAAGAGATCGGGCAGACGAAGATGGCAGGCGGTGAG
TGTTTATGCATACCGAGGAGGTGCAGATAGAAAATGACAAATCAAGAGGACGAAGACCGA
AAAGACGACCGACGAGATGACAATCGGTTTTCATACAATTTCACTCCCTGGAAAGGTGTT
GTTGTGAAATGGAAGTCTTTTAAACAAAGTAAAATAGGTATTACAACTATTCACTACAAA
AGAGAATGGAACAGACGCAATGGCAAATGACAAGTAAAAAGAAAAAAAATAAAAAAATAA
AAAGAAGTCAGAGAAAAGAAAAATACGAAAAAAGAAAACAGAAAGAAAATAAGAAGAAAC
TACAGGAACCTGGCAACAATGTAGCCCCATGTACACAAAAATAGTACTACTTTTGTAGAT
AAATAAAAAGTACACCTGTCCCGTTTATCACCACCCCTTGACAGACTCACACGGACTGCT
CCCGTTGTCGTTTCACAATGTAGTACGTGATGAGCGACTTCGGGTCGTCCTTGACCCCAC
GCAGCGCGCCCCAGAACCGGGCATCGCCTACCTGCTCATGTATGGCGACGCACAGCTGTA
CCGCGTCCATGCGCACGCCCGACTCGCTGCTCTCGATGCACCGCTGCGCAAGACCCGACA
GCTGCGCCAGCTCCGTGTCCGTTGGGTGGAAGTCCGGCCGCGCGTCCACAAGCACCTTGA
GCACGTGGAGGCCCATGCTGAGCGAGTGCGGTGAGGTGATGGCCTTGACCTTGCCGGGAG
ACACAGGACTGGCAGAGCCGTTGGGGCCGTCGTTCTGGTCCGTCAGCGCCCGTGTCAGGA
CCAGGGCAATCTCGGCAGCGTCGCCCAACGTCACCAGCTCATCCGCCAGCAGCTCCAGCC
CGGCCACCATGTGGGCACGCGCGTCATACCCGGCCCGCGCCGCTAGCAGGGCCTCGAGAC
CGCGCGAGATGTGCGGCTGGAAGTTGTCGCGGGACTTCTTGAGGAGCAGCTTGATCGTTG
CCAGGATCTGCGCCTTGACGTCCTGCACCTTTTCGGGCGGCACGTTGGTCACGGGCGACT
CGAGATAGGCAAAGAGGCCCAGTAGCAGAGCGTCGAACCGCTCGTCTGTAAAGAGTGCGG
CCGCGCCCGTCTTTGTTGTCATGCCGTTGCTGATGGCCGTGTTGCTGGCATCCCGGATGA
TGCCCTGCAGTTTGCGGAAACCATGCACGTCCAGGGCCTGGGCTTTGACCTTGGCAATGC
CGCTGTCGAGCAGCCGCGCGTTTTGCTTCGCCTTTTCCGGTGACGATGGGAACAGAGCTG
GTGAGGCAGTGGGCTCGAGCCGTGTGGTGTCGGTGACATTCGTCGCGGAAGCAGCGTCAG
CAGACACGTTTGCCGCTACAGCCAAACCGGCACCCTCGTCCGGCAGCCGCGCCAGGTTGC
CCGCGTCTTCGTTGACTGGCCTGTCTTCCAGCACCGTAGGTGCAAAGATCGTCGCCATGG
AAGTCGCCGTGGCCTGGTCTTCCGAGAAAGGGTCCTCATACACCTTAAGCGGCGGTGACA
TCACCATTGCACCCAAGGCATCGTCGTCGTCCACAGCGGCGGGACCGGCAGCAGGGGCTG
CTTTTCGTGCTGCTGCAGGCTTGGTCGGTGTGGGGGACGTGGGTGTAGCAGAGCGCGCCA
GAGGCAGTTCAATTTCGACTTCAGGGGCCCTCTCAATGATTTCTGACTCTGCTTCCAGCT
CGGCTTCCGGCACCGGTTCGGGTGCATGCGCGGGCTTGTTGCGAACCCGTGACGGGCTAG
TCGAGGCTGTGGGAGCATGCGTCGCCTTATGACCTGCTACACCACGAACTGCGCCCGGCT
TGGGCTTCGCCGGGCTGGTTCGTGGAGACGATGCTGTCGCAGTCGCGCCGGGTCTGTTCA
CCCCACCAGCGGCTGTTTTTGTGGCAAGCGGTGCAGCAACTGCGCGAGACGGTGTAAGCA
GGTTCGAGTCGCTCGCCGTGGTTTGGTGACCTGGCCGGGTGCGCGGTCCTGGCACGGCTC
CTGGCCCAGTCCGCTTAGGAGAGGCGCCAAGCGTCTTTGGTGTGATCGCCGCCTTGGGCC
GCAGCCGCTCTGGAGGGCTGGATTGTTCGGCCGACGGATGGTCGTGTGTGCGGACCGAGT
ACGGGCCTGCCGTGGCCGGCCGCGCGTGCAGCTCGGGCCTCCGCCGTGTGGGCCGCACGG
GCGCAACTGACAAACCACCTTCACCGCGCTGACGACCAAACTTGGCCTCTGCCGTCCCTG
ATGTCCCCGCCGTCCCCGATGACGGGGCCGCTGAAGACGAAGCTGAGGTATTGGATGAGC
TGGAGACCGTCCGCACCGGCGAGAAATGGGCCATGGCCGACCCGGGCCGTGCAGGAAGGT
GGCGCGACGCTAGAGATTCCTTCTTCTTGGCCAGCATCGCCTCGCGCAGCGAGGGCTTGG
ATGCGCCGGTCGTGCTCTTGGAGAAACCCAGGCCAGGGCGCGCCTTGTCGGCCGCCGCGC
TCTCGGGCTTTTTGGGCGAGTTGGGGTTGTTCGAGTCGTTTTGGAGGAGCTTCTGGGCCG
TGCTGTCGAGGCCAGTCATGATTACCTCGGCCCGTGCTGGCCAGACGCCAGCAAAGTACC
AGTACGTGGCACGCATGCGCTCACGCACGCCAGGGTTGGGGTCCAGCAGGCCCTTCTTGA
TACATTTCTCGATCAGGTCCAGGCCGCCCGAGTGCTCCACATGGTTCTTGTGGTGCATCT
CCTTGGTGATGATGGTCTTGACCCAGCCCGACGCGTAGGTACGCGGCTGGACATTCTTGT
CTTGGCACGCACCCCAGACGTGCTGGAGGATGCGGGTGCTGTACGTGGCCTTGGAGATGA
TGGCCTCGACGGTTGTGTTGGCCAGCTGCGAGCTGATCTTCTTGGTGCCCGCGGACAATT
TTACAAGCGTCTGCAACAAAATCTCGACCATGGGGTCGATGCCGGGACCGAACGTCGTGG
CAATGTCCTGAATCAAACTGCAGCCCTCCTTGCAAAGACTGGTGCGCAGGGTGACGATGG
CCTTGATAATGCCGTCGAGCAGCGCGCGGGCGTTGTTCAAAAAGGCGTCGGCATAGTCAG
CAGCGTTTCCGGCCAGAAGACGGCGCAGTCGTGTCACGCTCTCCTCGCGCTTCAGCCAGT
TCTGCTCCGTCTCCTTGCCCTCGAACCAGACGTGCATCTCCTTAAAAATATCGTCTAATT
CGCGCTGCGTGTTGACGTACGCCGGCTCGACGGACTCGGCACGGCTGACGTCGGGCAGGG
GCGTGATGGGTCGCTCGCTGAGAGACGAGACGCTGGCGGCAAAGCTCGAGGCCGTCGACA
GAGGAGCCTGGGGCCGCACGGCGCGTGCTGAGTCGGGGCGCGGGACAGGATCCGCCGCCG
CAGACGACGACGCAGACGAGGCGCCCGTGGGGGCCAGCTCTTTGACAATGGCCTGTTCAA
TGGCCGGGCGCACCTTGAAGTTCTTGAGCTGCTTCTTGAGGTCAGTTTTGGCGGCACTGG
GCGCGCCGCGGAACAGCTCGATGACAGTGGCTTTGGCGGCGTCGCGCACCATGCCGTCGG
CGTCCTCGAGCAGCTCCATCAGCACAGGGACGTAGGCGCGAAAGGGCAGGCCGTGCTCTT
GGTGCATCTGCAACAGCCACTGCATGCTGGTCTCCTTGGCGCGCGGGTTCTTGCCCGTCA
TGGCGGTGTTGCGCAGCGAGCGCTCGACGTCCATGGGCGCGGCCTGGTAAAGCGTGACAA
GCGACTGCTGGGCGAGCGAACGGTACTTCTCCTTGACATCGCCGAGCTTCTCGACGATAA
GCGGCAACGTGCGCGCCGCTTCCTTGGCCAGAAATTTGGGTTCTTGACGGGACAACCGTG
TCAGCAGGTGGTTGAGGCCCGTGAAGCCGGCGTTGACGAGGGCGGCGTGTTGCGAGGAAG
AGGCGGTGCGCAGGGCCTCAAAGAGGACGGGGATCGCATGGTCGGGCACGTTGTGTTGCT
TGATGCCAGACTTGGCGGCGGTGACGAGCTGCACCTTGGTCTCAACAGAGGCGTCGGTGC
GCAAGACACCCAGCAGCTCGTTGACCTGGTCGAGTGTGATCTTATCGGCCATTGCGGGCA
GGTCGAGGGGGTTGAAGGAGGGCAGCGCGAAAGGGGGTACGTCGGCGACGCGCGGGTCCG
ATAGTTGCGTCTGTCAATGCAACGGAGTGAATGGGCCGTCGTGTAGTCGTAGTTGAAATG
GGTGGAAAGAATTGGTCGTATGGGGTCGTCGTCGTGTAGTCGTCGAATTGCTTACTCAAT
ATCAGGCTTGCTATGCCCTGGATGCGATGCGGCTGCAGGATGCAAACAAACAGGGCTCCT
CGCGTTGGTCGACGCACGGCACACGCGGTGACCTGTGGACAACGTTGCGTTTTGGGGGTG
GGGAGTGGGAGGAATGGAGGGGGGTTGGGCGTGTGCACGCCGTAGAGAGTTTTGGTTGAG
GAATGAAGCCTCTTAATCTCTCGATAGGAGAGAAAATAACGTGTGGGTATGATATGGCTC
GACTGGCCACAGGGTAGGAGCCACCCAGATCGCCAAAATTAAAGTGTCTAGAGTGTTTTG
CGTCAACAAAGCCAAAACAGGGAACCGCAGCTCGGCACATCGCCCTGTGCCTGCACCTGC
CTTGCCAAAGTTACCCCTATGTTTTTGGTGGTCACACTCCACTAGCTCGTGTTGGTTGTA
TCTCAGCCGCGTCTGTTGCTGTAGCAAAGTGCGCTAGTGCCCTGAAGTCGCGTTCTGTGG
CGTTTTAGCGGCTGGGGCGGGCTTGGCCGCTGGAACTAGTGGTTGTAGTGGCTACTTTTG
TCCACTGAAGAGCCCTGTATTTGGACGACATGGCCCCGCGTTTTGGCCGTATCCAAAAGC
TGAGGTAGGCTAAGCTGGCAGCCTGTGTCGCCTAAAAACGGGCTATTGGAGATACTTTTT
GTCGTCGGTACTTTTAAGCGGGTGACTATCACTGTAAGACGCTCCTTCTCGCTCACAGAA
CGTTGCACAGATGCCTCCAACGACACAAACGACACGGACAGGACCAAGACAATACATTTA
GCCATCCAGCCAGAGACACTTGCGCACCGTCACATTGCTTCTCCGTCCAGTGCCCAGCCG
ATCCGAATACCCCGCCCCTTCTTGCGGTGCTCTGCGCTCCCAAGTCTCCCCCCGCACATC
TCATGACGGTCAAACGTGTGCTGGTCAACCGTCCCAAGTCTACTCTCGACGACACGGCGA
CGATGACGGCTGACAGCGGAACCGAGAAGTCTGTGGCATCCAGCACGGCTGCTCCACCGG
CACCGACGCCGATGCCCCCGGAGGGCGGTTCGAGCGAGGCCTCCGGCAGCCGCGCAGCCG
ATGCCCGGTCCGGCGACCGCATCACTGAGCCGCCAGAGTATCCCAAGCCGAAGCTGCGCC
TCGAGATCCGGGATGTCAACCACGAGGGCGCAGATGTGTTCCTGGGCGCCGTAAACGTGT
CTGCCGTGCTGCAGCAGGCTGTGGGCAACGTGCAGCGCCTGCTGTACGGCCGCAACGCCT
GGTACGCTGACCCAGAGACGCACATCACGCCGACCCGCTCCGTCACGGTGATCCTGCGCG
ACATGGACGGTGTCGCCTACACGACGGGCTCGGAGCTCGACGGCGACCACAAGGAGATTC
ACTTCAGCCTGCGGTACATTGCGGGCATCCAGCCGCGGAAGCAGAGGGCCACGGCCGAGA
TTGCCGGCGTGCTGACGCACGAGCTGGTGCACTGCTACCAATGGGACGGCCGCGGCACAT
GCCCCGGCGGACTGGTCGAAGGCATTGCCGACTGGGTGCGGCTCAAGTGTGCGCTGTCGC
CACCGCACTGGAAGCGCGAGCCTGCTGCGATTGGGCGTTGGGACGGTGGCTACCAGCACA
CGGCGTACTTCTTGGAGTACTTGGAACGGCGATTCGGTGACGGCACAGTGCGCCGCATCA
ACGAGAAGTTGCGGCTGGAGCACTACGACGGTGCCGCCTTCTGGCCGGGCCTACTGGGCC
ACAAAGTCGAGAAACTGTGGGAGGATTATGTAAATGCTGTTAAGAACGACCGGCCAGAGG
CAACGGATGTGTCGACGTCTGGGATACAGTAGACGCTACGAAGAAGTGTGAGATTTAGCG
AGCGAGCCGTAAGACAAATGCTATTTTTGCAATATTTTCAAAATAGATGTGGCCATATTA
TCTCTTTGGTGTCTAACTTGTCTCATTAAATGACATTTGTTTGTGCCGTGTTGTCAAGCC
CATAGCGCCTTCCTTGCAAACTAAGGCCACTAATGTGCGCCGTCCTGCCCAATTGGCCAA
TCCGCTATTCCAACAACCCCTGAGCCTACTTTCTCTGGCACCTTCCCGCCTTCGCACCTT
CCCTGCGACTTCCCGCTAGTGGTGGAGCTGTCCACGTATCATCTCACGCCCACAAACACT
CGACCATCACAGTCTTGTATCCATTGCACCACCCAACACCTGACGAACCCGGCCACATCG
CTCTTCCTGCCGCCCATTTCCCGACTCCGCGATGGTTGCCGCCGAACCAGACGTCGGTCT
TCTGACGTCCTCGGCCCAGATCTTCTCGTCCAAACACACCCTCCCCCAGATCCGCGCCAT
TCACAAAACCCTCCATGTCCAGGTCGACGACAAAGCCACTCGCCTGCGAACGCAGGTCGG
CGGCTCCTACCGCGAGCTGCTCGGTACGGCCGAGACCATTGTGCAGATGCGCACCGACAT
GGAGGGCGCCCAGTCCACGCTGGCCGGCATGGGCGGGCGCTGCGGCCGTGCTGTTGTGGG
CGGAAAAGTGACGGCGCTGGCCTCTTTTGTCGACCATGAGCAGGAGCAGTCTGCCCTGAG
CCTGGCTGCTCGTGCACGGCTGCTCGAGGCCTGTTCGCGCACTGTCGGCCGCCTGCTGTC
GCGCACGAACCCAGACTCCAGCGCCGGCAACGCCTCCAAGGCGGGCAAATCGGCTCGGCA
CCAACGTCAACACTACCGCCAACAGCAGCAGCAGCAGCAGCAGCAGCAAAGCTGGGGAGA
GCGGTTGATGCTGGCATCCAAAGTTCTTGTGCTGAGCCGGCTCTTGTTGTCTGGCATAAA
CGACACGACAGGCGACACACCCCGCACAAAATCAAGATCAAAGCAAGCGGCCCTACAGGA
CGCCGCAGTGCTCGCGTCCATCGAAGCGTCTAAACGGACACTCGGCAGCCTGCGACGGCG
GCTCCGAGACATGATTGAAGTTGTTGAGCGCGCGGTGCCTTCATCCGTCTTGGACAAGTC
AATAGCGGTAGCTGACGACGTAGACGAAGTCGAGGATGTTGACGTCAACGACGACAACAA
CAGCAGCATGGGTGGCGGTGCGAACGATGAAGACGGAGACAACGATGGCGGCATCACACG
AGAGCAACGCGACAGACACCGCACTGTATCTGCAGCAGCGTCTACACGAGATGACCTTTT
GCGCGCCCTCTGTGCCCACAGCCTGGCCACCACCTCCGGCGCTCGCGATGTCTTATGGCA
ACTGTTGCACGTCCGCAGCCAGGCCATGGCGCTCGCTTTTGAGATGGACGAAGGCGAGCA
CCAGAACAGCCACCAGACTGATCAGGGACAGCAGCAGCAGCAACCGTCGGACAACCGGGC
AACGTGGAAGGCCGACAACGTGCTGCGCGGCCTGGCACTCTACACCAAGACACTCCTGGA
CGTGCAGGCCTTGCTGCCGCACCAGCTACCCGAGGCCCTGCTGGGCCTGAAGCGGCGGGC
TCTGCTCGACGACGACACCCTACGCCAGGTCGAGGGTCTGCGCCTGGACGTGTATGCCCG
CTGGTGCGGCGAGGACGTGCAATACTTTAAGCCCTACATTCGCCACGACGACCTCGACGC
CGCCCAGGCCCGTGACATGCTCGCCAAATGGGCCGAGCGTGGCAGCGAGGTGTTTGTGGC
GGGCCTCCAGCGAGCTCTGGAACAGCAGCCACAGGCCGACGCATCATCGGAAAAGCCGGT
ACAAGGCACGCCACTGGTGATCCGGCGGTACCTAGACATGCACGCCATTGTGGACCTGCG
CACACGCGTGCTGCAGCTCTGGATCCGCGACAGCAGCAAGGCGCGCGGTTTCGACCCGTC
GGAGCTGCTCAACAAGATCCGTACCGTCTTCAACCAGCAGATGCTGCAGGTGCTCGCCAC
CAAGGTTGGCAAGCTGCGACTGGTCGGTTCCGAGGTCGCTGCCACGCTCGCCTCGTGGCA
GGACGGTGTGACGGACCGCCACGCCCAGCTGTGGGGTACAAACAGTAGCAGTAACAAGCA
CGACCATCAGGCTATTGACACCGACCTGTCCGAGGGTGCTGTGTCCTTTGTCCGCGACGT
CGTCACGCGCCTGCATGGCCGCAGCGATGCCGTCGCCAAGGCTGTGGCCTCGTACGTGAC
CTGGCGTCATGTTGTCGACGATGTTGCTGCCGTCGTGGACCAGCTGCGGCGGCAGCGCTG
GGACAATGACGTGGACGACATTGTCGAGGACGAGGACACGATTGCGCAGCGCCAGCAGCT
GTTGAGCAAGGACGACCCACAGACGCTGCACGACCGGCTCGAGGCAGCCCTTAACACGGC
CTTCCAGGAGCTCAATACTCAAATCACGACCGAATGGGCGGCTGTCGCCTCGTCCGACGA
TCTGGCACCGACAACCAAGGGCAACATTGCCATGTACCTCGTGCGCGTGCTGCGCGAGAT
TCGCAGCCGGCGGCCAGCCACATCGTCCTCGTCGGCTGCCACAAGACAGCTCGGCCTGGC
CATCATCCCCGAACTACACGCCGCCATTGTCCACGTCGTTGTTGCCCCGCCGCTCGAGCA
ATTTACCCGCAAGACGTTGACACGCAAGACGGTGGCCGGCCGCGTTCTTTGGGACGTCGT
GGGCCAGTCGGCCGCTCTGCCCACGACGCCGTCGCCTGGTGTCTTCAAATTTTTGCGCGA
CCTGTCGACCGCCATGGGCACGGCCGGAATGGACCTCTGGAGCCCGGTCGCCGTTGCCCA
GCTGAAGCAGCAGGTCTCCCAGCAGCTCGGTGAACAGTGGACCACGCTTCTCGAGACGGC
GGACTACCTCCAGGAGGACAGTGACACGACCATGAAAAAGGAAAACGAGGCGTCTGGCGA
AGAGAAGCAAGATGCTGCATCCACAGCCACGTTGTCCGTGGACGACCGCAAGGATCTGCT
GAAGCAATGGCTCTTTGACATCGCCTGGCTGCGGTGCAGCCTGGGCAGTGACGCCGGCAA
GGCGGACAAGAGTCAGATGAGAGGCATTGCCGAACTGGAAGATGCAGTGTTCCGACGCAC
GGGCCTGTCGGAAGAAGAGTCCAACGACAGTGGTAGCAAGACGCCACGGCAGCGCATCAC
CAAGGCTGCGCAGGAGTACTGGAAGAAGACGAGCCTGCTGTTTGGACTGTTGGCATAGAC
AAAAAATAAATAAACGGAGAGCTGGAGACGGAGGCAAAATCGGTAGTGTATGTACAGCTA
ATAAAGAACTAATGAAGATACAAGAGATTTTAATACAATGTTCAACACCAAGATCAGATG
TGATTGATGGCGCTGTACATTTCATTCTATGAATCTTTTTTTTTTTTTTTTTTTGCTTTT
CTTTTACCGTCAGCATTACAGCTTGTGCCGCTTCTCGCCCGTGGCCAGCTTGCGGAACTC
TTCCATCGGCACCCCCGACATGAACCGATCCAGGCCCGCAAACACCTCGCTGACGTTCTG
GCGGTCCAGCGTCTCGTCGTCGGGGCGGCGTATCAGCCGCTTGATGCCCAGCATCGCGTC
GCCATTCAGGTGGTCGCCGAGGCGGTCGTCGATCTCGCGGAGCACGCGCTTGTGGAACGC
CGTGTCGGAGGCGGCGTCCTCGCCGTCAAAGATGGCATTGACAAAGCCCGTCTGCAGCAG
CTCGGCGCTCGAGATGCGCTTGCTCATAATCAGGGCCTCGTTGGCCTTGGAGCGGCCGAG
GCGCTGCACAAGACCCAGTGACGCACCGCCCTCGGCGACGAGACCGATCGAGCTGAAGGG
CGTCAGCAAAAAGGTCGAGGGCGTGCAGTAGATGAAGTCGGCGAAACCAATGACACCCGC
CGACAGGCCGATGACCGGGCCGTTGAGGCCGACGACCAGGATCTTGGGGTGGGTGTAGAA
GGCGCGGGCAAGGTTGAGGTTGTTGGCCACAAACGAGCGCAGCCAGTGCCGGTGGGCGCC
ACGGTCATTGTCGAGGGGGGGCCCGTCAGTGAAGGCAGAGAGGTCGGCGCCGCTGTTCTG
TTAGCAAAAGTTGACCTCAAAAATGCAATGAAAAAAAGAAAGAAATAAAATTCAGAAAAG
AATCACACCGGTATGTACGCACGCGGAGAAGAAGCGGCCCTTGCCCGTCAGAAGAGTCAC
GTAGATGTCGTCGCGCTTGGCAATCTCGCCGAGCTTGACGGCCAGGTCGTAGTACTGGCC
TCCAGTCAGAGCGTTGAGTTTACTTGCGTTGTCAATCGTCAAGATGGCGACGCGGCCCTC
GTAGGACACGCGGATAACATCTGGGTCGGCGTTTTCAGACATGGCGGCGATTGAAGATGT
AGATGGAAGATGTGGTTGTAGGAGAAGGAATGTTGTGAAGGGACGAAGTAAGAAGAGGTG
AGATTGGTGGCTGGCGAATGACGTAAGGAAAGAGCCGAGGCACGTGTCAGTCGATCTTTC
CGGCGACGATGAGATGCAACAAGATGGGATGAAGGAGGAAGGAACGACCTCAACGTCGGG
AACTGGCAGCAAGCACTTTTTCTGTGAAGGATGATATTGACTTGAAAAGACTGGGAAGGG
AGATAAATAATACTGGCGCTCAAGAAGATACTACGGCGTACACCATCCAAAAGAGACTGC
CGAACGAAGGATATCCATTCCCATTTGCACCGTCAGCGGCTAAGAACGAGTCTCCCCTGC
GCGACTTCCCCAAAATGTACGGGGCGCAAAGTACCGGTCTTATGAATCAGTAGTGCCGAG
TGACTTGCGCCACCACGCTGGGAAGGTACACAGGTTCGGTAGGGTTTGCGGGGAAGGAGC
GCCCCAAAGCCAAGAAGTTGGGGGCATTTTAGATACCTCGGCTAGATCTGGCGCCCGCAC
ATGACTAGGCAAGTGCGAACGACATCACATCCGCAGGGAATGCAGGCTGGCGAAACAAAC
GAAATGCAATGCAATGTCCGAATACCACGGTATCCGGCCTATATCCAACAATTCAACAAC
CCGTTATGTTTGCCGTTACGTGTTGGCATTTCTTAACCTTTTTTTTTACATTTCCAGCAG
AGGCGTTTCGCTCTTTTGCCGGCTCGTTCGCCTCGAGACATGTGAATGGAGTCAAATTTG
ATACTTGTTCTGTAAATCCAATAGTGCCGTACATGCGATCATTGTACCGAATGGCCCGGC
GGCGACTGCATATCGACTGGCTCCATCTTGATTGCCGGCATCTCATGCACGCCCGGGACG
GGAGTGGCCAGCACAACCGTCTCTGGGCCGGCCGGGATGCCCTCTTCCGGGCCCATGGGC
AGCGCGTCCTCGTCAATGGGCAGACCCAGCAGGCTGCGCAGCACGACGATGGCGCCGGCC
TTGCTCATGACCATGTTGGCCTCGTGGCAGTTGGGCGATGCAATGCACTCGAGACAGCCG
CGCGAGGCCGTCAGCGCGTCGCCGGCACTAGTACTGTACAGGCCGCACGCACAGCTCTCG
ATGCGCGTCAGGGCCTGCTGCAGCAGCAAGTCGACAAAGTCAAATGCCTTGGCCGTGATG
CCCGTGCCGCCGGCGCCACCCTTGGCATCGTAGAACGTGAGACGGGCGGGGCGCTTGCGC
TGGGTGACCGGGCGGTTCTGGAACTCCTTGAGGCCGCTCTTGCATTCGGTGCGCACGTCG
CCGGGCAAGCTAATGACAAAGTTGGGCAGCAGACTCAGCACGGCGTGCTCAGCGGCGTGG
ATGGCGGCGGCCATGTGCAGGCGCCGCCGCTCGAGCACGGCCAGGCCCGAAGCGGGCACG
TCCACCCAGGCACCGCGGCTGTAACGGACGACCGGCGGGTTGTCCACTTGCACGGCATCT
AGGATGCGCTCGCGGCGGTCGACTTTGAAGTAGCCAAAGACGTTCTGCGAAATGCGGATC
TTGCCCAAGTAGGCGCGCGCCGCGTCGGGGTTGTCGCGTGTCGCCGGACCCCCCTCGCCA
ATCCGCCGGATCGCCTGCGTCTCAATGGGGTCGATGTCGGTGAAGTCGCGCTGCTGTGTC
GTCCAGTCCACACGCACGCGCTCCACGCGCGCTATGCCCTGGTCCGGGTTGAACTCGCGC
ACCAGGTACGTCGTGCCCTGGTGCAGGAAGATGGCGCCGTCGTAGATGGTAAACGTGGCG
CGCGACGCCTCCAGCTCTTCCAGCACAATCGGTGGGTTGTGCCCAATGTCCACAATGGCA
AAGTGGTCGTCCTCGGTGTCGCGAATCGCCACCAGCTTCCACGGCTGCGGGCGGAAGTGG
TCGTGGCAGTGGAAGCAGTCCATCTCGTCGCGCACAAGGCGCTCCGCACAGAGCGCCGCC
AGCCCGGGGCCAAAGTATTGCTCGTCGTCCGCGGGGCGGATCGGCATCTCGTACGCGGCG
CACTGCACGTGGCCCTCGCGCACCAGCATGTTGGCGAGGTCGACCTGCAGCGAGCCGTGC
GGCTGGTCAAACAGCATGTCCGGGTTCTGCATGTAGTACTGGTCCGTCGCAAACGAGTCG
CCGACCAGAATCGACAGCGAGTCGCGCCCCCGTCGCCGCCCCGCGCGCCCACTTTGCTGT
CGCAGGTTGGCGATGCTGTAGGGGAAACCCCAGGTCATGACGCAGTCGAGCGAGCCAATG
TCGACGCCCAGCTCCAGTGCCGTCGTCGCCACGATGCCCACGAGGCGGCCCGCAAACATG
TCTGCCTCGATGCGTCGCCGGTCTTGCGCGGTGTAGCCGCCGCGGTAGCCCATGACGCGC
GATATACACTCGTGGCGTCCGCGCCGCTCCAGCTCCTGCTGTACGGCGCCCACGAGCTTC
TCGCACTGTTCGCGCACGCGGCAAAACGCAATCACGCGCACGCCGCGCAGGATCAGCTCG
CAGAACAGCCGTGCGCATTCATACAGCGCGCTGCCGCGGCCGCTGGCCGGATCGCCAGGC
ACGCGAAAGGGCGTGTTCCAGCATAGAAACTCTTTCCGGCCAGACGGCGAGCCGTCAAAG
TCGACGAGTTGTACTGGTGACGGTTGCTCCGGGTCGCGCTCCCAGTCCATGACGCCAAAG
ATGGTCTCAAAGTGCTCCCGCGGGTTGGCCACTGTGGCCGAGCACGAGATGAAGCGCACC
GCGCGGTTGCCGAGCGTGGCGCACACGCGCCGCAGCCGCCGCATGATAAAGGCCATGTGC
GAGCCCATGAGGCCGTTGTAGTAGTGCAGCTCGTCGACCACGACATAGCGCAGCCGCTGT
AAGAATGAGCGCCAGCGGCTTTCCTGCGGCAGAATGGCTGCGTGCAGCATGTCGGGGTTC
GTGAAGATGACGCGGGCCTCCTCGCGAATGCGGTCGCGGTCTTTCCACGGCGTGTCGCCG
TCGTACGTCTCCACTAGAACATCGCACAGGTTCGGCATGTACGCCAAAAGGTCGCGCAGG
CTGCGCTTCTGGTCTTGGGCGAGCGCCTTGGTCGGGAAGATGTACATGGCGCGCGTGAAC
GGGTCCTCTTCGAGCGCGTGCACGACAGGCAGCTGGAAGATGAGCGACTTGCCTGAGCTC
GTCGACGTCGATACCACGACGTGGCGACCCGCATGCAGCGCGTTGATGGCCTCGGTTTGA
TGCACGTAGAACTGCGTGATGCCCTTGGCGTTGTACAGCGCATTGACCGTGTCCTGGCTC
AACAGAAAACCCAGGTCGCCGTACACGGGCTCCTGCTCTTCGAACACGCGGTGGCCGTCG
GGGACCACCTGTCCCGAGTACCACGAGCTGTTCTTCAGCTCGTCCACAATCTCAGGGATC
GTCTTCCGTTCTGCCGGAATCGTCGGCGGGATTCCGTTATTGCTGTTGTCGTCGTTGTCT
GTGTGGCCGTTGTTTCCCGACTGCCGTGCGTCCACGCGTCCCTCTTCGGGGCTCGGGATT
GGTATAAACGCCTCCGCTTCGCTTTTCAATGTCTCGACGGGGTCGGTGGCCTCTCTCCCT
CCGTCCTGTCCCTCGCATCGGTCCAGAAATGCATTCACGGCCGTCGCAAACCGCCGGTTG
CGCTTCTCGATGAGCGCCGTCATCTGCTTTTGTCCGTACACGGGCATCCGCAACTGTTCG
TCCCGCAGCATGCGTGTCGACTTTGTCGCTTGGCCCGTCTTCGGGTTAGCGACCTCCCGC
TTGAGGCCCTCGTCGATAAACTCGAAATACAGGACCTCTTTGTGCAGCGGCTGATCCTGC
GTGCCATGATCGTCGTAGATGCCTCCGTCTGGCCGAACCTTCATTGCCTCTCGGCCTGTG
ATGCCGCCCACCGAAGCGTCGGCTGCCGGGCCCTGCGCTTTCAAATTGTTCCGAGTCCGG
CTCGTCGCACCCGTCTTGAATGTCGTGTCACGTTCTGCACCCTGGATGTCGACCTGCAGC
GACAGCTCGTCCACGTAGGCAAAATGGATCGTGCCGGCGGCGTCCACAGAGCTGCTGCCG
CTGTTGAAGTGCCGTGACAGGAGCGCTGCCACGGCGGCCACTTCGCTCTCGAGCAGCGGA
CGGCCCGTGTTGGACTCGACGGCCGTCTTGATCGTCGCAAACGTCGTCAACAGGTGCTTG
CGCGTGCAGCAGATGGTGTAGACCAGGTTGAGGGCGCGGTGCGTCTTTTCCAGGTCACGG
AACCACTCGGGCCACGCATCAACCTTGCGCGGGGTCGGGCCTTTGCCAGACTCAGTCTCG
GTATCGTTGCTGTCCTCCTTCTTCATCGCCGGCTTCCTCTTGGCAGAGGTCTTGCGTTTC
GACGCTGGTCTTGCCGTACTGGCTCCTTCGCTGTCGACACTGTCGGGCGTGGGGGCGTCC
TCGGCCAGTGGAGTACCCGCATCGCCGGGCACAGCACCCGTCGTATCGGATCGCTTTCGC
TTGCTGCCTGGTCCGTCTGTTGTGTTTGGTCCATTCTGATCTTCGGTGGGAATCGTTCGA
CGTCTCACACCGTCTCGTCGTCTGTAGCCGCCACGAGCGTCCGCTGTCACCGCGTCGGCC
ATTGTATGCTAGGCACCTCAAAAACAAGCTCCATTGGACTGCTCTTCTTCGTCGGGCGGT
AAGGTATTGCGACTGTGGGTAGGTGTTGACTTAGGGTGTTGAATCAGACGGTCGTGAAAA
GATCGCGGGGTGGATCGCCACGCGAAATAAAGGCAATTCCTTGTCGCGAGCTCACGTGAT
GCACTTTCCACTTTAAGTACGTGAGCCATTAACGACATATTTACTACATAAGGAACTCAT
AGGACGCCGTGAAGTCGTATTTTTTGACCAGGAATATTTCTGTGTATTTTATCTTTATGT
TGAAAATATTGTAGTTTTTGTGGGATTTATTTCCGGCTTTACGATGCAACGTGTATTCGT
ATTTTAATTTCGACTCTCCCGATAGCTAATCGCGACATTATTACAGACGACTTACGCATA
AATCATACAATTATTTTGGAACGCCCGCTCAATCCCAAAGACAATTTTGAATCCAATACC
ATCATAGAGGCGGATATGCACCGCAACGCTTTTGATCCAAGAAACCATATCAACGCCCCC
TCCCACTGGTCAAATTATAGCAACATAAAGAATACATCCTCAGCTCAAAGCCCGCCTTTC
ACCGTCACGATCGTTGTGTAAATCATGGCAACGGTGCCGACGGCCATCAAGACAATGTCC
AGGACCCGAAGCAGCGCCGGCGACTCGTCCGCCATGCCCCGGTAGTGAAGGTAGGGCGGG
TAGATGAAGAGCAGCGGAACACAGGCCAGCGACCCAATGAGGGCCACAAACCGGTCGAGG
TGGCCGGCGCCCAGCACGGCGACGGCACCGCAGGCCACCGTCAACGCAGTGCGCAGGGCG
TTCTTGGCCCACTTGATGCGCGGGTCACGCTTGCCCGAGCGGTAGTAGACAGCACCGTTG
CCGGAGGACGATTTGGTGCGGAAGAGGCGGCCCTCGATGATGCGAACGGCGGGGAAGAGC
TGCACCGGCATGCCCGCCAGCACGGCAATCGCGTAGAGACACTGCACGGTCTGCACGAGG
GCGCTGGCGCGCGGGTAGTTGTCAATGACCTCGGTCTTGGTGCTGGTGCCAAATGCTGCG
TAGCCAAGCGCGCCGACGGAGATGTACGCCGCCGTGATAATGACCATGACGACACCGAGC
AGCCAGCCAAACCGCTCGGGGCGGGCCATGGACGACTGGATGGGCAGGATGAGGCCGATG
CCCTCAAAGGTAAAGATGGCGGCGCCGATCGTCAGCGCATAGCCCGACGGGTTGAACCAC
AGGTCGACCGTCTCGTGCATGCGCCAGCCGCGCGCCGCAATGGCGGCCACGTCGTACGTG
TACATGTAGATGAGGCCGATGGCGATGAAGACGTCGCCGAGCAGGGCGGCGGGGCCGAGG
CGCGCAATGTCGCGCACGAAACCGAGAGGGATCAGCACGGCAACTTCGAGAGCAATGAGT
GCGTTGGTCGACAGGACGCTGTCATCCACGCCTCCATCCCCACCTCCGCCAACAGGATGA
CGGCGCGTGTGGGCGTGTGCCACGGCGGATGCGAACGACGCCAGATTCTCGGCTGCAAAG
ACAATGCCGGCACACACGAACCCCAACTGCGAAAGCGCAATGGAGCCCAGGATCAAGCTG
CGCATGCGCGGGCCCGCAATGGCCAGACCAATGTCGCCGTAACCGCCACCATAACGTTGG
CGGCAGCGCAACAGCAGCTCGAAGCCGCCCATGGACAGCATGGAGACGATGAGCAGGGTG
ACCGTCGAGAAGACCATGCCGCCGTTGTTGAAGGCCTTGGGCAGAAACATGATGCCCGTG
CCGACAAAGGCCTTGAGTAGCGTGAAAAAGGCCTGGGACATGCCGGCTTTGGCCTTGCCA
CTGCCGTCGACAGCAGCATCGCTGCTCGTCGAGGCCACAACACCGGATGTCCGCCGGCCA
AGCAGTGGCTGTCGCTCGTGCGGCCGCCGCCGAAGACCGCCGGCTCCAATAGCACGCTCC
ACGTCTTCGGCGCCTCCTCGTCCCTCTTCTTCTTCTTCTTCTTCCTCCTCTTCGATGCGC
TCCTCAGCACCGCCTTCATCCTCGTCGTCATCGGACGCTTCCAGATCTTCGTCGGCAAAA
TGGCCGTAGAGCTCGAGAAACTCGACAAAGTTGCGCGCAATCGGCATCTTCACTGCACGA
AAGGCGGAGGCCCGTCGCTCGCGCAGGTGTGTCCGCCGCCGCTGCATCGTCGCCTCGCGT
TCCTGCAGCTGGCGCTGCCGGATCTGTTGCAGCACAAAATCGCGGCGGAAACCCTGCGGC
GCCAGCAGGTCGCGCACGTGCATTTGGGGCCCGTCTCTGTCGCCGTGTCCGCCGTGCTCG
CTTCCGTGCTCGCTGCCGTCGCCGTCAGGGCCGCCAGTCATGCTGCTCACTTCGCTGGGT
GTGTACCGGTTGTGGAACGTCGCGGCTCGTCGGTGGAGTGGTCTATTACCGTGCTGTGCG
GGCGCGGCGGATAGTTGCTGCGATTGTTGCTGTGCTTGTGGTTGCGGCTGTTGCGGTGGC
TTCTGTGATGGCTGCGAAGCCGACGCATGGTCTTGCGCGGGTGAGGCTGTCGTGGAGAGA
GACAGTGGAGAGGGTGTCAGGAGCGGCTGACTCTGTAGCACCTGCATCCGCGCCGGTGCC
TCGGCCATGCGGAACAGGGACCGGTGAACATCGCCGCCTTGCAGATGCAGCGAGGAGATC
TCCTCGGCCTGCTCCGCTCCCGCTTCGCCTTCAGCCTCGTCTCTGTCGGACCGTAAGGAC
GCCAGTGCCGACGCGGCTGGAGCTAGGGACGGTGTATTGAGATGCGATTCCGATGCACCA
CCACTGCCGCCGCTGTCGCCGCTGGGGTTGCGTCCGCCAGCGCCGGGCCGGTTGTTGTCT
GCATCTGGCGCAGTGCTCCCCGTCGCTGTCTGCTGCTGGTCCTCTGGGACGAAGTCAGCT
GTGTAGCCCTGTGGCAGGTGCTCGGCAAGTGTCCGAGCCGCGTTCCTCTCTTGGGACGAG
ACGGCGGGCGAGTCCGGAGGTGTTTTTGTCATGGTTCCATGCGTGCTCCAGCGAGTCTTA
TGAGTCGAGTGTAGTGATCGATGGACGGGAGGAATCGGAGGCGTCGTCGTAGATTGTTGG
CTTCGAGGTTGTTGTAGGCTTTTTTTTACCGAAGCGTTTTGTTTGGCAAAAAATCGTACA
TCTCCAAAAGAATCTAGATGAGCGGATTGGCGTGAAAAAACGTGGAGAGAGGAGTAAGGC
CGATCCAAGCCGTGGAAGAGTGCACGAACAGCTCTAGTGCGGAGCTTAGTCCACAGCACT
CCCTGCAAAACGAACTGACATCACTGTTGGGTCACTCTGTTCCGTTGTTGAGGCCGTGAA
GTGCATGACCCACAGTGCATCTGGCAACTGCCGTTTTAGGAAGGCAAACCACTAACGATG
CGTAAGAAACAACTTCACACACTCAAATGAAATGGTAGAAGGTCCGCACGTGATTGTCAT
GCAGTGACAAAAAACGATGCCAATAAAGATATAGTGCATCCAAGTTCCAAAATGTAGCAT
AAAAATGGTCATTGGTCAAGCGCTGCGTCAACACAACACGTACTTCTATCCACCCTCTCT
ATCAGATCATAAGATATCCAAGCATGTGCAGTAGGTAAATGATAAACAAAGTGGTAATCG
CCAGGTAAGTAGTAAGATACATATACAAAAAAGGAAACAAAAAATGGAATCGCGATCACA
AACTGACAGAAAATGTATGACGGAAAGGAAATAATGATACGAATCAAAGGAAAAGTGATG
TAGGTAAAGGCAAAAATGATAGCAGTATTGCATCGCGGGCCCACAATTGTATTAGAATTG
CTGCACGACCTCATCATCCCCCAGAACGTCATTTTGCGCAGCAACGGCGCGACGCGAAGG
AACAGGTGCCTCCTCTTCGTTGTCGATAGAGTCATCCAAAAAGACTTGATTGATTAGTAT
TGGTTGTTGAAGCGTCATTTGAAAAGTCAAGAGCAGCAAGGGAGATGCATACCGTGTGGT
CGGACGAGGAAGGCTAGGAGGAAGACAAAGGAGAAGACACCGGTCACGAGTACAAACACA
GCTTGCGGGTAGGTGCCGACCGTCGCGGCATACAGGCCGTTGAAAATCATAGGGGCGAAG
ACGCGAGAGAGTGCGTGTAGGAGGCCGATAGCGCCGAGGAGTTGGCCAACCCGGTCGGGA
GAAACATGTTTGGTGAGCGAGGACTGGATCGTAGCAGATCCCAGGCCGCCAAAGGCCGTC
ACAATGCCGCACAGTACAAATACGGCTGGTGTCCGTGCAAAGATATAGCCGGCCACACCG
AGCACATCCGAGAAGATGGCACTGCGAATGAGGAAAATGTCCAGACGATCGGCGCCTCTG
TAGGCCTCACTTGGCGCCTCGCCCGAGATCCTCCGCTGGCGCGCAGCGGGGCGGACACGG
AAAAAGTAGTTGATGACGGGGAAGATGCCCATGAGCACGACAACGCGCACCATGGACACG
AGGGAGATGAAGGCGGACGTCTCAAAGTTGCCCCAGTGGAACATGAACTCGGTGTACAGG
AGGGTGACACCGCCCAAGCTCATTGCTGCTGAGAGAAGCAGTGTGTCGATGGTGGCCAAG
ACAAGCAGGTTCCGCCGCACGCGTCTTTGCTGGGCGCCGTTGGGGAACAAAATCGCGAGA
GGAGCAAGCGGGTTGGACCGCCGCACTCTGAGGATGGTTTTCCGGGCATAGCCCGGCAGC
CACATCTTACGCCCAGACGCCTCCGCTTCATCATGTGCCAGATCATATTCACGATTTCTA
ATCGCGTGCAGCTCCTGCTCTTTGGCGTACTTCTCACGAGCGATGTTCTGGCGGCGCGGC
GACAGAGACTCAGGAAGGATGAAAATGATGTAGAGGATGAAAATGGCATGACAGCATAGA
GTGACGTAGAAAATGGACAGCAGCGAGCCTGTCCATTCCACTAAGAAGCCCGCAAGCAAC
GGGCCGAATGCCAGGCCAGAGAACAGGCAGGCGTGCATGTAGCCGAAGGATACGGCGCGT
CTGGAAGGCGGCGTGCAGTCGCTGGTGTAAGAGTGGCTGACAACACTGCCGGCGGTAAAC
GAGCCCGCAAAGCCGTCAATCACAGAAGCCAGAATCAGCCAGTTGTAGTGAATAATGTCG
GGGTAATTGGCCGCTAGGATAGTGATGACCTCGCCCACGAGCCCGCCGGACGACGAAATT
ACCATGATGACTTTGCGGCCGTAGCGATCGGATGCAGCGCCGAGACGAGGTGCCGTGAAG
GCGCTCAGCGAGCCGACGATGACGCTGAGGACGAGCGTGAAGGTAGCAACATTCCGTTGC
ACCTCGGCAATCTGGCACTGCGGGTTGTTGGCTCCAGGCACGACGGGCAGCACGTGGAAG
CCATCGTGCTGGCGATCAGCAAAATATTGGCGACAGACCAAATCTATAATCAGATTCAGC
TTCGGTACCAACGAGCCACCGAACGCCAGTGTGAACAATGCGTAGGGGCCAATGAGCCAG
TAGATGGACGGCCTTTGCGTCCAAGGCAGGCCTGCGAAGTCCTCTCCGCCATCCCAACTA
TCTTTCCGGCCACCGATCGATGCCGATGTTGGTGCTGGCTCGGAATCGACGGCTGCATCG
ATGTTGGCGCTGAGAAGCGCATCGGTCTCGGCGTGTCCTTCTGCCGGAGAGTACCTGCTT
GGCGACGCGGCTGGCCGGCGTAGCAGGTTTGTTGATTCAGACATAATCTTGTGCGGTTTT
TACTTCACCGTCAAAGATGCGAGATGTGAGATGCGACACGCAGGCTTGTTGACTGCTGTG
TCAACGAATTTGACATTTATCGAAATTGGACGTTTGGGTGGTATTGAATTATTGCGTGCG
CGCGCAAGGAGGTGTGCTGTGTCTTGATGATTGGCAATAAGAGGGCTGCGCCGGGCAGAT
CGATTGCGAGATATGGTGAAATTGCTGCACTGGACAAATAAGTGCCGGAGTTTGTAGTCG
AGTCCCTCCCGAGCCGTTGGGGACACTCGTGCTTTTTAAAACACCTCAGAAAAATGCTTG
CTGTGCATCGTATGCCCTGTTTCAGGACGAAGACAGCAGACACTGGGGATGGGGAGTCTT
ATGAGGGAAATGGGGCGGGAAGATCGAGCCAGGGGACAGACTGCCGGGGGTTGATGACAA
GCCGGATCAACACCAGCTTTGCGAGCCTGTTCCAGATTGGACGACCCAAAGACCAAATCT
AGGATCCGTGAGGACGGGGTGGTGTCCGCGCGCGCAGCGTTGGCGAAACAAAGAATACAC
AGCCAAACCGTAGAGACGGCAAGGAGAATAAAACGGCAATGCGTGAGACGGGACGTGGTG
GGTCTTGAAGGGGGTGCGAAGAGGGATGGATGGACGATACAGGATGGGGAAGAGAGAGAT
GCGAAGTGGGAGCCGCTCTGGGGCAATATGTGGAAGCGTAGACGTGGTCAAGAGACGGGA
CCAGGTCCGTCCTGATAAGAAAAGTACACGAGAGAAAGGAGGAAAGAGATAGGTTGGTCC
GGTAGTGGTTGCCGTTCGAGGTGCGAGCGCGATAGACAAAATGGAAGGTGTGCAATCACC
ACGCAATCTTTCAGCCACGGCAGTTCTGGAGCGAGGTCTCTAATCCTCAAGATTGGGAAG
GCGCTGAAAAGATAAAAAAAGGTAAGCAATGAAGGCGCGATGGGGAAGAACGCGCACATA
TAATGATAGTGGAATTGTGCAAGAACGAACGAAAGCCAGCTTGTTGAAATGAGGAAGGAC
CCATCGAAGCAGAGGCAGCCAAGGTTGCTATCGAAGAGGGCTGTGGTGCAGACCGTCACA
AAAACGAAGAAGAAAAGCTATCTGGATCCCCCATTCCGGCACCATCGCATGGTCGGACAC
ATTTCGAGTCCCAGACCGATGGGAAGAATAAGTGTAATTTTAGTGGCGCCATTCCCACCC
CCTTGTCTTAGTGTAAATGGAATGGCCAGCCATAAACATTCTTCGGCTCGCTCCTTCCAC
ATTGCGCTGTGTACGCAATGCCTACCCCTGTCCCCCTTACGATGCAACCCCCCATGTTGG
GCTGGTCCTGACAAAGAACCACTTCGAAAACGGGCTGAATTGCGCCTGCCGCCACCAAGA
AGTTGCCGCAGGAAGCCAGCGCATACAAAACAGAGGGGGATAGAGCCAACGGAGTCGGCA
TTAGTGGAAGTCCGTTAGCTGTTGGCTGGCCATTCTATTCGTTCTGTGCCTGTCAGCCAG
TCCAAACGCTCCACGCGGCATGTCGCTAGAGACCCAACGCTGCAGGCACATTTCACTTGT
TCTCGACGATGGACGTGTCGCTTGCATCGTGGCCTAGCCAGCCAGTTAAGACATCCAGTC
CTTTCGATTGTTGGGCAATTGGTGCACATTGGGCTGCGCACGCATCACTGTAACACCTGT
CGCTCAATTGCCGATTCGGCTCCCGTGCCTTCCCACGTCGTCATGCTACAAAATGTATGA
CGCAGTGTCTCTGCCGTCATCTTTCTTGACCGAATAGGGGAGGAGCGATGAAGACCGATG
TGCAATGGAGAGAGGGAAGCGCAAGCAAACAAGAAAAGCAAGGCACAAGCGTACTTTCCG
TGTCTCCTCAGCGTAGGCCTCGCCTTTTAATCTGGAAAGAGCGATCCAGCAGAATTGGTC
AGCGAATGTCAGAGTACTTTCATAGCACTTCAATTGTTGAAAGTGTCACCCTCGACCCAG
CCATAATAACAACATCGATGAAATATCCGCTGTTTATGAATTCAACCGATAGACGACATG
TAGCGATACTGAATCTCGCGTTGGGGCCAGCAAAGAATCCTCGCGCGATGCTGGCAAGTC
CACGCTGGTTATCGCGCAGACGAGGCACCATTCGAGACTGATAACGAGTCATGACGACAA
CGACAAACCAAGATACTTGAACTCGTCGAACCTGTTTCTCATGGAGATAGGAGTCCTGAT
TGTGTCCGTCCCCGTCTTGACCAGTAAGCGTTTGCACTTGTGTTTTGACACGCAACGGTG
CTGAACCTTCGCCCTAAAGCCGCAGTCTTAATTACTAATTAATATGTTCAACTGTTTCCC
CTCACTCGATCGAGACCGTGTCGCCAAGAAATTGCCCGATCCTAATGGGCAAGCTACCTG
CCATTTGCGAATGCGTGCGAGCGAGACATGAGATAAAGCTGTCTCTGCTTGTCAGTTAGA
TTCTCTGGTAGTTGCAGCTTTCAGTGGGATGCAGATCGGAGAGCTACTTTGACATATTGG
GCATGACATGTAATTACTGTTTACTGTCAAGACTTTCATTCAGGACATTTCATGACTCCA
AGCCGTTTTATCTAGAAAACGAAGAACGGATATCGACCGCTGGCGACGGATATGTCCCCG
TAGCGGCCCAGACTATCCTGTCGGCATCTTTCTTGGGTCCCATTGGCATGAGACGCCGTC
CGTATAACCTGTGTACAAACTCCCAGGCGATGGCGTTCACACCTGGCATGTGTTTATCGA
GTCCACTACCGCAATCATCAAGGGGTCCAAGGTTGTCCTGACTACGCGCCGACGAGTGGC
TATATAGCGCTGCGAAGTTACACGAGACCATATTGGGGACTCTTCAACAGTGTCATATGA
CGCACCGTTGGAGTTTACCTTCCGGAACTATCTCGAGTCAGACTATCTTGAGTTCGCCCT
CGTATGAATTTTGGGCGTCTGTGAAGTAGGAGGATACACATTACACCCGAATCGCGGCGA
CGATGCAGTGTTACGGGCTGTCTGTGATGCTTCACGTCTGTATCGATCCGTCGCTTTGAC
GCCCAGCGGGCTCTTTGGCCCGGTTGTTCGTAAACTCACGTATGCCATATTGAAAACAGT
GACTGGCATACGACGAGATCCATCACAGCGAGGCTCGTTTGACAGGGTGGTCCTCGCTGG
TAGGGCGTCAGAGATGGCAATATGGCCATGAATGTCGCTTCGCGGGAAGCTTTGCCACAT
GTAAACGATTCGCTGCTCCACGACGCCATCGAAGCAGCGGCCATTATCATCCACAATGCT
CAGCTACACGATGAACGAGGCTTTTGCGACTGTGGCGTGGACGAGACCTACCGTTGAGAA
CAGAGTAAGTCATTAAAAGATGGCTTTCAATGCAACCAATATCTAGTTGGCATCGATCTT
TGGTTGTAAAGGTTTGGAAGGATGTGAATCAAATATAAAGAGACGACTGATACGAATGTG
CTCTTTAATAGCCGACGTAAATTCTACGAATTGTTTCACACTCCAGGGTGGTTGAATGTT
AATATTGATGTTGACATGTTGACAAAAGGGCAGCAAGGCTTTGAGGCTTTGGGTGGTGCG
GCTGCAAGACATTGCGCCAAAGTCGCCTCCCACACTCCCCCGCGAACTCACGTGATGGGA
CCAACCCCTGAATTCCCGTGCGGCAGCCCATTTTCGAGCGACTTCTAGGCGCGAACGCCG
CATGAGCTTGGTGATTAGCAAAAGATCCCCCACCTCTGGACGACGACACGAAAACGTCGA
CCTTACGAGCCTTTGCGAACTCGCCTGCGGCGGTCTTTGTCGAGGTGGTCTGTGTTCAGG
GAGAACGTATATCGTACCGTCAAGATGTGGTATGTCTTGCTCCGTTAAGGCCTTCCTCTT
CTGCCGACCGCTCATCGCTCAGAGCTACCGCTGACACTTTACTTCGCCCCTTTCTACAGC
AAACACATTCTCAACGCACAGGTCTCCATCCGGTCACCATGCTGTACGTCCGCTCTATCG
TTTTTGCCTTCCTTTGCTTTGGTCTCTCGAGTACTGACAGAGCAGGCCGCAAGTGGTTTG
ACTGCAGCGAGTGCCACCAGGAGACCGAGGACCATGCTCTGCTGCAGCGGTTCGAGATGA
TCTTTGCCTGCAAGAAGTGCAAAAAGTGCTTCCGCAAGGACGCGCGCGAGTTTGAGGACT
CGGACGAGTACTGCCCGCACTGCGACAACCACTTTGTTATCGACGCCGTGACGCCGAAGC
AGGCCATCACCATTGAGAGCGAGGACGTGCGCGTGGACAACCGCATGATCAAGGACGACC
GCGTCAAGGGTCAGGAGATGCGGACGATCTTCGACCCGGACCTGGACGCAAACCGACTCG
GTTAGGGAGGGGGGAGTATAAAGGCTGCTGCATCGGTGGGCCAGAAAGCTGAGGCCAACT
ATACGTAACACGCGTGCGACGGCGAGCAAAAACTAGAATAGCATCGCATGGCGTTTTCAT
GATTTTATTTACTTATCCATTGATTTTTGGGGCGAAGCGGCAGCGTGCAAAAAGGAAACG
AAAAGAGTATATGATTACATGCTGGTCCAATGGTCTTTGTTGCGGAGGCCCCTATTGTGT
TTCCACCGCTGTGCTTCCCTGGTCTTTTCCACGTCCGTGATAAGGTTTCGATGATATTCG
CGGCGAGACCAGAGAGGTGACAGAAACGCCAGGCTATCTATTTCAAGGACAGTTCACGAG
CCGTCGACATCTACCTAGTCTGAATCGCCGTGGTCCTCGGCTGCCCCCCGTGTCGGGATA
GCGGCGCTGGTCGTGGCCGAGCTGCTGCCGCCGGCACCCGACCGGCCACCCTTCTTCTTG
GCCGCCTCCTCCTGCTTCTCCTGCTCGATGCTCTTTACATGGTTTTCAATGTCCTCGACC
GGCAGCAGCTCCATAGGCTTGCCCGGTGCCATGATGGCAATCTCAATGTTCTTCGCGCCG
GTCTGCACCACTTCCAGCAGCGACTTGATAGCGAGCTGGATCGTCTGCTCACGGTCCATA
TCCTCCTTGTAGTTGCGCTCGAGGAATTCGCGCACCGTCTTGCTCGAGCGGCCGATAGCG
TTTGCTCGCCTATATGGAACGGTCAGTGTACTGCAAGACATGCAAGTAGAAAGATAGAAA
GAACGGGGGGGGACAAGACTCACCACGCAGAGTAGATGCCCGAGGGCTCGGTCTGGTAGA
GACGCGGGACCTTGCTGCCCTTGTCGAAGCCCACAATCAGCGTGCTGATGCCAAACGGCC
GCACACCGCCACTCTGCGTGTACCGCTGCTGCACACCGGCAATGTATTTGGTAATATACT
CGATGGTGACGGGGTCCTCGACGGTCAGGCGGTGCGACTGGGCCTCTAACCGGGCCTTGT
CGAGCAGGATGCGCGCGTCGGCGTTGAGGCCGGCAAAGGCCAGGCAGGCGTGGGTGTCGA
GCAGGCCGATCTTGGACGGGGTGATGCGGGTGTCTTGCAGCTTCATGGCGGACCGCTTCT
CGCAGCCGAGCACCACAATGTCGCTGCCCTTGACGCCAACGGCGCACGTTCCTGTATGGT
GGAGACCTGTCAGCTTGCCGTTCGCGACTGTGTGGCCTGGGCAAGTCGCCAGCCACGCAT
CGGCGGGACAGCACTATCGTACCTCTCTTTACTGCTTCGCCGGCATATTCGACCTGGAAA
ACGTGTCCATCGGGACTGACAGAGCGTTAGACATTGAGCGACAAAGGACAGTTTGGAGAT
CGCAGGACGGTGTTGTGGGGAAGCGGCCGAAGTAGCACGCATCGTGGACACGCACCTGAA
GACTATTGACAACAAATAAGGTCAGCATATATCCAGCCGTCATCTCTGTTGAGTCTTCTT
TTTCCAGACATACCAGAAAGAGCTCTGTCGTAACCCGAAGCCATGGTTGTTTATGGAGGT
TGGGGCGGCGGGCGGGAACGGCGAATTGAGACGGACAGAGGACCCGAAATGCGAAACGTA
TGTAGATGTATAGAATTAGTGCCCGGCAGCTGGTTGAATGCCGTCGTTGTGCGTCGTCGA
GTGTGGTGATGGGCGAGAATGCGGACGGACGGTGATGTGGATTGGAGCTTGACGCTGCGC
GTTTGAAGGAGGTGCTGGTGGTGCTTGCCAGCCAAATGCCAGCCAAAACGCCAGGCCCAG
CACCAGGCTCCAAAAGCTCTGACGAAGCTGGAAGCCTGTGGTTAAGGGAAGGCGTGGCAA
CCATCTCTGATTGGCCAGGCTGCTTTGCCCCGAGCCAGTATGTGGGTCTCTTGTGTCCTT
GCCGTGCATCTCGACATGCCCCACAATTCTGAACGAAGTCACGTGTCGATAGCGGAGGAG
GATAACGAGGCCGACTACGGCAGCTGCGGCGAATAGTGAAAATAGCCAGTCAAAAAAGGC
GCCAAAGACTGCCTGGTAAAACTTTTGAATAATAAGTTGCATGCAAGACAGTGGCCCGAA
AACGGGCGAGGAACGAGCGTCTGGCAACCGCGAGCACGTAATTGGGATTTTGAAGGTGGT
ATTGGCATTTTCGGGACGGCTTCGTTAGCGATTTGCTGCTGAAAGGTAGCAACCGGGGTG
CAAAATCCTCTCTTTTATTTTCTTTTGCAGCTTTTTTTTTGAACCCTAGCTTCCTCTCTA
AAAAGTCAACGTCACAAGCACCCTTCATTGATTTTGTGCCCGTGGCCCCCGACTATGGCG
TTCAAGGCACAAGTCGGTTCCGTTCTGCGTAAGACAGCCACACCCAAGGCTGCTGCGTTA
CGATCGGCATGCGCCGCACGGATAGCAACCCCGGCCAGCACGACCTTCGGGAGAGCGACG
GCCGCGGCCCGGGGTTTCTCCACGTCCCCCGCCCGGCCATGGCGGCCCACGCAGGCGCGG
CGAGCCGATATCACGCGCACGTCGGAGCGCTACCCGGACCTGAAGCGCGACTCGCGTTTT
GCCGCGCTGACGCGCAAGCATGTCGCCTACTTCAAGGAGCTGCTCGGCGAGAACGGCGTG
GTCGACGCCGTGACGGACCCGGCGTCCCAGGACGACGTAGAGCCCTTCAACGGCGACTGG
ATGCGCAAGTACCGCGGCCACGGCAAACTGGTGCTCCGGCCTGGCTCGACGGAGGAGGTC
AGCAAGGTGCTCAAGTACTGCAACGACCAGCGCTTGGCGGTCGTGCCCCAGGGCGGCAAC
ACGGGCCTGGTAGGCGGCTCCGTGCCCGTCTTCGACGAGGTCGTCCTTAGCACGGGCCGC
ATGCAGACGATTCGCTCGTTTGACGACGTCAGCGGCACATTGGTGGTCGACGCGGGCGTC
GTTCTCGAGGCCGCCGATGCGTACCTGGCCGAGCGTGGCTACCTGTTCCCGCTGGACCTG
GGCGCCAAGGGCTCGTGCCAGATTGGCGGCAACGTGTCGACCAATGCGGGCGGCCTGCGG
CTGCTGCGCTACGGCAGTCTGCACGGCACCGTGCTCGGCGTCGAGGCCGTGCTACCCGAC
GGCACTGTTGTCGACGACCTGTGCAAGCTGCGCAAGAACAACACGGGGTACGACCTCAAG
CAGCTGTTTATCGGTGCTGAAGGCACGCTGGGCATCGTGACGGGCGTGTCCATTGCGTGC
CCACAGCGGCCAGCCGCTGTCAACGTGGCGTTCCTGGGCCTGTCGTCCTACGACCAGGCG
CTCAAGGCGTTCCGCGAGGCCAAGGCGCAGCTGTCCGAGATCCTGTCGGCCTTTGAGCTT
ATGGACGCTGGCAGCCAGCAGATTGTACGCACGGTGCGGCCCGACGCCCGGCGGCCGCTT
GGCGGCGAGCACGACTTTTACTGCCTGATCGAGACGAGCGGCTCCAATGCCGAGCACGAC
ACGGCCAAGCTAGAGGCGTTCCTGGAGGACGTCATGGGCAAGGAGATTGTCGAGGATGGC
GTTTTGGCGCAGGACGAGACGCAGGTCAAGGCGCTGTGGACGTGGCGCGAGGGCATCACG
GAGTGCCTGGGCCACCTCGGCGGCGTGTACAAATACGACGTCTCGATCCCGCTTCCGGAG
CTGTACAAGCTGGTCGAGGACACACGGGCGCAGCTCGAGTCCAAGGGCCTGATTGGCGAC
GGCGACGAGTTCCCGGCGGCGCAGGTCGTTGGCTACGGCCACATGGGCGACGCCAACCTG
CACCTAAATATTGCGGTGCGCCGGTATGACGACGCGGTCGAGAAGGCGCTGGAGCCGTTT
GTCTACGAGTGGATTTCCAAGCGGCAGGGCAGCATCAGCGCCGAGCACGGCCTCGGCCTG
GCCAAGAAGAAGTACATTGGCTACAGCCGGAATGAGACGATGGTTGGTCTGATGAAACAG
ATCAAGAACACGTTTGACCCTGTGAGTTTTTGCTTCCTAGTTTGTTTCTGACATACTTTG
CATCTCTTTAATGTCGTATACTGACCAACTTAGAACGGCATCATGAACCCGTACAAGTAC
ATATAGAGGGAGATGAGGCGGTCAAGAACGCAAGCGGAAACTTGAGTTTGTCTCGTGCGA
GTGACCTAAGACGGTCGATATTCATGTATAATTCTATATCCCCGCGCGATAGACATGGAG
AGAGAGGTGATAGGCACCGGCGCAGTGGAAGAGCGGAAGAAAATGCAAAAGACCAAAGAG
ATCATGAAGCACAACAGAATGAAACACGTTTACATCACTAGCATTAGACCGGAGTGCGAG
GATGAGCGTGGACGAGGCGGAGGCCTCTTTCTGTCCAAGTGCTGCACCTTTTGCAACGCA
TGTGCCTTTTTCACCTTCTTGCTGTGTCTATATGGGCCACCATGTGTGGTAACAAAAGAA
ACTGCTGCACGTTCCTGAACAGTCGTAGTTGGTGCTTAATCTTCGTTACATCGCTTCGGC
ACCGCGCCGTGCACCCACTGATCCCCTTTTTGTCTTTGGCTGAGTTGTGAGCGGATCAGA
GACACGGACCAGATACGAGAGAAGCGGGCATGCAGCCGTACGTCGATTAGTCGCAGTCCG
CCCGGAACAGAGACCCATTCCAGCAAAAGCGGCAAAGAACCAGCCGAGACAAGATGAAAA
TGCATGCAAGGGGAGCGTAGAGGAGGGAAAGTACAAGGAATGCGAGTGGCTTGTGCCACA
GTAGACGATTGGAACGTGTATTGGGCTGGCGTTGGAGTACCTGGTGAAACGAGAGCCAGA
AATGGTTTTCTCTCTTTCTTTTCTTTCTTTTTTCTTTTAATATTATTATTTGTCTTCCTA
TTTTATTACCTTCTTTCTCAACTCAAAATTGTCAAAGTAGACTAGTAATAGAATGCCCCT
GTCCGTCCTGGAACGGGTCTTTCTTCTTCGAGGCGAGACGGCAAGAACGAAGGACGGGGC
AGCCGTGTGTGTGTTGTACAGTGTCGAAATTATCGTGAGTTTAAGACAGAAAGAGCGAAC
AGCACCACTAAAAACCGGGGCAGGAAATAATATTGGATGTTGCAGCACAGGATTGTGAAG
GAGGCATGAGCGAAAGAGGAAAGAGCGCCCCCCACCAGAGACTAGTTGGGGAGGCTAGGA
AAGCGCCAATATATGCCAATACAAAGTTCGAGAACCTCTAGTGCAACGGGGAAAGCCGTG
GCGGCTGGCCAGACCCCGTTCGTCAGTTTTACGACGCTCCAGACCTCTGTTTCCACTGGA
CAGCACAGCAACGGCTTATCGTTGGTGGCTTGTCCGAGCCGCCGAAAAAAAGTACGGAGC
CGCACAGGGCTGAACAACGAGGAAGGAGCAAGAGGAGCCAGCTGTTCTTGAGGCGCGTAC
CCAGGCAGGTACGAGAAGAAGGCGCGGGCATAGATTCGCGCGAGAAAGAGCGCCATAGAG
AGGAAGGAACGGCCCCAATTGAGCCCATCATTCTGGTCTTGTCGCTCTTGCTTAACAGTG
ACACTCCACCCGTGGTGATACACGGCAAGTGCAACTCGTTCCTTGGGTTTAGCAAAGAGA
ATAGGTCACGGTGTGCATATCGAAAGGCGATATTGCGACGGCTGGGCCAGGAACGGAAAT
CGAGAACGGTCCAGAGCAAGCGGCTCCCATCAAGTACCTCGCTACTTCCAATATATGCTG
CAGACGTCTAATTTGGCCATGGGTCAACTGGTAAGGCGGGAAATATGGCAAGCGTCACCG
GCCAATAAATGGCAGATGATATTACTCTGTAATAACGCACCAACCCAGCGGGTCTACTTG
CGTAATTTCTACACGTGCCTCTAAGGCACGAGCTCGACGTCCTCATTGTACGACATACAA
CTTCGATTTCAACAGACTTGGCCTCCTCGCGCATAATCTTGCGTCCACAACAAACCCCGG
AGTCTCGAGCCCGACGCAACTCGCTAACAAGCAGGCTAACTCCAACGAGCACACTATTAT
CTGGGACTGGGGCGCGTTACGGACGAGCTACGATAACTGGCCTGGCCTGGCCACGCTTCC
CCCATCAACCTTGAGCTGATCACAGCGGACCATAAACAGGCCAGGCCAGGGCCCCTGTTC
GGCCAAGTGCCCGCCATGCCATTGCCATGTTGTGCCCATGTCCTGTCCATCTGCCAAATT
GTTCCCTGGTACCCAAGCTCCCAAGGCAGTGAGCATTCCTTTCACCCCTGTCACCTGCAG
CCCTACCGGGTTCTAGTATTATTACTGGCTAACGCTGCAATGCGTTGTGCGGCGTATCTT
GTTATCTGACAAGCAACCTCAAGATGGACTGGAGGGCCCTCGTAGTGACTATTTTCAGCC
TCTTGTCCAGATGGATGCTTAATGCGGCCTGCTCTTCGTTTCCCCTCCGGGGTCTTTCAT
GTAAAAGTACCACGGCCCTTATGCTCACCAACGTTTTTGGTTCCTTTCCAAACACCTCAT
GTTTTACCATCAATGCTCCGTCGGTAAACGTGCCAGACCCCGATCCAAGTCGCGGTGGCC
AGGCCCTCTCCCCACGCTACCAACGGCATAGTCTGTCTCCGCAGTTACCGTTTTGGTCAG
CTGAAGGCCGGCTGAAAGTGAAAACTAGAAACAACGAAAATGAACCAATACAGAAGAAGG
TTCCCGAAGAGGGGATACGAAGGTAAGTAATTTCCAGGAATCAATAATCTTTTCTAGTAA
ACGAATCAATCATAAAAGAAAGTCTTCAAGTGAGGACTACAGAGTACTAGAGCGTACACC
CGACATCCTTCTCACCACATATATCACTCTATACCACTTTGTCTACCACCCTAGACTGTC
TCAGTGGCCCACAGTGCAAAAGAAAATCTCGAAACATTCGTGTTTCTCTCGTGCTCTGAC
GACTTGAGGTCTGTTTCTGTCAGATGCAAGCTGGCTGCCTCTTCCTCTCCCTGCCTTTCC
TCCTTTACGCTTCCCGTCGTATGCTCATCTTTCCAGCTGTTTACGACTGAGTGTACCGCA
CAGCTACCGGGCTAGGCCATGTACGAATGTGCAGAAGCTCTCTTCTATGTCGTTCGATAT
TTATGTTTTAGTTACAGATTAGGGCCAATGTGGCGCATGGGCGTTGCGATGGGCGCTTTC
CAGCGAGGCTTTCGGGGCTTCGGTAGCGCGGTCCCGGCCACCAGGCTCAGGTCAGACCAC
GCCTCACAAGCACATGGCCAGCGGCTACGAGCGGATGCGGTATAGGACATGCATCTGCTT
GAAAATTGATAGGCCGTGTGGTTGCCGCATCAGCATCCAAGACAATAATTGCTCGTTACT
CCTTTCCTGTTTTATGTCTCGACTGCTCTTTCCCGTTTTTGACTTTCTTGGGCGCCTCTT
TCTTTATTTGTTTTGCTCCGCTCTTTCACTTTGCTCGTTTTTATGTGTCCCCCATACTGG
GTTTGTTGCTTCTGCTCCTTCCACGCCAAGCAGCAGCTGTCGGTCGCTACTTCTAGCCCA
TGGTATCCAGCGATATACAGTGCTTCCGTACGTATTCGAAAACCCGCTCCCCCCCTTTTC
TGCACATCTATGCACAAGCACGAATAATTTTTTCTTCCTTTTCCTTTTCTCTCTCCCTTC
TAGCCAAATCAGAACAGAAACTCGCAATGACCCAGTTCATCGAGCCGAGTTTGGTATACC
TGCTGCCAAGGCCGCTTCCGCTTCAACCCCCCTTTACCAGCAGCTTTTTCGCTCGCGATA
CCGATTTCCAAGCACAAAAAAATAAAAATAAAAAATAAACAAGCAACACCAGGAACTTGG
CTGAAGTGGAAACGAACTGGTCAAATGCTAGTCAAAGCTGAAGACCCCACTGCAAAGACG
TGCGAGCTCGCCCTCCTCTTCGCTTGCGATGCTCTCCCGTGGCGCGACAAAAGGTACCTT
GGCGTTCTTCTTTTTGCTCCTTGTCATGTTCCATGTGGCATTTTTATTTTCTCTCTCTGT
GTGTGTATGTCTGGTGGCACATCTGTCTTGGGCACACCCCTGCGGCAGATGTCCGTCCCA
TGCTCCCATGCCCTCCATGATTACCTGGCCAGATTCGCAGGCATAGATCAAGAACAGGCC
CACACACTCGGTTCACACACTCGGTTTATTTCCTCCTTAACCATCACCTCATCAGACACA
AACACACACACCAGGTCCACCCACACACTCCTTTGCCTTCCCTAGCCCATCCCTCAGCCC
TCTTTTCGGCGTCCCGACCCTCAGTCGTATCCTCATCTCGGTTTCCGCTTCTCCTTCTGG
TACAGGTATTGTATTGTCCTGAAGCATAATATGTATTTTAGTCTATAATTTACGCGGATC
GATTACCGGCTCGTTCATCCTTGGGGAACCCCCCTCCATTTATTATGGGACTTTATTATT
CATATATCTTCTCAACACCTTCCTCGCTTTGCTTTGTTGTCCATCCTTTCGGCAGTACGT
CTCGAACGAAACCAAAATACGTACTTGTGTATATTCCTGACTTATTTGAATTTGCCTCTT
CAAGACATATACTGCTTCTTTATTATCTTATCCTCCCAGTTTAATAATCTCCCTTTACCG
CACCGGCTCCGATCTCGAGGATACAAACTTCGCCGCCACCACGCAGACCCCTAAACGAAA
CCAGATACGGGGACGAAAAAAAAAGGCTCATAAGCGGAAAACGGTTGGCTACCCGTCGGA
GCAACTGCCACTGATCGACCGCAGATGTATCTGTTCTAAATTGTCGCGTATGGGCAACAC
GTGGAAGTCGTTGGGAAAAAGCGTCGGCAAAGTTGACAACGTGGACCGTGTCGTCGAGCA
GCTGCTCACTCATTTTGTCCCTGCTCCTTTGAAGATCAGGCTTTCTAAAAACGGCCGGGC
GACGAATTTCAAAATACGGTGACACTCCTGTCAGACTAACTCCCCCAGATTTCTCGATAA
CGACGTCAGCATCCTTCAACCGACAAAACATCAGCAAAGTACCTTCTCTTGGCGTACAGA
AACACACACACACATACACATCCCAACATAATCAACATGGTCGGGGTTCCGGGAAAATTC
AAAGGTTGCGAGACCTGCAGACTACGCAGAGTCAAGGTATGACGTGCGGAAGAGAGAGGC
AAACTGTTTTCTCCAGATCTTACACTTCATTTTTGGCACTCCCATTGTTATCCTCTTTGC
TTGCCTGACTCCTAACATGAACACCAGTGCGACAACACACGCCCCTACTGTAAGAAGTGC
CATGATACCGGCCGCGAGTGTGCCGGCTATGACCGTGAGACAGTATTTATTATCGGCACA
CCTCAAGATGGCGGCCGGTGTTCGTCCCATCCGCCTCGCGTGGTCAAGCCCAGAACGTCA
GCCACAACGACAGTCAACACACCCAGCAGCAGTGGCAGAAGCGGTGCCAGTGTCAGCAGC
AGCAGCAGTGCAAAGAGCCGATCCAGCCCCAAATCACGTTCGAATTCACGGTCGGCCTCC
GTGTCGAGGACAACGTCCAACTCACCTGCCGCCGCCCTATCGCCATCGCCCTCTGTTCCT
ATGTCTATCCACGAGCAGCAGCGGTACTTATCCGAGCCACTTGCTCCCACACTCTCAGGC
ATCATGTCACCAGCGAAATTCGATACAGCTGTCATACCCATTGACTCTGCCATGATGACC
CAACGGCCCAACGTAGGCATGCTCAACGGCCTCAGCGTGCCTGATTTAGTACTTATCCCG
CCGCTGCGGTCAGCATGGCATGACTCCCTCGTGGTTGCCAGTGGTGGTATCGTTCACCAG
GTGCAGATAGCGGCCCTATATACGCAGTTGCAATCCATCGTCCGACACAAGGTTGACAAC
GGCACCGATGGGAGTTTTCATCTCTCGCCTTTCCCACCGTACACGCCGACCAGTGTACGG
CCGCCTAGTGGAGACAGCGAGTTTCATCTATCATCACACTGCATGGTACATTTAGCGGCA
GGAGACAATGGCCACAGCATTTTCGAGGCGGAGCCTCTAGAGAATATTTGCCTTTTTCTC
TACGAGGTACGCAAAGTTAATGGAGGATCGAAGAAGCAGGATGGGGGGAAAGGATCCTCA
CAAATGGAGGGGCTTGTTGTATGGTCTGTGTGCCCTCGACGCTGGATGACAGTAAGCTGA
CTCTCTGACTCCAGCACAACGCGCCTCTATTATCAGGATTACCGGGACAATGGAAGGATC
CGGCCATGCAATTCAGCAACGTCCGCCGAATGGGACCTGCTCGATTCGCCACATTTCCAG
CGCACCACTTCTTTGCACGGGTCTACCGGCCAAATGCGGTAAGCCTGCTATGATGGTGAG
AGCTTGCGGGCAGAATGAGGGGAGGGACTGACTTGCTAGATTTGGTCTGCACTGATATTC
CGACAAAGCACGTTCCTGTCCGATCCCGAGTGGACATCGATGCCATGGGAGGTCCATCCC
AAGTCCGGACTCGACCGCCTCCTCGATATCGCAGTCCTCCTTCCTTCCGTATTCAACCGC
GCCGACAATGTCACACTCCACCAGCCTACCTTGGGACGCCGGATGATGGCCAAGGACGTG
CTGGCCAACTGCCTCTATGTCGACCGAGTTCTCGAGCAGTGGCACACCAGTGTCCAGGAT
CTAGGTATGCGAGGCGGCTCAAGCGTCAACGGAGCTTCCACTATGAGCCACGCGCCGGCC
ACTTTGGATAGCAGCGAGGACGGTGGGTTTCAGAACGGTGGAACACGGACCCGGGCCAGC
GGCCACGGCGCCATCGGCAACTGGTACTGGATTGCGGACCCAGAACACACGTCAGTGGAC
GCCCAGATCCCCTTTGCCGACACATTTGCATTCCGCGACACCGTCACGGCCCTCATGTTC
ATCTATTATTGGGCGACCCTCGTCCTACTATATCCATGCGTCGAGAGCCTCTACGAGATC
ATCTTCCAGCCCGTGCTGGACACCTTTCCGTCGCCCTATCCCAACTTGCCAAGCAACTTA
CAAATCCCGAACGGTGACCCTTCCGTCTACTACGGGTCCAAGGAGGTACGCGAGCTAGCT
GGCAACGTGTGCCGTGGTCTCGATTTTGCATTGTCCACCACTGCGCAGCCCGACCTGCTG
TCGGCACCTCTGTTTGTGGTAGAGTCCTTTTACCACAAGATGAATGCAACGTCAGGCGAT
GGAACACTTGAGCTGCTGTGGTGCGAGTCATTCCGAAGTCGACTGGCAGGCAAGGGACAG
TACATTGCTGATGTGATACACAACCGGCGATGGGTAGATGTAGGACAGTTCTAGGCGCTA
GGTGAGGTCACTGACAATTGGAGGGAAAAGGGGCGCACAAAAAACCAAACAGATACAAAG
CTACAATATGGAACGAGGCTATTCCAACAAGACTAATGATAAGGGCTAACTCATCAATGT
ACTTTCGGTACGTACCGAAAGCGACCGGCACATTTGTGTTTGATGGTATCCGCGGGGAGG
CAGCGCTCTATATGTTGGTTTGCGTGGACGCTACTAAGTCCCGCGCAGTTGGGACGAGCT
TAAGCCGTCACAGGGTGTTGATGATTGTCAAGTTTGCCTCATGGCCCTCTGTTTCGCTTC
TTCCCTCCTTGTCATTTGCGATGATGTCACAAACACGATTCCTTCCTCCGTTATTAGCAT
CATTCGGCGTATGGGGAAAGAGCAAGTGCTTGCCTCTTATTCACTGCACCTTCTCGGCTG
ACTACTCTTGCTACGCGGGCAGTTTCCTTCGATTTTTACTGCGTCTACGCCGAAAATACT
TCTTTTTTGCATCTTCTTCTTTATCGCCATTCTGTTCTCCAACCTCGTTTTACTTCCGTG
TTAAACGGGCAGAGCTCGCCCACCGGTCCATTCGATTTGGCTTGTATTTCCAACCTACCT
CTTCTCCCAAAATTTGTACCTGACTGCTCCTTGGTGTTATTCTATGACCTCCCAGTTTTG
TTGCAGCTGATTTTTATACGTCTACCGTCCCTATCTCGTCGATCCCGTTCTTCATCGTCT
CCATATCCTGCTTGCACCATGCGAAGAGATAAAGGACGGCGACTATCATTCCGACGGAAA
TCCAGCCCCGAACAACGAGAGACTTCTTCTCAGAAAAGTTCAGAAAGTCAACAAAAAGAA
TCCACTTTGGCCCTATTCAAAAAGATCCTTCAACCACCAAAAGAATCAAAACGGAAGGTG
GTGGAGGTAGAACGTCGGCCGCTGGGAAACAGCGACTGTATGGTGCGGTGGCAAGAATTC
TGGTCGGACTCTGGGAAGACTACGAGCGTCCTGCAGTCTCTTGGAAAGTCCATCGAGGAC
AGCTCCCACAACCTTATCCATTCCATCGGCATCGACAAATTCCTCCACTACAAGCCCCCA
ATATCAACAAACGGCGACAAGGGAAGTCCACGAGAGAACAAGCAGGCTATTCTAAGGGAC
TGGTTCCGGACGGAGAGCGATCGGACTGCCATGATGCTCAGGGGACTGGCCAGATGGGGG
GCCCAGGAGATATCGGGAAACCCTGCCCTTGACGAACGATATCCGATGATTCTTATTAAC
GGCCTACCTTTTGTTGGCAAGTCGACTGTCGCCCGCGAGCTGGCATATCTTCTGGACGAT
GGTAACCGACCTGGTCTCGTCACGACACTGCGGGAAGCGGCGTTCAACTTTTTTGGGGAC
CCTTCTCCCCGGCCCGCCAAAGACCGGGCCAGCGCGAGCGCCCACAAGCGTGACAAGCAC
CACCGACCCATCGAGGTCTTTGCGGACGGTCGTGCGGTCGTCATCGATGTCGAGCACCTG
AGCTTGGCTCTCCATGCTGAAAATGAAACGCACGAGCAGCAGCCTGGCGGTGGATACAAC
AGATACAACAGTCAATCAAGCAAGCCAGATGTGCACACGGCGAGTTCCGTGGCCCGATAT
TGCTCGTCGCTCTCCTCACTTGCGCGCAAGAAACCCAGCAGCGAAGCGGCAGACCGCCTT
GACCGCGGCCGCCGTTCGGCTCTGGAAGAGGGCTTGCTCCACGAGAAGCGCAGCGCCAGC
GCAGTCATTTTCACAGAGTACCTCCCAAAGTACAATGGCGAGAGCGGTGAATTTGCGGCA
AAAAGCTACCGGACGGCAGCGAACGTGTTTGACCGGCGACTCATCCCCATCTACCTAACA
TGCAGTGAAGCGGAGCACCAGCGACGGTTCGAGTGCCGGCAACGGGAGGAGCACCAATTT
GTCCAAGACGCTCAGGCCCACGGTGTGGCGTTCTCCGAGAACCAGATCGCAGCCATGGCG
CCTGCGGGACTTCAACAGGCTGCCAATGCCCTGAAGAAGCTGCACTGCGGCGAGGAGGAC
GTCTACTATTTTTCGAAACCGGCCAACTTTGTGAATCAACAGTTCCAGCTCGGTCCGCCT
TCGATCTTTGGTGAGCCCACTGCGCCTGAGGCATACCAGGGCGTCCGCATCGACGCAACG
GGGCTGACAGCCCGGGAGACGGCCATGGTGATCCGCGATTTCATCCACGATGTGCAGCGG
GGTGAGCCGGTGACGACCAAGCTGCTATGGCCGCCCACGCAGAAGGAACGTGAGAGGAAA
TACCTAGAGGAGCTCGAGTCGTGGGTGGTGGTGTCCAGAAATGAAGAGACAAACAGAGGA
GTCGCGGCTTCCAAGTGATTTTGCATCAGTGTTTGTTTCGGTGTCACTACTGTGTTTGTT
TTCGAAGCTACCTATTTTGTGTTTTCTTTGTGCTACATTCAGCTCATTTTATGTTTTATA
CTCCTCGTTTTTGTTCATTCTGTCCTCTCCATTTTTCTTCTATATCCCGAGTCAGCCATT
TTCTTTCAGATTTGCGGTACTTGGTTTTGTGCCATTCACTCTTTTGATCCTTTTCTGGGA
CGTCCCCTTCATATTTCTCGTTCCTTTTTCCTGGCTCTTTGTTATTTTCGGAAATATTGT
CGCACAGGAACCACCGTCAATAACCGCATGCCAATAGTAATGTTTGTTTCGTCGAGCGTC
CATAAATGGACTTGCTAAATCGATTAGTGCCACAATGTTGCTACTACGTAAAAAGGGGCC
ACAAGTAAACAAAGAAGCTGCCTTGTTGTCATTTAGGAATCGCCTAAACGTACGACTAGG
CGATGAACGTACTGCTGTACAAATACCGTGTGCTTTGGGTCTCTTGTTCCGTCGAGTTGC
TTATCAATTTCCAAGGCACAGCAAATGCAATATCGGCGAGGCTCCGAGCGGACGGCTGTA
TGTTAGCATCCAGGAACGGCACTTTCAAGCTCTCATTTTCCAGGCTCGCGACGCTCACGA
CAGGCGGCAGGATATGAAGCTAGAGTGCTGTCCCGCGGCCCCGAGCGCGAGTAGGCGAGT
TTCCTTCTACTACCACACAATTCGTTGCCGGCCCGTCTGCCACTTACAAAGTAGTACGAG
AAGCTGTTGGGCCTGCCGCTCTCTCTCTTGCCGTGCCGCGCCAACCACGCTCCACCAAAT
AAAGGAGGCCAACTAGGCGATGTGACTTACACAAGACAAAAAAACACGGAAAGTAGCGCT
ATGCTTTGTACCTTGTTTTGTATTTATCTTGTTTTTCTGGAATCAACACCAAGAGGCATC
AAGAAATTGGGCATCGATGTACGAGAAACGGCCATTAACGGAACCGATTCACGGCTAAAG
AGGACGAATGGGGCAAAGCACCTGTTGGGCAGATCTGGAAGCTCAAGCGATCTAGGTTAC
TCTGATAGAAGGAAAGAGAATATGAGATGGTTATGAGGATGCGCAATGATCCTCCTCTCA
TGGGACGAACGGAGGACAGCAGGCGACATATCCAGTAAAGGATAAAGTGCAAAGTACTGT
TGGATTCCTTTTGATATTTGCAAACCACGGGAGATAAAGCACTCTCAAAAGTCGAGACGC
AGGCTAACAAAACCTCCGTTGTGTCATTTTCATCCTTCCTTGTACTCGCCACTGGCTCCT
CTTTTGCCATTCCCCCTCGCGATCTCAGCCTCGCCCAGAATTCATGCATCCCACGCCTCC
TGAACTGGATAAACTGATGCAACACTGCCGGGCCGTCTACAGTGGAGAACGACGACTCTT
GAAAGCAGGACGGTGGAATCAGACGCTCAGAAAAAGTAAGGCGAAGTGCATCGCGCCATG
AAATGAGTTGGTTCCAGTAGACGCTGTGATGAGAGAATCGGACGACCCAATTGGTCTGTC
TGGAAAAGAATTGCCTTGCCTTGATGCCCAAGAGCGACCAGAAACGAATCTCTTACCTAT
CCAGCAAGCCAAATAGCCATACTCTGCATTGCATTCAGTATGCTAGGTCCTGTAGTACGA
GACCTGCGTTTCTCGAAACGAAACGATAGTATCGTGCTGGCCTTGACCCCGAGCCCTGTT
CCCATATCGAGTGCATGAACGAGAAATAGCGCCGGCTGGTCGCCCTTGAGGCCCGTCTCT
TCCAGTCCCAGGGCACTGTGTCGCCATGCGCGTCAGCCTTCCCTGCTTTTTATTTTTTTA
TTATTCTTTTATTTTATATATTTTCCCTGTCTTCCTCATTCAAGCAGCGTCGAAACGATG
GGAAAGGTAAGAGATAGCAGGGGTTGTCCAGGGAGGAGTGTGCCAGAGACGAAGGCGAGA
CACGCCAGTCCATTCGCCAACGAGGCTCGGCTCGCACACAAGCGACAGGCATGACCAAAG
GATAAAAGGACAAGAAACTCGGTCGTTTGCTCAATGCAGGAAATCTCACAGCCAGAGCGA
TGATGTGCAGCAGGGGACTGGAGCAGGCGCGGCACACCAGATCGAGCACCGTGTTTCAGG
CCTGGCCGCATTTTGCGTGAGAGGTCCCAAAACGGCAAGAGGCAGCAATACGGCACAGAC
AAGGCAGGAAGGCGGGCAGGCAGGTGCGAAGAACTGGATGACAGGACGCATGCAAGACAG
ACAGGCCCGACGGGAGAAGAGAGAAGGATTGTTTCGGCTTTCTTGGGCCTGCTATTCTGT
ATTTCATTCAATAAATACAACAGAACTAGAGCACCTTTCCATGTCCTCGATTCTATGTCC
TCGACGTCGATCCCATATAATCCCAGACAGAGCTCTCACACTCGAGCAAAGGTGCTCGTT
TGCGCCCTCCTTTCTCCCTTTTTTCATTCCTCCCCATCCTTCCTCCTCGTCCTCTTTTTA
TTTTCTTCCTTCTGTCTTCTTCTTGGTCGGGTTCTCTTACTTTCTGCCTTCGTTGTTCGT
TCTCGAAGTCTTCAACGCATCTCTCACTCCGCATCCGCTATTAATAGCGAAGCTTACCAA
TTTCCAGCGGACCAGCGCCCCCCGTGCAACTGTGGCACTCGTCAGGGCAGGTCCATTCCA
GACCCTTCCAGCGGCACAAGTACCGATCGTACCGGTTTTGCGGGGCCCGATACAACTCAA
GCCCCTCCATTCCGGCGCGCCGCCTTGGCCAGACAGGGCCAAACAGGGCATCGATAACCC
ACTGTGTGCAACCGACTACCGCTACTTAGCCCCTATTTCCCCTGTCCGCACAGCACACGC
TACCACACAATGGCCTCCATCGCCGCGCCAAGCCTGCCCGGCAACGCTGCTATCGCCGAC
GCCAATGAGGCGTTCCCCAACCTTTGTTTACATGAGGAGCAGGAGCACAAGCGCCAGGGG
CAGCAAGAGCGACCCAGCCAGCACACAGCGCCGTATCACCAACGCTACGAAACCGGCGAA
ATCGAAGCTGCCCAGCCAAACCAATGCAACTCAGTCGACACAACGCACACTTACTCCAAC
CATCACGATCAGCATTACCAGCATTATCAGGTGCCGCTTGCCCAGCATCCTTCAATCCCG
TCCAAGCCCAACGACCTTGTCAACCGTCCGTCGTCCGTCTCGCTCGTCTCGGCGGTCTCG
ACCTTTTCCGCCGCCTCCTTCTCGACCGACGCGGTTATTCCTGTCCACGTCGACGCCGAC
TTTGATCCCCGACGTGCCTCGATCGTCAGTGCCGCCTCGTCGCGCTCGTCGCTCTCGTCA
CTCGACCCATCCTCGTCTCCGCCGCTCCCTTCGACTGCCGCCTTACCGAGCATCCAGACC
GCACCGCAGCACCAGCGTCCTCTGACACGAAGCCGCCGCAACGCCAAGCAGCTGCATGCC
GCCAGGGTCCAACGATCCGCGAGTGTGGCCCTGAACGACCCCAACAGCGACAGCAGTCCC
TCCAAAGAGCAGGACAGCGACAGCCTCGCCCGCAGAGACACCAACGGCGGCCGCGAAGCC
AAAGACTGGGACTGGACCAGCCGTCGAGCCGGTGGCACAAGCCCGTCGCCCGCCGACGAA
GACAAGGAGCAGCAGCAGCAGCAGCAAGCAGGAGGCCTAGCCAGAATGGCCTACGCAGAG
CAGCAGCGGTGGATCAAGGTCCAGGAGAAGACGTTTACAAAATGGCTCAACACGAAGCTG
CAGGAGCGCGACCTCGAGGTCAAGGACCTTGTCGCTGATCTGAGCGACGGCGTCTTGCTC
ATCCACCTGCTCGAGTGCCTGTCGAACGAGTCGCTCGGCCGTTACGCCGCCAAGCCCAAG
CTGCGTGTCCAGCGCTTTGAGAACGCCAACCTGTCGCTCAACTTTATCAAATCGCGAGGC
ATCCAGATGACCAACATTGGCGCCGAAGACGTCGTCGACGGCAACCGCAAGATCATCCTG
GGCCTCATCTGGACGCTGATTCTGCGCTTCACCATCAGCGACATCCACGAGGAGGGCATG
ACGGCCAAGGAGGGCCTGCTGCTGTGGTGCCAGCGCAAGACGGCATGCTACGACGAGGTC
GACGTGCGCGACTTCAGCGCGAGCTGGAACGACGGCCTTGCCTTTTGCGCCCTCCTTGAC
ATTCACCGCCCGGACCTCATCGACTACGACGCCCTCGACAAGAACGACCGCCGCGGCAAC
ATGCAGCTGGCCTTTGACCTGGCACACCGCGAGATCGGCATCCCCAAACTGCTCGATGTC
GAGGACGTCTGCGACGTGGCCAAGCCCGACGACCGCAGTTTGATGACGTACATTGCCTAC
TGGTTCCACGCCTTTTCGCAAATGGAAAAGGTCGAAAACGCCGGTCGCCGTGTCGAAAAG
TTTGTCAACAACATGCAAGGCGCCTGGGAGATGCAGAGCGCCTATGAGCGCCGCGTGGCC
GAGCTGCTGCGCCAGATCCGTGCCCAGGTCGGCGAGTGGCGCGACGCCACCTTTGCCGGC
ACCTATGCCGACGCCAAGGCCCAGGCCGCCGCCTTTGCCTCGTACAAGCGCGGCCGGAAG
CGCGAGTGGGTCGCCGAGAAGAGCGAGCTGGCCACGCTGCTGGGCAACATCAAGACCAAG
CTCGGCACCTACCGCCTGCGGCCCTACGAGCCGCCCGCCGACCTGCGCCTCGAGGTCATG
GACCGCGAGTGGGCTGCACTGGCCACGTCCGAGATGGGCCGCGGCCAGCTGATCAACGAG
ACCATCCGCGACATCAAGAACAACCTGCGCAAGTCCTTTGCCGACAAGGCCAATGATTTC
GCCCTGGCCCTCAACACCGTCCAGCTGGCCATTTCGGGCCTCGAGGGCGACGTGGAGGAC
CAGCTGCTCCACGTGCGCAAGCTGTCCCAGAACCTGCCGCCCCTCGAAAAGTACCTGGCC
ACCATTGAGGCCGTCGACGCGCAGTGCGAGGAGGCCAACATTGAAGAGAACGACTTCACC
ACGTACACGTACGACGAGCTGACCTACGAGCTGGGGCTGGTCAAGGCCAGCGTATCCAAG
AAGCTGGCCTTCCTCGAGAACCAAATGGTCGCCCGCAGCATGACCAACCTCACGCCGATC
CAGCTCGAGGAGTTTGAGTCTGTGTTCCGCCACTTTGACCGCGACGACAGCAACGCCCTG
CAAGAGCTCGAGTTTTCGGCCGCCCTGGCCTCGCTCGGCCTGGTCTTTTCCGAGGACGAG
ATGCACGAGTACTTTGTCGACGCCGCCAGCACCACCACGGGCAACGGCTCCATCACCATC
CACAAGGACCGCGTTTCGTTTGAGCAGTTTATCCGCTTCATGGTCGACGTGACCGAAGAC
CAAAACACCGCCGAGCAGGTATTCCAGTCCTTCCGCGAGGTCGCCGACGGCAAGCCCTAC
GTCACCGAAATGGACCTGCGCCACTCGCTGGTGCCAGACGAGGTCATTGACAAGCTGGTG
ACCATGATGCCGAGGCACGCCGGCCCCGACCTTGCCGAGGACCGGGGAACGCCGCAATAC
GACTACATTACCTTTATGGACAAAATGATGGGCGACCTGGAGCCGTCCTCCTCCTCATCA
CCACAAACCCAGCCGCAGCCCGTTTCGGCAACACCCTCACAAGCATCGACATTTTCGTCG
GCGTCATCGTCATCACAGCAACCGTACAAGCACAACTCGACCTCGTCGTCCGTGTCGTCA
TCCTCATCCTACTCGCTCCCCCCTGCCGGGAGCCAAAGCCCAAAGAAACTAGTGTATTAA
GACGGAATTTTTTGTGACATTGTTGCTCATTGTTGTTGACCATTGACTAGATTGTCTTTA
CTTTGTATTGCATGTGCGGTTCTGCTGCGGCGTTTTTTTTTTTAAGAAACATATATTTTG
TAGGGCCTGACTTTCGACTACCTTTTTTGTTTACAAACGATCCTGCCTTCTGTTTTTGGC
CACGGTACATACTCTCTCTGTTTATCGCATTGATTCTCTCTTCTTTATTCGATATAATTT
ACATTGTCTTCAATGCCTTCGGTTCCGCTATGAGATGACTGGACTCGTTGTGTCGAATTG
TCACCCACGTTGCACAGCAGCTTCTACGCACCTGCCACGTGGAGCATGGCTCTCTAAAGT
GGCAGCTGTTTACATTGTACCTAAAATAGACTAGAGCTAGTACATTGACCAATAGGATAA
AACTATGACCCATTAGCGCGCGGACAGAACCGCCCCTTCACTGAACACTTCTCAGTCTCT
GGTGAACATAAGCAGAGTAGCCATAGGAATAAAAGCGTATGAATTAGGTTGCTACCAAAA
CCCGCCGTATGTCTCTAGGTACAGTGTACAATTACGAAATCACCAACAAGGATGCCGAAG
CTTACATGTGTGCCCAATGTAAACGCGATAAGAATGACAGAAGCCTTTCGTTCTCGCCCT
GTATCTCTTCTGTGCACGTCTCCTATTCTGATCACTTCTCAAAGGCCCCGAGGTCTTTGA
GTGCCGTCGCCAGTCGCCGGTAGTCGCGGAGCAACTCCATGACTTCGCTGATCCGCAGGT
CGGCCGGGTTGTGCAGCTCCATGAACCGCTTGACTGGGGGTGCGATCTGCGGTTTTGGCG
GCAGCGCAGCAGCAATGTCAGGGAAGGCCTGGAGGGGTTAGCGGTCGTTCTTCTTTTCTT
TTTCTTCTATTTCTTCAAAGGAAAAAGGGCTGAATGGTCCTTACTGTTGCTAGATCGCCG
CCGTCGGACTTTTCACCGGTTGCTGCCGCCAACGGGGCAGACGACGTCGACGTTGTGCGC
CCGAATCCACGGAAGTTGCCAATGCTCGAAAGCCGCGACATGGGATTGAACGAGTTGCCC
AGGTTGCGGACCGAGTCGAGCAAGGCTGGGTTGGTGGCAGCCACCGTGGAAGGCGCATCA
TCATCAACCAGGGCCTTGCGTGAGCTGCGCGAGCTGTCGGCACTCGGGTCACGCGACGTC
GCCTTCCGGCCGGCCAGAACGGTCAACATCTTGTCATCTTTGCCATCTTTTCCATCTTTT
CCATCTTTGCCGTCTTTGCTGTCCTTGTCCTTGTCCGTGTTGGTTGTACTGGACATGTTG
AGGCTTGAGATCCGTCGATAGACCTTTCGCGGTGGTGGCGGCGTCGTCTGTGGTGTCTTG
GCCTGCTGTTGTTGCGGCTGGCCATCTCCGTTGATAGAGGCCTCATCCTCGCTTACAGGA
GGGGGTGTCGTCACCAGCTTGCGTGCATCGTCGAGCGTCTTGGGCAGCACAACGTCGGCC
GTGGCGGTACCATCCGCGGTTGGTCCGGACACCTGCTGCTGCTGTGGCTGGCCAAGCCGA
CCAAACAGAAGGCGGTAGCTACCCTCAAGACTGTTGCCGATTGTCTTGAGACCCTGGTCG
GCCGCGTTGAAGGTGTTCATGACTGCGTCGCTCGCCGTGCTCAGAGCATGGGCTGGCGTG
TTTACTAAATCACTCAGCCGCCGGTTCCGCAGTTGAACGGCCGCAATAAGGCCTGCCGAG
GGCGATGGCGTCGACTTCATGTTCATGCCCATCGCCGTCGCTTCGGGGGTGCTGACTTCG
GGCGCACTTGGTGTCGCTGCCGTCGGCACCGGTACCGTCAGGCCTTGCTGAGCAAAGTAT
GCGGGCGGGAATGTCTCGGTTTTGGGCGTCTCAGCACCCGGGGCCTTGACGGGTCCAGAC
TGCGCCTCATCGGCGCGGAGTGTGGATAGGTCCACCGTTTCGAGGAAGCTGATGGACGCC
TCGAGGTTGGTCAGGCAGTACGCGGCCTCGCCCTCCATCTTCTGCTCCCACCGGAACCGC
TGAATAAAGTTGAGGTCGCTGACGACGTTAAGCTGCTCAGGTGGCAGCGTAATTAGCGTA
TAGATCAGCATGGGCATGATCTCGTCGGCCGATGAAGACGGGTGGAAGTGCGCCAACGTG
TCCACGATGCTCTTGTGCGCCGCCTTAAGGCGGTTCAGCTTGCCGAGCGGGTAGTGCGTC
TGGCCCATCTGGACGAGCTGTTTCCGAGCAGGCTCCAGCCACTCCCGGACCTCCCTGAGC
CTTGCGGCTACTGCCTCGGGCGAGGCAGAGGTCGCAACGCCCAGGTCGACGCCGAGGTCA
GCCGGGCTGATCCCGACAAGGTCGAGCGCGGCTGTCTTGGAGCGCAGCTTCTCGTCCTGG
GCCTCGTCCTGGGTGGTTCTGTGCCGGTAGATGCGGTCGTAGATACCCTCGCAGAGCCTC
CGCTCAGCAGCCTCTTCCATCAGTCCCCGCTTCTGCTCCAGCACACGTCGTGCACGTTTT
CGTTCCGCCATTTCGTCAGACGACAGCATCCGCTGCTCGGCGTCGTTTTTGGGTGGCGGC
GGTGGTGGTGTACTGGACTTGTCCTTGCTGCCAATGGACGCCGCCTTGGCCCGCAGGATG
CTGGCAGCAGAGGAGCGGGCAGTGATGGGTGGTGGTGGTGGTGAGCGTTCGCGGTTCTGA
CGCATAGCCAGAGCGGCAATGTGTGTTGCGATGTGGGTAGAGGCAGTGGCGTAAAAGTCC
TGGAACTTCTGGGAGAGGCTGTCGATGTTGGGCGGTGTCGGGTACACTTTGGCCTGCAGG
GACTCGATGAAGCTAGGGGAGCGTCAGTGGCTTGTCAAGAGATATATTTTGGTAAACGGA
GAGCTTAGACACATACCTGTCGGCTAAACCGATCAGCTCAATGGGCAACTCGTCCATGTC
GACGGAAGCCCGCGGTGGTTCTGGTGAATTGTCATCGGAGCCTGCTGCATCGCCAAAGGT
ATCGAACTTGTCCTTGCCATTGCCCGATTGTGTCTCTTTGTCTGTTGTTGGTTCGTCCGG
CGAGGGGCCGTCGTGGACACTCGGTGGTTTTCTGGAGCTTGATGCGGATGTGGACTTCTT
TGTATCTGTCTTGGAAGCCGCCCGGTTGGGCCGAAGAGGGCTCGGTCGAGTGCTTGTCGT
CTTGCCGGCAGCTTTGCCGGCCGCGGCGGCATCTTTTGAGCTAGCCGGCGCCATGAACGT
CTCGGTCAAGCTTGAAAACATGGTTAATGGGGTCATTCTCATTGCTGGGGGACTTTTCGT
GAGGTGGATAGGAAACAAGAAAAACAGATCAAAGGCCCAGATGAACTAGCGTGATGTAAA
ACATCGATGGAACCTCCGTGGGATGGCACAACAAATACGAGATACAGGCCTTAGAAACAA
AAGGCAGAGGCGGAAGCCTTCAGACAATGCTGCCAATACGCACCAGATGGCGGACGCATG
AAGTCCGTAAGTGATCTTGAAACCCGCAGTAGCCAAGGGGGTTGGAAGTGGAGCTGAAAA
CAGACTGCACGCTGCGATGGCAGCTGCTGGCGCTGAGCCGCTGTGGCGGGTAATATGGCG
GGGAAAGGCGAAGTAGAGGAGCGCACAAAACAACCGCGGGCCAAGTCAACAGACACGGGC
TGTGTAGAGGTGTATGTCGTCTGCGAGGTACTATAAACGGAGGGGTGAAGGTGGTGTGTG
TGTGTAAGAAGAGTAAAGCTGGCGTGGACAGAGGTTGGTGCGGAGGAGAAGAAGGAGGAG
ACGTAAGACACGCGTTCGGAAGGATATCAGAGCGGGTGAGGGATATAGGAAAGGCTTGGT
GACGCTGGAGGCCGAAGAAGTACTGAAGGAGATTGAGGCACCGACGATGCCGATGTGGCC
GTCGGGGAGGAGGATGGACGGGATGTATAGGCAGCGAGCAACCAGTCGTTCGACGCCGTC
GAGAGGAGAGATGTCGCAGGGATGCCGGACGGCTGGGTTACGCCGATTGTTGGCGGCTGC
AGAGGAGGCGTGGTCGTCCGAAAAGTAAGATATTACGAGGTGAGCGTCATCGTTGGAGAC
GAAGGCCGTTTGCTCTGCATGTTGTGGAGACCATGAGGAAAGCCACGCTGAGAGATAGTA
GGCAGGCGCAATTGAGCTTAGCTTGGTCGTGCTTGCCCGCTGTGACAGTGGAGGACACTG
AGCTGTCAGGCGCGATTCTGGACTCTGGGTGGATGGATGCGTGCATGGCCGCTAGACAGG
CAGCTGCGAATGATTAGAGTGCTGATAGCACCTGCCTGTAAACGGTCTTTGCTAATCGCC
CGACTTGTAAGTACTAAATTGGGCAACCACGCTCGGCCATCTCACTGAATCTGTGTAGTC
AGCGCACTAGAGCTCAATGCACCAACAGCGTCCCGGAAGAGTATGTTGAACGCGTCGAGC
CTGTGTTTGAAGCTCAATACGAACAAACTGTATGGAAGAGACGCTTTCATAGTTTTAAAA
ATTATAAGTTTCGACGTGGGCTTGCAAATAAGAGGGTTGAAGGAGAAACTGATGATGCTC
ACGTGCATGGATAAGTACGAAGTACCTATGAGGCAATTTAGTATGCAGCGATACATCTCT
TCACCCTGCCACCGTTTAGGTTTCTGCCTGGGAAACGAGGCAACGGAGAATTCTCCACCA
TAACAGACCCACCACCAATCGCGCTTTCCGCCCCAGCCCAGATGCCGATGCAGCCTGCCT
AATCCGCCCTGTGCCTGGCTCCTTATCAGCCAATTCGTCATAGCCCAACCGATGCACGCC
CACATGACACTGGCAGAGGCGACCAACAGTAGTCAACAGATCTTCCGCGGCCCGGTCACA
ACTCGCCATTCTCTCAACACACCACGACCCCGACTGCGGCCTCGTCTGTTTCTGGCCTGT
GTTTGCATTCTATTCCTGGCCTTTCGTCCTTTCCTTTGTTTACCTCGACAACGCGGCGAT
CACGACCGTCCGACTGCATCTCTCATCACGAGATCGCCTTCGTCTTCTTTATCTTCATCT
TCTTTATCATCACCATCTCCCTTTCTCCTGATATTCCTCTCCTCTCCCACATATCTCGCT
CTCGCTCTCACAATGTCCCAACAATACCCATCCCGCGGCAAGTCAAAACCGCGTTGCACC
TCGGCCGGCCGCGTCACGGCCCAGATGCTGCTGTCCTTTCTCGCCTTTTCCACAACCTCA
TTAGCTGCTTCTGCCGGCGGCAGCGCCTCCGAGCAGCTCGTTCTGCCTTTACCGCAAGCC
GGCCATGTCCCTGTGCTCGCTCCCGAGCCTCCAGCACCGGCTGATCATGTTTTTGTATGT
TGCCGACCACCCCCACCCGGCACTGCTTATCGCTAACCAGTCATCTTTCATTCAGACCCT
CAGACACATTTATCACCACGGCACACATCGATATCCCCGCCTCCACCGAAAGCTCGACAT
CGTCCAGCGTGATGCCGACGTCTGGCTGGCCGCCGAGGACGGCTATGCACGCCATCGGCT
GCCGACTCTGCATGCAAAAAGCCAGGCCGCGCCGCTGCAACGGCTCGTCGACCGACGCCC
TAGCGTCGTCGATCCCATGGTAGCACTCGCCCGCGAGCAGGGCTACGTGACGGTGCTGTC
CCCGGACGCGTGGACGGTGGACAGTGTGCCGATGCCCAACGTCACAGACAAGACGACGGT
GCTCAACATGGCGTACATGGCCTCTAACGCGTACGTCGAGACGCCCGGGCAGCCGGACTG
GGACGATGTCGGGCAGCACTTTAACCGCTCGTCTGACTTTGGGTGGGAGGGCGACGGCCT
GCGCGGCCACGTGTTTGCGGACGCGACCAACTCGACGATAGTGATTGGCCTCAAGGGCAC
GTCGCTGGCCGTGTTTGATGGCGAGGGGACGACGACCAACGACAAGGAGAACGACAATTT
GTTCTTCAGCTGCTGCTGCGCGCAGCAGGGCCAGTGGACGTACCGGCAGGTCTGCAACTG
TGCAACAGGCACCTACTCCTGCAACAACACATGCGTCCGCAAGGCACTGCAGGAAGAGAA
CCGTTACTATATGGCGGCGCGCGAGCTCTATGCCAACGTCTCGGCCGAGTACCCGGACTC
CAACATTTGGCTGACGGGGCACTCTCTCGGCGGCTCTGTGACCTCGTTTCTCGGCTTGAC
TTACGGCCTGCCCGTCGTCACGTTCCAGGCGGTGCCCGAGGCGCTAGCGGCCGGCCGTTT
GGGCCTGCCGGTGCCACCGGGCGCTGACCCAGACTTCCCGCAGACGCGCGAGAATATAGG
GGCGTTCCATTTTGGGCACACGGCGGATCCGATCTACATTGGCACATGCAACGGTGCGAC
CGCCTCATGCTCGTACGCCGGGTACGCGCTGGAATCGGCGTGCCACGCGGGCTATGAGTG
TGTGTACGATGTGGTGGCCGACAAGGGGTGGCGCGTGGGCGTTGGCACGCACAAGATCCG
CACTGTCATCCACGATATCCTCCTGCCGTATGACACGGTGCCTGAGTGCAAGTCGACACC
TGAGTGCCGCGACTGTGCCAACTGGAAGATGTACGAGAGCAACGGCACGGAGAGCACGAC
GACGTCGACGAGCGCCACGTCGACCAAGACCAAGACCCGCACGCAGACGTGCAAGACGCC
GGGCTGGTGGGGCTGTCTGGATGAGACGACGACGACGACGACAGGTATCACCACGACGCG
GGACGTGCCGACGACATCAAAGACCAAGACGTCGGAGACACGGACCACGACCACTTGTGA
AACACCTGGGCGGTTCTGGGGTTGTCTCGACGAGACCGAGTCGGGATCGACGTCGACATC
GACGTCTACCTCCACTTCTAGCAAGACGTCGCCCGCCTCCGCTGATCCATCCACGACAAA
AACGTCGCCACGGAAGAAGCCCTCACCGACCGAGACATCGAGTACCTGCTCGACCCCTGG
CCGTTTCTGGGGGTGCTGGGACGAAGCGCCCGCCACGACGTCGACCAGCACGCAGACGGA
CACCATCACGCCACCCCCGACTGGACCAACAGCGCCAGTGGCTCCAGTCGTGCCTCCAGT
CACCACCACGCCGCCCACCTCTAAACAACGTTGCCTGCAAAGGAGCTGGCTCGGCTTCTG
CAGAGAGTGGGACGTGACGGATGAGCTGTGATTTTGTCTTTGGTGTTTTTTTATTCGTTT
ATATCTCATCTTACTATATCATTATTCCCTTTGTCGGCGTTCCTTTTTCCTGTTTCTGCC
AGTCTTTGCGTCTCTTCAGCTTTTCTTATTCATATCACACAGCATTCGGGACAATGCCGG
CGCAGGAGAAGCAAGCAATACACCATGACCAAATACTCTACAATTATATTACGCCATACA
CGTCACCACCATCGGAATAGATTCTCTTTCAAGGCATCTGGCGGATGTTTTTAGCTCTAT
TGTCTCGTGTTTTTTTCTTCTTCATATTTGTGTCTCCTCTGGTACCTTTGTTTACTGTCT
TTTCTTGTACGTTGCGTTTGACCACATTAGTAGGTTGTATATAGTCACTCCATATGGTAG
ACGACCAGGATCCTTGAATGTATATTCATAGACAAGACTGTTCACTCGTAGTTTCTGTAA
TGCGTGATTAGTTTAAAGAACGAGGGCACTATGAGACCTATAATTATAGTGAGCTAACTA
CTTATTGGGAGCTTATTTGGTGGCGACGCGTGACCAGGCTACCGCCAGTAGTCTCCCTTA
ACGCCGATAAGATAAGACACGGCCCGGGCTCTTACCCCAAATTTTCAGTAAGCAAAGACG
CGACACAGCCCTGTAGGATGGTTACTACGTTAAGGCCTGAACTTTTTTTGACATTAAGCA
CCAAGAAAAGAAAGCTTCCCTTTTACACCACCCACGATCGGTCCCCATCAGAACCAACAG
CACAACGATGGCGACCGAAGACGATGGCGTGGCAGCGATCGCCACACCAGCTACAACAGC
GGACAAAGTTGTTGATACAGATACCACAAATAACCCACCAGCATCGCCGTCCGACCTCTC
CAGCGTCTCCGACTCAGACGACGACAATGCCAACAACGCCTCCTCCTCCTCGCCGCCCAA
GAAGATCGAATGGCTGGCCACGGGACGCGCCAAGCGCGCGACGGCGGGCAACCGCATGAA
GAGCCTGATTGCGAGCGTAGCCGCAGCGGCCGGCGGTGATCTGTCGGGGTCGGCGGCCGG
CGCCGGCCGGAGCACCACCGAGGACGCCGACGATTTGGAGCTCCTGTTTGCCGACGACGG
CGAGGATGCCGGGTGGTCGCTGGACGAGGACGGGGAGGATGGCAGCGATGACGGCGACGT
TGACGATGGAGACGACGATGAAGCTGGGGACGGTGAAACGGCAGCGGCAAAGACGAAAGG
CAGCAAACGACGTCGCGACAACAACGACGCCGAGAACGACGACGAAAACATGGACACGAG
CGACGATGACGACGACGACGATCGCCAAGAGGGTGGGGAGGGTGTCGATGACCTGGCGGG
GGAGCGCGAGCTGGAGCGCAAAGAGCGCGAGAAACGCAATGCGGCGCGCAAACGCAAAGC
GCAGGCGGCCATCCCAGCCCGCTTCCGCAAGAAGGTGCGCATCGACCAGCCAGAGAAGGC
TGCGACCGGTCCAGCCGCGGGCCGCAGTGGCCGCAGACGGGCACCCGGCTCAGTCTCGGC
CTCGGGCGGTTCAACACCCACGCCGTCCGCTACACCAACACCCGGTTTTCCATCGTCACA
GCCACCGCCGCGTAAAAAGAAGAAGAGCGAGCGCGCCAGTTGGCTGCCCACTGCTGCCGA
CATGCCCGTCCGCGCGTCGTCCCGCGCCACCACCCGCACCAGCAAAGAACAGCTCTACCA
GCAAATGGCCGAGCGCGAGCGCCGCCGCGAACGGCAGCTGGCCATTATGGCGAAAAAAGC
CGCCCGCGACGAGGCCAACAAGAAACCGCCCCTCACACAGGCCGAGCGCCTGGCCGAGGC
CGCCATTGTCGAAGAGGCCAACGCCCGCAGTCTCAACACGTGGGAGGAGGCCGAGAAACA
GCGCGAGGCCGAGCGCGCCGCCAAACTGGCGGCCATGTACAACCGGACGCTCGAGGGGCC
CGTCGTGACGTTTTGGAGCGGCATCGTCGAGCTGACGGGCGAGGGTCTGCTGCAGTCGCA
CGTCGGGCGCATGGTGGCCATGGAGGAGAAGGCGCCGCGCAAGAAGCGGCTGACGGCAGC
GGAAAAGGCTGCAGCCGCGGCGGAGAAGGCGGCCGCTGAAGAGAAGGAGAAGGAGGCCAA
GGAGGGGGGCCCACCAAAAGAGGGTGAACCCCTAAACACAGCCGAGGTGAAAAAGGAAGA
CGGCGAGCCAGCAAAGTATGCCACGGCAGACACCAAGGCGCCAGAAAGTCAGCCACAAGA
GGGAACAGACGGTGCACCGCTCGCACCAGCGTCAGCGGCAGTGTCAGCGTCAGCCCCAGC
GGGAGATGCACAACCTGGTCAGCCAGAGTCCGATGCTGTCACCACACCTAATGCAGCCCC
GGCGGACGGCACTGCAACATCAAGCATCGAAGCAACGACAGCACCACCACCAACCTACTC
CGAGGCTGTATTCCAGCCCATTGGTCTTCCTCCGGCGCCAAGCTCAGCCACCACCGGCTC
TCTGAGGAAAGCCGATGCTGCAGACAAGAGCGACCCGGATGTGGCGATGACGGATGCACC
AGTCACAGATATGCCATCGACAGACAAACCAGCTGCGACTGAAAACACCGAAGTCAGCAT
GAAAGATGTAACGCCAGCATCCGTGGAGGTAACATCCACAGAGGCGGCATCCATGCCGCC
GGCTCCGGTCCCACCTACGACTGTCCCTACATCAACCGGGGGACAACAAGAAGCACCTAC
ACCAACAGTCGTGCCGTGCAATTTGCCTGTTGCCCAACCGCCACAGCCTTCCGATCCCAG
AACAGACGACAAGGCTGTGCCCAGTACCGCTCCCGAAGAGATACCTGCTACTGGAGACAC
TATATCAGCTGCGGTTGAAACGAGCGCACCAACAGCTGAAACAAAGGCAAATACTCTGGC
GGCCGAGCTGTCGTCAGTATCAGCACCAGCACCAGCACCTGCACCAGCTGCTGTGGCCTC
TGAGCTGGCACCAAAAGCACCAGAGAGTACCGAACAAGTCACGACTCAGAATGCGCTGAC
GGAGGTACCAGAGACTGCACCACCACAGCCTGTTGTAGATACTATGCCATTGGACAGCAT
GGTGCCACCCACTGCCTTACGAGCACCAACGCCTGTCGAAAACTCAATGCCGCCGCCACC
GCTGCCCAAGTCGGTCACAGATGCAGCCCCTGCGAAAGACGATGCGGCAGCAACAGCGAC
AAATGTACCGGTCGAACCGTCAAAACCAAGCGAGGCAGTTCCGCCACCGGTCGGCGATGC
GTCTGGTGCCACCGATGCCGCTCTAGCCGATGCTGCTCCATCCGACGCAGCCCCCGCCGA
TGCCCGCATTACGCGCAGCTGCATCGTCCTCCAAAACTTTGACGAGGATGCCGTCGAGGA
CAAGCAGGTCCAGATGCAGATTCTGTTTGGCCGCCGCATGGCCAAGATTGCCAAGCCGTC
GCACGCGCCCATCTGCAGCATCACCGGCCACCCGGCGCGCTACCGCGACGTCGAAACCGG
CCTGCCGTTCTACAACGCCTTTGCCTACAAGCAGATCCGCAAGCTTGTCAAAGGTGAGCT
GCGATGGAGTCAGCTCGTGGGCGCATGGGTTGGGCCGGGCGGTACGACGGCGACTGCTGC
ACCGATTCCGGCGGCGGTGGGCGTGCCAGACGGCTTTGTGGATCCGACACAGCTGAAGAA
GAGGGAGCCCAAGCCGGCGGAGAGTGCAGATGGCGAGAAGAAGGATGAGAAGGACAGCGA
ACAAGAAGACGGAGAAAAGACAGACGGTGGCCTAACGAATGAAGACGGCAACCAGCAGAT
TCAGGCAAATGGCAAGACAGAGAACAGCAAGCCAGCTGAGACACCTACTGCCTCTGCTGC
TCCTGAAAGTGTCAAAGCGCATCAGACAGGCACAGCCACCGTCCCTGCACCAGCCACGTT
TGCGTCGATAGCTCCTGCCATCCAACTTGCTCCCGCTGCCCAACCTGTACAGTTCCCACC
TGCCGCTTCAGCACCTACCGCCCCAGTAGCCGCGGCAGCTCATGTGACCCCTGTGACTCC
GGCGGCTGCGACTGCTACGACTGCTGAGGCATCTACAGAAGCTTCCATGCAGAAAGATGT
CGCTGCTCCCGCCCCAGAGACAGCACCCGATCCACCGCCCACTGGTGCCGCGACAACAGC
CCCAGTTGCCTCCATTCCTCCACCTACGGATAACGAAACCACGCCGGCTGCGAGTATTTG
ATTGACGAGGTTCGTCATCTCGTCACGGTATTTTGTACGATGATGTATTTGTATGATATG
GAAAAGGTCAAATAAGATACCAAAACAACCAAAAAAGCCAAATCCATCACAAAATGAATC
GACCCTGTTGGTTATGTCCGTATATGTGCATTGATGGAATCAATCAAGTAATGTCTATAA
TGGTTTGAATGTAATGAGCCTATATGGCCAAATCTATATAATAGCGGAAGCTAAACAAGT
ATCTAAGGAAATAGGGGGCTATGCCCGTTTTGGTCCTCCACGACTTATAAACTCCGATGT
AAACAAAAGAGAAAAGAAGTGAAAACGGCGTAAAAATGAAATCGTAAAACTACATACGGC
AAAGTCAAAAAAGCATATGTAAAAGGGGGGGCAGATCCACAAGGGCCAGCGCGGTGCTGA
AATGCCAAAGAAGGGAAGAAAAAGTGGTAAGTAGTAAATATGTGCAAAATAAGTGAAAAA
GTTTTGGGTGTTGGGAGAGGACTGCGGGATGAGGCTAGTAGTGAAGTGGCGAGGGGAGAT
CAGGGTATGGTGTGTGTAGTGGAGCCATGTGAAGTGTTTTGGGGGAATGTGTGGGGAGGT
GTGCTTGTATATGTCACGGACATTTTATTCTAGGAGGGGAGCAGCACGGCTGCCGGTCAG
CTCCTCCACCCAGCCGGTCATCGTGGCCACAGCCGAGGCCACCATGGGCGAGGCACCGGC
ACTGCCGCCCGCGGTGGCAGCGTAGGTAATGAGAAGCACTGCAGCAGTGAGCACGGCACG
AACCACCAGCGGACGGATCAGCATGGCTGCTACGGCCGATGCGGCAGCGGACTTGACGAC
CGACGAGACGAACGAGGACATGCTGGCCGAGGCCGCCGTCACCACCGGCGACGACGCGAG
ACGGCTGCAGAAAGCGCCGACAGGCTGGGCGACGCGGCGAGGCACGAGTGCCCAGACAGA
GCGGCTCATTCCACAGATGGCTGCCCACAAGTAGACCAGCGCCTGGTGCAGGAGCAGGGC
GAAGCGCTTGGACAGGTCAGGTGCGGCAGTTGCTGCCGGGGCAGGAGGCAGGCCATTCTT
GGTCGATGTCAGAAGCTGCTGCTGCAGGCCCTTCTCCTGATCCACCGCAGCCTCGGCGGC
GTGATCCCGGGCCTGAAGGAGCATCTTCTCGTCGACGTTGACGTCCAAGGCGGCCATGTT
GTTGAGGAAGGGCGCCATGGTGGCTTGCTGCTGCAGAGCCATCTCGCTGGGCGGCGGCGA
AGGCAGCGAGCGGCGGAAGTGCTGGCGGCCGCCGACGAGCTGGCGACCACGGCGGGCCAT
GTCGCGCAGGCGGATGGGGTTGGACCGCGTGGCGTTGGAGGCCACAGCCGCGCCGCTCGC
GCCGCCGCCACCAATGTAGATGGTCAAAACATCGGGGGCACCGCTCGACACAGCACCAGA
CTGGTCGACACCACCATTGGGCGCCACATCGTCGTAGGGGAAGGCGTAGCCGCGGCCGTC
AAGGTTGGTGGCATGGATAATGCGTGAGTAGTGGTTGGTGACGGCGTTCTGGTAGTAGCT
CGAGGGCGGTCCACTAGGCTGGCTGGCGCTGGTCAGCATCGTGCTGCGGTTGAAGGCAGC
AGACAGGCGTGCCGTCAGGTTGCCCATCTCAGCCGTGTTGATGGCGTACGCGGCAAAGGC
ACCTGTGCTGCACGAGAAGATGTCGGCTGTGCTCGGCTTGGGGAATGTGCCCACGCCAGG
AAAGGTCAGGCCGCCAGAGCCGTCGACCTGGCCGGTGACGGTACCCCACTGGGCCTGCGT
GTCGACAGTGATCGGGGTCGACGTGTAGTGGGACCAGACCTGGTCGACGTAGGCGTCGAA
GTAGTTGCGGAATAGCTGGTTGTTGAGGACCAGGCCGTTGTTGGGCGACAGCGCGCGGAG
GAACTTAGTGCCCGCCGAGGGCGAGCTGATCTGGACAACCAGCTGGTCCCAGCCGGCACA
GTCCACCTTTTGCTGTGCCTGCAGCGCCTCGCACACCAAGTCAAGACCGTTGGAGGGCAT
GCCCGCAACTGTCTGGACAGGCGTGCCGTCGGTGGATGTCAGCTGCATTGCAACGGGGAC
GCTGACAAAGTCCACGTAGGAGATGTTGGCGAAAAGCTGGAACGAATTGAAGGTGAACTC
GGTAAAGGCCCACCGCAAGCTGTAGTTGGGGTCGGAGGTGTTGGAGACGGAGGGCTCGAC
CAGAGCGGGGCCGGTGGCGCCAATGTTCAGGCGGAATGTGAGCTCGGCATCCTGGCAGTA
CCAGACGCGGGCACCAGCCACCTGCGGGATGGTGACCGTCCGGACGCTGCCGGGGCCGCC
AACCAGAATGGACACATTGGCCGCCAGAGGCGACAGGTTGGTCGAGGGGTTTTCCGGGTA
GTAGGGGCTGACACCGTCGCTCCGAAGGAGCCATACAGCGTTCTTCTTGTTGATGTCGAG
GCCGGTGACGTAAGCGTACAAAGTGTCTGACGTGGTGTTGTTCTGCAGAGCAATCTTCAT
GGTCGGCGGCGTGCCCGAAGCCGACACGGGTGAAATTGACGGTGCAAAGGGCCCGTTGGT
GTTGGTGGACGTCGAAGAAGGATCCGCGGGCGCCGACAGGATGCCCGACTCGCGCTGATT
GCGAATGCAATCATCAACAGTCGCCATGGTTGCGGTTCGGTCGGTCTGACGTCAAATGAT
TGTGTGGATTTTGGTGTCAGTTGGTTGGATGAAAAGTCGCTCTGGATATCAATGTCGTCT
AAAGAGGCGGCAACACTGAAAGATGGTGAATTGAGAGATGTAAAAAGAGAGTGATGAAGG
GGGAGAGAGAGAGAACAAAAAAAGGAAGAATGAAGTTGTTTCGAAGACGACAGCTCAAGG
TCTATTTATCTTCGAAAAGTTCGCCTCGGGCAACAGAAACAGCGGAAAAAGTACATCGAC
TCGAGGCAATACGGGATTTTGCCTCCTTCGCCTTTCCTCTCAATGCTACCAGCCACAGAT
AAATCTGTTTTGAGGCTTGTGTGCGTCTTAGCAGCTGCTTGGCAGAGAGTGACTGATCGG
TCGAAGCGGTGTGTCGTGTGTACGTCCCGATGTCTGGTATGCTGCTTGGCTGCTGGTGTC
GTCAACTGTCGCTGGAAAAGAGGTTGGTCGGCGCGGCAGAGCGCTTTTCAAAGTGTCAAA
AAGGCCGTTGGCAGGGTCTATGCGGGGAGAGTGTCTCGGGTGTCAGTTAATTCGAGGGCA
GATGTGCAAGATCGTGCGTAGTATCGACAGAATGTGTGCCTTTTGCGGTGGTGCGGGAAG
CTGGAATGCAATATGGCTGGAATGTGACTGGGACAAAATTCCAGGCACGGCTTCACAACG
GGCGATATATGAGGCGGATGAGGCCACAATGGTCCTTCAAGCAATCGTCTGGAATGCTTC
TAGCGCCGCCCAATTAAAAAAAATGGCGATCAAGTGGCCCAGGAAAAGTCAGATAATGGG
CATAAAAACGTGCGTGTGGCCGGAAAAGAGAGCCTTGCGTGGCCTGAGTTTTCAGAAATG
CACGAGCTGAGATGTTGTCTCGGGAATGCAGATAGTGGTCCGGGAGAACCTGTACACTTT
CGGAGCCGACGACAAGATAAAAATAGGGCAAAACAAGAAAGAAATAAAACAACTTGGGAA
CTTGACGACGACAAAACAGTTAAAACGAACGGTTCACCACGGGTGTCTGGCAGAGACAAC
GACGATCAGGGTCTCAAGCGGTATGCAAGTCGTTCGTTGACGAGGCTGAAGTAATTATGG
GTACATCACCATGTGACGACAGGTGTAAAGAGGATATACAAAGGTTATGTTAGAAGGAGT
GTCTCAAGTGACAAAAAGGAGGGACTGAATGGAAGCTGGTGACAGCGATGTTATGTGTGC
TGAATGTCGTAACGCTCGTATATGGGAGTCATATGGTCTCTTAATGCTCGAGATAGTCGA
CGGAAGCCGCTTTGTTATATAGGAAAACGAAAGAGAATCGGTCCACGCCGATACTGGTGT
ATTGCCTGCATGCTGGCAGCTGTCTTAACCTCAATCTGACTTTGCCGCGCTTGTCCGGCA
CGAACGAAGTCAAGGATCATGATGGCGTAAGCACACATGAATGGGGACGCTGGTCCGGGC
AGACCCCGGCGAGGGACCACAGTTTTGCTCCTGCGTGAAGCATATCAAACTTCCATCGAG
AAGCGCCAGCACCGCCGAATGACATGACAGCCGTAGGCCCAGAGGGCGCAGAACATGTGA
GACGGGCAAAGGTAAAATGGGTCAAAGGAGACACTTGAGAGTGGTATCTTGTGTTTCATG
CACTCCCACAGAGGGACCGCGTGGTAAGATTGGCGCTGAAGTGTAGTTCGGCGTCGCGGA
CAACGTGTGATCGATCCAGACGACGAAGGATGTGACGGTATGGGGGAGGAGACGAGACAA
AGAGATTAAAAGGCCGAGCTACCCTGCCTTCGTAGAAGACTGATGTTGATGCAAGCTTAG
AAAGAAAGTGAAGAACGGCCGAGATGAGCTAGGATCATAAAAGGGGTGGAGGGTGGAGCA
GTGTAGATACCCGGGTCCCCTCCGAAAGAGATCGTCGTCAGGGTGGAGGACGATAGCCGG
CGAGAGGTGTCACGTAGGACTCGGGGGTTTGCGCATCAGCCTCAGTTTTTGTACCGGCCA
CTAGGCACGCCTCTGTTGGCTTGTTAGAGCAGTACAATTCTGCCTCATGAGGTGATGCAT
TGTGTCGTCGAATACGCGTCTTTCCATTTTGCCTCGGCCACTTTCTGCCATCGTTCTCCC
ATTGTGGGGGCTAAAGCACCCGGCAATGTGATAAGACGGCAAGAAGCCAAATAGACGTGA
TGGAAGAGGTGATATGGGAACATGCAAATCCTGCGATACAAATTGCAAGATGTTGACACA
AAAGGGAGGGGACAAAAGCCAGTCCGCCCTTGGAATGTGGAGCCCCAGACCGGCGGAGGA
AGGCGCGACTGCTGATATGCATGCCGGTGACCGGGAGTGCAGGAGCAATTGGCCATCTTT
AGCGTGCAGGCACAAGCCAACACCAGTGGCGGTGGCTTTCTGTTTTAGGTAATATTTGGG
GAAGGCGTGCCATGCCAATAAAAAGAACGGAGATTGGAAGCTGCGATGAAAGATATTAGC
GCCGAGTCATTTACACGTCCCGATTAGGAAAGTGGAAAGCAGAAAATGCCCCAAAGCAGG
CCGATCCATGGAAGGCGCGACCAGCCAGACGGAGAAGATCATCGTCGCATCGCGGCGCAG
CCTTTTCTGCAACTCTGTTATTCAGCGTAGGAGACGCTGATATGCTGTTATTCCCGTCAA
TTCGCTTATATCTGCTCTTGTCCTTAAGATATTTCCACAAGACGTGTGTGACTTTGCCCC
TGGTTGTGCCCCGGTTGTGTCACGGTTGTTTCCAGGCTGAGAGAGTAAGGCGATATTATA
AAAACCAAGAAGGACAAAATTGACATGAAAGAGTGCCATCGGGTTAGAGTTATGCAGGCG
ACGATAAGGGGCGGGAACGGGCACACGTTAGATCCAACAATAAATAAAAAATAGAAATAA
AGTTGCAACAAAAAAAGAGTATAATGCAACACAAAAGGGGGATCATGACGATCGTACGAC
TTTTGAGAGATACCCTACCTCCCTACCCCACACGCAGAGAGACCGAGCGTCTCAAAGATT
CGCCGAAAGAGACAATCGATGTGCCTAGCAGAGAAAATGTGAAAATCACCAACGTGGGCG
ACCCGCTCGCGAAGAAAAGCGTGATCCGCAACATGGGATGAGATGGGCTCCATGAGGACA
AACTAGGCCGGAGGAGGCGGATTGGGGTCTAAGCTAAGTGAGGCCGGGAAAGGCGCACTT
GGCGTAGAGAGAAAGGGCTCGTGTCTTTGGTTCACTTCCTATTTTTGGTTTGTTTTATTC
GTCGTTTTATAGACTCAGGAGATGCTCTGTCAGCTGCGCGTGAGGTGACTGGCACACACG
CCGTCAAATGTTGTTGTTCCTGAACCTTGCAGGCCATATCGACTCAATATCTTTGTGGAA
GGGGGCAGTTGCATGTGCGTAAAGTCTCTGTGTACTGGGGCCAGGGGCATTTGGTCGAAT
GCAACCCAAGGCCTCCACCGTCCCCAAACCACATTCGCAATGCATCAAAAGCATGCGTCA
ACTGCGAACCGGGCTCTCGTCGTGCACGTACTGAAACGGCGCTGCCATGTGTCTTGTTAG
TTTTTCGTCCCGTCGTAGGTCTTTGATTTCCGCGAACCGTCACATGTTTCACCCACCACT
ATTCCCTTTAGGTCACCTCTCATAAAATCCAATCGGGCCGTGAGAGAAGATGAATGCATA
GGGGAAAGGTGTGAAGGAGACAGGAAAGCAAAAACGGCACGGAAGATCCAGGGAGGTGAA
AGCTGGAGTCGCACTAGCACGATAGTTCGACCTGTTTGTTTGGCCCCGAGCCGGCGACAA
CGACATGGGCAGAAGTGGCAGGCAGGGTTGTTGAAGGAAGAAGCAGTGTCGCTTTAAGCT
ATCCGCGAGGCTCTTTGATCCTCTCTGAGCAAGCTAGTTAGTTTGCAACTTTGTACGTCG
TGCTGCTGACCGACGTGAGACAACAAGAAGAAGATACGGCGAATGACGCATCAAAGCCTC
ATCGAGATTCGAGAAAGATTCCAACGCTTGGCAGGTGGTAAGGAATATGAAAAAGAGAAA
AAAAGGAAAGATAAAGGAGAAGATAGCAAAACTTGAAGAGGAACACAAAACATAAAAATG
CACACAGAAATAGAAGAGAGAGAGAGAGAGAGAGAACAACAAAGACGAAGAAGAAAGCAA
GGCACGGGGACATGCAACACAAAATGGTTGACAAGAGACTCGCGGTGAGACATTTTCGCC
TTGTGACATCACAATTTTCCGACTTCTCCAGTGGTGCATCCACTCGAGTGGCCGCCTTGT
TGTATCTGAAGGTGCCACTCATCATTCTCGCGGAACGTTGCATGCGTCTACTTCGGCTTT
ATTTTTGGGTTTCCGAGAAGAGGGCCTAGTAGGGTAGTCGCAGGTCCGTCCTAGACATAC
ATGTTGCTTTCGATGTGGTGTTGTCACAACAGCATGGGAATAGAGGCCAGTCGTGAGGAT
GGTTAGCCTTTTCTGTGGCATGCTGTTGTGGAAAGGAAATAAATATTAAAATATAGATCA
AGACAGCGGCCGTACCAAAACGATCCTTGGTAAACGTAGGGAGTCGCTCGGAAGAGAGAC
GAGAGAAGCCAGCCCAACAGACAATTCCAAGAAAATTGAAAGAAAATAACAAAGTAAGTG
CCGCCTAGGTTAAAACAAAATGGTGCTCCGTCTCTTGCCAATGTAGCCAAGTACTAAATC
CCAGAAATTCAAACAAAGAAATGGGCCCAAACAGGAAAGCCAAGCACCCAAGAAAAGAAA
CAAGAAATGAGAAACTGTAGACGCTCAGCTTTTGTTTTATACGCGTATCCTGAAATTTGG
CCAGCGAGGCCAATTTTCAGCTTACTAGAGACTGCCTGTCAATGTCTCGAGCTTCCCGTA
TTACCATATATTGAGCTCCCAGCCAACAATAGCAAAACAAACGGCAAGCACGGGCCAAAG
GACAGTCGCTGCAGTTGTCATCCTGCCACTATTTTTTTGGCCAGAAACTGTCTGGTTGTT
GGTCATGTTGTTCTGAGACGTAAAGAACCAACCCGCCGGGGTCGTGTTTGTCGCCGTCGA
GTCGGGAATGGTACACACGGCACCCGGTGCGCTGGGATCGCGGCAGCGGAGGTTCCAGTC
CTGCTGGCGCTGGGGCAAGGACGAATTAAAGTAGGCTTTGACGTACGAGACGGTTGTAAC
GGCATCCTCCGTCGGTGGTCCGGCCGACCACAGCGGGTTCCCATTGCTCCACTGTTGCAG
GACAAGATGGCCTGCGTGGGTCGGTACAGCGTCACTGTCCATTTCGGCGAGGAGCTCGCT
GTCGGCGTAAAAGTAGACGCTGCCTGGCAGAAAATCGATCCGGTACTCGTGGAAGTCTGT
GGTGGGGTCGAAGGGTAGATTGACTTTAAGGAAGGTCGGGGTGCCTTGGGCGTCGAATCC
ATCCTCGGCTGCCTCGCGGGACTGCAGCACAAGGTTGACGGGATAGGTGTTGTTGGACGC
GTTGTACTCTTTGGACAAAAACTCCATGTCGATCTCTTGCGTGTCATTGAAATACTAAGA
GCAACAGACGTCAGTAAGGCACTGAATTGATAAACATATACATGTGACCATGAACTATGG
CCCATTGTCATTTATTTATACATACCCAGAAGAACGCAGAACAGGTTCCAGAAACATTGG
TTAGTTTCATGCCTGCCCGGAAGCTTCCGTACAAAATATCCGTCCGGTTGGTGTCGATCT
CGGACACCGGTACCATACCAGCGACGATATTGGCCTTGACAGTCAAGTCCAAACCCGCAG
GTTGGCCGTTCTTCGCTTGCCCATCCTCGACCTGACCGTTCGGGTCCGGTTGTGTCCGCA
TGTTTTCGATGGCGTACATCTCGCCATAACTGCCGCGGTCCTTTTCGCTGGTCACATTGA
AAGCTTGCCGTACCCAATCGGTGTTTGTCGAAATGTTGTCGAGGTGCGCAAAATCCGTTT
CGATCAAGTCGGTAAAGGCCTGCACATCACCGTCGATTACCGTCGAATATCCACACTCAC
AATCGGCCAAAGTAGGGCGAGGGAATCCGAAGAGCAGGATCGCGCCAGCGATGGCAGAGA
TGGACCACACGCTTCTGGTGAAGCTAGGTACAGGAAAGGCGAAACGTCGACAAGGAGCCA
TTGTCATGTGGAAGGAAGGATCGCTCCCATACGAGGTGCTTTCGTCCGCCTGCAAAGTCT
ATTCGTTAAGGATGTCGTTTTCGTGTATCGATGGCAGCCAAGTGGAAAGGCTCAGCATGC
CCCTGGAATGTGCAGGAGGTCACAAGGCCACGAACGCGCCCAAACAAGTCCACTGGAAAA
CTGTTGAACAAACGTCGTTTGTGTCCTCCGTATACGAGGTCGAGGTGCCACGAGTAAAGT
GCTGAATTAACGGGATAGGTGATTGTGCTGCCGTAACCGATCTAGATAAGTCGGATTTGT
CGAAGGTTAAGATGGACCGAGCAACGGTCTGATAATGGATAAAGAAAGGAGATAATGAAT
GAACGAAAATTAAAATCTCGCCTTTTGTGTTGTGAGTGTGCGGGAGAAGTTGAGACAAGG
AGTGGATGAGTGAATCGCAAACAGGGAACTGCCCAAGCTGAAAGATAGTTGAAGACAAAG
TGTCCGGGTGGAGCAAAAAAAATAAGAAGCACAGTTGACGATCCTGAACGACAGTAACGA
AATGTAAGGAAAGATAAAATGAAGAAAAGTACAAGGAAAGGGATGGGGAAAATAAGAAAG
AAGTACGGGGCAATGAATAACAGACGGAGATGATGACAAAAGTGAAGGTGAGGAGGACCA
AGCGGACAAAGTGCTCAAAAGAGGTCCGCCTCAGAAAGCAAAGGAAGGGAAAGCATCGAC
TGCGCCGCACGAGAAGAAACAAGAGAGAAATTCAGCGATGCAAAGACAGAGGAAAATAAA
TAATGAAAGCGAAACAGACAGAAGTCTGGACCTGAAGAAGTCTAATGACACCGAACGACG
ACGGGTGACGAGGTGGGAAGTAGGGGCGTGAAGAAAAACGGCTGACCGCAGGCCGAGGGG
GTGAGGCAGGTGGTGTCTGTTCCTCTCCTTTTCAGCACCCCATCCGTACTTGTTTCTCCT
CCTTTCCGTTTTGTCCTCCGTGGCTCCGTGTTCTGGTCTCTCCCCTTTTGCTGTTTGACT
CGAGAGTCGTACAGATTGTGTCACACAGGACTATCGGTTGCTGAGGGCTCAGAAATATGA
CAGCTGACAGTTGTAAACAACGACCCCCAGTCTTTTCGACAAAGGTTCTCGTAAACGGAT
AAACGGACAAGACGACGGTAAGATCCTGTCTCAATCAATACCGTGCTGGTCAGCTAACAT
TCACTTGCCTGGGAGGTTAAGTAAAGATGGCATGCATGAGACACACCGAGTAGAACGGGC
GACACAAGGCCAGCGGAGGTTGGACGCCGATGAAGGATGTCACTGAGGACTCGCTTCATG
TCGTCTTCCTATGCATCAAACGCCACCAACGTGCAAGGGTATTTAGCATCTCCTGCCACG
CGGTCAGGAAGGATTTCTCCAGAGACCAATCGAAAGCAGAACTTGCGGAACAGGATTAGC
AATGATACACTTGCAGATAACCTGGATTAATGTTGAGACGGCCAAAAGCGGAGCCTCCGG
CCCAGAAGAAGAAAAGGCACGGGAGGTGTCGAAGAGATCCGGATTAGCTGTGGATAAGGA
TGTATAGACGCGTCGAACGAGGGAGTGTCGATAAGGATGTTGGTGACAAGAAACAGGGAG
AAGGACTGCGTACTGCCAAGGGGAGAAATCTGCAAATAGGGGAGGAAGCAAAGACATAAT
TCGGCGCGTATTAGGAAGGCACGATCTAGAATACGAAGCTCTTTCCCTTTCTGAACACAT
ACGCATCGGGCCGCTCTTTCCTATTGAGAGGAAGTAGCATCGAAGGCTCACCGATAGCTG
GCAAGGTCCATTTTCGGAAAGAGCAGAGGAGGAAGTCGATGCCATGCCCAGTGAAACAGC
GATGCCTTTATACGGACGGAATTGACGAGTCAAAGGGACAAGTGGAAGAATCTTGGAGGG
CAAAAAGTGGCACTCAAAAGCGAGTCTCGGGCTGTCTACGACGGGCGTCGCCATGATCTC
TTTTCTCTGACATCAAAGAGGAGACGAGGGAAGAAGAGGTAAGCACTTGGCCGCGAATGC
GACAAAAACTACTGCACGCCCCCAAAATAGAACAAATTGAGACACGAGTGCGAAATTGAG
CAGGCAAGAAAAAGTAGCACAGACGGAAAAACAAGACGGGTGGCCGCAGATACGTGCATG
AACGTTCTACTGCACCAAATAAGTCGATCTCGCCAATGGAAAGGAAGGCATCGGCGAGAA
GGAAAATGGAGGCCACGCGGAATTGAACCTTACTGTCGTACTCAAGTGTCGAGGCGGTTT
ATTTTCTGCTGGACCCCTTGCACACGCCGTTCACTTGACTTAGTCCAATTTCTTAGCCTC
ACACCCTCTGAGGCTCCTCGGTGACGTGCATCCAGGCTGGCCAGGAAGAAGGCTCTCTGA
ATTGAGGCTGGACATAGGAATGTCGTCTCCGGTCACATGGATTTTGAAGGAACATTCAAA
GAGGCACAGTGGAAGAAAAAGAAGGGCGTGCGCGGTAATAGTTTTGCCTGTTGGTCCCAA
TGGCGTGTCTCCCATACTCTCCCCACTCCCTCTCTTAAAAGAGAAGCAAGACCGAGGGGA
TGGATAGCGATTGGCTGTGCAGAGTTTGCCAGCCATATACTATGACGCATTGAGGACGTG
CTTGCTCGATTTATATTGCACTTTATTTAGTCGAGTGTCGTATACTGAAGCGTTCCTGGC
TCTGATTGCGTTTCCAATTTGACGACACGGGACGGGCGGGAAAGAAAAAAATAACTGTTT
TGTATTTTTTTGATTCTCATTTTGGCAAAGGAAGGTCGTTCGTATTATTCCGTCTCTGAA
GGCGGCTCTCGGTGCTGCATGGCCGTGCACTTTACCCGGACGTCGATCATTGTTTTGCTT
TGGGACGGAGACTGGCGGCCACAAATGTGACGTGAGGCGATGTGCTGGACTACAGTCCAA
GGCGAACAACTATATTAATAAAGCTCAACAGGACAGGAAATGGTCGATACATTCTCCAGG
GCTCCTCGACAGTGGACGTGTAAAAGGGGTGCTTCAACACATCATAGCATGAGCATAGCA
CCATAAACTGTGTTGATGCTATGCTATTCGATACCTATAATCTCATGCGATCTCACTCTT
AACCTTATTTTGATTTTCATCCACACCCTCTATGTCCGGGGAATCTCAGACGCCAGACGA
TCGTGACATGTATTATGCAAATAAGAGGAGGGTGCAATCGCACAAAATTCTCCGAGAACA
TCATATTCCACCTCTGGCATTGGCGGAACGAGTCGAACCTTGATAGAGTGAGTAGAAGCA
GAGAAAGCGGTGCAGCCCTGGAGACGTCAGTTGAGGAGGGAAGTATATTTGATTGGATTG
CTATGAGATGCTTGAGAAGTATAACAACAAAGTACAAGATAATTACTAGAAACGATCAAG
GAGGATGTGCATGGTAACAATATGAAACGGAACAAAAACGTAAACGTTGCTGGATACTGA
CTAGGCTCGCCCATCGTACTGACTCCCCTTCTTGTATACTTTTTTTTAGCTCTACATCCT
TTTTTAACCTTTTTCAACTTTTTCAAGGCATCACCATTTTTTCTTATTGTGCAACGTCTT
CACAGAAATTCCAAAATCCTAATAGAGAAAAGACAACAAAACTTTGCATAACTAGTAACG
AGAATGAATCTTGAGAAAAGAATAAACAAAGGAAATATAAAAGACGGCGACGAATATAAA
AAGAGGTTGAAAGACAATCTGTATATCGAACAAGGTATCGGGAGGGAGAGAGGTGATGAT
AATGGGACAAGTAGAGAGAAAAGAGTAGTAGAGTGGGTATGAGAAGAACAAAAAATGAGA
AGAGAAGGAGCAGTTGGCTCGTCGGTGTTTCTGTGGGAGTGCGGCCAGTGAGACTCGCAG
AACACAACGTCCAGCATTAAAACGGAGGCACTTCTCTTTTGTCCCCAGGTGGGTGAGGAA
GAGGGAGCATGCCATAGCTAGTAAAACAAGAGTGTAAGAACGACAAAATAGAGACAAGGA
AATTCCTCCATATGGACCAGCCAACAAAAAAAGTCCGTGAAGCAGATATTAGTTTTAAGT
GACGTCTTGTTCTGTTTTTGTGTTGTTCAAAACATGACCCCGTCCTTTTTCTCGATCGCC
GAGAAAAGTATAAATAAACCAATGTGTGCCCCCAACCCTGCCCTTATATTAGTTGCCAGG
TGACCATCGGCCCATCCAAAAAGTATAGGCCCGCTTGATGCAAAGAAAATGAGAGAAACT
GCGAAGCAAAAAGCAAGTGGAAACAGCAGACAGAAATCAAAGACCCAAGAGCAAAAAAAC
ACGCAAGAAAGCAAAAAGCAAAGTAGGAAATGTGTGACAAAGGAAATAAAAATCGACAAG
AGCAATAAGAGAGACGGAATATGAATGAAGAGCAAAACGAGACAAGAGCAGTGAAAAGAA
AAAGCAGAAAAGCAAAGGAAATTCCACGTGACCGCCGTCTGTCCTTCGCCCGCGCCGAAA
ATCCTTGGAACCGGTAATGAAATGATGTGACATAGGAAATGGTTAGTGTAAAGGGGTGGT
GGTAGGGGATGGGCACAACGAGGTACTCAGCGCCCCAAAACGAGTGTCAGGGAGTGGGTG
GCGACGATGAGGATTACAGATCTCAGATTAGTAGAGAACGCTGTCTTCGTCGGCGCCCTG
CGAGGTCATGGACGGGGTTGTTGCGCCACTAGAAGCCTCAATGTCGTCCACGTAACCCAC
GAGGGCCTGAGAGTGAAGACGGAACGATTCGCCCATGAGTCTCGTGATACTGTTTAAAGT
TAGTTCATGTCGTCAAATCCGAGGACGGATGGTATAAAAGGGCACAAGGGAAAAAAAAAT
ACATACCCCCAAACAACAACCTCGTCGAGCATGGAGCCCCAGAGACGTGCGACAATGGAG
CTGAGCTGCGTGGCAAACGCCTCCTCCACATCCTGCTCGAACAGCTGGCGGACCTTTTCG
TACATCTTCAGCTCCTCCTCGGTCGCGGCCTCTTCGTCGTGTTCCAGACGATACAGCCAA
AGACTGAGGATGATCATCAGATCCATGCCGCACAGCGGGTGCTCGATGCTCCAGTTGGTG
GGCGAGGTGCGCGCCACCCAGCGGACGCCCTGGGCGACCGCCGTCTCGATGCATTCGTAG
CACTCCTGGATGACCTTGAGCATCTCGCCGGAGCGCTTGACCTTGTCGCGGGCGTTGGAC
ATGGCCGCTGCCACCTCGTACGAGTCGTGGTAGCGGAGCGCCTCCTGCACCGTCTTGAGG
TCGACCTCGAGACGGGCACGGGCGCTGCGGCACATGGCGCGGGCGTTGAAAGTCAACGGG
TGGCCCTTGTGGGGCGCGCTCAGCGGCACCGCCGAGGCCTCGGGCTCGCAGAGGTCGAGG
GATTTCTCCCACGTCTCGAGAGCCAGACGAAGCTTATACTCGGTGACGACATCCTGCAGA
GCCTCCGGGCTGCGCTTGTGGTACCAGACCTCGAGGAAGAGGGCGTTCACCATGACGCGA
GTCGCAAATGCGCTGTACTTGATCGTCTCGCCCTGGAACAGGTTGTCGTGTGCCTCCATA
AACGTGGCCGTCTGCGACGCCTTCAGCTGCTCCTGCCACGCGGCCTCGTCAATCACGTTG
AGGTTCCACATCGCCTCAGTGGACGGCAGCTGCAGGTCCTCGAACTCGTTGAAGCCGATG
GCAGGCGTGTAGTTGAAGGACATGGTCAGCAGACCGAAGAAGATGTAGACAGCGTAGTAG
GTGCGGCGGCAGCCCTCGTCCTCAACCCACTCAGACCGCGTGGGCGCACGGCCCTCACGG
CCTTCCTGGCGCAGCTTCAGCTCGTAGCGGTTGCCAGCGACCATGTTGGCGAGAAGGCTC
TTGATGGAGCAAGCCCACTCGAGGCCCTTCGGGTCGCCGCTCCAGCTGGCGAACACCATG
TTCAGCAGCGAGCTCTGCATGGTCCACAGCGGGCATTTGCGAGAGCTGAAGTTCTCCTTG
TGCTGCAGGAACTGGTTGACCATGACCTTGGAGCCAATGTGCAGAATGTACGCCTGCTCA
AGGTCGAAGGCGTACAGGGCGCCGATGGACAGCACCGCAAGCAGAAGCGGGGGCGATGTC
TGCGTGGGACTGAACGACGCCGGGTTCAGGAAGGGCAGGTGATGGTGGAACAGGCCGAAG
TAGGTCGACAGGTAGCGGTTAATAGACGAGATGTTGGGCACCCGGAAGCCCTCGGGGATG
GCATGCTCCGTGTCGCCGTTGCGGATGTTGTCCAGAATCACGTTGCGTTCGTCGTCGTTG
TTGACATGCGGGACCTTGAAGCCAGACGGGGTTGGGGGCGGCTCGACCGGCGTACGAGGA
CGCTCCGTCTGGTAGACCGATGCAGCGACGGGGGCTTCGTGTGGGTTAGCCTTGCGGGGA
TCATCATTGTTTGTCTTGGTGGGGTGCAGGTACTTACGATGCATGTTGTGGCCGCTGAGG
GAGGGCAGCGGCGTGGCCAGAGGCTGGCTGGCGTTGGCAACGGCAAAGGACGGGGTTTCA
AAGGCACCGGATGCGCTGGACGCAATGGAATGCGACTTGGAGTCGGACTGGGCCATGAAC
GAGTCCCACTGGGGAATGGCAATGGCGCCGGACGGGTACGTGACGGCGGGCTCCATCATG
TTGGGGCCATTCTGGGGGAAAGGCGGGATGCCATTTGCGTTCTCATAGGGACTGCTGCTG
GAGGAGCGGGCAGCGGCAGTTGCTTTGTGATGCAAGTCAGCCACAAGCATAGCAGCGGTT
TCGACGTCAAAAATACCTTCGCTGCTCGCTTCCAGTTGCTCGATGGCAGCCGTGTCAATG
GAGGCGATGGTGGATTTGGACGGGCCAGAGACGGCACGCGCTTTGGCCACACCGCCACCA
CGGCGCTTGCCGTCGCTGTGCAGAGGGACGCCGCCATCCTTGGCGTGGACAGTACGGTCG
TGACGAAGGAGAAGATCACGGCGCACAAATGTACTTCTACACTTCATGCACTTGAAGGGT
CTCTCTTTGGTATCTAGAGGATGTTAATCGTTGCACGTGCGAATAGGTAGATCATCTCCA
AAAGTACTTACGCGAACGTTCGTGACGGCTGCGATGCTCACTTCTGCTGAATGCGCGGTT
GCAGAATTGGCACTTGTACTTCCTCTCCGGGGCGGCGGAGGGTTTCCGAGCGGTTGGGGT
TGCGGCGGCCGGCGCAGACGGCGCGGCGGTTGGCATGACGGCTACACTTGCGCCCGGCAT
GGTTGTCGGCTGCTGTTGCTTGCTTGTCGTCTTGCGTTGATTTGTGGAGTGTTAATTTCG
TCAGGCGATGGAATCGATCTGGCAATGGAAAATGAGTTCTCTTTCCGTTTATGCGACGCT
TTGCTTTGCTCTAATCTCAACGGAGAACGGTTTGACGGCGGGCGACGGCGGCGGCGTTGT
CGACAATGAAAACGACGACGGCGACACAGACGGCGACAGACAGCAACAACGGCAGTGGGC
GACGGGCAAGTGTCGGAAGCCGGAAAATAGTCCCTCTCAGAAACGATAGTTGAAATCGCC
CCCCAACACCTCTCTCGCACACGCGCTCCCGTGGGATTTAAAGGGTGTCTTTGGGACTTT
GTTGGACGTTGTAGTTCATTTGCAGCGGTATCCGGGTCATAGGAAGAATAGATAGGGGGG
TTGGATGGGAGACGGGAGGGATGTCCTGGCCGGGGCGAAGGTGGAAAAGGGGCAACGATG
ACTGTGGCCCGGTGAATGTTGACACGATGCAGATGACAAGACTGGCCGAGCTGCGTGAGA
GCAAGACCGGTCTCTGACGACAAGTTGGAGAAGAAGGTGTAGATGAGTTGGGGATCAGCA
ATCAAACAACCAAAGTTTGTGCTGTGGCGAAGGGACGCTGAAACGAGTTCGATACGCGCA
CGCGTTGGAAGAGTGTTGACGAGGAAGTCGAAAGTGGGCGTTGATGGAGATGTGCTGGGT
TGGAAGGGTGAGAGGAGAGAGAAAAGAGGAAGGAACGTGGAAGGGAAAGAGAAGAGGAGG
AGGGGTGAGTGGGAGGGAATTTTTTCTGGAAGGAGAAATGGAGGGGAGGTGGGAAAGAGC
AGCGAAGCAAGAGAGGGAGCGGCGCGCGCAAGGGTGGGTGGAGGGGAATGGCAAGAGCGA
TGGAGTTGCTGGGCAGGTGGGCTGGTCAGTGTGGGAGGGTGACTCTGGGCGCTCAACTGA
GGAACAACGCACAGGGGAGGAGCGAGGGGGGCAACGGTTAGCGGGGGGGGTCGTTAGTAC
GGGCTCGCCTTGGGGGGGGGGCTTTGTTAGAGGGCGGCTTGGTGTAGAAAGAGGAGGGGG
TGGGAGGGGGAGGCGACAAGAGTTGTTGTAAAATGGCAGGAGCGACTGGCAGCGGGGGTC
TCTGACCTGGTGGAGGGGCTGCTGTAGCAGGAGCGCCGGACAGATCGAATCATCGACTGC
TCATATCAGAGGAGCCAGTGGACAGTGCGTGAAGACCGCCGGACTGTTTTAGGAGTCTCG
CCAATACGAATGTGGTGTGTGGGCCTGCTGAAGGGAACTGAGCAACAGAAATGCAGTGAG
GGTGGCTGGGGTCGGGGAGGGTTGGGCGGTTGAATGCCAGTGAAAGAGTGCTAGGGGCGC
ATTGACACCGCTGTCATTTCGCTGGGGCGCCCGGTCACTGTCACTATAAGTTAGCCCATA
TAGGCATGTTAGGCCCTGCGTCCAGGGGATTACAGCTAGCAATGCGAGACACTGTGCCCC
CGGCCCTCCTGCCGCCCAGCAGAACAGACTAAAAGGGGAGACTTTCCAAAATCAACCCAG
GAAATGGCGACCCACCGTTTCTCTTTCGGGACTAGTTCCTTCATTCCGGGAGATTTAAAT
TGGCCCCGGAAGGTACCTGCTACGAGTCACGCACTCCCCTCGTTCCACTATGGCCCCGCC
ATCCGGCATGGGCACTTGGATATTTGGCTTCGAATAAATACCTGCAGACTTGTTCCTGAA
CGAAGTATCTTACTTTACTAGCCCGCTCTCTCTTTCCCAGGTCCAATGGTGGGGTTCACC
TGCCACGCAAGGGAAAGAGATGGTGGACTCTGTAGTCAATGTACCTCCTCACCCTGTTAG
TATACGCGGGTACCTCATATTCCACGTAGCTACATCAGCCCGCCAGCACATTTCCCCGCC
TATCCAAAGCATTTTGTCGGGTCACATTCGTCGTCACTTCATGGTCAATTTTACATTCCT
CTTGCGCCAGAGTGCGACGTTCCTCAACCAGAGTTCGCAGGAAACAGGAGGCCATCAGAG
CTGTCAAGACTATCCCACTGTACTGTCCCTCGGTCGCGGTCGCACATGTTCGCGCCATAT
CCGTCTTGTAGCGAAGAAGAAGGCAGAGAAGACAGACAAGAAAAGAGATGTGTTTTCCGT
TTAATTGGTGTCATTGTTTATTTTACAGCCTCCGCGGGTTCAAAAAGGGCCTTTTCTCGA
TATTGGATTGGTCTACCCGTCCGTCAGTCGACTCCTTCGCAGTACGACAGCCGCGGTGGG
AGACAGCCTTTTTCTTGAATTTGAATTTTGTTACCAACGCGAGTCACGAGGGCTCGTACT
GGCAAAACTGACTGGCCCGTTCCGTTCAGCTTTCAGATCGAAAAGAGTAAAATCGAACGT
CGTAGCGTCAGTAGTGGGAACGAGCCGTTGGCCTTGCCCTGATAGGGGGAGTAAGAGTGA
CGAGAGAGAAATAAGCAAAAATGAAAAGGGGAGAGGCTGTCTGTTGTGTCGCAGTGCACC
GCTGAGAGTTGACACCGAAAGGTTCAAAAGAAGCAACAGAACCAACAGATAATTTCCAGC
CAATCCAAAAGTGAGGCTTGCATAGTTTGTGTGTGAGTGGGCGTCCTTGCAGCAGAACGG
ACGCCTCACGCCCAATCCCATCCCTCTCACGCTGACAACGTAACGAGGAAGTGGGAGAGG
TGCATATGGCACACGAACGCCTCCCTCAGTCTGCGCAGAAAGACAAAAACGCCAGAACAG
AAGAGGGCGTGCTGGAAACTGCGCCAGAACGAGAATAGCAACCCCACGCGTCGCTCACAA
CCACAGCACGGGAGCTGCAAGAAGCCGAGCCACTGGAATGCGGCCGCTTGTCCTTTGCAT
ATCGTGCTTTTGAGTGCGTGCATTTGTTTGGCTGGGAGGCCAAGCGAGAACAAAAAAGGG
ACGAAGACGCAGCAGAACAAGTCGTTCGGGCGACGATGTATTAACAAGCAGTGGCGCAAT
AACCCAACAGCCATTGGTTCCGGAGGGCGAATTGGCTAAAGCCACTTTTGGTTATTGACC
CGGCCCAGGCGGAAGTCGACGCGGGTTTTCCTTTTCCTTTCTATGTCCCATTTTCTGTAT
GATGCCGCGCATATCTCATATACTTGTAAGATGCTCCTTCTGTCGAAGCGGCAGGATGTC
AACAACACCTCACGTGCCCCTCAAAGCGTCGATGCTTCTTTCCGTTCTCCCGTCGGCTCC
GCACATCGGAAAGAGCGACGATGTCTAAAGTGAGGGGCCGTTTCAAGGTCGTTTCGACAA
CAGGAAAGAGCCAGCAAGACAAAAAAGAGCAAGTAAGGAACCGTCAGTCAGTTTATTCAA
CAAGAAGCATAAAATAACGTTTAAAAAACCCATAAACCACTAACACGGCAAGAAACATCC
CACTTGGTGGCTTTTCTTCGTGTTAGTTTTTTCTAAGCTCAAGTCGCAGTGGCGCTGGCC
AGGTATTCGAACCGCCAATTTACAGTGGCAAGAGACAACGGTAGCGGAGAAAGAAACAAA
CGTTGGAGGGGTCAGAAGGCAGAGAAACAGCGAACAGCGGTAGCAGAAAACCGCCCTAGG
ACGGTATACCACTCGCTAACAAGTCAAAGAAAGAAAGAGCAAGAGGGTCAGAAACGAAAC
AGCTGCAGCGGGTGACCTGCTAGCGGACACGCGGGCGTCTCTAGGGCATCGAAAAAGGAG
GGGAAGGCGAAAGAGGGGCCATGAATACCGAGGAAGGAAAGCGCGAAGAGAGCTAGGCGA
CAGCGAGGGGTGGGAGGAGGAAAGAGGTAAGAGGAATGATGGAAGAGGAAAGAGTGCTCA
AAAGGGAAAAGAGGAAGCCGCAAACTGCCAGACCACAGCCAGACCACAAAGCAGCAACAA
GTCACCGAAAGAGCGGCTGCAAAATGCAAGCAACCGACGCGCAACCCCACTTTGTCGCTC
CTTTGGTCCCCCTTCCTGTGAAAGTGTCGCTCGATGCGCCAGCCTACTTGTGTAATTAGA
CAGTGTGCGCTGTTTACACACTGTATTGGACAGGTATGCTGTGCCTTCCTGTTTTGGCGA
GGTAAGAGTGAGCTGCGTGGCACGAGGCACTAATTTGATAGTTCCGTCAGCTATTGCGGC
AGTGGCCGAGGTCGAGTCGAATGGTTTTGTTTTCGACAGGTGCGCGACAACGTCAATTGT
CAGATCAAACGTAAATAGACACATAATCACAGCACATTAGTATCTGTGCAACCCACTAAT
AACGCCCTGAGTGTATTAGTTTACTTTTATAATTACTGGGCGCAATTTCCAGCAGGTGCA
GCGCCTTGGGTGTGCGCCTCGTATTTGATAAAAGCAGAGGCGCGTTTTGCACTGCATTCC
TTGTTCTGTTTGTGACGGCACGTTTTAATTTATGTGCCCACGGTTTTGTGAAGCTGTCCA
TGGCGCAAAAGTTGGAGGATATTGAAGGCTTTTGTATATGCCAGACCAGTTGCACATCCT
CAGAGACACGGATGATAAACCATGGACGAGAGCAACGATGGACAAAGCACATCATCACAC
GCGGACGCACTCGGAACCAAATATCTCCGTCACGGCCAGAGCACCCGAGGTCATCAAATG
GGACAGAGGGGTCAGAAATGCGAAAAACAGGTGGGGTTAGGATCATTTCCCTCCTGTCGC
GTCTTTTCCACGTCTTTCCAACTTTTTTTAAGTCGTACCTCATTTTCTTCTCGATCCCTC
CGATCGCCAATTTCCAACAGTCCTCCCCAGTCTAGTCTTGTCGCAGCCTGCCCTGCTGAC
CTGCTTTGCCTAACCGCTCCAGTCAACGATCAGGACACCGAATCGGTACTAAGGTCGCCC
GGGGCTGTCTTCCGTTGGCGTTAGGGTGCCGAGAAGAGACAGGTATGCTCCATAATAGAG
TGGAAAACACACTTTATGAAAACAGGAGCAACGCTACAGGGGGAAAGGTAGGAAGAAGAC
GAGAGAGGTGCCATTTAAAATCTTTAGACGAGCATGGGTCTAGTTCGCGCGTGGAACAGG
GGAGCCATGAGACAGAGGGAGTGAAAGGGGGACGAAGAGGGACAGTGAAAACAGCCCAAG
GAAAAGAGACAAAAGTCTGAGAAACAAGATACAGACTCCAGAGTACGACAGTATGTTGTA
CGAAGTACTTGTGCCACAAACAAGTCTAAGATAGAAAAGAATACAAAGTGCCTGTGAGAC
GCGATGCAGATTAAAGATTTAAGGGGATGAGCTCAGAAAGAAAAAGTACTAGACGAGCAT
CTGTACTTCTACTACGATGTTACAGCGCTGCGTTACCTGTTGGCTTTTATTACAGGAGGC
TGGGAAGAACCCGACATTGCGAGGGAAGGAAGCAGAAAGTGTTCACTAGGCAATATCCCT
CTTCATTTACAGGTAGAAGAGAACAGATTGGAGCCATTCAGGGCTCCTTTATTCTCGGTT
CTAGAAAAAACAAGCCGGGCGTTAGTGAGGCATTGTGGGATGGATGCAAGACGGCTCGCT
GAACGGTCCGCGTCGCAATATCCTCAACGAACAGCGTGGCATGTGTCCACTGTTAAGCAG
TTAAAGATTACGATGTATGTCGTTCAGAACGCTTGGGGGACGCGATTACCCACTATCAAC
TTGGAATGTCATGTTCGCGGGCCACCCGAAATGTGGTTTCTGGGGATGCCGGAAATTTGC
AGTACAGGGGTTACGTGCAGAGTTTTTCGCGATTAAGGTAAAAACTCTCCTTTTTTGATA
TTGTTCTGATTTCCTTTCTCCCTATGCTGGCTATTTTGGGGACCAAACTCCACTCCTCCT
TCGTTTCTTTTTACTTCGAAGTTGTCGTGGTTGACGCTGTGGTGCGCTCTCAGTTCGCGA
CGCGAGCCAGGCCCAATCGATGTCGATGTCCGGTTGATGTGAGGCGTGCAATCCGCTCAC
CGCATCACCACCACCGCCTGTTGGTTGAGGCGTAGGGGCGTGGTTTTGTCATTGGATAAG
AAGGAGGGAAGAGAAGAAAGAAAGAATGAAAGCCAAAAGAAAAGAAAAGAAAGCAGCACC
TTTCACTGATTTCATGCTCCCTGGCCACCGAGATATGCGACATGCTCCATTCTTTTTGTT
GATCCTGTGTTTGCATTTGCCACCCCCTATCCTCCCTTTCCCACAGCATCGTCAGAAAGG
CACCAATCGTCAGGTCCCAGCGTAAAATGAGGACTGGCCAGCGCATCGCCGATACTTGGT
ATCTTTTGCTGGGCAGCCCGGTCCCTCCTTTTTTGCCTCCCTTCCCACCCTCCCCCCCTC
TGATTTTGCTCGTCGTCATTATGGATTCCCTTGCTGTCCACACCCCCTACTGTAAGATTA
GGACTTTCCCACCTGAAGGCGAGAAAGTACGACGGCTCCAATGTCAAGAAAACGAGACGA
AAGAGGAAGTACTACTAATCCAAACCCCTTGGCCATCCCTTTTTCGTGCCCTGGGCAAGA
GGCCACCAAGAGGGCCCCAACACCGTGGCTCCGGGCATCTCCAATCGGCAGCTGGCCAGC
TTGCTTGCGATGGCTCCGTAACGGACGGCACGCCAGCGTCTCTGCCCCCCTTTTTTCTGA
TTATTGCTCACGGTACCCGCCTTCTTTTGATTCTATGGGGCTGGTTCGAAACATTCTTTT
TGATGGGGCCTTTTCTTTTGTGTGGTGCGCATCAGTACTTTCCATGGATGCTGTCTTTTA
AGTGTACGTAAACTATCTCCGTCTTTCGACGTCGCCGCGTTCTCAGGAAGAAACAAAATG
ATGTAGCGAAGCAACTTCTCTTTCGTGGAGTAAACACCCACGCCAAAGTTCAAATGGAGT
TATGGAGTATTTCCTCTTTGCTGCCAAAGCAACAAAATCACAAAAAGGACGCTATGAAAA
GCGGTCCGGCCTTAGCGCCTCTGTCGCTCTCTCCTTTTCGAGTCTTTTCGAACGGAAGGG
GAGCGACAATCAACGGGCGTCATAAGGCGTCCCGCTCCCTTCCCTTCCCTTCGCAGGCCC
CGAGCCGGCCGCTACCGGGTAGGCCCATTGTAGGCCCATAGGCCCCCGTTTTTTTGGGGG
GCTTATTTTTCAGTTTTGGCTATGATACAGGCAGGCCTTCGACGCTGAAAAATAAAAGGC
TACGGCGACCCACCGCATCTCCAGCTTATTAACAGGGCATGCAAGTGGGAATGGGAATGG
AGACAGACTGTAAAGTACATACACCGTAGTCGCTGTAGGAACTGAAAGAAAAGAACAGAA
AAGAGTCAAATCGACAGGTAAGAGACGAAGAACCGGGAAAACGATCAACTGTACACCGTC
TTTCTTCTCAGCTTTAGCTTTCACGGCACCAGTGGAATTCTTTGCTGCTATACCCATTTG
CTATGTCGTCGTTGCAGCTGCAGCTGTAGCTGCATGAAGCTCCATAGCTTCTCCACAACC
ACTGCACTTCACTACTCTGTATGCTTTCTATCGGTTGTAGTAGCAAAAGTCGGTGAAAGA
CGGATAACTGAACCCTGTATCATGTCACCGATGGACTCTCTTGTGCTGCTCATTGTAGAT
GCAAGTTATTGATGAGATGTCGAGTTTTTTTCGATTTGATTTGTAAATATTCGTTATTCG
TATCGAGTACGTGAGAGAGCTTTTGAAATCGCAGATCGAGAACAAAGCAACGTTGGTCGG
TTCGTCAACATCGGGCAATTTTCTTGCAAATGCCCCTACTACGTGCTCCGTACATCTGAA
AATGCTCCCGAATGCTCCGCCCGTCTCTCATCACCGACTTTTCGAGCATCAGCTCCGGTG
GGCCAAGATGAATCTTTGAACCCGTATGTGCAGACATCGAACTCCATCCTCGTTCTCTGC
TTCCTTGCAGGATCGAACCAGCCACACCACTGTACGCCGTACATATCTGCCCCATTTAAG
ACCCATCTGAGACCCCATCCTCTGTTGTTGTTGTTGTTGTTTTTTGTTTTTTTCGCTCGA
CTGGGTTCACAGTATGCGATGAAGACTTGGAGGGGCAAGAAGGTGAGAAAGCTGAAGAAT
GAGAAACCGGCAAGACGCCGGTGTTCTTGAACGCACGGAGTGCTGTCCCCGCGACAAAAG
ACCCCCCTCCCTTTACGCCGGCCGGGCTTCCGGCGCCCTGCTCGCCTAGGCACACCTGCA
TCAAAACCAACCCCTGGTTCCTGCATCTCATGCATGTTGTGTCTAGAACACAGTATGAGT
TAATCCGTACAATATGTTGTACTTGTAAACGTAAAAGACCTTGTGCAGGTCTCTCCTCCC
CTCCCAGCCACCCCACGAACGACACCGCCAGAAACAGTTCATGGTCCTCCCACTCCTCCC
ATGGCCGTGTTTGAGTCGGTCAGGAAGCGCAACAGTGGACTGGATGTTCCGTGTGTGGGC
ATTTCTGTACTCCGTGCGTCGTCTTCGGTGGGCTCCCGATCCCTTCCAGACCCATCGGCC
GGTGCCAAATCAGACCCACCGTCCGGCACACCGCCTCGAAAGTTCACCAATGTAGTCTCT
TGTAGCAGTTGGGCAGCGGTGTCTTGCACTTGTTCACATGGCCTCCTAGTCGAATTGAAT
GGCTGTGATGGCCCGGCTGTTGTGACTTCGTGAAGAGACACGCCGAGGTCAAAGACTGAC
CGATAATTGGCTTCCGCAGGTGCGGACCGGGAGAGTCGATAAAGCCAACTGATTACATAT
GTCGGATGCAAGTGGCGAAGAGTCTCCCGAAGCTGGCCGTGAGATTCGTCTATGTATGTG
AGTGAGGCTGTAAATATGCAGTCCTTGCACGACATACTATGTAGGGGCTTTGTTGTTGTT
GTCCCGGAGCAAGATTTGTGTTGGGACTCAATATTCTGTGTCGAGCAGGTTTCGTATATC
GTCGTAGATGGATCTTGTGAAGGCAAAAATCGTTCACAGAGTTGAAGGTTTTTATGTTTG
TATGTTTTGTGAGGCGAAGGGAAATAAAAGCAGGTTTATTTTTGTTTATTTTATCATTTC
TGAATAATAATTATATATATATGTACGAAATAAAATCAATATTTTAAATTGAGCAACACA
ATTCGTACTGTCTTTATATACATTGATTCAAACACATGTAATCCGTATGTCATATTTAAT
CCCTCGCACCTCGCACACATGCCCACGATAACTGCCCAGAATAAACAACGCTTATACGAC
TCGACGACCAACGACCTGCACGGCAATAGGTCAATACACCGGACTTCAGTGTACGAAGAA
TGTGACCCCCAGCCAACGACAAACGTAGCTCTCGTACTTGGCATAGAGCAGTGATGGAGC
GCCGTCGATGACAACGTTATGCATCATCCAACACAGGAGCCAGGACCGTTGGTCGCTGCT
CTCCCTTCACGACGATGGTCTCAGCGTATCAATGTCGGATGTGTGGTGGATGCAGCAGAG
CCGGATAGACAAGACGCCATACGGCCCCCATGCAGAGTCATCCTCGAAACTATAGATTCA
ATTGATAGGCGGCCTGGGTTTCTTGGTCGAGGCCGACCGACTCTGCAACAGCACCCGAAT
CGATATCGTCATATTGACCTCCGTGTTCGCCGGATTGTGGATATTGAAACTGCCTCGGTG
AAAGGGCCGAGCAAGGGGACGGGCATGAACTGGACCCTCTGTGGTGGTCATTAGAAACTG
AAACTGCAAAGCTTTTTCAAAGCACAAAATATACGGCGAAGGTCTCAAAAGCCATTTCGT
CTGCAAATCACATCGTAGCCGTGATCCTCATGATATTGTGTCTTCTTGACCGGAGTGCTG
TCCGCCGCGATCGAGCCACAAAACGGCTTTGAAGTCGACAGCCGGGGACAATAGACCATA
GTACATTGGGATTATCTCTGGTCAGATACCCAAATAGTCCAAGGACCGCTCAGTTGCCAA
ACGGCTTTGCGCAGTGTGATGTGTCGTGAGTCGTGAGTCGTTTAGTCGAACGGGCCCCCT
CAGTGCAACTTTCAGAACACTTTTGCCGTAGTGCGTCCTGCACGTCAACCGCAAAGTGAA
AGGTGTGGTTATGTGGGTAGTATCACAGGCCGCCCTATGCGACCAGTCCGAGCTGGATCA
ACCGTACATGTATATATATATATGCTTATATATAAACGATAAGCGGAACTTTGCGATGAG
GGGCGGAGGCAGCAAAGAACGGCCTGCCAAATCAAACGAGAGGAGACTGCAACACGGCAA
TGAATATCGCACAAAAAAACGAAGCTTGGGATGACTCGAAATGTATAATCATATTCCCAG
TCTAGTCTGTGTTCCACCGTCTCCGTATGTTGCCGAAGCGGGCCTACCATGCAGCACCAC
GAAAAGCACACCCGAAGCGGCTATGACGCGGCCGGAGAGGGCGGAGTTCGATAATGGTGC
CCAGACACCGGGACAGAGAAGCATCCGGCCGCTTGGCGGCGTTGGCCCACCTACTGTGGT
TGGCTGCAAGCCGCTCCGTAGAAGACAAAACGGAAGGACGCGACATTATTACTGTTAATC
TGCCTTGCAGGTTCCCAGTCACCGTCTCGTCTTTCTTAACCAGTTCATCGCTACTGACAA
ATTTGTCTGAGACGTGTCATAGGTGACGTGTGATTTTCCACCAAGGAAGAATGTGTTTAT
GATTTTCTCCGACGGCTGCTTTTATGCTTGTCATTGCTTTCAAGGGGAATAAGAGGACAG
GGATAGTGGTGTATGATCAGGACGGGGAACATCCTGCACTCGCAGGACGTTTGTACTAGG
CGAACTGAGCGACCGAAAGACGGCTCGCATGACTCGCGGCATGCTCCAAGTTTTGATGTG
ATGAACAGCGCACAGTATTTGGGCTCGTCCAAAGGAGAAGAAATGATACCTGTATCGCCT
TGCATTTTACCAACAGACGGATGGTTGATGTAAAGTGTTGGACCTTGCCACACTTCTGCT
GTCGTTCACTTTCAACCTCGCATCGTTTCCGATGACACAGTGCAGATGATGTTCAAACAC
CTGGCGCTTGCTTCTCTTGGATGCTGCGGCCTGTCACAAATTTGATCGCGGGCCGCCCAC
CCGTTGCACAGTGATTTTTGCGGGGAAAAGACAGGTCGACAATTAGTGACGTGCCTGCAA
CCGCACATCGAGCAACATCGAGCCTCCACATGTCCGACTGATGTGCTGTGCCGTCCCTGA
GTATTTGATATTTGTGATTGCCCTTCGCATGTGCTTTTCGAGAACTAGACATGGGTGTGA
GCGAGAGGGGTTGGAAAGGCTGAAGGGCTACTTCGTGACCGGAACGATGTATGGTGCAAA
TGAGGCCAAAAGTTCCGGGGCATTGACTCCAATGTGAAGCCACTGGTCTATTGGCCTTAC
TTATCGTTTGGCACGGCATTCGGGAGCGCCAGAGACACCTGCGTCAGGCCAGGCCATGGG
ACGTCGCATGCGTGACCATACAGGATAGCGAACGGGAAAAGGGAGAATTGGGTAGGGTGC
AGCGGTTTGTGGTTGAATGGACTGTTGTCGAATGATGATGCAGGGTAGAGCCAAGTAAGA
CGAACGTCAGACCCTGCAATGCTCCGCACGCCATCTGGTAATCTGGGGAGCAAGGACGAC
AAAGAACAAAAAGAACTCAACAATCGAAGAAAGGAACGAAAGAGGAAAAAAGGGGACAGA
TAGTTATGATCCACTCGGCGGTTGGAGAACGGCCGAACCACGCGAGACGGGACGGCCTGG
AGAGAAGGTGGTGTGTGGAGAGCACAGCATGTAATGCGATACCAAAACGAACACAGGGGG
GAGAAGACTTATTACGACACAGAAAAGTATCAAGAAAAAAAACGAACACCAGAAGAGCCG
AGGAAGCGACCAGAGACCGCATGCAGTGGCAGGCAGCTGAAAAGAGGAGACTCAACAGGA
CAAAATGAAATCGAGACAAACAAATCTCAGTGACCAACTTTTCGTGCATGTGGCACTCCT
AATCCCATGTACTCATTCTCTGTAATTTCTATGTTGCCATCTGGACTTTCTCCAGTTGGT
TAATTCCCTTTTTTCCATCTTTACTTTTTCTTGAGTTGGCGTTTTATGCTTGGTGAAACC
GGGACGAAGTGGGCGATGGAGCCGGCCGGGACATGAGAGCGGGTGAAAACCAGACTTGTT
CGTCGATGGGACTGGCTTGAATCGTCCATTTCAGCGACGACCTGACATCATACAATCTTT
CACTGTGTCTCTTCACGAGAAAGTGAAGTGCCCAAGCTTCTCTGGCAGTGGCCAGAGAAG
ACGGCTTGGTGGACAGGCGAGTTCAGCCAGGTATATCCCGGTCACGGTATATCGAGATAG
TCATTTGATCTCAGGAGGCCAGTGCTTCAGCCTCCCATCCTCTCTCTTGGGCCTTAGTTT
TGGAATATCTTGCTGGTTGGGTCTGTGGTCTGTCTGAACGTGTGATTTGCAACACTGTTC
ACCAATCCCTCGTGTATGGCACTCCCGCAAGGACGTGCACGCCCAGGCTCGATGTAGAAC
TGGACTTGGGCTTGTGAAGAGGAAGACCACTTACTGAAATGTCGATGCGAATTAACGTTC
AAGGTCTGAGAACTGGAGACAATGGCGCACTGACCAATCGCTTGCATTTGGTAGTTGGTG
GGCCACTTTCTGTTCTGTGGCTTTGAAGATGCCACTGTGGTAGTCGTACAATTCTGGCTC
GGCTCGCGGTCCTCCCCCACCAACCCAACGGCACTGCCAGTTAAGCCAGCCAAAAAGCCA
GACAAGGCCAGGCGCAATTTGTGCACCACCAAGAAACGCGAGAGGTTCCAGTAGGGTCCA
ATTGGAACAAAGAATGTTGTTGTTTTCGGACCCTTTCTTTTGTCTTTCTTTCTCCCTTCT
TTTAGCGTTTCTTATGGTCTCAAATTGTTTGGTTTGCCATGGCTCTGGCCGCAACAGGCA
CATCCGGCGAGCTTTGTTTGGCGCATTTCAAGGCTCCTATTCCTCTACCCAAGAGATTAG
ATGCAAAAATGGCGAACTGCTAGGGTTTGCCAAGCTGTTGGTATACACAACGTCAATCGT
GTGGACGTCGCCGTGGTTTGTCCTGGCCTGCTCCCTCCTCGTCCAAATCCATAGCGGCCC
AAGAAGCCAAGAGAGGACCAGCAGATGTCCATCTTGGGAGATCAGCGATCTCAAGGAGGG
CGGCAAATATGTGTGTGTCTGCATCTGGCCACATTTTGAGGCCGTGCGTGCATGGTGCAT
TTCATGCTAAGAGAACTTAAGCGATCAAAAGGGAAAAGAAGACGAACAGAAGACCTGACA
GGCGAAGTCCTGAGCCAATTTGGCGTAGCGCCGGTGAGAAGATGAACGAAATGAAATGCA
GTGGGGGAAGATGTTCATCGACGAAATAAACCGGCCGAGAAAGGAGGGGAACAAAAGGGG
GAGGGAACATTAGGGAAAACAAGGAAGGCACGAACAAAAGCGATAAGACGCACAGGGCAG
GGGCCAGGTGAGATTCGCGTGTTTTGCAGGGAAGTTGTCTGCAAGAAGGGAAGGAGCGAG
CTGGGCAAGGCCCGCAACGAAGATCAGACGTGACGGTCGGACGTGATGGGTAAGAGCAAC
TGCCTTGCCCAAGCGACAGAATGGGCAGTTACGATGCGTTGCAAAAGCACGACACACGGA
GCAGGAAATCTCGAGATTCGAGAATGGGAGGAGCCGAAGTCACAAAGAGACAGGAAGGAG
GCATTGGCCAAATTTCCTAACTCCCTTCCCATGCTGGCACACCCAATTAGCCTGGAAAGG
CACCAGAGACAACAGAAACAGCGCCGTACCACAGTATTGCTCACCGAACAGGCGTTGTCG
CTGCCCCTCTGAAACGGCTGGCTAATACCGGCAGCACGGCCTGGCCTGGTCTAGTTGCTC
ACAAGCAACTACCAAACCCACCAAACACACCAGTTTCCGACTCCGCTCATCTTTCTCTTT
CCCCGTAATACTCCACCAAATCCACCATCCACGCCCAACGCCCGAACGCTATTGGACCCC
TCTTTCCCCCTTTCTCGCTCCTGCCCACACAGAGCGCAACTTTGAGCCCCCTCTTTCTCT
TTTCCAAGTAGGTCTTGCCATCTGGCTCCTGCCCTGAGCGAAGCAAGAATCGCCAAAACG
ACGACCTGGAGCCGAGAGGGGCAGGAACACGACCGACGACGTTGCTTCCTTCCACTTTCC
ATACGGCCACTCCTTCCGCGAACTGGGTTCGGTGTCACTTTTCTGACTCCTGCCACCTAC
GTCTACCTTTTCGCCCTGGCAATCACCGGCTACGCCTTCCCCTTCACCTGCTGTGGTGCC
GACCTCCCTCTTTCCTTTGTCAAAGGACAACAATCCTTCTAATCCTTCTTTTCAGCTTCC
TTTGATCTTGACCTTCTACAAGTCTCATACGGAGCCACCAACAAGACATCAGAGCAGACG
CCTTCTACCTCCTCGCCTCTCCGATCCCTCGATCGACTCTCTGCCTCGCTGTCCACGCCT
TTGATCACTTCCATTCCGAACGGCTACCATACAGCCCCCACGACGGATCACCGCTCGCCT
TTTGCCTTCCTCATCTTTGCCAGCTACCACTGTCGTTTTGCCCTCTCGATACAAGACATA
TATACACACGGCGGAACAGTTGATTCTCTGTTGTCTTGGAACACGGCAAGCGCTCAAAGT
ACTATCTCCAGACGAAAACGTCGTACTGCAAGGCGTGAAAAGGAGTCCATTGCAACGCTG
GCATCAGAAATAAAATTGAGAACAAAAAGTTGATCTGATTGACATCAGCTTTCTCCGTGG
ACTCCACATCTTCCTGCCGCCCTTTTACCATTCTGTCGCCTTGCATCAGTTGCTCCCGTT
GAAGAGACGAGAGATCATATTGTCGAATCTCGCCGTATTATCTTCTCGACATACACACGA
ATAAAAGGAACACACTATGCTTATGATTCAAAGCTTGGACTCAGTACCGGCGCACATTCA
ATAGCAAGACAGCTTCACAAAGCTCCCTGAGTTATATTGACGGCGGTCGTGCAGTCTTGG
AGATTCGCTCGGCCCCTTTTCTTACTTTTTACTGAACAACACCCCGGAAGACAAAACCAC
CTTAAGCCTTCACATGAACAACATGGTAGGAACGGCGCCTCCTGGCGCCATGTATGTCCG
GGCCCTGTACGATTACGAGGCGGACGACAGAACGAGCTTGAGCTTCCACGAAGGCGACGT
CATCCAGGTCATCACACAACTGGAGAGCGGCTGGTGGGATGGTGTTATCAACGGTGTCCG
CGGTTGGTTCCCAAGCAACTACTGCCAGCTTATCACCAGCGCCGACGAGCTTCCCGAATC
TGAGCAAAATGGCGTCGGTGTGGCCGACCACATCGACGAAGATATGGAGGAGGATGTCTA
CGAGGAGGGCTTCGATGACGAGGACGAGGATGACACAGACGACATCACTGGCCTGCCGTT
AGAAGGTACGGAGTCGAATGCCAGCCGGTCCGGCGCCGATTACTGGATACCACAGGCTAC
TCCCGACGGCCGCCTATTCTACTACAACACGATGACTGGCGAGAGCTGCATGGAGCTGCC
GCTGGAATCGCCCACATCCGCTACCGAAAGCGGCCCCCGTGACCGCATGAACATGAATGT
TCCCGAGCGCACGCGGCCCCCACCGGAGATGATGGCGCGAGGACTGACCCAGAACGAGGA
TGAAGACTCTGAGGCGAACTCGGCGTCCGAAATGGAGGGCGAATCGATTCTGATGGCATC
CCGTGGGTCTTTGGTAAGACAATCTTCCCAGCCGCGTTCCCTTTCATCTTGCGACTTGCT
TTGTGCCTTTCTATTTCCTGCCTGCCAGCTGGCACGGTCTGCCTTTATCTAACAATATGA
AAAGTCCCGTAACCACCGCTCTTTCCCCAACGACACCCTCTCTCCTACCATTTCCATGGA
GTCTATGAATGGCCAGTCACCAACACGCGGCAAGCTCGCATCGGGCCAACCTGGCGCGGA
TGGCGTAAACGGAGCCAACGGCAACGGTCTCACGCCCATGATCGCAGCAGCCACGTCCTT
CACATCCACAACCTTCAACCTGCCTACTGCTGCGACCATCCCTCGGTCGTTTTTCGACGA
CGGCAGTACACCACCATTGACTTGGAGCCGCCTCGTGTCCAACATGAAAAAGTCGATTGA
CCGCTACCGCGATGCCGTCACTTCCAACAACCGGTCGGAATATGTGGCCCGTGCCGAGGA
CATTTCGGACCACCTGCGCCTTCTTCTAGCCGCTGGTTCTGGAACCACCGACAACCACTC
TGGACAACCTTCCATCATCTCGACGAACAAGGCCCTGTACCCCCATTTCAGAGACATGAT
GTCAAAGTTTTCGAAGCTGGTCATTTCTTCGCACATTGCCGCTGCCGACTGGCCAAATGC
TGAATCGGTTCAGAAGTGTCTGCAAGAGGCAGATGGTGTTCTTTCTGGCGTCTTTAGCTA
TGTTGAGGTCGCCCGACAGCAGCGTGGCGAAGAAATCCCTCGTCTCTTCCCTGGCTTCAT
TATCGGGAGTGGCACTGGCGGCACCTGGCAAAACAACTCCCTTGGCGCCCGCGACCCCAT
CACTTCCAACTTTCTGGACGACGAGGAAGGCGCATCAGAACCTTCGACTGTTTTGGACGG
CAAGCTGCTGGAGAGACTGGATGAGCTGAAGCGCATGCTTGTGTCTAGCATTCGTGAGCT
TGACAAGTACTTGACAATGACTGACAAGGTTGTCACGCCGTTCAAGCACGAAGTGATTGG
CAACAACGTTTGCATTGCCGGCGGTAAGGTCCTGGAAATGTTTAAGCCGTGGATTGCCAT
GATCGAGTCGATCGACCTGTCTGTTCTCGGCAACAGTTTCCAGACGCCGCAACTCGCCGA
CTTTAGCACCAACAAGCAAAGCCTATACGACAATATTTCCGACCTCCTGCTCGGCTGCCA
GGCTGTTGCTGGGCCACTTGCCGATGAATGGGCAGAGGTCCGTGGCGAGGCTCTGGAGAA
TCGTTTGGAATATGTGCGGCAATGCGACCGTGCGCTCGAGACCAACTCATCCCACATCGG
CTTCTCCCTCCAGCTGCTGTCCGAGCAAGTCCAGATCAATATGCAACAGGCTGCCGAATC
GCGCCGTGACGACCATAGCGCGGCTCGTGAGCCACTGCGCCGTGGCGAGACTATGCCCTA
CGCATCGTCGGCGGCGTCCACTGTTGTTTCCTCCACGGCGGGCTCTGTAGCATCGTCGGT
GACGCTCAACCACCAACGGACCGAATCGCGCGGCATGGTAACCCGGCCACCAATAATCCA
AGCACAATCCTTCAGCGAAGGCAGCGATGCGGCGGCACAGGCATACAGAAAGGGTGGCGA
CTACTCGAAGCTCAAGAAACTTCTTGGCGAAGACCCGTCACCACAGTCGACTATGGTTGA
CGACACTCCCGACTTTTTGCGGCCCGATTTCGAAAACGACCTATCCTGGGATCTCAAGAT
CCAACCCCCTCAAGTCAAGGGTGGCTCTTTGCTGGCACTTGTTGAGCAGCTCACACGCCA
TGACAAGCTGGATTCGAGCTTCAACAACACGTTTCTCCTCACATACCGGTCGTTTACATC
AGCACGTGAGCTCTTTGAACTGTTGGTGAAGCGCTTCGGCATCCAGGCACCAGAAGGCCT
GACACAAGCCGAGTTTGAGCAATGGCGCGACCGCAAGCAGAAGCTCATTCGGTTCCGTGT
CGTCAACATTATCAAGAACTGGTTCGACAACTTTTGGATGGAGGATGCGTCCCTAGAGGA
AACAAAGCAATTAATCCGCGACGTGTACACTTTTGCGCGAGACACGGTCAAGTCGACCGA
GACACCGGGTTCAGCGCCACTGATGGCTGTTTTGGACCAGCGGTTGAGTGGCAAGGACAC
CGGTGCGAGACGCCTGATTCAGACGCTGAACCAGAACACGCCGCCACCGATCATGCCCAA
GAACATGAAGAAGCTCAAGTTCCTCGACATTGATGTGACAGAATTCGCCCGCCAGTTGAC
CATTATTGAGTCGCGCCTGTACGGCAAAATCAAGCCTACTGAGTGTCTTAACAAGACATG
GCAGAAGAAGGTGGCAGAGGGCGACCCCGAACCGGCACCTAATGTCAAGGCACTCATTCT
GCACTCGAACCAGATGACGAACTGGGTTGCCGAGATGATTCTTGCGCAGACAGATGTGAA
GAAGCGTGTTGTTGTGATCAAGCACTTTGTTGCTGTTGCAGATGTATGTCGATTGTGTTG
GGCCCTTGTTTTTTCCCGCCTTTTTGTCCTCCAGGAAAACCATGCTAACAAAAGTAGAAA
TGCCGGAACCTCAACAATTTCTCGACATTGACGTCGATTATCTCGGCGCTTGGCACCGCA
CCCATTGCCCGCCTCAAGAGAACGTGGGATATTGTGCCGCAGAAGACGCAGGCTATCCTG
GAAAGTATGCGCAAGTTGATGGCCAGCACCAAGAACTTTGGCGAGTACCGCGAGGCACTG
CATGCGGCCAACCCGCCGTGCATCCCCTTCTTCGGTGTATACTTGACGGACCTTACTTTC
ATCGAGGACGGTATCCCGTCGATCATCAAGAAGACCAACCTGATCAACTTTGCCAAGCGA
GCCAAGACGGCCGAAGTCATCCGCGACATCCAGCAGTACCAGAACGTGGCATACCTGCTG
CAACCGGTGGTGGAACTGCAGGACTACATCCTCAGCAACATGCAGGCAGCTGGTGATGTG
CACGAGATGTACGACAAGAGTTTGCAGGTGGAGCCTCGTGAGCGCGAAGATGAAAAGATT
GTGAGGTACGTTGTTGATTCATGATGATGGGCGCCCCTAGAATCCCAACTCCAATACATG
ATGTGAATGATGCTAACGTTTTGCAACAGAGTGTTGGCCGAATCTGGCTTCCTGTGAGAG
AAAGCAACTTGCGAGCTGGATGTCTCGAGACTTTCGATCGCTTGGCTGTAGCTTCCTGCT
GATGGTTAGGGTCTTTCTGGGCCCAAACCTCTGTTCTTCCTCGTCTTGCGAGGAAGACAA
CACACGACTGTATACTCGTTGTCGAAGGCGGACAATTGGGGCTTCGAGAGGAGAACAAAA
ATGTGCGCAAGAGGGATGTGCAGATATGATGTTTTTATTGATACACATTTAGAGTTTGCG
ATACCAGGATTTGGTTGGATTGAGTTTGGTTTCTGTATTTCTGTATTTCTGTATCTCCAT
TTTTGATGTCTTCATTGTTGGTTTCTTCTTTTGGCATCTGTTTTGACGTCGCTTTTCTTC
TGTTTCTTGTTTTCCTTTGACCATTTTACGGTGACATTCTCTATACCATGCAGACTTGGC
CTCAGGCGCGCCTACTCTCTTTCGAAATATTTTGCCAATGAGATGATGTATGGAGGCTAC
TGGCATGGAATAATCGATTATATTCATTCATTTCATCACATTAGGAAGGTCGACATTAAT
TCGTCTATTAATGTCCAGGACTCGCGAAGGGTGAAGTGAAGTACAGCTCATTTTGTGTTT
GAACAGTCTGCGAAAATGCTGACTAATATTTTTTTTAGCGTCCACCTGCCAAATCGAAAA
ATAGTGTCCGGCAGCCTGGTTCGCACTTCGTCGTATGCACTCCGTTACAACGGTTGTCTT
TTAACAGCACCGCATCGACGCGACGCACCACACATAACGGCCAACGCATGGAGCCGGATT
GATCGACACGACCTAGTCGGTTGGCGAGCGTTTTCTGCTCGTGACGACGACCGCGACCAC
CACAACCAACCAGCCAAGCCGGCCTCGACAACCTCACCACCTCGCCCACTATGCAGGGCT
TTAACATGGGACGTTACGTCCCGCCAGACCAGGAGGGTGTCGTCTCTGGCAACCGCCTTC
TTGGCAACCGCGCGCAAAAGGCCAACGCCGCCGGCGTGCCTATCGTGCGCTTCGAGATGC
CCTTTGCAGTCTGGTGCGACGGCTGCGAGGCGCGCACGATCGGTCGCGACGGCAAGACGC
ACCCCGTGCTCATCGGCCAGGGCGTTCGCTTCAATGCCGAGAAGCACAGGACGGGCAACT
ACTATTCGACGCCCATCTTCACGTTCCGCATGCGGCATCCGGCCTGCGGAAAATACATCG
CCATTCGCACGGATCCGGCAACGACATCGTACATTGTTGTCGAAGGGGGCCGCCGGCGGC
GCGAGTACAGCGACGATACAGACGAGGGCGGAGACTTTCTGGACACCGCTAGTGCTGCCG
CGCGGTCGGCGGCCGCGTTGGCTGGTGTCGAGGGCGGCGAAGTGGCCCACGGCGGTGGCA
GCGAGCTGGACCGTCTCGACGCGTTTGACCGTCTTGAGCGGACCATTGTCCATCGCGCAC
CGGCTGCGCTAGGAAGTGCCAGCGACCCGGCACAGGGAGGGCCCATTAGCGGCCTCGACG
CCGCTCGCCGCCTTGAGGCTCTGACGCGCAGCAATGCCCGCCAGTGGGACGACCCGTACG
AACGCAACCGCGCCCTACGTGCGGCCTTCCGCGTCGGCCGCCATGCGCGCGAACAGGCCG
CGGCCGACGACGAGGGCTTGCGGAAGCGGCTGGGCGGACTGAGCGAGGATCTGCACCTGC
TGCCGGCAACGGAGGCGGACGCGCGGCATGCGGCGCTCATTGATTTTGGCAGCAAACCGA
GCGGCAGCGAGACGCCCCGTGCAGTCGCCGACCGGCGGACCCTAGCGCAGCCGCTCTTTG
GGAACAAAGGAGGCGCCGCGGATGCGAAGAAGCAGCCGCGCGACCGCGTCAGCAGCGGAT
CTGGCACGTTGGCCCTTGTCAAATCAGCGTCGCTTTCCGCCTTGCCCTCGTCGGCTTCAC
CCACACGGGCGTCCTCACGCAACCGGACATATGCTCCGACCACGGAAGCGGCCAAGCGGC
AGCGCTCTATCCGCGACCATCTGGCATCCACGGTGCTGGCCAACACACGGCTGACGACGG
ATCCGTTTGTGGCCGCGCTGGCGGGCGGCAGTCAGAGCGATGCAGAAAAGACAAAACCGC
CAATCAAAGGGCTCAAGGGCCTCAGGAAGAGTGCCACGTTGGCCGATCTCCGCCAAAGAG
CAGAAACAGACTCAAAAACACCGACAATGACTACTACACCGGAGAGCCAGCCGCCTCGAC
TAGGAACAAAGAGGAAACGTGGCGTGGAGGAACGGGAAGAGGAGGATGCTGGATCCAAGC
CAACCAAATTGGCAGCGGCGCTGGTGAGTTACGATTCGGATTAAGGCATGTAGCTCATGG
TTTTACTTTATTTAGAACACGTATGATACCCCCAAATAGACGATGTATTTTTAAAAAACG
GTTTTGGTGATTGTAATATGCTATCCTAAAAGAGGTCAACAATCTCAAGAAATAAGAACC
AACACAAAAACAACATGCCAAAGACCGGCTTGAGAGTGGTGACGTGTAGATATAATCAGA
CACAGGACTGCCAAGCGAGGGAATGCAGTGCCGTTTACCGACCAGAGCAGTATGAGTTGG
CCGGGCGTCGCCTTTCCTACCTGGGGCTGTATCTGTAACACTTCCGGTTCAAACCTAAAA
TCCTGCTGGTTTCCAATACCAGCGCACATACGCCAGAAATATCAATCAAACAAAGGAGGA
ATAAACACACAACACAATCAAAAGGAGACCAACAGGGGATGTGTAAATGTGGAATGGACA
GTATGCCGGCAAAACACCTGTAGACCGGAACAAAACAACGAAAAGAAGAAAACCAAAAAA
CACGTCAATATGGGGTATTGGGCAAAGCTCGTCGAACTCGATGCAACGGCGCAGGTTTAT
TCATTATACGTCGTCCATCTGGCCGGCCGGTTCGTCCTCGTCGTCTTCGTCGAAGCTGCC
GACTGAGGACATGTCGTCGTCGTCTTCCGACTCGGCACCAGCCTCGTCGGCTGCCTCTTT
ACTGGCATACTTCTGAACATATTCTGGACTAGATGTTAGAAAATACCGTCTCGTTGCGAA
ATAACAGGTAGGTTTTGTTCCGCGACTCACCCTTCACTTTGATATCGTAGTTCTTCGGTT
CCCGCATCAGCAGGGCAGCCGCTTCGCCGTTCAAAGGGTCTGTGGGGTTTGGGTACCGTA
GCAGCTGCGGCAGGAACACCTCAAAAATGTTGATCATATCGTACATGGGCGACCACGTCT
GGTTGATCACGTCCAAGCAGACCGAGCCTGACAGCTCGTCAATGTTCGGGTGGAAGATGC
GGTTGACAAACCCGATGCTCGGCGACTTGTACGGGTACTGGTCGGGAAGCTCGACATGCA
CCTTCCAAAGACCGCCTTCGAATGGCGTCTCCGCGGGGCCCTTGAATCGAACATAGAACT
CTTGCCTAGGGTGGCACGCAGTCGGGTTAGAGAGGCAGATGTGAGACGAAATGAGGCGGA
TTGACGACGCTCGTAGCTTACACTTGACGCAGACAACAAGGTTAGCAACTGGATAGACTA
TAGCAACCAAAGTCGAGGAGTAAAGACTTACTGTTGTCATGCACCAGCGTGACCTCGTAG
TCACTCATCAACCTTGAGTAGAATGTTAGTATACCGGAAACGTAGCAAAGAGACGTAAGA
AGGCGCTGTCGGAGAGGGTCGCCGTACGTACATCCTGTAGCGAAAGAGAGATTCTGGTTA
GCAAACGTCAAGCAGAAGAAAGAGAGAGAGAGCGCCGGGTGCGCAGCTGTCACACGGCCT
GAGGGTGTACGAACTTCATGACATCCGTCTCGATGCGGCGGCGTGGACTACTCATCTTGG
CGATTCGGCGGAATAACGGAAGAGCGAGGTGTGTGTGCGAGCGAGACTGGCTGGTGGAGT
ATACAGAGGCCGGAAGCCTAATTCGTAGATCGGTTCGTGGATCACGGTCGTCGAGGAAGA
GGTTGAGGAAGAGGTCGAAGAACAAAATGGTTGAGGAGAAGGTCGAGGGAGGAATGCGAA
GTCGGATACCGTGGGGAAGGGATACCGTGGGGAAGTGATTCAGACTACGTCCGTCGACGG
AGACATTCCACGAGACAAACGCAATGAGATTGTGGTTCGAATCGGCAGGCTGGCGTGAAA
GATGCTGGGAGACAAAAGTTGAATCAAGTGAACACAATGTGTAGTAGAGGCGTTGGGAAA
CAAAAGTTAATGTAGTGAGACGAAGTCACGCTGGAGAGAGGAAGGACCGGGTGGAGCAGG
ACAAGGCTCGAGGTGATAACGAGGGAAGGGGCGAAGGCTAGCTGGCGTTTGTTGGATGAT
GCCACTCATGCGAGCACTGTACAGTAGGTGCACTAGTGCATAGTGGGGAGGGGTAGCGAG
CGCAGCAGGATAATCACGGTTTAGAGACAGCACTGTGTCTAACTGGCGCGTGGGGCAATT
TAGGCAGGAGTGCATCAGCTGGACAGCCCTTTTCGGACATCCTTCAGTGGACCCACTCCT
TCCACGTAAGGCCGTGCATGGCCAAAGACACCTGTGCGGACACTGTGACAACACAGAGTT
CAATAATCACGGTTTGGTGTTGTGTCGTGACGGGGCTCTGTATGGATGACTCAGGTCGCA
CAGGCTTCAAACGACAGGATGCAGACAAGTTCATGCCGACAAGTGTCGTTGGTTCTTGTA
TCGTGGAGCGGTCTTTCCTTTTCTGTTTGGCGATGTTTGCTGTTTGCTCCTTCCGCCAGA
ATATCACAACTACGTCATTGCCGTTTCGGACGCGACACACAGCTATTTTCACGACTCGCG
GGCTTTGGCAGGCAAAGGTGACAAAGTGAAGGCGGCCGACGGTTGAAAACACGGTAGAGT
GAGAATGGTAGAGGCGGCGAAGTGAGAAGTATGACAGTGTGGGCTGTTCTAATTCGTCGT
CCAGAGACATATAAACAGGTATATTCTCGTTACATCTTTTGGTAGGAGCGCACAGATGGT
CCCGGGTCGCACTTTCTGTTCCAACGATGGCACATGCAAGTCACCTTATGACGGTGCAGC
GCATCACCATTCTGCATATAATCCGGCTGTAAAAGACAACGCCGGACGTGAGATCTCTCG
AGGCCAAGCGGCTGGTTACACATTGACTCGGCTCAATATCTTGTCGAGTAACTGCGAGCT
TCTGTTCACCGTAAAGTGGCGTACAAAGTCACTGGCTGCGCGACGCGGTTGTCACGCAGT
CGCGGAAAACGGCAGGCGCGAACGACAGGCAGCTTGTTGTCGTTTGCTCCTGCTCACTTC
AGCCTCTCGCAGCTCTGACAAAGTGGCCGCTTCCTTCTGACATCTTAGGTCACGATTTCT
TCAGTTCACAGCAGAAGAGCTTCTGTAAACGAACGACTGCCTCCAGTTGAGGCAAAGAGC
AGGCCTTCATCGGCCTGCACTCTCATCTCTCGCCTCTCGAGGCCTGCTCCTTCAAACAGT
GTTTGACAAGCAGGCCTCTAGTCTTTACTCTCAATTCATATGGTTCCCAAACCGAGCATC
CTGGCTAGCAGTCACAAAGCACACAAACCAGACAGTCTTGCATTGTCTCGATCCCTCTGT
CTTGATATTCACAAACAGCTACATACCCACGCCTGCCACTCTGCCCGCACTTAGCCTTCT
GCGTTCTCACCTCCTCAAACAACGCTCTTTGGTCTTACCTACAAACAAGGCAAGATGGCT
CCTGCACCGCTGGGCGGTGGCGGCATCGACGATACCGAGACTTCAGACTTTTCGTTCGCA
TCGAGCTTCGTCTCTGATCAGCTCGCTCAGTTGGCGATGGCTGGTACGAAGCCCGTGCCG
AAGCCGCTGTCGGTTCTCTGCCCCAACATCATAGAAAGTGAGGGTGCAGTCACGGCCAAA
CCGCTGTCGACCAATGTACACCATCCGATGCTCGCGGATCTTGTGTCAGACGGAACCGCG
TCCGGCGACGTTAACGACGACGACGAGGCGAACGGTGATGGGGAGGAGGAGGATCTGCCG
GCCTTGGCGCCGGCTGCTGCGCAGGCGGCGTTCAGCCTTTCGCAGAAGAAGCGGGCCGAC
TACGATGCTTTCGACTCGTGGCTGTCGCAGAATCGAGACACCATCACCAAGACCACCCAA
ACGATGGCTGCGACACTCTGCGACGAGGACAAGACGGCGGCTGCCCTCGTGCGCGAGTTT
GAGAGCGCCAAGATCATCGAGAGTCCTCGCGACTACCAGATCGAGCTGTTTGAGAAGGCC
AAGCAGAAGAACATCATCGCCGTTCTGGATACTGGTGAGTTGAAGTGCCCCGTTTGAATC
TACTTTTTCTTGCATTTTGGCTGGCCGCTAAATACCATACGCAGGCTCCGGAAAGACGCT
GATTGCGGCCCTTTTGCTTCGGCATATGATCGAACGCGAGCTTGACGACCGCGAAAACGG
ACTGCGCTGCCGCGTTTCGTTCTTCCTCGTCGACAAAGTGGCCCTCGTCTTCCAGCAGCA
CGCCGTTCTCGAGTGCAACCTCAGCCAGCCCGTCGCCAAGTTTTCAGGCGACAAGTCAGA
TATGCGCTGGTCGTCAAAGGGCTTTTGGGATGCGACACTCCAGGAGCACATGGTGATTGT
GTGCACGGCTGACATTCTCCTCAAATGCCTCCACCACGCGTACATTTGCATGGACCAGAT
CAACCTACTCATTTTTGACGAGGCGCATCACACAAAGAAGAACCACTCGTATGCGCGCAT
AGTCAAGGACTTTTACCCCTTCCGGGGCATCCCAGATGACGGCCGGCTGCCCAAGATCTT
TGGTATGACCGCGTCGCCTGTCGATGCGCGCACCAATGTCACGCAGGCTGCCCAAGAACT
CGAGGCTTTGCTTCATAGCGAGATTGCAACAATTGCCTACAACAGTCTGCTGCACGACAA
TTCGAAGCCCAAGAAGGAGCGTATTGTGCACTACCACACGGCCCTGGTCCAACACGAGTC
GAACCTCATGCGGCGGATCCGGCAGCTCGTGGGCAACCACAAGCTCTTTGCTCGTAACTT
CCAGTACGCGGACGCCAACCTCTCGGTGCTGGGGCCTTGGATGATCGACCGCTTTTGGCA
GATCCTGTTCCGCACCGAGGAACTCGCTAAGCAGGAGGCTAAGGCCGAGATTGAGAGGCA
GCCCGACGAGGAGGGTGCGGGTTGGAACTCCCTCAAGCTCGACGGCCTCGGCGACGAGCC
CGTGCAGTACAACTCTAATGTGGTAGCTGTGCGGGACGCCAGTCGTTTCGTGGAGCTGTA
CCGCTTCATGCCGCCGACCATGGCCCAGTTGTCGAACAAAGTTCAGCGGCTGCACGAGGC
CCTTTTTGACGCGTTCACGCGGTCCAGCGGCCACAAGACGCGGTGCATCGTCTTTGTAGA
GCAGCGCTACACAGCCACCCTTTTGGCTGACCTGTTCCAGCAGGAGCAAATGAAGATCCC
AAACCTTCGGACCGGCGTCTTGGTCGGCGGAGGATCCAAGGACATGGGCAAGAACACGTT
CCGCACGCAGCTGCTGACCATCTCCAAGTTCAAGCGTGGCCAGGTCAACTGCCTCTTCGC
GACATCCATTGCTGAGGAAGGCCTGGACATTCCAGACTGCAACCTTGTCATCCGCTTCGA
CCTATACCGCACCATGATCCAGTATATTCAGTCGCGCGGGCGAGCCCGGCACCAGGAGTC
GACATACATCCACATGGCGGAGCTCGGCAACGTGGATCACCGCCGCCTGCTCGCGGAGAA
CAAGGCCAGCGAGAACAAGATGCGCGACTTTTGCAACGCGCTGCCGGAAAACCGCAAGCT
GGAAGGAAATGATATTGACATGGACTACTTTTTGCGCGACGAGACAGACCAGCAAGTGTA
TGTTGTGCCGTCCACCCAGGCGAAGCTGACGTACCGGTCCAGTCTGGTCATCCTGGCCCA
GTATGTGTCGACGCTCCCCGAGCCGCGCGAGGGAGCGCTGAGGCCAGAGTACTCTGTGTT
CTGCACCGCCGACGGCTTTGTCTGCGAGGTGATGTTGCCATCGTCTTCGCCCATCCGCCA
AGCGACCGGCCGACCCCACAGCCGGAAGCAGGTTGCCAAGTGCGCGGCGGCCTTTGCCAT
GTGCCTCAAGCTCTACCAAAAGAAGTACATTGACAAGCATCTGCACCCCATCTTTGCGTC
CCGGCTGCCTGCCATGCGCAACGCGCGGCTGGCCGTCAGCTCCAAGAAGCAGACCCAGTA
CACGATGCGCGTCAAGCCCGAGGCATGGTCGGTCCTCGGCATGCCGACGCAGCTGTATGC
TTCGATTCTCTCGCTCACCCACCCGGAGTCCCTGGACCATCCCTCGCGCCCGCTCGTCTT
CTTGTCGCGGCAAAAGATACCTCTGCTCCCCGAGTTCCCCTTGTTCTTTAGCAGAGGCCG
GGCCTCGAAGGTCCGCTGCGTCCCCGTGGATATTCCTATGCAGCCTACCCCTGACGAGCT
GGAGGCGCTCGCTGCGTATACCATTCGCGCATTCTATGATGTTTTCAGCAAGGAATACGA
GGGCACGGCTAAGGACATGCCGTATTTCATTGCCCCGTACAGCGAGCCCACGCACGACGT
CGTGCTGCCAGACAGTAACACCTGCCCTGATGCACGCGCGGTCTTGGACTGGGCGAGCAT
CCACCACGTCGCCGCACAGATTGAGAGAATTACGTGCAAGGGCGACGAGCCCGACTCTTT
TTTTGAAAACAAGTTTGTGTCGGATCCCTTTGACGGCTCGCGCAAGTTCTTTTTGCGGCA
TGTGCGGCGCGATATGTCGGCGCTCGACCCGGTGCCCGAGGGTGCGCCGGCACCAAAGCA
CCGCGCATGGAACCGGCCGGACACGGTGCGCAACATTTTGAACTACAGCGTGAGCCTGTG
GTCCAAGTCGCGGGTCAACACGCCGATCCGGCAAGACCAGGTTGTTGTGGAGGCGGATAT
CGTGTACCAGCGCCGCAACCTGCTCGACGAGCGTATGTTTCTCGACGATTTTGGACCTAG
CCGGTGCTTTATTGTCCTGGATACGCTTCGTATTTCGCCGGTATGTCCTCTGCCCCCGCC
ACTGCTGGCCGTGAAAATTGACTTTTCATCGTTTTGCTTGTACTGATTCTGTAGATCCCT
GTTGATTCGATTGCCATGATTTTCAATTTCCCGCCCATCATCCACCGCATTGAGTCGACA
CTCATTGCGCTGGAGGCATCGGTCGTGATTGGGTTGCCTAGTATCCACCCAGGCCTCGCA
CTGGAGGCGTGCACCAAGGACTGTGACGTTTCCGAAGACGCGAGCGCGACCGAGACCGCC
ATTAACTTCCAGGCCGGCATGGGCCGCAACTACGAACGGCTCGAACTGCTGGGCGACTCG
TTCCTCAAAATGGCCTCTACGATTGCACTCTACACGCTTGCCCCGGACAAGAATGAGTTT
GAATACCATGTGGAGCGGATGTGCATGATCTGCAACAAGAACTTGTTCAACAATGCGCTC
GAGATAGGGCTCGAGGAGTACATCCGCTCCAAGGAGTTTGACCGAGCTTGGTACCCGCCC
GTTGTCGACGAGGCAGAGAAGCTGGCAGCAGAGGCGGCGGCCAAGGATGGCGTAACCGAC
AAAAACGGCAAAACACCCACCGCACTGCACGGCTTGATTCTCAAGAAAGGAAGAAAGCAG
CAAGAGGGTAGCTACCACGCGCTGAGTGACAAGAGCATTGCCGATGTGTGCGAGGCCATG
ATTGGCGCCGCCTACCTGACCACATACGAGGAGCGCAACTTTGATTTGGCCGTCCAGGCT
GTTTCTGTTGTGGCCAAGAGCAAGTTCCACCCCATGAGAACCTACAAGGAGTACTTTGCG
GCCTACGTCCTGCCGGAGTGGCAGACGGCGCCCGCCACCGCCGCCCAGGTGCATATGGCC
AAGGCCGTCGCGCGTGACATCGGCTACACCTTTACGTACCCGCGGCTGCTGCGCTGCGCC
GTCATGCATCCATCGTACCCGCGCGTGTACGAGCAGCTGCCGAGCTACCAGCGCCTCGAA
TTCCTGGGCGACGCCCTGTTTGACATGGCCGCGGTCGATTACCTTTTCCACAAGTACCCG
GACAAGGACCCGCAGTGGCTGACGGAGCACAAGATGGCCATGGTGTCGAACCAGTTCTTG
GGGACGCTGAGCGTCACCCTCGGCTTCCACAAGCACCTGTTGTCGTTCACGGGCGACCTG
CAGAAACAAATCATGGAATACGTGGCCAAGATCGAGGACGCGCGCGCACGCGCCGAGGCC
GAGGCCGTCGCCGCTGGCAAGTCCAGCACCGCGTTCGCGCGCGACTACTGGGTGCACATC
ACGCGGCCCATCAAGGTGCTGGCCGACGTGCTCGAGGCCTACATTGGCGCCATATTTGTC
GACTCGGGCTACGACTACTACGGCACCGTGCTGCCGTTTTTCCGCCGCCACGTGCTGCCC
TACTTTGAGGACATGGCGCTCTACGACACATTTGCCAACAAGCACCCCGTTACATTTGCC
GTCAATGTGCTGACGCAGCGCTTTGGCTGCCGTGATTGGCGCGCCGTCGTGCAGGAGACG
CCCGACAACGAGGGCGATGGGTGTGTGACGTTTGCGACCAAGGTGGCCGCAGGTTTTCTG
GTGCACGGCCGTGTGCTCGGCCATGGCATAGCAGAGAGTGGCCGGTACGCCAAGATTGCG
GCTGCGAAGCAGGCACTGGCGAAGCTGGACAGCCTGAGTGTCGAGGCGTTCCGGGCCCTG
ACCGGATGCGACTGTCGTGTCGAGGCGGAGGCGGAAACCGTCGCCGACGCTATAGTCCAG
GAAGCTGAGGTCGGTGACGGTGGCCATGCCGCAGCAGCAGCCTCTACTGCGGTGTGAGGC
GGAAAGAAATGGTATGTTTGGGGAGAATGGTAAAAGGTGGTAGATCTGTTGTGCGAAAAG
TGATGCGCTGATTTTGAAGACGGAGAATTATGCGTCTGTTTGGAAGCTGTTACGATGAGG
ATACAAGCAGCAAAGGCACGAAAAGGGGAAAGAAAGCATGTAAGCTTGTATTCATAATAT
ATCTCTAGTACGGGGTATAGAAATGGCTAGCTTAACAATAAATGCAAGTAAATCCAGACA
ACAGAACCGGGGCATGAAATCCAACACAAAGAAAAAGTTCAGAAGATGTCGTGAAAAAGA
AACAGAAAGTAGGAATATTAAAAGAGTGTAGGTGCTTGTCGAAATCAAGCTGTGTCGTAT
GTCGTCATAAACCAACCCGCCAGCAAAACGCCAAATATATGCAAGGACATATCACTCGTC
GTCGGACTCGATGGCGTTCTCGTGGTAATCTAAGGAATCCACGACAAGCTCCGGGACGTT
GGCGATGTCAAGCGCCACATCAGAGTTCTCCCCGGTAGCGGTTGCGGGGACTACCTTCTG
GCGCACGGCCTTGACATTGGCCTCCTGGACATTGGCCGTCGTCTTGTGGCTATCAATACT
AATTGTCTTGACTCGGCCACGACCACTGGTCTGCGACACTATGCTTATCGTGGAGGCCCG
CTTCTTGGATTTGGCATCCTTCCGCAGGCGAATGGCCGTCGCGACATCGACCTTTTCGAA
CCGCTCCTCCTCAATCACCTGCTCGCCCACGTTGCTACCGTGGCCGAGGTGGGGATTTGG
GCGAGGGTTGTACAAATGACTGTGGCTTCCGAGAGGTCCGTTGCCGTGGTGTGTATGGTT
GGTCGTAGACGAGCCCAAGATTGCAGCCATACGTTTTGTCTCCACGCGCTTGGCAGGGCT
CACGGCAGGGCTCAACTCCTCGCGCGAGTGGGTCTTCCGGAGTCCAGCATCAGACGCTCC
CGATGAATGGCGCCTGCGTTGACCGTGGTTGCTGTGGAGAGAGTCGTCGCTCGGCCTTTG
CCGCAGATCATGCATGCCGGCCATCTGATGCGGTTCGCCGTATGCACGGAGGAAATCCTC
ATTTTGCTTCAGGGCAATGAGGCGGGGACTCCGCACCAGAGCAATTGGTGCTGGGACCGA
AAAGGCGTCCTCCAGACCAGGCAACTGGGTGCCCATTTTGCCATACCCGCCGTTGAAAAG
AAGGTCCTCCTCGCTGCGTTTGGCCTGGCTGGCAATGAACGAGTCGTCGTCGGACGAGAC
ATAGTCGTCAATGTTGAACAGTGGCGACTGGAGAGCGAGTAGAGCCTGGCTCTGGCTCGG
ATCGAGTTTTTGACCCTGTCCCTTTCCAGCAGCGTCGCCGGTGGATGGTGGCCCAGTAGT
GCTCAGGTCGATCGAGGTGCTCGTCGTGTGGCGCGACTGGGGGCGCCCGTACGTGGCCAA
GCTCGAACTGGACGTCGTTGGGGCCGTAGATGTCATGGACCAATGGCGGATCGAGTTTGT
CCGGGGCGTTTGGTCGTCCAGCTCGCCGGATTGGGACTGTGGCCGAGGTGTTGTGTTGCT
GTTTGCAGGGGAATATATCTCGCGACCACTTTCTCTGTTCATGCTGGGAGACCGGCTTGT
TTTGATGACTTTTATTTGGGATTAGTTTCGATTGTCACACAATTTCAATAGAATACTGCA
AGTGCCTCTATAGTGACTTACAAGGTGATGGGGCTGAATCGCGGTTGATCATGTCTTCGT
GCCAGTCCTCCTTGAAATTTCGCGCCTGTTCCTTGAGGTGATGCGGCAGGTTGGACAGAT
CTGGCGCGGTGTTGTGAGACTCAAAGGCTGGCTGCTGTGAACGTCGGACAGAGTGGCTGT
TGTGCGCCGTTACCGGGCGCTTGTTTGATGCTGAGAAAGCCGAGGTCGCCAATGATGCAG
AAAGTCGAAACGACGTAGGCTGTGGTGAGAGAATGGGCTGGTTGTTGACTCCAAATCTAG
GGCCGCCCTCAGCCTCACCCTGCTCGCTCTCCCATCCTGATACAAGGCCTTTTGCGTCCC
GGGCGGACCCTGGCCGACTGCGCCCGTTCCCTCTTCCATTCAGCAGTCGCTGGTTATGGA
GGGAGGCTTCGATATCAGCGAGGCTCGGGGTGCTGTACGTGCTGACAGACGATGTGTATG
ATGGGCGTTGCAAGTCGCGATTCTTTTCCGGAGATGCAGCAAACAGCCGAGGTGGAGAGT
TTCCATGGCCAAGGACGGCCCGGTGCGAAGCATTCGTGGGTTTGTACAAGAGTGCTGAGT
TGAAGGAGCTTTGCTTCGTGATATGTGGCTCATAGGCACTGTCTTCGTCGCTTTCGTTGA
ACTTGGCCGAGCGATTCCAAGAAGAGAAAGGGCGGCGCCGATCGACCACGGAAATACGAT
ACGCACTCTTCGGCCGAACCGCATAAAAGGCCTGGACCGGCTGAGAATCTAGATCGCACC
CGTTGACACCAATGTTACGGTCTGCAACGTCCTCGCCATAGTCTCTTGTTCCCGCAGCCT
TGACACGGGTGTGGAAATCGGTCGCCTTGAACTCGGACTGTGCATCCAGGAGATCGACGT
AACCTTTCTGGCTGCTGTCGGTTTTTAATGATCTTGCAAGTTTGCTGCTTGAGATCGAGC
TCTGTGGTCTGTGTGAGCGTGCCTGAGATGGAATAGTCGCCCTGGCCGGGGGGCTTTGTG
TGCCGATAGATTCTCGCGAGCGAGGACCAAGTAGTTGGTTTGAGCGGGACTCTGATCTCA
GTGAAGGCGCTGCCGGCCGTGACGTGGCCGGCCGACTCGGGATATCGTCGCTTCGGGAGC
CCAAAACAACAGAAGCAGGTGCTACACGATCCACGGAGAAAGACGTCTGAGAGAGCGGGG
ATGAAGGATAGTGACGTGGCCCCATGTCTCTTGAACCTGGGCTAGAGGCTGCATGGCTAC
CATTGAGATTTGAAGAGCTGACATTGGGAGACACGGTCCGCACATCTATTTGGCGTATTA
GTAGACATACCACACCTTATACAAAATAGATTGTATACATACATCGAACGGGAGACTTCG
ATGAAACATTCCGCTCATATGTCGGAGCCCGTAGTTGCAGTTGATTCTTGTTAGAGTTGA
TTTTTCTGGTTAGCAAGGTCATGAAGCCCATGGCAGCGGTTGTTAGCCTGCCATAGGCGG
CAGGCTGGCCAAGCGGGCAAGGTCACCGCTGCTTGCCGCTTCACTCGTCGGATCGATGCC
ACCAGGGAGCCAAGCGCTTCTCTGGGTGAACGGTTGTAAGTGGTTTGAGCTGGTTTGACT
TGAGCTCTGCTAGGAAAGGAAATCAAATCGGTGCTGGCCAAATGACGAGAAGCAAACAGA
AAAGTTTGCGAAGTCCTGGAGATATATAACGATGACAAGTGAATGTTACGAAAGAAAAAA
AAAACGAACCGAAAATATGAAGGCAAACGAGTAAAGAAAAATGTGGGAGGGGGTGGGATA
ATAAATGGGAATTTGTCAAAAAGGGCGGGATCAACGACGGAATTGGCTCTTTTGGAACAC
TTACACACAAGTGCTTCTCCATATGAAAAGGAAATCGCTCTAGCCCGTGTCCAGCAAAAC
AGCCGGGAAGCTGACTGGGAAAAAGGCAAGGTCGACTTGAATTATTAGGCGGGTCAGTTT
CTTCAGCTACGGAGTAGATTCTGTAGTGCGAGCGAACACACTAGCTGACCGAAATGTGGG
CAGGGTTAAGGAGAACCTCGACCGAAGAATGTTGAAAACGTTGACGAATTGAAGATGGTG
TGCGGCCGAGGTGTCCCTTGCAATGGAGGGTGTGTGCGTGCGCGGTTCTACTTCCAAATG
TTTTGGGCCCTGAGGGGGTGTAAGTCAAAAAGGCCGACCAGGATGCTTTGATTTGTCTCG
CAGCTGCACATGTTGAACTTTGTACTGGAGCAAGACATTTCGGCTTTTGCAATGGCCTCT
CGCTGGTGTTGGCATTTGTGAAGAGAATATAAAACAAACGCAAAATAAAAAAGCCAGGCT
GTCGACGACCACCGGCGGTATGGCCACTGGTAGATGCCCGAGAGCGCCTGACGAGTGTTT
GTTGTCTCAGTGGCACCCCCGGATTCCCACCTCCCTCTGCAGCCTCCCCTCACATAGAGT
GGCTCCAGCTCATGTGGACCGGTTAGGGCAGTGCAGCGTTGCTCGGTGTATGACGGCATG
CTCTGTCGGCGCCAGCCAAAGCGCATGCGCATGCATGCAGATGCGCTCCACCCCGGGAAG
ATTTTCGTTTCTTTCGTTTCCATTTTTGTTTTCCTCCCGTCCTGTCGTATCGCACTGGAT
CCATCTCGTCGGCGACAAAGAAGTGTCTTCTGTGAACAAACGTCGAGGACTCCCTGGCCC
ACCGCCTTGACTTGGTCTTTCACCGCTGCTCTTGTTGCCCTTGTTGTCATTGCAAGTAGT
TGTTTCTCTTCCCTTCGCGTCGCAGTTGTGGGAGCACACGGGATGAGCTTCCCGTTCGCG
TAAAACCAAACAAAGCATCAGCGAACGAGCAACCCCTGGCGAGAATAGGAATAGCCGCCA
TGGTTAACAAGATGACCTACCAACACAGACTGAGTACTGGATACACATGCTTGTCATCGC
GCGCAAACGCTGCGTGCAAATGTTTCCTATGCCACGGATGCGAGATGACTTGGCACCAAG
CGTGCACGTCTCGTTTGTTGCCGTAGGGAGTACTGACTGTTCTTTTCCTCGATGCTGATT
TTCTCCCATTGGTAGTGCACATGAATGCCAGCTCCGAAGATTGGTACTTCGTAATACAGG
GCACATTTCTGTGTCGACGATGCCATCATGGAGCATTTTTGTTCGACTGCGTCGCCAGGG
CTTTTCTCTGTCTCTTTTTATTGCCCCTATGACTTTCTTTGTGCTCTGTTCCATCCTGTC
AGGGATTGTAAACAGGGATCACCCTGCTTGGCGATAGCAGATAAGACGCTCAGGCACCAT
ATTTTCTTGTGCTCTTTTTCTCCGTCCCGCTGTTCTTGTAGGCCGCTTGAGATGCTTTCA
TTTGCTCGTCTCTTTGTCTAAAGGTCTTTTTGGTCGAATCGGCAACTCGGGGAGGACAAA
CCTTTCCCTGTGTAGGAAAAAGGGAAGACATACACACCATGAATGCAGAACACCCTTTGG
CGTACCCGACTCTAATAGGTCTCGCCTGCGAAAGCTAGTTAGGTCGACGATGATGCGGAG
AGGGGGCACGAGCGTTTTTGTCGTGTACTTCGCTCGTTTTGGCCAAACCGCTTGCCCGCC
ATCGCTCTTTGGGAAAGTTGAAGTCGAGAACTGCGGCCGTGCGGCCACCAACTTGGGTCA
GACGACGGCGACACTCTGACCGAAATGGGCCCCAACTGAGACAGGACCACTTGTTGGAGG
GTTGTCTTTGTTGAAAACCAGGAACAACGCAGCGTGCGAGGAGACGAGAGGCCTGTCGTG
GCCCGGTAGAACACAGACAATGACGATCGTTCGGTGTTTCTGCGCTGGGTGCTTTGTGCA
CTGACAACCGCAAAATCCTCCGCGTAGTACCAAGAGTGCCTGGTCTCCTGGCTCGTCGCT
TTGACGTTTGAGGCACGGTTAGAGCTGTTTTGTCGTTCGCTCTTGCTAGGACTACGCATC
GTGCCTTCTACTTTGGATAATCCTTGACTTCCCTCCTCGTTAAACGGGTTCTTTCCTTTT
CTTTCACCTCTTTCATGTTCTCATGTCGTCTACTCAACATATCCGCGCCTTCCCCTGTCC
CCTGTCGGCTCCACTTCGTAGGATTTGTCTGCCCCAAATGGGCAATGGCGACCCAGCTGA
AAGGTTGCGCCTTCTCAACAAGGCCCAGGAAAAAAAGAAAGCTGACGCTCGATCTTCAGC
ACTGGTTCCTTTTTGAAAGTTGTAGGCGAAATTGGAAGGTGATTTGTCGACGAACAGCGA
TCCAATGTGCCCACATAAAAGTCCTTTGGATGTCGGTTGCCGATGCTCCGAATTGGCTCC
GCCCAGATTCATACGTCGTCCTTTCCCTGTACGCAATCAACGTAGCATGCGGGAGGAACA
GGGGCTTCCCTCATCCCTGTACGCATCCGAGACTGGAGTGCCAATGGACCTATGTTGTAG
TATGGCACAGTAATAACTGTGATTTAGGCGCGACTGTTTCTGGTACGGGTTGCGATTGCT
CTTTTCGTCAAAGTGGCTCTGGCGAGGAACGCAGCAGGAGCGTATTGATTCCTTCCTGTT
CTGTATCTGACCTTTCTTTTACAGCCCTGGCCCTCTGTTAGCACTGTCTCACTTTGTAAC
GGCTACTGCTAAAGCCGGGACCTTTGCACTATTGTCCAGGTCAAGATAAACCGGCTCAAC
TGCGTAAGCAAGGAATAGAATGGGAATAACAAATAAGTGGGTGATACAGGCTTCGTTGCC
AACTATTGTCAGCCCGAATACGTACGGCTGTGCTTCTCTCCTGAGGTAGCGCGCTGGAGA
TGGAGTGGGCCCCAAATACGCTAATAGTGTTCCGTGTATGCGGTAAGAGCGATGCAGAAC
AGCCATTGGTTGATAAAAAAGGGAAGTACAGAGAAAGAAGATAGTCAGGAACGATGTATC
ACTTGGATCGAAAACGACGTTAACTAAAACGAAGATCGTTCAGGGGCATAAAACGAGGGA
TCTGGGCAGGCAATCATGAGTTCCATCTCGGTGAAGAGGAGCGCGCTAGGAGAAAACGAA
ACCCCGTTACCCAAGAGAACAATTCGAATCTTGGAATACTCCTCTTTCGAACAAAAAAGC
AAGTACCGGAATTTGCAATGTTGACGCCAGAGAAGTAGCGGAGACGGGCGAAGACGGTCG
GAGACGGTCGGAGACTGTGCCTTCTAGAAAGAGCTTCTTTTCAGTTCATTATCTTCTCCT
TCCACGACTGGAAGTGCCCATTTTCTACGACGTATTTTGCGTCTCTCCCAGGCATTAGCT
TCGATACAGAATGGCCTTGAAGCTAATGCACTCCCTTCAACAACGCATTGTCAAGTGGTA
GTGGCCTGTATGGGGGTTTGTTCCTGCTACGATATGACTGGACGCGGTATGCACTTTCCT
CTCCTGCATTGGTGCCACATCTCGAAAAGGCAGGACCGGAAAGGTGTGGCGTTGCGCCAC
ATATCTTCGAGGGCAGCAAGAGGAACGCCGCGCCAGTTTGGGAAGGAGCTCAGCGACAGA
CATAAGCAAAATGTCGGTATCATTGCACCTCTCGATGATCCAGGAAGGACCGTGCCCGTG
TAGACTTAGCCCATGTCCATGTACCCCCTGCATCTGCAGGGACGAGACAGCTATGAAGTA
TATGCAGGAAAGAGCGAAAGCTAGGGCTGAAAAGTGACCGTGTTCTGCTGCGACAAGTGC
TGCACCCTGGTTCCTTTTGACCGTCATCAGAGGGAGTATATCAAGTCAACTAAGTCGCCC
ATCGACGCTCCTTGCCGAGAGCTTAATAGACGAGCGGGAAGAAGCTCGCGTTGTCAGTAT
ACCTAATATCAAGCCGTGTCATGGCGGTATTTTTCATGCAAGGGACAAACATCCGCAGGG
GTTCAGCCGCAGCAACCTCTGCTGACCGAGCGGCCCAGCATGAACTGATAGTCCCTTGCG
CGAGTCGACAAAGTAGGGACGATGGTCGAACGGCAGACGGCCAGACGAGAGCCTGTCTCA
TCTAGGCTATTGATACGTTCACGACAGCGTCTCGGACAAACTCGTAAGTGTGCGCAAAGC
TATGTACGTGCTGTTCTCCGACTTGGCGGCTGGTCGGTAGTATGATCGCCTTTGCACCCT
GTCCATAGAGGCAGATCTGCCGTGGTGGATAACCTGCGAGAGAGATAGATGTGAAATGAC
AACTGAATTGGTAGCGGTACTAAGTGACAGAGCCCTCTTATCAGAGCCAGTCTACGCGAA
GAAGAAACGAACGAACAAGCGCAACTCGACATAGACGAGCTTCTTGAAAGTTGATATCAG
CGAGTCTCGAACCAAGGTTACGATCCCATCTACAATACAACTCTATCCGACAACCACGCC
GACCCGGTACGTTAAATTGGACGACATACGGTCCCTAATGCTCCCCAAAACGACAAGCTC
TCCAAAAGTGCATGAATTCCACCGTCGGTTCTACCATCCATCCACTCGAGAGCTGGCGCA
CGAGCAGATGCTCTGTGCGACACCACGTCGTCATACAGCAGGGTCCCTTGGCGTTGTTGC
ATCGCTCGGGCGGTAAACAAACCCGACCCCACGAAAGGGTGCCCCGAGCAAAGCCGTGGC
TATTTTTTTTGGTGCGCGGTGGATGCTCACCAGATCCATCTTTCAATAACCTCTCTTTGT
TTCATTTCTTCCCACCAACAGCTCTGCACGTTCGGACATCCTGCCTAGGTCCAGGTCCGT
GCTAGTGTAGCAACTATCGGCATACCTTTCGACACGTCGAACCGGTCTGTTCACTCGCCG
AATAAAAGTCACCATACAGAAACAAGAGATGGAGAGGCATTCGACCAGCATCTCAAGTAT
ATGGGCAGTCGACCAAACAGAATGACCGGTAGAGGGAGATCGACGTTTTGCATGTTGGGC
ACTCCAAGAAAGCCACAAAAGCCGCAAAAAGCTGCACAGGCTTGAGCTACAACGGGGGCA
AGTTCCCCTGAGAAGGCGAGCGGTCGCCGACACACGGGGAATGGGCGTGCATCTTGTGGA
GTACAAGACGAATGGTGAGGAATAGCCGTGTCTGCTTTGCTGTGGCGGCCGCCTGCTTGC
ATATTCGTACTGCGCGCCCATTCCTTCATCTTGATGCGTATTCAGTCTCCTTTCCCAGAG
AGATGTTGGTCATGTGGCGGCCACTGCACTGTCCGAGGAAGAAATCATGCTGGTAGCACC
TACGGCAGTTGAAATAAGAGTTTGGCACGCTTTCCGCCTCCCCGTTGTCCTTACATTGCC
GTTTCCGGCCCTCTGGTGCAAATTCGACCTCTTGTTGACCGCTCACCGTATCCGTACTCC
CGTCTTCTTCTCATCCCGGTGGCTGGTTTTCGCGGGGCAATGCCGTGCCACCGCACCCGC
CCATGGGTTTTCGGGCAGGCGCCGTGGTACGAAACAGCCATGTGGCACCTGTGCTGCTGA
AAAATGCCCGTTGTGGGCAGCGTTTCTTGTATGATTCGAGTCCATGAAGTGTGTCTATTG
AATCTGTCTGAGATACCTAAGGCTAGGCTTTAGCCATGCGAGAATGATGTCCAGATGCTA
CTCCTGAAAGGACCGCCTGGCGAGGAAAGAGACACAGCCTTGACTACAGGACGGAGCTGA
TGCCAATGGCCGATGACGTGATGCGAGTTGTTGTTCCGAAATCGAGGGCTGTGACGTTCC
TGCCATTTTGATATCGAACTCGACTGCCTCATAGGGAATATTTACATCAACAACGCCCAG
AAAAGAAGGTTGGCAGAAGTCGATGGGAAGGGGAGACTGGCATTATATAGGAAGGACACA
AACAAGGTATGCAAGTAGCAGCTCGTGTTGTTTGTTTACAAATTATGATTACGCTGGGAA
GGAAGCCTTGTCGCGTGGCATCCAAGTTACTTGATCTGCTCAAAAATGGTTTTTCTTTTG
ACAAATATGCTCTCGACTTGTTTCCTTCATTTATTCTCTTTACCATCTGTCCCATTTATC
TCTTCTCGACCTTTTCATTTTCTCACTCGCAGTTCCAGCAGACCTAAAGCATCCCGACTA
ACACGCTTACTGGCCCATCTCTCCCGACCGTCTTTTTGCTTTGTTTCTCCTTTTTGATCT
TGGGACAGCGCTTTACCGGTAGCATCCTATTACAGGGACTACTCGCCAAACTACCGCCAA
GATGAGTTCCATCTCGCAGCTTGACGGCACTTGCTCGGCCACCGGTTGCAATTCCGATGG
TCCTTCGGACGAGCCCTGCGACCAGTGTATGTGCTTCCGCTTAGCTTTTCTGTCTGTGCA
CTCCCCATCATCAACTGTACCATTCTAACAAATCTGTACAGGCACAGCTGTTGTACAGGT
GCAGCCATCAATCGGCACCCCCGAAGACAAGGCCGTCGTCGAGACCAATCTTGAGGTAGT
TGCCGAACCTTCTCCGAAAGAGCCTGAGCCCATTCCCACGAAGGTCGGAGGTATCCCTGA
CGAGCCCGCGGCCAAGAAGCTCAAGACCATAACGAAGCAGTTTATGCTGAAGAAGGCAAA
CTGTGCGTGGCTCTACCATACACTGTAACATCTGCTCTGCTTCTTGTTTATGTCTTCCGT
ACTAATGCCGTCCAGATTTCGGAACCTCTTGAGCGGCTGCAACGATCCTTTGTGCATACT
CGGCTTCCGCGTGGGCTCAAGCGTGCGGGCCTTTTGAAGCTTGAAACAATGTAGGCATTA
CTCAATTGGTAGGGGAGATGGATGAGACGAGCAAGAGACCAGCAATGGCTGTCACCATCG
GTGCGATTGGGTCTAGTGGGCTGTGTGTCGGAAATGTCATTTCTTCATTTTCATGCATAT
TCTTGAACTCTCGCCACCTTGGCAGAACGAGTTCCTGTACCTAATAAGCCGAATATCCCT
TGCGCCGCAATAAAACCAAGCTGACCCGAGTCCGACCGTGTCCTCATCGATTTTGCTGCA
GACATATCTTTGCTGTGTTTTGCTTGTCGTCAGCAACCCCCCGTTGATGCCAAATTACAT
GATCTTAATCGCAACACTTGTTCCGTCGTTCGTTTCCTCCGCGCATCTCTAATCCAAACT
GGGACCAAGAGCCACGCAGCTGAAGCGCAAGTCGGCCGACTCACGGGCCAAGAAGGCCAG
CGGACCCCACTCGAGGGCCTTCTCGGACAGCACGTCGTCGTCGGCGCCGAGCTTGCCGCG
TGAGATGGGGCCCTTGCGACGGCCGTCGAGTTCCCACAAAGTACCGTCGGCAGTGCGGAC
AAAACAGACGTAGTGAAGGTCAATATCGTCACGTGCATCGGGGGCAGCGGTGGCACCGCC
CGACGCCGCCGTATGGTGCGCGTTGGCCAGCGCCTTGTCGGTTTCCAGCAACTTGGAGCG
CGCCGGCGGGTCCAGGTCGACCGCACGCTTGAGCAATGCATCCAGCGGTGTGCCGGCACC
CACAAAATCACGTGCGGGGCCGTTGGCCGTCGCGTGCAGCAGGCCCATGACTCCGCACGC
GTTGCGGATTGTCTGCCGGAACCACAGGACCGGCTCTTGGCTGCCGTGGCCCGTGTACAC
CTCGCGATCCGCATCCTCGGCCACGCGGTGCTTCTCGTACGCCTCTGAGATTGGGAACAC
CAGCAGCAGCGCCATGGCTGGCCGCGGCACAAAGGCCAGCATATCGGGCTCCGTCAAACT
AAAAACGTCGTGCACGGCTAGCGTAGGCGCAACGCCGAGGTTGTGTAGAAGCTCCGTCAT
CAGCGGGGGGTTGGCCTCGAGCGGAATAAAGGCATTTGGCGCATCGGGGCGCGTATCCGG
TTCGTACGGCTCGGCGGGCACCGCGGGCGCAGGGGCGGCAGTCTGTCCGGTCTGGTCGGC
CATGACGTATATTTTGTCGAGACGGGCAAACCTTGGAGATGGAGATGTCGGGACCCGACT
AAAGGACTAGGTCGGCTAAGGCTCTAGTCGAGGTATCGATAGAAGATTGGAAAGTGCCGA
TGCGTCTGGCACCGAACAATGAATGCTATGTCGTGGATGTGTTTTTCGCGAATATAGATG
GCGAGTGTGAGGTCTTGGTGCGGTTTGGAGGCGGTCGTTTAGTTAAGGTGGGGCTCAAGA
AGCTGTTTGTATTGGGCGTTAGCGTGGTGTATGACCTCACATTCCAGGCAGTCCATATGG
TGAACATACATACCTACCTAGTATGACAGTGGGCTCGTCAACGGCGTGGAAGCCTAGTCC
AGGCTGCCCCAGCTTTGTGGACATCCAGTCTCACCAGCGCCCTTTACGCTGTGCTCTTTC
CCAATCCTTCTCCTTCCTGTTTGTGCATAATAACTGTGGTCCTTGTTCTTTCCTTAATGC
GCTTCTTATGGACCGAAAAGGCAACCATGCGGGGCGAATTGCAAAGGACGCTTTGAAAAG
GGGCAATCCACGAGCTTAATAAACCCAAGCAATCGTGACAACCTTCAATCACACGCGAAG
CCACTCGCCCAATGTGCCATCTGCATTGCATCTGCAGTTAGCCGTCACTTCAATTCCGAT
ATGCAGACGTCTTTCAGCATGTGATCTAAGGCGTGACCGAAAAGTTGCACCCATCCCCCA
ACTAGCGACCAGCACGGACAACCTCTCTGGCCATGTCGTAAGGACGCGAAATTCTTCACT
CCAAGTCCACACAAGACACGGCCATATGCAACCTGGTGGCTGCCGTGTATGTCGTATACG
GCAGCTATTTTACTGTGGCAGAACGAAGACGAAGACGCACCACGATAACGCGGCCTCATG
TGACGCGAGTCGATGGCCTCGCAGAATCCTTGGGAACAAAGAAAACAGGCCTCTTTTCCT
CTTCCTACGGCCACAGCGCGTTTCGCGTGTTCACGAGTTGTTCATGAGGCCGACGTGCCA
GGTTTCTACGTGGCCTCCAATTGGCACGGCAAGGAAACGAATTCACCCATTCGTCAGCAA
GAGGGTCCTTTGATTTTGATTTCCGCACCCAAAGATTTTCGACCCTGGCAAGGATCTTTT
GTGGTCCGAGATTCTCACAGGTGAGAGGGTATCGAGGCATCCTTGTTGGCATCCCTGCCA
GTAATGTCTCGTAGGGCTTTTTCGACCATTGTCACGCTTTCAACTTCGTTCCTCCCAAAA
TAATGTCGCCGTTCAAGAAGCGGTGCAAGGAATATTTACTTTACACATTACAATCCATAT
CGAGGCAGAGGGCGATCATCTATGTCGCGGATGAGCTCACTTTCTCTCTCACACACACAG
ACACCGTCTTTACTCTACTGCTTACCCTTTGATGTGGCTACTGTCTCGAAACAAACTATT
TTGTTTTTGTGGCAAGTATTGCAGTTACCATGCCGTCTTTGCGGCAAGTGCTGTACTCCT
TACGCAAATGACCTTTCGCTTCTGCACAATTGTCCACTCGTATTCTTCCAGCATACGACC
ATTCGGGTTCATCGTACTCTGTGTGGGCCGCCGTTTACTTCTCGATGAAACACTCTGCTT
GCCGCCTCTCTCCTAATTTGTCATTTGCGCTCCCCTGCCAGCATCCTGCCGATCCGGCCT
ACATGACCAGTCCAGGAGGTCGACTTGCAAAAAAAAGTTGGAAATGCTGGCTTGATTCTT
GTCGCCGGACATCACCAAGGAGTGTCTTCGGGCTCACGAGCCAAAGCTTAGACATAAGGG
TGTCAAGGGTGTTGTTAGACGACCTTTTCATTTCGCCTTCTCAGCCCTAGGAGGCGGAAG
GGCAACAAGCGCACTCAATGCCAAGTTCGAAGGACAGAGCCAGCCAAGTGAGCCGCGCCT
CCGTCCCATCACCAAGGCCATAGACGCCGTGTCGCAAACGCTGGAGCCGCTGGAGACGCT
GGTGGACGGCCAGGCCTTGTTCGATGCTTCGCCCAAAAGTGCCTCTCGCCTAAATTTTAT
TTTTATCCCACAGGATGGGGGCCACCCAGCTTGCAGCATGTGCGGTGTGGGAACATTGCA
GGAGTGGCTGAGTATTCTTCCTCTCCTTGCGACGTATGCTGCATAGGTTTGGCCATCCCA
TTTTGGCAGTCTAAAATGAGGCTGGGTCGGCTACTCTTGTGAAGAGAACGGGCTGGCAGG
CTCGCCAATGGTCCGGACGGCTTCGCGCTAACGATACGACAGATACGGTAAGGTATTGTT
CAAGCGGATCATTTCCGTTATGACCGAGGGAGTTGGCCGGGGCCAGGCAAGGAAACACGC
CGGTGCCACGCTGCGCTGACGGTTTTTCAGCCCCAAATCCCAAATGCCAGGGCTTGTTTG
CGAGAAATGGGGATCTGAACATTTTTCCACGAAAACACATTCAAATGTTCTCCACTACTT
TCGTCTACACATGGATTTGTGCCATCTTTTCCCAGTTTCCCCCAGTCATTCTGAGTCCTG
ATTTGATTTTCTTTCTTCGACCCTGGCTCCCCCCTGGCTAAAAAAAAGAAGAAGAAAGAA
AAAAAAAAAAAAAGAAGAGATTCGTACTTACATAACTCTTTGGCACTCTAACAGTACAAG
GAATCCGACCAAAATGTTGTATGGAGTATGTTCGCTTCTTTTTTGGCCAGGGGGGCCTGG
TAGGCTGGTGTGATGGGTCCAGGAGTGAGAATTTGGCGCGACTTTGTTGCATGGGAGTGG
CCCTGGAATATAGCCCGGGGCGATGCGTGTCGTGCACATCTTTTCGTTGTTGGGTTTGCC
GTTTTTAGTCTTCGCCTCCGTGCTTCTTTCCCTCGTTGCAACCCTACTGTGAGGGTCTGG
GCCGGGACCATGGGGTGCAAGGCTGCTTTGTCGAGTTATCTTGTATGCCACAGGGATTGA
ATCTCAGTTAAAAGGCAGGTGATGTGCCCATAAGTCCCATCTGGATGCGTGCAGCCTTTC
GGATCTCACCTCAAGCGTTTTCTTCCCCCCTCCCGTCTGACTCTCGACGAGCTCGTCACT
TTCATTGTTATGGCTGAAACTTTCTACGGCTGGACGCCACCAGATGCAGAGGCTGCACTA
TTCATCGACTCAAACTGTGGCGTTGCTGCACAATGGCTGGCCGCTCTTCTCAACTCGCGC
TACAACGACACCGACTTGAGCGATCCGCCGCTTATGGCCTCGTACCAGTACATGTCGGCG
CTGGTTCCGAGTGGCGGCGAGATACCGACCTTTGGGCAGTTGGCGCAGTGGCTCGCTTTC
GGCTCGGATAATTCGTCGCTGTACGAAGCCATGGTGCAGTTTCCCTACGGCTACTGTCCA
GCAGAAATCTGTGAGAAGCTCGTGTGGGATGGCGATGGCGACCTGGCGGGTGTTGGCGTC
TTAGTGGTCTACTACTTGGCGGCGGTGTTTTCCACCCTGTACTTTGTCTTGATTTCGTCG
GACCAGTTTGAGCCACTCCGGGCCTTTGAGTATCACCACCGGCGCTGGAACTGGGTCGTC
GCCGCGTTTCACGAGACCGTGCAAGCGTTCCTCGATACTGGCCTCATCTTTAGCATCGCG
ATGCTAATTTCTGGCGTCTACCGGCACGGCTCGTCCCGCATGCACCCGGACAAGTCCCAC
TCCATCTACCAGCTCACCAACGCGACATACATTGGTATTTTTACCCTTTTTCCGCCGGTG
CTGCTGCAGATTGTTTCGCCCAACCGGCGTCGGCGCCGTATCCGCGCGTTTCTGTGGATT
GTCGTGATCGTTATGGCCATCGTCCTCACGGCGCTCTACTTCAGCCTCGAAACGAGTACG
GACAAGGTCCTGAACCTGCTCGACCGCGAATCGGCCGTATCGGACTTCATTTGGGAGGTC
AACTGCGAGCCGCTGGACCTGCGGCAAGGCCTGGACGATGCCTTGATCACAGCCCTTGTC
ATTTTGATTGTCAACTTCCTGCCCTGGGCCTACCACATCTTTGTGCCCCGCAAGGTGCGC
CACAGCATCCGCGAGCGCTCCTGCATCGGCCGCCTCAACACGACCAAACCAGGCCGCCAC
GGCCGCAACTGGTGGAAGTACGTGTTGACGATTGTGCGCACAACGGACGGCGCCATCTGC
TGCTTGATGATGTGGGCGCTGTTGGGCCTCTTCACCAAGTACCGGAGTGCGGTGCTCAGC
GTCATGGGCCCCGAGAACGCCAACACGGAGTGGAGTTTCGCACAGGTCTTTGCACTGGCG
ACGTGGGTGCCGGTGGCGATTGACCTGTGCACGATTTACATTTATGGCGCCAAGGAAGGC
CTCGAGGGCAAGGTGTCAGAAAATTTCAAGGTGGTTGCGAACAACAACAACCGCAAGAGC
TCGGACGGCGGCGGTGGTATCGATGGGCCCAACGACGTCGACTACAGCAACCTGGACCCG
TACCAGGTCGTGCCGGCGCAGACCAAAAGCAATACGACCAGCCACTACGACGCGGTCAGC
AACGACACGCAGATGCAGTATGTTGGGTCGGGCGGCCAGTTTGCCGACAGCCAGTACAAC
ACCGGGGTGTTTAGCAGCAGCGACAACAACAACAACATGGTGCCGTACGGCGGCAACACG
AGCTACGATACCACACACTATGGTTCCGGTGGTGCTGGCAACGTCGTCGGGCAGTTCGCT
CCGCATCAGTACGCGCCACAGCAATTTTCACCACAGCAGTTCGCGCCACAGCAGTTCTCG
CCGCAGCAGGTCACGCCGCAGTACGACCAGAGCATGACCAAGGAACCCATGGACGAGGTT
CAGTTGATGGGGCAGTATGTGCAACCGATGCAAGCAGGGCAGCCAGTCCAGCAGGTGCAG
CAAGTGCATCAAGTGCAGCAGGTGCAACCAGAGCAGTACCGCAGCAACACTGTGAGCTCG
GTGCAGACGCAGCACACAGGCGGCAGTGGGCAGAGCGGCCAGCCGGCGACCTATGAGTAC
ACGCCCCAGGACCCGGCAGCGACGCACGGCGGTGTGCAGCAGTAGAGGGTATGTCGAGTC
TCGATGCGTTCGCTGGACGCGTTCGTTTGCGTCCTTGGACTTTTGGCCTGCAGGTGTTTC
ACATCATTTTTTGTTTACCTTGAGCCTTTATATCTTGTTCATAATACCCCAAATACACGA
ACACCGATGCTTTTGCAACGGACATGGTTGAAAGTGACGTGATGTCGACGGATACGACAA
CATTCAAGAGACGGTGAAGACGCGTATGCAGCAAAGTGAAGAGTCGACGAGAACGAAAGT
AGTTGAGTGACAAGTGAGTGAAGAATACATACGAAGCCGGAAAAGAAAAGGAGAGGAAGG
GAGTGAGAGTAAGGGGCTCCTTTAAATCCTGCTTCTCGTCTGAATCCTCCACAACAACGC
AAGACGGGGACAATGGGTCTACCCCATATTTGAATGTGTTCCTCCCGCCGACCCTCCTCC
GCAGAATATTATTGAATAGCGGTAGGACGAACAGTCCCAGGTATATTTCCCGTCCATGGC
GTGTTCTTTGCCCTTAATTTCATCGGCTCCGTGGTCCGCCTTTTCAACATCTCAACTCCG
AGACTATTTCGTGTCCCGTGGCCATGAAAACCCGCTACGACTCCCCGACGCCACGCGCGC
CATAACAGCTCGCAGACGATGCACTACTTTCCAAGATGGGACTACCCATCCGAACGAAAG
GCTCTCCCGGCTCCTCTAATGAATTCATGGCCCCCACCCGAGATATAGTTTGGAAATGGC
GTTCTTTTTAGTTTTCTTTTGGGGGAGAAAGAAAGACACGGAAGAGAGACGGCGCCAGGA
AAGGGAGACGTGCCACATCTCCGATTCTAGTGGATGAGATGGGTTCAAAAGAAGGCTCCA
AGAACGGACGTGTCGAGACAACGAGAAAGCCACCAGGTTAAAGCCCCCAGGTCTCGTGCG
TTGTCCCTGCGACAGACAATAGCGCCGCCGTCCAGCCAAGCCTTACCAAGGCGGAAGGAT
ATCTGTGACGCTGGCTCGGCGGCCAAAACGGGTCTCCATTGCCCCATCCGCCCCGAAAGA
AGCTTTTCTAATCCACGCGTTGGCGTGCCTTTGCCTTTTCTACACAAAGTTACTTGTCTC
GGTAGCTTCGTACTGAGTCGAAGTCAAGGACAAGAAAGACACAAGAAAGAATCGAGCAAA
TGGGCCAAGAGGGCCTGCCGGGAATAGTACGTCCGGCAGGACGGAACAATGGAAGCAGAG
GCAGCAGCAACTAGCTGAAAATGGTAGTCAGGGGCTCAGCAAAGGAAGACAATGACAACC
AGTGTTTGGGAGAGAAGAAGAACGAAGAGCGAGTCCCCGAACCGGAAATATAGTCAGCCA
GAACATTTACTTATTTAAATTCAGTCACATTTGTACTTGGCCCGGTTCACTCATTTCACA
CCCTCTCTGGCACACTCGCATCTTACTTGACAACCCAAGCCGCTTCGCATGGCCTCGCCG
TTTTTGGTTTCTTCCGAGATATATCCAGCCCTGCCAGATGAACCGGCCTGCCCCCATCGT
CCATACGTTGTCACAATAATTTTATGCCGTGGTACTGTCGTAGTTCCCTGTCGAAACGCC
CCACTCTCCGGCAGCTAGCTCCTGAACTACGAATCATCGCGGCCCCATTCTTCTTACAGA
ATAACTCCGTAGTGAAAGACTGTCTTTGCTCGATTGTCCTCACCAGCCCACCTTCATTCC
TTCGGATTCCTTTTTGCCGGCTTTTTGAGAGCTTGTCGAGGCAAGCACCTGCTACGTTTT
GCTGGGCAAGCTAGTTCAACCAAATCAACTAATTCCGTACCGTCGTTTTCGTGTCTGCAA
GTACAGAGATTCGGAGTAAAGACCGGGGTAGATCCACTGGGGCACTCAAGGAGCGCGTTC
AAAAAGGCTCCTCTGGCCGCCTAAAGCCTCTAAACTCCCTAAGCCTGCCTGAGTCCTGAG
AACCTCCCCCGGACCCTTGGACTCTTCCTCCAGGTCTTGTCGAAGCTTGTTCAGTGTTTC
TCTGTCTGTTATATGGTGTTTCGGGGAGTTGATTAATTAGTGCGTTTCTGCAGCATGATG
CCCAAGCCTTGCGATTCGTTAACAGTTCTTCTATCAATAGGCAAAAACCATGTCCTAACT
TGTCTGACTAGGATGATTACGAGGCCCGCCACAGAGCCCAGAAACCGATCGCTTCTCACC
TTCAGCCCACGAATTACCTACCCAATCCGGAGAATAGGACGACAGGGTTATTCGCGGTGT
TCCTGCACAGGGATCTGCCGACCGTTTTCTTTTGTTCTAACCCGAGTAACAGAATCTGCG
GCAGTGATGCTCGTCATGCCATTCGATCCCAGCCATGCGGCAGACTCCATAATACGTTGC
AACGCATATCATGAAAATTATGTGCCCGTCACTGCGAGCTCGCCTTGGGAATGCAACGGC
CGCGGGCGACTCTGAACATGTTTTATATATCACAAGGCCTTGCCCTTTCGGAAAATCAAC
GTCAGTGAATCGTGAATCCTGGTCCCTGATCTCGACCTTTTAATAAAAAAAGAAGGAAAA
AAAGAAGAAAGAAACGAAAGAAAGAACAAAAACGACGGAACACGGAACTTTCCATTGTCT
GTGAGCCTTGGAGATCGCCCTTGCGCGTCCTATTGTCCATCGGACCAGGGTCTATGTAGG
TACTCGCTCACATAAATTGCGTGCAAAGGGACTAATCTTTCTTTTAATCCTTCCTTGAAA
CGTCGTACCGGGATGGCACATTTCTCTGCGATTTGACTCGCGAGACGATTGACGCTTTGT
TTGCCTCTTTGGGCTGTCTTCTGTCGGCGGCTGCATCGCCACAAAGCAAAACATTGTAGA
CGACCACAACAAGGCTCCTGCTTGGCCGGCAGCAAGAACAAGTCACGATTTTGTCTTCAA
CCCTGACAAGTTGTCCGTAGCCTCGTTTTTCTCCTCTCTTTTCCCCTTCTTTCCTCCTCG
TCCTCTTCCTGTCGTAGTATGCCATCGCAGATCCGGGCTGGCTTGGATTGTTTCTTTTCT
GCCGTGGCTGCTTCTGTTGATATTGAGTATACGTCGTACGCAGTGCTCGTCTTCCCAGGA
TCCCGTCCTCCCCGTCTTGTTGTTCTATTTCCTATTCTGATCGAAACCCAGGCCCTGTCT
TCTGCAGGCTATCTGTATCTAGACAACACTAACACGCCCGACACCCCTGATACTATGATA
CTCTAACATCCATTTCCGGTTTCTTTCCGAACATTGTACTATGCAGAGTCTCCTGCCTTT
ATTTTTTTCCTTATTGATTTTTCTCCCAAGCTCCCTTCATCCCCTATTTTCCTTGTCCTC
GTCGTCCTCTGCTTCTCTCGCCACCTTCGATCTTCCCCACCTGTCAATATTTTCGGTTCA
TGTCTCTCGACGCAAGAGTGACTTTTACCCCTGAGTTGAACGGGATTAAAAGACAAGGTG
TGCATATACTGTGTAGGCTTGCATTGCATTGGCCAGCAAAGACATGGTGTCTCGACCATC
ACCGTTGACTTTTCAGTTGCGTTTTGAGCATTCATCCCGGGATCGATTTAGTTCTTCGTT
CGACATCAATCCGGTCGAACGAGTCGGACGAGTCTTCCGATAGAACGCTTCCTTATGAAT
ATCGTCTCTGTTGTTCCCATTGCGCAACTCTGTCCATCCTGACCCTCCATGTCCTGACCC
TCGACATTCAGACCCTCGATCCTTAAAACTGCCTCCGTCCCAGCCCCTTTCCCCGTACGT
GAATCCAACCCAACATCACATCCTTCTCCATTTTTATCATATTTCTCGTTTTTTGGCTCC
GAACTCTCTTTTTCTTTTCCGTATTCCACTATCGTTTCTCTTCCTCCGTTCTCCTTTATC
CGTCTCTGCCCAAACTCTACACCCTCACCCCATCACCCACTTCAGTTGGGATCGACACTG
GACGGCCTGTTTAAAGGCCTTGTTTGACAGGCCATTGCTCACCGTGGAACGGTGACATCC
TCTCGACGATCTCGATCAATGTAACGGCAACGGCTGGTTGAACATCGAATCACGAGTCTG
TGATCAACCATCACGACACAACCACCTTCACGAGCAGCCTCACAGCCGCCATCATGGTCG
CCGCAGCAGTTGACTACGACTCCCGGGCGCCAACCATTCTGGTGGCCAATGCCATTCTAA
TCACCGTCATGTCCATCTTTGTGCTGATTCGGTTCTGGGCACGAGTGTTTCTGCTCCATC
AAGTCGGTCTCGACGACGGTAAGCCCATGTCTCTTTTTTCTTTTCTTTTTGGCTGTCTTG
TCCTATAAATACATATCACCATCCTAACCGCGACAGTCCTCATTTGGATCTCGTTTATTT
TCGCCCTCGGGCCCTGCATATGCGCCGTCCTTGAGACGCACTATGGCCTCGGGTACCACA
TTGGCGACGTCTCGACCGACGAGTACAACACGTTTAGTCTGTTGCTCTTCATCTCGTCCC
TGACGTACGTTGTGGCCTTTGTCCTGGCCAAGATCTCGTTCGCCGTCTTTTACCTGCGCG
TCATTCCCACGCGCGGCTTCCGTCGCCTCAACTACGTCCTTATCGCCGTTCTCATTGCCC
AGTGCGTTGAGGAAACGTTTGTCGTCATCTTTTCGTGCAAGCCCGTCAACAAGTACTGGA
ACACCGAAATCGAGGGCGAGTGCTTGAATCTGCTCAACTTTTACTACATTTCTGTGTGTT
CCCTTTTGGCCCTTCGCTCCAGTCTATAATCGTATCGTGAATCTCACTGACACTCTCCCA
GTTCGGCGTCAAACTCTTGACCGATTTGGTTCTCTTCCTCGAGCCGATCCCAACACTGAA
GAACCTCAAGCTGCCGTGGGCCAAGCGTATCGGCTTGATGGCCATGTTCTCGCTCGGTCT
CCTGTATGTATTTTCTCTCGCACGGCTCGCCACGTTCACTCGATTTGAAAAATTTTTTGG
TCCCCGCTCGCTACGCTCACTCGAGCATCGACTCATCCTTCACTCACCCACTCGCTTCGC
TCGTTCGCTAACTTTCCAGCGCCTGTATCATCTCCATCATTCGTTGCACCTACCTCAACG
ACACCAGCTCTGACGTCACCTGGCGACTCGTCGACCCGTCCAACTGGTCCTCCGCCGAAG
TCTGCAGTCTCATCATCTGCGCCTGCATCCCCTACGTCCGCAATCTCCTTGCCGAGATCC
CCCACATCAACGAAGCCCTCGGTCTCTCCTCCTCCGGCGGCTCCAAGAGCGGCGGCGGCT
ACGGCACCAATGGCTATGGCCGTGGTGCCGGCCGCGGTACCGGCCGCGGCGGTGGCGGCA
CCTCGTTTGCCCTCCAGAGCCGCACACCCTACATTCAGCAGCAACAGGCCCACCTGGCCA
GCGAGGGCGTCTCGTCGGCCGCGGCCACGGCGGGCGGCAGCAACGGCAAGAACGCCAGGA
ACGGCGGCAACGGCCACACGCTCCGCAGCACAGAAAGCACAGAAGAAATCTTCCCCAACT
ACCACGACAAGTCGGGCGGCATTGTGGTGTCCACAGACGTCAAGGTGGCCGTGGAGCGGC
ACAGCAGTCAGGACAGTTTCGGCGGCAGTTCGTAGAGAGGGGGGAACCAGCACGGGTTGC
TGTATTTTGTATTCTCTCGAACTGCCTGTCTGTCCATGTGTCTCTGTGTCTGTTTTGAGT
TTTGGCCGGCACTTTGCCACCGTTTTGTCTTCCGCGTGTCCTTTTCTGCTGTATATGCCA
TTTCTGTCCTTGTTCAATACCCCTCGCCGTGTACAGAGCCTTACAGTCCCATTGCAGGAT
TGTGTTTTGTTGCTCGCCATAGCGCGGCTAGTCTTGTCCGTATCTTTCAGGTTTCGGATT
CCAGGCTTTTGTGGCAGTTCTCTATTTCGGTTGTATATAGTCGTTAGTCGACGTTCTTCG
TCATTGTCGAGAACTCTTAGCTTTAAAGCACCATCATAACGACAGAGTATTATATTATCG
ATGATGCGTATTTTATATGATTGTCCGATTAACTAAGAACGCACTCGGCACCATTACACC
ATGATCTTGCCATTACTCGCCACACCGATCTCCTGTTGCATAGACGCATCCCACTCTATA
ATTCGTCACACACTTTTGTCTCATCACACTGGATCCCTGTTGGTTCCCCCACGATCAATG
TCAAACCAGCATCGTGAGCAACATGGTGCATGACTCGATGGCGGGATGGTGGCCAAGTCC
AAAGGATCACGGCGTATTGTTTTGTGCGGAGAATGGTGTTTGTTGAACTTCCGTTTCTGT
TTCTGTAACTCATCTTTATTTCTTTATTTTCAGTTTCGTTCCCCGTCATTTCCCCCCACG
CCTCTGCTCACGTGCATACATTCCCCATGGGGCAGATCATATCCTGTTGGCAAATGTTTA
CGACGGATGGAGTATTGTTTACATCACAGCTTGCAGCGCCTGCCTATCGACTACGACGTG
TCGTCATGTGGCGTCTTGTTGGCGTCTTTCTTCATATTTTTGTTTGGTAGTCGACACCGT
GGTCGCGATGCTACGTCATGGCGCACTAATCGATCGGGGCGACCAGCCGAGATGTGTCTG
CCCCAAACAAACAAAAAATAAAATAACAAAACTAAAATAAAATAAAACATAACATAATAG
GAAGGCGGATGCGAGAAATAGTCTCCCTAGACAGCGATAAGTCGCCGTCTTTAAAAAGTT
GACTGTTCTTATCCAAAGACTGCTTCTCCCGTTACGTGCCGTCTCAGTGGCTTGTTCATG
CATGCCGTCCCGCACTATGTAAGTTGGGGGCCAAAACGGAACATTGTCGAAGAAGAAAAA
GAAAGAAGGAAGGGGGCAGTTGGATGAGACAGGTAAAAAGAAAAAGAAAAGAAAAGAAGA
AGAAAAGAAGAAAAGAGCGGGGTTGAACCGGCTCAATACAATAGCATGGGACAGCAAAGG
AGCACAGACAGGGACACAGACAGGGACACAGACAGGGACTCGGCGGGGGGTCAGGTCCGA
CCGGCCCTTTTTTTCGATTTTCGCCTATGCGCTGTTGCGTCAGAGGTAGGGGAGTGGAAA
GTTTTTCTAGTCGCCCTAGTTCTCTTTTTTTTGGTCCTTCCTATCTTCCCCTTATTTTTC
CTTTCTTTTCTTTGGATCGTGGATTTCTTTATTTATTTTTCTCCTTTCTTCTTTACTTTT
CTTTAAACGCACATGAGACTATTGCCGAGAATGTTCTTGTTTTCTGACAGTTATGTGAGC
TGTTTTCGTTCCCGTCTATTCCTTTGAATCTGTCCCTTGATTTCCCCCAGAACGGTTCTG
ACCCCTTATGTCTTCATCCCACCCCTTTGGCCTCCAAACCAACTAATGCAAAGCTTTGCC
AACGCATCGGCGTCCATGCAGCCAATATGCAGCCAGCATGCAAGAAGCCTGCAGTAGCAG
ATGCTGCAGCAAAATTCAAATAAGAATTGCCCTCCAGACCATATCCGTGGCAACCTCCGC
GACGTGCATAGGTCGGAGAAATGAGGTGCTCATAGTCTACGGTTTTGTTTATGTTTTTTT
GCTGCCCTCTTAAAAGCGCGGCAGCGGCCAACACAGAGATCGCGTATGACAAAAACCAAA
CCGTGGTGGTCGGTCATGCCGTGACTCCGCATTGTCCGTGCCTCTGGGTAAACGGTTGGA
GAACTCTGACGGGAAAAAAAGAAAAAAAAAAAAAACATCACGAATCAAAATCAAAACACA
TGTGACATCGTGACAACACACCGCGGGATAATGCCACTGCTCGGCAACTTGACCGAAGAC
AAGTCTGGGCAACTGGCCCGTAATTCAGAAAAGGAAGAGAGACAAAAAAAAATATACTAG
ACTTGAGTCATGGTCGGTGATTTATATCTTCCTCCTTTATTTGTTATTTGCCTTCTTCTC
TTATTTTTGTCGCTCTCCTTTTTTATCCCGTCTCTTATTCCCTCTATTTGTCCTTTTCTT
CGAGTTGTTGATCCCGAGTGTGTTTGTTGTGTTGTATCATGCCTTGTCGTGTCGTGTCGT
TGGGTGGTGCCAAGTGTTCAAGAAGCCATTCCTTTCTGCCTTGGACCGCGCTGCCGAACC
CGAGCACTCAAACTACGTTGTGGATTGGTATGCAGTCACTACAAACACACGCAACCCGGC
AGGTGCCGCGGTGGACGTAGAGCGCGGGACGAACTGGCCACGGGGCGTGTTGTTTTGACA
AATGGTAACACAAGACAAACCAAAGAATTGTGCAAAAGTGGAAGACGTATGACACGAGAA
AGAAGTACGGATTCAAAAACGGCTTGGGAACGGGATCTGACCTGGGATCTGCATTGGAGG
AAAATGTAGCGGTCAGAGTTGTGCAGGGCAGACAGGATCGCTGGCGGAGACGATCAATTC
GAAACGGCTCGACTTTGAAGCGGCATTTTTTTTCCTTTTTCTTTTCCTTTTTCTTTTTCT
TCTTCTTTTTCTTCTCCTTCATCCTTTCTCGCTTCTTCTGTCTCACCGTTCCGCACCCGC
TCCTCATGCTCAGGTTCGTCCTTGCATATGATGCCTGCCTAGTGGTTTCTTCCCAAAACA
ACGACGGCGTTGGTGGATCGCATGGTTCGGGATCACTAGCGACCGTTGGGATGTTCACGA
GAAACTGGCATTAAACCCGTTAGCGGGCCAGCGGCCCTTGGATGAACCAGGTTGGCTTCG
TCCTTTTACCACACCTCGCCGCTCACCGACAAAACGGACAAGGACAGGGGAGCGAGAGAA
AATCAAAAGAAACCAAGACCAAGGAAGAAAATGCAGAAATACGAAACAAAACAGACTTTG
ACTTTAGGCAATTAATTCAAGGGGGCCGCAAAGGGTCCGCTAAGGCCCGCCAACAGCTGC
AAGCAACAACATGTGGCCATTGCTCACGAGCGGCCTGTCGAAGGCCATCCACGTTGGCCG
CGGCAGACGACGCGGCAGGCGATTTCTCGGCCACGGGCTGGTATTTGTCCAAAAAGAAAA
GGGAAAAGACGCCAAGCGGCGAGTCGGCGGCAATGACACATTCTCGACAGAGTAACGCTC
GAGAGCAACACGCCTTTGCAATGCCACTGCAGCCTGTTCTTGGGCCGTGCGAGCCGAAGG
CAGACGGGCAAAGAAGGCAGAAGAGGGAAAGGGAGAAGGGACGGAAAAGAGGCACAGAAA
AGAAGCATAGAAAGGAGACACAAAATAGAGGACTGCCCAAGACGCTGCGCGGGAAAATGA
CGGAATGGCTGACACGGTAGCATCCATGTCTTGCTTGTCTTTGTTTGTTTGTACGTCCTC
TTCGTCGTGTAATCTGGCCAGTCCGTTTTGTTACGTGCATGTGAGGTGCATGCACGCAGA
GTCGGGTTTCTTTGGCTTTTTTTCCGCATTGCTTATTTTGTACCTCTTTCCTGTCTTTCT
TTTCTTGCTATGCGTCCTGTCTGCGCAATGACATGCAGGGCCCACTACCCCGCCTGTTTA
CGACGTGGTGCACATTAGTGGGTTGGCCGCATCGTGCAGGCGTGAAATAAAATATACCTT
TGCCGGTCATATGGAGGAATACTGCTGTCTACTCTGTATATAAAAATAAGAATAACCCGA
ATAAATCAGACGGTACCAAACTTTCAGCCTTTAGCAGTTTGCCACGCGAGGTTTGAAAGC
TGTCAAAAATATGGCGGGCAAGAAAATCGATAAAATGAGTAAACAGAAAACAGGGGGGAA
AAAAAAGGAGAGAATGGAAAAGTCTCTCAACTCAACCTAATGCGCGTTGACGACCTATTG
GAATCTCTCACAAGGTAAACGCCTGCCTTTTCTCTCCTCCCCCCTGTCTCCTTCCCTCCT
CAGAGAACGGACTCTCAGATCCTCCGTGCATCTGTCCTTCGTGTCTTCTACTGATATCCT
CTTCCATGACTACTTTCGTTTTCGTTCCTTTCTTTCCTTGCTCCCCATTTCTTAACCGTG
GCCTTTAGAGTGTTTTCCGAGATACACCGAATTATCCAGTGTGCCCCATCATCGCGCCGA
AGTTCCAAAGCTCCACCAGAAGTACGGTCACCAAAACAATGTAATAAATTAGAGTCTTTT
TTTAATTATTTAATTATTTATTTACTCTAGTCTTTAATCCGTCTCGGTACCTCCACCTCG
AGGCTACGTAGGCCCGGCTCCACCGTCTCGTCTCGTCCGCCAGCCGTCCTCGTGCCTTTT
TGTCTGCCAGCCTGCTGTTCGTGCCTTGTTATTTGCCTGTTCCACAGTGTGTGTCCTCGT
CCCATTCGTTCAACTTTGTTTCGTATTTCCGTAACGGGCCATTTCCTGTGTAAGTGCTTT
TTTTTTTTTTTTTTTTTTTTTTTTGGCTCTCTCTCTCTCTATCCTTTTTTCTCTTCCCAC
CCCTCCCCGGCCGCGAAAACATCCACCCCTTCCTTTTCCCCTGCCTCTGTTCCCTGTCGT
TGTATTTTTATTTCCTCGTCTCTTTCTCCTGCTTTTTAAATTCTTTCGTTTCTCTTTCTC
CGTTTCCTCCTCTCTCTTTCCTGTATTTTTATTTCCTGTTTCTCTCGTTTAGTCTTAAAC
ATCAACCCAACAGCCACCATGTGTTGGCGCAGCCCCCTGTCCGTCCGTTCCTTTCCTCTT
CAGACCTTGCCGTACCGCGGCCTCGGGTAAGGGGACTGCATCTCTGCTCACCGACTAGGT
GAGATACAAGGATATACAAGAACTCAAACAGAATATAAATACGAATACATACGATAAAGC
CGCGTCACCTTGCATTCGACTCGAACTCGCCTCAACTTGCTTCGACTCCGCCTTCCTTCG
TCAGAAACCCCCAACCCTTCACCATGTCCTCGTCTCGCAGACATCGGCCGAGCCGGTCGA
ACATTATGTTCACCAATGCGGTCTACTTTCCGAACTACGCGGTCTACAACGGCGACACGC
CCGCCCAGCTCAACTACAGCTGCATCAGCCTGGTATACTACGCCTTTGCCAAAGTCACCG
AGGCGGGACACATCATGGTAGGTCCTCCATCTTTATCTGGCCATTTGTTATCTTCCGTCT
ATTTATATTCATTTTTTCTAATAAACAAAAATGCTAATAATCTCGTATCCAGCTGGGTGA
TGAATGGGCTGATGCCACTGTCGCTTGTGACGGCGCACGCGGCGCTCTCGGCTCGTTACT
GCACCTTAAACAACAACACCCTCACCTCCAGGTGGTTCTCTCGGTCGGCGGCAACGCCTC
CACGCCCTTTTACCCTTCCGTCGCCGCCAGCCCCGTGTTACGAGACAATTTTGCGCGCTC
TGCCCTCGGCCTGATCGAAGCCTCCGGCCTCGATGGCATCGACATCAGCTGGACCTTTCC
GGCGGACCCCCAGCAGGCCGCCGACTTTGTGTCATTGCTCGCCCAGATCCGCATGCACTT
TGGCGAAGACCGCTACTACTTGACGGCCACGCTGCCAGCCAGCACCAACGACCTGTCCGC
CTACGACCTCGTCCAGATCGCCAACTGCGTTGACCTCGTCAACCTCGCCGCCTACGACCT
CTACGGCAGCTGGTCCCCCCGCTCCGGCCACCATGCGCAGCTGTATGCGGTCGGCAAGGA
CGAGCCCTCGGGCGCCTCGTCGGTGCAATTCCTCATGGCAAACGGCATGCCCGCCAAGAA
AATTCTCATGGGTGTGCCACTGTACGGCCGTTCCTTTGTCGGGCCCCACACCACGGGACC
GGGCCACAAGTTTGTCAGCGTCGCCCCGGAGGGCAGCGACGGCACATTTGAGTATCGCGA
CCTCCCCCGCCCCCAGACACGCGAACACGTCGACAAGCGCGTTGTGGCCGCCCAGTGTGT
GGGTGGCGACGGCGGGTTTGTCAGCTACGACAACCCGGACACGGTGCGCATCAAGGCGGC
CTTTTGCAAGCAAAAGTCGCTCGGCGGCATGTTTTACTGGGGTGCACCGTTTGACAGCAA
GGACAGCAAACGGAGTCTCATTGCGACGGGTTTCCGAACACTTCATGGGTCGTGACGAAG
CGGTGTACGACAGAAATTATATATATGTAGAGATATATATAAAAAAACAACGGAGCATAG
GGTGTCGCATTTGGACTGCATAGCATTTAGCATTTTTGGATTTGTTTCCTACTTTTTTTT
GGCATTTATTTGTCTTTTACTGTACCTACATGACATTTTAACGACATTATGACCACTTGT
CTTTCTGTTTCATAGCATTTACATAGCATTACACATCTTTGCATAGCAGCCATGGCACAA
TGAGCATACACGGATGGGCGGATTGGGTTAGCGCATATCTATCGTCTTTGACACTTTATT
ATTCATTATTTTCCCTCATGTTGGTCAAACACATGTGCTCTTTTTTTCATCTTCACTTTC
AGTCCTCGCTTTGCCTTTTTCCATTTGCGGATATGACAGCTGCAGGATGACGCCATAACC
AGTACTTCGAGACACCGGATCTCGCTCAGCGAATCGCTTACGGGAAAGTCTTGTTTTTTG
TTGTGTTGATTTTACAGTATCTTACGATCGTGGCCATTTGATTGTTGGTTTTCTTCTTTT
CGTCTTTATCTTTTACCGCTGCAGGGTACTTTGGCAGATCGAAGACATTCGACGACAGAC
ACGTCGAGAATCTGACAACACATCGGCGGCGGACAGTTGCGAAGGGGAGCTTGATTATGT
GGGCAAGTAGCCGATATGGGCCGACAAATGCCCCTCGTTTGCCAGGTTCGTTGGCAGGTT
GCAGAAAATGATGCGTCGCGGGATAAATGGCTGGCAGGCTGGCTTGCACACTTGATCGGG
CATATCTGCAGTCATCTCTGCTTGCGAAATGTCCAGCAGGCTACGAACTGCAACTACGAC
CCTGGGCAGCCTAGGCAAGCATGTATGGTGTGCAACGGGAAGTCTGACGCCGAGAAGGGA
GGGGTGTAGAAAAGAAAAAGAACAAAAAAAAAGCGAGGGTGGAAAGGCGCATAATGAAAG
GAAATGCGTTGGCAGTAGAATACTTTTCGTTCGATGGTCGGTTCAACGGCCGATTAATTA
CCACGTCGGGCAGCACGAGTCTCAGACGGGATCAATGCTGGGCTCATGTCTTCCTTGTCC
TCTCAGAGCACGGTACTCTTTTCTTCTTCCTTCTTACGTCAACGGGCGCAAACCTCGACC
GCTCTTTTGCTTTTATGGTCACAGGACGAACGCTGTCTGCCTGTGCTCTGGAGAGACTAT
GGAAACTACAGGGACTACTGTAGCTAATAAATGCAGCAGGTGACGGCGTTTGCGTTTATG
ACAAAGTCTGCGCCTCGCGTCTGCGCGTCTGTGCTTGGAGAGGTGGGTATGAAGTGGGTG
TGGAGAACGAAACGTCTGGGTGAAAAGACAGGATAATCGGAAGGAGAGTGGGAAGATGGA
AGACGTTCGACACGAAATCAGAAGAATTTCAAATTAAAAGCACTCCAGGCCATTGTATCT
CCTTCTCTCTTTATTTCGCTGGGGAGACCTTGTTCTTGTCTACAACAAAGCCCCTGGACG
GACCAGGACCAGCTCCCTTTATTACTTTTACGAAAATATTGAAAATACGGTGAAGACAAG
ACAGTAAAACATGGAGCGACGTCGACAAACTTGGCGTTGGCTGCAATTTAGTGATTTAGT
GTCGGAATGTATCCGCTAAGAGACAACTTCCTAAACCGGAAACTTCTACTTTGCGTTTGG
GGAAAGGGGAGCTGCATCGAAAGAGCACAATGGGTCCTTGGATGCAAACATCCGGTGGAT
TCTTTCTATATATTGAAGACGACTTAAGAGAGGCAGCAGCGATGTTCTACGTTGTTTCTA
GCTTTCATTTAATATTTATATTTATATCTATATTTATTTGATATTTACTATTTCATTTAA
TTACCATAAAATATTCAAATTCAAAAAGTAACATGACTGCAATGAGCCGGTACTTAGTGG
CAACGTAATACTCGATAAATAAATAGAATAAAATTGCCCACTTCGTGAATTATCCTCAGA
ATGTCCTGAACATGCAGTATGCATGCCATAATTGTCGTCGTTAGTTGTCAACTAACTAAA
GCCAATAACTTACACCACCGGCCCACGTGATCCACTAAAACTGTGGCGTTCTGGGCCACC
GCCTTCCCGTTTCAACAATCCACCCCTAAGCTCTAACAGTACGAGATACCTTTGGCGGCA
GGCGCGAAACACCGTCGTGGCTTTTGCGGCAGGTACGCCATCCGCGCCTCCCTTCCAAGA
GCTCCAGACAGCTGCTTCGGACCACACATCAACACATCTACGCATTCTGGCATCAATCTA
GCATCATTCTGGAATCTTCGACACAAGCAACGCACGGCAAACGCTGACGACTGTCCTTCC
TATTCATCCGACGGCCTCGACTGCTACAACCCACCCGTATCCCCTTGCTCCTTACTCCCA
TACCCGACGGCCGGCATCTCGACGCACCTAGTAGTGACGCCGGCCCCGATCACAGGCGAG
CGGCAGTTGGCGCGGCCTTATATTGAAGGGGAACGGCCAGGGCCCTTTCTACACAACCGC
CCACCATGAGTGGAAGCACAGCGGTCGAGTCGTCGTCACTAGACGCTGGTGAGTTGCGGC
GGCGCCACAAGACATCATCCGGTACCGAGCTAAGCTAATCTTTCTTCCTGTACCCAGCCG
ACTACGACCCGGTCGACCACCTCAACATGCTCTTCAGCCACCCGTCGACGCTCGGCTCGC
TGTCGGCCGTTTCCCGGCGGCTCCGCACCCACAACGCTGACCTGGCTAACACAATCGCCG
CCCTCGAAACGGCCCAGGCTTACGCGCCGAACTCGTCGCTCGACCGCATGCAAACCGCCC
AGGCGGAGCTGGCGTCGGTGTTTGCGCGCATCGAGGACGTCCGCCGCCGTGCCGTCCAGA
CCGAAGAGGACATTACCCACATGACAGCCGACATCAAGCGCCTCGACGGCACAAAACGCA
ACCTCACCGTGTCCATGACCGCCCTCAAGCGCCTTCAGATGCTCACCACCGCCTACGAGC
AGCTGCGCACCCTCGCCCGCAGCCGCCAGTACCGTGAGTGTGCCGGCCTCCTGCAGGCTG
TGCTGCAACTCATGCGCCACTTTAACAGCTACCGTTCCATTGAACAGATTGCGGTGCTGA
GCCGCGGCGTCGGCGATCTGCAGCGCGATCTTCTCGAGCAAGTCTGCGAGGACTTTGAGA
TGGCCTTCACCAAGGGCGAGGTGAGCGCCCGCCGCGGCATGCTCGTTGAGGCGTGCCTGG
TCATGGACGCGCTCGGCGACCAGGCGCGCGCACGGCTTGTGACGTGGTACGTGAACACCG
AGCTGCGCGAGTACCGCCAGGTCTTTCGCGGCAACGACGAGGCCGGCAACCTCGACAACA
TTGGCCGCCGCTACGCCTGGTTCCGCCGCATGATTGCCACCCACGAGGAGGAGCATGCCG
CGCTCTTCCCGCCGCACTGGCGCGTCAACGAGACGCTGGCCTCGAGTTTCTGCGACGGCA
CACGCGACGACTTCAAAGGCATCTTGGAGAGGAGCATGCGCCGCTCAGACGGCGCCGGCA
AGATTGACGTCAACTTATTGCTGGGCTGCCTCCAGGAGACCCTTGATTTTGAGCAGTGGC
TCGAGCGCCGCTTCGCCGCGGCGGCCAACAGCGACAAGCAGCCCCGCGCGAGCATCGACA
CCCTGAGCTCCGCTGACGAGCGCACGCAGACCTTTATCGGGTCGATATCGACGGCCTTTG
AGCCCTATCTGAGTCTCTGGGTCGACTCGCAGGACCGCAGCCTCGCCGCCCTCATCCCGC
GCTACCGCAGCCAGAGCCTGGTCGCTGCCGATGAAGAGTTTACGCCTGAGAGCATTGCGC
CCTCCGCCCTCGACCTGTTCCACGTCTACAAGGTTACGCTGTCCCAGTGTGCCAAGCTGT
CCACGGGCGAGCGGCTTCTGGACCTGTCGAAAATCCTGTCCAAATACTTGGATGAGTACG
CCCAACAGGTGCTGCTGCACGCTTTGCACTTGCCGACGCAGTCGCCGCAAGCCGCCGCCA
CCGCGCACCAGCAACAGCAACAACATGCGGCACTGCTCGCCGCGGCTGTTGCCGCGCCGC
TCAACGATATCGTGGTGGTTATGAACACGGCGGATTTCTGGAACAAGAACACGACGCAGC
TCGAGGAGAACATCCGCAAGCGCATTGACGCCGAGCTGGCCGACCGCGTCGACCTGTCGG
CGCAGGCGGACGCGTTCCTGGGCGTCGCCAGCAACGCCGTCCAGGCGCTCGTGCGCAAGG
TCGAGGCCGACTGCGAGCCCGCGTGGCGCGAGATGCGCAACACCAACTGGAGCCGCATGG
AGGGCGTCAGCGACCACAGCTCCTATGTGTCAGAGCTCATCAAGATTGTCGACGACCGCG
CCAAGGCAACCCTGGGCGTCGTCGCCAAACCCCAGTACGCCCGCGCCTTTTGCGACCACC
TCGTCGAGTCGCTGGCTACCGCGTTTCTTACCAACATTGTCCAGTGCCGGCCCGTCTCAG
AGGTCGCCGCCGAGCAGATGCTGCTGGACAAGTATACGCTCACAAAGTCTTTTGAGAATC
TGTTGGCCAACTTCCACTCGTCGTCCACCGGCACCCACAGCGCCGCCTCGGCCAGCTTTG
CCAAGCGTGTCAACACCACCATGGGCCGCGTCGACCCCTTGCTCAAAACGCTACAGGTCC
AGCCCTCGCCGCCTGAGGGTCTGGTCCAGGCCTACCTGATTCACGTGGCCGACCGTTCCG
ACTCCAACTTCCGCAAGATCCTCGACATCAAGGGCGTCCGCAAACAGGACCAGCCCCACC
TTCTCGAGCTCTTTGTCATTCACCGCGACAGCCCCAGCGCCACCGGCCGCCAGCTCGTGG
CTAGCTCGGCGTTGTTGACGCCCCTGTTGAACCAGTCTGGCTTTGGCGGCTTCGGCACCG
GGGGTGCAGCATCGTCTCTTCCTACCGCCGCTGGCGCCTCGGCTGTGGGTGGTGCCGCCA
CTCGCTTCGACGCGACCAGCCTCGGTGAGAAGCTGCTCAACGCCGCCCGTGATGCTGGTT
CCAGCTCCGGTCTGGGTCTCGGCATCGTCAGCGGGGCCAATGGGCCAGCCGCTGCTGGAG
GCAACAGTGGTAGTGGCAACGGTCTTACCGTCGCCAGCCCGTCCGACGGCGGCACCCCTG
AAAAGGCCACCATCAACGAAAACCTCAAAAATATTGGCAAGTTTTTCCGCCGCGATATTG
GCGGCATCGGCGGTCTGGGCGCGCGCTTTGGCAAGCGGGACATTACGCCCACCGGCCAGA
ATGAGGATGGATCTAGGTAGGCATCCGAACAGCAAGGCGGCCCCTTTGTTGGTTCTTTTT
GTATTGTATCAGTATCCAGCAAGCATAGAGCGTGTGTTTCAAATACCAATGGTTTACGAG
ATGGCGAAGCGGTTGACACGGTGGAATTACGGCCTTGACGCGATATCACGTGATATGATC
TTGAGGTAGACGACAAATCGCAGCGACTTAAAATTGATTCCACGACAAGGCGTTTGACGA
GCATCAGTGTGTTGTACGATAACAAGTGCTCTAGCTACTCAAAAAAGTCCGAGAAGGGCT
TGCCGTGATATTATTTGTACAGAACTCCGGAATCACGATTTAGATGCCGGTCGAGAACTG
CTCGTGGCACAATCACGTGCGGCCGCGTTGAGGGCGGTGAGGTTCACGGCTGGTGAAACA
GGAGCCTGGTGATGCAGTTCGCTCCTGCCAAGCTGGACAGGACCCCTACCAGCCAATCAG
CGTCGGACCGTGACGGCCCATGGCCCGCCAAAATTGCTCCCAACTAAGAAGGAACATTAT
TCTGCCGAGCACCGGCAGAAAAGCAGTGGGCGGTCAGGGTGGGCTGGCACCAACTGGCAG
CACTCAAACGTTTTTTGGCCCCACGTTGCGGATGAGAAGCAGAGAAAAAAATTGCTTTAG
CTCCAAGAAAGACAAAAGACGAAAAAAAATTGGAGGCGGCAAAAGGCATTGGGATTTGCT
GGGCAACAGGCCAAAACGACAGAGAAAAAAAAAGTTTCTGCCCTCCGCCAACCACCTTTT
TGCACCCAGCAGAAACAGCAGAAAGTCTCAATTCCTCCCCCCCCCGGGTTCGACTTTTCA
TTCGGTTGATTCCTCCATTTTCTCACCCTTCTGATTTCTCCCTTCTTTCTCCCTCCTCAA
CCTCTCTTTTTTTCCTTACCGAATTCTCATCCAAATTCCTCCCAACCTCAAATCAAGATG
GCCGAAGAAGTCTACGACGGTGCGATCGGTATCGATCTGGGTATGTTCGTTTTTGTTTTT
GTCGTCGTCACCGCCCCCTTTATCTCATCGTCGTCATCGACGTCCTCAACCTCGTCCTCG
ATATCGACGTCTTGGTTGATACCGCCGGCTGTCATCATCTCCGTTGTCGCTCGTCCACAT
CTAACTCGTTCTCCACAGGCACCACCTACTCGTGCGTTGCCACCTACGAGGGTAGCAATG
TCGAGATCATTGCCAACGAGCAGGGTAGCTTCACCACCCCTTCGTTCGTTTCCTTCACCG
AGGAGGAGCGCCTGATCGGCGAGGCCGCCAAGAACCAGGCCGCCATGAACCCGGCCAACA
CTGTCTTCGATGTCAAGTATGTTCACACTGGATGAGGGTCCGTGGGTATTCTGCTATCGC
ATCCGCTAACACCCCGATTCAGGCGCCTTATCGGCCGGAGATTCGACGACCAGACCGTCA
AGAAGGACATCGAGTCGTGGCCCTTCAAGGTCATCGACGAGGAGGGCAACCCCAAGGTGC
AGGTCGAGTACCTGGGCAGCACCCACACCTTCTCGCCGCAGGAGATCTCGGCCATGGTCC
TGACCAAGATGAAGGAGATTGCCGAGGTCAAGATCGGCAAGAAGGTCGAGAAGGCCGTCA
TCACGGTCCCGGCCTACTTCAACGACAACCAGCGCCAGTCGACCAAGGACGCCGGTGCCA
TTGCGGGCCTCAACGTCCTGCGTATCATCAACGAGCCCACCGCCGCTGCCATTGCCTACG
GTCTGGGCTCGGGCAAGTCCGCCAAGGAGCGCAACGTCCTGATCTACGATCTGGGTGGCG
GCACATTCGATGTCTCGCTGCTGAACATCCAGGGCGGTGTCTTCACCGTCAAGGCCACTG
CTGGTGACACCCATCTGGGTGGCCAGGACTTTGACACCAACCTGCTGGAGCACTGCAAGA
AGGACTTCACGCGCAAGACGAAGAAGGACCTGGGCAGCGACGCCCGTGCCCTGCGCCGTC
TGCGCACTGCTTGCGAGCGTGCCAAGCGCACCCTGTCCAGCGGCACCCAGGCCACCATTG
AGATCGACTCGCTCTTTGACGGCGAGGACTTCTCCCTGCAGATCACCCGCGCCCGCTTCG
AGGAGCTGAACAGCACCGCCTTCAAGGGCACCCTCGACCCCGTTGCCCAGGTCCTCAAGG
ACGCCGCCATCGAGAAGGGCGCCGTCGACGAGATTGTCCTGGTCGGTGGCTCCACCCGTA
TCCCCCGCATCCAGAAGCTGCTGAGCGACTTCTTCAACGGCAAGAAGCTCGAGAAGAGCA
TCAACCCCGACGAGGCCGTCGCCTATGGTGCCGCCGTCCAGGCCGGTATTCTGTCCGGCA
AGGCCACCTCGGCCGACACCGCCGACCTGCTGCTGCTCGATGTCGTCCCCCTGTCGCTGG
GTGTCGCCATGGAGGGCAACATCTTTGCTCCCGTTGTTCCCCGCGGTACCACCGTGCCTA
CCCTGAAGAAGCGGTAAGTTATTCCTAGCCCCATTGCTTCCTTGTTTCACGTGATTGGGC
AGTTCAGCCTCCGTAGAAACCGCCAACAACGGCCCCCGACGCCGCCGACCACCCCAACAG
CAACAATAAATGCTAACAACAAAAAAGTTCGTTTACTAGTGTGTCCGACAACCAGAGTCA
AGTAGCATTCCCTGTTTACCAAGGCGAGCGTGTCAACTGCGAGGACAACACGTCGCTGGG
CGAGTTCACGCTGGCGCCGATCCCGCCGATGCGCGCCGGTGAGCCCGTTCTGGAGGTCGT
TTTCGAGGTTGACGTCAACGGTATCCTCAAGGTGACGGCCACGGAGAAGACGTCGGGCCG
CAGCGCCAACATCACGATCAGCAACTCGGTCGGCAAGTTGTCGTCGACGGAGATTGAGAA
GATGATTGGCGAGGCCGAGGAGTTCAAGACCAAGGACGAGGCGTTCAGCAAGCGCTTCGA
GGCCAAGCAGCAGCTGGAGTCGTACATTAGCCGCGTCGAGGACATCGTCTCGGACCCGAC
CCTGTCGCTGAAGCTGAGACGCGGCCAGAAGGACAAGATCGAGCAGTCCCTGAGCGAGGC
CATGGCCCAGCTCGAGATTGAGGACTCGTCCGCCGAGGACCTGAAGAAGAAGGAGCTGGC
CCTCAAGAGACTCGTCACCAAGGCCATGGCCCAGCGCTAAGCGCAGGACCCTTGGGAGCC
TTTGTTGGTTGTAGAGTCTGACGGGGAGTTTGAAGCAGTTGAAAGAAAAAAAAATGGCAA
GAGGCAACAACTTGTGAACCAAAAACGAAACGAAATTGGTGTTTTTTTTTTAGAATGGGA
ACCAACATCCACACAAAAACGGAGCCAACTGATTTTTTTTATAATGGAAAGTACCCAGGC
CTGCACGGGAGAAGAAGACCAGAGACCAAGCCGGTTGGGGGGACCGACCGCGCGGTGCAA
AAAAGGAAGAAGAAAAAGAGGGAGTCGAAAAAAAAAAGTTGACCACGACTGGGCAAAACC
CACGGCTGGAAAATATGTATCTTATGTCGGACACGTCTTTTTTTTTCTGTCTCATTTCTT
TTATATATGTCGGTGTGGGATATTTATTTGAATTTACACGCCTTACCTTTTACTGGCGAC
TCCTTGTCTTGACGCGACTATATTGGAAATGATATTGGAAATGATACAGTCAGATTCGAT
AATGTTCGCTCATGATGAAGATACAGTCTCGTCCCAAAGGAAACAATAAGGACCAACTTC
CCTCCCCCTAACACTTCAGAGGTGCCGGGCCGGGCGGCTTGTAGTTTGTGGGCACCGGGT
AGTAAATGTTGACCACCAGTCCCGGGTCGGTCGGCTTGTACACGCCCGGAATCGACTGCA
GCCCCGTCGGCAACGACCCGCTGCCGCCCGACACCGTGAGCTGCGCGCACGAAATGTACA
GCTGCGCACCGCCCACGGCACTCGCGCTGTGCAGGCCAATGTGCTCGACCCGCAGCAGAT
AGTCGCCGCTCGGGATGCACTTGGGAATTGTCACGTCCAGCACGGTCTTGCCCTGCGACG
GCCACGTCAGGGCCGTGCCCACGGTCGGGTAGTCTTGGTAGATCTTGAACCAGACCGGGC
CCGCGCCGGTCATAGACGAGGCTGTCTCTCCCTCGGGCGCCTTGGCCATCCAGAACGACA
GCGGGCCCGGGTGGGTGACGGACGTGGTGGCGACGTAGCCGAGCTTCTGGCCGGCAGTGA
CGTTGTATGTCTTGGCACCCTCGCTGCCGCCGGCAAGCTGGTAGCAGGTCATGGCGGTCG
AGGTGACGTCGGTGACGGGACCGTTGCTCTGGAAGTTGGTTGTCTTGCGGACATTGACCC
AGTCGCCGGTTTTGACGCCGTCGATGACGGTGTTTTTGAAGACATCTACAATGTTAGCAC
GGTGAATAAAGGCGGACGGGCGATTCCGATGTCAAGCGCGCACTGTGATGACCTACAATG
AGCATCTGCGGCGACAGACGCCAGGAGGACGAGGGCTAAGGTGACCTGCATGGTTGCTGC
GCTCTTAATGAGAAGAAAGGCAGAAAAAAAGAATAAAAGAGGATACGGCGACCAGACGAC
GTCAGATACAAAGAAGAGAAAGGCGAAAGATGGACAGGAGGTACGGTTGGACTGATATTT
AAATGAGAGGATACGAGAGTGCTCGGGCTACGACCAGGATATTTTGTATATTGGTGGCTG
AATTGCGGCCGCATTCCTCCTCTTGGCCGACCCAGGAAAGAAAAGAAAATAAAAGGAGCA
ACTAAAGAGCCACTTTGTATCGGACACTCTGGATAGGACGGCGTCATGAGACAAACAGCA
GTTCACCAGAGCCAGAACTATATTAACTGTCATCCCCCAGGAATAAACTTGTATAATAAA
ACTCGAGGTCGAAGTGATATAAAGAAAACGGGACACAAAAATAGAGGTGTCCGACATAAG
ATACATGTTTTTCAGTCTTGTCTATTGCCCAGTCATGATCAACTTTGTTTTGCGACTCCC
TCTTTTCAAGGACTCAAACACAGTGGGAACGCGTTGATTCTCTTGAAAGTGTGTTGGCTT
CCTAAGGGGACATTGCCTCCACGATCCTCCGTTGATCCATAAAGGACTATGGATAGTCCG
CCACGCACGCGAGAGACTTGTTTATTTCGCCATGGAACACTGCGCCAATAATAATAATAA
AATAAACAAATAAATAAAACACACGGCAGATGGACCGGGGTAAAACGAAGGGGGAAGAGA
GTGCGCGTGCGCCAGATACTTTTGAAAACGGAAGCCTACTATGGCCGGCTAAAAAGCAAC
GGAGCACCCTCGATGAATCGATGGGGTACGGGAAGGGAACGAGAGCGCGCGGTTTCGTGT
TGTTTATGTGCGGAAGATAGTACCGAATATAAAGGAGTGTGGCCAAAATATAAAAGACAC
TGGAAGAGAGGCATACCCGTCATATATTACTTTTTTCGAGGAGAGTATTCCTACGTGGGG
TGACGAACAACATAATCCCGGGGTAAATGGTAGAAGGCAGCAGAAAGAAAAGAAGCCATA
AAAACACGAGCAAACACAAACTGAAAAGAGCCAAGACGAAATTTCGGAATTCGGAACACT
GAGTGCCTAATCAAATCGGGACCAGCTATTGACCATGCATTTTTCTGAGATAGGCAGTGA
CAAAGAGTAGGTAATTCTATTTTCTATTCAGTTGTTTTCGGTGCGTGATGCATTTTGGTG
CACCTTTCCTTGTTTTCCTCTTTAAGACGGCACCGCCCTGTGCCTTTTTTGATAAGAGAG
GATAAGTAAATAAGTAAACAAATACAGCAATATGAATAAAACGCCAGAGCTTTGAAAGAG
AAAACAGGGGAAAACAAGAACAAGGCGATGCAAAAAGGAGAGAAGGAAAAGGTAAGAAAA
AGAAAGAAGAAAGCGACGACAAACAATAACATAAATGAAAATCGCAGCGAAGAAGTAGAG
ACGCACAAACCATTCAGCATACAAGGCCATATTATCCTCCGTTCCGATATCCCATTCACA
AAAGACTCATTTTATTGTCCCCTTCCACGCTCCCACCACGCGCGCTATGCGCTACGCTGT
CGTCTGCCACTACCGTGACGGCAACGCGCTCTAGTCGTCGTCGACGTACCGCGGGCCGCT
TGCAGCCGGCGTCTCGGGCGCACCGCCATATGCGGCCGGCGTTGGGGCACCGTAGTAGCC
GCCCCCAGCAGCGGGCGTCGGTGCACCAGCCGCGGGCGTGGGCGCCGAGTCTGCACCCCA
GCCGCCTGCCCAGCCGCCGCCAGGTGTCGGTGCACTAAGAGCCGCACCCGGCGTAGGCGC
GCTGTAGGCACCGGGCGTCGGTGCGTTGAGCGCACCGGGTGTCGGTGCACTCAAACCAGC
ACCAGGCGTCGGCGCATCGTATCCCGAGCCAGCGGATCCGCTGGCACCAGGCGTGTAGCC
CCAGGAGTCGTTGCCGCTCGCGCCGGGCGTCGGTGCGGACACACCGTAGGCTGGTGTCTT
GGAGCCCGAGCCCCACGCGTCGCTGCTGCTGCCGCCCCCGCCGCCACTGCCACCCCACGC
AGGGGTCTTGGAGCCGTGGCCGAAGCCGTCATACGCCGGCGTCTTAGCACCCGAGTTCCA
CGCAGGTGTGCGCGAGCCTGAGCCGTAGGCTGTCCGGCTGCCGTCGTACGGGTTGACCGT
CCGTGAACCATCGGCGGCCCAGGCGGGTGTGCGAGCACCAGCCGCGTCGTTGCGGTTCCA
TGCTGGTGTGTGTGAAGAAGCTGCTGTTATGTTAGATGCCGCTGAACAGGATAACAGTAT
AACATTATACGGGTAAAGCAAATGTAGTAGAATGGTGTTTGGAAAGCTTACCCTTTGCCA
TGCCCCAGGCTGGCGTCCGGTCGCCCAAACCGCCGGCCGCCGGCGTACGTCCGCCGCTCT
CCCATGCCGGTGCAGGCATGCCGTTTCTGCTGCCGCCGCCGCGACCGAAGCCGCCCGCCG
CGCCGCCGCGGCCACCACGGCTATTTATGTCGATGGCACGGCCCGTCAACTTGTCCTTGA
AAATCAGGTCGGCTTTGGGCACCGTCACAATCTTGCTCTTGGTGTGCAGCTCCACGCGCG
CGTGCAAGTCTGTCGTGTCCTTGACGATACCCAACAGGCCCTTGTAGCCGCCGCGGCGGA
TCGTCACTGTCTGCCCCAGTGCACGGTCACGGCCCATGACGCGCTGCGGCGCCTGCATAC
TGCCCAGGCCGCCCCGGCCGTTGCGCTTCATCGCCGGGTTCATCGTGCTCAGGTCGGGCC
CGCCGGCCGTCGCGCTCACACGGCCGCCCTTGGCCGCGACCGTGCTGACATTGCTGGCGC
GCGCGACAAACACGCCGGCATCTTCCGTGGTCGAGTTGCTGTGCATAAACAGGTACGAGC
GGTGGATGTGGATGATCTTGCCCTGGCGCTGCATGCCGCCGTACTCCTTGACGACGTCGT
CGAGGCGAATCTCCGAGCCGTTGCGGTCCGCCGCCACCGCCATCTTGTTCTTGGGCAGCA
AATTGCTAATCTGCGACGGCATAATCGTGCGCTTGTCGCCGTTCTGGTCGAGCGCCACCA
GCGACTCCCGGTCAATCTTGATGATGCAGCCGACCGTCGACAGGTCCAGCTGCACGAGGT
CCAGCAGCGAGTACTGGCCCAGCGAACCCTGGCCGCCGGTGTCGCTGGCCTCGCGCAGGT
CCTTGCTAAAGACGGTGATTTCCGTGTTGCTCTGGTCCGTCAGGAGCGTGACGCGGTCCT
CGTCAATCTTGACCACCATGCCGACGTCGTCGCGGAAGCGTCCGCCAATGACCTTAACGT
GGTCACCCGCACGGAACCGCTTCCGCAGGCCCTTGGTCGGCGCCTCTATCGTCGTGCCGC
GCAGCTCGCCGTCCGTCACGTCAATCGTGACAATGTCGCCCACAATGTTGGCGGCGCGGC
CGATGACGCCCTTTTGCTCGCCCTCGTAGACCTCGACAATGTCGCCCGGCACATACGTCA
CGTTGGCGTTGCTGTCCTTGAGACTAGCGGCGAGCGCCTTGAGGTCCAGGTTCTCGGTGC
CGTCCTCGGCGCCCAGCGCAAACTTGGTCACCTCCTCGAGCGTCGGGTTGACGTCCTTGA
CAATCAGCATCTGGAGCTTGATGTCCTTGGTCAGGAAGCCGTTCTCAAAGTAGTCGCCGT
TGTACGTCCACGTGTTGGGCTGCGCGTGCGCCAAGATGTTCTTGGGCCCGCGCTTGCGCG
CCTCGACCTCGCTGAACAGCCGCTGCGGCGGACGCGGGCCGGGCACGCCAGGGGGCCGCC
GCGCCGCCTTACCGTTGGCGCCCTTGACCGCGGCCAGCTGCTCGTCGCGCACGCCATAGT
CGAGGCGCGGAATGAAGCGCACGCGCGCTTCGAGGCCGTTCTCGGTGACGTCGAGCACCT
GCGCCAGATCGCCCGAGTACTTGAGCGGCCGCCGCAGCCGCACCCACGCGCCGGGCTCGA
GTGTCGGCGTCTTGGTCACACGGAACAGGTCTGGCATGTCCTTGATCTCGACCAGAATCA
GGTTGTTGCGCGGGTACACGTTGAGCATGCCGTCGAGCGCCGTCATAATGTCCGTCTGGC
GCAGGGCTTCGACGTAAATGTAGCCCTTCATGACCGATTGCGGGCCGCCGCGCTCAAACG
CCGCCGTGATGCCCAGCTCGTCCTTGGTGCCGAGGCGCTCCTCGATGCGCTTCATGATGG
AGAACACCACCTCGCGCTCCTTGCCTTCCTTGCACCGCACGGCCCAGATGCTCGGATCTT
CGACGCTCGGAAGGAGCAGGCGGCGCGGCACGACGGCAGAATCGCCCAGGCCCTTTGCCG
GGCGGCGGTTGCCGTAGCGCTGGCGCAGGATCTCGGCCTGCTTCTCGGCGTCCAGGCTCT
GCTCAAGCTCGCGGCGGCGGTCGAGCTCGCGGTGGCGGCGGTCGTCGTTCATGCGGCCGC
GCTCCTCAACGTCGTCGGGGTGGGCATTGTCGATGAAGTCTCCTATCTCTTCGCCCTCCT
TTTCGTCGTCCTCGCCCTCGTCCTCGTCGTCGACCTCGGCTTCGATATCGAAGAAGGCGG
CCCGGCTGTCGCGCTTATGACGCTTGCGGCGGTGCCTCTGGAGACAAAAAACACGTCAGT
ACTTGTTCCGCCATCTACCGCTTGGGTCGCGCCAAGCGCATTTCTTACCGATGATTGGAC
GTCGTCGTCGTCTTCGTCTTCGTCTTCCTCCTCGTCTTCCTCATCCACCTCGTCATCCTC
GTCATCCTCGTCGTCTTCATCGTCGTTGCGACTCCGCTTCTTTTCTCTCACGTCCTCGCC
GTCATCCTCGTCGTCGTCGTTGTCGTCGACGGATCGCCGCCGTGCACTAGGGTCTGCCTT
GACGTCGTCGCCGTCTGCTTTCACGCTGTTTCCATCGTTTTCTTCATCATCGTCGTCGTC
CTGCCGGCGGCGTCGTCGCACATTACTGTCGTCTTCATCTTCGTCGTCGTCATCAACCAC
GCGCCGTGACGACGATTCGTGGCGTGGTGCCGGGCTGGAGCTGCCAGCCTTGGGCTCAAC
GTCGCCGTCGTTGTCGCCCTCCTCGTCAGACAAGTCGGCCGGTGCTGGGTTGAAGTTGTC
GTCGTCCGACTCGGAGTCGCCACCGTACAGCAAGTCGCGGGTCGACATGGCGATGGCGTT
GGTGTGGGAAGAAATGGGATAAAGAAGAGGTCGAGGTAGAGAGGGTTCTCGGTGGAAAGG
TTGATGCAGAGGAAAACATAAAAGAAGAACGAAGCTCAAAAGTGGCGACTGGGAGAGAAG
AAAGAAGCTTGGAAAGAGAGACAGAATGAAGCAATGTGAGCAGAGTGTGGAGGAAATGAA
CTGGGCCGTGTCATCGACGGAAAGGGAAGACAAGGAGCGTCAATGAAGAAAACGGACGCG
TAGCCTGATATAACGTCGGCTCATCCGCTGCTGTTGGTTGTCAGGTTCCTTTCAACCTTC
TTTTTCGTTGGCTTTTTGCTGTTTGGTTGCGTTTGTTTCCTCGAAAGTGAGGTTGCTGCA
AAGGCCTGGCCACAGCAGGAGCAGACTTTTGGCGCGCCCTGCACGCCTGCCCAGAGACAC
TAGCGCAGCTGTTGGTTGCTCCTGCCTCCCGGCTTCGACGAGCACGGCGCGGCATTAACG
TTCTGCCGGGCATGCAGCCAATTAGAGTGGGTCCGTCTCCAACGAGGAGCTGGCTTATGA
GGACATAAGCACAGTTGCAATTTTGCAGCGGCTTTCCGCTCCGTTACATAAGCAAGCCAA
CACCTGCGAATGCCAGCCGCCAGCAACCGTTCCCTGTAATAACTACCCCACCAAAATAGG
AAGCTTCCTGGTTGACCTGAATGTCTCGGGCGGCTGCCAGTGAACTGAGTCGACGACGTC
GCACCTTGCGTCTCCACGAACGTCTTTTCAGCGACTTGCGACGACCGCGGCGGCAATACT
GCGGACTTTGTCGACCGGCTGCTCGTGTTGAGCTGACGACAGAGCGGCACAACGGGCCAG
AGCCCCCATTCCGGCGACGGACGTTGGCGACGTTTTGATTTAACTCGGACATTCTTTTGT
CAGCATTTTCTCGACGGCCATTGCTACGGAACAGCCATTCGCCATTCTCGATTCTCGTCG
CCATCTCGGCACCTCTCCCTTATTTCCTTACCCCCCCCCCCCCCAACCCTCACAGCTGCC
ACGATGAACGCGTCCGTTCCCAACGTGCTGCGGCCCGGCGGCTCCCGCAACACGCCACTC
GGCCTCGCAGACATCCGGCCGCGTGCCGACTCGAGCCTGTCGGACGGATTCCCTGGCGGC
TATGATCATGCCAACAGCCAGCCGGGCAGCAGCAACTACTTGGCACCGTGGGCGCTGTAT
GCATTCGACTGGTGCAAGTGGCCATCGACGGGCAACGGCGCCGGCAAGCTGGCGATTGGC
AGCTACCTCGAGGACGGGCACAACTTTATCCAGATCCTGGACACGCATGTCAGCCAGACG
ACGATCGAGTCGTACCAGCCAGGCACGTCCAAGTACCAGCTGGAATTTACCAAGGTGGCC
GAGGCCACGCACACGTATCCCGTGACACGGCTGCTCTGGGAGCCGCCATCTTCGCAGAAG
CAGTCTACCGATCTGTTGGCGACGTCGGGCGACCACCTGCGGCTGTGGTCGCTGCCCTCG
GACACACCGACATCGGCGACCAGCAGCACGATTGGGCGGCGGGACGCGGGCACCACCAAG
CTGACGCCGCTGGCGCTGTTGTCCAACTCCAAGACACCCGATCATACGGCGCCGCTGACG
TCGCTGGACTGGAACACGGTGTCGCCGAGCCTGATTATCACATCGAGCATCGACACGACG
TGCACGATCTGGGACATTCCGTCGCTCACAGCCAAGACGCAGCTGATTGCGCACGACAAG
GAGGTGTACGACGTGCGCTTCTGCGCCAACAGCATGGACGTGTTTGTCAGCTGCGGCCAG
GACGGCAGCGTGCGCATGTTTGACTTGCGTAGTCTGGAGCACAGTACTATCATCTACGAG
CCCACAGGCAAGGATGACCGGGGTAGGTGACTTGCCCTCTCTTGTTGTGTTGTCTATGTC
GCGTGTTTTTTTTCTTCTTTTTTTTTCTTTTTTTTTTTTCTCTCTTTTCTCTCTTCTGGC
ATGGTTTGCTAACTACGTCGACATGCAGACGCCCAAGGCGGTAGGATAAGTCCGACACTC
GCCCAGCAGACCATGTCCAACCCGCCGCCCCTGCTGCGCCTCGCCACCTCGCCCCACGAC
ACCCATCTGCTCGCTACGTTCGCCCAAGACTCGGACGTTATTCGCATCCTGGATGTCCGG
CAACCTGGCCAGGCCCTGCTCGAGCTGCGCGGCCACGGCGGCTCTGTCAACTGCGTCGAG
TGGTCGCCGCACCGTCGCGGGACGCTGGCGTCCGGCGGCGACGACTGCCAGGTGCTCATC
TGGGACTTGCTGACCAATAACAGCTCGTCGCTGGCCGGCAGCAGCCTGGGCACCGGCGGC
GGCAGCGGCAGCGGCACCATCAGCAGCAACAGCGGCGCCCCCGGCGCGCCTGGGAGCGGT
GCGGCACCGCCTGCTAACGGCACGACACCGGCCGAGAACGCGCGGGCACCCGTGGCGGCA
TGGCAGTGTGACTATGAGGTCGGCAACCTGGGCTGGGTCCCGCGGCTGGCCAACAGTGAC
GCTGGAGAGTGGCTGGGAGTAAGTGGCGGACGGGGCATCTGGGGTGTGCGTTTCTAAGCG
GTGGAACGGCCGAATGTTTTGCATGTACGCGGGCAAAATGGGGTGCGGGCGTTGTATAAG
CGCAGCCCGCAATGGGTACCTCGGCGCGTGCCTTTTCTTTCCCGCCATTTTCTTTTCCCT
CGTTTGTTTTATTCTTAGATCAGAGCCTCTTTTTTTCTGCCTAAACAACATTTTAAAAGC
TAAGGACGGTCGCCAGCGTAGACGTGCATTAATGTTATGTATGTGCAGTTACATATGCAT
ACAAACTGAGGACGCCAGTTCTACAGCTACCTGCACCAGCCTACAGTCTCGCCTTGCCCG
GGTCCTTATCGTCGGCGCCGTCCACATCGACAATCGCCTTGCCCCAGACCCGCCTGTTGG
CAATGTCCTGCAGCGCATCCGCCACCGCGTCCAGCCCCCGATATGGTCGATTGTAGACCA
CCGGCTGGATCATCCCCGCGGCAATGATGCCTTCCAGGCCGCGCCAGATCTGCTGGTTCT
CGTCCGGGTCCCGCCGCAGCGACTCGCCGTACCGGTAGCCAATGATCGTCGCCTGCTTGA
GGAGGACGCGGTTCATAGCCACCTGCTCGAGCGTCGTATCGTCGCGCGCCGCGAATCCCA
CCACCAACACGCGGCCCCGGTGTGCTAGACACTTGAGACTCTCGCTCACAAGACCGACCG
AGTCAAAGACCACGTCGACACCGCGAGCATTGGGCGTCGCGTCCAGCACACGTGCCCACC
ACGGCTTGCCCGACGTCGTGTCGGACGAGTCAATGACCACGTCGGCGCCACAACGCTTGG
CCACGGCACACTTTTCAGGGCTCGATGCGATGGCAATAACGCGGCAGCGGCCATAGCCGC
CGTTGGCGGGGACAGCGCGCGCGGCAATCTGGACGGCCATGCAGCCCAAGCCACCGGCGG
CGCCGAGCACGAGCACCGTCTCGCCGGCGTGCAGCTGGGCGCGCGTCACCAGTGCGCCAT
AGGACACCGGAAGCGTGGCAGCCATGCCGGCGGCGGCGGTGTAGCTCCAGCCACGCGGGA
TCGGACTCAGTACAGAGGCGGGGACGGCGATCTGCTGTGCATAGGCGCCGAGGGACGAGC
CGAAGACGCGGTCGCCGAGCCGGAAGGCTGCGCCAGGGCCGGTGCGCGGCGCGTACATGA
CGATGCCGGCGAACTCGAGGCCCAGCGTGAACGGCGGCTTCACATGGCGACGGTTATTTT
GGTGCTTCCCACGGGCCTAGATGGAGACAGTGTCAGGTCTGCCGAGGAATCATATGGCCT
GAAGAGGGAGAACGCAACCTACATAGAGGGTGTCGACGAAGTTGACGCCGGCGGCTTTCA
CCTGCACGACTATCTCGTCCTCCTTGGGCACGGGCGGCGCTACGTCGGAGACGGCGACCT
CACCGAGGTTCTGAATTGTTAGACGGAAGAATAAACGAGCAAGAGAGCTCTCCGGGTCAA
AGGACGTCTTCAGCTTGCTCACTGACCTCGACAAATTCGCGGAACTGGACCGCCTTCATG
GTTGCTGTCGTGTGTTGGTCATGGGCGCCGCCATCGCCGGAAGGAACAAAAATCAATAAT
AAGGAAAATAAATAGAAAGGATTAGAGCCAAAGAGGGACAAGTCAACTGCCTCGCGACAA
AGGATGTTGGCTTTCCGCAACCGTGGAGTTCGACGCCAGGAAACTCGGCTATTAATTTCC
TCCCCACAACGGACCGCCGAATCGCGTGCGCATGACGCAGGGGCCTACGCCAACTAACAC
GGCGACCCGTCAAACCCAAGGCTCAAGCCGGCTATTCGCGCTGCTTACACACTGTCATGG
GTCGTATTAAGAGGTAAAACGCCATGATTCGGTCCACTGCTTTGCGTAGCACAGAATTCC
CAAGAATAATACAGGACAACAATTACGACAACTTTTCAATTTTGCGCATCTCATATCTAG
TCTAAAGGACGGGATCGGTAAGCATGCAAAGAGGCCACGGCGCACACGTATATGCATCTC
CCGTGGAATGGGCCAGCCTGGCTGGTCGTGTCGTCACGACAGCAGCGGAAGGGGTTTTTA
TGGTTTGTGTTTTGAATAAGAGGTAAATGAAAAGCCGGCAAGACATAAGAACATGAGAAA
CAAGACAGCGCAAAACAAGAAAATAGGAACAAATGCAAGCCTTTCATCCCACCTCTTTAT
CTACCCGAGATACCAAACAGAAAATGGCACTTCAAACATGTCAACATCATGACGGCATGA
CAGCACGACAACATAAAGGCACCGACAATGACAAGGCGAAGGGCACGGTACCATGGCAGC
AGCCAGTCTGGGACCGACAATCGGCGTTCGACATGCGACGGAGTGGAAAGGCAACGGCGG
TGGTTCGAGAGGCACGAGCGGTGATGTGCACCCTGTCAGGTCAGCACGATTCGGATGGCT
CTAGGCGCATTCTCACCGCGGCACATCACATCGGTGTCTTTCCATCCGATGTTGATTTTA
CCTTCACTCCTGGCCAATGCCGAGGTGCTCAACGTCGGCCTTGACGATGCGCAGAGTGTT
GGTGTTGCCAACACCGCCCTTCCAGCCCTGCACAACGACCACGGTGTCGCCCTTGGTCAG
GACGTTGAGCTCAATGGCACGCTGCACACCCCACTTGATGCGGCGGTCCACGTCCTCCTG
CCAGTTGACCTCCTTGAAGTCGGGCTTGGCCTCCGGGAAGTAGAACGGGTACACACCGCG
GTACAGATGGCTGTACCGGGACGCAGACGGCTGGCGCGTCACCATGAAGATGGGGCACAC
GGGGCGGAACTTGGACAACAGGCGTGCAGAGTCACCCGACGTCGACAGAACGATAATGCC
GCCGGCGTTCAAGTCCAGCGACGCCCGAACAGCGGCCATGGCGCACGACTCAGCAATGCT
AACGGGGCGCTTGACAATCTGGCACAGCTCCTCAAAGTGGCTGACGTACGGGATCGTGTT
CTCGGCCTTGAGGCAGGTGTCGCTCATCTCGCGCACCGCCTCCTGGGGGTAGCTGCCCTT
GGCCGTCTCACCCGACAGCATGACACAGTCGGCACCGTCCGTGACGGCGTTGCCGACGTC
GCTGATCTCTGCGCGCGTCGGGCGGGGATTCTTGATCATCGACTCCAGCATCTGCGTGGC
GCAGATGACAGGCTTGCCGGCCATGTTGCACATGGCGATCAGCTTCTTCTGGGCCGCGAA
CACCTCGGCGGCGGGGATCTCGATACCCAGGTCACCACGGGCCACCATGACACCGTCGGT
CTCGGCCAGAATCTCGGGGAAGTTGTTCAAGCCCTGGCGGTTCTCGATCTTGGCAATGAT
CTGGATGTGCTTGCCATCGGGGCCAAGGACCTCACGGATGTCCTTGATGTCCTGGGCGCG
GCGAATAAACGACGCAAACACCATGTCGACGTTGTTCTTCACACCGAAACGCAGATCGTT
CTTGTCCTTCTCGGACAGCGCCGGCAGGTCGACATCGGTGTTGGGCAGGTTGACACCCTT
CTTGGACGAGATGAAGCCGTTGTTGCGAGCCTTGACCTTGATGGTCTTGTCGTCCACAAC
CTCCAGCACGTCAAAGGCCAGGACACCGTCGTCCACGTAGATTTTGCGGCCGGGCTTGAC
GACCTTGGTGATGTTCTTGTAGTCGACGTACCTGTATTGTGGAGGGTGGGGGTCAGCCAG
AGAACAGGTGTGGGGTGCGTGACGAAAACGGAGAAGCTGGCGGGGAAGTCCTGGGAGCAG
GAATGAGTAGCTTACATGTTGGCCGTGTCGCAAGCAGTGGCGTACTTGTCATCGGTGGTG
AAGTTCATGACAGTGCCAGCGCTCAGTGGGATGTCCTCATCGTTCTTGGTGTTGCCAGTG
CGGATCTCGGGACCCTTGGTGTCGAGGGCGATGGCAATCTGGCGACCGGGCTGGCTGGCC
TCGGCGGCGCGGGCATTGTCGATAACAGACTGGTGGTACTCGTAGCTGCCGTGAGAGAAG
TTCATGCGAACAACGTTCAGACCGGCCGAGCGCAGGCCGTTGATGGCCTCGATGGAGTTG
GTCTTGGGGCCAATCGTGCAGATGATGGACGTCCGGCGGTAGTTCTTCTCAGGCTTGGCA
TCGGTGTTCAGACTGGCGAGCCAGTCAATGCGGCCGCCAAGCGACAGGTGGTCAAGAGCG
TTGGCAACCATGTTGGGCGCTTTCAATGGAGAGGAAAAGGTGTTGATCTTGGTGTGGAAT
AAGAGGACAAGTGCAGCAAAAAGAGGTGCGAGATGGTGGAAACAGCTGCTTGTCGATTGC
TTGTCTGTTGGAAAGGGGGAGAGCTTTTGTCAGTCGTTGAACTGCGCAGGACAGGAACAG
TTGGGACGATTTTTTTTTTTGCTGAGCTTTTTTTACCTTTTTTTTTCTTTTTAATTAGGA
CGATGGCGGAGGGGTCAGCTAATCGCCAAGATCCACACCGCTGCAAGTAGCTAGTGTAGT
TGCGGGATGCTGCGTCAAGCGACAAAGGGCCGTTTGGGGTGAGGGGAATTGGAGACTCGC
AGAATGCTGTTTGTGTTGGGAAAGGAGGCGGGATATGAGAATAAAGACAGAAAGGGAAGA
CGAAGCAAAAGAGGAAGAAGAGAGGGAAGAAAAGAAGGAGATGCGAAACATGAGGGAAAT
CAGAAATGAGACAAGGCAGGAAGGCAATTGCCTGGTCGATAGAGGGATAAAAAAAGCATT
GGGGAAAGTGCCTCAAGTCGCAGTGCAGCCTCTCTGTCGCACCTTCCCCCATCGCTCAAT
CCCTCGTTGTTGCTATTTCCCCATTCGGTGATTCGCCAGCCCTGTACCGAAATTCTTTTG
CACGACCTCCGTTGTCCACAGATTGCAACTGTGCTGTTCACCGTCGCTCCTTCCTTGTCC
CGCTCATCAAGGCAGCCACTCAGCTGTCTTGCTTCACGACACTTGTTCGTTCTTGCCCTG
CCAACTGGCTGTTGCCGGGCTCCAGGACTCATGGAGGGAAGGTCCGACCAGCCGCATTTG
TTCTGCTGTGTCTCGTCTCGCGGCCACTTTTTTCTGGGCATTTGCCTCTGAAACCCGTCT
TAGGCTTGACAAAACAGCGGTCCAAGGCGGCGTGGGCCGCTCGCGCCACGCAGCAGCGAT
TGGACAACTGGCAGGAGCTCGCTGGAAAACGCGGCGAAAATAATAACCCCTCAGTGCCGG
CCGCGCCTAATCAGGCAAGGCGTGGACGTCCAGCGCCTCAGTGATCAGGACCTTCAGCTG
TGTGTAACTCGCGATAAGATTTGGGAAAGAGCGAGCGCTTGCCAATCCTCAAAGGCGACT
TGTTTATAAGCAAACAAAAGGCGCTGAACAGCGCTGGCGACCTCCCTTGTTTGACAGCTG
AGGATGGAGAAACCAATGTGGAGAATGCGCCAGACACCAACTGTGCACCTAAAACTAACG
GTTAGAACTGGTTGGCCTTGTATGAGGGGCATTCTGATAAGACAGGAGGTCAGGGGAGAT
AAGGGGGACTGATCAGGAACCAACCTGTTATAGCAACCTGTTATCGTCGGTATCTTCACG
TGACGCCGCGCCACAGCTCGTTCGCTCCCGCCACCTTCCCTCCCCAGCCATTTCTTCTTC
CAGGGTGGGAAAGGCATTGGTTCGGCCACTGTAGGAATGTCTCGTGCCGATAATAGTGGC
TGCCTTCCCCTCCTCGGTTTTGTTGCCCGTTCCGATCTCTCCATCCTGCATCTCTCTCTT
TCCCCGATCTAAAGCAAGACGCACGGCGTACGACTCACCTTTTTTGACCGACAATAGAAA
AGGCGCAAGAAAACAGAAATCGAGAAGGAACGCAAAATCCCCAAAAAAGGAAGCCACGCT
CGGTATCGCCAATTTGCGAAATCTCCGTTCACCAGACAAACCGAAGCACCAATCCTTGTG
ATCGCACGGGCAACCGCCTCAACTCGCTCGACCGATTTTCGAATTATCGAATACTTTCCG
GCTTGCCCAGCTGCAAATATGGTGAGTTCCCGCACCACTGCTGCTGTCGAACTTTTTTTT
TCTTTTTTTTGGCAGAAAAGAAAGCAAAGGGCGGATTCGTGTTTCGGCTCTCCCGCCTTT
TGTTTTTCGCTCTGTCGTCCCCATGTCCGAAAGAGACGTCAAGAAAGCTTGCCTGGAACC
ATTTTGCGGTCCTCTCGGGTTCTTCTTCTCTCTCACACTTCTCTTTTCTAGCTCCTCGAC
TTGCTGACGTTTGGTTTGTGGTCAAAGTTTGGCCGCCTCACCCACTACGCATTCGATGCG
GTTCTCAGTAAGTTTTGGTCCCGGGGCCGACCCAGAACCCCAGAAGGAGGAGCGACGAAG
GAAAGAAGGTGTGTGGACAGAGAACTTACCATTTTGACAGTTTCTGCCTTCCTGGCCGGC
ATGAAGCGCTCGACCGGCTTGACGTAAGCGAAACAACGACAACGTTCCTGTCCCTTTTTG
CGAAGATCCGTTGAGATCGAAGTTGACTAACTTGTGTCCCTCGTCTTTCTGGGGGTCGCA
CTAGGCCCAGTATCAAGACAGACAAGATTGCTGGCGACAACAAGGAAATGAACAAGTGGA
TCAACAAGTACCTGGGCGTCGGTGAATGGGTCATGGACCAGTCCGTGGCGCTCGCCGGTT
CCAGCAGCTGGTTCGAGCGGACACGGTAGATGTCCTTGAGAGACATCGTGGATGGTGGTG
CTGCTCGACCTCCGAAAACGGATAAAAAAGAACGAACCCAACGACGATAACGATGGAATG
CTGGAATGCTTTCTGATGCTCCTTTTTTTGTACTTCTTCTCCGGGGTTATATCTGCATTT
TTGTTCCTCTTGCTGCTGCATGACGTTTCTTTCTCTTCTCTCTTCTCTCTATTGAGACTT
CATCGGCTTCGTGTGGCCATCGTGGCTGGTGTGTTTTGTCTCTTGCGGAACTTCCATTCT
TCTCTGCTCATACCGTATTTTTTTGACCTGGCGCTCGGCCGTCGTTCTCCAGTCCCCCTG
GCTCCTTTCATTTTTGTTCTCCGTGTATAGGAACTGTGACAATATATTGAAAGTGTAGCG
GTTAATGACAACTCTGTCGAAATATATGAAATGTGTGCCTCTTGTGTTCAAACGAGCTTG
GGTGTAAACGGATCTTGAAGAAGGGGACATATGTCGTGTGCCAACAACGACAAATTAAAG
CGGGAAATGTGCATGAGATGAAGAATGAGTGCAAGAATGTTACTTTCGTCGGGCGGATGG
CGGGTGGCCGTGTCATTTGTGGGCACGATCCTGAAAAAAGCTGGGGTGCACTGGGGTGCA
CTTTACCGAGCAGCAGCCGGTGTTGGACCCTTTTTTTGTTCATTTCGTCACCAATACTTT
CACGTGTAAGTCGGCACCAGACACAAATCTACTGCGGAGTATGCCAACGAATCGTCTCAT
TTTCGCAGATAATTATCGCGAGCCGACCTAACGGCCTCCAACGGGTCTCATTAAATTAAG
TATACATCATAACACTGCTATGAAATCCAAACATGCCATCCAATGAAGAAACACAAGTCC
ACAACTCCATGCAAAATGGTCGCAATAATAAACAGTTTAATCTCACAAATAAAGCCCGGG
ATGTACCGTCCCGCGACCTCTATGGCTCGTTATCATCGTCTGGTTGATGTTCTGATAGAA
ACTCGGGTGGAATCTCGTTCTCGCTGCTATCGTCCTTGTCGTTGTGGCGGCTCTGTCTTC
CATTCGCACTGCTCGTTTCTTCATCACCGTCAAGCCCATGCTCTTCAGTAACGAGCAGCC
CGGGCGGAACATCGTTGTCGTCGCTCTCCGACGCCGTATGGTAGCCCTCGCGATCACGGC
TACTTCTTGCTGCCACAGCCGATGCATCACTTATAGAGAGGGCCTGTCGGGGCGTAGCCG
AGCTGTCCTCGAGGCCGTCCAGGACGATCCCCGGCGGCGTGGCGGACTTTGTCGTGCTTG
GGCCAAGAGTGGCATTGAGTTGGCTATTGTCGGGGCTGGTCCGGTCGTCGCCATCATTGT
CGTCGTCCTCAATATCAAGCCCAGCATCGCGCAGCGACTGTCGCAGCATATTCCGCGCCT
CCTGAAAGGCCTCAAGCTCAGCCCCAATTGCACAGATGAGTAGATTCCAGCCCTTGTCCT
CAGCTTTCTCCACATGGCCACGCAGGCCCTTGATCACCGTCGCCATTGTCTGCAGTTGTA
TTCGCATGCGCTCTTCCGGTGTCGGCGTTCTCGTCTTGCCCTTTTTGGCGCCCACGTCAT
CCTCGTCCGTGTCGCCCGCCATTTCCTGGCGCAGATTGGCCTCAAAGTCGGACACAAGCC
GGACAGCTTCCTGCCAGACTGCGCCACCTTCGTCTAGAGCAGCACGTTCCGAGTCGACCT
CGGCCTTGCGTCTCCCCAGAAGCAGGATCTCATTCTCCCACCAAAAACGTGCCATCTCGG
CTGTGCGTCTCTCGGGGAGAAGGCGTAGGAATTCCAATCCGGCAGATGCATCGATGTCTT
CGTTGGTTTCGCCATCGCCGTCGCCAAGCACATTGTCTCGCTCCTCTAGCCGGATACTGC
CCTCTTGCGGGCGTTCGCTGTTCCCAACAGGTGCACCCAACGCATCGATGTCGAGCGGTT
GGATGGGCGGCCGGCGCAGCACGGCCGTCAGCTGTGCGTCCACTTCCTTGAGCGCACCGC
GGTAGCCACTGAGCCCGGACTCACGCTGGCTCATAGCGTCCTCAATGCGTCCCTCCAATG
TTCGCTTACGCTGCCGCAGCATTACCAGCTGGTCCTCGAGCTCGGTGATCTGTTGGGTGG
TGCTGGCATGTGCACTGCGCAAGGTTGTAAGCTCGCGCGTCAGTGGCTCGGCGTCGTCTG
TTTCCAGGGACTGCAGCTCGCGAGCAATGTCGCTGCGGCGACTCGCTAGGCGGCGCAAAT
GGGCTAGAGCGCGCTTCCGTGCCTGCAGCGCCATCGTAAGCGACTCATCCTCTTCCGCCT
TGAGGTCGGCCAGCAGCGAGATGCTGCGGGCGAGCCCTGCGCGCGCAGCCCGCAGGCCCA
GCTTGCGTGGCTTGGGCTGGCGGACAGGTATGACGGCACCGGTCGGCGCGGCACGCTCGG
TGGGCAGGCGGAGGGACCGGCCGGCAATGGACTCTGCAGTAGGCGTGTTGCTTCTGGTAT
TGCTTCTGCTGCCTCTGCTACGTCCTCCACCGCCGCTTGAAGGGCCAGGGCTGGGACTCG
GGTTCAGCGGTCCGCGGCCCAGTCCCGCCGACAGGCCCGACGACTGGACGTCCAAGAAGT
TCTGTATCTCTTTTTGGAGGGCACGCTCGCGGCGCTGCAGTATCGTCCACGTAGAGTCGC
CGTCAAATTGCGTGCCATCGCGTCTGCGCTGTTTATGCCCGACTGTCGTTTGTCGAGGTT
CTAAGATGACCGTGTTTGTTGGAAGCCGAATGAAAGACGCCGCTGTGGCGGTCTCTGCGC
CGAGGTTGTTTCTGCTGTTGCTGCCACCGTGGCGCCGACCGTATTCAAGGGCGGACCCGC
TGCTGCCTTCCGCATCACGGAACATGAGAATAGAAGTAGCAATGGGCGGCGGCGGGCCTG
CAAAGAGCGCGGGTTGCCTCGTCTGGCTGGCCGCTTGATCCTCGGCGTAGTCGTAGTCGC
GCGGCCGGCGGGATGAAGCCCGAGATGAAGACGGCTGATCTCGGTAAGCATCCCTGTAGG
CGAAAGCGACAGACGATGGGCCGGACTGAGAGGGGGAAGATTCGGGGAAGAAGTCGGGTG
GTTCAGGATCAGATGCGGAGATGAGGACAGACTGTGACGGCCGTGGTGAGAGCTGTTCGA
GGTCGTACTCGCTTGGCTTGTGGCGCAGCGGTTTTGTGTGCAGCGGAAGCACAGGCGAGT
CGTCGCGGGACAGCGAGAAGCGGGAGAGGAAAGATGAGTTAGCCATCTTGGTGTGCGAGT
CGACGTCAAGATAAACAGGTTGTGGTCGGAAAAGACGCGCTGAAAATGAAACTGGTGATG
TCAGAAGCGATTCTAAACAACACACTTGTGTGGACGGGGGGAGGGACAACAGGCACAGCG
GCCGCCGTGTTGTGTCTGAGAATATGTTCTAAAGAAACGCCATGCAATAACGATGTTGAG
TGTCCGCAAAGTGTACGACATGGTTTTGTTGTCGTTCAACCTGGTGTGCTCAGATGATGC
CGTTGCCTGATGCAGGTGTCTCACTGAGCAGTTGCCCATGTGCCAAAAGTTACACTCCGC
ACAAGTTGCTGGGCAAGGCAGGAGCTCTTGCGGGGCCTATCCGCAGTGAACGCGGGAAAG
ACCAAGTGGCAGAGGCTGGCCTGGCCCATATTTCATGTGACCACCCGCGAACCTGGTTAA
GTGCTTTCGCCCAGCGCGTTTAGTGGGCCTAGCTTCACGCGTCTTTTTCTGCTCCGCTCA
GGACCTGGAGAATCCTCGACCGCGTCGTGTTTCCTCCACCCCTTTAACTTCCCCGACAAG
CTGGCACACGCACCGTCTTGTTGTCGAACAGGACGAGCTGTGCCATTGGTGACTTTGTTC
TCTATCCATTCCTTTCAAAACGAGCCGTTCAATCGACCCTGCTTTTCGTTGTTCCTTCTT
TTGCCGTTCTCATTTTCCTCGGATTTCTTGCTTTTGTTTTCTTTCTTTCGTTTCTTCCAT
TCTATTCTTCTGATTATCGTTCATCCCTCTTCACAGAATCCCCTTCACGCCCATTTGCCA
CCTCCAGCATGGCGGACGCTCGCACGCCGGCACGGCCGCCTGCCCGTAAGGCGGTGGCGC
TGTCGACCGGCAAGCAACAGAGCATCCTCGGCTTCTTTGCAAAGACGCCGTCGACTGTCC
GCCCTTCGGCATCGAAGCCGCCTCGCAGTGCCGCAGCCACCGCCGACGACGAAAACGACA
GCACGGCTCTCTCCTCGCCCTGCCTGCGTGAGACTAAGGCCAACCCTCGTGTGTCCTCGC
GTGCCGCCCAGATTACGCCGTTGCCCAGCAGCGATGCTGCCGAGCCATCGAGTTCCCAGG
AGAACGCGGCCACCCCGTTGGACGCCTCGACCAAGGTACCGAAGACCGACGCTCTCCCGT
CTCCATTTACACCTGCTGAGACGGCACAGAAGTCGGCCAACCGTCTTGCAGTCCCGACTA
GCAGTCCGACACGCAAGGTAAGTCGAGCGGCAGAATTTGGATTTTTTTTTTTTGGTTTTA
TTTTGGTTTTGGAACTCGTCTAACCCTCCCAGGCCCGGAAACAAATCAGCTATGCAGAGT
CATCCGACGAAGACGATGATGTCTTTGTGGCCATGACGGCCAACCAACGGCGTCACCGCA
ATCGCACGCGAACGGTGGCAGACGACGACGACGATGAGGACTATGCGTCCGGCGGCGCTG
AAGACGTTGGTGCAGATGAGGATGGTATGTTATATTTGCTTCTGGCTCCTCGAAGCCAAA
ACCAACTGACAACTTTTCAGATGAAATGGCCGATTTTGTTGTATCGGATGAGGAATCGGA
TGCCCCGTCCAAGGCCAAGAAGCGCAAGCGGCCATCCAAGGCTGACGCGCCCCGGAAACG
GCCAACACCCACGCCGACACCCGTCAAGGACGAGAATTACGATGATTTCGACGAGGAGCT
CTTCAACGAGGTTCCCTCGACATCCACGGCGCAGAAATGGCGCTTCGACCCCGACAACGT
GCAGGCATCTGAGCCTAGGTCGACCTCAGCAGCTTCTGCGCGCACGTCGACCAACGCAGT
CTCGACTGCCAAGGCTGGAAAGGAGAAGGCGCACACCAAGGAGCCCGAGGACCGCTACAC
ATGGCTCGCCAACGTCCGCGATATGGACAAGAACGAGCCGGGCCACCCTGACTTCGACAA
GGGCACCATCTATATTCCGCCTAACGCGTGGCACAAATTTTCGCCTTTTGAGAAACAGTA
CTGGGAGATCAAGCAGAAGCTATATGACACTATCCTCTTCTTCAAAAAGGGCAAGTTCTA
CGAGCTGTACGAGAATGACGCCACAATAGGCCACCAGCTGTTTGACTTCAAGATGACTGA
TCGCGTCAATATGCGCATGGTCGGTGTGCCCGAGAGCTCGCTCGACATTTGGGTCAATCA
GTTCGTCTCCAAAGGCTACAAGGTCGCGCGTGTCGACCAGATGGAGTCCGCCCTCGGCAA
GGAGATGCGCGAGCGCGGCGCCTCGTCCGTCCCGAAGAGCAAGCAGGACAAAATCATCCG
CCGCGAGCTGGCCTGTGTCCTAACGCGTGGAACGCTGGTTGACGGCAGTATGCTGCAGGA
TGACATGGCCACCTATTGCGCTGCCATCAAGCAAGGCATGGTCGACGACAAACCCGTATT
TGGTGTTGCTTTTGTTGACGCTGCTACCGGCCAGTTCTTTTTGTCGGAGTTCGAGGACGA
CGTCGACCTGACCAAGTTCGAGACATTTGTCGCCCAGACCGCGCCGCAGGAGCTGCTTCT
CGAAAAGTCGCACTTGTCCACCAAGGCTCTGCGCATCCTCAAGAACAACACGACGCCCAT
GACCATTTGGAACTACCGCAAACCGGGTGCCGAGTTCTGGGACGACGAGATGACGCGACG
TGAGCTCGAAAGTGGCGACTACTTCGTCGATAAAGAGGGCACAGCCAAAGCACCCACCGA
CTGGCCACAGAAGATGCAAGAGATGCGCGAGAAGCCCTTGCTCATGTCTGCCTTTGGTGC
GCTGGTCAACTACCTGCGCGGCCTCAAGCTCGAACGCAACCTGCTGTCCCAGTCCAATTT
TGAGTGGTACAATCCCATCCATCGTAACGGCACGCTGATCCTGGACGGCCAGACTCTCAT
CAACTTGGAGATTTTCGCCAACACCGTCAATGGCGGACCCGAGGGCACGCTCTTCAACCT
GCTCAACCGGTGTATCACGCCGTTTGGCAAGCGCCTGTTCCGCAAGTGGGTATGCCACCC
TCTGTGCAACATCCAGAAGATCAACGAGCGTCTCGACGCCGTCGACATGCTCAATGCCGA
CCGCACCCTACGTGACCAGTTCTCAGCGGAAATGAGCAAGATGCCCGATCTCGAGCGCCT
CGGCTCGCGCATCCATGCGGGAGCTGTTCGCCCTGAAGACTTTGTGCGCGTCCTAGAAGG
CTACGAGCACATTGAGTACACGACCAGCCTGCTGCGCGCCTTTAGTGGCGGCAACAGCAT
CGTGGACCAGCTTGTGGCCGCCATGCCTGACCTCAACGAACCGCTTGCGTACTGGAAGAC
AGCCTTTGACCGCAAGCGCGCCCGTGAGGAGAAGGTTCTGATCCCCGAACGTGGCATCGA
CGAGGACTTTGACACGTGCTGTGACACTATTGATCGCATCAAGGGCGACCTGCACACCAT
GCTCGACGAGCAAAAGAGCATGCTCAAGTGCCGCTCGCTCAAGTTCACCGACGTTGGCAA
GGAAATCTACCAAGTCGAAGTGCCCAAGTCGATCAAGGTGCCCAAGACGTGGCGGCAGAT
GTCGGCCACGAGCGCGGTCAAGCGCTACTACTTTAATGAGCTTACGGATCTGGTGCGCGA
ACTTCAGGAGGCCGAGGAGACGCGCTTGCAAATGGTCCGCGAGGTTGCGCTGCGCTTCTG
TGCCCGTTTCGATGCCGACGCCGACATCTGGCTCGAGGCGACGCGCATCATTGCCCAGCT
TGACTGCCTCATCAGCCTGGCCAAGGCTTCCTCCTCCATGGGCCAGCCGAGCTGCCGGCC
CGTGTTCGTGGACGAGGATCGCAGCGTTGTCGAGTTTGAGGAGCTGCGCCACCCGTGCAT
GATCAACGCCGTCGATGACTTCATTCCCAACGACGTACGCCTCGGTGGTGACGCCGCCAA
GATCAATCTGCTGACGGGTGCCAACGCGGCCGGCAAGTCGACCATTTTGAGAATGTCGTG
CATTGCCGTCATTATGGCCCAGATCGGATGCTACGTCCCTGCCGTGGCCGCGCGCCTCAC
GCCCGTCGACCGCATCATGTCGCGCCTCGGCGCCAACGACAACATCTTCGCCGCTCAGTC
CACCTTCTTTGTCGAGCTGTCCGAGACCAAGAAGATTCTGAGCGAGGCCACCCCCCGCTC
GCTCGTCATTCTGGACGAGCTCGGCCGCGGCACGTCATCCTACGACGGCGTCGCTGTTGC
GCAGGCCGTGCTGCACCACGTTGCCAGCCACATTGGCTGTGTCGGCTTCTTCGCGACGCA
TTACCACTCGCTAGCCACTGAGTTCGAAAACCACCCAGAAATCCGCGCCAAGCGCATGCA
GATCCATGTCGACGACGCCAACCGCCAGGTGACTTTCCTGTATAAGCTCGAAGACGGTGT
CGCCGAAGGCTCGTTTGGTATGCACTGCGCTGCCATGTGCGGCATCCCCACCAAGGTCAT
CACGGATGCCGAGGTGGCCGCACGTGAGTGGGAGCATACGAGCCGCCTCAAGGACAGCCT
GGACCGGGCCAAGACGGGCTGCTACATCCCGCTGGGCATCCTGAGCGACGTGGCGACGCT
GTTGCGGCCGGACGGTGTGGCTGCAGGGGCCAACGACAAGGCCATGGATCGGAACAGCGT
TGAAGTGCTGCTGCAGGCTATTGAGGCTTTGTAAATGTATAAAGGAAGTGCTTGTTTGTG
TTATTAATATGGCTTTTTAAATTCAGCACGTCTGTGTCTTTCCCCATGTGGCGTTACGAG
CTCAAGGGAGCCATGTGTTGTTTTATTTACTTTCATGGTGTCCTGGGTTTATTCTTTGTT
GTCTAGCTACGGTGTATTTTTGAAAGCAGTTGTCGCAAAAGGAGTTTTAATGAAGAACCT
TCTAAATAGCAAACATTGGTAGTGCCAGTTAAGCATTTTATGTCACGACAGTTTGCCCTT
GTTGTGAATTTCGCGTCAACGAACACAATCTTGCCTATTTTAATTTGTGTTGTTTTTTTA
ATTTGAAATTCTGAAATTGATATTTTGTTGATATTGAGACATAACAATGAAAAAATAACT
TTTTTATATAAAAAAAATTGGTCTTGAATAACTCGCGTCCTTGTTTCGTGCCGTGTCAAT
AAATTGTACGAAAGTACTAATTGAACGATAGTAACGACAATAATAAAACATGATTACACC
ACAATCAATCAAATTATTCTCTCCACCTAACCATTTGCTGCTTTAAGGTTTCCGAGGATG
TTCTCAACGAATGCCATGCGTTTTGTATTTTTGTACCCATAATTCTCCCAAGGCTGTTGT
CCTGCCTTTGGCCTAGCTAGCCAGGCCTCCATGACCTTGTCACCGGTAGAGAGCACGAAA
GCCATGCTCGGTGGTCAACCTTCGGCAATTCCCGGCAGCGACCGTGCTTCGATATGGAGC
AGATCCTCCACAGACTGGGACACCTGGCCAGGACCAGGTTATAGTTTTGTCCCAGGCCTG
TATGTCGCGCACATGGCGAAGAGAAATCGAAGAAAGGAACCCCTGGACGAGGGACGGGCG
ATTCCTAGAAATGACGAGGATTGACGTGAACCATTCTCTGTCGAGGTGTCCGGGGTGCAG
TGACGCCTTTCACTGTCCCAGCCTGGTCTCGACTCGAGTCTGGCAATGTAATCACCCGTA
TTTATGTAGTAGCACAACAGAAATGCACCGTCTATGTCATTTATGTTGTGCAGCATAATT
ACTCTGCCCTTCCACGAGAGTTTAGATGCAATAAGACTGAGCCACCTACGCCATATAGGA
AATTCTCAGAAGTTTCTCCCTTTCTTCGGTAAACGAAGGAGCTGCTCAAGTTAACATTCT
GTGGCCGGTTTAACGCCCGCAACATGGTCGCATCGAGGACGGCGTAACTGTTTATTAGTG
CCGGATTCTTTACCTAAGTGGTATTGGATGCCTGTAGTTCAGACAGACTATCGTGGGCCG
TGGCACTGATGATAGAGGATGGACAGCTTCGTCGCACTTTTTTATGACTACACCATATGA
GTCGTTATTTCCGTCGTTTTGCCCCTAATGCTTCAGGTCAGCACATAGTTGTGGAAATCA
GGCACACTATGAAGATATCAAAGTAAGTTGTAAACTTTTTCTAGCATTGCCTCACGTCAG
ATCGCACCTTCCTTCAATACAATGATGCCGTCTGAGAGCACCTTCCGTATTGCACCCACT
TCGTTCTCTGTCTGGCGCTCTTTACCGTCATCTTTCTCTAGGTTCGCTCCTTCCCTATGT
CCATTCTCATTTTGTCTCCTTCCCATTTCAACAACTAAGTGGGGTCCTGTATGATGCCCC
TAGTGTGAGTTGCGCGATTACGGAGTGTCGTTTGCTGCCTCGCTCCTTCCTTAGATATGA
TACACCCCCTTTTCTTTTATCTTATCGCCCTGAATTTTCTCACTTGTTGTTGTTTTTGTG
TTTGTGTCGCCGTTCTCCGTCTCTCGACAGCACTGCCTTTCGTCCGTCCCCCTTGCACCA
CCCTCTACTTCCCTTACACGATAACTAAGCGGAGATATTCCCAACAAGGGATAACTAACG
CCTCAACGCTTGGCGGCGGAAGACCGTTCTCCCAGCGGCAACGGCAATGACAACAAGCTA
CGAACTCCATGCACAGACATATAGCCAACGGCTACGTTTTAAATACGATATCACAGACCT
CACTCCGGCATTCTGACTGACACGCATACATCGGTACTCTTATTGACAGCTTGTCAATGC
CAAGAAAGCTGATAGATCAACAAAGACATTGTTGACCTCGAATTGCTGTCACGGAGATCT
TTATTCGAAGAGAGACCTCGACTGCCACGACCAGCTGGAGGATCTGCTAGGATTGAAAGG
GGAGAACGGGTGAGTGGCATAACCTGGCTCGGCTAGGCCGCTGACCTCCGCGTATGATTG
CCGGCGCTATCAGAAGGAAGCAAAAAGAAATCATCGACATCAAAACGTGCAAAAGCGAAA
GCCACAAAATGAAAAGAAATCAATTAACGACCGGCATTGGCCCGTGAGACATGCCTGATG
AGGATGTTCCCTGTGACGAAGCACCAACTCTGCTCGCTTTTTGCTGTACTTCGCCCGTAT
AGTCCGTTATCTGCCCAATGAGCGAGGCTGTCCCCAGCTTGTCGATAATGTGATTTGGAC
TGCAGTTCGATTACAGCTTTGAATTGGAAAACAGCGACAGGGGCCTCGCATTGGCCAGAT
CCGCTCATCTCAAGGTCCTTATCGCAAACCACCCCCATAGCCTGCCCTGGTCGACCACGC
TAGACAGGGGTCGTTCCCGTTTGTTGAACCCACCGTCATGGACACTAACACGGATTCCCA
AGGCATCAAGCTCTAGTCCGGTTTGGTAGCTTAATGTGGAGACCGTTGATATGCACCTCA
CGCCCCACGACTCTCTTATCACTTTGCAAAAGGTACGACATACCTTTCTGCCAGTCAACC
GCAAAATCCCGGCCGCACAGGTGAGACTTTTACACTTTGTCAGTCGCTTTAGTTCTTTTC
TAAACCACTGTATCTGGAGCCTGGAGTCCGGAGATGCTGCAATTTTTGCTCGTCGTCATT
TTGCTTGACTCTCTTGAAATTTGTTTTTGTTTCGGGCATTGTGGCTTCTAACGTCATGCG
TGCCTCGGATCGCCTCTCTCTGCACGTAATTTTGCGAGAATCACAAGTGCTAACACAAGC
TGGTCACTTCAGAGGCAGATCATGAAAACTTACCTCATTATTGTCCACTTTTGATGTTTG
AGACACTTATCTTTGTTTTCACAACACGACATTACAGAGACACAGCAATGAGAAGAGACT
TACAGTCCTATGACAGACGTGCTTGTTTGAAGCTCGCTCATGATCCTGAAAGATCAATCA
GATACATATATCTTTTCCTTTTCCCATTCTCGCGGCTCGAGTTGTCGAGACACGGACGAG
TGACGCACTATCTAAGTCAACTACAGGTGACCTCAACTGAACACGGTATCCGCAGCCGGC
CGCAGACTCCGTCTAGACTTTGGGCGTATCGATACTCTTGCAGTAGCCCACTGCAAGGGA
CGCAACCAAGTCAACGGAACACAACCCTGTCGACGCGAGTTCCACTGCGAAACACCTTTT
GTGTTTCTGGAATGGTAGTGCAAAATACCTCTTTGTTTCGTGAAGAAGTGGACAACCAAC
TTTCGTTCCTATTCCTCGAGCTCAGGTGCTGTGATCTCACTACCTATTGGAGACTGTCAG
AGTACAAAGTTTCGGATTGTGTACGCTGCATCTTTTCAATACAACGTTTGTTGTGCTTGT
GATGCATCGAGAGGTAAGATTTCCTTCTCCTAAACCAACGCAACTCTCATGCATTTTCCA
TCTCCCTGGAATTTTGCTTTTTTTTCCATAACCTTGCTTTCTTTTTCCCTCCTTTCATTT
TCTTGTCACAACATGCCCACACAAAACATATTATACCCCTTGTCATGTACACGACAGAGC
TATTATTGGCCCCTTGCCCACACTACCTGATCCATGCCGGACCCAAACAAACGAATTTGC
ACTCTTCGTCGCCCCAGATGAGACGAGAAAAAGACAAACGCCTCCCTTTATTTCCACAGT
CTTATGTATTTTTGCATCTCCACACACACTTGCCTCCTACGGCGTGTATCCCCCCACCAT
TTCCCTTTTCTCTTTGGGTCATTTGGCTGTATTCGAGGCCACCCATTTGTGTACAAGTCT
TGCAACACTGTATGGTCTCTGAGGCTTACTCGTTGTTGTACTTAGCCCGGATACCCAGAA
ACCTGATCTCGTCTTGCGCCATACAAGCTTCTGTCGTTTCCAAGGTCCCTAACGGTTGTT
CGAGAACCTAGCAGTTTCCTTTTCTTGTCCTAATTCCGCAACTCGCTTGTCGATCTCTCT
TCACTCTCATACAGTCTGCACCTCATTGCTCGTGTCGGGACTGACACTCGCTCGCGAGCA
ACAACACAAAATCTTTCATTTGATACTGATACCGTGTTCAAAGACGCGGAGAGCATCTTT
TTCAAAACTTACTTTCCAACACGGTTCATCTTCGACAACACAAACATTACATAGCTGTGA
AAGCCGCCCACCGGGGTGCATCATAACTCGGCCACCATGTCGGGTAGAAGCGCATATGTG
CGCAAAAAGATCACGGAGACGAAGGCCAATGAAAAAAATGCCATGGGCCGAGGCCGTGCA
CGGTCAACAGCAAGTTCTGAAGATACGGCTACATTAAGTGACTACAACATGCCCATGCGG
CAGGATACAGGCATCGGGACAACAAATGGACGTTTTCTCAAATTCTCGGAGCCGATACGC
GCAAGCGAGCCGGTGGACTACAGCCACATGGGTTACGGCCAGCCTAGTACGGGCAGTCAG
AACGGCAGCAGTGGGGACGACCGAAGAGACGGTGGGCAAGGACCACCGTTGCCGCGGCCA
CTGGACGATTTCGCCTATGCTCGCGCCCGGCGACCCAACATTCGGACGGAAGACGTTTCG
GGCATCGAAAAGTCCGGTTTACGCTCAGCCGTGGACAAAAAGAGCGACGACGTGCGCCGT
GGACTCGTCAAGGCGTTTACTTTCGGCAAAAAGAAGAGCAATGACGAGAAGAACGGCAAC
CATTTCCGACCACCGTCAGCTGCCACTGTTCGGCCGGCCATGGGTAGCAGTGTCAACGAG
AGCGACCTTGACCTGGCCATCGACCCCCACGACATGGGTCCTCGCGACATTGGTCCTCGG
GATATGGGTCCTCGTGAGATGGTTAATAACGTCGGCAGCCTACATCAACAGATACAGCAA
CAACATCAACAAATGATGATGATGCAGGAGCGGCACCGCCACCAGCAGCTACCACAGTCT
CCGGTCGACAGTCAACCAGGAGGATGGGATGGAGGGAGCCACCTATCACCTCCCCCGTCT
AGCAAACTGCCTCCGCTTCCGCCGGCGTCTAACTCGGTACCGATCAAGCGTTGGATAGGT
TCTGGGCGGCCCGTCCAACGCTGGAACAAGCTGCGCAAAGACCCCGAGCTCTGGGACCCC
AACGGTGATGTGCTTGTTTTCTTTGGTTACAAGGGCCAGCAACCGCGCCCTAACCCATCT
TTCCGCCTGTCATCACACATCATTGAGGCGACCGAGTCCCGATTTCTCATCACGCTTCTA
CGGGAAGGCTCGACGGAGGAAGACATCCAGCTGCCGCCATCACCTATTGGCGCGCCTCCC
ATGCTGCAACGGCACATGGCCAGTGGGGGAGGATCTGGCGGGCATCTCGGACCACATAGT
CACGGTCGTGGTCACGGCCATGGCGGGTACGGCATGGGCCAACCGACGCCACCAATATCT
GAAGATGCTAGCTTGGTTGACGTTGATGGGCAAATTAGTTACGAGATGTACTTTCCGACA
CCACCCAACATGAACAAGGTCGACCAGCTACGGCACCACATCACAACGAGGAATATTTTT
GCACTCTTGTACCATGCTTCGCTTGTCGGCTTGTCGCTGTACCAGGCGCTTGCAGATCTC
CACGCACGGCTAGAAGCGTACATGCCCCCAGAAATGGATAATGTTGGCACAATTATCAAC
TATCTTGGAGCGCGCGGCATCGACGACATTAGGAATGACCCAGAGAGCGCCATCTCACTT
CTGGCCTGGTCCGAGAGCCCAGATGTGCGATGGGAAGAGGGCTGGCGTGAGAGCTTCCTA
CACAGCACCGGCATGTACGCAAGCCTCGAGAGCTGTGCCGACTTCAAGAACGTCACTCCT
ATCACGCGGGCACTCTTGGAGCGAGCCTGCCTGGAGACGCAGCTGCGGGTTCAAGCAGCG
GAAGAGCGTCTAGCTGACTTCCAGTTCGCCGATATGTGGCCACCGGCGCTGGCGACGACG
GCCAGCTCCAGCGGTCCCGTCCAACCCAGCCCAGCAAAGGCTGCGGGTGACCGATTGCAA
AAGTTCTTGCTGCAACATTACACACGGACGTACGGCCGTTGGCCACCGCTACCGCCATCC
CCCACCGTAGCATCGCTGGGCGTGCCCATGGATGCTGAAGACGATATTTGGCTTACACGA
ACGATAGCTCATGCCCTCCAGAAGGACTTTGCAGCATTGTACGACTACCTCGTGGATCGC
GACATTGTTTGGGACGGCTCCGAGGCGCGGTCGGGCCGAAAGTGGATGCTTGTGTCGCAA
ACCGGCAATAAGGCGTTCGAAGCCGACACATTGGATCTACCGATGACCGACATGCTTGTT
GAGTTCGACAACAAACTGCGCTTCCCGCACATTCCACATCCGTTTCCGCTCGTGCCTGAT
TCCATCCCACCAAGTGCTCCTTCTTCAGGAAAAGAAAAGGGCAAAAAGGGTGATGCCGCA
TCGACAGGGATGGGCAATCGGGCTGGCTCCGTCGAGCGGCGCGTGCAGCTCGCCTACACT
GTAGCCACGAACATGTTGATTCTGGGCTCGGACTTTAATCAGTCGGACCTGATCGACGCC
TTCTCCAAATTTGAAAAGGTTGACCGCGTGGGTGAGGTGGACCCATTGACGGCCCGCCGC
GGTCGCTGGGTGCTCATATACGGCATTCTGCAGACACTTGCCTCCGTGTCAGTCGACGCG
CTCAACATGCGCTACCGTGATGGCGTGTCATACCATTTGTCGCCGCGGCTCAAGGGCGCC
AAGATGCCACCATGGCGGACAATAGGTGGTGGTGGACTCGTCGGTTCGAGCGATGAAGCG
GCACATGAACTGTCACACTGCTGGGTCGTGCCACGTACGTGGAACACGGGCCCCCAAAAC
GACCATGGCAGCCACAGCTCGGCTCATCAGAGCGGCAATGAGGAGAGTTCGGCCGCATCC
TCAAGTGCATCGGGCACTAACAGTCCTGTCCGGCGGAGCAGTATCATTATTGGCAGTAGC
AGCAGCAACGCTGGTGGTGGTTTCAACTTCCCGCGACCGCCTCCGGCGGACACACTCACA
GTCCGCAGCAGTTCATCCGCGGGCTTCCACACACCATATGGCGGCCGGTCAGTGCGGTCC
AGTACTTCACTTGCTGCGTCGAGTAATGCTGGTGGCGATGGTCTCGGCAGCGACTTGGCG
CCTCCCTTTGGCGCGTTTGGCACTTACACGCAGTCGTCCTATGGCGGCGCGGCAAGTGTT
GTGTCGAGTACGAGCGCTATGTCCGATGTCTCCAGCAATACGCGACCGCGTAAGGGCAAC
GGACCCTCGTCCAAGATGGCCATTAGCCGCAGTGGCGTCAATGCAGGCGGCGGCGGCGGC
GTCTATGGCGGCGCCAACCCCAACGTCAACATGAGCCTCAACATGGGCATGAGCATTGGT
ATCCCGACGGTTGAGGAGGCGGAGTGGCCTATGACTATAAGCAGTGGTGAGACTGCAGCG
AGCAGTGGCAGCGGACGGCGCAGTGCTCATGGCGGACCTCCTGTGCTGCCAGGTCTGAAG
GGTATCCCCCACATGGCATCGTCTGGCAATGGTGGATTTATGTTGATGGATGAGTCTCAA
GACGAGTCTCACAGCAACTACACGACAGAGGGAAGCGGCAGCGAGCGGCGGCGGCGGCGG
CGTCAAGACAAAGGTGGCCGCGAGGGACGAGACGGGCGCGATAGACGCGAAGACTGGGGA
GGAAGCAGCACACGCAGCAAGACCCGCACACAGAGGCCGCTCATGAATCAGGGCGACGAA
GGGGACAGTGTGGCGCCCGTGATCCGAGACTTTGATGCTCTGGATGTAATTGATGACCAC
GAGCCGTAGGTACGACGTCGATGATGTAGACGATTGAAGTGAGGACGTGTGATTTTTGAC
GCACTTTTGGAAAGCTCTCTGATTTAGCTGTCCTTTCTTTTGTAATATATCCTAGTCGTT
TTGATTTCGCCCATTGTTGGGAACAACGTTTACAGATTTGGTTTGCAACTTTTGGATATG
TCCTATTTTCGCCTGCAATATCTTGGATATTACTTATTTCTACGATATGCATACCATCAC
CAATTTCATACTAACAGTCTCCTTAGCAAAAATCAAATGTAGGAAGACCACCTCGAACAC
AAGCTGAGCCGACCTCAGGAAGCACCGCATTGAGGCACGAAATACAAACTCGAAGGAGAT
CGCAAAAACGAGCTTTGCATGCCCCCTGCTCTCACTACTGGTGCGTATGGATTGTTTCCT
TGTAAGTCTCTCGCTATTCTGTTTCACCTTCTCATGCCTTCTTCTTCGTCGGCCACATCT
TGACTAGAGGAAGGTTGTTGCTTTACTTCTAAAGTTCTCAAGCAAATAGCCGGTCTTGCG
GTGTCTTTCCCAAAGTAGAATTCGGCCGCTGGGAATTGCCCTCAACAGCCACTGGGAGTC
ATGCCTGGGCCTCATCCTATTTATTATTCCTGGTTCTGACCTTTGATTGTGCAGTCCCCG
TTTCTCGACTGTTAGCCTGGACTCTGCCGGACATGTTTGCCGTCCCGTGCATTGCGGTTC
GAGGACCAGCGAGACCAACGACGGGTCATCCAGACACTCTCATTTTCGACGGCGCTTTTT
TCTGTCGATTTCTCGCCATATGTCTCCCCTCTACGGAGAACGTCCGCTCATCGCGCGCAC
CACTCCCAGTTCTAGTGTGACCCAAGGCCTCTTCCTGATTTGAGTGAGAGGCCATGGATT
TCACAAAAACTCCAAGTGCCGCGCTTTTCTTCCCACAGCTCATTTGCCTCAGCTTGTCTT
CTGCACCTCTTTGCCGATCCACGGTCAGTCGGCCTTTCCAAATTCCCGACAGCCAGGTTT
AGTACGACATACTCCGCATGCTTTCCTCTGCAAGCCGTGTGTGGGTGGTACCCAAATTTT
GACCACACCTTCTCCCCTGTCGCATGCCTTCTTTGTGCAGCTGTGCCACACTGCCGCTGA
TACTTCGTATTGTTGGGATCCTCCGCTAATCGGTCGCGATGGCAGAGTGTCATTCTCAAG
ACATTCGGCTTCTTTATTTCGCTCTATTCGCCCTTTTTCGCTCTTCCGTGTCTTGGCCGA
TATAGCCATGCGCAACTTGCACAATATTATTTTACATTTCGGTATCCAACGTCCGTTGTT
CATCGTCCGTTGTTCGACCGTACTCTGCTGGACGGAATTCAACCGAAATTAGGCGCTCCT
GTGGTCTCGTGCTGGAGCAACTCGCGTGTGTTTGACAAGCCCTGTTGCTCCAAAGAACCA
CGTTGCGGCGTCCGAACGCTGACGCTAATTTAACACTCAGCCACGAACAGCCGGCTTCAC
GGCCCAAACTCAAAAGACAGCAAAGATGGGCGACGGACATACTCTGTGCTCCTCTGCCGC
CGTAGGATGATGGTGACAAACCAGAACCGTCTCCTCATCTCGCATATCCTATTTCCCCAC
TCGGTATCCACACCGGATGGCCCAGTTGCCGATGTGAATAACTCACGTTTTTTTGGGGTC
GACTTAGTGCTCTTAGTTGAGTTGTGCACGAGTGGATTGAGTTGTGCAGGACGAGCCAAA
CGGGTGGATCCATTTTGTGCACATTTCATACACCCAACTAACAACAGTGCACACGAAACG
AACAAGGCCAAGCGATTCCCGTCCGGGCAAACGACCCCGAACTAATACGATTCGAAGCGG
CAACCGATGAAAACATAACAGCGTCAAAAACACCCTTTTCCCAACGGCTGCGGTCTGTCT
TCGGAAGCCAGTTGGACACAGGAGAGGCGGGTTTAGCGGGACGAACTGCCATCATGCCGC
TGTTTTCACTCTCTTACGCCTCTCGGGTGATGTTTTCTTTCGATTCAGCGTCCATTCCCG
TGTTTTTTTCTGACTCGTCTCATGACCGTGCTATTCGGGCATTTGTATCGCGGCACAGGT
GATGTCCTTGATGATCTGGTGCTTGGTGATTTGTTTCATTTTGTTTTCTTTTTCTTTTCC
GCCTTTCATATTCTGTCTTCCTATCCCGTTTCTTTCCCCGTTCCTATTCATATTTATCTC
CTCCGCCTGCCCTGCACACTGATCGCCGTTCACATCTCGTCATTTCGGCAAGTTCCTGTC
CGATGACAATATTCCTTCCGTACATATCCAGATACACCCAAGCTCGGACTTAGTCCCCAA
TCTTTCTCTTTCTTGGTCCCTGGTACCTTCTCTCATATTCCCCACCCCAGACTCTTCGCT
CAATCCGGCCGACAATACTCGTGGCTTTGACCGTACTTATTCGCGGTGGTCCCCTTTTAG
TCCTCCGCGTCCCTTTCCGTGTACTTGACCTCTGTTTTTCTCTTTCTACTTGCCTATTTT
GGACCTGCCCTGATTTTACCTTTCCTTTGTTGTTCTTTTGACGTCGGTCATTTGGACATT
CGGTATTTGATTTTGGATCTCGAGTAACCCGGTACTGGAACCGTTCGTGTACGTTAATAG
CCTGCATAGCCTGTTTATGACTGATATTATTGGAGTGTTTGCCATGTCGACTGCTAACAG
CCACAGCCTTAACCATGGCTGAAGCAGGAGGTCCCGCCTCGCTAGCGAGTGACGACACAG
CAGCGGCGCCACACACATTAGCACAAGCAGAGACTGCCTCGTCGGCACCGAGCAGCGCAC
TCGACAAGGAGACGGACGCAGAAAAGGATACTCACCATGATGTCGAGAGAGACGAGAGAG
ACGAGAGAGACGAGGAAAAACGCCATGCACGAGAAACACGCGACCAGGAACTTGAGCAGC
AGGCCGTCGACGAGGGCCACGACGCCGACATTCCCTCGAGCATAGGCTATGTCCTGGACG
AGCGTGGCGAGGCGAAACGCCGCAAGTCGATTGCCGACCGGAGCCGCCCGACGACGGCCA
AGGGAGCATCCAAAGAGACGACGACAGCTGTTGCTGACGCGGACGTGGAAAAGGGCTTGG
CCGGTGACGCAAAGCCTGACGGCGACGCAAGCGGAAAAGACGAAGAAAACGACCCGAACG
TAGTCTGGTGGGACGGCCCCGACGACCCTCAGAATCCCTTCAACTGGCCCACCTGGCACA
AGGCGCTCAACTGCACGCTCATCAGCGCGCTCACGTTCGTCACCCCGCTCGCATCGTCCA
TCTTTGCGCCCGGCGTGCCCGCCCTCATGGCCGAGTTCCATAGCGACAGCAACGAGCTGG
CCGCTTTTGTCGTGTCTGTGTACGTGCTGGGATTTGCCTTTGGTCCGCTACTGATTGCGC
CCCTGTCCGAGATTTACGGGCGCAACATTGTCTACCACGTCTGCAACGTGTGCTTCATTG
CCTTTGTCGTCGGCTGCGCGCTGGCGCCGTCGCTCAACGCCCTGATCGCTTTCCGCTTTA
TTTCCGGCGTCTTTGGCTCGTGCCCGCTCACCAACGGCGGCGGCTCCATTGCCGACATGG
TCTCCCAAGAGCACCGCGGCGCCGCCATGGCCAGTTTCGCCGTTGGCCCGCTGCTGGGCC
CCATCATCGGCCCCGTGGCCGGCGGGTTCCTGGCGAGTGCCAAGGGCTGGCGCTGGGTGT
TTTGGCTGATTGTCATAATCTCGGGCTTTCTGTCGGTCGTCTTCTTCTTCTCCATGCGCG
AGACGTACGCGCCGCTGCTGCTCGAGCGCAAAGCCCGCCGCCTGCGCAAGGAGACGGGCA
ACCCGCTGCTGCGCAGCAAGCTCGATGCCGGGCTCACGTCGGCAGACTACTTTAAGCGTG
GCATCTTCCGCCCGCTCAAGATGCTGGCCTTTTCGCCCATTGTGCTCATCTTTGCGCTGT
ACATGGCCGTTGTCTATGGGTACCTGTACCTCATGTTTACCTCCGTCACCGAAGTCTTCC
AGTCCACCTACGGCTTCGGCACCAATACGGTCGGCCTCGTCTATCTGGGCCTCGGCGTGG
GCTCCATGGCCGGCATGGTCTTTTTCAGCGCCATGTCCGACCGCTATACGCGCCGCATGG
CCGCCAAGGAGGGCCAGGGCATGAAGCCCGAGTACCGCCTGCAGATGCTGCCCCTGGGGG
CCGTTCTGCTACCCATTGGCTTCTTCATTTATGGCTGGACCGCTGAGTACCACAAGCACT
GGATCGCGCCCATTCTGGGCATGGTCGTCATTGGCTTTGCCAACCTGGTCATCTTTATGA
GCTTGCAGCTGTACCTGGTGGACGCCTTCACCATCTACGCGGCCTCCGCGCTCGCCGCCA
ACACGGTCGTGCGCTCCATCGCCGGTGCTGTGTTGCCACTGGCCGGCCTGCAAATGTACG
CCAAGCTGGGCCTGGGATGGGGCAACAGTCTGCTGGGGTTCATTGCCCTGGCTCTTGTGC
CGGCGCCGTTCTATATCAACAAGTACGGCGAGTATCTGCGCAAGCGCTTTGAGATTAAGG
ACTTGTAGTGGGCGGGGGCAAGCCCATTTCTGTGTTAGGCTGGCAGTAGATTCCTTCTGT
CCGATTCCGTCATCGTCATGTTCTGTCTTTGATTGCATTATTTGCGCATATACACCAGAT
AGATAGCATTGGAAATAAAAACGCAGGCATATTGTTTCATCGGCCTTTCGCCAGCTTTTC
GTCAGATCCGCGTCGTCTCCTCCAGTGGCAGGCGCCAATACGTCTTATGCCTTGCGCCCC
AACTGTCGATCCCTGGAGTGAACAAATTCCGGTAAAATAAAATCAAGGGTTGAGTGATGG
GCACCAGCAATGGGTGATCGTAGCTGATGTGCGACTGGCCTATGCTCTCCAGAGTTGGTG
GAGTACGAGAACCAAGAGATCCGGGTCGACATGTAAAGATGCTGCACTGAAACATCTGGC
AAGATCATCGTCAGTGGAGTCCAACCGAAGAGCAACAGATGAGCGCGGTGTTTCTGCCGC
TTTCAGTGGATGTCTGTTTGTTTGCACATCAATGTAAACAGGATGGGAAATGTTTGCTAA
CTCGCAACCCCATGATCTGCTGCGCTCTTTACTGTGCAGACGGTCATATTTTTATCGCTG
TTGAGAGATGGCATCCACGAAAGAAAAGACGTATTTATAGGATAACAAGACAAGATGGCA
CGTGATGCAGAAGAGGAGACAAAGGTAACATAAGAAAAGACGAAATAAGCATTGCAAATA
TGGGCTGTCGTCATTTCGTCATTTCCCCAGAAACGTCGCTTCTTTTTGCGCCATTGTCAT
GCGCTTTTCGTCTTGTCCCGCGACCTTGTTCGCTCCTTTCATCTCGACAACATACCGGAC
TGTCGTTGACCGCCGTCTCAGTGTGTGTCTCGGATCGTGTTTGATCGGTGCCGTTAACGG
CTCTTTCTGTTCTTGATCGACATGTGCCACTCGATTTGTGGCTTGGCGGGGTTCAGGGTA
CGCCTGAATTTAACAGGACTCGCTAAAGGTCACTTTGACGGGTGCAGCCGCCGCTACTGT
AGTCCGCCCACGCTACGGACCCTGTCGCCACAAGCGGCAGGCACTGTCGATGACCACCTA
CCAACTTTCGAATGCCAGATTTGCTCCCTAGATTATGCTTGTTTTCGTTTTCAACCAGAA
TTCAACTGTTCTTTGTAACCGCTGGTCACTCCTTTCGTCGTCTTCCGCCAAGTCAATCGT
TCTGGACCTAGAGGGGGAAAATCTTTACTAAATGTTTTCTCCCCCCTTGTAAGACAGACA
AAAATGACAGACGAAGAAATTGTCACAAGTTCATAAAGCAACGCAGCGTTTATGTCTTAA
CGTATTGTACTCGCTTTTCCCCATATTAGCACGAAAGCGCTACATGTCGTTGTATATTTT
TCACCTTTCAATCGTTCTAGAAGGCCAGCATCAACTCATTGGCTCTCCAAGCAACGTCTG
CAACGTCTGCAACATTAGACGGAGTCTGCGATTTCCGTTGGCGAGGACGGGCCTGTTGCC
GATTTATCAACCAAAACACATCTTGACTCGGTCACTCTTGCACGCTTTCCCCGTATTCTG
CAGCCCTCACCTCCTTCGGCTCGACCTTCTCTTGTTTCTCCGGCCCCTGCCATTGTGTCT
GCATTGGCCATTTCAAGCACGTTTGCTCCCCCCCCCTGCTTGGCGTTCCTGAAACTGACA
TATTAAGACAGCAGAGCACGTAATCATCTGACCAAAAGGTGCGCATGGGTTCCTCTCCAA
CAGCCAAGTACGTTTTGGCCAAGAAATGTAGCCATTAGCGTTGCGAGCTCCGCCTTTTTC
GTACTTTTCGTCTAGGGTTATTATGTCTCGTTTAACTCTTTGTTGGGCATTCTCTGCAGG
TTCATTTCGATTCAAAGTTCAGTATATGTGCTATGTTTGCCTCGGTCTATGACTATAACC
ATCGCAGCCACTGCTGCTGTTCTCGCCTAAATATGCCAAAACCACGTCACAGTAAGCCGC
CCCGACACGGCAGGACACGCCTCCCCGTTTTCTGATGAGCCGTAATTGCACTCTGCACTC
TGCATTCGGCAGTCTCAACAGTCCAGATCTTGCAGTTGATTTCTGCGCTTTCCGGGTTGT
TGGTACAGATAGTTTGGGCCGTGTTTTAGCCTCACACCCCCTGGGCTGGCCGCGCTCAGA
GAGCCTCACTGAGCCTCATTTGGTCGTACTGAACCGCATCGGGATGTTAACGACGCAACA
TGCATTTCTACCCCCCTTTGCCATGCTCCTCCACTGGACCTCCATGATGTCAAAAAATCC
AAAACCATCCCCCCTCCTTGACACACGCCCCGTTTTCTCTTTCTTTTCATCCCAAGCCAA
GCCCGCCAGGGTTGTCCCCGACGCCAGTCCAGGCTGCTGGCAGCCGTCAAAAACAACAAA
ACAACTGCAAAAAATCAATCCAAAGTCAATCGTATGATCGTCATCCCACGGGGCTGTCGG
TATTTCGGCTGTCCCTGCAAAAACGACCCCTGTCCTTTATTGTTGTCGTGACCCGTCCTG
TCGTTACCATTTTCGGTTTCTCTTTGCCGCCGTCGTCAACTGCCTCGTCCATCATGACGT
TGCGTGAGAAAATCAGTACTGTATATAAAAGGTCATTTACCCGGCCATCTTGTCTGCTCG
TCTTTTTTACCTCGTCTTCCTCAGCAACAACTTCTCTTTCACTTCAGTCTCTACCATAGT
TCTGTGAACTACTTTCCTTCTCTTCTTTAGTCGTTCTTTTCAACGTTTTGTCTGTACTTT
ACATTCTTTACACCGCGAGCCGGTCTCTTCATTCCTTTTAAACGTCTCTTTTAGTTTTAT
TCTTATCGTTTACTTTTCCACTCTCAAAATGCACTCCCAGACGTTGTTTGTGGCTGCCCT
CGTGGCTGTCGCCGAGGCCCGCTTCGGCGCGGAACAGCGCCCTGTCGCCGCCATCGCCGC
CCTCACCGACCGCGGCAAGCCCGGTGATGCCGGCACACTCTCAGGCCAGGTGCCGGGCGT
GTTGCTTGCGGGCGCCAACGCTTGCGCCAAGCTTACCCTGGCTGACACCATCATCACTAC
CCTGGGCAGCACGGCCGATGTGGTGGCCGCCGCCGCCGCACTCGTGGCCGCCGAGAAGAA
CTTCAACCCGTTCGCCGTGTCGATCCCTTCGCTGTGCTCCGACGTGACGCTTCCGGTCAC
CGAGGTCCTGCGCGGCATTGTCCCGCTGATCGACCCGGCCGTCCTCGGCAGCGACATTGA
GAACGCCAACTCAGCGTCGTCGCTGCTCAACCCCTTCGCCGCCGGCGGTCTCAGTGTCGC
CGATGTCGTTGCCGCCAACGGCTTCACCAACTTTTCGACGCAGGCTGCGGATGGCTCGAC
GGGCGCCGCTGCCGTGTCGGTCACCGCTGCGTTGGTCACCGCGGCCTCGACCGCCACTGC
CTCGGCCGCTGCCACTACCCTGGTGACGTCCGTCGTTGCTGCCTCGGCTTCCTCGGTTGC
CTCCGTCGGCGCCGCTGGTGCTGCTTCCTCCACGGGCGCTGCCGGCCCCGTTGTCAACGG
CGTCCAGCAGTCGACCATTGCCGGCCTCGACTTTGGCCTGTGCGTGCCCACGATCAAGTT
CGAGGCTGGTCTTGACGGCCGCAAGGCCACCGAGTTCACTTTCCAGGCCATCGATCCTCT
TGTCAACAAGGGCCAGCAGGAGGCACTGAACCCCAACATCATCACGAAGCGCATCTCGGA
CCAGCTGACCAACGTGTGCAACGCGAACCAAGCGGCCAAGGATGCGGCCAAGGCGGCGGT
GGCGCAGATTTCGGCGCTGGGCACCAAGGACCAGTCAACGGCCGATGCCTGGAACACGGC
TCTGGGCTTCGCGGGCACCAACACCAACCCCGACAATGCGCCCCAGCCCGGTCTGGTCGG
CCACACCTAAGCGAGCTGTTAAACGAATCGTAACGGTTCGGTGTGAAGTGGGTTCTGGCG
TTTGGTTGGAGAGTAAGGGCAGGACCTGCCGTGTTCTGTACTAGTACTGCGTCGCGCATC
TCGCATCTCGTGCCTCTTTGCGTGGTTTGACGACTTATGCCTCCTGCGCGCTCTGTACTT
GTTCGATTTCCTATGATGACTGGGGATATCTCGTTGACGGGCGTTTTGTTTCGGCGTTTC
ACTGCAGGGTTTTTGAATTCTTTCTTTTCTTTTTTTTTTCTGTCTCTTAGAAATAACAGC
AAATGGATGTTCTTTGGATAGATCTCTTCACCATAAATGCTTTATTTGCACGACTAGCCA
CGTAAATGAGCCAAACGTCTCTCCTCGGCGTGCTCACGTGTCCTCGTCAGCTTCTCAATA
ACCGAGCACACTCCCATCAAGGACGCCTCATCATACTTTCGGGCAATCGCTGAAACACCG
TAAGGCACATTGGGCCCCGTCGCCACGAGCCGCCCTGTACCATTGCGCTTGACTTTCGGG
GAGTCACGGTATCCGAGTGGCAAGGTAATTTGCGGGTGGCCCTCGCAAGCGGCAAAATAG
TTGACGGCACTGGCGTCGGTGGGGAGCAGCAGAATGTCAACAGGTTCATGGGTGTTGAAA
CCATGCGGCCGATCGGGGCCACCTTTGATGCCATCCAGTGCACCCTGAATGCCGCCTGGA
CCAGCGAAATATGCCGCATTGGTCTTGGCAGCTTTAAAAGCTGAGGAGTCGCTAGTGGTG
GCCTGGGTCTGCTCAAGACGCTCAATGTTGCGGCGAGGACGGCCGATGATGTGGACAGCC
TCCTCGACGATATCTTCTGGCTCCTCTTCTGTAGTGTTCCCGGCCGAATCGTCTCTCTTG
TCGTCTGTCTCCTCATTCTCGCCATATTCCTCCTCCGGCGTCGACTTAATGAATGCGCAC
AGTGCCTTTACGCCATCAATATTTTGCGGGTTGGCCGTCAGTGTGGCCAAATAGGCTGGC
AGCGCATCATGAAACTCGCCTGCCATGTAGTTGGTCTTCTCCACGAGGGACAAGTTCTTG
AAGCGGAGGAGGCCCGGCATCGTACAGTCGACGATTGTGACACCCTCCCGGGCGCGCAAC
GGAGCAACCACGTGGGTTTCGAACGCCTCGAGGATCGTCGACTTGATACCCTTGAGTGCA
TCACGCGGGATTCCAATCCGGAGAGAGAGTGGCGCGTCTTCTTTAACAGAAGTAAGTTTT
GGATGAAGTGGTGACTGCAACCGTGCCTCGGGAATCTCGGCCGTCTTGGGATCATGCTCG
TCGCGGCCCATCATCACGTCCAGCATCAGTGCTGCGTCAGCCAAGGTCCGCGTCATTGGG
CCCAGCGTATCCTGCTGCGGCGAGATAGGAACAACAGCGTCGCGCGACACCAGGCCCGTT
GTTGGTTTCAGGCCAACAATGTTGTTTTGCGTGGCCGGGCTGATAATGCTGCCGGATGTC
TCTGTGCCCACGGCTAGCACACAGTACCCCATGTCGACGGCCACGGCAGAGCCGCTGCTG
CTCCCAGAGGGATCCTGTTTGGCATGGTACGCGCCGTACGTCTGCCCACCCCGGGCGCTC
CAGCCGCTGTCCGAGGGTCGAGACCGGAAGTTGGCCCACTCAGAGCAGTTGGTCGTGCCC
AGCAGCACGCACCCTGCATCGCGCAGACGAGTGACGGCCATGTTCTCGCGCGCAGGCTTG
GCACCCAGAAGGGCCAATGAACCGGCCGTGGCCTCAAGTGCCGGCTCCGCAGTGGCGACA
TTATCCTTGACGAGCAATGGGACGCCATGGAGAGGGCGCATCTTCTTCGTGCGTGCTGGC
CCATCTAGGCCAGCTAGTTCCGCATCGAGTTCCCGTGCTATGTTGAGTGCATTGGGGTTG
ATTTGCAGCACGGCGTGCAGATCGCCGTCGAAACGAGCAATCTGGTTCAGATGGACCTGG
ACGAGCTGCTCTGTCGTGAATGTGGCGGCGGAAAGGCCATCCAGAACCTGTTGGACCGTA
AGGGACTTAAGCGGCGGGAGATTGGCAGGGGATGGTCGAGCCAGGACAAGTGGTGCAGAG
GGCGCGAACTCCGCCGACTCCGCGGATGTGGCGGCAGACATAATGGAGAGAAATGAAAGA
GAAAAGAGAAAAGTGAGGGTATGACAAGTAGGTGGCAGATGCCGTGTTTCCGTTCAAAGT
GCTGCTGCTGGCCGAGGTCGTGTGTCGTGATATGGGCTTATCGGAGGCCGCGATGTCGTG
AGAGGGAAATATCTGTACGTCTTGGTTGACGACGATGAGCTTCTGACGGTTCGTCGTGAT
GCTGTGCTCCGTGAAGTGGTCGAAGTGTATGAAAAGTTGGGTTCCAGAGCTTTTGGAGAT
GGCGGGTGAGTCGATGTCGTGACCAAGAGGGGTCGAGGTTGTTGAACTGTGAATGGGTTT
GTAGCACACCACCAAAGACAGCTCAGATCGGGCCGTCGTTGTACGGGCGGAGAGGTTGTA
TCACATGAGGCAGCAATAAAGGAGGCCGACAAACAGGACGTGAAAGGGGAAAATGGGACA
AATCGAGAGTGCCCAACAAAAGACAAACTACACGAGCGGGACCGATACGATCGGCAGGAG
ACGAAAGAGGAAGGCGTACGAAGCTGTTTCCGTTTACTGTCGGCGCAATGGGAAAGTACC
ATGGATGCCATTCAAAGCCACGCCAAATCAAGCTGCAAAATAGGCAAGAACATGCTAAAT
TTGGCGTTCCTGGCGCGGTGCCGCAGAAGGTGCAACCCGAGGGGCAGCCCAATACTTTTC
AGGCATTAGTTGTTTCGGCAGTGGAAATGGGCTGGCTGCAGAACACAGCAGGAACGAACG
ACATGCGGCAGAAACGCATGGTGGCGGACACAACGGAAGGTACAGCAGGAATTACAGTGG
GTCGCTATGCTGGTGAGTAACTAACCTAGTAGTGGAAGTATATGGCCAACCTCTTGTCAG
ACATGCCAACAATCAAGATAAATTTGAGACGAACACCTAGTAAACAAAGCGTTCACGGGA
TTCATGACTGTTAATGGCCTGTCAAAATATGCAAGCAGCCTGTGATGCAGTGACTGTTGG
TAGATTGCACACACGTCTATGATTGTTCATCATAGGCTACATTACACAAAAACGGCCGAA
GGACGGACGGAATGCGTTGCAGTGAGAATTTTCACGATATTGTGTATTTATGGATAGATC
TAGTCGTCGTATATTTATTCTATGGCGGATATCAGGATTAGTTCAGTCCTATTTCTGATA
GTTTTAGATATTTTGTTAGGTGATTTTGCAATTCTGGACTGTCTTTCCTGGGTGATACTT
TGTGCAACATCATCAGACGTTTCTTTTTATCCATTATTTCTACTTGTTATATTCGATACG
TTGTGTCCAGAGTTCAATCTCGCCATGATAATTATTCACCTTAAGCTCAGAACGTGGTTT
AATGTACAACTTACAGAATTTTGGCCATCTTTCCTTCTCCAAGTGCAAACAACCACGCTG
CTTGCAGGAAGGTAATGTGTCCATGACCAGTGACGGTTGAATAGTCTGACATTTGTGCCT
CTCCCCGTCTCTTTTCATGACGTCTTTTCAAATTATGAGCCTCCACATATAACTCCAGTG
TCTTCGGCTGCTCTTGCCTCACGCTGCACACCAGGTCGGTGCGCCGTCGCGCCTTCCTCA
TGTAGCCATCCAAGCGATAGCATAATGGAACATGTTGGTAGACGGAAGGACAGGTACAGC
ATACCTGCAAGGCAGGAACGATACGGTGTGAACGTCACGGGAACTTGGGCGAGGAGTGGA
CAAAAAGGGGCAACAAATCGGCTGACAGAAGGGAACAAAATCATCGGTCCCTGACCACAA
CGTCAACTTCACGCTGTGTCACAGAGCAAATTATCTTCACCGTCCGTGACAATATCACTG
TCCAAAGAGGTAGACCTAGTCTCGTCGCCTGTGTGTCTGTTAATATCGATGGCGCTTTGC
ATCTTTAGTCGGCATGGGTATATATTCAGAGATGCCCTCTCTCTTCGATGTTGACTTTCC
CTTTCTATTCGACACCTTCTGCTAAGACTTTCACGAGCGGCCCTCACAACTTTGGTCATC
GAGTACCAGAACCACAAAACAATATGGGTGCCAGACAAGAGCTCCCCTCGTCCAAGACGC
CTTGCCGTCTGTCCATCAGCACCTTGTCGCTGGGCCAAAGTTATGCTGGCCACTCGCTAG
AGCAGCGACTGGATCAAGCGTCACAACACGGCTACCAGGGCATTGAGCTGTTCTACGATG
ATCTAGAGTACGTCGCTCAGACTCTGCCTCTGGTGCCTCCGTCGTCCTTTACTACAACTG
ATTCGACCGTTATCCCGACAACGACTCTCATGGCGGCTCCTACGACGGCGCCGACCGACG
GCCAACTTGTCCGTGCGGCAGCCCTCGTGCGGGCCATGTGCGCCAAGCGCCGCTTGGCGG
TCATCTGCCTGCAGCCCTTTCGCCACTTTGAAGGACTAATCAGTCGAGACGCGCGTGCCG
ACCGGCTGACCGAGCTGCGTCTTTGGTGCCGCCTTGCCGGGATTCTGCGGACGGACCTGA
TTCTCGTTCCGTCCAACTTTTTGCCGGCCAGCCAGGTGACGGGCGAATTCAAGTTTATTG
TGCAGGACCTGCGCGAGGCAGCCGAGATTGCCGCCGCCGCTACGCCACCGGTGCGGCTCT
GTTACGAGGCTCTGGCATGGGGCACACACATTCACACTTGGCAGGCCAGCTGGGAGGTCG
CCCAGCAGGTCGACCGGCCCAACTTTGGGCTGTGCCTCGACACGTTCAACATCGCCGCGC
GCGTCTACGCGGACCCGGCTGTTTCTGGTGGCGTGCAGCCCGAGGGTCCGCAACGGTTGA
AGGATGCCATGAAAGAGCTCGCCGCGACCGTCAGCGTCGACCGTGTGTTTCTTGTGCAGA
TCGCCGACTGTGCCCGGCTGGCTGCACCGCTCGTGCCGGGTCATCCGCTTTACGACGCAG
ACTGGCCGGCGCGCATGACGTGGTCCCGCCAGCACCGGCTGTTTTATGGCGAAGACGACC
GTAGCGGATACCTGCCCATTGACCAAGTGCTGGCAGCCATTCTGGGCGGCCTCGGCTATC
GCGGGTGGCTGAGCTTTGAACTCTTCAACCGGCGGACGAGCGGCACAGACGCGAGCGTGC
CGGCAGAAATGGCGCGGCGGGGTGCGGCGTCATGGGCCAAACTGGTCGAGGACTTCGACT
TGGTGACAGCTGGCAAGGGCAAAATGGTAACCCAGACGCTCAAGGGAGCCAGAATTGTCG
AGGAGAGCAGTGAGATCAAGAGCAAGGAAGGGGATGCCGACGAATCCTTATCCAGCCGCA
GTGGCAGTCGGCGCAAGTCGGTGGTGCGGTTGTTGACTCTGTGTGGACTGTGTCAGCCGG
GCTGCGAAGAGTGATGCGGCTAAGAGGAGAGACAAAATGCGTCTTTCTTTTATGGAATGT
TTATCGCACTTAATACAAAATGGGGAAGAGATGATACGGCATAATATCTACGATGGGATG
ACAGTTACATTACAGAAGTTGGAAATCAGCATTCAAAGAGTAATACTCTACGATCGGATT
GCATCTTATTTCCGCCGCCTTTTACTTCGGCGTTTTCGTTTCCTCGATGATCCAAGTAAC
TGGGGACAGAACCGAAAATCATCTGGATTCCACAAAATGGGGGGTTGGGCCAGGCCAGGG
TTGGGTCAAACTGACGCTACGATGCGTCCTATCGCGGAACTTCCGCCACTGTTCCCACCT
TTCCATACCCATGGCCGTGGCAATTTCTTGGGGTCCAAGCCTTGCTCGCTTTGTCTCTTT
GTGTCTCTGTGTCTTTGTTGGAGACACATGGTATGTTGGACAATGAACTGGACCAGGGTC
CTCTTGTGTAACTGGGGTCTGTTGGACAGTATTTTCTCGACAGTAAACCATAAGTCCCGG
GAAACATGAACTCAAAGGTTGAAAATGCGAGGATACAACATGCCATTCCCAGAGACGGGA
AGATGCCAGAGGAGCACGAAAGACAAGACGCACTTGATGCATTCGTGAACCGACCCAAGA
AGGAGGATTAACGGAAGGATTCTGCGCCTTCAAACCAGGTAAAAGAGACGACGGAAACAA
CAGGCGGTGTCGAAGTAGGTGGACGCAGAAATCAGAAACAAAATGTAGCCTCTTGTCCTT
TCTGCCTATCCTTTGTCTTGTCCCAGCTCTTCGTTCACATGTTCAAATTTGACGTAGTAT
TGGGTCCTTCGCCTGCCCCTCCCCCTCCACGAACCAGGAAAGCCAAATACAAAAGGACGC
AGACGCACATAATATCATCTTGGGAGTGGAAAATGCAACGGTGAATTGCCACATTGATCG
GCGAGTTGTTTCCCAGCTGTCTCTTTGTATTCTCCGTTCGCCGCGACACGTTGCCAACTT
ATACGTAGATCATATGGAATCAACGTAAGAAGTTTGTCATCTAAGATGTTTCTGACTACA
AGCACTAGTTGCTTCAAATCTGCCTCTGGTTTCCTACGTCCCACCCCTGCAGCCGTCCAT
TCGCAGCCTAGCGCCGGGCGCCGGCGGATTCGGCCGGGAACAGACAATTTGTTGTCTGAC
AGTCTAACGAGTGCATTTGTCTCCGGGTGGTTCCCTTTGCACCTTTTTTAGCAGACACAC
GCAATAATGCGACGGTATATGTACAAGTAGTGCAAAACTACTCCGAGTTGGATCGCCAGG
AGCGGAGACGCGGCCGACTGGTGTTGGGTTCCCAGCTTTGTTTTTTGTTTGGGTAGCGGT
TTTAGTGAAAAGAGGGACGGTGTGGGCGAAGCGGAGAATGTAAGGTCAAGACAGGAAGAG
GATGGCAAGGGTAGTCGACCAACGAGGGAGAAGTCCGTAAGAGCGTGGGAACATGCAATG
TACTGGCCCTCTCTAGTTTCCTTCCGTTTTGCCTTTGCCTCTTTTCCTGTATATTTTCTT
GAAACAGTGGGTTTCTGTCCCCCAGAATTCTTCAATTTCAATCTGCATCGCCAAACCGTC
CCACTGCCGACGGGCTTTTTCCAACTACCACTTTCTCCTTGCTGACTAGGTTTGCCCTTT
GTTTCCACAGACAACGCCCTAGTCGCATACTGGATCTCACACTGGATCTCACGTCGAGCA
GGCTAGAGCCCCGTCGAGGCGCCTGTGTCCTCAATATTCACCCCCGATCGAGTCAAGATC
AACACTTTCTCTGAGTGCGTGACGCCCGGGTGACAATCGTCGTCGACTAACGCGGGGCGG
CACTTCCGCCAGGGAACATCAACCTCTCGTTTTGGAAGAAGGATAGCACGCGGTGCTTGA
CAATCCAGCAATCATGGCGACTGCTATTAAAGGTGCGTGCTGTACCTGTGGACGTGGATG
AACTCGAAAGCAAGTTTGCGTCTCAGGACTCTCACATAGTCACACTCTCCGCCAGAAAAC
AAACCAGTCCCGCCGCCATCGGCACCTGCACAGCCTTCCCTGCCGTCGCTCTTCAAATCA
GCCGCCATGTCGCTCTACCCGCTGAACCACAGCGATCTCTCCGCCGAGATCGAGCGCCTC
GAGTGGAACCACCACAACGTGTTTGTCCCCATGTCGGGCAACACCATCGTCGCGCCCGAG
GTCGACGCCTACCTGAAGGGCCTGGTCACGGCCCGCGTAGATGACTCTGCCTTCACTGGC
CTGCCTCCCGTGTCCGTTGCTGACATCGGTACCGGTACCGGTGTCTGGCTCGTGGACCTG
GCCAGCTCACTGCCACCAACGGCCCGCCTCGACGGATACGACTTCAACACGTCCAAGTTC
CGTCCGGCCGCATCCCGCCCATCCAATGTGCAGCTGCTCGAGGCCAACGCTGCCGAGCCC
TTTGCCGCTGAGCTCCAGGGTCAGTACGACCTTGTGCACGTGCGCCTGCTGGTGCTTGCT
CTTAAGTCGTCCGACTGGCAGCCCCTTGCCGCCAACCTGCGCACGCTGTTGCGGCCTGGC
GGCTACCTGGTGTGGGAGGAGATTGACATCGAACACTTTGCCGGGTTTCCGGAAGACTCG
GAGCTGGCCGACGCGATGAAACAGATGCTGCGTTTCTACAAAGCAGGCAGCCACCAAGGC
GGCAGCGTTGCGTACCCGATCGGGCTGGACACGCTGTTGACGTCCGAGAACTTTGAGGAT
GCACGTCAGGAGGCGTTCAAGGCGTCCGATTTCTGGGACCACCCGACGCTGTTCGGCACA
ACCATGACGTCGCTGCACACCATTGCTGCGTCTTACATGCAGGGCATGGTGCACACGGGC
GGGTTCGAGGATGTCCAGACCAAGGAGGACGCCGTGCGCAAGTCGGCTGCCGTCAAGGCA
GCGCTGGACGCGAAGACGGCCAAGGGAGACTTTTGGTTCTGGCGCACAACGGCCCGGAAG
CCGTTGTAGACGAGACGTTGTGACGAGAAATTGTTGGGTATCGTGTCGTTTGTTATTGGA
GTGGCATGTCCGACTCCTGCATATACATGCATAGACCTTGTATACAATGCATTTTACGAC
CCTTGTGCTCCTGATCGTGATTGTCCCCGCTCGCGTCGTCCCTATCGTACTAGCCGTGTA
CTCAGTCCAGGCCGGGGAATGAGGCCCGCTTTGCCTGTGGCTTGGCCTTGCGGCCCTTCT
TGTTCTTCTTCTTACGACGCTTCGTCGGCTCACGATCCGAATCGTCGCTGTCCGAATCAT
CGTCGTTGTCGCTGTCGCTGTCAGCCGCACGCTTTTTGCTGTTCTTGGCCATACTCTCGG
CATCGTTGTCGTCCGCCTCGTCGCCGTCTTTTTCGCCGTCGTCGCTATCATCATCATCGT
CGTCGCTTCCACGACCAACTCCACCGCCGTTTGCGTCCTTGTTCTCCTGCCAGATGCCCA
CGGTGTGCCCACCCGACGTTACCAGCCGGCCCAGGCTGTCAAATCCCACTGCTGTCACAC
CCTCCACCTCGTCGTGCATCAGCACCTGCCGCACCTCGCGGCCGCGCAGGTCAACAATGC
TCACCGTGCCGTCGCCCGCGCCCACCACAACCGTCTGCCCGTTGCTCCATGGCACGCTGT
CGGGCACCCGCACCACCGCGTCCAGGCTCTCGCCATCCTTTTGCTTGCGCCCGCCGGCCA
CGTAGAACCGCTCCTGCTGGTCGTCCCACGCACCCTTGTCCCACAGCGTCAGCACGCCGT
CGCCCGTGCCCACAGCCACGACAGGGTTGCCGCGCAGGTTCCTGGGACCCAGCCCCCGCG
GGATCATGGTCGAGCAGAGCAGCTCCGTGTCCTGGTCCTCGGACCGCGCAACAATGCCTG
CGCGCAGGTCCGTGACGGCCAGCGTACCGGCGCCTGTGCTGACCCACTGCTTGGGGTATC
CCGATGTGCTCTCGGCCGAGGGCGGCAGGGGTGTGATCGAGGTCACGTAGTCGTCGTGCG
GCTTGTGTGTGCGGCTGGGCTTGGGCGCCACGGAGCCGTCCGCCTTCAGATCGTAAATGT
ACAGGAACCCGTCGTCGGTGCCCAGCAGCAACGTCTGCGGTGACAGGATGTGCATAATGG
CAGGCGGGTCGAGGCCACCGTCGTGGCGCGGGGGAATGGCAAACTTGGACACGACCTTGC
CGGTGAGCGGATCAAAGTGCTTGACGACGGCGTCGGCGCCCGCCGAGTACACCCACTTGC
CGTCGACGCTGCACGCCAGGCTGCGGCAGCTGCCCTTGTGGCGCTTGGTCGTCCACAGCG
GCTTGATCACGCCGGCCTTCTTGCCATTGTTGCCCGCCCCTGTGTCGGGCAGCCGGTAGC
ACTCGACGCGGCCGTTGGAGAGGCCAACGGTCAATAGTGATTCGCTCGGATGCAGCACTT
GCGCGAACACATCTGCCGACAGCGGCAGCATGCAAAGGTTTTCGAGCATGTTGGGGGGCG
GGTAGCGTCGAGGTTATAGTATCGAGGTGAGGTTGGAGACTCGAGGGTCAAGAGGACAAT
ACGTTGAGAGGGAAAAGAAGAGGAAAGGAGGAAAAGAAAAAGAAAAAGAAAAGAGGAAAC
TGACAAGAGCAACGACAAGGCAAGAGCTCTGGGCGTGGAGAGCTGCAGAAATTTCATTCG
CCAATGGAGAGCATGCGACCCACTTATTCGCTAGCGCTGGAACTGGAGCAGTGAGCTGTA
TTTTCAGGTACAACACGCTACGGCAACAACAAGCGCCAACAGACGGTGCGGGGATCGCCT
GTCCTGTTACGGTGTCATACATAATATACGACATATTACTGCATACCTTTGAGACGATAG
TTTGTAAGGCTGGTATTACATCTTGGTGATTAAGAAACGGTCTGAGAACGACGTTCTACA
AGCGGCAGGCGCTGTTGCCGCGTGCCTTCCCTGTTGAACCGCGGCAGCTTCCCCATTGTG
GCGCGCGCATCCAGGATAACAGGGCAGGAACCTGGTTGTTGTTGTTCGCGCCTTCCTGAC
AAGGTGAGACACCACTCACTGCCCTTCATTCCAACACGTCCATCTCCAAACCCAGAGTCG
TTCCTTCCATCCAATGCTTCCGATGGAGTGTCTGTGGAGCAAGCCTCCAAAACATCGGAC
GCCGTCACTTTTACTTTCACTTTCACGTCAACGTACCAGACACGTGTCTACACATCACAA
TGGCACTATTTACGCGACATGGACAGCCCAAGGTGATCTGGGAGGATACGGTGACTGATC
GACTGATACAAACAAAACCGGGACGTCTAGACGACCCTTTTATTGACGTGGCTGACGAAC
CAACTACCCACACTCGCCACAGCATCCAAGAAGAAGCATCATATCGACCATCTACTTTCT
CACGCGGCGCCATCATGTTTCTCAGCTTCTTTGCCGTTTTCCAGGTTCTGACGTTACTGG
CACGCGTGGGATCGAGCAAGGGGGTGCCAGAGCTGCGCAACTTTATGTACCTGACGGGGT
GCGTGTTGGCTCCTCGTTTTGTCTTTGCCCTTTGTGGGCTTTTTGGCATAGCTGACCCAA
ACACAGACAACATCCAATCATGCCAGTGCATTTGGCCGAGCAGCAGTCCATCACGCACGT
GGCGCTGGCGTTTATGCCGTCGGGCCTGTTCACCCGCGATGACGACAGCGATCCGGACCG
GCCAGTGGAGTGGCCGCTCTTTACAACGGTCGACGCCACCCGCCGTCTGGTCAGCCCGAC
CACAAATATACTCGTGGCCATTGGCGGCTGGGGCGACACGGCCGGGTTCGCGCAGGCAGC
ACGCACAGCGTCGGGACGGCGGCGGTTCGCGCGCAATGTGGCGGCCATGGTAGCAGCGAC
GGGAGCCGACGGCGTGGACGTGGACTGGGAGTACCCTGGCGGCAACGGCGAAGACTACCG
GCAGGTGCCCAACGACGAAAAAGCGTGGGAGATTGGCGCATACCCTCTCCTGCTCGACGC
GATACGGGAGGCCCTGGGCCCGGACAAGTTGCTGACGGCAGCTGTACCTGGCAAACCCGA
AGACATGCTGGCGTTTACGGCCGACACGGTCCCCGACATTCTGGCGAGCGTCGACTTCTT
GAATGTCATGACATACGACCTGATGAACCGGCGCGACACGGTGGTGAAGCACCATTCGGG
TGTGGCAGACAGCCTGGCGGCGGTAGACGCGTACGTGGCGGCCGGGTGCGACCCGTCGCA
GATCAACCTGGGACTGGCGTACTATGTCAAGTACTACCGCACGGAGCATGCAGCGTGCGT
GGAGCAGGTACACAAGACGGGCAACGCGGTCGGGTGCCCCACGTTGTTGATGGAGGACCC
AGACACGGGGGCCGATTTGGGTCGCGCGGGTGCGTTCTCATGGCACGACAATGTGCCTGA
CGACGTGAAGGAGTCGTTTTCACGGGCGCGGGCGCATGGGCACTACACGGAAGCGGGCGG
TGGGGGGTTCGGGTACTGGGACGACGAAGAGGACCTGTGGTGGTCGTTTGACACGGCCGA
CACGATTGTGCAGCACAAGTTTCCACAGGTGTTACAGTCGCGGCAGCTCGGCGGGGTGTT
TGCGTGGGGGTTGGGCGAGGATGGGCCCCAGTTCGACCGGTTTGCGGCGACATCCCGAGC
GTGGAACAAGGTTCGCAACGGCGGGTGGGATGTCGACGTCGGTGGGAGTCTGCAAGAAGC
GCACGAGCGTGTGGCCACGAAGGCGAAGGGAGACGACAGTAAGAGCAAGAAGCGCAACGG
CAACAGCAACAGCGGCGTGACTCGCGACGAGCTATAGAACGGATCGTTTCCGGCGCTCGA
TCGGGTGACCGTGGGCGTGGATAAGCTGGTTGCGAGCGGGCGACAGCTGGTGACGTTCGT
TGAGTGCACGTATCGCTCGATTGTGGACGTTATGGCGCGGACATCACTGTGAGAGCATGG
CTTTCAACGGGTGGAATACGTGTGTATTGACTGCATATTAAGGCGTCCAAGGTTCTAGGT
ATTAATGGTAAAGATAATAAGAGTGCGAAGGGGTATTCGAAAAGGAACGTGGGGATTCGA
GGAATTCAAAACATTACATGCTCTTTAAGCAGACGCAAAGGGAGGAGAGAAAGACGGATA
AGGAGTGAAGCAACATAGCAAACAAGAAACGGACAGCTCAAGCAAAACCAAAGAAATAAA
CAAAATCATAAATTAAACAGGGTATTCTGAGAGTAGATTGCCATCATAATATTCGTTCCC
ATCATCCAACAATCGGCTCCATGTCTGTCGCCGTCCGCCACCGGTGTTTTGTAAATGTTG
TCGGTCAATGTTGCTCGTGCGTACGTCGCCGTCCATTTATGCATTTATACGCGTGCTGCG
ATGCCGCCGGTCTTGACGGTGTGGCCGCGCGAGCGCAGCGACTCGATGGTGTCGACGACA
ACCAGGACGCCGAACAGCGCCCACAAAAAGAAGCCAAAGGCAACGGCGGCCTCAAGGGAG
CCGCAGTAGTGGTTGCCGCCGCAGTTCACAGGCCCGCCGACGTCGACGGCCAGAGCAATA
CTGCCGGCGAACCAGAAGATCATGGTGATCCATTCGAGGGCGAGGGAGGCGAGACGGTGG
AAGACGCGGGTGAAGTAGAGCGGGGTGACGCCGACGTAGAGCAGGACGAGAATGGACCAG
ATGGCGTTGAAGAGCATAAAGTTGAGGATGGAGGGCGAGGTGGAGTAGCCATCATGGTCA
TAGAAGGAAACGAGGTACGCGGTGAGGCCGAGCTCGATGACGCCAAAGACAATGGCCGCG
ATGTGGACGATACCAACGAAACCGTAAGCCATTTTGTAGGTGTTGAGTGTGTTGAATGTT
GAGTGTGTTGGGTTGTGCGGAGTTGTGTAGAAAAGAAGCTTAAAATAAATGTGGTTGAGA
TTAGTTGCGGATTGTTGATGCGACTGGAGTTAGGAGTGAATAAAACCAGACACAGAAAAG
GGAGCGGGCACCCAATCTATTTAAATGGTTCACTGCGACGAACGTCCCTCATGTCACTCT
CTGTCTCTCCATCGCAAACAAGCTTCTCATTTCCTCGTCCTCCTGCTTTGCAGGTTTGGT
TGACGTCGTGGGTTGTCCGCTGCCGATGACGTGGGTGTATGCAGCTAGATTCTGCATGTG
GACGTGGTCTGTGCTTCTCTGGCCGCCACCAAAATAGAGTAGCCCCTACATACTCAACAC
CCATACAGGGGTCACGACAAGGTCCAATCCTGCTTTTTGGTGGACGACAGCGTTGTCGTT
ATGGAGGGCGGGCTGAACTGCCGCTGGCCAACCGGGAGGTAGCGACTTATTATTGACGTC
TTACGTTGTTCAGTATTTTGATTTATTTGGTTCCTACAACTTACGGACCATGCCTGCCTC
CCCGCCGTTTCACTCTGTTCTCATCGCATCCAATGAAAAGAAATCGTAACCAGTCTTTCT
TACTTGCCTTGCGGCATCCTGCAGGGACTGGTGTCAATATGAGACCCAGCGATGATAATT
GACTTTGGCTGTGAGAGTTTAGCGATACCCATCTTTTGTTGTCAGTATCCTGTTAAAATG
AGGACGACTAACGACTTTTCGTAGGAAACGGTGATCAACACGCAAATCGAGATCTATGGC
GGCCTGTCGTCGTTAATCCTGCCTGCCTGACCGCCTGCATGCAAGCCCAGTAATACCCTT
GGTGGAACCCACGTTGCAGCCTGACGTCATCACACCAATATACAAGAAAAAAAAAACGAA
AAAAGCCAACCCAACCAATTTCCACCCGTGATGCTTGGACGAAACACCACACCATAATAC
AAGAAACGTGGGAATTATGTGACGGGACGTGTGCAAAGCTCGCAAGGATGGGATTTGTAA
ATTTATTACGAAGACATAGAGAGACAGTGCAAAGACCAGTGCCGCCGCCCAGATATGCAG
ATATGAGGACGGTGAATTGATAGTACAGACTGGAGGTCGAACAGCCTGAACTGGAATATA
TGAAACGCAAGAATTCATTTGTGCCACCTTTTATGAATATCGGGGACATGAAGGTAAGCA
AAATAATATAACCAGCAAGGTATATTGAGTATAATCGCAAAAGCTCATGAGATAAATAAT
GGTAGAACTGAGAGTACGATCAGCTCATTGATCTCTCAAGCAGGCCATGACCGCCTCTGA
GTTGGTTCCCCCTTGACAAGGATTTATATTTTAAGAAAGGGACATGTGGCTTGGGAGGAC
GTCGAACATTTTCTCCGCTTGCTCGAGCTATATAGAGCCTAGTAAAGATGATCTACTGGT
TCTCATTTTATATTTTACATCTCTCGTAGCCTTCTATCCTGCCTCCAGCCTGACAAAAAA
AGGCGAACCACATTTAACTGATGTGCCAGGGCAGTGGTTCGCCTTTTTTGTCAGCTGGGA
GCCTGCTTGTCTCCTCGCAGACAGCTTCCTACAGGTTCAAGCTCGAGATGCCGCCAGCCG
ACGACGACACAATCACGGTCGCCGGTGCCAACACCAGAGCCTCCGTCTTCAGTGTCTCAA
GCAGCTTGCTAAACGCCGCGTTGTTCGAGTGCGCCTCGTCGGCCGCCTCGTCCTTGTACA
CCTCCCAGATCACAATCGTGGGAGAACCGCTGGCACGGTCCTTGCCGCGCAGGATCTGGT
AGTTGAGGGTGCCGGGCTCGTTGGCACGGACGTACTCGGCGTGCGCCAGGAGGAGCTGTT
CGATCTGGGCATGTTGTGTTAGTGAATCTGAGTGTGACTCATGGGAGGAAGGGGAACCGT
TGCAGACTCACTCTGTCAATCTTGCCCTCCGCAGGCGAGACGACGGCGGTCGAAAAGATC
GGGGCCATGATGATGATAATGGTGATGACGACGGTAATGGTGATTGTGGGGAAGGTGACT
CGTGGAAAGATGAGGTCGGAGAAGACTCGGTAGAATACATAGAGATGAAGAAGAGATGAA
GAAGAGACGACGAAGCTCAAATACGAAGAATGTCCTGCAGCTTTGGTATGCTCAGCTCGC
CAAGGTAGCCCAAAATGGCGTAACAGGCGGGGTTATCTAACATGGAGAAAGGACCTGCCA
TGTGGATGGCCAGCAAAGAAATCGGGAAACTCCACAGTTGGGCTTTTTTTGCTTCACATA
CATGAACAAGGCTCTCAATGTTACCGAAACGCTCTGAAATCCACAGCGTTTGCCGAAGCG
GGGTTGCCAAAGGTGGCATATTATAAATGGTCAGCGACAAAAGGTTCAACTGTAAATAAC
GGGCAGCGAACACCGAAGAGGATCACGTTTAAAAGTAAGATGGGCAATACGGCGGCAGGA
GTACAAATACGTCCCGCTAGATGCAACTGTAGTCCGGTATTATGTTTGGAGGCCGAGATT
GGCCCAGAGTTTAAGGTTATCACTAGACTCATTACTTCTGACATGCCTCGGCTACCAATC
TAAGCGTCTTTAGTGGGATCAGCAAATATAAATACGTCGTACAGCCATGCAGTATCGACA
AATGCTTGCCTGGGCAAGCATTTGTCTAAGCAACTTTATATCAAGAACAAAAAAAGCCCC
ATAAAACAAAGTTCAACCTATATGAATCAAGGTGTTGCATCTCAAAATAGTCCGTGCCGG
AAAATACACGGCATCAAATTGTGAGCCAACAATGAAGACATTATGACCATTATGTTGCAT
TTGCTTAGGATACTGTGTTGGACATCTTTGCGGATCTGATACGGAGGCCGAGCTTCTACA
TAACCTCTACACTTACTACCTCATGGTTGCACTACTTCTATCGTGTCCAATACTCGTAGA
TATAAAAGATAAAGGACAAATTCACAAAATATAATTATATGCCATGTCTCGCAAATATCT
TACTTTACCATTGGTAAGCTCAAGTGAGAAATAGAGATTGCAAAACAACTTGAAATTGCA
AATGATAAAGCAGCTCTTACCACCCCCCTCCCCCGGTAGGTATCTTCTTAAAGGCAGGGG
CACGCGCGAAGTCAGAGGTTAACGATGATGTTTTTCTTCTTGGTCGGCATTTCCATTGTC
CATGCACTCGCGAATATCTGTAAAAACATGGTATTTTTGTAAATATCCCGAGCGGCTGGA
GACGGACTATGCATGTCGTATATGTGGAATGCAATTTTCCCCCACCCCTCCAACACAGCT
CACACAAATACGGACTCTGGGTGCACATCATAGGGGCAGTATTCGATGCATTGCAGAATC
AGATGGTAACGAGAAAATTTTGAAGAATTGGAGTGATTCCACCGTTGCGTCCTTTATTCG
CCCCTAGTTCTACGTCAACCAAGTCAAGGGATTGGTTTCATCTAGGACTCGATCAATTTC
ATCAGTGCGGCACGCGACCACGCGCAATTTTCGTTCCACGGTGCATCTCACCGCGAGTGC
CGTAGAGACAGAAATGCCTCGGACCGAGAGAAAAGCGTGAACACTTCGCCGTACTACAAC
GTATTACGCCGTGAGACGACAATAGACGACCTGGCTAACCCGCGCGCCTGGAAACATCTG
CTAAGACCTGTAGGTTGCATCTGGCACCACACCCTGTCCGAGCTTTTGCCAACCCCTCTC
CCCTCTGCAGATCCCACGCAGCTAGAGAACCGCTGTTGAGGGGAAAAGAGGCGGAGGCGG
CCAACGCCGTCATTCGAGTCGCGCAAGCGGCCGGTGCCCGACTGCTATCTTGTCTGCTTC
TCTGCGTCGAGGAAACGTGGGCGGCAGGCTTAGGCGGTGATCATTCTTTTGAGAGGTGTG
GGAGACGACAGGTGTGATGGCCCGCAGGGGCGGCCTTCAAAGGTATGAAGGCGTGGAAGG
CGACATGAGGAAACGTCCCTGATAAGATGATCGAATTGGGAAAGGACGAGAACGGTATGC
ATAACGGCGAGGGGCATCTGCATGCGCAGCTGTGGTGGAAGACAAAACGGGTTGATAATC
TTCAATGTTAGCCGGCATCCGCAAGCCCGCCTTATCGTTTATCGGGTGGATAAAGACAGC
AGAGACACATACATGGGAGAGCGAACGTAAAAAGAGGAGACATTGAAACGTGCACTAACA
CATGGCACTGAACAGAGCTCCAAACTCCCCTTTTGCCAATGGTGGCGCCCGGATGTCGCT
TTCTTAGCCTTATCTATGGGGAACAAGAGTCCGCCCATGACGGCTCCACTCTCACACTTC
CAACAGCGGGGACCACAACCAATTGTACGGAGTAGACGACGGAGACAATTCAAAGATAGA
AACGCCCAATCTTTATGTATCTTATCTGGGTGGCCCTTTTTTGGAGGTGGGCGATAGCCC
AGTTCGGCGTGGAGCAACTTGTGGTCCTTTTCTTATCAGTGGTATCCCGACTGCAATTTC
CTTGTCGATAGAAGGCATGAGAAACATTCTCCATACTCGGAACTGTGTCCGCATTTGCGA
TTCTGCTTTCGAGTTCACCGTAAAGCGTGTCGTCTTTGTGTGTGTTATACTAGAGGAAAG
AAGAGCATGATATAGATGTCATTTTCAAAATGCTTGCTTGTTATTGGCAACGAGTAACTA
TTCTCAAGTAATAGCCGCCAAACGTTGGCAGGTGCCATGATCGGTTACAGCCATTTCAAT
CTTGCCTCTTTTGATTTCAGACGGCGAAGCCAAGGACCTAGTGCCCATGATATATCCCTC
GTCCTTGAGGTTCGCGCCCACTTTGTTATCAAGTTATGTCGTGGCGAGACGATTGCAAGA
CAAATACAAAACATTATTTCTTCAATTCCCGCGCAGCGTGGTTTTCTTGTTGGTGCAATG
TGAATGTCTCGAAGAATCACACTTTGTTGTTCCTCATTCACCCGACATCCACTCCGTTAC
ATGCGACTGGGAAGATCCAAGCTTGCTCTGCTGTTGCATTTGGGTATCCGCCAACGTGGA
CGATTTTGTCTCCGCTTTCCGTGTCTCCATCTCTCTTTAATCGGGACTCCGTAAGTTTCA
TCACATTACACGATCGTATCGAGTCAAGAATATAAATCAATACGAAAAGAAGCTAGTAGC
CCTGGCCGTACCCACACACACCAAAACAGAAAACGAAAGCGACTTCGACATGGACTATGT
CGTAGACCCCTACTTCGTAGACATTGGTCCTAGACACGTATGTTGGGGCTTCAATTGAAA
TTTAGAGTGTCCCAGATAATCATGCTGTGTCTAGGCCATTTGCAAACAGCCACACCACTG
AATGAACGACATCCGTGCAATATAGTTTGCCATGAAGGCAGGAAGGCGGCAAGTAATATG
GCGCGTTTTCCGCCAGAGACGGCGATCATCAACTCTATACCAAGACTAGCTGGTAAACAA
ACTCGGCCACTACGCCGTGCGCGAAAGAACATCGACAACCAAGCCACAAAAATACTCCGC
ACTTTTGAGAGAGATGCTTCATTGCCCCTGATACAACGAGGACACGTGACGGGTGAAGCG
TGTGATAGACAGCAAACAGACGACAGCAAAGTCGAAATACTCCATTCTCAAAAGGAGAAG
TCGGAATCCGGTTTCAATATGCTCTCTCTTGGGCCGTGCTTGTGCAATGCGTTGACCTCC
TCCAGCACGAGGCTGCACCGCATCACCATCTTCATGTCTTTTTGTCCTTCTTCTGTCCTT
TCGCTGTTGCGCTAGCGTTTTGCTCAGTCGTTTGTATGTGTAATTGTTTTCAGTCCGTTT
TGACTCTGTAAGCCCCATTCTTTCTGATAGATAAGTGGAGACCGCCCGTTCCTTCCGTTA
TGTGCGTGGCAAGTGCTGCCCGAACTGCCCTCCGGCGCCAGGGCAGCGCCCCCGCAAGTC
CAAGCCTTTAGCTTCTTTCCTTTCCTGTGCTTTGGTTTGCTGGTGATAATGACACACGCT
TGTGAGCATAAAAACCTTGGTCCATTGACGCTTGGCAGATCATAAAATCTGGAGTGCCTC
GCGACAAGACCGAGCACCATCTAGAGTCGCAGCTCTTTCAATCCGTTGCATCCCGGGTTG
CCATCATCATCTTACGTCGTACATATAAAACGCGCTCCTGGCCTCCGCCTCTTGACGAAG
GCGGAAACCGGAAGGCACAAAGATCATCTCTCTCATTAACAAGCATCGCTCCTTCCCCGC
ATCCTTCTGAACTCGAATCGAGCGCCACGTTCACACATTTACATCCTGACGTCCTCGCTT
TCTTAATTGGGTCGTTCCTCGGTCGCTCCTACTTTCGACTCGCTCTCGCACTTCCCTCTT
CCTCTCTTTCCGGGTCTTCTTCTTGTCGTCTCTTTCCTTTTCAGATCCTCTTCCTCTCCT
TCCCTGTTCTCTTCCTCGTCCACTTCTCGTCTCCTCTTTCCTTACCCATCCTCACTCGTC
TTTCTACATCACACATCTCCAATCTCACCAAACCAACGTCACAATGGATGAAGATCAGGG
CCCGTCCCAAATCGCGCCCAGCGAGGGCCGCCGCGGTGTCGGCGCAAAGATCAGCAGTGC
CGCCCGCACCGTCAAGCACACCCTCTTCACCCGCGATGGCCTGCTAGGCGACTACGACTA
TGCGTTCCTCTTCCGCCCCAACCTGCCCTTTATGAAGACGTCCAAAATGGCCTCGCCCTT
CTTCGGCCTCAACGACAGAATGCCCGTTGTGCTCGCCGTCTTGCTCGGCCTGCAGCACTC
CTTGGCCATGCTGGCTGGTGTCATCACGCCGCCTATCATCATGGCCGGTGCCGCCGGCGG
CAACTTGATCGCCGAGCAGCAGCAGTACCTCGTCTCGACCGCCCTGATTGTGTCCGGCAT
CCTGTCGCTCGTCCAGATCACCCGCTTCAAGATCCGCGGCACCCCCTACTACATCGGCAC
CGGCTTGATCTCCGTCGTCGGTATCTCCTTTGCCATCATCCCCGTCGCCGAGGGTGCATT
CAAGCAGATGTACGCCAACGGCTTCTGCCCGTCTGCCGAGGATGGCACCCCCTTGCCCTG
CCCCGATGGCTACGGCGCTCTCCTCGGCACGGCTGCCATCTCCGCCCTCATCGAAATCCT
CATTTCTTTCATTCCCTCCAAGACCATGCTGCGCATCTTCCCGCCCATCGTCACCGGCCC
CACCGTCATGCTCATCGGCATCTCTCTGATTCAGTCTGCTTTCCAGGGCTGGGCTGGCGG
CTCTGGTCTGTGCAGCGCCGCCGACCCCATCGACTTTTACAAGCTGTGCCCCGACATCAC
GGCCCCCCACGCCTTGCCCTGGGGCAGCGCCGAGTTTATCGGCCTCGGCTTCTCCGTCTT
TGTCAGCATCATTCTGTGTGAGCGTTTCGGCTCGCCCATCATGAAGTCCACCTCGGTCGT
CTGGGGCCTGCTTGTCGGCTGCATCATCGCCGCCGCCTGCGGCTACTTTGATCGCTCCGG
CATCGACGCCGCCCCTGTCGCCTCGTTTGTGTGGGTCCACACCTTCAAGCTGCAGATCTA
CGCCCCGCTCGTCCTGCCCATGCTCGCCGTCTTCATCATCTGCGCCTGCGAGGCCATTGG
CGACGTGACGGCATCGTGTGACGTCTCGCGCATCGAGGTGTCTGGCCCCATCTACGAGAG
CCGCATCCAGGGCGGTGTGTTGGCGGATGGCCTGAACGGCGTGCTGGCCGCGCTCATGAC
CATTACCCCCGTCACCACCTTCGCCCAGAACAACGGTGTCATCGCTCTGACGCGCTGCGC
CAACCGCAAGGCCGGCTACTGCTGCTGCGCGTTCCTCGTCATCATGGGCATCTTCTCCAA
GTTTGCCGCCGCCCTCGTCGCCATTCCCAGCTCCGTCATTGGCGGCATGACCACCTTTTT
GTTCTGCTCCGTTGCCGTCTCCGGTATTGCCATCATCACCCGCGGTGTGCCCTTCAACCG
CCGCAACCGCTTCGTTCTGACCACCGGCCTGGCGCTGGGCTACGGCGCCACCCTCGTGCC
CACCTGGTTCTCCAACGTCTTCACCTACGCTGGCGGCAACAAGTCGCTCACCTCCTTCCT
CGACGCCATTGTCCTCGTCCTCGAGACCGGATTTGCCGTCACCGCCCTCGTCTGCATGCT
GCTCAACCTGCTCCTGCCCGAGGAGATTGACGATGTGAACGAGAGCCATATCCCCGCAGA
CATGCCCGAGCCTGAAGTTGTCATTGCCGCCCTCCACCACCCGACTCCTTCGGCCTCTGG
GAACAACAATGCCACTACTACAAAGGGTGACGAGAAGCAGGCCTAAAACTATTGAGATTT
GCCTTTTTTGTTTGATTTTATTCGTTTTATTTTGCATAGTTTTGATGACATGATTGCTTT
TGAAGAGTTTGAGTTCGTTGGTGACCTCCTCTTACATGAAACGTTTGTTTTGGTTACTAT
TATTTGGCGGTTTTCATTTTCTGGGAGATACCTTTTGTGTGAAATAAGATTTGTGCGTTT
TGAAACTGGACCTGTTAGCCTTTTGAACTGTTTACTCCATACACGCTACCTTGCCTACTT
ATTTTGGTCGTCTTTCATGTACGGGACGGTGTTCTTTTTGGTTGTTACCACAGCGTGATC
TTAATTTTCACCGGATTTAATTGGCCTTGGCGCCCATTTACAGCGCGTACGATTACAGCC
AGAGGACATGAGGACTCTGCCTCAAACGGCGCGTCATCGTCGTGAGATTTGGCCGGGTAG
AAATCTCGAAAAACGAAAAAATGAAGACGGACGCACTGCAATGTCATTTTGTCTCCCTTT
GTCGACCTTGCATAGATTCCCAACATTCAGGCCGTCTTCTTCATCAAACCAAACAAAGCC
TTGGCCCCAATTTACATGCATCCTACGCCAAGATTGTCTTTACCCACCCATACTTGGCGC
ATCAGAGCCGCCCTTCTGTCGGCCAACCTGTATATATTACAATTGTTGTTGATCCCTCAA
ACGTCCGCCACACTTTAAACTGGACAACATCTTCTTTCGGAACACAACGCACAACATGTG
GTTCTCGTCAATATCAATATCGCCAGCGGTGCTGTTCGCCGGCCTCACAGGTCTTGCCGG
TCTGGTCGGCACCACCCAAGCCAGCGTGACCAACCGCACCATCCAACCCGTTCAGCCCGC
CCAGCCCGTTGCCATCACCCTCGCCTACCCGCGCAGCGAGGCCTACAACACCTTTGGCCG
CATCCCCATTGTCTTTTCCATCTCCAATCCGCAGTACGCCGTCTGGCTCAACCCACGTAT
TGACTTTGCGATTGGCAAGTACGGCGGTGACTATCCATTCGAGGGCCAGTGTCCCGTCTA
CGCCGACACCCGCAACTTTACGGTCGACCTCTCGAAAGTCAACCTGACGGACCCGGCTAC
GCCCGACCCCTTGTACGTCTATGCCTTTTGGGAGTGTCTCTACTACGAGGTCGGCGAGTG
GTACTTTTCCTGGACTGTCCGCACAGGCCGTGCGCCCGAAAATGCCACCGACTTCCAGTA
CAACAACAGCGTCACCGACACCGGCGGGTTTGTGTTTGCCACCGTGCACAGCGGCGGGCG
CACCATCGACCTCGTCGAGAACACGAGGAACACGTCTTGCGACAGCGTGCCATACGAGCA
CGACTTTCTCGTCGCGGGCATCGCCGAAGGCTCCTGCAACGGATCCATCACGGCGCTGCC
GGGCTGCGCCGTGGTCGCCAACGACACGGGCGCGTCCATTGCGGCCGCTGCGCCCCCGCC
TCTGTCCAACAGCAACTGTGGCGGCAGCATCAATGCGTCCGTTGCTGAGACGATCAACAG
CACGCCCCGGTTTATGGGCACGTGCCCCGTGTTTCCCATTGCACATGTCGATTGCCCGCC
CTCGTTGACAGTCCAAGACATGGGCACGGCAGCGCTGCCGTCGGCAACCCTGCCCGGAAG
CAAATCAGGTGCTGTGCCAGAAATGCCGCGAGATGTCCTCGGTACAATGGTGGTTGCCAT
CGTAGTGGTTGGTCTCGGTGCTTTTGTTTATTAGGTTAGAATAATGTGGTACGGTGTATA
TAAGAGATCAAAAATCTTTGATTTTAGTACATAATCAAATGCACGTTTACGGACGTGCTT
TTCCCTCAAAGGAGGAGTCTGTACATTTGACACAGTACGTCGTACATGGCAGTGCCTTTA
ACTGGGTCTCACTAAATATCCTTCCATCGTACCGCTCTGAACATTCATAGTCTTTGATGG
TCTTGATCGTGACCAAGACCAGCGCTACAGCAGCCTTGGCCTTGTCAAGTTCCTCCTTAG
CCTGCAGCTTGGCCAGCAAATACGCCGCCGCATTGGCAAGTGAGATTCTCTCCTTGTTCT
CTATCCAAAGAGGGCAGCAGTGACTTTGGTTCTTGCCCACCACGGGCTCGTCACCGAGCC
AATCGAGAGCTCGGGCGCAACCTATGTGTTTGGCCGGCCATGCACGTCTTCTTCGTGCCC
GGCTGTCGTCTCGGGTGGAGTGAGAGATGCCGTCGAAAGATCCTCCATTTCTTCTATTGC
AGACGTTTTGTAGATTTCCAAGCCGCTCGAGTCCTCGAACCACCGATGGTTACCAGCCTC
GCCGCGAGTTGCAGGTTCTGTTATGGGTGACACGCATATTATCAAACGGTTGGGTGCCGG
TGCGGAGGCTTCGTGAAGAAGATGTCGATAGTGAAGAGGATACAGAGATGGAGAAAGATT
AGAACGCAGGTGAGACGGAAATGAGCGGACATAATTACAGGAGGATTGCATCGATGAATT
ATGTTGCAAATGGAAAGAACGAGAGAGTGTCTTACGTCAACAAACAGAGTCATGCATGGA
AAGAACGACGGTACGGAGTTCGTGTACCAATTTGACTGCACATATTCACTCACCTGTGCC
TTTCCTTAAATGTCCATACATTGGGACACCAATTTAGATATAAAAAACGCGAATGCAAGA
AATATCGTTTGGGTTTGAAATAGTTCGCTGTAATTAGCAGGACACGTGTGTTTACATTAC
GTTTAAAATGGTAAAATTGAATGAATAGCATTTTTGAAGAGATAAAAAGATACTGCCGCA
GTTTACGTCTAATTTCATATCACAATACAATCTTTTCTCAGCCTAGTCGACCTACATTGA
AATGTCATATCAAATAATAAAAAGAATCATGTTTGTTGACTTTCAATGTCGACACGTGAT
TAACAAAATTGGCTGAAGAAAGTTTAGTGGGAGTCAGGGGCAGGCGCCATCGGCGGTTGT
GGGAAAGAGCGACCGCGTTCTGCGAGACGCGTCCCATCGACATCCGCTCCCTTCGGCTTC
ACAATTCGCTGACCTCACTCTCAACAATTATCCAGCCTCCTTAGCCTCCACCTTGCCCTG
CGCCCAACGCTGCGACAAGCGTCGCAGGCCTCGCACCAAAGCAAGCTGCATCGCTTTGTC
TGTAGGCGCTGGACTGCCGTTGGACGGCAATGGCGGCGTCTGCAGCTTGCGGTGTTCAGC
TGCAAATTAACGAACAGGCAAAAACAACGGCTGTTCCGACGGCTGTTTCGATGTCTCTAT
TCACGCCAGCCTCTATGCATGTCCCGATGCCAGAGTTGGCGCGAACAACAACCTCAATGA
CAGCATCGGCCTCCGCGGGCGTAATTGACAGTGTGCTGCCGGCCCTGAGCGACCGACGGT
CCTCGACATCGACCGCCCTCAAACATCCCTCTCCAATTGCATCAGCGTCCAAACCAGCCA
CGCTGCCCGCGACCCATCCGGCTGGGCAAGCCGTCACAGGGCAAGCACAAACAATGGCAA
CACCAAGCAGTGCCACCTCAACCAGTCCCACACGTCATCGCGTACCTTTGCCTTCTGATG
CAGCAAGCAATGCCCCAAGCGGACATGGAGTCGCCCATCCGCCCATAGCCCTGTTCAAAC
ACGCGGCCATGCCACACACAGACAGGCCTCAACAGCCAGAGGCCTATACCAGCACACGTC
CAGCTGTACTGCCACTCAAAGACCCGGCCGCTGGTACGTTTCTCCAAAGTACGAGAAAGG
AGGTGCATAAGAATCCGCTTCCGCAGAACACACAGAGCACACTCCGCGTCACGACTAAAT
CGCCAGCTGCACCCCCCGTGCCGGCGTCCTTGATCAAGGCCAGCCCGTCTCCCATATCCC
CCATTGTTATCTCCTCTGGTCGCCAGCCTGCACGCAATGGTCCTGCCAGCCCACGCCTCG
CATATAAAATGAAGCGAACCGGCCGCCCAGGCATTCTGCCGCCAAATTTAATGCACTCGA
CTGGATCGAGGACACCTACGTCGTCGGGTTCGACGCCCACACGCACCCCTTCCGACACGC
CGCCGATATCGGTCCGAGACGGCCTTGGCATCGAGACACAGCCGCCGCCGCCGCAATCAA
GACTGTTTGCACCCACCGGCCCCAAGCCGGCTTTTCTTGAGAGCGACCTGCTCCCCAAAG
CATCGAGTCCACCACGTCGCGTAGCCCGACAGCAGAATAAAGCGACGGCATTCCTGGATG
GCCCAACCAATCGGACTGGGGTCAACGGCCTTAGACGGCGCCGAGAGTCGGCCGTGGAGC
TGGCAGAGCCTCCACAGAAACGTGCCAAGTCTGCCCACAGCTCCTCTTCCAGATTCAACT
CCCGGAGACCATCGTCAGACTCGAAAGATGTCGAGGAGACTGCACCTATGTTGGCAATCT
CCCTCTCCTCGGGCCCGGAGTCCACTACAACTTCTGAGGATTTGGATGACGATGTCAACT
CGACAGTTTCTTCTGACAGTGACATCGAAGAAGTCAGCGGCCAGGCAGATGTTGCCGACG
TTGAAGCAGACAAGGACATCGTCAACCTGAGTGCCGGGGTAGACTCAGATGCAGGAGGCG
GCTCGTCCGATGAGGACGACCTCTCCGACTCTATCGAAACCGGCCCCGAGGAGGCTGCTG
CCGTGTTATCGTCTGGTTCTCCAGCATCGTACTCGTTGGCGCCCAGCGGCCGGGCATACA
ACAGATATCTGGGTAACTGCTACAGTACGAGTTGTCGAACTGCTCTATTTCTTATCGCTG
ACACGTTTTTATTTCAGACAAGGACGGAACCTTGCATGGGACAAAAGGAGCCATCATCCC
TGATGGCTACGAGCTGTGGTCAAACCGAACGACGCCTTGGATCTGCCCTGTCCGTTCGTG
CCGGAGACTCTTTCCAGAGCTGGCCGGTATGGGTGGCCATTTTTCGGTACGTTGCAGAAT
ACAGATTTTGCTTCTTTTTCGTGGCTACCAGTCGACTGACCGTATTTGTATTGCTGTCCG
GCTCCAGAGAGGGCATCGAGCAACGAATTTGAACGACAACCTCGATGGCACATTGACCGT
AGTCAAGCAAGTGTCAACCACATCCGAACGCTTTGGTGCCCGCGTTGTCTCGCAACAGGC
GCCCACAAAGTTTGAACCCCTGGTCAAACCCTTGGGGCCGGAAGAAGCTAAGAGAATTAG
GTCGAGCATAGAAAACGTTTCAGCAACAGAAGCTCACCGCAAGAAGGCGACATCCGATAG
TGAGGTGGCTGGTTTATCAAACGGTGTCGCCGCGCAGAGACCGCCTACGACGTCAGTGGT
CGCACCGGTAAAGCGTCCAACAAAGGAGCTTCTGGTGTCAGCGTCTGGCCGGGAGTACTC
[truncated: 33,602,166 more chars]
