# Supplementary material for: Comparative Genomic Data Provide New Insight on the Evolution of Pathogenicity in Sporothrix Species
Source: Front Microbiol. 2020 Sep 30;11:565439. doi: 10.3389/fmicb.2020.565439 (PMC7561385; doi:10.3389/fmicb.2020.565439)
Supplement: Supplementary file 14 [file Data_Sheet_14.ZIP › LC 2445scaffolds.fasta]

>NODE_1_length_1330107_cov_98.028253
TCCTACCACCTATGTTCGAAATCGCTTGCCTGTGATCCTCTCAGATTAAGGACTATTATC
CCCAGACTCCTGACAAATTAATATTATTAATTATTTTAAGTTATTTACTACTTTTATTTA
ATATAAAAGATAAATAATATAATAATTTTAATTTTACTCGTAAGTTACTTCAAGGTTGGC
AATTAGTATGTTAGAATTAGTATTAGTATTTTAGTATTAGTATAGAATTTCAAAATACTA
ATTTAGTATACTAAATTAGTTTCCTTTAATTTACGTTAAAAAAAATATTAATAACGACGA
ATTTAAAAGGATTTTTTTAATAGAAAAGGAGTGGCAAGTATTATTATACTTAATTAAAAT
ATTCGAGGTTTTTTAAAACCTTCTATTAAATTACAGGCAAAGGTTTATATTACCTTACCT
ACGGCTTTATCATATATTTATACTATATATAATAAATTAAAAGGGTTAATCGAAGATTTT
AATACTTTATACGACGAAAACATTAATTTAGTACGTTTTATTATTATTATTATTGTTATT
ATATACTAATAGTTAATTAGACCGAATGTTTCGAAATATTAATTAATGTTATTAAAAAAG
GGATTTTAAAATTTAATAAATATTATCCGATTAAATTAACGGTTAATAATATTAATAATT
TTGCACCTTTTATTCTTAGTATTATTTTAAACCCTCGTTCTAAAGAAGGGCACTTTAAAA
ACGGGGGTTTATTACACTTTTACCCTTTTATTTATATTAACGTTATAAATATATTAAAAG
AAGTATATAAAAGGTAATTATAAATTTTTATTACGTTTTTATTCATTTTATTAATATAAT
TACTTTTAATAACTTTATTATTATTATTATAGCCTACAAAAGGAAGTATGTCGTACGGAT
AATAACCCGTTAAACGAATCTTTCGACGAATTAACACAAGATAATATTATTAACAAATAT
CTTTTATATTAAACAAAAATAATAACGAAAACGAAGATAACGACGACGATTTATACGTTA
CTTCTACCGTGAAAAAAGACGAATATTTATTATATTTAACGACGGAAGAATTAAAGGTGA
AACAGGTATATTTTTAAATTAATTATTAATATTATTTAACCGTTATTTTACATTAATTTT
TCATAGTTTAATACTTTAAAATACTAGAAGTTAAATAAACAAAAATATCCTATTTTAAAT
ATTTTAACTAGACGTTATCTAGTTATACCACCAGTAACGTCTACTTTTATCAAAAGGGTT
TTTTCTATTACTTCGAATATAATTACGAAAAACCGTAATAGATTATTATCTAAAACGGTA
GAACAATTAGTTTTATTAAAATACTGGAAGGTTACAGATATTAATGAATTAAATATGTTA
ATTAAAGAGGAAAATAATAACGCGGAATAGTTAATTTTTAGTTATATAAAACTTTATGTA
AGTTATTAATTATTTTAATTTTTATATAAGTTTTTAATTATTTAAATAATTATTAAATAT
TATTTAAAATTAAATATATACGATTAGTACAAGGCTAAAAAAATACTACATTAGTATACT
ACAATTAGTATAAGGCCATACTAATACTAATTAATACTACGCATACTACATTAGTATAAT
ATTAATATTAAATACTACATACTAATTTCGCAACCCTGCTTATACTTTAAAGATTTTTAA
AAAATATATATAATTAATTAATTAATACGTCGTTACTTAATCGTATATAAGGTTACGACT
TATAAAGTAATTACTTTTTAATTTTAAAAAAGTAATCGATAGAAATATCTTTTTTTTTAT
ACGAACGTAAAAATACTTAATTATTATATTTAAACCGAACGGTTAATATAACGTAAGTAC
GACGCTTACTTTTCGTTAATACGTCGTTAACTTAAACTATACTTTTTTTTAACATACTTT
TATATTTATACGTTTAAAACGTAAACTTTAACCGAAAACGTTATCGAAAGTTATTATAAT
AATTACTTTCTTACGGTTAAACTCGTCGTCGACGGTTATTTAAATAAACGTTGTTACGTT
AATAAGTAAAAAGAAGTAAAAAGACTCCTTTATAATTTAAAAAATAAAACGGTAAAACAC
CGTTAAATTTTTAAAAAATACGATATAAAAAATAAGTTTACGAAAAGTATACGTTAAAGA
AACGAAAGATATTTATATTTACGTAGTTTATTAAGCGTATACCGTTCTTTTGACCGTCGT
TGTTTTTTATACTTACTTTTCGTTAAGTTTTAACTTACTTTAATTATTACCGAATTTATA
ATATTTATAATTAAAATCTTTATTTAATTTATAATTTAAATATAACATATAATCGTCGAG
TCGTCAATTATAAAAAAAGGATAAAATATACACTTAAATTTTTTTTAAAAAAAATAAAAG
TTTTTTATTTCTATAACCCGTAAAAATTTACTTGACTCGAAAAACGTTAAAATATTTATA
TAAAAATAATTAACGTGTCGTTTATATAACGTTTCTAATTAATTAAAGTAAATAAAATAT
AAAAAACTTTAATTAATTTACGTTGTAAACTGCTTACGAAAAAATTAACGTTAATCGATT
AAAAATAATTAACGACTCGAGCACGTTAAATAATTAATTTATAACTACGAAAACGAACCG
TGACTTTAAAAACTAAAAACCGTTAATTTAATTATAATTAATAACGTATTAACGATAACG
TTATAATTATATACTTTCATATTATAAATTTTAAAGTTTTTTAAAGGTTTTTTTTTAAAG
TAAAACCTTATTATTATTATTATATTATAACTTTAATATAATTAATACGTCCGTTTTAAT
ATAGTTTTATAAAACGTTAATTTATGTTCCGTTTACGACGTTAAAGTAAATAAAGTTTAA
TCCTTATCTTGATATTTTTTTAGAAAAAATATAATAAAAAAAATTATTATAAAACACGTA
AAATCATAACTTACTAGTCTTCGATTTAATTCTTTTTATAAAACACTTCATATTAAAAAT
AAAATAAAGTTTATATACGTTTAAAGAAACTAACGAAGAAAACTTTATAACTTTATATAT
TAAACCGAAACTTAACGTAAACTAATAAACGACGAGACTACGAAGTTATAAAAGACCGAA
AAAAAACATTTAAAGCCTTCTTTATTTATCGGTGATTATTCGTGAAAAGGTCGTTTAAAT
AAAAGTTTAAAAATTTTTCGAATACTTATATTTATTATATTTTTTTCTTTTCCTTTTTAT
TAAGTTATACTTACGGTTATTTTACTTTTAAACTTATTAAGTAACTTTTTTATAATATTA
TATATAGTTTTATTTTACGAAAACTTTATTAATAACGGTAATAATTCATAATAAATAATA
TAAATTAATTAAAAAAACACTTAATATACCTTTTTACGTTCCGTAAAGATTAAATATACG
ATTATACGACGTAACGAAAAGGATTAATAAGTAAATAATTATAACACGGTTCCGTTAAAT
AAAAAACCGGTTTTACGTTAATAAATAGTACTATAAAATAAACGTTTAATACTTTTACGT
AGTTTATAATAAATTATTAAACGCGGAATAATTTTATAAAACGTAAAAGACTATTAAACG
AAACTAACTTTAAACTAAAAGATTAGTTTTTCGAAAAAAAAAAGAATAATTATTACGATG
TTTTTAATTACGTTATTGTTTTTAATTATTGTTATTATAATGATTCATTTAATTGAAATA
ATTGATTTTTTTTAAATTTTTAATTTATAAATATCTTTTATAGTGATTTTACAAACGACA
ATTAATTTATTTTTAGTTAAATCGAGTTATATTACTTATTTTTAATCATTGAAAATTATA
AGGTTTTAACGTATTAACGTAAATACGAGTATTAAGAACGTTTTATTTCAATAAATAATT
AAAGAAATAATTGATATTATTATAATTCATGTTAAATAAGTTATTAAGACAATAGTAATT
AAAAAGTAGTAACGTAACTAAAGGCGAATCGAGAGCGAAGGTAAGTATATATTAAAATAA
GAACTAATTCTTACCCCTTTTCCTAAAACCAAAATAAGGGATACTTACATTTAAAAAGAA
TAGTTACTCGTTAACGTCTCGTTAAAGAGTGGTTAAAAACCAGTTGTTTTAATAGTACGT
AATATAGTTAAGTTATGTAACTAGTAGTTTAAAGGTTACGATTTAATTATAATACCTTTT
TTTAATAAATTAAGTTTTAGTTTAAATTACGACTTTTTATAGTTTTTTTTTATTACTGGT
TAAATAAAACGTGTTGAGGTTATAGTTTTTAAACGAATAATTTATTATTATGATTATTTT
AATGATTTTATTTTATTTTAAACCCGTTTATTATATAGATAACTATATTGCCGTAAATTA
TTCGTTGAATATATAAAAATAAAATTTATTGAATAGTTTAAATAATTAAATAATATTATT
TATAACCCGGTTTTATTATAATTATTTATTTATGGTTATTATACTTTTTTACAACTGTTA
TTTATTAACGGTATTTATTAATTAATAAATATATAATTATTTGTTTAACCATTTTTATTA
TGATTTTTTTCTTCTACTTTCTTATAACTTATCCGGAATTTTTTTAATAAATTACCATCC
TCCGTAAAAAAATCATTACTTATTTTTTTAACTTTTTCCGTTTATAATTCGATCGGTTTT
CTTGTCATTACTTTTCTTTTTTTTCGTAAAGTGTTTACCGTTTTCTTTTTTCAATTAATA
ACGATATCGTTTACTTTTCGTTAATAAGTTATAAGCGACTTATTTATTTTATTGTTATTT
TTTCGAGTAACTTTTTTATTTACCTTTATAATTACATCGATAACTAGTCGTTTGTTAAAA
TCGACTTTTTACTTTTTACTTTATAAAAGTCGAATAAGTTTATTTTTAAACGTAATTAAG
TTTATATAATAAAATATATTATACTTTATTAATATATATGAAAATAAAACGTTTTTCTTT
AATTATTATAGAGCATTAAACTAAATTTAAAAAGGTAACTAAATTTAGTTTTAATAACGC
TCCCTACTAAATTTGGTACAACAAGATTTAGTTTTAATAACCCTCCCTACTAAATTTGGT
ACAACAAGATTTAGTTTTAATAACCCTCCCTACTAAATTTAGTACAACTAAATTTAGTTT
TATTTCTTTATAATTAAATTTAATTGTACTAATTTAGTTGTACTAAGTTCAGTTATACTA
ATTACCAACCCTAGTCGTTACTTATTAAAAAGTTTTAACTTAATTTATACGTACGACTAA
CTAATACGTTAACGACGCCCTTTAAACGTCACTTATTAACGGTTAATAAGTGGTTTTAAA
TACGTAATATAATTATTTACTTAAAATAATAAACGATAAGTAAGTATATATTAAAATAAA
ATAAAAATTCCACCTTTTTTTTTAAAAAAAAGAAAAGGATATTTATATTAAAAAGAACGA
TTACTCGTTAACGTTTTATTCAAAGGTGGTTACGGACTGGCCACTTTATTAGTACGTGAT
TTAATTAAGTAACGGGACTAGTAGTATAAAGGTTACGGCTCGACCATAATTAATAACGGT
GTTACAAAAAATTATATAAAAAAGGCATCTAAAAGAATATATACCCTTTTTTTCGTAAAA
CCATAACTTATTATAAAATAATCGTTTAAACGAAAGTCTCGTTTATAGCTTTTCTTAAAA
AAAATTAAGTTATATTTACGTTTACTTTAAATTTTTTTTAAAAACTATTCGTTTTTTTAT
TTTATAGATGTATAGGGTCCTTTTTATAAGACGACGATTTATTATAAATAATAGTTTAAA
TAAAACGTTCGTTTATAGTTTATTATTTAAATTTTCATTTTATTAAACTATACTTAAACC
TATTTTATTTTTTAAACCGTAACCCTTATTCTTTTACATAAAAATCATTTCTCTATATAA
CGTTCTCTCAACGTCGTCGCCCACACACTAAGACACGTAAACAACAGTTATAAAACTTGT
TAAAAGTTTCTCATATTTCCCATATAGAGTTTTAACCTTAGGCCCAGCACTTACGTGGTT
AATAGGTTATCAGTCGGTAGGCGATTGCTTACCGAGCCTTAGGCGACTTAAGGTGTTTCT
GATTCTCTTCACATATTATCTACAAAGTCCTACTCGGTATCGTATATAATTCCCTATTCG
TATTACACCATTAGTGACCTAAGTACCGAGGACCGTTTTGCACTGTAGCTATTTGTACGA
TTTCAGGTTATCCCTGCTGAAGTGAGTGTTATGGGGGGCTATTCTACCCCTCTTTGTCTC
CCCCGGTCTATGCTATAATGACGTATGCTTAGATTTAATAGTGAGAATAATGAAAATACG
AACCTTGCTTTCCTAACATCCGACATGACTAATAAATATCGCGATAAAGTGGAGAAATAA
TGTGCGAATAGGCAGCACCTCCAGACTTCAATTTTGCTTGTTCAATGTTTTGGTCAACCC
ACCCAGCTCATTGTCCCTTCAACCCGCCTCCAAACTCGTGTCCTCTGATAACTCCTCTGC
CGACTCACCGCAATGTCATACCCTGATTCAGCGCAGCACATGCTGCCAGATGACGATGAA
ATGTTTCAAAGAGAACAACTCCAGCAACCACGACCCCAGCAGTTTCAACACCTACCACAG
AACACGTCAATACAAATAACGCCATCTTCACCAATATCGTCACAGTCCCCGGCAACCACG
CCGCCGGTCTATCAATTTCCCACATACCGGTTACGGAAGCAACGGCTCCCAGACCGGACA
CCGCTGGTTTTGGTAGTGTGCGGCTCTTTCAGTCCTATTACCATTATGCGTGCGTTTCCC
CTCGGCCTTTGATATGTCGATGTGCCTTTGTCTCCGTCGAACGTATGATACCGCTGACAC
AGTGATAAACGCAGACCTCCGCATGTGCGAAATGGCTTCAGACTGGGTTCGTATGGTGGA
AGATTCATACGAGCTCGTCGGAATCTACCTGTCTCCGGTTTCCGATGCCTACAAGAAGTC
GAACCTAGCCGCTGCGCACCACCGCATCCGCATGTGTGAGCTGGCCGTGCAGGATACGAC
TAACTGTGTCATGGTCGACCCTTGGGAAGCCACACAACCGCGCTACGTTCCCACTGCCCG
GGTTCTCGACCACTTCCGTTACGAAATCAACGAGAATCTAGGCGGTATAGAAGGGGTCAA
TACTGAGGAGCGTAAACAGGCACGTGTCGCGCTATTGTGTGGTGCTGACCTGATGCATTC
GATGAGCACTCCTGGATTATGGAGTCCCGATGACCTGGACCGTATACTTGGCGGTGATGG
CGGTCTTTACGTGGTAGAGCGACATGGAACTGACTTGGAAGAAGCCCGAGAGGCGTTAAG
CAAGTGGACGGAGCACATCTCAGTGATCCCACAGGGTGTGCCAATAGACCTGTCGTCAAC
CAAGGTTCGGTTGTTCCTTCACAAAAAGATGAGCGTCCGATACTTCGTTCCGAATCCAGT
GAGTTTTACGCCACCCCGTTCCCCCCGCCCCTCACGGACAATCAAGAACCAATTTCTAAT
AACAAAGGTAATTGATTATATTATCAATGGTGGTCTCTACGGCACCGGCAAGGATGAACA
AGCGAGACAAGCGCAGAACACACAGAATATGGCCACGTTGACAGTTGATTCGACGTGATG
TGGTTGTTTTGGTACCCTTGACATCCACTGTTGGGCAAATTTTTCTGTTTCTCCGTCTGT
GTGAGCTTGTCCCCCCCGGAGTTCGTATTATCTGTATAGTCGGAAGTAAACGCGTACACT
TTACTTGGCCGGGGGTCGGTGTCATCGATAAAGAGTAGTACCTTATCATGGAAGGTAGCC
TCTGATTATCATTTTCGTACGGCGTTCTCTTCCTTGGATTGCAAGTGTTATGGTGGCATT
TTTGGTTATGACTTTCTTTTACGGCTATCATTTTGTTGTGCTCCCTGGCAGTTGTAACAC
GTAACCATGGTTGTTATGTGCGTTGTGAGCGATTGCGTCGTGCCTGTTCGCATGTCTTTG
GTGGGCGTATGTGCGAGATTCTGTCGTAGCCGTTTGGTCTTATAAACAGGTGCGTTTTAA
ATTGAACGACACCGATTTTGTAGTTTTCGGATTGGCTCTGAGCTACAGCATCTGACGTAA
CGGAAAGCATGTCCATATGATACGACGCGCGCCGTGAAGGGCCACTTTTATTTGGGCTTT
TCGCTCTGTGGGTTACTTTTACATTACTTTAGCTGCTTGTCAGCTGCTTGTTTATCCATG
AGCTCGCATGGCTTCGATTTCTTTTCCGTGTTCTCATTTCCGGATAAATACTCGACGTTA
TCTAGCCACTTTACCATCTGAACCGGGGAGGGGAGTATATATATGGCTGCCAATGTTTTA
AGACATCCTGCAACAAGGTGGCTACCGCGGACAGGCAGTAGCGCTACTTGACTGCGAAGT
TATATCTATTACTATGGAAAAGGGCTGCCGAAGAAACCCCCTCTGCTGTAAATGAAGAAC
GAAATCAAAGTAAAGTAGGTCGACTTAGGTATATACGACCTGGTGACCACTTACCACCAC
CTTTTTAGCCATCCCACCTGGCCGAAGTTTGGCTCACACGCAAACAGACAATTTATATAT
AGCCCATAAAAATATTCTCCTTTTCTCCGACTCTAAGCTTCGTGGCTGTAACTCAAGGCC
AGATGGGTGGATTATATAGCACGGACATATGTTGGCCACGGCGAGGTACCCGCCTGCACA
CCAGCCGGCGAAATGGTGGCTAGAGAACTGTACAGTTGGTGCGACGTCGAATATATATAC
CTGGCACAGCGTGTCGTTATATAGTAGAATACCACAATTTATGTTCCTCAGTATCATTTA
CTCTTCAAACCCGTCATGCTCGATTCGCCATTTCGTTTTAAGAGCGTCCTTATATACGTT
GTCAATTTACAAACGCCAAAACAGAAACAAGGCGATCAAGAGCACCAGAGCTCTCCAATT
GAGCTGCCTCAATCGCAAATCAAGATATCCGGGAAAGCCAGGCATCGTAGTATGGGGCCA
ATCTACAGATACAGCATCTTCTGGCTGAGCATCGTCCTTGCGTACCCCGGCGGCGTTTTG
GGGGCAGACTGTACATGCACCGGGCTGGATTATACGAATGGCGGGTCGTACCTAATCGAC
GGAACGTCGGACAGCAAATTTGTTTTCACATCGGAATTTTCTGGTGGGCTTACTCCCTCC
CAATACCGTGGAGGAACGTGAAGCAGAATGCGGCGCGTGCTCACATCTTCACGGCCAAGA
TTGCGGCAATGATACCGTGCAGCCCATCCTTGTCACCCCGGAAGGAACGCAAGTCCTTTG
CTCGACAATTGATGCGGGTGAAAACGGCTTACAACAATCCACATGGTTCGTGCTGCAACT
ATTTCTTGCTATATCCTTTTATCTTCCTTCCATTTTCTGTCTTTGTTTGTGTCATTGTGG
TTTTTGATTTAGTTTTGGGGATCGTATAAATGAAGCACAGGATGTGTGGTCTAACGAGTT
TCTCAAATAGTGGAGTAAGGCTATCGGAAATGTCATCGGGACAATGGACTATTGTCATAC
AAGCCGACAACTCCGATTTTGCCGTGCAACGCAAGTTTGCTCTGACGGCCGGCTCCCCAG
AGAAGACGGTAGTCACGGTAAGTCGTGGAACCGCAATTTCTTTGCCCTATACTTGTTTAT
CCCGGGGCCCGCAGCTGGGCCATTTATGTGATTGACGGTGGTTAATAGATAACACCTACT
GTCTCCGTTGGAGTGACCAGCACACCGCTGGCTTCAAGTGAGTCACGTAACATAGCTCGA
TTTACCAAGAACAATTGTCGGAGGCCTTTTCGCTGCTGACACTAAGGGTAGCAATCACAA
CGACGATGATCAATATTCACACCGTGTATGCACAGGCGCCTAGTGTTGTCGGTAGTTGCG
ATCAGGGCCAAGACGAGACGGTCACGCAATATATCGAAGGGCCAACAGTGACTCTCTTGT
CCACATATAAGCAGCTTTCGACAACTGGAGTTGTGTCACTGGCGTATACCACAACGCTCG
CCTTAAACGCCCAATGCCACTACCAAAACAGGCCACTCGAGCCTCAAGTGGACACGTCGC
CCTCGATTCCACAAAATATCGTACCGCAGGGCTGCATTGATTGCCGGCCGTGGTTCGGCA
AAGGAGGCTGGGGATGGGAGCACAGCTATGGTGGAGGAGCTGGCCCAACAGTATGTTTTG
TTCCTTGCTGATCATGCTTCCCAACGCACCAACCGGCTGCCCCATTAACCATATATATCT
GGCGAGTGTGGGGTTGCCAATATACCGTATAATTGTGTTTCTGACATTATCTAGCCAGGA
CAAAAAGGAGCGGAAAATGGAGGCCTGGGCAATGGTGGTGCACCTGATAGAGATGGCGGT
GCTTCGGCTGGGGGAGCAAAAGGTAGCCCGGGGGGATTTGGGAGAGGTGGAACTGGGAAA
GGGCAGGACAGCGGTCGGGGTGGGGTTGGTGGAAGGCCAAGTCATGGAGGAAACTCTGGC
ACGGGGCGTGGAGGAGAAAGAGGAAGGCCCGGGGAGGCTGGAGGAGGAGGGAGGTCTGGA
TCCAGCGGTGGTGGGCCAGGCGGCGGAGGACGCTCCAGGGGAGGAGGGGGACGCTCTGGT
GGCAGCGCCGCCAACGGTGGTGGTGGTGGCCGGTCTGGAGGAGCGAGAGGTAAGGACCCT
AATGTCGAAACGCAGCACGTCGATGGAACGATGTATGGCTGGGCTAACAAAGTCGCAACT
AAGGTGGTTCCCGTGGGGACGGAGGCGGCAGAGCGGGTATGTTGTTGCTTTTCACTGTCA
ACGGTGGTTTTATGCTGGCTGCCACAGTAAGGTGCAGGCCGGATTTTGGAGGTGAAACGA
AAGCTGACTTTCGAAAGGGGGAACGGGACGTGGCAGCGGAGGAAGTCACGGCGGAAGTGG
CAGGGGCGGCCGTGGAGGCAGGGGCGGCCGTAGCGGACATGGTATGTGTTATCCCTACGC
CGAAACGGGACACAGTGGCAATTTGTCGGTGATTGACCTGGGGCGATGGCTCCGAAAATG
CCTTGAGTGTAAGCGGTGTTTGCTGATCGCACCATAGCTGTCGATACGTCTACCATCGTC
CAGCGCGCCCCGGTTGTTGTGGCAGCATCGACGTACACGGTTTACGAAACGACGTATACG
ATCACACGCACTGTGACGACAACGGCCATAGAGCCAACGATGACAGAAGCATGTAAGCTA
GGGTCTTGGGGCCGCCAGAGTGAAACGGCGTATTGAGAGACAGAGGGAGGAGAGAGAGAA
CCGGCTGCTGACCACATAAGCAGACTTCGTGGGCTCGACTCTAACTATGTCAGTTGTGCA
ACCCCTTTAATAATTGATGACCGCGAGAAACAACCCAGCTGACTACACCACTGGTTTAAA
CAGAACACCCGAAGCACAAACTGTTTGCAACCATGACGACACCGAGACAGTCATTTATGA
GGGCGAGGAGGCGACAGAGATAAAGATAGAGACAATGACTCTGAACACGCTCGCCACTGT
CTGGGTTGGGTAAGTCAACTGGCATCGTCTATCGCCGGCCACTGCGAGAGGAGCCTGCAG
GACAGACTTCGACGGCTCACCTGGAGACACCATGTTGCATCGATTACTAACTTGGCACAC
TTGCTCCTTTCTCCGCAGACAAACCCAGTATTCCACGCAGACGGATTGGAATATCGCTTC
GGCGTGCTGGCAGGACGGCGGTTGGTATGGACTGTGAAAGGCAAGTCGGGGAGTCGGGGA
GGGCAATTTTCGACGAAAGTGTACAAGCAGTTGATGTTTGCTGACTTGATAATTATTTGG
GATTGAAAGGCCGAATGGGCGGCCGAAAGCTCTCGTTGGGACGGCCAAGAAATTTCTGAG
ATTGTTGTGATCGTTGTAATTGCCGTGAGGTGGCCCCGGCTTGGCTTTGGTCCGTAGTTC
TTCTGGTTGTTTCGTTTATGCCGCCGTTTGAACTTCTTTTTTCTTCTTTTTTTTTCTGCT
TCTTCCCTACCAGTCCGGGACATTAAGATCTGCCATGCCAGTGTCGAGTCCACCACTCCC
GGCAGTGACGTGACCGTGACTCGAATGCCTCATGTTATGTCAGTGTCGATTACTACGCCG
TAACAGTGTCAGAAGGAGTGACTGTGCGTATGTATATGGTAGCTGGACACATCCATTTTG
TCAATGTGCTACATATTTGCTACACATGCTGTTTTCCCAAGCTGTTCTCAGGGAAACGGC
AGTTTAGAAGGCAGGCGAAGTTGTAAACTTTCACGCGACGGTGTACGTTGTCGTATTGCG
TAATTTTTGCCCGACATCTATGATGGTTGTCCTTTAACCCCTAGTTCCGAAGATCGGAAT
GTGGTGTGGTGACCCGTGCGACGACCGTCGTAATCGTACCACATTTTACTTCGTTATCGG
TGGCGGATTTTCCGATGCCCTCTAAAGACACATAAAAATAAACAGCGCAAGTTTCAGGCT
CTTACACCGCAATCGGACTAGCGGTGCATTAGCGATCTTGCATAAAGCCTTATGACTCTC
TGAGCTAAGAAAAAAACGGCAACCGCAGCGAAAAACGCACACATGGCGACAGAGAGTCAT
CGACGGCAAGACAACTGTGAATCCCCTCAACTTCTGTCACAATTCACCAATTGCTCTACC
TGCGACCCCCAAACCACGCTCACCCCCCCTCGAGCAGTGGACAGAGCCTAGTTGCATCAA
TGGCAGCTACAGCTCCCACAAACGGCCATGGGCCGACACGCATTTCCATCCTGGGCAAAG
AAACCATCGTCGTCGACCACGGCATCTGGCTAGACATTGTTCCTCACGATCTGCTTCACA
ACATTCCCTCATCGACTTATGTCCTCATCACCGACACCAATCTCTTCCCGCTCTATGTCG
ACAGCTTCCGCACAATCTTTGAGCAAGTGCGCCCGAGCTCCCCGAAGGCTGCTGGTGCAC
GCCTGTTGACGTACGCCATTCCGCCCGGCGAGTCCTCGAAAGGACGGGAGACTAAGGCCG
AGATTGAAGACTGGATGCTGGCCCAAAAATGCACCCGCGACACAGTTGTCATCGCCCTTG
GTGGCGGCGTCATCGGTGATATGATCGGCTACGTGGCCGCCACGTTCATGCGCGGTGTCC
GCTTCGTTCAGGTGCCCACGACGTTGTTGGCCATGGTTGATTCGTCTATCGGTGGCAAGA
CGGCCATTGATACGCCCCTGGGAAAGAATCTGATCGGCGCCTTCTGGCAACCCCAGCGCG
TATATATCGATCTCAACTTCCTCGGTTCGTTGCCAACTCGTGAGTTCATTAACGGTATGG
CCGAGGTCGTCAAGACGGCTGCTATTTGGAATGAGGCCGAGTTCACCTACCTCGAGGAGA
ACGCGGCCCTGGTCATTCAGACTGTGCGTGGCCGTCCTGCCCAGGCGACATCTGAGCACC
TTGCGCCGATCAGTGGTATTCTTAAGCGCATTGTGCTGGCATCAGCCCGTGTCAAGGCCG
AGGTTGTCTCCGCCGACGAAAAGGAGGGCGGCCTGCGCAACCTGCTTAATTTCGGCCACT
CAATTGGCCATGCCTATGAGGCTATCCTCACGCCTCAGGTCCTCCACGGCGAAGCTGTCG
CTATTGGCATGGTCAAGGAAGCCGAGCTGGCTCGCTATCTGGGCGTCCTGCGCCCCAGCG
CTGTCGCCCGCCTCGTCAAGTGTATCGCGAGCTACGACCTACCAACTTCCCTGGCTGACA
AGCGGATAGTTGCTCTCACCGCCGGCAAGAAATGCCCGGTTGATGTTGTGCTGGATAAAA
TGGCCGTTGACAAGAAGAACGATGGCGCCAATAAGAAGATTGTTCTTCTATCTGCAATTG
GCGCAACCTACGAGGCCAAGGCCACCGTTGTCGATGACCGCGATATAGGTGTCGTCCTAT
CCCCGGCCGTACGTGTCACGCCAGGCGTACCTTCGGATCTAAATATCACCGTCGCCCCTC
CAGGCTCAAAGAGTATTTCTAACCGTGCCCTGGTCCTTGCTGCCCTGGCGAACGGCACTT
GCCGTCTACGCAACCTTCTTCGCTCGGACGACACGGAATACATGCTCTCCGCAATTCTCC
AATTGAAGGGTGCTACATACTCATGGGAGGAATCTGGCGAAGTGTTGTCCGTACAGGGAA
ACGGCGGCAACTTTCTTGCCAGCTCTGAGCCTCTCTACCTCGGAAATGCAGGCACTGCCT
CTCGCTTCCTAACGTCAGTGGTGGCTCTCTGCTCCCCGTCTGCTGTGTCCTCTACCGTCC
TTACCGGTAATGACAGGATGAAAGTCCGCCCTATTGGTCCTCTAGTCGACGCCCTGCGGA
GCAACGGCGTCAAGGTCAAGTACCTGGGCAAAGAGAAAAGTCTTCCTCTTGAGGTGGACG
CTGCCGGTGGCCTGGAAGGCGGCCTAATTGAGCTGGCTGCCACGGTCTCGTCGCAGTACG
TGTCATCCATTCTTATGGCCGCACCCTACGCAAAGAACCCGGTTGTTCTTCGTCTTGTCG
GCGGCAAGCCAATCTCTCAGCCATATATCGACATGACAATCTCCATGATGCGGGCTTTTG
GGGTGCATGTGAAGACTTCTGAAAGCGAGCCCAATACGTACCACATTCAAACTGGCGTTT
ACACCAGCCCAGCCGAGTATGTGGTGGAGAGTGATGCTAGCTCTGCCACCTACCCCTTGG
CCGTCGCTGCAATCACAGGCTCAACGTGCACCATACCCAACGTTGGGTCTGCATCCCTTC
AAGGTGATGCTTCTTTTGCTGTAAGCGTTCTTCAGCCGATGGGTTGTGCTGTTACCCAGA
CGGAAACGTCGACAACAGTGACAGGTCCGCCGATTGGTTCGCTTAAAGCCATCCCTCACG
TTGATATGGAGCCAATGACAGATGCCTTTTTGACCGCCTCCGTCCTAGCGGCTGTGGCGA
GCGGGACAACTCGCATTACTGGCATCGCCAACCAGCGGGTTAAAGAGTGTAATCGGATCT
TGGCCATGTACGACGAGCTGGCGAAATTTGGAGTCAGCTGTAATGAGCTAGAGGATGGGA
TAGAAGTAACGGGCCTACCCTTCGAAGACCTTACTAACCCAGAAGAAGGCGTTTATTGCT
ACGATGACCACCGAGTCGCCATGAGCTTCAGCGTCCTGTCCACCATTGTACCCCGGCCTG
TCCTAATTCTCGAACGTGAGTGCGTTGGCAAGACGTGGCCTGGATGGTGGGATGTACTTT
CTCAGTCCTTCAGGATCAAGTTGAGTGGAGAAGAGCCTGTCGTATCACAGCCCAACACCC
ACACAGCACCTGCTCCGTCTATTACGAACAAGTCTATTTTCATCATTGGTATGAGGGGTG
CAGGGAAAACTACGGCTGGATACTGGGCCTCGGCGATCCTCGGCTGGCCGTTCATCGACC
TGGACGCTGAGTTGGAGCGGAAACACGGAATGACCATCCCGGAGATGATCCGCGGCGAAC
TTGGCTGGGAAGGATTTCGCAAGGCAGAGCTGGAGCTGCTCGCCGGCATGATAAACACTA
AGCCTACCGGCCACGTCTTTTCATGTGGAGGTGGCATCGTTGAGACACCTGAAGCCCGGC
AGTTGTTGATTGCCTATCACCAGAACGGGGGAATTGTTCTGCTTGTTCATCGCGATACCG
AGCAGGTCCTCGCTTACCTCATGCAGGACAAGACACGTCCTGCATACTCCGAGGATATCC
GAGGCGTGTACTTGCGCCGCAAGGACTGGTTTGAGGAATGCAGCAGCCATCACTACTACA
GTCCACACTCAGGCAAAACAGATACCCCTGGTGAATCTCCCTCCGATTTCGTCCAGATGC
TCCAACTGATCACCGGCCGATGCTCTCATCTGGAAGAGGTCAAGAAAAAAAAGACTTCCT
TTTTCGTGTCACTCACTGTTCCCAATGTTGCGAAGGCGATTGATATCATTCCTCAGGCTA
TAATCGGCTCTGATGCCGTGGAGCTACGCGTTGATCTGCTCGAAGACCAGTCCTCTGATT
TTGTACGGAGCCAAGTTTCACTACTGCGCTCTGCAGCCAATGTGCCTATAATCTTCACTG
TTAGGACCGCGAGCCAGGGCGGCCGGTTCCCAGATGGAGATGTCGACCATACTTTAGCAC
TGTACCGTGCAGCAATCCGGATGGGAGTGGAGTACATTGATCTCGAAATGACCATGCCTG
ACCGTGTCATCCAAGCCGTGACAAAAGAGAAAGGTCAATCGCTTATCATCGCGTCGCATC
ATGACCCGAATAGCAAGCTCTCGTGGAAGAACGGCGGATGGATTCCGTACTTCAACAAAG
CCTTGCAACATGGTGATATTATCAAGCTTATTGGTGTTGCTCACGGTGTCGAAGACAACT
TTGACGTTGCAGCATTTAAGTCCCGAATGCTCGCTGCTCATCAGAAGCCGATTATCGCTC
TAAATATGGGCGGACCGGGCAAACTGAGCAGAGTGTTGAACAATTTCCTCACACCGGTTG
CGCACCCGGCACTGCCATTTGCAGCCGCTCCGGGTCAGCTTTCTGCTCGAGAAATTCGGC
AGGCCCGTTCCCTTATTGGTCACCTCGAGCCTCTTCGATTCGTCCTTTTTGGAAAGCCAA
TTTCCCGGTCACGCTCACCGGCACTCCACAATGCACTTTTTGACAAAGTGGGACTGCCTC
ACCAATACACTCTGGTAGAGACTGCTAGTGTGGACGATGTACAGGAAACTGTTCGGACCC
CTGACTTCGGCGGTGCGTCCGTGACCATCCCCTTGAAGCTGGATGTCATGAAGCTAGTCG
ACGAAGTTTCTGAAGCAGCGAAGATCATCGGCGCTGTGAACACAATCATCCCGATCCGTT
CTATTGCGGGGGATAAAAACGCGGCCACCCGCCTTCTCGGTGATAACACCGACTGGTTGG
GCATGATCCACGCGCTACGTGGTGCTGGTATCGAAAGACGCTCCTCGACAAACCCATCTG
CTGGCCTCGTCGTCGGTTCTGGCGGCACGACCCGTGCTGCTATATATACCCTCCATGCCT
TGGGTTATGGACCGATCTACGTGGCTGCTCGCAATCTTGAGAACGGGAAACAGCTCATAT
CGTCCTTCCCGGTCGGTTATAATGTACAGCTGCTCGGCCCGAAGCCGCTTGGCGTCGAAG
CTGACGGGGCCAACCTGCCCTCTGTTATAATAACGACTGTACCTGCGGATAAGTCGTTGG
ACCCGACCGTGCTCCAACTGGTAACGACAATTTTAGAGCGCTCTAGATCGGTTGAGGGTG
TACGTGTACTTCTTGAGTTGGCCTATCAGCCTAGGCACACGCCCGTGATGAAACTTGCCG
AGGAATTCGGTTGGAAAACAGTCCCCGGGCTAGAGGTTCTTGCTGCGCAAGGATGGTACC
AGGTTTGTTCACCCAGTATCCTATTATTATTGCTTGGTTTACTTTCGTGTTATACTTTGC
ATTGTTTGCTAACTTTGCATTGTAGTTCCGTTTTTGGACTGGAATAAAGCCGTCGTACGA
TGATGCGCGCGCTGCAGTAATGGGTGACTCGCCGGCATAGGTTGTAAGATATGGTCGATC
TTGCTTGTCTGGCCTAGATACAGGGAAGCCGAGGGATACGTTGCATTACTTTTTATCGTT
GTCACTGTTTGTTGACTTCGGTTTACTTAAGTTAAAAGGACGCGGTTTGATATTAACAAT
TGAACAATGAAGAGTTTCGAATGTTATGTATGTCCCTTCCAAGCCAAGTTCACTGTACCC
ATTGCGCCAGGTGCCCTTTCTATGACCATATACTTCGAACTCCTATCGGGAAAATAATAA
CACCAATCGTTACCAAATAATTATACATGTTATTTTTTGTGGCCAAATTCATACCTGTAA
CCATGAACAAGCCCACGGCCAGCGGGGGGCCATGCTTTGTCTATACCATACCATGATGAT
GATAACCTGCCAATGCGATGCGTGCGAGTATAACCCAAATCGAACCGGAAATCGATGACG
ATGACAAGGCAATTGTAACTGAACAAAGGCGGCGCAAGTAGAAAAACAAACAGCCCAAAA
TGGAACCCGATCTATGATGTAAAAAATATTGTGAAAAGACGAAGAAGACAAAGACAAAAC
AGAACCAATGAAAACAACGGGTTGAATAAAGTGCAACATTAGATAAAAAGGTCAAAGATA
TAGCGTAAGTCATAAAACGAGAACAAAAGTGAAGAAGAGCACCTCTCGATGACCGGTGAC
AAAATACGTCACGTTGGTCGTTGTTGACGAACACGGTCTTCCGACCATAGTAGTAAGAAA
GTAGGTCAAGTCGAAGAGCACCTTCGAAAACGACATAGAGACCGATAACAGGAAATAGCC
AGATTATCCTTTAGACGAATGGCTGAGACCAGGACAGCTTACACAGGAACTCGTTTTTGT
TCATTGACCAAATGAGGCACAGAAGCCACATGACGTCACTGGATGGAAACATGATCATGC
AACACCCACTAAACCTAAACGGGACTGTAGTATGACGTCATGATTTCCAAAAAAAGGCAT
TTCGCACTCCGATCTGGCGGGAACTTCCCAGGCGAGGGCTGTGGTGAGGGCTGTGGAGAT
CTAGGTCGCATGAACACCGCGTTTACGGTGCTTCCCTGTAAACTCGACCTCTGGGTGACA
GACACGGAAATGGCGAGTAAGAGCATCTGCGCGACTGAAGGTTTTCTCCTCCGTGCACAA
ATTGCACCGAACCTTTTGCTTGCGGCCATTGTGAATGGTGTCCTCGTGTCGAGTTAGGTC
GTACGGGCGCGAGAAGACTGTATTGCAAGGTTTTCCCGTGCTCGGATTTATGCGCTCACA
GCGGTGAGGGCCAGCCTGGGTGTTCAAAAGTCCCTGGGGTGTAGTCGTGTCAGACTTGCG
TGTGCCAACCAGAGCGTTGGCTTGGCGATGGCCTTCGCGCTTGTGCTTTTGGAGCAGAGC
CGGGGTTTCGAAACGCCGAGTGCATCCATGGTATGTACATGTGTAAGTTCCGCCGTCGTT
GTTTACAATGCCAGGGCGTTGAGATCCGGGAACAGGTTCGGAAAGAGCTGCCAAGCTGGT
GACAGAGCGGATAGCAGGTGCAGGCGAGTGATTTGTCGACATCGAGTCTGCCATGGGGGA
GTTGCCGTGATGTTGAGCCATGAACGGGTATTGTTGAGTTAGCTGTAACCCTTGGTTTAG
TTGCGGCGCCATGTAGTTATATGAAGGCGCGGCCGGAACGCCGCTGCCCATTCCAGTGGC
ATACGATTGGCCCATGTTCGTTACGGCCTTGTTCATTTGATCGACGGTGAAGCTTTGCTG
GCCACCACCGTGAGAAAACAGGGAGTAATTCGTGTCGTCACCCTCGCCACCCGGATCTCT
GTATTCCAGAACGGCATCCTTTGGTGAGATGGTCTGTGGTGTAGACGTTCCCTGGCTCCT
CGCAATTTGGGTCCGGAATGCCTGGCCTGACGCATCTTGTCCGGCGAGGCCGCGCTGCTG
CTGCTGTTGGTGGGCACCGAAGCGTAGATTGCTCGTAGGCGAGGTACCAAAGTCATGGCT
CGGCGTTGGAGCCATCGGAGACCCTTGACGGAAAGGTGACCGCTCTCGCGGAGTGCCTGT
TGATACCGGTGACTGATGTGAGGCGGCACTTAGATGTTGGCTGTTAATCTGCTGCAGCCG
CTGAGCAAACATCTCCTGGCTTGTTGGGGCCATGTGAGACGCGTTCGTCGAGGGGGCTGA
TGTGGGCATCGCGGCAAAGTTCGGACTATACAACTCGTCATTGTAGACGTCTGTCATTGT
ACGGTCGAGCTTTGGGGGACCATGGAAAGCGACTATATCGTTGAAGAATCGTGAGCACTC
ATCATTCTCGTTCTCGTTCTCATTCTCGCCACCGCCGTCAAATAAAAATAGGAGATCATC
CGCCGCCACGCTTGTTGCCGGGGGGGAACTAAATCGTCTCTCACCATTTCGGCGCCTAGC
CTCTTCGTCAGCCTGATCAAGGGATGGCGTGGCAGGCGAATTGCTGGCGATGGAACTCGC
CACTGACACAGGCTGTGACCGGTTGGAGCTCATAGATAGGTCGGGAGGCGGCTGCAGGCC
GCGTTCACTGTGACCGCTGGTGACGCCAGCTTTCTGCCTGTTGGCAGCCAGAAGGCTACC
ATAGGTGCCGTGGGTCATGGGCAGGCTGTCTGCTGAAGGTGTGTAAGGCCCGTGGCCTTG
GTGGCCATAGAGACCATCGTGAACTCCGACAGTCGCCTGCTTGACTAGAGGAAATGAAGG
GTCTTCGTAGTAAGACATGTTTGCGAAACTGTCACCAACCGAATCGCTGACGGCGATCTG
AGGGTTGGACGTAGTCTGCGAGAAAGGGGACGCAGGGCCTGCGGAAGTGGAACCCAGAGA
GGAAAGTGACGATTCGCGGTGATGGGAAATATTGGGGTGACCAAAGGACCGTCCTGCGGC
GAGTTGGTTTGCTGGTAGCCAGCGGTCCGCCTGCATCATCAGGTCGTTTCCGCCCAGCAG
AGGGAAGTCGAAGTTCTGGTCGAACTCGGTGTCGCTGTCAAGGCCAGCAACGAGGACGGG
GTCCTGTGCGGCGGCCGCGCCAGCAGAGGAGTTAAGAAAGTCGGAAGACAGCGCGCAGCT
GGGCGTCAGCGAGAAGCGGCTTCCGGGGCGAGAGCTGTCTTGGGGGCGAGGCGGCGACAC
GGTAGCGAACTTATTGTAATAGCTGTATTGATCAAGATCGTTGAATTGGTGAGAGCCGCT
GTCGTCGATGATATTTAGAAATGTTTGCTGCTGGTTCTGTTGCTGTGGCTGTTGTTTGGT
GATGTGGTGCGCGACCAACATTATTGTCCCTAGTCTATAGGGAAGGGAAGTAGAAACGAG
AAAGGTCGGACTTGTATGTTTGTGTAAAAGAGTATGTTTGCGACAAGATTGAAATTTTGT
GGAGATTTGAGGAGGGAAAAGTAAATGGCGACGAAGGTGGCAAAGTCGAGGAAGGGCTCC
GTATATATAGGTGACAGAAAGAAACTATTACAACCATGTGGAAGATACGGAGCAGGCAAG
TCAGTATCTGACTCTGCACTTTAATACGTACGTATGTAAGTGTGTACTAATTGGGGGTGG
GATGACACCGGCTCTCCGAGGGACTGGCGCAGGTTTTAGTGCAAAGCCGCCCAAGAAACA
GGGAGGATGTGAGCATGGGGTGGGGTGTGCCTATTAATTCAAAGTACTGGGTACCTCAGA
GCTGGTTCCCTTTTTCGCTGTTGCCTGTGATGTTAGCGGCTTTGGGAGGGCGCCTGATGA
TCTACAGAAGTACATGCACCTTGAAGCAAGCCTCGGACGCTGGTTGGTGGAGGTGGGAGG
GGGGGGGTAGCGGTAGAACCGGCCAGAAGGCACTGGGCTGTTATTAAGATGGTTTTTCTA
ATCCGCGGAGGCTTTGCATCGACAGCGCACCCGCAGGCTCGGCGATTAACCACATATGTG
ATCTGATGGTGTACGATCTCTGTCGCGGTTCGCTCTTTCCTGCTATGCTGTCGCTCTAAG
CATGACATCAATTTATCCCAGATTTTCCTACGTTAGCAAGAGGCAGAGAAAGAGAAATAG
TAAGAGCAGATGGAAACGGTGTATGGTGTCGCCTTTCAGGCACTGGTGTATTCTTGGTCG
AAGGGCCGCGGCACTTGCCATTTCTACTTGGCGAGGTTTTTGAGTCATACACGACGCTTG
TTTGTGCGCGGCATATGAGCACTCCTTGGAGGGGGGGGGGGGGGGGGCAAGAAAGCGAGG
GGAGAAGGGAGAATCAAAGAGACAAGATCCAGAAGAAGAGGAAGGAATCTAAGAGGAAAT
ACATGAGAGATCGTAAAAGGCAAGGTAGAGCGCAAACGCGATACACTGAAAAGCAGGAAT
TCTAGAACTTGTAGAATGATATGCGAACAGGTCCAGGACGAACTGCACTGCAAAAGAAGA
TGCTCGTTCGCTGACGTGTGTCGCTTGGATGCAGCTGGGCCAGGCTTTTGCGACTGCGGC
ATGCCAAAAAGACAAGGTCGCGCGCGGTGGAGGGGTATGATGACGTCGATGTCCAGTCCA
AACCTTCGCTCTTGCTTGAAGCTAAGGCGGGCCGCGCTGAGGGCCTATTAAGATACAGTG
GTTGGAGGACACCATGCCTGCAACGTTGTGCGCACCTGGAGGTCGGGAGGGGCGAAATTT
AGTAACACAATTTGAGGAGGGCGGTCTTTGCGTTGCGAGGAAGTATATTGTAGGCTTTTG
TCTCCTTGTCCCGGCTCCCTGGCGCGTCTTTGGGTTATTTTTTCTTCCCACTATCTGTAG
GAATCCCCTCTCCCTTTCACCCTCTTCTTCACCCCCCGGACTCAGCCACACCGTACCTGC
TGGGCCGTTGGCATCACACATGCAGGTACACCGACTGAGCCTCGTTGCTCCAGCGCCACG
GTTGCGATAAACGTACGTTACAACTGCCTGTTACTTTGTCGTCGCCGATGGCCACTGCCG
ATGGCTGCGAAGCTACAAGACCGGGCTTTGCCCACGTCCGATTATCGTCTCAAGAACCTT
TTTCTGCATCGCGATGCGGCTTGGTACAACACCAGCGTCTCTGTTTCGCGACTGAATTTG
ACAGCGAACATAGCTGCCGACAAGACGAGATTTCAATTCTAGTAACGTTGGCAATTTCAG
CGACCGGAGAGACGAAAGTTACTCCGGCGCCATTTGTCCATTTGTCGTATCGCCATGCCT
CGAGGCACCTGCACGATTGCTTGACATTTTGTCCCGTTTGCCGACCCTCGTGTTGTGTTG
GTGCCTATGTTTTACACAAAATCAGGCGCCGTTACGAGCAGCCAAAGCAAATGACATTGG
GCAAATCGCTCGACTCGCCTCGTAAAAAATGCCCCGGTTCGCTTTGTGAAGGGCGTCCAT
ATCGCAATACGACCTGTGACCACACGCCTGCTGGGCCCTGGCTAGACCAGCATCTTTTAG
CATTTCACATCTCACATTTTCAGCTTGCGCTTCCTAGACATTTGTCCTTTCTTGGGAAGA
ATTGAATTGCCTGGTGAAAAGTCTGCACATGCGCCCTTTGTTGCTTCTTCATCGCTTCAT
TCTTGTGTGGCCCAGGCCTGATTTAGAGGGCTGGGAAGGTCAGGCCTAGACCTCTGACAA
TTGATGCAGCGGCCCAGAGGCCTGTGGCCAGACGCTTTCTAGAGACTCCCAGGATGCTGG
CGGGGCTGCCGATGGTCTTGGCAGATGGAAGATGCATGCCACAACAAAATAGCCCCTAAT
GACTGGTAGTCCAGGCACTTAATATTAGAAACTTTGCAAATTTTGCAGCGGAAAGAGGTA
GGGGTGTGCCGGAAAAAAAAATGAAAATGTTGAACCAACTTTCGCTCGCTAATGCCGACG
CCAGGCGCAGACGGCGGACTCCGTGACCTCTCTCGGGGCAATTGGGTTTGTTGCAAGGAC
TGGGAGCAGAGTTTTCAGAGCAGGTACTCTCGACAGTACGACATACGTCGTACGAGTAGG
CCATTTTCTCGCCCTGCCACGTATTAATGCTTCGTAACGGCAGCGCACACGCGCGCTGCC
CGAGAAAAAACTTTTCACTACACCCTCTTTACCGCAGTACAATGGTGCCATGGAGAGGTT
GTGCGCCGGAAGACCCCGGCCTGTATTACACTTACGCCGTTGCAGGTGCAAAGTGAGGTC
AGAGGGCTGCAGGAACGGAAAACTCTGATGCAGAATTTGAGTGAAGATTTTTTGCAGTGT
TTCATTCGTCCCCTTCGCATCTTCACGGCTTCAGTAGCAACAGCCAAGACCGCTCCCAAG
AAAGCTCCCAAGACCGTTCCCAAAGACTACGTCTCGGGCGTTTGGTGATATTCTGCACTT
TTCACTGCTCGCACAACCCTGCCTCGATCGTCCACAAACCCAGGCTTTTTATTTCAACAG
CCGCCGTGCTTGTAGTAGTTAGCTCCGTGTTCTCAAGAGCCTCTCTCTCTCTCCCTCCCC
CTCGTTCTCCCCACCTCTTTTTCTTCTTTTGTCTCCCTTGATCCAGTAGTTGGCTATGAA
GTTTCCCGTTGTAATCGTATTTGGCCTCGTATTTTTGTGTTGTGTACCCTGAGATCTTTC
TTGACTCTTTTTTGTCTTGGTGATTAATTTGAGTCGTCTTGCCATGCCTGGTATGAATAT
CCCACCCCCCACCCCAGATCACGAGATCGTTTATCCGCGTGACTGCCTAGACCAGTACTG
CTCAGGTTGTGGCTTGAACCGCTATTCAGCTAGTCACGCGAGGGCTGATTACGCACGACT
AAGCTAGGCGGTTTGGTCACCAGACCTGTCTCGGTCCTTCCGCTTTTCACCACAACCCAG
CTTTAAAGGTCAGACCGTGCTCCACGATTTGTAATTTGCATTTTCACACTGCCACGGGTA
ATGCGTCGTATTCAGTATTCGTAATGCTCCGTATTTAATACCCGTATTTGCTTTCCGTAC
TCTCGTATGGATCTATGGGACAAGTTGAGATACTGCGGTGTATGAAGGGGCTTACAACGG
GACAATGTGATGGATCAGCTTTATTGGCTCCAGCACCAACTTTAGCCATGAGCTTGCCAA
CTCCTAGTCCATTCCCCGAGGCCCGACTTGGATTCCGCTCGGTTAGCGATCGTCGTTGAA
TCGTCGCCGAATCGACTTCCATCGCCGTTCGCTGTTCGCTTTCGCTTCGTGCCCTGTCCA
CGGCCCTTACAAACCATATGTCGTCGTGTCCGTGTCCTCTTTGGCGCCATTTCCTCCTGC
TGTCGACTCGCACTTCGTTTGCCGGCTTTGCTTTTCTGGCTTCGCGACGCTGGCCCATTT
GTCCCCGGTCTGGCTGTAGCCTTCTCACATCCTACCCAGCTAAGTTCATAGTCTTCCTTC
CGCTCTGTCCGTACCCTGTCTCTATCATTCTGCTCCGAGCGGCCCGGCTTGCATCTCCGA
TTCATAAGCAGATGCCACATTGCAGAGAGTTCCCTTTCGTTGAAAAAACACATCTCTGTC
GACGACGTATCTCCCAGACTTGGCACCTGCATGCATGGCTTTTACCTAGTCTTTTCCAAA
CGGTGGTTAGGCAACTGCTTACGGGTGGCCAAACAAAGTTACCTTAATAGTGTGTGCCTG
TTAGTCATTCTACTTTGCAACAGCCCCCAAGATAGCTATTGTTGTGTTGAGCTTTCCCTA
GCAGCTTTGCATGATGAGCGGCCTCAGGTCCCGTCTCCTCTCACTGGCCCGTTTGAACAC
TGCCAGCCGGTGTACTTTGCAGCATCATTGCCAACCCCGGGGCCGTGTTCGGACTGTGAT
ATTTTACCTTTCCTTAGGTCACTCGTCAACGCCCTGGTTGCTTTAAGCACATGCCGCCAC
ACGGACAGCCCTCCGTCGATAGCCGGTCATTTTGTGTTGCCATTCTATCACGTTCATCTT
TCAGTCTATTAACACATAGTCCTGCGAAGCTGATCTTTGTTGCCATGTGCCCTCCCATTG
CGAATAGTGTCTAGGTAGGCTTTCCCATATAGGTCGCTCTAGATCTTTCCAGGTCCCTCC
AGATCCGACTTTTTGCGCCTTGGGAAACGAATGGCACACTGATGCGTCGTAGGAAGACGA
ACAGTATCGGCGATTATGTTTGTAGATTGATATTGGATCCGAAAAGCCGTGTTACTCCGG
AAAGGCAACACCTCACTCTATACCTCCGCTAGTTCCCGGTACCTCCGTGATACCTATTTC
GTGTGATTCTCGTCCCTCTCTCCTACTTCCCCTGCCCTAGCTTTATTTGTTACCTTATCT
GCAGACGCCCTTTTCCCCGGCTCCCCGTCACTTTTCTCGTGGTTCCTCCGGTTCTACTCG
CTCCCGCTATCGATCTTGACGGGGGTATTTGACGGGGATATCGGACGCCAACATGCTTCC
ATGCATGGAATGGCTCAGAGGCCTGCGTTTTCGTGCCCCATTTATTTTCGGCTTTGCCGC
TAGCGTCAGCCAGTGCCGCGGTAGGAACCGACAAGATTTGACAGTGGGCCCCACTTGACC
TTTGACCCACCCCATTTCCAGTTCCTTTCAGCCTTTTCAACTTCGCCTCCCACAGTTGCT
CGTTGCTTTGAAGTCTTTGTCATTTATGGCCGCATCTCTCATGCCAACAAAGTGATAGGT
CTTTGATGTTGGCTATTTTTGCCTCTTTTAACGAGCCTGGGTCTTCAGCCCCCGCTATTC
TGTCGCCAATCTCCCGTACCGTACTACTGTTCCTGGCTGGAGATCCTGTTCGTGGCTATC
TGAGCTTTCGCCTGTACCTGCTGAAAGCGGCTGTCTCCGACGCTGCCGTCAACATGATTT
TATTCGGCTTCCAAGTCTTTTCAACTCGGTAGCCGTGATGATCGCCATTCACATCAAGGC
TGCCTGGGCCGCTTGCAGTCGCACCTTTTAGATAACCTTCCTTAGTAACTGAGACTGATG
GTTGATTTCCCTTGGCGGGTATGAAACAGCCCAGCGTCGATAGATTTTGTTTGCGTACCT
GTGTGCTTTCTGCTTTCCTCTCATTCGGTTGGTGCTTCTAGTCCTTTTCGTGCCCGCGAA
ATCCCCCAAATAATAAAACAATCGCAGATGCAAGCTGCCCTGTTCATACGTGATCTCTCC
TACGATCGAGTATAACGGTTCTAACTTTTCGCCACCTGCCTTGTGTTTACCAACTTCCGC
CACCGCCACCCCCGGATCAAGCTGTTGGAATACGGTGAAAATATCCGTTCCACTGCCATA
AAGCGATAACCTCGTAAATATACCGACAGTTAATTGTATGATGGCGACTTGGCTGAGGAT
CTAGACGCTCGATGCGACGTACTGAAGCCGCCGTCTGCATACCAACAAAGCGAGCCGAAC
ATGCGCCGCCGATTATTTGAGCTTCTTTACTAAACCTTCTCTCAGATGATGATAAGCTGT
CATAAACACAGTCGTTAGTAACTAGAAATGAAGACGAGTGCCTCGCTACTCATTTTGTCC
AGTTTTCTATTTTCGAGTTATTTTATGTCTCGCCTTGAATTAGCTCCTTTACTTACCTCG
ATAAGTCTTTCTGTCAGCCCGAAACAGTGCCCGTCTTGCTCGTGAGAGTTGTTGAACGTG
CAAGATCTCCACAGACCCCCAAAACCCATATCATCCAGACTCGCTTTGAGCATGTCAGTG
GAGTCGAGGACTTGTGCAAACTTGGAATTAGAACTAAGCGTCTGCAACAACTCATGGGCT
GCTTCAAGCGTGGACGAGTTTTGGCAGTGCAGCAGCACCTCATCTAAGATAGAGGCGATC
GGTGCACAGCTGGTTTTGTCAGTAAAATAGCAACGAGGTTAAAAGCACTAGATCTTACGC
AGTGCCTGTGGGGTTTTCTTCGTGTTCGCTTTCTCGTTTTTCTTTCGTACCGGTCGATAT
CATCGAAAAGGGAATATCAAGGGTAGCAGTAAGGAACCTACAGATGCAAGATGACGTTTG
GCTTCTCTCGCGCCAGGTCGTTTAGCCACAGAAGAGTCCGATTCTGCAAGGCATCCTCAA
GATATTGGAAGTCGACAAGCTCCATCGCTGTGTTCAACAACAGGTCTTTCTCCTTCATGG
CAGACACATCCTGGATCGCATGTACGTGTGCCAGGCTTGGCAGAGACATGGGGCTGATTC
CCACATGCCAGAGGCTATCTTTAAACTCCTCCACACTCCCGACGCGCGCTAGGATGAGCG
CCATATACGGCGATCCGGTCATGTCCATCACCTTCGTTTCCTTCTCGTTTGGTGTCCAGC
TGGTCAGCTCAAGGAATGTAGACAGCACGCGAAGGGCTGTTGACTTTGTCATCGTGTCGG
TTAAGCCCCGAACAAGACATGCGCATGCAGCAAAATGAAAGTTCTCGCTGTTGAAATGGA
TGCCGTATGCCTCGTCTAGTGCCAGTGCTGCATCTTCGAGAGGTGCCCGTCCCTGTAGCA
AGAACGGTATCATACGCTCGCCCCGCATCTCACCCGACGAGCTGATGTTGGTCAAAACCG
ACTCGAGAAACTGGGCGGTACAGTTGAAGAGACCCGGAGGAACGAGCCGCAGCAAGGACA
TGGCCAGCCAAAATAGCTGGTAGCCATAGCGTGAAGCCGACGGCAGTTTGGCCATCATTT
TCGACAAGGAAGTCACTATGGCAACCATCATGTCGCTGTTGTTGTCGTCACTAAAGCGGC
CTATGCTTGTACGGAGGGCAACAAGGACTTGGTACAGGAGGTCATCGTCAACCTCCTCTC
TGGCAAGACACCCCATCACCGTAAATGCACGAGGCTGGATGGCTGGATTGTTTTGAAAGG
CCGTACTTGCCACTAAGCTCATCCAACGAGCACGCCACGCATTTGCAATGTCGACCGATG
GCGCAGCCACCGAGCACAGCTCGAACAAAAGTGCTGCGAGGGATTCTGTTGCGGCAAGTG
ACGGCCCGACTTCCTGGTTAGTCGATATCGAGGCGCCATCCCGGCCAAATGACGTGGGTG
CGTAGCTGGAAAAGAGATCGCTCTTCCCTTCTGATAGCGACTCTAGGGCACCACGAAGCT
TGCTGAGCCGGGCTTCGTCGAGGCTGAAGGATGTACAGACAGCATGGAGAGAGTTGGCTA
GAAGCCGGTGAACTAGGAAGCGGACATCAGGCGTTCCAATGTTGGCAAGCATCGTGACAA
TATGGAAGATCTCTGGAAGGTAGAGCTGTGACTGAATCCCGCTATCGAACGATAGTGACA
CACAAAACTGCAAGAGAATGCATATTTCTGCCCAGACGGCATTGTCGGGCAGGTATTTTG
TAGGGCGCAGTGAGGATCGATTGAGTGCTTTTCGGAGGCGAGAAATTATTTTGCCGCGTA
TTGTAATTGTGCCAATACCCGTCACAATAGATGTGATAATCTCTGCCTGGTCGTCGTGGA
TGCCAATGGATAGTCCGTTTTTGACAACTTCCTCTATAAATAGGTCCAACAGTGTTTCGT
CTTGGTAAATAGCAGGCCATACCGTCTGCTCTAGAACATAGTTCAGTGACGGATCAGACA
CGGCGACTTCAATCAGCTTTCTGAATATCGCGGATATCTTATCCTTGGCCTTGTCGCTTT
CTGCATCGCCTGCCAGAAGAAAAGATCGGAGACCCGGCAACCAGGGCGCCATGTACGCTA
GACTGAGGGGTTTCTGCTCGTCTGAGAAGCTGTACCAGCCAACAAAAAACTCGTTTAAAA
AGTCCGTTGTAAGTTGGGGTTCTGCTTCTGCAAGCTTTTTGCTAATGTTGATGATGAACT
GTGATGGGTCCAAAGGCACAGATATTTCTAGATCAAATTTTGGTCAGCGCCCATGCAATT
ACCAAAATGATGAAGGTTAGGCGACGCCGCTGCTCACCTTTAATGCATAGAAGGCTAGCA
GCAGTCGAGAACTTGAATGCCCGGCATAGTGCACCAAGAAGGTTATAGGATGAGAGCCTC
AGTGCATGATCTGCACTCCCTAGATTCGCCAGCGACAGGTTGAGCAGTGTGCCTGGCACA
TCTTGTGGGCGTACATGTCTTTCAAACGACTTGAGCGTCCGCGCGTCCTTGCTGTATTTC
ACCTTGGCGCCCCTTATGGCCTGGAGGATATCTTGCTTTCCGGGACTCGTGAAGTACATT
ACAATCTTGCCATTTTCAGCACGAAGCCCAAACGCTGTGTCGTCGTCTGTTTGAATGGAC
ATTGGGGCCTGTTCGATGTCTCCTAACCGAAAGATGTCATTGAAGATAGCATTTAAGCCA
AAACCCTGATGGATCTCCTGCTTCTTGGTTGTCGTGATTTGAACAAACTGACTGCCGACC
TTGATGGACACGTCGATTTTCCCTCTAGACCGCGAGAGTCGGGTAATTTGTTGAAAGACA
TACCTAGTGTCACCGACAACGCTAAGAGTCTCTTTTGGAATATTGACTTGGCTTAGATGG
AAATGTCCTTGCAAGTCCTGCATATTGCTGACAAGGTGGTACTCGACGTTGTCCGGATGG
AACACGCTACCCTCATTTTTTGCAGCGGCCCGGAGAATACGTCGGAAACATTTCCTACCA
TGTGTTAGGAATAATGCAACGGGAATACATTGAGTACGTCTCTTTGTCAAACATTATGAA
TGGAGGCTTTACCGGAATGTGCTGTTCATGTTGTAAATATACACACGGGACAGCTGGCGA
GAGAGCTCTGTAGGCGTAAGGGCCTCCAGTTTCTGAAATAGCTCATCCGGTGGCTCGTTT
TGACCGCTGTAGCACGTTGCATCGATAAGGAGACCAAACGGCTTATGCCAAAGCCGACTG
GCGATCTGCACATGCGGCAGTGCTTAGTGATTTGATCCACCCGTTGCAAATCAACAAACC
AGCCCTAAAACGACGGAAGGCAGTGGCTTACCTTGAGGTAGCAAAATACTAGTGTATCAT
AGTCGATCGAATCCACGTCGATGTTACGCAAGATGATGCAGATGATTGAAAGACCGTCCT
ATTACGGTTAGCATTTCTAAAAGCAGAAACCATCCCGGCAAGGTATAACTGTGCAGCAAC
GGGAGAAGTGGCCTCACCTTGCTTTCGCCGCCATCGTACACTGCCCGCGATGTGACAAAT
GACTCGCTGCTTCTGAAGGCGTTGCGCAGCATGAAGTTCTGAAACTGTGAGTAGGCAGGT
GGGTTATTGAGGGTGATCTGTGGCCGGTTCCAGGTGACAGCAAGCGGTGGGGGTCCGAGA
TTTGTGATCAGATTGCGCAGCGGCTCTAGAACGGGAGAGCGGGCGCGCGGACCTTCTCCA
GGTGACCGCACGTGGTCTCGTCGTTCCTGTGATGCTAGCCTTTGTTTGACATGATCCCAA
TGGTCGTAAAGAAATCGATGGATAGAGACAGATGCTCCAAAGTCAGTTGCGTCACTTATT
GGAGATCCCTCGACTTTATCAGGTGCAACTGAGATTTTGCGAAGGAATGTCGTTACATCG
TAGATATTGTACGATAGAAATTCGTTGAGAGGGAACATGTACGGTTCCTTTGCACCAAAT
AGAACATTGTTTGCAAGGTTTTGGATAATTTTGGCAATGAGCAGCAAGCCTCTCCGCATC
TCTTTCGACGGAGTTGTCGTCACAAGGCCTTCTACTTCCGGGGCGACGATTGCCGGGCAG
AAAAAGCGAAGGAAAATAAAAGCACCAACTGCTGTGTATTTAGCTTCTGGAAATCGTGTC
GTGACGGCCGATGAGATGATGTTGCATATTTTGCGGAATGCGGAGGGGATCTTCGACGAC
GAAGCACTGATATCATCGATGAAAACCTTTGCCACAATCTGGAGCTGGACGGCGTTCTTT
TTCAGCTCATCTTGCGATTTCACCCGAGTGGGATCCAGTTCGAAATCAAGGTCTTTTGCC
GTCATCATCAATCGCTCAACGACTTTTTGGAGGGTTGCTTTGAGGTAGGCGGAGCCTTTC
CACTTCGCGTAAACAGACAGCATTTTTGTAGCAACGCAAGTCCGCCGAAGGAGCTCAGAC
TCGCTCTCAGTTTCTTCAACCTCGAGCTTTATCACTGCCTCGAGGAGGTCGAATCCCATC
CCTCGACTCTCAAAAACATTCAAAAGCGAAATCGTGAGTTCGTCAACCTCTGAGCTGGGG
CACACAGCTGCCATGGACGTCGCCAGCGCAGTATCGTTTGTAAGTATGTCAATCAGCTCG
TCGTACTTGTCGCCGACAGCCGTGTCTGATAGGTTGCTGAACTCAGTGCCCTGCATGAGA
ATGTTACATAACACCCGGACAAACGCTGTACGTATCTCCACATTTTCGTGGTAGCCGATG
CTGAGAGACCGTTTCAAACCGACATCTAAGTTGGCACTGAGCAAGTTGGACAAAATTGTG
ATTGCCAGTTCAGATGCTGAAATCTCATCCCGAGGAGGACTGGCAATATAGTCCGCTCTG
GCAACCTCAGTTTGCTCAAGGTTGAGTAGAGAAAGAAAACGGTTGAAGTAAGTGTGAAAC
ATGTGGGACTTTAGCTCGCTGGTTCCCGCATCAGACTGGCCATCAGCCGGCTGCAGGGGA
AGACGGTAGGTCAGCTCCGCTAGGCATTTCAGACAGGCCTTATCAAGATCTTTTTGGACA
CGAGCAGCTTCATCTTGTCGGCCCGCCACGTTGCTGCCGTATACATGGCCAGATGGGGAA
TGCGGCCGTGCAATCCAGCCAAAAATGATTTCCAGAAGCTGATTTCGAATGCGTACATCA
TCGCGCAAATTCAAATGTTCTTTTCTCTTCGTCACGGCCTCGCATAGTTGACAGGTTTTG
ATCTTCACACGCAAATTGTTCGGCGAATCTGGTGTCGTATCCAGGAACTTGGCGAAGTTG
AGCGTCAGTGCCCCGAGATGAACAGACGAAGCGGCGCCGAGATCCGACGGTGAGTCTAGC
CGCTCGATCAACGCTCGAAGAAGGGACACAGATTGCTCTGCAAAAGCAACCTCGCCTTCT
AGACTCCTTGATGTTTGCTCCAGGACACCTGTAAAAAGAATATCGAGCTCGGAATCCAGG
GTTTTGAACAGAGCTTGGTACAACGTTGGCGAAATCTCGGACGACAAAACCTCCCGCATC
GTCTCACGGACTCGAACGTTCCCCGTCGCCAAGAGCTTTATTCCCAGTCTCAGAAATCGA
CTCAATAGAGCTTCATCTGAATTTTCAGACGACGTTCTGTTTATCCATCGTAGGCCGCTG
ATAGTTGGCTCTTCAAGCATGGAAGCTTGGTCAGCTGTGCAGATGCCACCGAGGGATGCA
AGAAACCCAGAGTAGTTTCGCCATTCAACAAGGGTTTTTTCGTGAAGTGCATCAGCCTGC
GTTGTTGAAACTTCCTTGGAAAGATGAAGCCATTTATCGAAAGCAATCTCCCATGCATTG
AGGATGCCGCTACTTGGGTACTGCATCTTCTTCAGGAGGCCGTTCACTCGTCTTTGAAAG
GCAACCAGGCCTGTGAAGCGAAACTCTTTCGACCCAATTTCACGGAAGACATCCCCATTT
CTAAGGAGAGTCGAGGATGACTTTGCACCCTTGGATGCGGTATCTATAATACGACACTCC
TCGAGGAACTGCGCAATGCACGACGTCACAAGCTGGCATGTCTCAATGTCGGAAGAGCAG
AGTGAGACTAAAAACAGTGTCTCGAGTTTCGTTGAACAGGCTGTTCGTTCAGGGACCTCC
TCGGACAATTCTGACAACTCCTGGATCTAGTCAGAATCGAAAACCAGGTAAAAGGACTCG
GTCATTCCGGTGACATACATTTATGGATTTGAGAAGCAGGAGGCGAGACTCCAAATAGCC
ATGGATGGCCTTTAGGCCTACTTCCAATCTAAAGGGGCTGATTTTGTCGCACATCGACGT
TAATACGATAGACCTGATTTCAAACCCGAAATAGAAACGGTTAGCAAACAGAAGTACCGG
AGGAGAGAGCTAGCCGTGTGCACAATAAATCACACGGTATCTTGGGGACGAGCATACGTG
AGCTTCCAAAAATTCGCCTTGAATCTTTGTGTTGCCAATCTCGACGTTTCTCCATAACGG
GAAACGGTCTCTTCGGTAAACAGATGGGAAGCAACACTCATTGACAGACGCCTGATGGAT
TCCTCCGATACGACCATACAGGCCATAAACGACTCGAAGTTGTTTTGGAAGAAGAGGTCT
CCTTCGTCAGGGTCGCTAGGCTCTCCTTGAAACAACGTCATTGGTGATGCTTTTAAAAAC
TCGAGGATACTGCACATCATTGGGACAGGAACACCATAATCGGCGGACTTGTATTTCAAA
ACTGAAGCGGTAGCGTAGGTGCTTGTCAATTGGGATGACATAGTCTGGAACTCCATTAGC
CCACGACCTTTCAAAACACAGCACGATCTGGTTTATAGTATGGACGTTAGGAAACTTGGC
AAACTCACCCTCATTTGGAACTGCACAAAGGCAGACACAGATCTGAAGAGTCGCTCGTAT
TTCTCGGAGTTGTCAAGCTTGGCAAAGTGCGAGCATGCCTGAATAACTGCGATCTTGAAG
GATGGTGGCGCAGATGCTACAAGGCAATTAATGGCAAGAGACTCCACGCACATCTCAAAA
TTCAGGTGTGTCAGACTGACAAAAGCGGCTGTAAGCAGATCTTGATCCAAAAGAGCGATC
TCGGAACTAGTTGGTGCTCGACGAAAAAGAGATTCGTGGACCTCATCCTGGAAATCCATA
GCGTAACTCATAAGAGCCGAATCGCTCTCTGCATCAAAGTGGCGTGCTACACGGAGGAGA
GATACTAGACAGTAGGCCGCCTGTTCGTTTTTGTTTCGTAGCATTTTGCGCAGGCCCTCC
AAGTATGCCACCTTTTTGGCCACGCCGCCGCCCTTTGCCTCTCGCATGTTGCTTGCTACC
TCAAATACGTCTGGAAGCAAAAAGAGAAGGCTCGTTTGTAGGGGGTACAAAAGCGCTTTG
CGGCGGGGATTGTCTCCCACTGTTTGAGCCATGTCGAATAGGGTTTCCGGAGTACCATCA
ACTCTGAGGTGCATGACATGTAACTCGACAAACTCATCGGGAAATCTTTCAATCCATCGA
ACGATCAATAAGGGTGCTGAGATGGCGATACAGTTCTGGTATTGCTTGCGGAAATGCAGA
AAGCTCGAACAGACTTCCTGTAGGACGTGGCCCAATCTCTGGCGGTCCACCCAAAAATCG
GAGAGGAGTCGTAGAACGACCAGGGAAGATCTTTCGTCATCGGAATTGACAATACTTTGA
GGAGGCGGGGCCTGAGCCGATAGAACGGTTCTGACTTTGTGGAAAATGCTCTTCAGATAT
TCCAGAGATGGTTTCCAAGCGGACGCCGTCACATATTCCACGATCGTCTTGACATGGCGC
TCAATTTCCAAGACGCGAGAATCCATTATCTGTGTAGTTCCGACCACATCATCGGACCGT
GAAGACACCGGCGTCTTTGGGGCCTCGCCTGAGGTACCGGGTACTAACAAGTTCTCAGCC
GTGTAGTCGTCAAGAATGGTCTTTGCCGATAGCAGTTGACCATCTGGCATGGGGTTCATG
AACACCTTGATCACTTCAAAGATACGCCGGACCAGGGCGGTATCAAGAGTAATGGGTGGG
GGTGATTTGGCCCGGCGCCACTTCATTGAGACGCCGACATCTGACTCCGCGTCTGTGGCA
ACCACCGATGCGCCCCAGTGGCTTGAGCAGCAGTCGGCGAGCAGAGCAAGTACGTACAGC
TCAGATAGAAGCACATGGGGCGGGTGAGAGGCGGCTATTTTATTGTAGGGCCGTGCGACA
TCTTCGAGCAGCGATAGCAAGGTGTCGAGGACGATAACTATGGAGGAAGCACTGACTTTC
ACAAGGGTCGTACGTGTGATTGCAACAATCTCATCGTGAAAGAGGCCATCGCCGTGGTTT
CCGGTTCGGTGGGGTAAGCGGGTAGTCAGCCGCTCAACGAGACAGCCAACCAAACCAGCG
TCGCCGTTCATCTTGCAGATAATAGCAGGACCGGTGTACCGTGATGGCAACGGAGCACAG
CTATACAGCGACCAGTGCTCTTAACATTCGGAGCCGACCATGGCAAAGGGGTCTATCACA
GAGTGAATGCGTTCCAAGAGAGGTGATTGACCCTGTATGTGAAATGAGATCACGAATTAG
CAAAGGCTACAAAGAGAGCCGCGGTATGTATACCGCGATGCGCGTTGCGACGAACATTTC
AGTCACAGCCTGAAATCTGGAAAGAGTTGGCCGGGGAGCATACTGGAACTGGAGGCACAA
AAAAGATACCGGTTGCAATCGTGAACTTCGGGGTTCTCGGGTAATTTCTTAGAAACAACT
TGGTTGCCACAGGTGGGGGCGATTGCTCTTGAAATGGCGATGATCTGAATACAGCATCTC
GATGCTACGGATGCTCTTGATGTAAATTCGCTGGGCTCTCCCCACAAGGCCTGGCTGCCC
CTGGCGGCAACTACTTAATTACCCCTTTGAAGAATTAATATGGGTTATAGCGATATGCTA
TATCAGACCGCTCAGGAACGGCGCGGGGCGCTTGGACCCCGCACGTTTTATCGCGGTGGG
GGCTTTCATTCGTCTCTTCTTGTAAACATGGACGAGCTTATTCTGGACTAACTCTCTATT
TCTACCCTGATAGGTCGCTTGTTCCCACAAGCTGAAGAAAGTAATCTTGTCCACATCTTG
GTCAAGTACCTTCAACAAAATAAAACATGAGCCAGAGTTAGTCAATACAACCTGGCGATT
CACAATTACGAGGAACAAGTTTTGTAAAACACGACCGATTTTATTGGTAGACAAAAGCGA
AATAAAAAAGAAAAAGAAATAACAATAAAATAACTCACGAGATGCATCGAATAAACCACG
ACTCGCCCTGAGCTTCCGAGAACGCCAGCTTCTACAGCTGGTGCGGTGCAGGGAGAGCTG
ATCTGGTACGGAATCCTCGTAAATCCACCCTAGTTATTCACCTACGATAGCCGCCGCGAG
AGTTGTTGTAACCCCCGGAGCGGTTGTCACTCGCCCTCCGCATTTGGCCCTGGTCAGAAG
GAGGGCGATATGACTGCTGCACATAAGACTGCTGATTGTAGCTTCCAGGTGGTGGGGGTA
AGTTGTAGCGATTTTGGTACCCTTGATTGTGGCCGTCGTTACCATAACTACCGCCACCGT
AGCCTCCATTGTCGTAACCACCCACATATCCGCCTCCACGACCACCGTAGCCACCATTAC
TGTAGCCACCGTCATGGTATCTCCCGCCGTTCATAGGGGCTGATGAAGGCGGTGGAGGGG
GCCGGCCAGAACCAAACCCGGATTGGCCAGGTGCTGGGGGGGCCCAGGATTGAAAAGGCG
CTCCATGATATGAGCCTCGTCCGCTCTGGCTGTTCCCACGGTGATGCGGGGGTTGATCAC
GTCCGTCCTGGTGGCCGCCATAATTGTTGTGCTGGCGCCTACCACCCGAATCATGCCGAG
GCCGGCCATTATTGTCGTTGCCATGGTAGCTGTTGTGAGGTCCGCCTCCATGATTACGCC
CAGATCTATTGTTGAGCAATGCCTCCTTGTCGCCGCGGTTGAGAACGGTCGTTGGAAGCT
TAACCCCGCGTAGGAGCATGGACTTGTGTTCGTGTGCCGTAGACAGTATTTCAAAGTTGA
CACTATAATGTTAGCCGATACAACAAACGGGCATGTTATGGAAAGCAGTGACATACCTTA
AAGACCTGTCATATTCAATGTCGGGAAGGGCCTTGCGCTCCAACGGGTAGGTCAACGACC
CGTGTGGGATGTAGTCCTCAATTTTCTCGATGCTTCCGGCGATTCCGCCTGATGCGAGAG
GATCCAGCTTGTACTTGAGTGGCCCTTGTCGTTTCGAATAGAAATTTGCAGTCACCTCGT
CGTATAACGCCGTGTCTGCGTCAGACAGCAGCATAACAATCTTGCCAATACCATTACGGA
TTTGGTCTGCAGGACTTAGAAGAGGGTACCGTTTTTCTACGGCAGAAAGCAAACGCGCCA
TGTCAATGAAAGGTAGTAGTGCTACCCCCTGCCATGCAAATTTTTTGCCATTGAGATCAA
GGTCGAATTCTTCTGGATAGAAATCGATGATTTCGCTATCTTCGTTCAGCATGAGGTCGT
GGAACACGTCAGGGATGGCATGGCGAGAGGCTGCTGGAAGAACGCTCATGAGTTGTTCGA
ATGGTTTCGAGATGCGGCCCTTCTCGAAGTGAAGCTCCAGCCTGGTCAGATCCACGAAGT
CGGCAGCGAATGGTGCGTAATGATAGGGATAATACCATTCCCAAGACGGGCATCCTTGGA
AATAGTACAAAAGAACCCAGGCTAGGCCCTCCACATACGCGCAAGCAACACCGTGGCGGA
ACTCGATGTCTTTTGGGTCGACGTGAAACTTCTGTTCGTAGTAACGGTCTGCATAACCTT
CTTCCCACATGCGAACAGTATCCACAGATCGTTCTCCAGCCAGCTTCGTGGCCGGCGTAC
TCGTCCCACTGGATTGCGGAGTGCCCTTGGCGCTATCTTCAATGTCATCGGCCTTGCGTT
TACCGAGGGCGGTCCGTTGACCTGCGTCTTTCTCTTTTGTAGACGCAGCAGCACCGTCTG
TATTGGTCGTAGTTTGCGAGGTACGATTTTGCATGCGGCTCTTTAGAACGCTGGCGGCGC
TTTTGTTCGCTACGTTCGCATCGGTTGCTGGTCCACCGTTCACGACCATGTCGTGAGTGA
TGGTCTTTGAGGTTTCAGGTGCGAAAGTTGTAATAGGGCGCAAATTCAAGCCGGCGGTGC
CCTCTGCAAAGACATTATCGCCCCCCACGCTTCGGGCTGTGTTCCGTGTGTCATTGCGGT
TCTTCCCTTGTTCTTGTTGAAGTTTGCGTCGTTTGTTGTTCTCTTCTCTTCGATCTTCTT
GTTGTTTTCTGCGCCGGAAGATACTGTCCTCCTGTTTGGCAAGTCCGCTCATGATGACTT
GAGCGCGTCTCAAATCGACATGCCCGTCCTTTGTAATATAGCCGTTCATGAGCGGTAAGT
TCTCTTTCCAAAGCGCCGTGAGTGTATTAATGCCGTTCTCGCGAATTTCAAGCGCAGGAA
GATGAGGAAGAAAATCATTGCCCACGAAACAGCACAAGAAAATCCAGTCGTCAATGGCCC
GCTCCAAATCCCATCGGAAAGGAAGATTGGGGACATCAAGTTCGACAGCGAGATATTCAC
GCAAAACAGATACATGAAGCCAGATGAACGGCTTCTGAGTGTGTGAGGTATCTTTTTCGT
CAAACTCGCCATCTTTTTCCTTCGCCTGGCCCCTGCATGCGCTTGCTTCGTGGCCCTTTT
GTCCACAAAGTTTGCAGAGACGCGCCTTGCTGTCCTGGAAAAAGACGTCCTCCCGTAAAA
CTCGAAAGTACGGCTCGTGTGTGGCGAGGCTTAGCATGATGAGATCCGCATCCAAGCCAT
ATATGACATGACGAGTATTTGGGTCGTGGTTGGGTGACGCCCGTTGAGCGCGAACAAAGT
CCATAATTTTGTGTTCACCCTCACCTGGCACGCTTGCATCCGATATGATGATTTTCATCT
TGGACCAACCCGGATCTGTGTTGAGCTTGTAGGCGCACCAGTATCGTAGGCTGGCAGCCA
AAATGTCCATGAAAGGGGTACCCGGTGTGATAGAGTTCGAGTCGAACGCCTTTTTTGACA
CGGCTTCGAGAGACGCTTCAGACAGGCTACCACCATTTTGCTGTTTGAGTAGTTTCAAAA
GCTCCTCTTTGTCCTCTTCCTTTTCCTTTGCCTCCTGAGCGGACCGAAAACGACGCGAGC
GCTGCTGATTCATCTTGGCGCGAGGTGCGACGCCGTCTGGATGAAACACATGAGTTAGAT
CTCTATATCAAAGTAAAAGGAACATATGCGCCTGTAGATTAACGTACCGACGGCAATCAT
CAACAACTTCCGGGGCCGGACCATATTGACAACCCGGTCTGTGTATTTGAAAATTTCCAA
CATCATCTCCTCTTCATCTGCTGGCGGGGGGCGGTCTTCTGGATGAGAGCAAGGGTGCAC
GATGCCGTTCATGTCCAAATAGAGGTTGTCGAATTCGTCCCCGTTCGGGTTCGGCCCCGT
TGTATCAACGGGTATGACGACATTGTCGTCCATTTCTTTCGGTGTTTCTTCTACCACCGG
TGAGATAATCTTCGGGTATTTGCTCGAGAGCCATCGGAACGCAGCCGGGATACCCATTCT
TAGATATTGGCGCGGGTGGGGCTGTCGGTAATATAAAAGAGGGACTGGAATTAATAATGT
CGTACCGCACACCGCAATACTGTTCGTGGCGTGTCAACACAAGGTATCGTTTTGATGCGT
CGCTGGTTTGGACCATTGGTGATAATGTCGTTGCTTCCTAGCAATAGGGGGCCGGTGTAT
TATCGGGATCGTAGTTCAAATAGATTTACTTAGTTGCGGGAAGTTTCAGACTGCGCGGAA
AGTTCGCGTCGTACGGTCGCAGCTTTGTCCAAAATGTGTCGAAAGAAAGTGGAAGATATC
GCAACATCCGTGTCTGTCTTTGTCCTCGTAGCTTCTGTGGGACTTCCTCGAGAGAAAAGT
AAGGACGCGATAGCCAACGAAATGAGTTGCATGAACAAACCATAAACAAGTGGGGTTTGT
GGAAGTCGCTAACAATGTGGTGTGAAATATGTATCTGCAAGAGAGGTCGCAAAGTTTTCT
TGAAAGCCACGTCCTGTTGTCGTGATGTTCTGAGTTTGGTAAAACGCCTGAAAATTTCAG
GCTTTCGAAGGCGTCCTGTGTCGCGTCGTTGATTGCCTTGAATTTTCATGTCGCGCACCG
GTAGTGACTAAGCTACTGGCTAGTATGATATGATTATAAAAGCGATTTTCGGCGAAAATA
ATCGTTTTATCGGGGCACTACATAGCTCTGCCGCGAAATGAATGTTTTTGTTCAATAGGG
TATGTCGTACTCTATGCCCCGCAGGGTGGTCTCAATACAAATGCCAGATATCTAATTAAA
TAATGGATATTGACTGTGAGCAGGAAACGCCACGAAGCTACTAATCTCAAGACACTTCCA
CAACTACGACGGCTGCGGCAAGGGCTATTCGAGCACCGACAATAACCTTCTCCAAATGGG
AATGGAATTGGCAGATTTTAGCAGACAAAACAAAAACACTGGAATGGAAGTACAGCCGTG
ATCTGGCTGAAGCGCGCAACAACCCAACCTCGACAAAGCAACTGCGTCTTGGACGCCTCG
CTTCGCCGTCATTGTCGCTACCGCCATGTTCTCTATTGCCACTGCTCCGGCCAAGCAATC
GGTCGGTGAAACAATATCTGTTTTAAGCGGCCGATTAAGTTCAGCTACTCTATTGGAAGA
CCGACGAGCTGCGATTCTAGGCCTTCGAAGCTTTGCGAAAGAGTATCCAGCATCAGTAGC
TTCTGGGGCCTTGCGCAGCTTGATCGGAAGTCTTTCCAAAGATGGCGAGGATGTAGACAC
GGTCAAGGTGGTCCTTGAGACCTTGCTGATGCTATTCAACCCGAATGAAACCAGCCTAGA
AGCATCAGACGATATTGCTCTTTGGCTTGCAGACGAATTTACACAGAGGCTCGAAAACAT
CACGCTGCTCCTAGACTTCCTCGAGACTAGCGATTTCTACTCGCGACTTTACTGCTTGCA
GCTCCTTTCGGCTATCCTAGCTGCCCGAACCGATCGAACCGAAGAGTGTATTTTCACTGC
TCCTCTCGGAATCCCGCGACTCGTTGCCATTCTAGACGACCAACGTGATGTGATACGCAA
CGAAGCAATCGCGTTGCTGACATATCTGACGCCAACTTCGACCGAGATTCAAAAACTTGT
TGCATTCGAGAATGCATTTGAGCGACTCTTCAAGATTATCGAGGAAGAAGGGTCTATCTT
GGATGGCGGCCGGGCTGTCGAAGACTGTCTTATTCTGCTAGCTAACCTTCTCCGGCTCAA
CGCGCACAACCAAACGTTGTTTCGAGAATCTCTTTGCACAGCCCAGCTTGCGCGACTTCT
GAAAGATGTTGGGTCTCCGAATGACCAGGACAGCGAGATGGCAGACTGGGCATTGGCACA
ACGGAACCGAAATATATACGCTTTGCTGGCCGTGATCCGGCTATTCCTCGTTCAAGGCGC
TACTGGAACCGTGCAGAACCAGGCCGAGTTTTGGCGGCACAGGGTTCTCTACCATGCCTT
AAAGCTGTCTTTCAACGATAACTTCGAGAACCAAATTCGTGCAGAGGTGAGTTCACCCAT
GCACCCGCGTTAAGAGCCATCTCTGCTGGTCGATTTCCATGGCCAAGCCCAGCTGACAGT
TTAAATTTGGTTTAGGCACTGTCGACATGTGCGGCAATTATTCGAGGAAATGCGACTCTT
CAAGAGAATTTTGCGCAACTCCGCGTCCCATCGCCAGCAACAAACAACAACCACGCAGCC
TCGAAAGCAGGCGACGAAAAAGTACATGCAAATGGCACTCACACTGAGGTGTATGTGATC
GACGGTCTTCTTGACCTAACTTTGGGCGTGCCCTCGCCGCAGTTTTTCGATGTCCGAATG
GCTGCTTGTGAATGTCTTAAGGCGTACTTTTTTAATCATGAGGTTGTGCGACTGCACTTT
TTGCAGCGAGCTATTGACGGGCACAATTCAGGTGCTGACGAGACAGCCAATGTATTAACG
ACACTATTGCGATCTCCTGCAGATTCTTCGTCCAGCGATCCCTATCGCAACTGGTTTGCG
TCAGTGATTATGTTTCACCTGGTCAACGAAAATCCAAGAGCCAAGGCTCTTGTGATGGCC
GTGACAGAGGGAGATGAGGCAAGTGGCGAGGAAGTCGTCACAAGCATACAGACTATTGCG
GCACACCTTTTAAGCAGTGTGCACAGGGGAGACGATGAGCGTGTTGTGATTGGCTACTTG
ATGCTGCTGCTTTCATGGCTCTTTGAGGACTTGGAAGGTGTCAATGACTTTCTAGGGGAA
GGGAGCAATCTACAAGGATTAATCCAAGCAGTGGTCAAAAACACCAGCAACGAGATTGCT
ATTCAAGGGCTTGCGGCTCTACTCTTGGGCGTTCTCTATGAGTTTTCCACCAAGGACTCG
TCAATTCCAAGGAAAAAGCTGCACGAGATTTTGATGTCGAGAATGGGCCGCGATCGGTAC
ATCAACAAGCTCAATACTCTCCGAGCGTACTCACAACTTCGTGATTTCGAGGTAATACCG
CAAAGGCTGGATCCGCAGACAGACGAGAAGCTTCCCAATGTGTTTTTTGATGGCGCTTTT
GTCGATTTTTTCAAAGACAATTACAGCCGGCTGCTGCGCGCCATTGATAAAGACCCAAAC
ATGGAAATTTCGTTTGTATCGAACGGAGTTCAACAGGGCATCTCTCGTGAGTTGGTGGAC
TCTCTGCGTACTGAACTTGGGAATAAGGACCGGACACTGCGCGAAGCCCAAGACAGAATA
TCCGCCCTGGAAAATGCTCTCGGCCAAGAGAGGGCAGAACACAAGAAATCGAAGGATGAA
GCGTTCTCTGACCTTGGCAAAGCCAGAGCGTCGCATGATATGGCTGTGCGTAAACATGAG
GAAGTCTTGCGGTGAGTGCCGGCGAAAGCTGTCTCGAAAGTCTTATTGGAACGGGCGTGC
AGAAGCTAACTATTGTCGTCGACTTCCATCTTGCAGACAAGCCCGTATAGAGCACCAGAC
AAGCCGGGCTGACCTGCTGCGTCAGATGGAGGAAGCGCAAAAGGCTTCAGAGGCCGAGAT
GGCACGCGTGCAACGTCGGCTCGAGGCGCAATTGGCCGACCTTCGAGCAACGGGGAGCCG
ATTGGAGGTGGATTTGTTAAAGGTTTGTCACTGTATTGCCAATATCTGGCAAGGTGGTAG
ATGTGGTATCTACAACGACCTGGAAACTGACAATTTGGTTAGGCAAACAAGAGCAAATCA
CAAGAGCTTCAGGCTGCTCACAATAAGTTCAAGGTGCAGAAAACCGATATGGAGACTGTA
GCCGCCGAGTTAAGGGGGAAAGTCGAAAACCTTGAGGCCAAACTCGCCGCAGCGAGCATA
CAAGAAGCCGAGCTTCGGGAAATGATTGAGGCCGCCGAAGAGGATGGCATGAACACTCGT
GAGAAGCTGCAAGCCGTTGAAAAGGACGGCGTTAAGACCCGCGAGAAGCTGCAAGCCGCC
GAGAAAAGGCTTAAAGAAGTACGTTCCTATCATCCTCACACATCCGGGCGCGGCTTCCAC
TTTTTCAAGCTCGACTGTTCATGTCTAATGAAATTTTAGGCGGAAGACGCACTACAAGCA
ACCCGTGAAGGAAAGAAGGCGACGCAAACGGAGTTGGATGACTTATTAATGGTATTTGCT
GACCTCGAAGAAAAGTCGGCAGGCTACAAGGTGCGTTGACTATTATTGTGATAACTTGCA
AAGAATCGCTCTACCTTTCTACTATGTGTAGTCTAGTCCATGATAGAACACTGACCGCTG
ACACGTTTTTCTTTATTCACTGCAGGCTCGTTTACGCCAACATGGCGAGTCATTATCCGA
TGATGAAAATGGCGATGAGGATGACGATGACGACGATGGTGACGACGAGGACGAGGATGA
GGGTGAGGACGAAGATGGCGACCACAAGGACGATGACGTTGACTGAGGTAAGAAGAATGA
ATTTGAGATATTTGTATTCGAAGTACCATGCGCTCTAATAATTGATAGAAAGTGATGTGA
TCACCAGACGCTACATGGAGATCACAAAAAAAAATGAGAATATAAGCCTGGGTGGACAGG
TGTACCTTGTTACCTTGGTAAGCTTTTATTTAAAAGCCTGAACATTCGAGCTGGACGGGA
GACAAGAAGCTTTCAAAAAAAAAAAAAAAAAAATCGAAAAATTGGAGGGAGGGAGAGAGG
GGGAATCAGTTGCAGCAGAATGCATAGTGGTCGAGGCGCTAGTGGCGGGCTGCATGCTGT
TTGGCTACTTTGCTCACAGAAAAGAAAATTCAAGCCTTTTCCCCACAAAGAGCTCGAAAA
GTACGAGAATAAATTCGCAACTGCGATAAAGACAGGCAAACCAGTTGCAGTTGCCGACTT
ATTACCTTTCCTATAAATTATTGCTTCAGGCTATTTCTCATAAATTCATATACGTCCAAT
GTCGGAGCGTGAGTTCCAGAGCAGCTCCGAGTCTTCGGACGAAGAAGGGTGGCTCGACGC
CAACCCCGAGGATGACGAGGAACCTCAGTTCGTTATCTCACTACTGGACGACCGTGTGTT
CCAAGATGCCGCTTCTATGATCGCCCACTGCAAGGAAGAGCACAACTTCGACTTTCTAGC
CATCCGCGATCGGCTGGGTCTTGACTTTTATGGCAGTGTGAAACTCATCAATTACAGTGA
GTCTGGTCAAGGCCCACGTAAGAATGACGAGGTTTCGTTAAGGAGGTATCCTAACTGTGT
TTACAGTCCGCCAGCGGGTGTACGACAAAGCTGCTCTCCCAGCCGAGATTTCAGAGGAAG
ACTTTTCCAGCGACGTGTATCTCAGGCCCGTTCTAGAGGATGATGCTCTTATCCTAGCTC
TGGACAGTCTATCCGAATCCCAGGATCAACCTGTGGTAGGCGAGAAAAAAAACGCCGCCG
ACTCTGAGACAACGGCGGCCACCAATCTTCGGAAACAAAATGACCAGCTCCAGTCCGAGT
TGGAAAGTATGGCCAAACAGTTCCATAACTACCGTTTGGCCGTCCAGAAGACTCTTGACC
AGCGCTGGGGCATGGACGAGGATACGCAAAAGGGTGCCAATGTCGCGAAGCTATCTAACA
CACCGAACAATGCGAAGGCGACCCCGGAGTCACAGAAAAGATGTGAAGGCGAAGTGCCCT
CCTCGGTAGGCACGGACTACTACTTCGAGTCGTACTCCCACAGCGGTAAAACCCACTTCC
CTTTACGGGACGGCTGGCACAACATTCTGCCTATGTGTGCCCCTGCTGACCGCAATGTAC
GAATTTGTAGACATTCATGAAACCATGCTCAAGGATACGATCAGGACGGACGCGTACCGT
GACTTCATATATGCAAACAAGGATCTCTTCGCCGGAAAGACAGTCCTTGATATCGGCTGC
GGTACAGGTATGCAAAAACTGCCCATGTATAGGTTATGATATCCTCAGGGCTGTTCCTTA
TCACTTTCCTCTATTCCGAGTTGCTCTCTTATTTCTGTCACTATTTTAACCTTTCTGCCG
TGCGTCAGGTATTTTGAGCATGTTCTGTGCCAAGGCTGGCGCGAAACTTGTCGTCGCAGT
GGATAGATCTGAAATTATCAACAACGCGCGAGAGAACGTCTTCCACAACGGCCTGGCTAA
CCAGATTACTTGCCTCAAGGGCCTTATCGAGGAGGTGACGTTGCCCGTCGACAAGGTGGA
TATCATCGTCAGTGAGTGGATGGGCTATGCTTTGCTGTACGAGGCTATGCTGCCGAGTGT
CCTCTATGCCCGCGACAAGTACTTGAAATCGGACGGCTTGCTGGTGCCGAGCCACGCCTC
CCTATTTTTGGCCCCAGTCAGCGACTCGGAGTACATTTGCGACAGCATCACGTTTTGGAG
AGACGTCTACGGCTTTGATATGAAGGCCATGCAGGCAGGCATTTACGACGATGCCCGGAT
GCTAGTTATGCCGGAGAAGACCATCGCAGGCACGACGAGTATGTTTAAGCATCTTGACCT
CCATACCATCCAGGTTGAGGACCTCGTCTTCACCGCGAGCTGGAAATCTGAGCTTTTCAA
AGACGCTGAGTCCCTAGACGGATTCTTGGTCTGGTTTGACATCTACTTTGGCACATCTCG
CACGGCGCAGATCGAACCTGTCGACGCCAGCTCCCAGAAATGGATCGCTGGAGGGAAACA
ACGCGTCGCTTTCACAACGGGGCCGTTTGGTAAAGCGACCCACTGGATGCAGTGTCTGCT
TTTGGACAAGGAACACTCCAAGGTTTTAACGGCGGCAGACGCCCGCGACGTAAATGGCGA
GCTTTCGTTTCTTACGGCGGACGACAACCCACGCGCCTTAACGTTGCGTGTCATGTGGAT
GCGGGATACGAAACAGCAACAGCAGTCGTGGTCATTGAGATAACGAGACATCTTGGATTG
CGTTTCTAGCACACGTTGACTACGGTCCTGACAAGTGGATAAGTAATGATTCAACGGATT
TTGTAAAAAGTCTAAACCTTCGATTTTGTCTGAAAAGCGACCTAGAATATCTATATCCAA
AGAAAAACAAATTTATAAATCAAGTGAAACTCCCATATCATTCGCTGTACTATGAGTCTT
ATCGTGGATTAGGTATTAATACTGGCGTCGGTTTTGAGATGCAAGTAAGACTTGTTATTT
GGATAGGGCCCTAAGGAGGCTTTCCGAGTAAGAGATTCAACCTGTCCTGGAATTCACGCT
CGGATTACAACTCGATAAGCCTAAACACTGGTATTTGCTATACTTATCGATGAGGAACAC
CTGCCGTTTGCAAGAACAGATTCACAACGCTAAGGACGCCTTCGCCGAGGATGAAACCCT
AAAGCTTGGTCATTAGAATGCAGACGTCGTCTTGAAAAGCCAACCGCCAACCAATAAAGC
TGCACAGTAGGGTGTACAAGGACCTACCGACGCAAGCACGATGGCTCTTGTTTCGTCGCG
GCCAGAAATTCTCCAGTACAGAGCAATCAACCCGCCCACGCTACGGGCCAGTGTGAACGA
TGGTACGTTGTACATGCCTATCAAATGCGTTAGATCATGACACCTTCACACACACACACA
CTACAAGGGGAAACAGAGGGGGAGGGTGGAGAGATAAAGGTGGCGCCACCACACAGCAGT
TTCGTACCGACAGCGACAGCGATTCCGCCAGGGATGTAGGCATGCCATGATTTCTCGGCA
GTCCGTATTCTCAAGAATGTAATCGCCGCGAAAAAAAGAGCAAAACCAATGGCCCACTCG
CCGGCCAGCGCGGGAAGGCCCTTGCCTGTCACAAGGCGTGCGGTAAAGATCCACACATAA
CCGGTCGGTATCTGAAAAAGATTGGAGGGGATCTCGTACGCTCTGAGATCGAAAATTGTT
AGCGGATTTCCATAGAACAGCCCAGCGAATATTATAAAACGCAGCTTGAGGGAAAGGCAA
CGGGGAAAATGACTGTGGTTAATAAAACTGACGATGTGTAAAGCTTATACAAGAAAGCAC
TGACAACCGCGCCGACACTTGTTCCAATAACCTGGCCCCAAAACTGCGCCGTCGGTGCGG
CACCAATGAGATGACCGGTTTTAAGGTCTTGCATGAGCTCACCGGCTTGTAGAGCACCCT
ATGCAATGTCAGAAAAGTGTCCGCTGTAACTTGCATGGCAAGTAATAATGACGTTTGATA
ATTATCAGTTATTTAGCTTACAGCTTCGGACACGGCACCTGCGACAAGGTTAATAAGAAC
ACTGCTTTTGTGTGACCTTGGAATGATCAACGCGAAGAAAAGCTGAGTGAGTTTGGAAAT
GCCGGAAACAGGATTTAGATCCGTCTAATTGTGTTAGAAAAAAGAGACCAGATTGCGCAG
ATGAGGTAGGAAACGAAGTCATGATGTGGCTAATCTCACCTCGCCGAGGGCCCTGACGCC
CATGACACTGAGAACGAGTGCCATCGTGATAGAAATTATGGTCGCATAGAAAGGCACAAG
TGTGCCAAAAGTAATGCGAATACAAGCAACACAGAAGACAATAGACAGAACCAGGCCAAT
CGCAACTGTCTTCACACCAATATGTTGATCTGGTGGAGCGTCCCTTTCTAGGATATTATC
TTCGGGCTGTCCGTCGATACTTCCTTGGCATACGTCTTCGTTTTCGTCACTGGGGCCAGC
TACAGACGTTGTGAATTCAGAGAGGGGGCTCGTCGGTACTGACACCTCCTCCGGGGCAGT
ATCTGAGCCTCGAATGGCCGTGTAGCCAGAGGTAAGTTTCTTCTGAAAAGACCACTGGGC
AATACTTGGGGGCAGTCGGCTTGCAATGGCGGCATGTATCTCAGGCTGAAACTGAAGAGC
AGAACGAATGGCAACGTGTCCGAGACTGACAATGCCGTCAGCCAGCATAATGGCGATGGA
AATCCATACAATCCATCCTTTGCTGCCCGTCTCCCAATCCTCTATGGGACCAGGTGCCCA
GCCGCGATACTTTGCCAGAGGAGACAAGATCGCCCAGCCCATTATAGCTCCTAAAAGCAT
ATGCATAGTGGTTGCCGGGCCCATGATAACGCCCTGGCCAATGTAGGCAAGGCTCGGGTT
GAAAGTCCACAGCCACGTGGCAGCGGCTGTCGGCCCAAATATGGGCACGTCCCGGATAGC
AGGAAAGAAGTATGTGGCAAGGGTAAAAAGTCCGGAGATAAGAAAGCATACGAGGAGAAG
GCGCAGATTGGCCCGCCACTCCTCACGACGGCGTATGTCGAGTTCGGAGACAGTGTTGTT
GCCAATCGTAACGTCGCCAGCACTAGAGCCAGCCGTGATAGGTGACGAAATGGCTGGCAT
CGGGGCCGAGGCCGGGGCCGGGGCCGGGACTAGGACAGTGTCTTCACCAGCAAGGCTTGC
AAATTCCGAGGGAATTTTGCCTGGGTCGAGGTTCGGCTTACGGCCATGTAGAACACCAAT
CAGGACGGCGGCACCAAAACCACTGGGAAACTTCAACTTCTCACGTATGATGACCTGGCG
CCGACTGGAGGCAAAATCACACGGATTGACGGATTAGCATTGGGTCAAAAGTGGCTGAGC
GAGAGAGAGTGTAGACAGGCCATACAGTGGAACGGCGAATAGTACACCAAAGTAACAGAG
TCCGAGCGACCACATTATCATTTTGAACAGTGACAGCTTGATCGGTCCCATCTCATCTGC
GTTCATGAGGTAATTCATAGCCGGCAGCACGCCAACAAAGCCGGAGCCAAGCGGAGCAAT
TGCCATGCTGCCAGCCACCGTCTGAACTAGAACATTTTCAACGGGCGAAAATGGGTAGGA
TAGGTGGCGTGAGAGCGCCTTGAAAATACCAAATCCGAGCAAACTCGACGGTAGCGACAT
GGTGCTCACGAATCCCGTCTGCAGACCGAAGTACATGTTCGAGCAACATATAACAAGGCC
GACGCCGAGGCCGACCGCGAGGCCGCGCAGTGAGAGGTGCCGCACATCTGAAGAAGAGGG
CGGCGCGCACTGGAAGTCCGTGGATGGCCGCATGGTTTTCGGTGACGGCGAGGGCGGGTA
GGGACAGAAGGGGTGTGCCGGTCGCAGTTGAGGTCAGGAAAGGCTGTGGCGTTTGGCGAC
ACGAGTGGCAGGCACTGAACAGGCAGGAGCCAGTACTGATTGCAAGCCTCTAACACAGGT
TTTCAATTGGTGCCTGAGGTTCTGTATTAGGAGTGGAGCCGCTGATGACAATGACAGCCT
TCCGAAAATAGGGCCAACAGCTGCGCAATGATAGCGGCATTATCAAACCTGGTATGGGGA
AGTGGGCCTGGCCTGGCCTGGCCTGGCCTATCTTTACCTGGCCAGGTAGTGGCGACTGTT
TGACAGGGATGGTCCTGGGCTTTGTGCCCCATAAAGATACGTAGTAAGTAGCTCAGACAC
AGTGAATTCATCTGGTTATCAACGAATTGTTGACCTAAAACCCCCCTGCACGCGGGGTGG
CCGTAGCTTAAAAATGCCCCATCTGCTACAGCACTGTGCCTATGGCCTACTACCGAGAAG
CTAAAGCAGGTGTATCTTACTCTGTTTGGATGTAGCCCAACAAGCCGTGGTTTCCGCGCC
AGTTGTTTTGGTTCTTTCCTCAAGCTTCATTCTGCATGCACTGGGCTGTATCTTACGACG
TATATGTTCCTTGACTGAGCGTGCTTTTTAATGCGCCGCGCTCCAGAAGGTGCCTACTTG
ATGATCATGTTGTATGACAAATACCCTAGGGTTCAAAAGATACTGGCAACGCCTACGGGT
TTAAACTCCTGAAAGCCAATCAAAAGCGCTCTTCAAATAATAATGATGCCATCCTGTCAA
CTCTCTAGAGCAATCGTTGCAACGCATAGAAACATACTCGTAGACCAGGCGTATATTGCA
AACTCGAGTGACAAACGCGACCGATGGTCTCATCTGTGTGCGAGGCTCGGCCAAGAAACA
CCATCCTGATCTTCCCCAAGAGCTTAACCGCTGTAGAAGCGGGGCAGTTCACAGTGGATC
CCAGTGGCGGCGAGGTATTGGCTGATCCGCACAAAACCCCCGCTCGCTGCATGCTGGTGC
AGCCAACCGCCACGCACCCACAGCTGTGATTCGCCAGCGCTGACAGGCGCCCTTATCGGG
GGTGGCCAGACCAGCATTTGTTCTGGTCGTTGCTTGAGTGTCCCTTGCGACCAACTGAGT
GTTGTTCAAGTGTCTGGTGCTGGTGTCTCTCTTATTGCCTTCTCAGCCTTAGTCGCCGTT
CAGGCATTACTGGATTGGGCGGTCCAGCTGATCGAGTGCCCCGTCTGTTGCACTTGCGGC
TCACAACATTCGCATCGTTCGCATCGTTCGCATCGTTCACAATACTTTCACTCGACGCGC
GTTATTATCATCCTAACTTCTTCTCCTGCCCTATCTCGCCATCCACTATATGTCACCCTG
TCCATCTACAGCCTCCAGGCCGCTCGAGTTGGGTCCATCTCAGCCTTATCGTGCTGTTGT
ACCTCCATTTATTACCCTGTATCTTCGTGTCACCATCGCTCGTCCACGCCGCCGCGTCTA
GCTTGCATTGCCTTTTACTTTGCGCTCTTCTATGCTCTATCTTTTCAAGTCTTGATCAAG
CCGCCAGATTCTCTCTCTCCTTATTCCTTGCTGTTTCCTCTTTTCGCTATCGTCCTCTAT
TCATTTCAACCACAAGATTAGCACTCCCAAACCATGCGGGCACAGTTTCCATTCGTCGGT
CCACTGTGTTCATCACTGTCGTCTTCGTCGCCATCGTCGTCTGTTCCACAGCGGTGCCCC
AGTACTCCCCGGACACCCGTCTCCTCGTCTGTGTAGCATTGATACGCCGTTTACTGGTGT
TGTATTGGCCTCTCTCCTTCTCCTTCTCTTTCTTGTTTCACTTTCCTCCCTGTCTCATGC
CGCAGCCGCCCAAGCTAGGCCTGATCCTCACTTTGTCGTTGTTTCCCACGGCCTGGCTTC
TTTTTTTTTTGTCTTCTGCCTCATACTTGGACTTCTACACCACTCTTTTACATTCTCGGC
ACATCTGGGCATTGTAGCCGCCACCGGTCGCCGTCAATTGCATTTCTTGCTACCGTCTAC
CGTCTTTCGTTCCAATATTATTGCCCCCGCCCAGAAGAGGGATGTGCGTTGAGACATTCC
CCCCCGACTTTCAGGAAACCGGTTGAGTATGTTCTTCATTCCCGTGTATCATTTATTGCT
TTGTCGCCATATCGCCATTTGCCGCCTTGAACATCATACATGTAAATCGTGTGTACTCGT
CCCTTATCATCAGCCTTCCAACATCCATCTTAGTCATGCTTCGAAGACATCGGGCTGAAC
ATGCGCGCATACCTCATGACGTCTTCATACTACGTCTCAATAAACGCGGTCGTTGAATAC
ACGCTTACTTGTCTTTTGGTAGAAACGGCGACCGTCGTCACGTCCTTCCCGTTTTATCAC
GCCTTGTGTCCTACACCCCGACCTGCCAAGCTGTCCAAATACACCTTCCACCTTCCCTTT
CCAGCTCTCTGCGCCTTTATCACCCGGCCTATCGTTACTATCTCGCTGTACCCTCCCCTA
CTCCTCTTGGACTTCCTCAAGCCGTTGTCTTCATTTGGTGGCTTCTCGTCTCTGCTGCTC
TCTACGCCCATCGTCTCGTCTTAATATACCCTTCTCTGACACGCCGCGCATGGCTACTAT
CGCTCTGACCCGGCCGTTGCCGCCGCATCGCGCCTCTTCCGGCATGCCACCCTTGAACTC
GCCTATCAACATTGACGTCGATACATTGAATGGGCAAGCAGCCCCGCCCAATCCGCTGCC
AGCAGGCCCAGTACCGAACAAGCACATACCCGTCTGCCCGCCAGGTCCGCCGGTTGTCTC
TACGACACCGTCGCCGTCTCCACCGCCAGACGAGTCCAGTTCCTCTCAGCAGTCCCTTCT
CTTCCCCCCAGACCATTACCCTCGCTTTGAGGATGACGAGTTAGCGATATATGACATTGA
TCCAACCGGCGTCGCTGCAGCTGTAGACTATATTGCACGGCAGCCGCTGCCGGATCCTTC
GCTTGTCTTCCCTTGGTTTCACGGCCTCCACCCAGTTAACCACATGCAACAAGCCTTTTT
CTCCCAGCGCCGCCGTGTGATGCGAAAAACGCCCTGCTGTCTGCGCGGGCTGACAATTGT
CAAGGCCGATGGTCAACTCCAAGTCGCTCGCTTAAAAGGTGCCATTGCACCGGGCGAGTT
TCTACAGCCGGGTACCGCTGCCGAGTTTCTTGACCCCGACCCTAAAGAAGGCTTCTCTGT
GCGGAACTTCCAGATCCAGGCAGCCAAGACCGCCATGACCTCGGATATCATTGTGTATGG
CGACGACAGCGCTGCTGTTCGGAAATTGGCTTGGAGAATTGCTGCTGCCCAGAAAACCTG
GCGAGACAAGCATGACATCGAGGGAATTGCTCTCCCGAAATACAACACATTTGCCTGTAC
AGGCGACTTTTCCGTCTTTGAGGAATTTTATCCTCACATAGTGTCCGCCGACTCGGAAGG
ACGCATCACTGGCAACGTCATTGACTTCTTCCACCAGGAGCGTTCGGAAATGTATGCCAT
GACGGCGGCTTCCGAAATTTCACACAATGTCTGGCTCGGACCGACCCCCGAACCGAATTC
CGAAGAGGAAACCTCGTACGACGTTTTGATCGAGTGCAGCGATCTGGGACACTTAAATCC
TCGTGCACTGCGTGCTTTGGCAGAGACAGGCATCCCGTCAGGAAAGAGGATACATCTCGA
CTTCCCATCTTCGGGGACCATCTTGCCTCCAACATGGTCACAAATCGAAGCGGATGCAAT
CCTCGAGTCTTGCAAGTGGATATACCACTTGGCTCATGGAACAGAAAATCCATCCCTGTT
TGCAGCTCCTACAGATGTTTCAAACGCTCCCGTTCACGACGGCCACGATATCGCTATGGC
GGATGAAGCAGAGGAGTCGCCAGCTGTAGCTGCATCTCAACCGAAAAAAATCATTATTCA
CTGTGCAGATGGCTATACGGAATCAACTATGCTAGGACTTGCCTATTTCAGTTATAGCAC
TGGCCGCCCGATCCACGATGCCTGGCTCAGTCTCCACACAACGAAGAAACGAAATTTTTT
CGCTTATCCAACGGATGTGGCTCTTCTGACTGCCCTTTCGTCACGGCTATTATGCGAGTC
ACCTTTATGCGCAGAAAAAGACCTTGATTCCATTACAACATCACTTCAAAACCAACCAAA
ATGGTTCTCAGCACTAGATGGATCGTTTCCAAGCCGAGTGCTAGACTACATGTACCTCGG
AAACCTTAACCATGCAAACAACCCCGATCTCCTCAAGGCATTGGGTATCACTCAAATTTT
GAGCGTCGGGGAGATGGCCGTGTGGCGGGATGACGACCTGGAAGCCTGGGGCGAAGAGAA
TGTTTGTGTTGTACAAGGTGTGCAGGACAATGGAATCGATCCACTAACTGATGAGTTTGA
TCGTTGCCTCGAATTTATACGTGAGTCTTTCTTGTTTTCTCTGGATATATCTCCACAGGA
CGATTCTACCTCCATCAAGCTTTTATACTGAAACATAATTTCAATTTAGAACAAGGGCGC
AGAAAGGGCACCGCAACGCTTGTTCACTGCCGCGTTGGCGTGTCGAGAAGTGCAACGATT
TGTATCGCAGAAGTTATGCGGTCAATGAAGCTGTCCTTACCTAGAGCATATTGTTTTGTG
CGTGCACGACGCCTGAACGTCATAATCCAGCCGCATCTCCGGTTTGCCTACGAGCTTCTC
AAATGGGAGGAAATGCTTCGACAAAACCAGATGACAGGTGACTCCACTGACCGCAGTTAC
AAAGCTGGTATCAGGAGAGAGCTCGAATGGGGCGAAATCGCACGCGAGGTAGCACTGATG
AACCAGCCTTACGTGCGATGAAACTTGCTTTCCAATACTATTTTATGCAAGATATGAGCA
AGGAGCATGCCAAGAATAATGTGGCAGAAGAGGACATGATTGGTGCGTTGCTGGCCAGCG
TTTTGATTGCTAAATTATTACGGTTTATGTGTTATGACGAGTTCCTCGGTTTGCTTTTTG
CTTTGAGAATGTGGTTTGATTGTATGATTTCCCTCTTTCTGGTACTTGTCACGTTATGGA
CAATAGTAAGGCGCCCAACCGATACTTACTATAGACTGGAAATCGGTATGTTTTGTTGAA
ATAGGAAGATCGCGCTGTCCGATTTTGAGGCTTATTAAAATTATATATCAATGTTCACCG
AAGATGAGACTCAGTGGCTCGGAAGGAACCAACCTTCAAAACATAGAACGCGCATCAACA
CAAAGCCAATCCCAAAAAAGCTCATTGTTGAGGCAACACCCGTAAAATGCAAGAAGATGG
GCAACTCAGTTATCCACTATCGTGCTTGTTGAGCGACAGAGTAACTGGAGGTTAACATTT
TTATCAGAAATGGCTGGGACGGGAGAGAAATAAAGAAAAGCAAGGTGAGCAAGCGTAAAA
AAGGAAGAAAAAGAAAAGGCAGTTACTTTCACAAACAAACGAACTCCAACTGAATATGCA
TTCGTAATTCCAGGACGAGGAAGCACTCCATCGAAATGTTATGAACCATAGGCAGATGCC
TCAAGCTTGTCGTCCCGGTCCAAAATTCTACAGTAGATCGTTAGTTCATCAACTTGGGCA
CGTTGCTTCGTGTGTGCCGAGCTCACTTACGAGAAATGATCAGCCAGATATCCTTCACCG
CCGGTTTCCATATTGATATTGAAAACATTGAATCCCCCGTCGCTTGTGACAACCATAACC
TTGGGGCTGTTGCTGCTCATCGCCACCACGCTTCGTAGTGGCCCACCAGAATAATTCAAG
CTCCCAGCGCCGGTGTTGGAAGAAGGTCCTGATGGAGTCGCCTTGGATGGGGTGGTTGTT
GCACCAGATCGTGGGATTTTGATAAACGCAAAGTCTCGTAGTGGCTCCCAGATCTCAGTC
ACTGTCTGTGGAAGGTAGGAACCGACGACTCCTGCAACGCTACGGCCCATGATTTGGGAA
GATCTTCGCAACATGCTTCCAAACGATCCGCTTTGTCTTCTTTGTCCGGACATGGTTCCA
TCTCGGTTGGCACTGTTGCCAACTACATCGGAAGCCTCGTTCTGGGGCGAGCCGGCAGTA
CTGCTGGGAGATTCGTTAAAACTGTCGTGGCTGCGCGAACGGCCCCAGAGGCCTTGTTGT
GATGAGCCAAAATCCGGTACACCTGCAAAAGCCGCTGCGCTGGTGGGTGCGCCTCCTGGG
CTGTCGCCTAGAGCACCTTGTGGGCCCCCAAGGCGGAAAATATGAACGGTGTCCGAAGTT
GACGAAACACACAACAGGGACGAGTCCTGGTTAAAGGACATGCTGTATATCGTGGACGGG
TATGTGCCACGGCGAAACTGGTAGAGTTTCTGGCCCTTGGGGACGCTGAACACACGGATG
ATGGTACCAGTCTCAGACGCTGTCGCCAACAATGTGCCGTCGCCGTTTATTGCAATGCAG
GACAAGGGTGAACGGTGGGCCTCAATGACATTGACGGCCTTAAGCGTGATCGTGTCGAAG
ATGAGGACCTCGCCAGATGTTGGAGCAACATATGAAGACAGTGGCGGGGCATGAGAAGGA
CGTTTCTCGTCGCGGTCCTCGCGGGGTTTGGGCAGAGGGTATGCGATATAGCAGTTGTCG
GAGGATGGAGAAAGGCAACATATGGCACTGGGGTTTGGGGATGTTGCGATGGTGTACAAG
AGGCTCATGTTCGCGATGTCGTAGAGGTAAATCTCGTCTTCAAGAACGACGGCGAGACGT
TTCCGATTGAGCCGGACGGCGAGCACGGCAGACGGAAATGTAAGCTCGCATATGACGGAG
GCGCGCTGTGTCATGTCAGAGATCAACCAGCTATATAGTCCTTCTCTCCAAAGGTTAGAT
AACTCACTTTAGTGTTCTGAATCACCAAATGCCGAGGTGACAGAACCATGGCCACGAGTG
ACGTCGAGAAGAGCATTTCGATGATGGACACACTACCATCATCACTGCTGAATATCTTCG
AGAAGGGATCGGTGTGGTAGATGCGGAAGCCCTTGGATGTGCCCACAGCCAGGCAGCTGT
GGTCCTGGTTGAACGTCACAAAGTTGAGCGCGGGGACGGACATCTTGGCCGAAAGTGGCG
ATGCCTGTTTGCGACGGCAAAGACGCCGCAGTAAACGAAGAGTAGCACAATAAAGGAGAC
CGGAGATGTTGAGGTCTGGTTGATAACAATATCACAGGGTTGCCTGCGGTGAAGACGGAA
GATGTGCCAGAGCTTACGACTGTCGAGAAAACGAGCTTCAGGGCGATGCTATGGATGTAG
AGCACCTTTAGAATTGAGAAGGCTGGCTGCGGGGCTCGTAAATGGGCTACAGGTGGGTCT
TAGTGGAAGACTACACGCTGCGCCAGTTATCTGGCTGAAATCAAAGGTGCACGTGAGGAG
ACTCTCCGTCGGCAAGGCCGCCTCGTCAGAATCAAACGTCTTCTGAAAGTATTCTCAAAC
AAGAACTGGAACAGAGACAGCAGAAACTATACACGTACAATTTAGTCAAAAAAAGACGAA
GAAGGAAATTGCCACCTTCGCAGTCACAATTCTAAAAACAACAGGCTATCAGAAAACGTT
GCCTTAGAAGGCAAGATAGCACAATGAGTGTAAGAAACGCTGTCATGTCCTTCTTCCTTT
GTCTTTTTTTTTACCTGAACAAGAGAGTGCCTTGCTGACATCGTATTGGTATACTGTTCT
GTAGAAAACGGACTCTGACATTGTTTCTAAGCGGAATGTTGAGCGCATATACTTCCCTGA
CGAAATCCAATACTTCCGCTTCTTTGTGAAGAAGTTCCAAAGACGCTCTACGTTGATCAA
CCGCCTCTATTATCTGCGGATGCACCTGGTCGATGCCACGATCAGTCGGTTTCTGGCACG
GCCATTGCGGAAACCAAAAGTCATTGTGAATCTTGGTTGTGGAAAGTCAGATATTGTTCT
CCGTCCATTTCTTCCATCAAAGCGCCCATACATCATATCTAGCTGCTTTTTCTAACCTAA
ATCCAGTGACCCCCTTCCATGGCGTTCTTTAGCCCGCCATTCTGGACACTGCTCATTCGT
CACATTTGTTGACATCGACTCTCTAGACACAATGGTGTCAAAATGCGATATTGTGAAGCA
GACCCCAGAGCTGTTAGCGCCCCTGACGTCCCTGGAGTTCCCTCAGGACTCTCACATTCT
ACTCAAGAGCGATCAATACTGTCAAATTGCCTCCGACTTGAACAATTTGTCTGAGATTGA
CCAAGCCCTTTCACGAGTCCTTGACATCGATGGAAGTGAATTTCTATTTGTTGCAGAGGT
GCCCACGGCCCATATGGAGGTTGACGCTGTTGATGCACTCATACGCTGGACGGGTGCCAT
TGGCGACGCCGAGTTTTGTCTCCTTGAGCATATTTTCCCAGACGGACCCTCGTCTCCGTT
CGCTCAAGCGATACTCCAGAATTTGGCCAAAGACAAGATGCCAGTCAAGAGTGTGGAACG
TTATCCAACTATCAATAGTCTACAAGGGCGCTTCAAAGCTCTCGGTTGGGCCGACGCCAA
GGCGCAATCCTGGTGGTGTGCATGGTCAGATCCGCTGCACATGCCCCCCCTGCAAAGGCG
AGAACTTGACACGGTCGAGGCTTTTGATGACTGGGAAGAATTTGTTTATCTTACGAGCCA
CTACTGTGTTCTTCACGCACGTGTTGCCACTCCATGCCCAGACACGTTCTTGCAAGAAAG
TCAGGCCATGGGGATTGGCAGAGAGCAGTTTATCAAGTCTACCTTCGATGCCACAGTCTC
CTACACTCTCGACACAAGAGACGTGTCTACCAGACGATTCGGTGCCGCCATGGTGCTCCA
AACCATTATGGGCGAACAGGTTTTAGTCAATATGTTTGGCCATGCGAAAGAAGGTCAACT
CCGATCATGCGACCTATACAGCAAAAACGCCAACTTGGATAGGTCGCCACGCATTACTTT
ACCCCAAGGAGGACCTGGGGCCCGATCCTATTTTACCCTCACAGACCTCGGAGATTATGG
CTATCTTCTTGCTGGCGGTAAAGGCTCGTCAGCTACACCATTTCACGATTGCTGGGTATT
CAAGAAGGACGCAAATCGGTGGATCGAGACGCACTGCCTCCCATACCCTCTGTTTCGACA
CACAGCTGAACGCTTGGGGAATTCGAAACTGGTGCTGGTAACTGGCGGAAAGTTCGACTC
CACGTCAGGCAATTCTGGCCTCCTCGTCTACCACCCAACCGTGGGGTGGGTGCGCTGTTC
AGTGAAAGGGACCCTACAACCCCCAGCTATATCCGGGTGCATCTTATCGTGCACTGGTTC
CCTGGACACGAATCCCTCCTTGTTTCGTGGCATTCTGGCCGGAGGAATGACCAGCGACGG
AGTCGTCTCCCGTGAAGCATTTAAGTGGTTGTTGGATGTATCGAAAATTACAGAACCCAC
AATTAAATTTGAGCTTATAGCCAGCCGCTGGCAGACACAGCTACTTGCCAGATATGCTGC
CTTAAGCACTCGTGTCGGTGACTGGGTTTTCATTGTCGGTGGTGTAGGCACAACCGGAAC
CATACCAACAACACAAGAAATTGTACGATTCCGTACCTGCGGAGAGGAAGATGAGACCTA
CGAATGCCTAGATATTGCCCATGGACTTGGGCCAGAGAGCCCCCGACCATTCTTTGTGGG
GGCCTCTATCGTCGCAGTCGATGGCTCACAGATCACTATGATTACAGGCGGCACATCTTG
CTTCAATACGGAGCCTAGGTGGTCTCGTGGGGTGTACACTTTTGATGCACGCACGTCCTC
TTCGTCTAACAGTTCGACCTGGGAACGACCTGTGTGGAGGTATTTCAAGACACTGACGAT
CACAAACGAGGTATCAACAATTTATGGCGAGTCACCGCTGCTATATACGGACACCTCGTC
GATCTCCAGGATCCCTCGAATAGAACTAAATTCAGCGGAGCAATTTAGTAATATACTTCA
AAGTGGTCGGCCGGTTGTCTTCGAGCGTCTCGAGCTCGGGCGGTGTCTCACGGAATGGAG
CCTGAACTACCTGGCTGAACGAGTGGGCCCCAAACGAAAGGTAAGATAATACTCCTTATA
CTCATGAAACCCGGTCTCCGAACGACCATGGCTAATATGCTTTACCTGTCGGTTTTTTTT
TTTGACAGGTCGTCGTCCACCAATCGACGGATCAAGCCATGGACTTTTTATCCAAGAATT
TTCAGTACAAAACGCAAGTGTTCCAGGAGTTTGCTCATGGTGTGCAAGAAGGAAAAAAGT
GGTATTTACGCGCTCTGTCAACGGATAAGCCTTCTGGCACCCCATCGAAACTCGACGTTG
ATTTCCCTACGATTGCAAAAGATTTCGTCCTTCCTCCACAGTTGGGATTTGTCGAAAAAA
GGCTCTTCAGCTCAGTCTTACGGATCTCCGGCCCAGTCAATATGTGGCTACATTATGATG
TAAGCTTTCTCTTTCGCCTGGACTCGAAGTCCATCTATTGTGGCAGCCGGTTGAGCATGT
ATAGGGAGTATACATGAAAAAATGACGGGGATGGGACTCAATATACTAATTCTGCATGGT
ATCGCTAATCTACCGTGCTGCTCTGTTATTAACATTACAAAAAACAGGTACTGGCAAATA
TTTACTGCCAGGTCCAAGGCACCAAGCGATTTTACTTATTTCCCCCTTCCGATGTCACAC
GACTTGGCTTTGCGCCCGGCTCATCAAGCTCTAGTATTGATGTGTTTCTGGCGCTGGCTT
CATCTTCCATGCCGCAGTGCAGCATTCATGAAGCCATTTTAGAACCTGGAGACGTCCTGT
TTCTCCCTCAGCTGTGGTTGCATACGGCAACGCCTATTTCTACCAGCAGCGTCGCCGTCA
ATGTTTTCTTCCGAGATCTCGACAAGGGATACTCGTCAGGAAGAGATGTGTATGGAAATC
GAGATCTTGCTGCCTATGAAAAGGCTCGACAGGATATTTGCCGGATGTCGGGTACTTTCA
GAGACCTTCCACGTGACACGAAGCGATTTTATTTGCAACGTCTTGCCGACGAATTGCTGC
AAATTGCAACCGAATAACACTCTCGGAATAGTGCTTAGGAGCTGATTGTTGCCATCTCAG
CTGGCGAGGCCGTATTGACAGAAGTTGGCTGTGACAGTGGGATTTTCACTGCTGTGCGTT
TGCTCGTCACCCACCGGCAGACCACGACGACATCATTTCCGATGCTCTCGTGATTTTCTT
TGGCGTTCTCCAGTCCACCTCGCTTGTACCCGCCCGGAAGGAAGCACCAAATGATAAGGA
TGAACCCAAGGATGGCGACAACAATGGGCTGGAGAACCTCGACACCTTTGCTTTGTGCAA
TGGCACCGACCGCGAATGGGAAGATCGCGCCACCGCCGCTTCCAAATGCAGCAGCGAAAC
CAATTGCCGAAACATGGAAATCGTTTGGCAAAAGTTTGGTGGCAGCCACAACAGCAGCAG
GAAATAGTGGTCCAAGGAAAACCCCAAGGAAGCCGACAAAGATTGCCGACGCAATGAACG
ACGGCACGAGCCAGTAGAGTAGCTGCAAACCAATCGATGAAAGCAGGTATACGGTAATGG
CCAGTTTTTCGCCAATGCGGCCTGTGACGAAACCAAGGACCAGGCGCCCAACAGTGATGC
CGAGCCAAAAGCCCGTCACCGATAGACCGGCAGCAAAATTTGCAGCGTGGCGATCGTTGA
GCATGAAGGTGGTGATCCAGCCTCCCAAGCTGACCTCTACGCCTACATAACCAAGTAAGA
ATACGGCCATGAGCCAGGTGATGGGCTCGCGCAACACGCGCCTCGTTGTAGTGCGTTGCT
GTCCTGTCGTTGATTTGTGGGACTCGCGATGAATTCGGCCCGTTGCACCCCAAAATGCCA
TAGCGCCAAGGGCAATTCCAAGACCTGACAAGCCTACCATGAGGTAGTAGAACGTGTACC
ACGGCAGGTTGGCCTTGGTTACCATGGCGGTCGCGATGAGAGGCGCTATGGTGGCACCAA
GGCCGTAGGCGCCGTGCAGAAAGCCGAGAAGCTCGTTGGCATTTTCCATGTTGCCGATCC
ACGCATTCCAGCCGCTGTCTTCGACTCCATTCCCGAGTCCTGGAAAGATCATGATGACGG
GTAAAACAGGGAATGGGGGGTGGAACATCATGGGGAGATAGCCGGCCAGACGGCCGACGG
AGCCAAGAATGGCCACGCCAAACTGGCCGAAGCGGTGATGGATATGGTTGTTGGCCAGGG
CTGCAAAGAGATATCCTGCGAAAGCGGCCAGGAAAACACATGATATGACTGTGTAGGACA
CGTCGTAATACGATTCAATCTAGTGGGAAGGTGTGGCAGTTAGCATAAGGGAACGTACCG
AGAAGGTACATGAGGTTTCAATAAGAGGCCGGCAAAAGCCAGATTTCGAGGCGCTGGGCC
GGTGTGCAATGAGAACATACATAAGGAAGCAGTGCCTGCTCAACGGAGTAGTAGATTAGT
ACGGAGTACTGCAGTGTTGAGTCTGGTTGACCAGAGGAGCGACCAGGTTTGTCAGAGAGG
AATGTGGTTGCTTACGCCGACAGCGCCGTCGTTCATACCCATGACCGTAAACGCATAGAG
TGTGAAACAATATCGTAAAATTGTTGTCCTCGACTCGTTCCATCTCTGCAGGGGCTCCGG
GGGAGGGGAGGTTGGCGAAGCCGGTGAGGCCGCCGCCACCGTAGCTTCTTCAAGAGCATC
CGTCTGAGGTGTCAAAAGATGCGATGGTGGCGGTGAAGGTAGCCGCGATCCTGACGGATC
AAAGTCGACGCCGTGCTTTTCGTCGACCTCCGAATACAGTGTCGTAACCAACTGCTTAGG
TCTAGCGGTTGCCGCAGGTTCGGGGGCGGTTGTCATCGCGTACTTTGTCTGCCGTCCGTG
GTGTAGTTGGTGTTCTTTGAGATGTCCGGAGCATGGGTCCAAATGCAAACAGCAAAGTCG
TCTGCAGTAAACAGTATCTCGACTGAACCACAGTAGGCTTCTCCTTAGATGAAGGACTGA
TGCCGGACGTATATGTATGTGTGTGTAAAGTCCGTTGAACGGATGAGATTCGGCGAGCTG
CTTGATGACGGCTCGCTAATGGTTCCACGATGTCCATTCATTGGCGTCTGCATCCGCATT
GTCGTGGTTTGGCGTTGCCGGTATGTTGAAAATAATGCATTGGTTTGGAGCAGCAAGGCG
TCAATTTGTGTGTGTGTGGCAGTCTGGGCAACATGCAGCTTACATTCTCGTAAAATCTCT
GCGAGGGTCATGCTCGGCGAGGCGGAGGTGCCTAATTAGGACACAACTGGTCCAGTGGAG
ATATTAAGAGCATCGCCAGACGACCATTTTCCGAGGTTCTGCCGCCGGCGCGGCCGTGCG
TTGTTGCAATGGCGCGACTTCAGTTGGCCTGCGCGGAGTCGATGAGTTTCACGTGAAAAA
TCCCGTGATGATTTATCTCCGGCCAATTGCTGGAACACAGTTCCAGGGGCGCCTCCACAC
TGCGTGCTGCTGTTGTGTTTTAGTACGCGGCTAATTCTCGGCAAGCGGCCGCGACCGATG
CTTTACCGCCCGCCACGCACCGGACGCGGATTCACGGAGTAACGACCTCTAAGCGGTGCC
GCCTGCAGATGCATCAACAGCGGATGACACCCGGAGGCGCATCGCATCCTGACTGTATTG
AGGAAAACCTCGAGGTGACCCCTTATTATGCTTGCCGCATTGGGACGGCATTATTTTTCC
GTTATCGGCACTAAAGCTCAATGGGCTCGATGCCTTTGACAAACGAAACGTGCAGGTCAA
GCGCCATGTGCCAACTCAAGCTTAGCAGCAAGTGGGCAATCCTTTCAACTATTTTTTGTG
CTGCCTGTCTCCAAGTGTTGGGCTGCACTGCACAGCCGCCTTGGCAACACATGCAAGCCT
GCTGACGGCGGCCTGTATGCAATGTAACATCACTTTCTGGTCCTGCCCTATTGTCCCACC
TGTCTGACTGGTCTTGGAGCACACAGTTCAAGACCCTGTCAGAGACGGCTTTCGCATGCG
TCGTAATAGCTTCCTCCTCCTTCTCACGCAACAGCTTTCGTAGTACAATACAGAGCATCT
GGACCCACCAACCCCCATACCACTGTCAGCGGTTGGCCATTGGAAACACCCTGACGTTCT
CGAGTGTCAACATGCTTCTATTCTTCTGGGCTCGTCTACCCCACGCTGCCTTCATAATCC
CTCGAGCCCCTCCTCTTGACGTGTAATTCGCAAACTCCGTATATCTCTTGCCCAGCCACA
TTTAGGTTTGTTTTCTTTTGCAGTCGAGAACACATCGCGTCCTTCCTCCGGGGATCCCGT
CAGCCGCTTCTTTTGAATCCTCTGACACACACCTTTTCTTTCTCCTCCTGTACTTCGTAG
CCACCATCCCGTCTCCTCTATGTATATGAACTTTCTGGACCATGCTGCTCGATCGTTTCT
TGGGAGGTTAGGAACTGCATTTCACAGCCCCGTGTAACAAACATCGCTACCATTTTGTGC
TGCCCAAGTCCCTGGCTCCTCTGCTATTGGTCCTCGGCGTCTCGCTTTTAGAAGAAACGC
TCCTAGTCTATACTTGCGCCACGAGGCACAGCAACATTTTATTGCCCGAAGCTGTTGCCT
CTGCATAAGCTCCCTTCTCCAAATCTTAAAGAGCCGCCTGATCAACGACTGGCTTTGGTT
TTCATATTTAAGAGGTCAGCCTCGTGCCTCTACCAACCTAATGACCAGCCTGTTTTCTTC
CCTTTCCCCTTCTCCCTCGTATTGTCCCCGATACATCACCAACCCCAAATATCTCCAGAC
GGCCCAAAACATACCCCTCTTAGTACCCTTTTCCTCGCCTCAACCCCACCTATTGAATCC
TGGTGTTATATCCTCGCGTCTTCTCACTAGTCATGTCACGCTACTACGACGATGACGACG
ACGACGGTTTCCGAAGACGCCCTAGCTCTTCTCATGGCCGTGGGCGCCATCACCATGACC
TGCCACCAGAAGATGACTACTCTGACTCAGCCGGGCTTCCGCCTCCGTACATGACCAATG
CCACAGGTGGTGGCCGCCTGCCGTACGACTCAAACGTGCCCGCGTTTCCTCCTCCTCCCA
ATGCGTCAAATTCAGACTTTGGTCGCCACGGCTCCCTCCAAGTGCCACCAACACGGCATC
GTCCCCGGTCGCAACCCCCAGTTTTGTCGACTGGGCGCTCTGAGCTCTCGCGGCGCGGCA
GCGATCGCGATGACCGCTCACCGTCGCCAGACCGATTCCGCGAAGGCTCGCACAGCCCAC
ACAGCCCACTTGAGAAAGTGAAGCACGCCGCCGACAAAACTTTTAGTACCTCCAAGTCTG
GCATTGGTGTCGGCGTCCTTGGCGCCATCGTCGGCGGGTTTGCCGCTCACGAAGCCTCCG
AGGCCGCATCGCGTGCACGCGACAAGCGTGACCACCGTCACCACAGCTCGCGTGACCACC
AGAAGGCCACGCTGATCTCGACCATTGTGGGTGCGGCCGTCGGCGGCCTCGGCGCAAATG
CGATTGAGAAGCGCGTCGAGCACCGCCGGCACGAGCGCGACAAGGATGACCATGACTGGG
ACCGCGACCACAGACCGCGGGAGCTCGAATATCATGGCGGTGGCACCAGCAGAGGTATCA
GTGACCGTCCCCACAGTCGCGCCCGTAGTAGCCGGGGCGATGATGACAGCGATGATGATT
ACGAGAGCGGCGGCCGACGTGGACGACGCAATAACCGCGAGCGCAACCTTGTCATCAGCC
GCAGTCCGAGTGCCAGCCTAAGCCGCAGTCGCAGCAATAGCCGCAGTCGCATTCAGCGTC
CACAGCACGGCGGAACCGCTGATTCCTATTACAACTCGTCGAGGTCCTATGATGGCAGGG
ACGACCGTCGGTGATGCGGAAACCGACATGGTCGTGTTCAGGGCTTATGATCAACTCATG
TTTATTCCTTCCTTTTGTTAAAAACGAGGACGCCTCTGATGTTTTACAGTGATGCGAAAG
CCGCACTGATGGTTTTATGATTTCGATGACTACTTTAAGTGTTCCGGCTTTCAGGTCGCG
TTTACGAGAACAATTTCGCGTGCTATTTGGTGTCTTGTTTATTTTATTTTATTTTATTTC
TTTTGGTGGGGGAGGTCAAGTAAATTACATCTTGAAAACAATGACAAAAAGGAACAAGAG
ATGCAGTGTCAACAACCGCCGAACGTAGAAACCAAGCAGAAAATGTACTCTGGCATCTCC
ACTGCCTTAAACCATTGTAAATTCTCCGAAGTATCGAGTGCCTACCTCTCCCGTCCCTGG
CCTGGGATCACCAAAGCACATATTACATCCGCCTAACATCGGTGCATCGTACACTCGGCC
ATTAGATGGTAATGCCCTATTCTTTCCTTCACTCATATGTAGGAATACCGACTTGAGTGA
ACGGTCGGCCCCTACGAACAAAATTCAAAATTAGAATCACGGCACGACGGAGATCAGGGG
CCTCGAGTCGTGGCTGGAGCGCCCCCATGGCCCTCTGGTACCAGTGGAAGGGTCTTGGCT
GTGAATCACTGGTGCAACCCGCGAACCTCTTCGGTGCGCTGCATTTTGTGTTCACGCTCG
AGGGCAATTTTGAAAAATTGCACGACCTCGGCAAGCTGAATCTGGCGCTGCTCAGCGCTG
CCGAGAAGATTCAGAAGGCTTTGCGAATCCAGCAGTTGCTTGGCCATGACCGAGTCTGGC
TGACAGAATGTGCGAACTCTCAATGCGCGCGCATTCACTCGCATCGCCTCTACGATTCCC
GAGATCGCTGCCGGTACGCTAGCGCGGTCGCCATAAAACCGGAAGTCCTGCATATGAAGA
AACACAAGATCCAACTGTGTCTCAAGATCGTAGCGAAAGCCCACGACCTTGGGGCGGCCC
TTTTGGTGCCAGGCATCGACAACCTTTTTGTACTTATCGGCATCAAGTCGCCCAGCGCTA
AACTGGCTGTTGATATAGCACTCCAGTGCTGACGTTAAAAGGAACTCGAGCTCACAGTAC
AAGAGGCTCTGTTCACGTGGGTCAAGGGAAATCCGTACACGAGTGGAAGCACGTCCGCGC
TCGCCACCTTTCGCCCTGCGGGAAGATTTCATTTCTGTTACATCGGCCTATTTGGACGAA
ATTAGCATTGATTCTATCATACCAGCGCGTTTTAATCCTGCAACGTACAACTTCTTTCGC
AATCCGCTTCAGTGAGTTAAAAAAGCCTGCTTTTTTGGGTTGCTCCAGCTTCTTCTCGAT
GCTGCCCGGGCGTTCAAGCCACCCATTGTGGCCAACCATTACTTTGTGTCCTCTTCGCAC
TGTCGCGAACTGAGGCTCGTTGGAGAGACTCGTTAAAGGTGAATACATTGCGCGTGACGC
GACACCAGCCTCATCTGCTTGCAAAGGGGAACCAGCAACAACAGAAGCATATTCGCCGCT
CGGCTTTGCGTCCGCTGTACGATGCCCGATGACCTCAGCTTTCTCACCAGTACCAATTCC
CGTAGCGATCGGTGTGCTGATCCCACCATTCCCGCTTACAAACTGCTCAGACACGGACAT
CGGTGACACTGCTGCCTAGGCAGTATACTCCTGAAGCGTGTTGGGCGGATGCTGGGGCGA
CAGTCCAGGTGACCTGTTAGGGGACCCCATCTCGGCGATCCGTTTGACATAAAGAGGGTG
GATATGCGGGATGGCTTTGATTAGTTCGTCCATGGAGTAGATGGACGACGAGGCGTCTGT
CATATCGGGCTCTTCAAGAATCTGCTGCCGATTCTGGGGCGCAGCCTTGAGCTTGGTACC
ACTTTCGCCACGATAGTGAACTGCAGGGCCGAGCTCAATGCTGCACCCCTTCCCATTGCT
TTCTACCGTTGCATGTGTGCTGGTCCCAGGAGTCGACATGCTATTCTGGGTTGGTGAATG
CTTGCTGGGGGATGATGCCTTAACATTGCTATGGGTTGGTGACGAATATAGCATCGAGTC
TGTGTAACCATATGTATCCTGGCGGTTGTCGTTATGGCCCCGGCCACGTGTATGATGGAC
AAAGGAGATGCCCGGGTGCTGTTCTTCCATTGCGGCTGAGGTAGCCGTTGCTGTCTTTTC
GCGGCCTGGAAGAATGGGGAGAGTGATAGGTGCAGCTGGTGGGGGTAAATCGTCCGCGGT
GGACTGATGGTGCCGGGTGGCAGCGAGTCCGATATCACCGCCGTCAGTTGTACCCGAGCG
ACGACGGGTTTTCGGCCTGGGCCCTTCATCCGCTGTTATGCTGCGATAAATTAGCGAACA
AGATCTACCACGACGTATTTCAGTTACCTTCCGGCAGAACGTACGTCGAAGTCAATTTGT
CCATCTGCGAGTCTGTCAGGCTCAGATGTAGGTGTACACCAGGCTCCTGCCGGTGCCGGC
GGGGCGATCGCGACCGCAGACGGCGAGGGCTGCGCGTGCGTCTGGGCGGGATAAGGAAGA
GGCCCTCTGATGACTGCAGCGGGATAAAATTTCCCATCATCGGCTCTGTGTCAGGGAATG
CCATCATTGAACGAGATTGCATGTAGACATCCAGGCCTAGAACTGTTGTGGTCGTGAGTT
GATTCAAGGGAAGGCAGAATAAAATAAAGACGCGGTTGCCTTGGCTTCTCAAGAACAACG
ACGAGGAAGGAGCAGCCAAATGGTGTGACCCCGTGACCACGAGTCAGTGATGTGCTATTA
AAGAAGTTTTCTCAATGGGACTGCCGTGGGGACTGAGATGCTGGCCTCGAAGGTCTCCTA
TCTGACCGCCTTCGCCAATGAAGGTTTTTGAAGGCAGTCCATTGTAGAGCGCGAGAACTA
GGCCTCGACAGATTTCTACACTTCCCGCTAGTATTGTTTGTTGTCGGCCGTTCTGTTGCC
ATGCCAAAGATCTAATGACAGCGAGAAGATGCGATTGCCTTCCAAATGTGGAAAGAGTGG
TGCAGCGGGCAATACAACTGTACTTGTTTGCGGGCCTCGCCACTTGACAGCCTCTTAAAC
AACGTTCACGTCCGGGTGTCAATGGTTTCTACGCTTCTACTACCATTCTCGTCAACAGGT
GACCGGCATGCCACGCACGACCCGTACCTCGAGATACCGCCGCCCCGGAAGTGGCTCGAG
TCTGGCCCCGGTCCATTTGGTGCTCCGGCATGGCTGCGCACACGGAAGAGTAGGGGATAC
CCGAGTCCAACCTTATGACACGACGCTATGACTTTTAAGGTCGGCTGGCATTGCAAATGT
GAGCCGTTCTCAGCGGCTGACTGCGATGCACTGCCGCCCTCGGTTCCCGCAGTGGGCATC
TTGGCGATCCGTGGACAGAACCTACTGTGGAAACCATGAACAGTCCTTGTGTGATTCTGC
TCGGCTACTGTTGTCGGAAGGGTACGATCAAAGTGTCGTAGATGAGGGTTGGAAAGACCC
ACTGGCGTGCCTAGTTTCTACGCCGTGGACCGTTTGGCTTTGCCGTAATCTTCTCCGAAC
TGAGGCGCGCTGTCATACGAGCATAGTGTGTTGATTTTTAGGCCGTCTAATGGGGGCCAT
ACGTGCGATAAAAGCGACCTTTGTCTGTGTACCAGACTGCGCTAAGAAGAAAGTACCTAA
GGCGATGGCAATGCTATGTTGTAGGTCGTAATGATCTTTTGACTTGACAGGTGCGACTGG
CGCTATCACACGCTCTTCAAGAATATGCCCCACAACCCCAATTCCCCATTTCTGGTCTTT
GCTACCGTGCAAAGTTAGTTTCTGGGGTTATTTGCACCGTCTAACATGTTTATCCTCACC
CCAACTCCCGTCTGTATCTCCCGAAGCCGCCACTACGATCCGTCCTGTCGTATCCCCCAC
AGGGAAGATGTCCCACCATCCGTCGGTTTGGTCCCGCATAGCCCAGAACATCTCCGTCAT
ATCACAGCCCAGTGGTTAATACACTACCGATCGATATTGCCGTGTACTGGCTAGCTATCT
GTTGCACGGGGGCTTCCTCCACACTCATCTCTCGCCATGGCTCTCGCTCTCCGAATATCT
CGCGCTGTATTACAGTGCTTTAATCGCGGGTTCAAGTTGCGACGGTTGTATGAGTAGCTT
TCCCTCCTAGTAGCTGCCCAGTCCGATATTTCCTTTGTAAAGCCGTACGAGCGTATTGCG
GCGCGTATGATATAAACGGGGACATATTTCTCGTCTCCCATCCCGCGTCTCTTCTTTCCC
ACTCGCCGACTACCCTACTTGCCACCGTTTGGGACACTTCTCATACACACCTTACCTCCT
ACCGTATCACCACCCCAACGACTACACTGCATAGACACTTTCCGCCCACTCCATTAGATC
TACAAGTTTCTGTGGCAGTACAGGCTCGCCAAGAGGCAACACACAGAGCATCCCAGAACT
TCCCAGAACTTCCCATCCACTCTTACCCAACTATACCGCGGATATGACGTCTCAACCGGT
GCCGCACTATGACATTGGTATGTTTACGCTCTTGTGCGGTTCCAGTCTGGTTGCTTCCCG
TGTTTTCTGAGGTCTGGGGTTGCTAACATGCTACTCGCCCATGCCTAGTCATCGTGGGTG
CTGGTCCTGTTGGCTTGATGTTGTCGACCCTTCTCGCAAGATGGGGCTACAAGATCAGAC
ACATTGACAACCGGCCAGAGCCGACACCCACGGGCCGTGCTGATGGTATCCAGCCACGTT
CTCTCGATCTTCTGCGCAACATGGGTCTGAAGCCCGCCATCATGGCTCACCAGCCAGCCC
GCGTGTACGAGGTTGCTTTCTGGGACCCGCCCAAGAGCGGCGACGGTATTGAGCGCACAG
GAACATGGGCCAGCTGCCCCAGCTTTATAGATGCCCGGTACCCTTTCACAACCCTTCTTC
ACCAAGGACTCATCGAGCGCGTCTTTATTGCGGATCTTGAGAAGCACAACGTTTCCATCT
TGCGGCCGTGGACGATCAAAGGCTTCCACTCCGACGAGGCACAGAATCCCGAATACCCCG
TTGAGGTCCAACTCGAGCACGTCGATGGCTCTGCGCAGGAGACCGTTCGGGCCAAGTATC
TGTTTGGCGGTGAGGGTGCACGGTCATTTATTCGCCAGAAGCTGGGCATCCAGGTCCGCC
ACAAGGACCCAATTTCCTACGTGTGGGGTGTCATGGACGGAGTTGTCAAGACCGACTTCC
CGGACATCAAGGCGAGTCTCCATGCAAGGTTTATTTTGGACACTGTTTGGACGCCCTTGC
TAATCCTGCCCTCATCAAATACAGATGAAGTGCACCATCCACTCACGGGACGGCTCCATC
ATGGTCATTCCGCGTGAAGATAATATGGTCCGACTTTATATTCAGATTGCCTCTTCCACG
GACTCAGATTTCAACCCGCGGAAGACCGCATCCGAGGAGGAAGTGCAAGCATATGCAAAG
AAGATTTTGCAGCCATACTCGATCGAGTGGGAGCGGGTTGAGTGGTACTCGGTCTACCCT
ATCGGCCAGGGCATTTCTGACAACTATACGCTTGATCATCGCGTTTTCTTGGGGGGCGAT
GCTTGCCACACCCACAGTGTAAGGATCTCTCCTGGTTTTTATTATTGTATCGGTGCACAA
TGTCCATCCGGTTCCTTGGTACTAACAGTGTGCTCTAGCCGAAAGCTGGTCAAGGCATGA
ACACCGCATTCCTCGACGCCCAGAACCTCGCCTGGAAGATCCACCTTGTCGAGAAGGGCT
TTGCCAACCGCAGCCTGCTGCAGACGTACCAGTTTGAGCGCAAGGAGGTGGCCGAGACGC
TCCTCTCCTTCGACAACAAATACGCCAAGCTCTTCTCTGAGAAGCCGCCAGCCGCCAGCA
TGGTGGAAGCCGCGACCGAGTCCAAGGCTACTTCGAACTCGAACAATGAAGCACAGCACG
ACAATGCGTTTGTGCAGGTTTTCAAGGAGAGCTGCGAGTTCACAAGCGGCTACGGCGTTA
AGTACCAGCCCAGTCTGATTACCTGGTCCCCCGACCACCCAGCACAGCTGGTAACCGTCC
ACCCAGAGACCAGCAAGCTGCGCCCTGGCCGGCTCTTGACCAATGCAGATGTGACACGCG
TTGTGGACGCCAACGTTGTGCATCTTGAACAGGAGGTGCCCATGAACGGCTCCTTCCGTA
TTTTTGTCTTTGTAGGCAAGTCGTCGACTACGGCAGCCGCTCTCCGGGACCTTGAGAGTG
GCTTGCGGAAACGCAACTCGTTCTACGCCTCCTACCAACGGGCGGACGTGGACACGGTCT
CGTATCACGAGAAGCACAACCCCCACAGCCTATTCTATACTTTCTGCATTATTTTTGCTG
GTCGTCGGCAAGATATCGAGATCTCGCGCGATGTGCCGGGCCTTCTCACACGGTACCGGG
ATCACGTCTACGCCGACGATCGATGGAGCCGCCGTGTACCGGACGCACGTGCGTCGGCAC
ATGTTAAAATGGGCTTCGACGAAGACCGCGGCGGCGTTGTTGTGGTCCGACCCGACGGGT
ATGTTGGTATTGTTACGAGTCTTGTTGAGGGCACCGGTACATTAGATGCGCTCAACGCCT
ACTTCGGGTCATTCTGCACAAAGAAGCTCGGTCAAGAGTCGGCGCAACTGTAAACTACAT
TTTTTGTTGTATTTTGATAACCGCTATGTCTTATTTTATGAATCGCGTGGCCACAACATA
GAGTGTGCCAAAATATGTATTTACTATAATAAATTCAAAATTCAGAATATAGGGATTAAG
AATCTGTGTAAAGGTCTACGCTCGGCTGTAGGTTGGGTGTCTAGTAGTACGATGCTTTGT
CTATTTTTTTAAATTAATTTTATACCATTTTGTATGTTTAATTGCTTTCCAGAGCGAGAC
GAAAACGGTACTGTTCTCATTTTCTTGAAAGGTCGCAATTATGACTAAGAACGTTATAAG
GGCATATAAACCGTTGCAAGGTTTAGTCCAAAGGTCATATTAATTCGTATGTTCATCGTC
GGCTCATCGACAACAATGCAGCTCTGTTGTGTAAGCGCAGCGAGAACAATAGCAGTTTAG
AGAAGCTTGGTGCACCCTCGAGTATGAATAGAGGACTGCCTTGATGAGTCATCGCCATAC
CCAATCAACGCCTGTTCTGGGCCGCCGTTTTAGTACGCTCCTTGCTGGGGCGAGGTTGGC
ACCGGTCTTTCGCACCATGTGTAAAAGAAAACCCAGGGAAGCTGCCGCCGAAACAGGTAT
GTGTGGAGTGCAGTTCCGCAAGCAAGAATCGCGACCACAAAGCGCACGTTGTTCGCTCGC
CACTCACCCTCGACCGCAAGCGGCGGCGACTCCTCTCGCTTCAACACACGAACACGGGTA
CCATCAGCCACCTATGGCATGGCCATCGACAATCTCTTGACGTTCGCCCGAGAGCTGCTT
CACTCGCTTTTTCGCGATCACCAACCCCCAGCTCACCCTCCCCAAACCGACGGCCGCCCA
AAAGCCCTACAACCGGCGCAAAGAAAGACGGCGCTGACGGACATACCGCGACCTGAAGAA
GAGGTTTGTTGACGCACCCTCGAGGCACAAACCGGGAGATAAGCCAACGCGTTGCAGGTT
CGAAGAGACGGTGTCGCCTTGGCTCGGAGATTGCTTGGCTGGCTACGCGCCATGACGGCC
GCCATGCGGCCGGAAACTTTGAAAGAGCTGTTTTGGAACGGCTTCTCATTCATATCTGAG
AGAATACTGCAGCATAACACTCCGACCGACGACCCCGAAGCGCGATACGTGGCGGCCGAT
CGACCACACCTCCACACAATCACGGTCGACCACATAAAACCGCCTTCCTCTGCCACGAAC
AGTGCCCTCAACCAACTCCCCTTCAGCCAAGACTACGAACTCATCTGGCGTGACGGTCCT
CAAGACCACATATCTCCTGCCGGATTTGAAGCAATCGCCTCACTCCTGCGCGCGTGGAAA
GACGACCTCGTGGCCGGTCATGTTGTCCGCTGTCCTTACCCACAACCCGTTGTGCGGCGC
TTTGACGATGAAAACCGCCACGAGACACGCTTGTCGGCCGTTGTTCACAATTTTATGTTT
CAGCGTTCCGGTGAAAACTCGGAGCAGGCCTGGAAAGATGCTTCGGTGGAGTTTTTAAAA
GCCATCGAGGCAACAGAGCGGTGGATATCCGTCCTCTACGCGCCGGGCAACTTTGAGACC
ATGAAGTCCCAAGGCATTGTGCTGTACAACGAGATCAGCACGTCGGCACAGCAGTTCTGG
GACAGTCGTTGTGGCCTCTGCGCCGTGGGCGACTTCCTGGCCTTTGCCATTTTGGAATCA
CACCAGTGGGGCCACCCGGGCATGCAATTTTCCCAGCTGTCCCTCATGAAGTTGCTTGTC
GACCTGGAAGCTTTCCATCGCCAACAGCCTATTCTAAGTTTTGTTTCTGTTGAACGGCAG
AATCACCCCCCGGGATACCTTTTCGACGACGATGACGGGGCAGTGGAATCGGTCACAGCG
GAAGAGCTGCGTAACCTGTGGCTCGGCAGCCGCGCCGAGACAAGCATGTCTCTCCTCAAA
TGGCGCAACCCCCCAGTTTGCCGCATATATGGCAACGGCACATCTAGTACGCGGTCACAG
GAGGCCCTTCGCAGATCGCGAATCGTCAACGCTGCTGCAGCGTCGCTCAAGGCTTCGCGC
CGCCTAAAAAACGGCAGTGGGCCCCTCCTCATCTCGCCCTCTCGGTCTTTGCTATCCCAG
AGATACAAGGCCGGTGCTTATGGCCAACCGCGCCACACAAAGTTTTATACACTGCCCTTT
ATCAAAGATTATCAGATGCCCGCGAAGCGGAAAGCGAAAACCGCTACACCGGATCCTCGA
CGATTCAAGCGCTCCCGCTTAGAGACGACAGCACGCACAGATCTTGGGAATACTAAAGCA
GCGGCGGACGCAGCTGCCGCCGCCGCCGCTTGTGTGCCATTGCCACCATCGCCTGCAACA
ACTGAGGTTGCATCAGATGATGAGGCTGACGTTGAAAATGTGGCGGCTGGTGTCGAATTC
GCTGATCAACGTCGCTTGCCTTGGGCTTCTATCTTCCCAGAAGACGAGGATGATGACACC
ACGTTCATGCCGCGACTCCGGATAAGTACAGCAAAGGCAGACGAGTTGCGTAATATTGCC
AAGGAGAGGCATGCTACGCAAGAGGCCGCACGTCTGAAGAGAGAAGCAGAAATCCGTCGC
AAGGAAGAAGAAGAGCTTGCAAAACGGTCTGGGCTGCGCCCCCCTGCACGTCAGGTCATC
TCGTCGCTGTCGGACTTGTGGTACTCGCGTGTGAACTCTGCTGTCTGCGCCGACCCTAAC
AAAGACATTGCCAAATCGCCGGAAGGGACTATTCTCCGACGCAACGACTTTAAGACTGTT
GTCAGCAAGTCAGAGTGGCTCAACGATGAGATTGTGAACGGCTCCTTGCTTCACCTGGCC
AATTATATCAACGGCAAGGTAGGCATCACGAACCCGAAGACGCAAACACCCAAGTGCCAT
GCATTCACATCCTTCTTCTGGAAGCCACTATCCACGAAAGGCGCGGCTGGTACCGAACGC
TGGATGAAGCGTGTGGGTGTGACAAAGGACAACTTCCTTAAGATTGACACAATCCTCATT
CCCATCTGCGAGCACAATCACTGGACATTGGTCGTGGTGCGGCCCGGCCGCACTACGGTC
ACGCACATGGACTCGTTGCGCAACAAAGGTGCTGGCCGACGCGAAGTTACCGACACAGTG
ATGCGCTGGATCAAGGAGCTACTCAAGGACAAGTTCTCTGACAAGTGGCACGTGCAACAC
TACGACTCCCCGCGCCAGACGAATGGCTGGGACTGTGGCGTACATACCATTACCAACGCA
CTGTTTCTGTCACTTGGCCTTGATCCGTCCTTTTACAAGGCTGTAGAAATGCCTCTGCAG
CGCGACCGCATCGCCGCCACACTCATCAACGGCGGCTTCTCTGGTGACCTAGACCTTGTC
GGGCTGTGAGAAACAGGTCCTTGCCTTACTTCACTTTGCATTTATGTGACCATTTTGTTT
TATTACGATTCATGTTTCCGAGTATTTCTGCTTCTTTACTTCTTTCTCTCTTTTCTCTTT
CTGCTTTTCGGAGAGAGACAACAACAGCATTGACCACATGGCACACGGCGACTGGCGTCA
TCGGAGGATCAAATTCGGCATTTCACAAGGACATTCAACGCGTTGATACCAGCGTACGAC
GTGCAAGGAAGCATAGATACGAGTGCTACGCTCAAGGGATGATAAGCGCATGGGGAAACA
GCCAGGCGGCCAACAAGGGCAGGAGGATCGGAAACGAGCCTGGTTTTTTGTGTATATAGA
AAGTACGATACGATATGGGACAGGAGATACCCACAGTAGACGAGGGAACGAATTCTAGCA
CAAAACGTATCATAGTCACTGGTGCTTTTCAGGTTCGCACTGCTCCAGAAAATCGGTGGC
CAAAATGACATAAAAACGTCGCCCTATAACACCATGACGAGCAGTCGTGTTGCAGCGACG
CTCGATCTCGGCTCGCCGTCTGTTGTCTTTTCCCCAGTTGAGTAAGGCGTGCCGTGAGCC
TAAATCTCTCCGTCCGTATTGGCAGGTCCTTTATGGCACGATGTTCGAGAATGGGTCGGG
GGAAACGCGCTATCGGAAGTGCGAAGCATAGTGCTAGCATTAGCCGTCTCCATCAGCGCA
GCCTGATCCACCATAGGCTGTTCGCTCGCTCAGAAGAGGCTTTTCGCGGCTCAAGGTATT
GCACAGCAAGCGGTGACACACAGAAAACAAAAAGTCAAACATTGAACGCTCCACTCCGGC
CCTTGTCGAGTCCACTCTCAGCTGAGTCCATCACACTACACGTCTTATGTCTTTCCCTCG
TACGACGTACTTAGATTGTTTCCGGTCGTTTGACGTCTCCCTTGTTTTGGACAAGTTTTG
GCTGTAGGATTGTTTTCTTTCGTTTCCTTTCTCAGTGGTTACAATACGGAGCCCAATGCT
AGTCACTTCTCTGTAGACGTCTCTCTTTGTGCGGGAACTCCGTGATCCGATGCCACTTTG
TCGTGCTTTGGAGCTGTCCGTGCATGGTTGTGTGTGACAACGAGGCTTGCAAGAATTGCA
GCGGCCGTTTTCCAATGCGTATGTCAAACCGCGCTTCCCTAATCACGTTGTGTGTCCCGA
GCGCCGCCCACCGGACAGGCCGTGACAAAGACCCATTTTAATAAGTGCTACTCCGAAAAG
GGTAATTTTCTAGAAACTGCGCAATATTCCCTCGCCACATCCTGGGCCGGGCCCCACTTC
GGGAGAAATAGATAGAAAAAAAAGCAGCAACACGAAGGGCTGTGTTTGTTGGGTACACCA
CGCCTCGTGCGCTTCCAGACATTATACAGTTCAGGCACTTCGGATCGTTTTACCTTATTT
TCTGCATATCCCTCGCCCTTGGATTGAGAACCCCTTTTCGTATGATAGGAAACGAACTGA
ATGCAGTTCGTTCTTTCCTCGGACCTTTGTTCGTTTCTTTTCAAGCTTCTTGGCCCATTC
TCGTCTTCGCTCCGTCCGTTCTAGTTTGATCAATGCCGCCGCATCACGATATTGACCGTA
TCCCTATCTTGCATTAGACTTCCCCGTAACCATACTGCCTTTACAGGTAAGAGGCCTCAA
CAAAGGCCAAGCCAGAACGGATCTCTCTGTTGACAGAAGACACTAAAAGTCTATGCCTTC
CTCTTCCATACCAATCTCCGTGATTGCGAACCGCTGGCCCTGGCCGACGCCACTGGCCTA
GCTATGCCCATCGGTTAGCTGGTTTGCGACCGCGATTTACCCAAGACCACTTTCAACCTT
CTTTCGTTCTATCTGTTTTCCGCTACTGGGTAGTTCACATAACCGTTATGTACATCGATT
TCACGATCTTAGTTTGACTCAGGGACTCGCTAGGGTATTGGCTCCTTCATGTGCGGCCAT
CTCTTAGTTCTGTATGATCTCCGCACTACGTCGCATGTTGCCACGTACCGATTCAATGGT
GTATTGCAGGGACGTTCAACAATAGCTAATCCCCTGCCGGCTGGAGAGATGGTCTAGTCG
TTGTTTGGCAGCTGCTGTTATCGGTTATCCTACGACGTACGTCGAAAAGAGAAAGCAAAG
TATGGGGAATTGAGACTGGACGTGGGCCAACGTCGAATGAAAGAACCGTTCATCTTCCGG
TGTCGGCTCTTAGTGAGAAAACAGAGGAAAATTGAAAAGAAAATGGGACAATGGGAGGGG
AATAAGAACAAAATGTATTCTGTACAGGTAAAAGGTTTCTTTACGATGTTGAGGGGGAAC
TAGGTTCGACGGAGTATAAGGGTGGCTCCTGATCGGCGTGGCCTTAGATCCGCTTTAGAG
TATCATTTTCGTTCATGTTATGGCGTGTCTGGAGGTGTGTGTGCGGGCCTGCACATGGGA
CGGCAGGTTGTTGACATGTATGTCGTAGTGCAATGACAGTCTTTCACTTCGTCGCACCTT
TGAAAATAAAAGTAGGTTGTGAGGGGGGTGATACCTAGAATATCAATAATCTTCACACGC
GGCCTGCCCCTGCCAACTCTAGATTTCCGGGCAGAACCACGAGTAAGCGACATATTATTC
CAGTACAAATAAATGGCAATATGTTGGTGAGGGAGGCAGGGTTGCCAAAATGAAAATTTA
GTTCATTATCTAAGAGCTTCGCGTCGCAAAAAGTCCGCTTGCTTTACCATGTTTGCTTCC
TCAAGCCGAACTATGCTTCAGCCGCTCCACGGCCGTCACTCGTTGCCTGGGGTCCAACGA
GGCTGGAAGAGCGTCAAGAATATATGAGCGAGGACAAATAAACATGACATGGAAGAGTGA
ACAGCGCAAGGAAAGGTGGGCTGGTAATATCGAATTTAGCCAATTAGAACACGAGAGGGC
ATCAGACGGAACCTGCCAGAGCATAACGAGTACGGCCTGCCGAGAGCTGGTTGGTCCAAG
AACGTACAATGTGTCTGGCCAGTCCGGAGTATGCGCACTTTATCCTATACATACGGTGTA
AGTGCGCCATTGTTGGCAGAATATGTGTACGAATAGGCGACGTAGTTGTGTACTGTGTTA
AATGTGAGACAGTAATAGTAAACCACAAGAGTCTATTGTGCAAAATACATTCGCATCCTT
GATATTTTATGTGTCACGTCGTAAGATGCAGGATTATGTAGAAGGGTATTACTTGGAAAC
GCAGAAGACGATGCGGCTGGGGCTAGGATGAGGATGCAATATGATGAAAGAATGGCACGA
TATACATAGATCACAGACAGCATGCTGTTGCAAATGCATATCTAAATGTACGGAGTATAT
GTACGACGTATTATATGAATAATAAATAAGACACAGCTAGAAATTATCCGTCTATTAAAA
GCGATGAAGGTGCAAGGGTGCGGCGCAGGGAGAGTAACAATGTGTACCTATAAAAGGAGA
AAGGCACCTTGATTACAGAGTATTACCTTTCCGTACGCCTGCTAAAAGGCCCTGATACTT
GCATGAAAAGACGTCGACGTCGACGCCGGGAGAGGGAAAAGTGGAATTGACGTAGACTTC
CGCGCCTGACACAAGTTTTGTTTGCAGTCATGAGAAACACCCCGAGCCTGACATGTAACC
TTCATCAGAGTACTTCCTTATGTATCTTTCTTTGTTTAACTTGAGGGGCGGAAGGGGATA
AAAACAAAGACAAATGGACTGCAAAATGTACTTTGTCAGTTAAAGAAAGCATCAAGCGAC
TTCCTATTTGTGCATAAGAACTTGTACCCACTTCTCGTCGGCGACGGCGACGACGTTTTT
TATGTGATCGCATTAGGGCCTAAATGCGAACGGACTCAAACCTTATACTAATATAGTGAG
AGATCTCATCGATTAGTATATATCATTAATATACGAAAGAAGAAAATAATGTATATATAT
ATGTTAAGGAAACCGTAGGACACTCGATCCGTCAAACGTATTTTGTTGTCTTGGGGAAAC
TAGTGCGGTTACAATGTGCCTTAATTTGCAAAACCACCATGGGCCGACAAGATGGTTAAG
CCGGTAGTTTCAACTATCTTCTGCGTCATGAATCCAAACAATCATCGTGCAATTATCAGT
GAGTGTAACGAGATTACCGTGGAGGGACAGCCGGTGAAAACAATTAACTTTGGTTCACAA
TAGCCGTGCACTCCAGAGGGATAAAATAACAAGAAATTTGATGCCGTGACAAAATATTAT
GGTCTACTAACTGCTAGGACTGGACGTAAGACGGTAATATCTGCACTTGTATTCACGATG
TGGGATTACAAAAAGCGCACGAGCGCTCGCTTAGTTGTACAACATATACATTCTCCATAC
CGTATGTAGCTCTACATCGCCAGTGCCCTCTGGGTGCTGATACAGGTGGAATGTCTAGCT
GCAGAAGGCCACAAACAAGTGAGGGGCTAACAAAAGAACTTCCTCTAGAATACGACGGTA
ACAAGCAAGCGCCAAGAAGCTGCCTTGACGAAAATGTATCTGTGCGTCAACTGGTTTGAG
CCAGGTGACAACTCGACCCAGAGCAAGTTGTAGGCCAAAAGACGCAAAGGAATTAGACCC
CAACAAGGGACAATAGCATACCAAAAACTGACAATGCGGTAGGTCAACATGGCGTGTTCC
ACACGGCCCGGGGATGATTGGATTGGCAACATGACCTCACGGCACATTGCTGCCCAGCAG
CCTGGCTACTAACTGGGGTTGGGCTTGCCAGTGTTTTGCGAGCCAGTGTAAACAAGCACT
TTATTCTCCAAGTGCCACTATCCGAATTATATGAGTAGCTGCAGGACCTCGTCGGACAGC
CGGTTAGTGTCCAACATGCAGCTTCGTTTCCCGCTCGTGATACTTCGTCTGAAAAGACCC
CGCATGTCTTCCGATGTTGGACCTGGCAAGGCTGGGAGACGGCAAAAAAAGGTCGTTGTA
TGAACAAACCGGCAGCCAGCGAATTTCCTGAAGTGCTAAGAGAGGTTGCAAGCAGCTGAG
GTGATGTAGGTGTTGTTCGTGGTCGTACTCCTGGTGGTTGGAGTGGTGTTGAGGAGGGTG
TGTAAGGACGGACGGGCTGTCTCGGAGAATATTAGCAATTAAGTCACGTTTTGTGGTTGC
GGTTCACAGAACATGAGATCAAAATGGTAAAGCGGTCGGAGTGCGGAGCACCGAGTGCGA
AGTGTCTTTGTGTTCAAAAAGAACGGTGAAGAGAGTTGAGGAAACCGAAAAGTATTTGAC
AGTGGTTCATGTGGGTGTGAGTGGTGAAGACAATTGCCGCTTTAAGAGACTGTTACTGGC
GCTCTTTACTCTATAGTTTGTAGAGAGGAAAGCAAAAGATCGCCATCAAGGTGTCGCAGT
GGCATGCAGGACGCGCACTCAAGAGACAAAGGCCACGATCCTGAAAGTCTGAAGGGCCAT
GGACCTCTGGCGCCTGCCTTTTCTGGGTCTTTCCTCTTTAGAGCAAAACCATCCAACAGT
AGTCCGCTGGAAGTCTCCACTGAAGTCCACTCTAAGGCCCACTGTAGCCTGATAGGAGAA
CCGGAAGTGCTGGGGTTGGGTGCTCCCTCCTGCCAATTACGCACTTTGCGTTGCGAGGGC
TGCGGCCCACCTGCAGCCTCCCATCCTCACTGAAGCTTTGCCGCTTGCTTGACCTCGACG
TCCCCTTCCCAATGGCCGAGGACGATTTGGGGGCTGTTTCGTTTCCTTCTTTCCACGTTC
TATCCGTGTTCTATCTGTGTTCTATCTGTGTTCGTTTCTACGTTCCATTCATGTTCCATT
CCTCTTCCATTTGTGTTCTTTCCCTGTTCTTTCATATTCGTTTCTTCATTTTCAGACACG
ACAGCTATGTTCCATACAATGTTTATGTAGCTGTGCGAGCCCGATCTGCTATGTATATTC
ATGTCCGCCGCTTCCGTCTCTGGCGCCATCTGTTCTTCACAGGTCTGTTGAGACTGGTTG
AGATTTTGATCGACTGTTTGTGATGATTTTTGAAGGCGTTCACACCCACCTTTGTTGTCC
AGTGCCCCTAAGTGCCCCTATTCGCCCGCTGATGCCATGTCCCCGTGGCTGCATTTCTGC
ATATTTTTTATCAAGATCCATTTCCTATTGGCCGTTGAATTACCGTTCATGGGGTGTTCG
CCAAGTTAAAAAAGGCCGTGGGCGATCTTCAGGCGTGGAATCTTACTCTTTTGGTGCTTA
GCCTACGGTACTGGCCGCTAATTGTTGCTGGCCAAAGTAAATGGCAAGACAGAGTTTCAG
TCGGCGGAATAAGACGAGGGAAAATGAAACTAGCAGAGGGAAGGAAAGCCGAAAAGAAAA
GAAATGACGAAAAGACGTCGATCATTGTCGACAAACACGGGAAAATCATGCAACATAAGT
CTGACAAGCAGACGACCGTTACTGGTATGCTCTGTTAAACCTGTGGGCACAGTCGTTGAG
CGCTAAGGATTGCTGTTGTCAATGCCATTTCTAACAGGAGCTCCTGCTAAAAGCTCGCAG
GCTCACTGTCGTTCTCTACGTACCTTGACAACTCCTAGCATTTCTCCGTACTACAAACTG
TGTTGAATCAACACTTTGTGTGCACATCCCTCCCTCTACACCGCTTGGTTCTCTGTTTTC
TAGCCTGTAATACTGTGGGCTTTTTATCCCTTTCCTACTTATTCAGTCCGTATGACAGTT
TACATACAGTTGGCCTTACTGCACCGCTTGTGAAGACTTTCGCCTTCAAACCTTATGAGA
TTGGCTGTGCAACCACTCCTTGCAATCTGTCTCCGCGCCTTTGACTCCCTTTGTTTGGCT
ATGCAGACTTTAGCCCTGGCTTAGACGGGTTGACTGGGCTTGCCACTGGAACTCTTCTAG
CGTGTTTCTAGTGCAAGCTTTTCCTGAAGCGGGGGCAGTCGCGAACAAAGAAAGCGACAA
GACGGAAACAGAGGAAAAAGGATTAAAAATGAGCAAGGACGAAAATAAGTGTATGTTAAT
TAACTGGTATTCGTTTTCGCAACTGCCTATTGCCTACTGTGCATTCCCATTTGCCGTCTG
TTTTGCAACCTTTATCTAGAACATCTCGCGCAATTGCGCAAGAGCGCCGACCAGACGCTA
CTTGTACATGTAAGATATACTTCGTACCTCACCAACCTCGTTCTGCTGTTGCGCACCCTT
GGAGGAAGGACCGCAAGGTTACACCGACCACGACATTTGCGCTTGGGCCGTCATCTTTTG
TTCTTTGGTTGTGGTATCTTGTTTTAAGCCTGTCCTACTGCGGCGCGCGCGGGCTCTTTC
ATTTGCGTTCCTCCTTTTTTTTACAGAGTATTGCTCTGCTCGTTCGTTCTCTGGTTGTCC
GTTGCTTGTTTGGCTCTTTCGACGATCCGTCCTGTTTCGCTTCGCCCCGCCCCTGTTTGC
CAACGCCTTGGCCACATTCTCGTTTTTCATCGGCCCTGCCGTATTTACCTTTCACAGTCG
CTCCGCTATACATACAGCGGTGGCGTGGCCAGCCGTTCGCCTGGTTCCGGTTTACTGCCT
TATTTCGTAAGCGAAACCAACATAGAAGCACGCTGGAAGTGAAAAAAAAGTTAGCTAAAA
ATGATCCAAGGAGTCGGGGGCGTATTACGGGTGGTAGGATAGAGAAAAACACAAAGTTAA
GACAAAAACACTGGATTGCCATCTGACGTTGTTTCTGCTGCCCGTTGGCCGTCAGAATTG
CACTTGTTTCCTCCTGATCGTCCACCTTGCTAGGGTGTCCTTCTTGGCCTCGGTTTTCAC
TCTGGCCTTCGCACCCCCTCTCTTTTCCCCTGACAAAAGAAGATCAAGTGCGCCGTCACA
AAGTGTGTGTGAACCCACAACAGCGCGCCCTTGTCATGACAAACCCACATTCCTTTGTGA
GCTGCAAGCCAAAAGATGCAATTGTGCTTTGCTGCACACTGCAGACGCGCTAAAGCAGCC
TTTGCGCAGAGAATACGTCGTAAACATGCACCTGTTGACAATGTGTAAGTATACGACAGC
TGATTTGGATGGACAAGCACGCAAGCGACGAGTCGGATCCTGCCCACGATGCGGTTCATT
TATCTGGTCTGAAATATGTATCTTACGTCGTAATGACTCCGTTTCGCACTCTATTCTGTT
AATCGCTATGCTTTTCCATGTGAACACCAGTCTAACATCTCCTTTGAAACTTACCAAATG
ATGGCTCCATCCCTCGAATTGCTTCGAAGTGGGCATAAATGTGTGGCAGGTTGGGATTCA
GTACCATGGTTGATGAATCTAGTTACAAAAGTGCAACTGTTCAGAAGGGAGCACGCTATC
TGGTAGTGGTCCGCTATTCATCTTATGAAGTCCTCATTGCCCTTCTGATACACATACTCC
TTGCCTGCTTCCTGCCTTTGCGCTGGAGAAAAACATTCCAGAAGCCTGGAAAGCCCGCTA
ACGTCCTTCGCGGTAGGGTTGCATTTCTCATGCCTCCCATCGCCTCCCTTCATCGACGGG
GGGTGTGTCTATCCCCGATTGCTCCCCCCCCTTTGTACCTTCTCCCCTGTTGGTTGCACA
CTGCCATGTACCGCCCTCCGCATTGATGGGTCACCTTCCTTTTCTTCTGCGCCTTCTGTC
TTTCATTCTTCCTGCCCGATGGATCTGGCTGACTAGTCAAGCTAGTATCCTAACCCACAT
TCTTCTCCACAGAACAATTCGGAGCCCCATAAATGCGAAGCAAGTGAGCCAGTCTGCGCC
TTCGCTGGCCGCCAACAGGCACGAAATTCCTTCTATGGAGACGCCGGTACAAAGTACTTT
CTTGTACCCACCAACAGGTGCAGTGACTAGCTGCCCATCGTTCTCTCGTGTGTCTTGCTT
GGGCCGCTTTCTTCTCTTAAGATCTTCGCATCGTCCGTTCCTTCTTCTGCCGTCTTCCTT
CACGCCTTCCTTTCCTCTCTCCTTTCCCCTTTTGTATATCCCCCCTTCCCAAGGTCTATT
GTCGTGCCCACTTCGTATTTGGTCACGTTTGCTTCTTTTCTCATCACCCTGTTATTTATT
ATTTCGAAATTTTTGTCTCACGACTCGACTGTTGTGTTCCCGACTTTGCGATTTTGTTTC
ACTTCACGATCGGCTGTCGCCTGTCTCGTCGGCTCTGTCTGCATATTGCCTGACCTCGTT
TGTTAGTTCTCTTGTCGCATCGTTTGCCAGCGCATTTCAGACTATGCTGCTTCGGAAACC
TGCATGAGAATCTGGAAACTCCCCTGCCCCAAGTCGTCTACCCTAGAAGAGGCTCCGGCC
GCGGTGACTCGGAAGGCGACACCAAAAGGAACAATTCCCTGTTCCTTTTTATATATGACG
GCGGCAAGCGCACTCGGTGTATGGAGCAGTCTCAAATAAAGGACTTCAGTGTTGCCTCGC
ATTTTCCTATTGACGCGGCCGCGCATTGTCAATCTTTTTGTCGCTGCTGCATTTCCACGA
CTGCCTTCCACGACGGTATCCCCCCTCACACACCTCTCGATTGGAACAATTTGCATGGCG
TTTCTCTGTGTCGACTTTTGAGGCTTCGTCTCCCGTATTGGGCATCCTTCCACACAAACT
AATGGTCAGATCCGACGTTAACCTATTCGGCTCTGTCGAAAGTATGAAACGAAGGAAGAT
TCAGATCACCTCAAAACTGCCCTACCTTAGCCCTTCCACAAGCCCACGAGAGCTTTCTCC
TGAGCCCTCAACAGTTGCGGGGAGGCCTGGAGTTGGCCTCGGCGATTGCGTAGTCACGTC
ACAGACTCGCTCGCCCCCATCATCGTCTTCGTCATCTCTCTTGAACATATCTCTTTCGAA
GTCTACCACAACCATGGCATCCTCACGACCCACAAGTGTTGCTGTTCTTGCGGCGACCAA
CCGCCCAACCCTCAAAGACATCCTCGCGAATTCCGCACCACCACCATGGACCCTCGGCGC
CTTTATGGCTTACCTGTCCCAGAACCACTGTCTGGAAACGCTCGAGTTCACCATGGAGGC
TGAGCGTTATCAGACTACGTTCGCTCAAGTGCAACTAGACGAGGGCCAAGACGATGCCAC
ACAATGGTCACAGGACGCACGGGACTACACTTGTGCTATTTGGCGCAGACTTATTGGCAC
CTATATCACGCCTTTAGGCCCTCGCGAAGTCAACCTTCCTGGCCCGGTCCGTGACCGTCT
CCTTGCCCTGGATAAGAGCCGTTCGCCTCCCCACCCTAGAGAACTCAGCGAGGCTGTCAC
CATCGTCTATGATCTTATGAACGACTCGGTCTTGCTCTCCTTTGTCGACTCTATAAACAC
AGCCGCCCACGAGCAGGACCAGCCGATGACTAACGATACCGACGACCACCAGCAACATGA
TGCTCGCCAGGGTCGCACTCGTATGCGTATGCCCAAGGATCCATCACGCCCTCGTGGCGA
TGATTCCAGCCGCTCCCCCAAGCCGTCGTTTCTGCCCCAGCTTAACCTCACTCGCCGTAG
TGAAGGCCGGGGCCGCTCGCCTTCGGCCTCTTCCGCGGATGCATCCTCAGTGGAGCGTGT
TGGACTTATCGATGACAATGGTAGCTCGACCCCTCCGGCTGGCGAACCGCTTACGCCGCC
GACAACGCCGCCGACGTCGGATTGGAACTTCAGCACGTCGCCGAATGGCCTGCAGCGTGC
CATTTCTGTCCACAATGCTGGCTGGAAAAGAATGAGCGCAAAGCTGGGCCTCGGCGGTCT
GAACAGGATGACACGCTCCAGCCGCCGACCCAACAATACTTCGAACGGCAGCAACCACAC
CACCGCTTGCGAAGGCTCCTCCTCGGCGTCCGCTGATGGCGATGCATCGAGCGGGATGGC
CATTGACCAGCAGCAATCCGGCCAGAACTCATGAAGGCTGCAGGTCGTGCCGCAACCGAA
AAACTCCTCCACGGGCACAATCACACCAGCGTCCACTGACAGCGCAGCAGCCCCTGCAAC
TGCACCTACACCGGCACATGCACTTGCAGGTCAGACTGGCGTCACCGATATCAGTGCCAC
TCCAGTCGGAACTACAGCTATACCGATTCCCATCCCGAAACAATCAGATGACCAGAATGC
TGCGTCGACTCGTCAAGGAGCTGCTCCATTGATGCAGTTGAGCAACAGTTTAGTCATTGA
TAGTGGCTTTGAATGGGTGCAGCCTCATCCAGGACAACGTATGGTTCTCTGTCCGCTTCG
GGCTGGGAGCTGTAGCTGCTCAAGTGAGGATCGCAATAGCAGTTTGACAGGCGTGGCGAT
TGGTAGCGGTAGTTACGGTGGTTGCAATCGAATGTCGAATCTTGGAACAATAGGCTTTGC
TCGTGGCCTGTTTACATCAACAGGAGTTTCTAGGAACGACATGGCCGCAAAAAGCTACAA
TCCTTCGCTAACGTCGTCCTCGCCCTTGTCCTCAGCATCTTATCGCCATCATCGACTTTC
CTTAGTGCCGATGTGGTTTACCCGCCGGCAACGTCGCACAAGCGACCAGGGCGTGTCTCA
AGTAACGGCCACAGAGCCAGTTGCTCTGTCCGCATCGACATTGACCGATACTCAGCGCAG
TGTCCGACGCGAAACGGACTTGTCTCGGAGTGCACCGCCGTCTTCTCACGGCATTTCCCC
AGAGAACGCGGCATCTTCGTCGCCTTTGTCTTCGGTATCACCCCTAACGCCAATGGACGT
TGAAGTAGTCACCTCTGCTAGTTGGTTGCCTCTTGACTTTGGCAGTGATGGTGACAGTGA
TGACGACGGCAACCATGATGACGACCAACCATTGGACTTCCACATCGATTGCGACTCTTA
CGGTGAGACTTCGACGTCCGCCGCGCTAGAGGCTGCAACAATCGCTGCAACCAGTCTTTA
CGGCGACGAGCGTACCATCACATCGTCAGACGGCGATGCATCCACGGTCCGCGGGGTCAT
CGTTCCAGCACATCCATTGATGGACTTGTCCAACTTTCTGGGACTTCGGTCAGCAGCTCC
ACCACGATCGATCGTCACGCAGGAGAGCAGCATCGACATCCGTCAAACCATTAGTAGCAG
GTCCAGTAACATTGCAGACGCTGTTGGCCCGAGTCGAGTTTCCCACGCAACCACGGCAAG
CCTGAGGACGGGTGGGAAGCCGAACTTGTGCACCGCAAGTCGAACTCGTGCTCTGTTGCT
ACTAGCCGCCCATCATTCATTGATGACTTGCGGCGCAGCGTCAACAACAGAAACCACTGC
AGCAGCAGCAGCAGTACCAACAGTGTGATTAGCATGAGCTCAGACCGCGGAGAAGCGATT
GGACGTCGACGACGTGATGGCCAAACGCGGCGGCAGAGTTTCTTCCATCGCGTGTTCAGC
GGCAATCGCCCTGGCCATCATAGCGGAAAAGATTCGCACGCGCCGGACCTGCTAAGTCCA
CCTTCAACAGCAGCTGTGCCCACCGTGGCTAGTCCGTCAACAGTCCCTAGGGTGGTGTCC
GAGGCATCTTTGACCCCGGAACCGTTCCCCAGTGAACCGCAGTTGACGTTATTGGTCAGC
AATTATACCACTGTGCGTGAAAGCAACCGGCTCTGATTTTCTAACCTGCCTGGTCCGTGG
AGGCATCATCCTACGTGCCATCTTCTCTTAATTTCTCCCCCTTTTTTAGCCCTTATCTCT
CTATTTTGTCACATAATCTGGTCTCTACTCTTCGCGGCTAAAATTGCCAAGGAGCATCGT
TTGCTTTTATTATTAGTTTCTTTTATTTTTCTTTTTTTTTCTTCTTTTTTTAGCATTGCT
CGGAGTCATTGGAGTAGGAAAAGGGATGTTGAACGGTTTATAGCATTACAATACCAAGCT
GATCTTCGGCTTGTCTCTTTCAATCAGCTCTCTGGTTATGACATAGAATGATTTTGTGAT
TCTTCTGTTCTTCCAATGCAAAACGGGGACGGCACGAGTCAAAAGGGTTCAGGCCCACTC
AGACGAGTAACGATTAATCAAATGATTGCTTTCAAAATGGATACTAAGCGATTTCGTATC
TAGTATTGGTTTGACTTAGATGTGACTGTAGCAAAGGGACTGCTTAGGCCATACTAAATA
GTCGTCTATGTATGCTGCACATCGAAGGGACTCATCGCGTTTTCCGTCGTATATTTCAGC
CTTTTAAGCTGTTGCGGTGAGTCCGGGGCAGTGAGACTAACAAATGTATCCCTGATACGT
TTTGCGTGTAAAATGTTGCTTATTCAGCCACGTGATCCCCCCACTTTAGCTATTCCAGAC
TCATGTTATTGGAGGAAATATTCTGACCAGTATGGGCAGGGGGCCGCTGTTTTTTAGCGT
GTCGGCACATTTATTTGCGGGGCTTGCCTTTGATGGGCCTTGAACAGCGATAGAACAGGC
AAGCTGCCCGGAAGGGGAAGTGAGGTCTGAGACCAGTAAGGAACCTGTGCAATGAGATCT
TCACCCACATGAGAGTTACAGCTACTTCCGGCCCTGAATCGGAGACGCCCAGGGCGGGCG
GCAAACGAAAGGCCACGCAAGTAACACAAAATTTTCGCTTGTCGAGGCAAGCTGCGATTG
ATCCGTAGAACCATAGAGCCGCAATAGGGAAACGAGTCAGTTTCTCTCGCAAGGCAAAAA
GTGCTCTGGTTGAGACGAAAGGACCTTCGGTCTCCGCCTACGGTGACTGTAGTGTGTTCT
TTTTGGCCTTTTTTAAAGAACCTCTTTGCTGGGCAGCAGTCATTCTTTCCTTCTTCTTTC
TTTCTCCTCTCGTCCTGTCCTGGTTTTTGGTCCTTTTATCATTCTTCACAAGAAACATTT
ACTTGCGTATTTGACGATTTTTGTTTGCGAGGCGGCCGCTTTTCAGCCGCTATTTGAACC
AAACATCGCTTCTCACCTAAACCGATCTCCCCTTGCTCCACTGTGTCGTCATCGCTCTCA
CTAGTGACTGTTGCTGCAGCTGTCCATCACCAGCCAAACTTATCAGCTCGTCATTGCGGA
CCTCATCTGTCTCGTATGTTAACGAGGTCCTTTATTGCGTGTCTCCTGTCAATTCCAATT
GACTCCATTCGTGTCAGGTTCATCAACATTGCTCCATCGACATTGCAGCACCGTTACAAC
GTTGCGTACTTCCTTCCCGATAGGGCTGGCTTCTCGACGGCCAGCAACAGCAAATCAAGT
CTTTTTTGGGCCAACTTCAAGCGACAGCTTGAAGCTGCTCTAGTTCCAATCCTCCAACAC
CCACGATGCCTCGCTTCTTTGGTCCAGGCACCTTTCGTCGGGCAGCCATCGCCACCGGTG
CGGCCACAGGGACCGGTGGACTCATCTACTATATTTATCGCCCGCGCAACATCCCCGGCT
TCGAGCCCCCTGCAGTCCCTCCTCCCATCTATGGCGCCGACGGCACATTCACTCTACCCC
GGTTTCCACGCACAAAGTTACGCGACGAGCATATTGCCGACCTGAAGAAAAGCACGAGCC
GTGACAAGGATGCTGAGTATGATATGCTTATCATTGGCTGCGGCGCTACGGGTTCAGGTG
TGGCCCTGGATGCGGCTACACGCGGTCTGAAGGTGGCTGTCGTGGAGCGTGACGACTTCA
GCAGCGGCACCAGCAGCAAAAGCACCAAGCTCGTACACGGCGGTGTTCGCTACCTAGAAA
AAGCCGTGTGGAACCTGGACTATGCGCAGTACGAGCTGGTCAAGGAGGCTCTGAAGGAGC
GCAAGTACTTTTTGCAGACGGCGCCGCATCTTAGCTCGTGGCTGCCTATCATGCTGCCGC
TCGACCGCCTGTGGAAGATCCCCTACTACTGGGCCGGCACCAAGTTTTACGACTTTTTGG
CCGGAAGCGAGGGTATCGAGAGTTCGTACTTTTTGACCAAGAGCAAGGCCATCGATGCGT
TTCCCATGCTGAAGCAGTCGGGGCTGGTGGGCGCGCTTGTGTACTACGATGGCGCCCACA
ACGACTCGCGCATGAATGTCAGCATCGCCATGACAGCCGCTTTGTACGGTGCTACTGTGG
TCAACCACATGGAGGTCACTTCGCTGACCAAGGACGAACGTGGCCGCCTGACAGGTGCTA
CCATGCGTGACACAGTGCCGGAGCGCGACGGTAAGACGGCCACAGACATTACCGTGCGGG
CGAAATGCGTCATCAACTGCACGGGTCCCTTCACCGATGGCATTCGCAAGATGGACGACC
CGGCGTGTGCCGAGATTGTGGCCCCAGCCTCGGGTGTCCACATCACTCTGCCAGGCTACT
ACAGCCCGGGCAAGATGGGCCTGATCGACCCGTCTACGTCGGACGGCCGTGTCATCTTCT
TCCTACCTTGGCAAGGCAACACCATTGCCGGCACTACCGATGAGCCTGCTGCGATCGCCA
AAAACCCTTTGCCCGACGACAAGTCTATTGAGTGGATTCTTAACGAGATCCGCCACTACC
TTTCGCCTGATATCAATGTGCGGCGCGGCGATGTCCTTGCTGCTTGGTCCGGTATCCGCC
CACTGGTCAAGGACCCCAAGGCCAAGAACACCGAGTCACTAGTGCGCAACCATCTGGTCG
ACGTGTCCCCGTCGGGCCTGCTGACATGTGCCGGTGGAAAGTGGACCACGTACCGCCAAA
TGGCCGAAGAATGCGTTGATGCCGCTATCAAAGAGTTTCACCTATTGCCGCAGCCGCTGG
TCAATGTGCCCCGCGTGAGCGGAAGCGAAGCTATTGACGATGGCGCCATTCTTGACGGGT
CCTGCCAGACACATCAGGTGCGCCTCATTGGTGCTCACGGCTTCAGCCGGACGCTATTTA
TCCACCTGATTCAGCACTTCGGCTTGGAGACTGATGTGGCCAAGCATCTGACCGAGAGCT
ACGGTGACCGTGCCTGGACCGTTGGCTCACTGTGCGACCCTACAGAGAAGCGCTTCCCTG
TCCGTGGTAAGCGCATTTCACAGCTGTACGACTTTGTCGATGGCGAGGTGCGGTATGCTG
TTCGCCACGAGTACGCGCAGACGGCCATTGATGTTTTGGCGCGGCGGACCCGGTTGGCGT
TTTTGAATGCCCAGGCGGCACTGGAGGCTCTGCCCAAAGTCATTGACATTATGGCAAAGG
AGCTGAACTGGGACCGACGCAGACAGGAATACGAGTGGAAAGACAGTATGTGCTTCCCTC
CCTTTTCAAACGTTAGATCTTTTGGCCTTGATTAACTAACCAACACAACAGCCGTCGCGT
TTCTCGAGTCCATGGGTCTCCCTCAGCCCATGCTCACGGCCACCCGTACCCAGGTCGAGT
CCGGCAAGTTCGACTTTTCTTCATCCCTGGAGTATAAGATGTATTCCCGCCATGATAAGC
CCAAAGATGAGCCCGCATCCTAGAGACACTATGAGACATTCGTCCAGGTATATTGCCACT
TGTCATACGATTGACACAGATACCATTTGAAGAACGACGGAGCGCCAAAATGCGGCAGAT
GCATGGTCCCCATCCACTCCACGTAGAGGCAATGGCGGGCCGAGCTCATTGAAAAGTACG
CAGATACCTATGGCGCCTTGTAGTATATACTTACCGACGTACTTTGCAGCCATACTATGC
ACACATGCAGCATACACAAGACTGTAGTCGACGGTAGGCCAAGGGATGGATGGGGAAGCA
AATGAAAGGGGAGGTGAGGAGACGTTAGTTTTTGGCCTCGATGGTTGAAAGGGGTCATAA
TAATGTTTTGATTTACCGTCTTAGGCAAGTGTCGTTTTGCGATGTTCGGTCTTGCCTTGT
TTGACTTCTGTCAGCTAGCAAACAAATTGGACTGGTACATAGTACAGGTGGCACCTTCCT
TGGATTTGTTTCGGTCACATATCATGATGCGTTTTATTTTTCTGAAAGAATTATACGAAA
TGTACATAGGTCTCCTCCACCCTCCCGCAAGCATCATTATCTCATGACTTCAATATCCCA
TTGAATATCCTTATCCAACACACAAGTGTAACGCAGACGATGGCCGTAGGGCCATTCTCG
TCCAACTGTTCTCACACCCCCTCTACCTTTCCTGGTATCGAAACCGCGTCCTCCAATCCG
GCTGGCTGTCGAACCTCATGGAGACACAAAGATTCATCCGAAAACACCCCCGGCAGTGTT
GAAAACGATGACGCCGCTTACATAGTCCCCAGCATTCCCGCGTCCAGTCTGCCGCGGGGA
TCCATACCAGTTCTCGCAGAAGATGGTTCATACGCTCATATCAACAACAGTGCTGGACCA
CCACCCATTTCCGTTACGCAAAGACCCACATCTCCGGCTTCAACCGCCTCCGGCGTCGCT
GATCCATCAGGTCTTCGAGAAGTGATGCCATGGATTCAGGACGACGGGATACACGCCACC
AGAGTGAAGTGCGAGCATACTGACCATTCAGCATCGATAATCTCGCCTCCTCTCCGAGTT
CTTGTCAACCACCGACAACAGAAGCTAAAGCAAGAACAAGAAAAGCAAAGGCCGACTCGC
CAGACAGCACCCAGATCAATCCTAGCACCCCTGCAACCGCAATACAGCCCTCCACAGCGC
CGTCCTACGCCACCGGGTGTGCCGTCTTTTGAGTCCGCAAACCGAACATTGCAGTCACGA
CTGGCGTTGCGGCGCTACGATACTGGCCAGCCGAGGAACAATACTAGCAATGCTAGCACT
GTACCAAGCAGCAACGGTCTCAGTAACGGCTCTTTCTCCAACCTCTCCCTCTAGCGGCGG
AGGGAAAGGCCTGCGACAGCCTCACCGAGCCGTTTCGATGTCAGCTCCGGGTGCGGACGC
ACACGCAGCAACGGCACGCGCCGGCAGGGAATCAGCGGTGGCACTAGCACTGGCGGGTGT
TTTAGCCTGTTGCACGGACACTCCTCGACTCTTCACAGCTCGTCACCTCTACGTCCGCTG
CCGCCGGTCTGGCGTCCGCCGATTAGCCAACACACAATTGTGAACCATCCTTGGGCGCGG
GAGACATTGCCATTTGCAAGGCCCGCGTCGCCGCCAGCGCCAGCGCCAGTTCCACCAGAA
ATATCACTGGCTTCAGAGCCGACAGACTTAAACAGAGGGCAACAAGTGCCATCTTCTTGG
TTCAATTCGGAGAATGGCGACAACAGCAATGCTGACACATCGGGTCCTCGGGGCGCGGCG
GATACCATACCAGAAATCACATCGGTACAAACGCTGGCAGAGATGGAGGCCCGCGATGGC
AGACCAGCGCGGCGCGTGACGCTGAGTGACTACAGCTTCTTGCAGGAAAGGCAATTTGAG
GGTGTAGAGAGTGCACATCCTACGTCCACACGTCCTGAAGCATCGGGAGAAGTGCACGTT
GTCACGACCGTGCCTGTTCCTATTGCTGTTGGACCTATATCTACCCATTTTCCCATGACA
AGTGATCCTCCGGGCCGAACCAGTGTAGAAACCCCTCCGGTAGAATCGACCTTCTGCTTC
TGCTGGAATTGGCGTGTACCAAGGTGGCCAAGCAGCTGCTTCTCTGAAGGGTAGTGGGCG
TCTCATGACCTATTTATCATGTGAATAAAACAGAACCAACCCAAAACTAATATGTACGAC
CTTTCTTATCTCAAGACAGGACGAGAAGATGACCGCAGTGCTGATGCAAGCGTGACGGGT
CATCGTAGTCGTGCAAGGCCAAAATCTGATGTGCAGTGCATAAAGCGCCGGATGCTTTAC
ATCGCCCGAGTATAGATCACTCCCGTCTGCGTAACCTCAAGCGTATTACGCTTATGACAT
TCCCAAATACTCCATGTACTCTTTTGAAATAGTAATTGTAATTACTGTACTCCATACATT
ATTTTTTACGTTGCGCGTTACACGCTCCTAAACTACGACTACCAAAAGTTAGCAGTATAA
GCTAAGCTATGTGGGATATCCATACGTTGTGAGTACGTAATACTTTGTGCCATCCCGCTA
ACAGGCTTTTTTTCTCTCCTGTTGCTTGCTAACCATCCCATACCACGACAGAAAAGTCGT
TTTCATGCCGATCCCGGTCCTGCATCCACACAAAGATACAACGGCAGATTGATCTTTGGA
TGACCAATAACTGCGTCCTGTCATCAATCACCAACGAGCCTTGATTGCCGTTATCCACCT
CATCTGGCTCACAAAATGGATCCCGCGTCCGCCACCGGCCCCGCGGTCGCAGCGGTTACA
TCATCAATCACCACGGCCTCAGATCCTGCGCAGACGGCGCTGCAAAAGAAGTCCCTTCGC
CTGCAATATGTGAAGGAGATCCGGGCTCTGCCGTCCTTCCAACCAGACCTCTACCAGCGC
GGCTGGTTCTCCATACCGCATCCCACCCTCCCGCTCTTGGCTACCGCCCACAACAAATCC
GTCACCATCTTTTCGCTCGCCACATTCTCTGCTCACAGTTCGTTGACCGGCGGCCACAGT
AGATCCATCCGCTCGGCCACATGGAAACCCAGCTTACCGCCCAATAAGCTGTGCCTGGTC
ACAGGCAGCTTCGACTCGACTGCGGGTTTGTGGCGTTATGAACAGAACGACCAGTCGGGC
AGCGGAGCGGGCCTAGAGACGGAGATCACGGCCGGACGCCGGCGGGTGGGCAACGGCGAT
AGTGACGACAACGATGGCGACGATAACGACGAAGACGACAACGACAAGGGCGACGAGGAG
GACGACGGCTGGGAGTTTACGCTCGTGTTGGAGGGCCAGGAGCATGAAATCAAGAGCGTC
GCGTTCTCGCCCTCGGGCCAGTACCTGGCGACGTGCAGCCGCGATAAGACCGTCTGGATC
TGGGAAGACGTCGGCGGCGACGAGGACGACGACGAATGGGAGACTGTGGCCGTACTCAAC
GAGCACGAGGGTGACGTCAAGTGTGTCGCCTGGTGCCCCGACGTGCCCGGCCGCCGCAGC
GGTAGTGGGCGCCATTACAGCTTGGACGTGCTGGCCAGCACCAGTTACGACAACACGATC
CGCATCTGGCGCGAGGACGGCGACGGCGAGTGGGTGTGCGTGGCTGTTCTTGAGGGTCAT
GCGGGCACCGTTTGGGGGGTGCAGTGGGAGGCCGACCTTGCGCGCAAGCGCTTTCCTCGT
CTGTTGACGTGGTCTGCCGACCAGACGCTGCGTATTTGGGAGCTGGAAGAGGAAGACGAG
GATGAGGAGGTGGGCACTGATGTGGAAGGCGGCGGCCAAGGTGCGAACCCACTGATCCGC
AGCAATCTTGGTGGTGTCCCCAACACGATGCGCCGCTCGCTGCACGAGCCATGGATCTGT
ACGGCCGTGCTGCCACGCGTCCATACGCGGGATATCTATTCCGCGTCTTGGAGTGGATCC
AACGGCCTGATTGCGAGCACGGGCAGCGATGGCACATTGGTGTTGTACGCCGAGTTTGAT
GGCCCGGCACCAAGCGACAAGGACGACGTGACGGCCGAGGACGAGGCTGCCGCTATGCTT
GACGGAGATGTTCACATGACCAACGGCAATAACAACGCGCCAGATGCTTCGAATGGTCGC
AGTCGCAGCCCAGGACGTGTCACCAACCATGCCCATAATCACGCACACGGCCACGGCCAT
GATCATGACCACGGCTACGACCACGCTCATGATCATGCTCAAGAACACGACGAGCAAAGC
CAGCCCCAAACTCATTCTCATACGACCCACCACAGCAACGCCCCGGCCAGGCACTGGCGT
GTTGTCGGCACGGTCGCCAGCGCCCACGGGCCATACGAGATCAACAACATCACATGGTGC
CGCCGCTTTGATGCTGGCACCGATCGGAGAGGCGTGGAAGACATGCTGGTCACAACTGGT
GACGACGGCGTGGTGCGGCCATGGGAAATTGTTACATAGAAGGTGTAAGCGCATTTACAA
TTAAGAAACTCTGAGGATAACTGTAGGGCATGTATGCCGTTAGACATAACTTTACGAGCT
CGCACATATCAATGAATCGAACATATAAAGGTACGATAAATATTAAAAATATATGTAGAG
ATAAAGGATCCAAAGCTCGAACTGGGTATCGCTAGACTGCGGTGTGGGAACGCATTTGAA
CTGGCATTATTTTGATGTACATGTTTGAAACTCTTATTATAGGTAATGAGAAGACAAAAC
AACCAGTTGCTCTAAGTATGCAGAGATAATATGATAAAAAGGGAAAGGAAAAGCCAAAAG
TCGAATACATGCAAAACAAAATGACTGACCAATTCCGTCCCCCCATGCAATATTCCCGTT
GACACTCGTGATTCCACACCCTCCGTTCGCTTATGCAATTGTGTCTTTATTTTTCGTTAT
TTCGACAGGATTCTCGTTCGGTGGTTTGTTGTTTATATCACAATATTTTACAGCGAGTGT
GTATCTCGAGGGTTGCTTGGTGAGCGCGGCTAAAGAGGAAACTGACGCAAAGGGGAGGGA
ACGTAGAAGATAATAACGAAACAATCCAACAAATCAAGCAACAAAGAGCAACAACAGTGC
GGTCACCACTGCACCGTACCCTCTACTCGCCCTTCAGCTTGTCCTGCTTCACTGTGAAGG
CCATCTCAAGCAGGTCCTGCTCTTCTTTGTTGTGCGACGACTTGGTACCCGCAGCCACCG
ACGCGCTGGGGTTGCGGCCGGCGTACATGACGTGCTTGTGGTCGTGGTATTGCGTCTGGT
TCAGAATCGTCTCAATACGAGGCTGTGTGAAGGACCAGGCACCGGCGTTGAGGGGTTCCT
CCTGGGCCCAAACCACCGTCTTGGCGTTGGGGTACGAGTCCAGGTTTTCCTTCAGCTGCT
GCCACGGGAACGGGTGCAGCTGCTCAACACGCGTAATGGCAACGTTGTCGATGTTGTTGT
CCGCGCGGTACTTGTGCAGGGCAGCATAGACCTGGCCTGAGCACAGAATCACACGGTCAA
TCTCCTCGTTGCTCTTGATGGTACCTAGCTCGTGGGCTGGGTCGCGGATGATCCAGTGGA
ACTGAGAGTCACCAGTGAAGTCCTCAATGCTCGAGCGAGCGAGAGGGTGGCGCAGCAGCG
ACTTGGAGAAGAAGAGGATAAGGGCTGTCGAGAAGTTAGTACATCGTCAAGACTGTTAAA
GTCATTAACATGACGGGCGGAGGGTTTGTTAAACTTACGTTTGCGGAACTGGCGGTTCAT
CTGGCGACGCAGGATGTGGAACAGGTTGGCAGGGGTGGTCATGTAGGCAATCTGCATATT
GCAGTCCTGGTGCTGGCGGTCAAGCTTGTCTTCAGACGGGAACACACGAGGGTCCTCGTT
ACAGAGCTGCAGGTACCGCTCAATACGGCCTGACGAGTGCTCGGGGCCCTGGCCGTCGTA
ACCATGCGGCAGCGACATGACGAGACCGGTGCGCTGCATCCACTTGACCTCACCAGAGGC
GATGAACTGGTCAATGATACATTGCGCGTTGTTGGCGAAATCACCAAACTGCGCCTCCCA
CATGACGAGGGCATTGGGCGACGTCAGCGAGTATCCATATTCGAAGCCAAGAGCACCAAA
CTCGCTCAGCGACGAGTTAGAGATGACGAACTTGCTCTGGTCCTTGCTAACGTGCTGCAG
GGGAGTGTATGTATCCTCAGTCTCCTGGTCGTGGAACACGGCGTGGCGCTGCGAGAAGGT
ACCACGTTCGACATCCTGGCCAGACACGCGAACGTGGTGGCCCTCTGAGACCAGTGAACC
AAATGCGAGAGCCTCAGCAGTCGACCAGTCAATGTTCTTGCCGTCAAGAACAGACTTGGT
GCGGGCAGAGAGGATACGCTTCAGGTTGCGGTGAACGGTGAAGCCCTCAGGTGCAGAGCC
AATGACCTCACCAATGTGCTCCAGTGTCTTCTGGTCAACACCAGTGGGTTTGTGGGGGAG
GATCTCGGTGGCAAGCTCCTTAGGCGACTTGAAGCCATTCCAGGCGGAGGTGGTCCACTC
CTTGGAGGTCGGTTGGTAGTCCTTGGACTTGGAGAAGCTATCCTCAAGCATGCCCCACAC
CCATTGCTTGTGCTCCTCGATGTCTTCCTTGGTGAAGGTACCCTCCTGCAGCAGCTTGTC
AACGTATATGTCGATCTGCGGACGGTGGTCGTTGATGCGCTTGTACATCAAGGGCTGAGT
AAAGGACGGCTGGTCGGTCTCGTTGTGGCCGTGCTTGCGGTAGCAGACCATGTCAATGAT
GACATCCTGCTTGAACTCAGCGCGCCAGTCCGAAGCCAGCTGGCAGACAAAGTTAACTGC
CTCGACGTCGTCGGCGTTGACGTGGAAGACCGGGGCGTCAATAGCCTTTGCAATGTCCGT
GCAGTACGGGGTCGAGCGAGCGAAACGGGGATCAGTGGTAAAACCAATTTGGTTGTTGGC
GACGAGGTGGATGGTACCGCCGGTAGAGAAAGCGGGCAGCGAGTGGAAACCCAGGCACTC
GTAGACGACACCCTGGGCAGCGAGGGCGGCGTCACCGTGCAGAAGGACAGCCATGGCACT
GCGGTGGGTGCTCTCGTCGTTGTTGTAGTGCTGGATGGCGCGGGTGCGGCCAAGTACGAC
AGGGTCCTCGGCCTCCAGATGCGACGGGTTGGCGACGAGTGACAGCTGCACGCGCTTGCC
CGAAGGCGTGGGACGCTCAAAGTTCATGCCCAGATGGTATTTGACATCGCCAGAGCCCTC
GTCCTCAGCATGGGCGGTGCCGGCAAACTCGCTGAAGATGGACTCGTTCGGCTTGCGGAC
GACGTTGGACAGAACGTTCAGACGACCACGATGGGGCATTCCAATGATAATGTCTTTGAC
ACCATAGTCGACACTACGATCGATCAGGGCCTTCATGCCAGGCACAAGCGTCTCGCAACC
CTCAAGGCCGAAACGCTTGTCGTTCGGGTACTTGGTGGAAAGGAAAGCCTCGAAACTGGA
ACTCCAGATGAGACGGTCGAGGATGCGGCGCTTCTCGTCAATGGAGAACTTGAAAGGTTG
GGGAACCTCAACGCGCTCGCGCAGCCAGTCGCACTTCTCACGGTCGGGGATATGAATAAA
CTCGACGCCATACGAGCCGCAGTAGATGTTCTCGCAGGCGGCGACAATCTCACGCAAAGT
CATCTTCTCGTGGCCCTCGCGCTTGAAACGCGGCAGAATGCCAGGGCCAAGGGTGTACTC
GGTGTCGAGGTCCTTCTCGGTGAACTGGTAGTGCTCCAGGGTGAGCTCTTTGGGCTTGAC
GTTGCCAAAGCCCTTGGACTCATTGCGGATGCCAAGCGGATCGATATCGGCCTTGAGGTG
ACCGCGGGCCTGGTACGCGCGTACCAGCAGCTGCACCTTCAGATGGTTGTCGACATTGGA
GCCCTCAGCGAGGCCAACGCCGGATCCGGCAGCCAGGCCAGGAACACTCGCCGACGAGCT
AGGAATCAGCGAAGGTGGCGGTGTGAAGGCCTGGGAGATGGGCATGTCACCGCTCTCGAC
GTTCTTGAAGTAAACCTGCCAAGAGAGGTGCACGCTCTTGGGGTCCTGCTTCCACTGCAG
GTACATCTCGTCAATGTAGTTGGCAGCATTGCCCGACAGGAAGTTGTCGTTCGGATCCGG
TGCCGCCTGGGTGGCGCTGGCAAAGCGCTTCTGCTGCTGGTGGATGGCCAACGCAAGAGG
GCGACGGCCGACAGCGAGAGCTTTGCTCGTCGACGAGCGCGGCAGGGCAGTCATGGCACA
TCTTGACGTCGATGACGCAGCACGGGCCAGGCTCGGCACGGAGAAGCCGCTGGCTTTGCA
AAATGACCGGCGCAACATGATGGAGCTCGGTGTAAGGAGGGTCGACGTGGTAGAGAGGAG
ATGTCGGCTGTGAGCGGAAGCTCAGGAGAAGCACGGGCGTGGATCAGCAGAAGCAGGTGG
CGATGGGGCCGTTAAGCAAAAGATAGGAGGAAAGGGAAGCTGCGAATAGCCATTAGTTAC
ACAGATCATCGAGGCCGTCGCTGCCTTTGTTCCCCGTTGACACGGGCTGCCTAGATTCTT
GTATTCGGATATGCAGACCGACCACATTGAGAAGAAGGTTTCGGCACCGTGAAGCTCCAG
ATGCGCGGCTGGGGCGAAGGGACTGCAAGAGCAACACTCAACAAACAAACAGACCCAAAA
CTCACCTCATCAGTGATCTCAAACGAGACCAAACAAAATGCGGTTGAAGAATAAAATGGA
GAGAGAGATAAAGAGCGGCGGAGTAAGTCAACACAGCATATGAAGACAACAGGAAAAAAG
GATGGAAACAAGAAACGAAATACAAAAGGCGAGGCGCGAGGAGGCAAGTTTCCAATGGGG
ACGAGGGAAAAACTTCAGCTACGTTGAGCAGGAATGCGCAAGTGCCATAGGACAGCGTAG
CAGAGTAACGGAAAAAACTCATTGGCTGCGTGACACTTATGACGGCAATTCCGGCTCTCA
GTCCTTGCTAAGGGGGCAAAAGTGGAGCGCACGGTAACGCTTGGCTACTATCGCACATCC
TCCGGTGCGTTCAGCGCCCCGTTTCGCTCCGCGAACAGCGATCCGACGCTGAAGAGAGGG
CCGTGCATTTTTGGAGAGACACTGTGGACTGGGGCTGGACAGCGGATCTGTTACAGCGCG
GTATGAGGTCGCGGCCTGTCTGAAGGTGACTGACTGACTGTCACGGGACCAGACGATCAT
AGTATGATAACAACCCTGATGCACCACGACAGCGACCCACTTATAGCTGCCTACCTAGCT
TCCTTGGCGCTACCTTCTCACGACGACATCGGTCGAATCCACGTCGATGGATGCGACTAT
TGTTGGTTCTTGTTTAACGTCGCACCCTTGCACGATTGGAGAAAACATCCCACGCGATAC
TAACCTAGAGGAATCTGAATGGCGCCCTGACGCTTTATCTAGCGTGACCTGCTGTCTGCT
GGACGACAGCTGGGAAGGCTGAATGACGCCGGAGGCAATCTCGCGTGACGGCATCTTGGA
GCCCGGCTACCTAGACTAGACGAGCAGCGCAGGGTACTTGGAGCCCACACCACACCGCCC
GACATGGCGGCTGCACAGGGGAATGCCGCATACAAGAAGAAAGAGGGCATCCTTGCGGTG
TCGGACGACCACACCCGGGTCACATGGACACCGGTGGCAGGAGGATCGGCCGTGACGCTG
GCGACAGCGAACATTACAAGTGAGTCTGGCTTGGTATAGCCCCATAGGCCAGGTGCGCGA
CTGTCTTCTTGGCAGATACTGACAGGTGGCATAGATTTGCAGCAAACTCCCGACACAGTC
CCCAAGGTCATGCTGAAGATTTTTGAGAAGATCCCGGGCACCGAAGGCGAACCGACATCC
TACCTCTTCCACTTCAACCACCCCAGCGACGCCCGACCCCAAGCGAATGTTGTCAAAGAC
CTGCTGTCGCAAATAATAGCAGACAGCCGGGCGAATGACCCAAGCCTCCCAAAACCAATC
TCTGCCGCTGGCACACCACAGCCCGATGGCGGCACTCCGTCGAGCGGCAGCAAAGCCAAT
GCCGCAGACGCCGGTGCGGGACTCTCTGCCGCCATGTCGTTTGCCAACACTGTGGCCGCA
AAGCCTGCTGCAGAGCGCTGGTTCGACGACAGCCAGCTGAAGGTGGACATTGAGCTGCAG
CAGTCCTTGATGAAGAAGGACAAAACCCTCCACCAGACGTACATGGACGCACAAAAGTCC
AAACCGGAGTCAATATCGGACGCTGCCTTCAACGCGCAGTTCTGGTCGACGAGGACGTCG
CTTCTTCGAGCACACGCTATCGAGACCAACCAAAAGAAAGGCGCATACAACGTGTTGTCC
ACCATCAAACCCAAGACGGTGGACGGCGAGTTGAAGCTGAACATCAGTCTTGAGCAGGTG
CAGATGATCCTTAAGCAGCACCCCCTGGTGCAGCGCATCTACAACGAAAACGTTCCGCGC
ATCCCCGAGGCGCAGTTCTGGTCGCGCTTCTTCTTGAGCAGACTCTCCAAGAAGTTGCGA
GGTGAGCGCGTCTTGGACAGCGAGCGTGCCGACCCGCTGTTTGACCGATACGACGAGGCA
GATGACGCGATCGCATCAAGTCTTATCCTCTCTTCACATGTCCCGCATACCATCAACCTC
GAAGCCAATGAGGAGAACCAGGGCGGCTTCAAGAGCGGAAACCGCCAAGATGTCGAGATG
CGGCCACGATCCAACATCCCCATTGTGCGCACGCTGAACAGTTTGAGTGAGAAGATCATG
GCGACGGTCGCACCGTCTGATCAAGACCCCACCACCACGACACACGCCGACATCGACACA
CAAGAGGAACTGGCACTGCGGGACTTGCGGGGAGACGTTGAGACCAGCCGCATTATATTA
AGCGTGCGCGAGCAGAGCCGGTTTTTCTCAGACAATAGTGCAGCCTCGGCAAAAGACCAA
GCAGAATACGAGAAGCAGGTGCCGTCTGAAGTACTGTTTGATGTTCAAGCGGACATTGAC
ACGCTGGAAGGAGACGGCGCCGGTGGTATCGACCTGCACGCAGGGCTCGGGATTGACGAA
GAGAGCGACAGCGACGAGGAGAATGCCCGAAGAGCAGACCACGTGGGTTCGCGGGCCGCA
CGGCAGGCAGCACAGAAGCAGGTTCTCGCAGCGGTCGCCCAGAAACGTGCCGAACTCTAC
GGCCACAGCAGCGACGAACAGACACCGATGGGCATCCCGGCGGAGATTGCACAAAAAGCG
TACATTACCAACGCGACGACGACGGAGTTTCTCAAGCAGTTCTGGAATGCATTCTTATCC
GGGGACCCAGATCGGGCACAGGAACTGGCATACCACGTAGAATCACTGGCGCGGTCCATG
GCACGGATTGAAGCCGTAGCCGACGAGGCCGAGGAGGCGCGGAACAAGGTGATCGACGAG
AAGAAGGAGGAGATTCGCGTCAAGTTTGGCCGCACAGGCCGGCGCATCCGGTGGCGGCCG
GAGATGATCGGCGGTGGCCGAAAGGCAGTGCATGTTTTGCTTGGGCCGACCGTCAGCAGT
CTGGAGACAGCCCAGAATTTGTACAAGGCAGCGCTGACGGTCGAAGGGCTGAAGCCAAGC
ACCGAGTCATAATTGGGGTCGTAAATAGATAGATGTGCTTTGCGGCGTACCTGGATAGGT
GGAATAAAATACCGCTTTTTTTTTGTTTCAATGACTTAATAGCAAGTAAATTATAGTAAT
TGCCCCGTAGCGCTCTATGTCATTTTACAGGGGAAGGTATTGCGCTAGCCTTTAGTGGCC
TCGGGAAAGCTGTTGTGTTGAACAGGCTCAGCTATCCCGGTTTGTTATTGGCCAGGATTA
GCGCAACAAAGTATTATAGGGTCTCTTAAAAAAAAAGCTGCGAATTTCACATCGGAACTT
CTCCGTTGTTTTAACGTCCGACCTACTCATGCAACAGGCACGCGCCGAGAAGAAAGGGAC
ACGCTACAACTCCCAGCACAACCCAATGCGACGGGTAGCCAACAGTACGTGTTTCGGATG
CATACCGTAGGGGCCCGGGCCCTACAGTCGGTGGCGGCGGCACCCAAACAATACCGCCGT
CGCATCATCCCCAATAGGCCGACCGTCGGCGCTGTTCGTGGGTTCATCGGCTCGCCAGCG
CGGTCCGTACGAACGGGTGAACCCAATCCCAGCCGAGATGATGAACCACGACCGCAGGAT
GCGGCTAGCGGAGGAAAGGGGGCTTCAGAGGACAGCAGCAGCCCAAGCCAGGACACATCG
CCGACAACGTCAACTTCGGCCAACACAGCTGCTAGCCAGACAACCCCCTTTACGCCACCA
GCTCCCACAGTTCCGACAGTACCAATACCGGAATCGGGAGCCGAAACAGCCATACAACCA
GTCGACAGGCCCAAGGAGACGTTCTCGATGGCCGTTGGGATTGGTGGTGGGCGTAATCGA
GCGGCACGGACCCGGAACCAGGACGGTATGCCGGCCATTACCCTTCCCGACTGGTTCCTA
ACGGACCGAGTTCGTCTGCACCGCAAGGAACATACCACCTTTACGTCTCCGCGGTCACTC
AGCTCCGACCTCAAGGCAGCTAGCAATCTCATATTTCCCACACCTCCTCAGACCTCAACG
CCAGACGACACCGACCTCGATTCGCTCTCCATTAGTGATCGGGAGACACTACATCGCTAT
TTTGATGCCTGGATAGACGGCGCTTCCTGGGACGCGCGCAAAGTCGCCCAGGCTGCGGCA
CATCTGCGTGACGGTCAGCAAATTGAGGCCGTAGCAAGGCGGGGAGCCGCCATTGCTGCT
GCTGTGTCATATGCAGTAGCATCCATCGCATATCACGGCTCTGGGACATTGTCTTTACCT
TTAGGAAATGTATCTGAGGTGACGAAAACGGCCCAGATTGGCCGGCTGGACCCCGATAAT
GCTCTGAGCCTTCCGCACCGTCCATTTGGCAAACCATCCAAAGAGGCGATCAAGGCGAGC
CTGGAAAAGGGCTCGCCACGCTCCATTGCAAAGGCAGCAGACTCTGCCATTGTGCATTGT
ACCCCTACAAGGACCGACCTCGGCGAGTACCTCGTGTTCCAGGAACTGTATTCTACAGTT
GCGACTGAGTTGGGCGCCGTGTCGCCGTCGAAATCGGGCAAGGATTCGAAACGACCCGTG
TCTGTCTTGGCTATTATGAACTACAAGGGTCGGAGCAAGGCTGTGAACGTTATTGACGAC
GTGGCCCGCGCCCTGTCGGCGCATGTGGTTCACCTCGATGCCGGCAGCATTGCAGACATT
GCAGGCCCCTATCTCGGCCAGACAGCCTACTGGGCCCGCGGGAATATTGCCATGCTTGGC
TATTCAGCGGCGCTCAAGAATGGCCAGACGGTTTCGCGCAGTTCGCCGAACAGCGACGAC
GACTCCGACGTATCTCTGTCACGCATACCCGTATCCATTATGAGGGTTTCGGGGATGACC
CGGTTGCCAATGAAAGGATTCGCAACATCTGAGCCGGACGACCGATGGGATGATCTCAAG
ATTAACAACGTCCTCGAGGCCATGGTTCGCGCTGCAGATGCTACATCCTTATCGTCGTCG
TCGTTGCCACCATCATCACCATTACCACCACTGTCAACGAAAATGACACCTACGGCCACA
GAGCCACATAACCTGATCCTTCACGTCCACCACTTTCTCGAATTGAGCTCCACCACCGAA
GGCACGCAGATTCTCACCAAGTTACGCAACATCGTCGACCGTCTCTGGCAAAAGGGCCGC
AAAATCGTTCTGGTTGGTTCTACATCAGCCGACATGAACGCGAACCCCAGTCTCCTAGAG
AGAGCGGAGGACTTGCGCCAGGAAGACTGCCACGTCATTCCGTATCGCGTGGCTGAGGGC
GCCTCGACTCGCAAAATGGAAGCACAGGACACATTTAACGAAAATATGAGCAACATCCGG
GCAATGATCTCGGCACTGACGTCCCAGCAGCTGAATCAGAATGCGTTCACATGGCCAAAC
GGCGCCAATGCCGAGCTTAAATCTGCCCTCTCATCTACAATCTTCGACATTCATTGGGTG
TACCGCTTTGCCGCACGGGTGATTGGCAACAGCGGATACATGCCCTCCCCACCGCCATCC
TCACACGTCCCCGCTGTCTCGTCACAGTTGAAAGACACGCTCAACGAGCACTCCTTCCTA
CGGGCACTCCGGTCCACGCAGGACCAGGACAAGATGTGGAAAGAGACTACCGGTGCCCAG
GAACCCTACTACTCACCCCTTGCGGTCAACCAGGAAACAGATGCTGAATCTGAGCCAACT
CATGAGGTTCGCATTGGCGGCGTCCTCAAAAAAGTGTCGTCCAGCGACTACACCGAGTAC
GAAAAGAAGTTTCTCAGCGACTTAATCGATGCCAATGAAATCAAGACTACCTTTGACGAT
ATCGTGATACCAGCTGAGGTTAAAGAGTCCCTCAAGGCCCTGACCTCCTTGTCGCTTATC
CGTCCAGAGGCTTTCTTGTATGGTGTTCTCGCTGCGGAACGCATTCCCGGTTGTCTGCTG
TACGGCCCCCCTGGTACAGGCAAGACGCTCATGGCCAAGGCAGTTGCCAAGCAGAGTGGC
GCCAACATGCTTGAGATCAGTGCCGCGAGCATCAACGACATGTGGGTCGGCAATAGCGAG
AAGAACGTCCAGGGTTTGTTCTCTCTTGCGCGCAAGCTGTCACCCGTCGTCATCTTCCTC
GACGAGGCCGATGCGCTGCTCGGCGCCCGCCAAGCCCGGCCCGGCCGTGGTGGGCACCGT
GAAACCATCAATCAGTTTTTGCGCGAATGGGACGGCCTCACATCCAACATGAAGGCGTTC
ATCATGGTGGCTACGAATCGGCCCTTTGACCTTGACGAGGCCGTGCTGCGGCGCCTCCCG
CGGCGCCTTCTCGTGGACCTCCCACTTCGCGAAAGCCGCCTTGCCATCCTTCGCGTTATG
CTACGCGACGAGGTGCTCGACAGCGAAACCGTCTCCCTCGAGAAACTGGCTGCCGACACC
GAGCTGTACTCGGGCTCCGATCTCAAAAACCTCTGCGTGGCAGCCGCCATGGATGCTGTT
CGTGAGGAGGTGCGGGCGCAAGCTGCACACACGGGCCCAGATCCGTTTGTGTTCCCGGAG
CGGCGCGTGTTGTCTGGCCGCCACTTTGACCGCGCGCTGCAGGAAATTGGCGCCAGCATC
AGCGAGGACATGTCGTCCCTGCAGGCGATCCGTCGGTTTGACGAGCGCTACGGCGACAAC
AGCAGCAAGCGCAGGCGCAAGCGGCAGCGGGGTATGGGCTTTGAAGTGGTCAAGGGTCCG
CCGCAAACCGAGGAGGCCCGTGTGCGGCAGCCCGCCTAGTCAAAACTATGAGCGTGGGAT
GTGTCGTGCGTGTTTTGTTGTATCCTTGGAGTGTAAGATATGGCAGTCAGTCAGACCGCG
TTTGATGCACGACGGCTGTCGGTTATTGTAAATTTCTACCATGTAAGTAGCCCTATTTTT
CCGTACCAAGGTCCAAAATCATTTTGTTTTTGTTTGTATTGCCAGATAGATAGCATATAG
GAATAAGTATCGTCATCATGTAAAAAATCATCCCATAAAAACGTAATTTTATCACTAGAT
AACAAAACAGTGAAAATGGGTGAGTGCGGACCAAAACGTTTGCGAGAGTTCGTACACATC
GCACATACCGAAAAGAAAATGAAATTCAACGAAGACGCATAATGTTTCATTTACAGCGTG
ACAGAAAACACAAAAGAAAAAACAGCGCCGGTCGTTTCCGCCATACGTGGCGGTTGTCCT
TGGGGAATCCCCCTTTTATTTTGTTGCTTTTCAGAAAAACCCCTTTTGTTGTCCTCGTTG
TTGATCGTAGAGCGTTGACTGCGTTTCTTCGTTGTGTGTTCGTGAAGCCACCCCCACTCT
TTTTTGTTTGCAAAAATGACACAATAATAAGGAGGCGGTTTCGACACTTCATACAATGTC
TGATTCATTTGATATTATTTTCCCTTTCTTCCGTATCCAGGGCCCTAGCAATCACGTTCG
TGGCCCTCCCTCCAGGGGACCGTCATCAGCCTTCTAGCTGGCGACAATGGATGGACTGCT
GGCTTCTGTGGAGTGCCGGAGCTGTTCCTTGGGCGCCATTTTGGGGATCGAGATACCATC
GTTCTTTGTGACTTCGTCTTCCGGCGTGCGACCAGGGTCGCTTAGTTGATCGGGCTCGGG
ATCCGTGCTGTCACCTCTGATCGGTGACTGTGGTCCAGCAACCTCGATTACCGACTTGGA
TCTTTCTCGGCTACTCCTATCGTCAGACGACGAGTCGCGATGCTCTGCTTCATCCTTATC
CCCGCCACCTTCGTCTTGTTGAGACGGCTCGCTTGAAGGCAGGATCCTCTCCTCAGCAAG
GAGCCTAGGTGAGACGCCGACCACATCGCGATCGTTCCCAGTCCACTCCCGAATCTCGGG
CCGAAGCGGATTGTCCAACTGCCACGCGTCCGGCCCGACCCTCTTAGCAATTCCTACCTC
GGGCCGCGTCGCCCAGTTGGTCAATGTGGGATCAGACTTGCCGCCAAAGAAAACCAGCGT
CTCGCGGCCGGCGGCAGCACCCTCGAGATGTCGCGCTACGTGTTCCATACGATCGTCCCA
TGCACCGTTGCCATGGAACTCAACACCACAGCCTGGAGACGGACAAATCATATAATCCGG
CAGCCGGCAGCGCGGTTTGATACCGTCCTGCTGTAGGTCTTTCATGCGATTTTCCCATTC
TAGAATGGCGGGATGGTTGGCGGTCTTATTTGCCATTTTGGCTTGCTTCATCAGCTTTCG
AACATGTGATGGTGTGTGCATCCGCCGTAAATGCTGTGTGAAGAGGTCTTTTCGGTTAAA
TATGGCACCGTTGGGAAGAGAAAAGCTGCTGTGTGCGGCGCCCGGTGCTTTGTTTACCAC
CTTGCTACATAATTCCACCTGGCAAACCCAGTAGTGTAGTAAAATGTGCTGGCTCATGAC
ATGACGCTTCCATTCGTTCTTGCTGGCAAAAGTCGACTCGCACCCGGCCCAGTTGAATAC
ACAGTGGAAGGGCCGCGTGTGCTGTTTTCGCACATGGTTCCGCAGCGACTCGATATCTTT
AAACCCAGCGTTGCATTCGCTGCACATGTGGTTCTGGCCAGCCAATTTAATTGAGATCTT
GAACGGCTTTTGTGCAGCAGCCACAAGCAACGCATCTCTTTCCGAAAGGCCGCTTTCGAC
AAGTTGGCGAGACAGTTCTTGCTGAGATATCCGCTGTTGCTCTTGCGGTTGATGAATGCT
GGTCTGTGGAGGCCTGTAAACCGCTCGGTCGGTCGACAATGGGGTCTGTTCAATTCTCCG
GTTTGTTAAGAGAGTAGATCCGAGACCCGAAGGAAGAAGTTTTCTTTCAGTCGGTAATGC
CTTTCTGACCTTTTTAAGGCCAAGATCGCTGTCAACACCGCTAGCTGATGTTTCGAGTCT
ATCTGACGTGGACGACTTCTGGGGGGTGGGAAAGTTGGCGGAAGGGAGAGGTGGGTAGCT
GGCGGTGGTATTGGCCGTTGATGGGTGTCTTGGCGGTAGTGGAGGTTCATCTTCTGCCCA
GAGTTTCGCAGAGAGGTCTTCATCAATCCTTCCCAATAGGTTGGAAGGGATGTCTCCTAT
TGTGCTATAGCCAACAAACGATCCAGCAGGACACTTGGCGAAGAGTTCCCATTCAGCTGC
AGGAACTCGAACTACAATCATGGTCGAGAATCCCGAGTACAGTCCCTCGATTTGAACGCT
GTTCCGTGCCCGTGGACTTGCGTCGTATATCCACTGGGCCCATTTGCTAATATCCGGAGC
GCCGTTCAGGATACGGATGCAGAGTACAACTATGGAGAAGAGTCAGTAAACTCGAGGCCA
CTCCTGGTGATTGCACAGGAAATAGCTCCCCTTCGTAAAATTTTAAGCTTCACTTACTCT
GTGGCTCGTTCGGAATGGGGGCAAGAACGATGCTGCGGAACTCTTGCAGGTAGTAATGAT
TTGGCAAGTGTTGTTGGTCTGCGATAGGTCTTGGTACGGACTCTTTGGGTGGGCGGCCGC
GGCCACGGGGCTTATGTATGGTCATCCGGGCGGCAACCTGCTTATGCAGAGTTTCGACTA
ATAGTGAGTCGCCATATGCGACGGTGGACAACTCGTCGGCCAAGGCCTTTGTGAAGCTGA
CATGAGCTTGCTCAGATTCGACAGGAGGTGCATCGATGACCTCGACGGCCTTGCGCCTTG
CGGTACCGAGAGGATTTTTGGTATATTGAGGATGGCGGACACAGTTGTGGTCCAACAGCA
ACAGTACATCACAGAGTGAGCCATTATAAGCTGACTCAATGGTCCCCGAGTCTATGGCAA
TGTCTGCACCATCATGTCGTCTATTCAAAGTTAGTTTATTTAGGGCTTGGACTGTCTAGT
ACGTTCCAACGAGAGAACGAATGCAGGCGGTGTGGTAACGTACGGCATCCAGATAGGGGG
CACCCCCGGTATCTCGCTCGCGAGACAACGTCCGGCGTAGTGGAGAATAGCCAAATTCTC
AGGCGTGTTGTTTTTGCGGAAAAATGCCTCCACCGTAGAGTTTAGCACCTGCTCAGCGTC
GGCAGACGGTATCGAGACAACCTCCGTGGCATAGCTAAACGAATGCCGAAAAACAGACTC
GAGGCGCCATGTGGCTTCTTTGACTTCGTTGCTGTCTTGTTCCCAGTAAAGAAGTAGTAC
ATTGGCACCCGCGTACGTCGGAGACCGCCGATCCCAGCCTGTGCTCACAGCCTGCTTGAA
CTGCCGACTGACGTCCGTTATGGTCTCAAGCGGCGCACGGTCGCTTGCGATGGTAACGGT
GTGGCTGGCGGCATTTGTCCGGCTAGCGCCGTTGCCATTCCTGATTATATATGCGCTATT
GGCAGTGCTGTCATGGCCGGACACCCGGCCATTGCGTCTGCTGTGGTGGTGGTCGTGAGC
CGACACGACGAGGGGTTGCGCATGGCTGGAGTCGTTTACGGCTAAGAAGCCGCTGCCGCT
GCTGCTGTAACTCTCGTTGTTGTGGCCTCTAAAGAGTGCTTGGTGTGCAACGTTTTTGAT
GTCACCGTGGCCGGCAGGGCCAGCCGGATCGAGGCGCGCGCGCTTTCCAGATGCCGAGGC
AGCCTCGTTGTCCGCGTCCCGGTACCGCTTGTTGTCCATTTACAAGTAAGTCGGTAGCAG
AAGGCGACGGGGGCCAATTGGCGTTAATGGTGCGCGCTGCCACAAAAGGCCACGAAAGAC
CACTGGGCGAGGAATGCGCAGTCAGTGTCGTGTTTGGCGATTGCGACGCGGAAGGCGATG
CGCCAGGCGAATAAAACTGGACGTGCGGAGGCGTTGATGAGAGAAGTGAGGTGATAACGT
CCAAAAATTGCAAGATGTTCCCGGAAATAAATTGGCCAAAAAGGGAAACAACCCCAAGAA
AGGAGAACGGCCGACAAAATGGGAAAGGAGGGAGGAATCTGGAAAATAGAGAGCGAGGAA
ATGGCCTCCAAAGGACACAGCCTTAAAGAACCTCCATTAGACCTGGTGAGACGAGAGAGG
AGGCTGGCGGATGTGGAAGTGGGCACGGGTGGGACAGGTTAAGACGCGAGGCAGGGCTAG
CAAACAACCGGGGTCGCATTAAGAGTCCCGGAATTGCGGTGACGTTCCCAAAAACATAGA
TAAAAGGTACGGTGGAGAGAGTGTTCAGTCAAACGGACACAACGACGACCAGCGGGTGAT
AGCCTGAAAAGAAAAAGAAAAAAGAAAGGTGAAAGACGGAACCAGAAGAGCAGGGTTAGT
TCTCTGGAAAGACGTGAGAAGCTAGTCGCACGGTGAAAGGCTGCCCAAAGTAGACATAGG
AAAGGAGGAAGGAGCGAATAAGAGAAAAGTGGCTCTCGTGGTTGTTTGTTGGTGCTTGTT
CGTGTAAATGGAAACAACCTGAAGAAGCAGTATCATTCAGGACATCATTCAGGACTACGA
GGAAGGTGCCACTGGGGCAAGGGTTGAAAAGAGAAAGAGCAACGGATGGCCATTTCAATT
TACAGGGCAAGCCGTGACGAAAGGTAAAGCACAAGAGGATATAACTAATATGGGCAAGAC
AAGGGCGCATAGCAAAGAAACCCACATTCGAAATGGTGTCGCTTGCATGTGGTGTTCGTT
GTATTAGCGCGTGCGAGGCACCAAACGGGCGGGCTGTGAGCCTTTTTCACAATTTCGTAG
CACGATTTTTACCGGCAGTCACGTGAGAAATACGGCCGAGGCGAGACCAGCCAACCACGG
ATGAGGGCACCAATAACAATCAGAGGACGGGAACTAAAACAAGACAAGGGGATGGTGCTA
AAACACTGGCAAACGAAGCAACAGCCAACGACAGGGCGGGGACATGAGGAATTTAAGAGG
GCAGGAACGAACAGCTAGCTAGCTCACTGCAACTCTGCAAGGCCCGACCTACGGAGTTGA
ACAACGCACATTTCCCAGTGAGCCACGGTGGCAGCCCAATGGGCAATGCATGGCTCCGAT
TCGCCGCGCATAGGTGGGGATCTACTTGTCGGACGGTCGAGCATCGACGACATGGAACCG
CAGGCCGGCTCGCTACAGGTGGCGTTGACAGCAGTTGTGAGAAGAGCGGCTAGGGGGGTT
TAGAATCGTATCTTGCCTTGGTCCCCACGGACCTCTTTTATCATTTGTTTCTATGACTTA
ATTTTCACGCGGTGCGTCTGGCCTCTTAGCGGCCCTGCAGTGGAGTCGTATTTTGTACAC
GTCGCAGGCACTGCCAGCAGACACAATTTAGTTCATACCTAATGCTCCATAGCATCGCGT
TGTGAGCTTCAAGCTAAACGCTGTGGCTTCGGCCAAGCCAGGCCAGGCTCACGGTACACC
AATGTGCGCCTCCGAGTCTTCAAGAGCCGAGCGTGAGTGTTCTAGGAAAAAAAGCCACGG
ACTAGAGTGGCCCTCGTCCGTTGCGGCCTGACCGCGAATCCGTACGTCGTACATGCAGCG
CAATGTACACCGTGCTTCCGGCGGCTGTACGGCATATAAGACAAACAGTACGATATTGCT
ACATTGCTGTGTGACTTTCATTTAACCTCGAGGTTGAGTACATGTATTGGTGGACGACGG
GAAGTAGAGGACCGCAATAGTGAGTGAATTTGCCAACCGTCGTTCGGGCTCTTTATTTGT
AATTCAGCGTCGTGGCAGAGCTATAGCGAACGCCGGAATGCAGGATGAATGCAGAGCGAA
GCAGGTGAGATGGAGAATAAAAAAAAGAAAGAAGAAAAGAACAAAAAAGGTGCAGATCAA
CGCCCAACAATGAGCCCAACGAGGCCGGTGGTGGTCGACGCACAGGACCAAACAATCAAG
TGACACGGTCGGCGTACGAGAATGGCTCGTGTGGAGCCACATGGCAAGCCAGGGTAGGAG
AGGCGCGGAGTACAGAAGGAGGACGAACAGAATAACCAAAGAGACGGTGTGTGGCTATAG
CTTGTGATTTGACGTGTCTTTTGTCCCTTTTTCTTTTCTTTCAGTTATCCGCAAAAGAGA
GATAGAAAGAGAAAGATAGACTGGTCAAATTCGGCCAGTTCAGTCGTCTACGCACGATGA
TTTTTTGGCAACAATGTTGTTCCTCCCCTATGAAGGGCAGTATTTCTTTTTCGTTTGTTT
TGACTTTGTAATTGCCGGGGAACGGGCCGTGCATGGAATGGGGCACGATTTGCTTGGCCG
TTCACTACGGCGACAGGGCGTGATACAAGAAAGCCTCGAAATGATGGCAGCACCAAAGTA
ATCTGACCAGAAGAGAGAGAAAAATGGTCCAAAAAGGTATCTCTGTGTGTGTCATAACGT
GGATGCCGGTCGTTTTCTGTTTCGGTGCAAAAGGCCAGGGCAGAATAAAATTTCAAAAAG
GGGCATACAGACGGTGAGACCTGCAGGCAAACCGGCCAGCCTCTCCTGCATGCTGCTGCA
GGGCGGCTGGCCAGACATGAGCAGGGACCGAGCGGACTGCCGAGACAGATCAAGACTTTG
TTCAAAGAGACGCTCAGTTACTTCATCACACAGCTCGACATTTACTCCATACAGCATCGC
TGTTGTACGACGTCCTTCAAACGCTTACGGTCATCATAGGATGACCACCATGCACGGTGC
CCAGTATCTTGGTCGCATTTTGACGAGAGACCACGAGGCTGGCCCCCCAAACAAAGTTGA
ATATACGACATTGCAACCAAACTTCAATTTTTTAATCACGGATTACGAAATAGACGGCTG
CACTACTACTTGAGTATGCCGGCTTTTTTCTCGAGTAGACTCATTTTATAATTCGTAGAG
CATGCTACTGCTTGCCGCCTATTTGTTAAAGCGCCTGCGTACCTAGATCTATCTTGCATA
ACGGCAGTCTGCCACCTAGAGACGTCTCTTCTCCCTTAACCGACCCGGAAACAATCGCCT
CGAGTGCGGCCCCATGCCGTAAGCCCTGGCCGGCCGCAATGTCCAGAGCTGTAGCTGCAG
TTGTAACTCGGCCAGAAGCTCAGCCATGGACCACGGTCCAAATGGGACGACCGTGCCCGC
TGCTGTCGATGTCGCCGAGCCGGCCATCATGCCAGGCCCCCCCCCAATCCCGGGTCGCGC
ACCAGCTTTACGCACCGTGATCGATCCATTGTCCACAATCCAATTATCGCGTACGTGCTG
CACGATCCTTCTGTTGAATTGGTCCACTTGTGCCGCGTCACCTGGTCCACTATTGCCTCC
CGTGTACCTCCTCATGGTGTTCGCGATGGAACTGTTTTCGCTGCGCTCCCCGGCGGTGCA
ACTGTTGCTTGGACTCGAGGACACGGTGCTGTTTTCGACTACCAAGAATGACGAAAACAG
GGTCTTCGGGCCCAGTTGGTTGTTGGCATCGTACGCTTCGTCGGCAACGGCGTTGTCGGG
ATGGACGTATCGTCTTCGTTTGTCGGCACACACAGGTGCGAGATCGGCCACAGCAGACTC
GATAAACTGGAAGTATCTGGTAACGATATCGTCGAGCCTCGCCTGTATGGACGTGGCAGT
GGGTAGGTACGAACACGTCATCAAGTATGGCTGTAGAAGGTTGGCCAGCGCTGCCAACTG
GCTCATCGTATGCACCCGTACACAAAACACCGTCGGCTGTGGGTCACCGCCAACCGCTTC
CGTGCCATCACCCAAACCAGCTTCACGAAATGTGAATCCAGTACGGGCCGCGTCGGCTGC
CAAAGATACCGCTGCCCACTGGAACCATGCCACAATGTCCTCCAGCAGCCCAATCACTCC
GCCCGTTACATTATCGTCGCCAATGTCCTTGGGCACAGACGATCGCGTGACAAACCGTTC
CATCGCGCTGTAGTACACATCCAACAACGGCCAGGCTTCTTCAGCCTCGCTTGTTGCGCG
AAGAATCGCAGGTAGCATGCGTTCCAGCATAAACCCCAAAATGTTGTCGTTTTCCATGCT
CCGTTCAAGGATCTTGCATTCCTGGTCGAGATTGTTATTGGCGAGCGCAATATTGAAGTT
ATTATGCAGGTAATGGAAGAGCTGGGGTGCAGCTGTAGCCTCGCCTTCACTGAGTCGCAA
GCCGTATGTTATGATACTGGCGGTCCGCAGCTGAGGGTCTTCGGGCGAAGGCGAAAATTC
CTGGCTTTGGTCGTAGAAGAAGGTGTCCAACGAGCAAATGTCACTGCCGTGTGACCGGAT
CAACGCGACAATACCTCGCACAAAGACAATGTACTTTTCGTGCTCGACGGGCTCCGTCTT
GGCATATCGTAGGTCCTCCTTCATTTGCTGCATTACAAGCTTTAGGGCTCGCGCAAAATC
GCTGCGCAGCTGTTGTCGCCGCGTGGCACCGTCTGCATCCCGCAACTGTTGTCGTATGGA
CGTCATGACACAGGCGAAGTACGCGCGGTTGGTGTCGTAGCTGGGTGCCTGATCGTTTGC
GGGTATATTTGCTCGCTGAACGAAAGGAATATCGTGATGCTTTAGAACGTCAGCGAGTCG
GTTCTCGTAAGCCAAGAACTTCTGCGGCTTGACAATAGCTAGCATCCACAGCTCTAGGAT
ACTGTTTCCGAGGTCCTTAAAATCAAACACGTTGCTCCGCAGTACAGCCGATACAAAAAG
AGGTAAGAACTTGCGCTGCAAGAGGCCCGGCGCGTGTGGCAACCTTTCAAAGATGCAATA
GTCGCCGGATCCAAAGAATCGGGACAAGCCGTACAGACCAGAATGTATGAACCGACTTGC
CAGACGAGCTGCAACGGTAACGCATCGTTCTGTGCATGCGACTCGTCGATCGGCGGAGGA
CTTTGGTAGGTCCTCCCATGACATATGTGTGATTGTGTTGCTCAGATGGAAGAACCCTTT
GGCCAGCCTGTGATCAAGCATCAACACAGCGTCGTCTGCCTCTTGTGGATCTGCGGCGTC
CGCCGAATTGGAGTACTGCTCGTCCACGGCCTTTTCGAGACGATCCATATAATGATCCAC
AACGTCGAGAGCGGTGCTGAGGATGCTCCAGTTCGTCTTAGGCCCCGGCAGATCCATCTT
TGTGAAGATTGCACTCAGCTGGTCGACATTGAAACAGTATGTTGCCACCCCAAGGGACTT
AGCATGCCGGAGAACGTCGAGAGAAGACACAACGCACGCATGCAACACATCCATCGCGGC
TGCCTTATTGGCAGCAGTCATAGCCTTGATTATATCAGGGCTAATGCCTTGCATCATGGC
TGTTGACAGGTTCTGAAATTGTCTGTGCATATCCGTTTCTGCGGAGAGATATTGTTCTAG
CATTTGTTGGAAGATATTCTTCATCCAGGAATTGAAGCTCTTGAAGATGCCGTAGCCTTC
ATCGGCGGCAATCACAAACCGCGCCAGCTGATTCCAGGCACGGATGTTTATCAGACAAGC
CTCCTTGTGGGAGTTCGCGGGCACCACAAGTTTTTCGATCTGATGAATAGGTGGTCGGAT
GTCGGGAGGTGTAGCCCAGAACAGGGTGCATAGCAGGTCATGGTGATTTCGAAGGGCAGC
GAGATCTCTCTCGTGGACGTCCATTTCTTTGAGCAATTGGCGGTCGTGGTTCGGAAGTAT
GCGGGAAACCAGGTTGGTCAGCTCTTTGGACTGACCGAGTTTCTTCAGCTGCAGGATGAC
AAGTCCAAGCATTTTGATGAATATGTGGAAGCACTGGTCGTCTGGTTCAATGGCAAGTGA
TGGGCTGCCCGCAAGCAGTTCAAGGAAGTGGGGAGACCGATGTGCTTCTTCGTTCCGCAA
GTGTGCAAAACCTTGTGATCCATAAAAGTCGAAGATTGTGCCGACGATGGCCTTGCAACG
GCGCCAGCCCCATTCCTGGACGAGGTAGTGACAACGGCCTACGATGGCTCGGCAGTACGC
ATTGAAGCTCGGCGATTGGTGCGGGTTTGCTTTGTAGAGTCGAAAAACTCTGTCCAAGGC
CTTCTTTGGAAGTTCCCACCCATCAAGGGGGATAGCCAGCCGCATTCCGGGCCTGACCAC
GCCGGAGCTGTCGAATTCGCCTAGGGGAAGAAGCGTAAACATGTCCTCCCACCACTGTTC
AAACTGGCTAGCATTTGTACAAGTACTAATAGCATTATCAGCAAGAATAACCGAGTACGT
GACGTCCCAAAAGCCACCTCGTGGAATTCTCGCATGCTCCAAGACTTGCATGAGAACGAC
CCATGAGCTCAATACTTGCATATTTCTTCGAATGCCACGGTCCCGGTAAAGGCCCCGTTG
AAAGTCGCTGTAGGAGGTACGTATATCGTCAAGACCATGCTTCATGAGAAGCTGGGCAGA
CTGCTTTGCAGTTGACTTAAGCATATCTTCCACCTGGAACGAGTAGGACACGCATTCTGG
CGTGTCTCGGCAAAGTTGCAGGAGCCATGTGTTGATTGCTAGAATCCCGGTCAACGCCGC
TAGGCGATTGTTCCCTATTGAGTCGCTTGAGGGCTGTCCATGTTGCAGGTTCGACGCTTC
AAACCGGCGAATGAGGCTTTTGATAACCTCAAGGTTTCGTACAATGAAGGCCTTTCGGAC
ACTTGGCGAGGATGCCGCCGTGGCTATGGTAGTTTGGATAAAGTCTAAAAGGAAATTGAT
CATTGTATGCACCTTCGGCCCAGCAGGACTAGGTGATGAAGCAGGTGGGTGAAGGCTATC
CGCCAACCAGTCCATGAGGATGCCATATTCGGATGATGAAACCTCATCCCACACACTCCA
GCTGAGCGTCCGCTCGCCTAGTTGGAATGAAGTTGTAAGGTCTGGCCTACGGACAGGCTG
CGAGCTATCCGAAGAATCCATCCCAAGGGCCAGACTGAGCCGGCCACTGCCGATGAGTGT
GCTTTGATGGAAAAAAATGTCGCCGTCAAGAGGGAAGACATCAAAGTGTTGTGGGTACTG
CGATCCGAAAGGCCCTAGCCCATCCAGTTTGTTCCTATCGAGGTCGGCTGTATCGGCCAC
GAAATTGACCTCTGCAGGGCCAATATCCAGAGGAATGTGATCCAAAGCATGGGCAAATCG
CGGTGCAGCTGTATCGACCTGCCTTGGACTGTAGCGCTTGCGGAATCTTGACCGCTTGTT
GCTTTCAGGCGTCTGCTTAGCGGTAATGATATCATACTCCCGTCGCAAAGGTTGAGGCTC
GATTTCTTGGTCCAGTCCAATGCCAATTGGCTCAAAAGAATGGTCGTCCACAGAAATATC
GTCGTCGATTGCACCGTAGGCAGATGCCTGGTCGTCGACAAATTGCTCGAGTCGCACGTT
CGGTAGAGGGATGGCATCCCGCCGCCGACGGCAGTATAAGTCATCAAGCTCTTTCTTTTT
TGAAACAAAACCAGCCACGCCCAGCTTGCTTCTCGCCGCAACCTCAAGTTGAGCTGGCCG
CATCATTAGATCCATGTGAGAGGCCATGCTGATCCGCAGGTTGGGTGGGCGTGGTAGTGC
GGCAAGCTTGGTTTGAGGGATGCGGTTCACGAAAGCTCCTGACTGGCTCTTCTTTACAGC
GTTTGATTTTTGTATGTGCTGTGGTCGGGGAGTTGAGTGTGGTGCAAGATTCGGTGACAT
TTCTTGAAGCGGGGGCTGTTGTCCAGACTGTCTCGGCCGTCTTGGTGGGTTTGGAATCTT
GGGCCTGATTTTCCCATCTTTCCAGTCTCGCAGGACAGATAAAGCGTCCACGTTGTCACC
CCGGCTCCCCAGGTTGATTATCTTTCTAGAAGGGCTCGTCTTTCCTAGCGTAGCCGTTCG
CCTTGCAGTACGAGCCGCAACACGGATGAAGGCTGGTGCTGCGGGCTCAACGAGATCGAG
AATGCTCAGCATAGGAGGAGTGGCGTGTCGTTTCGGCGTTCTCCTGCTGCTGGCTGTGTG
CAAGTTGCTTTGTCGTCTGCTCGTAGACGATGATTGTTTGCGGGGGATTCGGTGACTGCC
TGTAGAAGCAGAAGCAGATTGGTGCATCAGCTTTGTGATTTTGGGCTGTCGTGTCTCTTG
GATCGGAGTGCTGCTGGGCACACGATGCGTCCGCATCCTTGGTCTTTTTGGTCGGGGACC
AGACGCTGCAGATGACCTGGTTCGTTTCACTCTGGGCGCCATTTGATCAATGGAGTTGTC
CTCCATCACCGAACCAACATCTTCGTCGTTAATGAAAGAAACAATTGGGGTATATCCTTC
CTCATCCGAATCCCATGATTCAATCACCGGTGCCTTTGGCCGGTCCCCCATGTCCACCAC
GCTGTAACTATCATTATCTATTTCGTCTTCTGATTCGTCAAATAAAGAGGTGAGCGTTGC
CAGAGAGCTGGTGGTCTGGCCCTGCCTCGGCAATGCAACGCCCTTTCTGGTGGCCTGGTC
GTTATGTTGCCCAGGTCGCCTCTGGGTGGCCGGAACCCTGTCAACGCCGACCCGTGTTGA
TTTTTGTTGATCAAGCCGTAGCCAAGAAGCGGGCAGAACTCCTTTGATCCGCCTGCTGTT
CTTGCGTACGGCTTCAGAATCGCTATGGCTCTCTTCCGCCGCGTCGTTCGGTGGGGACGC
AGTGCATTCCCTCGCGTTAGTGATTTCAACCTCGTCATTGTAGTCGGCACTAGCATCATC
GTCCAAAACTGCTACACCTTTTTGCCTTGAAAGAAAAGCAACTGGGGACACAGATCGCGG
CCGAGATACACGCATTCGTGCAGCTGAACGGGGAGGCTGGTCCGGCGACGAGTCCATACG
GACGGGTATCCATTTAGCACGAGCCGACTGATCTCGAAGAGCTGCATCTACCAGCCGTGT
CCGTTTTGCGGCTGAGGCAGTCTTGGGCGAGCTCTGCCGTTTGAAAATTCGAGCCAGATG
CCTCTTGTGTTGCCGATCCATGAAGGTTTGAGGGGTTGGGAAGTCGTCCTCATCGGGCAG
GCTTGTGTTATCCGTTCCGTTGTCGGCTCCATCCTGGCTGCTGGGAGGCAGCAGGCGATG
TGCGGGCGTTGATGTTCGAGGAGTTAAGGAAGACAGGGCAATGTCGTCGAGATTAGCTTG
GCTGCTAGGGAAATCATATAGGCTATCGTCAAAAAGAGTAGCGTCGTTCTCTGGCCGTCT
CCTTGGCAGTTGACTTTCTTCTTCGTCTTGCTGAAACTCCTGTTCTTGCGAATCCTCATC
CACGACTTGTTCCCGTGGAGCGCTGCCGTACTCGATTCGAACAGGCTTCACACCGTGTGA
TTTCATGGCAAGTGCATACTGCGCACCTTCGAGCAGATATGGATGTTGTTGAATCGGCTT
TCGAGGTCGAAGAGATCGTACGAAACCTAGTCGAAAGGTAGGAGGAGACTCAGGTAGGAC
GGGAAACGGGGAAGACATGCGAGCCACTTCGTAACCTCCAGAGCTTCGGCGAGCTGGTCC
ATCAGCAACGGGTGAGGGTGATCGCGAAAGGATGGAGAGAGAGGACGAGGGAGAGAATGA
GAAAGGGTCGGCAGGCGGCATAGACGCAGCAGCTGGGGATTCGTGAGATCGTGGTTGTAG
GTCTCCTTTCTTGGGTGTTAGTGAACTGTGTGGTATATCGGAATGGCGAGACCGTTGTGG
CTGCAAAGAGGCCTGGGAAGCCCGAGGTCCTTGGGACTGCTGAGATTTCTGTAACTGGCG
TAACGGTGTGTCCTGTCCTGAAAGTACGTCGTTGTCGTTCGTCGTCCGCGCATGTACTAT
ATTGTTGGTCGGTGCTTCGGGAATGCTGATTTGTGGGGGGCTTGAGCGTAGGTCACAGCG
CGGCTCTTCATCCAGCTCGTTGTCCTGGAAGCCGTCATTGACGAGATCGATCTCGTCAGC
TGAGTCTTCGGGTGGAAAAGAGACTCTCCGGGGTGTCGAGATCCGTGTTGGGGACGGTGT
TCTCGGGCTCTGTGCTGCATGTCTCGATTGCGAAGACGAAACTCGCGTGAAGTGGTTATC
TCGATGAGGAGAAAGTACGATCTTTAAGAACGGTTCCCCTGGTGTTTTTGCGTCCCTGTT
GCTCTCTTGAGTCTTTACAGCAGTATCGCCATCGACCTGGTCGTCCTGCAGTGGCTCTTG
GCTACCGAGCTCTTCATCGTCGGAATCTGGGACCTCGCCCAGCAGCTGCCAGTGTCTCCC
CATTGAGTCGGGTGCTGCATCATAAAACGGAACCCATTTGTGTTTGTGTCTCTTGTCGCA
TCTGGGGTGTGTGCTTGATGTGTACTTGGAAGTCAATGGTGATGATATGATAGTGCAAAT
AAGGTGGGACGCGTCTGCCAGAAAATCTGCTGCCAGAAGACGCGTCTGGCGGCACAGAGG
CCAAACCCCACTAAAGCGCCCACTAAATCGGCCTAGCCCAGCGTTACTGCCCATTTAACA
GCAATGCACTGTTACGAAGCACTGTACGGCATACAACGTAATTACAACGTAAGCCAAGCT
CTCATGCAAATTCATCATAGCGCACGACTTCACGATTTTCGCCTCTTCTATTCGTGGTCA
CTGAGCCCTGTCGAGGCAGTTCTGTCTTTCCTCATCACCATCATGTCTTATCAGCGAATG
ATTCCCCTTGGTCTGGCTGTCACTGCCGGTGTCGCGAACGGTACGCATCTCACTCCTTAT
CAGAACTTGCGAGACACGCCTCGTAGCTCAATTCGCCATTCGTCTGGCTCAATGCAAAGC
GACCAGCTAAGCAATGAGAAACTGACTCGATTACCAAAATTCAGGAATATATGTATTCAA
GCCCTATCTTGAGGGCAAGGATGAAGTAGAGAAACTGGACCTCCCAAACTCGTAAGTATA
CCACCACCCTATGATATCTGATGCCCCTTCCTGGCTTGGATTTTTTGGCCTATTTTTCGG
TAAATGTTGTACTGAGGCATGCACGTGTTGACTGCAGCAACTCCGACGGCGAACCCACAC
CCTCGCTTTCTAGTGCACTAGAACCGCCCCAGCAACCAAACTCGGACGCACAACCAGCAG
CAACAGAGAGCACCTCCAGGCGGTAGACCGAATGGCAGCAAAACGGAGAGACTTTTATGT
GCACGCCGGCCGTCCTTCGGGTTTCATACGGAGCCTGGCCATATCAGGCGCAAGTGACTG
CCATCTGGAAACGTTGTCGACCGCAAAATGGGGCTCTCCAGTGGACTAGCGGCGTCCCAG
CTAGTTCTGTCAGCAAGTTGAATGGTCGAATTTCGCGAGCTCTGATTGGCGAATTGGGAG
GTGTTTCGCCTCATGATCAAAATAATTTGTGTAGTCGCGGGAAGGCACCGCCAGATGAGC
AGTGATTCGCTGTAATTATATATAGTGCTGTGCAAATACAGTCTGGGGAGATCGTCAAAG
GATTCAATTACAGGTTTGCATGTTTTTACAGATTTTATTATCTTCAATGATCGAAAGCAA
GTATTGTCCAACTGTAAACGCTGTTGTCGTGCATCCTCTTGCTCAGCTTAACATTGTCGA
TGATTGGCTCGTCGGGATTAGTCACCATCGGAAATTGTTAGGAGGGGTGGGACGACATAA
TTGCGAGCGATTTCTTTCGTCCCGGCAAGCTCCCTCGGGTTTTTGGTGGAGCCCTGGGCA
GGTTCTGTCATACGATCCCGAGCACCCAACTAACTGTGCATGCCACCGAAACGAAATTCG
TCGCTTTTCACTTCCTCGTCCTCCCGACTACCACCGCTGCCTTGTTAACGTCATCGCCGA
CCACGACACCGCCACCCGACGACTTCCCATCGATTGAGCTCTTAGCCTTCTCCTTTTCGA
TTGCCAATCTCCCCTCTTCCTTACTTGCAGCCTTTCTCTGCGACTGTCAGCGCAGAACCC
GGAAAAATTTTCACCATTTTGAGTTAAATCTCCCTACGCCAAAGCCATTTCCACGATGTA
CCGTGTCCGGCCGACTACCCTGGTGCGCGGCACCACCCTCGCCCAGCGCGCCGTGCAGCA
GCCGCAGGTCGCTTCTGTGGCACGCCGCGCTGCGTCCACCCACGCCATCTCGAACCCGAC
TCTAGCCAACATCGAGAAGCGGTGGGAGGGCCTACCGCTCCAGGAGCAGGCCGACCTTTG
GATGGCCCTGCGCGACCGCATGAAGGGCAGCTGGAAGGAGCTCACCCTCCAGGAGAAGAA
GGCTGGTGAGTCAATCCCTGTTTGTGATACAGATTTGTGGTTAGTTGCGAATCGGGTGCG
GACCTTCCGTGAGATGCATAATCGCCGTCGGAGCACGCGGGACGCGCCACGCAGCGGGGT
TGATATCAATTGACATCTACCATTGCATGGAACTGCTGCATTTGATGAAACCAGCGTTAT
ACGACCTCGCGTGATGGACCATTGTGATCTCCTGGACATGTGTCGAGCTTGCATATTGCA
CAGATTGTCATCATGCTACGTGCACTATCAAACTTTGGTCAAGAATACATCAACTGACGA
TTTTCTCTCTTCTTCCATTCATCAACAGCTTACTGGATCGCTTTCGGTCCCCACGGTCCC
CGCTCCCTGCCGCCGCCGGGTGAGGGCAAGAAGGTTGCCCTGTACACCGTCTTCGGTGTC
GGTGCCTCGCTGCTGCTGTTCGCCGGCCTGCGCCTGTTCGCCGGCCCCGCGCCACACACC
ATGAACCGCGAGTGGCAGGAGGCTTCCAACGAGCGTCTGCTGGAGCAGAAGGCCGACCCA
TTTACCGGAATCGCGTCCGAGGGCTACAAGGGCAAGAGCCAGATCCAGTCGCCTCCCAAG
CAGTAAACATCTGTCGCTTGCTATTCTCTCTGCTAATTAAATAATCTTCATATTTTATTT
CCTTTGTTTATTTCTCGTTGGCGTGATGCTGCCGTGTTGGTCTCATTGTTTATGAACGGA
AAAGTGATATAATGGCACTCGGAAAAACGGGAGGTCATGGGGCAGACATAAAGGAACGAA
AGTATAAAACACGCTGCATGTTGCCATGCTTCCCGGCTCCAGGCCCTATACGCTCCTCGA
AGCCACATACACCTCGGTGCAAAGACTACGTGATTCTATATAACTACCCGAAATGGGGTC
TTGAGGACAGATCCAATATTTGCGGCGGTGGTACCGCTGACTGTCTTAAATCCCGGGTAT
AGATACATATTTATTATTCATACGACAGCATATTCATTGTTGCCCACTATTGAACAAAAA
GTACGGCGCTGTATCAATTGATAAAAACCAATAAAAACACTCCGTCGTGATTTGTACAGG
CCGCCGTTAGGAATTTCTCCTTTATGCACCACTCTGCCCAGCCTCTCTCAACTGCCCAAA
CGAAACACCACCATTCGTGTCTCCGATTGCATTAAGGCCCTCATCCTCGTCACGTATCCG
CCGCTCAATCTCAAATCGCCCGTCCTTGCCCCAATATCCCGGCTTTTCTTTGCCCTTGAC
GCACGCCTCTGTGATCAATACATACGCCATAGGAGCATCGAACATGGGTTCTGCGAGAAC
ACGCTCCATCTCCATTTTCAGGCCGCGGGCGCCGGTCTCGTTCTTCTGTGCCCGTTCGGC
AATAGCATGAAGCGCCCGTTGTGTAAATCGAAGGCGGCTGGGGTACGTTTCAAATAGAGC
TGTGTACTGTTCCACCAAGCTGTTGCGAGGCTCCGTCAAGATGCGGTATAGTTCGTCAAG
CGACAGTGGTGATAATGCACAGATGTTGTGCACGCGGCCAATCAGCTCCGGGATGAACCC
GAAGGCCTGCAAGTCCAGTGGGCTGGCGAGGTCCAGGGGTGTAAAGCCAACAGTTGTCGG
ATCCACAAACGACGGTTGGTGAGGAAGATGCGCGTACGCCTCCAATGGCAGAACGGCTTT
GCTACCGGACAGAGACGAGCCCTTGGTGCTTCGAATCTGGGACCCGAATCCGATGGACGG
CTTGGCCACTCGACGAATAACGTGATTATCCAGCCCAACAAAAGCGCCCGTAAAGACAAA
CAAAATGTTGCTCGTGTCGATGGTGTATTGATCCATCTTTGCAGATGGTGGTGTTGCCTG
CGGCGGTGATGTTGAGTTGGGCGACCCGTAGGTGGTCGTGATTGGGTTTGCAGAGCGGGA
CGATGAGCGGTTGTCTTTCACGCTGACAGTAACTCTGGTTCCTTCAACGAGCTTCAGAAG
AGCCTGCTGCACACCCTCTCCGCCGACATCGCGACCGTGCGTCGTCTCCCTTCTAGCGAT
CTTGTCAAACTCATCAAGGACAACGATGCCATACTCTGCAGCCTTCGTGTCGTAGTTTGC
TTCGACAAGAAGCCGCTCGATGCATGTCTCGACATCCTGGCCAATATAGCCAGCTTGGGT
GAAGCTGTTGCAGTCACTTATCGTAAACGGGACATTTAGCTTCTTACTGAGTGTCCTATT
GCGCCAAAATGTTAGTAACAAAGGCATCCCAAAATAAATCAGAGTATCGGTCTAGCATAC
TCTAGAATGTAAGTTTTACCCACGCCTGTAGGGCCGATGAGCAGAATGTTGCTCTTGTCA
ATCTTGACGTGCTGAGGTATAGATGTGTCTTCCTTTGCGTAGAAGTTCTCGGTCGGGTCC
GGGTGATGCTCGGCGAATGCCGCCTCCTCAATGCGATCGGGGAACTCGTCTATTGATTTC
CAGTCAGCAAACCGAATGTGCTCACGTGGATCAAGAGATAACGTACCATCCATGCCACTT
TCATTGTGTTTGTCGTGAAGGTCCCGGTCTCGGGCAAAGCGCTGCCGCTGCATCTTCTCG
CGCAGTACGCGATCCGAGTCGTCTTGGTGGTGCTTCCGCCGGAGCCGTTGGTAGTGGTTG
AAGATTGTAGCGCATATTGTCTTCTTCGCTCGATCCTGGCCAATAACATACTCGTCGACT
CTCTTCTTTAGGTCGCGTGGGTAGAACTGCGGAACGCCGAATTTGGCCTTATTGAACATA
GGCCCACGGCCCGCGTCATCGGTCGGGTCATAGCTACTAGAAAAGCCCGAACTGAACTTT
CGTGTCCGCCGACTTGCCGTCAAAGCGCCCTGTGAAAAGGAAGCCCGCCTACGGTGGGCA
AGGACAAGAAGCGGCTGTGCAGGTGAAGTGACACACCCTGACGCAGAAAACAAAACTCCG
AGGAGCGCGGCAGACCGCGGCTTCGCAGCGATGGACATTGGGCGATCTACAGCTCGCCGA
ACATGCTCTAGGTATATATATTATGTGGTTGGCCGGAACGTATTTGAGGAAGCACGAATG
AGTCAAATGTTGAGAGAAAGTGTCCTTGTCACCTCTTCATTCGACTCACACAGACGGCTT
GGGTCGGAATATGTCCGCCGGAGCGAGATCGGCACAGCGAGGCTGCGGAAGTCGTGATGC
AGCAAATGGCGTTTGTAATACGGGTCAATATCGCTTGTGAATGGAAATAGATATGGAGAC
AGGGCGGAATATTCGTAGTTGGTAGATACAGCGGACGCCGCAGTTCGTTGTTGAGCCAAG
GTTCCGATGTCACATACAGTTTACGCAACAGAGTACGTTGAGGTGCTGTCAGTTGTGGTT
GGCTGCTTCCCCACATGACCGATGCGCGAAGACCGATAAGAACAAAGAGAGACCTGATTC
AGTTATCGTAGTGGCATGACCTTGCCAGCTTTCACCTGCGCAGCTCGCTGTGCGATAGTG
GACTGCAACACCAAGGCTAAGATCTCACTGGGGCGACCCACGAAGTGTGCCTCGACCGTT
CCTAAGCTACTACTAACCGGCTAAGGTGTCGCACCCAAGCAGACGCTGTTCCACAGGCTG
GACATAAGGCCTCGGAAGGAAATCTGGATGCACTTTCCCTTCTCAGAATTGCGTGTAGGT
TCAGAACCAACTTTGGGTAAGGTGGTGCGCCTTCTTAATACGTGAATTTAGAATCAGAAG
CAAGAATGCGATCATGGAAGCGGCGCTAACTAATCTTAACCTGCTCATTACGGAGAATTG
CTCGTTCGAAGCTGCCAGGGGCGAGGCAAAGAGCATGTCTCTCGTGTTTTCTGGTACCGG
CTAGGGTCGCATGCAATATATATCTTTTATACAGCGGGCCTTTAGCGATTGGCCAGCTGC
AATTCTGCTAAAAAATTCCTGCGAGAAATTCGCCACGACGTCATCAATATGTCGAATTTC
AGGAGGCATAGCACATGGGGCCTAGAGGGAAGGAGCAAAACAAAACTGTTGGGGGGCTTT
CTTCTGCCAAGTGCAAACCCGAAATCGAATGGCAAATAAACAAAGAACCGAAAACAGAGA
AGGGCCGTGAAAATTCTTCGGAAACAAGACAAACTCAAAGCAGCCTCCCATATTCTGAGA
CCCCATTTCAATTCCAGTCACTCACCTTGTCTTGCTGCTCCCAATCCGGAGTGCTCCCCG
TCGCAGCGAGCTTTCGCGCACGCCGTAAGGTCTAGCTCCTTATCGCCCCATAAAACATCA
TAAGTTCGGGTCTAGACGTCAGAGCTTGCAACTTCTCAACACCTGCAGCTCGCCTCTCTC
AGATTTCCTTTTATTTCACTCGTTCTCTTTTCCCACAATTTACGGTTTTCTGCGGAGACA
AGAATCAGAGCAATTGACACACACAACCAAGCATTATGCCTGCCATCGAAACCCAATCCG
CCGCGGCGTCGACCGTCGAGGAGCTGCCTGGGGATGGCACAGGTGAGTGCCCCACTCCTC
GATCGTGAGCTTCTAGACTCCTGGGTCAGCTCAGCAAAACATGATGGGGGGGAGGGAGGA
CATTGTATTGACAGCTCGACATTAGGTGTTACCGTCATCGACCCGTGGCTGTCGCCGTTC
AAGGATGCCCTGAAGAGACGATTCGCCAAATCGAAAGAATGGATTAAGAAGATTGACGCC
ACAGAAGGTGGCCTTGACAAGTTCTCAAAGGTCAGTATCGGCTTTCTTTGAACTCGAACC
GCGTCTGCGGCAGAATGCTGACCTTCGCAACGTATAGGGCGCCGAGATTTTTGGTCTGAA
CATCGACAAGGACAACAACATTACCTACCGCGAATGGGCACCGAATGCCACCAAAGCCTC
TCTTATTGGCGACTTCAGTACGTCCGAATGACCCCGGCCATGCCATGCGAATACATAACA
TCAAGCTCAGTCGCTAACGGTCACAAGATGGCTGGAACCATGACTCTCACCCCATGACCA
GGAACGATTTTGGCGTCTTCGAAATGATGCTGCCGTCCAAGAACGGCGAGCCACAAATTC
CTCACAACTCAAAGATCAAGGTGCGTTACCTAACCTGCAATCCAAGTCTCCTCAGCAGAT
ATGTTACTGATTGCTGACTTATATTGCTTTGATCGTTAGATTTCTCTCGTCCTTCCAAAC
GGAGAGCGCGTCGATCGCCTACCGGCGTGGATCAAATATGTCACCCAGGACCTCTCCGTG
TCACCTGCGTACGACGCCCGCTTCTGGAACCCACCCACCTCGGAGCGGTACGTCCCAAAG
AACTCCCGACCGAAGAAGCCACTCAGTGCACGGGTATACGAAGCACATATCGGCATCTCC
TCCCCAGACCAGAGGGTCGCAACCTACAAAGAGTTCACAAAAAACATGCTACCCCGGATC
AAATTCTTGGGGTACAACGTTATCCAGTTGATGGCTGTCATGGAGCACGCATACTACGCG
AGTTTTGGATACCAGATCAATAACTTCTTCGCGGCCAGCAGCCGCTATGGGCCCCCGGAG
GACCTCAAGGAGCTCATCGACGTCGCCCACGGGATGGGCATTGTTGTTCTCCTTGACGTT
GTGCACAGCCACGCTTCCAAGAATGTTCTTGACGGTATCAATGAGTTTGACGGCACTGAT
CATCAATACTTCCATGAGGGTGCGAAAGGTCGCCACGACCTCTGGGACAGCAGGTTGTTC
AATTACGGTCACCACGAGGTGCTGAGGTTTTTGCTCAGCAATCTGCGCTTTTGGATGGAC
GAGTATGGCTTTGATGGTTTCCGCTTTGACGGCGTTACCAGCATGCTCTACCTCCATCAC
GGTATCGGAACGTGAGTAGTCATTTTTTCCTGTCTGTTGTGCAAATATTTGCGTACATCC
CCATCGCTAACTCACAACAGGGGCTTTTCCGGCGGCTACCACGAGTACTTCGGTGCCGAT
GTCGACGAGGAGGCTGTGGCCTATCTTATGATCGCAAACGACATGCTCCATCAGCTGTAC
CCCGAGTGCATCACGATCGCTGAGGACGTGTCGGGCATGCCGGCCCTGTGTCTCCCTATG
GCTCTTGGTGGTGTCGGTTTCGATTACCGCCTAGCCATGGCGATTCCCGACATGTGGATC
AAGATTCTCAAGGAAAAGAAGGATGAGGACTGGGATGTGGCCAATATCTGCTGGACACTG
ACCAACAGGCGTCATGGTGAGAAGACCATTGCGTACTGCGAGAGTCACGATCAGGCGTAA
GTACCAAAAATTTTGGTGGAGATGTTGCCTGATTGAATGATACAATTGACATTGACTGAC
TGGTTTTCTCCTTAATAGATTGGTGGGCGACAAGACACTCATGATGCACCTTTGTGACGC
CGAGATGTACACCAACATGTCTATTCTGTCACCATTGACACCCGTCATCGACAGGGGCAT
GGCTTTGCACAAAATGATCCGGCTTTTGACCCATGGTCTTGGAGGCGAGGGCTACCTCAA
CTTCGAGGGCAACGAGTTCGGGCATCCTGAGTGGCTTGACTTTCCTCGTGAGGGCAACAA
CAACTCGTTTTGGTATGCCAGACGGCAGTTGAACCTGACCGAAGACCACCTGTTGAGGTA
TCAGTTCCTCAACAATTTCGACAGCGCTATGAACCAGCTCGAAGCCAAGTATGGCTGGCT
GCACGCATCTCAAGCCTACATCTCTCTCAAGAACGACTCCGATAAGGTTATTGTGTTTGA
GAGAGCCGGTCTGCTATTCATTTTCAACTTCCATCCGTCGTCGTCGTTCAGCGATTATCG
CGTGGGTGTCGAACAAGCCGGTACATACAAGATTGTGTTGAGCTCAGACGACGAGCAATT
CGGCGGCCACAAGCGGATCAATCATGAAACAAGATTTTTCACAACGCCGTAAGTATCGCT
ATTCCGGGGGGGAAGGGCTAAGATTGGCGCTTTCTAGTCCAAATTCGAAATACTAAGATG
AACACAGGATGAAATGGAATGAGCGGAGCAACTGGACGCACGTCTACGCCCCGAGCCGAA
CAGCTATTGTAAGTATCAAATGTATCTCCAGCAACCATAGCCGCGCCCCTAGAATCCTGT
TCGGCATTATCGTGTCCCCACTACTAATGCCCTTTTTTCTTCCCCAGGTCCTGGCACTGG
AGTCGACGACTTAGCATACTTGGAGATCAATGGTTGTTAAGACGATCTAAATTATAGCGA
ACGAACTGCAAATAATGGCAATATTTTTCATAGGCAAGGTCGCCGCTGCACCATGGGCAT
AGATTGCTAATTGGACAAAATGGGTATTAATTTAGGTATTTTCCAGGTTGTAGCAAACTA
TCATGAGCGTTATCAAGATACATCGGAAAGAGCGCTTTCCTCCCTTGTTTTTGCCAGATT
CATTGCAAACAGAATGTGTACCTGTATTTTTCAGGGGCTCACCAGTGGCAAGGGACTAAA
AAGTGAAAGGTTGGCGGTACCTGAATTGGCGGGCAGCTACGCAGACTCGCAGTTACGGGG
GGCAGGTTGCGTTCGGGACATTCCACGTGACTACATGGGTCAATTACCAGCGTTCATAAA
TCACGTGAACGAACCATCCACCGGACCACCAAAGCAAACACTCAAGCCAGGAAGCTTGGA
AGAGGAGAACAACGGCGGAATGCAGAGCAAAAGGAGGAGACACTACAGAAGATCGGGTGG
GTCAGGGAAAAAAGAGACTCGCGGATGCTCCTTTTTTCTCTCGACTGATTGAGTGGGTTC
GCTATAGTGGGGCTTTCGGTTATTGAAAGGCGCGGGATCCCTCGGGAGGAAGGAGAAATG
CAGAGTGAAACGAGGGAAAATAGTGAGGACATAGTAGGAGCAGGGACCGCCAGAAAGGCC
AAACTCCCCCATAACGGCCTCAGTTGTTGCCTCAGGCCGCAGTTATTTCCGCCCCAGGCA
GAAAAACCAAAACAACCACAGTGCACTAGGAGCTCCTGTTTTGCTTCGCATTTTTTTTCC
CGACCTCCTCCGCAACCTTTCTCCTCCTTCCCATTCTCCTCTCCATATACATTTTGCGAA
GCGTTCCTTACCATCGCCACGATGTTCAAGAGGTAAGGACCGAACGACAACAGGCATTGG
CCTCAACGAACAACAGAATGCATATTGAATTGACCGCTGACCGCTTGTTTCTCCTTCTCC
AGCGCCAACTTCGCCAGAGCGGCTCGCGTAGCCCGTTCGTCTCTCGCGACGCCTCGCACC
GTCCGCCCGAACTTCATCACCCCTTCCCTCCTGCACGGCAGCCGGTTCGCCAGCACGTCC
AGTGTCGGTGATGGCAAGATTCACCAGGTAGGTTAACGCTTTGCAGAAGCCGACCTCTGT
TTTATTTTGTCCCGGCCGTCAATCGATTTTTCGGTCGCTGCATTGCTAACGGTAAATCCC
TCAGGTCATTGGTGCCGTCGTCGATGGTAAGATTCCAACCGAAAAACATTTTCTATCGCC
ATCGAGAGCCTCTTCGCAGTCGTCTGGACTTCGTCCAAAGCGTCACCGAAGGATTGCATC
GGATTGCTGTCGACCCTCCTGGCCAGACGCCCGGAAACGGAAATCCCGAAAGCCTCGATA
AACCACTACGCATGGTTCGTGCTTCTTGAATTGAGCGACAACTGACTTCGTCTTTTTCTT
TTCACAGTCAAGTTCGACACGGACAAGCTGCCCGCCATTCTGAACGCCTTGGAGACTCAG
AACAATGGCCAGAAGCTGGTGCTCGAGGTCGCCGTATGTTTTCTACCCGCTGCCGAAGGT
TTGGGGGGGGGGGGGTTTGATAAGAGGCTTTACACCAATGCTAACCATTCTTGCAGCAAC
ATCTGGGTGAGCACACCGTGCGCTGCATTTCCATGGACGGTACTGAGGGTCTCGTCCGTG
GTGCTAAGGCCACTGACACTGGTTCCCCCATCACCATCCCCGTCGGTCCCGGTACCCTCG
GTCGCATCATGAACGTCACCGGTGACCCGATCGACGAGCGCGGTCCCATCAAGACCGACA
AGTTCCGTCCCATCCACGCTGAGGCTCCCGAGTTCGTTGACCAGTCGACCACTGCTGAGG
TTCTCGTGACTGGTATCAAGGTCGTCGATCTGCTTGCTCCCTACGCCCGTGGTGGTAAGA
TTGGTCTGTTCGGCGGTGCCGGTGTTGGCAAGACCGTTTTCATCCAGGAGCTCATCAACA
ACATCGCCAAGGCCCACGGTGGTTACTCCGTCTTCACCGGTGTCGGTGAGCGTACCCGTG
AGGGTAACGATCTGTACCACGAAATGCAGGAGACCTCCGTCATTCAGCTTGACGGTGACT
CCAAGGTCGCCCTGGTGTTCGGTCAGATGAACGAGCCCCCTGGTGCTCGTGCCCGTGTCG
CCTTGACCGGTTTGACTGTCGCTGAGTATTTCCGTGACGAGGAGGGCCAGGATGGTAAGT
TTTTGAATTGTTTCCTTGTCTTAAAGTCCCAACACGACGAATCACTAACATACCAGTGCT
TCTCTTCATCGACAACATTTTCCGCTTCACCCAGGCTGGTTCTGAGGTGTCTGCCCTTCT
GGGTCGTATTCCCTCCGCTGTCGGTTACCAGCCCACGCTCGCCGTGGACATGGGTCTGAT
GCAGGAGCGTATTACCACCACCCGCAAGGGTTCAATTACCTCCGTCCAGGCCGTGTACGT
GCCCGCTGACGATCTGACGGATCCCGCCCCCGCCACCACCTTCGCCCATCTGGACGCCAC
CACTGTGCTGTCCCGCGGTATCTCTGAGTTGGGTATCTACCCCGCTGTCGACCCCCTCGA
TTCCAAGTCGCGTATGCTGGACCCCCGTATTGTCGGTGACGACCACTACGAGACCGCCAC
TCGCGTCCAGCAGATCCTCCAAGAGTACAAGTCACTGCAGGACATCATCGCCATTCTGGG
TATGGACGAACTGTCTGAGGCCGACAAGCTTACAGTCGAGCGTGCTCGTAAGATCCAGCG
TTTCCTGAGCCAGCCGTTCACTGTCGCCCAGGTCTTCACTGGCATCGAAGGCCAGCTGGT
CGACCTGAAGGACACTATCGCCTCGTTCAAGGCTATCCTGAGCGGTGAGGGTGACAGCCT
TCCCGAGGGTGCCTTCTACATGGTTGGCAACTTCGCGTCTGCCCAGGCCAAGGGTGAGAA
GATCCTGGCTGAGCTTGAGCAGAACTAAACTGGGTAACCCCTCGGTTTCAGTGTCTGGTT
TGGGTTCTGCAGGAATATTATTTTCATCCTCTTTGTAATCTACTGTCGTGTTCTCGGGTG
TGTGATGTACATTTTTTGTTGCCTGTTCTTCTTTTTTTTCTCGAGATAAGTAAAAAATCT
TGTATAAGGGGGGGACCGCAGCAAAAAGAATATTTTTCAAAGCAAGAGAAAATATATAAA
AAAGGAGCGTGAATCTCGAAAGCGACAAAACAACTTCAAATCTCAACGAAGCCCACTGCA
AAAGCGTTTTTGTGTTTCTCTACTCTTTATGTTTGGCTTTTGTTTTGGGCCTCTCCCTCG
CCCCCATCTTGTAAGTAGGAGCAGGAGCTGTCAATTTTTTCTCTTGGAATTTTATATCGT
TCCTGGTGATGTCTCCTGCAGTTGATGTTATAGCGGCCTGTGATAGTTTTAAGACGGGAA
AATTTACGGTTTAATACATCGTATATTGATCGTACTTGCTATTTTAATATATCTGTATGA
AATAGCGAAAAAGAAAAAAAAAATCGATAAAGGAAATAGGACGTGTGACACAGCTTTGTA
AGCTGTCGATTATTCTGTATATTCTAATACGATCAAGTAAGGATAGCATTTTAAGTTATG
AGGGCGAAAAAGATAAATCTAAAATCAATCAACACTCACACGTGGAATAAGATAAATAGA
ACGGAAAATAAATCTAACAAACTACATAGAAAGGGCAAGTAAATGCGATGAAGAATTTAA
TGGGAAAACGATCACAAAAAATGGAATTTCTGTTCTTTGACGGAAAACCCCTGCTGAGAA
GTGTATAACTTTAATGTTTGAGATAGTAGAGCTCGTGACTAGAAAGTAGAATAGCAAGAA
GCATATTGAAAAGAAGATTCGATTAAGACAGAGGTATTCATGGATGTGACTCGGCAATGC
GGCTCCCGCCGACTGGCTGGTATTCGCCACAACCCCCACGGATGAAAACAAGCCACCGAC
TAGGAAGGTTGAAGCGTCAGTTTTCGACTTCTTCCTTGATGTATGATGATACCATGCTAG
TCTTCCATCGCGCATCCTACATCAGTACATGTAGTTCTTTGCTTGTCATATCCATTCCCA
GTCTCTGTTTAGGCGAACATGAAGGGTACTCATTGCTCAGCCCCTACATCTGGAGAGGAC
AAGATATTAAACAAATACCTACCTATCACGAGGAAACCCTTTCCATTCGCAATGTCTCGG
AGGCAGACGACCGATACATACTTAAACGTATGCTTTAGTATATACAAACCTGGACCTAAG
TAGCATCGCTGAACAGGGGGCCGGTGAGTGCGAAACGAACGTGCGATTCATATTGGGCAA
GACTCCCATTCATCCACAGGACTATGGTATCTTATATCATATATATATTCTTAGATGCTT
ATTTTACCAAAGAGGGAATGCGAAGTGTATTTAATCAACCACCTTCCCAAGATCCTACAT
ATTCTTGGCCTAAGTGCTTCCTGATCTTCCAACCCCATCTTACAGGGCTACAGCGGGCCG
TGGCTGCGCGTGCAGATTTGGCACGGCAGCGCCGACTCTACGTTGGCCCCCGGAAACTAC
CACGTAGAGATTAAGCAGTAGACGTGTGTTTTAACGTTCCGCAAACACCGACAGATACGA
GGAAGAGCTACCGGCAGTCCAAATACCAGACGGATGATCACGGCGATCATGTCGAGGGCA
TCTATGCCACCGGCATCGGTCATTCCGTGCCATCCAATTTGAAAGGGGCTGAGAGTTGGT
TTGGGCTGGTGTGATGTAGATATGACGAAGAAATGACGCAGGGAAGACGTCGTGGTGTTA
GGTGCCCTGGGCATGTTGGAAAGGTGTGGGCGGTTGTATTTTAGGACAAAATAGGGCGTT
GTGATACGATTGCCATTTCGATCTATCTAAGTTGGCTGCGGTAAATATATTTTCGTGTGG
GCAAATCTCGTTGGTGCCTTCAAGGGTTTATACTGGTGGCGGCAATGTCGTCACTGGTTG
TCTCCTTTGCGGAGGAGGAGACCTCGCCTGGGATGTTCAGACTTAGATGCCGGAGTCCAA
TAATTTCTTCAGGGCGAAAGACGACGGATGATGTGTCAAGAGGTTCGGCCATGTTCCAGA
CTGCTGGCTTCCCTGTATCAGCTTGAATCCAGGAGCCGTTGAATATGATATTGCGGCCGG
AGTTGTCAACAAGGCCCAAGCTCCTCAGCTGGTTGTCCCGAGTTTGATCGTAGAAAAAGT
CCGGCTGCCAAGAGTTGTTGTTGAGGAGGATTTTGCCAATGGAGATCTCTTCATCAGTCT
CTAGGGCCGCAAGGGGTCCCGAGATGAACAACAACCAGTCTTCATCGAGGACGTCACGAA
TGTCTTTGATTTCCTTGTCTGCAATTCCCTGCATCCACCACAACCTGCATAGCTTGATAA
AGACAAGGTAATGTGCGAGAATGATCAGAGCTCGTGGCCGGTGTTCGCGGGCCACATCGA
CAAAGCCTTTTGGTAGAAATGTGAACCACGTAATGATGCGCAGGCTGAGGATGCGGCCCA
TGCCCGACTCGAGTTCCCGGTACAGCGACCCCATATACTTGAGTGTCTCATAGTACATGT
TGATGTGCATATAGTCAGGCTCGTCGTGGCGGATGGAGCTCACCATGAAGAGCAACTGGT
TGGGGATGTACTTTGTTGATGCATCCAGATTGATGGGCGGCCGGGCGAAAAGTAGGGACA
TGCCCGACTGGAAGAGCATTTCCGGCTTGATAAGCTTGACAATAAGGCCGATTCCGCGCC
ACACGACCATCCAGTCGAGAATGTACAGTGGTGTACTGTCTGCGTCGCGAAACATCTCTG
ACGACAGCGAACATAGTAGGAGAGAACAGGCCAGGAGCGCAGGATACGTGTCGGGTGTGG
CTTCCTCAATCGCTTTGCGGTAGCCGGCATAAGCTTTAGCGCGGTACACGAGCACGCGAG
AAGGCTCAATGGGTTGGTTCAGTATCTGCAGCTCGAGGGCGGATAGGGCGAGCAAGCAGT
CCATGAGGAACCTGCTGGAAAAGGCATGGCGTGGAATCGCAACCCGCAAAATCTCGTCGA
CTTGTGGTTGGTGGCCGGCCTCTGCTGCGAATGCATCGAAACCTTTCGCAGTGTAAAACC
AGAGAAGCTTCATGTCCGTCTGGTCGATGGACGGTGGGAGGTAGAATGGCTCCTCGAGCA
AGTTGAAGCCACCCGTTATGCAGGCACCGCCACCCCTGTTTTGCTTTCTTGCAGGGCCAC
TACCTGAGGCATCTGAGCCCCATTCAACACTGGCTGAGTCACCCGTTGAAGAATATAAAT
ACGGAGAAGCGCTCCGAGAGTTGACGCGGGAGACAACGGCGGCGGACCAGTCCTCAGAAG
AAGAAGATGATGAGGCGGAGGAATGAGGCACTAAAGAATTTGATGTGGAGGCAGACGAGG
CGGCGGCTGCTGCTGATGCTGCTGCCGAGAGTGCTGCCGCGCGGACGCTGTGAGACGAAG
CAGAGCGGGCCGCGGAGAATGTGTGCTGTGTGGAAGGATAGACACAAGTTTCTTTGCGCA
ACGTGCATGCTCGACATCGCGGCCGCTCCTCGTTGCACTTGACCTTGCGGGTCTTGCAGT
TCACACAGCCGGCGCGGGATTTCTTATGGGGCCGCTTTGCGTGGTACGGCCGGTCGTTGA
TGGTTCTGGCCGGCGGAGCCTGGCTAGATACCGGCGCAGCGCCTAAGTCCTCAGACTCAA
TGTTGATTTCTGGTATCGAGCTCATCGTGATGTCGACGTAATGTGAGTGGAGTCTGCTGA
AGTTCGAAGTTGTCGGACGTGGTGCAAGCGCGCTACATAGTCGAGGATGACATTTCTGAT
ATTGTCGTCGCAACAGCTGTCGTTACTGTCGTCGTTGTAAGAAGCACGTTATGATTTCGA
TACGCTGAGTAGGAATGTCCTGCTGTGTCCCTCACCCCTCTGAAGGATCTGAGCGCATTT
GACAACAGCTTCGTGCGGCGCTCAACTATCCCGCAGCCCGTTGTTAGTTCGGGATGTGTG
CCGATACAAACTACTGGTAGGCAAAGCAGTCGATATTTTGCCAAAGTGGGACATGCGGCC
GAAAAATGGATCTAAGTAGGGTAGAGGAACGGACTGGCGGCTAGGGCTGCGCGGCATTCA
ATGCAGGGGAGTAAGATACAGTCATGGCTTTAATTTTTTTTATCAACCAGTGATGACGAG
ATACAGGGCAGTGAGCAAAAGTGGAAGGTGCGATCTGCACAAGGCATGAGGGCAAAAAAG
CGAATTAATGGAAGCTGCGTCAGACTTAAAAGAGAAAGAGCAGAGGACGTCCCGACAGTC
TGACACGAAGCAGGCAAGAACAAAGGACGGGGATGTCAACTGGGATGTGACTGGACATTC
TTCCCATTTCTGGTCTGTTGTCCTGTATGTCGTACTCTGTACTGCGACAAGCCATTACGG
CTCGCGTACCCCAGCCTGTCTAGGACTGTTGGGCAGGTTTACCGGAACGTTTACGTCAGC
GCTGACTCTTCCTTCTGCCAGGCTTCATGGCTTGTCCAAGTTTGGCACATCGTATTTAAA
TGTGTGGTCAAGCTTTTCTCGCAAGTTGCTACGGTTCTTGTCCATGCTGAATACGGCACT
GAATGTCGTGTGCATGGTTATATTTCCTCTACTTCAAGAAGTATGTCGTACTTACGACGT
CGTGCCATATTTGTCCACCCATCATCATCACTATCCCTGGGTTACTGCTGCCGTTTTGCA
GCCCCAACTGACTGGTAGCTTGTTGCAAATTTCGAAGTTAAACTCGCGTTGGTGGGGCGG
CGTTTGTCAACGGCGGCCTTTTAGAACCGTCAGCACGTAACAGGGCAATTTTACAGCGTC
AGGCGTTAGTACCTTGTAGACCTCGTATTTAATAACCGACGGTCAGCCCGATATATGGGT
CTCCCTTTAACTTGTTAGCGCGTCACTCACGCGTCGGTTCGCCCAATGGCCACTTTGCGC
ATGCAAAACGGCCCACGGCCTACTCCGATATACGACCGTCGACGGTTGGGTGCCGGTTTG
TGAGTGTCATGAAACGAGACGCAGTTGTCTAGCCTTGAGCATAGCCTTATCTGAACTGCA
GAACTATCTGCACCCGCCACAGATAGCTTTGCATTGTTATTTTGCCTCGACAAGATCTGT
GCGATGCACGCGACATCTCCGCCGGAGTCCGTGGAGGCACAGCCCATTGTGCGCCTCCTC
CAAAGCTTCCCTGGTCGTGAGCAGCACATCAAGACCTTGTCGACACTTGTTGATGTAAGT
GCATGAAAATTTGTGCGATAGAGGCCACCCACCGGGGAGCATTGGCGTGGATATTCTAAC
ATGCATCTGGTCGTTAGCCTTTCCTCGCGCCATGTGGAAACATCGTCGTTCACGGCACGG
AGGCGACCGGGAAGAGTGCTGTGATAGCCGGTGTGCTGGACATGTTCTCATCTGCCGTTG
CCCCAGGTGCAGCCACGGATGCCCGCCTGGCCCATGGTGGACTTGAAAGCAGTCTTGATT
ATGCTATTGTTGACTCCAACAAGTGTGTCACGGCGCGGCATCTGTTCGAGCGGACGGTGG
CCAAGGTCTCGGAGTCCGTCCGGTACCTCGGACCCAAGGCCCGGCGCTGCGAGACTCTCT
CCCAGCTGACCGTCGAGCTCTCCCATATGCTCCAGTACAGTGAGCACCCCGAAGACTGGC
GCTTTGTGTTAGTGTTTGATGCCATTGACCGCCAGCGGGATGCGCCCGCCACGCTCCTGC
CGGGATTGGCCCGTCTGTCCGAAGTGGTACGTTATAAGAAGGCAACCGAAAACAAGAGCC
GATGCCAAGGCAGCCCAATCTGACCTCCCCATGTAGATTCCCAACCTTACTGTTATTTTT
ATTGTCACATTTCCATCGCCTTCTATGCTGCGGACGAGCTTTGTCCCGCACATTCAGTTT
GGCAACTACTCCAAAGCCGAGTTTGTCGAAATCCTCAGGCGCTCCCCACCGCCAGCACTG
GAAAGTGCCACACAGGAGGAGACGAACGAGCTGTGGACGCGACTCTGCACGGCGGTGCAC
GACTCTCTGACTCGGACAGCTGGCCGGAACCTACCTGCTTTCCAAGAGGCCTGCAAGGCA
CTATGGCCCAAGTTTACGGCACCCATCCTGGCCGGCACACACGGACCGCGAGAGTTTTCA
AAGCTCCTGATTGCGGCGCGCTCTCACTTCCAGGACGAGTCTTTGTTGGACCCGCGGTTC
GTTGTGGCCGCAGCGACCCAAGCACAGCCACAGTCGCAATCGCAATCGCAACCAACACCG
CAACTTGCAACAAAGGACTCAGGAGATTCTCCGGCCGAAAATCTCTTTGCTGCCCGCAAT
CTAGCCACTCTTCTTCCGGCTACGGCCCGTTTGTTCCTCTTATGTGCGTACCTGGCCTCT
CACAACGCGACTCGCCACGACATGACGCTCTTCTCGACATACTACCACGGCAAAAAGAAA
CGTCGTGGCGGCATGGGCGGCGGTGGAGGTCGCACTGGCCCCAAGAGCAAGCACCGCAAG
ATTGCACGAAAATTGCTGGGTGCCCATAGCTTTACGTTGGAGCGCTTGCTGGCCATCTTT
GTGGCCGTGCGCAGCGAATGGACGCGTGCGCCACCTGTTTCGGCAGCAGGCCGGAACTCG
GCCGCGGCTATCATGGACGGCGACCGCAACACGGCGATTGCGACTCTGGCGAGCTTGAGA
TTAGTCGTGCGTGTGAGTGGTGCGGCCAGTGACCCCATTGACCGAGCCGGCAAGTGGCGT
GTGAACGTTGGATGGGAGGTTGTACGCAGCTTGGGCCGTAGTATGGGTATTGAGATGGAA
GACTGGCTGATCGACTAGGGGCCTCCTGATTTTATTTGGAGCATGGCGTACTAGACTAAT
TATTCAATTGCATGGCATAGGATGGCATAGCGTGCTGGAAATGTGGAAGCCGATAGGGAC
TGGATATTTAATGAAGAATAAAGACGAATATTCTTTTGTTACAGAGGCAAAGAAATTATT
TTTTTGTAGATAGATGCCCGCCGACCAACTCCCAGTAGATCAATGCACAATAGAGAGTAT
CCCAAAACCAAGAAATCAATTAGAAATCAAAAGGACAGCAAAGCCTGATATGACAGCTGC
ACGCTCTCTCAGAAGCGGTACTTGGCTTCCTTCTTCTTTTCTGTCTTGCGGTCCTCAACC
ACCTTCTGCCGCTTGCGACTCTCTTGAGCAATCATGTCCGTCAGATCATCGTCGTACTGC
CGCCACTGCGCACCAACACCCTCTTCCCGCCGACCCTCTTCGAAACGCTGTTTCAGCTCA
TCCTTGTTGATACCGTCGTTGCTCAGTAGTGCCTCGGGATCCAGTGCTACATCCACATCA
CCAGGCTTCTTGCGCTTGCGTGCACCATCGTCGTCCTGACCCAGTACAGGCACAGCTGGG
CCGCGGCCTGTTCGTGATAGGTCGTATGTCCGGTCGCTACCAAAGAAACCATGTGCCTGT
GCTTGCCGTTCGGGGATGACTGTGTATGCAGACCGTGGGGGGCGGCCCGCCGAGGACTCC
TCGGTCTCGTATCCGCGCCGTTGTTTGCGAAGGTCGAACTCGCCGCCTATGTTTGCATCC
ACACCTGTCGGGAGGTCGGTGGGCACAGAGCTGATGTAACCGCTGGGCGTCTCCAGACCA
CCTGGCACATTACGCTCGTCCTCGTCGTCGTCGTCTTCGTCGTCCTCCTCGTCGTCTTCC
TCTTCCTCAGACTCGTCATCCCCTGGTGGTTGCAGCTCTCCCCAAATCTCCCGCTCGATC
GGTTCGCCGGCCGCCGCCGATGCCTGGCTGGCGTCAACAGCACCCGAAACATCGTCCGCA
CCTTGAACACCGAAAATATCACCGCCGTAGAGGGGGCGGTTGTATTCGTCAACGGGAGGC
TTTCCCCACTGTCCTGGAGCAAAGCCCCAGGAAGCGCCTGGTGGTAGTGTCGAGTTGAGA
CCGGGAATCTTGAGGTTCGGGTAGGATGGCGGGGGACCAATGCGCTGTTGCTGGAGCAGC
CAAGGCGGCGGGAAACCTGGAGGCATATTCAGGGCTTCCTTGAGAAGATCACTGAGCGGA
CCTGGTTTGAAGTTGCGGAACTCCGTCTCCCACTCCTTGCCCTCGTAGTATACATCGCCG
AAGCGGGTGAGGGAGGGTTTTGTCTGGAAGCGGAAGAATGCGTCGTAGAGTTTCTGGTAG
TCGATGTCAAGCTTTCCCATCTTTGGTTGCACACGCTCGCGCTGCTTCTGCTTGAGTGTT
TGCTCGGCCTGCTTCTCAAGCACGGCATCACGCATCTCGGTGATGCCGGTCTCTGCAATG
AAGGGGGGCAGTTGGAAGGGAGGCTTTTCGACACCGCGCTTGCTGGAGAGATATTCGCGT
TTGAGGGACCAGTGGCCGGGGACGGGGACGACGTTTTTCTGGGCCTTGATAACGACGAGA
AGACGCGGATCCGAGGACGAGACATCGTGCCAGTCGACGACCTCTGGGTTTTGGACAAGC
GCTTTGAGCTCGGCAATCGAAAGCGTGTTGAGCTTCTTGCGCTTCTTCTTGGACAGCTTG
AGCCGGCCGCCGTCCTCATCCTCCTCGTCTGGAATCATCTCCAGATGGTCGTTCATGAAA
ACTTCACCCTGGTTGCCGGCGTTCGCTTCACGTGCGATATTGTCGTCTTCTGGGTTGGGG
CCGAATTTGCTGAAGACGTCTTTGAACTGGGCAAATGCTGGGTCGTCGTAGTCGAAGCCC
CCCAGGATCATCTCAGGTTCGACCTTGGAATCGTCGGTACTTGGACCCTCCTTCTTCGGT
TCGCTTGCATTTCCTCTCGCTGCCCTTGCTGCCGCTGCTTGTGATGTGGTGTCAGGCTTA
GCTTCGGTTGTTGATTCGGTTGCGCCGTTCTTCTCTGTGGACTGTAGATCGGCCGCCTCA
GACTTGGAGATGTTAGCATGGGAATAGCCGATGTGTGTGTCAAGGCAATCGCCTGATTCT
AGCTCCCTGTCACCTACCTCTGCCTTGGCCTTCTTCTCCTCCTTCTTCTTCGCTCGCCGC
ATCTGGTTCTTGGTCATCTTGGGGGCCGCCATGATTGCCTCCCAGACCGCGGTCTATGCA
GCGGAGACGATGTAAATAGGCACTCTCGGTGGATCTGAATAAGGAGTCGTCCAAATATGC
CTTTGGTGATGCTAGTTTATGATGTTGGCCGTGTGGTGGCGACAACAGATAGTTGCAGTC
TGTGGGTAGTTCGATGTCTTGGTAATTGCTCTGCAGCGCGCCAGCGCGAAATTCTGGTGA
TAGCTCGCCTGCATGCTTGGCAGGAGTGCAATTCGTATGTGGCGCAACAATGTGGCTGGT
GGCCATGTTATGATCCGAATCCGTGCTAGCGCCGTCCATAGCATCCTTCGACATTTGTGC
AAGCACAAAGAACACAACTACGAAAAGTAGTCGTAATACTCGCCAGCTAACGTGGTACCA
CTGGCCGATACGAAGACCCGCTCTCAATTTCGTATTGACGCCAGTCCTGCACAAGGTTGC
ACACGCTTGTATGTTCTAGTATCCCACTGAATTGCGACACATTTTCATCTCTGCAACCGC
CCCTTTCAGCCAGCGTGCCGTGTCGTCGACAGTTAAATCCCCAGCTAATTTTCCGACCTC
GTCTGTTGCCTGTTGCTACCTCGACCGCTTTTCTGTGCCGAATCGTCCGTTCCATCAACA
GTGCACTGTTACTGAAATGCGCTGGCCGTGGGTGCCACTGAACCCTGTCCTCTCGATCTG
AAGCATCGCCCGATTCCGCCATTCAGCCTGCTATTTGCTCCAGCCTTCCGTTCTTGGCTC
TTCCTTAATCCTCTTTCTTCCCTTCTTCCTATACTATGCCTCATGCGACAACAACAGCCA
CGACTGTCCTCCGCAAGCCGTCACCAAATAACGCGCCAGCGCCACGACGCACGCTTGACG
TCGCGATGGGCTCTCAAGATGAGGGCCTCGAAAAGTTCCCCGAACTCGATGTTCACGACA
CGACCGGACTCGACCACAGCTATGGCGCTTCGTCGAACAAAGCGAATGGAACGTCTACAG
CACAGCCGTCCGTGCCACCAGTTGACCAGTGGCGGGCCCGTAAAGACAGCAGCGTGCGCT
GGAACATGCCGCCTGTGACCAACGGCTACGGCGGCGGCCATAGCCATGGCCATTCGCGAC
AGAAGAGTCTTGGCGAAGCCTTACGCACAATACGCACACGATCTGGTAGTACCAGTCAGA
ACGTGCACGAGATTGCCGATGCTCTGAAGGCACCTGTTTCGCCTATGCTGATAGTATGTG
GTCTTTTATTTTTATTTCCTTTTTATGTCAACAATCCCAAGTCAATGGAGAGCGAGAAAC
TGACTATGCTTGGCTGCTTCTAGTTCCTCTGTATCCTTTGGTACGGATCCTCTGCCCTGA
CAAACACCTCTACAAAGTCGATTTTGAACGCTTTCGAGAAGCCCGCTACTCTCACGATCG
TCCAGTTCGCCTTCGTTTCCTTTCTCTGCATCCTGTTGTCATGGCTTTCACGTGTATTTC
CATCGCTGAAACGCACTATGCCCGTTCTTAAGCACGGCATTCGGTACCCGGATGCCGAGA
TTATCCGCACGACACTGCCGCTGGCCGGCTTCCAGATTGCTGGCCACCTCCTGAGCTCAA
CCGCAACAACAAAGATCTCCGTTTCGCTTGTGCACACAATCAAGGGCCTCTCCCCGCTCT
TTACCGTCTTCGCCTACCGCATCTTCCTTGACATCCGGTACCCGACTGCAACCTACCTCT
CTCTCGTCCCCTTGACGCTTGGCGTGGCGCTTGCCTGCTCGGGCGGCCACTCCTTCAGCG
GTGGCCAGCTGCTGGGCATCTTATACGCGTTGGTGGCCACCGGCATCTTTGTGACCCAGA
ATATTGTCTCCAAGAAGCTCTTCAACGAGGCGTCGCGTGCTGAGGCTGAAGGCTTGAGCG
TGCAGGCGCGCAAGCTCGACAAGCTGAACTTGTTGTGCTACTCGTCCGGCATGGCATTTG
TCATCACGGGCCCCATTTGGTTCTGGACCGAGGGCATTGGCCTGCTCGGAGACTTCCTAT
ATGATGGCTCGCTGGATCTGACCGAAGGCCCGGATTCGTTTGACCACGGCCGGCTGTTTG
TTGAGTTTGTTTTCAACGGCTTCTTTCACTTCGCGCAGAACATGCTGGCCTTTGTGTTGC
TGTCGCGGGTGTCTCCCGTTACCTACTCGGTGGCAAGTCTGATCAAGCGCGTGTTCGTTA
TCAGCGTGGCCATTGTCTGGTTCCGTAGTCCTACCACCTGGGTGCAGGCCGTTGGCATTG
GCCTCACTTTCCTTGGCCTGTACTTGTACGACCGCACAAATCAGAACAAGGCCGACCGAC
GCGCACGCACTATGACGGGCGCCAAGGATGGCGAGCCGCTTCTGCCACTGAACTCGGGGC
CGTCGGCAAATGGCATCGGCCTTGGCTTGCAGAATACTGGGGGCATATTCGAGAATGGCT
CCTCAAGTCTTGCAGCGGGCCCTCATCCGTACACGGCTGGTTACTCCGTGTCGGCGGGTG
AGGACTACAAGAAGTCTGATGATTTCGGCCGTGAAACTCTCCGCGGCAGCAGTGCTGGCA
CTGCTTCCTGGATGCCCCCTCGCACGCGGCAAGAAGATACCTGGCGCGTGGGCGACCAGG
TGCCTACTGCTACATGACATGCTTTTCACCATTGTTTCCAAGTTAATATTACGACCAGTC
CCTTTACGGTGCATTCATGAGACACCTTTGAACGTAAACTGCGTCCCTAGGCGACAGTGA
ACTTGCTGGATGGCAAAATTCACGGAACTATTGGAGTGCGGATGTGTGCACACAATTCCA
CAGATTCGTATGGTTTTATTTTGGTAATGCTAGTGAGTGAGACTCCTTCGTGTTTGAACA
CATTCAATACTGTATTTTTCCCCATAGAGGAGTTTTGGAGCGGCTTGGTTCTTTGATTTT
TTTTAGGTTTTTTTTTCGCCTCTTTCCCATTCTTTTTCATGTGTAGAACGTCTTGTTCTT
GTACTTCTATCCTTCCACATCCTTTCTTCTTCTTCTTCTTCTCTTCTCTTCTTAAGATGA
ACATGATTATACTGCATGCGGCAGATGACTGGGCAGCAAAAGGACATATAGAATATATAG
CACTTCAATTTCGTGCACTTTTCTGACGTTTGTGATTGTGATGCTTACTTCAATGGTACT
CATGAAGATTCGCCTTTCCCACAACGCCCCTCTTCGTCCTTCGGAGCCTGGTTGCCAGTG
CACTTCATCAGCCTCGTTAGAGTCCACAATAAAAGCCAAGAGGTGGCGGGGTGCCAATGC
GTTGGGTTGGCCTGGGTTTCTGGCCTATGGCTGATTGGCGCGGAAAAATCACGTGCAGTT
GTTCAAGTCGCAGCACAGACGAGACTAGTGCGTGCCTTGCATAAGCGGCGGCGAGTAATG
CTGGGTGAGTAGGGCCCCGCAATCACCAGTTTGAATTGCCTTATCCAGTACTTTGCCTCT
TGCTCCCTGTGATTTTTTTCATAAGCACTTGGATTGCGACTTCCTCTTTTGTATTTTCGA
CAACTTCCCATTCATTCCTTCTGTACCGTTTCTCCAGGCAGCAACTGTGGGGCATCCTGA
AGAAGAACCAATCAATACAACCACAGCACCATCCTATGCGGTTGACAACCGACTTACTTG
TCTCGATAAAACGAGGCCATCTCCGCGCGCTTTGCGCCAGGAAGGACCTTGTCCTCTCTA
CTGATCACAATGTCTTCCCGACTACGGCAACGCTCGTCCGCAAACACAGCGACTGAGGCG
GGGGCTTCGTCTTCTAGATTGCCGTTGCGTCCATCAAACGGCCGTGCAACGCGACATGCA
TCGATACGGACTTATGCGGAAGTCAGCGAGAGCGAGGAAGAGGAGGAGTACTACGAGGAA
GACGATCATGAAGATGAGCGCGAGCAAGATTCCGACGACTCCGACAAGTCCTTGGCAGAC
AGTGACAGTGACGATGGCGAGGGCGAAACTGGCGACAGGAATTTCACGGCCCGGCTGCCG
TCGAAACGTCAACGCCTAGACGATGCGTCCACTCCCGACAACAGCCCCTCGAAACGCCGA
CGCCAACCACAGCGCAGGGCAACAGCTGAATTTCTTGTTGGAGACGATGCCTATCTCTCA
CCGTCGTCCGATGGCGCACCGCGGAGACGACAGAAGCCGCGCACGGTAGCTTCATCGTCG
TCCGCTCCTGCACATTCTGCAGCACCTACGGCGTCTACGCCCTCCCCACGACGAAGTAGA
CGAGATGCACATGATGCCAACAAAAAGAACCGTGGCGGAAAGATGACACCAACGAAGGCT
GGAAAGCAGGTCGTGATGCACATCAATGATAAGAAGAGCGCGGGTGGGAAAGGTGACGGC
GTTCGAACACCAACCTTGAGGGCTTTGTCGCCGCCACGCACCAACTGGCCACCATGGCCC
ACTCTGCCATACCTGATTTTATCGAGCATATTTTCCTATGGCGCTGCACCGCTCGACAAC
ATTACGTCAGTGCGATGGCTCCTGGCTGCTAGTCGTACATGCCGAGGGTTCACAGAGCCC
GCTCTGCGAGCTCTGTACGAAAGCCCACCAATGCTCACGATGAACATGGCGCACAACTTG
GTCGACCATTTGGCCAAAGACCCGTCTACGACGCTTTTTGACTACCGTCAAAAAGTGAAG
GCGCTCAAAATCGATGTTGGGTCGTTGGCGAGCCGCGTTTACAAGGGTCGCCATCTGGAC
ATTCCGCGCCTGGTTTCCTACTGCCCTCGCTTGGTCGACCTCGACCTATACCACTACAAA
GACAGGCCTCCATACAGAGAGCAAACAGAAAACCTGCGTTGGACCTACCCTGACGGTCTT
TTTGAGGCACTCGGCGCAGCTCAGCCTGCTGCTACCAACACCACTGTGGACAACGGCGGA
CATGGCGACCCACAGGAAGAAGGCAGCAGTGCGAGTATGGCCCCTCTTGCCCAGGCTGCC
GTTCCCACCGCTATTAGGTTGAAGAGTTGGCGGTGGAACCAGCGCCTTATGGGTCGTGAC
CTCGATTTAGACAGTGTGCGGACACTGCACTTGTCGCCAACTTTTGCGGGACTGTGCAAA
ATTAGTCTCGTCAACTACCAACGGCCGTCCCTGAATGCGAGGAATGCTGAGGACCCGGAA
GTCATTGAGGCAGACCGGCAACAGGCAGTGGACTTTGCGGGATTACTCAATGCGCTGCCC
AGCCTGACCCACCTTGCTGTGGAGTCATCGACGGCAGCGAACGACCTAATCCTCCCGCTG
CTTCCCAAGACGTTGCAGCATCTTGAGCTGGTCAATTGCTGGGACGTGACGGCGGATCAA
TTTGCCGAGTACCTGGTGACACACGGTCAGGAGCTACGACAGCTGACGTTGCACTACAAC
CAGTCGCTCAGCCTGTCTTTTTTGTCGGTCCTGGGCACTGCCTGCCCGCAGCTGCAGGCA
CTGCGTATGAACCTGACGTACTACAGTCACCATGCATTTTACAACGACTCGAATCCGATG
TATGACACCCTGCTGACGGCTGACGAAGTTCCGGCCTGGCCGGCTAGCATTGAAGTGATT
GAACTTGAGCATTTGCGGAAATGGGAACCTGCTGCGGCCGAGGTCTTCTTCCAGTCGCTC
GTTGATAGTGCACCACACGTACCACAGCTTCGTGTCCTTGCCATCAAGGCCATGTTGGAC
ATCCCCTGGAGACAGCGATGTGAGATGCGAGACCGGTGGGAGGCGACACTGGATCGTGTG
TTCAAGCGACGTACGACTGCGCCAGAGCCGGCCAGCTCACTGGCGTATTATGCCAAGTCG
CAGAAGCATATACGGCCCAAGGCCAAGGCACGGCATAGCGACACGGAGCCTTCGCGGCGC
AGCCACCGGATTGCCACTCATGTGTCCAACCCGTCGTCACGTGCCAGTAGCACAACACGG
GGCCTGCGCCACATGGCACCAACCGGCAGAGTGTCATACCGCGAGCCGGACACGGACGAG
GACATTCCGTCAAGCGATGAAGACGATGAAGACGAGGATGACAATGATGGCAAGCATACT
CGGGATGAGAAAGGTAAAGGTGTCGAGCAAGCTGGTCGTGAAAATAGTGACAACGAAAGC
GACAAGATGGACATCAGCGGTGGTGAGGGATCGTCTACCGGTCCCAAGCGCACCGGACTC
TTTGTACACGGCATGTGCGATGTGGTCGATATCCGCATCGACAACCAGAAGCCCGGCGAA
ATCCAATACCGTATGGTGGACTTTCTGGACAGTGACGATTCCAATTCGGACGACGAGTGG
ACGGGAGATGGACCCGAGGCCAACGACTACGCGTGGTGATTGCGCATGTATGAATTGGAT
GCACATTTTGACGTGTTAAAATCGGCTTCCGATTATCAAATGATGCCATAATGTAATAAT
ACACGTTGTCTCAATGCATTCACTATCAACGGTAATAACATGCAAGTGTCTATGATATGT
GTATCCGTTTGGTGTCTGCTAGTAACTAAGATGATAACGCCAAAATAAGGCTATGCTCGC
TTCAAAATGCATTGCTGGTGGTTTATGTGATGCTGTGTGATGGAATCGATTTCCCATTTC
ACTTTCACTTTTCCCGACTTTGACGATCCTGGCCGTTGTTGTCCTTCTTTTGCTTCTGTA
TTGCTTCCTCCCGCCAGGTAGCGCCGTACTGCCACTGCACAGCAAGGCCAGCCAGTGCCA
CGAACTGCAGGCTGGCACACACGGTAAACGCCAAGCCCGTGCCAATGCGGTTGATCAGCG
GCATGACAAAAGTCGTGCCGCCGGCCGCAAGCAGGCAGCGGGCAAGGTTGATACTGGCAC
CGGCTGCCGCTGCGCGGTGCCCGGCGTGAAAGACGTCGACAAGGTACGTGGAGACGGCCG
TCTGCGTGGTAATGGCGGTCCAGCCGGTAATAAACGTCGACACTATGGGCGCGGCAATAT
GGACGTGGCGGTCAATGGTCCAGCCGAACATGAGCAGGGAGGCGCACTGGATGGCGGCAA
ACATGGGCAGCAGGCGCAGTCGGGCCTTTTCCAGGGAGACAAGGGAGTCGGCGGTTCCTC
CCTCGGGTCCGTCTCCTGCAGCGGCGGCCGCGTTCTTGACCCGCCTGTAGTCCATGTCCA
ACAGCTTCCCAGCAACAAGAGTGCCGACAATCGATCCAACACCGTTGGAAATAAATGTTA
GACCAATTTGTGTTTCGGAGAGGTCGTACTCCGAAGCAAAAAGTGTGGACATTGCTGTGA
TGCACATTTGCCACCCAGCGTAGTACGTCGCCAAAAAGAGGACGACGGGACCAGCCTGCT
TGCTGAAGAGGATGCGTAGCGGGGCCAAGACGTCAACCTTTTTGCGGTTGCTGCTGTTCC
CGTCGGATGCCAGGGCCGCTGCGGGCATGAACGGCACCTTTGTGTACTTTTGGTAGAGCC
GAAGCGGATACCGCGCAAACAGGCCGAGTGTTTGCGGGCTGCGTCCACCGTTTCCGACGA
GGGCTCGCAGCGTCTCGGGGAGCAAAACTATCAGGAACAAGAGAAACACACCGCTGTAGA
TGGCGAGAAACCAAAAAATTGACCGCCACCCCAACGACGAACCGGCCAAAACGCCTCCGA
TAATGGGTCCGACGGCAACCGGCACAAGCATTCCAGCCTGGAATACGGCCATCAGGCCGC
CTCGGTTGGCGCGCGTACTGACATCGCCGACCACACCCGAGCCCACGGCAATTGTGCTCG
CGCTGCCGGCGCTCTGCAAGCCGCGCAGGACAATGAGGGCTGCGTAAGTGCGGCTGAGGG
CGAGGCCGATACAGGCGGCTAGAAAGATGCAAAAGGTGCCGATGTAGGCGACACGGCGTC
CGCGAGCATCAGAGATAGGACCCCAGAGACTGGGTGCCAGCCCCTGTAGGATGAGATATG
TCGTCACGGTCAAGTTGATGAGCTCAGACGAGACATTGAAGTCGGCTGCGATGGTGGGCA
GCGCCGGGAAGTAGATGTTGGACGCAAAGCCAGAGACTGGGCAGTGCGTTAGTATACGTA
GCTGATAGAAGGCAACCAGAACTTGCCGGCCACTTACAAGTTGCGGCGATAGAAACGAGT
AACACAATCAGTGCACGTTGGCGGTTGTCAAAGATGCTGTATGGCTCTTCGCTGCAATTG
CTTTCGGTCGGTGACGAAGCTGCAGCATCTGGAGCCGAAGCAGCGGTCGGTGACGATTCA
TGGCGTACAGGGTCGGCCATGGCAATCATACACATCCAAAGTGGATTGCAAGGCTCAGGA
AAGCTCCGTCACAGATCCGGAGTCGGGGTGTGCAGCCAGTTATATATGTGCCGTTGATAG
TGTGGCAAATCATTGATGTAAGTCATCATGGCTAGCCGCGGAGTTGAGCGCCGGAGTTGA
GCGCCGGAGTTGAGAAATCCCCTGGAGTTGAGATTTTTGGGCGCTGGGCCAGGGCCCCGG
TGCTCGTTAGCTCGTTGTAATGGAGAGTCAATATGTGAGATATAAGTTCGGGCAGTCGGC
GGACGTTTGGTGTCCTAAACCCAACAAGCAATTAGTCATTGGTATGTCGAGTCGTGTCTC
TCCTTGGTTTTTAATTTTGAGTTATTCTCCAGCGAACCTCATCGGTATGACGCTGACGAG
TAAAAGCTCAATTAAGTAGACAGTGTGTTTGTTTGCCGTGAATATCAACAAAGACAACAT
AATTACCGGACGAGACTCTTATTAATTCAAAATCAGTCGCCAGCCGCTCAAAGTCACCCC
CCATGCGTGTTGCTTGTGACTGCATACATCATAGTGCCGTATTCATCAATGCTTTCCAGC
CATTGGTCAACTCGTCGTCGCCTACGTGCAAGCCCAGGCGCGTCTTGTGGATTTGTATAT
GGCCACAGCTCGTCAATACGCAGGCCAGCGTAGCTCACGGTAGTATCTCCCGTTTCCGTC
CATCTGTCGAGGTGGTGCCGATAAGCTCGGTTCCAGTCCGCCACTGTCGACACCTGCCAC
AGTGCCTTGCTACTAGGCGCCGGCAGACCGCGTAATTCTGTGCCAAGGTACGTGGGCAGC
CCGTCGTGTGCCGAGAGCACGCTGTCAAACAAATACACAACGTACAGTGTCCGCCGCTTG
GCCTCGGCGACAACCCAGGCGGCCCAGCGTGGGCATGCAACGTCGTGCTCGGCCTTGCAC
ACGAGTCCGTGCTGGGAACTGGTGCATGCAATGTCCTGCAGGGCCATAATGGCTTGGCTC
AGAAACGGGTCACCCTGGTGATCGAGCTGAAAAAACAGCACAAGGGCATAGAGCAGGTAT
GCCTGGAAAGCGGCGAGTGACGCCCAGTGGTCGATAGAGGCGCTGCTCAGGGTCTGCTGC
TGCGCGTCCTCGTAGATCCGGTCCATCTCGCGCCTTATCATGGCTGCAGCAGCATCAGTT
GGGCCTACAACTGTCATGCCACAGGTGCGCGCAAGATTTAGACACGTCGTGAGCGCTGCT
GAAGATATGCGAACGTCATTTGCTGTCGCTGGCGTCTTAAGATTGTTGCTCGAGCTCAAC
TGTGCCGGGTGGATAAACGGCGGGATACCGCTACCATGAACGGCCATCCCCGAATATGCC
TTCAGTGAGCGGTAGAGAAATGAAATTGTTGACGGCTGGTATGCCTTGACTTTCTGATCT
GGTGTTGGCACATAGGCCTTCATCCAGCGTATGCTAATATCGTCTGCGTTTATGGGACAA
ATCAGTTCGCCGGCTGTCACCTCTGACACGCCACCAGCAAGGCCCTCTTCAGCATGATCG
GTCGAGCTGCCCGCTGGAATGGTAATGGAAACTGGAGTCGCCGAATCACCTACCCGGGCA
TCGGAGCAAGCATTCGTCGTTGATGTCGTCTTCGCAGATGGTTGTGGATAGACACATGAT
AGACGCCGGGTGAAGCAACGGCCACAACTCATTGCTTTCCTGTCGCACTTGGCCTTTGCG
TGCACACATGCTCGGCAAGCCTTCTGCCGCGATGTGGCATACCGAGATGTTCTCATACTG
TCCAGGGCGGATGATAGTCCCAGAATAGAGGTTGTCGGCGCACGTGACTTTTGTGAACGT
ATCACGAGTTACTCAGCTGTTACCCGTCAGTAGACAACAGTTGCGTCCGTCTCAGGCCAT
GCATGACTCAGTCAGATTAGTTGTTGTGTTTTGTATGCTAGCCCGTCACGTTTGTTACTT
CATTCCCTGGACTATGTTTCATTTTATATTGGAAGACAGCGGAAAAGGTTCAATTATTCC
CCATTGTTGTCTCTATTGAGGACGGGAAAAAGTGGAACTGGCCTGGCCGACGAGCCCCTA
ATTGAACAGCGTCCTGTCCACTCAACAGAGGAAAGCGCAAGACAGTGCGGGTTTCAGGCG
CTAACGGTACCTAGCGTACGACTTATTATATGCAGGGATAGCGCCTTCCCTCTTATGTTC
GTTTACGCTGCGAATAACGCGTCCCATTCTCGCTCTTTTTGGTATTGTGTACAAATTTTG
TCTTGTACTATGGGGAAGGACGAATGGAAAAGCGTGACCGCGACTTCCCGCAGCACAATA
CTACCCCGGCGAAGAAAGAACTTCCACAGGCAAGCAACACCAAGCCAAACCACCGGCCCG
GCAGGCACGACCAACCTAATTGACTCGACTATTTTGCGATTTTGCTTGCCAAAGTCGAAA
CACAAGACTGGAGTCAAAATCGACGAAACAACCTCATTTTCGCGATAGCGAACAATGCAT
TGTCGTCACGTCCACTCCACAGCCTCTTGAGCACCCCTTTTTGCGCGCGCATTCCGCTAC
GTTATCGGGCCCTGCTCTTACCGCCGAATCGTGCAGAACCGGCGTGTCGCGTTCGCTTTG
TTTCTTTGTGTCCCCCCCTGTGGTTTATAATCACAACAACAACAACATCGCTGTCAACGG
CATCATCGGCTACCGCAGTGGAGGGGGCAAGACAACCCAAGACAGCCGAGCCGACACCCG
GCCAAGGCGATGCTCATTCCGCCTCCAGCAAGCACTGTGACGAGGCCAGTGACTGAGCGA
CTTCGTGGTGTCGTTTTGACTTTTTGAGTTGGGGGCCAGCCTTGCAAACAATTTGCGTTT
GCGAAAGGGTCTGGCTCACCTCACGCTCGCCATTCGCCATTCGCCGGTCACCATCTTTCG
TCGACGGCCGCTCCTTGTCGCTCTCCACACCTTGCTTTCATCATCAACACCGCCGACATT
GTCACTGAATCTCATTCGCCAATCAATTGTTTTCACATCTCTTGCTCACGCGTCCTCGCA
TATCACCCTTTCCTCGTACTTTTCGCACTTTTCTCGTACTGTCGTTGTCCCCAACTCAGC
CTTTCCTTCTGCCGACCGGTCTATGGCCACCGGCATCCCATGTCGTCTCTTCATACCGCA
AACTGGCTCTTCCAGATGCGCATCACTCGCCACCCAGTATCCTCTTCCCACTTCTCTCAA
TATTCGTCTGCTATACCCTTTCCTCCTCCTCCACTCTCTATAGACTTCATAACACCCTTT
GCATTAACTCCAACCATGCCAATGGAACCAGGTCGCCGGCGGCTGCCGTTCCTGCACCGC
AATTGGACTGCTGGTGTCACAGCGTGCCAAGAGTGGACTTCTAAGCGGAAGCGCCAGCCG
CCGTCCACAGGCTCCGCGCCCGTATCGACGGTTCCAACAGCAAATGGCGTCGGCGAGGAC
TCCTACATGCACCCATTAAAACGGCGACGTGTTGCCCCGCCGCTGCCGGGTGCGCCGAGC
GCCATTGAAGACCTCGTCAAGCTGCCCCAATGCCCTAGCGACCGCTCCAATGGCCTCCGT
ATCCAGGCATTCAACATCTTCCACCAGGACACCCCGCGCCTACTCTTCGCCTACGGCCTC
TCTACCAAGGAGACCTCCGAGGTCACGCGCTACAATGTTCGATTCAAGGTCACGATTTTG
AGCGAGAAGTATGGCCGCACCCAACTCATGTACTGCACTGCCCAGATTGGTGCAGTTCAC
GCCATTCGTGCGTCGTCCAACGGCCCGTACGGCCTGGCGAAGCTGGTACTTGAACCTTTC
ACCGTGCCGCTCGAAAACATTGCTGTCCTGCACCACCATGGCGACAAGTTGGGGCTGGCC
GACAAGTACATGCTGCGTGTTGAGATTGAGTCCACGGCAAGCAATGAGCCATGGCCGCCG
CTCAACCTCATATCGTTGGCAGACGCGAGCCTCCGCGGCAGCGACTATCGCCCCAAGAAG
GCCTGTGACTGCGTGTTGTACGCCGAGTCCAGCGATTTCTTTGGCCGCCCGCGCATGCGA
ATTCCGCTGTGGCTGCGCGAAAGTGTGCAGCACGATCCAGTTCGCACTGAATTTGTCATG
GACATGGACGTCCGGTGGACGACAGGTTTTCTCGAGCGGCCGCGTAGGCACCTTAACTTG
GGTGTCCTTCCGACGATTGTTGCTCTGCACCCAGATGAACCACTACCGCCGCCTACGCTC
GATCTGTGCGATCTCTGGCCCCGGCGACAGTCTTACCGTGCCCAATTCGCGGCGTCAACA
CTAGGCAAGAAGACCGCAAGCGCTGCATCAGAAGAGACAGCAAACGCACGTGCAAATGGC
CACGTGAATGGCACCGCCAATGTGCCGGTAAGCGATGCGGTCAACGGCATGGCGAACGGC
ACAACGAATAGAGCAACAAATGGGACAACAAATGTAACGAACGGCATTGCTGCGACGACC
GACCTTTCAGGACAGCTTCAGACTCAGATCAACCTCCAGTTAAACAGAGAGCTCAATGTT
CAGGTCAACGCCCATCCCTCGGGTGCGACTGTTACAGCTGGCCCAACAACGGCCATCTCA
GCCGAAGCCGCTGACGACAACAATGACGATCTGGAGTGGCCATCCACGCCGAGCCGCTCA
CTTCGTACAAGGCGAGACCAGCCGGAATACAATGTCCGGAACATTACCAACAAAGCGCAC
AAGATTGGCGAACGGGGTCCGCGAAAACGTGGCAGCGATCTGTTCGCCAACGTCAATGGG
TACACCAATGGTAACAGCAACAGGTCGAGTAGTCATGTCAAAGTGACATATTACTATCAG
CAGGATTACGCGTCTGTGGACGGCTTCCAATGCTGCATGTGTATGGCGATGAACCTGGAT
TTGGACCATCTGCGTCTTCACTTCCGCTCCCATTCCCAGTACATATTTCGATATGAGCAC
CGACCCGGTGCTCGTAGTGGCGAGCACTTTTTCAAAATTGTGCATGTCCTCGATTCGAGC
AATGCCCGCCTACAAGATATTGTTTACCAACTCGGCCGGCCGACTGGAGCTCTAGACATA
GAAAAGTTCCTGCAGGGTGACGAGTCCTGGGTCACCGCAAGGTGCGGGCCACTCAACGAT
GACCAAGTCGTGAAGAACGCACAAGCGCCACGGGTAGGTTTCCTTGCCATCGTTGTTTTG
TTTCTGAGCAATGTTCAAAATTATGCTAACATGCCGTTTTCAAAAAGCCAAAAATCAAAT
CTGCTGCAACGCAGCGTGTGCCCACGCCAACTCCGGTGCCACCACACCTAAAGAAGAAAA
TTTTTGTGCCTTCTACACGGCAGCTGTTGTACGATCCTCTCAGCAAGGCCCTTCTAAATC
CTGGGACAACACTGCGGACGAACGTCGTCGACGACAGCTGGCGCATCCACAAGCACCGTG
AGATCGTCCAGGACTACACAGACCTGACCCCGGCCGAGAAGGACTTTATCCAGGAATGGG
ACCGCTTTATTATCTTGAAACGCATTGCCTCGGACGCCTACATCCCACGCGCCATGGTGC
AGTTCATCCAGGAGAAGGGCCTTTGGCTCGTCTCGGACCTGGACCGTGCCATGGAGTTTG
GCAAGCTCATGGCCGTCATGATGGCCCATGACATCTTGACAGATACGGATGTCGACAACA
TTACACAAGCTGTTGATGAAGCCTGGTCCCTCAAGAAGTCCATGGCAGCTGGTGACGACC
AAGCCCTTGCCGCGGCTCAAAGCACTTCTGTGCCGAAAGTGTATGCACCACGCCGGGGTA
CCGGTGGCTGTCCCCTCTGTGGTTTCCGCTGCGCTGTGGCCGATTCGGTGATATGCTCCA
ACAAAGTATGTTTGTTTATTAATTTAATACCCTTGTCACTCTAACAAGCATACGTGTAAT
ATTGACGAACATTCCTAGCAGTGTTCCCGCCGGCAATACCACACGGCGTGTCTAGGCCAA
ACGGCCATTGTGGACGTGGCAGAGCGTGGGGAGTGGTACTGCAACGACTGTGCCCATCTC
GCTGACCCTGCGCATCTTGTGCGGCCGCTTGAACAGTCTGGGGCTGGACCGGTGGCTACA
AAGGTCTTTTCACGTCCGTAATCTTTTACTGGTTTTCAGGTTTGCCGAAGGGTTATTATT
TTTATTGGTATTTTCTTGTTATTTTATGTATTGGCGGTAGCTCTGGTCGTTTCGGGCACG
GTTTTTTTAATTTCTTTCACAGATTCCAAACAATCCCCCCCGCTTCCTGTCAATGCTTCT
CAGAATTTTTTTGGGATTTTCTGGTTTCTGGCCGATTTTTCCGGCTCAACAGAAGGCAGG
ACATTGCCACGGATAGGATTGATTGGTACTTTCCACTTTGCAAAACTAAGACATACCACA
AGCTTTGTTTCGCACTCAACCTGGAGACTTGTATATCATGAAAAATTGAAAATATTTGGA
GACGCTATCTACATTATGGCTCACCCGTTAGGATGAAAGGGCCTTCTTTCTCCATCTTTC
AAGCTAGCCTCTTCCTATTTATCCATAGCGAGTTAATATTTTCTTTCTTAACTAGACCGG
TTCATACCGGTTCATACCCTATAAACACCTTTCCGCCTTCCTCGTTGTCTTCCTCTGCAT
TCAAGGTATTTCCTCCCTAACTACATAAAACATGCAAGTTAAAAAGAAAGGGAAATGCCA
TCCCAAGAGAAATTCGCTGGCAAAAATGCCACATCATGTGAAAGCAAGCAATTCCAGTGT
ACAATCGTAAAGTGAAAATAGCAAGCATAACGAAAAACAGGCAGAAAACAAATCAAAGAC
AGTAAAATGAACTGAAGTCAGAGTAATAAAACCTCTCTCTGCTCCTGTAAAAATAGAAGT
ACATGGGGGTATTTCATGCGCCTGCTTTCCCTTCCTTTCCTATTTCCCATTTCACACACT
TTTCCTTTCTGTAGGCACTCCACGCGTGTACAAGTTTGGCCTCTTTCTCCTTGTTTTACC
AACGCCAAAGGCCTGGCGCGTCGCCTGGCGCGTTGCGCGCCGTGGGAGAACTTTGCGCTC
CCGGGCAACCTATTTCGGGGGCTGGAGTTCCTGTTCCCAGCCTGCATTCTCTCGCTCGTT
CCAGCGCCGAACGGTTGGCAGCATGGTACGGACCGTATCTTCGACACTCAGCCACGGGCC
CACGACTACTTTGAGGGCGCTGTCGTTAACCGCATCCACGCAGTTGGCCACCTCAGTCCA
CGCGTCAATTCGTTGCTTGGTGGCCACCATCAGCTTGGACGCAACAGACTCGGCGTCGTG
GCCAACAAACGACGCCATCATCTGCTCAAAGCAAATCGCGCGCAGCTGTACAGTCATGGC
TTCCAGCGGGCGGAAATGACGGGCATGGCTCCGCAACTCGGCAAAGTGCGGCATGAGCCG
CTCCCACACCGTCACGTCACCTGGCTTCCGCTCCAGATACCGTCCCTGGTTAAGAGACTT
GAACGCAATGAGGTACGACATGACCATTTCTAGACTCAGCATAGCAACGAGCTTCTTTTC
GGCCAGCGTCAAGTTCAGCGTTGGAGCAGACGAGCCGTCGGCCTTTGTCGACCCATTGGG
CATCCTGCTCTTCACAATAGCATCGCGGTCGTGCTTTAGCTTCGTCCCCAGCTTGACGTA
CGTATCGTAACGGCGGCGATAATCGGAAACAGTGACGTTGCTTGTATGGTCGCTCTGGCT
CGTCGGCGGCCGCTCGCTCGAACGTGGCGTGTAGCTCGAGTCACCGGGAGTGAGAACCTG
CGAAGTATTGGATGTAACACGAGCCATGGGCGTAGATTTAATGGGTGTGGCGGGTCCGAC
AGGCGTTCGCGAGGCAGAGACACTCTTTTCTGCGACTGTCTTTGGGTGTTTGAAGGAAGA
CGACGTAGCAGACAAGGGTGGCAGCGGCTCGCTTGTGGAATTGTCAGACGGCGCAGGCCG
CTTCTTTGTGATCTGAGCTGGAGACGGTGTGTTTTCGAGACTGACAGACCGCTCGGTCTG
TTTCAATGGCGCCTTCAACGGGGTCTGTTGGAGGGCAAGTAAGCGGAGCACCCTCTTAAC
GTTCTTTTTCTTGTATTTCAAGACAACGACAAGAGACCGTTTAGAGGACGAAGACTGTGA
AAAGGACTCCTTTGCCTCTCTGTGAGAATCGTCCTTTGTCTGGTGGCTTTCCTTGTGCGA
CGCCTCTTTGAGAGGGACGTCACCAATGTCTGTATCTGTGACAGGCCGGAAAGGTTTCTT
TCCTGCAGATGGTGCATGGCCTGGCTCGTGGCTCGACTTTGATTTTGGCTCGGTATCCTT
TGTTGCATTCTTCAAACGAGACAGTTCCTGCTCAACTATCGCAGGCAGTGTGGGGGAAAG
AAGAGGTGGTATGCGTAGCGGCGAGCCATCTCTTTTGCTAGAGTCTGCTATGCTAGATCC
TTTAGACTCGCCGGAACGGGGCTGTTTCGTCGAGTTAGAGCCGCGTTCGGGGTTGAAATG
GAGTGGGGAAAGGATCGGCGGCAGCGCCGATACTGGCCCACTTCCGTCGTCTGGAGACCG
CGACCGGTCGCGGTTCCGATTTGTGTGGGCTTTATGCCCGTTGGTCTTGGGTACAGATGG
CGAGAGTGACGAACGGCGGACGGCGTCGGTACGACCTCTCTCCTTCTCCTTGTCTCGTTC
TCGGCCACGGTCTCGATCCCGGTCGTGGTCCCGATTCCGTTCGCGCTGACGTTCACGTTC
ACGGTCATGGTCCCTATCCCGATCCATGTCGCGGTCACGATCGCGGTCACGGTCTCGATC
CCTGTCGCGATCACGCTCCCGATCTTTGTCACGGTACCGATCGTAATCTCGGTCCCTGTC
CCTGTCTCTATCCTTCTCCCGATCCCTGTTGCGTTCCCGATCCCTCTCCCGCTCTCTATC
GCGGTCTCTGTCGCGGTCTCGATCCCCGTCTCTGTCTCTGTATTTGTCCCGTTGTTTAGC
TTGTGACGTCTGCCGGTTTGTGGTGGGCTTTGACCTATCGTCTCGTCGATTATTAAGATC
GAGGGGGCTTGGTGGGTCGTGAATACGGTGGTTTGGCTTAGAAGAGGAGGCAGCCAGTGG
TGAATTAGAGGTCATGGAGGTATCCGACCTCGAGCGTTTGTGCGGTCGGCTCGCTGCGTC
AATGGTGTCGGCTATGCGCTTTCTGCCGTCAGCTGCGCTGGGGCTGCGAGCACGCCTTGG
AGATTTTGAAGGTGAATGTTGTTTTCTGCGCATGTTAGCCTTTGCCATTCACTGGCGGTC
ATTGGGTCTAGGATCAATAATGCCACTGCATAATTCATTTACCTGTCGCCATTGTATTCC
GCTTTCGGAGGCAGATGCTGCCGATCAACATAGGAGGCCATAGCTCCTTCGGTTTTGCGC
GGTTTTGTGTCTGGTTTGGTTGTTGTGGTGGGTGTGCCTGTTGGTGAACCGGGTAATTTT
TTTTGATTCTTGTTTTGTTGATAGTCCTTAAAGGACATCTTTGTTAACGGCTTCTTCGTC
TCGCCCTTGATGCCGGCCCCCGTAGGGTTGCCACACGGCAGTGCTGTGTTGGTCGACGAC
GTGGCTTTGCCGCGTTTGTTTTTGACGTTGTTCGGGTCGTCTTCGGTTTCCAGTTGAATG
TCGAAATAGGGTCGTGTAAGCAGGATGCCACGGTCAGCTTCAGACACAAATGTGGTGTAC
TGCAGTGGCGAGGTATTGGGCCACAGGCCTGGAGGCACTGGGTAGCGGCCGGTGGCGGAG
ACAGAGAGGTGATACGGCCGATCGGGCAGGATGCGCTGAACAAGCTTGTTGATCTCCTGC
GCTGCAACATCCATATTTCAGCCTCTTGAATATGCGCCAAACGCAGTGTGTCCTTCTCTT
GCAAGCCCCCCTCCTCCTGGCCAAAGCAATGCGCTGGAGTCCACTGTGCCGAGGTCCGCT
CTGATCATGAACACTTGTTGCAGTGTGGTAGTCTCTCTGTCGGCAAGAGACACATTCGCC
GTGTGGGTCGCGAGGCGCGATGGGAGTTTGATATGAGATTCGCGAACATCAAAGAATGTG
GGCGATCATTGTTCGTGAGGCGCTGCTTGGGTGACAGTCGTTGCTATCATACGCGCCTCT
GCATGGGACACCGGTCAAGGCTAGTCGCTTGACGAGACCGCCCAGGTTGCTAGCTAAGTG
CGCACCGCAAACGATCCAGACAAAGCGGCAGTGCTTCGAGTCCGGACGCACGCAAAGACC
GGTCTTGCTGTGATCGGCAGGAAGTCGCGCAGGAGACTGGTCAGAAGACAAAGTCAGTAT
GACTGATGAGAAAGGCGATCGGGTTACGTCAACCCGTTTTGATGCGCCGTCCACGTCACA
GCACTGCACAGCAAACGTGAAAGGCCAGGCGGATGACAAGCTTTCTCCACTGGCGTGTCT
CTACTAACAGTTTTCTGGTAGGTAGTCCAAACGTAGCCGTGGGATCGACCCTTGGGAAGC
GCGAGACGACGACTCGGTACGTGTCGGCGTGGGCGGACTCGAGGTGACAGTGTCGAAGCA
CTTCGCGTCGGGACAAAATATTGACAGTCCCAGATAAAGGTGACAGGCCAGGCAGGTATG
CGCGACGCGACTGGGTCGTTCGTTCGCTCGTTAACAGGGCGTCGTCGTTCGGAAAACAAA
AGCAAAACTGGGACAGTTGCTGGCACAAGAGGACAAGAGCGACAAGGTTGGAAAAAGCGG
CGGGAAACGAATCGCCAGGCGCGCGACGTGTGTCTGGGCCGCGGCTATCGGCGATGAGTG
TGAGAAAGATCGAGCATGCCCTCTGCTGCGGTAGGTCCTCGAACGAGAGAGTGCCGTCTG
ACGTGAAGGAATTGGCGAAAAGATGGGACGACAGCCGAGTGGTGGTGGTGTCGGTGGTGT
TGGTGGTGGTGGTGGTGGTGGTAGTCTTCGTAGGTTATACGGCGGAGAGAGAGAGGACTG
AAGTGTGGATTTGCGACGGGTGAGCAAGTGAGAGGTATGGAGAGAGGGATGGCTAGAATT
GGATTGGTGGTTCAGGGGTGTGGGTAAACGCAAGACCACAGGCGAGGACAAACTGCTGGC
GTGCTGGGCAAGGTCCCGCTTGTTGTTGGAGGTTTAGAAAAAAGTGGACCGCGGTTATCT
GGTTCTCCCGCCTTGCTATTGTCGGTGGTGTCGCAAGTTTTTGGGGCGCGCGAAGGAGCA
AAACGTGGAAACACAACAGAGCCAATGTGCCCAATGAAAGGCCCGAGATTGAACGGTCGT
AAATCCCCGAGCGCAAACGTCAATGAGAGTGGAGGATATTGCCGTGCGGGGACAGAACTG
AGTATGGGAGCAACATGCAAATGAGTGCTAAAAGTTGACAGGCGAAGAAGAAGAAAGTGA
AGAGGACAAAAGACAGAAAGTTGAGATAGACGAAATCGAAACAACAGTATCTTAGAACGA
AGAAAGAACAAAGCAGGAGTACGTCACCGAAGGAAGCTGTGGTTCGGGAAACGGAAGGCG
CAAACGATCAACACTTTGCTTCGTCGTTGATCTGTGCTTGTTCTTAGCTGCGAAGGAAGG
CGTTATTCTTGGAAGCGCGAAGCGAAAGTGCATCGTAGCGCTAACAGAGACGCTGCATTA
TGGCGCAAGAAAAGGTTCAGTGCCAGAGGTCAGCTTTCTACGACGTATTTCTATTCCATA
TTCTATTGTTCTGAATGAAGCCTAAGAGAAGTTGCACCAACAATGGCGCAAACCGACGGC
ATGCCAATCACCGGCAATCCGTCGAAAGGGCAGAGGTGAGGACGACGCCACCATGACTTC
CGTTTTGGAGAGCTGTCAATTTATTGAGGGATCAACCAATTGCATTGCTTAAAGTGAGGA
AAGAACAAAGCGCTCCAGGGTGAAGTCAACAATGGGCAGGCTCAACGTTGTGGAGACCAA
AAGCGGAATGCCTAAGACACTACAAATCCGCGGCAAACACACATCAAGACAACAATCATA
ACGTGGCACAGTCTGTGCTATCGCTATTGCAGTTTCCAAATTTGATCCGATTGTCTTCGT
GGGAATTTTAACTCTTCGTCGAGTATTTTTGCATCACAAGAAAAGTCGCTATTGCATAGA
CACGCCTTGACAGCTGCAGGTATACCAGGTATTATCCGTCAAGCCCCAATTACCAATTAT
CGCACCTAATGGATAATAAAAGGCAACATGGCCCTTGTAACAAATTATGTGATATCTGAG
GTCATGAGATACTAAGTGTAGGTTGGCTGCCAATAAGGGCAGCCAGTAATAGTATGAGTC
TCGCAGGCTACGAACTGGCGGATGCCGAGGCCACGGCAGCACCATTCACAGGGCGGTTTG
TCGGGTCGTTCGTGGAAGCATTGCCGTTGGGTGTAGTCCCACTGGTCTTTTGCCGCTTTA
TCATCGACGAGGATTCACCCACAAGACCGCCGTTGTCCGCACGTCCTGCCAAAGGCCGCT
TCTGACCTACCGGCGCAGCTATGATTTCTTCCAGTTTTTGGATAGCCTCGTCGGTGATTC
GGTTGTTTTGCTTTATTAGATTGACATCGACCCGAAGTCTCTTCATGTCCTCCTGCATTT
GCCGTGCATTTGGGTACATTTTCTCTAAGTGGCCGATGATAGCGTGGAATAAGTCCTTGG
TTGTTAGGTTGTTGAATTGCGAGTCCAGTGTTGACACCATCATCCTTAGAGTGGCACATT
GCCCGTCAAACTCGACCCGCACCGCCCGTACATCATCTTCTGAATACTGCATTCTCTGCT
GAAGAAGCCGTATTTCTTTTTCGAGGTCTCGTTCATCTGGTTTGCTACCAGGTTGTGACG
ATTTCGTTGCCGGTCCTACGTTCGGTACTCGCGTGACAGCCGGCGGTACAGCCGTAAGTT
GCTCTATAGGCTCGATAGGCTCAGCAGGGCCGACGGTGCTAACGGGCTCTGGCACCGGAG
AAAGGAATGGTTCCAGTGTTGTTTCTGCCATGTCCGCATCGGTGTTGGCTGTCGTAGACG
CTATTCGGACTTTGCTGGAGGTAGAGCCAGGCAGCTCTTTGAGATCCCGCACAGTCCTTT
CGAGCTCCTTCAGACGCTCACTATCCGTAGATCGTTCCTTGGTCTCCTTGTCGATGAGAT
CACCAAATGTCACGGCCAAGTTGTCCCATCCCGTACGTAATTCTTTCCGCAGTTCGTCGC
GAAGCTTGTTTCTCTCGATGCTGTTTAATGCAACCGCCTTCGCCTGTCGCGAATGCATAT
TTTCGACCTTCTCCGGTATCTTCTCTAGTGGACCAATTCGCTCATTAAGCATACTGATTT
CTATCCGCAAGCTCGTGAAGTCGTCCCCAGGAAACGTTATCGGTGTTGTAGTGGGTGGTG
TTCCAGCATTCGACGCAGCAGGGGCGGGAACAGGTGCAGTTTTAGAACATGCACCATGCA
CCTTATCATGCTGTCCTTGCGACTGTCCGTCTGCTGGCGGGGATGTTTTTAAGCCGGACT
CAATTGCGAGCATCTCAGTCCTCAATTTTTCAAGAGCGACCTCCTGCTTGTCCAGCTTCT
CCATCAGCCGCGGCTTCTCCATTGTCATGAAGTCGTTTATTGGCTCTAGATCAACAGCAT
CGATCTTTGTAATATTTGCACTGTGGTCGGCCACAATTGCCTGCATGCTTCCGATCATAG
ATGCTTGGATTTGCGACTGCGTGGTAAGTTTATCGACTTGCGGTACAAGTTTTGTGCTAG
TTCCGCTTGCGGCGTCTATCGTCGAGCTCATAGTATCCACTCTTGTGGTTAGAGATTCTA
CGAGTCCAGCCAGGACTCTGACTTGATCTCGTAGCATCGTATTCTCTTCCTCCAAGGTTT
CCAGAGACCGGCCTTGAAGTTTTGACTCCAAGATCTCCTGCCTTGTGTTCAGGCTTTTCA
AATTTCCTTCCAAGGTAGCAACTGGCTGCTTCCACGCAAAGAAATGTGGCAAAAAGGTTT
TGACTGCCGAGGAAAGATCCCCCGTGCTCTTGGTCACATTCTGCTCGGCAACCTCTCGCC
GTCTAATCTCAGCGTCTGATTTTGGCCTGTGGAGCTCAGGCAAGGACGGAAAGTCGGAGT
TTTTGGAAAGCGCTCGCATTTGCTCTTCTCTCCTTTTGTCCAGTACGTCGAGAGACTTCT
TAGCATGCTCATGCTCCCCCAAATCTCTTGCCTTCCTGAGGATGGACAACAGCATGGAGG
CCAAAACATCCCTAGTCTTGGTTTCGATTGGCTTAGGGTGGCTGTTTGTGACCAGAGGCC
TCGTGTCGTTGAGACTCGTCGGAGTTCTGGGCTCGGAGTGTGACGAGGTAGATCGTACGG
GATGTCTCAGGTTGGCCTTTGGACCTTTTGGTACTGTTTGCACGAGAAGAAGTGTCAGTC
ATCTGTACAACTGGAGGGGATGGGAGCAAAGAAAGTTGCTCCCAGTCGGAGCATGCAAAG
CCCAGAAGCGCAAGATACGAACCTGGCCGTCCCTCAAATGGCTTCTTCTGTGGGGCGACA
TCGAGTGCGCCCTTCGTTGCCGTCTCCAATGGCCTGCGGTCCCGTTCTTGCCCAGTCGGA
CTTAAAATGGCATTATTTGGGGCGCCAGAAGATCGATCCCGACTCCGGTCCCGGTCAATA
TCCCGGCGCCAGCCGCGATCTCTCTCTCTGCCACGGTCCCTTTCATGGTCTCGGTCTCGA
TTCCTGTCGTATTCTCTGTCCCGGTTGCTATCCCGCGAGTAGCGAGACGGTTGGCTCCTA
CGGGAATCGTAATCGTCCGAGTCTCGCCGCCATGTATCAGCAGCTGGATGCCAATGTTCG
TTCACCATGACAGGCTGTCATCAAGACTGTGACAGTCTGTGGCGTGGGAAGTGGCTGTGC
TCTCTCTCTTGTATTCCTCGACGATCACCCTGCAGTACGTCGGCTGTTCAGAAGACGTCG
CCGCTGGGATGGCTAAACTGCTGTACGTGCAGAAGTGGCGTGGGTCGAGCGCGTGCGTTA
CACGTCTATGCGAACGCGCAGATTCCAACGACTAGGAAGCACGATGGGTTGTAAGCACGG
TCGATAAGGGTACCTGATTATGTTGTAGATGGATGTTGGACTGAAAGTTTCATTCTGTCG
TCGTGATTAAGAGTTACTGGAAGCACAAATAGGGGACGAGGAGATTTTGGTTGTAGAGAT
GTAATACTAGTTTCGTGTTGGTGGTATGCTCTGGCTTCTCAGCTGAACTGCAGGGGCTGC
GTGTGTAGAAATTCGTTTCGTTCGCCTCTGGTTGTTTTCTTGGGCTGCTATATGCGCGTG
TTTTGATTTTTTGGATATTGCAAACACGGAAACACGACATGACATTTTCTTGACTTCATC
CCATCTGATGAGGAAGGAGCGTTATGTAAATATTACTTTGGGAAGGCGCAAGTGGTGACA
CTTCCCTGGTGTCGCGCCTACCCTGTTGTGCAGCAAATCCCACTGCAATAGGCTAGGCTC
ACCACACTATCAAAGAGGCACATTGACTTTCAGTCACGGCCGGAGTTGATAAGATTAGGA
GATAAGTACCTTAGACACTTCATATCCACACAAACGTAAGCCAAACTAGCTTTGGGAATT
GTATTAGATACACTCTTACAATCCCTTGACCTCAGCACTCAACCAGCCGCCAAAACGCGC
CCGTAATACCCTCTACTCTTGCGACCCTCTTTCCCAAAAAAATTTAGACCTATTTGACAG
CACGCGCAGCCAACTCATCACCACAATACCACGGCCATCACTCTCGCTCGACGACAATTG
ACGACCAACACGTGTGGACGCACCGGACTGACCTGTTTCTCTTTTCCACAAAATGGCTGC
TGTATGTTTCTTCGTATCCTGACCAATGCTTCGCCGTGGCGAGCGTGGCTAACGTGTGTC
TTCTCCCTCTCTGATATAGACTGTGATCACCTCCTCTGACAGCAAGGACCTTCGGGGCCT
GAACCTCATTGCTGCCCATTCCCACATCCGTGGGCTTGGTGTCGATGCCGATACACTCGA
GCCGCGGCAGTTGTCTCAGGGCCTCGTTGGTCAGGAGAAGGCTCGCAAGGCGGCTGCCGT
GATTCTGGAGATGATCAAGCAGGGCAAGATTGCCGGCCGCGCAGTTCTCATTGCCGGACC
ACCTAGGTAAGTGTGCCAATGTGTTGGTGATTGACTTAGGTTGTGCGAAGGTTGGCGTTG
ACTGACGTGGTATTTTCTTTCTCGACAACAGCACCGGCAAAACAGCTATTGCAACAGGCA
TGGCGCAATCCCTCGGCCCCGACGTGCCGTTCACATCCCTTGCCTCGTCCGAAATCTTCT
CGCTGGAGATGAGCAAGACCGAAGCCCTTACACAGGCATTCCGCAAATCCATCGGCGTGC
GCATCAAGGAGGAGAGCGAGATCATGGAGGGCGAGGTGGTTGAGATCCAGATCGACCGCA
GCGTCACGGGCAGTGCCAAGCAGGGCAAGCTGACAATCAAGACCACCGACATGGAGGCCA
TCTACGACATGGGTAGCAAGATGATTGACGCGATGACCAAGGAGCGTGTGATGGCTGGCG
ACATTATCTCCATCGACAAGTCGTCAGGCAAGATCACCAAGCTGGGCCGCTCGTATGCGC
GGTCACGGGACTATGACGCCATGGGTGTCGACACCAAGTTCGTGCAGTGTCCCGAGGGTG
AGCTGCAGAAGCGTAAAGAGGTCGTCCACACCGTGTCGCTGCACGAAATTGACGTGATCA
ACTCGCGGACACAGGGTTTCTTGGCGCTGTTTGCGGGCGACACCGGCGAGATCCGCAGCG
AGATCCGCGACCAGATCAACACAAAGGTGGCCGAGTGGAAGGAAGAGGGCAAGGCGGAGA
TTGTGCCCGGCGTGCTGTTCATCGATGAGGTGCACATGCTGGATATTGAGTGCTTCTCGT
ATATCAACCGTGCGCTGGAGGTGAACCTGGCGCCCATTGTCATTATGGCAAGCAATCGCG
GCCAGTCGCGCATCCGGGGCACGGACTACAAGAGCCCGCACGGTCTGCCGCTGGACTTTT
TGGACCGCGTGTCCATCATCTCGACGCAGCCGTACGGACCCGAAGAGATCAACAAGATCC
TGGGCATCCGGGCACAAGAAGAGGAGGTTGAGCTGACGCCGGACGCGCTGGCGCTGCTGA
CCAAGATTGGCCAAGAGACGGGCCTGCGCTATGCCAGCAACCTGATTACGACATCGCAGC
TAGTGAGCGCGAAGCGGCGCGCGAAGCAAGTGTCGGTCGAGGACGTGCAGCGGAGCTTCA
AGCTGTTCTACGACCCGGTGCGCAGCGTCAAGTTTGTGTCCGAGTCGGAGAAGCGGCTGA
TTGGCAACGACGGCGCAGTCGACTTTTCGCTGACGGCTAACGGCCACGACGAGAAGATGG
ACATGAGCTAAGGGGGATAATGGGCATATGCCGTTCAGAGGTGACAACGATCTGTTTTAT
TGTCTTTTGTGTTTCTTTTTGCGTTACATAGTCTACTTGGCTTTTTAAAAGCTTACCGAC
TAGCTACCTTTGTCTTTTATGCTCTTTGCTGTTTACAACTTTCTTCGCTGTCTCGGGGGA
CGGAAAAAAAGGCGTCACGGAATGGGATGGTAGATTCTAATATAAATACATTGTATTCAT
AAAAGCGATTTCCCTGGTAGATATATTTACCATCATACCTTTAACATAAATTAATCGTGT
CTTTATATAAACCTATCCTCTCGTTAACCAAAACTCCGTCCACATGCGTTAGATTTAAGA
TTATTATATTTTGAGCCTAAGGTGTTGCCGATCATGCAAAAGAGACGTCCTTGTGCCACG
CACCGTCGCTTCCTGCTGGTCGAAACTCAACGCCTTCAAAATAGCCAGCATCCTGCCATG
CCTTCATGGTCGGTCCATCGTAGGGCCCTTGCTTTGCTCCACCGTCCCGGCCATCAATCC
ACCGATACTCCCACAGCTTGGCAGCGTCGACATCTTTTGGAAAGCCATTTTCTACCGGCT
TTTCTGGGTCAACCCACGTTTCGCCAGTCTCGACGCGATATTCTTTGATAAGCTTCTCCC
GGACCATGTCGTAGATCTCGGCATAGTCGCGGTTTAGGAGACGGTCGGCAGCTTCCGTAA
TGATGTCAATCTCCTTCTTCAGACGCGCCTGCTCTGGGTCATCAGCCGCCTTGGGTTCTA
CAGACGCATTCATCTTGTCGACGTCCATCTGGTCTGCATCGTCGCCATCGTCGCCGCTCT
GGGCCTGCTTCTTCTTCTCCATCTGCTTGAGCCGCCACGCTGGGATGCGCTTGGTTTTCG
GCTTCTTGGACTGATTCGCGTTCTTGCCCAGCCGCGCGAGTGCTGTGAGTGGCGTTTCGC
CAGGCTCCAGGCGTGTAATCAGCGCCCCAAACACATCCGCTGTTATGATCTCGTCCTCTT
CCCGGCGGACCTGGCGCAGTTCGGCCTCGCGCTTTTCGTGTGCAGCCGCGGCACGTTTCA
TCTCTTTCTTGCTCACACCTTCAAGCCACCTGTCGTGGAGGTCGTCTGCGTCGGCGGCTT
TGCGGATGTAGTTGCCGGTCTCGTCAAAAGCACCTTCCTCTTGTTCTTGGCGCATGTTGA
AGGCGTCGATTCGAGGTGCGTGCTTCTTGAGACCGCCCGGACCGACCTCTTCATCCACGC
CCTCTTCCTGGATGGCGAGCTCGGCGTCCTCCTCGTCACTGCTCGACTCGTCGTCAAGGC
GAATGTGGCCGCCGCTTTTGCTGGTTTCTTCCTGGCCCTCAATATTTCGCAGGAACCGCA
CTTCCTTCCACTTTTTCTTGCCTGTCTCGTCGGTATCGCCATCTTCGTTTTTGCTCGCCT
TTTTCTTTCTGATCTCTTCATCTTCGTCAACGTCGCCACCACCAAACATGTCGTCGTCGT
CGTTGTCATCGTCGGCATTGTCACCGCCGCCCTTGCCACCGTTCTTTTCATCTCCCACTG
GCTCGCCCTTGAGCCGTTTGTCGTAGTTGTCCAGCTCGTCAAACAAATTAACCTCTACTT
CTGGATTCCCTGACACGCTAAATCCCACGCCGGCATCGGATGCCTTTACTGGCCGTTTCC
GCTGTGCTGCACGTGCGTTGAACGTCTCATTGTCCGAGTCTGAGTCGTAACCGTCAATGT
TGACAGCGCCGCGCTTTGTTGCACCTGCGTTGACGCCAATCACATCTGCCTCCAGCACCT
CGTCGTCTTCACGCGCTTCCGGGGCCAGTGCCGATGGGTTGCGCACATCGAACGTAACCT
TCTTGCCTGGATCGTGACCGCTGCCACCGTCATCATCGCTCCCGATCCCATCTCCTCCTC
CGCCTCCGCCACCGTGATGTTGTCGCGCAAAGGACTCGCCGGCGCGTTTTGGCCGCGCAG
CGGCATATCTCGAGGACATTGTGTGGATGTCTTGACGGGTGTGTGGGTATGAAAATTCGA
GCTCAATTCGAAAGATGAGAGCTGTCCAAAGTAGGACTGCAAAATGGTGTGGTGTTCGCA
AGGCTGTGGAGCTTTGCTAAGCCTTGACAGTATGGGCATACACCAACATGACCTAGTAAA
GCCTAGATCGGTTGCGTCACATGACTCTGCAGGGAAGTTCAGGCGCAGTTTTAGCACCTA
TCTCGCTGTAACAGCGCAGACCAGCGACAGTTTTGCCCCTCGTTTCGCTGGCGTCTTTGT
TTTCTGAAGCTCCCAACTTCCCCGACCAACTGGGTGGGTCCGCAAATCGTCATTGCCAGC
TGCCTCAGCCAACAGAGGCAACTACGCACGCACCAATGTCTCTGACATACACAACTTGCC
ACATGGTGTACGACGACGCTTCACTTTGCACCACCCAACCGACTTCCGACCCTCCCTCTC
TTTGTACACCACTATCAGTTTATGCAGACTGCTTTCCCGACCACGAAAAGAGAACTACAC
TCGACACCTATTACGGTGACTCTCGAAGAATAGCGATATAAAATGGTGAGCCGCGCATCA
AACAAACCTCCATCTACTATATTCTCCTCCTGGACCCGTGAATCTGGTCTGACCTTGCTT
TCTTCCTCCATCTAGTATAACACCGGCTATGGCTTCGACCCTCGGCGCGGCGGCCGCGGT
GCCGCTGTGATGCGCTTCGACGAGTACTACCGCTGCTACCCAATGGCCATGGCACCAGGC
AACGATCGTCCCGAGCTTAACTACGGCTCCAAGATCCTGCTGCCGCCATCGGCGCTCGAC
AAGGTGTCCCGGCTGCATGTGCAGTGGCCGCTGCTGATGGAGATGGTCAACGCAGATAAG
GGCAAGCACTCGCACTGCGGCGTGCTCGAGTTTGTGGCCGAAGAGGGCCGGGCCTACATC
CCGCAGTGGATGATGCAGACGCTGCAGCTGGATGTCGGTGACATGATTCAAATCAAGACG
ACGTCGCTCGAGCTGGCCCGCATGGTCAAGCTGCAGCCGCAGTCGCCCGCGTTTCTCGAC
ATTAGCGATCCCAAAGCCGTGCTGGAGCGCGCGTTCCGCAACTTTGCCACACTGACCAAG
GGCGACATCTTCAGCTTTGAATACAACGGCGACGTGTACGACGTGGCGGTCCTCGAAGTC
AAGCCCGAGACGGACAAGATGGGCGTCAGCATGATCGAAACGGACGTGTCCGTGGACTTT
GCACCGCCCGTCGGCTACGTCGAGCCGGACCGGAGCGCCCTGGCGGCCGCGGCCAAGAAC
AGCGGCACCAGCACGCCCCGCAGTGTTGCAGGAACCGGTCTTGGCGGCGGACTGCCAGCG
GGCGGTGTGCTGCACAGCCAGGGCAGCATGGCGCAGGCGATCAACTACGATGCCATCGCA
CCGGGCTCGGCTGCGCACGTGGGCACCAACTTTGAAGGCGAGGGCCACCGGATTGGCACC
AAAAAAGGAAAGGGTACAGCAGCAGCTGCCGCCCCGTCAGCGTCGACACCTAAGAAGCCG
TCGACGCCCGTGGCCGGCATGTCGAACAACAAGGCCGAAGGCTCTGGCAATACGCGCCGG
AGAACGGGCCCTCAGCCATTACGGTTGCCTGCGAACAAGCTGTTCTTTGGGTACCACATC
CGCCCCGTGAAGACCAAGGAGCAAAAGGAGGAGGAGGCAGCCAACGCCGGCAAGCCACAA
TACTTTGCGGGTCAAGGTCAGAGTCTGCGCGTGACTCAAGCACTGAAGAAGAAGGGCAGC
GACAAGGACGACGAGTCTTCGGGAACGGAAAAGAAGCCGCGGAAGTAGAGGTTGCGATGA
GGCATCCTTGAATTGTCTTTGTATTTTTTATGGTAATCATGATCTTCAGATTACGCGAAG
ACAGGGTATGGCGTTTGGGTTTTGCTGATTCGACTGTCAATAGAGATACTATGTCGTGCT
TTCTTTGCCATTTACAGTCACTGGACAGATAGATGAACGATAGCTCTATTTGAGTTTCAG
ATACGTCTTTTCTTTCGCTCTGAAATCGTCTTTCCACCGTATGATTCTTCTTACTCACTT
TCCTGTAGACCACGTATCCTCTATGATAACCCTTTCGAGCCTCCGGCGTCAATTCATTCA
TTCATTCGAATATATGGTCCTCATAACATTCCCGTCACTTTGGTTGCAACCTCGTTCTTC
AGTGGGTGCTTCCGTAGAGTTAATTAAATCTCGCCCCCGTCTTTGATCAAATCGTCTTCA
TTGTCCTTCACTCTAGGGTGAGTCACAGTAACGCTGTCAAGCATCACGTCATCATCGCAA
TGGTCAGCTACACCCTTGTCCTCGGCATTCACCAAGTTCTTATCCTCACTGCCACTGTCT
GAGGCTGAAGGCGTGCGCTGCTGCGCGCGGCGGGAGGGAAGTGGCGTTCTGCCCTGTTTC
TTGCCCGTGGCCGCCTCGGGACTTGCCTCGGGAGTAGCCTCAGGAGTGGCCTCGAGCTTG
ACATCACGAAACTTCTTGACATTGGCTTCAGAGAGCTCCATAGTGACTGCCTTGCCCGTG
TTGGTCTTGCGGCGCTTGGCACTCTTGGGCGGTGTAAGAGGAGCCGCTTCCGTGTCCTCA
TTGTCGGCATCAGCGGCATCGCTTGCAGCAGACATAGCAGCGGCGGTGGCGCCCCTGGTC
TTGCGCGGCTTGCGTGGTATGTTTGGTGTACGTGGAGTGCGTGGTGTGCGCGGCGTTTTG
ACAACGGCAGTGTTGGTGCGCGAGTCGAGACCAAGCTTTTGTTTGATCTGGTAAAAGCGT
TTCTAACTGTGTTAGGGATACCTTTTTTGGGCAGGGAGGGGATGAAGATCTCACTTTGGC
CACAGCGGCGTTCTTGAAGCCAGAGTCAGTGGCCACACCGTCCCAGTCTATGTCGGGCTG
GTTGTTCATGTTTTTGATCATGTTGAAGAAGAACATGGCCTCCTGAGGGCTGGGATCGGG
GAAACCCGAGGCACTGGTGGTGTCGGTGGCAACATTTTGAGCTGCGGTATCTTCCATTGT
GGATAACCGGTGATCGTCTGCTGTCAATTGACAATGTCTACAGTTGGTTGGAGGTGAGGT
GTTTGGGATGTTGTGGCAGAGGGAGAAAAGAAACGGGGTAAGGGAAAGGTTTTGCCAATA
AGGTGAGTTGTTATAGTGGAGAGAGAAGGTGTGTTGAAAAGGAAGGGAAAGAAGTGAGCA
AATGACATGCACGGAAGGAAGAAAGAAGGACTTGAAAAAAGGTGAATTAAAATAGAGTGG
AATTTTGTATGATATTATTTTATAAAATAAATAAAATGAAACTATTTCAACAGTCTAAAG
AGTAAATATGTTGATAAATAGATAAAATAAAATATTGAAGAGCACAGAAAATAAAACGAA
AGTCAGCTGGTGCCTCATCGTTAAGTGAAGAAAAGCTGAGAGAAAGGATGAAGGTAGTGA
GACTTAAAAGTCATTGAATAATCACGGTTACGATCTGAGGACAAGTTGAAAGAGACTCGA
GAATGGCTGGCGAAACCATGTCATTAGACGACATAGACGTAATGAGTTTGAGCGATTAAA
AGACTTTATCAAAGAAATCCCGAACAAAATTCAAAATCAGGTGACAAGAAACCCGTTGAA
GAACTACGCTTGTTTATTTTGAACACAAAATGTGAGATGAAGTCAAGTTCGTCTGAACCC
AGACTAGTCGTGTTAGTCAGTCTATGGAGGACAATTAGGTGGGACGAAAGAACCGACCCG
GGGTAATGGCTGCGAAGCTTAACCTTATAAACTGGAGGAGTTTTAATGAACGACGATTTG
GCACATAGGACACAAGACAAGTGGCAAGTGAAAGGGAATGAAGAGGTGAGATTTGCAAGT
AAGCTGTGGCGAATGTAGAATAATGAGTGAATGTGAAGGCCGCGTGCATTATGTAGCCTT
TTTTTTCTTTTCTTTTTTCTTTTCTTCTTTCTATATTACATCCGATTTGGCGAGACAAGC
CGTCGAGAGGAAAATGTAAAGCAGCGCAACGGTGGCAACAAATAAACAGACCACATCTGG
AGACCGGCCGTTTTGCGTTTGGAGTGGTGCACAACAGTTTGGAACATCAACGTAGAAAAA
AAAAAGAACGCAGACAACATGTTGACAGACACGTAGAAGGACGAGTAAAACAACAATATC
CACAGAGAAAGTCAACCGAACGCCGTAAAACTTGAACGTACATCAACCCGAAGCAGCAGT
CCCACGCAACATTGCCAATAAAGAGACCGAACCGAAAGTTAGGAAGAACAAAGAGAAAAT
AAGAAAAAAAAAACATAAAGATCGCGCTTCGCCATTTTGCTGCCGTTTTTTTTGCCGTCG
TGTTTGTTGCTTTGTTTGTAACTCTCCCATCCGAACGTGTTGACAAAATTGAAAAAAAAA
AAAAACGAAAACTAGAGAAAACAAAACGAAAAAAGAAAAAGGAGTATAATATAATAACAT
AGATTCCGTAACAGAAGCAAAATAGAGACACCACAAAAAGAAAAACAACCAGCAGACCTC
AGATACCGTGGTTCTGGTCGGAGCTGTTGGCCTGCGTAAGCATCACGTCCCAGCCGTTGT
TCTTGGTGAAGGCCTGGGCCAAGAGAGACGCTTGCAGAGCTTCCTGCTCCTGCTGCTGCT
GTTGGCTGTCGTACTGCGTCTGAAAGAGACTGGGCATCGACTGGGTCTCGCCGGCAACGC
TGCCGTCTGGGTTGGTGCCGCCGCCCATGACGTCGAGGGTTGTACTGTACGGGGACATGT
CGAACATGGGCATAGCAGGCGACGAGAAGGGCGTAGCCATCCAGGGCGAGGGATGGCCGG
TCGTGCTGCTGCCGCCACCGCCGTTGTTGTTGCCAAACTCAAACGTAGGATCAAAACCGC
CGACGGACGCCAGATCGCTCATGATGGGAATCTGCGAGTGATGAGCAAAGTGTTGCCGGT
GGTTGTGGTGCGCACCGAGCTGGTGGACATCCGTGTCGCTACTCGGCGTCATCATCCGCG
TCTGACGGATCATCATCTGCTGCTGCTGCTGTTGTTGCTGGTGATGCTGATGGTGATGAT
GCGGTCCTGTGTCCGTCATGGACCCGGCTGAGTGGTGGCGCATCATCAAGACACCACTGA
GGTTGACAGGGCTGGTTACGGACGAGGCAGATGCCGTCGCCGTGGAAAGCGTTGGTAGCG
AGAGAATGCGAGAAGACGAGGATGAGGACATGGCACCACGTGGGAGGGGGATCTGGTGAA
GGGTGCCGGGCTTCATCGTCGGCGAGAAGGCGTACATTTTTCTCAATTTCTTCGTGCGCT
CCTGATTGGCAATGGATTCCATGGACGGAACCGTCTCTGAGGGAGGCGAGGGAAGAGACG
ACGTGAACGATGTCTGGGACAACTGCAAGTCGTCCGTCGCTTTCTCCGTCGTGGTCTTGG
TGTCAAGGAATTCCGGGCCCTGCTTCAGGTTTTGGAGGACCTTGTTATCCTTACTGTCCT
TATCCTTGTCCGGAGAGTCTGGAAGGAGGCCAGTGTTGTTGTTCGAAAAAATGTCCGGGT
TCAGGTACAAGTTGGCCTTGTTCTCCTTCTCATCCAGGTTGGTTGCTTCTGCCTTCTTGG
TAATGACGTCCTTAATATCACTTGCCTCGCTCTCCGTGTCCCGCAGTCTCTTGGTACTGC
CTGACGCTGTGCTCGTTCTCTTATAGTCCTTAGAGTCCTTGGACTTAGTCTTGGTCTTGG
ATGCACTGCGAGAGAGTGTTTGCTGGACGAGGACGGCCTTGTCTTCGCCAAACTTGCCGT
TGCCTTCATTCTTGGGCGCTGCCGTAGCGGCGGCCGACTTCTTTGCAACCTGGGTATCGA
TGGATTGACGGAAGCGCGAGTACCGCATACGAGCAGCGTGGCCATTGGAAATGCATTCGA
GGAGGGCAGGGTCGGAAGCCACTTGGTTCCAGTCAATCTGCGAAGGATGGTTAGATCGGA
TGGAGAGAGGAGATGGTGACTGAGCTGACAAAGGGAATGAAGCACTTACGTCCTTCAAGG
ACTTCTGCTTGAGCATCGCATACAACAGACGAGCAATCGCCTTGTCGGGATTTATCCCGG
AGCTGCCGCTCTCGCCGCTGCTGGCGCCATTGTTAATGGAGCCCATTGTGAAAGACGGCG
GCGGTTTGATTTCTGAGTTTTTTTTTTAAAAAAAGAGGCAAAGCAAAGAAAACCAATGGT
CTTGCTGTTGTCGAGGAAGGACGACGGCTATATAGGAAATCGTAGGTCACGAAAGTGAAA
GTCGGAAAAAAAAGGCAGCCAGAAGGGATGCGTATTATAGGATGGCTGATGAAAGCATGG
GTGATTGGATGAGAATAGGGAATGCAGAACAGAGAAAAGAGAGCCGAGGGTACAGAGGGA
ATGAACTCGGTACGATCTCGGTGTGATGCCCGGTGGATTGTTTCAACAGTTAGAATAGGG
CCGGTGAAGAGGTGAGAAGAGAGGAAAGATAGGGACGAGAGATGCAAGGCTACAGAGAAA
ACACGAATGAAGAAGTAGAGAGATGGGAAGAGAGATGAATAGAGAAGATGCGGGAGACGT
GAACCAGAAAGAGAGAAAGGAAAGAATCAAGAGCTGGAAGAGGAAGAGAAATAGGGCGGG
AGGCGAGGTCCCAGGAATATATGCGGCTGAGGTAAAATGGTAGGTTGGGTGGGGATGGGG
GTGTGCACAGTTTGGGGGGGGGGGGGGCTACGAAGAACGGCGGAGGAGCGGTCGTCTACA
CATATTCACGAATGCCCAGGACCTTTTATCTTGCTATATTTTTATTCGATAAATCATTTT
CAAAGATCTTCGCTCGAAAAAAAGAGTGGCGCAATGGAAACGTCGTCATTCGTTACCTGG
AAAGGGGAATGTGTAAGGTGTGGACGGTAAAAGAAAAGAAAAGAAAAAGAAACAAGAAAA
TGAGAGTGGGCGAATCTCGACTGACAAACAGAGGAATGTTGATGGCAGGGCAGTAGTTGT
AAGGTTTGCCGGAGTAAGAGAGACAAAGAGCGGCAAAAGGGTGTGCTTGTAGCAGAAATG
GCTAGCTGCGTGCTAGGAGAGGCGTAGAGACAAACCTAGAAAAAGATAATAAAATACAAA
ACGTTAGGCCAGGTAACGCCGATAAGAAAAGAAAACGAGAACTCTGGATGGGCACGCGGC
TTATATACGTCGCAGCTTACCTAGAATTGCGACAAGATGACGAGGCAGACAAGCACGAGA
ACAAAAAAAAAGAGACGAGAGGCGGAACGAAAAGAATACTGCCCCTGCAGATGCGATGTA
TCTTACGATGGCGCGTGCTTCCAATATGTGAAGCGCACCCAAGATGGCAATCAAGGCTGA
GCGGTTGCCTGGTTATTTACTGGACGGTTTCAGGCGAGAACCACAATGTACATACACAAG
GGCATGGCGTGAACGTGAACAAGTAATGAATTGGAAATACATAGGAAGCAAAGAGAAGCT
ATAGCTCGAGAGCGGAAGAGGGTGGGTGGAGATAAAAAGTACAAAGATGAGGACATACAG
TTCGCGTAAAGTGGTTTTCTGTTAGCACAGGGCAGGGGTGAAGGGTGTGGCCTGCGTTGC
ATTGCCGGAAAAATGGAGACGATGCGACAGTCGGTTGAGAAGAGGGCGAGGGAGTGTTGA
ACGTGAACGCACCGTCGAAGAGAGGAAAAGGATTACTTAACGACAGAAGACAAATGGCGA
AAGATGGTTGAAACAGAGGCAGAGGGCCGTGGCCCACTACGGGGGGCGTGCGGACGGCAA
GGGTTGTTGGAACGACAAGAAGGTGAGTCACTGGTGCTAAGAAACAAAATGTAAGTCCGG
GACGGACAAGTAAAAGACGAGAAAAGCTAAAGGACAAAAGAGCCAAGAGGAACGACACAA
AACCAGGCCGAGTTAAGGAAGGCGGAGCGATCTTGACCGCCCTTCCGATCCGGCTGCTTC
ACCTTTGGAAGGTCATGGCAAAAGCAAGGAAAAGGAAAGTTGTCAAACAGCAACAGCCTG
ATCAATTGGGAGAGGAAAACAAGAGAGAAAAGGGAAACGAGCAAGGCTGACGATGGATGG
CAAAAAGTGATGTTCGAAAACGAGGCGAGCTGCAATTCGAAAAACGAGAGGACAATTGCG
GCGATAGACAAGGTCATCTTCAATGGGTTGCCTTGTAAACAGAAACGAACAGAAACCGGA
TGGGATGGGGGGGAAGGGAAAGGGGGTGAGACCCAAGGAATGCAGGGGGATGCGCATTAG
TGTTGAGCAGAATTTGCGATGCTCCGTCGACCGGGAGGAGCGAAAGTGAGAAAACGAGAA
AACAGAGGGAAATATGGGAATAGTCAAGACACAAGTCGTGCGACACGTCACGTCCGGCAG
GGGCGGGGTGGGAGGCTTGGGTGGGAAGGAGGGACCAGCGCCAAAATGGACACGATATTG
ACGCCTGAGCACATGATCTGACCGAAAAGTGGAGACAGCCACTTTAACAAGTTTGACAAA
GAGGGGCGGCAAGAGCATAACGACGGCGAGATTTCAGGCAGCAGCTGGGTCCCACTTTTC
TGGATTCCCTCCCTTGCGTCAGTTTGTTGCCTTGTGGCCTGAGGAAAGCGAGCGAAGATA
AAGCCCTCAGAGTAGCGAGGACGACAAGCAAGAGAGCGGGAGGACTGTCGGACGTAATTA
CGCCGTAGAATTTGCTGCATATTCGTAGACTGGTTGAACTCGTTGGCAACCTATTTACGC
GCCTTGGGTTGACGCGTCACGTGCACCTGGGGGAGAGGAAGGGCGCAACTGAGCTAGCTA
GTCCCGCCAGTAGTGCCCTTGCGCATGGTTCCTTCCCCTCACTGTACCAGCCCCAGCCTC
GCGTTAGAGAATAGGTGTATGTGCCGCCAAATCGTAAACACTTTGACTTGCCTCAATCCT
AAATCTCTGTGCCCAAAACACCATTGCACAACACAGCGACAAACGGCTACAGGACTGCGG
AGCACCTCTAAACAATTGGTATTTTCGACTGCAGACAGTAGTAGCAATCACAAGCGCGCC
AGTCCGTGGAGCCTGTTGAGCCGAGACCAGGCATAACTCATTGCTTGTACTCACCCGCAC
ACTCATCGACACCTTAGTATTATTAAGACCCCATTTCGCTCCACTTCACGTGGGAAGTCG
AGGCTCCCTCAAGGTACAACATACATTTTGCTATGAGAGCCGGTGTATGAGAGAGGCGCC
GACCGCACTCTTCCGCCACTGTCGCCACGCCTGGCCGGGCTGAGATTGCTTTTCCTACGT
ACGATGAACAGCAAGAACTGGAACGACCGAGCGGACAAGGACCTCTTCTTCACCATTCTG
TCCGTCAAACACATTGGCGTCATTAGCGGCGCAGAATGGACCATTATCGGGAAACATATG
CGCACCCTCGGCTACGGATTCTCCAATGAAGGATGCCGGTATGTGCCCATGTTGCTGGTG
GTTTTTTTATGAGATACGACAAGCCTTCTATGTCACTAATGCCTCCCCTTCCAGACAACA
CTTTCAAGGCCTTCGGCGTGCTCAAAACAAGATCGAGCCGGCCAATGGCACGATACCGGG
TAGCGGTGCCAGCAGTGCCGCGGCTGCATCCGCGAATAGGATTGATCCAGCACTGAATCC
CATCACACGCCGGCCGGGCGGCCCTGGTCGACGGCGGTCACGGAAACTGTCCTCGGCAGC
CGAGGACCGTGAGGACAACGGTGATGACACCTGTGCCGAAGCGAGAGCGAGCTCCCGGGT
CGACGACAACACGGCGTCCATGCTCACGGCGTTGGCCGATGTGAAAGCTGACTTGGACGC
TGACGACAGCAAGGTCGACCCTGACGGCGAGGGCGAGATCGACCCTGACGCTCCGATTCC
TGCTGCAACATCCGGTCCGTTGTCTACGGGGAACGGCACTGCGGCTAGCCTGAGCTCAGA
TCTCCTTGCTGCGGCCACAGCGAGCGGTCTGCAGCCTCTCTTGGCACATACACACGGCCA
CGCTCATGTCCACCCACCGCGAGTAATAAGCAATGGCTCGTCTGCAGACAATGTTGCTGG
ACTGGCTGCGAGTGGCGTGGTCGGCAACGATCTTGGAGCTACGACCGCCGGCGCACCTTT
ACATCATAACCACAACCACGACCCACATCAGCTAGAACAGAATCTACATGGGCATCAGGT
TCCACAACACCACATGGTACAGGAACACCAACAACAACAACAACATCAACACTACCACCA
CCGGCAACAGCAGCAACAACAGCAGCAGCACCTCCAGCATCAACACCAACATCTTCATCA
ACACGCACCGAAACAACGTCAAAGCCACCAACCATTACCGAAAGACGTGCTTCCAAACAA
CGAGCAAAGAATCCCGGGTGTCGACGACGCACCTGCACAAACGGACTTTGCGGAGCTCCT
CGCTCAAGAAAAGCTTGCTCAACAGCAGCTCCTCCAGCAGCAACATATCCAAACGCAGCA
GCTTCACCAGCAGCATGAACAACAGCTTCGCCAGCTTCAAGACGGCGTACAGCAACAGCC
CCTCCTGCCGCATCAGGTAGAACAGCGGAATCAACAGATCCAACAGCATCTGCGCGAACA
GAGGCAATTTCAGGAACGGCAGCGCCAGATTCTCAGCCAGCATCGTCACCAGCAATTCAT
TGAGCAACAGCAACAGCAGCAGCAGCAGCAACACAACAGTGCAGAACCCGAACTACATTC
GCTCGAGGACGCTGCTGGCGAAGATGAAGACGTGCCTGGAATGGGTCCCATTAGTGTGCC
CGGGAGTGTAGGCGTCAGCGTCAGCGCCAGCGTCGGTGTCAGTGTCGGCTTGGGCATGGC
AGACATGGGCACTCCAGTCATGGGTGAACCGGACATACCGGCCGACCATGACGCGGACGG
TGAACATGAGACCGATGGCCCGCCCGACGACGAGCACGACGACGAACACGAAGCAAAACG
ACAAAAGCTGGACTCTGACGCTCATAACTCGACGCTTGAGGACGAAGCGGTTTTGACCGC
GCTGGCTGCACACAACCGTGCCGCTTTTCCAACAGAGTGAGTCCACCTCTCTCCTTGTCA
CAGAGGGTCTATCCTCCTGCTAACAAGACAGTTTCCATTACGGCGAAGCATAGAATGCAT
CCGAACCTTTGGAAACACCTAGCCTGCTCTGGTGGGACCTTTAGAGCTTGCAACGAAACT
ACGACGACCAATTTCAGCACCAGATGGCCAGGACAGGGGCCTGACGACAGTGCCTTACGA
CAGACTTTGTTTTTCACGATTTTCCTTTACATTTTTCCGCTTGCACTTATGACTGAAAGA
CTTTGAATGACTACTTTGTCAAGGGATACAACAATTGGGTCTACTTGCATATCTAAGGGG
GAGGACGACATTTGAGATTTCTTGGTTGGATTTGTTTCTAGGTCGGTGATGGGCGTGCTC
CAATGTCCTCCCCATTTTTTGCCTCTAGTGAATGCTTTATTTGTCCATTTATGGCTAGCG
AGTGTTGAACGAAGATATGATTTATATGATTTTTTCTTAATACCTTTCGCTTTAAGGTCA
ACTCGCGCATTGTTTTCACGTCATCCACACGGCCATCAGATCTTCATGATCGCGTAATTA
TGAACAGAGGAGCGAACTCTTCCTCACACTCCACTACAACCCACGAATGGTGTTGTAACG
AGCGTAGTCAACATCTCCACATCTTCGACTTACAATTGCAACATCTCCACTCTTTTACGT
CTCGTGGCTGACATATCTACGCCCACACATCTACAAGCACGCGTCTTCTACGACATTCAC
CACTTACCTGTGTCTCCAGCAGGCCACGTCCCTAATCACGAAAACGCTACAAGCCAGCAC
AGCTCACCATGTCGTCCAGCGAGGTTGACAAGACCGAGATGGCCAGCAAGGTATGTCTAT
GGTAGTCAAGGGGCTGGAAAGACAGCTAGAATAGCAATGTTGCTTGCACCATCGCTGACG
TTCTAGTGGGACAACGACGGTCACATGAAGCTCTGCGTCGCCCTCAACGAGGCCCTCATC
GCCGCCGAGAGCTCTGCCGCCAAGCAAAGCGAGGTTATCATGGCGTCCCTGGCCGCCAGC
AATGCGACCTTTACCTGGGAAGGTGTGCGGTAGGTTTATATAATAAGTTGTGCCTATTTT
GCGCGTTCTGACTACAGAGGTCTGATTTTGCTGTCGTTTGCTTCTCCCACTGCTCCACCT
TTGATTTTTACGTTCCTTTACCTTGCCCAACTGTCGATGGCGGATCTGTCTTCTACACTG
CGCTTCTCTACTCCCTACCACGTCACTGCTCCTACTCGATACTGCCTCACTTTGAATCTT
CGCCTCTCATACGACCTGTGGTCTCTTTACTTCTCATCTCCTCCTTTCATCACTTGTCAT
ATCGCTTCTCCATTCACTGCAAGCTCTTCAACTATTTCCCCTCCGAACACTCCTCGATCC
CATTTCCAACCAACCCATCACCCATCATGCCTGTCAAGTGGGATGAAGCGGCCATGTCTG
CGCTCTTCATGTCGGTGGTGGCAGTTGCCTGCCCGCCTTCGATGACGGATGAGCAGAAGA
ACCAGATCGTCGCCGGTAGGCAAGGCCGAGGATACGACGTGAACTGGAATGGCATTCGGT
ATTTCGCAAACGCCCCCTTTCCATTCTCTGAGTTTTTGCAAAAGCATTCGAGCCTAGTTT
ATAACTTGCGTCATTGTCCTCTCTCGTATATCGCGCTTATGTTTTCCTGTCTTCCTTTCA
CCTCGTCACCACTTGACTTTGCCTTCCCTCAACACTGTCCAATCCTCACAAGCGAACACC
ACCACCATCTCTTCCACTGCAGTCTACACCGCAGTCACCAAAACACCATCACCAAAACAC
ACAGCCCCATCACTTTTCAACCGTCATTATGTCCAAGTGGGATGGCAACATCAAAGACGA
CCTGATGATGGCGCTCTACACCTACTCTACGCCCAGTGCCGAGCAGAAGCAGCAGATAGT
CGCCTATCTTGGTGCCCATGGCCACGTCATTACATGGGATGCTATTCGGTAGTTTTCTCC
TTTTGCCTTTATGTGCTGCTTTTGCACCTCTAGCTATTTTTGTTTTCATTGCTCTTGGGC
TTGATTTTCTGTTCTTGTCGGTGCCTTTTGCCTATAATTTGTGGCTCCTTCGTTCTTCCT
CCTCTAGCCAACCCCAAAATATGCTCAAACCCCTCGCCAATATCACGCGTTTCGCTCCTC
TTCTACCTAATTCTCCTATTTGCTCTTACATTTACTTATCTTTCACCACAACCACACGAT
TACACCAGAGTCGCCGCTTCTTTGTGCTTTATTCTATCCTCATCCTTGTTTTTCTCTCCC
TCTCTTCCATCACTTGACCTCAACTACTCAAAGCACAATGTCGGCCAAGCGGTTCAATCA
AAATTGGGATGAGCATGGCGTTTATCGCGACATACTTTTGGCTTTGATCTCGTTGACCAA
GCCGTCGCAGGGCACTCTCAAAGAGATCGTGGAGATTACCACCCAACAAGGCCATCAATT
CACATTTCACGGCCTCAAGTAAGACTAGGGCTGTTTTTCACGCTTTTGCTTTCATGCTTT
CACGCTTTCACGCTACTTTTCGTCCCATTTCACCTAACTTCACTTGTTTTTCGCTCGCAG
CCTCTATTTACGTTTAACGCTTCCAACCTTCTATACTTCAACATCTACCTCTCCCACTTT
ACACACTCTTACCTTTCTCCTACTCTACTAAATCTCCTTCTTTCTTCTACTGCATTTGTT
CCTCAACCTATCTATTCTTTATATCACCAGATTACCATATCAGTGGTCGTCGCCTCGTCA
TCGTCCTCCTATTCTTCATAATGTCTACTGAGAAGCGCTTCGCTCAAGACTGGAACGCCC
CAGGTGTCTACCGAGACATTTTAGTCGCCATGGTCGAAGAGTACAAGCCACCGGCTGTTA
CCCTCAAGAAGATTGTCGAAGACATGAGCAAGCTGGGACACCAGTTTACCTTCCGCGGAC
TAGAGTACTACTCCTTCTGTCTAGCTCTTTATTCACCTTTTTTTCTGCCTCCAGTTATCC
TGTCTTTCTACTTAACACCAACGCAAACACAAACACAAACACAAACACGAACATAGAGCC
AGTGCCTTCCCCCGTCGGCGTCTTCACTTTTTCCTCGCCACACTCTCTCGCCTTTCAATA
AGACGCTCGTCTTTACCTGACTTCTCTTTTACTTCTTTTCTTACCTAGCTCTGCCATCCA
TCTACTTGTTTACCCACTGTCCTTTACCCAACATGGCCCACTACAGACACACTTGGGACA
CCGACAGCAACTGGGACTTGCTCATCGCCATCTATGAGACGCTCTCTCCCGGTGCTGAGC
AGATCCGGGCCATCGTCGAGCGTACCACCGCAATGGGCTACGAATTCACACCCAAAGCAG
TTGTGTACCTTTCTTCTATGTTTTTCTTATTGCCTTCCGTCTTGTCTATAAATTTGCACT
CTTGATTTATCACATTCATCTTGGTCTCTCTTATCTGTTAGAGCACTCACTAATCACATC
TGTTTTCCAGCCAACATTTACAGAAACTCCGCCGTACTGTGGGCTCTGGCGAACCTGGCG
TGGCTCCCGCCACCCCTAAGACTCCTCGTACACCCAAGACGCCCCGTGCCAAGGGCACAC
CCAAGAGCGGTGGCAAGCGCAAGAACGCCGCCAAGACCGAAGAGGATAGTGACGACATAT
CCGGTAACGATATGTCTGCTGCCAAAAAGGTCAAGACCGAGCAGAGTGAGGGCAGCGAAG
ACTTTGCTGTCAAGGATGAGTACGTTTGTTTGCCTCGTACGGTTGAAGTTTTACAGTGCA
GCACTTTGCTAACAACGTTGTCTCAACAGGCTCACCTCAGAGGCAGACAAGTCTGCCGAG
GAGGGCATTTAAGCCTCGCTCAAGCCCTCAAATTACACAGAAGAGGTGAGCCCCAACACG
ACTTGGTGCTACGATATGGACGAAATCGATAAATATTATACCCCAGCATGGAAAGAGTTT
GAAAAGAAGTCAGGGAAGGACCTGTGGTGGAAGAAAGTAATGCTGCGAATGTCTACGGAC
CGTTGAGAAAGTCTGAATTTCCAATCGATGATTACCCCTCCTCTCAACTTGTATAAAAAT
GTGCAAGCGTAGCAAAAGTGTAGGTCATGAACATGCGGAGTGAACAGACTTCAGTCACCG
TGAAAACGGCATCGTGCCCTAGTCGGTGCTTGGACGACCTGGCCTGTGTCGTACAGTATG
AGGAAAGAATGGCAGTATCGTCCTCGTTGCTGCCGCTGGAAAGAGTGGACGACAAATTGA
CGGGTGGTCCGCCTTCCACGATCTGGCAACATAGCAGCCACAACATAGGACATGGCAACA
ACTTCAACGTCCAACCGCGACTAGTAAATAGAGGTCTTCCTAAACAGCCGACGTCGTTTC
TGTTCATCTATCCACCAACGACGCAACCATATAGGCGTCCACTTCCAACTTGTTGCTTCA
TTTGTTTCACCACGTCAAGCATTATTCTTCTCATCGTTATCGAAACTAGGATTGCCTATC
AAGACAGACGTTAGCATCCATTCGTTGTTTGCTCTTGGAACCTCGCGAAATGCACAACCA
CAACTTCTCAGTCTCCCATCGTACCTTTCTCGTCTATCCCAAGAACCAAAATTATTCTTC
TAGTCGGTCCAGAAATGATCCCAGGGTGGCGGATTCGTCAAGCCTCGGCCGACGCAGCTC
AGGCTCTCAGGCTCGCACAGCGGAGGAGGCCCAGCGTGGGAGGCCTAGACGCACGGGTCC
CCGCATCTGATGTTGCCATCACTCACCGAGAACCAAGCCCATCGCGACGCAGGAGCCCGC
AACGGCTGACTGTACACACTCGGTGGGAGAGTGGGCCCAAGTCGACGGGTCGGATAGCAC
AACAATTAAAGTAGTGGAAGGCGGCTCGGGTTGGAAAGAAGAACAAAAGTGCCGCCTTTC
GAACCGCCATTCGCTGCCTCTGAGTTTGTGGAGGTCGAGAAATCCCAAGCGAGTCTGCTC
TCCGTCAAAGGCAAGCTCAACCAAGAGCATCCCATCAAGAAATAATCTGGACCTGAACCT
GAGCTCTGCTCAGGATAGAAAAAGACAAAGCTCACCTCTGCAACCCAACCTGAGCCAGGG
CCAGAACACGCGTTTTACTTCTCCGTTAAATGTACACAGAAGTAAAACAAGACTTGGCTT
GGGCTTAAACGGCCACGATAAATCGGAGATAGGAAAGTTGGTAGATTGTTCGGATACCTC
TGTCCCTGTTCAAGACTAGTGATCGTCAGAATCGAAGACGTTTCTACATTTGCGAAAACA
TTACACTCGAGGAAGGATCTGTCGAAGCCAGGATAGCAAATAGAAAGCAAACAGCGAGAC
GTACATGATTATTTCCGGACGTAAAGAAGTCGTCAATGTAACTTCGTGTGGCCACGACAT
GTTCTATGCCAGTTCGGCGTTTGCTTTGGACCGGTTTTGGCCGCAAAGAGACACACAAAT
AGATCGAAATGATTATTTCTAATAACAGGGAATTCACTGACAGAATTATTATTGCTGTAT
ATTCACTGCACACATTCTTGAAGCCCGTCTGCTAGCTGCTCAACTGGGAAGAAGCAACGT
TGCCCGTGATTGCCAGCTGAGCTCGGCAGCCTATGCAGACGGGCTTTGAATTTCTCGTTT
GCACCTTCCTCCGCTCGGTTGTTTACTCTCAGACGCTCCTTCCTTCCCTTCTCCCCCTCG
CACTTCAACGCTCCTTACTTATACTCTCCCCTCATTCCCGGTAATTTATTTGCTCCAACA
CGTCTTCTTTCTGCTCTCTCCCTTTGATTTTTTTTTACTTATTCTGCACACCAAAACATT
CCTCTTCTCATCTTCCAGATGCCAACAAACGCATTCACTTCGCTCTTAGCCTCGTGAGCA
GACCACTCTCACCACCTCGCCTTTGTCTTTTTCCTCTTTTCTTCATCTCACCTTTACCCA
TACTTTCGACCATTTGACCACCGACGAGCGCGTCTTTGACCATCTGCAGTCGCGTCGTCT
ACGCAACCAACACCCGCCAAAACAGCCATCAGCACAATTTGAGATCACAGCTTTCAACAC
CCGCCGTAACCATGTCGACCGTCGAGCAGGTTTCTTTCCTCCTGGCTTGCATCAAGCATA
CCTCCAATGGCGGAAAGGTGAGTCTCCGCCCACCCCCAATTGTCACGTTTCAACACGTCT
TTATGTTATTGTTTACGTATTCGCGGCATCACTTGGACTGACACTTTCGCGTCTCTTTCT
CGCTTCTCTATCACCAGGTTGACTTTGCTGCCGTTGCCACCGATCTCAATATCCCCACCA
AGGCTGCTGCGTAATTAAATCTCTCCTTGCCTGCTTTTACCTCTTTCTCGCCTCGTGTCT
CATCACGTCTTATCAGCCTACTCTCACTTTTTATGAATCCTGTTACTAACCGCTATTGAC
TCACTTTGTTTTCAATCCTCGTCATTCTCTTTTTCCTAGTGCAAAGAGATATGAACGACT
CAAGAAGCGTGCCCAGGCCACTAACTTTGGCACCTGCAATGCTTCCGTCGAAGCCAAAAC
CGAAGGAAATGAGAGCGACGATAAATCCCTTGCCGCTACTAGCAATACCGCTACCAAGCC
GAAACGTCGTGCTCCGGTCAAGCCCCGTGCCAATCGCAAAGAGAAAGCAGATGGTGTTGC
CTGCCCAAGCAAAGCCGATGATACGTCCTTCTCGAACGAGGCTCACATGACACCACTCTC
GATCAAGCGCAAGCGCGAATCTACCAACGACGCCCCGAGCAGCCCGTCGGATGCCGATTA
CGAGTCTGCCTGCGAAGACTCTGCTACGGAGTACTACGGAAGCCAATTTGTCGCCGTGAA
TGACACGCCAACCCGAAACCCTGTTGCCAAGCGTGCCAAAGCCCAGAAGGCTACTGCCGC
GAGCAAGCTATGATGCCAAGGATATTGCAGAGGAAGCTCTGGCAAAAGTGAAGAAAGAGG
GCCAAGAGAGTGACCAGGGGATCTGAGGGGTGACTGCTTCGCCCTTATTTCTCTGTCGAC
TTCTCGCCTCACTCCCACCTAACTTTCGGTTTCAACGACTTGACGATTTACGATTTACGA
ATATACGACTACGATCTTTCGGAATACTTTTCGCCTGCTCTTCGGCTACACTTTGACTAC
TTTCCGAAACCATTTCGTCTTCTTTACGACTTCTTGTTCCCGTCATCGTCGTTCGCCCTA
CCAACACTCCGCTGTCCCTTGCAAGCTGTCTGTATTGTTGCGTGCCCATCACGTTGATTC
TTTTTCGGGCATGTGGCTTTCTCTGGGTTTCCAACCCCTCTCGGTGTTCCGCCCACGCCA
TCCTTCTCGTCTTCAGCGCACCGTGCGACTCGAAGAGCCATGCCCTGCTATCCTTTGACA
TGGCACCAATTCCCATGATGATTGCGGTAACCAGGCGAGCCAGGGTTGATAAGTGTGAAA
AGCGGGGCAATTCTATGTCCAGTTGGGTTGATGTGGACACGTGCTTTATATTTGCGTGGC
TGTCGCGTGTTTGCCTATGAAATTACAAGGGTATCAAGAAGAAGATGGAGGAGTATTGTC
TGAGTACTTTATAGTGCTTTCCTGAAGTTGTAGGAATCTTGCGATAATTTAATGCAAATG
AAACGTGAACGTGGCGAATAAACTGTGCGTCCGCCGTTGTGACAATTTTGAGTGAGTTGC
GAATTGCGGGGTGGAGCCTCTCAGCCTCTATTGGAAACGGAGCGTAATGGCGGTGTGCAT
TGCAATTGACTGCACCGGTTTGGACTAAACACACTGCTCGTGGGCCGTATTCGGATTCCT
TTTGTGAAACGTACTGTTTCTTACCGACTGCTCATGCTGGAGAATTGCCGCAAAAAACGC
GACACTCGTCGAAATGCAAATCATAAAGGAGAAAAGAGCGATCGAAATTTTCGCTACAGT
TGAAGTAGAAACCCGGATTAACTGGTTGTGCGTGCAAAGCCGTGTTGCGGTTCTGAGAGG
CTGGTGCGACGGAGCCGACCCTTGTGACGAGCACATCTACTATTGACACCGCAGCAGTAG
CCAAAGTGCCACTTGAAAACGTCTATTTGGCGATTTTCAAGATTAGACAAGGAAACATTG
CAATGAGGGAATAAAAGACAGAGAAGGCCACACAGGGATCTGTACGTTTCGGACGCTTTG
TTTGCAAGTGCAAATGAGACTGCGAGAGGTGCTCTTTCCTCATATAATATGTGTACGTGT
GGTGGATTATGTGTGCATAGTCAGCTGTCTACCACGAAAGGGCCGGTCCTTCTTGCACAG
GCCGACTTTGCTTACTTAACATTTTACTGAGCACTGAAAGCAGGCAGGACTGTTTTGTCA
GTGAACAGGTCGCCTTTGGCACTGCGCAGGGACACAGGCCGAAAATATAGGGCTGAATGG
AGAGGCCGGGAATCTCCATCGACGCGATAAGGGGTCGGAAAATAAACACACCCACAACCG
CACAAAATTGGAAGAGCAGCCTTCAACAATTTTCCTCACCGCACCAAGCCACCCGTTTGG
CGAGTCGACCAATTGATCCCCTCTGACAGTCGAGCCCTTCTGACGAAATGCACCTTCGTA
TTGTTTCTTGACCGCTTCTTTCCGATCCACACCCACTACTAGTCGCTCGACATCGTGCTC
TCTTTTTGCTGCACTCCCATCAAGTCCTTTACTTTGCTGGCTTCGTCGAGGTGCGACAGG
GGAACAATGACGATTGATTTTTCGCGAACAATCTTTGGTTCTCAATCAATCCATCAATTG
AAACTGATCAATCCCGACGACTATACTCTGTTGTCTATAGTGGCGAAAGCAAGATGGTCG
ATGTTGTTACCAGTATCCCTTGGACGTCTTTCCTAGTGTTAATTTCGCGTGTGTTTATTT
TGAGGCTCTGGTGCTAGTCCGTGCTCCACTCGCCTGCGTCGGCAGTTAAGAGTGACATTT
TTCTGATCGACAGATCCTCCCAACGGCCAGGCGAAGGGGCTCCACTCAATCTGACGCACC
CCGGATTTTCCACTTAATTTACTGAGTATCTGCAGCAGCCCGAAACCCTATTCCCTGTCT
CGGAACTTTTGTAAGCGCCGAGGATCATTGTTCAGCTTCCGCTTGAACAATAGAAGCTGT
GGAAGCTGCAGAAGAATGTAGAAGGGGTACATCGAAGGCCCGAGGGCTTGGCAGGTACCA
GGAACAACCACCACCACCACCCTTGGCGACCAAAAAAATTACACCCCCCTAGACCGCCTC
ATCTACCCTGTCCTCATCTGTTTCCCTCCAAGCGGCTCAGGTTCTTCTTCTATAGCAGTA
ATTGATTGAGAATAATGTTTATGGACTCTCAGTCGAAAATAATAAGACTTATGACCGGTC
GTCTTTCCGCAATCTGAGCCTGAAAAGGACAAATCTTTCTCGCTCTGATGAAAACCTTGC
TTGGCTGAACTCGAAGCGGGTCTGTTTTCCTCCTTCCCAGCCCCCCAGGCGTTTCACAAT
CCTTAGCCACAGCTCTCATGACCTTCCTAGGACTTTTTGTAGCTTCTCCAGGTCGAGCTA
TTTGATTTCCTCGGCTCTGACTGGTCCGTCACTGTGTCCTCACCTTCGTTTCCCAGTCAA
ACTCGATTTATCGCCCACTTTTTGACCACCTCTCCCACCCTTCTCCCTCTTCTTCTCCCT
CTTCTTCTCCCTCTTCTTCTCCCTCTTCTTCTCCCTCTTCTTCTCCCTCTTCTTCTCCCT
TTTCTTACCATTAATGTTTCTCCCCCCTTCCTCCTGGGTGCTCTCTTCTGCATACTTGAC
GATTCACCCCTCTCCCCCACTCTCGACCTGTTGTCCTCCGGGACACTCTACACTCCCGTA
GCTCCTCACTCTCCAATGCCCATTGCGGTTCTAAAATTCTGCCAACCTTTTGAGCTCCTA
GAATTTTTCGATCTCTCCTCACCTTCCTGAACGGCTTATCCTCAGACTCAAATAGAATTC
AATTTCCTTTCCCATCCTCCTCCCTTTCTTTTCTCTCTCTTGTTTTTATCACCGTCGTTA
TTTCAGTCTCGGCAGTTTTATCTTCCCAGGACATTTATCCTTCTTCGATACTCACTTCTT
CGTCGACTATATCCCGACAGCTCCCTTTCTTTTCCTTCTGTCACTACATCTTCTACTTTC
GCGTGATCTTTCGTCTTTACCCACGGTCACTATTGCCATTCTTTTATTGTTGCGTCACGT
CCAGTATTCATCATCTTCTCCAAGCATTTTTTCTCAAGGGTGCATAATCGTCCATCCTTT
TTCACATCGCCATCATCTTTACACTGCAATTATCGCTGATCAACAGATTATTTCCATTTT
ACTTCCATTCTTATATTCGACACTCAAGTACATCGCTTCGCGGAGACTCCGACATTCCGC
ATATACTACTAGTCCATCTAGACGCTCCGGCACAGGCAAGCGACACCCAGAGTTTGTCCA
ACTACCACCTTGTCACTTTGCACTCACCACCTTTAATCCTATGAAACACAGCTTATGTAT
AAGAAATACTAACCATGACTCAAAGGCCTGCTAGGAAATTTGCAGTCAACAAACCATGGC
GAATAACAAGCGAGTGGCAGCCAGGCGACCCACTGGTGGCAAGGCCACAAACATGACCAA
GACTTCTTCGAGACAAGGAAAGGGAAAAGGAAAGGCTTCGGCTGCCCCTATGACCGCCGC
CAAGGCTACTCCCGTCAAGCGCAAGAGATCCGCCCCCGTCATGAGTGGCGATGAAGACGA
TTGCGACACCGATGACGAGGCGAACCAAGAAAGCCAAGACAACCAGGACAACCAAGACTT
TTCAGACTACCAAGACCTGGGAGGGGAAGAATATATCGAAGGCATTGCCAGCCGGGCTAT
AAATCGTACCGGAATTGTCCTTGGCGAGGAGTACTATGGCTTTGAGGACGACTACGACGA
CGAAGACATGTCTCACATTCCGCCCAACTCCGAGCAGCGCCGCCGCAATGGGCGCATGAC
CGGCCGTGACCTGATCATCTGGAACCGTAAGAGGTTTTGGAACAAACAAATACTCTTTTT
GGACGTCTTTTCGTTTTCTCTTCTTTATTCGCCTACGTTTTTGGACTCATCTTCTACGCT
TTTTTCTCGCCATGCAGCGGCTCATCTTCTTGCTTCTCACTTTTCTCCTCTCCTATTTTT
GGACCGAAAGATACAATATTGGATCATCTATCTAGACCTCAAGTACTAACTCAAACGACC
AGGCGCCTATATGGATGCGAAGCTGCTTCTAGGAATCCAGTACGAGTGCGCCCGTCATAA
CATTGACGTGCCATGGGATGCGATTGCCCACCGTCTTCACCCCGGATCCTCTGGGAGTGC
CATCCTCCAGCACCTTGCCCGTCTTCGAAACACCGTTTTTTTGAATGGGCACCTCGTGCC
GCCTGACCTCCCCAAGTCCAATGGTGCTCGCGATCCTTCGCACTACACCATGCGCGGTTT
TTACCGCATGCCTCAAAACGTGCGCTGGAGCGAGGGGGAGCCCCTTTTTGCGGCCAAGCG
AGCCATCACTTTCAAGGAAAAATTTGAGCACAGCGCTCACAACTACAGCGATGTGTTCTG
TCTGCCGTTCGATCCAGACTCCGCTCTCGAAGATGGCATCCTCGTCGATGCCAACAACCG
GGTTCTCAAACAGAACAACAGAAAGATCCCCAAGTCCAAGGTGAAGGTTGGCAGCGCGCC
TCATAAGAAACGAATGGCAAAGGACACCTCTTCGACAACAGATTTCGCTCCGCCCAGCAA
GCTCGCTACCAAGAAGAAGACGCCCGCCAAGAAAGCTGGTACCTCGTCTAGCCCGGCCAA
CCTCCCCAGCGAGAACGAAGTCACCCCTATCAAAACCACTCATCGCCGCTCTTCGCGGGT
GAAGCGTGTCAAGACGTACCACGAAGCTGACTATGAGGACGACGACAACGAGCATAGCGA
CGTTCTTGAAGCCTGCGAGGCCGAAGCCAGCGTGCCAGTCTCTGCCCACAATTCTCCGGC
CAACCCTGGGAGCGAGACCTCGTTCAATCCTGACCAGGCTAGTGACGAGGACACGGCTGA
TCAAGAGCAGGAGTACACCGCTGATACCTGCCCTCCTCAAAACGTGTTGCCCAACACGTA
CGACGTGCTGGGAATCTACGGCGGCAAAGACGCCCAGCATGGCCAGGACGCTGCTGACGC
CATCGGGAACGGCGATGGTAGCTGCAGCGACGACGAAGAGGAACCATACTCTTTTATTGA
GCTGCTTTCGGAACAAGTCGACGTTCAAGACCAGGCAACGGCTGCCCTCGACCTGGTCGT
GGAGCAGAAGATGGCCCACGAGCAGCAAGTTGCTAACTTGCCGCAACTCAATCCGCAGTG
TTTCGGCCACTATGGCTCGCAAGTCCCCAATCTTGCAATGAGCGTGAGTCCCTCTTCTAT
CGCATCCACTTTCTTCCTTGCCTTGCTATTCATTGATTAACATTTTACAATAGCAGCTGT
ACCCTCCCACGCTCCCGCCGTTCGCCCCAATCAACAACGACGGTACTATTTCCTCGACTT
CCTCGCCGCCATTGTTTCCCGGCCATGTTGCTGTCGACAATGCGGAGATGAACAGCATGC
TCGCACGTCCAATGGTCGGTGCCATGCTCCAAAACAACACCCTTCTATCTTCGTTCAGCG
CAGAGCAGCAGGCCCCCATGGCGTCCATGGCGAGTGGCTTTACGCCACTGAGTATGCGCG
AAGGAAACGACAGCGCCGCCTACTTCAACAAAGTCGTCGAGACAGGTGGACAGTATAACA
ACCAGTTCCTGAACCACGTAAGTGCTTTGCTCCTTTCTCACTGGACAAAATCAATCGACT
AATACATCACGATACAGCCCTACCACGAGAGATACGACTACCCAAACACTGGCATTACCA
AACCCCACGGAATGTGACCTCACCGCGCCTATTTTATGGTGTGTCAACGCTCGAGCAACA
TTATTTTTGTCCTTTATTGCATGTCGTCCGTTCTACACCTGCTTTATTATTTCTATTCTT
TCCGCTTTTTACAAATGCCCTTTTATCTTTTTTTTTAAAAAAAAAAAAGTTCCGGCCATC
ACTTATCTTTCACTTACACTGTCCTACGCGTCGAATATGTTCCGCATCGCCCCTATTTCT
GATGGCGCGGATTGTTTTCACATTCTACAGTACGCACACTTGTTCACGGCCACCTTAATC
GTTTACATCCACAACGGCGCATATACAGCAATCGGCGTCACATCTTTCAACACCAACGAC
ATGGTCGAAATTACAGCGGAGCACAAGAACAAGAAGGACAAGAATGGCTCTACAGGGTGG
TATACATTTTAAGATCCATGTAATAATACTAGGAAAGAGGAGAGAAGACTTCAAGGAGAA
GAACCTTTGAAGAGGAATGGTCCAGCACGACGCGCGCCGTGCTCTTGATAGACTTGACCT
GCATTTGATTTATTTGAGGTTTATCCGACATGTAAGATTACTTTGCTGAGTCAAATCGCA
GAACTGATTAATAGGGTATAGACATATGGTACTAGCAATTCACAGACGTTACAAAAATAC
TTGACCAAACCAATAAAACAATCAAACGAAAAAGTAGTAAACAGACAGAAATAAGACTTC
AAAAAGTGATTTTGTCGCGATACTTTCCTATATCGTGCTACAGCGTATTATAGTGCTCTC
GAGCACAATTTAGCGCTCTATTGTGGATTCAAAAATTACAGGGCGTTACAGTACACCCGT
CCCATAATTTAGTGGTTGCTGGCAAGGCGCTCGCTGACCAATATAATGCCTCGCCGATAG
AGCAACAAGGGCCAGGCCATGTATCTCCGAGCGAGACATTATTCGTCCTCGATTGCCCGT
AGAGGCATTTGTCAAAATCCCCAAGCTATTCGAATCATACCCGGAGATCGTATACGGCAT
GTTGTTGAGACAGAATCTGCGTTGTCTACATAGTTTATTTAACTGGAGGCAGCACGCGAG
ATATCCTTTATAGAGCCGATACCGCTAGATCAGTATGGTCTGCGCTGTGAGAGAGCAAGC
ACCAGGAACGCTTTCAAAGAGTGACCTCTGCCTGCTGGACGCTTGGACATAGTCTGAGCA
GTAGCCGCCAAAGTGCCAGCCTTCTTCTGCCTCACTGCCTGAGCCTCGTGTTTCGACTAC
CAATGCGGGAAAGTGGCGGCCGAGCTTCTGGGGATCGCAACCCGAACGGCTACGTGCGGA
GAAAAAAAGGCATTGGGGGGGGACAAGTAACAGAGGGCCAACGACGGCATCGGCTATTTG
GGCTTGCAGGTAACACAGGAAACAGCCGAAAAGAGTGCTTCAGTGAGAGAGAAAGAGCAG
AGACAGTCAAAAGTGGACCCCGTAGAACTGGATAGAAGACCGCGGTGAGTGCACCGTACG
TGCTGGCAGGCCCTGTGGGTTGGGCGGCTGGTGCACTAAACCAAAAAAAGCTTGGACCAA
TCCGCGCCTGCCCAATGACGGCACAGTGTTCTCGACTTTTTGGGTTTTTTTTTTCAGTGT
CTCGGCGGTCTCGCCTTCCCTGCGGATACACGACAAGAGCTTCTCCAGAATTTTTTCACC
AGCACGACGGCCACATCTTCCCTCTCGCTCTCTTTCCTTCCTGCCTCTTCCTTCTCCCCT
TCTTTCCCCATCTTTCTCCCAAGACCACTTCCTTCCTCATCGAGACAATTCGGCATTGTT
TTGTCGTTTTCTCCTGCTCTCCTGTTTCTTCACGTTTTGCTTCCTTCCTTCTCTCCACAC
ACACCATGCAGCGTGCAATGACCTCGCGGGCAAGAGCCTCGGCGCTCTCGGGCCTGCGCA
CCTCGACCACCACCGGCCTCAACCTGACACAGCGCCGTTTCGCCCACAAGGACCTCAAAT
TCGGCGTTGAGGGCCGTGCTGCTCTGCTGGCTGGTGCCGAGACCCTGGCCAAAGCCGTCG
CCACGACTCTGGGCCCCAAGGGCCGCAACGTCCTGATCGAGTCCAGCTTCGGCTCGCCTA
AGATCACTAAGGGTAAGTCCTGCTCCAGATTGCATGTCAGCACTCTGTAATGTCTCCGGA
TTCGTTCTGACATACTCCCCTCCTTCTCTCCAGACGGTGTCACGGTTGCCCGTGCCATCA
CCCTCAAGGACAAGTTTGAGAACCTGGGCGCCAAGCTGCTCATGGACGTCGCCTCCAAGA
CCAACGAGGTTGCCGGTGACGGCACCACCACCGCCACCGTCCTCGCCCGCTCCATCTTCT
CCGAGACCGTCAAGAACGTCGCCGCCGGCTGCAACCCCATGGACCTGCGCCGCGGTATCC
AGGCTGGTGTCAACGCCGTCGTCGAGTTCCTCCAGAAGCACAAGCGCGACATCACCACCT
CCGCCGAGGTCGCCCAGGTCGCCACCATCAGCGCCAACGGGGACACGCACATCGGCGCCC
TGCTCGCCAACGCCATGGAGAAGGTCGGCAAGGAGGGTGTCATCACCGTCAAGGAGGGCA
AGACCGTCAACGACGAGCTCGAGGTCACCGAGGGCATGCGCTTCGACCGCGGCTTCGTCT
CCCCCTACTTCATCACCGATGCCAAGTCGCAGAAGGTCGAGTTCGAGAAGCCCCTGATCC
TGCTGTCCGAGAAGAAGATCTCCGCCGTCCAGGACATTATCCCCGCCCTCGAGATCTCCA
CCCAGCAGCGCCGCCCCCTCGTCATCATTGCCGAGGACATTGAGGGCGAGGCTCTGGCCG
TCTGCATTCTGAACAAGCTGCGCGGCCAGCTGCAAGTTGCCGCCGTGAAGGCCCCCGGCT
TCGGTGACAACCGCAAGTCCATCCTGGGCGACATTGCCATCCTCAGCAACGGCACCGTCT
TCACCGATGAGCTCGACGTCAAGCTCGAGAAGGCTACCCCCGACATGCTCGGCTCCGTCG
GTTCCATCACCATCACCAAGGAAGACACCATCATGCTCAACGGCGAGGGCACCAAAGACA
TGATTTCGCAGCGCTGCGAGCAGATCCGCGGCGTCATGAACGACCCCTCCACCACCGAGT
ACGAGAAGGAGAAGCTGCAGGAGCGTCTGGCCAAGCTGTCGGGCGGTGTCGCCGTCATCC
GCGTCGGTGGCTCGTCTGAGGTCGAGGTCGGCGAGAAGAAGGACCGCTTTGTGGATGCCC
TCAACGCCACCCGCGCCGCCGTCGAGGAGGGTATCCTGCCCGGTGGTGGTACCGCCTTGA
TCAAGGCCGCCAGCCAGGCCCTGGGCGACCTGAAGCCCGACAACTTCGACCAGCAGCTGG
GTATCTCGATTGTCAAGAACGCCATCACCCGCCCAGCCCGCACCATTGTCGAGAACGCCG
GCCTCGAGGGCTCCGTCATCGTCGGCAAGCTGCTTGACGAGTTCGGCACCGACTTCAACA
AGGGCTTCGACAGCTCCAAGGGCGAGTACGTCGACATGATCCAGGCCGGTATTCTCGACC
CCTTCAAGGTCGTCCGCACCGGTCTCATTGACGCCAGCGGTGTCGCCTCGCTGCTTGGTA
CCACCGAGGTCGCCATTGTTGACGCCCCTGAGGAAAAGGGCCCTGCTGGCATGCCTGGCG
GCATGGGCGGCATGGGCGGTATGGGCGGCATGGGTGGCATGGGCGGCATGATGTAAGGGA
ATGCCGAAAGCCGACGCTACGTCTGCCAACCACCCAACGAAAAAAAAAAAAAACATAGCT
CCAAGCGAAGACCAAAAAAAAAAAATCGAATGAATACGACAAAAACCGCCGTGGATGCTG
TTGATGCTGCTGCCTGAAGTCGTCTACGGGGAGGCCGTATACTACTGTGTGACAAAAAAA
AGGAGGAGCCATTTTTGGAGTTTGATTTCACCTTATGTTTCTCTTTTTCAGGGCCTTTTA
TGTGTATGACCTTATTTATGTTCTGCTTTTTTTTCTCCTGGGTTACTGGGTTTATCTCTG
TGTACAAAAAACACTCTCCTCTCTACTATCTGCCAACTCACATCTGCTCTCTATTTATAC
CTTGCAGCACTCCTCCCTCTCTCACAATGTCCCTGTCACCACTACCAAAAAACTTGCCAA
ATAGAACTAGAATAAAAACATAACAAAAACTAAAGTGAAGATTTTGTCTATGAAGTTCAT
CAAGGTCGATCGACGCCTGACATCAAATGTACTCGAGCCATAAACATGTTTTTACTCGGT
GCCCAAACAATACTTCTGCCTGAAAGAATACTCTTAAAAGGTTTCTTGTCGAATTAGTAT
ATGCCTGCCTTGCGATATATGGTAGCATTGTTGCCCTTTCTATGGAGTAGATACAGTTAG
ATTGTCAGATCGTCAGGGTCTGGAGCTGGACAACACAGTGCGACATACGGTACTTTTCCT
AAGCTCCATCCATAGCCGCCGCCTGCCGCGAAACTGACCAAATTAGACAGAAAATGCGAA
AACGAAGCGAATCCAAGTGAAATGTGTCTGCCTTATGATACAGGTTGTCAATGCAATGAT
GCCATCGAAGAGCTTAGATAGATTTAATAGATATTTCCTAAAGGGCAATCAAGATTATAT
GCTTGTCTTTTCATTGCTGCCTTGACCGTTTGTTGTGAGGAATCAAAGTGACGCGGTGTA
AGCAAAAACGGTTGAAATGCTGCAATCGTTTGTGCCTGGTTGAAAATTTTAGTGGGTTTT
GCCCCAATTTACAACAGGCGCCAGCCAAATGTACCGTGCAAAAGTAGCGTACGTCCTCTA
TGCGCACGGAGCACGACTTCGTATCTTACATCGAGTGAGCTCTGAGCTGTGAAAGCACCG
CCCCAGGCACCACCCCTCGCTCCTGCCCATCGCCTGGGCAACCCCGCCACAGCGGAACCA
CACCGTAGCTCGTCGCAGCTGCCCACAAGCGCCACAAACAGGGACCATAGACAAGGCATT
AGCAAACTATCCTGCTGTGTCTTTCTTGCATGCTTGCGCTTTCGTTTTGGCGTGCCTTGC
TTTTTCCCCTTGTCGTCAGCAGCAAAACGGCCACCCAAAAACGAGCACCCCACTATTCAC
AGGAACGCCGCCTTGCCCAGCGCACCTTCCCCCTCCTCTTCGCCTTAACTCGCCGCTTTT
CCTCTTCTCTCCTCTCCTCCATTCCCCGTCTCTTTTATTCTCCTTTTCATTCCCGTTCTC
CCTGCCTGCATCTTCCTTGTTCAACTCGCATCTCCAAGTTGTCGAACCTCGAGTCGATTT
TTGTTGGTATGTCCTGCGACGTTCGGTCCTTCTCACCCCACCAGTGCAGCGCCCGCCAGC
GCCCCTCTTCTCTGCCCCTTTTCTCTCATCGGTATCGTCATCGTCGGTTTCCTTGTTCTT
GAAGCAATCGACAGCGGTTCCCGCGATAGCCCGGCCGGTTGAAGCTTTGGAGCGAGTCCG
GCGAGGACAGGACAGTATGGGTCCCTGATCCTTGTCCCATCCTATCTCGGTGCGAGACAG
TAGAGGGTTCTGGGGTGAAGGGTGCCGACGAAGGAGCTGTTCATCTGAAGCTGGATCCCG
CCAACTCGACCTGGATGCATCTCGTCGCTCTATCAGCGACATTTTCTCAAGGTAGCTTGT
TTATACTGACAAATCGCCTTTGATGATAGACAATCGTTGCTCTCTCCCATTCCTCACAAA
CTCCCCAACCTCACTCTCACAATGGTACGTTTTCCGCCCTGGTCGTGTGCCCGCCGATCC
CCATACCGCGGTACTTGGGGTTGTCTTTGTGGTCAAGCTTCATCTACTAACTTTCCTGCC
TTTACAGTCTCAATCCGGGTAAGCTTTGACACCAAGTACGGGCGTATCGATGCGGTGGGA
TGGACGGCGCGTCACCGCGCAAGACCGCCGGTGAATTGGCCGCAATCCTGGCCGCCTGCG
TACCCCGCCCACTCGCGATCGCATCAATGCCAGCCTCATATCTGACCGCGCGAGCGGACG
ACCGCTAACGCATTCCCTTCTCCAGTGCTTCCGCCTCCCAGGAGTGCGTTACTGCCTACA
ACGAGCTCAAGCTCAGCAAGAAGTACAAGTACATCATCTACAAGCTGAATGACAAACACA
CCGAAATTGTCATTGAGAACGCCTCGACCGAGGGTGACTGGGAGGTTTTCCGCAACCAGC
TTGTCAACGCCACCACCAAGACCAGAACCGTGCGTTTGACCACATGCGTCCCCTTCAATG
TTTACCCAATATCTATTGACACATTTTTTTGTACAGGGTGAGGGCAAGGGCCCTAGATAC
GCTGTCTACGACTTTGAGTACAACCTTGCCTCTGGTGAAGGTACTCGGTATGTTACTCTC
TGATTATCATTGTGCGTCTTTTGACAACAACTAACGCCGTGCAGGAACAAGCTGACCTTC
ATTGCTTGGTCGCCCGACGATGCCCCGATCATGGCCAAGATGGTCTACGCCTCGTCCAAG
GAGGCTCTGCGCCGCGCCCTGACTGGTATTGCCGTTGAGATCCAGGCAAACGACGCCGAC
GACATTGAGTACGAGACCGTGCTAAAGACCGTCAGCAAGGGCCAGGCTTAAGCGCGTATC
CACGCACAAAGACCCTGCTGTACACAATCTTAAAACGTCAAATCCTAAACCTAAGCAATG
AAACCATGAAACAATAACCTCACAAACCAAAAAAAATTTACTACCACCCGCATCCGCGTC
ACATCCGCCGCAACACTTCACTACATATGGGAGGCGCCCAAAATACACCTGACTATTTGC
GGCCTATCACAACGGCCGGATGGCCAGGCATGGGGGAAGACCATGAGATGAGAGCAGGGG
TTGGAAGGGCTGTTTGGTAGAGCCCGGGGGAGCAGTAGACGACGATATCAATGAATATGG
GCGAGCCGTGTGATGGTAAGACTCTTTGCTCGTTTTTCGTTTTATAGCAGCAAAGAAGGA
GAAAGAGAATGAAACGAGCCGCGACAATGAGGTTGATTCCTCATGGGCACAACTTACTTC
AGTGTGATTATATACACCTGTCCACACGTCCTGTGACTTGTAACTCGTTGATGGCATTTC
TACACTCTGCCTTCATTATGTACCTCCCTCAAAATCTATGCCTTGATCATATCATCCGGT
CCTCCCACGACCGCAAAAACAAACTAAACAGTTCGTCTGCCTGTGCCTTGCTCCCCGCCC
GCTTCACCAGGAATCCGCGCAGATCGTTCCAGAAAGCCTCGCTCTCGGCTGCAATGGCCG
TCGGCACTTCGTGTCCGTCTGTTGGTGCCGTCGCCGCCTTGGCTTGTGTTGCTGCCACGG
ACGCCGCCGCCTCAGCCGCCGCTGCTACTGTCTCGGCACCGCCGGCCACCATCACGCCCA
GCTTGATTTCCGTTTCGGACTCATCTGCGACCAAGTCCTTGAGCACCTTGCTGTCCGATA
CCGGCTTCTTGTTGTACAGAAGACGCAGCTTGTCCGCGGGGACGTGGGACTTTTCGGAGA
GCGCAGTCCGCACGTCCAGAAGCGACGTCGTCGCCAGCGCAAAAGCGTACGTGGGGCTCG
CCAGTGTGACGTCGAGCGGCTGGGTGCGGTGGAGCGACTTGATGGAGACGGTGATGGCGG
GTGCCTGGCCGGGTGCGCTGGTGCTGCTGGAGGCGGACGCGGGCTTCTTCATCGGCTTCG
ACATACGGGGAAGAGTGTACTAGACGCGCAAATGAGGCATTAGCATTTGACGATACGAGA
CGATCCATAGAACAGGCGCAATCGCCTTACCGGTGGCCGTGACGGATAGCTCTTGGGATC
CTCAATGTAGTCGGCCTGGAGCTTGACGGGACGCCCGTCGAGCGCTCCCAGGAAGGACTT
TGCAAATTGCACTTCGGTCATTGTGGCGTTTGTTGTAGAGGATGTTCAAAGGACGTATCG
CTGGTGTATATTGCTTGTGATGGGGAAACTCAAAAGTCGTGATGTCCCGCAGAGTACAGC
TTACAACCAGTTGTTCACTGACTGTTACCACACAACAGCGCTCCCGTCGTGCTGCTGATT
GTACCCCACGTCCTGATCGTCCTCTGAGTCCCCCTATTGTTAGCCAAATGCAATTAGGCG
GGTGGGCGGTGTGGCGGCTGGTATGGGTTTTTTGCCAGTGGATCCTTCCTTATCTATTCT
TATCGGTCGTAGTCGAGGAAAAAAAGTTTCGCCCGTTTTTTTGCAGCTACAGCAAAACGG
CCTGCCAATTGCAGGTGCAAATAGGAAGTACATCGTCCCTTCCTCATTTCACGCCCTCAC
CCTCCGCATTTCCAACCCTTTATTTCTCCAACACACTCACCCACCTCTGCCACGCTCTTC
CCACCTCTTTTACAATGGGTGTTGGTCGCCGTATCGGCAAAAAGCAAGGCTTGCCCGAGC
CGCTCTCCGAAGAGCACTTTGCCCGTCTCAAGCGGAAAGCTGGTCTACCTGTCGATTCGC
CCGCCGCCAGCGCCGGCAGTCCTTCCTCGAAGCGCCGCCGGGGCAACAACACAAAAACAG
AGAAAGCTGCCGCTGCCGTCGAGAAGAAACCTACAAAGAAGAATGCCGTTGCAGCAACGA
ATGGCGTGAAGAAGAACGGCACAATAGTGGCCGCAGCGAAAAAGACGGCCAAGACGGCAC
CTGCACCGAAGAAAAAGCAACTCCTGGACCCGGACTCGAGCGAAGACGATGACGACATGA
GCATTGGCTCCGACGAGGGTGCCGGCGGCGCTCTGCTTGGCGAGGACTCGGACGACGAGG
CTGTCCTGCTTGGCGACGACTTTTTAGGCTCGGACGACGACGACGACGAGGACGATGTGA
TGGACTCGGACATTGAGGACGACACTGGCAAGGGCGGCTTTGTATTCTCGGACGATGAGG
ATGAGTCGGACGCCGAGGAGAAGCTGACGGCCGCCAACATTGAGGGCCTGTCGCGGAAGC
TCGAGAAGAAACAGGCGCGCGACGATGCAGCCGCTGAGGCCGAGCTCAAGGAGAGCGCCC
TACAGACCAATATTGTCGGCACCAACATGTTTGACGAGAGTGAGGACGACGGCGAGGGCG
GTGAAGACGACCTGCCGGGCGCTGGTAGCGGCAAAGCCAAGACAAACCTGGCGCCCGATC
TGCAGCTGTTACGTACCCGCATCAGCGAGACCATCCAGGTTTTGGAGGATATGGGCCGTC
TGGCCGCCAAGGACCGCTCGCGCACCGAGTACGTCGCCCAGCTGATCAAAGACATTTGCG
CGTATTACGGATACTCCGAGTACCTCGCCGACAAGCTGTTTCACCTGTTCCCGCCGCGCG
AGGCTTTCGCCTTCTTCGAGGCCAACGAGACACCTCGTCCCGTTGTGCTGCGCACCAACA
CGCTCAAGACGCACCGTCGTGAGCTGGCCCAGTCGCTCATCAACCGCGGCGTCACCCTCG
AGCCTGTCGGCAAGTGGAGCAAGGTCGGTCTGCAGGTGTTCGAGTCCAACGTACCCCTTG
GTGCCACGCCGGAGTACCTAGCCGGTCACTACATTTTGCAGGCCGCATCGTCTTTCCTGC
CCGTCATGGCCCTGGCGCCCCAGGAGCATGAGCGCGTCCTCGACATGGCCGCTGCCCCTG
GTGGAAAGACCACGCACTTGGCTGCGCTGATGAAGAACACGGGCGTCGTCTTTGCCAACG
ATCCGTCCAAGGCCCGTTCCAAGGGTCTGATTGGTAACGTTCACCGTCTGGGCGCCCGCA
ACGTCATTGTCTGCAACTACGACGCTCGCGACTTCCCCCGCGTCATGGGCGGCTTCGACC
GTGTCCTGCTCGATGCCCCATGCTCCGGCACGGGCGTCATCGCCAAGGATGCCAGCGTCA
AGACCAACAAAACCGAGAAGGACTTTATGCAACTGGCGCACATCCAAAAGCAGCTGCTGC
TCTCGGCCATTGACTCGGTCAACCACGCCAGCAAGACCGGTGGCTACCTCGTGTACTCTA
CTTGGTATGTCCTTCCGTGCTCCAATATTTTCGTCCAATTGTGAATATGCATATTATACA
TGTACATCTTGCTAACCCCTATAGTTCCGTCGCTGTTGAGGAGAACGAGGCCGTTGTCGC
CTACGCCCTCAAGCGCCGCCCCAACGTCCGCCTCGTTGAGACTGGTCTTCCCTTTGGCAA
AGAAGGCTTCACCAGCTTCATGGGCAAGTCCTTTGACCCTTCCATCAAACAGACCCGCCG
CTTCTACCCCCACCACCAAAATGTCGACGGTTTCTTCGTCGCCAAATTCAAAAAGTTTGC
CCCCACCCCGGCCAACGCTGTCCGCGCCGAGGGAGGCTCGACCAAGGCCGCCGCTGCTTT
CGGTGCCTCCGACGCCGAGACCAACGGTGACGATAGCGACGCCACCCGTGTCAGCGACAA
GGCGCCTATCAGCGAGGACAATAGCGAGGGCAACCACAAGGACGACGGTTTCGGCGGTTT
CGACGAAGACGAGGACAGCAAGTACATGGACCGCGCGCGGAAGAATGCTATGCGTCGCCG
TGGTCTGGATCCGCACATGCTGGACCACAAGCCCACGAAGAAGGATGGCAAGAAGGGCAA
GACGGAGACGGAGGAGGCTAAGGAGAGCGCCACATCGGACTCTGATGCTGCTCCTACTAC
TACTGAGAAAAAGGACAAGGCCACGCCGGTAACACAAAAGACGCCAAAGACGCAAAAAGG
CAAGCTGGCACAAGGGAAAAGGAGCAAATAGACAATGGACTAAACGTCGGCCATCCATTT
GAGAAAGTAAAGAGCGTTTCATTACGAATGGGATAGGGGAAAAGTTGCATTCTGATTTGA
CCATGTTTATTTTTGTACACATTAAGGATCATTAGAGTTTGGTGTTTTGCTCTACAGCTT
ACTTGATTACTTACATTGATTTATATTGCACACTATGGGCTTCCTTTTCGCAGTGTGACT
TAGTCGAACTGGCATCATATGTCATTGTCGTCACATTAACATCACCAGCCGTCGTCACCG
CAACGAAAATTAACGTTAACAACTTCTTCTTTTCAAACGCTCGTTGGAGCCTCTCTATCT
TCCCGGTTTCTCTGCGACTCAACCCCCACTGTCTATGCTATGTACAAGCAATCCATACAT
CAAATGCCCCAAAGCCACACTTCGGCTGTTCATATTAAAAGACCATAAAATAACAGAGAA
GCGCCAGATAACAAGGCTGGTGGAATGAAAAGAAGAAGACAACTCATAAACCAAAAATCA
TAAACCCATCATGTCATAAAGTGAAAAAAGTTAGATAATAAAAACAAAAGCCAAAGAACA
CGCCTGAATATGCTTTTTTAAGCCCTGTCAAGGCAGAGGATACCGTCCGCTTTCCCCAGA
AAAAAAAAACGCCGTAATCTGGTAGGGATTCAGCTTGGGGGAGCATCGCTATGCTGCACA
ACCAAGTGGATAACGACCGATACTGACACTCGGCATCTGAAATGCTAGGTCGTACACCCT
TATGCGTACATATTGGTACAAGTGTTGAAGGGGGTGTGGGCAGGAGGCAGGGTAGGGGGC
AAAGGAATAGTTCATGTGTCGTATGTTGTGAGTGGGTGGGTGGGAAGGTGGTGATGATAA
TGAATGGGGTATTAAATGCGTGGTTCCCAAACGTTCGGCTAGTATGAAATGTGTGGGGGC
ATGTATTGATGAGAAGGTGTAAGGTGTGGTTTGTTTTGGCGGCCTTACATCGGATGCGTA
ACCATCTCCTGCAGGAGCCAACGCCAAGAGCTTTGGTTGCGGTCTTCAAAGGCCATCCAT
CTCTCGCACTTCTTTCTCCACCGCTGCTCTTCCTCGCGCTGCCGGCGGATAAACTCCGGG
CCCACGTCGAACTCCTCGCCGACCAGCCAGTCGTCCTTAACGTCGCTGACCCGGCCAGTG
CCTGCCTCGGTGGTGTCGGCCACATCGTCCAGGTCCGGAATGTCTTTGAAAACGTCCTCA
TCGCTATCGATACCGTTGAACCCATCCAGAGAATCTTCACCTTCTTTCTGGGTGTTGTTC
TGCGGCCCCAGCTTCAGCCAGCACATGTTTTGGGGGTCAAACACCATGCCACCAACCACT
TGGACACCCTTTGTGGCGCCAATAGGAGTGATAAGCGCGGGCCGAGGCGTCGCGTTCTCC
TTTTCGCGAAGCAGGTACGGAGGTATTGACGCAGTTGAAGGCGACGATGCGGGAGGGTCA
AACTCAGAAAGAGCATTCTCATTGCCTTCCCAGCGCATGGTCACGGGGTTATAGAACATG
CCGTTGACAGTCTTGGACTCCTTGGCGCCGTTCAAGTTTGAGATAAGGTGTGGCTTCAGC
TGCGGGACACGGCGCGGCGTCTTCTTCGACCGGATGGTGTCACGGGGAAGGTGTGGCATG
ATGTGTGCATTGTAGTTGTTGCGGGTGGACAGTTGAGCAACGCGCTGCATGGTCAGAGGC
GCAAGAGGGCCAGATCCCGACGGCACGCGCTGCGCGATGGAGGTCTCTCTCGCAATCCGA
CTCGCGGCAGTGTCGCGGGCGAAATGGGGCAAGTTGTCGTTCCGGGTTGTTGGCGAGTAT
ACCGTCAAGGGGGAAGGTGTTGTGGTGCGGTCTGGGAGAATATTTTGGTACATCTTGTTG
CGCAGCTGGAGCTTAGGATTAGCAGATGCCGGTTGCCGCAGGAAGCGGGATTCTGCCGTT
GAGGAGGTGGGCAGGTCATCAAACGCGTCAAGCTCATGACCGTCACCAAATTGCCTCTGA
CGGCGAGGCTTATTGAGTTGCTGCCAAGAGCCATCTTGTGTCAGCTTGTCCGCGTAGCGA
TTTCTCTTTGAGGGACTCGGCGACCGCATGGTAGAGCGTGACACGGTACGGGAACTTGGC
CGCAGATCCACGGCAGTATCAGAATCATGGCGGCGGAAAGTTCGCGAGCTCTTCGACGTG
ATGTGGTGTGACTGAGATTGTGACGCTCCAGCCGGAAGGAACGGCATCGGGTTTCTCCTG
GCTTGGGCAGCAGAGCTCTCTACGGCCGGGCGCATGCGATCGGTAGGCGTCTTGGGGCGC
ATGGCAGACTGAGGACGACCACCAAAGTCGGTCCGCGACGGAGGACGTTCATAACCACCG
CGTGATGTAACGGGCCTTGGCGCAGGGGAGGGGTTTTGTCTCATGACCGGCAGTGACCGC
TTCAGGCGAAGGAGCTGGGCATTGGTAGTCGTGGGCTCGTTTCGCAAAGAAGCCGTCGAC
GTCTTCTGACCAAGCTCGCGCCGGCGGGGTGTGGACGGAGGGGGCATAGACTGAACTGAG
GAAGGGGTGGAAGGGGTGGGGATGCTAGACACAGACGACTGTGCCGAGTGGCCGAGGCGG
GACTGGGATCTCCGGGCAAGGTTGATAATGGGGCCGCCACTCTCAGAGACAGGCTCGAGA
GAGGAAGCAGTGTGCGTGCGTTCGTGGGTCATTGGCCGCGGCAACCGCGATGCCCCGGAT
GTAGGCTTATTGGTGAAGGTAATGGACACAGCAGCCTTGGGCCGTGAAGGGCTCGCTGGC
CGCGTCTCCTTGAGCCGGACATGACGGTGCAGGGTCATGCGGTTCGTATCGAAAACCTCG
CCGTCACCAAGATCAAGGCCAGTCAAGAAGTCCTCTTTGTCCGCTTCGAGGGGCTTTGCT
TGGTAGATACCCAGGGCAGAAGCCGCAGAAGCAGCTGGTGGCTGAGACGAGATCTGTGAC
AGCTGCTGCGGTTGAAGCTCCCCAGCCGCCTTGGAAGTCCGCTGGGGCGAACGGCTCGAC
CGCCTCTTCTGCAGTCTCTCTCCAAAGTTGACAGGGCCCGTTGGTAGTACAAGACCATCA
AATGTGTCATCTTCACCCTCGCTCTCAGCAGTGATCGAACTTGACACACTGGGGCTGAGA
GCAGAAACAGAAGAGCTGCGGTTGGAGCGCCCGTCGCGCCGTGTTCCGCCGAAGCGTGTT
CCCAGACTTCCCTCGCCCCACTCGAAATCGTCGAGCGCATTTGATGGCGTTTTGGGGATG
TCCTTCCGTTTTGACAACGTCAACTTTCCATTAGAAGGCAGCTCCAGGTCTTGTTCAAAG
TCGTCATCGAAGCCAGCGCTCTTCTGTGGTGTCGGGGGTGTGATCATGGATATTGGCTTG
GGTGCTTGACGCGTCTTCGGGACTTTGATAGTGGCGATACCGTCACCAAAGAAATCGTCC
TCGTCATCCGAATCCCGAAACTGGTCCAAGTTTATAGACGCGGCATCGGACGTTCTTGGC
GCAGGTGCTACCGACTCCGGACGAACGAGAGCTGGTGAAGGCTTGGCCGACTTGACAGGG
CTTGCTTGCGTGGAGCTGCCGCTAACTTGACGCAACACATCGGGAAACTGTGATCCATCT
TGAGGCTTGATATGCAGAGGCTGCGGGCCGTCTGGTAACTCCAGATCGTCACCCCAGTCC
TCCTGGAAGATCTTTTTGATTTTCCGGCCTCCAAGCCGCTTGATCGTGCCACCCATGAGG
GCCGATGGCGGCACATTTGTGGGGAGAGGAATGCCAGCATTGGTGGCAAGTGCAATGGCG
TCCAACGTTGATTTCTCGTCGTCGCCCGGGAGCAGAACCTGCTGCTCCTCGTCGGCGTGA
ATGGATTCAAAGTCGGAACGGAAAGATGAATGTGACTCGCGGCGACTGTTAGGCGCCAAT
GGAGCAGTGTGTGTTGAGCTGCGAAAGTTGATGTCGTCGCCATCGATCATAAAATCATCG
TCATCCCAGTTCTCCACCACATGCTCAACGGGTTGCCTCGGCTTGAGGCGTAATGGTTCC
ATTTTGTTGTGTTTGATCGGTCAAGTTTTGTGTTTCGTTTAATTACAACGCTGCGCTCTG
TCGTCCAATAGCTACGAAAGCTTTTGACCGGGACAACGTCGCGTGCGAGGGCAGGTGATG
TAGATGGGAGACTGGAGATTCGTTGGTTGGTGAGGTAAGAGACGAAATCAGTGGAAGAGA
ATCATAATTGTCTGTGGCCATGTGCTGCTGAGGAAAAAAAATAACTGTGCGTTGCAGTCG
ATATGTGAAGATGCTCAGAGACGCGTCTCAACAAGTAATGTTGTGTGCGCGAAAACAAGT
GCTCGTCTTCGAAAAATTTGAATTCGTGTGTCGTCCGTCGCTTCAATTCCTTTTCCCGGG
CCTGATCTTAACAGAAATGAAGTGTTTTCCCGCAGGCGGAGTAACGGGGTCCGCTCAAAC
GACACGGAAAGGATCTTAAGAGGACGTCTTAACGACGGCGTATTTCCCCAGGTCGCAGGA
CCCGACACCGTTGGAACAACAGAAGAGTCGTGTGAAATGAAATAGTTCGTGCAATCGTCG
TCTACCGTCTAGGCTGATATCGAATTAAAAGTTGTGAAGCGGCTTGAGAGAGAAAGCGAA
AGAAATGGAACCGTGATATTCTGTTCTTAGGACATGGCGAGGTACTGCAGATATTGGTTG
CAAACGTTGCGGGAGCGCGGTGTAGTATTGTAGCTAGAGCTGCTATTGTTTCCGTACTTG
TTATTATTGTCGTCGAGGCTGTTGCTGTTGTTGTCGTCTCGTCCTTTACGTATGCTGGAT
CCTTCGCCTGGTCGTCGGTCCGTGTCGAAAAGAGGCCGCGCAATACTGTCGCGACACGGG
ACGAAAACAGACGAGCCCGGCGATGAGGGCTTTCCGAGAGCGATTGAACGAAGGAAAACA
AGAGAAAACAAAAACAAAACGACGACGAGAAGTGCGGGAGCGCAAAGAGAGAGTCGAGAA
TTGTGTCAAGGTAAAATGTGAAGGAGGCTTGTTGGCTTGAAGATCTTGGAATGCAGAGAA
AATCAGGGCGGGAATGGAAGAAAGTGCGATAGAGCGGCAGAGTTGGAAAGAGGTGGTTGG
GGAAGGCATAGCCAACCACTCAGAATGATTTTGCAGGTGTGACGCAGGCGCGAAAGAGCA
AAAAAATGCGAAAATCGAGAGGTTGTGGTGGGTTGCCACCTGGGATAGTGCTGATGAGTG
CTATTTTCTGAGCCAGCTACGCTGTAAAGTGGATTTTTTACAGTGGACATTCCTGGCTTG
ATGGTGGCTGGCAGAGGACGGAACAAGGGTGGACGAAGGTGGGTAGGCAAAAGGTCCGTG
CGTCGACAGACGTCCCAGGTCATGGCAGAGTCAGGTTTCAGTGCCAAAACAGGCGTTGAA
AATGCAGGTCCGGCCTGAATAGGCCCTGTGGCTGCCATGCAAGGGCTGCATTCTTACATT
CTTGGATGCCACATGGCAGGCGGAATCCAGTTGCAGAAGGCGCAGTGCTGAGTGATGGTT
CTGAAAAGTCGCAGTTGCAGAATACCAGGTGTTGTAGCGCACGAACCGCGTCTCGGATTG
GCTGGAATAATCCCAGGCCAACAACACAGCAGCCTTGACGGCGCGTCAGGCACGCGAAAC
AGACGCGTTCCTGCCGCTCTCAAGTCGACTTCCCCTCTTTCCGTCCTCCACCATCTCTGT
ATAAACGTCAAGATGGCAGCCGACACCACGCTCTTTCCTTCACGACGCATGCCATCTTTA
ATAGATTGATGCACTTGCCGAATTTAATTGATACAGCATACGTCGTAGGTAAACTTTGCT
GTTTTAAACAAACGAGCACGTGATAAATGCAGTCAGTCAGCTTGTAAAAGGTAAGTTCGT
GCTTTCCTCGTAACTTGCGCTGTCCGCCAATCATGTGCCACCAGCTCAGCTTCTTCCTTC
CGATCGATCTGAGGCTGCAACAACTACCACTGTCCATGCATCACACGTCCGTGAACTTTT
CGATTCTTTCGCTGCAACGCACCCCACCATTCCCAGCACTATCCTACACTTCGCTGCACG
GCTGGAACCCATTTACGTGCATGGCTGCCTAAATGAATAGCGGCGCGCTCGACGAAGAAA
AATAGTGGCCCAGAATTATTCTCAAAGAAGTTCCAGAACATCCCCACAGCCCTCGCTTTT
GCCAACTTCAGTTTCATCTTCCGGCGTCTTCCAACCCTCCCATTGTCTATTTGTCCTCGC
TCACCTCTTACGACGCCATAAGGCATCGGGCTTCATATCCGGTTCCCAAATAGCTCATCC
CGGCTATCAGAAGGCGCAATCTTATCCACCTGGGGTATTCAGGCCAACCCTGTATGTCGT
ACGTTAAACGACGAATAAGATAGTGACATAAGGTTGTGCCGTGCACACTTGTTCTGGTGT
CCGTTTCTCAGGGTCTCGCGAATCAAAATAGGAAGACGCAAGAAAAAACCAGCGCAGGAA
GTCCTTTCTTCGACAAGACACGGCGCCGTCTCTAACACTCACTTGCTGAGTTGTCCTGTG
GGCCCTCCACTTGTTCTCACTTTGGCGGCCCGCCTCACGTTCCACATATTACACTATTGC
ATACGGCACGCGACACACGGACTGCCGTCGTCTTCTCATTTCCCTGTACCGATCTTGCGT
GTTCATGCCTGCTCGTCCGAGTCTATATCGATGTTCTTATTACATCATATGACCTCCAGG
TTCACGACGACCCTCAAATCTCTCCTTTGTTTCACTTCATCTGGCGATCCCTTGCCCTTT
CACGTCCATATTCTCACGCCGTGATATAGCCCTTCCGGCTGGAGCTTGGTCAGTGTATGT
TCTTTTCGACTTTTCCTTCTATCCATTCGCCTCCACCGGCTCTGCACCCCGCTTAGGGAA
ACCCAAATATTATAATGGCGGACCAGACGTCCCATGTGGTACGGATCCCGCGCTCCGACG
AAGAAGGGTCCTTCGTGCTCGTCCGCGTGTCGCCCTCGGCTTCTCGACCACTCAACGTAC
GGTTGGTTGCCACAGAGGGCGTGGCCCCGTATGTCCTTGCATGTAAGTGTGTTTACCCCA
GTCACCGGCCGAGTGCAGGGTCCCCTTGTTTTCTAGTAACGATCCGTTTGGTTCTGGATT
TTGTGAAACAAACGCACGAAACTTATCATATTCTGCTCTTGCCACCCCGCCTTCAGTACG
GCATGACCGGATTGACAAACTGCGAGGCCAGAACGCGCCCTGCTCGCCAGAGGAGTGGGA
GCAGATTCTCTCGTTTCTCTTGCTTGGCCAGGGCTCGGTTGACAATGTCGACACGACGGC
CACGGTGAAGGAGGAGTCAACGCTCACCGTCACTATCCGGAAGAGAGTCCAGAACATCAC
AGTAAGCTTTGAATCCGGTGTCTGCTGCTTCTCTTTCTTATTGCAGTTTCACATGTGTTA
ACCGCCACTCTTCAGCAACGTTTGGGTACATTGTCTCTGACGTATGATGCTGATGAGGGC
ATCGAGCTGTTTGAGTGGTGCGGTGAGGTCGCGGAGGAGCGCACGAAGGCTACAAAAGAC
CTTTCGGCGGCCACGGCAGAGCAACGCAACCTGCAGGCGGCGGTAGACGACCTCAAAGCG
CAGCTGGATGAGTTCCTGGAGACCAAGGAAGCGGATGAGGCGGTCCTCCTAGAAAATTTC
TGTCTACTGCTGAACGAGAAGAAAGTCAAGATCCGGCAGCAGTACCGGCAGCTCACCAAG
GCGGATCAAGCGGAAGCGGAGGCCGCAAAGGTAGCTGAGGCTGAGGCCGAGATCAAAGAG
GAGGAGGATATGGAAGAAGACGAGGCATCTGCTCCCACGCCCGCGCCGGCGTCAACGCGG
GGCCGGCGTGGTGGGGCACGCGGCCGGGTTGGCAAGGTTGGGAGAGGCGCAGCCACAACG
GCAGCAAAAGCCAAACCTGGCGCCAAGCGGCGCGCCGCAGCTGCTGTGTCGGAAGACGAA
GAGGACTCCGACGAGGGTGAATTCGAGAAGGCCCCCGGCACTGCGACGAGAGGAAGTTTA
CGTCAAAAAGGCAAAGAGGCCGCGACCGCCGAAGCGGAGGCCGAAGCTGAGTCTGACACG
CAGTCGGAAGACGACGACCGCACAACGGAGCACGACGACGTCTCTACAGAAAGCGAGGAA
GATGCTGAGCTCATGGACGAGGATGTCGAGATCAAGGAAGAAGAGCAGTCGCAAAGGTCG
AAGGCAACCAAAGCCGCCAAGGGCAAGGCACAAAAGCAGGCGCCAAAGAAGGCAGTGCTG
GGCCCAGCACCCGATCAGGACGAAGCTCCTCCACCACGCCGCACACTCGCCTTTGGCAAG
CCCAAGACTGGCCCTGTTGCGGCGCCGCCTGCTAGTAGCAGCAAAGATCATAATATGGGT
GGTAGTGACTCTGAGTTTGATGATGAGTTATAACACCCAGGCGGGGACAACCATGTTTCA
ACGGATATGAAGCAAAAATGAATATATATCGATATTGTTCGCAGCCTCTTTTCAACGCTC
ATTACAGTACATGATATATATATATATTTTTGGGCATGTCTTTCCGCTTTAACGGCGGTC
GTCCTCGGCAAATTTACGCTTCCAGAAAGCACGGAAGTGTTTCTTGTTGCCCTCAGTAGA
AATCTCCTCGACCTCCTTGGGCGTCAGGTTGAAGCTTGTCAGGTGGGGGAGGTAGTTCTT
AAGACGCTCGGTGTTGGAGCTTGTGGTGATTGTCACAATGCCCTGGTCAAGGACCCAGCG
CAGGCCGATGTCACCCTCGGTCACACCGTACTTCTTAGCCAGCTTTGTGTACAAGGGATC
AACAGGGCCGCCCTTGGCGCGCACAATGGGCGTCAACGGGGCGTACGCGGACACGGCGAT
GCCATGCTTGCGGTGGAATGCCACGAGATCGCCGTGCTGCAGGTAGGGGTGGTACTCGAT
CTGGTTGATGGCGGGCACGACCTTGGCGGTCTTGAGCAAGGCCTCGATGTGGCTCTGCAA
GAAGTTGGACACGCCAATCGAGACGGCGCGGCCCGACGCCTGGATGGCCTCGAGCTCGGC
CCAGCGGCTCTGGATCTGCTCGTCCGTGATGCCCTCCCAGAAGGGGTTGTGGATCAGGTA
GAGGTCCACGTGGTCCACACCGAGCTTCTTGAGGGACAGCGCAAAGGCCTCCTCGACGGT
ACCGGAGGGTTTGGAGTCGTACTTGGTCACAATGTACAGCTGCTCGCGGGGCACGCCGCC
CTGCTTGATGGCGGCACCAAGCTCCTCCTCGTTGCCATACGCCTCGGCACCGTCCAGATG
GGTGAAGCCAGTCTTGATGGCGCTCACAGTGTCGTCAACAATCTTCTGCTCAAAGCCAGT
GGGATTGGTCTTCATGTTGGCCGTGCCGAGACCGTACGCGATAATGGGGATCTTGGTGCC
GTCGTTGAGCTTGATATCGGGGAGGTACTTAGCAAAACGGGCTGCGTCGGCGGTCGTAGT
AGCGGAAGAAGCCATTATTCTGATTTGCACTAGAGTATTTCGCACGGTGCGGGTTGGTGG
TGGAAACTGTCTGTGGTGGTGGATGGGTGCAAGAAATGGTGCTGCGGTGCGGCAGGAGAA
CGATGCCGTCGTGATTGGGAGGGAGGGACGAGACAAAGCGAGTGATGGAGAGACAGATGC
CCGACCGACTGAGAGACGCATTGATAAATATGGGGAAGGGAAAGTACGGAAATAGGAAAG
GACCAGCAGATTTATAACGGGAAAGAGCCGGGGGAGGGCGGAGGAAAGAACTACCGGATC
GGCTATGCACACAATGGGAAGGAGCCTCTCGATTATATACTGTTTCTACTTCTACAAGGC
GGAAGGGGTCCCCGATGGAGGATGTGTTTGGTGCTTGGGAGAATAGAAGAGACGAGATAA
GGGCCAGGAATGAGGAAATCGACGCAACGCCCACTTTGGGAATAAGCGCACATGGAGAGA
GAAGGAAAATGCTGTGCTTGATTGGCATCTTGCCCACTCTGGCTGCGTCGGCTCCAGTCC
GGGGTGCTAGAGCTAGCCAGAGGTTTGCCAATCATGAGCTGGCGAGCATTTGGGTCGAGG
GACCAAGGAAGTCAACGGAGCTGGGAGTTCGCTCTTCCAGTGCGGGGCGGAGAACAACAG
CCGTCGCACGAACAGAGTTGATAATGGGGGCATTGTCTGGCGTGCATCGGTGGCACCCCA
ATTGCTGTAGAGGTCGTTTAGTGGCTGCGCCTTAAGCAGCTCAGAAGTTCTGGTGATGGC
AGCTGGGCATAGCAAGCTCTATGATGACGCAATAGGAGGTGGGGATGAGCAGGACAAAGA
ATAGAGCGACGGGACGCATGGGGGGGAAACGAAGAAAACGCTGAATATCACAAGACAAAG
CAACCAAGCAGTCGACACAAAACACGAAATGTAATGGAGACAGACGTCCTACGTTTTGGC
AAAACTCAAAAAGAAAGCGGGTATACGGTTACATGAACTTCGCGGACGGCGGGCGACAAC
AAAGTGCTGACAGCCTGCCGCCGTCCAAAATGCCCAATACACATACGTTCTAGGGTCTGT
GGGAAAGACGGAGCCGAGGAACCTTCTGTGGGTTAGGCTTTGTATTACTGCCCAGGAGAA
AGGACAATAAATAGCCCGAATGGACAAATCACATAATGATCAATTCAGAGACCAGAGAGG
TCCTCGTGCACGATGCCATGCGGTTGGCAAATCAGATTGTGCGCGTCGAGACGGAGAACA
TGACAAAACAAACCCGAGTCCGGAGATTGGCGTGTTAAGTGGTAGTTCTTCAAGAGTGTC
TCAGCATCCTGTCTTCCTCCAATATTTTGTCAACAATCCAAGCTCAGGAAGAGGTTTCAA
ACAAAGAGTCCCCATGGAGGCTCTAGGCGCTCTAGACGCGCTGGGATGGGCTTGATGCGT
GCATCATATTTTTACTAACAGCCGGCTGATTTTTTGATTTGTAGTGGCCGAGGGACAACT
GCAGGGGCCCGCAAAAGGAAATATAAGAACCGTTTATTGCATGCTGTGTGCCGTTGGATT
GTCCATATGCAACATAAAATGGGAGAGGAAAGGCAAAGACATAAGTTGAACGGTGATCCT
TTCAAGGGTAGGCGCTACCCAGCCACAACTCGAGACCCGTTCCTGAACACCGTTCCTGCC
GTCCAACGGGCTGGCGTCGATGACTTGACTTCCGGATCGCCCCTGCTAAATCCATCGCGC
TTCTTTCCCCTCGCTTTCGTCGCTCTCCCCGCTGCGCCGAGCGCACTTGCGCAAGAGTGG
GGCTCGCCGCCCGTTGACGAACGTTCTGCCTCCTGCCGCGACAGCGCTGGGACCAAAGAC
CGGACCGCAACTGTCGAGCGCTCCTGCATACTCCGTAATCCTCCGTTTCAACATTCCGCC
TCTTTACTTTTGTTTCTTTACACATCACTCTCGTGTGTATTCCATTTTATCTTCCGTCCC
GCTTCTCACGCCGTCATACCCTAACGACAAGACAGACGTATCGCGATATAAGAGTACACA
GGAACTGGCCGTCCACGCACGTCTTTCAAACGCCGACTTGCCCCTTTGGTATTCTGGATA
TATATATTCGAGAAGCGCCACTCAAAATACCGAGACTGCGCCTTGCAAGAAATCGAGATT
CCCTCACACGGACCAGCGAGCCCGTTTTCACCCGTCGCCTATGCTCTCAAGAGCAGCCGC
CTGCCGACCCAACACCGTCTCTGCTGCTGCTGTGACCTTTGCCCTACAAACACCGCATCT
TCTCTTGACAGTGCCCGTCTCTCCTTTCCGGGGCGGTGCCGACGTCCTTGCCCAAACGCC
TGGCCGCCGCCGGCACTTCCGCACGTCTCACGTCGCAATGACGTCCTCCAACGACTCTGG
CCACACTCTGGCCTCCCTCCCCAAGACCTGGCGCTTCACCGAGTCGCTGCCCACCGATCC
GCAGTTCCCTACGCCCTTGTCCTCACACCACGCTGTTCGTGCTAAACTCGGCCCGCGGTT
GGTGCGTGGCGCTCTCTACACATTTGTGCGGCCTGAGCATCAAGAAAACCCAGAGCTGCT
GGCCGTCTCACCGGCAGCGCTGCGGGATTTGGGCATTAAGCAGTCTGAGGCTGGCACGGA
CGATTTCCGTCAAACTGTGGCCGGTAACAAGCTCTGGGGATGGGAAGGCGGGGAAGCTGC
GGCCGAGGAAGAGGAAGGGGGAGGCAGCGGAGAACAAAGCGCCGAGCAGGGTGAACAGCA
AAGCCAAGCGGCCTCCGATTCGTCGTCACAGTCGGCTAGCAAAACGGGATACCCTTGGGC
CCAGTGCTATGGCGGCTACCAGTTCGGCCAGTGGGCCGGTCAGTTGGGCGATGGACGAGC
TATTAGCTTGTTCGAGGTGCCCCTCGATTCGAAGGCGCCGCCTGTATCACAAGGCGCTTC
TGCACAACCACCACCCACGTCGTACGAAATCCAACTCAAAGGCGCTGGCATGACGCCGTA
CAGCCGCTTTGCCGATGGCCGTGCTGTGTTGCGCAGCAGCATCCGCGAGTTTGTCGTCAG
CGAGTCGCTCAATGCCCTCGGGATCCCATCCACACGCGCCCTTGCTCTGACCTTGCTGCC
CAACGTTCTCGTCCACCGCGAGCGCCTTGAGCCTGCGGCCATCGTCACCCGCTTCGCTGA
AAGCTGGCTGCGTCTTGGCACATTTGACCTGTTACGCACTCGTGGCGACCGGCCGTTGAC
GCGCCAGCTTGCCGATTATGTCGCTGAGACCGTCTACGGCGGCTGGGACAAGCTGCCCGG
TCGTCTAGCTGACAAGCTGTCTCCCGACGACGACAGCGTAGAGCGCCTGCTACACCCTCC
TCGGGGTGTTCCCCGGGACACCATTGAGGGCCCCACTGAACCCGATGGCCCTGCCGCTGG
CACGGACGAGAACCGGTATGCTCGCCTGTACCGCGAGATTGTGCGCCGCAATGCGCGTAC
TGTTGCCCACTGGCAAGTGTATGGCTTCATGAATGGCGTGCTCAACACCGACAACACGTC
CGTCCTAGGCCTGTCGCTTGACTTTGGTCCATTTGCCTTCCTCGACAACTTTGATCCGTC
CTACACTCCCAACCATGACGACCATCACCTGCGCTACAGCTATCGCAACCAGCCATCCAT
CATCTGGTGGAACCTCGTGCGTTTCGGCGAGGCCCTCGGGGAGCTGCTGGCCGCCGGCGC
TCGGGTCGACGAGCCGTCTTTCACTGAAGAGGGCATCATTGGCTTGGCCAAGGCCGACGT
CCTTGCTGCAGGTGGCACGACAGCCGACGTGGAGACCCCGTCGTCCACACCACCACCACA
ATCACAGCAGGCGCATGCTTCGCCGGCGACCATCCCGCCTAGCGTCGAGCGTGCTGCGGG
CGAGCTCGCCTCGCACGCCGAGGACATTATTATGCGCGTTGGCGAAGAGTACAAGAACCT
GTTCATCTCCGAGTACAAGCGCCTGTTCATGGCCCGCTTGGGCCTGCCCGCCCCTGCGCA
CAAGGACCTCGCTGCAACGGGCGACATGGATCCGCTCATCACGGGCCTGCTCGATGTCAT
GGAACAGATCGAGCTCGACTTCAACATGTTCTTCCGCCGCCTGAGTTCCGTCCGCCTCGC
TGACATTGAGACGCCCGAGACACGCCGCCGTACCGCCGAGATGTTCTTTTACCGCGAAGG
TGTCACGGCCGCTGTTGGCGAAGAGGCCGGTCGGCGTCTTGTGGCGGAGTGGCTGTCCGA
GTGGCGGGATCGGGTCGTGGCCAGTGATAAGGCCGCAGCCGAGGCTGACAGCAGTAGCAC
CACCACCACCACCACGAGCAAAGAACGCGAGGAGCGCCGCATCCGCGCCATGAAAGCCGT
TAACCCCAATTTTGTGCCCCGCGGTTGGGTGCTGGACGAGGTCATTCGTCGCGTCGAGCG
CGACGGCGAGCGCGACGTGCTGCGCCGCATTATGCACATGGCGCTGCACCCCTTTGCCGA
CGACTGGAACGGCCAGACATTTGATGGCAGCAGCGAACCCTACCAGGGTGATGCCCTCGA
GGAGGTTCGCTGGACACAGGATGTGCCGGAGAAGCAGAGGGCCATGCAGTGTAGCTGCAG
CTCGTAAACCAAAACGGAGATAAGTCTTATAAAACAAATACTTGTGAATGAATCTGACTA
CAATTTTAGTGGAAGAAAATTGAGAAGAGATGGACGAGGCGACTCAACTGGAATACATGG
AGTGTACCGTCTCCTATACCCGCAGATTATGCGCAATTTATGCAACACAGATCAAGAGGG
GGATAGTTTTTGCCCTTGAACTCAATCAAAAGATCTTTGGTTCCATACACGACGTAACTG
ATCCTCACCTCACCTCTAAGTTTTGTGCAGCCATTAAACGATAATGGGTTTCAAAGAGAC
AGAAACTGTGTGTGAGAGGCGTTCCGGTGCGAGCAGTGGCTCACAGGGGGCTGACAAGCA
TGCTTGGGACTCTGTTGTCTAAATAAGCTTGTCTATTTGATTTTGGAATTTCAAAAGAAA
TACAAGAACAACAGTTATCTCATGCAGAGTGTATGACAAGGCTGCCTACATTGCTTCCTG
TAATCAAGTAACAAGAGCGTAAAATACCTCTTGTTGACTGCTGCTGCATACCACTCGCCT
CCTGTCCTCCCCTGGCAAACAACAAAAGCAACGCATCCCAGCCACCATACTTGGAAGAAA
CGTGTTTCAACTTTTGTTTAAGCCGAGAAAGACTTAACTCTCTGGCTTAACGATGGCTCA
TATCGTAAAAACATTAAAACAGGAACAGAAAAGAAAACAAAAAGAATAGCGCGGTGTGCC
GCGACCGATACCGCGCCTGGGATCAGCTGTGGCAACACGTGTACTTATATAGTACAGATT
TGAATATTGCAAAACAATAACGATGCCGTGTCCAAAGCATTCGATTCGGGCAGTAGCCTG
TCGAGTGTAGGATGTCGAGTAATTTGTAAATAGAAGATAAGAAATATGTTCTCAGTGAGA
ACCACTTACATGATGTGGCCGAGCTTATCATGAAAAACTCTCCGTACGTTGAAATAGCAG
TAGCGAGCAGAAGATAATTGAAACACAACAATTTCAAATGAAGGATAGAAATAATGTGCG
AAAATAAATGGAAGTGGGAACGATTGGAGAAAAGGAGATGGGGGGATGACAAAAGAGTGC
ACCAAAGGTGGGAACTGAGCCTTCTATTCGTCGTTGTAAAGTCCGGGGGCACCAGCAGCA
CGGTGGCGAGACGGCGGAGCACCTGCTGCAGAAGAGTATATTATGTCAGATGCACGGTCA
TGTACGCCAGTGAAGGTCTGGTTACTTACCATAGCGAGGAGGCAGCCGTCCAACAGAAGG
TCCAACACCAGGGCCAGGACGGGTTGCAACGGCCGGGTTGGTGCAAAGCATACCAACACG
AGATCCAAATTTGGAGCCACGGAGAGATACCATGTGCTTCCGAATGTGGGCCGCGACAAC
TTCTCTGTGCTGTGTGCTGGCGTGCGTCAGGATATACTGGATGAGATAGTTGCCGTACTG
ATCACTGGCGATGTCAACCAACGGGATGCGAGGGCGATCGACTCTGCCCTCACAAACGCG
ATCCAAGTAGCGGCCTAAGAAGTCCGCTCCGCCAATCTTCAGACACTTCTCGACCACCTT
TGATGCAAACTGATCCATGCTATATTCGGCGGCAAATTGGATGACATGGTCAACGGCGCG
ACCACGATCACCCGGGGCACCATGCTCGCAGATATGCTGAATACACCAGTTTCCGAATTG
GCCGTGGGCGACGATGTCCACGTTTCCAAGAACCTCTTCAATGCAAGGACGCTGGGTAGG
TTAGTCTTTGAAATTTCAAATGCACATTTCAGAATGTCGACAGCTTACTTTGTCTTCCTC
TAGGCAGTTTTCAAAGATGTTCTGCACAACAAGACTTCCTGTCTCACCAAGAGCAACCTC
ATGCCACATGCCACACAGTGCCTCGTTGACGTATTTCATGATTTGAGGAGGAGAGTCGTT
CCAGCGAAGCTCAAACAGTTTTTGCCAGACATGGCAAGCATAGCGGTGAATAACTGTCTC
AGGAATGCGGCGAAGCAATTCGTGGACCATGATTGCCTTATAGTCCTCAGGAACCGAATC
GAACGCCTTCTGGACCACATGGCAACCAAAAGGATCCATCGAGAGGCTGAGCGTATTGCC
ACGAATGGCTTCAGCGATCTTAACAATCTGCTCGGGGGATCCGTGCTCGAAGCAGCGCTG
GACCAGGAAATTTCCAAAGCGATTGATCATCAAGGGATACGCCTGGGCGGCAATGGCCTC
AACAATGTCATACTTTTGATCCGAGGTGCCGACTTTGAGCTTCTGCTGAAGGAAGATGGA
AGCTTGCTGGTCGTTGCTACTGACGATCTTGTCAACAATATACTTCTAGTTGCAGTTGAC
GTTTCGGTCAAGCAGGCGACGGTAATTCAGGGGCTCGGTCGTTGGCAGGAAAGTTTGGTT
ATCTGGCATGGTGGGCTGTTTTATTGAAAAAAGAGGAAAAGAAATTATTAGTAAATCGAA
TTAACAGTACAAGCATATCATAATACGGTTGTAAAAAGAAGACGCAAAATAAAAATAAAT
AAACACGGTGGGAGAGGGAAGCGAAGGAAACCTACCTCTTTCCACGACGACGCAGTGTCG
GTGTTAAACTCCGTAGCATGAGGTGACAACGGAGTCCCGATAGGCGGCTGCTGGAACTGG
GGAAACATTCCGAGGCTGTTGTTGTTCATGTTCGGGCCACTCCCCCCGGTCAAAAATCCG
GGATTGGTATCGAACAGCACCTGCCCAGCGTTGAAGTTGCTGTAGCCGTTAAAGGCTTGG
GTGTTGGGATTGCGAGAATCAGATCTATTCCCAGGCCGCTGGGGCCGGAGAAGGAGGTCG
GTATCCGGGGTCATCCGGCCACGGGTGTCATCCAAAGCACCATGGGTGTCACTAAAACCC
GGAAGATTGGCATCAAAAAATGCTTGATGGCCAGGGCGGCTAGGAGGCCAGATGGAAGCC
GGCTGGGAGGAATAAGGGCCTGTCCCAATAGGAACCGAGCTGGGTCCACTAGGGAAAGAC
TGTTGAAATCCACCCTGTTTGATATCATCACGCCACATACTACGAGTGCGGCCAATAGAA
CCTGTGGGGTTGTCAAGAGTTTCAAGACGAGGCTCATCTGCCTGTGCCCAGATGTTTTCA
CGATTGAACAGAGGCCGGGCAGCGCTAGGGGCACGAAGGCCAATCATTCCAGGAGGGGCA
ATCTGGTCCGACAGAGGAGGGACCGAAGGAAAATCAGGGTCAGTGTTGGCCAGAGATAAA
GCCTGAGACGGATCTGACTTAATAGAACGGGTGTTCGCCAGTTCGTTGTCAAGGATGTTG
ATCGTGTTTTGCGCATGAGCGAGCTGAAGCTTGAGACGGAGTACCTCATCTGAACTTTCC
GGCTGGTTGGCACTGGAAGAGCGCAGCATCAGAGCAGACGATCCTTGGAGGCCGTTAATG
CCAGGAGTGATAGGCAGTGAGCTGCAACCTTGCTGCTGTTCCATGGCTCTAGCAAAAGAG
GCATCCTCTTCAGCCCGCTTCAACCCATCGTTCTGCTCACGGATAGCGGCCTGTTGCTCT
GAAAGCTTAGCAAGAAGAGTGTCCATGGGGTAGACTGTGGGGGAAGGCGAAGACTCGTGG
GTTTTCTAACAAAGTAATGTCAGCAAGATGTCTCCATGAGAAAGAGAAACGTTTCTGCAA
GTTTTGACGTATTACTGTATTAAATACATTGCATACAACGCAGAAGACGCACCTTGGGTC
CCATTTGATTGGCAAACTTGTTCGTGGTCAAAGTCACCACGTTTCCTCGCATGCTTGAGA
ACGAATTCTAAACAGTAGTCATAAGCCAAGTGTTAGAAATATGTATCAATTTCTTCCTGG
TATTGCCTTTGTAAGGCTTCTATGGAAGTGAATGCCGATATTTAGTCGGAATTGGTACGA
GATCCGACACTCGTGTAAAGCCAAGGGGGGTACTTGGTGTCTACTTACCTGAGAACTATG
TACGGTGTGGTTGTCAGGATAGCCGAGAGAATTTTCGTCCTGACCAAACCCTTGAGAGCC
TGAATTGTGACGCCGAAGAGGAGATCCAGTAGAATGACGCGGAGACATTGCTGTCGAGAA
CGGTTCTGCTTCAGATGGTGCTTTTTCGAGCAAGGTGGTAGACTCGTTCAGCCTGGTGAA
GACTTGTTTGCACACGCAGCTGACAAAAATGACGACGCAGATGCCGCAATAGATCGGTGA
AATAAACCAAGGAAGGAAAAGAACGCGTGTAAGTTGGAAGAAGGTAAAACAACAGATTTT
TGGTGATTTTGATGTGGCAAAGGAGTGACTGATCGGTATTCCACCGCGAGATAACGAGGA
ATGGTCAGAAACAAACAAGAGAGAAAGAGATATCACAATCGAACATCAGAAGGTGTGCGA
TGCGTGGACAGGGCGTCACAAATCAAGTAGACTATGGATGGAAATTGAAAACAAACGGAA
GAAGAGACTATGGACCACAGAACAGAGAACTTGGGTATGGGACGAGAAGAGAAGAGTGGA
TGGGAGACAAAGGGAAGAAGAATACAAAAAAGACACGATGGACAAACATATGGCAGCAAA
TGGGAAGTAATATGGCATAACCAAGACTTATCTTCCCTAGGAAAGACCAATCGTGTCGTT
TCTCGACCACCTGCTACAACTGGAAATAACACAACACAAGAGGGAAGGAGTGACTGGGAT
ATATGGGTTGATCAGGGGAGGGAGATAGAGAAGGAAGAGGAGAAAAGGAGAAGGTGGAAG
TATCGCGAAATGAAAGTCCAGAACGGAAGGAGGTAGTTGTGGGCGGCAATATTGTTGTAA
TGCCCAAAAGGAAAGAGCGTGGCACGAAAATTTTACGCGCAGAGAGAAATAAACGGGTGT
AGATAAGGGCACACACACCAAGATTGCCTCGGATACACACGCTTCCGGGCCGGTGACCGG
GCATGTTGGCTTGTCACAGATGCTGTCACGTCGCCGTGTTACAGGTGATATGAAGCGGGG
CGCGGCACTGCTTGGCCAAGGGATTATTGAGGGTGTGGCAAAGAGAGCAAATAAGGAGCA
TCTCCAAGCAAAGTGAGACGATGTAGTCACTGGCAAGAAGCTACAAACCAGACCACCACA
TCATAGCAGGACAAATCGACCAAGAGAGAATTAAACTCAGCACGAGTGGCTAGGCAAGAG
GCACTGCGAAGGAAAGACCACTTGGGCACGACATGCACGATTGTGGGACCCCAAAGGAAG
GAGCTGGGAAGATGGTGAGCTAAGTATTGCACCATAAAAAGCAAGAGCGAAGAGCAAGCA
GGAAAGCACGACGCTTCTCGTCCCAAACAAACCAATATGGCAGGCACCGGTAAACATTCT
AGATCAAAAATGTCCTACGATCATACCGACGCGGAAGGCTAACAACCTGTGCAGCTGTGT
TAAACGTTCCTTCCTCTGCCGAGTGGTAACCTCGAGCAACCCCTTTTTACTCTTGTTTTC
TACGACCACATATGGCAGGCGCGACGCACCTCGGTGACCAAGTAACGCGAAAGACCGAGA
CTTTGCTTGCTTTCCACGGTCAGAGAGGCAAAGACAAAGACAAAGCCAAAGCAACGGTAG
AATAAAATGAGAACTTTGGTATATTTGATATATCTCGCGAGGTAGGCGACACCCAGAATG
GAAAGGTTCGACAGAAAGACCCGTAGAAACAAGTCCAGGCCTAACCACAAAGCGCGACTT
TGTTGCCGGCCCATATCATCATCGCTATCGTACAATTGCTCTATTTGTTTGGCCTTGAAT
TTATTTCTTTTTCGGGTCTTCTTTAAGTCAGCGCATGGTTCGACATTGGTGCTTGGATTC
TTCCTGGAGAACTTACCGGAAGCCTTCTTCTTTGCGTTGCCCTTACCACGGGCACGGAGA
CTAGAATGGAGGTCAGTGTTCCGAACAAATCGACGTAAAACTGACGTGCGTCATTGCGCA
TCGGCGTGTAGGCAACGTACCCAGCGAGACCTTCCAGGCGATCTTCGTCCCACTCGTCGT
ATGCCACCAAGTCGGGGCCGAAATCGCGTTGGAGATCACGGATGGTGGCGACCTTTCGTG
GGTAGTAGGAGGCCAGGGCAGGGCCACGAAGTCTCTGGCGCAGGACCTTGTTGCCCGTGC
GGACACCGTCGGGGTTGTAGGTCATGTCGAAGACTCTGCACTGGGCCTATGATTGGTGAT
ACTCGTCAGCACGGATGTCGTCGGTCAGCTTCACCGAGTTCAATGGGCCGTCGGGTCGCA
GTACGAGGGATACAGGCTAATTGAGATGCTTACCTTCAGCAGCTCCAGCAGTCTTGCGCG
CGGCACACTCATCTTGGCGACGTGGAGAGAAGGCGCCGTCGTTTCTCGTGGGACAGGAAG
CGTACGACTGGAAATTCGCGGAAGCAATGGAAAGTCGTCGGGTGGTTCTTTTCTGGTTGT
AGTTTCGCTAGAAGCCGTTGAAAATTGACGACTATAATTGGTCGACACAATATCCACACA
GTTCAAAAATACAGTGTATATTCACGTGCCACACTCCAACACTGTGGAACTTGAATATCG
AAATGTTGCTAGTCTCGATATGACTTTCGATGATATAAACGTTTTTTGGGCTTTGTTTTC
TTCGTTCATAGCATTCTCACCGCATTCTTTGACATCATGTCAAAACGATCTCTAGACGTC
ACAGTTGAGATTGGCGGTACATCGAAACGGCAAAAGGCTACGCCATTAATACCACCAGAA
AAGCTCGCCTTAATACGAGAATACTACAAAGAGCTTCGCGCTTTCGTGAAAGCAGCGGAA
CTGGGCGACTCTGGCGAGTATGCCGCGCCTCTGGAACGACTTGTCACATTGAACAAGACC
ACATTACCAGTACTTCAAACGCTCGGTAGTGAGGGCTCTTCTGCTAGCCAAAATGGCGAC
GACAAACCGGAAGCAGCAGCAAGAACTGCTTCAAGCTCAGTTGTACCTGCCCTCACAGCT
TCCCAGGCAGAGGTTATACAAAATCCGGCGTCGTTTATCCCAAGCCTAGTAAGCATGACA
GCCTGGACAGTCGAAGACATTCCGCCTGAGTATCCGCCATTGCCACCCATCCCAGACGAA
AAGCTGGAACAAATGGCCTTGACACACCGTGGCTGGAACGAGGTCGCGAACTACGAGACG
CTGGAGTTTCTAGGCGACGCGTTCATCTACTACGCCGCCTCTGAGATCATTACGCAGACT
TTTCCGCACTTGACGCCTGGACGAAAATCGCAGATGCGGGAGGGCCTGCTTCGCAACTCC
AACTTGGCACAGTATACGACACACTATGGAATTGAAAAGCGCGCCAGGCTCCCTGCCGAG
TTCACAGACCACGCTCCAGCGCGCGGCACAAAAGTGGCGGCCAAAGAACGAGAAAAAGTT
AATGGCGATCTCTTCGAGGCCTACGTGGGTGCTTTGATTCGTGCACGCCCGCCAGCCGCT
GCGAATGTGCCAGCTTACGACGGCGTCACAATCGCCCTGCGGTGGCTCAAAACCTTGTGG
GCAATGTCGCTCTCCAAAGAGATTGAGCGCAAGTATAACGTCCGTCGTACCCAGTTGCAT
ACCCAACCGTTTGCAGCTTCGGTCAACAAGCCGCAACTGTCGATACAAGCCTTGATCGCC
AATGCAGTAGCAAGTCCGGGTAATAACACGCCCGCTACAACAACGACGGAGACAGCACCA
GTCTCGACGGACACTGAAATCACATCACAAGGTGACGCGAGCACACCAACGAAGGAACCT
GCCCAAGACGTCCCTCCACGAAAGAATACGACATTGACCGCCAAGGTCCAGCTCGCTGCA
CTGATCGGATGCAAAGAGGTCAAGATCCGGTACGAAGATGCACGTCCGAAAAAGGTTCTT
CGGGATAAACACAGCAAGATGCCGCTGTTTACGGTCGCAGTGTGGGTAGACGCCTGGGGC
AAATCGGAGTGTCTCGGATACGGTTCGGCGCTGAGCAAGAAGGAGGCCGGCGGAAAGGCA
GCCGAACGAGCGTTGGAGAACAAGGCAAAGATGAAGTTCTATGTGGCCCAAAAGGCAAAC
ATCTATGGCGATAAGAGCCAAGCACCTCCTGAAGCATGAGGTCTCGTGACCGGGCGAAAC
GACAGACTAGAACTGCTAAGAGACACAGAAATGCGACGATAACAATTCAAATTGAAATCA
AACGAAAAGAATTCAGACATGACCAAAGGCGTCAATCAGTGTTCTAACCCCGCTCGGTTT
TCTAATCAGAAGGACTCCCTTTGCACGTACTCGACTTTATGTACACCTAACTGAGGAGCT
TAAATATTTACTCCAGACGGAGTAATGCTAGTCGAGACGTTTGCATCTCTTTCACGTGCC
TCGGCGCCATCGTCTTGATTTACAGGGGCATTCCAGGCACCGGGTGCTTGCTGGGGGTAT
GATTCAGCGCCCCTGGGAGGCTTGCAGGAACATTAGTGTGTAATAGGGCTTCCGCGGGAA
CCAGATATAGGGCAATTTAGGAGCTGTAATTAAGTCACTGCAGCATTGTATTACATTACG
ACATACACCAGACAACAGCACGCGCTCGACAGGCCCTGCGGATCTGCACCTCCGCACGCC
GAGGCAGTTCAAAGAAAGCCATCGCCTCCACAAGCGAACCAAGAGTCGTGCACCGGCGAC
AGGCATGCTCTTGCTCACTTTTGCGCACTTTTGCTCAACTGTCACTCCACAAACCCCAAT
CAATCCCCTGTGCGTGTCGTGGCCAGGCCCTTCTCCGCCAAATAGCTGAGAATCGCCCAT
TGTAAGAACCGTCTCGCGTCAAAACATCGCCATTGCCCTCTATCTTCTTTCTTTTGTGAT
TTGTTGTAGCCTCCTCTTCACCATCGCTCCTGCCGGTCCTGTCATGGGGATTAACATTCT
GCGCCTCCCCTGTCTCTCGCTCTCTCCCAACAGGACGACGTGTGTTCCTGCCGTTGCAAT
AGCTGCCAGCGACTACCCTCGGCTCTTCTCAACGGTAACGGACTAGCCAAAAACACTGGA
AGACTAAACACCAACACGGCTCGCACTACATACGATTGCTTCACGCGCCGTCGCCCCTTA
CGTGCGTCGACCTTTCTTGTTACACGGCGCATTGTCGTCTTTCTATTTCATCGCCGTCCC
TTGTTCCTGCGCATAGCCCGCATTGGGCGACTTCAACAAGCCTGACGAGGCCCCGGAAGT
ACTGCGCTGTCGACCTATCGAGGACTACAGTCCTCCGTGATACGTGACATCACATCCCGC
CGACACCTTTTCTGTATCCGCCGATCAAACCCAATTCACTCGCGCAACTGCCAACCATGG
CCGACTCAGTTGGTATGTCTCTCCTTAAACCATTCGTCCGGTACGGGTGTGTGCCAAATC
GTTCCATTGCTAACATGTTCTCTTCCGTTCGTCCCAGATCGCGTTTTCGTCCATGCGCTC
AACACCGTCAAGAAGATCCCCAAGACGGGCGCCGCCCGCCCACCACCCGGCGACCGTATG
CGCCTCTATGGCCTCTACAAACAAGCTATGGAAGGCGACATCGACGGCGTTATGGAGCGG
CCCAACGCCTACTCCGGACTCGCCGTCGACGAGCTGCGCCGCGAACAGGACAAGTGGGAT
GCGTGGAATGCCCAACGAGGACTCGGCCGGACCGAGGCCAAGCGCCGCTACATTGAGAGC
CTGATCGAGACCATGCACACTTATGCCACAACACCGTAAGCTGCCCTGCCACCCAGGCTG
ACTTCCTGACTGCATTGGAGCTAAATTTTTGCAAGAGGACTAACCCCGTGTCTGTCAACA
GTACCGCCAACGAGCTTGTTGCTGAACTCGAATTTGTCTGGAACCAGATCAAGGACAACC
ACAGCCCCAGTTCTTCTGGCTCTTTCCGGAAAGACACTTTATACGGCATGCCCCAGTCCC
CACGACAGGACGAGTACTACGACACGCGCGACTACCTAGATCGAGACCAGCGCGACCGCG
ATCGCAAATTTGACCGTGACCATACCCGCGATCATGACCACGAGAACGAACGGCAGCACC
GGCGACCAAGTCTAGCAGCAACGGCATCGGACGGCGGCCCCATGAAAATTTTGAGTCCAA
TGAGCGAGGAAGACGAGGCCGAACGTGAGAACCGCATACGCATGATCGAAGAAGAGCTCG
AGGCAGCGGCCTCCGCCGACGACGGTGACGAAGAGGAAGAGGATGACGAAGGTGGGAATG
CCGCAGCAAGAAGACGGCGGCGCGGTATCACCACAGTTCACAATGGAAGCCAATATGGAG
CCGGTCCAGGAGGCAGCCGAGGGGGCAGTCAGAGGTCCGGTGCCGCGGCAGCGGCAGCGG
CAGCGACTGCTGCTGGAGCAGATTCTGGTGACGTGGCAAAACGGGGGAGCCAACGGTGGT
CCAAAATGATGGAGCGCGCCATGGTCAAGCTCTCGGCCGAGATTGCAGCATTGCGTGAAC
AAATCACATCAGGGCGTGAGTTCCGGTCTCGCCGCGAGAAGAGCCCCGTAGCCTGGTTTG
GCTGGCTGGCCTGGGCGCTGTTCAAGCACGTCACCTTGGACGTCTTTGTCCTAGCTCTTG
TACTGCTCTGGATGCGTCGGCGGAAGGACCGGCGGTTGGAAGACCACGTCCGCGGTGCAC
TGCGGGTGCTTCGCGAGTACATCCGGAAGATCTTACCATCAAGGTGACAGTGACTAAGGA
ATATCTGCGCTGTTGGTATATCGAGACTTTGCATCCTACACGAGGCAAGACCATTGCGTG
TAATTTTACTAAAGACTGGGGTTATTGTTTTGCATATACATTTTGCCGTTTTATTTAGCC
ACTACGTGTACATATCATCACTTACTGCACTGTACAAAATGTAACGAGATTGGCTTTGGC
GCCTTGGAAGACGTCACGTCGCAGAAGCCAGAATATTGTAGGCGTGAATGTTTCGCACTT
GACATGTATCCCCTCTACATTTCGCTTTTCTTGATATTTTAAATAGCGAAATGTAAATTG
TCAAAGTTAACTTTTTATACATTCACCAAAAGAGGAATAAATTATTTAAAGTGCCTTTCG
AATGTGCAGCTCATAATAGAAATTTGATATGCCACCCAGATAACTCATTGCTTGAATTAC
ATAATACTATGAATGCAGGTTGCTTCGCCAGATAAAGCTCCAAAATAGCTACAGAGCTGC
AACCACCTTACACATGTACGTTTCTTGCTTTCTTGGCGAAAATGAACAGCCACGACTTAT
AAATACGTTTTCAAGAAGCCCTTCCGAATCCCGCTCATTGCAGTCGACCAAGGAGTAACA
CATCCCGGCCTGGCCACCCCTTCTTCGGCCTGACATGAGTGACGACGTCCTTGTAGATTC
GCCAGGTGAGGCGGAAATTGACGTGCCAATGGGCGAGGGCCATGCTTTCGATGCGAACAT
GGTTCTGCCTTCCAGTCCTGCCGAAAATAAAACTGAAGCGCTGGCAGCCCCGACACTAGA
ATCATCAGTGCCTCCACAGAGCATGTCGCCGCCCGCACAAGAGACGCCGCCTGCGACTAT
GTACAAGCTTCCGCCAACACGGGTCACCAGCGCGATTCCAGCCATGTTTGTGCCGCTCCG
CGCCGATGCCGACTTGACTCAGCCTTTTGACCCACCGCGCAGTCGCATCGAGCGCGCCAA
AACCATGCTAGACACACTCGAATACTACCGCACAGGTGTGCTAGAAGGCTTTATGTACTT
GGCGGATATGGACCGCCGACACATTATCGGAGCCGCCACGGCACGCGAGAAGGAAATGGC
GGAAGCACGTGCAGCAAAAGAAGCAAGAGAATCAGCCGAAGTAGCAAAAGCGGCAGAAAC
ATACAAAGCAGCGCCAAATCCGGCCGAGAGCACCACGAGTGCAAGACCTGCTACGGGAAA
GGGCAAGGAAAAGGCTACAGAGGGCGGTGCTACTCTAGATCGGCCGCCACCTACCGACGA
CCTCCTCCTCGACGATGACGAGACCATCTCACAAGACGAGATCAGCGTCATGATCGCCAC
CATGCGTGCGCCGGCCGTTCCTGGCGTCGACTACAACGCCGCACCCTATCTGGACCAACA
CCTGCCGCTGCGTTTCCCAGTCGAAGCGGGTGAAGTGCGCGGCGGGCGGCGTGCATCGGT
ACGGAAGCTGAGCGAAGTCATTGAGCAGGCTCTGGCACAGATGTCCGGTTTCGACGCGCA
CATGGGGAAACTTCGAGCAACGTGGACAGAGAATCTGGAGCGCGAGCAGAAACTGCTGGA
CGAGCGGTTTGGCTCCTTGCCGGGCGACAGGGAAGCACGAGCAGCTGCGGGGACGGAAGA
CGGAAGGCCGGGATCCAATTCTGGTTTGGGTACAGCTGCGGAGGAGCCACAAGATGTAGC
CATGTCGGGGACATGATGCCGTCACGATGTCTCGATGTCGTCCAGATACCTCCTCCACGA
CTTTTAGACACCTATAGCAATGCCATTTCAGTCCGTTCCCCCAAAACGTCGAAATCGTCG
TCACATCAGATCGAAGGCCAGGCTGTTGTCGTAAATGTCGTTCCAGCATGTGGGAAGGAA
TGTAGCAACCGGCGGTAAGAGGCGGTGGTCATGGCCGCAGCTTCTCACGAGGAGAAACCA
CTGCTACTACCATGCTTCCATAAACGGTGCCGTTCAAATAAAATCTCTCTTGGGCACAAG
ATAGAGGGGGACTCGACTGAAAACAAACTGCTGTGACACGATTGCTCGCGTGCAAATAGA
TGTCCAAGCTCACCTACAATAAAATGTGCCCGTAGTACAATATGGAGAGAAAGGAGAAAA
GAAGAACCAGAAAAAAAAGGATGCGCCTTCTGTTTTAAAGGTCTGAAATAAAAATAAAGT
GGGGCCTCTGTTCTGAGACAGGTAATACCTACTCCACCTCACAATCATCGCTGAATTACA
GGTACTTTCAGGGTATTGTTTTTAGTGTGTTATGTCACGTGAGCGGAGTTGAATACGTAC
ATTGTGTGTTGTTTGGGCGGAATTAATATTCCAAGATTTTTTTTTAAAGAAGCACACATA
CATTTCTTCAAGTCTGGACTTAATAGTATCTGATATGTCTGTGATTCTGGTTCAGCTACC
GCCTATTGAGTACCAGAGCACTCAACGAACACTGGCTGGCTTGGGCTGGTGAATCTTTCG
GCAGTAGCACCACGCCGTTCCTGCCAGATTTTGCCCAATCACACCGCCCATTGAGCTTCC
TTCCGGGTGTGGGGTCGGTCTTGTGACTCTGACCAATCAGAGGCCGCCTGAAGCCAATCG
CGGTCACTCTCAGCGGAAAGGCAATTCGTTCCCTTCGTCCCAGCCTGGCTGTCTCCGTTT
TGCCCACCACGAAAATTCCCAACAGAGTACAACGAACGACAAGCAGCGCAGCAGCAACGA
GGCGAGGCTCCCGACGACCGCACGCGCCCCCTTCCACGACGACTCCTGATCACCGGGATC
ACGTTTTTATCCGTTGCCGAGCACCAATTGTCTCGTCGCCGCCCTCTTCCGGCTCTCCGT
TGCCAACGGTCACGGCGGCTTGTTTTGCTGGTTTTTTCCCGCAAAATCGCCTCGGATTGG
AAATCCACCTCACACAATAACCACCTCCACCCACCACCCACTATACAACCCACACAACCA
CAATGCTCCGGCAAGCCCTTTCCCGGACAGCGCTACGGACCGGCAGACACGCCGTCCAGG
CTTCGCGGGCATTTTCGGCTACAGCGCAGAGACCAGCGGAGGTCGAGCTCACAATCGGTA
CGGACCGCCTTGACAACCCCTGTCTTGATAATCGACGACATGCATGGTGATGCTAACTAT
GCTGGGGCTAAACAGATGGCAAGAAGGTGTCCATAGAAGGTATGCCCAGGTTACTGCCGC
CGAACTGGCCACCGGCGCCGAACGACGACTTAGGGAGGTCAAGAATTCGAGATATTGACA
ATGTGATGCAGCCGGTTCGGCCCTGATCCAGGCCTGTGAGAAGGCGGGCGCAACAGTCCC
AAGGCGAGTTGGCCCGGTCCACGATTCCATGTCCTGTCTGCTGGTGTGACAATATCTAAC
ATGATGGTCCTACAGATACTGCTACCATGAGTGCGTACATCCCCCATTCTAGCCGATGAC
GCAATTGCATTCGAGAAACGATGGCATACGACATACGATCGACAGATAATCCAAACCATC
TATCATCCGTGGAAGACAGCTAACAGATATTTCTATTGTAGGAAGCTCATGATTGCCGGC
AACTGCAGAATGTGCCTCGTCGAGGTCGAGCGTGCGCCGAAACCTGTCGCCTCCTGTGCG
TGGCCGGTCCAGCCTGGTATGGTCGTCAAGACCAACTCGCCGCTGGTCCACAAGGCCCGT
GAGGGTGTTATGGAGTTTCTGCTTGCCAACCACCCTCTTGACTGCCCTGTCTGCGACCAG
GGTGGCGAATGCGATCTCCAGGACCAGTCGATGCGCTACGGTGCTGACCGTGGTCGCTTC
CACGAGATTGACGGCAAGCGCGCCGTTGAGGACAAGAACATCGGCCCCCTGATCAAGACG
TCCATGAACCGCTGCATCCACTGCACCCGCTGTGTCCGCTTCGCCAACGACATTGCCGGC
ATGCCCGAGCTCGGCTCCACCGGCCGTGGCAACGACCTGCAGATCGGTACCTACCTGGAG
AAGAACCTCGACTCCGAGCTGTCCGCCAACGTGATCGACCTGTGCCCCGTCGGTGCCCTG
ACCTCCAAGCCGTACGCCTTCAAGGCCCGTCCCTGGGAGCTGAAGCACACAGAGTCCATT
GACGTGCTCGACGGCCTCGGCTCCAACATTCGCGTCGACTCGCGTGGCCTCGAGGTTATG
CGCGTCCTCCCCCGCCTGAACGACGACGTCAACGAGGAGTGGATCAACGATAAGTCGCGC
TTTGCTGTCGACGGCCTCAAGACTCAGCGCCTCACTATTCCCCTGGTGCGTCGCGAGGGC
CGCTTCGAGCCCGCCTCGTGGGAGCAGGCCCTGGCTGAGGTCAACCACGGCTTCGCCAAG
GCTGCCCCCAAGGGTAACGAGTTCAAGGCCATCGCCGGCGCCCTCGTGGATGTTGAGTCG
CTCGTCGTCCTCAAAGACCTTGCGAACCGTCTCGGCTCTGACAACCTGGCCTTGGACACC
CCCAATGGCAGCGCCCCCGTCGCTCATGGCGTCGATGTCCGCTCCAACTACATCTTCAAC
TCCCGGATCGCCGGTATCGAGGAGGCCGACGCCATCCTGATCGTCGGCAGCAACCCGCGC
CACGAGGCCGCCGTTCTCAATGCCCGCATCCGCAAGCAGTGGCTGCGCTCCGACCTGGAG
ATTGCCGTTGTTGGCGAGTCCTTCGAGTCCACTTTCGAGTTCGAGCACCTCGGCACCGAC
TATGCCGCTCTGAAGAAGGCTCTGGCCGGTCCGTTCGGCAAGAAGCTCCAGGCCGCCAAG
CGCCCCATGATCATTGTGGGCTCGGGTGTCACTGAGCACGCCGACGCCAAAGGCTTCTAC
GAGCTGATCGGCGGCTTTGTGGAGAAGAACGCTGCCACGTTCCTGACCGAGGAGTGGAAT
GGTTACAATGTTCTGCAGCGTGAGGCCTCGCGCGCGGGCGCTTACGAGGTTGGCTTCGTG
TCGCCGTCGGCCGCCGTCGCAGAGACCAAGCCCAAGTTCATCTGGCTGCTCGGTGCCGAC
GAGATCACTGAGGCGGACATCCCCAAGGATGCGTTTGTCGTGTACCAGGGCCACCACGGT
GACAAGGGCGCGCAGCTAGCCGATGTTGTCCTGCCCGGTGCCGCCTACACCGAGAAGTCT
GGCACGTACGTCAACACGGAGGGTCGCGTGCAGATGACACGGCCCGCCACTAGCTTGCCC
GGTGCGGCACGCACGGACTGGAAGATTCTGCGCGCGGCGAGCGAGTTCCTCAATGTGCCG
CTGGCCTACGATGACCTAGCGCAGGTGCGCGACCGCATGGTGGAGATCAGCCCGGCACTG
GCAGCATACGACGTTGTGGAGCCGGTGGCGCTGAAGCAGCTAAGCAAGGTGCAGCTGGTG
GACCAGAACAAGGGCACCAAGGCGACGGGTGCGCCGCTGACCAAGGTCATCGAGAACTTT
TACTTTACCGATGCCATCTCCAGAAGGTTCGTACTTCCCGGCCGCTCATTTATTTCCGTC
GTCTATGGTTTTTATTTATTCGTTTCGTTCTTTCTTACTAACCAATGACAGCTCTCCTAC
AATGGCACGGTGCTCCGCCGCCAAGGCGTCCGGCAACCCCAAGACCAACTTCATGGCGCC
CGGTACCGGCGAGGACAAGCCTCTGGGCCAGGTTGCTTACGGTGTATAAAGTGGCGGCAC
TTTGATACAGCCGACGACGAAAGTAAGGTCATAAGCGGATGAAAGAAGAAGAAGAAATCA
AAGAAAAAGAAACATCATACGAGGCCACCACCTACACCCCAAAAATATCTTTGTCCCCTT
TTTGTTCCCCCATATTTCTGTTGCTCTCTTTTCGATTTCCCGCGTCTCTTTTCGTGCACT
TGCTCTATGTTGAGTGTTTCGTTTTATTCCTTTTTCTCTCGCGTATTTTGTACATATACA
GGAGGGGGAAAGAGGATTGGGTAGACAAGTAAATAATAAAAAATCATTGATAAATATTGA
GGCTGTGTCCCCCGTACTGTGTGATGTGATTAAATATGACGATTTGAGTCACGTTTTGAG
AATCTCGTAAATGTAGCTAAAGCCCAAGACTTTTAGACTACAATAATTAAAACAATAATG
CTCGCTTTTGAAATGAACCTCCCTTTCATTAGTTTGTCACTGGGCTGCTCCCACCCTCTG
CTTCTGTCGGTATCTCCCCTTCTGCAGGTGGTGACGGAGGTGGCTCAGGGAACTCCAAGT
CTACCAAAGGCTGGCCCCCTCCCAGTCCCAGTTTTTGTTCCTGCTGTCCCTGCTCCCCGT
CCGACGGCGTCAGAGCGCCATCAATAAACGCGAGGGCAGATGCCACGGGTGATGCCGACG
CAGCAGTCTCCCACGGCTTGCGTGGTGCCTTAAGTTTGCCCATCGGCGTGATACCCTGAA
TAGTCAGCATGATATTTGGAGGTCGTATGTATGGCATCTGGGTGACAAACGTACTGGTTG
CCGTATAACCGTGTCAGGGATCTGCTTAATGCCTTCGAGCTCCTTGCCCGTCTGAATGGC
CTCCACGACCTTGGCGAACTTGTCCGAGTACGGCGCCTCGCCAGCACCTGCACTGCCCCC
GCCCGTCCCTGTTTGTGCCGCTGCACGCTCGACCTTGAGCGTGTTACGTGGTGCACTCCG
CTGCCACGAGGGAATGTCCACGCCACTACCGTTGCTTGTCTCTTCGTCGGCCGGTGGTGT
TGGTGTCCCGTCAAAAGGGTTGATTACGGGTCCGGCAGCCACGGCCTCGGCAAGACGTCT
GTTGCGGTTCGTGCTGGGCGAGGCCAGCGGATTGGGCGACGCTGGACTTTCTTGCCCCGA
TGTTGACGACGTCTCCAAGCTACCGCCTAGGGACAAGTTGGCCAACCCCAGCTCGCCATC
AATGCTGGCGGACGCCGCATACAGCGCACTCAGTAACCACCTGTCGATTGATGGGTACTC
TGGATGTTCGGCACGGAAGCCATTGTAGCGGGAGAAGTCGACTCGGCGTCCAGTCTGGCG
GCGGAAGAAGACGGTGCGGCAGAAGGCGGCGCTGCCCTCGTGTGTCGGATTGGGGCGGAG
GGCGTCGGGGCCGCCGAGGGTTTCAATGAGGCCAAGCTGTACCTTGTCAGCTACTGAATA
TTCTTCCAAAGTGTGACCGGCTCCCCAAATCTCCTCAGTCTCTTACCAAAAAGACTCGAT
GCTTTGACCAGGGAAAACTGTCGAATGCCTCGAACTCGGCAGCCGTGGCCGGTCCAGCCG
GAGCTGTTTGGTCGGCAGCAGGCGCAGAAGCCATTGTGTGTGTGTGTATGTGTGTATGTG
TGCGTGCGCGCGCGCTTCAGCAGTAGGTCTCTTTCAGCAGAGAAATAACTTCGACGGTGT
GTTGTTTGTATATTTAAAACCGATACGCCGTAGAGGTCGTCCCCAACAGCAAGGCTGAAT
GCACATGGGGAAGTTGTGACTTAGATGACGGCCTGTGACTCGTGGAGCCTATAGGGCCTT
AAGCCGAGGCTTTGCCGCAATCAGGCGCTAACGTCGCGTGCCACTACAGCGCGCAAACGC
CTGTCACTGGCTTCATGGTCTAAACCAGTCAGGTTTTATTTAGACACCTATCAGGCCTGG
CCTGTCATCCAGGCTCGCGCTGGCTCCACGCAAAATGACACAGGCCACCACCCCGCGCCA
CCGTCGCTCCTTCCTCCCAGGTCCCACCCGTCTTTGCCCGCCTTCCTCTTTTGTGGCAAG
CACTCCCTCGGTGGGCACCTGCCTGCTCTTTCTGCCACCTTCTCTCCGCCGACGGCTTCC
AATCCGCATCCTCGTCTTCAAACGATCTCGAGATCATTGTGGCCGATATCTCGCACGGTG
ACAATCGACTTTATGAAGTCGACGAGCATATTTCGCTCTATGTACAGTTCAAACCGCCTC
TACCGAACTGCCATACCTCACCACCAACCCCTGCCGTTTTAGAACTTCCCGTCCTACCGT
TAACATTTGTTAGAGGCTTCTTGACGACGTATTTTCTCCTTTTGAATATTTCTCATCAAC
CTCGTCCTTCACCGCCCTCATGCGTCGCGCAGCAGTAAGGGCGTTCCGGACAACGAGCCA
GCACACGGTCCGTGGCCTATTACAACGCACAAACCGCCGCTCCGCCGCCCTCTTCCTCCA
ATCCGCCTCCCACCACAATCCCCACAACCACCAGCACTACCAGGCCCTCAACAGCCAGCG
AGTGCGCTGCCTCTCGTCGACACCGTTTGTCCTCTCGCTGCAGCGGCGATCGTCGCGTAT
ATCGTCGTCCTCCTCATTACCACCGCCGCCCAACTCGTCAGGCGAGCCACTCCACTCCTC
CATGCACGTCCGGCGGCTGTCCGTTGCGCTCGTGTCGGGCATTGTCGGTTACGGCGCCTA
CTACGCATACCAGGGCCAGGGCGGCACACCTGCGGGCCAGTCTCTGTTCTCGACGAAAGC
GGCGGCGGCGGCTGCGGGTGCCATCACATCCACGACGGGCGCATCCCTAGCGGGCCCCGG
GGCTACGACCAGCTCGGAAGCTGCACAGACAACGCGTAACGTGCTTGTCATTGGTGCCAA
CGAGCTGAGCACAGGCACTCTGGTCGGCGACGGACCGATCTTGAAAATGACAGACGGGTC
CGGCCGGCGCGTGCTCGAGATGCTGGCTCCCGACCAAGTGACGCAGCGGCTGCGCACGAA
CGAGGAATCGTACGGGATCAACCGCGGCAAGGGCGTCCTTCGATACGACCTCGTGCAGCT
GGCCAGCAACGACCCGATCGAGGACGACCACGCCGAGAAGATTGTCGAGGTGCCGACCAA
GAGCGCTGCCGGCAGCGTTGTGAGCAGCGACTCCTCCGACTGGATGTTCTGGGGCGTCTT
TGACGGGCATTCGTACGTGTACCCCCCTTTCTGCTTCATGTAGTTTGCAATCCATGCTAA
CCTACCCTTTGACAGCGGATGGACGACGTCGGCAAAGCTGCGCCAGGCTCTGATCAATTA
CGTGGCCCGCGAGCTGAACGAGACGTACAAGGCTGCCCCGAGCGAGGCCGGCCCGCCAGC
CGACGCCATTGAGGGTGCCATCAAGATCGGCTTCACGCGTCTGGACGATGATATTGTCAA
CCAGAGCGCGGAAAAGGTCCTGAGCCAAAAATCCAAGACGGTCGCCGCCGAGCTGCTGGC
GCCAGCGCTGTCCGGCTCGTGTGCACTCCTGTCCTTTTACGACAGCAAATCAAAGCTGCT
GCGTGTGGCCTGCACCGGCGACTCGCGTGCGGTGCTTGGCCGCCGCTCACCCTCGGGCAA
GTGGACTGCCACGCCGCTCTCGGTCGATCAGACCGGCAGCAACCCCGACGAGGTGGCCCG
CATGCGTGGCCTGCACCCCGGCGAAGAGCATGTCATCCGCAACGGCCGCGTGCTGGGCGG
CCTGGAGCCCACGCGCGCCTTTGGCGATGCCTCGTACAAGTGGACGCGCGACGTCTCGGA
CCGCCTGCGCAACTCTTTCTTCGGCCGCAGCCAGTCGCCGTTTATGCGCACGCCGCCGTA
CGTCACGGCCGAGCCGGTGGTGACGACGACCAAGATTGAGCCCGAGAACGGCGACTTTAT
CGTCATGGCTACGGACGGCCTCTGGGAGATGCTGACCAACGAAGAGGCCGTCGGCCTCGT
TGGCAAGTGGATCGAGTCGCAGGCCAAGGCGGTTGGCCACAGCGGCAACACTGGCAGCTC
GGCCATGGATTCGGCATGGTCCAAGGTATTTGGCCGCAAGGCCGGCGGCGCGCTGCCTGT
CGAGGCGGCCGTTGAAGGCAGCACTGGCAAGAACGGCGAGCGCACGCCGATCCGGCTGCG
GCAGTGGGGCATTTCGCCCGACGACAAAGACAGGTTCATGGTGAAGGACAAGAACGCGGC
CACGCACTTGGTGCGCAACGCGCTAGGCGGCTCCAACGAAGAGCAGGTGTCGGCCCTCCT
GACGCTGCCGGCGCCCTTTTCCAGACGTTACCGGTACGGTCCCCGTGCACTCTTTTCTTT
TCTTCTTATCGTCTTATCTTCATGGCACTAACAATCGCAGGGACGATCTCACGGTGCAGG
TCATTTTCTTTGGTGACGGCGCAGGTCCGGCGGCTGGCGGCGACGTGGTGGTGAACCAGG
AGGCTACGGGCCCCGGCGCATCCGTCAAGGCCAAGTTATAACGTTACGGAAGACATACGA
ACAGCGATGATGATGACGTTGATGACAGCGACAACAGCACGCGAACAGCAACTAGCGGAG
CATGATACAAATTTTTCTCGGATCAGATAGATGGGAGAATAGGCGTATGCACGTGTCAGA
CTTTGCCTTTACCTTTTCTCTTTTTCGGCCTTTTTTAATTCACTCTGCCTCGTTGGAATT
TTTTTTTGTGGGGGGGGGGGCCTTCAGCCGGCTGTATTGTTCTTTGTATCTTCTTTCTGT
CAGAGAAAAAAAAAGATTAAAGACGTAAAACATAGAGAAGCTTCTCACATACACGCATGA
GCAACCAGCTCCGTGTGATGGCCCCCTTCGTTGAGTGTCGATAGTATGGATAAGCTAATA
TGGCAAGGCTCAATAACAAAAGCACATGAAAAGCCCTCGAAACGTGCCGGCGGCCAACAA
GCGTCCAAACTGTCAGTAGTCAACAAACGTGCGCTGACCAAGCTGCCCACCGACCGAGAT
CTGCCCCTTGTTCTGCCCCTGCACAAACTCTTAGACCAGGCCAGGCCCCAGTCCCAAAGT
ATGACGACCAAGCTTCAAACCAACACAATCACACAACGCAGACCAGCAAGAGTAAGACCC
AATTGCCGTCCCCTCCGCTGCGCGTAATCAACAATAGCAGCGGCACGGGGCTTGAAGGTG
CAGTTCCATGTCAACTTGTGATGAGAATTACTGCCGAATTGACGTATCTTCTGCAGCTGG
TGCCATGGTTCATGCTGTGCTTTCGTTTCTCATTTCTTTTCCTTGCTCTCCGCACGTTTC
CCATTCACCGCTCAAAGCGACTACAAGTCTCATCCTTACACCCCGGCTCAGTGATGACGT
TATGACTTTGAACAGACTTACTTTGAACAGCCAATTGCGGACGGCCGAACAGCAGCCCGC
TTGACCATATATCGTTGCACTGCATCGTGGTCCCCACTTGACGCTCGCGCATGTGCTCTC
ATCTATTTCTGCCATCTCTTCCTGTCAGTGTTGCAGAGTGCTGCAGAGTGCTGCATTTCA
ACTGGCTGCTGCGTGTGAGACACAGCCGACAGCGTGGCCACACTGTTTATCAGAGCTTTT
GCTCTTGGGTGCTTTGTGCTTTGCTTTGTGCTTTCTGCAAGTGTTCCTTGGCTCCTCCGC
CCGTTCCTCATGACACTGAAACACTGTAGTCCCTAAAAGCTCTGTGGTCTGAGGCAGCAC
CAGCGGAGCTTCAAAATAGTCCATTGACGTCACCCACACTGTTTTATCGTCTGCCTTCGC
AGCTTTTGGCTGTAGTTTTGCGTTTTGTCCTTTTTAGTACCGGCGGGTCGGTCAAGCTCC
TCTGCTCCGCAGATTCTCCTATCATTCACCGATCGCGCCCGGGTTGCAGTGCATAATAAA
CCGGAGCAATTAAACGGAGCAAGTCGTGCTCCTGTAGCACTCGTAAGGTGGAACCCGGAA
AGAACAAAGCCTTGTTGGGTGCTCGAGTTCGCCTTCCCTAGCGAGCCTCCTCCCGTCCTC
TGCACCTTCTCTGCTCGCGTTGTTGCTCGCAGAAATCCGGCAAGAGCGACGGAGCTTCTC
TCTTCTCTATTAAATGCTCGAAGTTGGTGGCGACCACGCCTTCCCTCTTCCCTGCCGCCA
TCCTTCGTCCCTGCCCCATGCCTCGTACTTGCCGTCTTTGGGTCTCTCGTCTATCTGATG
TAGCAGGCACGTTCCGGCTTCAGTCTACGGCGTTTTACGACGTAGTCCGTATACTACTCC
GTACATCCACTCGTAATCTAGACCACCTTCCTTGGCAGCCTCCCACCCTGCCATCACCAC
ACCACTACTACTCTGGTCTCCGAATACCCAATAGTAACTCTCGTTTTTTCCTTTGCCTAC
ATTTTCGACTTGAGAGGAACCAGATCCATTCTCGACAGCTTGCATCCGTTGCCTGCATTG
CTACTGTTCCTGTTACTTGCTTTTTGGTTCTTTTCTTCACCTTCGGCTTTTGGCTCTAGC
GCCAGGCACAAGTGGCACACCATATCATCCGTGAGGAAAGAAAGCTCCTAAAGACGAAAG
CAAAAAGATCAGCGGCAAACAATCGACGACTCCCGAATCAAGGCGCTTTCGTGACAAGTC
ACTTTCCTTGTTTCCCTTTGTCCCCCTGACTTCTCTTTCCCTTCTCTTTCATCTTGTCTT
TCGCTCCTCTCCTCCGTCTCTACCACCCTCCCTGCCTACTTACTACCTCAGGCAGGCCTC
TTGCTCCAACTTGCGCCGTCCAATTGACCATTCTCCAACTCCCCCACCACCATTCCCCCC
GTCCCACATTGTCACCATGGTCCTCGTCGACGGCCGCGAGTACCTCACCGAGGAGGAGAA
GCGTCTCAAAGAGGATCGCACGCGGGAGAAATACTGGAAGAAATGGGGTCCCTACGTCTC
GGAGCGCCAGTGGGCGACAGGTGCGTGCAAATTCCCATCCGCACAACAGCTGTCCAGACC
AGACAGTTCGGGAAGCTCGTGGTCTAACAATTGTCGTCTATTCTAGTGCGTGAGGACTAC
AGCCATGATGGCGACGCATGGAGCCGTGAGTCGACTCTCCTTAACCAGTCCCTCAACTGT
CTCTTGCAGCTTCCACTGACGTTCTTCAGACTTCCCCCACGAACACGCACGATCGCGCGC
CTACCGCTGGGGCGAGGATGGTATAGCCGGTGTTTGCGACACTCACGGACTCGAGAACAT
TGCTTTCGCTTTTTGGAACGAGAAAGAGTAGGTTTCCTCTTCTGCTCATCCTCCGTTGCA
CGCGTCACGCACCTTGCTAACAGACCAGTCCCTTCCTCAAAGAGCGCCTCTTCGGCCTGT
CCAACCCGCAAGGCAATCATGGCGAGAGCGTCAAGGAAGCCCACTTTCACCTCGATAACA
CCCCCGTAGGTCCTACGATCTCGTCTCTCCCCTAGTCGACCCAATGCCATCTTGTACTAA
CCTCCTCTTTCACAGACTGTACGTATTGCTTGCCCGCGCAGCCGCCACACATATATACGA
CCAAGCACGCCGCACATTCCGAATACTAACGCCCTATCTAGCACTCCTACATGAAGTACC
TCTACAAGTATCCCCAGTCCCCCTTCCCGTATGAAGATCTCCTCAAAGAGAACGCGCGCC
GCGGCAAGCAGGACAAGGAGTACCAGATCCTCGACACCGGCGTCTTTGCCGAAGATCGTT
ACTGGGACATCTATATTGAGACCGCCAAGGAGGACGACGACCCGGATGCCCTCGTTTTCC
GTGTTACGGCATGGAACCGCGGCCCGGACCCTGCACCGCTCCATATCATCCCGCACCTGT
GGTTCCGCAACACGTGGGCGTGGGGCCGCGAAACGCCCGAGGACAAGCCGTCCATCCAGG
TCTGCGACGACAACCTCGTCAAGTCCAGCCACCCCGTCCTGGGCGACCGATACATGCTGC
TGGCGCCCTCGCCCGGTGTTGGCCCCAGCGACCAGGATGTCCAGCCCGAGCTGCTCTTCA
CCGACAACGACACCAACTTCGCGGCCCTCTACGAGGGCAAGAACGAGTCCACCTACGTCA
AGGATGCCTTCCACAACTATATTGTGGACGGCAAGAAGGAGGCCGTTAACCCGGCCAAGA
CCGGCACCAAGTTTGCCGGTTGGTTCTCGTTCAACGAGGCCGGCGGCGTTGGTCCAGGCG
AGTGCGCCGTTGTCCGTTTCCGCTTCTCCAAGCGTGACGAGACCTTCCTCGACGAAGAGG
AGGTCGACAACATTATCGACACCAAGCGCCAGGAGGCGGACGAGTTTTACTACCGTATCA
GCCCCATGCCCATGTCCGACGACATGCGCAACATCCAGCGGCAGGCCTTCTCCGGCATGA
TGTGGTGCAAGCAGCACTACCTCTTCATCTGGGACCAGTGGGCGAACGGCGACCCGACCC
AGCCGCCGCCGCCGCCGGATCGGAAAGCGATTCGAAACAGCCAGTGGAAGCACATGCACT
GCGACGACATTCTGTCCATGCCTGATTCGTGGGAGTATCCCTTCTTTGCCGCCTGGGACT
CGAGCTTCCACTGCATCACTCTGGCTATGATCGACCCCGAGTTCGCCAAGAAACAGCTCG
ACCTGTACACGCGCGAGTGGTACTGCCATCCCAACGGTCAGCTGCCGGCCTACGAGTGGA
ACTTTGGCGATGTCAACCCGCCCGTCCATGCATGGGCCACGTTCCGTGTCTTCAAGATTG
AGCGTAAGATCTACGGTCGCCAGGACCTTGATTTCCTCGAGCGTGTCTTCCAGAAGCTGC
TGCTCAACTTCACTTGGTGGGTCAACCGCAAGGACGCAGACGGCAAGAACGTGTTCGAGG
GTGGCTTCCTTGGCCTTGACAACATCGGTTTGTTCAACCGGTCTGAGCCGCTGCCTACGG
GTGGTGTCCTCGAGCAGGCCGACAGCACGGGCTGGATGGCCTTTTACTGCCTGAGCATGC
TCAACATCTGCCTCGAGCTGGCCAAGTACCGCCGCACGTACGAGGACATGGCCACCAAGT
TCTTTGAGCACTTTATTCTCATCAGTGACGCCATGACCTTCCGCATGGGCGAGAAGGACG
AGTCCTCGCTGTGGAACGACGAGGATGGCTTCTACTATGACGCCATCTCATGGGGTGGAC
CCTGGATCCAGCAGCTGCCTGTGCGGTCGCTGGTCGGTCTGATTCCCATGTACGCTACGC
TGACGCTGGAGCCGGAGCTGGTGAACCGCCTGCCGACTTTTAAGCGCCGTGTCGAGTGGT
TCATCAACAACCGCTGCGACGTTGCCGAGCGCAACATGGCCTCCATTCGCAAGCGCGGTA
AGGGCGACCGTATTCTGCTGTCCATTGTTAGCAAGGAGCGCCTGGTGCGCCTCCTGGAGC
GTATGCTGGACGAGGACGAGTTCCTCAGCCCTCACGGTGTCCGCTCGCTGTCCAAGTACC
ACAAAGACCACCCGTATTCGATGGATGTGAATGGCCAAAAGTTCTCCGTCGGCTACATTC
CTGGCGACTCGGACAGCGGCCTCTTTGGCGGCAACAGCAACTGGCGAGGCCCGGTTTGGA
TTTGCGTCAACTACCTGCTCGTTGAGTCGCTGCAACGCTTCTACATGTTCTTTGGCGACA
CGCTCAAGGTCGAGTGCCCTGTCGGCTCGGGTGAAATGATGCACCTGGGCCACGTGTCCG
AGGAGCTTCAGCACCGCCTGCAGCACCTGTATGTGCGCAACGACGACGGTCGCCGCAGTA
TCAACGACGGCAATGACTTGCTGGACTTTGATCCGCTGTGGAAGGACAACCTGTGGTTCT
ACGAGTTCTTTGACGGCGACTCCGGCCGTGGTCTCGGTGCCACGCACCAGTGTGGCTGGA
CAAGTCTCATTGCGCGCATGATCCACGATACAGGGTATGTTTTTGTTCCCTCCTTTCTCA
TCATAGTGTCCTTCCTTCGTACTAACCGTACAGCATTACCTGCCGTCTCCCGCAAACTCC
ACGCACACCCGGTGCTGGTATGAATCATTACTTTGATGACATATTCGACCGCTACGAAAA
GGCGGGCACTCCGCACTCGTCGGGTTCGATGCCGCGCATCCGCCGCTCATCGACAGCCCG
CTCGCTCGGTGCGCGCAGTGACTTTCTCATTGGCGCCGACGGCGAGTCGGAAACCAACGA
CGGCGAGCTGGGCCATGATTACCCAGAGAATGGTGTTCATGGTGCCAATGGACAAAACGG
CGATGCTGACGAGGACGGTGAGCCGCGTCTACGCATGAGCCGCCGTTCGTCGCGGTCGGG
CTCCATGTTCTTCCACAACCCGGAGCGCGTGCGCGAGCGCGCCGAGGCGGACCAGCATCT
GAACAAGTACATTGCGGATCAGCTGCAGCGGTACAAGAGCTCGCAGAGCCTCGACAGCTA
CGAGCAAGGTAACGAGTTTGAGGCACAGGCAGACAAGGAATAAGGTATGGGGGATGGGCA
TAAAGAATACATCTCGGGATAGAAGACTTTTGGATTTTCTTGTTGGTTCTAATGTTTGTT
TACCGTTGTCTGTTACAGTGGATTTTCTTTACTTTCGTCAAAATGCTGTTAGTCGTCTTG
TGTCGTTCAAGAAGCACGAAGTTGTTATAGTTTAAAAGAAGCTGGCGCTTAATTTGTAAA
TGTTCCAAGGAAATGATTAGACAACAATACACACTACTATATACACAAAACTACCTCCTC
CGTCTGTCCTCTGTTTGAGACAAAATCGGATGCTGCTTTTTGTTATTTTGGCTTTCTACA
AAAACAAATGCCGCTTCCCCGCTCCCTTTTCGTCGTCGCAGCCGCAGCCCTTTCATCTAA
AGCAGACTTTCGGTCATCGCCCCTTTCTTCTTTATGTCACCATGGTTTGAATTCGGCTTC
ATGAACAAAAAAAATGTATAGAAAAAATACACGGGACTTCACACCCTCGTCATGTTCCCC
GTCATCTATTCCTCCTCTCCATTCGCAACGAAACTGCTACTGGGCCCAACCCCTTTACAG
GTTGTCCGTCAACAGCTTGTTGAGCTTGGCAACCTTGGCCGACACGCTCAGGTCGATTGT
CCGGTCGCCCACCTCCACCACGAGGCCGCCCAGAATGTCCGGGTTGACCTTGTTCGTGAC
CTTGAGCTTCTTGCCCTGGCCGACAAACGTCGACTTGGCAATCGCCGTCTCCAGGCGGCC
CAGCGTCTTGCTGTCCAGCGCCTGCGCGCTCGTCACAATCATCTCGACCTCGCCGTTGGC
GGCGCGGATCAGCTCGCCAAACTTGGTGGCCACGTCGCCCAGGAGGGCCAGGCGGTTGTT
CTCGGCCAGGGTCTGAAGGAAGTGCGAGACGGTGGGCTGGTTGGCGCTGTTGGTGGACTT
TTGCAGCTCGGCAATGACGGCGGTCTTGTCGGCGGTGGACAGGGTCGGGGTAGCGAGGAT
GGCGCCGAGCTTGGAGTCCTTAGCGAGAAGGGCAGCGAGGGCGGCAACGGTCTTGGCCGT
GGGGTCGAGGGTGGACGTCTTGACGGCAGCGGTGTACTATTATTCAATTAGGAGACGAAC
AAGGCACATGACAAGGGGGATGGGGAGGGGGCGAAGGGGCGATAGGACGAGCGTAGTAGC
CGGGAGGACATACCAGAGCCGTCGCGTAGGTGCCGTCAAGGCCGAAGAGAGCGACCGGGG
CCTTGACATCCTGGGTCTGGGCCTGGGAGCTGGCAGCGGCGGCAGCGTAGCCGCGCATCA
GAGCCGGAGTCGCGGCGGCGACGGTGCAGCGGGAGGCAGCCGTGCGGGCCGCGAGCATTG
CTTGTCTCGACAGCATGTTGGTATGTATTGAGAGAGAAGAAGGAAAAAAGGGGGTCGGGT
TGTCGTCGGGGGTGGATGCCGAGACAATTGGATGCGGTAGAGAGTCGTGCGGCGTGAAGA
GGTTATGCAAAACCGAAACTCGAAAAAACGAAAGCTTCTCGGGTTTGGGGGGAAATGGTG
GAAAGGAAGGAACCGGCCACTTGCTCGGCACAGTGTTGATGCCTGAGGCAGCGATATTGT
CCGCGCCAGAAAAGCTACTCAGGCGTTTTGGCAGGTTTTCCCTCTGTTTTTTCCGCGGCC
GCGCCCTGGCACTAAGTCGCAAGGGTGGACATAGCGCCTCTGCCCGGGGCATTAAATTTA
ATCGAAAATAACTGTAAAATTCAGATACAAAAATCACTCACCAGAATCAGAGCGTTCAGC
GACCATTCCGGGCGAGGCTGGCAAAGTATTTGGCAGCAGGATTCCAGTTTTCAATGGTGC
AGTATTCACAGAGCAGTCAAGCTGCGTTAATCTTAGCAACTTTCCATACCAAAATTTACG
AATACGGCACAAATAGACACAATCAGTCCACTCAATACATGTAAATCCCAAACAGTGTAT
TGATATCAGTAACATCCTTCTTATCCCATCGAAAAAGCAAACAAAACGCCAACCAGACAA
TGCACAGCCCAAGTTTGCAGAGGGGTCAACAAGAAGCAAAACTGCGGCCCGCAGCAACAT
CCAACCCGATCCTGGACACGGGATATAACAACTGCAATGTCGACATGCAAGAAAGGTGAA
ATGCAAAGAACGGGCCAGAAGGAAAAGAGGACGGAACTGGCCGTCACCAAAAACTAAAAC
AATTCCCTCTAATCACTCCGCAGCATACTCTCTACCAAGTCGCCCAAAGGCCCCCAAAAG
TCCTTGCCGCTCGCCAGGCTGTGCTCGTCGATAAAGAGCACGTACTGCTTGAAGCTCGTG
TTCAGGTGCGGCTCGAGCCCCAGCTCGCGGATGACGGGGTAGTGGTGGCAGTAGATGTGG
GCGTAGACGCGGTACATGCGCTTGAAGATCTGCTTCATGAGCGAAGGGAAGTTCTTGGGG
AAGGGCACGCCGATGCGGCTGGGCATGACAGCCTCGTTGTCAATGGTGCTCTGGACCCAG
GCCATGAGCTGCTCAATGTAGGCCGGCGCGGGCATCTTGGTGGGTTTCTTGTAGTTGTCG
CTGTCCTGCCAGAGGTACTCGAACTCGTCGGTGGCCTTCATCTCGGGGCACGACTGGGGC
GAGCAGAACTCGGTGATGGCCCCGTAGAGCAGGTTGATTTGGTTGTAAAAGTCGACCACT
GCAGGTGGAGGTTAGTTGTGTCGTCAAGTTTCCTGGTGTTCTTTGGACACCGGGGTACGC
ACTATTGACTGCCAACCACTCGTTCTCGTCTTCACCCTCCGGCAGCTTGACCACCTTGCG
CAGACTACCGCCACCGAGCGTAGCCTCGGCATACTGCCGCAGCTGGTAGCTCGTGTTGCC
GCCCTTGCCCGGTGCGCGTGGCCGGAACTGGTTGCGCGTGCGCGCGTTCCTTGGACAATG
TTAGCGATGCTGTTGCGATTTGTAGGTGCGGGTACTCGATGGACAATCGTACACTGTGGT
CAGAAGAGAGGCCATGGCGACAGTGGCAATGTTTCGAGCGTCCAAGGTCGTCGACGTCGG
GATGGAGGAAGGATGGGAGATGCAATAATGCGACACAAAAATCGGATGCGAAGAACAAAG
AGACCGTCAGGAGGTACGACTGTAGGCGAAAAAAAAGGAGAAGAAGTCGTTTTTAATTCT
AGGGAGTGGCGGCGACGCACAAGTCAGATTGCTGGCTCGCAGAAATAGACATGTGCGACG
TAGGTGGCAGATTTGGTGGAATTGGTGGAGGCTGTGGACGATGTCCCCTCCATTCGATGA
TCAGTCAGGCTGGCCTGGCCTGTCTGGCATGTTTACGTCGTTGCCGTTTTGGGTCCGTTG
CTGGGACTGCAGGAACGGGGTGCAGCAAATAAGGAGGTGCCTGGCCAGCCCAAGTCTTTT
GTGGCGCAACTGTGGCGCCCTATATGCGCTGCCAGCAGGAGCGATCAGGGCGCTAAATCC
AAGCATCACCGCAAGTCGGAAAGACTGCCTGAAAGAACGACAGAACGACGACAACGCATT
CCTCCTTTTGACAGATCCCTCAACCTGCAAGGGAGTTGGACGGCATTCTCATATCACAAA
GGCTCTGCGACGTATTTTTCTTATTTTTTATTACGATATGCTTTGTTTATGGAAAAAAAA
TTACTTAATGTCTTTAACACTTCTTTCCGATTAACTATTCTCTATTTTAATTTCTGTTCT
GTTCAAGAAAACAAATTTGACACAACTCTGCTTGATTTGTTTCGTCATGACGACAAATGG
CCGATATACCCTAAACAAGGGAATGTGGCTCACTGTCTCTGGAGACCATACCTGCCTCGG
CCACATATCGACCGAACCGCCTTAACCCGCCGGCCGAAACGGCAGCCATATTTGTCTTGT
TTATTCCTAAAAAGGCTATGATGCGCACTCAATTCAAGCGAATTGTTAACGTACGGGCAT
ACTTCCATCATCCTTGCGCATACGTGAGCGGACACCGCGTTGCGCCGAGAAGAGGGGTTC
TAACCCTGCGCCGGCTAAGTTGACGGCGCCTGCATCCGGAGGCTTTCGTTTCTGACATCA
ATTTGGGCAGAATGGATTGTTCCATCATTGCGAGGTAGCGATATTGGACGGAGACGAGCA
AGCACAGTCGTCGGTTGATTGTTCCCGCATGCCTGGGCCTCGGCCGACCGTCCCTCGTCT
TTTATAGCGGCTTTCGAGGACTTTACATGATGCACAAAATTATTTTTTCCGAAGCAGCAT
CGAATATCAAGTGATACGTGACCTTTGCTTCACATTGCATCTCTCCCACATGAGGATGCA
CTTCTCCGCTGGCCTCGCTGCTGCGTCGCTGCTCCTTGTCGCCGAGGCCGCCAACCCGGC
CAAGTCCACGATCCCGCGCCGAAAGATTGTGCAGTCGTTCAACGTCCGCCGCAATGCCAG
CTCCAAAACCACACCGCTGCAGGTCGGCAACGGCAATCTAGCCTTTGGCGCCGACATCAC
GGGTTTGCAGACTTTCCTGCCCTTCAACATCCTGTCGACCTGGGGCTGGCACAATTTCAG
TCTACCATCCACGGCTGCCGGCAGCAACACGACAGCCGTACCAGCCGATTTTACTGGCCT
CGATTGGGAGACGCACGGCCGCCTGGTCAACTACGACCAGCCGAACCCGGCCGAGCAGGC
CATCTCGGACTGGCTGATCCAAAACCCGCAGCGCATCAACCTGGCGCGCATCGGCCTCGA
CTTTGGGCAAGCAGCAGCCTCCAAGCCCGTTACCGAGGCCGACCTGGTCAATGCCACGCA
GGAACTCGACTTGTGGACCGGCAGCATCAAGTCATCGTTTGTGTACAATGCCACCGCTGT
CGAGGTCGAGACATGGGCTCACCCAGAAGAGGACATGGTGGGCATTGCCATCCGGTCGGA
CCTGCTGGCGTCGGGCGATCTCGGGCTGTTTATGGATTTCCCCTACCCGGACACGAACAA
GTTTGACGCGCCCTTTGTGGGCGTGTACCCAAACAAGTCGTCCACCTCCACATCTGGTTA
TGACACGTTCGAGACTGTCTTTGACCCGTGGTACGGCACCATTCAGCGCACGATCGCCAG
CAAGGACGGCACCAACGGCACCGACTATGCCAACGGCACCTCTTACTACTTGCAGCTGCA
GTGGAACAACTACGGTCAAGTTTCCGGCCCGCAGCCGGGCACCAACCGCTACCTTTTGAC
AGCGGCCAACTCGACCGAGATTCTGTTCGTGGCTGCTTTTTCAAGCGCCGGCGATTTCGT
GCCCATGTCCTATGGCGGTCTTACCGACGAGGCGACCGACTGGTGGTCCGACTACTGGAC
GACGGGCGCCTTTGTGGATCTAACGGCGAGCAACTCGTCCGAGGCCAAAGAGCTCCAGCG
GCGGACGATCCTCTCGCAGTACTTGACCGTGGTAAACTCGGCATCGACGAATGCTCCACA
AGGTAAGTTGCATCGAGAACTGATTGAAATCAATTAGTGTGACATGGCTGACATTTATTA
TAGAATCTGGTAAATATACGTCTCACACAACGGCACTCTAGTTCACAGCTGACACATCAC
AGGCCTTGTCAACAATGGTTGGTACGGCAAATTCCATGTAAGTCATGTCCCTCTTGGTGC
GAGATGGTCTTCATAGCAATAGAAACCCAATCGCGAGACTCACGCATATAGCTCGAGATG
GCCTTCTGGCACCTCGTCCACTTTGCCCGCTGGGGTCACTTTGATCTTCTCGCCCGTAGC
CTGCCAGACATGTACACACGCTTCCTTCCGTCGTCGATCGACCGTGCCAAAAAGCAGGGC
TACAAGGGCGCGCGCTGGGGCAAGATGACCGACCCGACCGGCCGTAGTGCTCCCGGCGAG
ATCAATTCCCTCCTCATCTGGCAGCAGCCGCACCCAATTTACTTTGCCGAGCTGCACTAC
CGCGCATTTCCCAACGCCTCGACGCTGGACCAATGGGACGCCATCATCACGGCCACGGCC
GACTTTATGGCGTCGTTTGCGTTCCTGAATACGACTACGGGCGTGTACGATCTCGGCCCG
CCAATGTATCCTGTCTCCGAAACGGGCAATCCCAACGCCACCATCAACCCGGCCTTTGAG
CTGGCCTATTGGCGGTTTGGATTGGACGTGGCGATCCGCTGGAAGCAGCGCCAAAGGAAC
CAGACGGGCGCTGTGCCCCAGGCTTGGATCGACGTTCGCGACAAATTGGCACCCTTGCCC
GTGGAAAACGGCACATTTACTGTCTACGAGGGCGTTTCCAACATGTGGACCGACCCGGCC
ACCACCACCGACCACCCGGCCATCGCCGGCATCTACGGCTGGCTACCGCCACCGTCCAAC
ACTAGCGGCGCGCCGCTCAACCTCACCGTCGTCCAAAACACCGCCGACAAGATCCGCCAG
GTCTGGGACCTTAAGGCTAGCTACGGCTGGGACTTCCCGCTGCTGGCCATGAACTCCTTG
CGGCTCGGCGATATTCACCAGGCTCTGGCCTACCTGCTGGACCCCAATTTTGCCTTTGAC
GATGCCGGTTACCCCTTTGGTGGCTCGCGCGTGCCCACACCCTACATGCCGAGCAGCGGC
GCGCTTTTGCAGACAGTTGCCATGCTGGCGGGCGGTTGGGATGGGTCGCCAGGCCCGCAC
TTTCCAGCGGAATGGAACGCGAAGGTGGAGGGCTTCTCCGTCGGGTTGTAGTAGAAACAG
GAAAAGAAATCGAGAGAACGAAACGGGAAAGGACACGTAGGTTTGAAGGCACTTATTTTA
GTTTTGTTATGTGACCGCCGCCCTTCTTTTCTCAAAACATAGGACGGAGTGTGGTCTGCG
CTGTCTAATCAAATGTTAAGGGCGGGAGATTGGAACGACGCACCTGCAGAATGACAGAAA
AATGAATACGTCAATCTGGCCGCAAGACCTGTCTCCTCACCCCTTTCTCCTGTAGTTGTG
CCCGATAATTGGATGCCATAGCTTGGCAAGCATAACGGTAATACCACTACCGATGTTGCT
CACTCCTTGTACATCTCTGTATTTTTTTGTTTCTGCTGTTCTCAAGCGAGCATCGTCTCT
CACACCCCGTCTCTCCTACAGCAGGATCTCCCCCATATTCTCGCCCTCGAAGCCAAGGCC
CGAGAGCTTCTTCACCCGCGCCTTTTCCACCACCTTGTCCGCCGCTTTCTTCTTTTTGGC
CAGCTCCGCCATCACCTCCGCATCAATCTTGTCATGGCCCGGTGGCGGCTCGTCATCGCG
GTCCAGGTCAATCTCGCCCAGCAGCAGCACGTTCTCGCCACGCACCAAGTACGTCCCCCG
CGGGATGTCAGCGTACAGGCCGCGGCCCTGCGCGGCACTCTCGGGAGCGGCGCTGGCCTC
AAATGCGCCTGGTGGCAGGAACGTCCTCTCGACGGCGTTTTGTAATATTAAGTTGGCTGG
CACATGTGGTTTGTGGTTAGCTGCGATATGACCCCATAGACACTTGAGTGGGCGTGGTGC
CGTCTTACCAAACTGATCCCATGTCCGTAACACGCCCAGCACTTTTCTCCCGTCACGCAG
GACGACAATCAACTTTTCTGCGCAGTGTCAGTTGTCGCTCTCCTTTTTCGTTGCCTTCTT
CTGCCTCCCTCTGTCTCCATCTGTCGTCCCACATACTGTCTGTCAGGTCGAGCAGCTGGG
CCGCTGTTGTGAACATCTGCGCCGGCAGCTGCTGCTGCTGTGGGGGTGGCCGCATCTGGG
GACCGCCAGGCCCGCCCAGCGGCGGCGGTTCAGAGATGGACAGATTCTCCATAGCGTCGT
GTGTCAAGTGTGTGTGTAAAGGTTTCTGGAGAGGCGTGCCGTCATGGGTATTTGGACTGC
AAGTGAGGGTCGTGAACGTCGAGATACCGAGTACTCGCTCAAAGACGCCCTTCCTTCCTT
GTAGTGGGTCTCAAGGCCTCGTCTATGCCTTGAGAGTGTATGGGTACCGTGGGAGTGGTC
GAAGGAGCGTGCAAGGCGTATGTTGCTCTCCTTGTCTTTTCTCTTTCGGTTTCGTTCGTC
GTTTCTACAGCGCAAAGACAGCCGAAAGTGACGACAGGGAGCACCTGCCCACGCTATAGC
GCCAAAGCGGGATTGAGGATTTTCGCTACTAACGCCAAAAACGCACGGTCACATGACGCC
ACACTTGGGGTAAAAGCAACGAAAGGCCGCGATGAAGACGTATAGAGATCTCTTTGTGTA
TATTTTACACCCATATATAAATATGAAGCATTTGAGGTTCCAATTGACATGTTACGAGCG
AGCTATGTCTCCATCAAATCTACCCTTGCTGCTGTCGCATACTGTTGGCCCTGCCATTCT
CAACTTCCTTCCCTGTAGCTTCAGCGCCGAGTACACGGAAAAATGCACTGCCGATTCCGA
ATGTGGATCAGTTTTCGATGGGCTGGCGCAAAACAACATGACCAACAATACACAGCCAGC
CAATCACACGCGGCTGGCCCTGCCACCTGCCGACTCATGTCCCCAGCCTGAGCACCAGGC
TCTCGCTGGTCGTATCATTCAGCTGGAGCATAGTGTGAATGATACCGCGCTGGCGCTATT
ACAACGAACTGGGTGGAGGCACGAGAGCGAACAACAGTGAACAAGTGCGAGCAGGAGCGA
CCAAGTGCCGATTTTCTTACACAGTCGCAGCTGCAGCCATTTTTTCCCTTTCCCCCTTCC
ACCTTCTCCTCTTGACGTCTTGTCTTTCTATCTCGACTTGATCACCATATCCTTTTCTCC
CAGCACTTGCTTCCTTCTTTTATGCAGTCGTTCGCTCATGGTCTCCCGCCGTGGAGTCTG
TTGAATTTCCATTCTTCTTCTCCGATCCTCTTTTCTGATCTCTGACCAGCAAAGCTAGAA
AGGAGCCGGCCTCGCATGATACTTACGACTCCTCCTCTCACCTTTCGGTCCTTTGTGTCT
TTCTGCATATTTGGGCACACTATAGTATTGCAGTCACTCTCGTCTTTCTAGGGCATTGTT
TCTGTTTTTTTTTCCTATTTGAGAGCATCTCTCAGAAAACACTCTGACACCCCCTCGTTT
GTCGAGCATCGCCAACTGTTGACCGAAAACCCCAAGTGTCCTCGTCTTTGGCCTTATTTT
GTTAGAGCTACAGCTCCATTTCGTGGCTCCTCCGGAACACTCGAGCGTTCAACCATTTCC
TCTGCCTTACTTCTTCGGACACTTTGAATACACTTTCGACACTTCTACACACACCCATAC
TCGCACAACACACAAGATGGCGACAGCAGACGCCCACCCACAGAGCGGCCTCGGCAATGA
CGCCGACCAGCGGGTTGACCGTCGCGCAGCCTCGCCTGGCCCGACCCAGTCGCAGTCGAA
GCGCGACAAGAAGCGCCAGCTCCTGACCGACCGCCTGGCCGCTCTCTCCGAAAAGTTCAA
CCGCGATCGCGACATGACCTACCGCGAGCAGCTACAAAAGATCCAGATCGACACGAACTT
GGTCATGCGACTCGACCCCTATGCTGACCGGCCGCTCGATTTCCTTGGCCAGGACCGCAA
CAGCCGCGAGCGGGACTACAACAGAGACCCTGACCCCGAGGGCCGTGGCGGCGGTCGTGG
TTTGCTCGAGATGGCCGGACCGACCTTTCAGCAGTGGATCCAAGAGATTGAAGATCTCGT
CGAAGAGCGTGACGCCGAATTGACAAAACAAAAGGTAAGCAGTGACACAACGAACATGGC
GTGGCGCCATCAATGCAGGCAGAAATTGTTCCTAACCTGCCTTGTTTTTCCCCCGCAGTT
TGAGTACGAAAAGAAGGCACAGGAGCACAAGAACACCTACGCCTTCAAGACCGACACGGC
CAACCGCGAGCACCGCCAGCTGTCCGCGACGCTCCGGGAGCGTCTGTCGAATGCGATTAC
CGCGAAGAAGGTCCGCCTGACCAAGGAAAAAGAAGCCCTCGAGATCTCCGACGCCTCGGC
CCTCCTCCTCCACCCGAACCAGTTCTCCATTGCCAACCCCTCCAGCCCCGGCGGCACACA
TAGCAAGCGCACAACGCGCCTGCGGCAAACAGCCGACGATTTGTCGGGCATTAGTGATAC
GCGGAAACGGAAAAGGAACGGCGCCGATGACGATGGCTCGCCCGCACCACAACGGCGCGC
CGATAACAACGGCACGACGCCCTTCTGGCAAGGCGATCGTCTGGCGTACCGCAAGGTCAC
GGGCCCGGTGTACAGCATCGACAAGCTCTTCACCGACAAGGAGCTGGCCATGACATACAA
TGCGGCCGCGCTCGCGTCACACAAGTACCTGCTGTCACACCGCACGAAGCTGAACAGCAA
CGGCGAAATCATTTCGTCGGCGTCGGACACGGAGTCGGGCGACCACGACGACGACGACCG
TGACGCCACGCCCGCGGCCGCCAGTATGGAGCGCGTGCCGTCGCACGCCACGCGTAGCAC
ACGTGGCGGCAACCACCAGAACCAGCAGGCGGCCAACTTTGTGGACGACCGGCTGGTGGG
GCTCGAGGCGCTGACCAACTTTGAGATGCCAAGCAACCTCGAGAAGCTGGTGGTCAACGA
GCCCAAGATGCCGCCCATGTTTATGAGCAACTACGCCAAGCCGCACTCTAAGATCGATGC
GAACACGCCGACGACGCTTTCCGGCGACGATGTCAGCTCCGACCTCTCGGTTATCAAGCT
GCTGCGCCAGTACGAGCGCGTGCACGGTGCCGGCTCCAATTTTGACAATGCCAATGGCGG
CCGCAAGGTGCTCGAGGCCACGGCTTTTTCGCCTCATGACAGCCGCTACGTGGCATACCT
ACGGCACGAGCGCGACGATCCGGACGACCTGCGCAAGGACTTGCGCCTGCCAACGAGCGC
AGCGCGCGACGAGCCGGTCACGCCGAGCCACCATAACGAGCGTGGCAGCGGCGGCGGTGC
TACTCTCTCAGCAGCAGCGGCCGTGTCCAGCGCGGCCTTGCACGCCACGCCCATGAGCCG
GCAGAGCAGCCAGGGCGGCGCGGCTATGAGCCGACAAGGCAGCAATACACGGGCGCAACG
GAAACGGAACCAATAGGTCCCGGTTGTGTTTAACTGATGCTTTTTTGGGGGGGGGGGAGG
GGAATTTTTTGTCTCTGCTGTTTTATATCCTTTCGTCTGAGCTGCCGGCATTGTTTTTTC
TCATTCACGGACTTACGAGCGGTGCAAGTGGGTGGCAGTACAGTGAATAGTACTGTGGTT
CAGGCATGCTGTGACAGGGTTGTCTCTTTTTGTGTGTTTTCCTTGTGTCAGCTTGGCAAG
GCTGGCTAGCCTTGCGTTTCTTATGTGCACCATGTGTACTTCCCTTGTTCGTCTTTGCCT
CTTCATATATGTTTTTCTTTTCTCCTTCCCATTCCCCCTTTCCTTCATTGCCCTTCCATT
TTTTTCTTGTTGTCTTTTGGCAATACACAATGTCGTTTTTTTGTCGTTTTACGTTTTGTA
TTTTATGGCGGTTACAGAGATAGGCTCAACATCATCGGACGAAGCAGGTACGTCCTTATT
TCTTTCCATAATCGCGGGCCGTCGAGAGATAGATTACATCTCACAATACAGTTACAGTTG
GGCATGGCATCATAAACAACACTAGTAATACAATGTGCATCGTAGTTCCGGGTAACTGTA
TGACCCCATCCGCGACGCAGCTGTCCTCCCGTCTGTACTCCTGTTTTCGAGATGCTTCCA
ATGGTCCTGTTAGATGCGTAACGTCCCATTGTCATCCACTGTGCATTGACGGCTTTGTCA
GACTGCGGCCCGTGCACTTTTTCACTGGTCGCACTAGTGCGAATGTCATAGGCCATACAC
GGAAGGACCAGTCGAGAGTGCCCAAATCGATGGGTTTTGGTAATCACGTCATTTCGCAAA
AGACGTCGTCAGCTCTCAGCATAATAATCTCAGCCGACTTTACGCCAAAAGCCCGACTGA
CTCGCAGCTATACAGAGGAGTGCATCCTATGACACACCTGGCGTACTACGCCCTATGAAC
GACAAAATCTACAAGCAGATGAGCAAGACACGCCGCGGTTAGCCGTGCGGATCCGCCATT
TCAGCATGAAGTCATAATAATGAAGAGTCTCATAATGAATGGGCAGTATGTTGTCCTACG
TTGTATAATGTTCAACTATTTAGCGGCGTTATGTACGATCACAAATACGGACGCCGGAGT
ACTCCGTACACAAAACACATATGGCTTCCCCGCACTGGCCCAGCGCCTTGTGATATTGGC
TGCCGATGGCGTCTTTGCCGTCACTCGGCGGCCATCGGGGCGATCATTAATAATACTAGC
AAGGCCGTTGGGGCAAAACGTCTCCCCATCATCTTTAAATCTTACAGTTGGACACATGGT
GCATCTCGAAGTTGGTTGGCCGGTACTCTGGGTATTCTAGTGGCTATTTGAAATCAACAT
TGATTTCCAAGATGACGATGCGAAGCTTGTTGTAGAGTATAATATAAAAGGAAAGCGTCG
TCCTTTTCAAACTTGCGTTGAAGGAAGCGAACATCATCAACATTTATCCTCGTTACAGCC
ACTACTCATCACCAACTACCACTCTTCATCACACGACATATCACAACCACATACATTTCT
TAATTACTATTACACGTTAAAATGGCCATTACTGCGACGACTGAGCGCGTCCCGCGTGGC
GACGTTATTGCTCCGCTCAACTTCTTCTCTCCTCCGGCCGACGGCGCCGTGCCGTTCAAC
TATGTCGACACGCCGCCGGCGGGCGAACCCCAGCGCAACTTTTCGGATGCGACCCACGAC
GTTGTGATCGAGGACATCCGCGGCCGCGAGGCTGAGTTCGCCAGCTCGCCCGAGTCGCTG
GACAAGAACGCCTTCTTGGTCGTTCAGAACCAGCCGCCGTCGGCCGAGACGGACTGGGTC
GACGAAGAGTCCATCCGCAAGAACTACTACCCAGAAGTTGAGGCCTTGTTGCTCAAGCAC
GTGCCGGGCAGCACCCGCGTCGTCTTCTTTGACCACACCATCCGCCGTCCGCAAAAGGCC
GAGGCTGCCTGCGGCCCGGCGCGTGGTCCTGTTCTGCGCGTCCACATCGACCAGACCGCC
AAGGCCGCCGCCGACCGCGTGCGCCGCCATCTGCCCGCCGATGAGGCCGAGAAGCTGCTG
CAGGGCCGTTTCCGCATCATCAATGTCTGGCGCCCGCTCAACAAGGGCCCCGTCGAATCG
TCGCCGCTGGCGTTTGCCTCGTCGGCAAGTGTCCGCGACGAAGATGTCATTACCGTCGAG
CACCGCTACCCCAAGGAGCGCAACTTTATTGGCCAGACTGCCGGCATCCAGTACCACCCG
GACCAGAAGTGGCACTACCTGAGCGGCATGACAGGCGACGAGCGGCTGCTGCTCGAGTGC
TTTGACAGCGAGGCCCTGCGGCCGGGCAACACAACTGTCCAGGGCGGTCGGCTGGCGCAT
ACGGCTTTCAGCGACTCGCGGGCGCTGCCAGACGCCGAGCCGCGCGAGAGCATCGAGGTG
CGGACGCTGGTGTTCGGTCCGTGAGATTGGAAGACTTGACGAGTTGTAATAAATTTGTAA
TGATTGGTTTTGCAGGCCTATGATTTTGTGTGCGTTCTTTTATTTAGATATTTTAATCAA
TTTCATGGTTATATTTTAACAGTATAATATTTCAGTATGTATTTGTTTGTTTTGTTTTGG
AAAGAAATATACCAAAGTATCATACCCTCGAGACGAGTAATTTCAGCATGCATGTCGATG
GCAAGATGTGTATTACCTCTAACAATATGACCAGAAAGGCTGTTCATTTGTGTTTGTCAT
GTATGAGCTGCGTACAGTCTGTCAAATGGTCACTGCTTCGCGGCGGCTTCTCGAACGCAC
GCCAGGCTTCACTGGCTCTTGCGCTAATCGTGCCAATCGTGCCGCATACCAGGCATTGCC
TGCAGAGAGCCGTTGCATTTTAATGGGGAAGGAGCCACCTGTTCGATGTGCCTGTTCTTT
AGGGCTCCTGCCGAATTGGCGGGGTACGCGTTCTGCCTCCGTTTGTCACGCTAACCCAAA
TAGGGTAATGCAGTAAACACCTACAGCGCGTAACCAGCCCGTAGCTCCTTCCGTTTTTAC
GGTGTCTGCTGTGCTCTTGCTGTTTGGGCAGAGCTTAAGCATCGTCAACTTATTTTTTGC
CCACCATTTTTATTTTTGCTCTCCTGCCTCTCTTCTTTTCTCACCACCACGCTTATTTCT
CATGTTTTGACGCACGCTATTGAACATAGTACAATTGCCTCCTTCAAAACCTCTATTTCT
CGCGTCCACGCGATCTTTCGATCTCTTATGCGCATTGTTCGCAAGATACCATCCGAACCC
ATATCCAACGCGTCTGCTGCCTCGTTCAATTGATCGTGGCTTCGCGACCGACTCCTGTTT
TCGTTCTTTGGACGCGAAGCGTTCCATCACCTTCACCCACCATCCTTCTCTTTCTATTTT
ACGCGACGATCTCAATTGTGGCGTTCCTCGTCCTTCCTTCACCTTCTGCGTCTGCCCTCG
CCACCGGCAGTTCGCAATGGAGACTCCATCCCGGGGCTCGGCGTCGTCGCCTGACCCTTT
GAACGAACGCGGTGACGATGCCGCAACACTTCCCATGCTCTCGTCCGCGACCCGGCCTAT
CACGCGGAGCCAACGGTCGAACAGCATGTACTCGCTGGATCCTCACAACCGCATGCACCC
GTCGCGGTTCTCTTCGCCGCGCAAGCAGACCTTCCACCTAGACGTGGGCAGCAATGTCTC
GCCCCAAAAGATCCGCGTCACGGTCGAAACCGAGGACAATGCTGCTGACAGCATCAACAG
CCAAGACAGCCTCGCCGACGACATTGCCGACATTGCCGATTTTGACGAGGGGAAGGTTAA
CCGCCGTCTCTTCCCTGCTTCGACACCCGTCCCCTCCCTTCCTCTAAAAACCTCATCCGC
CGCGGAACCGGCCTCTTCATCGCGTCGCCGCCAGCGGAGCTCCTCTCCCTCCAAGGCCTC
GCCTACCAAGGCCTCTGCTACCCGCCGGAAGCCTCGATTGTCGACTACGATGACGACTAA
AGTGCCTCTGCGTGGCCTCTCCGACGACGAAGGCGAAGATGCTTCCGAGACGACTGGTAT
TGCCGCTACTCCCAAGCCCAAGCGTGGCCGGCCCCGTCGCTCCGGAACTCCGAAGCCCCT
GACCACAATCGTTGAGCCGTCCAGCCCCATAACTGCGACTTCTGCTGCTGCCAAGGTAGC
CTCGTCGCCCGTGAAGCGTGGTCGCAAACCAAGAGCCGCGACGCCCAAGGCAGAAGACAC
AGCAGGCGATGAGATTGCATCCGTCGAAGCTACACCCGCCTTGTCCAGCCCGGTCAAGCG
CACGCCCAGAGCCGCACGCAGGACCGCCACCCCCAAGGCCACCCCGAAGGCTACACCCAA
GAGCGCCCCTAAGAGCACTCCCAAGCGCACACCCAAGCGTACTGCTAGCTCGGCTTTCTC
CGGAAGCGAAGCAGAGTTTGCCTCGGAATCCCGTCCCACCAAGCGTGGTCGTGGCCGCCC
TCGCAAGGCTATGGTCCCTGACGAGATGGCTGCTATTGCAGAGAATGTGCTCGAGGAGCA
GCTGCAGGAGGAACGATTGGCCTCCCAGCGGCCCAACGGGCCACGGGTTGAAGAACCCCA
GAAGCAAGCGGAACTTGGCGTTTTCGCAGTTGGTACTGCATCGGCCTCCCCGGACCCTAT
TATGGACGATTTCGATGCAATCACTGCGCATCCCTTCCATACCCCGACCCCCAACACTAT
TCGCAGAATGCGTGTGGCTGTCTCTCCCGCGCCGACTACTCTCTCGTCCGTCGACCTGAT
CAGCGTCCAGACGCCTGCCCGGCCCACTTTTGACACCGAGCCCGCTAGCATCGTTGACGA
TGAAGAGAAGCATAATGGGGACGACCGCGAGCAAACATCTGCTAATGCTGATGATACTGC
TGATGCCACCGCAGCTGCCAACGAGGATTCTGGTGAGGACTTTGCCTATGGAGCACCGTC
TGCCGATGACTACTTTAGCGACAACGGATTCGGAAACTATGATGTCCCCGAAACATTTGA
TCACAGCGACGACGCCGTGGAGACGGCTCCTATCAATGCCACGTCACCTGCCCCTGTCAC
AGGCGGTGTTCATGACGAAGAGCTGCAGACTACACACACAGTGCATAACGCAACTGTTAC
CCTTGTGGAGACCGCCGATGTCACAGAGCAAGCCGGACAAGGCATCATTGACCAGGCTGC
CGCCTATAACCAAGATGACTCTGCGGATGAGCTTGCTCCTCCTATTGTCTCCCATATTGA
TGCCATTGACAGCATCATCGACGCGCCCGTCTACAGTGAGGACCTCCACACTGCCACACC
CCAAGTCGCCCAAGCTCGTGTTCTCATCACTCCAGATACATTGTCGTCTCCCATGATGGA
GGCGCCTACTTTAACCATCACCAATATCATGTACACTGGTGCCCTAGCGGAAGAAGAACA
AGCTGCTGAGGCCAGCATTGTCCCCGCCGCTGCCGAACACGTCCAAGATGACGCCCTGGT
TGCGGGCAGCCCCAAGAATGGTAAGACGAAAAGCTCCGTCCCAGCATCCAATATTCTCCC
AAATTTTATTTGAACTCACTAACGCCAAACACAGATCTCCCTTCGCGCGGCCCAGTTTCG
CAGCATAGCCGTAGTGATCAGGCACATCCCGATGACAGGATGCTCTTCTCCAGCGTTGAG
TCACCCTTCGTTCACGAGGCCTCCAACCTCCGTGATGCCCAGCTGGCACAGAGCGATGTG
ACCGCCCCCGACAGCGAAGGTGACGACGACGTCGATGCTGTCCTCCTTGGAAGTACTCAT
GGCAACGAAGCTGATTCGGACGCCGAGTCTGAATTGGCAGGTGCTGCTCCCAACGTTCGC
GACATGGATACCATTGCCCAGGGTGAGGAATTTAGCATGATTGGCGTTGAGTCGCTGCAA
GCTAGCTTCCGTACGTCCAACGATGAAATGCCCGCAATGGGTGAGATGACCAGCCGCATT
GTCAACCGCTCTCTCCAATCCGTCCGCCAAAGCAACCAGCCCACTGAGGCCCACGACAAC
GATGGGCTCAGCTACCTGGACTTCATCTATCAGTCTGACTCCCCCGCTCCCGCCTCCGTC
CCCGCGCCCACCACAAAGTCGTCCCGGATTACGCAGAGCGCGACCATCTCAACTCCCACA
AAAGAGAGTGAGACTGTGCAACAATCTTCGCCCGAGGCAAAGTCCGATTCTCCCCGCAAG
AAGGACGAGCCTCTGCGGGAGGTCATTGCGCGGAAGTCGCTCCATGAAGCACATGGCTCA
TCCGCTACTCCTCGTGTTGTCGCTTCTGTTGACAACTCCCCCAACCCGGCCAGTCCAGAA
CCCCAGCCGCAGTTCAACAACCAGGAGTATGACGACTCCTTTTCGGAGATTCCAGACTCT
GTGCTTGAAGCGGCGGTCCCGCAGACCACTACGACCACCACTCCTTTCTTCTCTCGGCAC
CAAGCTGAGCTCACTGGACAGTTCGCCATGGGCAGTGCCGCCAATGTCGAATCCATCGAG
CCGCACCATGAAGGCCAAAGCAGCCCCATTGACGCCACAGCCGAGGACGACGATCAAGCC
GCACATAGCCAGCTGGATGCAGAAGCAGAAATTACCTCGTCGCCTCCCATTCACTTCGCT
CGCGCCCAGCACGCTTCTATCTCTGAGCAAGCCGCCCAGCGTCCACGCCTCTTGCAGGAG
ATCCGAACCACTCCCGTGGCGTTCCAGTCGCCGCGCTACCCCGTCACTGCTGACCAGAAC
GATTACCTCCGTGTCCCCTCTGAAGGCTTCCGTCCCAGTCTTTCCCCCATTGTTCGCGCA
GGTCGTGCTCTGCAGAGTGTCACTTCCGACCCACCTACACCCAAGGAGAATGAAGGCTTT
TTGCGCAGTCCCTTCCGCAGCTCGGTTGCTAGAGACACCCAGTCGCCCGCGGCAGCCCAC
GGCCATGAGTCTAGCAGTCCTGAGCCTGCTGCTGACGAGGGCCCCATTCAGGACCAGCTT
CTCCGCGAGCAAGGAAGTGAGGAGGACGCTGAAGTTGCTGGCCATACGGAACAAGCTACT
CTTCACACAGACGCTACAGACGTTGTGAGCCCTACCGATGCCGAAGATGACAACGTCGAG
GATGACAACGCTGAGGATGCCATTAATTACGAAGATGATCAAGACGAAGAAAGCGAGCAC
GAGGAATTGGCTGACGAGGAGCCCAATGAGGGGCCGCAGGCGATTACCCCGTCACAACAG
TCGCATCCAGCCGTCACTACGACCCAGCAATCTCCAGCCTCCATGCCAAGAGCCGCATGG
AACATGGCCAAAGCACCCTTTTCCGGATTCAAGAACCTCGTCTTGAACGGCGCACAGGTC
ATCTCGCCCCGTCTTACGGTGTCTGCTCCCGATTCTGGCTCGCCAGCGTCTCTCCCACCT
TCGACCCCCGGTGGTGTTCAAGGTGTCTCACCAACTCCGGCAGCCCGGCCTGTGCAAGCG
TCTCCGCAGAAGCGTACCGCGTCCGAGGCAGATCTCGATGCTCAGCCCAGCAGCTTTGCT
CAACCCGGTCCGCGCAGCGTCAAGCGCCTGCGCATGCAGACCCCGGCCCGTGTTAACAAC
GTGCAACCTGGCTCTGGCAGCGACACAAACCGATCCTGGCGGTCGTACATTTTTAGGGAG
AATAGCGTTGCCGGCTCGATTACTGGTTTTGCCACGAAGCTGATCTCTCGGACGTCCCGC
AATGACAACAACCGCGAGGCTGAGACCAGTGCCGATACCGAAGCCGATGCCCAGGCCGAA
TCAATTTCTGAGGATATTGAGATCGGTACTGGCAACGAGGCCGCGGTTGATGCTGAGGAC
AACATGGACGTTAATATCGTCACCTTGCCTGAAGCTGATGTTGACGCCAAGGACATCATG
GTTGTTAACACCGCCGCGCGTCCCCATATCAACACCACGGCTGAGAGCAGACCCAAGGCG
ACTCTTCTGACCAGCGAAGCTAACTCGACTCAGTACGGTTCCGATGCCATATTGTCGATG
ATCAACGACATCAGTGGCGAAGGTCAAGATGTTCATGCCATAGCTGAGATTGAGCCTGAC
AAACAATCCGCCCAAAGCGAGGGGGACGTGCAAGATGAAGACGACGTGGGCATGGATACC
TTCAGTATGACAACCGTTAATAAGCCGATTCCAGGCCAGCAGGACCAAACCCCTGAGGAA
GCATATCCGTCGGAACCTTTCGACGACGACGTCGACATTTGGGCCGTTGAGGCAGAGCGC
ACCACTCGATTTGCCACCACGAAGTTGCAGCAGCAGCAACCCATCGTTGTCCCACGCTCT
TCTGAACCATCTGCTCCCATTGCTGAAAGTTCGCCGATGCGGAATCCTAGGGTCACTCGC
ATCCAAGGACAGGAAGGAAGACGTGCTGCCCGGAAGCAATGGCCTACCACAACGCCGCTT
GGCTATGACACTGACCGCGAGAACTCCCTTGTCGAGAACGACAGCGTCGAAAATGAAGAG
GCGGACGAGCTCCAAGGCCCCTCGTTGTCAGTTAAGAACTCACCTCGTCCGGCCGGTCAC
TTCAATCTCGATGACTTCTTCTCGTCCCCAGTCGCCCTGCCACGCCAATTGCCGCCTACG
TCGAAGAAGAACATCCAGTACAATGAGGAGAGCCGCCGCCAAGCCATGGAGCAGTTCCTT
GAGCACGAGCGCCGGCGTGAGGCACGCGAGGCCCTGCCCCAGTCCGCAACCGCACAGAAG
CAGAAGCAGAGCCGCCTAGTAGTCCCTCCTCGAACAGCCAAGCGCTCCTTTGTCTCTTCT
TCTGAGCCAGACCTCAACGAGCAGTCAGATTCCAATGGCGGGCTGGCTGCTACGAACCCT
CCTAGCGAGCCCATTTCCGAGACCGCCACACCTACCCCGGAGGCAGATGCGCACGGCGCG
CTGCCTCCCACCAATCCTATTACGTCCAACAAGAAGGCGTCACCTACTACTCCTGCATCT
GCTGACTCCCGGCAGCTGCAGCTTGGTAGCGGACGCAGTCATTCCTCTAGAGGAAGCCGG
CCTGCTGAAGGTGACCGCATCATTGAAGACGAGGATGCCCTTGAACGACTTCCTGCGAAT
CCTACTGAAATTCGCAGGCGTTTCTTGGAAAACTTCAAGGCTAGTACTACGTTCACGGCC
AAAACATCCAGTGTTGCCTCGGCATCTTCCCCCCCTGTTGCTTCTGCTGCCACCGCCGAC
CAGCGGGCCGCCGACCGCCAATCCCCAGAGACGGCGTCTGGATCCAAAGAGAACCAGCCC
CCTGCCGCGGAATCTCGCCACTCACGGCCACTCGTCGACTCTCCTGTCACGTCACCTGTC
GGGTCCCCTGAAATTTCGCCACCAGGCTTACCTGCACCCGTCAACCAAGAGCTAGTGCCT
CTCATGTCTTCCGAGGTGCCCCGGAAACGGTTTATGTTCAGCCGACCGAGCTTGGCTCAC
ACGAGCCTTGTCCGCCCACCACGCACAGAACGCAACAGCTCGCTGCAGTTCATCACGCCA
AAGAAGCCTGCGCCCCAACCGGTCCAGCCGACGGCGGCGCAAAATGAGCCAGTGAGATGG
GGCCGCTCGGCCAGCCAACAACAGGAAGGTCGTGCCCTGGAAGTAGCCCAGGACACACAG
GCCGGAGCCCAATCTGCGAGCTTCAACGACGGACCTCGTATCTCGTTCACCCCACAGGCT
GACGCACAAAGCGACGATGTCGAACAGTCTCCCCAGAGCTTGGGAGGTGACGACAGCTAC
CTTTCACAGGAGCAGTCGGGGGTGTATGAGGAGGAGCAGGAGGAGGAGTCCTCGTTCGTG
ACACCATTGCTAAAACCGCTGCCGGCAAAGTCCGCATCACCGACCAAGTCGTGCTTGCGG
CCAACGACAAAGCCTAAAACACCGGGCCGCGTTGTTGAGTTTACAAGCAGCACGATGGCC
GGCGCGAGCCAGGAAATTGCAGCGGTACGGGAGGGTTTGGACGCAACGGACCTCGAATTT
GCTGAGCACTTTCAGCTCGACACGGACAACCGCCTGCCTTCGCCGGTCCTCACCGAACGT
CCCGCAACGGAGGCCACCATCGAACGAGTCGGTGAGGATGGAGATGTCCGCATGTGGGAC
CGTAAGGAGGTCGCACTGCAGGAAAGCCAGGGCCGGGCTTACGTTGTTGACCGGACAGTG
TCCGACATCATGCTCGCAGACACACACCAGATCAGCGTAACCCGGCCCTACCATCCAGTC
CCGCAGACCTCGGTTGCTGCAGCGGTGGCGGGCGAGGGGTTTTTCTTTCCCTCAAACGCC
ATCGTGTACGCCCCTTGGGAAGCGCCCGCAAAGAACGTACCTACGCCAGGTCGATCTTGG
CAGCTTGGGGATTGGGTGGAGCTCAACAACGTGCTCCAGACCTACCGGCGCGAGGGCAAG
GCCGACTTCGTGTCGAACCATCTTCTGGCACACCTTAGGGACGTCCGCAAGCATCCGGAA
TGGTCGGTCCCGGAGCGGGCAACAAAGGCGTCAGCCGATTTGCTCCACAAAGTGGTACAC
ACTGACCACATTGCGATGCTGATTAAGAGTTGGCATCTCGATGTGGTCGACGTCTTTGCG
CTCCGGGCCGGCCGAATCTGGAACGAGCACTACCTGGTGCGGCGTCTCTTCTCACTGTTA
ATCAGTGAGGAGAGCCGTGGGGCCTTCAAACCTTGGCGGCGGAGGACCTAGAGTCTTCTG
CGAAGGGGCTTGAACCCTAGGTAGTGCTCGTGGGGAGGAGGAGGCGCTGAAGTGAAAGGA
GGGGAAGAAACGACGCATATGTCTTGTTGTTGTTTTTGGATGGTTTCATTGGGATTTTCT
TTGGCACTTGTTCTTGCCTTGGTTGGCGGATTTGTCCTGTCTGGCTTTGGCTTGTTCTGT
TTTGTTCTTCTCTTTTCTTGTTTTCTATTGTTTGGCCTGTACTGGCGTGTCTTGTGATTG
TTTGGAGTTTTCTTGTTTCTTGTTTCCTGTATTGGCGTTTTTGATTTGCACCAGCGGTTG
GATTTATCATGATACCCCCCTCGGCGAAGGGACAGACATGGCATTGGGATGGCGTTCAGC
TGGTTTTACTTCGGCCGGTTTTGCAGTTTTGCATTTGCATGGCCCTTACGACAGGAACGA
AAAAAGGGAGGAGAAGGGGACGACCTGCCACTGAGCCCCCTCTTCCTACAAATTCTTTAT
TTACACGGATCTGCACAAAAGCAACCTGATTTGGGGTTGCACAACATCACACGTATATAT
TTGGCATATCTTCTGGCGTCTGGGCGCGGCCACATACAAAACATAGCATGTACAGCGTGC
GCATTTGGAGGCGATACCCATATTGCCGTTTTATTCAGCATGGCCTTCCTTGTCTTCCGT
CCATATTTCTTCTACCGGCTCTTGTTATATAGTTTAGCCATCTCGACCTACGGGGACACA
ATTGCACATATTGAGACACTATTGATTTTTCACCAACGACAATTGAGTTGTTTGAATTTG
ACAGGTTTCTTGTCCAGATAAGATACACACAGTACAAGCATACCTGGAATTATTGGTATT
TTGTTATATCGAAAGATTGGGACAGAAGATCGTAAGCGCAAGAGGCCTTCCAAGCCAGAC
AAAGGCAAGACACGCAAATAGCCAAAAAAAAAAAAAAAACAGAAACCAATAATAAACAAC
AAGTGAAGAGACTGAGGAGAAGCGAAAGAAGCGAAGAAAAGCAACAACCAAAGTTCAAAA
TAAATAGGAACAAGAAATGAAAGTAGCCGAAACAGTAAATACAATATGACAAGAAAATGA
TGGTAGATAGGCAGAAGATAGGGGGAAACATATCCAAAAATGGGGCAATTACAACAGCTA
AAACAATCTGTGTTGCCTTTCACAACTCGACTCGTTTCGCTCTCCACTACCGTGTCCAAA
AAATGCACTATACAGTAAAAAATAGTCCACCTATATCCACAACGCAAACGCTGACACCTC
TCGTTTAGTTGGCAACCTCCTCCTCCACCCAACCGTTCAGACCGCTCTGGATGGCCAGAC
CGAAGCCGGCGCCCATACCGCCAAAGCTGGCCTGGTACTGGTGGCCACGGCGCTCGCCCT
CATTGGCGCCGTTATTGGCACCGCCGGGAACGCTGTTGGGGCTGGTACCGCCGTTCTCAA
AGCCAGGGGCTAGAACAGGAAGGCTCACGGCGCGGTTGTGCTGGCCGCGCGGGTTGCCGG
GCGCCAATAGGCCGCCAATGGTGGTCGTGCCGTTGGTGGTCGTAGCGTTGCCGCCGTTGG
CGTAGCCGTTGGACATGCTGGCCGACTGCTGGTGGCCCGAAATGATGGGACCCTGGGGCA
CCTCAATCGTCAGCTCGCTCGAGGGCGAGGCGGCGGTGCCAAAGAGCGCGGCTTGCTGGG
CAACGAGCACCTGGTGCTGCTGCTGCTGCTGCTGCGCGGCCTGCTGCGACACGTGGCTAA
GGTACATGGTCAGAGCGTTGTTGGTCGAGCTAAAGAGCGTGACGGCCGGTTGGTTGGGGT
TGTTGCCGGGCGACGTGGTGTTGGTCGGCGAACCGCTGTTCTGGCTGGTCGAGCCGTTGG
GCGGAGGTGACGCGATGCGGCCAGCCTCGTTGTGTGGGGACTGGGAGGTGGCGTTGTTGC
CGTTGCCGGGTTGGAGCTGACGCGGAGCATTGCCACAACGGTCCTTACCGAAATTGACCT
TGAACTTTTTGTACTCCTCCTTGCTGCGGATGGCCTCAATGGCCTTGATGGCGTTGGCAA
TGTTGGTAAAGTTGACAAACGCACAGCTCTTCTCACGGAGCGTGTTGACTAGCTCAATCT
CACCAAAATCAGTGAAATCCTGGCGCAGGCGCTCCTCAGTCCACGTCTCATCGAGGTTGC
CAATATACACATTGCGCGACGCGCCGCCGCTCACGGCCAGGGCAATAGCCGGCGGCAGAG
CACCCGAGTGCTTGCCCCAGCCGATCTTGAGGCGGCGGTTGTGGATCATGAGACCCTGCA
GATTGCTAAGAGCATAAAACGAGGCAGCCGCGGTCGGGTCAATGAAGGTGACGAAGCAAA
TGTGCTTGTCAGGGATGTAGCGGACGTGGTGCAGCAGGCCACCGCGAACGACGTTGCAAA
TCTCCTCAATTGTGGTCTCGGGGTGAATGTTGCCCAGGTAGATGGTGCGGTTGCCAAGGT
TACTGATGCCACCGGCAGTAGTGGCAACCGCAGCAGCAGCCACAGACTGCTGCGCCAGGG
CGTTGGAGATGATGTCGCGGTCCGCGCCGGTCAGCATGTTGGCATAACCAGGGGCAATGC
CGAGGTACTGAGCGGCGTTCTGCTGCTGCGTCTTGGACACGTAGGCGCAGCGGTCCTTGC
CGTAGTAGACACGGCGCGGAGACTGCCAGTTGGGCTCTTGGGGCAGCTGGGTGACAGCCT
TGATGGCGTTGGAGATGGACAAGAAGTGGATGAACGCAATGTTCTTCTCGCGGACCAGTT
TAATGGTGTCAATGGCACCAAACTTGCCCAGGTCCTCGCGCAGCTCATCCTCCGTGATCT
CTTCAGGCAGATTGCCCAGGTACACATTGCGCGAGGCGCCCGACTGCTGGACAGCCAGCG
CCACGGACGTGGGAACTTGGGACGGCTTGCCCCAGCCGACCTTGACATCCTGACCCTTGA
TGCAGAGCTTTTTCAAGATGGCATCAGAGTGGAAGTGGGTGGCGGAGCTCGCGTCGAGGA
AGGAGATGAAGGCGCAGTTCTTGTCAGGCAGCATGCGGACCGACTCGATCTGGCCACTGC
GGACATGACTCAGAAGCTCGTCGGCGGGTGTGTCGGCGGGGATGTTGCCCAGGTAGACAG
TGCGGCTGGTGCCGCTCACGACGCCAGGCGACAGACCCACTGGCGACGCGGCCTGCATGG
GGACCTGGATCTGACCGCCCACGTTGTTGAACGCACCGCTGGGCGATTGGGGCGAGTAGA
ATTGGGGCGCGCCGTAGGTCGAGGGTGAAACGATCGTCTGGTAAGCCTGGGGCGACATGT
TCTGGTCAGGGCTCTGCTGGCCATTGGCCTGGCCGTTAAGTTGGCCATTGGCCTGCTGCT
GCTGCTGGGCCTGAAGTTGTGCCTGTTGGAGCTGTTGGGCCTGCTGGTAACCGATCTGGC
CCTGGAACTGGGACGTGGCAAAGGCAGCCGGGGTACCCGGCTGAAAAGGGCTGCCAAGAA
GCAGCTGGGAAGGAAGAAGAGATGTGAACTGCATGTCGAAGGCGGTACCCGGGGTGGTCA
TGTCGGGCGCCGCGGCGGTGGTGGTGGGAGGAGGGGGCTGGTTCATGGACTGGGTGTTGA
TGCTGGGAATGTTGGTACGACGCGGGTGGCGGTCACCGAAGCCGCTGATGTTAGAGGTGA
AGGCACCGTGGGAGAAACCGGTATCGCTGTTGGAGGGCTTGGAGGCGTGGCCAAAGCGGC
CGCTGTTGGGGCCAGGCTGGCTGACAGGGGCGTTGATGTCCTGCATCCCGAGCAGATGAG
GGGGGACAAGGCCGTCCCGAGAAACGTGAGATAGGACCGCCGTTTTGACTGATGATTCGT
ACCCTGAAACCGGGCACGGAAGTGGTTCGGGGCGGGAGGTCGGGGACAAGTGAGCGCGAA
GTCGAAGCAGGAATATAGGTAGAAGAAGGTGTTCGAGACAGTAAGAGGTTGGAACCTAAA
CACGTCGGTGTCTAGAAAGCCGTTTTGTCGTTTCGGGAAAACCAAGGGCTTGTTGAAATG
GGAAGAAAAAGGACGTAGGTAAACCAGGCAAGCCAAGAATTGAAGCGTAGAATTATTGGG
TATCGAGGAACAAAAAACCGATCATTTGTCGTCAAAACGAGAGGTCAAGTTCGAAGGATT
CGAAGCCGGAAGCTCGTTTCGGGAAGACAGAATGTATCCAAGAAAAGTATTATAAAACGG
GCAGGCTGTGATGGTTGTCGATAATGACCAGAGCAAAAGCCAAAGAGCTTGGGTTGTTTT
CGGCGGTATAGAACAAACAAATAAGTAAAAGATTGTAGGTGACGGAACAGAACACGGCGA
GTGAGTGAGGCGCTGTGAACGAAGAGAACGTCTGCGTATGTGTATCGAACTTGGTGCAAA
ACTGCTGTTGTTGAACGAGATGGCGAGAAATATCGAAGCAAGACGAATACGAGATCCCAA
GTTCAGTCGAATGGAAACCAAGCGAAGGCGAACAAACGAGTGAGTTCGGATTTAAAAGGG
AGAATAAACGAGCAGTGACGAAAAGAAGAAGAAAAATAAATGAAGAAGAAGCAAGAAGCA
AAAGCTGGCAAAAGAGCCGTTTGAAGAATGAAAGTCGACCACGAAGAAAGACGTGGATGA
CCAAGGAAGAAGAGGAGGAGAGAAGAGAGGTCGAGGAACGAAAACGAGATCGAAAAAGAG
AGTGTGAAGAGGCGAGGAAACGGGAAAAAGAGTGTGAACGAAAGAATGAAGAAAAGCGAG
AGACGAAGAAGAAAGGAGTCGACAGACCAGACTGAGGGTAGAGAAGGTGAAGGTGGAGGA
GGCGAAGAAGAGGATCGTAGGGGCAAAGGAGGAAAAAGGTTAGAGTGAAGGACGCAAATT
GGTGCAGAGAGGTGAGAGAGAGAGAATGAGAAACAGGGGAGAGGCTAGGTGGATTGTGGA
AAAGGGGGGTTGATGTCCCGTTGGTTGCTTGTCGATTGCCCAAAGCGGACAGGAGACATT
TAATTGGGGCGCGCTAAGTTTAATGAGGCCCGTTCAGGGGAAATCGGTGCTGGCTTTTTA
AGGTGGGAAAGAGCCCTGGGCAGACCCATCAAGATGGGAAGGCACGAACGCACCCGAAGT
ACAGAAGGGATGCATGGCACTGGACGATGTGCAATGCAATCGAAAAGGACGAATGGAGAA
GGTGCGCTCGACAGAGGCGGACGTGGAGAGAACGCGCCGACGATGCACGGCAGGAACGAT
GGACACAATATGTGAAGCAGAAAACGTGACCATGAGCCGCAGTGAACGAGGAAGGGGTAA
ATAAAGTGGACGAAGACGCACCATATGAGTGAAGGCATCTTCTCATTGAGTAGCACGGTG
TAAGATCAGTTGGACCGTGCTGTACCGATGCCAGGTATTACCCTGTGCCTGGAACTGGTG
ATTTTGGAGGGACCAAATGACTTCCCACCCGTCAGGTAATGCCTCTTCAGGTTCGAAAGC
GGCTCATGCACTGCAAGCTGTGTACCACTCCATACCTGCCCTGACTGCTCTCACGCGTGT
TCAGCCAATGGACAAGAGGTGCCTGGCGTGTGGAAGACGCTAGCGGGTTAGTTCCTGCTT
TTGTTTGCCAGATCCCGCTGGCGTCTTTCTTACTGAGGTCACTAAGAATTTCCAGGTTGT
TTCTGCTGCTTCCGGACGCACATTGATAAGGCTGGCGATGGTAGCGATGGTCGACGCACG
AAACATTAATGGCATTGGGGCATTCGGCACAATGTCCCATTGGCGCACTGGGACGTGGCA
GCGCGGACAGCACGCACACTGCCCAGCGACGGATGTACTGGTAAGATGCCTTACATAGTG
GGTTTACTGTGCTGCTCAAAAAGAGGGCAAGACGGGGATAAATTGCGGCCCCTTCACAGA
CGGGACATACGACATCTGGGGTCAAGTTCTTCTACCACATGTCGAAAAGGACACGGAATG
CGAGAGAATGGAGTGAAGGGTCCCATGGGAGGTCAAAGAAAAGGAGAAACGAAAAGAATG
AAAACAGCCCCGAAACGGTTAACAATGATGGGACCATCACGATCTATAAGGCTGGAGATA
TAGGAACGTGTGGCCGGATATGAGTGCTGCTGAAGAGATGTCGAAATCCAGGTCATGCAT
TGCCATATGCCTGTATGTGCGGTATATGTATGTAGCCTCATTTGCACCCATCGTAACGAC
GTCCTACAATACGGAAGATGATGTCGCGCAGGTCGTGATTTCCAACCCTGGACGGCGTCG
TCCAAGCGTCAGAGTGTCGGGATCTGAAAGAAAGGGCAGAGAGGAACCACAAAGGGGCAG
GCGCGACAGAAGAGCCGTTGAGAGTTCGTGCAGGAGTTGACCCAGCGCCGAGACGGCTTA
CTGCTCATTTCCTGGCGTCATTTAGGGCTTTTAGCGTCCCTATTTTCCCTCTTATTTTCC
TATTTTGCATTTTTATCAATCTCTAGCTTCGCTTGGAGAGGCCACGAAGTGTGGGTGCAA
TGGCGAGACTGGGGAACTGTCGAGTATGTTTTCCCACGAGTTTCGACGCAGAGCTGAGGT
TAATAGGGGGGATTCTATGATCTCCATATTGTGGCGCATCTGCGCATCTGCTGATCACTG
AAAATGCAAATCTCGAATTCGGATCAGGGTAGGAAACAGACAGGTATGCATGCTCTGGTC
TTCTCCGGAGAATTGGGGTTAATAATAGAATGTGTTCTGCACTCGCTACACATGTGCTCC
ATAAAATAACTACACAAGGCCCAGGGGTCCGCATCTATCCTGTGGGGACTGGGCGAGACC
CTGAAGAGAAAGAGCACGCCCTTCACAGGTCGTCCTTTGCAAAACGTCTGGCCCATCTCC
TCCGCATTACCTTGTTCAGGCACAAAACATTGTGGACTTGGACGAGGATCATGGAGTGAC
AGCCGGCAGACGAGGATTCCAACCTGGCAGGATAATGATACGACGGACGACGGTGAGGTT
TGCCAAAGTAGTTGAAGAAACAGGAGAAGACAAAGAAGAAGTGGAGAAAACGATGTGACA
TACAATACGTCTCTACGACGTACCTGTCCTCCGTGGCTTCTCGAGTATCGTTGTGCCTCG
CGTGCGACCCAACTCGATTGAGGCTCAGGGCCCTTCCCCTTTTCAAAATTAAAGCCAACA
TGTGGAAGGTCGCACACAGCATGACGAGCCGTCGCCGTGTTCCCCTGGCTGGAAATCAAC
GGCCACGATAGTGGCTGCGACGCTGCGACTCTTGAGACTCGCAACTCCATGCTGGTTACG
GATGTATAGTAAAAGACACCCAAAGAAGCGCCGGAGGAGCTCCAAACATGCCACATGTCT
GTGAAAAGGAACAGAGACCCGGTTGAAGGCATGAGTAAGGGGAAGGACTCCGCCTCTGGC
AAAGCAAGACTCAGGGATAGGTGACCCCAATCCAGCCTTATGTCCTCAGGGCGGAGGCAT
TGTGAGATGCTGTATGTCGTAATGGTTGGTCTCCTTGTTCAACGTAGGACGGCACACAAA
ATATTTTATTCAGATATGCCTTGTGTCCTATCGTGCTCAGGGGTTCACCACAGCTCCGGG
TAAGGTACGACATACAACATACAAAGTACAGAGTAGCACTCACAGAAACAACTTTGCATC
TCGATGTTTGGTCAAGGGTTGGCAACACAAGGGGCAAGCGTTTCTTCAAGAGAAGAAGGG
CGGATGGATGGACTGGTCCAAAGAATGAAGAATCGCACAGGTGCACAAGGGCATTGTACC
TTCCCAAACAGACTCAGCCAAGCGGTCCACTGGGCTGCAGGGCCCGTTTGGCGTAATGCA
GGAACGTGCATGAAGGGGGGGGGGGGGGTGGGGGCGGAGGGAAAAAGCGGAGAAAAGAAA
CCAGAGAAAAAGGAAATAATAAAACAAAAGAAGTCTACAAAAGGAAAGGACGGAAGCCGA
GAAAACAGAGAAAGACCAAAGCACACTCACACCAACAGCCACAGGGACAGAACAATGGGA
GAGCTTCGCTTGGGCCTGGTCACCCGGATGATCGACGTTTGAGGAAGGAACCAGTACGCA
CCCCTTGGCTTGGGCGACGATCTAGAACCGAGAACCGCGCCGGCATGCAAGAAGCACCTT
TGACTAACAGTATTCTGTTCAGCGCCAAAGTGTTTTACAATCTCCGCCACAAACGAGTTC
ATACCCAACTGCGGCGTTTTACATCAATTTTCATTATAATTTTCATTGTCTCGCATGCGC
GTACAAAAGGCAAATCCTCCACATGCGGTTTATCCATTCCTTCTTCCATCTTTCACCATG
AAATATTTCTATCAAACAACAATGCGATCTCCAATACCCGTCTTCTCCTGCAACGTGCTC
CAGCTGCTTCCGTCGCTTACGGCTTCGCGCGGCCCATGAAGCGCGGGTACAGGGAGCATG
TGCGGACAGTGTGCTGGTTGGCAAGCCAGGCCAGCAGGCGCTCCAGGCCAAGACCATAGC
CGCCGTGCGGGCTCGTGCCGTACTTGCGCTGGTCCAGGTACCAGTAGTACGGCTCCGGGT
TGAGGCCCTTGTTCTTAAAGGCCGCCATCAGCTCGTCGTAGTCGTCCATGCGCATCGAGC
CACCCACAATCTCGCCCACATTGGGCATCAGCACGTCAACGCTCTCGGTGACGCGCGGAT
CGTCCTTGTCCTTCTTCATGTAGAACGCCTTGACCTCGACGGGGAAGTGCGTCAGAAACA
CCGGCACGTTGAGCGTGTCGACCATCTTCCGCTCGGCGGCCTCGGCAATGTCGTCGCCAA
ACACGTGCGGCTGGCCATCCTCGTTCAGCACGGGCGGGTCCTGTGCGTTGAGCCAGTCAA
TGGCATCCGTGTACTTCATGCGCTTGAACGGGCGCGCCGGCTTGACGAAGCCGGGGTGCA
GCAGCTCGACCAGCTCCTTGCCGGCCGGGTCCGCCAGCACCGCGTCCACCACGCTGCAGA
TGATGTCCTCAATGTGCACCAGCATGTCGTCAAAGACAATGGCGTCGAGCTCCGCCTCAA
TGTGCGTGTACTCGGACAGATGGCGGCGCGTCAGCGACTTCTCGGCGCGGAACGACTTCT
CGATGCAGTAGACATCGCCCATGCTCGGCAGGCACGTCTCCAGGTACAGCTGCGACGACT
GCGTCAGATAGGCGTCCTCGTTGTAGTACGGCACGCGGAACAGCGTCGCGCCGCCCTCGA
CCTGCGTCTGCACAAACGTCGGCGGCGAAACGGCCGCAATGCGCCGCTCCTTGAAGTTGA
GAACAAACGACTCGTACAGCACCGACCGCAGCTTCATCACGGCCGACGCCTTGTCGCCGC
GCAGCACCAGGTGCCGCTTGTCCAGCATGTCCGACTCCCAGGGGTCCTGCTGGCCCGACG
CCACAATGTTCGTAATCGCCTCAGCATCGCCCGGCGCGCGTCCGTACACCTCGTAGTAGT
CCACGTGCAGCTCGCGGCCGTCGGGCGCCGTCGCACCCTCGGGCACCGCGCGCAGCTCGC
CAAACAAGAACAGCGACGTCTCCTGCGCAAACAGCAGCGCCTCGTAGGTCGACGTCAGCG
GGCCCGCGGCAATGACGCACTGCAGGAACCCGTAGCCGTCCTTGAGCGTCAGGAACGTCG
CCTGCTTCTGCACGCGCAGCCGGTGGATGTGGCCAAACACGCGCACCCGCGTGCCCTTGA
CGCCCTGGGCCGGGTCGCCCAGCGGCACGTCCTTTTGCCACAGCTTGATCGTCTGCGCCT
TGGGCAGTGCCGGGTCCTCCTTGATGACCACCGACTTTGCCGCTTCCAGGTTCTTGGCCC
GCTGCTGCTTCTGCTCCTCCTCCTTGGCCAGCGTCTGCTCGGCCCGCGCCAGCTTCTTCT
TGTGGCCGTCCAGCAGCGTCTGTGCCTTCTTGGCGGCGCTCTTGGCCGGCGCCTTCCACT
GCAGACGAGCCGCCTCGTCGGCCGCGTCACCACCGGCTGGTGTCGTCGTCGACGAGCGCA
TCAGGTACGCCTTTGCCGGCTTGTCCAGGTTCTGAATGTAGGCGTGGGCCAGCGACTTGA
ACGGCTTGGCCTCGGTGCCGTCGGCCGACTCGTCGTCCTTGCCGACATCTGTGTCGATGT
AGACCGGCGGTGCCTCCACCTTGTCGACGCGCACGGCGGGTTCCTGAGCCGGTGCCATAG
TAGGAGGGAGTGAGAGGAATGACAGGGGTTATTTCGTCTGGTATCGTTTGTTGATCTTGT
CGTGACTTCGATTGCAAATTGCTCTGCGCCGGAGGGAAAAAAAGTCAGCATAAAGTATGT
GCCAAACGGCAAAGCAGAAGCGTCGTCATTCCTATACTTACACGAGCACCAATTGTCTAT
CGCGGTCGTGGTTGTATGGTCGAGAGAGAGAAAAAGGAAAAGGCAAGAGAACGGGAAGAA
AAAGAGGTTGTTCAGCGGTGGGGTTATCAGAGATAAAATATTGCTAGGGCGAACCGGCGC
TGGACGAGGGCGGCGCAAGCGCAGAATTGGGGCGGGGCTGGTTGCTGGTCGCACTGGCTC
TTCTTGTGCTCGCGCTTCTGAGTCACAGCTATTTTTGTGGGCAGGAGACAGCGAGACAGC
AAACGACCGGTTTCAGATTGAGATTGAGCCTGGGACCGAGTCACCGCGATCATACAACAT
CTTACGGAGCGATAACAACAGGGCGGGTCATGTATGACACATTAAGAGTAAAATTGATCT
CATTTGGTTTTTCTTATCCCCTTGCCGGATTGTTTGCGTCTTGTTGTTTTCACATTTGGC
AGCAACTGGAATTCAAAGAGTTGGTTAAAAAGTTGTCATCCTTGTTGCATTCTTATATGG
ACGATCCAGCCTCGTTGTAATCATTCTCTATGGCCTTTCCCAGACCCTCTTGATAAGGAG
ATGAGACAAGGAGAGGGCGTGAGTGTCGTCTGGTATGATACGTGGTGCAGTGGCTGGCCT
TATCACTGCCACATATGACTCTTCATCTCTCGCTTTCCCTCCTTCATGCCAGGTTTTGTT
TCCTCTTCTCTTTTCACACCCGTCTCTATCACAGCTCGTCTACAACGCGCTCCTTCTTGG
ACGGCTTAGACGGCTCAGACCCTACCGTTGTCTTCTCATACACGAGGCCCTCTTTGCCCA
TGCCTGCCATACCGCGCTTCACCATTGAACTCATGATTTCGTAGACCACCTGCGCTGCCG
CAAGCGCCGTCTCCTCGCCGGGGCCCTGGTAAGCCGGTGCCACCTCGACGACATCCGCAC
CTACAATGTTAAGCCCCTCGAGTCCGCGCAGGATCCGAATCAACTCACGTGTTGTCCAGC
CGCCAGGCTCGGGCGTGCCAGTGCCAGGCGCAAACGCCGGGTCTAGCACGTCAATGTCGA
CGGAGAGGTAGACCGGATCGTCGTTGTCGCCAATGGCTGCGAGGATGGCTGCGAGCACAG
CACTCGCGCCGCCCATGTCGTCCAGGTCATCGGCGCTCAGGCGCACCCAGTTCTGTCGGT
CGTCGTCGTAGTAGTCGGCAAAGTCGTCGCCGGTGAGTCGTGTGCGCAGGCCGGCGTGCA
CAGAGGGCGCACCGGTCGCGTTCGTGAGGAGGCCCTCCTGGCCGGCGACCCAGAACATGG
AGCCGTGGTTGTAACGAGACTGCTCCGACGGCCACGCCGACGGATACTTGTCAGGGTGCC
ACGTATCCAAGTGGGCTACAGACAGTTAGAAAGCGGGACACGAACACATGGTACAGGCTC
TGCTCCTGCTACTTACCATCAAAGTGAATGACCCGCAGCTGCCCATATGCGGCATGTAGA
GCCCGCAGGGCCGGCAGGGCCAGACTGTGGTCACCTCCCAGTGTGATCAGCTTCGGTCGC
TGCAGGACCGTAGCCGACGCCGGCGGCCGCTTGCCGAGCTCCACAAACGCTTCGGACATC
TGCTGCACGGCCACCACGTTATCAATGGGCGTAATGGGGATATCGCCGCAGTCGAGGATG
CGCGCCCAGCTGCGGTAGGGGTTGATGCCTGCTCGCTGGTTGAAGCCGCGCAGGGCCGTC
TGCCGACTAGAGGCCTGGCGGATGGCACGGGGCCCAAACCGCGCGCCAGGCCGGTAGGAT
ACGGCCGTGTCAAAGGGGGCCCCAATAATGGCAATGTCGTAGAGTTCCTCCGGGTTCGTG
AGGCATTTCACGTATTCGAGGTGACCAAAAGAGCCGATGCCGTTAAAGGACCACTGCCAG
AGTTAATTGGTGAGCAACAGAAGCCATGCGTGTGCAGTCTGCCCATGTCTTATGCCTCTT
ACCTCGCTGCCCCATTTGCGTTGAAGCTCGTCGAGGTACTCTTTGGAGAACGGCGTGTCG
TCGTGGTCGTGACGGTGATGGCCGCAGGCCTCAGCTGGGCTCACTGCAGCGAGTGCGGCC
ACAATGGCCAACACCCATGCACGGACGCTTGATGGTGGCATTGCGAACTTTTGCAAGGTA
TGGCAAGACGCAGAAATGGTATCCAAGAAAGATAAAACGCTCAAAATACTGACGATAGGA
GAAGATGCTTGGATGAAGGAACCAGGCAAGGCCGTAGATTATATACCACCAATAAGCCAA
AGCTGGGGAGAAGCAGGTAGAGGGGTTTCCGGTGTTCGGCAGCTCACCCGTTTTCTTCCT
AACTGTAAATCGCAAAACGATCCCAATGACAAACAAGAACACAGAAATGGCAGAAAGACG
GCCCCTCAAGAATGCAGAGATAAAGGGCGACGATGTACCGATCGTGGTTGCGTTATCCAA
CAGTCGCGTCTACATTCCCGAAAAGGAAAGCGCTGTTGAAGAGTGCCGGCAAACTGAGGG
GGGAAGGCAACGCGGAGCTGCCTGCTCGTTGCGCCAATACCCACTAAGCAGCCCCATCCA
CCAAAACGGCAACAGCAGCTGGCTGAGATGCGGCAAAATCTCGCTAAATGTGGAATGTGC
AACCGCCTCAGTGTCTGTCGCTCAACTTGTCCTGTTATACTTTGGAGTCAAGCCACGCCG
AAAGATACGCGCCGGCGCTTTAAGGGCAGCGAAAGCCGCAGCCCGTTCCGATACACGGCA
TGTGCTTCCTGATTTTGTGAGGAACACATGGTCATGCATGTGCATAAATAGCTGCAGCAG
TACACGCATCGACAAAAACCAATCAAAACGAAACCTTGGACCATCTTAAATAGCTGGTGG
GAAAATCAATTGCACTCCAAATCGCCAAACGTTGTCCTATAACTGAAGAAATCTCGGGGA
AGAGACAAGAGAAAAAGAGCGAAGCGAAAACAAGAAAAACGAGATGGCATGAATCAAAAC
GAAAGGGGGTAAATGCGAATAGGATGCGGAAAAGGGAATCGGGGAGGGATGCGCGAACAG
GACCTCGTCCACGTCGGACGTGCTCTTCTATCAATTGCCGGACGCTTTTGATGCCGGCAT
TTACTCGCCATTGGATCTACCCGTCGTCCATGTTCTCTTCCCATCTTCCCAACATCCTGT
GCCATGCAATGACACAAGCTTCCCAGGCGCAAGCTGGTCATCGCGTCGACCAAACACTAA
TGGCCGTCACCGGGTCCACATATGGCTTCTTCGGTGGTTACATAGCCTTGGTCACGGCTG
TGGGGTGCGTGTCAAGCAGAGCTTGATCGAATGGAGCAGAGAAAATAACATGGGTACGAA
TACGGAAGGCTGGAGCTGAGAAACCGAAGCGAGAGCAGCAATTACCCCGCAGAACAGCAG
GCATTTGAATCGCTCAGCGGTGAGAGAAGGGGTGATACGAAGCGGTATAACATTGGAAAA
GCAAGCAAATAAACGCGTCCAACTAAAGAACGAGGCACTTGTGCGACTTCTTCTTGGGTG
CGGGCGGCTCCAATGCTGCGACAATAGCCTTGCGCGATTGTTAGTATTGAACGAGACGAA
CGTCAACCAAAAAAGGAGCAGGAGCACATACCTCATCAAAGACATCCTTCAGCTTGTACT
GTGTCAGGGCACTGCACTCGACGTACTTGACCGCACCAAGGTCCTTTGCCATCCGCTCGC
CGTCCTCCTTCCGTACAGGGGCCATCTTCTGCTTCGACAGCTTCTCCCGTACGCTCGGGT
CGTCCCGCAGATCGACCTGTGTGCCGACAATCAAGCACGGCACGCCGGGGCAGTGGTGAT
GCACCTCGGGGAACCACTTCTCGCGGACGTTCTCAAACGATGCAGGCGATGTGACGCTAA
AGCAGACGAGGAACACATCCGTCTGCGGGTACGATAGAGGGCGCAGGCGGTCGTAATCTT
CTTGACCGGCCGTGTCGAACAGACCGAGAGTGTAAGGCTCATCGCCGATCCTAGCAGAAG
GGGGAGAGCGCTGTTAGCGACAGGCGGCGTTCGTTGGAGGACAAGAAAACAAGAGACAGG
TGGACATGGACTCACATAACCGTGACGGCATAGTTGTCAAACACAGTCGGCACATACTCC
GAAGGGAATTTGTTCGTTGTGTAGCTAATCAGCAGGCAGGTCTTGCCGACGGCACCGTCA
CCCACCACCACGCACCTGCGCAAAAAGCATGTCAGTTAGCGATGAACGTTGGGAGGAACA
ACATTAACACAAAAAAACCAGAAAGGTCATAAAATATGCCGCAATAACAGATGACCGGCT
GGCAGTCCGGACTTGGCACTGGTGTCGAGCTGACAGAACCTTAAAGTGCTGTCGGCCAAC
GGTCCTTCGTTCGCCTCTCACCGCCCAAGATCCCCCAATTCGCTGATATATGCTAAGCCT
GCATGTGGCCCTCCCGCATGCAGACACGCATGGCTGGTCACAACCCACGTGGTGTCGGAC
TGCTTTTTGGTGGCCGTCTTCGAGGGGTAGGTGCAGACGACCATGAACAACGCGAACAGT
AGATGACGTCGGTAGGAATCGCACGCAGGAGGTATTGGAACGCGCTGGAAGGCAAGGGGA
GCAGAGAGGCGAAGCAATCGGGTGTACACGACTCCGATAGACCGACGCGGAGAACGGAGG
ACCAGCAGGAGGTCAGGAAGCCCCAAAAGAGAGATACTACACCCAGATGTGCAGAGAGAC
CGGAGAGATAACACGTACTTGATTGTTGCGACAACCATTGTCGATAACTGAGAATGCTAC
CTAAAAGGAAGAGCAACGCGGCGATGTGGCCAAGGTGTAGCAGAGAAGAAGGGGGACGTA
GATGGCGAAGCTGGCAAAGGGAGCGAATGAGGGCAAGGTGCTCGTGCTGTCGAAGGGATT
GGCTTGTCAACGGGTGGGAAGAAATCGCCTGGTAAGAATCCTCGAGCGTCCGGTTGGGTA
TTGTCGTCGTTTGTCGGCGTGTGCACTTTCGGTGGTATCTAGTGGTGTTTTGGATGGACA
CTGGGCAGGCGCGGAAGACGAGAGATGCGCAGGTTGGAGCAGATAATTAGGAGATATACG
ACAGTGGGAAGCAGTGGGAAGAGTGGATGGCAAGTAAGAGGGTTGGATAAGGCAAGAGCG
AACAGTTGAGGGAGAACAGGCGAGTTGGGTAGGATGGACCATATGGGGGATGGGACAGGC
GGCCAGAGGTAGGCGGAGAAGTAGTAGTAGGGCGGAACTCTAGAACTGGAGGGTGGATGC
AGAGGCTTCGATTGGGAGCTGGCGTCGACGTTAGCCTCTTTCCGCCTTTCACGTCCTTGC
GCCTTTTCACTATCTAACCACTTGCCTCTTTGCTTCAATAGGCCCGGCATTGAAGTGGGG
AAGGAGGGGAGCCAGGACTTTACACTGTGTATGTCAAAATTACAGCAGGCATTCGAAATT
GTATGTCGTACAGTGCGGTAAAATGGACAGGTGATTGCAGGGAAGCAGCACGAAGAGAAA
GAACAGAACTGATGACGAAAGCAGGAACGACGGAGGGCAGCCGGAATACGGGAAAAGAGC
AGGAGCAGCCTTGGATACTGAGCCAAATATCAAATACATCAGACAGGGACACAGACTGCA
AGGAAAGAGCGATTTACTGGCGGTTTGACTTGCCGTTGCAGTCTATCGCAGCAGGCGCTA
AGGCATTATGGCATTACGCAGGAGCGGCACTGTGTTCTAAATTCTGGTCCACTGAGGTGC
GTTGTGGCAGGCATGGCAGGCTGTGCGCCCGTAGTAATATGGCGGCCGTTTGGGGGCAAA
ATCAAGCAAAAAATTAGCTGGCGTCGGTAGGCAAAGGTGGTGTCTGTTGGTTGGTATTGG
GCAAATTGCAGACCGCTCACACTCAGGCCGAAAAAAAAAAAAAAAAAAGACGGAGACGAA
AAGAAGTAATTATTGTATGAAAGAAATAGAAGAAAACGAGACGTCTCCACTATCAGAACG
ACGATGTCGCGAATGCTGGCTTCCTATTCGCTGGCAAGCGCAAAGTGGCTCCTTCTCTTG
TTACTTCCTGGCCTCCTTCCCTGGTGTGCTATGGCTGTTTCTCGAGACGACGCCCATGAC
AAGGGCAATATCGGAGTGTAAAGCGTATCTGCCCACGAGCCCCAAAGTCCAACACAGTTG
GAAAATCTTAATACAACCCCGTAGTAAAACAGAGCCGCCAAGCTTTGAAGCCGTGTTCTC
CACTGCTTGCTGTCTGCTTTTGGTGCTTTTGAAGCTTTGGCAACGCTCTCGGACGGCGAC
TTTAATCTGGCCCGTAGTCGAAATGACACGGCAAGGCGCACTTTCCTTCTCGAAACGAAA
TACCACATCCAACGGACCGCCATTCGTGTTTGCGACGCAGCCAAAATTATGAATTTCGTC
ACCTCCACACAGCAGGAGCAAGGCGGTCAAGAAGGAAAGTATGGGAGCATGACCTTCCTT
CTTTCCCTTGCTCCTACGTTCCCCCCCTTGCTCTTTCCTTATTCGTACTTTAGGGCGTCT
GCAACCCCCATTGCACTTGCTCTCCCTGGGGACCAAGTATCGAGCGGTACTCCTTCCCCA
ATCAACAGCCCCTGTTCGCTCCTGCTTCTTCGCTGGCCGCACCAATTTCTCCTGGTGAAA
CACGGTCCTGGTACGTCAATGAGGAAAGCACGGGGCACATAGTCTTGTTGATTTCCTCGT
TTCGTCGAATTTGTGATTTTCGTGTTTAATTTGCCCTGTCACGTCGACTAGACCACCCAC
ACCATAACCCACGTCCTACAGAGATTCCAAGTGGACACAGCCTGTGATTACGGATTGCGA
TACGATGCGATACGATGCACGGAAGTGTTAGTACTTCGTACTCAGAGGCACGTCGCCGTT
AAACTGACCGAACGCGCGAAATACAAACAACAACAGGAAAGGACAAACTATAAAGCAGGC
TGCCCCAATTATCACATCCTCTTACGTTATGTCCCCCTCGACACTCTCGGAAGGGTTCGC
GCCGGGCGGAAAGGATGCAGGGCAATGTAATTCGTAAGTTACTCTCGACAGCGCCAGCCA
AACAATCGGCTACCCGCGAACTATGCCATTGTGAATCGATTATAGAGGAAGTACTGTTGC
GCTATAGTGCAATTTTGCTGGTTTTACTTGACAGCTCTACTCACCGCCTCCGTCTAACAC
GACTAGCCGTTGCAATTGAACACAAGAGAGCACAAGGCCGACGTGACCTCTTTCCCGCTG
TGGCACAGGACAAGCATTCAATGACCAATGGACCACCAAACAACAGTTCGGGGACGAGAT
AGGGGGTCTCTGCCATCTGCCATTGGACCCTGCTTTGTCGGCCTAGCTTGAAGCTGGGCT
GGCCCTTCCTTGCATGGCCAAGACGGACGCGGACACTGAGCAGTTTGGTAAGTGAACAGG
TGAAGAGGCAAGTGCAGATAGACAAGGCAACAATGGAGCCATAGAGGGCAATGATTTGCT
GGGCTGTCTGCATCTGCAGGCCACCTTGTATTCCTCTCTCCCTGCGAGCTACGACAACCA
GCATGATCGGGGACAAGGATTTGTTCTGCACGTCTTCTAGAAACACCCTTAATTTTCCGT
GAAGGAATGATGGCCGCAGGAGGCCTGCGTATACGGAGAACAAGAACAAGAAAAGAGGCA
CGAAACAGAAAAAAAAGTGCAAGTCGAAAAGGGACACACAATTCAGACCTTTTGACATCC
TTGTCAGGCCCATGCCGGCCTCCTCGTGCTTTTGAGGCTTTGGAATTGCTTGCCGTTCGC
TGACGAGCCGGGTCAAAACAGACCCTGAAAATCTGAAACGGGATCTACTGTGGCTTTTTA
GCCTTTACAAAATACACCTGACAACGTATCTTGCTTGTGTTCGTCAGCACTTGTTTTGCT
TTCCCCTCCTTTTGCCCCTATTTCGCGTCTTCCGAGAAACGCGGTGGACGTTCCTCGGTT
CGTGTTTACTGTCAAGCGAGATGATATGCTGCATCGCGAGAAATTAGACTGCCAGCGATA
CGAGAGGCTGCCAGACAAACATCCGCTGATCTCAGTTCACGATCACTGTGAGTGCCGCCC
CAGGCTACTATTTATTCGAAGTCATGCTTCACAATATGGTAGCGGCTCAATTGCATCATG
CTGTATGCGGCAACCGGGCGGCCATGAGCTAAGTCGCAGACGCTGAACTGCGGCAAGGGC
ACTGCTGTCTTGGAAGCTGCTAACTTTCAATGCTGATATCAGTCATGGATTCCGAATTGG
CAATGGCAGCAAAAGTGTCCCATGTATGGCTGGCTGACCCACACCTGCAGCTCCCAGAGC
TTCCCATTGAACCTGGATGGTAGCCCTGAAGCTACACACGATTACACCACACTGTCGCCT
GTAGTCAAGGCAAAGACGAACGTTTGAAAGAAAAGGCTCTTGTGTTTCTATCTCTATGTG
GTTCCTTTATTTAAGTGATTTTTTTCTTCTTCTTTTCTTTTGACCTACCCCTCTCGCCTC
AGTTCACAACTGGTCGCGCACAATCAAATCTTCGGCTGCACGTGGAAACCCTCGACCACC
GATGCGATTAGCTGATTGGCAATGGCCGTCTTGGGCGGCAGACGCAGGTCGCCCTCCTTG
TAGCCTGTGCGGATCGGGTCGTCGAGGCCAGCCGTATCGTACTGTAGCGCCCGGCGCACC
TCGTCCATCGTGAACCACTTGGCGTCCTCGAGCTCCGGGTCGTGGCCCAAAAAGATCTTC
TCGCCCTCACCGGGCAGCGCCTGGCCGACGGCGCCGATCATCAGGTTCGCCGGGAACGGC
CATGGCTGCGAGCTGTGGATCACCACGCGGCCGACCGTGACGCCGCTCTCCTCCCAGACC
TCGCGGCGTACGGCCTCCTCGACCGACTCACCGGGCTCCAGGAAGCCGGCGAGCGTGCTG
TACCAGTACTTGGGGAAGCGCTTGCTGCGGCCCAGCAGGATGCGCGTGCCGTCGGCGCTG
ACGGTGGCCATGATGACGGTGGGGTCCGTGCGGGGGAAGCTCAGGTTGGAGATGCCCTTG
CGTGTCTCGCAGGGACGGCGTTCCTTGGGCTCGCCGCCGGGCTCGACGCCCGCCAAGTCG
GTAGGCGGGCACGTGCGCTTGGTACCGGCATTGACGGACAGCGTCGGCTGGCCGCAGCCG
GCGCAGAAGGGGTTGCGTGCGTTCCAGTCGAACAGGCCGCGCGCCTGGCCATACACGGCC
GCTGATTATTAAAGTTAGATGGGGGTTGGAAGTAGACGGAGAAAAATGGAGAAAGGGCAA
GTGCGGCACAGAGGAGAGGGTGCAAAGGGCGGAAAGGCGGAAAGGGCGGAGAGGGGCCTA
CCTTCTGCGGCCGACAGGCTCATGCTGCGGGGGTTGGCAAAGAACGAAAAGCCTTTGGTC
TTGCAGGCCTCGATCAGGGCACGCGACTTGTCGGCGGTGCCGCCGCGCGGCGTAATGTCG
ACGGCAAAGTACGGGCTGCCGGAGAAGCTGTTGAAGGAAAAGGGCGCCTCGGCCGTGGGG
GCGGCGGCCGGGTCGCTGGGCTCGGCAAACTTGTTTTTCTCGTCGATGCCCAGGAACAGC
ACGATCGGCAGCGGGTCCTTTTCGGAGTTGTAGGCCTTGATGGCCTCCTCCTCGGTCTTC
TCGAAAGGGTCAGCATCAATGACCGACGCAATCTCAGCGCGCGTGCTCCAGGCGAGCCGC
GGCGGCGTAGTGTCATGGACAAGCGGCGCGAGGTTGTCGATGAGCAGGAAGCGGGCCGAG
GGGTGAGCGAATGCGGTACGGAGGAATTTGTGGTCGGTGCGCAGGAACGACACGCGGTTG
AGCGGGCTGCCAGAGAAGTAGTTGGCCACCTCCCGGCCGAACTTGCGGTACAGCATTGAG
TCGTCGGGAGGCAACTCGGGTAGGTCGGCGACAGGGAGAATCGACATTTCTGGTGGTGGA
GGGGTATGGTAGTGTGCGTGGCGTGGAGTGGATGATGAGATGTTGTATATTCCGGAGTTA
TCGGAACGTGGGGATTTTTTACGTTCTCTGGATTTCTTTGTGACACAGGTACTGTTGATT
GACGTTGTCGAGGTGATGTTGAGATGAGATCAACTTTGCGGTCGTGCGTCAATATCAACA
CGGGGAGCGCTGTCGGAGTTTCTTTTCCTGTGCTTCAGCTTTCTCGTTGCTCGTTATTGG
CTACGGCGAAGGGCGGGCGATACAGCCGAAATTGCGTCACGATCGGATCCGAGAGGGGAG
ATTGGAAATTCAACAGAAAACCCCAGATGCCCAGTTGTGTCGAATTTTGGCGCAATTTGG
CCACCTATGTTCGGCCCAGTCCTCTCTTCCGTGCCGAGAGACAAGATGAAGATCAGAGAC
AATTTTGACTATCGGACAACGAGGCCGTCTCGACTGTATTCCGACGAGGCGCAGAGAGCG
GGGGCCTGTACGCTCCGGAGGGATAGTGAACGATAGCGCGCGCCGAGAGGGGAAAGCAGG
AGGGAAGAGGGGCCCTAGCAATAGACGTAGTAGACGAAAAACAATGGCCGGCGATGAGAG
CCCGCTGTTCTTTTGCTCTTGAAATGCAAAGCAGAAAAGGGGACAGAGAAACTGCCTGGA
CCGGTATTATAAATCAGCGTAGTGGCCCAAAAGGGAAAGAACGTGGAGAGGCCTCGAGTC
GCGCAAGCCGTGGGTGCGGCGTGCCACAGCCTAGCGCAAGCGATGACGGCCTGCCGCGTG
GGAGTTAAGTCCCCGAAATCTGGGCACACGGAAAAAGAGGGGAAGAAAGTGGAGGACGGA
GGAGTTGAAAAGAAGGAGACGAGGAAATAGTTAGCAAAGTATGAAGAGAGAATCAGATGT
AATAGTAGGATGGGAAACAGAATATAAAATAATAAAATACTAAAACAAAATACAGAGAGC
CAGACACACAAGAACAGAGATGGGATATAGACCACTCAGTAATCATGGGGTTGACGTCAA
CCGAGGCGTCATTAACAGCTGAACTCAAGGCGAGGAGTTGTCAACTGTTGAAGCGCTAAG
AAACGATTTGGGAAGGAATGGATACGGTGGTGGTCACGTGAACCTATCTTGGGAATAGGT
TCCGGAAGCAGAGCATCCAACCTGGTTTATTTTCAATCCTCAGTTGTTGCATGTTCCTCA
GATTTACTTTGAAGTACACAGCCATATAGCAGCTTATTTGATACGGTCAAGTCCCGGTCT
TGTCAAGTCGGTTTAGTGTCATATGTACTCCGTATTACCGCCCAACGCCCGTAATGGAAG
GCGGTGAAGACCACCCTATGGTTTAGCTCCTTCCTCGCCGAATGTAAGCGCATTGAGCGG
AGTCTTTGTTCGGCTCAAATTTTTTCTGCCAGTCACAGATTAACAAGAACATTTGCGCAG
GCAAAAGTGCAGGTCCGACTGACAGACGCCAGCTTCGGGAAGCTCTTTCCCCAACTTCCC
ACTTTACCAGCTTTTTTCGGCCACGCGTGTCCCCTCACTTCTTGCCAACTTCTGTCGTGG
GCCCCTTCTCGGTCTCACTTCTGACGTCCACTCTCTTCTGCCTGTCACTTTCATTTTTTT
TCTTCTCAAACATCTCTCCATCACCAGCATCAAGCCCGTTCAGTTCCCTCCGACACGGCC
GGCGCGCTACAACCATCCAAATTTTAGAGGCCGACCCACCGTGAAACACGTCATTTCGGT
TCCACACTGTTTTGTTTGGCTGTAGGAACAGTCCTCTCGGTACCATCAATCGAATCTTTT
CCTGTCTGTTTTCCCGCCTCGTAGCGTTTCGACAAGCTGCTCAGTGTGGACCAGCAGGAC
GGGAACATCCAGAACGACAAGCGAACGACGGCCGTGACCTTGGGCTTGAGCGCCCTTCCT
GTCCATCATGGTTCCTCCCACGGGACCGCTCAACCTCGACGTTGAGGCCATCTCTGGCAT
TTGCGGGTGCGTGGCACTGAACCTTTCTTCTGCATCGTCAAATCGGTGTGGCCTGCCTTT
GCTAACAGTCCTGTCTGTCTAGGTCCATCTCAATTGCGTGCTGGGTCGTCGTCTTTTCTC
CACAGATTATCGAAAACTTCCGTCGTAGCAGTGCCGACGGCTTGTCTCTGCAGTTCATCA
TCGTCTGGCTTGCCGGCGATGTCTTCAACATACTGGGCGCCGTCCTGCAAGGCGTGCTGC
CAACAATGGTATAGCACGCACATACGCTCTAGCGTCTGAATATAGACTTCTTTTGCTAAC
AGCCGTCTCTCTCACAGATCATTCTTGCCGTTTACTACACGATTGCCGACATTGTGCTGC
TGGGCCAGTGCTTCTACTACCGGGGATTCACCTGGCGCGACGACGTGGTGCCACCGAAGC
TGAACGCCAAGAAGACGCGGAGATCGGTAGAAGCTGCGGGTGGAAGCAGTAGCAGCAGCA
TCTCCACCACCAAAAATGGCCGCCCCGACGAGCGCACATCGCTCCTGGCCAAGAACACCG
ATATGAACAGAAGAATTGGCGAGCCTGGAGAGAACGACCACAGCCACCATCACCAGGAGC
GCCGTGGCTCCAACTGGTCCACCTTGTCTCCCGCCGTACCGTTTGTGCCTGACCTGGGTA
CCCTCGATGGGATTGTCGATCACGCCGCCCATACCTCAACAAGTGCGACGACAATGACGA
CGGCGGCCGCAATCAGACCCTCAGAGGGCGCCAGCACGCTCCAGGCCGTTGTGTTCAACG
CCATGTCTATGCTCATGGTCTGCGCGGCTGGTGTGGCTGGCTGGTACCTTAGCGGTGGCA
GCCAGAGTGACGATAACAGCGGCGCCTGGCCACCGTCCGACGGCTCGGACGGCGACAGCG
ACTTGTCGTTCAACTTTTGGGGCCAGGTCTTTGGCTACCTCTGCGCCGTTTTCTACCTGG
GCTCTCGCGTGCCCCAGCTGCTGCTCAACTGGCGCCGCCAGTCCACCGAGGGCGTCAGCA
TGCTCTTCTTCTTGTTTGCCTGCCTCGGCAACCTGACCTACGTCATGTCCATCTTTGCCT
TTGACGGCTGCAGCAGCCAGAACCGCGCGCTTTGCACCCCCGAGGACGCCCGTGCGCGCT
ACGGCCGCTACCTGCTGGTGAACCTGTCGTGGCTCGCCGGCAGCCTGGGCACGCTCTTCC
TCGACATGTGCATCTTTGTGCAGTTCTTCATCTACCGAGTGGAGGGCGCCGACGACTACG
ACGTCGAAGACGAAGGCTCCTACGGCACGGATGTCGACGACGACGACGAGATCGGCATTG
ATGCAGTTGATGTCGCCAGCGTCGACGACTCGGACGAGGAGCGGGACCAGCGGCCTATTT
TGCGTCGCAACATGTCGAGTTACCATTAAACGTGGCCGGACCGTGACGGTTTCTTTTCTT
TTCTTCATTTCTTTAATTTTATTCAATCATCACTTATCATGTGCACGGTTCGGGTTTTTC
TTCTCTTATCGTTTGTATCAAATATACAAAAAAGAGGGCGTTGGCATTTAAAAGCGATTT
ACGGGATGTTTTCATGACGCTTTTTTTTCATGCATTATATGGCTCGTTAGCGGCCGAGAA
CAAAAAAAGGAGCCTACTGTCAAAGCCGTCTGGTATTTCACTATTTGCTATTTTCATAGC
TGTTAAAAAAATAAGCATAAGAGACCTTTTCAATTCTCTAATACTTTACGACACAATGCC
TCACACGTTGTGTCAAGAGTGGTGGTCCACACCACAATCGCCAAACAAGAACCAGTTGTT
CCACCTGGTAGATCGAATGACGTCAACGAGATAGGTAGTAAATAGCCTCGACGCCAACGA
CTAGCAAAGCGTACCATAAAAACAACAAGCACAGCATTATTAGTGGCAAGAAGTCAGCAC
GCATGGAGGACGTTCAAAAGATCTTTATTTCCATCACAAGCAACTTCTCTTTCGTAGCAA
TAGCAGAAAACAAAACGAATATTTCGTACAATCTTTGCAGAGCATTCAAACCACGTACAA
AAACTGGTCCCGTCCTGCCCTAGAAAGACAGCAAAAAGAGCAGAGCAAAGGGCAAATTGC
AAAATGCAAAACGCAAGCCAGCAAGCTCCTCCCAACGGATTCTCTCCCAACAGCAAAATG
AATACGTAACAATAGCAGAGCAAACTCGATCTCTCCCCGCAGCCTTGTTCCTTTCCCCTT
TCCTTTGTATATAAACGCAACAAAAAATACCGAATACAAAGTAATTTCGCCATAGGTCAT
TTGTCAGTCATACAGCTCGGCCCGGCCCCTTTTCCGTCAAGGAAAGAGAGGAAGACAGCT
GGTTCCTCGTCGTTTGAAGTCTATTTGCCCATGAACCGGAAAGGTGTGAGGCGGCCAGCC
GACGATAAAATGTGAAGAAGGAAAAACGATAAAAGGGAAGAGTCGAAAATATTAAAAAAT
AAGTGACACCCCGTCATCCCGATACCAGAGGGCTAAAAGGGAACAGTGCGAGAGGTGATC
GGTAACCGCCAAGGTAGTTTAGTCATAGAGAAACCTATCCATACCGCCCCAGTTACAGGG
AGACAAGGGGCTCCTCAGCCGAAACCTTGGCCGCCTGCGAATTTAGATCCACCTTAGGAG
CGGTAGGGAAGTCCGTCTCCTCGTATCTCGTCACGGGTTCGGTCGTGGGGACAGACGGGG
CAGTAGCCACGACCGCCGGAACCACGGTTACAGGCTTAGCAACCGGCACAGACTTGGAGG
CAAAAGGCGCGGCCTTGGAGTCGGCGGGAGTGGCCTTGGAGGCAGCGGGCTTCGGGACAG
AGACGGGAGCAGAACGGCCGCCAAGCAACTGCTGGGCCTTGGCCGTGTAGTCGCCCATGT
ACTGCTTCGTAACCTCGGTGGCGTGGGCGGTGTGCTTGTTCGCAACGTCGCGGAGCTGGC
TGGTCTGGGCGCCGACGAGATCAGACACGTTCTTGACCTGGGCGTCGATAAGCTCCTTGT
TGGTCTTGTAGACGAGCGGCGCGATGAAGAGGATGGTAGTGCCGATCAGAGCAAGACCCC
AGTACGGCACGATCTTGACGAGGTAGTACGACAGGAAAGCAGCAACACAGGCAGCAGCGG
ACACAGCGACGTTCTCCACGTACACGATGCGCTGAGCCTCAATGACAAAGAAGTTAAGCA
ACTCGTGCACATCGCCGAGAACATTGTCCAGCGCCTGGCGCGGGAGGGTGTAGTACGTGC
GGGGGCGGATCTGGCTGGCAAGGCCCTTGTTCAGGACCAGCTTGCCCGCAGTCTCGGCGG
CCACAGTGACGCCGAGAATCAACCACGTCAGTCTCAGACCCCACCGGATGATGTCGAGGT
ATCTGACGGCAAAAATAAAGGCCACGATCGAGGCATAGGCAATTCCGGAGGCGCCTGCCC
AGCGCTGTTAGCAAATGAAGGACTCAAGTTGTTTGTGACGTAGTCGTTTATGGGGTTCGT
TGGATAGACGTACGGGGGTTGTTCCACGACAGAAGCTCGGAAAAGAATGAGTGGTAGTGC
GTCAGGGGCTGGCCAGTGGCCGCGGGTGTTGCCGGGGTCTGGCGGGCGTTGGCAAGCTTG
CTGAACTCGCTGGAGGTCTTTGCAGCCTCGCCCTTGGCGGCAGTGGCAATAGGGCCTGTG
ACAAAGAGACAAATATGTTAGCTGCACTCTTGGTATCTGGCAGTAACTATGGTTCAAACA
ATGTCGCTGCGTACCAGTTGAAAATGTGTCATCTAAATGAAGGGTAGGCTTTATCAGTAC
ACGAAAATCAAGGCGACAATAAGGGGCGCAAACTGCAAAAGGAGGGCAACTATTCAGGCT
TGTCAGCATGTCGTCCATAAACATCGAATTGGGGAGCATCGCGATGAGTGCAAAAGTTGA
ATCGTACGGTTGATACATACCTAACTCGTGACGCCACCGTTGGTGGAGAAACCGGCTGTG
TCCGCCATAGCTGCGAGTGTGTTTGGATATGTGGAAGATAAGGGAAGTCGAGAATCGAGT
CCGACGATGGATGATTGTTTGGAAGCTTCGGACGAGCACAGAGAGTCTGCAGAATCGCGT
AGATGATTTGGAGGAGGAAGAGGGACAAGAGAGGGGTTCTCTGGATTTGCTTGGATGTTC
GTAGTTCTTTTGTTTCAAGCCTGTGCCATTAAACCCAAATGGTCAATGTTAGCTGTTGCG
CAAGACAGGAGGGGCTGTAGTGGCGAGGGGCGGCGAAGTTGGTTCGGATAAGGGAGAAAA
TGCGTAGTTTTACTGGTTGTGCAGTTGGGACGACAAAGTAGGAGAAGCACAAGACAGAAC
AGGCGATGCGAGCCAAATGAAGGATATTGTAGGAGGTAGAAGGCCGGGAAAAAAAAATGG
AAATGAAAAGGGGGCCCAGCTCGGTATGACTAGGGGTGGAAATAAATGGTTTGCATGATG
CAACAATGGCCAAAGCATCTTCTGGAGCTTCGTACTACCGCCCCCGATAGGAAAACACAA
AGTCTTTCCCTATCTGTAGCTTAGGCCCTTGTCCCCGACGAACCAAACACCTCTCGGGAA
AAGATCGAGACAACAAATGCGAGCTCTCTCGCGCTTCGACTGCTGCCTACCCGTAGGACC
TCGCGTTCAGGCGACCTGGCCTTCTCTCTGTGATAGCCTTTCTGATCCGATTTTTCGCTG
GGCTTGTGATGACGACGCACCAGGTGCAACTGGTGGTGTTGTTGTGCACACGGAATGGTC
ACACGGGACAACCGCGAGCAAAGGAGACAGCCAAAAAGCGCGGGAGGATAGAGAGAGGCA
CGGAAGAGTGGACGTGCAAAAGGGGGTAGCATGTGAGAGAAGCAAGCCACAAGGTGCGCA
TACGGGACGAGAAGCGTAGGTGCAGAACAGGAAAGAAAGCAAACGCAGCAAACACAGCAA
ACACAGCAAACAGCGTGGTAACTGACCTTTAGTGTGGCGCTGATGGTGTGGAGGATCGTG
AACAGCGGGGGAGCGTTGCAAGAAGACGGAAGAATGATGAAGGAGGAAGTGTGTATGAAA
GAAGAAAAAGGATTTTACTTCGTAAGACTAGGTTTTATCCTGAGAAAGAGCGAGGGAGAA
GAGGAAAAATAAAATAAAATAAAGCGAGCAGGAGGTGGGGAGACGAGAGGCACAAGCAGG
GAAGGAGAGACTGGAGAAGGCCAGGCCCTCTTGACTGGAAAGGGAAGGGACGAGCTTCGC
AGCAAAAGGTGATGTCAACTACCTTGGGACGTCGTCACCGGCTTTTGGGTGGTGAAGGGC
GGGCGCTGTAACGAGAAGCAGACTACGGCATATGCACAGTAAGGAACCACCGAGCTCATC
GACAGCTTGCCCCTTAGTGCGTCTTTCCATTCTTCTGTGACGTGCTGGTGTATCTCTCCC
GCGCACTTTCCTTCTATGTTTGTGCATGGTCTCTTGCTGCCAGTCCGTTATGGTTGTCAC
TATGTGTTAGCTTGGTAGCTAGGTGGCGACAGGTCGGAAAAAAAAGAGAGAAAAAGATGA
AAGGACAAGCACAACGGCAAAAAGCTCGCCTTTGTTTCAAAACGGATTGACTGTTGATAG
GCGTTGCTAGCCAGTAACAACCCGCTACTGTGGGTATCACTCAAGCCTGGGTGGGGCCGC
TGTGCCCGCTTTTGGTCGCTGGGAGACCTGGACGGAAGGTGCGACGCAAAGAGAAAGCAC
CATGTTTCACAGGCCTTTACAGGCATCCGCCAGGCCTGGCACGCCCGTCTACCCCCAATT
ATTCGATCGTTCCGTTCTGCTGCCGGGCTGCAGCGGAAATTTGCGCTACCTGCTGCACTG
TAATGCGCCGTACAGGAGCCGACTTTCTCCCCTCCTACTGGAGACTCACGCTTGCATAAA
TCTGTGCTCTGTGTCGTCATTTCCTTTCGCTTTCGCAACCATCTCAAGCTAAGGCGGCAG
CTTGCATGTGATCCAGGCATCTAGCCCAGCACTAGCGCCCTCTGCGTGATAAGACATCGC
CTGGAATGCACGCGACCACTTCGACGTCTTGACGTCGGGCGACGGCTGAGACCGGCCACT
TGTCAGACGGGCATTGTTTTCGTCGTCGTGAGACATGTTCCCCGGATGCAGTGGGTTGCA
TGTCTTGCGTATGATGAGAGAGCCAGTGACTCCATAGGTAAGAAGGACACGTGTTGGGCA
GAGTATATTATTAGGTATTTGTATGTACTTTGTCTGTCGTACGGCTCCAACTGATGAAGT
GCTCCAAAAATACAAATATTCCACGTATCTATGTACTTCGTGTTAACGACAAGCAGTCAA
TAATGTGTACATGTGTACGTATTTGCGCCGACCAATGCTATATGCTGTACATGTGCCGAT
TTAGAACAAAGTAGCCTTGCCTTAGCCAGGCCACATAACCAAGAAAAGAAGAATAAGAAC
ACGGCCGTGACAGCCGTTGGTTTAGCGTCTCCAGCCGAAAAAGCCGTAGCCGGAAGACGA
TGTCGTATTGGTGGCGGGTGCCGAGGCTGGTGCAGCTGCAGCGACAGGTTTTGTGCTGGC
TGCGTTCGCGTTGCTGTCCGATATTGATGTGGTCAACCTCCCCAGCACGCCCATGGCCGC
CGAAGCCGCCGTGCTGGCTGCGGTGGCTGCAGCTGCTCCACCGCCCGAGTTTTTCGCATT
GTGCAACATGGATGCCATGTCGTTTGCCGAGAGGCCCAGTGCCTTTCGTAAGCTCTCGAG
CTTCTGTCTCGCCTCTTCGGCCTCCTGGCGGGCTACAGCCTCGGATGTCTTGGCCTGGAC
AAGTTCCAGGACGAGAGCATCCTGTTGTTGCTCAATGCTGTCCTCGTTGCCACTCTGGTA
ACTGCCCATGCCGCCACCAAAGACTGACTCACGCCGTCCTGGTCCACGGACGATGAGTGA
CGACGACCGCTTGCCGTTACCACCAAACATGGACAAGGTGTTGTTGGCTGGCGGCGCACC
CGTTGCACCGGGCCCGGACGCCTGTGTTGGTGTGGACTTGCTACGTCCAAGTTTAAGCTC
GCGCAGGCCCCCAGAGGCACCGCCCTTGCTCGGCGTACCACCACCGGCACCAGTACCTGT
GGCACGGCCAAACCATTCCGTCGCAGCATCGGCGATGCCTTGGGCACCTGTGCTTTCAGT
ACCACTACTACTGGAGAGATCGGCACCATTGTTGTGCGTTATGCGTGCAGCACCGGCAGC
AGCTGCGACCGCAGCAGAGGCAGCCTCGGAGGCCACCCGCGTCCGCAGGTCGTGGATCTG
GCGCTCCAACCGCTGCTTGTCTTGGTGCAGCACACGAGCACGCGCATGGCTGTCACGCAG
TTGGTCTTTCATGGTCGCCAGCTCTTGCTCCATTTCATTAACCTGGCGGTTGCGGTCCTG
GCCCTTGGCAAGCTCGTTGACCAGCTGTTCCTTTGCGCGCCCGAGCTCGTCACGTAGCTG
GGACTTGGTCTGCGGCACCGACGACCGTCGATTGTCGACCTTTGCAGCGAAGCGGGCCTC
CACTGGCTCGAGAAGTGCGAAAAGCTCATCTTGAGGCATCGACAGCTCAATATCGGATGA
CTGTGTGGCTGTCGTGCTTTTGGGTCCAACGGGGGTGTCGTCTAGTTCCGTTGTGCGCAG
CTGAACACCAAAGGTGACCGGTGCCGTTTTGATAGGCCCAGCTACCGTCTTCTTTGTGCT
CTTCTCACGCAGGTTGCGGAGCAGGGTTTGCACTGCCTTTTGATCGTCGCTGCGTTCCTC
ACGCTCTCGCTGCAACTGGTCCGTGGTGAGAGCATGCTGGCGCTGCAAGTCGCTGAGTGC
GGTGAGAAGGTCTTCGATTTGGCTGTGGAGATAACGGTCGTTGTCCGAACTTTTGTTGTT
CGCATTGTTGGAAGTCGATGTGTTCTTGACGGATGCGTTGATGTCAGAGGAAGAATCGCG
CGACAGTGATGTCGCGTCTGTTGATGTAGAGCTTAGGACAGAGGAAGAGGACGAGGAGGT
TGCGGATGACGACGGACCAGCTGCAGGCGAAGCCGCCTCCATTGAATTGACAGTAGAGGC
GATGCTGTGCTTTGATGAGCTCCGCTGCAGAAAGCTCAGGGGTCGCAGCGGCGGTGCGCT
GAGGCCCACGTTGAGGGTCAACGGTTGGTTAGGGGGCGACAATGCACTGGTCGGAGAGGC
GAGGCCAGAGGTAGAAGCGACGTCGTTGGTGGAATTGGATAAAGAGGGTACCTCGTCGAT
TGACGGCGACGGGTTAGATGCAGCTGCTGCAGCTGCTGTTATTGCCACAGGAGTGGATGA
GGAAGAAGACGAGGATGTCCAGAGACGGCCCAAGAAGCGAGAAGCTATAGTGCTGATGGT
TGAGGCGCGGTCCGCATTGCTGCTAGTGTCGGTTTGGTTGTTGATATTGGCGATCTGTGC
CTCGCGGTAGGCTTGGTCAAGCGAAGCCAGCCGGTCTCTGCTGACCACATTGGATAGACT
GAGAAAATGAAGCACAAACTCGTCTGCGTTGTAGTGGTAACAGTCCCAAAGGCCTCGCGA
GAGCAAAAGCTGGATAGCATCTTCGAGTTCTGCGCACGCCAGCAAACGGGCCTGGTTGTT
CTGCATAAGTGACAGAGCCACCCGCATAATGGTCTCAGCCGCGCCTTCGGCAAAGACTAC
ATCGTACATGCGAAACAGCATGGGCAGGGGGCACGTCACAGCGAAAAATGAGAGGAACCA
TTGTGAAACGTAAGCAGCGGGGTCTACCTGCAAATCTTCCAAATGGGACGACAATTCCGG
CAACGTGCTGCGCAGCAGTTCGCGGAATTGGTAGATTCGGACGTGCAAGCCTGCCAGATC
TGGCATGTAGGAGCTCCGCAGATCGTAGTTTTCCATGAGTCTGTAAAACGTGACGTTAGT
ATCAAAATGCGACGCAAGACCATGCAAATTATCAACATCAACATTGCCCAATTCATAACA
TCGCGATAAACAAAATTCGCTTCATCAATGAAATGACACAAACACACACTAAAAAAAGTA
ACTTACTTGACAAGTACACAGAAAGCCTCTCTGTCCGGCATGTGCATTAAAAGCGGGCCG
ACAAGGAACGCGAGCCCCTGACAGTAGCCGATGCGCGGCTCGTGCAAGCTGTAGCTCTTC
AGCACACGACCAAGCATGCGTTGTCCGTCTCCGTCGGGTTCGCGGAACATGTCCACACCG
GGGAAGCTGCGGCCGAGATCTTTGCCAATGATGCCCTCATAGGGACTGGTCGCGTCACAG
AATCGCTCGTATTGGTCGAGCAGCGCTGCGTCGCGTGTCGCACCGGTCATGCCTTGCCAC
ACAACACCACGCAACGGAGGCGGGATGCCCTTGCGAATCTTGTTAGACAGTAATGTTGGT
AGCCGGGCCGCCGTCTGGTGGTAGTCCTGGACGAGGGCCGCGTAGAATTCAAGATCGGTC
ATCGGCGGTGGTGGAAGCATCGAGTAGCGTAGTGCGGCTGGTGTAGGCCCCTGGACCATA
TCGCGGAGCTGGGCAACAGAAACCGGACGAACGCGGCGCGGGGACTGCTGCGCGCTGTCA
CGCACTTGAACCCGGATACTTTTGGGATTTGTCGCGAGCTTTGCGTTTTCTTGTTCGAGT
CGTGCAAGGAGCATAGCAGTCTGTACACAAAATGTTAGCAGGAAAGGACGCTTCCAACGA
TCGAGAAGAGACATGGTCATACATTATCAGAATTTTGCCCATTGGACTCCTCGTTTTCGG
TTTGCTGAAGCTGCTCCCAATTCACGTCCTCACTCTCCTCACTGCTGTCATCGCTGTCTG
ACTCGTTCTCGGCCACTGTGGGCATCGTGGCTCTCTGAATTCGTGCCATGGTGGGTGTGG
ACGGTCTGGCATCCTCGGCCGTTGGCCCTGTAGACGCTGCAGACGCTGTGCTGTTCGTGT
TGATACTCAGAACGGGCGGCTCGGACAGGCGGACAGTAACCAACGAGTCGTGTTCGTCCA
GCCGAGGAGAAACCGCGGTCGCGGTATGGTCCTCCGAACCGCTTTCTCTGGTCTCCATCT
CGTCTTGAAGCTCCTCGGCGGGCTTATCAGGTATTAATGGAGATGCGGGCTCATGCTGTG
TGTCGTCTGTGGAGTTTGCGTCGTCTGTGTCTTCTGAGGGTGCTGAGGTCGCGGACGCAG
GCACGTTTTGTGTGACTGTGGCATTTGCAGCTTCGTCTTCTTCGTGTCCTTCAGATTCTA
CTTTCTCCACTGCGTCTAGGGCGGCATCGGGGACGCTGTATTCGCTCGTAACGGCCACCT
CCAGGTCAAGCTTCGTTTCTGGTGTGGATTTCCGGTCCCCGGCTGCGGTGTCAGCCTCCA
TGTTGGGCATATCGACACAACCGTCGGATGTGAGGTCGTCGGTCGTCGTGTGACTTGTAT
TCAAAAGCTGCCAGAACCGCGAGTGTTCTTTTCTCGCTTATCGAGTTGCCGGTACAAAAA
TCGCGTTTGTTGGTTTAAGGGCCTTCTTCCCCCTTACCCCCCTCAAATGCCAGCGCGAGC
AGCAATGTACATCGAGGGCCAAAGGGAGAAGGGAGAGATGGCAGCGTGCGGGTTACAGGG
AGACAAGCCCCAGTGCTGCACAGAAACTCCGAACAAAAGTTGTTCTGGCCTGTCGACTTC
CGATCTGGCCAGAAAAGGCCTGGCGAGAACGATATCAACGGCGAATCGTGATTGTTCGCT
GTTGTGTTGTGACGTCTTGCGCTCAAAGTATCGTGCACCGTGTGGGCTGTGTCAGATGGG
ACACAAATCGAATAAAAAAGCACTCCGTTTGAGAGGCCTGGATAAACGCGGTGGAGGCGA
GAAGAGTATGTCGTGTGGCTTAACAAAGTCGTATTAAGGTGTCGTATGGAAAGTGGGAGG
ACGTTTAAAGGGGGAGGTTCTCTATGCGTGTTCCGCTTGAACTGAAACTGAGACGGCGGT
AAGTGACTAGACGAAGCCTCGATTACTGGCGGAATGGCGAGAAAGAAAGTGAAGACAAAG
CAATCAACAAAAGTCACAATGAGGGACACGAGAATAGAGAAGTTCGCACCGCAAGAAGGA
AAGAGCAAAGGAGGAAAACCCAAGTAAGAGAGAAAGAACTACCCCCTGGTCAGCAGGAGA
AGCGGAGGCCGGTAAACGAAGAAAATGAGATAGTCAAGATGGGGCCGGGAAGGAGCGATT
GTGAGGTTGTTGCCTCTTTCGTGTGTCCAATGGGGCGGTCGTAATGGAGCTAATAATTAC
TGTATGCAGCAAGAGCTCATTTAACGATGGAGAGTAACCGCAGAGCGGGGGCCAATAATA
GCAGGGTGGGAGGGCGAAAAGGGGTGTGTGAAGGGTCCTTTGCAGTGGTGGGAAGGGTAA
ACAGAGCAGTCAGAGGCAGAGGAAGGCGCGACCATACACAGGAATGCAGGCACCGGCCAC
CACGGAGCACTAAACTACCGCTAGCTAAGACTTCCAGGGGCCATCTCACGCGCCGATCTC
ACTCTATGCCTGCCCGGTTCATCCAAGGCCTGGCCGCAGCGGACTATCGTACACGGGTGT
TGTCCTCTGCGTCGTAGTGATCTTGTGCTGTGGTACTTTAGCCTTGCTATCCCAGCTTTT
TGGGCCGCGCTTGCCTGTCATTGGATTGCAGGCTTCCTGCCATTTCCCATATTCATGCAG
GTACAAACTAAATATGCAGGCAGCATCTGGTGGTGTCGCATCGTTCCTAGTCTTTCGTAT
AAGAGCAGGCGGCTAGAATACGGAGCTCCACTGGAAAAGAAACGGTGAAGAAACTGCAGG
AAACAACTGTCAAGCAAGCTGTTACTGGTCACCTCGCTCCTCCAGAATGCTCAGATCAAG
TGCTCTGTATTATCTGTTGCGCGTTTCTATTGTCCATAATACGGAGTACTTTCAGACGCT
ACAACGGCCGACTTAGATTGAACGGCACATTTTTGTTGGTGGCTTTCGGAAGTTCAGCCT
TCTGCTAGGAGCGGGCTGGACCCGTTGTGTTTGGCGAGCCTGGCCGGGCTACGGAGTGCC
GGGCTGTCTTGGTTCACCTTGTGGTATGACGAGGCATGCTCGGGATGGTGTCTTTTTGTG
CCTTTCCTTTTATTTCCTTACCCCTGAAGCTAGTGTAGTTGTTAGTGGCGCGTTTTGCCG
TAACGCGACTTTAGTCTCTACAGACTCCACGGGAGGCAACAGTCACCAACCGCCAACAAC
GCCGGGAGCGGGGCAATCGCCGTTGCGTCCTCCACAGGCATCAACACAAACACTTAATAC
GACGTACTAAAATAAAAAGAAACCAAATGATGTAGAGAAAAGACTCCCACGCTTTTCGTA
TACGTATACGTAGACTGCCCCAGCGAGGCCCAAAGACCATCATCGGGAGGATCGTACGGT
TTCACTGCCTCCCGGCGATCATGGCCGTAGACCCAAACTCTATTGATGCATTCCATAAAC
ATATAATTGCACGACAAAAGTGTCCAACTTGACCGAAATTATTCATTTCATACAAGGATG
GCTCCGAGACGACTCCAGACACTGAAAAACACAAGGTGGGCTGTCGTGAGATGTTGACCT
GTAATAATACTACCAAGCCTTCGTCTTTCTTCAATGGACAACAATAAACCAACTGTCCAG
ACGGAGACACAACGGCAAAACAAGAACGTACCAAAAACGTACACAAAAATATCCCATACA
ACGTCAGAAACAAGAGAGATATCACAAACACGCGCACGCACGCAGACAATTACACAAATG
CACAAGATGGCCCGCCCTACGCCATCGGTATGCCTTGCTGCGCACCGGGCGGCCCTTGCA
TCATACCCATCTGCGGGGTGCGGTGCATCGGCGGGCTGCCCTGGTTGACGCCGTGCGGTA
CTGGCGTGCTTCCCGGCCCACCCCGGTTGTTGGCAGCACCGCCAGCCTGGTTCGGCTGGC
TCGGCTGCGCGGCAAAAGCGGGCTCCCGTGTGTAGTCGATACCGGGATAGAAGCTCTGCA
GCTTGCCATAGAGTTCGCGAATGTACTTGAGCCGCTCCTCTCGGTCGCTGTTGGGGTCCT
GGTCCGTTTGCTGTGCGGCGGGATCAGCTCCGGCCGGCGGCGGTGGTGGCGGTGCCGGGC
GAAGACGGAAGTTAAGGCTGAGACTCGGCGCGCTTAGGAAGCTGGGACCCTTGGCGGCGT
TGGCCGTCATCTTCCTGTCGGCTAAGCTTGCGAGGTACGCCAAGTTGGATTGGATACGTT
TCATACATCTATGCACTGTTAGTTGTTGCTTCACATAGAGATGAGTGCTGGGGGTAAAGG
GAGAACGCACTGAATGTAATCCGCCCGCACAAGCTTTTCCTCCTCGGACACGGGCTCTGT
CGCCTCGCTGGGCTGTTCCTCAACACCGGCCTCCGCAGCGTGTTCCTTCTTCAGTGCCAC
CTGGGTACTCCGCAGCTGGATCGACTCGTAGAGGAGTTCCTGGTTGATGTTCAGGAGGAC
GGTGAACAGCTCCTTCTCGCGAGATTCGCTGCCGGGACTGAGTGGCGGGCCTTGTGCGGC
GCCAGTGCCGTTAACAACGGGGCCACCAGTGCCCGGGAACGTCGGTGTCTGGGGGGTGGA
TGCACCGGGTGGCAGGCCTGCCGAGAGCGGTGGCTGAGGGGCGTTCGGGTGTTGCGCGTT
AGGCGGACCGTGGGGGCTCGGCATCGCGTTAAAGGGCTGTTGTTGCTGCTGCTGTGGGTG
AGGTGGCTGAGGTTGATGCATCTGTTGAGGGTGGGGAGACTGGTGCGGCGGCATCTGCTG
GTGTTGTAATTGTTTTGGGGACGGAGTCGGCATGTGTTGCTGGGATGGTGTCGGAGGTTG
CTGTGGTGGTTGTTGTTGTTGCGGACTTTGGACATGTTGAGGGTGCTGAGGAGGCTGCAT
ATGTTGAGGATGTTGGGGGTGCTGTTGAGGATGCTGATGAGGATGCTGAAGTTGTTGATG
CTGCTGCTGTTGTTGCTGCTTGTGTTGCTGCTGCATTTGCTGTTGCATCTGGATCTGGTG
TTGCTGCTGCTGTTGGATCTGCTGCTGCTGCGACATGGGCATGCCGGACAGAGGGCTGCC
CTGTTGCATGGGATTGAATGGCCGCTGCGGTGTGCCCATGCCACCGGGACCTTGCTGCGG
AGGCTGCATACGTTGTTGTTGTTGCTGTTGTTGCTGCTGCATAAACACCTGCTGTTGCTG
AGGCGTCATCGGGAACCCAGGCATCTGACCCGCGACGGCCATCATGTTAAAGTTCGGCGG
CATCTGCGGCTGGCCGGCGCTGGCGGGCATCCCTACGCCGTACGGCGAGCCGGTAAATGG
AGCTTGATATCCCACTGCAAAAACGTTAGAAAGATGGGGCAGGACAAGCTACCACGCGGG
GAGCCTATCGTCAACTCACTTTGCCCATTTACTCCCATTTGCGGCATGCCGGGGCTTGGC
ATCATGCCGCCGGGTCCCGGCGTGCCCATCATATTCGGATTGCCGCCGCCTTGCATAAAT
GGCGACTGGCCGCCCGGCATGCCAAACTGCTGGGCGTACATCATCTGCTGTTGCGGCTGC
TGCCCCGGCATGGAGCCAGGCGGCATCTGCTGCTGTGGTGACGGCTGCTGGCCCGGTTGC
TGCATCTGTTGTGGAGGGGGCGTGTTAAAGGCGGCCGGCCCGCCCTGGTTGGGAAAGCCG
TACGGTGGTTGGTACATGGCTGTTGATCTAAAAGGAGTTAAGGGTTAAGGAGATATGAGT
CGACGGAAGACGGCAAAATTGGTGAGATACGAAATGCGAGAGGTGCACGACGTGACAAGC
GAACGGGTGTGGGTCGTTCGAAAACCCGTAGAAAGACAGAAAGATCCTAGGTCGTCGGCA
GATGTGAATAAGCCAGAGGGGCAGCGCGGGTGGTGTGTCGTCGACAGGCTAATGCGAGAT
GCGCTGATGCGGGTAGTCGATCGGAGTTTTGCAGCCTGAGAAAGCTGGGTGTCGGTACCA
AGAAGCGCGAAGCGCGTAAGCAATGGTAGATGGGGATTGGGAGCCTCGAGGGTCAGGTGA
CAATGACAGGCTAAGCAGGTGACAGGGCGCCAGGCCACGAGATGGGGAACGGGGTGATGG
GTGATGGGGTGATGGGGGTGGTGTGGAAGGGAGGATGTGGACACGAGAAATGTAAGAGAC
CCTTGGATCCAGGAGTATGGTGCGAGAGAAGGTGGGATGGATGACGGCCGCGGGCGAGGA
AGGAAGGAGAGACAGGCGCGAAACGGGAAGGAGAGATGGGAGGCTTGCGTGAACGAGAGA
CAAGAGCGATTGTGGACGTTGAATGCGAAAGCGAAAAACGCGTCCCACAACAGCGCAGGC
AGGTACGGAGCACAGGCGACTAGGAAGGAGCGAGGCAAAAAGAAGGGAAACAAGAAAAAA
AAATATGCGCGGAAAAGAGACAGGGCTTAATGCCGGTGCAGCGCGCGGGGATGGGGTTAG
AAGGCTCTCTTGGTGTGGAGGTTGTCGTGGTGGCAGGAGAGAGACACGAATTGGCAAGTG
CGAACGAGGGAGAGGCAGCGAAGCAGAGGCGTACTAGCGCTGGCTGGGCTGGATGAATTT
TCGCGCGCAGGCAGCCCTTTTTTCCGTCGCCGCATTGACTGTTCGCATGGAGGGCGCCAG
CGAATCAGAGGGCAGGCGCAAGAGGCAGGAGATGGGATGAGAGCCAATTGCAAGCGTGAC
AAAAGTGGAGCTGCTCCGAACTCCAAACGGCAAGTACATTGTAACACCGACGAACCAAAA
TAACGAGCAAGATCAGTTGTTGTCCAGCGTCGTTTTGTGCATCAGTTTAGTCTCTCTTGA
TATTAAGTCATACACACTACTTCTTACTGTTATCTGCTCATTACAACGTACTCTCCCTGC
ACATATTTTTACCGCATTTTCTTTCTATCCCTCACGACTGGTACGTCGTGCCGTACTTGG
ACACTCCGGCCACGACGTCCAAAAAAATCTGCGCAATGACAGAGTCAGTCTTGGGCGAGG
GGTGCAACTCGTCGTAAAACATGTAGTTATCGATTACGCCCGCGGCGTCCGTGCAGTTCT
GCGAGCTGGTGGGCTCGCAGTGGTGGAAGTAGCCGGTGCTGTTGGCGGGCGCCTGCAAGA
ATTCGGACGGGTTGTTGTAAATGTCGGTCAGGAGCTGGTGGGTGTTGTAGATGGACACGG
AGGCGCCGAGCCAGCGGCGGCGCACGAGAGCGTGGAAGGGCACACCGTAGTCGAAAATGG
TGTTGATATTGACGGTGTACTCCAGGATCTTGTTGGCATACTCGGTCTCGTTATACAGAG
TCTTGTTGCCCCAGTACTGGTTGTCGCCTGCGCCGCCGGCACTCTGGGGGCGGTACATGG
GTACGAGCTGCAGCGGTGCGAGGTTGAAGAGGACGATGCGGCGGCCGCCGGCGGCATAGA
TGCTGTCGAGCACGGAAAAGACGCAGTCCACATAGGTAGTAATGTTGGTGCCAGCCGTCT
GCGCGTCGTTCAAAAAGGCACCAAAGCCGATGTCGTTGGTGCCGATCCACAGGGCGTACA
CAGTGTTGTCGGCGGTGCGGTTCTGGTACAGCGAGTGGCTGCCGGCAGTGTCCGCCCGGA
ACGAGGGAATCTCGTCTTCAAGGACAGAAGGGAAGGGGCGGTTGATGGACGAGAAGTAGC
GGGGGGTGATCTCGTTGGAGCAGACGGCGCCGCTGACAGCGTAGTCAAAGAAGGCGAGGC
TGGGTAGACTCTGCTGGACATACTGGCCCCATGTCAGGCCGCCGCTGGCCGTGACATTGA
TCTGCGTGGGAAGAGTGCCGGGGGGCGGCGGCTTGCCTTGGTGTGCGCCGTAATAGTTGA
GGCGGCCGTCGTCCGAGTAGCTGTCACCAAACGCGACGAGATTCTCGAATGAGTTGCAGG
CAGCGGAAATAAGGCCACTGCTTGCGGCCGCCGCAAGCAAACTCTGACGGATCCGCATGT
TGGCTTGCGTGGCGAGAGGTGTGTGAGAGAGCTATGGGAAAGTAAAAAGGAGAACGGGGA
CAGGGCAGAAAGGCCAGGATATATATGAGGATGTGGAAGGGAAGAGAGTAGAGACGAGAC
CAATGGAGAAAAGGAAATGAGGAAAAAAAGTAAACAACCAGAGAAACCGTCACAGAGGAT
GCCAAGAGTGTCAACACGGGACGATGCCCATATTTATAACCCGGCACACGGGTTACTGCT
CGTGTATATTAGATGATTATGGAGGGCTACTCTTTGCCTGGAAAGCTTCACAGAACCTGT
GCATTCAACCGGACTGGGTTCCTCACTCATTGCATCGGTTGGGAATGGTCTCACGGGAAT
AGCGGATGAGAGTGAGGAGAAACAAGAACACAGACGAAAGTTACAAATGCAAATGGACAG
AAAGCACAGACTACAACGGCTCTGCTGTAGCGGACTTGGTCGCAAGCCGTAGTTGGACAA
GCAGCTGCCGAGATCGACGGCAGGCGGCTCGTACGCGCAGGAGCAAGATGGGGTAAGCCA
AGACAGGCGCAAGACGCAAAATACAAGCAGCGCCAGGCTATTCCAGGCTTTGGGGAGAAG
AGCCCGGGAACTTGCAGATATCCAACGTCCCTCTCGCTTCGAGATCCGTCCAGCTGTCAT
TGTATGTAGCTGCACGGTTGGCAGCTCGCACACAAGTGTAACAGAGGCTCAGAGAAGACG
CGAAGATTGAAAACCCGATGTCCGTTTGGACACGGGCAGAATGCGGGGAAATAACAGCGC
AATGTTGATGTTGACGGAAGGGCGGGGATCAGATAGTGCCGTCAAGGATGCATGCTGGTG
TTGTCTGGGATGAAGGTGTGAGCTACGCCGAATCTTGAAAAAGCTTGTGAGGGCGAGCGA
GGGCCTGTCAAAGCTGCGAAAACCCACGAGGCCCCCAGATCAGGCGGCGTCTGCTTTGTG
ATTTTCGGAAAGCGGTTTGCAACATTAGCCGTCGACTTCCACGTCCGATATTATGCGAGG
CACAGGTGCACAGTCCCCACCGTGACAGTACGCGAACCACAATACTATGTCAACAATTGG
AGCCACCGCTTGACTGCTTGAAAGCTCGCGTAGTATCGACCAAAAGGAACGGTAAACGGG
ACGGCAAGCCGTTAAACAGCGGTAAACGGACATCTTCACCAAGGCCTCCGTCCAAGACGC
GACCCAAGGTGCCAAATACAGGCGTTGCCTGCGTTGTTCTTCTCTTGTTTCTTCTTTGCT
GTGGTGTTCCCCTCTTCCCCTTGTCTTGTTATGCTCGACGATCGTCGCCGTTAGCGCAAT
CTCCTCACCGGATATCAGCCTGAATTGCTGAACAGAGCTGCCGCCCGCCCGACTGTCACG
GTTACACTGCAGCAGGCCTGGACCGTGCTGTTTGAACCAGATCGTGAATTCGACAATCCA
GGGTGATCCCCGCTGCTCTCCAAACGTCTGGCTGTCGCCTCGATAGGGCTTCGATAACTA
ACAAACGCCTAGCCGGTAGTTCCATCGAGAAAGCGGGCACGTCAGGCCGACGATTGACAG
AAGCTGTGAAGTCGGAACTTGTACGACACAAGTAGCAAGCTGTTGTGCTATTGCGCTAGT
GTCATATTGTGCTTGTATCTGAAGGTGGGCTTAAGCGTTGGCATCTTGACAGCCTGTCTG
GGTTTGGAGATTGTGTGAGTTGTTTTGTTTAGTCCAAAACAAGCTTATCCACAGTACGGA
ATAAGGAATACCTGACAGGAAGTGGCCGACCCCAGTCGTTCCTTCCTTTCCCGCTGCTGC
CCCTGAGCAATTGGCGAATGACGTCGCGGCAGGCAAGTGCGATAAGATAGGGCGACAAAG
AGGGCAAGAGCAGAGTCATAGGCTCTCTAGACGTGCGCCAGGAACGAGCCCCCGCTATCG
GCGGGCTTTGACAGCCAAAACGACCATCCACGATGACTGGTTTTTTTGCAAACTTTTGGT
TGAGTGACTCAAACGACACAACAGACGACGCACCAGACGAGCAAAGACTCATCGTGGTCG
CTACAAGAGCAAACCGCAACTTAGTGAAGCTTGTATATAATCCGAAAACAAATCCGGAGA
ACTCAGGCTGAGAGAATTCCCGATTGACCGACAGCTATAGTCTCCTCACACATCTCTACG
GCTTTACACCTTAAAATCCTCCACATCACCCACCATGTCGCCGGCCTTCAACCTCCAGAC
GTGCGCGCGGCCAAACATCCTGGCCCTCGAGCCGTACCGCTGCGCAAGAGAGTGAGTCCC
GAACCCTTTTGGCCCTTCTACAACCAGTCTTGGTCTTCTTCTGACTCGATTTTCAGCGAC
TACAAAGACGACGGCTCCAACGTGCTGCTCGATGCCAACGAGAACGCCTATGGACCACCA
ATTGGCGCCGGCTCCGCCTCCTCGAACCTCGCCGCCGAGGCCGAGGCGAGCGGCCTCGAC
CTGCTCGGCCTCCACCGCTACCCCGACCCCCACCAGGCCGACCTGAAGCAGCAGTTGTGC
ACGCTGCGCAACACCCACGCCCACACGGCCAAGACGCTGACGCCCGAGAACCTGTTTGTC
GGCGTCGGCAGCGACGAGGCCATTGACGCGCTGCTACGTTGCTTCTGCATACCCGGTCGC
GACCGCATCCTGGTGTGCCCGCCGACGTACGGCATGTACAGCGTCTCGGCGCAGGTCAAC
GATCTAGGTCTCGTCAAGGTGCCGCTGACACCCGCGCCCGCGTTCAGCGTTGACGTCCCT
GCCGTGCTTGCAGCGCTCACGGCGTCCGTCGAGGAGAAGGACTACGATGTCAAGGTGGTG
TACCTGTGTTCGCCCGGCAACCCCACAGGCAGCGCGCTGCGCAAGGAGGACATTGCCGCC
GTGCTGGCCCACCCGACGTGGAACGGCATCGTCGTGGTCGACGAGGCGTACGTCGACTTT
GTTGCCGACCAGCACAGCGCGTCGCTCGCCGAGTGGGTGCTCGAGTGGCCCAACCTGGTC
GTCATGCAGACGCTGTCCAAGGCCTTTGGCATGGCCGGCATCCGGCTCGGTGCTGCGTTC
TGCGCGCCGCCCGTCGCCCGCCTGCTCAACGCCTTGAAGGCACCCTACAACATTGCCAGC
CCCACGAGCGCGCTTGCCCGCACCGTGCTGGCCGCCGACGGACTGGCCGCTATGGACGCC
AACCGCGCGAAGCTGGTGGCCCAGCGCGACCGTCTGGTGGCTGCGCTCCCGCAGATTCCG
GGTGTCGGCCGGCTCCGCGGCGGCACCGACAGCAACTTTTTGCTGTACGAGATGCTCAAC
AAGCAGGGCGAGCCCGACAACACGACGGCGCTCGCCGTGTACACGAAGCTGGCCGAGCAG
CGCGGCGTGGTCGTGCGGTTCCGCGGCAAGGAGCACGGCTGCCTGGGCTGCCTGCGGATT
ACTGTTGGCACCGAAGACGAGGTGACAAGATTCCTGGAGGCACTCAAGACGACGCTGGCG
GAGGTGAGAGTGTAAGAGAAGCCAATATAGATTTGAATTTCTGCAAGCGTTTTAAATTAA
AATACAATATACATTTATTTCTTTATTTTATTATCGTTGCAATTTCTTTTTTTTCAGTTT
TGATTTTAAATTATTTTGAATTACTCTGAATTATTTTGGTTGTTTCATTTCGCTCTGACT
TCCGCGATTTTTTTTATTTCCATTATTCATGTACATTTACTTGCACCCTTACGATGCCCT
CTTAATAGCTCTTTGGCAGACCAAGGGCCTTTTCGGCGACGAAGTTGCGAATCATCTCGC
GCGACACTGGCGCCAGCCGCGGCACCAGACTCTCCCGCAGGTACCGCTCGACATGGAACG
CCCGCGCATAGCCCATGCCGCCCATGGCCAGGACGGACCGCTCGCACGCCTGGAACGCCG
CCTCGGCCGCCAGGTACTTGGCCATGTTGCACGCCACGCCCAGGTGCGCCGGCAGCTTGC
CCTCGCCTTGGGCCTTGTACACGTCGTACTGCGCCGCCGCGTTGTACACGACCAGCTTGG
CCGCCTCCAGCGACATCCACGCCTCGGCCAGCGGGTGCGCCACGCCCTGGTACGCGCCCA
CCGGCTTGCCAAACACCACGCGCTCGCCCACGTAGGCCACCGCCCGCCGCAGCGCCGCGT
ACCCGAGCCCCAGCGCCTCGCCGCCAATCAGGCACCGCTCGGCATTGAGCCCATGCAGCA
CGATGCGGAAGCCCTGGCCCTCGGCGCCCACCAGCGCGCCCGCGCCGTCCTCGACTTCGT
AGTTGTCAAAGAAGACCTCGTTGGCGTCGACGGCGCGGCCGCCCATCTTGGGAATCGGCT
GCAGCGACAGGCCCGGCTTCGTCGCGTCGAGCGGGATGCAGAGCAGCGTCAGCTCGCCGT
CGATCTTGTCCGTGTCGCCCTGGCCCGTGCGCGCCAGCAGCACCATGCGGTCGGCCACCT
GCGCCGACGAGATCCAGATTTTCTGGCCCGTGATGCGGTACGCAAAGCGGCCGTCCGGCT
TCTCGACGCGCTCAGCCCGCGTGCGCAGCTTGCGCGTGTCCAGGCCGGCGTCCGGCTCCG
TCACGCCGAAGCACGTGCGCCACTCGCCCGAAATGATCTTGGGCAGCCAGGCGGCGCGCT
GCGCAGGCGTGCCAAAGCGCGACAGCGGCTGGGTCGCATAGACGTTGGCGTGGATGGACT
GGGCACCCGCGAACCCGGCGCCCGACTCGGCAATGGTCTGCAGCATGGTCACGGCTTCGG
ACAGGCCCAGGCCGGCGCCGCCGAGCTCTTCGGGCAGCGCGGTGCCAATGTAGCCGGCGT
CGGCAATGGCCTTGTGGAAGTCGCGCGGGTAGGTGCCGGTATCGTCTCGCTCGGCCCAGT
ATTCCTGGCAGGTCAGTACACATCACGTTCCTTTTGTTTTAGGCATGTATTATGACAAAG
CTCCAACATACATCGGGAAAGTCGGCGCAGACGCGGAAGACGGCCTCGCGCACTTGGCGT
TGGGTCTCGGACAGGCAGCTGGCGTCCATGAGACTCAGTCGGGGGTCGGAGGCAGCACTG
CCGCCTGCCGCGGCCATGGTTCGACGACCAGAGACCGTCCATGCCGGTGAGACAGCTCTT
CGTAGTGGCCGACACAACCGGACAGAGGCCGGCCGGAAAGCCACACTTCGGCCGACAGCG
CAAACGGGAAATTGTTTGAGAAACGACATGGCGGCGGAGGGAGGCAGAACAAGCACGAGG
ATGTGCCGCAATCGTTGTCAATGGAGACAAGATTGGACGACCTTTGCGAAACAAATAAAG
AAGAGGACGAGCTCTGGCTCGAGTCGGCGTTTTGCTCCGATGTCGTCTCGTGGTCGTGAG
GGGGGCATTTAAACAGAACACACAGCCTCGGCGACTAAGACCAGCGAGCCCAAAATGGGC
GTGTAAGACGACTGGATTACCCCTAACAAGTGCAGGGCGGACCAGGCCGCGGCACAGCGC
TATGCATCGCTAAACCCCTTGTACGTCCCCTAAGACAGGTGCAGCCGTGTCGCTTTTCGG
GGAACATACCGAATCCTTTTATTCCCACGCGTGCTCTTCTCCGCACTTTTTTGATATAGC
CGACTGCGAACGTATTCTCCCCCAATATGGCAAGTGATATATGACGGACGCCGTCTTCGT
CCATCATGAATAATTTTTGAGATTGACGCTGTTTCGTATTTGTTCTAGAGTCTATCTATT
TGCATCCTGGCTGACGAATCTGTTATTCTGTGATGTCGTTCACACGTTTTCTAAAACCCA
AATCTAAAAATGGCACGCGGCAGTACTGCTTTTGTTTGTGAAGCAAAGACGTCTGCCTGA
CGCGCCCCAATGTTTCCCAACTCCTTGCTGGTGAAGACAATACGCAAAAGGGAGAGCGGC
GAAAAGAAATGCAACGAACAATAAAAGACAAGACGACAAGCGGTCGGACAACATGCAGGC
CCGAAACAGCTACGCCATGCCAAAGGCAAACAAGGCACCGGCCATGCTGACAACCGTCCA
CCGCAGGTCGATGTGCGACATACCCCGCGGGCTCGCGTTTTTGGTTTTGGTTCCTGAGGG
CGAAGGCGCCGGCGCCGTTGGCGTGGGTGATGTCGGGGGGGTTTGGTCTATGTCCAGCAC
CTTGTTGAGCCCCAGGAGGCCCTGCACCGTCTCGAGCGCACACATCTCTTGACCCAGGCC
CACGCTGCCGTCGAACCCGCCCACGTACCACTTCTGGCCGCATGTTGTGCCGTTTTGCGT
CGGCGCACCGTCAATGTTTGCGCCCGTGCAGGCCTTGCCGGCAGCCGCGGCCGAGGCGCG
CATGTAGTCGGTCACGTTGGGCGCCAGAGACGGCAGCACCTGGACGGCCGAGTACATGAA
GCGGGACAGGAATCCCTTGAAGGTCTTCATGTCCTTGGTACATGTGCCGACGCCCTCGCA
GGCGTGCTCCCACATGATGTTGGTTGCGTTCTTGTTGGGCGAGAAGAAATGACGGGCCGC
GTCCAGCAGGCCCTCGGCGCGCTTCGTCCACACGGCGTCACCCGTATGATTGGCCAGCAC
CGCGGCGCCGTAGAGGAAAATGCCGTTTTGGTACGAGAAGCTGAGCGGGTTGATCTGCGT
GCAGTTCGTGGCCGAGTCGGTGCCGTCATACACGTTGTAGTCCTTGTCGATGATGCCGAC
GGCGTCCGTCCAGTCCCACACCTTTTGGGCCCAGTCGACGTACGTCTTGTTGCCAGTGAG
CAGCGCTAGGCGTGCGGAGATGAGGAAGAAGCCGCCGTTGCTCGCTGAGTTCTTGTAGTT
CAAGCCGTTGAAGTTGTCCGCGTAAATCTGCCACGTGAAGCCGCCCGCACATTTGGTCGT
GTTCCAGCGCACGACCATGTCGTTCCACACATTGATGCCCAGGTCCAGCCAGCTGGGCAC
GCCCTTGGGCGTCAACGCTGCGGGCTGCGTAACGTTGTGCTCCGCAGCAGTGAGCACAGT
GAATCCCCAAAAGGCCTGGTCGTCGTTGCCCTCGTCGAGTTCGTGGGCCGGCACGATAAA
GTTGTGGGCGGGGCCGGTGTTTTGCAAGATGGCCGTCGCAACAATGTCGTCGTAAGTGGT
GTCGTTGGTGTAGTACGAGTAGTCCAGCATCGCACCCATCAATGCACCGGCTTCCCACCA
GTAGTATGGGTCTGGCAAGTCGGCAAAACTCTGGGAGGCGGAAGAGTATGTTAGCACGCG
GTAACTTTACTTTGACTTTCGATCTGAGCTGCATCCCCATACTGGGTTTTGGGGGGGAAG
GGGGGGGGGGGCGAGAGAGAGATCACGTACCGATGCATTGCCAGAGTAGTACGACATGGC
GCCCTTGGCCAGGGTGTTGGCAACCCCAATGATGGAATCTGGAGAGGTTGTTAGTAACTT
GCAGATGATGTACGACGTAGCACAGAGCCACTTTGGAGGCAGTGACGAAGGTACACTGTC
GTCCTCGTCGGCCAGACGGGCCGGGGAGACGTACCGGTTTTGTTAACGGAAAGATCTGCC
GGTGCAACGGCGTCGGCAGCCGCCACGACAGCAGCCAAAAAGGCCGCCTTGACCAACAAC
ATGATTGCTGTGCTATGTTTTAAAGCGCTTGAAGAGGATGCAGAACCAAGAAAAATTAAG
ACAAATGCCGATGGCGACAGTGGAGGGAGACGAGAAAGCTGGTCAGAGAAACCTGGAGGA
ATGCCGAAAGACGGGCAGTGGCTGCGGTGTGTTGCCGTTTCGGGGGCCACGACGGTCCAA
TTGTCGTTTCTATTCGCCGAGTATGGTCAATGACCAAAGACAAGCGAGAAACATCAAAGA
CGAGTAACAAAGATTGAGAGGCAAAGAAAACAAGATTATCGTAATCAGCAAAATGGCTGT
TTGTTGTCCAAAGATAAAGGGAATAAACAAGATCCACCAGGGAGAAGGAAGAAAGTAAGA
AAAGGAATAAGAAAGCGATGAGAAGAAAAGAAGTGGAAATGAAGATGAGAAAAGCAATAC
ACAAAACCAGAAAGCAACAAGCTGTTCTTGTTCCAAGAAGTGACAGTGCCAGAAAAGAAG
GAAATGGGGGAACGAGGGACGAGGAAAACCCAAAGGAATGGAATACGAGAAAATGACCCC
AAAACAGACTAGGGGCGTAGCTTCCTTCGTATGCGCCGTGAGGTGAGCAAGTGGGACTGG
TGGACGGACAACGGAGGAACGAGCGACCCAGAAGCGGCTGAACAGAGAGTGACAAAGAAG
GAAGGAAAGAAAACGATAAGACGGCGGCGAGAAAAACAAACGGGAAAGAGCCAACAGACC
CGGAAGTTAAAAATGATGGGAGGGAAGGCACGACGTGCAAAGCAAACCGCCCTTGCAAGG
GAGCGACCAAATATAGATGCTGAACAAAGAGGACGACAAAACACAAAAGATTGGACAATG
GGCGCTGGGCCGCTCAGGCACCGATGCGCAAAAATGCATCCAAATCTCGAACCAACGGAG
CTGGCGTTCCTGGCCTGCAACGCTGCGGTGACATTGTTCCCGCTTTTTGCTTGGTATTGA
GGAATGTGTTGAAGCCACTCCGTACGGCCCATACTGACTCTGTACACGAAAAGGAAAGAG
CTACCGGCGCGTGGCGAGGCTGACATTTAGGGCATTTTAGAGCAAGCGCGCCTTGGCACG
CTTATTATCGGGGACCTTTTTGGTAACTTCGGGCCAATGTACTTTTTTTCGTATCTTTTA
TTCTTTCTTTTTTGGCGCCGTCGAGGTCTGTTTTCAGGTCTAACCAGTGGCGATCGCTAG
GGCGATGCCAAAGGCGAGGAAGAAAAGATGGCAGTTTCACGTAGTTCACAACTAGACGTC
TGCCAGAGTGTTCGATCGAATTCGGTCACTCTTGCCGGCGCAGAACGGCAGATCAGATAT
GCGCGTTTCGCCGTCTTTTTGGTGCTTTCGATGTATTCGTGTTGTTTCGATTTCCTCTGT
TGTTTCACGTTCCACGAACCATGCACCAATCAAGGCCTCGCCGTACCACAGAGTGGGTTG
GTCGAGAGAACGGCCCTACCAGTGGGGCCTTGAAATCCGGTCAAGTCAAACTACCACTCC
CAACTATTTTGGTCAACGGCGAATCGCTGACAAAAGCACTCGAAGTCCGCTGTCCTCCCA
TATCTCGGCGATGGACAACACAGCATACAGAAGACTGGACAATCCGTTTTACACGTGGCT
AAGACATGACGAAGGGTAAGGTAGCAGGTACAGATATGAAGCAGAGAGCGGGCTATTCAA
TGCCCGTTTTCTGGTTGGCCTAATGCAAGAATACGAGAACACACAGACACTGCTCAGGGG
CCTGCATGTCTGACGATACAAGCAACCCCATCACAACAGAAGTACGCAATACCGTCGTAC
AGAAAGGTCCAATGCTGCAAAGCTCGTATGTTGGCCATTGCTGTGTATGTCGTACTTTCT
GTCGCCATGGTGTGGCTGTCTATTGAAATTAGTACCATATTTTGATGGTCTTGGCTGTTG
GACGTGCTGTGACCAACTCGAGAGAAAACGAGAAAACCGAGTTGTTGGCTGCTGGTCTAG
TGCGTTTTCGGAAAACTGTCAACGGTTCCTGACAGGGGTTTGGGACTACGGCTGATAGGC
TGAGGCTGCATGTTCAAAGATAAGATGAAACGAAACAATGCAACAGTGCGACGATGGTGC
GAAGAGCCAGGGTCAGAACGCGAGAAGGCATCACTCAGCGTACGGGCTTCTGAACACATT
GTGATAGGAAACTCATAAAGAGACAAAAGACAAAGAGAAAATGAGACACGCTGCAACTGC
TATGGAAAGGGTAGAAAAGGTACATCGGACGAGGCAAGGAAGGAAGAAAGCTGCGATATG
TCCAACGCGAAAAGCAAGCGAGATGGCATGTGTGGAATACAATTAGGCTCGGCTCTCGAC
TCCTGACTTTACTTTCTGCCCCAGTTCTGCGCTCTGCGAGTTGAAGTCTTGCACACGCCG
ATGTGGCTAACCTGGAGCTCGATTGACAATATGGGCACAGACGGTCACGATCAACGCTGT
GCCACGAGACATATGGAGGGACCACACTCCCCCGATACTGCCAGTTATCCGGCCGGGTCA
GAGCTCAGAGCTCCGGAGGTGAGCTTGGCCGATATTCTTCCAAGCTAAAACGGAAGCTGT
CGTCCCGGCTCGGTAACAACCGTCTGACCGATCTTATGCTCCGTCTGGTTATGCATCCGG
ACTCAAATTTCTTTTCGTTCTTGTTTTCCTAGGTCCGCATCTCTTATTCGATACGTTATG
AGAAAAGCCGATTTGTGTGCATCGATACATATTAGTTAGGAGTGCCTCAACCTCTATCAA
GTACCAACGGCTGGATCCTGCAGCTTTTGTCTGCAGCGAATGTATCCTCCTAGAGGCGTG
AACTTTAAGTGCAGGATGGTCAATGTGTGACGACGATGACCAACGTCGCCTCCATTGTCC
AATATATTGCTGATGGGCTCGCATAGCATGCACTCTTGGGGTGCTCCTAGTATCGTGCGG
TCGCTGTCTATATTTTTCCACATGTGCCAACGGTTCGCTACAGCTGTTCCCCACGGTCCT
AGACATGGATGGCTTTGCCCCTCAATGACCTCGGCGTTCAGCTCTTTGATATTGCATGTT
CTAGACTGGCAATTGCTCCTAGCATGATTAACAGCAGATCAGAGTCCCCCAAATTTTGCC
CCCTCCCGCGTTACACCGACCAATTGTGAACCCTCCGCGTCCCCGAGGCGCTTTTTGTAT
TGACCTTTGTGTCTTTCTCCATTTCCCAATCTCGACTGTTGTTCGTCAGCCTTTCCCCTC
TCCGCAAACCTCTGAAATATTGAACACTCGGTTTATTTCGGTAGTTTGTTTACATATTAA
TACTCCATACGCCATATCACGGAACACGCCATCAAATCCAAATAGATCCCTTGCCTTCTC
TTTCTGAAGAGAATTGCAATCCCCGGTCTTCTTGACTTTCGCACCACATCTCCAAGCTCT
AGCTAGAACCTTGAACAGCACCTGCCAACCCTGTCACCACCCACCACCCCCGACCGTCAC
CATGTCTTCGTTCCCCAAGCTCATCCCTGCTTTTACGGCTAGAGTAGGTTACTCTCCCGT
ACAAACTCACACATCTGCTGGTGACCGTCACTGACTCTCACGCACCACCTACCCAGGTCC
CCATCCGCCCTGCAGACGCCGTCGGCTCCAGCAAGGGCGGCCTCAACATCGTCCGCGTCG
TCTCCATTGACGAGGGCCACGGCGGCTCCCTCGTGTCCGAGCCGGGCTACCCCGTCGCGG
TGGACGCCCAGTTCGTCCACGGCGCCGACTACATCCGCCCCGAGGACGACGGCAAGCGCC
TGCGCCTCAACGTCAATTCTGTCCTGAGGCAGAAGGGCAGCGACGACGCCCTGCTCAACT
ACAACTACACCGGCCTCATCGAGCTCACCGACGAGATCGGCAAGGTGCTGTCGGGCGCGC
CGGACGCGGCGTCGACGCCCCAGGGCAAGGTGTTCACGCAGGTCAACTTTGAGTCGGGCC
ACCCGTCGCTCAAGGTGCTAGGGACCAAAGTGTACGTGGCGGCGGGCCGCTTCATTGTCG
AGGCTGGCCAGCCTGTGATTGTCGAGTACAAGATCAGCGAGGTGTCCGTGTGAATGCGGC
GTCTGTCAACTTGCATGCAGTCTGGTACAAATCATCAGTAACAACAAGGCAAACAAAGTA
AACAAATCGAAACACAACGAACAAGACAAGCAACCATAAGTGTAGAAACCAAGAGAGTTG
TAAAATGGGCAGGGGCGGGACCAAAATAAGAAAAACAGAACAATGTTTCTTTCTATGAAG
AAGATAAAAAAAAAATGTGCCATTTATATGTAAGCGTTGCCATCAGCATTCGGGATGGCT
ACACCGCCGCACAGTCCAACAACGCGATACCACTGCAACTTGATAGGATCCTGCGTCATC
AACCAACATCAGCGCCAACCGCCTGCTTGGACGAGCTCAACTGTCCAACGGCCATCACAT
GTGCCTGGCAGCATGCACAAAACAAAACGCCGCAAAATATGCCAAAACATAATCCACAGA
TAACTCGACCAGTACCATCGTTGGTAAACACCAGGAGTGTTTTTCTTTGTCTTGAGAGGT
CACCTCCTTGGACGTCACATTGTAACACCGCTCAACTGCAGTAGCCGTTCGCCGACCTGT
ACGTTGGCAAACTCGTAGGCCTTGGAGCCTTGTGGGAAGGTGCCGTTGGCTGCCCAGAGG
TCGATCAGCGGCTGCATCGGCTCCAGCTCGTGCGGCTTGAGCATGTCGAGCGCCGTCGCC
GTCAGCACAAAGTGGCTGAAGCAGCTGTTGAGCTGCTTCTCGAGATTGAGGTGGTAAAAG
GGGTCGACAAAGTGCGCCCAGTACAGGTGCGCGTAGACACGGAACATTTGCCGGAAAATG
GTCTGGCAAACATCGATAAAGTTCTCGGGGAACCCGCTGCGTTTGCCGACCCAGTCGCGC
TGCGGGTCGCCGCCGCCGAGACCGCCGCTCGACGAAGACGAGACGAGGCCGGACAGCTGG
GCCGGGGTGCCGTTGTTGCCGCTGCCCGTGGACAGGACCGGGTTGACCGCGAACGAGACG
CCCGAGGCTTCGGTGGGGAAGATTTTGGTGTCGTCAATCTTGCCCGAGATCCAGCGCTGC
ATGAGAGTCATGTACTCGTAGGCGGGCAGCTCGACGGGCTCTCGTCGGGCGTTGAGCCAG
GTAAACGAGTGGTTCGTGCCGGCGGACATGCGCGGGCACGTTGTCGGGTTGCAGATGGAC
TGGCCGTCGTCTTCCTTTTCGTGCAGCACCCGCACAAAGTTCCACAGGTTTCTGTAATGC
TCGACGACTGGATATGTTAGGATGGGAAGGGGAAGGAGCCGTTCAAATGGGGCAGAAATA
ATAGATGATCCAAACACTTACTCTGGTGTGCGATCCACTCGCCCTGCTCGACTGTCTTGG
GCCGGGCACTCAAGGTCATAAAGTTACCCTTGACGATGTGCTTTGCGTACGACGGGTTGA
GCCACAGCGGCAGCGGCCGCGGCAGGTGGTACGAGGTAAGCACCTCATCAGCCGTGGGAA
GGATGGGGCGCAGCCCGCCGGACTCGTCCATGCCGATGGTCTGTGCGAGGGACGGCGAAT
TGGGCAGCGGTGGCAGTTTGGCCAGGCTCGAAGCAGTCTGGCTTCCGGGGAGCGGCGGCA
GTTCACCGCCTGCAGAACCACCGACGCCGACACCGATGCCGGACAGGTTCGACGAAGAGG
TGGCAGTGCCAATATTGCCGTTGCTGTTTTGGGACTGGTTTTGGCTCTGGAGGAGGTTGC
CGGTGCTGCCACTAGTGGGTAGGCCGCCAGCGGAGGCGGAGGATGGGACGCCGGAGGTGG
GCGTCAGGGGTTGGCTGGAGGTGGACGAGGTTGGGCTCTTGTTGCCCGTGTTGGCTGTTC
GTGCTGATGCGCCGCGAAAGCGGGCGTTTCTGGAGGCGTGTTAGTGAGGGCGGGGGAAAA
CTGTATAGGAAACGGATGCCGTGATGGATGCAGGTTGAGTGAACGATGGAACAGAAAACG
ATGAATGGTAACGAAGAATGGTGAATGTTGTGCTGGGGCCAGGCTGACGATCTGCCAACA
AGCAACCGTTATAATATAGGACGAATAAGACGAACGTGCGCACGGCAGCCGTCCCCTCGT
TACTGCATCGTCCGACAGCCGCTGGCCAAGTGCTATGTCCATCCAATAACGGCCAATGGC
CCTTTACGCCCTGAACTCGTGAAATGACATCCGTCATGCGAAACGCGTTTTCCTCGGGGC
TGCTTGGAAGATGTGCAGCACAGCCATTGAGGGAAGGCATGTTGTTTGCAGGGAGCGGAG
ATCCAGAACAGGCAGAACGTGGAGATCAGAGAGATCAGACAAGACAAAGAGTCGACTTAC
ATTCCTGAAAAGAGGTTCGACATGGTCGGTTATGAAAGAGGTTCCAACAGCTGCGCTGTT
GCAGTCGGGACAGACGAGGCAAGCTCGCGAACAAAGAAAGGTACGAGGGGCGGGGGACAG
ATGTTGGTGGAAGAAACAAAGAGATGACAGGGGGTTGTGGCCGTGCCTATTCGTCGATTT
GTCTTTTCGTCGTCGAGTGGTTGGTGGTTCGCGTTCTGTGTTTCGAGTCCAGGTCGAGGC
GGCAGTGTTTTGGCGGGGCGGATGGGGGAAGTTGCACAGTCGAAACAGGAGGTCGGACGG
GGGTGCTGTTGTTTCGAGAGGGGGAGACTGGCAAGGCGGCAGAAGCTCAGAGCACAGACA
CAGACAACAAATTGCCAGGTCGACGTCAAGATGCGAAAAGCTCAAGGTGAAGATACAACA
TGCGAGATCTTGGAAAGCGGTCAGACTCTGGCAAAGTCCCGGCTCAGTGCATATGGGCCG
CGATATTGACCGTGGCCGTGGATGGTGTGCAGGCGGCAAGCAAGGACGGCGAACGAGCGT
CGTAGTTGAGGTTGGCTGAACGGTTGAAACGGTCACGATTTGCTGGAGGGTCCGAGTCAT
AGAGTCGAAAGAGTCAAAGAGTCAAAGAGTCAAGGAGCATGGGAACCAGGACTCGAGGTG
GTGGGAAACGGGATCGGCGCATCCTTCTCAGAAAGAGAAGGAGAGAACGACAACGGGCAA
AAAAGGGGAAGCGGGCAGCAACGGCGGTGAGGGGTGGTTACCAGGAGCGCTGGTGCTGGT
GTGCAGCCGCTGGCAGCGGGCGCTACTCGGGGCTATAGGGGTCGGGAGGGGAGAAAAGGG
AGGAGGAAACGCCTGACTTGGTCTGACCTGGACGGGGCGTAGTTGCGGGTGCTCGCTGGG
GATACACTAGCGGAAAGAGCGCTATTACGGGGAAGCAGTGGGCGGGTGCGAACCAGGGAC
TACCCAAACGAGAAGGCGCTGCCGAGTAATACAACGCAGAGGGAAAGAGAGACCAAAACA
ACCATAGAAATTTCCATTTATGGAAGTCGCAATGAAGACAATTTATCTAGACTTTAAAAG
AAGGAAAGTCACACCATCTATTCCTTGGAAGGTGGACTTCTGTGTCCCTTACAGGTAAAG
CTTGACTTTGGTGCGTGACGGGACTACACGTGACTACAATTGACAGTGGTGCAGTTGCGT
GGGAGCTTGTTCCCTATTGTGAGCCTTCGTCAATAGGCGGCGCCACTCATTGGGGATCCC
CTGGCGGCGCGCTTAACCCAACACGGGCAGATAGCCCGCACCAGCCACAAGCAAGAAAAG
AGCAGACAGCAAACGGCGAACAGCTTGTCGCGGCCGTGTCCAATTTTGGCGCCAAACTTT
TGACCTCTTTTCGGCCGTCGACTTGTCTGCCCAGGGAAGTCCGCGTCCACGGTTCGACGG
CTTTTTAACTTCACTTTGTTCTCTCACCTATTTGTATTTTATTTTCTTTTGCCCCCTTGG
TCTTCATGCACAATGTCCGACTCAGAAGGACACATCGAGTCGCCGGCGGCCGCGGCCGAT
TCGCCTGTGGCTTCACCTCCGGCTGACTCGCCAATTGCCGATGACGACGATGCGATTGCG
AGTGGCGATGACCTGTTCGGCGGTGGTGACGACGACGACGAGGGCCAGCTGTCGGACCAG
CCGCTGAGCGAGCACGGCCTCGACTCGGACGACGACGGAGATGAGGACGGCGAGCGCTAT
GGCGAGGACGGCGGACGCAGCGCGCGACAGCAACAGCGGCAGACGCGCGAGGAGACGGAG
ATGGACGTGGACCTGTATCGGCATAGGACGCCCAAGTCAACAGACGGACATGTATGTGAA
GCGATGACCGCTCGACCTCTGAGTGGATTGCCATGGCGGGCTGCTAACTGTTACAGCTCC
AATCTCTGCGTATCCCCCCATTCATCAAGATGAACCCCGAAGAGTACCACCCCGACACCT
TTGTGCCCACCGACTTTGACCTCGAGAACTCCCTCGCCAAGAACCCGCACTCGGTAGTCC
GCTTCCGCCGCGACCCCGAAACCGGCACTGTCCAGAGCAACACCGCCATTTACCGGTGGA
GCGACGGTTCCGTCACGCTTGCCGTCGGCGACGAGCACTTTGAAGTGCTGACCAAAGGCC
TCGCCGACCCCGGAAACCTCACCGAAAAGGGCGGTTACCAGGAGCTGCAGGACGCCCACT
ACTACGCCGCCGCCGCCCATCTGAGCAGTTCGCTGCTTCTGACCGTCGGCCACGTCACGG
CCCAGTACAGCGTGCGTGCCAACCGCACGGTGGCAGACGACGCCCTCAAGCGCCTGACCG
ATCGGCTGCAAGCGGCCACGCAGGGCCCCGACCACACCGCCAACATGATCATCCGGACCG
TGCGCGACCCGGAGCTGGCCAAGAAGGAGGCCGAGCTCGCCGAGAAGGAGCGCGAGCGAG
CCAAGCGGCGGCGTGAGACAGCGGCTGCTCGTCTCGACGGATCTGCGAGTGTCGGCGGGC
GTTCGGGCTGGGGCGGTGGAGCGCTCTCGGTGGGCGACCTGGAGGGCGGCGGACGCCGTG
GTGGCGGCCGTCGCAAAGGCGGCTCTGGTGGCGCTGGTGCCCGCGCCAAGCGGCGACGAG
ACGAATACGACTCAGACGACGAGCTGCCGCAGGGGGCGCGGCGCAACGACGAGTACGACA
AGGGCGACGACTTTATCGCACCCAGTGACGACGATGTGTCGGACGAGGAGGGCGGTGATG
ACGACGACGAAGAGGAGGAGGAAGAGGAGCTGGATGACGACGACGAGGAGGAGGATGACC
GCCGTGGCCGTTCATCGCATCGGGCCAAGCGGCAAAAGACGGCCGAGGCCGAAGACGACG
ATGCAGAAGGTGACGACGACCTGCCGGCCGCACGGCGCAACCGGCGAAACATTATCGACG
ACGACGACGACGAGTAGAGAGTGGTGGGAGTGTGTAGCGAGTGGATGATCTTTTTATTAT
TATTATATGTTTGCGATTTCTTTTGATTTACTTTTGCATTACTTTTGCAATGATTCATTT
TACCTGGGAGAATCTGCGGTCTACATGTACGGATAGTTTGCATGGTATCTATTGGGGCTG
TGCGTTGAATAAGCTGAAGTGGCGTTTTATAAAAACGAGAACAAAATCTGGCTCGGACGG
TGCAAAATAGAGGCGTTTTGGTTGAATGAGATGGAATACAAGCCAACTGACACGATTGCA
ATGTATGACGAAAATGAGTTGTCTCAGTATGACACTCTTGACAGGGCAGTTTAGCGTGTG
TCCACAGTGCTGAGCGTGTGCAGTTGCTCCTTCCACAGCGTATTGTTCGCTGAATAAGTG
GAGCACCTGCCACAACATCACATGCCAACAACTGCATCGTATTTCGACCGCCCTCTCATG
ATGTTTCTTCGTACGTCAAACGTCCACGTTTCCAACAACGATCTGTCCAAATGGTGAACT
CGATCCCGTCTGGCACCCGCGACGTCCGACTCCGATCATGTCCGTGAACATCTGGATCTG
GGGGTTCATCACCAGCCCTCTCACCGTCCTCCTCTGGCTGCATCGTCTCTACAACTACAT
CAGCTCCCTCTTCACATGGGATCGCGGACTCGCGGCTCTCTGGGACCGGCTGCATCACGC
CGAGACCTTTGAGCAGTGGGAGGCGGCCGGCCTCGCGCTCGACCATCGCTACCGCATCGA
CACTTGGCGCAAGGTCGACAAAAGCAAGGCCTATGCCTGGGAGCTGATTGGCGACCGCCT
CGCCGCGTTTGGCCTCGCGTTGCAGGCCGGCCATGTGCAGGCCCTCGTGCACCTGCTGCA
GTCGGGGCTGGTCCGCAACCTTGGCAACATCACTGTTCCGTCGCTGTACAACGCGTCCTT
TGCGGGCACCAAATATTTGATTGAGAACTACATTCTGCAAGTCTGCGAGATCATCCGCGA
CCTCGTCAACCTGCCGGGACCAGAGGCCGGCGAGCCTGCATCGAGTGTATCCGGCTATGC
GCTGGCGACAAGCCACGCACCCGCATCCTCCGAGTTGAGCCCCGAACTGGCACGCGCCGT
TGCCGAGGGCCGCTGCCAACTGCTTTCGGTCGGCGAGAAGCGGCGGCTCTTCAACAACCT
GCGCCAGTCGTTCGGCCGCACGACGCTCGTCTTCCAGGGCGGCTCCATCTTTGGCGCATG
CCACTTGGGGGTTGCCCGTGCCCTCTTCCTTCGCGGACTGCTGCCTCGCATTTTGACCGG
CACAGGAACGGGCGCCCTGATTGCGGCGCTTCTAGGAACGCACACGGACGAGGAGCTGCC
GGGTGTGCTCGACGGTGTGGGCATCGACCTGTCGGCCTTTGAGGCGGTGGCAAAGCGCAA
ACAGCAGCGCCAGGATGCGGCCGAGGCCAAGGCTGAGTCGTCGCCCTTGCCGTTTTCCGC
GGCATTCCACACGCGCTGGGAGACGCTGCATCGCCGACTGCGGCGCTTCTGGAACGAGGG
CTACTTTTTAGACGTCACGGTGCTCGAACAGTGCGTCCGCGACAACGGCGGCGACATGAC
GTTTGAGGAGGCCTACCGCCGCACGGGCCGTACGCTGAACATCACGGTCGTCACGGGCGG
CGCTGCCGACGTGCCTTCGGTGCTCAACTACGTCACTGCGCCCAACGTGCTGATTTGGAC
TGCCGCCGTCGCGTCCAATGCCTCGAGTGTTGTGAGCGACGCCGCCACCGCCGCCTGGTA
CGGCCGCCGCCAGACGGCCATCCTCTGCAAGGACGTCGACGACGAAGGCCGCACCGTCAT
TGTACCCTGGCCGCTCGCCGACGCGGCCCACTTCCGCCACTGGACCTACGGCAGCTACGG
CACGCGCCACTCACCGCTGCAGCGGCTGGCGCAGCTGTTCAATGTCAACCACTTTATCGT
CAGCCAGGCCCGCCCGTACCTCGTGCCCTTCCTCGAGCCGTCCATGCACTCCCCCGCCAT
GCGCGGCTTCGCCATGGGCACGCTCGCCCGTGCCAATGCCTTTGTGGTACACCACACCGG
CCGCTTCGTGCGCCACCGCCTCGACCAGATGGTGCGGCTCGGCTGGCTGCCTTTTGCGTT
GCGCAGACTGTTGCTGGACGAACAGATTCCCAGCGGACACCTCGTGCTCGTTCCGACGGT
GCCGCTGCACGACTACGTGCGCCTCCTCGACTCACCATCCCCCGAGACGCTGCATTACTG
GATCCACAAGGGCGAAAAGGCTGTGTGGCCGGCGGTGGCTGCTCTCAAGATCCGGTGCTC
GGTGGAACTGGCACTGGAGCAGGCATGCAAAGACTTGGCAGCCACGTCTACATCGACACT
GCCGGGGGGAAAGAGCCCGGTCAAGACGGACAGCCGCAGTGGTAGTGTGGCCCCCAAGAG
GAAGTCCACAATACCCTGGGCGCCCGCAGATTCGTCAGCTCAGTAAGGCATGCCGCTGTG
ATACAGATGCTATACAGGCATATACAGGCATTTATGGGAATACATAGGCATAAAAGGATA
TGTGGCACATAAATGGATTACCGCATGGGACCAGATTTGGAGTTTTTGGATATTAGGGAT
CACTACGTAAGCCAAAAAACAAACATTGATATTTTGTACTCCTATGGTTCAAGATGACTA
TGACGCCGTTAAACAGGCATATGTAAACAGACAGATGAAAGTCTAGACAGACAGAAAAGA
GGCAAAACGACGAGATAAAATAAACGTACAGACATACAAAGTAGACCATACACCTACATC
CACAACCGACACGTGCCGTCGGCACCCGCCGACACACACCAGGCCTCCTTGGGGTGCCAC
GTCACGTCCAGCGCGCCCACTGCGTTGACCACCTTGTGCGCGCCGCGCTCCAGCTTCTTG
AGAGGCACAATCGTCGGGTACTCGAGCGGGTCGTTGTACACGCGGCCAAAGTAGATTTGC
AGCGTGCCGTCGTCGCTCGTGTCGGCAAACAGCGGAAGACCGCCGCGGTGGAAGCGCACC
GCCCGCACCGCGCGCTCGTGGTACCGCATCGTCTTGTAGGGTCCCGTGCTCGCCATCTCC
ACGTCCTGCCACACGAGCCGCCGGTCGTACGCGCCCACAATGAGGTGCTCGCCGCTCGTC
GGGTGCACGTCAAAGGACGAGATTTGGCGCGCGCCGGGCAGCACGGTCTTGACGAGCTCC
ATCTTTTGGAGGTCGTACACGCGGATGCGCTGCTTGGTCGCCACGAAGAAGAGCGGCTGC
GACGGGTGGAAGCGCGCCACCTGTGGGATGTTGGGCATGCGCCGGAACGGCACTTGTGTC
AGGTGCCGTGACAGCGTGTGCACGGCGACGGCGCTGCGGCCGCCCGTCGGCGACACCGTG
GCGAAGTGCTCGCCGCGACGGTGCCAGCTAATGGACTCAATGGGCGCGCGCACGCGGATC
TGCAGCAGCACGCCGGCGCTCACGAGCCGTGCGTCCTCGGGGCGGCTCCACTTGGCCGGA
GGCTTCTGCGCCTCGCCCGTCGTCGGGTCGTTGGCTGGTATCTTGCCCTTGGTGGCGGCG
TAGCCGAAGCCGGCGTCCACAACCTCGCGGCTTGCCTGCTCGAGCTCCGGGTCGACCACA
ACCGTCGGCACAATCATATACAGGTCCTCGCCTGCCGCGGCGGCCAGAACAAACGCGCCC
TTGCTGGGCCGCCACTCGATGCTGCGCACCGGCTCGTCGTTGTACGTGTCCTCGTGGCCC
TTGCCGCCCGTCAGCCGCGCGCTCCACACCTGCCGGCCCGTCAGCAGCTCCCACAGCCGC
ACCGTCCCGTCGTCGCCACCCGACGCCAGCCAGTTGCCAGTGGAGTCGATGGCTACCGTG
CGCACGCTGCCAACGTGGCCGCGGAACACCGTCTGGCACACCGTCGGGAACGGCTTCAGC
TCCTCGGCGGGCGGCAGCTTGGGCAGCAGCGAGCTGGGGTCGATGTTGAGGCGGTTGCGG
CGCACACGCGGCGCGAGGTACAGATCCAGACAGCGCTCGAAGCGCTCCTTGACAAACTCG
CCGTAGCCAGGCACCTTGCGCAGGGCGTCGTACTTGGCGGGTAAAAAGGCCTGTTCGCGG
TCTTCGGGGTCCATGGCTTCCCACTCGGCGCGCTCCGCCTTGGTCGGCACGTACTCCGGC
GGGCAGTTGTACGACTCGCGGTGGCCCGGCGGCGGCAGTTTGGGTGCGGGGATGTGCATA
ATGTGCGCCTCCACGGGCACCTCGTCGTGCCACAGGTCGTAGTGCGGCTGCGTCTCCTCG
TCCTCCTTGCTCTCGTCACGCGGCTTGTACGGGAGGATGTGGCCGAGGCGGATGGCGCGC
ACCATCTTGGCAATGCGCACGGCCTCATGCTTCGACGGCACGAAACGGCGCTTGGGCTCG
GGCGCGGCGCTCAGTGGCATCGTCTCCACCACGCTTGAAAAGTACTCGACCATATCCGGG
TACGGGTCGTAGTCGCCCGCGCCCTCGCTGTCGTTCTTCCGCTCCTTGTGCACGCGCTTC
AGCAGCTCCAGCTCCTCCTTGTTGAGCTTGAGCGGCTTGCCGGTCGCCGGGTCCGTCAGG
TTCGTCCAGTCTTCTGGCAGCTCGATGCTTTCGAGGAGGGCATCGAGTGCGTCGCCAGTC
GCCGGCCGCATGATCTTCTTGCCGTTGATGTCGTAGCCAATGTGCGGGTACGAGTCGTAG
AAGGAAAGCGGAATGTTGCCAATCGTGTTGGACTCCTCCTTGTCGCTGTCGTCTGAGTCG
TACACGGGATCGATCTCGTCGTAGATGTACCGCACACCTCCGTTGGCGTCCGTCGTTACC
CGGTAGTTGGGTTTGTCGGCATCTTCGTCGTCGTCGTGGTCGGGGTCCTCCTCGAGCTCA
TCTTCGTCTTCGTCCTCGTCCTTGTCCTCATCGTTCTCGTCGTCGTCGTCCTCGCTCTGC
TCGTCCTCGGCGCCGTCCGTGCCATTGTTCAGCGTCAGCTTGGCCAGCTCGCGGCTCTCC
TCGTCGTCTTCGCCCTCGGACGGTACGTCATCACTGTCGAGGTCGGCCTCATCGTCGGAG
CCCTCGTCGCTGTCTGAAAACACGCCATCCAAAAGGTCGTCGATGCTGCCCTCGTTGTCG
GAGTCAGCGTCGGTCGTCACAATGGATGCCTTGCGCTTCTTTTCGGGGACGGCAGCCTTG
GCCGCTTTTGATGGCTTTTCTGCCTTTGGCACTGCCTTCGACTTGGGTGCCATTTTGATT
TCGTTGGTGTTGTGGTGGCAGTATGAATCGTCTTCAATCGACCGTTGGCTCGATCTTCTG
ACTTGCCGCTCCTGCAGTGCAAAACTAGTACCCAGCTTTGCGACCAGCGCCCAGCAGCAC
CAGAATTTTCTCGCCTACAATTTTTTGGGCGGTCTGCATATTCTGCCGTCTAAATTATGG
ACCCGTTAAACTTATGTAAGCTTGGAGTTCCGAATCCAGTCACCGCCTTGGAATCGCCGT
TTTGCCCGAAACCCGGTTGGCCTTTCCGTATCGGGCAATGCTTTGGACAGCGAAATACAC
AGAGAAAAAGTCTCCGAGCCTTTGGTAAAGGCGGGTCAGCTTACACATCGGGATGGACTT
GAATCCCTCCGGGCGCCAACTGCCTTTGAAATAAGTCTCCGAGTGCAGTCCCCATTCGTG
TAATTGCCCCCCTGTCACAGCGCTTCTACGCCGCGATCTTGCGCAGAATACAGCACCCAG
CAGCACACGGAGAGGTACTATCGTGCGAGGTCGTGCCTTCCGCGACCGATGCTTCTCGAT
TCCTTTCTGCATTTCGTGTTCGCTCCTTCTCGCTTTCTCTGAGCCGCTGTCTCCCTCCTT
CCTCCCGTTTATCGAGTGCTTTCCATGTTATGCTGAGTGCGCCTTGTGACTTCACTGTGA
AGCTCCTGCCTTCTTCAACTTACAAAGTGCATCACCAAATGCTATTGCCAAAGACCTCAC
TTTTTGTCCTGGCTTTTCTGTCCTCGATTCTTAACCTATTTTCCACTCAACGACTCAGTT
TACTCTCCAATTGAAGCACTGGACACTGCATCTGTAGCAGCTGCCATGTCAGATCCCCAG
AACGGCCCCTCGCCTGAAGCGGCGGAACAGAAGAAGCGTCGCGCCTGTGATGAGTGCAGT
AAGTCTCCGAAACCCCAAAGTCTGCGATCTCACTCCATGTACTGTCTTGTTTGTGTCCGA
ACTGCTATCAGCATAGCCCTGTATGGCTGCTGCACGACATTGTGACCACACCTCGCTGTT
TATTTGTTTGCTTATGCATTGCTTCGAAATGTATTTCGAAAAGTTGCCGATGGACTGTCT
TTGAAATTCACACGGCTGCTTGACCCTCGTATTTCGTCATATGTTGGTTCCAACGACAAA
GTCTGCTCACATACGATTGTCTTACAGGAACCCGCAAGCTTGCATGCACCAAAGAGGCCG
ATGGCTGCCGCCGCTGCAGGCGGGAGGGCATTGCCTGTATCTACTCGGCCCAGAAGCCCA
TGGGCCGACCACGAAAGCGGCCACGAACCGATGAAGAAGAGGAGAAGGCAATTACTGATG
CTGCTGGCCCAGCTAACAGTGGCACTGTCAACGTGGCCCGCGATACACCTGACGGCGATG
TGGGCTTGTCGATCCTGGCCGACCAAGTGTCGTCACCGGGCTTCACGTTCTTTGATTTTC
TCGGCATAGGCGACAACAACGCCCTTGATCCCAATCTCATACAGCAGCAGCAGCAGCAGC
AAGAACGACAGCAGCATGACCAACAGCACGCCACACACGAGGGTACAGTCCCTACCGCCG
TCCATACACAACCTATCACATCATTTTCCGCTGCAACTGCAGCCGTCTCCGGGCTTTCAC
CGCCATCGACAGCAAGGCATTCTCCAATGCCCACTGCCACACACCGTTACGACGGGCTTT
TCCCACGAAGCCTGTTCGGCATCAACTTTTCCGATATTGACTTTAACACGGCCCCGACTG
ATGTCATGCCCGGCGGCGTGCCAACCCCCCCGACCCGAACGGACAGCAACGGCAACAGCA
AGAGCAACACGACATCACCGAGCGGCGGGTCAGATGTGCCGACACTCGCTTCGAACGGCA
GCCAGTCATCACAAGCGACCGAGACACCCGCATCCAATCGGCCTCCACGACCCATGGTGA
CTCCAGTGCTGGATCCAGGTTTGGCCGCGACCAGCACACACGGATGGCGCCAGGCCTCCT
TGGGGATTCTGCCGCCGTCGCCAAAAGCCATTCCTCAGCAGCTGCCACCGTTGCCCACCA
CGGCCCAGGCCGTGCCGTCTGCATACGATGGCGAAAATAATGGTCAAAAGAACAACGGCG
AGCTGCCGCCGTTCGTGCCGAAGCCATACCCGGTACCAGAGGGCACACCCACGCTTGTCG
GCGGCATACCGACAGCGACGCCAGTCGATGCCTACAGCAAGTCGTCGGCCGCGTGGTTGC
TCACCGCACCAAATCGTGTCTGCGGCTGCCTCGCCCGGCTGTACCTGGCACTCGATTCTC
TGCAGCACCTGCCTACCGAAGTCGGACCGGCCATGACGGTTGCACGCAACGCCGCACATA
CGGCGCACGACACGGTCCTGTGCCCAAGCTGCTCGCCACCGCATCTCGACCTGTACATCA
AGCCGCCCGTACAGGCGTTCCAGAACCTTATGATTCTGAGTGCGCTGTTGCCCACCATTG
CGCACGCGTACCGGCGCATCGTGGCCATGGTCGACGAGGAGGCGCAGCGTGCGGCTGCTG
CAAAACAGCGGCTACCGCTGTCGCTGACTGAATATGGCGGTGTGTGGGGCCACATGGCCC
GGTGGGACGATGTGTGCGCACAGACGTCGTCGATGGACAACTGCGTGGTGGAGCCGCCTC
TGTGGCGGCTAGTGGTGCGGGCGCTGCTCAAGATGGACGTGTATGGTATCCATCTCGACC
GCGACCATATGGACGATAAGGATGCAGCAGACAGCATAGCCGCCGTAGCGCAACAAGCCA
TGGTGGCCACGGGCATGGGCGACCCCACGCCGGAGTCGGACACGGACAACGCTGGAGGCA
ACGGAAGTCCGGCTGCGACCTATAAGTCTCCACACCCAGAACGTACGACCACTGGCTCGG
CCAAGGCAAGCTTCTTCATGGTGCCCGTACACTTTGGCCTCAAGGACATAGCTGAGATGA
TGGAAGAGCGATCCAAGATGCGGCACAAATTCCTGGAAGACGCATACGAAGCAGGTCTGA
TCAAGCCGCAGGATGAGGGCGGAGATTGTGGCTACCATCGGCTGCCGCCGGGCGAGAAGC
CCAACTGCCAGAAAGTGATTGAGATGGCAAGGCAGGAGATTGATAAACTAGTGATTGTGT
AGATGTTTGGGTGCGCTGTATTTTGGCTGGATTAGGATAGAACGTGGAAGGGAAACGTAC
AATACCCATGGGTTTACAACGGAAAGCAGGATAGTCTGGTCACAAGAGGAGACATATGGC
ATTGGGTGTCGGCGATCTCGGATAGTATCGTCTTGATATTTTTATTACAATATTACATTG
CGTGTCGTCTAACAAAGTCGCTATGAAAAGAAATGCACCTGACAAGCCCACCACGTCTCT
TTTTCTCTTTATTAAAAATATGAGCTGGGTGTCGCGGACTGTCTTCCAGAGGTTGGTAGC
TCCGGACCCTCGTCGTCGGAGCTGACTAGAGTCACACTATCAACCTCGTCGCCCAATGCA
TCCAGCGGGTCCCGCGGCGCCCGCATTGCCTCCAGGACGGAGGCATCCAGTTGTGGCCGG
ACCATGGGCTGCACCGTGGCAAACTCGCGGCCCGAGGGCATCTGGGCCACCAAGGGCCCA
GCTGGCGGGATCCGCTGCGTGTTGACTGTGTCGTTTTGCTTGGTCCATTTGGCGTCGAGC
ATGGCCAGCACGCGCGTTTCTTCGAGCCGGCCCGCGTCGCCGCCCCAGCCGGCGCCGCGC
TCGATGCGCTTGTCCTCCTTCTTTTCGCGCTTCTCGGCGCGGTCCTTTTTGAAGCGGTCC
AGCAAGCTCTTCTTGTCAGAGGCCAGTGAGGACGGACTCGCGCTGCCTCGGCCTGCCGCG
CCGGCCGGTCCACCTCCACCGTCCCCTAGCTCCAGGAGCGCGCCGTGCACCCATGCCAGG
GCCGTCCCCGTCTGGCCGCCCAGGTCGGCATCAACGGCAAAGAACCGACAGGCCTTGGCG
CGGCTCGTGTGCCGCAGGTCCTGCAGGTAGCGCACAAACGCGCGGCTGATGCCCGCGACA
CCGGACACGCCGCTCGCGGCGCGGGCGGCGTGTTCCGCAGCGGCCAGACACAAGCGTGCA
TAGAGGTGTGCGCGCACTTTCGGCAGGTCGGGCGCCTTGTACATCCACTCGCGGTCGTGC
TCGTTGCGGTCCTGGGCGACGGCCGCCGGGTACGGGTCGTCCTTCAGAACGGCCAAGAGG
GTGGCCTCGGCCAGAGCGAGCGCGACGAGCGACCGCAGCGTGGATGCAGACACCTCGGGT
GACGGGGGGGCGGAGGCGTACGACGACGACTCGGCGAAGGTGGTGGCAAACGAAAACACG
CCGGCGGCCGTCTGCAGGTGCTTCAAGGCCGCGGCGAGGGCCGACTTGCGCTGCTCGCTG
CCGACGGGCACGACGGAGGTGACGACATAGAGTGGCTGCAGGGCGGCACGGGCTTGCAAT
GTATAGGCATGGCCGAGCGCGGCGAGGACAAAAACGGCTTCGGCGTCGAGCGCGGTTTGG
TTCAGCGGAATGCGCACGCGCGGCGGCTCTTTGCCGGGCAAGCGTGCTTCCGCGAGGACC
GGCCGCCACTCGAGGCCGGGGCCGGACGCTGCTGCGGGTGCAGGTGTGGATCCAGGCCCA
GACGCGGTTCCAGACCCAGACTCAAGCCCGGCTGCCAAAGGTCCAGGACCCTTGTTCCTT
TGCTGTGGCAGCATGGTGACTTGCACGTCCCTGTTGCGCCCCGCGAGACCGTCGGCCAAG
GCAATCAGGTACGGCAGGTAGTCTTCGAGACTTGACACGACCAGGCCGAGATTAGACGAC
TGGGTCTCGGGCGGCATCCGCTTGTGGCGCTTCAGCGTATCGCGGACAACACTACGGTAT
GTCGATGCGGTGCTCGACAGAGAGGGGTGTGTTGGGCTGTCAAAGGCGGCTGTGAAGACA
AAGGCCGACGTGGTCGGCAAGACGAACGGGTACGGCATGGCGCGTGGTCAGGGATGCGTC
CCGCGGCGTCCTATGTCGAGTTGGATACGACAAAAATGAGGCTTTATGTTTGCATGATTG
CAAGAACAATCCAAAGTGGCGATGGTTGTCGCACCTGCCGTTTGAGGTCGCATTGTGCCC
AGAAGCTTGGCATAGCTTTCGGCAGGTGGTCGTCTTTGGCGGGTGGTGGGGCGCTCTTGC
ACGCCACAGCGAAGGCCTAAAAGGGAAAGGACAGGAACAAGCTGTGCGTTTAGCTAACGG
TGGCCATTGATTAGCGCTATTGGTAGCTTTCTTGCCCTGTCGTCGGCCCCTGTCGATTAG
CGACAACAGTATGATAATACTCCGTATTTTGTGACAGCGAACAGACCATCGCCAATTCGG
AGACATTTGCTGAATCTTGTTTGTGTACGTAGTATATTGCAATAAACAACGTTACCAGTA
TTGTCTCTTCTCATCTATTTTTTCTCTGTACTTTGTGATGCAGAGTTTATATTCTGTTTG
CTTTGCTTCGTCATGTGCCATCGCATATGGTGCGTGCCCGGAAGCTGTGCATTTAGAACA
CCGCAACGGCACTTCCCCAAAGTAGCGACGCGTCTTGTGCCTTCTGTTTTCCGTTGCATC
CAGGAGCTTCGAAATAGTGGATCCTCCAGCCAAAATTGGCCAGATTTCGACCTGCCATCC
ACACACTTTGTCAGACGAGATTCCAACAACACAGCGTCTGTCCGACTACGACTTCTCGAC
ACAGGACGCCCGACCGGATCGCCCATGCTGCCGTCTGGTACCAAGTCAATGACAACCCCA
TAAGTCGGTCAATTCCCTCCTCCGACCGCAATCGAGCTCCCCTGGCCTCGACCGTTCAAT
CTCGTTCTTCGTGTCTCCGTCGTCGTCGTCGTCTCCATCTTCTTGCCCCTTTCTACGTCC
GGATCGCCCACGATGGCTGGCCCGTCGCCATCACCGCACAAGCCGCGGCGGAAGCCAAAG
AAGACCGGCGTGCTGGCTGATCTCGATGCGAACAGCGGCACGAGCAGCAACGGCAACGGC
GGCTCTGTGGTCGAAGGCCTCGCGCGCACGCCGGCCTACCCCCTGGCTGCGTTTTTGTGG
CCGGCACGTGGCTCTGTCTCGCAATGGGAGCTTCTGCCGTTGATTCTGATGGTGGTTGGC
CTGTTTCGGTGGGCCGCCGGTCTCTGGGGCTACTCGGGCTTCAACAAGCCGCCACAGTTT
GGCGACTACGAGGCGCAGCGCCACTGGATGGAGATTACGACCGCGCTGCCCGTGTCGCAG
TGGTACTTCCACGACCTCGACTGGTGGGGACTGGACTACCCGCCGCTGACGGCGTACCAC
AGCTGGCTGCTCGGCAAGGTGGGCAGCCTGATTGACACGTCGTGGTTCGCACTGCACACG
TCGCGCGGCCTCGAGACGCCGGAGCTCAAGATCTTCATGCGGGCGACGGTCTTTGTGTCC
GAATACCTGGTCTACATCCCGGCCGTGGTCATCTTTGTGCGGCGCTTTAGCCGGCTCAGC
GGCGTGGCGTCGTGGACGGCGTCGGTGGCGCTGGTGGCGGTACTCCTGCAGCCGTCGACG
ATCCTGATCGACCACGTGCACTTCCAGTACAATACGGTGATGCTCGGTCTGGTGACGGCG
AGCATGTCGAGCATGCTGGCGGGACGGCTGCTGTGGGCCGCCGTCTTCTTTGTGGCGGCG
CTCGGCTTCAAACAGATGGCGCTGTACTACGCGCTGCCCGTGTTTGCCTTTTTGCTCGGC
ACCTGCGTGTTCCCGCGCATCAATGTGGGCCGACTGCTGGGGGTTGCTGCTGTCACGATT
GTGGCGTTTGCGCTGCTGCTTCTGCCGATGGTGGCCGGCACCATCTACGACCAGCAGCGC
GCCATTCGGGCCCACGCCGGTCTTCCGGCCAACGCGGCCGTGCCACTGCCGCTCTTTGCC
GACGTCTTGGAGAAATACCTCGATCCCAAGGCCTTCTACTACCCCGTTGCCGAGCAGCTC
GTCCAGATGGTCCACCGTGTCTTCCCGGTCGCTCGTGGCCTGTTTGAGGACAAGGTCGCC
AACTTCTGGTGCGCTGCCAACGTCGTCATTAAACTGCGCAAGTACTCGGACGCGCTGCTG
CAGCGCGCGTCGCTCGTTGCCACGCTTGCGTCCATCTTTCCGCCCAACCTGATTCTCTTC
TTACGGCCCAGCCGTCTGCTGCTGCCCTACGCCTTTGCTGCCACCGCCTGGGGCTTCTTC
TTGTTCAGCTACCAGGTCCACGAGAAGAGCGTGCTGCTCCCGCTGCTCCCGATGACGCTG
CTGCTGGCCGGCCACGGCGGCCTCAGCGGCAGCAAACGCGCCTGGGTCGGCTTTGCCAAC
CTGCTGGGCGCGTGGACCATGTTTCCCCTGCTCAAGCGGGTCGACCTGGCCGTGCCCTAC
GCCGTGTTGACGCTGCTCTGGGCGTACCTGCTCGGCCTGCCGCCGACCACTGTGTCGGCC
TACTTCCCGGGCGCGGAGGCGTCCTACAACAGCAACAACAACATCATCATGAGCAGCCAG
CGCTCGTCCACCAAGACCGACAGCAGCGCCAACAGCGCCAACCTCTGGGGTGCCGCGCTG
ATCCACGGGCCCTTTTACCTGGCCATGGTCATGTGGCACATCCTGGAGGCCACACTGGCA
CCACCTGCCGACAAGCCCGACCTCTGGGTTGTCGCCAATGTGGGCGTCGGCGCCGCCGGC
TTCGGGATTTGTTACTTGTGGTGTCTGTGGCGCCTGCTCGTGGACAGCGAGCTGCTACCG
CGTTCCTGGTTCAAAACGGACAAGAAGGTGAAGAAGCAGTAGGGGAGGAGAGAGGGGGGG
AGGTGACGTAAGCGCGAGTAAGTGTGTGGAGGGTCTCTGTTTTGTGACTTGTGTTCTATG
CATACCGGCCCCAGGAAAATGGGGCTTGCACAAAGATACCATCGTTTGTTCTTTTGTTCT
TTTGTTCTTTTGGTGTTGTGGTCTTCCATGTTTTGTTTCCTTTTGTGCATTATTTACATG
AGGATAAAAAATTTGAAATTCAGTAAAACCCAGCAACCAAACTTTAGTTCTGATCCCGTT
GTGATCTTCTCTTGGCAGTTTCCTGTCCTTGCCGGTTTTCCGAGTATTTTCGGCCCCGTC
CCTACTTCTTGGCCGGGTATGATTCCCTGTGCAGACCGTCTTTATGGAGACAGTATTTGG
TGACTTGTCGGCCATACAACGTTTGTCGCTTTTCTTTGGTGTTTTATTTTGCTTTATTTT
ATCATCAACTGGCCATGCAATTGTTCCATGATCTCCATGTCATCGCCTTCGCGTCGGAGA
AATGTGGCAGATCTAGAGACAAGTGACGTAAGTGCCGGACACCCGACACCCAAGCTTCCT
AGATGCACTGCTGCCCTGCTGCCCAGCATTTCCCTACATGCCTGTGGCTTCGACCGTACC
AAGGGTTTTCTTCTAGAAGCAAGTTGTGGAGGTAATGAGGAGGGAAGAGGAGACCCGACA
AGGATAACGATAGCGGAGTAGGCGACGTTCAGCCTCGGGACGTTACCGTTTTGCAATCTG
CAAGGCGGATCACAAGAAGGGCAACCAAGGTTGAAGATGGACAAATGCATGGGAAAGTCT
AACAATGACGCGTGGAAGGCGAGTAATGCATATTAGACATCGGAAACAGGAGACCGTTAA
CTATAGTTATTGCATATCCGTTTCTCTTCGTTCTCCTTCCTTTCTCCCCTCCTTGGCCTT
GTCTGGCCACAGATCGACCGGGTAATATGCGCTGCGGAAAAGAAACTATGGGAAAAGCCA
TCGGTGTAGGTAGTGAACATCAAACAGTCCATTCGTGTATCTGGGAGAAAACTGGAAGAA
AACTGGAAGTAAACTGGAAGAAGAGTCAGAAAGGATGGCGAGCAAGAAAAAATTCTGTTC
CTGGTGTTTCATCATCTTTTATTTTGTTCTACGGACTTTCCCATTCAATTTTTAATACGA
ACACATTTGAGTGGAAGCTGTGGCCCCTTTCCTTTGTATTCCAGATGTCGAATTAATGTA
CGGTTTCTTCTCGTAATTTCTTTATGTTGTTCACAATCCCAAGTCTACTTTCTTACTAAA
ACTCTCATTGCAACATTCAGATCATTTTCTCCGCGTTGGTTCCTGATCGCCGCCGTTACA
GTCTCATCCTAGCCAAAGTGAGGGCATCATAAGGCAGGACGTCAATTGAACTCGTTAACA
TAATGGACAACGTCAAATCAACCTGGATCTACTCGAGGTAACGTATGTCTTAAATATGAC
CGAAAAAAAAAAAGCAGAGCGTGATTCTTTCATCTACGTTGGCCTCGACGAAAAAAAAAA
AAAAACATGAAAATGTCAAATTACAAACGGTGACAATTCTGATCGACCTCTTGGATGTAT
ACCTTGGCCGGAAGAGTCAGCCGCATACTACACCACCTTTGCCTTTGCCCAGATCTCATA
TTCTGCGACCATTGATTTTCGACTTGACACTCGAGCCAGCCCCCAAATCGCGGGACAAAA
AAAGGAGGAGACCCTGCTTGCCGAACCAAATATCTTTCATATAATGTCTTTTTGATTTGT
TTTGACTTTCACCTGGGATCCCCTCTTTTTTGTTTGTTCTTGAATTGGTTTGGCTACTTT
CCTTATTATGTCGTTTCTTTTCGTTCCATTTCTGATAACATTCTTGTGATATTTACGATA
TTGATTCCATATAATTTTCTTTTCCAATTTTTTTTTTTGATATCCTATTTTCTCGTTTTC
TGTGGACACGTCTTCTCTCAGCAATCCATTGAGCAGTCCTGTCACTTGAATTTTTCTTTG
TCCATTATCGACCCATCGACTCATCCTCGTCGACATAATCCCCGTTGACGAGCATGTCAA
TATAGAAAGCAGCCCCAACGGTTCACGATGACGACCCTTTTATCGGCCTCGGTGGCCGGT
CTCCCGCACGACGACTACGGCCCACAACTCGTCGCCCTCAGTTGCATACTTTTGCTGGCC
GCTGCCCTTTTCCTCGTCCTCCGCATCGTCCTCAAAATTGTCCACCGACGCGGCCTCTGG
TGGGACGACTATTTGTTGGTGGCCTCGTGGCTCGCCTTGACCGCCGCTGTTGTCTTGAAC
ATTGTCGACGTCGGCTACGGCTACGGCCGGCACTCGTGGGACGTGGACCCCGTGCACATT
CCCGCCATTGTGATCAACGGCACCCTGAGCGGCACGCTTGTCCTGCTGGCGGCCTGCTGG
AGCAAGACGTCTTTTGCCTTTACGCTGCTGCGGCTGCCGATTGGGTGGATGCGGCCGCTG
GTGTGGACGATTATCGTGACGCTCAATGTGTCAATGCACTTGAGCGCGCTGTCCATCTGG
ATCGAGTGTCCGGCTGTGCCGCCGTCTGTCTCGGGCCTCGGCATCGACGCGGGCGACCGC
ATCTGCATTCCAATCCCGCTGGCCGTGCAGTATGGCATTGCCGTGGGCGGCTACTCGGCG
GCCGTGGACTTTACACTGGCGCTGCTGCCGTGGAAGATTCTGTGGAATCTGCAGATGCAG
CGGCGGGAAAAGATGGGCGTCCTCATAGCCATGAGCATGGGCGTATTGTGAGTCCTGAGT
ACCGAGTCTCGCGCGCCCCCGTGGTTTGTGTCGTCTTTGTTATCGTTGTCGTTCCTCCCA
CGCCATCGTGCTAACATGGTACAGTGCCGGCCTCTCTGCCGCCATCAAGACTACCAAAAT
AGCGACGCTCGAGTCGCCAGACATTAGTATGCCATCCGCCCCGTTTCTGCTCGTCTTGAA
ATGTACTAACCCTCGCTTCCCCCCCTCCACCAGTCGACAGTGTCCAGCTTGCCGCGTGGG
GCATGGCCGAGGTCGATGTCACGATCATGGCGGCGTCCATTCCCATCTTGCGGGCCCTCT
TCCGGCCTGGCAGCGCCCGCCGCATGCCCAACATGAATACTTGGGAGGACGCAATGGGCG
TGACGGCAGCACAGCGGCGGGGCGCAGCCGCCGCCGAAGCGGCCGCCGCGAACGCGGCAT
GCTCTGTGTCAACAGACGCAGCAGCGGCAACAGCAACAAAGGTTCCAACATCGCCACCGG
AGAAACGGTGGCCGTTGTTGACACCAAAGAGTGTGCGGTTCCCGAGTGTACACCGGAGTG
GGAGTGCCAGCCACACAAACACGAAAGAGGACCTTGATGCCGATTTCGATTTTGATGCCG
AAGACGACGACCTGAAGAAGCCGGCAGCACCACGGTCCTCCATTTGGACCTATGTCAAGT
CTCCACGATCGTCTGTATAAATGATTGTATTCATGTTTTTCATTTCTTTTTCTGTTCTCC
CCTTTGTCTTCTGTCCTTTGGGTAGTTAGCGGGTTTCTTTACGGACACTTGGAGTTGTAA
ATGCTCACGGTCGGCAAACACCCTTTATACTTGTTTTACATGGGGCAGCATAGGCATGGA
TAACGTTTTGGGTATCATGGCATGGGTAAGGGGCACTGGGGTATGGATGGGGACTTTCGG
CCTTTGCTTTATGGTCGTGTCCTTGAATAATTCTATTTTTTTTTTATAATCCTGTTCTTT
TCAAGACATGTCAAGTAAGTCGACTGGTGGATGCTCACGACAACTAAAACTCGACAAGCG
ACAAGCGACAATCCATTGTCAACGCCTGATGTGATACAGAAAGACGACAATTCGTGTGCC
AGCAAGCCTATTCGCTCCCGGCTTACTGAATCGGTTGCATTATTGATTATGTGTTTGTAC
GTCCTATTCCCGTGCCATCTGTGCGAGGCACGGTTAAGTGAGGTCGGCTCAGTTCGTGTT
TGTGGCCCAAGACGGGAAGCCGAGTGTACGCTCTCCTACACCCTCTTTCTACTGTCCGTA
TTTCGTTCTTGGCCAGACTCTCCAAAGCGAGCCATTTTCAATATGTCACAACGAAATGTC
CACATGTACTCCATACTGACGCATGACGAGGACTGTCGAGTCTCGCGTATTATGTGTTTG
CATTGTCTATGCCCCATCTTAACAAACGTGGACTAAGGTGTATGAAATAAACGAGGCCAG
TCGCTTTGCTCTTCCCCAGACTGACCAGCGGGAATTGACCCGGCGACATGGTCCTTCTTG
ACTCGATAAGCACTCCATTTCTTGCGTCGCCGCCGTCAATGCTACGACTCCACCGGGTTT
CCGTCTGCCATCAACTCGCCCATAAGGGCGCGGCAGCGGTGGGAGAGATATCTTATTCAG
CACTGGCAACTTACGATCCCCAATGGGAAACCAGCGGCGTCACAGGTACGTCCACCGATC
CGGTAGCATCTAGATTGCCTGCCGAGACAATCATCTAGGTTTTCTTCCATGATCTTGAAG
TGGCACACTGCATCAATGTCACTGCTGTACTCCCACGGCCATGATGAATATCATCTATGG
CCGTTGCTTTCTTTTCTGTTCTTGTCGTTCCTTTCTTCTTCTGATTCTTCTTCCTGCTAG
CCACTTTTTTCTGCTCACAGTGAAAACTCTGTGAGACAATGGCGACAGTCGAGTGACATC
CCTTGGCTCCAAGCTCGTCGAGGTCGTCGAGGTCGTCGCAGCCAGTGAGATCTGGATCGT
GATTGGGCCTCCACAGTGTCCATTGATCGGCCTGAGGACGAGGCGGACAGGGTTCATATC
GCCCTTACCTGCTCGACTGATGGTCTTTGGTGGGCTCTCGACAAGCTGTGAGACAGTTCC
GAAGAGGACTTGGCGGATACAAAGAAAGACCACGAGACAGACGATGGGACATGTCCACCA
ATATTGACAATACAATATGCTTCCCCCACAGTTCACCTTCTCACTGCGTAGTGTGTCGTA
TATGTCTTTACGTATCCCTCGTCACTGTCTTGTCTCATGTCACTGTCTGGACGAGCCGTT
GGCATACTCGGCTGCAGCGAGGCAATAGCAAAGAACGGCATAAACCGACGGACACTTGTA
GTCGGGGGACAGACGGCATAGAAGACATGTGATCTACGACTTAGCAGCCATAATAAGGAG
AGCGGCTGTAAGGACAGCTGTGTCAATACTGGGTTCAATAAGTGTGAATACGAGCGTCGC
GTTTGAGAGATATTGGTCTGTTTCCTTTGCCGTGAACAGTGCGGGCAGTGTAAGCAGTAG
TGAATGCTGTTGGCGACACGTACGTTGACCGTCTTCTTCTATGTGTTCTTTTCGTTTTCT
TCTTTTCTTCGCGTTGTTTTGGCACATTTCGGTGGTTTCTGGGGTGCTGGGGCTGGAATG
TGGTCGGGCGCAAGAGTGGTCCGCCTCCCCGTTCCCGCCCGTCGAGGACCATGTCGTTAG
CACAGGAGCACAGTGGGAAACAGCACTGGCGACTGGATCAGGCCACACAACGAGGCAGCT
AGGGCTTAGTGGCCGGTAGCAAATGGCGCACTTCTGGCGGGCGCTATTTTTCGTTAGGGC
GCTTCTCCCTGGCGTTACGGGTGTAGCGAGCGGGGCACATTCAGGGCCTGGGGCTGGGTG
GGCTTTTGAACACCTGTAACCAAAGCACTAAACCGCGCTATATTTGGGACACGACATGGT
TCACTTGGCCTGGAATAAGTATCCCCCACTGCCTTCGTATTTTTTGATTTCTGGAGGCTG
GTTTTAAATTACACCGAAGTACCGTCCTCGTTGAACGACTCAGCATCTGTTGAAAAGGCA
GCGGTATTTCAGTTGAGGCCGAGTCTTCAGCAAGAAAGTACGACGTACAGATTATAAAGA
CAAAAGTAGACCGAAGGCAAGACGCACATTCAAGAGGCTGGAGGACGGCAGCTGTAGATG
AAGGAAGCACATGGAATTGAAGGAAGTATTGAAGGGATACGAAGAAAAAAAAGCAAGGGA
TATGAAGAGTGTTCCGTTTTGTTCGGGTTCTTTGTATTTTTCGTCACTCTCTGCTATCAA
GTCACTCTCTTAACACGGCACAGACGGACGTTAGCCGGTGGAACCAATTTAAATAAAGGC
AAGGTTGGCAAAAGAAGGATGAGAGGAAGACGTGAGAAAAAAGATGGCTGAAAACGAATG
AAAATAATAAATACGTACATACTCCGTAAATAAACAAGACATGAAATGACCAGGGACATG
ACAAAGATAAATTGCTCTGAAGATTCCGCGATTCGATACATCTGACTCGCCACCGAAACA
AGTCGAGAATGAAGGGAAAAATTAACTGCGTTGTTTTCGACAATATTGAAAAAGTTCGAA
AGCACAGACAACCAAAAAAGGCAGCGAAGACGTGGACGGTACGTGCACATCCGCACAGTA
TACACACTGTATCCACGTCGCTCCTCAGCAGAGACTGAACTCCAAATACACAGTGCGCAA
ACATGTTTCACGTTCTGCACGCCCTTGCATACCAGCATGTCAGAACGAGGCAGAAAACCA
TGGAGACCGCCACAACATCCCACGAAAAAACAAGACCGAAAAGGGACAGCCCAGAAAAGG
GGTTGCAGAAGATGTGTATCACAGCTGGCGGGGCTCACAGCTCCCAGCTGCCACTTCTCA
CCGTGCTTGTGTCGGAAGATGACTGCTTTGGGCACAAGTGACGAACAACAGAACCGCAGC
CAGAACGCCGGCCCTTTTGTTCTTCGCTTCGCTTTCTTTAACCGTCTCATCCCTGCCAAC
AGAATAGATGTATCGTACGTCGAGCTGCAGGTTTGCAACAACAACAAAGCAGGAAAGACA
AGCAGACCACAATACAAAAGCATATGAAAACGCGGCAGGCCCACGTCCGGCAGTGGCAGC
GACCCATATTGAGGGGCGTGCATGTTACGGCTGCGTGGAGACCATTTTTGCAAACACGCA
TGGAGTAAGTTGTACACTCAATGTGTCGGAGAATGGAGGCTGACGAGGATGACAGCAACA
CCGAAGAGAAAGAAACGGTAAAATGCCAAGTATCAAAACAGGCCAAATCAGGCCAAATCA
GAAGGAAGCAAGAACGCCCTCAGCTCACCGTCCTTTTCGTAGCCCGCACCATCACGTGTT
GAGACGCGACTTGTCCGTGCACCCTCTTCTGGTGCATTCTACAAGTCACCCACTACCAGG
ACCGCCGCGACGCACAGTGCACCGCACCCACCAATCGCTTCGCAATCCACAGCATCCCAC
AGCGCCCTGCGCCTGTGTTTGTCTCTCTCCTTCTGGTCCGCCCGCTCATCGTTCGCTTTT
CTCACCCCCTCGAGCCCCCCTTCATGCGGCAGGTGGGGCCGCGGAGTGTACAGCAACGCC
CTGAGTCCTAAAACATAGGCACAGAAGTGCCCAGCCCACACAGTTTTCGTTAGTTCTTGC
CATACTGGGGCCGCCCAGAACACCGTGCACAAAAGTACCAAGGAAGGCACCACCTAACCC
AACCGCTGCAGCTTACTCTTACGAGGCAAGTACGACGGAGAACGTACGACGTACTTTGCT
GTACCTTCGTTCTCACCAACCACGCCCATCCCCATCGCTCCTTCTCCGCCAGCATCCGCT
ACCAACACGCCCGTAACCCACACAAATCTGTTTTATTCTCCTCCCTTTCGTCGGCCCTCC
TTTCTCGACGCCTCGACTCCCTCCATCTTTTCCCCAACCCATCCTCTCTTTTCGTCGTTC
ATTTCTCTCCCCGATTCGCTAATTTTCTTCGATTCCTCTTCCCTTCTCTTCCATCTTTCT
TTTTTAACACTCGACGACCCTCCACCTCCCCAATTTTGGTCCACATCGCCACATCGTGTC
GAAGGAGCTCGGCCTCCTCCGACTCGATTTTCAATAACACCACGAGCTCTCCGACCGACT
TTGGCGTCAACACCTCTTCTCCACCCCATCTTCACCATCTCGGCGTGTCGACGAGCACGC
CGGGGATCGTGGCCGATGTAAAGGCTCCTCGTCGCCCACTCGCCCCGCCATCATGCGCAG
GCGGCCCGGAGGTCACAATGTTGGCCAACGCATGCTGTTCCTCGCCATCGCCCTGTTTCT
CCTGAATCCGGCCCTCGTCGATGCTCAGCAGCAGCAACAACAACAACTGGACAAAAAGGA
GCCAAAGCAACCACAGGGGCTAAATGAACTCAAGGAACCAAAGAGCCACCCCAACATCCG
CACCGCCGTCGCCAGCTATGTCTCGCCCGCCGAAGCCGACGCCTTTGCGGCCGCCGCCTC
CGTCGACACTGTCGAAACCGTCGAGATAGAAACGACAAAAACAAAAGCACAGCGGCCCAA
GACGAAGTCGTTGACCGAAGAAACGAGCCCGGCCTCAGCACCGAGCGTCTCGTTTTCGAC
ATCCACCGGCCAATCCGCACGATTGAGCCAGGCGGCCCACCCTCAGAATACGCCAGACTC
CAAAATCCACAACTCACAAAACTCGCAAAAGAACAGCAGCAGCAACAAAAACACAAAAAA
CACCAAAAACAACTCCGATGCCACTGTAGCTCCGGACCTGTCCGTTCGAGCACCTTCTCT
AGCGCACCGGGACCTCGATGCCGTCGACTCCTCCGACGGCCTGGGCCTCGCTTCGCCGCA
TATTGCGCGGTCGCTGGCAGACTGGGAAGTGGAAGACTTTGTTCTTCTGGCCACCGTCGA
CGGCGACCTCCACTCACTCGACCGCAAGACCGGTAAGACCCTCTGGCACACCGAGAGCGA
GAAGCCCGTCGTCGAGACCACCCACCACCGCTCTTCCGTGTCCGTCGACGACAAGACCTA
CTCGTCCCTCGACCACTGGACCTGGGCCGTTGAACCCTCTGGCAATGGCGCCATCTACGC
CATGATCCCTGGCGCCACCGGCCTCGCCGAGACGGGACTGTCTATGAAGGCCATTGTCGG
CCAGGAACCCTACCACGACCGCAAGCACCCTGTCGTGTTCATTGGCACCAAGGACTCGAC
CATGATGACCCTGGATGCTGCCACCGGCCATGTGCGCCAGTGGTACGGATCGGGTGACGC
CGACGGCATGGGCAACGACGGTAGCGACAACATTCCCGAGAGCTGCATGCGTCCCGGCGA
CTACTTTGACGACGGCACGGGCGGAGGCGGCGGCGAAGAGTGCTTTGTTGGCGGCACCAT
TACTCTGGGCCGCACTGACTACAAGGTCATTGTCCGCCGCACCGACGGCACCAAGATTGC
TACTCTGCGCTACTCCGAATGGGGTCCCAACAACTACGACAGCGACCTGCACCGCCAGTA
CCGCCAGCCCTCCGACAACCGCTACATCACGGGGAAACCCAGCGGCGACGTCTATGGCTT
TAGCGTCGCGCCCCGCACCGGCGACGTCAAGCTGTCCTTCACCCACCGCCTCGAGACCCC
CGTTGTCCGCGTGTTTGATGTTGCCCGCCCGCCTAGTGTGCCCCTTAGCAGCAACCCGGA
CCTTGCCCTGCTCCCGCAACCACCGCCGCCTGTCGAGGACGAGGAAGACGCTAGCTTGCG
CCGCGCCTCGGTGTTTGTCAACCAGACCGAGACCGGTGGCTGGTACGCCCTGTCCGGCTC
GGCGTACCCGCTGATTGTCGACAACACGCCCGCTGAGTGCACGCGCCGTGGCTGGTGGGA
CCGCCACCAGGACACGTTCTTGCCCGACGAGTACAGCGCCGCCCTCACTGGCAAGCACAT
GCTGGCCTCGAGCAGCCGCAAGAAGCGGCCCCTCCTGGCGCACAATTACCCGACGCTACC
TGGCAGCGATGGCTCGTTTTCTCACGACGAAGACAAGGAGCGCGAGCGCGAGCGCGAAAA
CGGGTCCACAGTGCCCCTGACCCTACCCGGCTCGTCCGACACATCATCTTTCGGCGATCA
GGCAGCTGAGTCGGTCATCGCCAAGGTCAAGGAGCTTCCCCAGGTGGCCGCGAACCGTGT
CTTAGACTTCTTTAGCAACCCGGTCTTTTTGATCGCTGTGACAGTCTTCTTCTTTGTTTA
CCAGAAGGACCTGCGCCGCTGGTATAACCGGCAAAAGTTGCAGTGGTGGAAGGCCGGACA
GGCAACGCGTGCAGAAGTCGAGGGCAAGTCTTCCAAGGAGGTTGTGGAAACTGACACAAG
TGAAGACACACCCGAGGCGGCCAGCGCAGGGACTGTACCTGAAGCTATCGCCAAGGCAGT
GGAAGGAGACAGTGCGACGGACAAGACCGAGTCATCGCCCTCGTCCTCCCCAGGCGCAGA
AGAAGAGTCACCCGACTCCATGGCGAGCTCAATAGAGGATGTCCGCGCTTCTGCATCCCC
TGCGACCGCCGAGACGTCCGCCGCGTCGCCATCGGCATCGCCCGTAGAAGATGCCGCCGC
TGCGGCAGCGTCTCCCTCGGACGGCACGCCGCCTCCTCATTTGGATGGTTCGGCCGCGGA
GCCGGAGAAGGAGAAGAAAAAGGCCCATCGCGGTCGCCGCGGCGGCGCCAAGCACCGCAA
GGGTGGTAACGGTAAAGCCAAGAGCGAGGCCTCGCTTTCGCGTGGGGACGACGTCCCGCC
GCCAACGGTCGACGAGGTCGTCGGCCAGGCCAAGAGACTCGGCGAGCACACGCTGCCGCT
GGAGCCCGATATTTTGACGGTGTCGAATGCCAACGCGGGCATCAACGACATGGAAGAAGT
GTCCACGCCCATCATGCGCATGGGCAGCCTCGAGGTCAATCAGAACGTCCAGCTCGGCAC
CGGCAGCAACGGTACTGTCGTCTTTGCTGGTAAGTTTGACGGCCGCGAGGTTGCTGTCAA
GCGTATGCTCATCCAGTTCTACGACATCGCCTCCCAAGAAACCAAGCTGCTCCGTGAGAG
CGACGACCACCCCAATGTCATCCGCTACTATGCCCAGCAACAGCGCGCCAATTTCCACTA
TATTGCGCTGGAGCTGTGCCAGGCCTCGCTTGGCGACGTTGTCGAGAAGCCAGGCCAGTT
CCGCGAGCTAGCGCAGGCTGGCGAGCGCGACCTGCCCAACGTGCTGTACCAGATTACAAG
CGGTCTCAACCATTTGCACGCCCGCAGCATCGTGCACCGCGACCTCAAACCGCAAAACAT
CCTGGTCAACATGGGTGCTGACGGCAAGCCGCGCATGCTCATCTCTGATTTCGGTCTGTG
TAAGAAACTCGAAGGCGGCGCGAGCTCCTTTGGTGCTACGACAGCGCACGCGGCTGGCAC
GAGTGGCTGGCGCGCGCCCGAACTGTTGCTCGACGACGATGCACGCGACAACGGCCAGAC
TATGATCGAGTCGGCCATGTCGACGCAGAGCGGTGTCAGTGCCACGTCCGGCAGCGGGCT
CATCCACAACCCGGACGGCACCGTCAGCCGACGCGCGACCAAGGCCATTGACATTTTCAG
TCTGGGTCTTGTGTTCTACTACGTCCTCACCAAGGGCTCGCATCCGTTCGACTGCGGTGA
CCGCTATATGCGCGAAGTCAACATCCGCAAGGACACGTACAACCTGGACGGTCTGGACGT
CCTGGGCGACTTTGCCTTTGAGGCCAAGGACCTGGTCGAGCACATGATTAGCCGCTCGCC
GCAGCACCGCCCGCGCACGCGTGCCGTCATGGCGCATCCGTTCTTCTGGTCGCCCAAGAA
GCGCCTGGCCTTCCTGTGCGACGTCTCCGACCACTTTGAAAAGGAGCCCCGCGACCCGCC
CTCCGAAGCGCTCGCGAGCCTCGAGGCGCTGGCGCCGGACGTCTGCCGCGGCGACTTTTT
GAAGCGCCTGCCCAAGGACTTTGTCGACTCGCTCGGCAAGCAGCGCAAGTACCGCGGCGA
CCGGCTCCTGGACCTCCTGCGGGCTCTCCGCAACAAGCGCAACCACTACGAAGACATGTC
GGAGCCGCTGCGCCGCATGGTCGGCACGCTGCCCGAGGGCTACCTAGCGTTCTGGACAAT
GCGGTTCCCGAACCTGCTGATTGGGTGCTGGGCGCTGGGCATCGACTGGGAGTGGGCCGA
CACAGACCGGTTTGTCGACTACTACCAGCCGGCCGGTGGTGTTTGAGGAAACGAAAGATG
AGGAACGATACAAATTGATCAACAGCGTTTGCTATTTGGATACGACTTATGGATGGCGGT
GCATACATTGCGTGCGCGTTTTCTTCGTTCTTCTTTGTTATTAGTAGTTTTTCTTTTTTT
GTTGGACACAAACCAACTCTTGGATTGCAATATCGTTTGTCAAAGTCATGTCGAAACAAA
GTGCCCTAGCCAATACCGCTACATTTCCTAAATAAGGTGTTGACTCGTGTACTAGCATCT
TATGGTTATGGTTTTGCTCTCTCTCTTTCTATATTTTGTATTTATTATTTTATAAATCAA
GTATTGGTCATTCATTCGTTGCCACGATCAAACTATGTCGCTACTAAACACACGGCCATA
TACAACGTACAGGAAAATCAATAACCAAACATAATAAATCACACTCTCACGCACCATACA
TCGTAGTCATCACCTGGACGGTTGTCCCTCAATGGTTCTCCCCGACTCCAACCTCATTTC
ACCCGCTTTCATCCACTTCTTGCCGGGACGCGGAAGGGGGTGTTGGCGGCGCCGGCGCTT
TCCGTTTCTGACTCTTTTTCACGTTCGCCGCAGTCGTGCCCTTGGCGGCGGCCTTCAGCG
CCGCTCGGACAGCTTTGCGACGCTGTTTCCAGTGTGACTTGATTTGCTGTGCAGTTTTGC
AATGTTCTGAAAGGAGCGAAAGTGCATTTCTGTTGGCGCTAGCCACGACTGAGCTTCAGG
GATGCCAGGGCGGCTAAAATGACTGGGCCAGGTTCCCTCAACAGGTATGCTCCACCCACA
AAGCGCCGGCCAAGGCACTGTCTCTAACGGCCCGCCATGCAGCCCAAATCCAAAATGACG
ATGCCAAATGTTGGACATTGTACTTGGACTCCTGTCTTCGTCTCTTTACTGGGTTAACTT
AGTTTTATTTATTTGAAACATCTTATGGCACAAGGCCAAGGAAGTCCTACATATTGAAAG
GAAGATGCTGACGTTACGGATTCTTCGAGTCTTTCAAGGACGAGACACAGTTTGGATATT
GGACCGTGGGATGCCACGCCGCTTTGCGATTTCATAGAGGATAATTTGAACAATGCAATA
CAAAAACTGACATGGATATACGGACATTTCGCAACGTACACGCACAAGACACCGACATCC
AATCACAACCCCATCAACCGCCGAAAGGCCGAGTTGTTAACAATGTGGAACCGGCTGCCG
ACGGCTTCAATGTCCGTGTGCTTGGCGGCCTCGGCGGCCAGCGCGGCAATCGAGTGCTTG
CCCATGGCCGTCTCTGCCAAGAACGTGCCGAGCGGCAGCGTCGGGCTCATCATGGTCGGG
TAGGCGGTGCGCAGGACGGGCGCTAGGACGGTGCGCGCGATTTGGAGGCCGAGCGAGGGC
GCCTTGGGCACATACGGCTGCAGGGCGGCATGGTCGTGCGGGTCGACACCACCGGGGCGT
ACCGACAGCGCCAAAAAGGGACGGCCCGCGGGCGCCGTGGCGGCGTCGCCGGCGGTTCCA
TTGGTGATGTTGGCGAGCGCCAGCTCGGTCTGGCCCTTGACGACGCCGAACCGCGCGGTC
ATCAGCCCGGGCTTGATCGCGGCGCCCTCGCCGGACACGTACACAAATCGGAACGGGTCA
CCGGCCTTGGCGTCGCCCGGTCCGTCGCCGGGCGGAATCTTCTGGAATGCTGAGGCCGCC
GCCAGCGTGTAGTCCTTTGTGATGACGACATACTCTTCCTTGCTGACGCTGACCTGGGAG
ATGCCGAGGGCCCAGACGACGCCCGCGGCCCCCTTCAAGTCGTTCTGCAGCAGCGTGTCG
TCGTACGTGTTGAAGTCCTTGTGCAGGATCACGCGGACGCGGTCCTTGCTGGCGACAGGG
TCGTTGGCCTTGATGCGGGCGTCGAGCTGCGGCACCGGGCGGCGCGACAGGATGGAGATG
CGCGTGATCTCGGGCATGGCCAGCATGGCATCGAGGACGCCGCCGCCGACAAGGCCCGTG
GCGCCAGTCAGGATCAAGTGCATTGTGGGTGTGGCGTAGCTGGTAGATTATGTGGGCGAG
TAGTGTCGTGAAGCTGGTGATGCGCTGTGATGCCTGTAAGACCTGTATTATAGCGCTTGG
CGTTGAGCTACAGACGTGCTGAATGGTCATGGATGATGAACCACGAGAACCTGGAAGAGA
ACGCACCATTTAAAGGAGATCCAGAGAGGGGCATGAGGATCAGGATTCACCTTTTCCGCG
CTATGTTGACACCCGGCGGGCCCTCTTTGCGCCGCGTATGACCTTGTTGATGCTGATTGC
TCGCTGGCGTCAGCATATACCGATTTGCGGTCTGGCGTCGTTGTACGAATGTAGGGCGGT
ACTTTTTAGCGTGGAAATGTGGAACTAGGGCGGACAGTCCAGCCCTACGCCCTTGATCCA
ACGTCATGCAGAAGCCTGGCGTAATTACGAACCGTGCACCGTCAGCAAGCCACGACGATC
GTCACCAGAGCGCCTCGATCCGACCACAAAGGCAACGAAGACAACAAAGACAACATTGGC
ATGGCATGGCACAACGAACATGAGAGCGACTTGGGCGAACTGGGTTAGAAATTTGATTGA
AGAGTACTGACTGACAAAAATAACTACTGCATCTCAAGCAACGTCTCGCGCCACAGCCTC
ACCTCTACAAGGTGTACCGGAACAGCGGCGAGTCCTCACCCATCTCGCTGAGTTGCGCGG
GCGTGTGCTCGCTCTGCACCGCGTCCACATTCAGGGCATCCCGCGCCGCGTTGGCCCGCC
GCATGCGCCACCAGTGCCACGTCGCCGGGATCATGGCGCCCAGGACCGTCGCGCCCACCG
AAAAGCCAAAACCCAGCGGGTACCGCGGCGCCTCGCTGGCCAGGTAGATGTTGCTGCCAA
TCGAGCCGCCGCCGACCGACCCAAAGAGCATCAACAGGCCGATGGCGGCGGCGCGCTTCG
ACGGGTTCAGGACGTTGACGGCCGTCCAGGCGCCGACAATGGGCGCCTGGGCCGCGTAGC
CGGCGGCCGCGAGGAAGATGGCAAAGTAGCTGACGCCGGCCAGGTGCTTGTAGCGGACGG
TGATCCACAGCAGCACCAGGCCCGCCAGGCCGAGGCCGTAGCAGGCCATCAGCGAGAGGT
AGCGGCGCTGGTAGCGGTCGCTCATCCAGCCGACAAAGACGCAGACGAGGGTGGCAAAGA
TGTACGGCGGCGTGCTGAGCGCCTGGGCCTTGACGGCCGTGTAGCCGAGGTTGAGGATCA
TGGTCGGCAGCGTGTAGCTCAGCGAGTACGTCGGGATCGAGCCGCCCCACCAGAAGAGCA
TCATCATGAAGTACGTCTTGGGATCCTGGGCCGCGGCCGCGACGTCGGACCAGCGGAAGG
TGTACGTCGGCGGGTTGGGCCCGGCGGCGTACTTGATGCGCAGGTGCGCGTACTCGAGCT
CGACGGACGAAAAGTAGCGGCTCGTCTTGGCGTCGGCGTCTTTTGTCATGCCGCTGCTGG
CCGACACCGCCGTCGACGGCGGCTGGTACTGGTGCGGAAAGTGCGGGAGAAAGAAGATGG
TCGCCAGCCCTGCCGCCATGGTGATGACGCCCTCGATCAGAAACAGCCACTTCCACGCCC
GCCACCCGTGCGCCCCGTCGAGGTTGCCCACGCCGTACGCAATCACGCCGCCAAACGCGC
CGGCCGCCGTGTTGGCGCCGTAGAAGATGGCCATGCGCGTCGCCAGTTCGCGCGGCGCGT
ACCAGCTCGACAGGATAAAATAGGAACCCGGGTACAGACCGGCTTCGGTCAGGCCCAGCA
CCAGTCGGATTGCCACGTACGACCCGTAGTTGCGCACCAGGCACGTCAGCGTCGTAATGA
GTCCCCACGACGTCACGATGATCGGGAACCAGATCTTGGGGCCCAGCCGCCGCAGCATTA
TGTTCGACACCGGCTCGCAGAGGCCGTATGTGAAGAACAGGTACATGAGCGCTAGATTGA
ACTGCGTCGAGCTCATGCCGACGTCTTCCAGAAAGCCAAAGAGCTTGGCATTGCCCGCGT
TGCTCTTGTCAAGCGAGCACATGAGGTAGAGGAACGAGAGCGACGGCAGGAGGCGCCAGT
CGACTGTACTGTTAGTGGTCAAAGCAATCCGCGCATGCATGCCGTCGACAGTTGGGGGGA
CCCACGCTTTCTGATAAACGCCTTGCGGCGCTCGCCCTCAAACTGTGCGTCCAGCTCCAA
ATACCGCTCGTATTCGGGATGGTGTTCGGAGACGAAAGCGGCCGCTGTGTCGGGCGCCGC
TGGGGTGGCCGACGACAGAGCGCCCTTTTCGCCCTTCTCGGCGTCCTTGGCCGACGACGA
GTCGGAGGTGGACATGTTGGTGGAGAGTGTGGTTGGTATGATGTATGCGATGAGATGCGA
TAAGATGAATGCAAGATGACGGGACGAGGAACGATGGACGATGAATGCAAGATGACGGGA
CGAGGAACGATGGACGATGAGAGGAACGATGGGCGATGAGAGGAATGTCGTTTGGTCGAC
TTATGTACTTGTCTAATATTTTATACTGACGATCAGAGTTGAATAAAGCGTGGCAATCTC
GTGTTAACTCGTGGCGTGTCTTGGCTCGGTGTCGACAGTCGGTATCGACAAGCGATCAAA
AACTAGATTCTTGATATCAAGACTAAAATAGGTATCTGGGTATCGTATCATCCAAATCGG
TGGCGGAAGACAAACTCGCGTCTTCTTATGCGCCAGGGATGTCGAGACTCAAGGTGTAGT
TAATAGTCGGTAGCCCCAGTCAATGGTGGACATCTACATAGACCATCACCTGGCTATGCC
TTGCCGGGCTTGTCTCATCTGTCTGGACTCTCGTACCCTCCCTCGGTGCTGATGGGACGA
ATAATGGGGCGACAAGGCAAGGATATGCTTGGAGAAGGGACACAAGATAGGTGCGATTGC
CAGCGGAGAAGAACAGGCATGCTATCAATCCTCATTCTGTTCTTCTTTTCCGGCGTACCG
TTTTCTTTTGTTTCCTACGACACATCGCCAGTCTCCACCCAAATCTGGGGCATCTCGACA
CGTCGGTTTCGTTGACACATCTGCCTGCCCTCCTCAAGATACGACAGTAGTTTGGTGCAA
GGCGGCATTGCACTTGCATTAGCTTCTTAGTCCTGGTTGTTGACCCATGCTAGCTGCTTC
TTGCTTTGGTGCTTTCGGCACAAACAAGCCTATCTGGTGCCTTTTATTGGTCCAACAGCA
CCGACAATCAGAACGACAAATAAAAAAGGTAACTCTGGCGCCGGCCCACCGACTCCGCCG
ACCCGCCGACAGTCTCATGGAGGATCCAAGGATGCCGCTAGGAGATACCGCCAGCAGATA
CCGCCAGTGGTCGCAAGTCACAGTCGCAAGTCACAGGAATGACACTGACAATGCAATCGA
AACAAAAGAGAGGCGAGAGGCGAGAAAACGTGTCGGTGGACTCGGTGTTATCAACGTGAA
GTGGACGCTCAAGAACGGAGGTAGTTGAGAAGAAACAATGACTTGTATTTTTGTCTTCGA
CTTTCTGGCCTTGCACGGGATAATCCCAGTTCGACACCGCTGACTCAGCTTTGATTATAC
GTCGAAGGCAGAGCAAAGCAGCGACAGTCTCCTCTTGAATTTAAGGAAGCAAAATGTTGC
CAAGTAGGTATAATCGTGAAGGGGAGAAAGAGAGATACATGGGTGTCTTTGTTTGTTTCG
CTTCGTATAATTTCTTTATTTTTCTCTCTTTTGTCCTGTTTATTTGCTATGCCTGTTTTT
TAAACAAAAACATAGTCAAACTTAAAGTATAGCAAGGCGATGAACAAGGCTGAGCATTTT
CGAGGGTGATGACACACATCGAGACGAGGCTGAGGTAGACAGTGCCACCTGACAAACGTC
GAATAAAGATAAGTCATCTGCATCATGCTACGTGTAGGATGGGTCGCTCCTTCCCGTGCA
CCAAATATCAAAACGACCTCGCTAGTTCTTGCCTCGTGCTTTGCCTGTTCTTTCTAGTTT
GTCGCTCTTTCCACACTTGCCCGCCCACACACTTGTGCACCCGTGAGTGTGACTTTCGCC
TTCTTCGTTCTTTGCTGACCTGGAGTCAAAGTATCAGATCGGGGATGAAATCTCTTTGAC
CCCTTTTCCGTGATCGTTTGCTCCCGTTTCCATCGCACTTCTCTTCCAATACCCATCACC
CTCACTGCTACGCAGCACCTGTCTAATGACAACTGTTCCCGATCGACACCACCATCAAAC
CCTGTTGTGGAGTCATGCTTCCTTTGCATTATCGTCGATATTTCATGATGACTGATCTCT
TACAATATACTTGCAGCGTTGGCGCCGTCTTCCAACACAGACGAGCACCATAGGCGCAGT
CATGCATCCATCTTTACTTATAAGCTGCTGCCCGCTGAGCCGACAAGACGACGGCAGAGG
TAAGATACGTGCAAAGTTTTCAACGTACTGAACGTTAACTTTTCAGGGTTATTCCTCACG
CAGCGCCGTTCTCGAGTTGAGGATGAACTCTCCCCGACTCTTTTGTTAACCCTCGATTCA
CACCACTACGTCCATCAAAGCACACACAGCAACACGTAGTTCGACAACTCCTATGAGCCA
AGATACCGAAATCAGGGCCCAGATCATGTCTTCGGAATCTACGGATCTTCTTAGATTGGG
GAATAGAGTTGAGATGCAAAATCAAAACGAACACCGAGAAAGGGAGTCCGAGGTTGACAG
CTCTACCGTCATCTACCGTCCCACGTGGCTGCCCGTCAACAACATCCTCGACCTTCCAGT
CGATGTCATATTTACTCTCAGAAAGTTCCTTCGAGGCCAAGACATCATCCTGCTATCATT
CACATGGAAGGATCTCCGCCGTCTTATGGTACGGAGGCCCAACCAGACCCTTAGTCTCCA
CGAGGACATCGTTCCATCTAGACTGAAAAAATACCACATGCTGGTGGCGCGTGACAGTTA
CACACATTGGGTATGCGACGCATGCACCCGGCTGTACACTGTCTTTGAAATGGACCTTCC
CAGATGCCCCGTCCACATCACCTGGCGGCGGACATGCCACAGGGCACACTGCCATACACC
AGCTGTCGACGGCCACTACTCGACCGTGCGCGCGGCCGACTTGGTCTTTCATCGCGTTCA
GGTTGGCCTCCGCTACCAACACTGGCCCAGTGCGACAACGTCAACGACTTTGCCGAAAAG
CTTCGGAAGGCACGCAGCGAGATTCAACAGCTCGACAAGACCTGTACCATAGCGGACCCG
CTCTTCGTTCACCAATTCCTCAGCGGTCTCGGCCCAGAATACGACATCTTCCTCACCTCT
TTCTACCAGACGCAAAGCCTCTTACCCGAAAGGAGCCGAGAGAGCCCCGAGAACATTACG
AAAGCTGCTGTCGCTTTTGACGAAGCAGTAATGCTAGTCGAACGAGAGGAGCAGCGCCAA
AAAGTCGGCACCGATACAGCTAAACTGGCCCTGCTGGCAAAGCTCCCAGTAGGCCGGAAG
AGACCATATACCAAAGCCGAAAGAGTCGATCTCACCTGTGGCTACTGCCAGAGATAGCGG
CACCACGAGTCTGAGTGCTGGTTCAAGCACCCCCATCTCCGCCAAGAATACCTGGACAGA
AAAGAAAAACAAGACAAGAAGCGCCAGAAGAAGGAGGATGCAGAACCGAAGGCCGCCACA
GAAACCCAGGAGAAGGACTTCCAGGCCATTGCATACTCTATCCCACAAACCTTTCTAGCA
CATCTTGACCGCTTTACAGCTAGACAGCGCGAGGCCCTTGCCCAGGTGCACGTGCTGGAC
AGCGGAGCAACCAATAACACTTTCGTCAATAAGAAAAAGTTCAACCACCTTCGGCCGTAC
ACTGGCGAGCCAATTATAGGCCTTGGGGGCGTTGAGCTCACGCCTGAAGCAATCGGCGAC
TACCACCTGTCAGTTAACGTTAGTGGGAGCCGGGAGTCCCTCGTCTTCCGAGACTCCTAC
TTCAGCCCCAAAGCCGGGGTGAATCTCATCTCAACTACGGCACTTCAACAGAAGGATGCG
ATCTTCTTATTCCACAAGACCGGCGTCACCGCCAGCCTGAAGCAAGGGTTGAACCTAATC
GACACCTGGGACACCGACAACACTGGGGACGCACTGCTGGTGGCCCACGCCGCCGAGGAC
CCAGACATGAAGCTCTGGCACGAGCGCCATGGGCACCTAGGATACGGCTCCCTCCACAAC
TTACGGAGCATGTCAACCGGGATCAGGCCCATCAAGCCGGCTCACTTCTACGACGCATGC
GCCAGAAGCAACCCCCGCGAGTCGCCACACACCGGATTGGTGCTAAAAGGCACCTACCCA
CTTGAATCTCTGCACTTAGACATCACTGGTCCTTTCCCGCACACAGGGTACGACAAAAGC
TCCTACTGGCTCGCGGTAGTGGATGACTTCACCGGATACGTTTGGACTGTCCCGCTGGCC
AACAAGAGCGACATGTGCGAAGCCCTCCGTAAAATCATATAAGCCAATGAGACCCCCGAG
CGCCGCTGTCGGCGCGTCAGAATGGACCTGGGAGGTGAAAACAGATCCCACAAAACACAC
GAAATGCTCGCTGAAAAGGGGATTGAATTCACCATGACAGGCGTTGAACAGCACGAATCA
AATGGCCTAGCAGAGGTTATGCACCAAATCATCCGCAACAGACTCAACGCCACCCTTACG
CACTCAGGTTTACCACTTAAGTACTGGCCGTTAGTGCTACAGGCCGTCACATACCTGAAG
AACCTCTCCCCTAGCAGACGTATTGGCAAGACACCATACGAGGCCTGGCACAGGACCAGG
CCGGACCTCAACCATCTACGGGTCATTGGCGCCAGAGGGTACTACTTGCTGCCACAACAA
GCCCGCAAGGCGGCTCACATCAGCAAAATCGAGCCGCCTAGATGCTCCTGCCGCATGGTG
GGCTACCAAGGCTCCCGCTACAAAAATGTGCTCACCGACGACAACAAAATCGTGGTTACC
AACAACGCTATATTCAACGACCACGGCATCGAGCGCGCCCTGAAGCGCAAGAGAGATGAT
GAATTGGGTACTTCAGAAGCAGGGGGAGACTCCTCAGCACCGCCCTGCCGGACCTTTCGC
TGCCAAAACATGCTTCCTCACACCCTTTATCATGCAAGAAATAAACAAACCCGCCAGCGT
TTTCCCTACCACCGTCAGAACCGCTCTCCTCCGATTTAACCACTGGAAACCTCCTAACCG
ACAACCCTGCCACCGAAACAACAGTCCCAGCTGCCACTCTAGAAGGAACTCTCACGCCTG
ACAGCCAAACTCCTCCTCCAGAAGACTCCATCACCGTCGCTCCTATAGAAGAAGCCGACA
TAGACATCCACGAGGTCCCAAATATAACGCTCGATAAACATCATGACCTACAGGTCAGAA
GACTCCAACCGTCGCGTGGCGCCGGCCTTCCCTCGAGGTATGCCCTGGCCGCCATGCTGT
CGCACCTAGTGCTCGCAGCACTGCTGCAGAATGAAGTCTACGAGCCACACTCGTGGAAGG
AAGCCCAAAAGACGCCGCTGTGGCCACATTGGCGCGCTGCGATGGAAGACGAGCACCTGT
CCCTGCTGCAAAACGACACCTGGGATTTGGTGACACTACCTGTGGGCAAGCACGCACTCA
GCGGGAAATGGGTATTCAAAGTCAAGTGCGGCGCCAATGGCGAGGTGATGCGCTACAAGG
CCAGATGGGTGGTACGCGGTTTTCTTCAGAAGGCCGGCATCGACTACAGAGAGACCTTTG
CCGCGGTGGTGAAACCCATGAGTTATAAAATCATCTTCGCAATCGCCGCAGCATTGGACC
TGGAGCTGCACCAAATGGACGTCAAAACCGCCTTTCTGTACGGCAAGGTGGAAGAAGAAA
CCTACGTCGAACAACCAACTGGACTGGGCGCCAAAGAAGGGTTGGTGTGCCGCCTAAAGA
GAGCGTTGTACGGCCTGAAGCAATCACCGAGGATATGGTACCAAACTCTCAGCGCCTTTC
TCGTTGACTTAGGCTTCTTACCCCTTACTGCGGACTCTGGTGTATTCATTAAGGGCACCG
CCTTTATCGCCATATACGTGGACGACCTATTACTAGCAGGCCCTACCGTCGAGGAGCTGG
CACATCTGAAGGAGGCCCTGAACAAACGTTTCAACATGACAGACCTCGGGCCCTGCTCGT
ACTACTTAGGCATGTCAGTCAGGCGTAACAGAAAAGAGAGGGCACTGTATCTCGGGCAAC
AAGCATACCTAGAAAAGATCATCAAGGGCGCCGACCTCTGGGATGCCAACCCCGTGGCAA
CACCTATGGAGGTGAACACTGTCGACAAAACGCCCGAAGACTACAGATCCAGCGAGGAGC
AGAAGCACGTATTTGCAAAGATGATCGGCTCCCTCATGTACGCCATGTTGGGCACACGCC
CAGATATAGCGTTCTCCGTTTCCTTTCTCAGCAGACACCTAGCGAATCCAACGGCACAAC
ACATCAAGGCCGCCAAACGCGTGTTCAGATACCTGAAAGGAACTATCGGCCTTGAGCTGG
TATACCGAGGGGACCTGCAACCGCTCACAGGGTGGACCGATGCCGACTGGGGAGGTGACG
CTAATACCAGGAGGTCAACAGCTGGCTTTGTATTTAACCTTGGGAGTGCCCCGATAAGCT
GGCAGTCAAAAAGACAGTCAGTAGTAGCCCTGTCATCTTGCGAAGCAGAGCTCATGGGGG
AGACTCAAGCAGCCAAAGAAGCCGTGTGGCTCAGAAGGCTGCTTAGCGAATTACAGGTGT
ACGGAGAAGACCAGCTCACCACAACCATCATCTACGGAGACAACCAGGGCGCCATAGCAC
TGGCAAATGACCCTCAATTTCATCCCAGAACCAAACATATCGACATTCAGCACCTCTACG
TGCGAGACGTACAGAAGGAGGGGGAGATTTGTATGGAATATACACCTACAACCATGCAAA
TTGCAGATGGGCTAACTAAGGCGTTGCCACGGGAGGCTTTTGTGAAATTCAGGGATGCTC
TGGGTATGGAAGACAGAAGGATTTAGGCCCCTCGCTTGAGGGGGAGTGCTGGAGTGGATC
AAGCCTCGGGCCCTTTACTATTACTATGGTGTATATATATCAACCTCCTCCTCCCACCTC
TACTGGCCATACTCTGTAGAGAATGGCATTATGGGAATCACCGAATACTACTACTGCTCT
GACCACCACTTCCAACATTAAGTTCGTCCTTAACGTTATCCTTTAAGCCTTCGTAATAAC
GTCCGAAGGTATATCGTCAGCGCGGCTGGGGATGTAATGGATCTCGTCGGCCGGCTCCGA
TCGTTGGAACTGTGCGTTCAAAGCCGTCAAAAATTACGCTCCATGCTGTTTGCGCGAATA
CAAATCCTTGACGTACTTCCTCATTCGTTGATTTAATCTAACTTAGAGACTATAAACACT
TTAATAAAGACGTAAAACTATCAATAACCAACCCAATGTCCATCCCTGCATAACGAGCCG
CCTGGCGTGGCGAGCCAAATCGCAGGTACTTTGACTTTTGTTTCCGTATCAAAAGTGCGA
TGCCTGCCTATCAATTGCTATAATTAAACCCGGAATTCCTGCTCCAGTAGGTTTCCAGCG
ACCTCGACCGGCTTTGAATCGTGGAGAACGAAAAGCATACGCGCCCACTCGGTTTTGCTC
GCATTTCGCCATCGGTGCATTGTTCCGCGCTGAATGGCGATGTCTCCCCGACGTAGTGTT
TTCACCTCGCCGCTGTCGAGGACCAGATCGACGGCTCCCTCGAGTACAATAGAGTAGTCG
AGCGATACTGTTCGGTGCATCGGACCGTTGTTCCCAGGGACCAGATCAATGATGGACAAT
GTTGTGCCTCTTGGTACGGCGAATACCGGATCACCGTCCAGGTAGCTCTTGTAAGCCACC
AGGTCCTTACTTAGATCTGTAGGAACCGCGTTGGCGACATACCCCAGATAAAATGTATCG
CCTGTAGGAATAGTCTTGGATTCGAGGACGCCGGGTATGTCATTATTGAAGATTGCAAGG
CCTTCGGAATTGTGTTCGGTAATGAGTCGATTGATCTTAGGGAGGTTATTGCCATGTTGT
TGGTTTTGTGGTTGAGCCATCGTAGCGATATACTCTTCGAGGAATATTATGGTTTAGGAG
AGTTGTTGCTATTAAACGAGAGTCCATATGATGCTTCCTGGGGGCTAGGGATTAAATAGA
AAACGAATGATGTAGAGCCCTCACGATAGCAACAGCAATAGCAATAACACAGCAGTTATT
ATTTCGAATTACAAGCCAGATGTAACTTTCCAGATCACGTGCACCAATCGTTAGCTTCGG
CTAGATTATTATGCCGCTTTTGTCATTGGCCTTCTCAATATACGTCGTCATTATTCATAA
AAAAATCACTTTTTCGAGCCCGAATGCTTTTGAGTTATGTGCGGGAAAATAATCACTCCG
CTTTGCTAATACAACCCTATCAGCGTGATAAGGACGTATATCGAAAGAGAATTTGTGAAT
CCGCTTTCGGAATCTGCTTCCAGATGGATTTCGGCAGAGTTAATGGAGTTTGCGCTCACT
GCTATCATCATCATCATCGCGATTCCGGCATTTTGGTCAGTGGAATTATAGGGGAATCAA
CCATTTCCATTTGCCGGTCCATTACTTCAGCCTCAAGAGACAGTCGATAGGAAGAGACAC
TTTGATAGAGTATGGTATCGCAGGTGGAGGCCACGAGGACCAGTAGTTCTTTAAAGATAA
TTGAGGTAGCCTGATCATTTGCAAGGTATTTACCAATCCCTCTCGTGGACTTCAATAGCT
CATAATGCGCGTCTGGTCCTGCTCCTTTTGTTATGCGTGAACACTCAAGATCATAGCACA
GGACGATCCAACAGACCGTCACAGCGGCCAATCGTGTGTAATCTCAACACATCCCCCCAA
GAAAGGCCTTGCCAGTTGCCTCGGCCACGATACTGATCTGGAACGTCCTTCTCCCATCGG
GCATAAACCACTTCCTTAATATCTAGACATGCACCCAGGCGACGGCACCCACCGTCACGC
GTAACGTGAAACTGGGGTTTAGGCAGAACGACCAGTCTTAGGCGAGCCAAAGACGAACGG
CGAGGCAGATTCGAACGAGTCTCGCCAGTGCGGTGTAATCACTTTGCTGTAAACGGGCCT
TTGAAGTTACTGAGCCACACGTCCAAAAACCTGCTCACGCGGCCAAAGGCAGGCTGTAGC
CGGTCAGTATAAAATGGTCGAAAGGTAGCCACCCGATAGTATGGGAGACAATGAAAAAAA
GACAGACTTGAGAGACACGATACGGCCGAGCTTAACGCTGTTGGCGGCCTTGGCAATGCG
CTCAGGCGTCAACAAGTTGAGTCTCCCGTGCTAGTTGCAGGTCAGCAAATTAATAAACCC
ACGCTCTCGCTATGACGTTCGTGTTATTGTTGTTGTTTGTATACCTCGTCGTTGTTGCTT
TAGAACTAAGCGGTATTCGTGGGTGTGCCCGGGATAGTGGGTAGGTGTGTCCGTTTAGGG
AGGTTTGTCGAGTTGGGGTTAAGAAGTATAGTAGTTAAATAATGTTTGTTCTTGTGCTGT
TTAGTGTAGAATGGTTAAGAAAGAAAGGAAGAGTTGGTTAAATGAGATTGGAAATTGAAG
CTTGTTTATTATTTTACTTTATAGGGGGATTATTGAGTTTTATTTCTTTATACGGAAAGT
TATTTAAATTATTTATCATATATGATTTTTTAAAATTAAAAATAAATTTAAGGCTTACTT
TATACGTTATTAATAGTTAAAATAATCCTTTTATTTTATATATATATTTAATTAATTATA
TTTTATATCTTCTTGATTATTAGGTTTAAGTTTTACATACTTATACTAGAGAGAGAGTAA
GCCGTTTTTAAGTAGTTTAATTTTATTTTACTTAAATAACTTATATCCTCGCTTAAGCTC
GCTAAGTAGTAGTAGAAACCATTACCTCATCCATGTCCCTCGTTGAAGGCGCATCCAACT
TGAGTGCTCGGATGGCGTAACTGAGCGGGGTATAATCTTAGATTCCTTTCCTTTTTCTTA
TATTCGACTGCCATATATTGCCCGTTATGTGCTAAGTCGTGATGATTTAATTTGATAATG
TTGGAACTCAACATGTGTAAGAGCAACCGCCGGAGGCGCCAAAATCGTGCTACTAAATAT
AAGGAATACGAAAAAGGCGAAGATGTGCGGCGGGTGGCCGAGGTCACGAAAGAGATGAGA
GAAATGCGCTGCCTCCTCATGTAGGGACTGTGAGTCATATCTCAATACCACCTCAATAAG
TTATGATTAATTTATTTATGGTTCTTCGAGATGCATTTAAGCGTGCCTCTCAAAAAGCAA
GCTCATGGTCAAAAAAAAAAGGCTCTGTGGCTGTGCCGGCTCGCGATGGAACAGCCAGAG
GCACAGCGGGCACAGGGAGCACATGCACTAAGCAGGCTGGAGCAGGGACGGCACAGGTGC
ACGTCCGAAGAAGGAAATTCTCAGTGAGGTTTTTCGGGTGGTATATTGGGCTGATATAAA
AAGGGCTGCGCTCTTTGTGATCTAGTTTAGTACTTGCGGATTTCACTCTTCAGTTTTCCG
CCGACTTCCGACCGCCGGCCACGATACTTACGCTCCGTACGTGTTGGTGCTGCTGGTGGG
ACTCTCCGTCCGCTGGGGAGCAATCCTTGCTACTTGAGTCTAAACAAAGTGTTGTCAGAA
AGCAGCCTTTTCGACAGCGTCGGTGGTTGAGTGGTGGTCTCGAAAAGTGGTCGCAGCTAG
TCGGTCAAAGTAACGTAATGGCGATTGTGAAGTTGATATACTGCATTAGCGTTGAACATT
CCAATAAAACGGGGAATACCGCCAACGTCGGCGGTTTCGTGGCAAAATCTAAATTGGCTA
ACATCCTAGGAGCGTTGAGTTGCCTTTTCTTACCCGCCACGACCACTTATCGAGCGATCA
CGTATGATTGCCAATCGGCACTGGTTACGCTTTGAGGCAGTGGTGGTGGACCAGCATTGC
CGAAATCAATCTAAAGAGACAGTGTTGATCTGACAATATCACCGATGCCCCAAGGAATAC
CGACATGAACTATGCCCAACGACAGCGTAAAGTCAACAGGACGCGTCAAAAATAGCACCA
CGAATAAAACTACGCCGAATGGGAAGCTCCGAGAACGCCGAGAAGTGACCAGACAACTCG
TCGATGTGTGAATTTTTCGCCATAGTATGATCTGATCAGACCTCGAGCTCTGTGTTCTTG
CGATCAAAATACCGTCGCTGAAATCACCACAAAACAACATTCATGTCCCGGTAAGGCCGC
TCAGCACTTATAAACAAACCGTCTTTCTCGTGACGAAGACCTTCAACCTGGATCTGGATT
CGTATTTTCACCCCGTCAACTCTATCATCGGCAAACAACAACCACCACCATCCACACCTA
CACGTTGCTGTCCAACTCTCAATTACAATTAGCATAACCATCCAACATGGCCCCCTCTGC
AACGGAGGGCCCCGTCCCGAGCACAGACGCGTCCGTCCTAACCAAAAAATTGGCTCTCCA
TGAGAAGAACGAGGACGGCTCCCCGCTCTACCCAGAGTACATGCCCTTCTACGATCCGCT
CGAGACGGTGGAGGACCTGGGCTACTTTGACCACTACGACCCGGGCCACCGTGCTGACCC
CCAGTACCCGAATCTGCTGGCCAACGCTACCAAGGTTGTCGACCTCAGCCCGCACGTCGG
CACCGAGGTCGAGGGCGTGCAAATCTCGCAGCTGACGCCGGCCGGTCTCGACGAGCTGGC
GCTGCTGGCGGCCAAGCGCGGCGCGCTCGTGTTCCGCCACCAGGACTTCCGCGACATTGG
GTTTGCGGCCCAGAAGCAGATTGCCCGCCATTTCGGCCCGCTGCACGTCCACGGCTGGGC
CCCGCACCCGGCCGCGGGGTCGCCGGAGCACATGGTCATTTACGACCACAAGGAGGACTT
GCGGGTGCGCAAGTCGTGGCGCGGCCGCAGCCCCGTGCAGTGGCACACGGACCAGTCGCC
GGAGCCGCAGCCGCCCGGCACCAGTTTCATCTGCATGCTGGAGTCGCCGACGGCGGCGGG
CGGCGACACGCTCGTGAGCTCCAGCGTGGCGGCCTTTGCGGGCCTCAGTCCGCGGTTCCG
CAAGCGGCTCGAGGGCCTGACGGCGATCCACAGCAACAACGACGGCGTGACCCAAGAGCT
CCGGAACAACGGCGCGGGTGCCGTGATGCGCCGCAAGGAGCTGGTCCAGGAGCACCCGGT
CGTGCTCGTGCACCCCGTGACCAAGGACAAGGCGCTCTACGTCAACCCCGTGTACACCAA
GAAGATTGTCGGGTTCGACGAGGAGGAGTCGGACTGCCTGCTCCGGTTCTTGTTCGACCA
CATTGCCAAGCGCCAGGACTTCCAGTGCCGGATCCGGTACGAGGCGGGCACGGTACTCGT
GTGGGACCAGCGCGTCACGCACCACTCGCAGACGCTGGACTACCCGGCGGGCGAGCGGCG
GCACGCGTTCCGGCTGACGCCGCTGGCCAACAAGCCGATCCCAGCACTCGTGGAGGAGGA
CGATGGAGAGTGTGCCAAGGACGAGGCGCGGGTGCAGCTCAACCTCTGCTAGGTGCGTGG
CATGGTGCCAAGCGAGGTGCGGAGCGTGTAGGTCAGTCGTTTCATGTATTTACAATAATC
GTCAAAATTCAACAATAACATAAATACTACCTATTCACGTGACAAAATCTTGCTTGTAAA
CATGCAAACGATACACCAAGTACAAGATTAAAGAGCAGGTTTTATTATTATCATGTCCTA
CTTGTCTAAAAACTAAACAAAAAGTCGTCGGTCAACTCGGGCTGTTGCCAGTAGATGCGC
TGCCAGTTGGAGTTGGCACCAGGCGCGTTCCACGGATCGGCCATGTCGTGGCCGTGGGGC
TGGGCTTGGGGTTGGTGCTGATGTTGGTCAAATGGGAGCATGGGCCGAGCCGCCGCTGCC
ACAAAATTCGACAGCAGATGGTGCGCCATGCCTGGGTCACTGGTTTCGCTTGTGTCATGA
GGTGAGACATTGTGGTCAGATAAGTGGTGAGCGTCGTATGAACGACTGAAACGACCATCA
ACGATGTCCATATCCATGTGCACATCCCCTTGATGAGGGTGAGGGTGAGACTGGTGATGA
TGTTGTGTGAATATCGCAAAGTCTTTTGTGACGGGACCGCCAGCGCTGACGTGTACCGCA
TCTCCCGGCTCGTAGGAAGGAGCGGGTGTTGCATGCCGAGTGCTGTCGACTGTTGTTGCT
GCTGTTGTCGTCGTGGTAGTAGTGCTGTTATCTTCTCTTGTTGCACTGGATTCGCTCGTG
GTAGCCGTTGTTGTTGGAGCCACACCTGTCCGCACCGACTGCTCAAAGAACTGCACGACG
GCCTGAGCATTGGGCCAGTATGTAGCTAGCTGGCGCAGAGACACGAGCGCGGCATCATAT
CGGCGGAGGGCGGCCACTGCCAGAAGCGGATTGCCACCGGATGATCGGGTGAAATTAGAT
TTAGCGGTGGTCCTCGAAGCCTTGGCTGTCAATCTCTGCACATCGCCACTCAATTGGATC
AGGGCGGTAAACAGACTGTTGATGGCCGTGGACCACAGGTAGACAGCCTGGCCGCTGGCA
CAAACGGCGTGGAAGAGTTGCTGGATGGCAACAGCAGCATTGGTGCAGATCTCGACATCG
TCAGAACGTGGTAACGTGCCTTTACTGTCCGATGCAGCATGAGGTGAAGGTGGTTGGCGG
TGAAGCAACAAAAGGGCTGTGTTGTATGTCAAGTGCAGCGAGGCCGCCCAGACGTTGATG
GATGTTGAGATAAGAGATGTAGACGACGATGGGTCCGTTTGGTCACTCAAATGGAGTGAC
GGCGGCAGGTGTAGATACCAATTAGCAAGCTCTTCATCGGTGCGGCGCAGCGATGCAGCT
TTGTCTCTCTCTTTGGAAGACGAGAAGGTCGACCGGAACTGCCGTCGAAGCACATGCGTG
GACAGGAGAATACACAGTTGCACAAGGTGCAGAACATAGTCGACGCGTGTGCCGGAACCA
CAGTCCTGTAAATCCGCAGCTGACAGCGGGGCCACGTCGGTGTCGTCCAAGTGCAGTGCA
GGTGGCCGCCCGTACTGGAGGGCCACCAACACATCGCAGGCCACCAGCAGCCACCACACG
CGCCGCCACATGCGCTTGTTGTGTGCGACCAGAGTACTACCGTCGGCATCCCGGTGCATA
CCGAGCCCGGTGGCCGTGCGCGCGGCCAGACCGACCCAGTGCCAGGCGTTGGCCGCTACA
TCTTCAGGCCCATCAGCATGCCATGTCAACAGGAGAGCGGCTTGGACGACGGTGTCGCGA
TTGCGTTCGATGCGTGCATCCAACAACATTTTGGCGCGGCGAAAGAATAGGGCCTTTTGG
GCGTGGCGGGTGGTCGGGTCGTCTTTGTACAAAACATGAGCGCCAGCAACGAGCATGGCT
TGCAGTAAAAGGAGGGAGGGAGGGTTGTTGGGATCACGGGCGCGGTATTGGTGCATGAAC
AGGCGGCCGTCGACGACGGGAAAGCCCGGGTTAATGTGGTCCAGATAGGCAGCGAGGAGT
TGGTCAACGGTACGCTTGGGAGGAAGCTGGAAGGCCTCGAGGGGAAGACCGTCCGCGGCA
AGGGCAGCGAGTGCGCCGAGATCAGCAGATGGTTTGGCAATGCGGTTGGTGGGGAAGTGG
ACGGCCGTTTCGGGGGATGGTTTTGTCGTCGCTCCAGTGGCATCCCTTTCTCCACCCTCT
CCGCCTTCTTTCCTTGGACTTCCTTCGCCATTAGCCGTCGAGCTGGCCATCCTCTGGCGC
AACAGAAAGTGTATGTTTGAGAGGAAACTGCCCACATAAAGAATGCGAGCCGTCTTGTCG
ATTGGCCGCTCGGCCAACTGTGGCTGATCAATAAACTCAACCAGGTACTTCTTGTATTCG
CCGTCGGTGCCATGGCTGGGCAGAACAGCTGGTGTAGATGCCGACGTTGTGGTCGTGCTG
CCTGCTGTGCCTCCTGCATCGCTCTGTGAGCCATTCACATCAGGCCGGTCTTGTTGCTCG
AGGAAGGTTGTGTGTGGTGTCCGTGGTGTCTCCCTTGCAGGCTGAGAGGTCGACTTGTCC
ACGTGTGCGTTGTCCAAAGCAACTGCACTGCTTACCGAGTCGTCGATGCCGCCATCAGCA
ATGACTGTCTGCAAAAAGAGCGAACCGGGGGTCACTGTAGCAGGTGTTGGTGCAGCGGCC
ACAATTGTCTCTCGGGCTGGAGTCTGGGCCGGAGATGACCGAGCAGGCGGCACTATTGTT
GTTGCTGTTGTTGCTGCTGCTGTTGTTGTTGTTGATATTGTTGCCGGCGACAGTGGCTTC
ACACTTTGGACCAACTGTCGCGCTCGATCGGCTTGTCTAGCACGAGAGACGCGCTTGTTC
TTGTGGTGCAGCCGGCAGTCGGACTCGCTTCCGTTCTTGCAGCAGCGAGTGCAGGGGTAG
CCGCGGTCGTGGGCATCACACTTGACCTTGCGCTGGTGGCAGGCGGTGCACGTCGAGCGG
GCTATCAAGATCCGCGAGCGTTAGCAAGCTGCAGCGTACGTGTGTTTCGATACGAAATCA
CGAGACCACGTGAGAACGTGATGGCACGAACGGAAAGAGCACATCTTGTACCCAAGGAAG
GAGCATACCAGCATTGGCCTGAGCCCGGGTCATACCCTGGGCAGGCGTCCCCATGGCGGC
AGCGGGAGTGCGTAATGTGTCGAATACCACTGTGTCTCCGGCGTAGAGCAATTGAGGTCG
GCTCGGTGCAGTGGCCCTCTGTGCAAAAGTCGGCGGTATTGACAGCAATGGTGATCTTAT
GGCGATTTGCAGAGAAGCGGTGATATTTACAAAAAGGAGGAATGGGCATCACAGCAGCAT
GGGCATGCGAAAGTGGATTTGACAGGTTCTTTATTGTAACGGTCCATATCAGGCTCTCAG
ATGCCAGAACCGGGTCGAAACTCCTTGCAATCGGAATTGCTCATGCGGGATGCAGTCGAT
GTCGTCGAAGCCTCGTGGACGCAGTGTCTCCTCTTCGATGCTGTCCCCCTCTTTTGGGCA
CTCCAGTGTTATCTTTGGCAGTCAACACATCGCCGGAGCACCAATAGAAGGCGCCGATAG
CGTGTAAGCTGCCCTGGCTCGGACTGCACGCCATGCTGGCGCATCGCTGTTAGCGCATTG
GCGACCCCTGTTTAGCGGCCTCGAACGCTTTAGTTGCCATGTTAGGGAATTTAGGGCAGT
GGGTCTCATCGACCGTCTAGCCTAACGGTATCTTCAGTGGGCGTTTTAGCGTGCCAAACC
AGTCCCTGGGTATTTCCGGCATGCGTCCGGCAGAGTATATCCACGCGAGTCAACATGGAG
AGATCGTCATTGACAAGTTGATATGCAAAGATGGAGTCACGAGGTCTACTACCATGCGTT
GAAACAATATCATGTCGGTGGCTTGGCGAATCGGTGAAATTGCTTAGAGCCGCTGATATT
CGGCGTGGAAAGGATACAAGGAGGAGGCACCATCCTTGCACCTATGCCAGTGATGTCAAG
TTCTTGCCCTGTTTGCAGTATCGACTACTACGGCGTGCTTGCCTACGCATCTCGTTTGCC
AGCAGAAGTACGGAAACACCATGACAAACGTCGACGCGAGCACAAGGACGCCATTCACTA
CGTTTCGATCGACCGTCATTGGCCATCCGCAACTACCATCCTATCTCGACGTTAGCTACC
CACCGCTATGGCCAAACTCCTGCCACAGGGCATCTACACGCCCCTGCCGACCTTCTTCTT
GCCCGAATCCGAAGACCTCGACCTGGACGCCCTTCGCCAACATGTCGTCTTTGTTGCCGA
AGCAGGCACCATCCCTGTACTGGCCGGGTCTGCAGGCGAGGCACCGCACCTGTCGGCTGC
GGAGCGTGTCACGTTGATCAAGACGGCGCGTGCCGCGCTTGACGAGGCCGGCCTGCAAGA
CACTGTTATTGTTGCCGGCGTCGGGTCTTGCAGCACCCGTGAGACCATCCAGTTTTCCAA
AGACGCCGCTGACGCTGGTGCCGACTTTGCCATGGTGATCCCACCGGGCTACTATGCCGG
CCAGCTGGCTCAAATGAACATGAAGGCTGTCCGCCAGTACTTCGTGGACGTCGCCGGTGC
CAGCCCCCTTCCCGTCATCCTCTACAACTTCCCGGCCGTGTCGGGCGGCCTCGACGTGGA
CAGCGACTTGGTCGTCGACGTTGCCCGCGCCTGCCCCAACGTCGTCGGCGTCAAGCTGAC
GTGTGCGAACGTCGGCAAGATGACACGCATTACGGCCCTCGTCAACAGCCCAGACTTTGT
CCAGAAACATCCGCGCATCAACACTGCCCAGCCGTTCCGGGTCATTGACGGCTACATTGA
CATTCTGCTGCCGTCCATTGCCAGCGGTGCCGCCGGCGCTATCTCGGGACTGCCAAATGT
AGCTCCGCGGCTGTGTGTTCGGCTGTGGAAGTTGGCAAGCAGGGGTCCCGCCCCGGGGTC
GCCCGAGTACAAGGAAGCCCAGCGGCTGCAGAACCTGGTTGCTCTCGTCGACGGTATCGC
TGCGCGTATCGGCATTGCCGGCCTCAAAATGCTCGTTCACCACTGCCGTGGCTATGGCAG
CAGCGCGCCGAGACGCCCGCTGTTGCCCATGGACGATGCTGACGCAGACGCCGTGATAGC
CAACGAGTATATTCAGAGGGTTTTGGAGGAAGAGAAGAAATAACACAGTATATAGGATTG
TGTGATATGTAGTAACCTGACGATGATTAATCTTATTGTGGAGCTCGGTGCCGAAAAGTA
GTCGTGGTCAAAATTGGTGTGATTGTGATTTTGAAGTTGATGTACCACATTAGCGGTGAA
CATTTTAACAAATAAGGAACACCACCAGCGTCGGTGGTTTAGTGGTAAAATCTGTCGTTG
CCAAGTCCGGTCACATGACCGACGCAACTTCGACAGGCCCCGGGTTCGATTCCCGGCCGA
CGCAAATTGGATTTTCTTTTTGGGGTTTTCGTAAGCATTATATTTTGTTTACGAATCTTG
ACTCTACAATTATTAATGCAATCTAAAAAGTTCAGCATAGTTTCTAACATCGTGGGTAGG
CACCTCCAAAACAAATGGAGCGGCAAATATTATTTTTTAATAAAAGAATAAAGAAGGCAT
ATCCGCCAATCACCCCTTGACATGCCACGAAGTCTGGCGAGCCTCTACAATATCCAAAAC
CTACAAAAAAAAAAGTGACGAAAGAAAAGCATACCAAAAAGAAAAAGAAAAAGAAAAAGA
AACATGCTTTTCAAAATCATACTCTCGGGGAATCATAACCAAAAAAAAAATGTCAATCCC
AAAACACCAATCCACAAATACCAACTTGCCAAAAAGCGCAACTATCCAAGATCAGCCACG
ACACGGTCGGTAATAAAGCAGGCACTCAAGATTTCGACGCCGTAGAGACGAGTGAATCTT
TTGTGTATAGGTGCTTAAACGACTGCGCGTCCGTTGCCTTCGCGTCGCGGCATATACGAG
CGTGCCATTCCTTGGCAAATTGCTCTTCCCAAGCAGCCCAGTTGAGAACATCGCCAGTGA
CTTTCCGTTCTTTCAATGCAGTCACGGCCGCCGTATATTGGGCCAATTCCCTCTTCGCGC
GTAACAAAGCCAGAGAGAGACTGTAGTGATGGTGCTCCAACAGCTCTTGCCACTGTTCTG
GCCCCATTACACAGCGTATGGCGCGAGAAAGCCGCCGCCGATTTTGGTCCGTTTGCTGTG
CCTTGACGTACGCCGTTGGGAGCGTCTCGGCTCGCTTCAGCGAGGCGACCACCCCCGCGT
ACTCCGACTGCCTCCGATTTCGGAGGGCAATCTATGCCCCGAAGAAAACGGCCAGTGCCA
GCAATGGCAGGACGGCGCTAAGCACCGCAGTGACGATGTAACTAGAATAATGTCAGTTGA
ACATATCACATGTTTTAAATAAAGTTACAAGTTACTGGGTGTCTTGAGAAGTCATTGTAG
AAAGAGACTGCTGAAAGGCAACGATGGCAATAAAATGGGATTGGGCGAAATGAGAGCTGG
GATCGATGGATGGCAGGTGGGATGTAATGGAAAGATGGCCGGGAAGGAAAGAGGGATGGA
AAGAATGGTTTAATGGCCGGATGAGATGTAAGAAGAACTGAGTACGAATGTAATGCCCCA
CTTTTCCAAATCAGTCAAGTCCAGAGGGATCTATTCCGGATTAGGCGTTTAGAGTCGAAG
TCATCCTCGTTAAATGTCGTTTCCGACAAAACGAAAAGAGATTTCCATCCTACCAAAAAA
ACAGAACCGGAGAAGGCGACATTACGTAGTTGTCGCCCTCACTCGTATTATTTACTCTCT
TTTGTCGTGTATTTTTTTTCTTTTTTTTTCCATTTCAAAATGAAGCCCGCCTAATCTAAT
AGGTATTCTTACTAACGAACCGACTGTTGTTATATGGCGCAGTAAGTGTTCAAAGTGTAT
TCATTATGGTGGATGAATGTATAGTTAGCTCAAGCCGTCGTGTTCATGTGGCTGTCGGAT
GACTCGAGGTCGTTGATTAAGAATAAAGTTCTGATTACTTTTTTAATTGTAAACCGTCTA
TTCTTACCGGCTACCCTAAGCCATAGTCTACTTGCAACTAACAGGAGCACCCGGATCAAA
ATTTAAGTTCTGAAAGCCAGCTTGCATAGATACGCGTATATATATATCTCCAAGACCTAC
TATTATTACATCGTGAAAAAACGATGCCCTACACCTACCACACAAAACACGACTCCAGCA
ACTCTATACACTTAATCTTCTCTTTTTATATCCTCAATATGTTCCGACACCCTCGATTAC
GGCTCCGTTTTTGGAAACAGGACAAAACGAAACAAGTTGACAACAAAATAAAACAAGTTG
ACGAGATCCCACCTTACATCTCACCAAAATCGCCAGGACAGGAATGCGGGGACTCATGCT
GGCCAATGATAGTTGCAGCCATGACTAGATGCACTGATGGGCTTCATTACATGAAGAAAA
GGTGCTCGGTTACCGCCTTATGTTTGGACCGCACCTTGCAATTTATGGACGGTCTCGACC
CCAGCAAGTATATAATACCTGCCTCGGAAAAGGACTGTCATAACTGTGCGATTCTTGCCC
AAGCCGCCAGCCGGGCAGGAGAAACTACATTCGCGTGTGCGGAATTCGCCGTCGCCCTTG
CGGGCAACATTGTGAACAAAGCTGTGGAAGCCAATCTACTTCTCAACGACTTCGCAGGGG
CTCCTCACACTACCGCGCTTTCTTCTCCTTTGCCATTTTCTGTCCCGTTTCATAAAAAGG
CAAAGGCCCCGGTGACACTTCCATACGTGGCGGCACCATCCAAAGGCCAGCTTGAAGCGG
CATCAAGAGCCCTGGAGGTGGCGATTGCATTCAGCCATACTGGCGATGAAACCAGGTTTG
GTGGAATCAATGGCACCCGCTATTATTTCAAGATCAAACCCAACCTCGAAATACTGGTCA
GCTGTTTCAAAAAGATACAGGACAGAGTAAAAGCCTTGGAAGATATCCTTACCAGCAGGC
CATCGCCAGAATGGTGGAAGGCGACGTCACACAGTTTCATGTCCTCTGCGTCAGCCGTCG
TCCTCATCACGAGAGTGATACTGACCGCCACCCAGTGTATGGAACTTGCTAGTTTTGTCA
CTGACAAAGCACGGGATGTGCTAGACGACTTATTGTACGGATTGAGATGCCAGCCGCATT
TCATGTGGACAAATACACTCGGCGAATTGGTAAATATGATTCCGGGTGAGACGACAACTT
ATGGAATAACCCCTGTCATTACTGCCTGTTCCGCTGCACATGCAGCCACAGCACAAGCTG
CTGCGACGGCACAACTTGCTGCAAATCTGGTTATTGAAGACAGTGCCTGATACTGAAAAC
GCTAGGTAGCTGACACAATTTCGACTGTCTCATATTTTGGCGAAGGCTCGTGAAATCATT
TGTAGCGATATATTGTATGACCTACACAAAGTGACCTATGTGATAGCTGCAAAATGTTGT
ACCATAACAGAATACAGAAACCTTTACAATTTCTATCTTCTATACCTATTCCATCCGTAC
CATCACGATACTGTCCAACATTTCTCTTGGGAAGATTTATAGTTTATTGTTATGGTTGTC
CAAAAAAGAAAAAAAAAAGCAATACAGGATCCCCATGACAGGTACCCTCTTTCTTAAAAC
CACCCCAGCATACAAGCATAAACATGACATCCTCCCGGTATTTCCAAATTAACAATACGT
AATGATGTAAAGGTGCCCGAATTCTTCGAAATCAGCATTCGTCGATGTCGTAATTGTTCT
GTCTTCACCGTAAAATTTCCCATTCGGTCCATAACTCTACATCGACACCGTTTTGGACAG
CTTGCGTTTCGGAACCCTGCGATGTAATCCACAGGGAGTAGCTCTCCATTTTCTAATGCG
TCTATATTTGCCCGTAACTCGACGTGGCGACGTGCTCGAAGTCTGCACCACACGCCCAGT
CCGCCCACGAGCGTCGATATTAGAGTGCTTAGAACCGTTTTAATAATGCAACTACACCCA
TTGTTAGGTCATGGACTCGTATACATCACGAATTATTCTTGGAATGCCGACTCACTGGGT
ATTATCGGTCGATGACATTTTAACCTTTGCCAAGTAGGGTCAACTGTCAACATTTCAACA
AACAAAAAACAACACCAGCGTCGAAAAAAAAACACCAGCGTCGGTGGTTTAGTGGTAAAA
TCTGTCGTTGCCAGGTCGGGTTACATGATCTGATGCAACTTCGACAGGCCCCGGGTTCGA
TTCCCGGCCGACGCAAATTGGACTTCGTTTTTTGGGTTCTTCCTGAACTAATTTCGGGAA
GCATACAGTATCATGTCCTTAGCATCAGTTCTGATTTAAGTCTGGATTTTCTTTTATTCT
ATTCTATTTTTTTAAGAAGGGCTCCGATATACCCACGCCCATAAAAACACTTCGTTAACT
GTTGTTCAAAAACAATAACTAAAAATAACCCAATAAAAAAACTTGATAACCAAAACAAAA
AACCAATACGAAAAAGAATACCCAAAATAAAACCAAAACTATACACACGCCTCCATAACA
TACGACAGAGCCTGTGCGTTTTCGTCTGCCAAACAAACTGACAACGTGTGGTCCGTCCCT
TCTCGTGCTTCCCACTCCACAACCATCTGTACATACTCACGGCGCTCGCGCAGCTGCTGT
CGCTCGTCCTCGTCGCGTGGCAGGCCATCGGGGCCGTAGCGACTGGGTCGCCCGAAGCTT
CGCGGCATGACATCAAGGAATCGCGGGAAGCGGACAAGCTCGAGGGGCAACGTGCAGGCG
CCCTCCCAATCTATGACGCCAAGGACGTTGTAGTCATCATCGCCTGCGATGATGATGTTG
CTGTGCAAGAAATCGGGGTGGCAAAGAGGAAACGGTCCCTTGTCGTGGCCACGGCTGCTT
CGAGCTACAAATTGAGGCACCACAGCGCGGAAACGATCCAGGAAAGCTTCAGCAGCGTGT
AGGACGTGCTCTGTCTCGGGAGCACTGCCCATGATTTCCAGAATTTCGTCGGGTTGGCGT
GGAAGTTGCACGTGGTCGGCCCAAGCCAAAAAGAAGTCGGTCGCGGTGTCAAAGGGTTCG
CCGATGCCAGGGATTGGGCCGGCTTCGAAGGTGCCTTTGCCGTGCCCTTGCCTGTTTTAC
GAATCGTGCCAATCTTGAGAAGTCGTAAAGACGTCATTTGCAGCTATCATTTGGTTAAAT
AACTATATTACGGATGGTGAGAAGGCAGACCGTAAGCGTTCGACTGACATGGCAGAGGGC
CACAGAACGGTAGAAGCGAGGCCGTTGGGCGATTGGGATTACGTCGTGGTGTGTGTCGTA
GCCACCGCCAGAATCCATTGCCGTGTTCCCCGGGATAAACGACATGAGCACAAAAGGGAC
ACCCACAACGTTGTGCTCGTCGACTTCGAACGCGAATATCTCGGGCGAGGGCAGACGCGA
CCGTTCATGAATCCAACACATCGTGTCGACCTCGTTGCGCAACTTCTCCGTGGCGGCCGC
CGACCTTCGCATAGCAATACGGGCCACCCACATCATGCCGTCCGTGAATTTCAAAAGACG
CGCCATGTTGTTGAGGCCGTTGGTGGCGTAGTCCATGGGGACGCAGGGCATACCGTCGCG
TAGGCACGAGGCCAGTGTGCAGAGTGCGTGCCAGTCCGTCTGTCGCATGGCCATGTGCAT
GGAAGCATCCGGGTCATACATGACCTTTTTCCAGTTGAGAGAGAGCGCGTTCACAGCGTT
CGATGGCGACATGGTGACGAAAGGAAGTTTTCTTACTTCCAGTGTCGGATTGGTATGTAC
CGAACAAAGTGTTGTCCCGTCAGATTGCATTCTTCAGCTGAACTCTAGAAGAAAGCCTGG
AGGGGTAGCATTGCCAGAGGCAATGGAACTAAAATAACACACTTTCCTGCGTGCGTTTTG
TCGTACGTCGTACATCGCCAGCAAGTAAAACGCCCAAAACAGCTCGCAAATAATATAAAT
CTCCACTGGAGCAGCATCTCTACGAGTCGCAGGAAAGCATCGACAATCTCGGCATATGAC
CAACACGACCGTTACTACTTGCCAGATATGATACATGACGTTGCCGGGAAAGACATATCA
CGACAAAGTGACAATGGTTCTAGATATTTACGTCATCTTCCGCTCGTCAGTCCTCATGAA
ACACGAGTGCCCGCACTTCAATGCTCTCCCGCGGCGGGTCCTCGTCGTACTCCTTGTCAC
GAAACGCCGAGTGCGGTACCCGCCGGGCCACGGATCCGTCGTCGACCGAGTCGAAGCACT
TGATGAGCATGACCTCGTCGGGCGACTGCCGGTGCTTGTAGTACCAGCGATGGTCTGGCG
ACGGGGTGACGGTCCACGTGTGTTGCGTGTGGTCGGGGTAGAAGACGCTGGCTTGGACGG
TGTCGGTGTCGGGGATGGACCGCGCGTCGGCAACGGCCAGGGGGTCCTTTGTGACGGTAT
GGAAAGGGCGCCAGGCCTGATCAAGATACGAGTGAGGAGTGAGCGAAGCGAGCGAGAAGG
TGCAGGAGGCGCAAGCTTAGACGGCGAGCGAAGCAAGGACAAGCAGAAAAATGAACGTAC
GTTGATGATTTGCCAGCGATGCTGGGCAAGGTTGTCGGCCTCGTCGGGCAGGGTCCACCG
GAGAAGGAACTCAGCGCCGTCGTAGGACATGTCGACGTGGACGCGGTGCAAAGGCCCGCG
CTGGCTGGCATTGCCCGGCCCGCGGGCGTGCCAGTCGGCGGGGCCGCGGCGGATCTTGTG
GTCAAAAATGACGACGCGGGTGGCCCCCGTCGCCTCGCGGAGGATGTCCACGGTGTCTGG
GAAGTAGACGCGTTTTATGAGATCGAGGTTCTGGAAATTGTCGGCGTTACACTCTCTGGC
CGCGGCGGTTGGTTTGGTCAGCAGCTGGAAGCCGCAGTTGTTGAGAGTAAAGTCGCCTTC
ACGACCCGTGATATCATGCACGGTCACGGGCGCCACGGCCATGGGTCGTTCGTTGGTGAC
GGTGCCTTTGCCGACGTAGACGGGCGTGGGCTCAGAGCCGTCGCGAGGGTCGTCGTAGTA
GTTGAGGGTTGTTACGACGTCGCGGGCCATATTGCAGACGGGAGGGGCGGGGGTGTTGAG
CGTGATGCAACAAAGTGAGTAAACAGAATGCGATTAGCTGAGAGATCGAAACGCAGTGAG
ACCGAAAAGGCGACGTGTTTGCATCACAGACTAACTGTTCGTGCTCACCGGCGGTGGAAA
CAAGTGTGAGAAAAGAGAAGTATTGTTAATGCCGTCCGGCACGACTACCCCGCAGTCATA
ACACGGCATTCCGGTATATTAAGTACCGAAGGACCAAGAAACATATATTATACGCAAAGG
CATAAAATGGTAGAAGGTAGACGGTAGAAGGCATCGAGCCAAGACAATTTGCTATTTATC
CTCATACGTTCGTCACCAAAGACATCCATTGGCGGCGACAAAATAGCGCGTGATAATCAA
CACATAAAAAAAGAAAACGACAGAACAGTAGTACCAAGACGCTGACGGGTCGTATGCCAA
GTTGGTCAGTGCGTACTTGGAAGGTCGTATACAGCTCTGAACCATTTTGTGCGAAGAAAT
CAGTTGAAACATAAAAACGCCTATTTAGGGAAAACAAATCAACAATAGCCCAATCTCCTG
CCGTGTCAATGATTGTCGATACCCTCGAATTTAGATGCGCACAGGGATGGAATCACGCCG
GGCAAACAGTTTGTGAGAGGCCACGAGGGAGTTGGGGCACGGGCGGCTCAGCAAAAAGTC
GCTGAGGTTCTGGAGGGTGACGCTGGCAATTTCGGTCAAGGCTTCGACCGTAAAAAAGGC
CTGGTGGCCGCACACGAGGACGTTGGGGAAGGTCATGAGGCGCATCAGCTCGTCGTCATC
GATGATGTCGCCGGAGTGGTCGTTGTAGAAGAGACCGCCCTCGCCCTCGTACACGTCCAG
CGCGACGCCGCCCAGATGGCGGCTCTTGAGTGCGGCAATGACGGCTTTGGTGGAGATGAG
CCCACCGCGGGACGTGTTGATGAGCATGGCGCCCGGCTTGAGCCGCGGGAGCGTGTGCTC
GTCGATGAGGTGGTGCGTGTCCTTGGTCAGCGGGCAGTACAGGCTGACGACGTCGCACTG
CGGCAGCAGGTCGTCCAGCTCACGGTATTCGCCGAGCTGCTCCTTGACAAAGTCGTCCGA
CTTGTACGGGTCGTAGGCGAGGACGCGGCAGCCGTAGCCCTTGAAGATGCGCGCCGCCGA
CAGGCCAATGCGCCCCGTGCCGATGACGCCGACTGTTTTGCCGTGCAGCGTCATGCCCAG
CAGCCCGTCCAGCGCGAAATTGCCCTCGCGCACGCGGTTGTAGGCGCGGTGCGTGCGCCG
GTTCAGTGTCTGGAGCAGTGCGACACTGAACTCGGCCACGGCCTCGGGCGAGTAGCTGGG
GACGTTGGCGACAAAGACGCCCAGCTTCTCGGCGACGGCGAGGTCCACGTTGTTGTAGCC
GGCACAGCGCATCAGCACGGCACGGACGCCCTCGGCCGACAGCGCCTCGAGGACGGCGGC
GTCCAGCACGTCATTGACAAAGACACAGACAGCTGTGGCACCACGGGCGAGCGCGACGGT
GTGCAGACCGAGTGCAAAGTCGTGGAAGACGAGCTCGATCGGGGTTTGGCTGGAAGCCAC
ATCCTGCTTCTTGGCCGCCAACGTCGTAGACAAGTACTCCTTGTCGTACGGCTTGGCCGA
GAAAACAGCGACTTTGACGGACATGATGGGCGGCAGTGGTGGCGGGAGGCGGAAACAATA
CAAGTATGCGATATTGGCGAATGACGGCGACTTGACTATATGCAATATTCGTGAACCTGT
GGGATTGTGAATTGGAAAAATGCGCATATATGTGACGACGGGCCGACGACATGTCAGATT
CGGTGTAAAGAGTGGTTGTCTACTCAGCCGCCAGCATGCGTGGCCAGCCATTGGCGGAGA
TGGACTGGACGGACTCCAAGCATTGGGCAAAATGTCTCGCCGAGTTGGAGGAGACACCCC
AAAAAAGGAAAGCAAAAGACAAATCCGTCAACACTGCGAGGAACGCGCTAGCAAAGGCCG
TCTTCGACAGATCTACAAACTACTAGCTTCATTTCACAGCGAGAATTTAATCCCAATAAA
AACCGCGATGCAGAGTGCGATCCCATTCCGTTGAACGATACTGCCTCGACCCGGTACAAG
CCCCGTTTCCCGTCTAGGTGCGGAGGAGGGCCAGGCGCACCCACTGGCCATTTACCCGTG
CCGAATATAAATGAATAAGAATAATTAAATAAATTTCATAGGTGGGCGACAGGCTGCGGC
CAGGCCGATACAAAAGGCCAGACCAGGCGTAGACCTTCGCCGCCATGGATTCCAACGGGT
CTGGCTATGTTCGTCCACGCTCACCATTCCAAGTCTCACAGTCCTCCGACAGTCACCATG
TTGTCCATGCTCGCAACGACGCTGCTCGCGTCCGCCGTCCTGGCCGCCCCGGCTCCGGGC
GTGGACAGTGCCAGCGCCGCCACACCCACGACCCTCACGGCCGGCCAGCTCTGGATCCGC
GCCGTCGAGGCCCCCAACTTCCACAAGTATCTCCAGACGAAACCCGCCAACGTCGCCGGT
GTCGCCATTCTCGACAGCTACACGACGGCCGGGCAGTTCAACATTGTCGACGGCCAGCTC
GTCAATTCCCTGGGCAGCGACGGCCCGCTGTACATGCACGTCGAAGAGCCCGCCGACCCG
GCCAACCCGCCGCGGACGCTGGCGACGTCCTTCAACTCCACGAAAAGCACGTTTGGGACC
TTTGCCTTCCAGGGCGACACGGTGACGTGGACGGCCCCAACAGTCAAGCGCCAGAACCTG
GCCGCGTGGCTTGTGTGCGCGAAGCAGCAGCTGTTTGTCAATACGGGCGCGTATGCGTAC
CAGACGCCGGCCGGCTGTGCAGACGAGACGGTACGTAGGCGTTGTCGTTGGCGTTGTCGT
TGTCGATTTCGACGCAGCCGGCCGACAAGTTGCTCGAAATGCTTTCTATGGCTAACAAAT
AGATCCACTTTTACAATGCGGCGACGGCCAACAGCTAGTGGTGGGTGGGCAAGGAGAAAA
GTATCCGGACAGATTGAGTGTCAATCGGTCGGTCGTCTATGGCCAGGGTCGTGTTTGATG
GTTATGCAATCCTGTTCTAGGGAAGGAAATAGATCGAGTGCCATTATCGTATCTACCATG
TGTCCCTGCTCATTAATCGTCTACAATTACAACGTCAGACAAGTCAACAAAACAATCAAG
CGTCGGTGATTTAGTGATCAAATAGTTCTGTTAGTGGAGTCCGGTGTCGAAAATACACCT
GCTAGTCAGTCAAAGCAGCGTGATGGTGCTAGCGTTGCTGATATACTGCATTAGCAATCA
CCGTTTCAACAAACACCACAAGCGTCGGTGGTTTAGTGGTAAAATCTGTCGTTGCCAGGT
CAGCTCACATGAGCCGACGCAACTTCGACAGGCCCCGGGTTCGATTCCCGGCCGACGCAG
AACTAATAAATTTGGGGTTGCTTTCATTTTTGCACTATTTTGGTGAATTTTTTTCACGCT
CCACATTGTCCTACGGAACGGTTTTACATGTTAGTGTGAAGGAAGGCGAACAGTTACACC
CTTGATTCCTGGATGATGTACATCTTTCATACATTTATTTTTATTTAATTGTTTATATTT
GTTCCTGATATAAAGGGATTAGAGATCTGAATCAGTCTTACATTTATTACTCCTGGGATG
AACAAATGTTAATAATTCTAAAGTGTACTGGAACGTCGGAAATCATGTATGAGAAATAGA
ATGCAATTATCTAAATTTAATAGAATGATGCCTTTGTTCACGTCGAGGGCGCTTCCAGTA
GAATTATATAGAGCGTGGCACTTTGATGGATTCCTTCATCTCACTTTATTGCCTGCCCCC
GTTCCCGGCCTCTTATGGCATTGGCTTCTGGCCCCTAAACAGCCTCTGTAAGGATATACG
AAAATAACATATGTAGCTTCACCGGCGCTTGAAGTCGCCTATGAAAACAAAACACAGAAT
ACCATATGCTTACAAGTCGATCAAGAGTGAAGTCCGCCAAGCATGAGCAAGATCCAGCCC
CGTCCAAACTGTCCCTGCTTCTGCAAACTGCACTGGGCAGCAATGTGCAGCTACAAACGA
AATAAACGTCTACTTGGAGCAACAGATCAATGTTGTCTACGTCTCTTAGTTGGTTCCTTG
GTCCCGATGATGGACTATCGCTCGATTGGAGCAGGGGCGGCCGGCCAGGGTACCATACCA
ACGCACACTACCCAAAAATTAACCAGAACACCAAAAACGAAACAAAATATGGAACAGCCA
ATTTACGCGCCCTTGCTTCACCCGCCATTTTGATAACGTCCGCTTCCTTTGCCCTCGATC
TCCTCATCACAGCATACTCCAAGTGCTTCTGCCTCATCGCTTCTTCGCTCGTACGCCTCT
TCCCTCTCTGTATTTCCCGCCCAAAATCATCGTGTACGGCCTGCTCCGCAAGAAACCAAG
CTGTATAGTCCATGTACCGACGACGGACGCAAAGAAAGACAGAGGCCACCCATACGATTA
TATGAGTCGTCAAGACCACTGTAGCGTAACCGCGTCCTTCATATCGGGACGACGCAGGCA
TCCATACGACGGCACTTGAAGTATCGGCGTACCACTGCCTGGGCCTGGGTGTCACGGACA
CGAACCAGACATAGATGACTGACGTTATGCAAAGCCAGACCGGCGGCCATATCAGCTTAC
AGAAACTGTCAAGCTGACACGGTAGATATGAGCACCACCGAGGTAGCGTTTTAGGTGCGC
GAGGATAGCCAGCATACTGCGGTATCTCCCTGGAACTGAATATCCACTCCGAAATGGCAA
TCTCTATATCTCTGTCGCTGGGCTTGGTAGGAGGCGCCAATGTTGCGAGATAGATGATTG
ACGCCCAGCCTCGAAGATAGCATCGCCAGTGTGTTATTTCGGGACGAGGCAACCATCTCA
AAATGCGAATTCGCTGCCGTCGACGTTGCAGAGCATACGAAACCATCAGCCAACGCTCTC
GGACTGTGTAAAAGTCCGGTCTCTCTACTGGGAGATGTGTCCGTTTGTCGAAAAAATGGT
CACAAATGTCACCCTCATCAATGATACGGGCCATGGAGTGGAACATGACTTCATGGGAAG
GCACGTATATAAAGGGGCGGAAAACACCGTGTCGTGCATACTGTAAAAAGAACATCCAGG
CATTGTCCACCCCGATTGGCGGGTGAAAGTCCACAGGTTCCATTGTTGGAAGTCCAAAAG
GGAGTATCATCTCGAGCATACCTCGCTTGGCACTCCTACTGTGGAACGGTCGTAATCTGT
AACCGTGTCTGTAAGTTGACACGCAGCCAACAGCGATAAGCATCGCTAGTGGGGTTGCCC
TCGGGATATATTCCTTGTGGTTGTCTTGCGCGGAGACGAAAGTACAAAACCTTTTGTGGT
TCGACTTCTTTTTCGAGAATAGCTCGTCCGGCAACTTGTGTTTCTGATTTTGCAAAACCG
ATGCAGTATATAGTTTGAGGTCGTTCTCCATGGCTATGGCGAGTGTGGTTCCCTCTCGCC
AGTTCATAAAGTCGACCCGTTTACCACTGAATAGGTCGTCCAGTTCGTCAAGGAACAATG
CGTCACAGGTGCCTGCATCGGCTTCATACGCTAACGAATGGTCAAATGCAACGTGTGGCG
AGGTGGGTGAGTCTCCGATATACCTAGGCCGCTTCTGGAAATATGCTCGAAGGCACTGCC
TGGCCCAGTATAAATGGGGATGGAAAGAATTCCGCTTTGTTATGAGAGAAATTTCATTGA
TTTGGATATCCTCGCGGAGAAAGTCATAGACAGATCGGTGTATAAAGTCCCATGAGTCTT
CCTTGAATTCGACTAAATCTGCCCCTCGTGCTTTTATTTGGCGGGTCGAAAGGCTAGGAC
CAATATTCCAAGCGTCTTCGAGTGTCCAACTCTGTTTTCCTTGGCCAAAATCCGCGAAAC
TAAGGTGGTGACAGGGAAGGTATCTGGCGTTTAGCATGGCAGACATAAGCATCCCAAAGT
CATCCGTATAGATTGGATCAATGTCATCCACCATCTTTTTGAAAAAGGGCTTCAAGTCTG
TCGGAAGGTATCGTAGCCGCTGAAGCAATACTTCAAATGAATCAGAATTGTCATAGCCGC
GGATGAGATCTTTACACACAAGATTGACCCAAAGGAAGACACCGTGGGCTCGATCAACAA
CCTCCCTGATCAAGGCCTGCCGTTCGGCCACTGTGGGTGCAAAACGGGCGGGCTGATGCT
CGCCGTCCAGCTTATCCTTGGTATACCGGTATATATCTTTGTAGGTGTATTCGTGGACCT
TGATTTGGAGAACTGGAACGACGTCATCGGACATGAAGTGGCGGTAGAATACAGACCATT
CGCGGCTTGCTGCACATATTTTCGTGTGTGGTAGTGCCGCGAATGATTTCAAACGGCGGA
GAATCTCGTCTTGGTCGCCCTCGTATTCATCCAGCCCGTCAATGAATAAAACGAATTTGA
CTGATATTTGCGTTGTGTCGGGGCACGTGATTACTCGTGTCAGGATCTCCCAAAGTTCTC
CTACCGTCCACGACATACCATGGTCTCCCCTAAGCCCAATATCGTGTTCGGGACAGACGG
ATGCCACGATACTTGGGAAGGATGCCGCAATTTGAAAAAGGATAGACCGGAGTAGGCCTT
TTTCTGATTTCTGCAGATCAAAGCCCGCAGACCAGAAGTGGTGGCATGCGGTCACCAGAT
AGTCCGCATTTCCCTTCCATTCGGCCAGTGCCTCGGCGGTTATTGCATGTGAATAAATAA
ATTTCATCAAGGTGCTCTTTCCTCCACCAGGCTTGCCAGTTATCCAATAAATACCGGATC
CAGAGCGCAGCCAGGGGACAAAGCCAGTGTTGTTGGCCGGAGGCAGATCTTCGTACCAAA
TTTGCTCAGCATCACGAGAAGTGCTGTCTAGAAACGTTTTCGTGGGTAATGTGGGAGCCT
CGTCACCTTCTTCTCTGTTAGAAGTGTCAGAGGGCCTTCGTAGTTGAATTTGCGGCGTAT
CAAATTGATATCGGGGGTACATGATTTCCTCTTCGTTTAATTCTCCTTCGCTGTTCAAAT
CGGGCGTGTTCATCTTGGTGGACCCCACCGCTGTGGATTTCGAATTGGATTGCTGGTTTC
CTTCTGCGTCTTGGTTGTTTGTTGCTTCTCCTCCCATTTCGATGTGCTCGACATCGATCT
TTTCTTTATCACTAGTCGTGTTCTTGGCGCTCGACGTAATTTCGTTATGGTCGTTTGTGG
AGTGTCCATCGAAAATCCAAAGAAACGTTTTGGTATGCGCCTCGGACACTTCGTCTTCCC
GTTTATCTATACCAAGAAAATAAAAAGCGAGCATGAGTGTTTTTCGATACCGAATGTCTG
TGGCATCCCGAGCCATTGTTCTGATCAATTCCTCCGTTCGGGAGGAAATCATATTTGCTG
TATTAATGCGCAATATAATGTCGTTCACCATTAAATTTAGTGACTTCTGCCGTGAGTCGA
GTATTTTGCCCGACAATCCTTCTGAGATTGTACTCAATGCCTTTTTTGTCGACGATGCCT
CGGTGCTGTTGCAAATGGACGTGGTTAGTAATTTAATAGCCTCCCACGCCTAGGCCACCA
AACTGTGCCTGGTTGATCCCATTGTCGGAGCATGTTGACATACCAGAGGAGCATAATGAG
GCAGCTATCGACATGTTCCCGTAAATAGCGCAGCCGCTCGTGGAGTCGAGATATCTCCGA
GTCTTTTCGCATAGACCGAAATGTGACCCGCACGCTCTGCACCATTCGTCGCTTCTCAGA
AGGTTGCACGGTTGTCGAGTCGAGAAGAGTCTGGAGCTCCACACCGACCGAGTGGCACTC
TTGTACGATGGTATCGAGCTTTGTAGTGAGAGTAGACGTGGTACGAGACTTCACGAACGA
TCCAGTGCCTCCGGTGACGTCGTTTGGGGTGGAAAGGGCATCAAGGAGTTCATTGATGTG
CTTTGCGTCTGCGGCCACTGCGAGATGGCGCTTTTCAGTGCCTTCAATGGATCGGTATCG
TTCCGCAGTGCCTTTGGCCAGATCGTAGGCGAACGATACGAACTGGCCTGCTGCCGCTGC
AACGGACAGAGCCGTGATGGGATCCATGTTTGCCTGCGAGGGGAAATGAGATCGTATCTC
TCATGCGTTTTTGCGTGTCTGGTCGTGTCTTGTGGAAAGCGGAAAATAACGTTAGAAAAG
TCAGAAAACACGATTTCTGGTAGAGACCACTGGAGATGCAGAAAGGCACCACATAAGAAA
GGCAGTCGAAAGAATACTCACAAGGGATTCTTTCAGACAATAAGGCCGGTTACGTATTGG
GTGGGCGTACGGTTTCGGCATAAATTATCGCAGAATTCGTCTTCTTTGCCGTGGGGATTC
GTCAACATATCAAAGGAGAAACAAAAATGAGGGAGGCGACAAAGACGACGGGAACAGAGA
ACCTATCCTCTGGACGAGAACCAGAGACTGCCCTTGAGTGCCTGACCGGAGGCTGAGCCT
GACGAATCTGCAGGATAACGGCGTGGTCACAGTGCAGCGTAAAACTTCAACGACTGCCGC
TCAGCCTGAAGAAATGCCTCATGATTGGCCATGTAATTCTTTCTTGGGCTGTAAAAAACC
ATAGCCATCACATCGGCGACCAGATTGTTGGCGAGATAGATGAGGGGCGGGCGGTAAAAT
GGGGGTTTGTGGCCATGCATGCAGCACCTTTTGGCCCCCAAATGATACGTGATGAGAAAT
GAAATTCCGACATGTACCGTGGTTGTCAATCGTTTAGTACATGAGAAAAGATAACACAGG
AAGCGTACGAAAATAGAGAGAAAAGATGGTCAATAGGGGTAAAACGTGCGAATTTAGAAA
TTATGATTTGGGGAATCGAGAACGAAGCTGCAGGCTTCGGGAAGGAGCGACGGCGGCGGA
TGCCTTTGTTGAGAAAGGAAAAAGAACGGCGTGATGAACACAAGGTACCGTTTCTCGGAA
CAGCAGGAGCCACATGCATCACGGAAAGGGATAACCGTACGGAAAAGGAAGGCACGAGCG
GCACCAGAGTCCCTATTAGAAAATAAAATTGTATTATGTACGAATGGACTCAACTCAGCA
TGTATGGCAGAACAAAACGCTAGACAAAGAGCGAGAACACGAGCAAAGATGTCGCAAAAC
GGTATCTATGGTCCCTCCTTCTGTACTTCCCCATCCCCACGGAAGCTCACGCCGCCCCTA
AAAACTGCAGTGCTTTACGCAATTCTCGCACAGCCGTCGGCACGTCTTCAAAGTTGAGGG
CCGAAATGGCCCACTTGGCATGCTTCTGGGCGTTGACAATGGCGAGGTCGTCGACGGGGC
CGCCATTGTTCACAGGGACATACGACTGTGAAGGCTGTGGTGGTTGCAATGGCTGTGATG
GCGGTAGCGGTGTAGACGGCTGGGAAACGACGCGATTGTTGAAGGCGGGCGGGTAGCCCG
TGGGAGCGGCTGCAGGAGGAGGTGCAGCGCTGGTGCTGGCAAAGTAGCCACCGTTTGTCG
GGGCCGACGGCGGCGCGGAGGGTGGCACGGATGGCGGTACTGATGGCTGCTGATGAGGCG
GCTGGTAGAATAGATCGGGCGGAGCCGTCGGTGGGCTCAAGGTGGGCGCGGTTGGAGAGA
ACTTGGATGGTGGCACTGCAGCGTCTGGGTCGCCCGTATACGTGGCCGACGATGGTGTTA
CGGCATCTGGGTCCTGTGTGTAGATGGTTGGTGACGGTGCTGCGGCTGGTGGTGCTGTGG
GTGAGCCAAATGAAGGGAGGGGGCCGCTCGCGGCAGGAGAGAGCGTCGGAATGGTATCCA
GTCCTGGCGCCCCATGAGCACTGCCTGCCGCGGACGACACCGGGCTATGAGGCAATGACA
CGCCCGCCGAGTCGCGCCGTGGGCGTGAATTGGCACCCGCTGTAGCTGTACCATCCTCTG
CCTCATCTTCAATCGTCACCGGTCGGGGCACATTGGCAGGCGCAGCGGGCGGCAGTTCCG
AGCCGGGCGACAAGGCGCTCTGGTCGTTCCGTTTCGTCAGCTCATCCGGCTTGGGGTTCG
TCTCGTTGGGGTCTTTGCCGTCCTTGATGGCCCGCAGGATGCGCGTAGCATTCCACTTGG
CGTACTTGATCTTCTGGATGGTCTCGGCGTCCGGGGCGCCCCAGATGTTGACGAGGCCAA
ACAGAGTGGCGGCGGCGTCAAAGGTATTGGCTGTGGTGGCCGTGACTTTGTTGGCCTTGA
CGACATTCTGGGCGCTGTCGAGGCGCTTCTGGGCAAACAGCTCAACGTACGCCTGGCCCT
CAATGTCGTCGGCGATAGCAGGTTCGCTGCCACGGCTCTCCTTTGTGGCCTCCATGCGGT
TCATGAGGCGGGTGCTGTACTCTAAAACGTCGGACGAAGAGGTGTGGAGGCCCTTGCTGA
GGATCTGCTTGAGGACCCAGTAGTCGCACCAGTAGGCAACGATGGGCTCGGCGTTCTGCA
GCTGCTCGGCGCGCATGGCTGTCTTGTAGAGATTGGGGTCGGCCTGCCGGAGGCTGGCCA
TAGCGTCGGCCATGACGGCGGTTGTGTGGCGGCTGGGGAGTTGACGTTCGATTCGAGTTG
AAATGCAACTGGTGCTTTAGCCACAAGAACCGCAGAAAGAGTGATTTGGATTGTAGCGGT
TGCGCAACGTGGAATGATGTAGTGGTACTGTTGGTGATGTTGGTGATGTTGGTTTGAGTG
AGAATGTTGAGGATTTCAGAAACAAGGCTGCCTAGACAGGAGTGGCGCGAATTGGCAGGT
GCGGAGCACTGCTGGCGTAGCTTCTGTTGTTCCTGCTTTGCACACGTCACAGAGGCTACG
AACCCCGCCAAATGTCGAAATGAGCTCCAGCCACGAGGCGACATTAGCGGGAACTGAAGG
CGGTGTGGCGTTAGCTAGAGATGGCTTGGCTTCCTCGGCAAGTCAGCAGCAACCCGACGA
AACGTGCACCACTTATACTGCTTTGCCGCACCTCACCTTTCTCGGTTCGCTTTGTAACGC
ACTTTCTACCTACGATGCTCGCATCAGGTTCCTCCTCTCCTCCCGAGTCCGAAGGTTATC
TTCAACCGCGGACATCGTCCGCTCCTCATACTACGCCCCGATTTCCTCTTCCTGTTGTCA
CGGATCTGACCGTCCGCTTCTTCTCCCCGGCAGGTTCTCCCTCCGCCGAACTGGACCCGC
ACAAATGGCAGCGTATAAAGAAAGATCTCTACCTACATACATCATCTCCGGCGAGTGTAT
GGTTATATGTAGCGCTAGCGAATGAAGAACAGCTTTCCGAAGACCTGCTGGTTACAGATA
TTAGCGTTGGCGATCGGCCTCCTAGCTCGGGTCATTCATGGGAGAAGCGACCTTGCGGAA
TCTGGATACGAAGGAGCCAGTTCTCTGGCGAAATTGACCAGGTTGTGACTGAGGTGGACG
TTCTCTTCGGTGTGGATGCTGTGGACCCACGACCAGATTGGGCTCTCATGGAAACCGCGC
TCCAACTCGACGTTCCGTCAAACGTACCGGTTGCAAGACTTAGTGTACTCAAGGGCCGAG
CCGAGCCGATGCCTCGGGCGCCTTTACAATTCAGAGAGGACGGCACATTCAAGATTGCCC
AGTTCTCTGACATGCATATGTGCACTGGTGTCGGGGTATGCAAAGACGCCAAAGGTGCCC
ATGGGGAAGATCTGCCAGAGAGTGTGGCTGACCCACTTACGGTTACCTTTATGAAAAGGA
TCCTGGATATCGAGAAACCAGACTTGGTGGTTGTTACTGGAGATCAGTTGCACCACGGCA
TCCCCGACAGCCCATCTGCCCTCTTTAAGGCAGTTGACCCTATCATTAAGCGTCGGGTTC
CATTTGCAGCCGTCTTCGGCAATCATGATAGTGAGGGCGAGCATGCATTGTCACGTAAGT
ACCGGCCCAAACAGCTAACGATCGACAACACGCTCGCACTCTCCCAATCGGTGTAGACTG
CTCGTCTCCTTAAGATGGTTATGCATTCCTAAAACGGCTGGGTCTTGGTAATGAAACCGT
TCGTCCTTGCTGACTAGTATAGGCACGGCACAAATGGACATACTCCAGGATCTGCCTTTC
AGCCTCTGCGAGCCAGGCCCAGAGGATGTTCCTGGCATAGGCAACTTCTATCTTCAGGTC
CTGGCTCCCGCGTCACAGCTCCCGTTATCGACTTTGTAGTTCCTGGATTCGCACGGTCAA
ATAGAAAGCAAAAAGCATAATCCTGACTATGACCCCATCAAACAAGATCAAATTGACTGG
TTCAAGCGCACTTCCCAAGCGCAACGAAGCGCTCGTCAGAAAAACGATGACGGTAGCGGC
TTCCATCTGCCTCTAGCTTTTCTACACATCCCTCTTCCCGAGTTCGGTGACAAGCGTCTT
AACATCCACAGCGGCCAACGGGGGGAACCGACTGAGTGTCCCAGCGTTAATTCCCATTTT
TACGACGCTTTGGTCGAAGAAGGCGTATTGGCATTGGGCTGTGGGCACGATCACGTGAAT
GACTTTTGTGCTTTGCTACCACAGGAAACGGTGCAGGGTGGCAATGCTGCTTCTCAACCT
TGTGTTTGGCTATGTTACGGAGGCGGTAGCGGTTTCGGGGGATATTGTTCGTATAACGAA
GTGCGCTTTCACCGACGAATGCGCGTTTGGAAGCTTACAAGCACCGGGGACTTAATGACT
TGGATGCGTGTCGAATTTGCTATGGACAAAGTTGATGAGCGAGTGCTTGTGAAAAGCGGG
GCGGTGATTGATCCTCTTGGGAATGAGATGAAGACAAAAGCTGCGTAATTAATGAGCCAA
ACCCAACACTGCGTTACATCACACACAGCCAGCTCTTATTTACCAGAATAGGGCAACAGA
AACTAAAGGCAGGGTTACAACTACTTATGAGGATCAGACATTATTAGATCAAGGTGACTG
ACGCGAATTTCTCATCACCGGCCTAGAGATCTCGACGTTAGATGGGGTCGATACCAGGGC
GATGTTTCGAAGTAAAATCGAGCCTTCACTTGCCACTCGTTATCGATAAGAGAGTTTAGC
CGACGAGACGTGGCGCGACATTGTAGCGTCAGCCGTGATAGCTCGAGTTCGACAGCCGCG
ACACATGTTAGAGAGGGGAACTACCAGATGGAGACAAAGGTCAGTAAAAGCAAGAGAGGA
GAGGAAAAGAAGAGCGAAGGGGACATTGAACGGCCGCGGACATCATTTACTTCCAATAGG
GTGTATCTATTTCATCTTCTTTCAAGCTCCTTGTCCACTTCATCTGGTGCACTATTTTCG
CATCGAAAGGCGGTGAAAAGGCGGTGGCTAAATACTACCGGTACAATATCGCTACAGTGC
ACCTAAGGGCACCAAAGACTCCACGGTGGCCTTTTTTGCCGCCTCGTGCAAGTCACCAAC
GGGATAAAGCTGGCATACTTCCGCCGATCTACCTCTGTAACGCCTGTTTGCATTTGAACT
GCATTGGCTTCATTCGGAGCAGTACAAGATATCATCCTTCAACCTTTTGCACTTTGATAG
TTTTCACTCTGAATTCACAACGTCCAACTCCAGTTCCAATCCAAGGCCCCGATGATGCAT
TCCAAAACCCTTTTGGTCGTTGTGGCCACCCTTGCCGGCATGCACGAGGCACTGGCCCAG
AGCAACTCCGAGTCGCTCTACGGCAAGAACTCGGCTGTCACGCAAATCACCAGCAGGGCC
CAGTTGGACCGCCTCATCAACCAGTCCAACCGGACATCGGTACGTTTCACTCCTGCGTGG
TCTGGAACGCACAGGGGAGGGCCTAAGCTAACTGACAATGTAGATTATCGAGTTTTATGC
ACCGTGGTGTGGCCACTGCAAGAATCTCAAGCCTGACTATGAAAAGGCAGCGCGCAGCCT
CGACGGCCTGGCCAACGTGGTGGCCGTCAACTGCGAGGAGGCACGGGAGACGTGCGCGAG
CATGGGCGTTGAGGGCTTCCCGACGCTCAAGATTGCACGTCCACCCAAGGTCAGGGCCAA
GGGCCGGCGCACCGTGGTGGACAACTACAACGGGCAGCGGACGGCGGCGGCCATTGTGGA
AAGCGTGACGTCGCAGATGAACAACCACGTGGTCAAGGTGACGGACGCGACGCTCGACGA
GTTCCTGTCGTCCCATCCCGGCGCCAAGGCTCTGCTGTTTACGGAAAAGGGCACGACCGC
ACCGAGTACCAAGGCGCTGGCAACGGATTTCCTGGGAAGCATCGCCATCGGCCAGGTGCG
CAACAAGGAGGCGGCGACGGTGGACAAGTACGGCGTGACGACATTCCCGGCGCTGCTTCT
ATTGACGGGCGACGACGGTGCGGCACCCATTGCCTACGAGGGCAAGTTCAAGCTCAACGA
GATGACGACGTTTTTGTCACAGGCCGCCGAGCCCAACCCGCCACTGAATTTGAATGGAAA
GGCGAAGACGGGCAAGAGCGAGAAGTCAAAGGAGAAGAAGGAGAAAAAGGAGAAAAACGA
GAAGAAAGAGAAGGAGAAGAAGACAGAAGAGGAAAAGGCTGACGAGAAGGAGAAGGCGGA
GACGGAAAAGGAGACGACCGCCGAAACGGCCGATACGGAGACCGAGACTTCGACGACCGA
GACTCCTACACAGCAGACAGCCCCCGTCATCGTTGAGAGCGCGCTACCTATTCCCACCGT
CCACACGATCGAGAAACTGCAGAGCAGCTGCTTCAGCGGCAAGGCCCCGACGTGTGTGCT
GGTGTTTGTTCCTGACGCGTCATCCGACGAAGCATCGGCCGACACACAGACTGCACTGGA
CCACCTGGCCGAGGTGGCACACAAGTACGCACAGAACAAGCGCGCTCTATTCCCGTTCTT
CGCGGTACCGGCCAGCAACCCTGCGTCGGCGACGTTGCTTGAGGCGATGCAGGTGCAGGC
AACCGGCAGCTACAACCGCGTGCAGCTGGTGGCGGTCAATGGGCGGCGCAGCTGGTGGCG
CAAGTACGAAGGCGGCGGCGCGGACCTGTCTCAGGAGTCGATTGAGCAGTGGATCGACGA
CATTCGTATGGGCGACGGCACGAAGCACGACCTTCCAGAGGGTATTATGACGACGGTGGA
GAAGCTGGCCGAGACCAAGGAGGAAGCCAAGGAGGAAGCCAAGGAGGAAGCCAAGGAGAA
GTCCAAGGAGGAGGTCAAACACGAGGAATTGTAAAATGTATGTCCAACTTATACGCATTT
GACAAATAAATATGAATGTAGTATACCGATGGTTGCAATCCTAGTCTGTATGGAGTCAGT
CAAACGCCCCCAAAAAGACAAGCTCCACGACATAGAAACGGACCAAAACGCCCAACGCCG
ACCGTAAACCAAAAAGAACAACACGCCATAGATGCTCCTCCCATGTCCGGGTATTTCTTT
CCCCCAAAAGCCACACTCCAGACCGCTAGAAATACAGAAAACGGCTACACGTCGATCTCC
[truncated: 33,584,280 more chars]
