# Supplementary material for: Comparative Genomic Data Provide New Insight on the Evolution of Pathogenicity in Sporothrix Species
Source: Front Microbiol. 2020 Sep 30;11:565439. doi: 10.3389/fmicb.2020.565439 (PMC7561385; doi:10.3389/fmicb.2020.565439)
Supplement: Supplementary file 15 [file Data_Sheet_15.ZIP]

Archive with 3 entries (2 files):
- LC2454+LC2460/
- LC2454+LC2460/LC 2454scaffolds.fasta
- LC2454+LC2460/LC 2460scaffolds.fasta
