# Supplementary material for: Comparative Genomic Data Provide New Insight on the Evolution of Pathogenicity in Sporothrix Species
Source: Front Microbiol. 2020 Sep 30;11:565439. doi: 10.3389/fmicb.2020.565439 (PMC7561385; doi:10.3389/fmicb.2020.565439)
Supplement: Supplementary file 15 [file Data_Sheet_15.ZIP › LC2454+LC2460/LC 2454scaffolds.fasta]

>NODE_1_length_1244872_cov_108.310259
AAAAAAAAAAAAAAAAAAAAAAAAAAAAAAAAAAAAAAAAAAAAAAAAAAAAAAAAAAAA
AAAAAAAAAAAAAAACAGACCAGGTGAGCTAACCTTCCATTTCAGGTTGCTCTGCGAGTT
TTCCCACCTGAGCTCTGAAGTGTAAATTGATCAATACGGTCAGTACCTTGCCGTCATTTT
CACAGTCCAAGGTCGATAGCTAAAGGCCAAAACCTCCGTCTGCCCCTCCCTCCGGTCCCG
TTCCGGTCGGGCCTTGCGTGCGCAGCCGCTTCATGTCGTGATCAGTGTATCGTGTCGTTG
TTTTGACGAAATCGTCCTGCAGTCTCCTGTCTCGTGTTGGGTCTTCTACGGTCTCTCGAG
TGTCGGTGCTGTGAACTCCCAAAGCAGTAGAGGATTCATCAATAAAACTCTTGGGTGGGC
TGTCATCATCAGTCGATGAACACCGAAGAGCCTCGTCCAGCTGACACTGTTTACGTTATG
TCGTCAGCATCCCGCGTGGAAGTGGGAGCAATTGCAACTGCATCTGCGTCCACGTCTGCG
TCTGCGGCGCCTTCGACGGCCTATGCCGGAGTGATGTGGCGGTGAGTACCGGTTCGGAGC
GCGGGAGGCGGATGAAAAGGGTCACCGTCTACGGAAATTTTGCCTTGTCTGAGGACAAAA
TTGGCATCTTCGCTCGACTCCGGTCAACAATGATTTTCAGCCCCCAAATCAAAACCTGGC
AGCAGCAGCAACAGCAATGCGTGCGACAGCCACATCCCACGCCGAAGGCAGCACCCGGTC
GTGTGTCTGGTGTCGTGTGCCTTCTGTGTGCTTTGTGTACTCTGGACCGAAGTACATTCG
ATATCCCTGTCTTCGTTTTAAACCCACACTATGCAGTCGTCACATCGACCACACCGACAG
CAAATCAAGAGAAAAGATTCAAGTGCGGACTACTTTGTGCGACGTCGATTTTTTTTTCAC
CTGCAGACTCAATCACCATGCATCACAATCCCGCTTTATGCAAGCCACCCCCAAGTTCTT
CACCCCCAGTCTGACCGCGTCTGTATTCCATATCCTGCATACGCGTCTATTCTGTTTTAT
TTGCCGTTTTCTTCTCTCTCCGTCACTTACGTCGTCCGCGTGACCATCTGCCGATTTTCC
TTCTATTTTCTTTCTCGCTGTCCGTCCTCTTGACAAGATCTCCGACTCCGTCACCAAGTA
GTCCTTCATCCGGGATTCTACACGGCGTCCAAGAACAACGAAGCAATTAGCACAGCTCAC
AGCTTCAAAAGCCTGCATCATGCATGTAACGATTTCCAGAGCCGGAGGCGGGGAACTCAG
AAAAAAAAAAAAAAAAAAAAAAAAAAACGAGAAAAAAAGTGTTGGGTAGTAAATCGCGCA
ACGGAATATGCATAAACCGTGGAAAGAGGTGAGAGGGCGTTGTTTGTTGGCAAAAATACA
AAGTCTTCCCGTGCCACCCTTGATCTTATGAGCCACTTTTTCTGGCCAATTCTCTCTCCT
CTCTCGTACTGTGCATCGACGAGTTGACTAATAGTATTCAACTCATGTCTTGCCATAGCT
GTGCAATTGATTTGTTCTTTTGCCTTTGTTTCTCGTTCTGGTGTCAGACTGAATGCACAC
AAACCTGCAGCCCACTATTTGTCCTCCGTCGCAGCTGTGTCGGCCGTCCACCGTTTCACA
ACCTGCCCACCCTCACCCAGCAACATACCGGCACATATCCGGAGATGACTCGGGTGATAG
TCGATCCCGTCGTCCGTTTATGCCGTGGAGAGCAGTCCAACCGGTAGTCCTGTTATATGC
TCTATCTTCGTTTGTCCCGTTTTGCTTCTCCTCGTTTGGGATGGATGCGGGGAAATGCTA
CTTTGTCTTGCCCGTCTTTAATGTGTATTCCTTCTTGACACGCACGTTTTCTCTTCACAG
ACAAGAACGTATAGGGAAGCGATTGCGTACCACGGTTATTACAGCAGGCGTTCACAACCT
CACTGCTTTGTCTCTGGCTCTGAAACTAAAAAGTGACCAGTCTGAGAAGTGCTTACCGTG
GTTGCAATGAGGCATAAGCAGCAGGATTCGGCCGGGCCTGACATGAAGGATGAGGCTCAG
CGTTTGTCAGCTTGTAAGTCAAGGTGGCAACAAGGCTGGCTGGGGATTAAATCAAACCGT
GCAGGGATCCACCGGCCCGAGAGAAGGCAGCATGGTCGTTGTTCTTTTTTAATAAATAAA
TAGGAACAAAATATTTCGTCCTTGGGCTCTTCAATTTGTAGGAGGAATTTATTATTGTCG
CTCCGGGAGGATAGTAAAGATGATACTCTCCTCAACATATGGAGTATTCTTGGAAATTGG
GAAGAGAAAAGGAAGCCGAACGTAAATCAAACCTCAATAAAATAATAATGTGCTCCTACG
AAGAGATAGAATGGAATACTGACGAGTTGACGGGAAAGTGAGAGGAGTGTAGAACAAGGG
ATCGAAGCTCAAACAACCACCTGTCCGTTGCTGCGACGTCATGTTTCTCACTATTTACTT
ACTTGCTGTTCTCGCCGTTCATCCCATTGTCTCACACCGCCACAGCCTTAGCAGCAGAGC
CGCATCAAGGCTTCCGCTGAGCGGACCAGCTCAACACCTCGGCCGCATGACAAACCGCCG
GGTTCTGAAAATGCACTTTACGCATCCCCTTGGCTCCCCTGTAATATCGTCGTCATCATT
GTTGGTTTCTGAGATGTCTCGACGCACTGCTAACATCGTTTCTTTATGATCTTTGGCATG
TTGCCATGGGAAAGAAATTAAACATGAATTTCTACTTGTCAGGAACAACACGCCTTGCAT
GATCCATCATTGCCACTGCGGACTGGTCCGCTATTTTCTGTGACTCCCGAATTCTAGTGT
TAGTATAGACCAAGGCACATAATTTTTCAAGGCCGGGAAATTATGCGTACTCTAATATAA
GGCTGGCCAGGAGTGGTTGGCATCATTGGAATTCTACATCCCGGCATGGCCGCCACTTCT
CTGCACTTAGCGACATATTTAGAGTTCCCGAGGCATCTTTAAAGCAGTCATAGCTCAGTA
CAATACGCTTTTCGTTTCCATCTTGTAAATCCATAGAGATCCACTAGAAAACCACGGAAT
ATTGTTAACCTTGGTTTTTTTTTTTTTTTTTTTTTTTTATTCATTTATGACCGTCGATTC
CCTGGTTTCTGCAGTACTGCTAAGACCAAGTGATAAACTCATGCGTGTACTTAAACCTGA
TCATGAAGCTTGCTAAGCCCCTTCTTAGCACATTGTCTCTCATACTGGGGCGAGAGACGA
CAACATGTTTGCCCGCCCTGGCTTTCACCGAGTGATCAGACGTCTGTCCTTCAGCGAGCC
TCCATAGGCCATAAAACATAGACGAAACAACACGTGTGATCGTAAGATGCTATGATGTGT
TGCGGAGCTCGGCCCGTTTTGCGTACGGTTGCCTCCGTCGGCCTTCCGTGGCGAAGGAGA
ACGACATGCCCAACCTCGTCCTCTTCAAGTACAGATGATTCATAATACAAGATCGGGCAC
TAATGCCTCTTGGGAAGGCAAAAGGCATCCGAAATCATATTCCAGAAATGTTTGTCTTTA
ATCTGTCAATATTTTTAGATTCTGTTACCTTTCTTCTCTTTGATGCCACCTGTTCTGAGA
CCTTTCAATCGAGAATTGGTGAGATTGAGGGCAAAATCAGGGATAAGTAAATACATAGAA
CTAGCACAGGATAAAAAGTAAGGCTGCCATTCTTGTGTTTTTTTATGTCCTGAAATAAGA
ACAAAGGGGCAATCACAGAAGAAAGGGGGAGGTGTCTAGAAAGGCTCAAATTTCGCCACA
TAATACTAAATTCAGAAGACAAATCACAACCCGTCATACAAAGCGTAATGTGTCCAGAAA
AGAAACTGTAGACGCCAAAAGAGCACGTATACGTTTCATGTTGCCCGATCTGTGATGAGA
GGCCTCTTATCAAAATCGTGACGATGAATCACGTCTTGAGAAAGGCCTCCGAGAAAGGCC
TCCTTCGTGCCACGGTCTCCTTGCAGGTTCTCACTCATTGATGCCTTTTCACAGGGCTGC
TTTTGACACGGCTCTCAAAGAGCACTGTTTGGCTGCTCCTGGATTGCCAGAGTGTGACAA
CATGTGGCAAGGCGCGGACAACGTGAGGCGGAAGTCCCATATGGGTCGCACCTTGAACAC
CAAAGACTGGCACGTATATAAATGTCCAGAGAGCCAGAGTTGACGAGATACGACAACTCA
ATCCTCGTCCGCACCAATTCCAAACACATCCTCTCTCACCCTAAACTCGAACTCAAAATC
TACAATCGACTTTATCAGAACACACGAGACGCAGGTCGTCTTTCCTACATCTTTCACCAC
CACTCTCATCAGCCATGGCCAACGACGACCGCCCGATCTCCCAGCCTCCAACTCCGGAGG
ACACTGGCACAACGACCCGGGACGAACCCATGTCGGATTACTATTGCTGTCATTGCAAGA
AAGACAGAAAGGATAGTGTGGTCAAGAAGGACGAAGATTGCAGTGTCTGCAAGAAGAAAC
AATGCGAAGACTGTGAGAAAAATTAATATTGAAATGCTCGAACGAAGAAGGGCCACGGGG
TAGGAAAAACTATCAGAGGTGGGAGTCTGAGCAGTATAGATATATTTTCTTGCCTTACTT
CCCGGAGAAGTCGTTGGTTTTATTTGTTTGGATTTATCTTGCTTTTTTAGTTCTCCTTAC
CCTTCTCTTTTATCTCTGCTCGTTTGACATTGTTTTTCACACACTTGTTACTTCGCTGGT
ACCTGTATTATTTTTTGTACTGTTTTCTATTTGTCTTGCTCACCAAGTTTAAGATATGTG
GAGGAGTGTGCGAAGAATAAAATTTTTTATTTAGCATTAGATAGTTACAACTAATAATAA
AAACGAGGACGAGACTACGCTGGTCGTGGCTTTGACTTTATTTTTTAATTTTATTTTCAA
AACTATAAAACCGTATCTTAAACTAGATCCCGGTGTTGCATAAAATATAATTTGATCGTT
GCCTTTTGTTATAATATTGTGTAATTCTGTCCAAGGTTACGACTCACGAGACGCCCGCTA
CCCAATCAGCTCTAGCAGCTCATCGAGAAGTGCCTCTGTCTCGAGCGGATTGGCCACCCA
GGCCGTTGTTGCCGCACGCCGGGCGCGGAAATCATTGGCACCCGCACTGAGGAACTGGTC
GCCGACATGCAGCGTCGTGCCGGGACGGGCCACGGCCTCGCCGTGCAGCTCGGGTGGTGG
CAGTGAGCCCGGCATGCCCGGTTTGCCCAGGAACAGCAGCGCGTGCTGGCAGATGAGCAC
GCCCCAGCTCTTGTCGCCAATGTCGACAAAGACGTCACGGCCGCCGTTGAATGCGCAAAA
GGGTACGCGACCTGCGCGACCGGCGGGGCTGACCTCGAGCCGTTTTTGGACGGTGAGCAC
AATCTCTTCGAGGCTCTCGCGGGCCATCTGGATCAGATCGTTGGGATGCTGGCTGTTTTT
GCGCGGCAGCGGGATCATGCCGACGGCGCGGGCTTTGCGCAATATCTGGGCCGGCAGCTG
CATGCGGTCGACGCAGGCACGCAGTGTGGTCTCGGCGAGGTCGAGCAGCTGGGTGAGGTC
ATCGGTGGGCCACTGCTTCATGGCATCGGGCATCCAGTCGGCCGGGTCGACAGGCGCCAG
ACGAGCGTTAGGACGGGCGGTGGCGCTGTATGAGAAGACAAAGCTAGCCTCGCCGCCGAC
GACCAGCAGGCTGTGCTTTTGTGCTTCCGAAAGCTCGGTGGATGTATGCACGGCGTCGAG
CAGGCCGTGCAGGCGCTCGTAGTACTTCTCGGCGGCGTCGTAGCCGGCCGCGGTCACGAT
GCCGACCTTGATGTTGCGGCGCAGCAGGTCCATGATGCGCGGAATAATGGGGCTGTCTGG
CTCGAGGTTCTGCCCGTCGGCGTAGAGCGTGAGATCACCATCGAACGTCACCAGCTGCAG
TGAGTCAGCACTGTGTGCAACGATGGCGCCGTTGCGGCCGTGTCTTGTGCCGTTTGCCGA
GGTGGCCGTTAGGGCCATCAGCTGCGCTGTGTTGAGGGTCAGCCGCACGTCGTTAAAAGA
CGGTGGCACAAGCCGCCGCGACGAGATGTGCCGCCGCGCATCCTGGTACATGAACGCCGC
CTCCAGTGGCAAGGCTGTAAAAAAGGGTCCCGCCGTTGGCACGAGCATCTGTAGTCGTGA
CGGTCGTGGCGGTTGTTTGGGTGTCTCGAGCGACTGCAAGTCCTGCAGCTGGCGGTGCTC
GTCGATCATGGCCTCGATGCCCCGCATGATCTCGGCATAACGGCGACGGACCTCGGCGGT
GTTGGAGCCAAAGACTGCATCGTCTTCCTCAAAATCGCCGGCCGGCTGGGAAAAGAGGAC
AAAAGGGCTGATGAGGAGGCCCTTGACCCATTCTAAGAGCTGTGAGTTCCATGGCCAGGG
GTGAGGGGGCAGGGAGCTATCCTACCGATTAACTGGTCCCGACGATGGGATTTGAGGGCG
TCTGGTAGAGAGTTAGACTATGAGCAAGCTTGATAGGTTAGGAGCTGTCTCAGGGGGGTT
CTCACACTCAACACGATATTTGCTGGTCATTGTCGATCAAGAACTGATAATTGCGGAGAA
CTGGGCGGAGGAAGACGGAGGAGGGCGAGGCGGAGTAGTCAAGTATTCACGATATTTATA
CACGGCATCTATATTCGATAAAAATGAAACAAGAAACAAGGCAGGCCTGGCTGCAGGTTG
GGTGCTGGCAATGCAGGTCTGAGTTCAGCGCTTGGACTGCAAAGGAGGTCATGCGTCCAA
CTGTTGCCGATGTTTTCGGTGTGCGATGTGTGTGCATTGAGTCAGGCGTGAGCTGTGTCT
AGCTAAGCGCGCCGCGGGGAAGGGGCGAGCCAGGACTACTTGCCCGCCCGCTACAGCGTT
CACCGTTCCAGACCGCCAACGAAGTCATTTATTTACAGGCGGCCGCTTTGAGACTAGTTT
CTTGCCATCCACCATGATAACGAAGAGCGAAGCAAAGAGCGATGCTGCAGCCAAATAATA
AAACTGCAAGCCTCCTGTGTCACGCCTCCCGTTCCATGCTTTGGTGGGGCGACGGCGACC
TGATAGGAAGGAGATACGGGCGTTCGATGGGCGGTGGCGGCGGGGACAAGCACGACAGTA
TAAAGTCTCGTGACGAAAGTGCTGTGAGACAGGGTGAAAGACGAGGTATCCAATTGCATG
CTGATGATTATCCGCCGATGCTTTTGGCATGATCCATTGGTCAATTGACACCAGACCGGT
AATGACCAAGCAAACTTTCAAAGGGAAACCACAGTTGTAGAGGATGGTCTGATGACGCAA
GCATGGATGGCCTAGTCTGCCCAGTAGTTGTTGATTCATATTACTCGTCTCCATGTATAT
AATCCCTTCCGTTACCTACGGCCTCCCTGTTAATCCGAACCTACATCACTGTCCTCGCCA
TCCTCGGACTCTTCAACCTCCTCCACGACCAAACTCGCCGACTTGCCAATCGCCTCCAGC
AGTGTTTTGGATTCGGTCGGTTCGTGCAACTCGCGCGGCATCATGGACGCAATCCGGAAC
TTGTACACATGCGTGTAGCCGGCAGGCTTTGTGGCCTTTTCGCTGATGACCTCGTCTTCT
GTGTCGCCGTCCTCCTCGTCGCTCACGTCCTTACTGTTGCATTCCACAAAAGCGTACAGG
TCCTCGACCGTCGCGTCGGCCGCGAAACTGCGGCGCAGGCGCTCGCCGCCGCGTGACTCG
GGCAGCTTGATGGCCACACGCACAACGTTGGCCACGCCGGCCGCCGGTTCCGGGGCCAGC
GTGGTCGTGCGCCATGCGCGCCACTGTTTGCCCAGCTGGGCCTGCCGCGCCGCTTCGGCC
TCGCGGTCGCGCGCCTGCTGCTCCGCTTCTTGCCGCTGCCGCTCTGCCTCTTGTCGCTGC
CGCGCGCGCTCACGGTCAATCGCCAGCGACCGCTCGTACGCATTGTCCTGCTCGATCCGA
ATGTTGCGCGTGGTCTCGTTGGCGACGCGAACCGCCCGCACGGCCGCCAGGTCATCGGCG
TACTTGGCCGTGGTGAGCCGCAGCTGTTCGACAAGATACCCCGCCGACACAGGGCCCACG
ACGCGCTTGACCGTGCCCATGCGCGTGCTGCCGCCTTCCTTTGGCGTGACACAGATTATG
GCCATGAACGGGAACTTGGTGACGCGGTGTTCAATGGACACCTGGTACGCCTCCGGGTCG
CGCACGCTGCCACCCCACAACATAATGTTGTTTGCCGGGTTGTTGACGAACTCGACCACC
TCCGGGTGCAACAGTGTGTCGCGCGCGTAGCTTTTGGTATCGTCATGCTCAGGCGCCAGC
AACACCATCATGAGGTATTTGGGTTCCGTCTTGGCCTTGTCGTACGCCTGTGTATAGCCC
ATTTCGACAAACGGCAGCGCCTCGGAGCCCGTGGCCTCGGCAAATTCGCGCTTGAAGCGG
GACGCCGCGTCCCGGGGGTTGAGCTGCCGCCGCGGTGCTGCCCGGGTGCCGCTGGCCATA
CGTCGAAAGGCGCCCAGCCCCGGTACGAGCCCCAGGATGTACTGCACGGCGCTCCAAAGG
CCTGCCAACAGCCGGTAGCCCAGGTTAAAGGGCGACAGAATAAGGGCCATGAAAAACGAG
GGCCGCACGACGGGTGCGGGGGGCTGCACGACAATCCGCCGAGCCACGTCGGTTCGCTCG
GCCGCCATCCGCCGGTTTTGCTCGGCGGCGTATCGGGCCTGCTCAAAGACATTGTGGACC
GGCGGGCCGGCGGCCGCATCGAAGCCACTCAACGGGTCGCCAAGGTCGATAAGGCGCTGC
GGCTGGTTGTTGGCTGGTCGTGGTGGTCCGGGCTGTGGTGGCGCGGGGAGGTTGTTGAGG
TCGGGCACAGAATCGTCTTCGCCGTCAAAGAACTTGCTAACAGCGACCTGCATATATTAG
AAATAACGAACAACTTAGATATTGTACGAACACTAGAGAGCTCACCGTAACACTCCATCC
GGATCGCCTCAGGAAGGCGACCGATGTCTCGGCGTCTTGCGTCGTGAGGACACCAAACTG
TCGCACAGCTTCTTGTTGCTCTTCTGTCAGCGGTGGATCGGCCGCATTGGGCGCCGTGCT
GGGCCCCGGGGTTGCCATCGTGGGCTGTGTGTGTAAGGTTGCTATGTGCTGGCCGTGCTC
ATGCACACGAGGCCACACTGGCGATCAAGGAAGACAAGGCTCGCCACGACAGGTCGGTCG
TTGACAGCTAACGTGGTTTTCCGGATTCGCGGATAACCGGATACGATTGGACGAACTGGT
CGAGCGAGAAGGCAACGATTCCAGTTCAGAATCTGTCGAGATAAGAGCCGAGAGAAAGCC
GAGGAACAGTTTGTTCAATGCAAACAAGCAGAGGACGTCGTCGGAAAGCCTTGGGCAGAG
CTGGTCGTTGTCAGTACAGAGCCGCGGGCCGGTCGTGTGTCGAAGAAACGGACCGTGCGG
CGAGTCGTTGCGTTCGTCGAAGACGTAGGATGAAGCTGGAAGGATGCGAGGATATGGCTG
TTGGCAGAAATGGGAAGCCTCCAATGACTTATGCTGCCTCCATGCTTGCTTCGTTTGCCT
GCATGCTGTCTACTTGCCAGTGGACACGGAGAGTCGCAGTAGTCACGGTTGACGCTGGCC
ACACTAAACCTGTTTGGGCATTAAAAATATAGCGCCAGAATGCCGCAGAAAGGCCAGATG
GCCCTGGGTGGGGCTTTCCCAACGGCGAACCAAGAACGGTGGACGCTCCTGATTGGCTGA
ATCAGGACAAAGCTTAGACCCACCTGTCGTGACGAACAGCATAAAAAAATGTAGCTGTGC
ATGCCTGCAATTGTGGTAGGCTGACAAGGCTGCCAGACCTGCAGCAATGCACCACTTTGC
ACCGTTCACAGAGACAAAAGGAGATTGACAGACGAAATACAACATAATGGTGCCTGACAT
ACTCTCTAAACAGAGGGCAAAATTCTTAGCGAGAAGTAAACCTACGACGTACAGGCTAGG
AGTATATCTGTGCCCATGCTGAAATGTGCCGGTCCTCAATTCTGACAATTCTGACAAGTA
TCTTGATTCGGATCGGTTGCACTGCTGTAAGTCATACAACTCTCGGTTACTTTGCTCTTT
CGGGGGCTCCAGGCAATGGCATGCACTCTGTAATTACCCTGGATGCTGAGGCCGCCGCAG
CCTCATAAAACATATTGAGGCGGTCGATTAGTGCATGGCGCTTTTGGATGTATAGGCAAC
CATTCTCGCTCCTTTCATCTGCCTTGTCCTCCACCGCTTTGCAGGCCACCACTCAGAGGG
CTCGAAGATCGTCTTGAAGGCTGCCAACTGCATGTAGGAGCAGAGGCGCTCCCCCCGAAG
CACTAAGTAACGGGATAGGTCAATTCAAAGGATGATGGACCTTCAGACCAAGTGAATAAC
ACAATCTTTGGTGTGTTCGTTGTTCGTCATTCGCTCGTGACGCTTCGAGGGTCTGGGAGT
TCCGCCGCATTTTGCTGCGTTGTTGTTTTGGGCACTCGCTCTTGGCTGAAAGCGCGCATG
CTTCTTCCATCTCCTCTTTCCTCGTCGACTCTTCCCATCGTTTGCCGCGAGAACGAACCA
GCCCAGACCCATGAATGGTCCATCCAAATTTCGTTTGTTGTTGCACAACATCTTGGCGAG
ACACGCCGACCACCTCCGCCTTGCCTACTTCGAGGATCGAGGTGTATCAATGCGGGCCGC
CGCAGCTCTTCCTTGTTCGAGTCTGATCATACATCACGATTTCAGTCTCGTTTATTCACG
CGCCGTGGCCATTCAGTTTGTTTGGTCCTTCTTGTTGACGTGATGTTAGAGCTGGAAAGC
GAAAAGAGCAGTCTGTTTTCAGTTAGCTTCAAAGGTGGTCAGGCTGATGGAACAGGGGAA
GCGCACTAGCAGCGTCACGCTGTGCGTTAGTGAGGTACAGGCATTTTCCACATGTGTAGC
CAGTTCTTTCAAGTACTGACTTACTGACCAACCCCTGCATTTCCCGGTCAGCGGGGTAAG
GGCGCTCAAAGGAGCTTCCAGTGTTTGCACACAGGCGGACCTTGGGCGCCTGCATTCCAA
CTTTGGGAAGGAAAGACCCACGTTCTTCCGCTCCGCGCATCGCTCGCCGTCGTCCCAGCC
TTCCCTTGTCACCTAAGACGACCAAGACAACAACCTCGTCAAACCTTCAACCTCCCTCGC
CCCGCAATCGGCAGCGTCTTCTTGTCCTCTACCTTGCACCGTCAACGCGCTTCGACGACG
ATTCATCCTCGCGATTCTCCGTTCCCAGCCAGCCCGACCGTCTACTCGATATCGCCCGGC
GCGTCCATCCCCGCTGCGTCAATTCGTCAATCGCCCGCAAATTAGATCCGTGGATCGTCG
GAACAACGACAAAACGGGCGCGTCTGTCCCTTTTCACTTTCTGCTGCAAAACGCCCAGCT
CAACGTCACATTTCGTCTTTAATTGCAGAAGACGTGCCAGCCAGAACTCTCCAGGCTCCA
ACATTATCGTTATCTCACCCCTCTCGCCCGAATACAGACCCATCGGCGCTCGTTGCGTCG
CGACGTAAATACTGATTTCGCAATGGATGCTGGCGTTTGGAGTGTCCGAGTACGTGATCC
AGCGAGCCGTGCTTTACAACCCAGGGTTCATGCAACCCTTCCAATCGATCATGCGCCTCG
CACATAGGTAGCCGCGTCATATACATTGCACCTTTTGCTAACAGCCACGTTCCAACCGCA
GAGCCTCTAAACGAGACCTCGGCCATTGCATATCCGTGCATCGACAGATCATTTCTAGGT
CGGTGAATTCGGATCAAAAACACGTCGGTTGATGATAATGGTACGCGACTAGCTGTTTCT
GTGTTTTTTCCTACCATGGCCTCTCACGTGGCATCTCGTGCCACACCTGCTGACATTATC
TTCTTGTGTCGCGCTCTAGATCAACCGAATCCGAACATAATATTGGATGTTCCTTGCGAC
CTCATAACTACTTTGCATCTTTATCATGTCTTTGGCTGAACCGAAACCATGGCAGCACCC
AAAGACGTGTACGTGACAGCAGACCGGCCCCTGTTTGTGTCAGATGTCTGCGCCCTCATT
CCAATCCACACTGGTTGCTAACACAGTCCGTAACAGAGCATCCTCAAAGAAGGGCCTCAA
TGGCGACTCTCCTGTTTTTACTCCCGGTTCTGCAAACTCTCCGCTCCGAAAGTCGTCGGT
TCTACCTCTCCAAGCGGCCAATGCTGCTCCGTTCACACCCCTAGGCACGAGCGGTATGTG
TCTTCGGCCATGTCCCTCGAGGGCCTTGCCCTCCCCTCCCGTCCTATATACTAACGAGGA
CCCTTGCTACAGTCGTGTCGGCTAGTAACGCGTCGTCCTCAGCCTCACCCCGCGAACCGC
TTCGGGATCTTGTTGGCAGCAAAGAGGCTGGCCAGGCCATCCCGCGAGCCGACGCGTCTG
CCTTTAACCTAGCATCCGTCCGCGAATTTGTTCCACGCACGTCGGATCAGTCGTCCGGGC
TCAACGCTGGCTCTGCGAGAGAGTTTCAGCCGAGGGGAGACCGCTCACCCTTCAACGTCG
CCAAGGCCGTCGAGTTCCGCCCGCAATCGCAGACCGTCCCCCCTTCCGCCACACCTACCT
CTACGTCCTCTATCCCGAGCCAGGCGTTGCCTTCGCCTCAACCACCTCAGCCCTCTCTTA
TTTCTCAACAATCTCAACAAACATCTCTAACGGCCCAACAGCAGCAACAGCAGCACCAGG
TGCCTGCCCAGGGGCCACACTACAACCTGTCCAATGGCCCGTCTCAACAGTCTCACGTCT
CGATTCCCACCGGACCTTCGCGAGCTCCCACCCACGACAACTCTGACCATATCAACCGGG
CAGGATTGGGTGGTATGGGCAACATAGGCGGTATGGGCAATATGGGTGCTATGAACAATC
TTGGCAACATGAACAACATGGGCGCCATGGGTGGTATGGCTGGCCTAGGTGGCATTGGCT
CCATAGGTTTCGGGATGCCACCAGGAAGCGAAGTTCAGCTCGGACAGGGCGGTAACGTTT
TTGACTCCTACAACGTTGCTTCCCAGGGTGCCTCTGGGGGTGCAATCACGACATCTCCAT
ACAATCCCTATGCGGCTACTAGCCAGCAACCGGGCAGAGAGGGCGCCGCGTATTACCAGG
GACAAGCTCCCTTTGCCGCCCAACATCAGCCTGTACGTTTCACTGTGCCATTTTCTGCGC
GTTTTTGGTTGTTGACTTGTTACTAACTCTGTCCAGCCCGGTGAACACCTTTACTTCCCC
CAGGGCCCCCACCGCCAAGACCTTCTTCCGCGTCAACGCACCATTCATGAGTTCTTCTTG
CCAGAAAAGCTTCGCCAAGACTTCCACATGAAGTCCAGGGTTGGAAACCAAGCAGCGGTT
ACTTGTACGTACACTCACACTTTGACGCTTTCTCTGCATAGGACCGGCTGAACTAATACC
ACGCAATGATAGTGTCCGTCAATGTCGAGAGCTACCACTCGCTCACTGCACTTGATACCA
ATAGTCACAAGGTCGCTGGCTCGTTCGGCCGCATCACTTGGCTCTACAAGGCTGTGGCAA
GCAAAAACGGCAAGCATTATTGTCTACGGCGTGTGGAGAACTTCCGTGTGAGCAATGAAA
ACGCTCTGAGGACAGCACGCGAGTGGCGTCGCGTCAGCAGTGGGAATGTCGTCACTGTGC
ACGAGGCGTTCACGACGCGTGCCTTTGGAGACAGTTCAGTCGTGTTTGCTATGGACTACT
TCCCCCTATCTGTGACGCTCATGCAATACCACTTCCCGACGTACGGGCAGACACGACCCC
GCGGTAATGTCACGATTCAGGAAACGGTCCTGTGGGGATATTTCGTGCAGATTGCCAACG
CCCTAAGCGCCATCCACAGCGCCGGTCTGGCCGCCCGCAGTATCGACCTCACCAAGATCA
TCCGGACGGGTAAGAACCGCATCCGCTTGAGTGGTTGCGCCGTGCAGGACGTCATCAACT
ACGACCCGTCCCGCCGCGTGATCGATCTGCAGCAGGAGGACTTCATCCACTTTGGCGAGG
CGATGGTATCTCTCGCCACCTACACGCCACCGAATGAGCTGAAGAAGCCGCTTTCGCATG
TGGATCCGCTACCTGAGATTTATTCGCATGATTTCAAGGCCGCCGTCAAGTGGCTGCTGA
CGCCCGCCTCCAGCGCAACCGCGGGTCCAAAGACGATCGAGTCGCTTCTCACCGGCATCG
CACCGCAGGTGACTCGCTTCTTCGACATGTCTCTGCAGGAAAACGACGGCCTATACAGCC
TCACGTCCAGAGAAGTGGAGAATGGCCGCATTGCACGCTTGATGATGAAGCTAGGCACAA
TCAACGAACGCGAAAACTACCAGCGGGATGCTTCCTGGGCCGAGCACGGACCCCGCTATC
CTCTCAAGCTCTTCCGCGACTACGTCTTCCACCAGGTGGACGAGTCCGGCCGGCCCGTTA
TCGACGCTTGGCACATGATCTCATGCCTCAACAAGCTGGACGCCGGCTCGAACGAGGTGG
TACGGCTCTCGAGCCGTGACGGAAGAACCAATTTGTTCGTCACGTACAAGGAGCTGAACA
AGATGGTCCAGCGTTCATTTAATGATCTTATTCGTCCTACTGGTCCGCTTCGGCGCCACA
ACTAGCAGTCACCTGTACACGAGCAAATGGCGCCTGTCCAGAACAACAATGTTCTACCAC
CACCTGAACGCCAACCAAACGCACCGTCACTCTCCGGAGCCGTCTTTCCAGAGCAATCCT
TGTCTAATGTGCAATGTGGACCTCAACACGTCAACGGTTTCGCACATCGCCAATCCATCG
GCCGGGAATTCCTACGGCTACGCTACGAAACTGCAATGGCTCGAAATGCGCCCGATACTT
TGCGTCGTCTAGTTTCCTTCCAGCCAGGCCCTGCATCTTCTAGAATGGAGCCACACCAGC
GCATTATCGACTCTATCATAGACCAATCTACTCCCAGTGGTGTACATAAACGCACCGATC
ATGTACCTGCGAATATCCCGCCATCTAATACAGCGTTTGGAATCGATAACGGCCAGCCCC
TATTTCAACATGCCCACCAGGGTTTCCCTGTGGTTCCGTCTCAATACCCGATGAAGTCTT
ACTTGGATCCTCAATCTCATCGCTCTGTCTCCCAAGGATACTGGCCATACCGCAGTCTGG
GGTCAGGTCAAGGCCATGACGAATACAGACGATGAAAAGAGAAATCCACGTTTGGCAGAT
GCTTCTTCTTCTTACTTCACTCGATATATAATCTAGCCTCTATTATCCTCGACGCGAGCC
TTTTTTCTGTCGTTACGCCATTTCCACTCCTGAAGTGGTTACATACAATCTGTCAAGCTG
GTTATGGGTCGCAAGGGACGGACGCTTGAAGCCTAAAGCGTTGATTTATCTCCCACTTCC
TATTGGTTTCACAGTTATCCTCTTTGCTCCTAGAGCTGCGGCTTGGGATACAAACGAGCG
TTTCGATTGCAAGAGCGATTCATTTTGTACTACGGAAGCACCTCCTGCATAGGGCCAGAT
AATGTTTTGTCCTGGCTGATTACTGTTCAACATTACCCTAACCCCCAAATCCGATTCCCG
TTGCGTCTCTTTTTTGCGATTTGTTGTTTGTCGTCAATGTTGCTTGTTAATAACTGCTTA
ATTGCAGAGTAGCGCTTGTTGTATTGGTTGCTCGATGTTGTTGCAGATACCGTTTTGCAC
GATAGAGAACCAAAGCGTTGTTTCAAATGTATCGAGGCTTCTCATGAGGAGTCTAGAATA
TTATTTGTACTTTCCATAAAACTGGAAGGCATTTTAGCAAGGCGATAAAGTCACCAAAAA
AAAAATATAAAACGAATTTCATTTACAAAGGTCTCCAACGAGTGTCATAGCAGAACACAA
GACCACGAAAGTAAATATTGTAGCTTACCTTCTATCCCAGCCAAGTAGGGACATTCCTTT
CGTCTCCTTTTCATTTGTCATAGTTCTTTTTCTTTTCCATTTAAGTTGTTATGCGATGCA
GTGTTTGTCCGTACAATGAGACCATTTTATATTTGTGGTATTTCCTGCTCCGTGCGCCGT
TCGTACGTCCTTAGTCTTTACAATTTCCAGGCCAGCCATCCCATCAATCCGATTCCTCCT
CATCCGCCTTGGGCGTGTACTGGTATGCCGGCGTGATTTTGCTCGCCGGGGCCTCCTCCG
ATGCACCGCCCTCGGCCGATTCAGCGGCAGCAAGGTATGGGTTGCTTATGCTTTCGCTGC
CGTCGACGGGGTGCAGCGTCGTGATGTGTGTACCGCGGATCACGGCCAGGCCCAGCGAGC
GGGACTTGACCTCACCATCTGCGTCTAACGAGAGGCGATATTGTCAGCAGACGCATTCTT
TTACTTTGAGTGATGACAAAGGTGCAACTTACTGCGCATCTTCTCCTGGGCGTCGTCGAG
CACCATGTTGAGCAGCGGGTCAAAGCCCTTGAGCGTACCGGACACTGCAAATGCGCTGTT
AGCAACTGTAACCTCCATCACGACAAGGTCACCCGCCCACCAAGAACGTACCCTCGCGGC
CGCCATTGAACTTGACGTAGATCTCCCGGTCCATGTACTGGCCCAGGTCCAGGATGTTCT
CCTTCTTGGGCGCCGCTTCCCGCTCGCCAGAGCCGCCGTAGCCACCCCGCGAGAATCCAC
CACCACGGCCGCCCTCACCGCCAGCACCACCGCGACCGCCGCCGCGCTGGAATCCGCCAC
CCCGGTCGCCGCCGCCACGGTTGCCGCCACGCGGGTAATTTCCACGTCCACCGCCTGCAC
CACCGCGCCCGCGGTACTCGCCGCTACCACCGCGTCCACCGCCGCCGCTGTTGTTACCGC
CACCGCCTCTGGAGGCCGGGCTGTACCGGCCGCGGAACGGTGTCGACATGGCAGGGAATT
GTGTCGTGTGTGGTAGTTGGGAAACAAAGAGAGGGGAATGCGACGAGAGAGAACAGCTGG
TTTGCTCTCGTCGTACGCGAATTGGTGACCCGGATCAAAACAAGCTTGAATGCGCTCGTG
TCGTCAGAAATGCACGCCCAGTGAGAAGGTGAGATCGTCTTCGTGCTGTAGGGCGGGCTG
CTGTCGAGTCGTTGGAGGTTGAGGGCCGAAGTGAGAGGGAAGCTTTGGAAGACGTCCAAG
ATAAAAATGGGTCGCAAAAATGGTGGCGCTTCTGAGCGATGCGCGCCTCCAACCACGAAA
CGTCGAGAAAATCAAACAGAAAATCGCCTAATATGTTCTGGAGATCGAAAATGTTAAGAA
TGTTTCTCTAATGCCCCTCGAAATCTTTCACAATTATCAATCGTGCTCAGGTACAGGTAG
CTCCCGCCGCAGCTCTTGTCAGTTGTACCCCGGTAGATGCATATATTCATATAGTCACGT
GAAAACGCTCCATTGGTCTTAGTTTGTTGCTGGGGGAATTAGTTGGCTCCCGAAACTTTT
TTTTGGTGAAGGAAACGCGACCGGACAGAAGCTCGCGGCAGAAGCTCACCCTTTTCCCAG
CTCCAAGCACTTTAAAACGCAACCTCTTTATTCACTTACGACTGTTTGCATTACCCGACT
CGCGGCACTGCATCGCGTCACCATTACGAATAAACGACGCGCATATCTGCATATCTGCAT
TTCTTGATTTTAATTCCGTCTCAACGAGCTTTGCACTGTTTTGTTTTCGCATCTGCAGTT
CCTCCTCAGCCTCTCCATCACAACCGCCAACATGGCGCCGTTGGTTCTTCACAACGTGCC
CGACGACGAGCTGTACATAGGGGCAGATGGCGTGACGCGGCCATTCGCCGTGGTCGGCGC
AGCAGATGAGTACGGCGAGGCACTTCTGAAAGCTCGGAACAACGGAGGCCCTGTGATGAT
CCAATAGCTAACCATGGTCTTTTATTTAAAATGTACAGGCGACGATCGGCACGGTTACGG
CGACAGGCAACAGCCACACACGGGTCATTCGGCCGGGCACGGTCACGGCCACGGGCTGGG
TCGGTTGGCCCCGGCGGCGCGCGTGTCAAACAGCAGCAGAACAAGCCGGCGGTGACGACA
ACTTCGACGATGGCCGACAAGATGTTTGGATCATGGAAGCGGGAACAGGAACAGCTTCTG
CAACACCACCACTCACCCCAGGATGGGCCCGACTCACAAGACGGCCACACAGATGACCAC
CTCGATGTGCACGGCGGACGCGGTGGCAACGCATCCTCGGCAACAGGGCGCAAAGTGAGC
GGCGGCAGCAGCGCGGCCCCAACGAACCCCGACGACAACCGAGACGATCAACAACAAGAA
GCAGCCTACCAAAAACCTCAGAACCAGCCCACCGAAGTCATCCTGCGCGGCTACCGCTCC
GCCGACTACCAGTACGCGGCGCTGCACCACTACGAGCAGATCGCCGGCCGCATCTGCGAA
GACTACCCGCGCGACCCACCTATCGGCAGCCGGCGGTATCGGTCAAGCCTCCGCGACGGC
GCTGCTCGCAGCGCGGCCACGTTGGCGTCCAACGGCCGATCAGCGCTGACACCCGCGGAG
CGGCAGGCTGTGATGCGTGCCGCCAGTGGGCAGCACTGGGTCAAGGTGACGTTTGAGTCG
GCACAGGCGGCCGATGCGGCCCTGTATGCGTCGCCACAGCGGATTCTGGGATATCTGGTG
ACGGCCGAGCTGTACCGAGGCGTGCCATTGTCGACGGCCGAGGACGAGGCGATACAAGAT
CCAGATGCACTGGACGAGTACGAGCGGGCCGCGCACGGCGGCTCTCGCGGTGGTCAGGGC
AACGACCACGGCTTTGGCCGGTATTCGGTGACATCGTCGCATACGGTGGATTCGGGCACG
GTGACGCACGACGACCCCTTTGGTGCTGGGTCACGGTCATCGGCTACAGGCTCCTCGTCC
GCTACGATGACTGGGTCCGCCTTCCGACGCCAGGCATGGCCTGCTTCGGAAGACGGCGCG
CGGGTGGACGTGGACAGTGCTGCTGCTGCCGCAACGCCATCTGAACAACAGCAGCAGCAG
CAGCAGCAGCAGCCAGCGGCAACCGCAGCCGACAACGAGTTCTGCCAGCGGATCCCAACG
GCACGCCGGGCGACACTCAAAGCACCCGAGTTGGCCCTGCTGCCGACCGAGTCAACGATG
CGGCGGTTTGTCAAGCGACTGCCGCTGCTGCACCGGCTGACGGGCACAATCATTGGCAAC
CAGGTGCCGCGGCGCGAGAACGGACTGTTCGACTGGGAAAAGGCGAGTCTGTACTGGAAG
CTGATCTGGTGGCTCGACTACCTGTTCCTGCTATTTGCAGGCGAGATTCTCGACGCGAAT
AGGGATGAGTAGGGGATGGACTTGGTGTGGGAGGGAGGGGTGGCTAGCAAGTTTTGCTTT
TGTGTACGGGAATGTGCCAGCATACATTAGAAGGCCAAGGGCGTTCAGCTGTTCATGTGG
ATGTGGGACACTATGTCTGGGAGGAGGGGTTTATTCACCTGTTTTTATTTGGTTTGTTGA
GCTACATTTTATTTAATTGATCACGAATTGACGGCCAAGAAAGTGTGCATATGTATCATT
TAAGTCATTTATATTTACTTTCCAGGAGAAGCAGAAAGAACAACAAAAATCGAAAATAAG
CAAAAATACGGGTGTTTTGTTCTTTTCGCTTTTAAATAGCCCGGAAACTCGAAAGTTTCA
ATTTATCCCATACAAGCAATGTCTTCTTCCTACTTTGAAAAAATCCGTCGCTTAGTTGTT
CTCCTTGACGAACTTGCTGTCCTTGACGGTGTACAGGCTCAGGTAATCGTCAATGGGCAT
GCTGTCAACGCGGCTACCGTCGGTGCTCAGCTTGACAAGCTCCTCCACGCGGTCAGCGCT
GAAGTGGGGCGACAGGTGGCGCTTGAACTTGGCCAGGATGACGGGCTTGGCCTCCTCGCG
ACGCAGAGGGTGGCCCAGGGGCGCCTCGACAACGACCTCGGGCAGGACGGTGCCGTCGTT
GAGCTCGACGGTCAGGGCGTTGGAGATGGTGCGCTTGTCGGCGTCGTGGTAGTCGGCAGT
GAACTTGGGGTCCTCGACGCAGGTAATCTTCTTGCGCAGAGCGTCCAGCTCGGGGCTGGT
GGCGGCCTCGGAGCCGTCGAGGTAGTCGTTGGCCGTCAGGCGGCCGTACTGCAGCATGAC
GGCGCTCATGTACTGGACGCAGTGGTCGCGGTCGGCGAAGTTGTTGAGCTGGGCGAACTG
CTTGTCGATGATGCGGATGCAGGCCTCGTGAGTGCGGCAGGTGACGGCCTTGATATCGGC
CGAGGACTTGCCGGCGGCCTTGAGCTGGTGGAAGATCTTCTCCGAGGCCTCGACGGCGGT
CTGGGCGTGGAACTCGGCGGGGTACGAGACCTTGAACAGGACGTTCTCCATGACGTAGCT
GCCGTAGGGACGGTTGAACTCGAACGGCTTGCCCTTGAACAGGACATCGTAGAAGCCCCA
GACCTTGGCGGACAGGACGGTGGGAATGCCCTTCTCGCCCTGCTTGACGCGCAGGACATT
GGTCACGGCGCGCTGGCAGGCGTCGCCGGCGGCCCATGATTTGCGGGACATGGTGTTAGG
CGAGTGGCGGTAGGTGCGCAGGGACTGGCCGTCGACGAAAGCCTGCGAGACGGAGGCGGC
AATGCCCTCCTTGTCGAGGCCGAGCATCTCGGCGACGACGGCGGCGGAGGCGACCTTGAC
GAGCAGGACGTGGTCGAGGCCGACCTTGTTGAAGGAGTTGAGGATGGCCAGGTTGCCCTG
GATCTCGTGGGCCTTGGTGGCGTAGGCCAGGACGTCACGCACGGTGATGATGCGGCCGCC
GGCCAGCTTCTTGGCGGTGCCGCTCTTGTTGGTGCGGTTGATCCAGTCAGCGACGGCCAG
GATGGCGCCCAGGTTGTCCGAGGGGTGGCCCCACTCGGCAGCCAGCCAGCAGTCGTTGTA
GTCGAGCCAGCGGATCATGGCGCCAATGTTGAAGGCGCCGTTAATGGGGTCCAGCTCGTA
GTGGGTGCCGGGCACGCGCACGCCGTTGGGGACGGTGGTGCCGTCGACGACGGGGCCGAG
CATCTTGGTGCACTCGGGGAACTGCAGGGCCTCAAGGCCGCAGCCGAGGGTGTCCAGAAG
GATCCATCGGGCGGTGTCGAGCTGATGGGTGGATATGTTAGTTCAGGCCAACCCAGACCG
AGAAAGATGCAACGCCGTTTGGGACAACACTTACAGCAAGCTCCGAGGTGATGGGCTTCG
TCACGTACTCGGCAATGTCGTCGACCTCCTTGTCGTAGGCCATGTTGGAGTTGGTGATCG
GGGCCGAGGAGTAGGAGCGGCGGCCAGCAAGCTGGAAGCTGGACTGTCTGGGAGCGGGGG
CGAAGGCAGAGGCCGAGGAGGCGGACGTCGACTGCAGCAGCGCAGACGAGAGGACGGCGA
CAGAGCGAGTCTGGGGCCGCAGCACGCGGGAAGCAAGGCGGAGGCTGCGCGTGGCAGAGG
ACATGGCTGTGAGCGAGATGTGTGAGGATGCGCGATGGGCGATGCGGGCAGAAACGGAGA
AGGGGGACAGAGGGGAGGGAGGGCAGGATGGGGGGAGAAGAGAAAATGCGGAGGCTCACT
CTATAAAGCAACGAGGAATCGTCTGGAGAATAGGGGAGAGAGACGCGGGGCGAGAGAGGC
GTGGATCTCGTTTTGTGTGGTGTTTTTTTTTTTATGTTCCGTTTGGCCTTCTTTTTTGTT
TTTCGTTCTTTGCTCTTGGTTTTTGGTGACTGACGTACGGCCGACCTCGGGTCTTGGGGC
TAATCGCAAGACCACAGCCCTCCCTGACAACGGCAATGTCCAATTGAGACGGGCAAAATC
CTAGCTTCCTCGGCTGGAAGCTCTGCTGGTCGACGTGGAGCGTGTTTGTGAGACTACTAA
AGAGACCAAACGAGGCCAAAATCAAAAGTAGTGGCGGTTTCCATCTGGTGGCGCGTTGTA
AGTCCCATGTGCCTTCCCCAGCACACAGCACGACAGTACCGCCCCACCAAAAATTTGCAG
CTCTCCATTCGTGGGCCCGGGAAATGCTTTACCGTGGCAAGCCGAGATGGCTCAGAAAAG
GGCCCACTCGCCCGGTATCATCTCGGCTGGCCACCGCCTGTGAGTGTCTCCTTCCCCAAA
TGTCCATAAACACCCCTGAGAACGACGGCGTGGGCTATTTGCGGAAGGTGCTGTGTGGCC
AGCGTACCTGCCTACGGAAAACCAGGTACCATCCGCGACTGCTGTTTGAGTGCATGAGTG
CATGACACTGCTATATCTACTGGTCGTTTGCGGCCCAGCTCCGGTCTCCGTCGGCCGAGC
CGTTGCCCCCGACACAGTCGGTGCCGACTCGTCTACGGCTGCCGATTCTCGCCTTGCTGA
AGCGCGCCTACTCTTCCCCTGGAAGTTTGCCTACATCTTCGAAGTAAAAGATGTTGGTTT
CACAGGTTTCTGTTTTTAAATTCTTTTTCAATTTATTTTGACATGTGACGATGCGTCACA
TTCAGTCTTCTCACCCAGCCGTGTCGCAGCAACACTCTTTCTTTTGTTTACATTGCTCAT
GCGCCGTATCTCATCCTGTATCTCTCCCGTATCTGTGAATATTGTCCTGCTTGAGAGCCC
GTTGTCCCTTGGCTGTTCCTGGCGTCGCCAGTGGCATGTCCGAGCTCGACCCCACTACCC
CGCCTGATTGGCCAATCCGGTCTTGCCCATCCGCCCCCACCAATGATGAGGGTGGGACAA
CACTGAGGGTGGTACTGCCCGCATTGTATCATTCAGAGGGGCTAAGACAAGCTCCTTCCC
GAACATGGACAGGAGGCGTTCTGCGATCTACATTGCCAGCTGCCACCAGCTGCTTCTATC
CGTCTTCGGTACTTTTTATCAATAGCTCCAAATTCGCTCCATTCATTCGTTTCTTGTGTG
TCCGGTTCTTCATCATGCGGCTGCTTGCTGGTCTCCTAGTTTGGACAAGCGCAGCCTTGT
GCACTGTGGTGTCCGCCTCGGCATCGTCGTCGTCACCGCCCCAATACCACACCCTGCCGT
CGCTGCGTGAACAGGCTGCCATACAGAATGCGTGGACAGCCGAGCGCAAGACGATCGTGC
CGGACCTGCTGCACAAGCATAGCGTCGACGCGTGGCTCATGAGCCAGCGCGAGTATGCCG
AGGACACCGTCTTCTGGTCGCTCAAGGCGGCCGCGCAGTTCTCCGCCCGCCGCCGCACGA
CCTACCTGTACGTTCCGGGCAACGACGCGGCCACCCGCGCGGCGGCACCGACCGCGCGGA
CGCAGGTCCTCGTCAGTGCGGCCTCGGGTCGCACGGCCACCGAGCTTGTCTGGATCGACA
ACACGCCGGCGCTGTGGGCCGAGCTGCGCGCCGTCCTGGCCGCGGCCGACCCGGCACGCA
TCGCCATCAATGCCGCTGAGGAGCTGGCGTTCAGCTCGGGCATGCACGCCGGCGAGCTGG
CGGCCGTGAAGCGCGGCCTGGGCGACACGTGGTCGGCGCGGCTTGTGGACGACGTGCCCA
TCGTGGCCATTGAGTTTGTGGCCACCATGGTGCCCGGTCGCCTGGCGTGGTACTGGCGGC
TGCAGGAGACGGCGTGGGCGGTGATTGCGGACGCGTTCAGCGCGCGTGTCGTGACACCGG
GAACGACGACGACGACCGACGTCGAATGGTGGATGCGGGACCGGCTGCAGGCGCAGAACA
TGACGACGTGGTTCCACCCGTCGGTGTCTGTGCTCGGGCGCCGGGACAGCCCGTTTGCAG
CGACGGCCGCGAAGAACGCCGGCTCCGACCCGGCATTTATGGCAACAGAAAGTGCTGCGC
CAACGATCCAGTACGGTGACATGCTGCACGTCGACTTTGGCATCACGGCCATGGGACTCA
ACACGGACACGCAGCACTTGGGGTACGTCGTGCCGCCGGTGGGTCACCCACTGCGTGCGG
CCCTGGACGACGGAGACGACCTTGTCCCGGCCGGGCTCCGCAAGGGCCTGGCGGCGGGCA
ACCGTCTGCAGGACCTGGTGCGCGAGAGCATGGGCCGCTCGGTCGGCCGCTCGGGTGACG
CCATCTTGCGCGACTGCCGCGCCGTGATGGACCGCAATGGCTGGCAGGGCAAGCTGTACT
CGCACCCGATCGGTGACTGGGGCCATGCGGCGGGCACGGTGATTGGCATGACGAACCTGC
AGGACGGCGTGCCGGTGCTCGGCGAGCTGCCGCTGCTGGCCAACACGTACTACAGCGTCG
AGCTGATGGCCGAGGTGTTTGTCGACGAGGTCAACGCGACGATGCAGTTCCCGCTCGAGG
AGGACGTCTACTGGGACGCCGAGACGGGCGCCTTTGAGTGGGTGTACGGCCGCCAGGAGC
ACTTCCACCTAGTCCTGCCCGAAGGGGAGGAGGCTGCGGCCACCAAGCAGGTGGCTGGCC
AGGGTGAGCTGTAAGGAACACGAGCCCATTAACATTTGACGTAATATTGTACATACGACG
TACGTACGAGACCTGCACAATAGTCGTATATACGCCTTGAGTTGGATGGCCATTTCCATG
TTAGTATAGTTATACAATTTTGCACCAAACAGTCGATTGTCTTCGAAGGGATCATTATCA
TAAGCTATTATTATCTTTCTCCATATCCGCACCCCAACTCTTTGTTACCGCGAAGATTGT
TGGCCCCGTCAGTTGCTGATCGGCGTCCAGCGTGCCAAGTGGCCGACCCGCTCGCCCGCG
TTGCGCACAATACACAGCCGCGCGTCTCGGCCGATGGGCACGCGGCGTCCAGACGTCGCC
TGTTGTTCAGTAACGTCTTCTTCGCCGTCGGCCGCCAATATGACCTCCACCAACTTGGGG
GCGCTGACGTGCCCAATGCCCGCACCCTTGGACGTCAAGAAGCGGAGCGCGCCGCTGGTG
AGGAAGCCCATCAGGTCGTGACGGCCAGGGATGGGTAGGTGCAGGTCATCTGCAGACGCA
GCAGACGGCCGTGGGTACGGGAGTTGTGTGTCCAACAAGGACTGGGCTAGCAGCTTCTTG
CGCGTCGTGATGTCGGCGTCGGCAGGCATGCGCTGCGGCATGGGCGGGCGTCTGAGTTTG
TCGCTTTGGTGGCCTTTGGTTGACTTGGTGTCGGCCAAGGCAAGCCACTGCGCCCGGTGG
TGACTGTCGGTGGGGAGCCGGTAGACGCGGGCCCGGGCGTCGGGGACGCCGCCCTTGAGC
AGCTCGACATAAACCGTCATCAGCTGGTAGGGCGTGCGCCAGACGACCGGCTTTTGCAGC
CGTGCGGTCTGGACAGCGTCGCGGACGTCGTTCCAAGTGGCATGCTGCAGGAGGCGCACA
ATGGGCGGCGCCGCCGTGTCCTGTGGCTGAAGCGCCTTGAACTGGACGGATTCCTTGAGG
CGTGGCTCGCACACGTCCATCACGGTGTCTTCCGCGAGAATCGTGTCGGCACTACCGGCG
TCACCGTTGCTGCCATCGCCATCCTCCGCGGCAAGCGTCGCCGGCACCGTGTCCACACCA
AACAAAAACTCCCAGTCGCACGCGTACCCCGAGCCCAGTTCGCCCTTCGTCCCGTTGCCC
AGGTCGACGGCCTTCCACTGAGTGCGCTTCGCCGTCGGCTTGTCATTCCACGTCTTCTCC
TGCCGCCGCCGGCTCTGCAGCTCCCAGTCCCAGCCCATGGGCGTGCCCGGGAAATCCGCA
GGGAACCAGGGCCGGCCGCGCTCCAGGGCCATGTGGTGCTCCTCTTCCAGTCCGGCGGGC
ATGGGCTGCTGGCCGCTGCTCATGCGCTGCCGGTGCAGGCGCTGCCAGATACTGGGAATG
CAGGCGCGGGGCGCGATGATGGTCCAGGTACAGCTGGCCGTGCCGCTTTTGCTCGACGCA
TGAGGATCGGCCGACGCCGGGACCGACGAGGCACCGTCGGCGGCGGCCACGATGACGGGG
ATGGGGCGGCACTCGGGGTTGCTGTCCAGGAGCAGGTGCTCGTTCGTGGACAGCTTGCCG
CGGCGTTTGTCGAGGGTGGCCTGGGCTACCAGCTTTGTCGAATTGTGGCGGGCCATGTTG
TCAAAGAGACCAGAGGGCTGCCGTTCCACGTCGTTCGACGGCCAGTCCTGCAAGATGTGG
TACAGGTTCCGGCCGGGCCCCTGACCCCGCGAGTTGCCCTGTACACTGTGTGCCGACTTT
GGCTCGTCCAGCCGCGGGTCTTGGATGTTGAAAGCGAGCATGGCGCCACTGGCCGAGCCC
AGAGCCGTGGTGTCGATGCTGCGCAGTTTCAGAAACTCTCTGCCTTGCGGCTCCATAGGT
AACGTCTTGGTCTCGTAGGGATAGAGTGCGGCAGCAAGCATCTCGGCGCCGCCGCTGCCC
GTCAGATCGACGCTGCCGATTTCTAAGCGGAAGTCGCGGACAACGACAGACAGCTGTTTG
TGGGCAATCTCGTTGTTCAGAGTCGTCCAGACGTGGGAGAAGAGAGTGGGGTGCAGGCGC
AAGAAGGCGGACCGCTCGGCTTCGTCCTTTGTTGAGTTTGCGTGAAAACCTGTGTCTATA
GCTGCCGTCGCCGTTATCGTCGGGTTGTAGAACGCAGTCATGGCGCCGCAGTTGCCTGGG
CCACTCAGCTCAAAGCCTCGGCCGGCGATGTTCTGTTGTTGCTGTTGGTAGGAGAAAGAC
CTTGGCAGCTTCACGTCCACACACGACATTCCGCTCCGCAGAGAGGGCGAGAGGAGATGC
GGCTCGACGACGATGGCGAGTGCCTCGTCTAGCTGCTTGGCGGGTCCACGCAGTTCGATG
GTCGGTTTGTAGCTCGTGTCCCAGCAAGTGCACATGCCCGGTTTGAGGCCGGCAGCACGC
AGCGACATGCGGTAGGTCTTGTTGGCGGGGGTCCGCACGAGCGTCGTGTTCCACAAAAAG
CCCGGGTTGTCCATCTGTGCGCGCTTCGCCTGCCAGCGATGTGTCGGCAGCCTGAGATTC
TTGATTGCAATCGGTGGGTGGGGGCAAGCCATAACCGCCGCTTCGTCTTTGTCGTGTTCG
GCACCCTCCTCCTCCTCCTCCTCCGCCACATCGCTCACGTCGTCGCCGCCTCCTCCTCCC
GGCCCCCGCGCCAGCTTCTTTTCCTGCTGCAACTTGATCCGCTTCTTCGTGTTCTCGTGC
ACCCACGCGCTAGCTGGCCGTGCTTTCTTACGCTTGGCCAGCCCTGAAGCGACGGTCGGT
GTGTTGTCGGCTGCGTGGGCCCGACGCGCCTGTTGCCGCAGCCGCCGTGGCACGCGCCGC
GCATTGTGGCTGGCCGTCCGGCGGCGCATGTCGCGCGGGACGCGCTGATATGCCTTTTCG
ACCCGGTCATCGCGTCGTTGTTTGATCGTGCTGTGCAGGTCGCCAATTTCCTGTTCGAGG
GCGCTGATGAACCCAGTAAGATCAAGCGAGTCGGCAGGCTCTTTGCGCGCCGGAGCCGCA
GTCCCTGCGCCAGCACGGCCGTGGCCGTGGCCCATCTTGGGCGCCATCGGCGAGGAAGAA
AAGCTTCTGCTGTCGCTGATATTAACGCTGTTGGTAACCCATGAAGGAAGGATGCAGTAT
GTAACTGTCGCTGCCGTGTGTAGTATCCGACAGTATATAGCAGTATGCCGTCCAAGGAGT
GTAGAAATGTCCTTGAGACGCTGCGCGGGTGCCGCTTGAGGTGTGGTTCTTTTTTAACGA
CTTTTTGTATCACAGTTCAATGGCCAAAAAAAAAAAAAAAAAATACACGCGCCGCTCCCA
TTAAACTTCGCGTCTCCACTCCGACGTCACTGGTTGACGCGCCCGCTCCAGGGCCTCTAA
ACTGCCGCTAACTACACATAGACCAACATTCACGTTGGCTGGTATTGCACATCTGGAATG
GCAATGATGACAGGATGACAGATCACAAACATGGCTGTTTATCTAATTCTTGGTCGACGC
ATTTATGGTCTGATTTATGCAAGCGTTTACATTTCAGCGTAAAAACGCGAAAAGTAAAAG
ACACGTGACGCCCTTCATGATCGACCAAAGGGACATTCCAGAATGTTTTCCTTCATCTCA
ACTGCAAGTGATTAGAAAGACACGTAAAAGGGGAGACGGACAAAATCATGGCATTGAGGG
AGAAATTACGAAACTTATTCCAGTGGCCTGGTCCCAGTGAAGTGCGGAGGGGTTCAGTTG
GCGATTACCCGTCGACCATTCTTCATATTTGAATTTCATCAGACAGAATGAAATTACACT
ATTATGTGCAAATAGTGTTTGGGTGCTACAAAGACCCTAAATTTGAGGGTGAATGTCGCT
CCTGCAGTAATTATATGGTTTATATTAGATTGTTTATTTTTCGTTCTTATTTTTTTCCAA
AATAGAAAAAAAAAGAAAAGAAAAGAGAGAGAAAACGAGTGACAATGTACACAGGAAAGC
CGGCTTTGGCTATTTATTTATATTCGTCAGATTTATTTCCCTAATCACACCCCATGGCTC
GCACTATGGTGTTCCAGTTCAGTCTATCGCTCACCCACCTTTACCAATGTCGTGATCGCC
TAGGCCATTTCTAGGCCGATGCCGTGCTGCAGGCTGCGCCCTTGCATCTGACAAATAAAC
GGCTGCAAACGCCGGACGGACACAACGTCCAGTGAACTACGGTGTACGTGCGCAGAAAGC
AAACTGGACGAACTGCACATGTCCATTGTTTGAGATTTGTTTAAAGTACGGAGTATACGG
GACCCCGGATGCGAGGGAAATCTTGTGGCCCAAGGTCGTGTGCTGCTTTATAATTACAAA
CAGGGCCCGCTGTGGAATCGTATTCCTGCAGACGACCGCAATGCACTCTGTGCACACGCA
CAAGCACATTGTGTAGATGTGCTTGACCGGTCTGTACGATACGGCCTGTACGTTATCCTC
TCTCTTTTATTTCCAGATTTAGGTATCACTTTATTCCTCTCAATATATGCTTCTCTTCAT
GTTGTTGGATTTTCTCTCCCAAACTCTGCCTCCCGCCAATACGGCAATGTCCTAGGCCCA
ACACACCCAGAGACCGAAATGGATGTTGACGAAGCGATGGACGACACTGTTGAGGAATTC
ATCGACGAAGAGCGCCTCAAAGCCATCGAGGACTTCCGCCGCCAAGTCATTCTCGAATGG
CGTAACTCGGTACAGAAGGCGACCGGCGGCGGGGCCAAACAGACCCAAAGGAGCAAACGG
TCCAAGAAGTCGCAGTACGACACCCGGTCGTCGTTTTCGTCCTCGACCTTGTCGTCCTCA
CAACTGCCACCGCCTGACTACGAGGCGTCCTGGCGATCCAAACTGGCCATCTGGCCGTGG
CTGCTCCGCGCCTCGCATTCCTGCGGCAACACCCTCGTCGCAATCACGAAGTCCACGCTG
GCCGTGGAGAACGGCAGTTATCGGGATTCATTTAATGGTAAGATGCCTCCACGTCACAAA
AATGGAAACCGACCATTTGCTCACAATCGCAGCTCTCGGCGTCGACAATATTGAATACCA
GTGGCAGACTTGGGACCTGGCACTTAATAGGCATTCATATGACCCGACTGCGACAGTTTA
ATCTTTCAGACGGAATGTTTTGTCACGTTCACTCACCGACTGTGTCATATTACTGTTTAT
CACTCTGACACAGTTGCATTATTGGGGATGAGGAGACACTGCCGCGGTCATGTTTTGAGA
TTGTACGACGTATAACGGCAAATAACAAAAGAAAAAATTAAATGACTTCTTACTATTCAA
ACTAAACGCATGCATCAGACAATATCGATGATTCACTTCGTCGAGACCGTCACCTTTTGT
CACATACTCGACCGTCGTCGTCACGTGACCATCAACGTCATTGGGGAGAGAATGAATATG
CAAAAAATTGGCGGTCAATTGCGGCACAAAATAGCCTCCAGCCTCGTTGTGAACCTTTCC
CGCCTTCAAACTACATTGGATCGGGTGGCTCTTGGCTTTGTGTTCTAGGAAAGTCTTGGG
TGTCTTTTGGGCCCGATTTCCTTTCTGGAGCACTTCCTGCCCTCTCCTTTCATCCATTGG
CGTTTGCTTCGCTTGACCGTCTCCTCTAACCAAAAACCGAAAACGACCACTTGCTAATTG
CTCGTCAAACGACCAGCAACTTGGACCGCAGTCCTCCCTTCCTCCCTCCCCAGCCGCAGC
CATGGACGACCTTGACATGGAAGCGTACAAGCTGCTGATTGACCCGACACCACCGACCGT
GCGCGGCAGTCGGCCTGCTTCCAAGATGAAGCCCAACACGCGCTTTCTCAGCCACATTGT
CCGTAAGGCCAAATCACACAATGTCGCCCAGCTTGCGCGCGAGGCGGCAGATGCGCGGAG
GCGACTCAAGCGTCTGGACCGAAAAGGTGGCGGAGAAGACGATAGCAGCAGTGACGGTGA
AAGGAGAAAACGGCGGAAGTACGGACCCGACGACTCAGCCCGCGATGACGACCGGCACCG
GAGACGGAGACAGCGTGGCGATGGTGATGCCGGTCGAGACGATAGAGAACGGGATGGTGA
GCGTCGCGACAAGCACAGCGACGGCCACCGGCACCGCAGAAGTCATCACCATGACAGCAG
CAGAGAGGACCGTGAGCGGGAGCGCGAGACGACGGACAGAGACAGGCATAGCAGGGGCAG
GCACCGCCGCGATACGGAGGACGGGCATGCCGAAACGGCCCACGACTCCTCCAGCCACAA
GCATCGAAGAGAACGAAGCAAGAATCCTCGTCTGCGCAACCGGCGAAGGTCTGCGTCTCC
ACGGCCATCGAAACACAACCGTGACCATCGTGACCGGGATCGAGAGCGAGGGCAAACCCG
GGATTGGTCTCCCTACGATAGTAGCGACCGAGACCAGAGTGACTACAGCTCGGATCCCTT
GGACGACTTTGTGGGTCCGCAACCGGCCTCGTCCTTGGACCACCTCAAAGACAACAGCAA
CGACACCGGCATCCGCATCCGGGGCCGCGGGGTGCACTCTGCTGCGGCATCAGGATTTGC
TACGAGCAGCATGGACCGGCATTTTGCTGCCGACTACGACCCCTCGAAGGATGTAGAGCA
CCCGCTACCAGCGTCACCGCCAAAGGTTGCTCCTCGGCTTGCAAGCATCGTGACTGAGGA
CGCAGAGGCCGAGATGCAGGAGGATCGCAAGCAGCTCCTGCGTGACAACACAGAGAGGCT
GAAAGCCGCTGGGTTTACGGACAAGGAGATTGCCATAATGTCGCGGGGCGGTCGGCGGCG
CCTCGACAGCTCGCCGTGGGCCAAAAAGGGCGAAGCACGGGAATGGGACCGTGGCAAAGT
GGCAGGCGATGAAGGGCCGGCGAAGCCTGCGTGGGCTCGTTAGTTTTCTCACGTTCAGTT
AGCATCATATATGTATAAGCGGCATATTATGGAGTTTTTATTGCGTTTCCAAGAGGTAGA
TGTAATGGGCAACCTGCTGGGGTTCGGACAACTGTCAATATTCTATAGCGACTATGACTT
TGGTGAACATGCTTGTAAGTTCGATTTTAATAAATCATCTACAACCACATATTGCGTTTG
CATCGTATGTGCAAACTGGCAGCTGCTATGCAAGAGGGGATCGTCTTTTGTTTGTTAATA
TCACCCCCACATTAGTCTTTTTCGTTCTTCACTTTCACTCTCATCGTCAACCATAGCCGT
ACACACACACACACACACCCATACGTCATTCTACCGATGTGTCACGCCACCCAGCGTGGT
CATGCCGTCCTTGGACGCGTGCGTAACCAGGTCGTTCTCCCGCAGCCATGACTCGGGCGT
CGTGTCCTGGATGAAGCCAAAAATGCGCCAGTCAGCCGTCTGCCACGTCTGCCGGTCCAG
CATCGCCACCAGAATCACGTTCTCCTTGACGTCCTTCTCAACGACACGCGGTGCTGATGG
CGGATTCGTTGCCGCCGCCGCTGCCGCCGTCTTCCTCCGCATGCGGATGTTGCCCTGCGC
ACTCGCCACATCGTCCATCGTCCATGTGAACCGCTGCCGGCTGCGGATCGTCACGACGAC
CTGCCGAATGTACATGGGCATGGCGCCCGGGACCATGACAATCTTGTTGTTGACCATCTT
GGGCTTGCCCTTGTACGACAGCAGCTCCCACTGGCAGCGCTGGCCACGTGGGCGGCGCGA
GATGAGACCCGTGATCTCGTCGAGGTGGCTGGTTGTCAGCAGGCGGCGCAGCGTCGCGGT
GTCGCCAGCGGCCGTGGCCTCGAGCATCTGGTAGTGCATGTTCTTGGCCATGGGAGGGAT
GGCCTTCTTGTTGGGCTTGAAGACGGCGCCTTTGAAAAAGCTCGGCTTGCTCTGCAGGCG
GATGGATAGTTCGGCAAAGTAGTCGGAGACACGGGATTTGAGGCCCCACCAGAACAGTTT
GGCAAAGACGGACGGCTGGGACAGGTATTGGCCCATGGGGGGAGGAACAAACGTTTCTAG
ACGGGGAGGTTAGACGATCGCTTAGTCGGGTTAAAACCAAAAAGCAGGTGAAGCTCAGGG
ACAGAACATACGAGGAATGCGGAAGGAGATCAAAGCAGACGGCCGGCTATCTTTCATCCG
CGCCACATGCACTGATGGAGAAACGTCGCCCTCACCCTGCGCCCGCATCCGTTTTACGTG
TGCTAACCGCCGCTGCGTCAGTTGTGTGGGCTGCGGCGCACTGTGGCGGTGGCTGGCTTG
TGACGGGATGAGGAAGAAGGGCGCCGTAGCCCGCGACCGCAGAAGCGGCTGTCGGAGAAC
ACCGGCCATGTTGGAGAGTTGTGATCCAGTCGACTCGGTGAGAAGTATTCAATTTACGTT
GCGCCGAGAGAAAGGGGGGGGTGGGGGGGGGGGGGTAATCGTCCGATCGAAGCCGAGACG
ATTCGGGTCGCCCTGCGCTCTCCAGGCTCGAATGCTGGGAACCGACCAGGCGCAATTAAG
TGCTCAGTCGTTGCGTATTGTCGGTGGGAAGACCCTTACTAGGGTGCTCTTGTGCGGGTT
GTCGCCGACGAGTGAATGTGAGGACAAAGATCGAAATCGGAGCAGCCAGCCTGACATCGG
ATTTCTGGCGATCCTTTTTTTTTTTTGTTGCTGCATGTCAATTGTAGAGAGAGCTATTGC
CTTTTCGGGACTAGCTTGAATATTGAACCATGTCCAATGGGACCCAGGCCCGTTAAATGC
ACAGTTAGGACCGATCAGACGGCGTGCTTTAGGCGATTTCATGAGCAGGCGCAACCAAAA
TACACGGCAAGGGTCAGTGTGTTTAGCTGTTTCGTCTCAGGACAATACTGGCCGCACAGT
CGACATCACAAAACCTCATGACACAACTTCGTACAAGACACAAACAGGCCAAACTGAAAT
CGGTCTGAATAATCTACTCAGCTGTTCCTTTCTGATAAGCGATATATAGTGTCTTAGATG
TGGCATGGAAGGAAATTCATATCTACTTTGTGTGACACGACACCTCAATCTCACCGAACG
CCACATTCTGCATGGTTGTGCTTACCGCCGCAGGAACGAAAGAAATAAACAATAATATAC
ACGGAATAGTACACTGAGATATAAAGCCAGTATTTCTGAAGACAATTGGTGAATTGAATC
GTGAACATTTACAATCTCAACTTCCACATTTAAAAAGACGCCACGTGACGCTAATCTGCT
TAGTCACACATACATCCCTTGGCACAGTGCTTTCGCAAGCATTGACGTCGCAGCCCATAG
CAATTGCTGTAGCCAAGCTGTTCCCCCCTGTTTAAAGGCGTGCACACATTTCCGCCCACC
TTGTTGCGTGCTCTACTTCGACATACACAAGCCGACGAGAAAGAACGCTGTTTTTTTTTT
TCTCTCTTCTTCCCTCCGCGCGCCTCCCTCACCGATCTGGCTACTATCCAACACCGTCCG
TGCTGCGTCTGGCATCGCGAACTCCTATCTTTTCTCGTCCCTCGTCCCCTCTTTGTCGTA
CACCTCCATCCTCAGCTGCAGGTCCTCACACACCGTATATCCTGCCTCACCTGGCACCTG
CAAAACCTTCTGCTATCGGGGAACTATCGACAACACCCCAGGAACATTATATAAGCGTTG
TCGAAGCTTCCCTCCTGGTCTCCCATTGCAGCGGCAGATCGAGAGGCCTAGCTGCCCTTG
CGCACACACGGCCGCAATTTAGGCACGGGACGGCACAGCTTTTTGTCACCTCTCGTACGC
TGAATAGAGGCATATACCGAAGGAGAGAGAGGGAGCTACAAAGAGAGGACACTTGGCTGT
CCCTCTTCTCCCGTCTCCCTCCTTTTTGATCTGGCTTATATCTCACTTTCGTGTCCGAAT
TGCACCACGGTGTCGCTCACGCGACCACCTTCTTCCCCTCCTCGCCTCGTCCCATCCACT
CCTCTCCGACTCGCACCCTCCTCCTCCTCCGATATGTTCCCTCCTCCCACCTCGCAACTT
CCTCCGTACTCCTCGACCACCTCCGCCAACTCGACATCGACCTCTCTCCCGGTCTCCGCA
TCAGCACCGACAACGCCCGGTCCAACATACCGTAAGATGGTCCGCTTCCAGACGACGAAC
GATGAGACCAAGAGCATAAACAAGCAAGGTCCCAACGGCCACGTCCCTGGGTCCGGTTTA
CCACCGTCAGGCGTAGGAGCCCGCGCTTCCAATGGATACCACGCCTCCGCCACGGCATCC
CCTCCCCTCGCAGCAGTAGGAAGTGCTTTACCTGGCAACGGCAACAGCAATGGGACCGCG
AACCACCAGACGAGCTATAATGCCAACAACATCAACGGCGGCGGCGGCGCCACGCAAGGA
AGCGGCCCACCAAGCTACGACGGCAGCGACATCGACCGAAGCAATAGCAGCGGCGGTTCT
AGTAGTGGCGGCGGCGGCGACGGACAGGTTGCACGGCCTTCGTTGCTGCAACCGCGCGTT
GCTGTTGTGCTCGGTCTGCCGACCCTGTGGCACCTGCCACTGTTTGCCTGCCGCTCACTC
TCCGTTTGCCCGGCCATCTGGTGGAGCTTGGGCATCTTTATTCGGCTGCTGGCGCAGCTA
CACGCACTGGCCGTGGCGCGCGGTGTCTTTGGCGAGGTTGATCCAAGCAGCGGCAGTGCC
GGTGGCGGGTTTGGGAGCAGTGTGCCCGGTGTTGATGCGATTACAGCCGCTGCGCCAGGC
GGTTTGGGGAACCTGTCAGACCGTGGTGCCGGGCTGTCGCTCGAGAGCCGACTGAAGCTG
ACAGAAACGGCGCTGGCTATGATCTGGGTATGTCCTACGCTCTTAAGAGATCTGTCCTTT
ACATCAATCCTTCTTTTGCTTCTGTACTAACATGGGCCAGTGTGGCGCCTCTGCGTACTT
GTCTTTTTTCTTTACCGACTGCCTCATGTCGCGATGGTAAGAAGGACTCGATGGATCCCA
ACTCGTTTATTGCCGTCTTCCCAATCTAACATGCAAAGGCTCCTAAACTACACCCCGCAG
GCCACCATTGTCCGCCTGCTCGCCATCAACGCGCTGAACGGCTACCTCACCTCGTGGGTG
ATCTACCTCATGGGCAGCGGCGGCGACTCGCGCCTGCTGCTGCCCGCCTGGGTCGCCATT
GCCGCCATCCTGACCGGCCTCTACCACGGCACGCAGCGCAAGATTAACATTCGCAAGGAG
ACGTCCATTTCCATCAGCGTCTTCTCCGGCGCCAGCTTCATCAGCATGGTCTCGCTACTG
GCGCAGCTCTATTGGGACCGGCCCGAGTACGTGGACGTGCCGGTCGTGGCGCTGACACGG
CGCGTGTGTACCGAGGCGGCTCGCGTCGCTGGCAATCTGTTTGATATTGGCAACATTACG
ATGGATCTTTGAATCTTGGAATGCTTTGTTGTTTCTTTTGTTTTATCACCTTGGGCTATG
AGGCGTTCAGTGCCATTTGTCGTTTCTTTTCTTTCTTTCCCTAGGGGCAGCGTCTCGTAT
TGTTTTGCTTACTCTTTTCCTGCGCCATTGTATACGCGTATCATCGACCATGTTTGGCCG
ACACATACTACCTCAATTTATTTCACGTATATACCATTTCATTCTTGCCTTGTTTATATT
GGATATCGTCGAGTTGTCATTTTGCACTGCGGGTTGGAACAATTTGTGAGGTTGGGTATT
TGAGTGAGAGATCCGGGTCAGTCCACTGGCGTGCTAATGGAAGGCATCGACAATAAACAA
AACTCGGATCTTTTTCGCCTTTTTCGTTTATTAAATCTTCCACCACCATAATATCTATGA
AATGACTATTCTTTGCCCCGTGTATTACCAAAGAATATGCAGTGGTTGTAACATGAACCC
AGTCGTTCCTGCTAGCATACCATCTGGTATACAAAATTTATGTCTGAATCTCCCGCGGTG
TGGATTATCCAGGCGTTGAGTTGTACGTTGTTGAAACCTCCAACTCTTCATTTTCCAAAA
GAGTCATCTCAACACCTTCACGATGAAAGACGTCCTGTCTTCGGAGGGACGGTCGAGGAC
AACCTAGAAAGGCAACAAAAGGCAGAGGTGAGAGGGCTGCCAATCTTAGAACCGTGGCTT
CCCAGTTTTATCGTATATATCCTTACTCTGTTGCTGCCGCCCACTTTGCTACCTTTCGGG
ACTCCTTCTAGAAGTCTTTGGGGCCCTTGCGACCAGACGTTTCTTCATAGGCGTCAATGC
TGGGACCTGATGCGCCGGTGTAGGCGTCGGCGGGAACAGTGGTAACGGTGTTGCCGGCAT
CAGCACCAAGGTCGCTGCTGCTAGCATGGGCGCCAATCTCGTGGGCACGCGGGTTGATTG
GCTGGAAGGGACGGCCCTGGATGCGGGCACGGAAGAATTCAAAGGCCATGCGCAGACTGA
ACGATCCGAAGCCAAAGAGGATGCCACCAATAGGCGCAGCTACAAAGGCACCAAAGGCAC
CCCAGTCGCCCTCGTACAAACCCTGCTCGAGCAGGAGCAGCTGGGCGCCCGTCAAGGCGT
CGCCGTAGTAGATGGTTCCGAAGATGAAAACGGTCAGCAGACCGCCGAGGCCACCGATGA
TGACGTCGATGCCGTTCCATAGGGAGAAGCGATCCCAGAGGCCGAAAATAAGCACCGGAA
TGGTCGAGGCAGACACCAGGTCGGAAATCAGGTAGATCTGCAGGATGCTAGGGGTCTTGA
GAGCCAGAACAACGACAGGCACGATAACCAGGACCACACCAGCCCGGATGTACATAGGGC
CAAGGCGGTTGCGGAAAATGTCGTTGGAGGCAGACGAGACCATGGCGCTCTGAAGTGAGT
CAAACGCAGCCGTGGACAGGCTGACGGACATGACGAGGACGATGCCCACGACCCAGCTAG
GTAGCTCGGCCAGAAGCAGGAAAAAGGCGACACTGCTGTCGGCATCCGCAGGATCGACAC
CCTCCCCAGGATATGCGCCAGACCAGACAGCAACGAGTCCACCCACGCCAACCAGAGTGA
GGATGATCAGGATGGCAAAAGCCGCCAACGAGACGCCGATCCAGAGATCCTTGTCCGTAC
GCGAGGCGAAGGTGCGCAGCCAGAAGTTGGACAGGAAGAAGTCGTTGGTCAGGATGGCAA
CGGGCAAAATATACAGCAGCTGCCAGCCAAGCAGGTTGGCTTCGAGCAGACCCGAGTCAA
TCACATCCTGGTGATTTATGTGGGTCTTCGCACCGACAGTGATGGACGCAATGATGATGA
GGCCGAGAACCAAAGCGCCCTGGACGTTGTCCGTAAGAAACGAGATACGGAAACCGCCGA
CAGCTGCACAAATCCGTCAGCAACGCGACTAAACTCTACCACGTTCTGAACCCACCGAAT
CGACACAACATACCCGTGTAGATGGTCGTGACGACAACTTCCACAATGACAACCGGGAGG
CCATCGAGGCCGGTCAACGCAGTGACCACCTGACCAATGGCCGACAGCTCAGCCACCATG
TAGAGGAAGAGCGTGGCCAGGGTCAGGAAACCGAGGAAGATGGCGGCAGGGAGACCATAC
CGCTGGCGCGTCCATTCGGTCAGGACGAAGCCGTCGGGGCACTTGCGGCGAATGGCCGGG
CCGAGCGCGGCGAAGACGAACAGCGGCAGGGCCGACGACAGGGCGTAGACGAGGACGCCC
TGAAGACCCGAGATAACAGCCAGCTGGGGGTATGAGAACAGAATACCGGAACCGAGGGCT
ACCTAGTCAGCGATCCGAAATGAGGGAAGGGCAGGAGGGATGTTAAAAAGCCTGTGGCAA
GTGGTTAGGGAAGAGGGGCAGAAAGGGCAACTCTTGGAAGAGTGGTGCAGGAGAGGTGAC
GGAGTGAGGCAGGGGAGAGTGACGCGAGATGGGTCAAGGGGAGGGAGAATTTGGAAGAGC
GGCAGCACTTTCCCCACGCAAGTATTATCTTGATCGAGTAATTACGGTACAGTCTCAGCT
TCGTCACATCATTGGAGAGAGGCAGGGAGAGATAGAGGTATCTGGTGAGGTCAAGAGTGC
CGTGTCGCAAGATTGCAACAAGCTTCTTTCTTCGGTCTCGCAGCTTCTCTCTCTCTCTTT
CCCTCTCTCCTTCGCATGGACTCGGCGCCCGTAGTGAGCCGCAGTTCTCTCTTGGCTGAC
CTGAAGCCAGGCCCCGGCCATGTCCTGGAAAACCTAGACAGGTGGGATCCGACTCTAAGG
CAGACGAGAGGAACAGAGAACACGGTGTGAGCGTAACGCTAAACGAACCTGGTACTTGAC
GATATCTGAGTAGTTGGGTGGCGAGTGGCCGGGACAGCGCAGCGGTCTCTGCAAGTCATG
TTCCAGGCTGCAGAGACGGAGGGCGTCCGCCGTGTCGAGTGGGCCGATATAGATCTTCAA
CAGTCTCCGTTTCACGGGAGGCCAAAGTCGAAACAAATAGAAGCCGCTCGAAGCCATGCG
AGGTACCCGGCGTGACGGTGTAGCCTGCACGGAAGACCTGTCCTTGCCTGCTGATACGTT
GTCGCATCTTCCCCGGTGGCGGACATTTGCCTTTTCGTGGAATCAAAAAAGACTGCTGCC
GCCGCTCTTCAAATGCCCCATCTCTTGCATTGGTCGCCAGCGGTGGAATTGGCCACCGGG
GTCTCAATATGCTTTGATTCTTTGGTCCTGGTTTGGTCCCATGTCCTCTTCATTCATGTG
AAGAGAGGACGACCTGCTTTCAAAAACTCACCAGAGGCGATAAAGTTCAAGGCAAGCGGC
AGAGCTGTATTCCATAAGATCCAGAAAAGGCACGCAACAAGCACAGGCAGGTCAGTGGTT
AGTCAAGTGTTCAGCCGGCAGAAGACGCAAACCGCCAGCCTAGTGGAGCAGCGAAGCAGA
AGCGAAAAGAGCAGCGCGTGGAGGAAGTCTCCGAGAGAGCAAAGTACCGGTCTGCGTTCT
GTTGCCGGCCAGCAGATCGCTGTTCTTGGTCTGCTTGCGCAGGCGCCAGGCGATGCCGGT
GCCGAGCACTCTGTAGTTGTCATGTTAGCGTTAGTGGCGGTGCTCTACGCATTTGTCCGT
GTCCTTGTCCATCTCTTGAATCTCACAGAAAAGCGCCATATGTTAGGTAGATGACGGCAT
TGGAAGCCTGAAATGAAGGCTGTCCCATTGTTGTGGCGGTGGGTTTTCAGATTCGCGTTG
GATCGAGCTGGTGAAAATCGCGTGTCGATGCGGTTGAAAAGAAGCTCTAGAACAAATAGC
AAAGGGATGATGCAGAAAAGAGAACGGTGCCGTACAAATGAAGAGGGACGATAAGGTGCG
CTGTTTAATATACGCCAATGAAAAGTTTGCGTCGCCTGGGAGCTGAACTCTTTTGTCCTA
CAACCTCAGGTTTTACTCGCTGTTTCCTACTTTTTCGTGCTCTTTCCGCTGTTGGCGCAT
GTGTCGCTTCATGCACCCGCCGTAAGTCGGAAGGTGCTTAGGGCCTGGGCAATGTGGCCA
GCCGGTAATAAACGTCGAAAGCCGCAGGCTACGGCCCGAAAGGGGAAGGTGCGCAGGGGA
CACCCCAGCAAATTCACGAGCTCTTCTCCGTAATTAGGACGCCTTCCAGGACAGTATGGG
GGCAACGTGGTCAGGTTAATCAAACTTCTATACAACATAATAATAGTGTTACTTCTCCGT
ACTTTGTCGTTACAGAAATTTGCATCTTGGCGAAGGCTTCAACAGAAGCCACACAACGCA
ATGACGGACGGGCCCGGGAAGCAGCGTTTTGGAGCTCCTTCCACGAACGGCAGCTGTGAA
ACCGCCGTCAGCTCTGTTGTGTGAATGCTCTGCAACTTTATGTGCTCGTGCAGTTGTATC
GTTCACTCCACACGACTCCCCGTGAGCCTCGGTGAGATTTTATGACTACTCCAATTTCCT
TTCTCCAAGGAGCTCTCATCCAGTTTCATTTTATGACTCGCGACTTCCTATCTCGGAGGG
GGTAACGCCTTGCAGTAGTGTGGGGGCACCACTCTTGTCTGACCAGAACGAAAAGCAAAG
TTGGCTTTCTGGGCAAGAGCATCTTGCTTACATCTCATTCGCCCATATTAGTTGCTATGT
GTGTATGGAATATGTTGTAATTACTACATTGTTATGAGCTGTCAACCAGGGTCGCGTCGG
TCCTGCACCCGACGAGAACGTTCACGGCCGTGCCTCATTTTATTTGAAGCCCCAACACGA
GAAAGCTCATCATGATTTGCAGCAAAAGCAGCCTTGTCATTTCTTCTTCTCCCTCTCCTG
TAATGTGACTTTGTCCTTCTCATTGTTGATGTCAACGGCAGGCCTCCGGTGTAGTTTTTG
ATCGTGCCTTCTCTCGGTCGTATCTTCTTGATCGTGTTGGCCGTGTTTACTTGTGCCTGG
TCGCGCTTACCTTCTCGTGCAATATTTGGCCTCGTCTGCCTTACCTGCGCTTGCTTGCCG
CGACCCCGTGTGTACAACGGTTGCACTTGCCCGTTCTGTCGCGGCTATTCTCTGACCGAG
TCTGCCTTGTTTGTTATGTGCTTACGCGTTTATCCATATTCTCGTGGCTCACATCGTCCC
GCGCTTGTTCGGCACCACAACATCACTGGCGCCTGTGTCCATCTGCCGATGCACACAGGT
ATCATCGACGATCCTTCCAACGGCAGGCCTCCCATCTGTTCTATTGTTCCCATGCAACGC
GCTTGTTCGGGTTGCATCTACCACGCGGGCGCTTGATCGCGCTTAGCTTTGACTTGTTTG
GCCAACAGCTTCAAAAGATCCCCAGGATCATCGCCATATCAAATGGCGGGTCCCATGCTC
CGGCATCGCCGTACGACCGGTACGATGCAGCATGGCTCGCGGCTACCTGGCGGTCGAAAA
CAGCCACAGAACAGGGCTTCAAAACGGCCCTCAAGCCATCCAAATGGCACTGCAAACCAA
AATCCAGCCTTGCGGTGAGACCAGCGTTTAATTCCCTGCATGCGCAGCCCGTAATTACTG
TGGCTGAGCAGAGTGCAGTCTGACAGCCACCCCTGCCCAAACCCCAGTATCCGGAGCACC
GCCCTCTACCACATTTTTGGGCGGTTGGCGACCTGCTTGGGGCTCTATGGGGGCCGTGCC
CTTTCCGTGGTCCATGCGCTGCATTTTCGTGCATGTCGCGGCACTGAGGTCGGTGCCAGG
CGTTGACGCTACCTCTACCAATACGAGAAAAGACCGCGCCCCCAGCGTGCCGCGAGACCG
ACATGAAGGCTCTCGACCGAGATCCGTCGTCGGTTGTGGGTGGTATGATGCAAGGTGATC
CTTCTGCCCTATGGAGGCTCTGCGCCAACCCACGACGTTGGCAAGCGGGAACACACCGAC
GAAAAGGCGCGGCAGTTTCGAACGACATGCCAAGTGTTTAGCTTCACTGCGAGCGGCACG
ATGCGGCCGCTCGTAGATACATTGTTTGTCATGGCCCATTGGGTGTTTGCACACTCGGCC
GCTCTACAGAGCACTACAGGCTCCTCTGCATCGCCTGTGGCGCATACGAGCACCTACTCT
TGCCGAGTTGTTTTATTTATCTGCATCGGCTCCGTCGCCACACACCCCGTTTTCTTTAGT
TCCTGAATAGGAAAGTTTCAGCTACCAAGTCGACACACTGACCGCCGAGGACAAGGAGAA
CCACATCGCCGCGACCTTGCCGAAGAAGCGCGTTAATCGCGAGTTGAGCGATGCAACGAT
GAGTTGCGGATCTGCATGTCCATGTTTGTAAAACGGGCCTCACCACGAACACAATAGTCT
AGGTCCAATCGCCCCCATGTCCAAGCTACACAAAGAGCCGAGAGGCCGATGCAACATTTC
GTTCCCGGTGAATACGGAATCCTGCAGGGAGCAGAGCAGCAGAGGCCAAACCTCGAACAT
GGATCACGTCCGCAGCCACCCGTCAAGCGAAAGGCCCAAGCTCGAAGCTTAGCCCGCGAG
CAACTACCACTTCTGGGGGCCAGAACGACCGTGAGATCTTGTCCAAAATGGGGTTGGGGA
GAAGAAGGACAAGTTTGGGCCGCTTTGCCGCCATTGTGGTACTTATTTTCGCCGATACGA
TGAATACGACAACGATGCGAACCAAACAAACAGCGTCAAACCACCTACCAATTTCGAACT
TTGCGAAGCTTTCAGGCACACCGCGCTCTAAGCCCAGGCGAGGATTGGTCCGCATACTGA
CCTCCCCATCAACCAGTCACCCTTTCGATCGTCCGCCGCCTGGCAAGGAGGCTCAAGCTC
CCACTGCGCAGCAATTATGGGGACATTGGACTTGTCCGCGGAATAAACGGCTTTTTCGGG
GGTTCCTCCACGGAGTACACGGCCTTTTTCCGCCGACTCATTGCAATAAACAAATTCCAA
ATTTATCGACATGGGTTGTGAGGCTACTTTGTCCTTGCGGCCCCTCTTTGCCCACCATAT
CTCGATGTGGTTCGGACGAAATTGTCTAGTACCCGTATTTTTGCAGACCTCAACCCAGGT
TTCGCTCGAAAAAGTGAACGGCAGAGACATATTCGGAACAAAACATCATACCCCCTGTAT
TTCTTTTGTCACATCCAGACAAAATGTCGTATACGGGGTACGTGCAGTAACTACTAGTGT
AAACCGAGCTCGCCTGCTAGATGCAGTTGGTCTGTCTCTTTCTATTTGGAACTTCTCTGG
TGCTTGTCATTTAACGCCCTTTGGACGAGATGACGGAGCATTCGCTCACAAAAGGCCGAG
ATACAGTCGAGAGGGTACACCGTATTTTGCTTTACTTTTTGTTATGGATATATTTTGGGT
GATTATTTGTTGTGGTGACGTACAGACTCCTGTCTTAAAATACCTATTACTTTCTTCTTT
CTCTGAGTGTCGCTCTTCTATCTAATGCTCTTATTCCTATTACCGGCCTTCTTCATGACC
TTCATGCGCGCTGCCTCTCTCTGTCCTCCCATTTCTATGTGCGCTTCAAAAAGTACAGGG
ATCGCGAAAAAAGCTACCCCTTCCACCCCCCCCTTCGAAGCTACCCCAGAAATACAACCA
CCCTGCAAGGCTATCCCATCGGAGTCGCCGACATCACGTTTCCTTGACTACATCTGTACG
TCTTTATTCAATTGTTGTTTTGTTTAACTTTGATATCTCTCTTACACTATTTTCTGTTTG
CTACCTTTTTTTATTTGTTCTTATTTTCTGCCTTGCAGCAAATATCTTCTTCACCATTCA
CTTTCCTACTTCCTCTTATTGGGACATACCGACCTCCCCTTGTCACCTCGTCTCCATCGT
GTAGGCCCTCTTCCTACATCCCGCTCTCACGTCCAACGTCCCACTTCAACGTCGACTGAC
AAGGATCTTTGGACAGATCTCGACGTGCGGGAGGGTCTGTGTCTGGTCAAGAATTCAGCC
TAGGCAAACCAGGACAGGAAAGTTTGATACAACGCAAGACAACATCCTGAATAAACAATT
GCAAACCAGAAACGTCCTTGCACACTCACACAACTTCACATCGAACCATCTTCGACCATC
AACTTCATCCTTAGACCGCAATCTTTCCCGGACCAGGGAGAGAAACGAAAATCCTATAAA
CGCCCTGTATTCCTTCACGATCAGAATCGTCAAGATGAGCTCTGTACTGCCTCATCCGCC
TCATCTCTCAACTACTACTACAACATCATCATCATCCTTGTCGTTATCGTCATCATCATT
ACCGCCGTCCTCATCCAAGCCGTCCACAGCCTCGTTGTCATCCTCTTCGACCTCGCCACA
GTCGAAACCGTTGCCTTCTTTGCCAAGTCCGTCGCGGTCGTCACCTGCGTCACCTTCTTC
GTCTGAATCAACACCAAACACTACCACGATGAGCTCCCTCGACAAGGGCCGGCTGCAGCA
GGAGATGTCCACGCTGCCTCTGTCAACCATCTCGACATCCATTGCGGCTTCGTCGACCTC
CACGGCGGCCGCAGCAAGCTCAACCAACACGGTCAGCTACACGCTCTCATCGTAAGTCAT
TTATGGTTTACGTTCGCAAAGCCTGTATGGACATCAACACTGACTATCTAGGTCCACGTC
GACGTCTAACCCGGGCTTCCTCGGCGGGGTAATCACCGATGCCGTCAACGAGGTCCTCTC
GTCAGCCACCAACTACTCATCTTGATGTAGAGATGACTCGAAATACAAAGTGCCGGCATT
GATACAAAAACGTCATGTCGGCCACGAGATCGTTACGTTTTATGATATTGCTTTCTTTCT
ACTTATCATTCTTTTTCTGGATCTTTTCTCTCACCCTTTTTTTCTTTCCATTTTCTTTCT
TTTCTCTTTCTTTTTTCTTTCCTTTTTCTTTCTTTCTTTCTCTCTTTCCTTTTTTCCTTT
TTTTTTCTGTCTATATTCGTTTCTACTCTCTCTTTCTTTTCTACCATATATTTTCTGTCA
TTTCTTAAGGATGTACATGATTCCTTCTTTCGTATATATATTTTTCTTTCCCCTTACCTT
TCGTCTGTTTCTCTGACCATTTCTTGACCTTTTCTTCTTCACACTCCTTTCTTCTATTCT
GCTTCTACCACTCGACTCTGGTTTATTATCTTTCTCCTTCCCGTAGCTGTTTGCTTCGCA
GCTTGGATTTATATCAGATAGCCAGAGTTATATAGGTGTTACACCTGTGTCGGTCACTAC
CAATCCTACGAGACATAACATTCGATGCAATCTTGTCGTCCTTGTACGTGAACGCAAAAA
CTGAATAAATATGATCCGCCATATTTGCTGAATTTCAGCATGGGCAGATCGGATATTGAT
TCTGGTTTAATAATATTACTGTGCCAAACGTTGACAGTTAGTAGCGGTTACGAGACATAG
GCAATGATACCAGACAAGAGCTTTTTTTTTTTTTGAATGTCTTTAATTTTTTTTGTTGGT
TTCCTGACAAGCCACGCACGACAGAAAATCTAAAAACACCACCAATCGAACTAACACACA
TTTCAAAGCGGTGCACTTCGTCAATGCTGTCCTTTCCTGTGCTTTCATGTCCATTTTTTA
TTTGTCCCTTCCTGAAGTCGAAAGTATGCGCCCGTTTCCTCCCATCCCTTTGAAAATATC
ACGGCCATCCGTACCCCGTTGCTTTTCTCCGGAGGGTCCTCACATGTTGGTGAGAGACGC
CCCCATCTCAAACTTTGAAACATAAAAATTTTGCTTTGGTCGAAGAGGTGTTTGGCTGTG
ATGGCTTTTTCGCGACTTGGCGGTCGGAGGGTGTCCATTGTGTGCCAGTTCAAAAGGGGA
GGGAGTTGGCTTGCTTGTCGACATGGTGGTTCGTAAAAAAGTTTGTAGTGTTTGTCGTCT
TCCTTAAAAAGCAGTTGTTCTGCCAGCACCTCTCTACTCCTCCCATGACTTGTGTTTTCA
CCGCGCTCGGTTTTTATCGTTCGAAGACTGAAAATGGAAACAGCAAACGGACAAAAAGAA
AGAAGAAAGAGCAAAGACAACGATTTAAGCACGGACAGCCCGGGACGCGGCCGGTGCGCC
GACCCGGAAACCGTTCTTGAACCGCCGGGCAACACCGCTCAGGAAGCGAGTGCGGCCAGT
GCCGGTGGTCTTTCTCCGCTTGGCCTTCTCGGACCAGTTGTCTGTGGGTGGGTTAGTGAA
CGAGGAACAACAAAGTGTGATCGGTCGAGAATCGAGGTACGTACACTTCCGGACCTTGGC
GGCAGGGTAGCCGCACGTGGAGCACTCGTGCTTCTGGACGTGCATGGAGCGGCGACCGCA
ACGACGGCACAGAGTGTGCGTCTTGTTGTGGCGCTTACCGAAACTGGAGGTACCCTTGGC
TGCGAGTTTGTTAGTATTCTGCTTTCTCGTTTTCTCTTCTCGCGGTATGGTTGTCCTCCA
CGCTATTGTAGCCAACAGCCGTAACAATGTCCTCTCTCTCGTGGTCTCTGTCGGTTCTGT
CGCCGGCATGTGTAATGTCCCGCTGGCGAAGTTTTCGGCGGTCGTGTCGGCGGCATGTTC
TCCTGGACTGGACGTGTCGTCGTCGTCGTCGTCCTCATCTTGTGTGACGTCGAGATGTGC
CTGGCAACGTCTCGATTCAACGCGTGGAATCACAAAGATCGCCTGGACGAGAATTTCGAT
TATCCAGTACTGTCGCTCGTCGGCTGGCCACCCTTCCTCATCCTGCACCATGGCATGTTG
TCGTTCGTCGTCACAGACTCAGCAGCTTCAAGCACGCGGCATTATCAATCCGCTTCATCC
GAGCCGGGAACACCGAGACCGAAATCGTGGAGTGGAACAAATCGAAGGTTGGCGGTTGGG
AAGGGCGACAGAAATCGAAACAGAGACAAGATCGAGAGAATTTGCGGACACGTCGTCGAG
TTTCGAGCTTTGGCGATGGCGATGCGAGTGCTCGAAAGGGCAAAAAACGTACTCATTTTG
ATGGATTGTCTGCGTGACGGTCAGTCAGAGGTTCAACATGCAGTCGAAGCAGCAGGAAAA
TAGTTGTCGTCGTCGAGTATCGTATTCTTCTCGTTCGTTCTGCGAAATGCAACGCACCTT
TAGGACAAATTGATGGGTGTGGTTGTCGATGATATGGTGAAGTAGGAAAGGTAAACCGAG
GAGGGGGAACGAACAGAGGAGAGAATCGATACGCCCGTAATTTTTTCCTATGAGCGTAGG
CCGACAAAGAATTTTTCTTGCGCTGCGGCTTTCTCACTCTTTGGAGCCACCATGCTAAGG
AGACAAGAAGAGAGCGGACCGCTGAAGTGAGCCCCACTTAAAATGCAGGGCGGGCTCTTT
CACAGCAAAAAAGTCAGGGCACGGCTCCACTGTGCAGAAAATAGGGCAAATACCGGATTA
TCCCTGATTCCGGAGAAACTCAACATCCACGTCACGTCATAGATCACGTCTTATCACGTG
ACTCGAATCAGTTACAGAAATCGGTACATACGATCAAGTAGGCTACATACATTAACAAAC
CACGACGTTTGTCAGAAATATGTGAATGGTATTGTATATGGCGTATGGTGCTTCACGAGC
GTCAACTGAAAATTACGACATCCGCATGATGCGATTCCAATTGGTCATGGAGGTGGATGT
AATGAAATGCAAATTGGTATCTTGGTAATGACAAATCGCTACAATAAAACGTCCCCAAAT
ATCCGTATCCTGGTTTCCAGAGTTCAAACGCCAACAGAGCCGGGGGGCCAACAACGCTGC
TTATATTTCCCTGCTTTCCGATCTCGTCCGTCATCGGAATGGGCGGCCTAGAATCTCAAT
TTTGACGTTGCTGCTGCTGCCGACGGTGGCATTGTGGTCCTCGTCCGCTACTGCTCCCTC
GTCGCCGCCGAGATCGACCTCGTAGCCCATGCGGTACACAATGGATACGCGGCCGTCCTT
GCCGGTGCCGGTCAAGCCGTCGCTGGGACGGACGGTGATGGCCATTTGGGAATTGAGGTT
GAGGGAGCAGACGGCCGAGGCGGTCGCGTCGGCCGTGCTGTCGGTAACAGGGAAGTGGAT
GGGGTGGGCGAATTCGACCACCATGGAGACCATGGCATTGTGGTAGAGCTGGGCTGTCAG
AGCGAAGGCCTCTTCATTACACAGTCGAGGGCAGTACAAAGAGATACAAAGAGAAACCTA
CATATGTCGCGCTGTCAATGGCGAGCAGCCACTTCGCGACGCGCACGTCGTCGTCGTCGC
TGGACAGCATCATGCCCATCTCCGGGTTGTCAAGCAGCAGCACGGTGCGCTCAAACTTTT
CGCGCATCTCGTGTGCCAAGTCCTGGACGACGTCGAGGGAGGCGTCAAAGGTCAGGGACG
GTGGGGTGGGCGGGGTGGTGTTGTGATCGGTGACTAGCGGTAGGAACTGGTTGCCGACAA
AGTGGATGTGGCCCTGCTCGAGGTGCCATGCGAGGTCAATGTCAAAGGGGGCGAGGTGGT
TGGCATAGTAGCTGAAGCTGTGTTTGAAGGAGTAGATGACGATGCCAATGTCGCTCTTGC
CAGTCGCCGGGTTGATGGTGCAGTGGCGCAACCAGTCGCCGAGCAGGCGGATGGTAAGCC
AGCCGCAGCCGACGCCGTCGATGCCGTGGATCGTGAGGAGCTTGGCGTCCTTTGCGGCGT
TGAAGGCGGTCTGGAGGCCGTCGGGGACGACACCTTCGCGATCTTCCGACATCGTGGCTG
TCACACGTGGTTGGCAGAGCGGTTTGGCGGGAGGATGGAATGGAAAAAGTAAGCGTCAAG
AAGGACTAGGGGTGAGAAGCTGGCAAAACGTAAAATAGGCGATACGATTCAACAAGTTGA
TAATCCAACAAAAAAGAGAGAGACTAGGCCGGAGCCCAAGGAAATCGACCGACAAAAAGT
TGTAGTGAGGAGAAGAGGATATTTTGAAATTGGGGAGAGACGGCAAGGATAGACGCCACA
CGTGAACGTGGGTTTTGAGGACGGAAGAAAACGCGATTGACAAAAAGGCCTTGGAAGCAT
ACGAGGCAGAAACAGAATTGGGATATGGAGGTAACGGAGTCGACGGATAGCAAGTGGGAT
CAAAGCGGAGAAGCGGTGTGAGATGGGCGTGGTTGGGTTGGATTGGCTATGGACAGCGAA
TCCTTTCCAGGTCTGCTCTGAAACTCGAGTGAGGTAGAATGAGAAGAGGCATGAGAGTAC
GGGGCAGAAGACCAGAAGAGCAAGAAACCCACGTCAACGAGAGAAAACTAGACGACAAGA
CGAATAGATGGGCGGAGGAATTGTGGAAGCTTTTATACTGTCCGGGAATCAATTGCTCCG
TACGGGATCCTCGTCTAGGACGGACGTCTTGGCTGGTGCAGGAGTGTTTCGTAGGGGACA
GCGGGGATAAAAGCGGAATGGTAAGATTGTGAAAAAGTGGCGAGGGAGGTTGCAATCACA
GTTGTCAGTTTATCGAAGACGATAAAGTCACAAGAAGGTATCAAGCGGGTGACAATCAAT
GAGTGGAAACGGAAGGTACAGAGGAGGTTGCACAGATACACTCGCTTGGCAGGACAATTG
ACAACTCAACGACGACAGGGAAGGAGCTTCTTCGGTTTGAAGCGTGGCCATTGATGTGAG
GAGAAGTAAGGGCAGGAACGACGGAGAGCTCAGCAAGAAAAAAAAAAGAGGACTTTGGGC
GAAGCGGACGGCAAGAGGGGTGGGGCCGCACGCCAATTTTGGAGTGGCCCAAACCGTTTT
GGGGCATCGCCTGTATTTCGCCAGCGGTTCCCATCCATATATTTACAAGACGGCTATGTC
GTACTATGTCCAGGGACCACAGTCCGAGAGGACGGGACGTTTGAGCTTTTGAAGAATGGA
ATAAAATGCAATTAGTCTCTACAACTGTATCTTTGCCATTTATCGACCGACGTGAAAAGG
TCAAGAACACGATATCCGGAGAAGAAAAGAGCTTGGAGAGCATGCCTTTCTCAAGGAAGA
GAAAGACAACATGAGGGTGCTATGAAAAATGGCAAGTGGTATTTTCATTACACTTTGGCG
CTCTGTCAGGCTTCGAAGCCCACCACCCTGGCAAGCTGAAATCGACGTGCCACAGGAATT
GTCTGTTGGTTGCTTTGTCCACGCCCAGGCTAAATCGACCGATTTGGTCGACGTGCCGCG
AAGCTTGTACAGGGATGGAGGGGAAGAAGCAAGTTTTTATTGGACACCTGGAGGGGAGTG
AAACAAAAGAGAAAAGAACGGGAAGAGGACGGGGGCATGAGAAGAGAGGAGTATCAATTA
ACAAACAGCTGAAAGGACAAAAAGAAGCCTGAATACGATTTACGACAGAAACTTATGGAG
AGAAAAGAGGAGGAGAGAAAGAGGGGAAGTAAGATTCGTGACAGGGAGAATGCTGGTCAG
ATGAGATCCGACAAATGCCAATTTCGACGTCGAATGCGAGCTGATTGCGGTGCCCGAGAG
ATCAAGTTTATCAGTGAAACAAAGAGTCGAGATATGAAGTGCTCATGATGTGCAGCTGCA
CAGGTAGGAAAACGGAACCACCCGCGGAGTACGTCGTAAACGTCCGGGGAAAGCAGAAAA
GTCCTTTCTGCCAGAGCGCAAGTGTCGGCCGAGCCCACATTAAAATCATGGCGTACGATG
ATACATTGCAGCGGGATTTGTGGAATATTAAGTTTGGTGGTTTTTCATTATTATTTTCGT
GATTTGCTCTGTCTAAGTTTGGGGGCGCAAAGCCAATCAGGGCCACCCCAAGAAACCGGT
CAAACGTGTTTCGGCCAACGGCGTTCCGGAGATGTCCTTGTCAACTTTTGCCCTCGTGCG
CCTTTTCGTAAGAGTGATGGGCGCCATGCAAAAGATTGCCGTTGTTTGTGGGGTTTTGGC
GTTGTACAAAATCGACCATTTTTGTGCATGTCTCAGATCAGGTTTTGTAGGTAGACATGT
ATCTTAGCAAAGTCTGTTCGCTCTAAAGGAGTTCGTCATTTATTTGCCGTAAATTTGCAA
CTTCATTTACCGTCGGTTTGCTGGCTAGTTCTCCTTGGAGACGATACGCCTCGTCACATT
TCATTTTACTCCAGCTTGTTCCCTTGCCCAGAAACAGATGTCCAATGCGGTGTGATGAGA
TTGAGTGTTTGCTGCACCTTGTCATGGTGTCTTCGTGTGATTAGATCATGGACTGTGGGG
ATTGTATCGTGTACGACGCATGTTATGCCTTTGTGCTTTTGTGATCTGCACTTGTACATG
TACCCCGGTCGGACACAAGCGCTCAACATGGGCCCGTGACAACCTGAGCAGAGCTAGTAC
CTCTGGCTTGCTGCGGATCACGGACCGGAGCCGTAGGATCAGTCAGGGGGCGGGGTGACT
GGATCGACTGCAGGAATCGGTAGTAAACTGGGATCAGCTTGAATGTGCTCTTGGGGCTAC
GTTTGGTGAGGTATTTTACACGAACGCTGTACATAAAATGCACGTACGAAATCGAAAAGG
TTTACGTAAAGACAGCGTTGGTCACAGACACAGTTAACAATGCGAATGATGCACCTCTAA
TCGGCAAATTTGACCGAGAATGCCCTACCGTGCGAGATTAGAAGGAAAGCCACACCAAAG
AAGTAGGGGCAAGCAATTACGGTATCGATCTGCTGAAGGGGTCTTTGGCGATAAAGTATT
TCCACGAAGTTTGACTAACAAGAGAGCATTATTACCTTTGCATTCTCAGCCGATGTCACA
GGAAATTCTAAAGTTGTGAGATATGGTTCTTGAATAAGAAGAATCAAGTACAATCTTTGT
TGTCGAAAGTCAACAATGGAATCGTGCATTTAGTGCATTCCCACGGTCTTGTGCTATGGC
GTATCAAAAGCGCTTGAATCGTTAGCCATGTCCAAGACCAATATACCTTATTCCTGTTAC
TGAAATGGATATCATGGCAGCCATATCTGATAGCTGTGTCCACATCCCGTGCCGATTCAA
CCACGACCCGCAAAAGTCGTCTGGTGTCGGCTAAACTGTCACGATAATATCACCTTGCCG
AAGTATTTAATTTTTACACCATATCTTAAGGCCCCATCAAAGATCCGGGTGTCTAAGAGG
AAACATGTGTCCAAGACGAAAAAGTAGAACGGCTCTCTCTGTCTCGCCTTGCCATGGCAC
AGAAGTGTGATGCGCACGCCGACGGCCACTGATCACGATGAAAATAAGTGAACAAAGTAT
CGTGGCCGTCCTTGTCGGAATATGGTCTACTGTTAAGGCTGCCATTGTGCCAGTTACCGG
GATTCTCACTGGGATCGACCTAGAGCGGGGAATAATTCCGCCACGGCTTCGCATCCAAGA
CTTGCAAACCAGTGGTCCTCAATGGTAAGGGGATATCAGTAGATTCAAGAATCAAAGTTG
TATGCCCAGGACCACCATCACAGCTAACATGATAGGGACCTCTACGTCCAGGCCATGGCG
GCCTGGAAGAGCATGCCAGAGGACAACGAGCTGTCCTATTTTGGGTTGTCAGGCATCCAT
GGCCGGCCGTATGTGGCTTGGAACGGCGTCGACCAAGTCGAGGGTGCGCCGTTGACGGGC
TACTGTACGCACAATGAGGTGCTCTTTGCCATCTGGCACCGGCCAATGGTGGCTGTCTTT
GAACAAGTCCTGGCGCAGCATATCCAGGCCGTGGCTGCTCTCTACAACGCCACGCCAACC
ATCGCCGAAACTTACCGCCAAGCCGCCGATACCTGGCGCCATCCGTACTGGGACTGGGCC
CTCGACAAGGCGCTGCCAGACGCCGTCGTGACGCCCAACGTGACAATCCGCTCGCCGCCC
GATGGACGCACCACGGTGACTCTGGCCAACCCGCTGCGCTACTACCGCTTCCACCAGTTC
CCGCTCAACGCCACGCTCTTCCCGGCCGACGACGACTACCACCTGGCGTCATTTCCAACG
ACGCTGCGCTGCCCGGACCCGTTCAATAACTTTACCAGCAACCCGGGCATGGCCAGCGCC
AACATCGCGGGCATCGACTTGGCCGGCCAGGTGTACAACATTTACACCCGCGTCGCCGAC
TTTGGCAGCATGAGCTCGACGGCCTGCGACAGTACGTCCTTTGAGCAGGAGCACAACGAA
GTGCACGTGGCTGTGGGCGGCATCCATCCCATGGGCCACTTTGCGCACTTGGGGTATAGC
GGGTTCGACCCGCTGTTCATGATGCACCACGCGGCGATTGACCGGCACGTCGCGCTGTGG
CAGGCGGTGCACGCCAATGCGTCTATGTTCGGCCCGCAGGAAAACTACCAGACGCAGACG
GCGCAGTTTGCCACGGCGCCGGGCACCAATATCACGGCGGATAGTCCTCTTAAACCGTTT
TATGCGTCGGCCAACGGAACGTTCCACACGCCCAAGTCGGCGCGGGACATTGCGACGTTT
GGGTACTCGTACCCGGAACTGCTGGCAGCGCAGTTAACTGCCCAAATAAATAGCACAAAT
GGCAGCCGGTCCGTAAATGCGAGCTCCAGGACGAAACTGCGTAGGGCCGTCACCGCGGAA
ATCAACCGGCTGTATGCGCCGAAAAAAGTGTCAGCGACGAAACGATGTCTAACCAGGTCG
CTTACGGTGGTGTCGACGCCTCAGAAGGTCTACTTTGTCCGTATCGCCATTGAGAAAGCA
GACCTGGCATTGCCTGCCGCCGTCAATGTATTCCTGGGTACGACACTGGCGGGCAGGCTA
CTTCTCCTGGCAAGTCCACCAACTGGCCGCGTCCATGGCGAGATCAGCCTTGAAAACGCC
TTGCAAGTCAGTTCAAGCCAGGACAGTGATATGGTCATGGAGGATGTTCTTCGTCAACGG
TTCCGCTGGGAGGTCGCCACTGTAAGTTGCAACATACACGTTCGTTGAAGGTCAATGCAT
TTGTTCAACTGACAACCCAAAGCTCTCTGGAAACACTGTCCAGCTTAGTGATACACACAA
TGTGACTATCCAGGTCCGCGAAGAGACTGTTCGCCTGCCAGAGAGCATAGAAGAGTTTCC
CATTTACACAAATGTGCGCATTCTACAAGGCCTTGGGACAGAGAAAAAGGACAGAGAAAT
GAGCGTGGAGGAAGGAAAAAGAAAGCTGTTTGCAAAATGATATACGTCCAATCGTGGAAT
ATTAGCTCAAGTCAGGGGCATGAAGGTGGAAAAGCAAATAGAATTCATAGGAAATAACCA
TGGACATAATGAAGAAATAGCAGACACAACGAGGAAAGTTAAAATATTCCATTAACCCCA
AAAGGAAACCCAGAAAAAAGCAACAGAGCGAATACATGCGCAAGAACGGGCATTGCCCAC
CTGAACGGGGCAGCAAGGGATTGCAGACGCGTCTTCCTTGCCCGCTTAGCAAGATGTCAG
AGGGCATCCCTTTTTCGGTGGTTATCGACGCTGACCTTCGCCCTCGCCCGTTTGGTTTCC
TTCTCCTTGGCGCCAGAAGTCAAGGGGCATTCAATAAAAAAAAAGTGCTAATGAAAGACA
ACAATAAAAGAAACAGACGGGAGTCGAAGACAGTAAAAAGAGGAAACGAAACGACACGCT
GCATATTCCAAAACGCTAGGCGGCGAACAATGAAGAAATAGAAAGACAAGGAGAGCGGCG
GATGACGGGCGTACACCGTACGATTGTCCCAGAAGAGTAAACGAGGGTGACACTCAATCC
CACCGCATCACTTCCCTTCCGAGAAACAGCAGCCGCCATTGGATGAGAAGCAGCAGCCCT
CGCTGTCAGAAAAGCAGCAGCCGCCAGAGTCTGAAAAGCAACAGCCACCCGACGACGAGA
AGCAGCACCCATTGGTCGTCGAAAAACAGCACCCGCCCGTTTCGGAAAAGCAGCAGCCCG
GTTCGTACGCCGGATCCAGTGTGCTTTTGCGGACGCCGGTCGAGCGCTTGCAGGGCCGGG
ATCCATCGCTCGACGTGCTGCTCATGGGGTCGGACGGCCTGTAGCCGGAGGAAGCAGACG
ACGATGTTGTCGGTCGTGGCTCGGTCCGCGGCTGAGCGGCGGCGGCATCCACACCCGCAC
GCACATCATCTCCAACACCGTCCATCGAGTGACGGGGCGTTTGCGAAAGCGCCGCAAGAG
GGATGCCTTGCGCTGTCAGGACGGCTGAGACCGCCGCCGCTGCTTTGCTATCGGCATCTT
CCTCGAGCTGGTAGGGCGGGGGCGGTTCGTTGTGTTCCATTGCTGGGTAGTGTGGAGAGG
TCAGGAGTTCGGTCGGTTTGCAAGGTAAATCAGTGATCACAATTGCTGTGTATTTGCCAT
CCGCGATTCAAATTGTGTTTTTGCTTCTTCGGTCGCGCCTTTCTTTTTTATTTGAAGGAA
ACTTCCCAAGATGTCCAATGGTTCAAACGCTCTTTCCCCTCTTCTTTCTCTTTCCTCCGA
TGCGTCTGTTCTTTGACTCGCTCCTTCCCAAATCCTGATAGCCCAAGCGGCCGTTAAACG
GTTGCCTAATAATGGGCTGGTACATCTGGTGCGGCTAACAGCCGAGAACGCCAAACTGTG
TCGTAAGCACTGCCCCGGACTAGCACTGTCACGTGTTGCAGGCTATGCAGCATCTCAAGC
AAGGGACGTCATGGTCCATATCCAGCTAATTTCTGAAGACAAATGCAGAGACTAATCTTC
TGGAAAGGTGTAGACATACCCGTCGTCTGGATTTGGCTGTGGTTGTTGGGAGCATTAACA
ATGAGAAAACGCACCTGATAATCTGCTCATTGGCATTGTTTTTGTTTCTTTAAAAAATAA
AGTCAAGTTATATATATGTACATTTATTGTACGTCGAAATTATGTGGATGTATTTTATTA
TTCTTTGTATTTGAAAAACCTTTAATTCTCTTATATATCCAAAAATAAATATGAAAATAA
AGCTTGTTTCTCGAAAACCAAAAAAATTGATGTAAAATAGGCAAGACTATTAAAATATAG
AGATAACAGTTGTATTAGTCTCTTCATATCCAAAAACATCTATTATTCAGAAATATATCG
TCGTTTACAAAGCCCCGACTTATGAGACTCGTGCAATAAGCTCGTCCTTGCTCCAGCACG
AGTACTAGTAGTGGGGGCCGCTCACTCCACATCAAATCCCATTCTTTGGGTTGGTGGCCG
AAGGCTGACGGACAACCCCTGCCTTTGTGGGGTGTCGATCAGGTTCTTGCCTTCGCTGCT
CAATGTCAATCTAGCGCTGCTCCGGCGTTTACTACGACGCACTACAAGCTGAGAAGCCGT
GACAAGTAATAAATTCGTTCATTGTTCACATATAGACATTGAAAGAATAAAATGGTATTT
TGTTGTGTCACCTAGGAAAGAAGAACAATATGGTAGGTGATCAATGAGTGATAAGATGGA
CAACCCCACAAGAAAAAATATTAATGAAAAGAAAAGAGGATAACGGCTACGTTATCCCTT
GATTGTCCAAGAAGACAAAAGATAAGAACCTCAAACCATCAAAACGTCATAAAAACGGTT
CAAAACAACAAAAGACATCAAAAACACCGCGTCAATCGCGTAAACATGTGATTCTCATAG
CCAAAGAGCGCCGACCAAAAACAGAAGGGAACCAACGCCGAGAGATGCAACCGTCTTGAT
GCCGGAGCTTACGACTACCACCGACGGCGAAGGGCGAGGAACAGACGTCGTGTGGTTTCC
TGCGCCAGAGCCAGAGCCAGAGTGTGCGTTGGCGTTGGCGTTAGCCGAAGCAGACGAGCT
AGAGCCGCCCGAGCCACCACCATTGGCATTGGCATTGGCGTTAGCATTGGCGTTGGCAGA
CGCAGAGCTGGATGAGCCTGAACCGCCAGAGCCAGCGTTGGCATTGGCATTGGCGTTGGC
CGAAGCAGAGCCAGAGGAGCCACCAGCGTTGGCGTTGGCCCCAGCGCCAGCATTGGCAGA
AGCAGCCGAGCCAGAACCAGAGCCAGAGCCAGAACCAGAACCAGAACCAGAGCCCGAGCC
AGACGACCAGCCAGGGCCGGACGACGCACCAGACCAGGCCCAGGCGTTGGCACCAGCTGA
AGCCCAGGCACCTGCCGTGGCGTACGCATTACCGGGGCACGGAATCGTGGCGGTCACGGG
CTGCTTGCCGCACTCGGTGCAGGTGGTGACTGTCACAGTGAAGCCCGAGGGGATCTCGCC
CGCCGTGCACGTGCAGGGCGCGGAGTCGCAGGTCTTGGTGATGGTGTAGGTCTTTTCCGT
GACGCCCGTGGAGCATAGGGCCTCGTATACGGTTGTGTACACGTAAACAGTGGGCTGCGG
GACCGTGGTGATGCGTGAAGGCGACGAGCATGGCAGCGTCACAGTGATGGGCGCCAGAGT
AGTGGTCAGGACACAGCTCTCTGGGTACTGGACAGCAACAGCGCCGCGAGCAGCGACCTT
GTGGTCAACATGGGCCGATGCCACGGCCAGCATGGACAGGAAGGTAACTGGTGCTGCCTT
CATGGTGAAAAGAGTGATGGGAAATAAAATATAATATAAACAATATGTGATGAGAATTGA
AGGAGAAATAAAAGAAGTTTAACGAGTGACTGTATTAGGTAGAGACCTCTCGATTGGCTT
CCAAAATGTGGTAATCGTAAAGAGTGACGATGAATCAACAAAAGGTAAAGAGTGTATAAC
GGTTCGTGATAGTAAAGAGAGCGAAGACAGAAAGAGAGGACGAACCTGTGCTTCTCACTT
GAGGCCAGTAATGGTCGAATGTGTGTCTGGATGCTGTCCGAAGGAATAGAAAAACCATGG
GAGCAGCGTCACCGGAATCTATATATACAATGCATCATTGTGAGCAACGATGGCTTCGTT
TCACAACCGTCATAGAGAACAAGGTGTCCTACTAGCACAAATGGGCGTTCATTAGAGACA
GACACAAGATGAGGCTAGCTGGTTGACGGAGAGAGTGCAGCCCCATCCCCCTCTGAGATA
CTCATTGCTCTTGAGCAGCCTGTTGTCCTATGTGTTATGATAGAAAAAAGAAAACAAACA
GAAGCCGCCAAGAACTTTAGAAATGGTAATAAACAAAAGACAAAGGACGGGAATTAATGA
AAATATGTGTAGAAAATATTCGTGGCCATAGCAATGAGGACGAGTATGGGCGGGCCAAGT
GGAATGGGGAAGGTGTCGATATCGAAGCGAGACTATTCGCATGAATGTGACTAACTTGCG
AAGATGGGTCTGGATCCGAGAAGCTAAGTCTAGCCACGATCGTGAGAAACGGCCAGGCCG
GAGGCATGAGCGTGCCAGGAAAGAAAATAACACCTTGGACACATTCTTGTAATCAAAGAA
ATGATTAAACCTGAATCTTGCAAGCAAAAGAAGAGACCGAGCAAGATCGGGGAGAGGAGT
AGAAACTACCAGAGAGCATTCTAATGAACACATCAATCAGCCGAAGACCTCATACATGAG
ATATCAATGGAACTTTCTGGACTTTCAAGTCGGCACCTAGAGGCTGGTGTACAGCTATAT
TCACAACAAGGGAAAGCGGTTGCTGGTCAAGGACACGAGGAAGAAGATAGGGCTACAGGG
GAGGTCAGAGATCTATCCACTTGGGGCATCACGAAGTGAGCATAGGGGAGAAGAAGGAAC
TGGACGATGCAAAGGAGGAATGGTCAACAAAAGAATGAAAGGAAGATGGAACAATCGAGA
CTCAGGTATGTCGTACATGTTGTATCGTTGCCTGAACGAATCGTGATAATATAAATCTCT
CAAGGGATACTGAAGAGAATAGAATAGGCAATTTGAAAGTGCTGATGAGAGTCCGGTGAT
CCATGGCCATGAATGCTAAAGAAGAAGAAAACAAAAAAATACGCCGGTAATGACCTTCTC
AGACAAGGGCAATTTGTTGTTCCAGAAACAGCGAGTTTGAGGTACTTGACAGCGTCATTT
CTGCATTCTGCAGAGCGAGTGAAGTGGCCTTGAGGTGGCAAACGGGGATCAAGGAGACCG
AGGTAGCTGAATAGGCAGGGGGGTGGGCACGTGGAAAGTTTATGCAGTGGGTGCAGTGGG
TGCAAGACGGCGGAGGGAAGTAAAAGCCAGAATGCACAAAAGGATAGTGACAGGAAAGAA
TGGAGAAATAACCCATGAACATGACGTTCTCCAGATTCGTGTGGAACGGAGAACTAGACA
CCAAGACTTACATAAAATGCCGTACAATGGAATAGCTTTCTCTATGCGAGCTGAGGCTCA
CGACGTAGGTGGCGTGTTGGGCATGTTGATGTAAGTGGCTGTGTTGAAGGGGCGTGCAGC
GGAGGTCGTGGTCGAGAATGGAGCGTGGAAAAAGAAAAGAAGGAAGAAGGGTCATAGAGA
GGGCCAGGAAAGGATGTCTCGGAGACGAAGGACGCTTGGTGTTCATGTGAAATAGCTGTA
CCTAGGTAGAATGAAAGAAAAGAATGAGAAGAAGGAAAAGAAGAAAAAGACCAGGAGAGG
GATGAACAAAGAGAGGATACAAAAGGAAAAAGTAAGTCTGCAGAGCGACTGGTGGAATCT
ACAAATTTCCCGGGCGAGGGGTCAGTTGAGGGCACATTGTACAGATTAGCGGACGGTCTA
GGCCGGTCTAGACAATGCGGTAGTGCTTGGTGGATGAGACTCTTGGTGGAGGGGACTCGG
CTAGAAACGGCCACCATCGAATATGGCACCCCAGATGAGATTCAGTTGGTTGAAGACCAG
GTGGAGAGGCGAGGGACACGAAGATTGCCGGCCAAGGCAGGTCATTGCCGTTTTGCGTAT
CATCTTTCTGGCCCCTTTCAGCGTAGAATGCCAGCCTGTCGATGCAATCGTCAAAAGTGA
TATAAAATGTGGGGATGTTGTTTAAGTGCGGCCTCCTTTGTTGACGAGTTGTCCGGCATA
AACAGGGCCGTGATGTGTTCAAGAAAAGTGCATCGACCTTACGAGTATCAAGGGTAGCTG
CAATGGCCGTGTCGAAGGTGGCCTTGAAGGTCGTAGCTTCAGGCGGTATGCTCATTGAAG
ATGAATTTTGGCCGATCCAGGATCTTCCCCTTGCTGAAGCGAACGATACAGATAAAGTTA
TTATTTTTGGGACGGACAACGGGATCGGCACGTCGTAGAGCTCCGGTGCGGCACAAAGAC
TGCTACATAGTGTGGACGGGTAAGGCTTCCATTTTGGCTCTAAAATGTCATAGACTAGTA
AATAGGGGGGAATTAAGAATGTTTGTCAAAGTCCGACTGGGTAGACTGGAGGAGTATAAT
ATGTACGGGAAACGAAAGATATGAATGGACAAGAACAGTCAAGGGCAGTCTCGAGATAGT
GCTCTTCAAATAAACAAGAGGCAGAAAAGAGAAAAAATATAAAATTGTGGCCGCCAAAGT
GGAAGAAAGCATAAACCAACCCCTTAGAGCAGGGGAACAGTGCCGAGAAACATTTCCCGA
CTAGAAAGCCAATAGCTCCCGAAGACAGCGCCAAAAGCAGCAACGGATGTGTCCTAGTGA
GACAGATCTGCAACTCTAACCCGACTTACACGACTAACACGGCAATATATCCAATGAGGA
AGAGGAAAGAGAAAGGGAGGAGGCAGTACTGAGTTACGTTTCAGATAAAAAAGAAATGTC
GTGCAGTTTTGTCGAAAAGAAACTGAGGGGAGCAAACATATAGATAAAAGCCAAGAACGA
AGAAATCAATAGCTCAGTAGCCGGCTCGAATACACAATCGCAAAAGAAAGCAGAGGCAAA
ATCAAAGACAACCAAATCTAACGATAGAAAATATTACGAACGGTTAAACAAAGAACATTG
CAAAGCCATACGATACGCCTACGCTTCTCAGGGGCAGGCATCCTAGATTGAATGTTTGAA
TAAAAGAAATCACAGGAACAGCACTCTGGGGCAAAACGCAGAAGTTCCTTTTATGATGCT
CGCAATGAGTCCCAGATGTGGACATATCAGTACAAATGCACGCCAAAATTGTGACATTGG
GAGTGCGAGGGGAAACAAGTGCATAACTTCTTCGAGATCTTGAGTCCAGCTTTCCACCAC
CGAATAAAGTGCCCGTCAACAAGAAAAGACTCTACCACCTGCACATTCAGCAGGGAGACC
GTGTACCTCAGACCAGGCCACTCCAGGCCGTTCTACGTTGGTGGACGAAAAGCACGGCTG
TGTGTTATCAAGAACGACCTGGCTACATTTGTTTGAGTTCTGAACGCGAGACCAAGTTGG
GACGAGCTATCTAAATCAACTACAAAAGTTATGCGAAGCGTGCATGTGTCTCTGGAGATA
ATATGTACGAAAGTACTGCCAGGTTGAGTGATTGCCTTTCCGGTACAAGAGTGTGTAACT
TGGGCCGAGTTCCATGAACCATCCGATCAGCTTCTCTCCCTGCCGGGGATTCAATTCGTC
CGTATAAACAAAGAAGAGACCATTGCGATATCCGAGCAGGTGCTCCATCAGAGATGAGAA
CAGCAAAATAAACAAAACTATCAAAACAAAACGAATGACCCAGCCAGTCATCCGCCTCCG
ATCGTGACGAGAATCTAGGAGAACTGTGAAGAATGAACAAGACCGACTAAGTCAAGCAAG
TGGGAACACAGACGCCGGATTAAGCATAAAGAAAAAAAGGCAGTTATACTTTTGGAATTC
TGGACAGGTATTCTGAACGCCTACGCGGGAGGAAGGGGGGAGGAATCCAGATCGAAACGA
GTTCACTAGTCTTTTTTCTTCAATAGCGACTTGATACGGGGTTGTCTCACTGCAGTTGAA
GCTTTCTCCTGCATCTTTCCAGGTGTTTGATGTATTTTACCGTATTATTTTGTAAATAAC
TGCATTCTTCAATACGCTGGATGTCCCTTTTATCTTATTTTTACTATTTTATAACTGTCT
ATTATTTTGTACTTTACTTGTTTTTAGTATTTGTTTGTCGTATGTTGTCGGATTATCTAG
TTTTTATTTTATTTTTATTTTATTTTTATTTTATTTTTATTTTTATTTTAATTCGTTTAT
TTTCGTTTGGTTTATTTTTTTTTTCGTTAATTTTGAAATATTGTAAATAAACTTTGTTCT
TTTATTGTACTGCATTATTTTGACGTTCTATTTTTTATTTTCTTCTTAGCTGACAATATG
ATTAGAACATAACGGTACTGCCACGTTATGATGCCAGTACAGGTGACGGTGATGTTTACT
TGAAATTGACATCACGCTGTGTGCTAGATACTATGGTGCTTTTTGTCACGAGCGTGTTAT
CATTCACGCGTTCTGGTTCCTGGCATTAAGTTTGGCGTCCCTTTCGCATATTTTCCTGGG
CCCTTTTTCTTTCACCTTTCTCACGTTTTGTTTTGAGAATGCACGACGCAGTTTTGCTTC
TTTTTTTCCCCCACGATACCCCTTCCTTCGCTATTGTATATGTTGGATGGTGTGCGTGTT
AACTAGGGATGCGCTCTGACATGTTTTCCGATGTCATTCCTTTTTCGTATAAGTCAAAGC
TGACCATACACCATCCCACAGTATCCCTGTAAGACCACGCTTTGGCACGGTTCCACCCGC
CAAATATGAGACAACTGTCACTCTGCCCTGGGCTGGATCATATGAGGTGAGTGATTTTCG
GTATCGGTGAGCTGGCACTTTTGCTACTATAATGTTTTGTTTCTTCGACCTTTTCATCTT
TACTGATTTGTTTTCGCTTCTCTCTGCGCCTCTCGGTTGCACCTCTACACTTCTTGGCTA
GGCTGTTCAGCCCAGCGGTCACATAAGATTGCATAAACACTGACGCGGGGCGCACTGAGG
AAAGAAGACACCTGAACGGGCAACGAACGAGTAGCAAATGGCAGAGACCTTTTTTCGTCA
GGGCTCGTTTCTGCACCCAAGGCAAAACCAAATGATGCAGTTCTGGCTGTCCAGGCTTGG
TATTTGTTTCTTGAATGTGTTACTTTGTTTCCAGATGTTTGTCTCCTTTGCCTTCTGCGC
TCTTATTCTAATTCTTTCTCATCTTTCCTTTGCTATTATTTTCTTTTTATATCCCCTCTT
GGTTGGTACGCATATTTTCCGCTGATGCACTCCACTCTCGTCTCCGTGATGCCCACTGCA
TGGGCAGCTATCCAGGACCAAGACAAAACAAAGAAGGCAGCCTAAGAAAGAATGCTTGCT
CTACTCTGTAGATAGTTTGGTTCGTCGAGCTTAGACCGGTTGACGCAACCACTTCATGAG
GCATGAATGCTCGCAGATTGCACAGCGAGAAAAGCCGCCCCCCATTTCTTCATCTCACCA
TCCAACACCGGCGCATCCCTTCTTTTCTTTCTTACACTCCCGATCTTGGTACACACCCCT
ATATCTTCATTCCGTTCGCTTTGTTTCTGCCAAGAGTGGCTAGGCGAGCCTCAAACATAT
GCATCCCAAGGACGCCCTTTGCGCGTTTCTCGTCTTCTCGTCTCCCTCCTGACTCGGCCT
CCTCAATGAAAAGTAAACAGATCTTTGACAGCGAGCCAGTGCCATGCCTGTCGACTCGCT
GATCCCTGTGGCTAGGGCAGCCCATATCGACGAACGACGGTCCATAGGATAGTACTCTCA
AATCTCTCACAATATGGTGGAAGGCCCATACACGAAACCTGCTCCCGCAAGTCAACAAGA
TATATATTCTCGTGCCTCGCCGTCTACACTTGTCTGTACGTACAGACCTTTGAATAATCA
GAAAGAGTTCATTGTTCGACAACACCGACGGTTGACCTCGCGCGGCCTCTTGCTTCATTT
TTTCTTTGTTTGTTTGCCCTGCTAAAAGAGCAGTCTGGTTTGCAGCTGCCCGAGTCGTTC
ATTCACAACTTGACTAACTTCACATTCATTCATTTTATCATCTTTTCCTCTACCCTTAAA
ATTGTAATTTCCTTTTACGATTTTTACGTCTTACGCCGACCTATCGTTTTACTCTTCCGT
TCTTCTCATACATTTGCCCACCATGCACCTCTCAGTCGCCCGGGGCCTCCTGGCAGCCGC
CGGCCTGATGGCTGGTCGCGCCGTGGCCACTCCGTACCCTCAGGTCGTGCCGGAGTTCTT
CAAGCGTGCTATGGACGAGTGTCCTGCTGTTGTCACTGTCCAACCCATTGAAATCATTGG
TCAGACGCCCGTGATTGTCGACATCTTCATCCCGGCAAACACCGTCATTATCATCAACGA
GATCACCATTGAGATCACCAACGCTCCTACGCAGGTGTCCACCACGATCACCTCGACCGT
CACCACCACCACCACGGTCACTACGTAAGTTTACGTCTCATGCGCAGCGTCTTTACCTGC
CTTCCATCATAACTCATGCTGACTAAATAGTGGCCCGGCTTCCAACTCGGCTTCAAACTC
GGCTGGTTCTTCGGCCGGTTCGTCGGCTGCCTCGACTACTGCCTCGTCGGTGGCTTCGTC
TGCCTCATCCGCTGTCTCGTCTGGTGCATCGTCTGGTGCATCGTCTGGTGCATCGTCTGG
TGCATCGTCCGCTGCTTCGTCTAGTGCCTCGTCTGGTGCCTCGTCTAGTGCCTCGTCGGC
TGCATCGTCTGCCTCATCCGCTGCTTCGTCTGGTGCCTCATCTAGTGTCTCATCCGATGC
TTCTTCGGCTGCCTCAACCACTGCCTCATCCTCAGCCTCGTCTGGTGCTTCGTCTGCTTC
GAGCGCTGCCTCGTCCGCTGCTTCGTCTGCCTCATCCGCTGCATCTTCTGCCTCATCCGC
TGCCTCGTCTGCTTCCAGCGCTGCTTCCAGCGCTGCCTCCAGCGCTGCGTCGAGCGGCTC
GTCGGCCGCCTCGTCTGGAGCTTCGTCTGCTTCTAGTGTTGCTTCCAGTGCTGCTTCGTC
AGCCGTTTCGTCTGCTTCCAGCGCTGCTTCTTCGGCTGCTTCATCTGCCTCCAGCGCTGC
GTCGTCGGCTGTTTCGTCAGCTGCTTCGTCTGCCTCTAGTGCTGCTTCATCGGCTGCTTC
GTCTGCCTCCAGCGCTGCTTCCAGCGCTGCCTCGAGCGGCTCGTCGGCTGTTTCGTCTGC
CTCCAGTGCTGCTTCTAGTGTTGTCTCTAGCGCTGCTTCGTCGGCCGGTTCTTCTAGTGC
CTCGTCTGCTTCCAGTACTGCTTCCAGTGCTTCTCCTGGAGGCAGCAGCTCATCTCCGTC
CGTCTCCAGCACGTCGTCTGCCCCGTCTGCATCTTCTGCTGCCTCGTCTAGCGCAGGGTC
TTCGAGCGCGCCCAGCTCCGTGTCCGCTACCCCGTCGTCAGCATCGTCATCGGTTTGCTA
CACCACCGTCACTGTGTCTGCCTCGTCCGCATCGGCTTGTGTCACGGGTCTGCCGGCGGC
CTGCGAGGACCTCTCCCAGTTCAATAACCTTGCCCTTATTGCCCCTGCTGCTGTCTGTCT
CGCGTCTCTCGGTGTTTACGGCGTTGGCAGTGCCCTTACGTGCTTGACGACGGATCTGAC
CCCCATTTCGCTTGGCACCGATGTTGTGAACTGTCTCAACAACGCCTTCGCAAGCAAGTG
TATCGAATCGCTGCCCGCTCCTTGTCTTGCCCTCGAGACCGAGTCTGGCGTCCAACTTAT
TGCCGATTCTGCTGTTTGCTTGGCCGAGCTGGGTCCTTTCGCCATTGGTGCAGTTGCGCA
GTGCTTGGTCACGACGGGTATCGACGGCAATAGCCAGGGCTACACCATCGTGGCTTGCTT
GTACGATGCGCTGCATCTGAGCCCCCCCACGACCCCGACGGTAACTGCGATCCCGATCGA
TTGCCCGGCTCCTTCTTCCTCGCCCACGCCGGGCTGCAACGTCGACCTGCCTGAACACTG
CAAGGAACTGGCAGGCACCACCGGCATCGGTATTGCTGTGGACGCTCTGCTCTGTACGGC
CGACCTAGGCATCTACGCCGTGGGCAATGTCGCCGAATGTCTGGCGACGAATGTCATCAC
GTCTGCTCTCACGGGCGATTCGATTATCTCGTGTTTGGTCGATGCCCTCGAAAAATCGTG
CCCGGCGACGCTGCCCCCGGCCTGTTTGAAGTTGCAGACCGATGTTGGCTTGCCGGCATT
GCTGGTGGACATTCCGCTGTGTGTTCTCGCATTGGGACCTTATGCCGCTGGCGACGCGTT
GGTGTGCTTGTCGACGAATGGTCTCAGTGACGGAGCACTGGGCTCGAGCATCGTCACCTG
TTTGGAGAGCGCTCTGCACATTATTGTGTGAGAAACGGCAGTTGGCTAGTGAGTTTGGTG
TTTATAGGCTGGTTTTGGGGGGGATTCCGTCACGGCAGGCGCGTTTGGGAAGCGGAGCAG
GAGCGCCCCCAAACTTCCCACTAACCAGAATCATGACTCCTTTTTTGCTTTCTACGTCTC
CTGAAGTACTGGACCGGTTGTTAAATGGTTTTGTTTTGTATTCTTTTTCTTCTCTTTCTT
ACAACACCCTATTCATCTAATTTTATAAGAAGACGCGGGTTTGGTATCGTTGTTGGAAAT
GCAAGGTTGTTTGTTTAAAATCACGGCTGGGCGCTATGAGACACTGAAATTGTGCCTGAT
TGGCGCTGAGAAGTCTCTCGGGTCGCTCCTTCCCTTCTGTAATAGCCCTTGTCCGTCACG
TAGCAGTTCGTAAAACTTCTCCAAAGAGTAGTTCTCACTTCCGCTCCCAGATTTCTGGGT
CCCTTCCCTGTCGTCCAATTTGCCCAGTCGCTTTTTCTCCACGAAATGTGCCTGTTACAT
CTGTTTTCGGCCGTTTTATCTCTTACTCCTGTCGCGCCCAAATATCGAATACAATGCCGT
CGTCATGAGTGCATCTATAGCGACACCCGGCTCGACGGCCTCATCTCAAAAAGGCGATGC
CGACACAACAGAAGAGGCGTCTCCCCGAATGTTTCTACCGTTCGTTCAGCCAGCACAAAA
GCAGTACTATTTGTATGTTGTATTGGAAGTACTTACTACATAGTGCAGACCGCCGACTTC
CTGGACCGCTCCACATAACACAAAGACCACCAGCGGATTTTTATGAACTCATATACATTG
TTAATTCAGACCTGTTATCCTCAACGTACGATGTACAGTCTCTGTGCTGATCGCTCTCAT
ATCCACCCCTCATCAATATGTCCAAAAAAGGTGACCAATGTCCAGCGACAGATGCTTCGG
TAGCCAGCCTCGTTTCATTTACAGCCACTGCTGCGTGCCGCGGTGCGAGACCATCTTGCC
GCCATCCTTCGCAATGGTGGCTTCCCCAATAACTTTGATCACGGCTTGCGCCGACTGCGT
GGGCGTCAGCATCACAGGCTCCCAGTGCGGCGCGTACGCCTTGAACAGGCCGACAATGCG
CGCCATGGCCTCGTTCTTGTCCGCCACTTCTGCCTCGGTCAGAGGATCGTTCGGGTCCGT
GGCAAACTCCGTATCGACCAAGCCGGGCGAGATGGCAAAGACAAGGACACCCTTTGGTTT
GTACTCGAGGTGGAACTTGGCGACGGCCATGTTGAGAGCTGCCTTGCTGATTCCGTAGGG
GCTCTGCGTGTCCATGCCGGACTGGAGGATAAAGTCCACGTCGCCAGCACCCGAGGAGAT
GACGACAATCTTCTTGAGCCTGCTCTTCTCGACGAGGGGCGCGAAGAAAGCAACCGCTTC
GACGGTGCCGACGACGTTGATGCGGAACGTCAGGTCCATGTTCTTCTCAAACAGCTCCGG
GTCAGAGGTGACTTCGTCAGTCAGAAAGCGGTATACGGGGATACCAATGGCAGCATTGGC
AATGAAGACGTCGACAGCACCGCCGGTTATGGCAGCTGTCTCAGCAGCGGCAGTCTATGA
AGAAAAACAATCGATTTAGTACAGTTGATGATTGCAAAGGGAGGCCAACGATTATTCGAC
ACGTCTGCCAGCAATATACCTCGAGCGATTTCCGGTTGGCCAGGTCGGCATAGACGGTAT
GAATGTTGGCACCCGGGATCTCAGCGGCAAACTTGGCCTTGGAAGCCTCGACGTTGCGTA
CGAGGCCGATGACGGTGTTGTTCTTATCGGCTGCAAGCTCCTTGACCAGACTAAACTGTT
TGAATGGAACAAAATGTATTAGCTGACCATGCTGGCATATGACGCCGTTCCAAACCCCAA
GGTAAGTTTAGTCGTGCCCACATACTCCGATGCCACGAGAAGCGCCGACAACCACGTAAG
AAGGCATGGTTGATGTTGTTTGTTAGGTATATGCCTGGGTGTTGGTGTTTTGGGCAGACC
GGGAAGTGAATCTTTTGGCTGGATGGCTGGATTAACGAAGACGGCGTCAAGTAGAGTCAA
CGGCGTGATAAATGGATAACAGCGAGGCTATTAAGCTTTGGACTTGTACAATATAGAACA
GGGTGTTGATGATATCGATGGTGTCGATAATTCTCAACTCTTTTCGTCTCGCGAGGAATC
ATCCCCCTTTATATCACGACTTTGACTCCTTTGATTTCTTTGACTGCCATATTGACAGCA
GCTGTCCCCCTCGGGTTTCAACGAAAGTTGATTATTGACCGTAAATTCCGTCTTTTGTTG
GACCGCCGTTGTAAATTCCGTGTACGACTGGCTGCGAGTCCCCGTCTATGACAAATATCG
CCGTGTACAACTAGTACACCAGCCGTGTTCGTGAAGCACAACATATCTTGGCGATGTCTG
TTGCCACAACATTTAGCGAGCGTTGATGGCTAGCGTTACGAACTATTTCGTCCACCGTTT
TGCGCTACAAGCAGACGCCAAAAATCTACGTCATATTGCCCTATTTTGTCATTTCTAGCA
GTTTCTTCGAGCTCGCTCAGAGTTGCCCGTGTTTCTCGAAATGGCTTGCCAAGGACGGAC
ACGGAACACTTCTCCTTTACGCCGCTGCAGGGATTCTATGCTGGGAGCCACGCCAGCCAC
ACATGATTTGGCAGTTCTCAATAATTCCGACCCGCCGTCCTTGGAGATAGAATCAACCGA
TAAGTCCGCAACATGATTCCTTTTTTTCTTCTCGTTTGTCAGCATATTGACATGAGGCTG
ATGCAACAAAATTGTCGGGCGGAGTTGGCTTTGAATGGTCTGAATCGATCCGGTTCCACC
ATCGGTTGGAGTCAGATTCTTATCTACTAATAAGGTTGTAAGAACGCTTTAGTCCAAAGG
CTCGTTTGGTAAACGTGAGAGTCCTTCAGAGCAGATTGAGGCCATATGTTGCACACACTG
TGAACCTCAATCGTTTTTCTCCGGCTTATTAAAAGAAATACACAGGTAGAACATGCCGAA
TTTTCTCCTCCTTTTTAATCGTCAATGTGGTATTGATATCAGATTGACAATATGATCTTC
ATCGCGACTTCTGCTTTCCAAAGACCGTGCTGGTCTGGCTTCATGCGATGTGCGCAGTCC
GTTTACTCCGTAGATAAATGTGGCTCAACGGGGACCTGCGAAGAATTGACAATCGTTCGC
ACTTTCTCCGCTTTTTTCCAATACGCGGTTCTGACTCGCTCGCTCAGACTTGCCAAAGTT
CCATTTTGGGGAAGCGGGCCCATGCTAGATCAACCGGTCGTTCCTGCCTTGTCAAAAAGA
ATCGCGCCCCACTTGGTCAAGCCCGAACGAGTGTTTGTCAGCCCGATGCCGTGAGTTTGA
TTCTCTTTGAATGGCAACGACGATGGAGGGCACACGACAGAACGGGAAGGCAATACAATA
ATCACCAAAAACTTATACAGAAAACGACCCACGGAAGACAAACCAGTGGCACAAAATTGG
AAAGAGCAAGAAGGAGTTCGAAACAGGCTGTCTTTCGGCCGACAACGACAACGGCAGCAG
GTACGGACAGCATAGTTGCCTCAAATCGCAGTGTTTTCCAGATCAAAATAGGAAGTACCC
CAAACCATCACATACGAGAGACTGGAGAAACCTGGAGCATAAAGAGTGAACCACGTCGTA
TAGATGCACCAAAAGAACCGGATGTTCCATTCTCAGAAACACCATTGCGAATCTTACTAC
TGAGACACACCCCTACCGACGACGCCCCGACTGCGCAAAGCATATCTGAACCAATGTTGG
CACAAAGGACTCGCAAGACTGCAGAAGCTCTGCGTTGCTCGACATGTAAAGGTATGTAGC
TCATCTCGGGCATGAATTATCCTATGAAAGAAAATGCGCACCTTGCCACGATCGGACGCG
GAGGGGCAATTCTGCCGACGTCGTTCCCATCGTCCACATGTATGGGAACGACGTGCATCT
GTATAACTGGAGAAGTGTGAAGCTAATCGAGGCGAACCACTACTTCTACGCACGCACATA
CTCTAGAACGCAAAATAAAGTGTGATGGAACGCGGCCCGTCTGTCAAAACTGCCAAAAGG
CGCACAGGGAGTGCCGTGCAGGCCATGCCTTTGAGTTGTCGTGGCCCAAACCAAAATCGA
GGCGGGCTCTAGAGGGCCCCAAGAATGACAGAAACTACTTGATGGCACAAAGCCGGCTGT
ACTCTCGACTCCGTCACAAAGGCGGCAACAGCTACTATTTTGTCAATGTGATATCCGAGC
AGGTTGCCGCACACCATCTGCTCCCGTACGTATCGACCAGTCAAGGTATGTTGAATATTT
GTGACTAAATATAGGACGATGAACCCAGGGGTGTCTGTTGTTTATAATACGTTTGCTGTG
TTTTTTGTGTTTACGATGTCTACGTCGTTTGCCAGCTGTGTGGACTTGGCGTTCTTTGGA
GTCTTGGCGGGCAACTTTGAGCGAGCACGGCTTTGATCTTCTTGGCCGTCCACCACCTCC
CTTTTACTAATTTCGCCGATATTTTATCGTTGATGTAGGCACACGGTCGATCTTATTCGA
TCGCGCGTATGCAGAAGACCCATACCTGGCTCTTTTGCCCAACAAAGCGCCGTCTCTGTA
CGCCGACTTCGAACGGCTCCAATCGGACCGGTCGGGCCTTATGTCTTACTGTATGTGAGG
ATGATCCGAGTTTTAGACAGTTGCACACGGGCGGCATCCTAATCGTCTTCGCTTGGAATT
ACGATGCGTCCCCTTTCCTATCTCCCTCTCTACACAGCCCAGTCACGTTCATTTTACTGT
CAAGCATCACACTCCTACCCAACCTCGTTTCGGCTTCCTGCTCTGTCCCTGATCTATCTG
TCCCACTTCCCACTACGATCTCACATATCGCACATCTATCTACAAAAGGTGTATCATTTC
TTCACGTGATTATCTTGTCTGACCCAATTTGATATGTCCTTTAGTCTACCATGAAGCTTC
CAACTCCTTGCCCCAGCTCGACAATGAGCCGAAGCAGTTACGCGACCTGCTGCTGCGGAT
GTCTCTACATGACAACACAGCCTCGTCCAAAGCAGTTCTTTACTCCCTCTTCTGTCTGTC
TGCACTGAGGCGCTATGGCAATGTCCAAGAATGCGCCCATTTCAAGGTCTTGGCACTCCA
GTCGCTTCAGCAGGCCGCCAAAACCGAGGGCGTCGGCTCGGCTCATATCCTGCAGCACAT
GGCCGCCGGCCTACTACTGTGCCGGGCCGAGATCAGCCTGGGCGACGACTCGAGCGTCTT
CTGGGCCCTGTACATCTGTAGTCTTCGAACGGTCTGCAGCCACTCCCTCAATGAGAAATT
CAAAAGAGGGGAAGTCATAGACGGCGACGCCACCATTCTCTACCGATACCTACATTACCA
CGACATCTTAGCCCAGTTTAGCGTGAGCCATTGGCAACGGCCTACGGACATGGTGCGTCA
ACTGAGAATGACCTTCAAAGGCCAGACCGTGGAATTCAAATGTACCAGCCACTTTGACCG
TGTAAGTTTGCACCTGCAGCGAGAAATAGACAGCGTTGGTCTGCTGGCACTTGCGGTAAA
CTGGGCATATTGGGGCGTTCACATTGCTGATGAAAGACACAACTTCAGTTCTACTATTGT
GGCTGGGGCGATTATCTCCAGTACGAAATCCATATTCTGTCCTTGGTTCTCAAGGCCTCG
AAACATGTACAGCTAGACCTCGATTTCCATCCCGGCCAAACCCGCACCGAAAATATCAAC
CGCCTCGAAGCGGAGATCAACAAGTTCCTGAAAAATAGCAAGTTGGCTTGTGCAGATATT
GGCTCAGTTGATGACAAAGACCCGGCCGCGGTGGCGGACGCCGGATTGAGGCTACAGCGC
TATCTGTTCATGGCGTCCACTTGGATCTATTTTCAGCGGACTTGCCGCCACCTGACCGGC
CCGTCAGCGGCGGTTGATACATTGTTTGATGAGATCTTTGCCATGAGCAGCGACATCCAA
CGCCTCGACGTCCGCATCACGCCTTTCTCTCTGTTTTTGATCGGCGCCGAAGCCAACACA
GACGCTCGTCGCCGGGCCGTCCTGGACGTTATTCACAGCCGGCCCGAACTCATGCCCATT
ACATACAAGGCGCTCTGCCTGCGCGGCGATAAATCGAAGCCATCGTACGTTGATTGCCTC
GTCGGTGCAGTGTGGGCACAAGACGACCTCCATGACGACTCCGACGGCTACCTCGATTAC
GTGACCAAGATGCAATACGTGATGTCAGCCAGGGCAGTCCTTCCCGCTCTCGTGTAAGGT
ATCGTGTTCGCCTAGGCAATGTCGGCAAAGGCTCTTTTTGGCAGGACCATAAAGATTTGG
GCCCTTAGGGCTGTGTGGTCATGAAAATAAATTGGCTTTAACGCGGCCAGCGGTACAGCG
TTTGGTGTGCCTCGATATTAAGCCGCACGTGCGAATGTGGCACGCGTCTGGTCATATGTT
GCTGCTTGACCTCCCGCTTCCCGTCCGTGGCCCCCCCATTTCGTCTCAAACCAGAAGGTC
TCCAAAGTCCGGTTCCCATGTCAAGGCTTTTCATATATTTCACATTTTCGCTCCGACTGC
CGTTATTATTACGAGACGACAACAGCTTACAGCGACGGGCCTTGAGGTTCCAAAGCCCAT
GATTCAATGTCACCATCGTATTTTGAGCAATCTCTTTTCAGTATATTATTTTGAATCTAC
CTCACATTTACTTTGGCAATGGTCTTTTCTACCTTCGAATTTCCGACGTTCGTCGTTTGA
TGTCTCGCTGGTCATATCTCCCCCAATTGTCTGATCTCAAAGTGGCAGGTGAATTTGTCG
ATTGCAACGTCCCAAAGAAGAAAGACGATAATCTCACTTTATTTACGGTGGCTATCGCCG
TGCCTCATAATCTACAAAACACAACGTCTTGGCAAGTCGAGACATCATCCTCTGAAGGTT
CATCCAAGGTCATGAATTTGAAAGTTGAACAAACACAATGTTCGTCATCTCCCGTTACGA
TATCATGAAATATGCTCTCATGGCATAAATACTGGGTCTTGGCTGCCCATGTTGGGATTT
ATTTTGGTTCTTTTCAACAAGCCAGCTCACCTTGGCGCTTTGATTCAGTCGTGAATTGTA
TCTGATTTTCTCCCAACATTGGAACGGTACTTTTTGACGTGTCAGCCAACCCCATTACCC
CATTATGCATCTCACAAGCCTCGTTCTCGCACTCTCGGTCTGCCTCACGAGTGTCTATGC
CCTCGCACATGACCAAGAGCCCGTTCCGTCCATCAACGCTACGGTTGCCGCACCCAAGCG
CTTCATCGTTGAATTTGCCGATGCGGCCAACCACCAGGCTGTCGTCAATACCCTTTCAGC
CCGTGACGGCACCCGCGTGCTGAAGACGTTCTCGTCCGATGTCTTCTCTGGCGTGAGCGT
TGAGTCGACGGTGGACAACATTGACACGCTACGAGCCCTCGCGTCGGCTGGCATCTCGCG
CGTCTGGTCGTCGAACCGCATCAAGCTAGACCACACCGTCCCGACGCAGTCGTTTTCCAG
CGATGCCTCCGCCAGCAACTACTCGGTGCACAGCTGGACGGGCGTTGACAAAGTGCACGC
GGCTGGCTACTTTGGCAAAGGCGCCGTTGTGGCCATTGTCGATACGGGCACACAGTATAC
GCATCCTGCACTCGGCGGCGGCTTTGGTCCTGGATTCAAGGTTGCCGGCGGTTACGATTT
CGTCGGCAATGGAAGTATGTTCAAAGGCCACCATTGAGTCGACTGTTCTTGAGTTTCCTC
TTTTATTGACACACGCCTTGTTATCAGACTGGCCGGTTGATGGCAGCGCCAAGCAGCCCG
ATAACGACCCAATGGACCAGATTGGTCACGGCACCCATGTCGCCGGCATTGTTGCCGGAA
GGAGTGACCAGTAAGGCGTTTCTGAACACGTACCTCAGACTTTCAGTTCTAATGTGTTGC
TAGATTTGTTGGTGTTGCGCCTGATGCGACCCTGCTCTCTTTCAAGGTCTTTGGCCAACA
AGACGGGACTGACGAGGACACGCTGATCGAGGCCTTTCTCGCTGCGTACCAGGCCGACGT
AAGAGCACCCAGTATGCATACACTATAATGGTATATCGTCGCTAACATTACAGGCTGATA
TCATTACCTGCTCTGTTGGTGGTGCTGGTGGCTGGTCCACGGATGCTTGGGCCACAGTCG
CGTCTCGCATCGTCGAGCAGGGTGTCATTGTAACCATAGCAGCTGGTAACAATGGGTTTG
AGGGACCATTCTTTGGGAGCAATGGCGCCGCCGGCGATTATGTTCTGGCCGTGGCGTCGA
GCGAGGCCTCAACGGTCGTCGCGCCACCGTTTTATGCCACGTTCAATCTCAACGGCCTCT
CTAACACAACCGAGGTCGCCTACTATCCCGGCTTGGACGTCTTCCCTGCCTCGGTCAAGG
GATGGCCTATTGTGCCGCTGTCGTTGAACAAGTCTGTCGAAGACGACGCCTGTTCGTCGC
TTCCGTCAACGACACAAAACCTGTCCGCCGTGATCCCTCTGGTACGCCGTGGCGGCTGTG
ACTTCATTGTCAAGCAAATCAATCTCGAGGAATTTGGTGCGCAATTTATCCTCTTCTACC
AGGACAATGAGCCGCTGGCCTCTCCCTTTTCGTTTTTCGATACGTCGCTCTTGGGGCTGA
TTGAGAAGGCGGCCGGCGAAGCCATCATCGATACTGTTCTCGCTGGCGGCAATGTGACGG
CCGACTTCTCGCTCGACCCCAACAACAACTATGTCGGCATGTTCAACGCGGCCGGCGGGC
GTCCTAACGACTTCACCAGCTTTGGCAGCACCTATGACCTGAAGCAGAAGCCCGAGGTCA
CGGCTCCCGGTGGGGACATCTTTAGCACCTACCCGACCAACAGCTATGCCGTGCTGTCCG
GCACCTCCATGGCTACGCCGTACATTGCCGGCATTGCCGCGCTGTATGTGGGTCGCTATG
GCGGACGCAAGACGCACGGCAGCGGCTTTGCCAAAGAGCTGGCCATGCGCATTATTTCGT
CGGGCGGCGCGCTGCCCTGGATTGACGGCAGCACGAACACCGACTATGGCTTCTGGGCGC
CGACGACCCAAGTCGGCTCCGGGCTGGTCGACGCAAACAAGGTGCTCAACTACAACACCA
GTCTGTCGTATGCCAAGTTTGCACTCAACGATACGCACCACTTTGAGCGCTACCACAAGG
TGGACATTACCAACCACGGCGACAAGCCTGTGACGTACAAGTTCCAGCTGCAGGACGCGG
GCGGCTTTGAGGCGTGGCAGCCGTTAGATGAGAACCTGTACGGCACGCCGCGGCCCAAGG
TGCTCAACGAGCTGACGCCCATAAAGATTGCCCCTAAGGTGTCGTTTCCCGGAGGCACAT
TTACGGTGAAGCCAGGCGAGACCAAGCAGGCACAGTGAGTGTTTTGTTCCTTTTTTTTTC
ATGCTGACATTGGGCCTCGCGCCCATGCACACATATATGAATGAGACAACTGCTAACCAG
TGGCATACAAACAGGTTCAATTTTGATTATCCTACCGGCTTTTCCAACATACCCGTGTAC
AGTGGCAAGATTTTGATTCTTGGCAGCAACGGAGAGCAGCTCGCTGTCCCATACTTTGGT
CTGTCTCAAATTTCTACCAGAGTGTGCTTTGTATCCAATGCTAACATCCGTAGGAATCGC
TTCGAGTATTGAAAAGGATCTGAAGAAGCAATTCCAAAAGGGTTACCCGTTTGGCGAGTC
GGGTGTCGACTATCCTTTCCCGACGTTTGACAATCACAGCGTGTAGGTGATCTTTGAGTA
ATTGGCTAGCATGCGATTCGTCCAAACCTGCTAATCGGCCCTTCAGATTCACCTTCAACT
TGGCCACTCGCGTCCAAGACTTCCCCAAGATTGTTGCTCGTACCCAGTGGGGTGTAAAGG
AGCTTCGCTGGGATGTACGTTGCACTGCTTGATTCCTCTACTGAATTTATATTATTTGAT
TTATGTTGCTAAATGTTCTAGATCTTTGACGACAAATGGACCGAGCGTGACTGGAAGTAC
CCGCCGGTGGTTGGCCAGAACGGCTACGTCGGCTCGGTGGCGTACTACGCGCACTCGGGT
GAGGTCAGCGTCTTCAATCCCGGCTTTGACAACTCGAGCGACACCATTTCGTTCCCGCTC
AGCGACATCTACCGCAGCTCCGTCGACGTCTACGACACCGAGTACTGGTGGCTGGGCGGG
CTTGCCAACGGCTCTCAGATTTCCAATGGAAACTATACGTATGTTCCCTTGACATCTCAG
TGGTATATACAATCACTCTGCACAATACTGACTGCGCCTCAGTCTCCGCTTTGCCGTTCT
TGCTCCCTTTGGCGACCAAACGCACAGCGACAACTGGGACGTCTTGACACACAAGTTCTC
GGTCTCTAAATAGGTCTGGTTTGTGGCTTAATGTAATCCGTCGTTTTGGACGCCTTTCCA
GAATTCTTTGTAATTCTTGTGCGAGGAACCTGTACCGTTCTTCATTCCTATTGTACGAGC
CTGCTCCCTTTCATGTCGAGGCCACTATGCAATCCGCTGATTAGCTTCGCCACTTTGGTC
GTATGCTCGTGTATTTGTTCCATTATTAGTCAAGTGTCAATATAACCATAATATAGAGTA
CTTTCAGAACCGGGATGGTCAATGTAAATTTCAAAGATGAGAATGTAGTCGTCGAGGGGG
AACTTACATCAAGTTTGACTAAGCAAGACCCACAATTTGGTCCCTGGAGCTAGACATCTG
GTCTAGCTTATCGGCCCCTTATCGCTCCCAAAACTAAGTGGCAGAATTTTTTTTCCGCCT
TTTTTTTCTTCCTTCACCCAAGTGCCTTGTCTAGCGCCATTGCCATCTATTGTTGGCGTT
TCTCTGACCGATGCATCTTTTTTTCAAACGTCGGACCCAACCAACACATATCCTACCCAC
TCTCTTCTCCTGTCTTCCAACACACACACAATGTCGATCAAAAAGCACCGTCCCGTGGAC
GAGGAAGACGTCGACGCTCCGGCGGCGCATCTCGCCAAAAAGGCCCGAGTCGTGGACAAC
AGCAGCGCTGCCGATGGCGACGAGGCCGAGCGCAAGCGTCTGAAGAAGGAGAAAAAGGAC
AAGAAGAGGAAGGAAAAGAAGGAGAAGCGCGAGAAGGAGGGTAAGGAGGGCAAGGACGTT
CCGGAGGCCAAGAAGGAGAAGAAAGACAAGAAGAAGGAGAAGAAGGAGAAGAAGCTGAAG
GAGAAGGCCGATACAACCGAAGAGACCGCCGCCGAGTTGACGACTGCGACCAACGGCGCA
ACCCCCTCGTCCGGCTCCTACACACAGACGGCGGCACTGACGGCCGTGCCCGAGGCCGAT
GTCCAGGCGTATCTCAAGAAGGAGCAGGTCGCCGTGTACGACCCACTCGTCAGCAAGACG
GCGCCCGCGTCGGAGCGTCTTCGGCCCATCCTCGAGTTTACCCAGCTGCCCGTGACCGCC
CTCACCAAGAAGGGCCCCTTTGCCGCCTACAAGAACCCCACGCCCATCCAGGCCGCCTCG
TGGCCCTACACGCTCGGCGGCCGCGACCTTGTCGGCATCGCCGAGACTGGTTCCGGCAAG
ACCATGGCTTTCGCGCTGCCCTGCGTGGAGGCGCTACGCAGCATGCCCAAGCCGGCGGCC
GTCGAGGCCAAGAAGCTGCCGAACCGCTCCAAGCTCAACAACAAGTGGGACGCCCGCGGC
AACATGGCGCAGGCGCTCGCCGTGATTGTGTCGCCGACGCGCGAGCTGGCCATGCAGACG
CACCAGGCCATCGAGCCACTGGCGGCGCTCGCCGGGCTGACGGCGGTCTGTCTGTACGGT
GGTGCCAGCAAGGACGAGCAGCGCGTGCTGCTGCGCCAGGAGGGCGGCGTCGACATTATC
GTGGCCACGCCGGGCCGTCTCAAAGACTTTATCAACGACGAGGCCGTGTCGCTGGCGCAC
GTGCAGTTCGCCGTGCTCGACGAGGCGGACCGCATGCTGGACACGGGTTTCGAGGAGGAC
ATCAAGTTTATCCTGGGCCAGTGTCCCACGCGCACCGCGCGCCAGACGCTCATGTTCACG
GCGACGTGGCCGACGAGCGTGCGCGGCCTGGCCGACGGGTTCATGAAGGACCCCGTCAAG
ATCACGGTCGGCAGCCGGACGCGCGCGGGCGCGCTTGACGGCGAGGAGGGCGGCGACGGC
CCGCGCGACCGCAACAACACGGGCGCCGTGGAGCTGCAGGCGAACGCGCGCATCGCGCAG
ACCGTCGAGGTCATAGACCAGCGCGAGAAGGAGCGCCGCTGCCTCAACATTATCAAGCAG
GAACAGCGCGGCAAGGCCAAGAACGACCGCATCCTGGTCTTCTGCCTGTACAAGAAGGAG
GCCGTGCGCGTCGAGAATTTCCTGCAGGGACAGGGCGTGCGCGTGTGCAGCATCCACGGC
GACCTGCGCCAGGAGCAACGGACACGCAGCCTGGAGGCGTTCAAGGCCGGCACGACGCCT
GTGCTGGTGGCCACGGATGTGGCCGCGCGCGGTCTCGACATCCCCGAGGTCAAGCTGGTC
ATCAACGTGACGTTTCCGCTGACCATTGAAGACTATGTGCACCGCATTGGTCGGACAGGC
CGTGCAGGCAAGGATGGCCGTGCCATTACCTTCTTCACGGAGCACGACAAGACGCACTCG
GGCTCGCTGATCAATGTGCTCAAGGGCGCCAACCAGGAGGTGCCGGAGGACCTGCTCAAG
TTCGGCACGACGGTCAAGAAGAAGACCCACGGCACGTACGGCGCCTTCTTCAAGGACGTG
GACATGAGCCAAAAGGGCACCAAGATCACGTTCGATTAAAGGACGTGGTATTTGTTTGAT
GAATTCAAAAGTATCTATTTTGGCTCATTTTCGGCGCAATTTTGGTTTAGATTTGGCGAC
GTCTATCTCAGCGCTTCATATCCCCATTGGGTCCGTCTCTCATTACTACGGCTGATTTCC
ACTGCGCACAAAGCTATAGCATTGGCGGAAGAACCGCCGTTCAAAGAAGCCTCTGGTGGT
CGAAACAGAAAAAGTCAGCGAGAGCTCCAATTATTTATTAAGAAGTCATTTTATATAGAC
GCGAGTATGCTTTATGTTTGGTAAGGCGTTTTTGGTTTGGGCTCATGAAATTTATGCATT
TTCATACAAGAAAAAAACACCCAGCAAGGATGTAACTTACACTGTGAGGACAAATGGCAC
TGCCAAGAAGGCAATCTTGATAAGCTGTGTAATTTGGGCAACGGGCCCTGTAGCCGCTGT
GGCCGGCACAAACCGCCAGACAGCCGTGCTTGTAACCACAGCCGCTAGCACGGCGAATGG
GTGCGGCATGAGCGAGGACATGGCGTCGCCGAAAAACGAGGTACCACGCGCCGCGAAGTA
CCGTCGGATGAATGCAAGACACCAGATGATGCGGCATGCCATATTGATGCCGTTGGCCGC
GACCAGGCCGACAGCACCGCCGTCGAGCACGCGCAGACAGATGTAGCCAGCGGCTGCAAA
CACGACCGAGAAGCCGCCCATCCACACGGATTGGCGGTAGACCTGAGCTTCGGTTGCGAC
CGACGCCACAAAGGCTTCTGCAACGCCATTGATAGCCAGCAGTGGAATGTACCACACGTA
GGCCGCGAGAGTAGCGGCGGCGCCTGAGTTAGCCCACCGTGGCCCGGTGACAATTCCAAG
GAAGGGCGCTGCGGCGGCGGGGCCAATAGCCGTCACAACAAGGGAGAAAAGCAGGTAGAG
CTTAAACAAGGTCTGGAGATCGCGGGCCGCCCTCTCCGTCGGCGCGTGCTTACTTGTCGC
CTTGTTGTGCTCCTTGTCGTTCTCGGCCAAGAGCCGAGAAAAGTAGCTGCGGCTGCTCTC
TTCAATGGGCTGGAAGAGCAGCCGCGCGGCTAGGCCGCCGTAGTTGTTGGCCAACGCATA
GACGCCCTGGGTCGTGGTAGTCGACAGCGCACTGACTAGGAACGTGTCGCCCTGCGTCAG
GACGTGCTTGACAATGCTCTGGACGGACATGCTGGACGCCAGGTGTAGGGTCGGCCGGTC
AAAGAGCTGGAGAGCGTACTGGCCGGTCAGCCGGTGAGGAAAGAGCGAGAAGCCGTCGCG
CCGCGCCAGGGATGCGCCGTGCCATGCGTACACCGTCAGCAGGCCGACACCGTAGGCCAG
TTGGCCAAGTGCAAAGGGCAGGACGCCAATATCGATGCCACGTCCGGAAGCGTCACCGCC
GTCGCCCAAACGCGTGGCCAGCACGGCAGCGCCCAGGGTCGTTGCACAACGCAGCACCGT
GGCCACAGATTCGGCGGCGGCACGCGCACCAAACTGCAGCCTCAGCTGCAAGACGACAAA
AGCCGGCTCCGACAGCAGCTCAATGGCCGACGCAAAGGCGTAGAGATACAGGCTGGGAAC
GAGAAACGGCGTGGTCTCTGCAAGGGACCGTGCTAAGTGGTCGTGCCCGTGATCGTGCAC
GCTGCCGTCGTCATCTGTCGTCTGGTGAATCGACGCCAAGTAGAGCCATCCGAACAGCAG
GGCTACAAGCGACCCCAGCAAAATGGAGACGTAGGCTAGATTGACGGCACTCTGGGAGGA
GGCGGACGATGGCGAAGAAGAGGAACTCTTGTCGTCCTCTTTGGAGGCATCCTTTTTGGA
GGCATCCTTTTCGGTGCTCTTGGCGTCCTTTTGGGGTTGCTCCCGCCCGCCCTGGCGTTG
AATGGCTACACGCAAACTCTCGCGTGCAAAGAAGAGCACGCTCAGGTAGTATACCTCGAG
CTGGGTGGCCACGCCGAGCAGCTGTGCCGTCAAGAACCGCAGCAGCAGCTGGTTGGCGAT
GAAGGTAGCTGCGCGGGATGCGATCTGCAGTGCAATAAGCAGCGACGCGCCACGGACGGC
CGACGGGGCGGCAGGAGCTGAAGCCGGGGGCGGTTGTGTGTCCGCCATGGCTGGTTGTGT
CGCTGAATGTGTGAAAGGTGAAAAGAGTGAGCACACGCTGATGACGATCACAACGCGCCA
CGTTACGTTTCAGGGGCGCGTTTGTAGTAGTTTATTAGCGAGGCAGGCGGGATGAACACA
GCGAGGCAAGAACGACCGGCCATTTTACGGGTCTCCCTTAGTGGGGCTATTCTGGTGTAA
GTTGGCAGCGACAGTGAAAACAATTCGCTCGTGAAGTCAATGGGCGTAATTCGCGTACCG
CTGCCGCGGAGGCCGGTTCCTAATTCGCCCATAATACATCGTCGCGGCGGCCACGTACCT
AACAGCCCAGGCTTCAGGTACCTGGCTGTGCAGCGCGATGTAGCCTTCCTCTTCTGTACA
TTCCCCCTTTCTTCTTCATGATGGTTGAACTAGCTACTATTAGAACAATGGTCCGAGGGG
GAGTCGTGAGGGAAGAAGAAAAAAAAGTTCTACGTCTTTGGAGGGCATGCTGCCCCTTCC
TCCATGCCCAATCGAGCGTGTGTAGTCTCTTGCGGCAACACAGCCTGAACAATTCAATGT
TGACTGAAGAGAAAAAAGTATTGAAGAATAAATTGAAGACAATAGAGTTACCTATTATTG
TTGATATTGAAACAATCAACCGCCGGTTACATATGCGTTTCCCAAAGTATGGCGAAAATG
TTGTGTATTTACCCAGATGTCCTTTTCTTAACCCACTTCGAGTACAAGATACGTAAATTC
ACAGCATCTAATTGCGGCCAACAAGTTTGAAAAGGGCAGCTGCTTCATATCGATGTTCAA
CATACATCCGTCTGGTAAGCCGGGTTCGACGTGTTGGCCAGCACGCCCAACGATCCGCCG
TCCGCAGGACAACCGATAATCGCCGTCGCCTTGGTGGCATCCGTCGCCAAGCCCGCACCA
CCGCCGTCGATCCCCCACTCGGTACAGTCGGGCGTATCGGCGGCGTTCATGGTGTAGAAG
CCGGGCTTGTTGGGGTTCTGGCGGCCATAGTGGCGGAGGTATGCGCCAATGTAGTTGACG
TCGGCAATGTCGACATGTTGGGGTGTGCCGCCGGGGGCGCGGTAGCACAAGAGTTTGGCG
GACTCGCCATCGTAGCAAATCTCGGCGGCACGATTGTCGATGACGGGCACATCAACAGAA
GAAGAAGGGTGAGGGGCGGCGCCGACGGACGAGGTATAGGCTGCCGCCACGGCCAGAGCA
AGGACACAGAGAGAGTTTGACAGAGTCATGCTTGGTAGAGGGAGAGTAAAATATACTTGA
ATGTGGAAGTAAAGGAGGCTCACGATGGTATTTTCTGGTGCCTTGATGGTGACTGTGGTT
GTATTCAATCTTCTCGACAAGGAGAGCGTTGCTCGATTGTTTATATATGCTTCGTAGATA
GTCTGTCCTACTCGTTACTTCACAATAAATGAATACTGCTTCACGATTTACTTTTTTCTT
TACGTCTGTTTCTCTCTGTAAGTGTTGTTTTGTTCATGTTTGTTAGGCTGTGAATGGAAA
TATTGATACTGGACTACGTTGTCTGTTTTAACAATGCCATTGTCCAGGCAGGACTCAATA
TGTCTCATTTTGGGGGGGGCCATGTTGGTAATATGACCATCCCGGACAATGCAAATCGCT
GTTGGCATCACGACCGCCGTCGTCCTGTCCATCTCTTTCGCCTACATGGGCCTCAACCAA
CACCCACTCTTTGACCCGGACGAGTGGCAGAGCGGCAGCTACTGGTTCCCTGTTTAACTT
ATTGGCCTAAGTATCTGGATGACGCTTCTGTTCATTTCCAACACAGCGTTCTTGTTTTTG
CCCGCCGTGAACCAGATCCACGCCGTCAAGGCAAGCGGCGATCACGGCAGCCTAAGTCTA
GTATCCCTCGGCCTACAGGGCGCCATGTTTGTAATCTTGGCTGGCCTCCAGAGGGCCCGG
GACTGGGATGCCGCCGCATGGGTGCCGCGCAACCAACTCTGGCCGCCCTTGCGGTTTGTC
GAGCCCTTCTTTGCCTGGTACGGCACGGTAGAGACTCACGTGGCGTATGTGGTGACGGGC
GTGAGCTGCTTTGTCGTGCTTGCGGTGTGTCTGTTGGAAGAGCGGCAGCGGCGGGCAGCG
GAAGGACAGATCCAAATCTAGACAACTAGTATCAAAGATTAAGAGCCAGCTGTGCGAGTA
CGCAGATATTCCAGAAAGATGCAGTCTCGATGCTATCTCAAAATTCGGGGGTACACAATC
AGTCCAGTAATATTGTCAATATAAGGTCGGCAAGGGATATATCAAAAGGATCAAACCAGA
GAGATGATTCTGTCGACCCGCAGCGTAGAAACTATTCTCTGATTCACAAACATATTAAGC
AGTGTCTCCACGCATATTCTACCCAGAAACGTCCCTCTCTGCAAAGGGTATTTGTGCTTG
TCTAGAAAATACAATAATCTAGTTCTAACGGCTTCATATTGTAGGATGATGGCCGACCAT
GTTGCGGGCCGACCGGTCAGGAAGTGAGTGTTGGAGTCAACTGATGGCCAAGGGGAGTAG
TTTCTCTAGACTCGAAGATGGATCAGCCAAACCACTTGTTCGTGTCGGTATCCCCGGCAC
AAAAGGTGACCGGGGATTTGCGGAGCTGTCGGACCTCATCATCACCAGTAAAGGGACGGT
ATCCAACCTCGTCGGGCTGGAGTGGAACATGCGCGGCATGTCCACGGGCACTATGCCGGG
CGTGTACGATGTGCACATACGCATCGGCGGCGCCACCGGCACAAACCTCCAGGTGGCACA
GTGTCCACAGGGCCAAGGTACAACATGCCAGGCCGGTCTGCTGATGATCCATATCACGCC
GGGCGGCGGAGGGTATTTTTAAAATGTGTGGGCCTGGGTGGCCGACCACGACATAGACGA
TGCTTTCAACGACCGTGTCAATGTGCTCGTGGCCCGTGGCTGGCTCATCGAGTCAACTGA
GCCTGTGTGGCTGTACGGCACAGCAACAGAACATGCCGTTCATGTACCAGTACAGCTTTA
GCAGCGCCAGCTCGGTGTCGGCTGGCATGATCCAAACGGAGAGCGGCTACTTCCAGGCCA
AAGACGGTGTGCGAAACGTACATTGTTGGTAACAAGGGTGCAAGCACCCCGTTTCCTGGC
GACCCGCAGCTGCCCGACGGAGGATGTCTCAACGGCACCATTGGCTGTGACGAGGCCTGG
GCCGTGGTCATCCAGAACTCGACCAACATTACGATTGACGGGGCGGGTCTCTACTCGTGG
TTTGACGCATACGATGAGGCGTGTGTCGATAGCTAGAGCTGCCAGGAGAGCATGGTGCAG
ATCGACCAGAGTTTCCTGTAGGCTTTTCTTTTTGTTGAGAAACAAGATATAAACGGGACT
TTTTGAGCGTGAAAGTGGCGATAATTGCCGTGGTATCACAGCGTTGACTGTGATATGGTT
TGGTCATGTTCTACGTTTTTTTAATATCTTTATATAATAAGAAAATAAAAGCCTCGTTGT
ATAACAACATTGTAAAAAAAGTGAGCCTTTATTTGAAACAGGTCATCGCTTTTGTTTCCT
CAACTTACCATTTATTTTCATCCCACAACCGGCACATTGCCAACGTCATCGAATTTCCAT
CATTTAGATTTTTTTTATTTCTAGGATTTTCAATGCCCAATTCCCACCGAAAAGTGGCAC
ACAGATTCAATATCTCGATAGGGTCTCGTCGAAGGGACTCGTAGCCTAATAAATGTCCCG
GCCGTTGAAGAAACCAACAATTATTAAAGGATTGTGATTTCAACTTTTTAACTCATTCCT
TCATTTTCGTCTCACCGCGGCTGAATCGTTACCCCCACATTCGCGAGATTCGCCCGAATA
AATAACATATGCCAACCAGCCGGCTGAAAGACGAGTATATTTTCCCCAACTCGCCGGGGG
GTTAAGCTTGTTTGTCTCGGCTTATATGTCTCGGCAGTGGTAGAAAAGGTGAAGTAAACT
AGACGGTTTCAAGATCAAATAGTCTGTTGGTCAGGAACGACAACGGTACTTTTATGAACT
GACTCCATCTTTCACAAGCACGCACGCCTTGGCAAAGGCAGACTACAGCCGTATATGTAT
TATGCGTGGGCAATATATATGCCAACAAAAGTATACCCGAACCCAGGAACCGGTGCCGAA
TCGCCGGTCGCGCTCGCGGCAATGCCAACTCTTTTCTTTTCGTATTTCCTCTTATATTGG
CCGGTACCCCGTAGACAAAATATGTGGAACAATGGAGAAGGAACATCAGGCCATCAACGT
ACAGTGCAGCCCCAAAAAATGTCGTCTCTCATCTTGCTCGCTGCGTTTGCGGCAGGGCTG
GCCTGCGCCCAAACGCCGTCTCCCTCGCCCCGGCCATACAAGCCGATCGTTCTCGAGAGC
TCCGGAGGCTTCGCCATCGGTGGCACCGTGCTGAAAAACCCGCAACAGGCAAATTCCACG
CTCTCCTGCGACCACGGCTACCTCGAATACTTCCTGCCCTGGACCCGCCGCGCTACCAGC
ATCGTAATGTGGCACAGCTCCAGTACGCAAGTCTGGCAAAACCGTTGGGACGGCGGCGAG
GGCTACAAGGACATGTTCTTGCGCCGCGACTACCCCGTGTACCTGTGGGACGGCCCCCGC
GTCGGCCGGGCAAACTATGGCTGCGAAACGACCACGTACCGCCCCGGGTACCGCGATCAG
GGCAACTTCGTGGCGTGGAACTTTGGCCCGTCGTACCCCAACTGGTACAACGACACACAA
TTCCCGCGGGACGATCCAGAAGCGTGGAATCAGGCCGTGCGCGCGCGCTATGACGAGATG
GACACCGAGTCCAATGTGTACCTACAGGCGAATGCGGCAGCCGTAGCAGCGGACTCAGGA
CGGGCAGGACACGATATTGTGTACCTGACCAACTCGGCCGGTGGGCTGCGTGCGCTCGTG
ACGGCGACGATTGCTAACGGCACCAACATCCGCGGCATTGTGGCGTACGAGTGCATCGGC
AGTATCTTTCCCAACGACACGGAGGTGCTGACCACGCTGGGCATCACGCCCAGCCCGGGT
GGCTTCGGGCCGTTTGTCGTGCCGGTCGACGAGTTCCGCAAGCTGGCGAAACTCACGGCG
GTGCAGTTTGTGTGGGGCGACCACCGCGAGGTTACATGGCCATCTGTCCAGCAGTCGCAG
CAGATGGCCGACCTGATCAACAGCTACGGCGGCAATGCCGAGGTGCTGATGCTCGGCCGG
GACGTCGGGCTTCACGGTAGTTCGCACATTGCCTTTGCCGACATGGACAACGACAAGGTG
GCCGCGATGTTGGACGACTATCTGGCGCGAAACAAGCTCGACAGCTATGCCTAGCCGGTG
GGGAGGTGGCGTGTGTATATAAAAATAGTTGCATGAGGAGGCCGACAGTTAGAAAAAGTC
GAAAAGTATGTCGTTTCATGCTTATGTCCGCGGTTGTGCCTCTTCGCCAATAGTGTAGCC
TCGTGCGATGCCGCTGCGGCCTTCCTCAACAGCCGTGCTCGCCACAACGTCCTCGTCGTC
AAACTCGGTACCCAGGCCCTGCCAAGTACGCTGCGACCGAAGGAACTCCGCGCCCGGGCT
AACAACACCGTTGATTGTCGCGAGTTCTCCAGCCTTGGAGCGAAGCGCTAGTGCACCGCC
AGTCGGATTCTGAGACGAGCTTTCTATGGTACTTCCGTTTCCGTATGCGACACTCTTGGC
GTTGGGGCCGCGGTTGCGCATAGGCCGGCTTGTCGTAACCAGCCGGCCGGTCCGTAGGTC
GAATTGCGGCACCTCGGAATCTTCCTCATCAGAGACACCCCCGTTCTCAGCAGTCGTTTC
GGTTGGTGCAGCATCAGCGACTGGTCCGCCGTTGGTCTCGGCCTCAGGTGCAGTTGTCAG
CGCCTCCAGACCACCCCACCACTTGTGGCCCCAGATACGCTCATCGTCACTCATCAGTGC
CATCTCCAACTCAAAGGGCGTTACCACAGGCTGGTAGAAACCGGCATCGTCCTCAACCAG
ACTGCTCTCCCAGCAGCCCACAACGACCCAGCCCTCAATCTCGGCAAAGTTAGCCAGCTT
GACGGGGTTGAGCTTGCCGACAACAATGAGGTAGCTCTTTTTTCCAGCGTCTGCAATGCG
CTTGCGGATGGCGTCAACAGCCTTTAGGTAGTTGTTGACCGAGAGCGTGTTGACAAGGAT
ACCAATGACGCCTGCTGTCGCCATTGTCAGCACCTTGGCGTAGCGGCGGCCGAGCAAGCC
CATGGTCCGGGGCGCCAGCAGGGATCCGGCGGCAGAGTTGTCGGTATCGGTGGTCGCGTA
AATGTAAAAGGTCTTGACGCGGGCTGCAAGGGCCAGAAGCAGCGATGTCGGCGGCTGTGC
AATGTGAAAGACTGCGTGCTCGTGCAGATCAACATCCTCGTCTTTGACGTCGGCACCATC
CTCGGCTCCAACAATCGCCCGGTTCGGAATGCTGCCCAACGGACGGTGCACCACCTTGGT
GGCCAGCACGTTCTTGTAACCTAGGTTGCGCAGCCGTTCGGCAACAGGCGCCACATGGCC
TTGGTAGGTTACGTCGGCCATAATGACCACCTTTTGTGTCCCCTCACTGTCGTCACCCTC
CTTGGGGCCACCCAGCTCCTTGGTAAACGACTGCACCACCTCGTCCTCGTCCAGCGCGTG
CTGCGTAAAGACATAGATGACCGGCAGCCGCGACGTCGGTGACAGGCACGAGCGGCCGTA
GTGCACAACCACGTCGGCATCGGCATGCTCGGCCGCCACCTCGTCGACACAGCAGGCACT
GTATGACGTGTCCGCCAGAATGTACACCTTCTCGTTGGCCGCGACGCCGCTTTCGATCTC
GACGGCCGTCGCCGACAGCTCCTCGCGCAGCAACTTCACAACTCGTGGGCTGTCGCCCAG
CATGGCATCCGGAAACTGCAGCGCTACACACTTTCGGTTACCCGCACGGATCTCCCGGGC
CGTCCGGGCAACCTCGTAGACGGCACGCAGCTCGTCATCGGTGCGGCGTGGCGTCTCTTC
GACCGAAACAGGCTCGACCTGGTCGAAGAGGTTCTCGGCCGGAGTTGACAGCACGGGGGC
TGCTTTCAGCTCGGCCATGATTTTGTATTGTCGTGGATGTTGTTCGAGAACGATGGCGTG
TTTTGGGTAGAAAATATCAGCAACTGTCCATATTTGTTTGTTTGGTGGCGGTTGCAAGGT
TTGCTGGTCGTCAGCCTTTTTCTTTTTTTTTCTTTTTTTGAGACGTCACTGTCACAGTAG
CGGGGCACTAAATTTTAGTCATAAACTCGCTGAAAGTAGCTGGTGGGCTGCACTCACAGC
TGCTAAATGGCCGTCATTTAGTGAACTGCGAGCGTGTTAGGCAGGCCTTCACCTGCATTC
GCGCAGCATCGTGCTAATCATCCAACTCATTGCTTCTTATTTTGCAGTTACTTTTTCATG
TTTTTTCAGTCTTATTTTTTTATTTATTTATCCAACTTTAATCTTTCCTTGTCTTCTTCT
TGTAATTGCAAAGTAATTATATCCAATCTATACTCCACAACCCTCAGCACAAAACGCCAC
TCGCACCTTCTGTTACCATAAGTTGCGCTATTGGTTCCTACCTCAGAGAGCCACAGATAT
TTCTTTCCTCTACTGTAGTCCTATCCGTCACATCGAGCTCTTAAAATCTGGCCTTGTGAC
TCCAGCCGACAGCCATGATGCGCGCCGTCATGTAGCACACCATCGCCACCATGTACGACA
CGCCTGAAAAGATAATCAGGGCCAGCCAACGGTTGTCCGAGATGCCGTCGCCCAGGATCG
CACCGCCAATGGGCACACTACTCAGCGTGCCAAAGCTGGCCACCATCATTGCCGTCGAGT
AGAAGCGCCCGTACTGGCTCGGGTCACACAGCTGGCCAAGACACACAGCAATCAGGCCCA
GATTGCTGCCACTGGCAAAGCCAAAGAGCACGGCAAAGGTAATCAACGTCGCCCGCGAGT
TGGCCGCCGGCAGCCAGATGCCCAAGACAACGGCGGACGACAGGCCAATGGTGACGATGA
TGATGTTGAAGCGGCCGAACTTGTCGGCCAGCAGACCAGGCACGAAGCGGCCAAGAACGG
AGCCGGCGTTGAGAAAAGCGAGTAGCGTGTACGCCTGGTCGGTGTTTTCCTGGTGGGCGG
TGGCATACGACACAATAAAGGTCAGGGGTACGAAGATGCCCCACTCCATGAAGAAGATGC
CCAGCGTGGCGGCGGCATAGCTGCGGTCACGGAAGATGGTCAAGTCGGGCCACACAGACG
GAACAGCGCGGCGACGGCTGGCACGGGTGGCGGTGCTGGTGACACGGCTAAGGCCGCTGC
GGCCGCTGCGGCCGGACACGCCAGTGCGCACAGAAGTCGCTGTGCCGTCATTGGCGTGCG
ACGCGTCAACAGCCGAGACGTCGGGAATGGCTTCGGGCGCAGCGCCATCCTCGGGCTCAC
AGTCGTTGACACCGGGCAAGGGCAGGCGCGTACGCAGCCACAGGTTGGCCGGGACAGAGA
GACCGAGCAGGATGAAGCCGAGGATGCGCGTGCTCCAAGCAAAGCCGACGCGGGGCAAAA
GCTGCTGCAGAAGGATCGGGAAGACGATGCCACCGATACCGCCGGCCGTGGAGGCGACGC
CCGTGGCAAGGCCACGACGCACATTGAAAAAGTGCGCAATGCAGGCATATGCAGGCGTGT
TGAGCAGAGCGCCGCCGAGGCCGCCGAGCACGGAGTAGCAGAGCAGGATCTGGTAGTACT
CCTCGCACAGCCCAAGCAGCATGGTGCTGGCAACCACCAAGACACTGCCAAAGGCGACAA
GGTAGCGCGGGCCATAGCGATCAAAGACGGGGCCGACCTGGATACCAATGAAAAAGACAA
TGAACAGGTACAGGCTGAAGACCCAGCCAATCTCCGAAGCCGTGTAGTCGGCCAGCTGGT
GGGTGGAGAACCACGATTCAAAGACGGCGGCCGTGTTGATGAGTCCAAAAACGGACAGCA
TGGCACAGAACGAGCCAGCAACGACGAGCCAGGCCTGTGCGCCACCCTCGGGGAAGCTGA
TGTGCGGCGGCGTATGGTCAGCCGTGCGGGAGGCCGGCGAAGAAGAAGATGGCGACGCCG
ACGACGAAGAGGGGGGAGAAGAGTACGACAATTGAGTCCGGTTGGCAGCCGTCGCGCCGG
CCTCCTCCATCTCGGGAGTGGCACCAACGTTGCCGGTGCGCACAAGACGGAGGGGCTCGG
GCCTGCTGACGCCTGTGGTGTGACCGACCTCGGCCATCGACCCGACTATGGACACAGACG
ACGCCGAAGCTGACGACGGCGAACTGGCGGGGACGGCCGTGGCGGTGACAGAGTGGCGTC
CCCGCTTGCTTGCAAACTCGGCGGCGCCGGCCATGAGGCTCTCTTTGTTGTTGTCGCTGT
CGTCATGACCGCCGTTGTTTTTCTCAGAGATCTTTTCGGAGGTGTTTGCACCTGGACCGG
CACCTCCAATGGTCGAGCTTGTACCGAAGCTGGACCAGGGATCCGGGAGGTAAGTGTGGT
GGTGGCCGCTGGCTATGCCGCCGCTGCCGAGCGTAAAGCACTCACGAGAGGCAGCGTTGT
TGCGGCTGCCGTCCCGGCCTGGCGTCGTGGGCGCCGAGCCGGATGGAGAGGCGGCGCCGG
ATCGATTGCGGGACGCAGTGGCGGTTGTGGGACGCACCTCGGACGTGGGCGATGCACTCG
TGGTGTTGTTGTTTTCGGCGTTGGCAGTCGGTTGGTAGTTTAAGCAGCTGTCCTCTGCAT
TGAGGTGCGCAGTCATTCGCAATGGTGATTGCACAACAAAAGGGGGAAATAAGTTTGGTA
TAATATTATCAAGGTAGGGTTTATCTGGTATCTGGGGTATTTCGTTTGTGGTTTCGTTTT
GTCTGTCTTCTTTTTTGTTTCTAGATTCCTTGCTGTCCAGCCATAGGTATATCTAATGTC
TGTTTTGAATTATCCCAGTCCGAATAGTATGATCACAAAGTCAAAATGCAGAAGAAATTT
TCGAAAACGCAAAAACAAAATAACAAGAATACGAATGGCGAAATCAACCAACAAATTTTT
TTTCTGGGTTGGCAGCCGGTTTAAGTACTATTACGGCGACGGTGCTCTTGGTTCTGTGGA
GAAGAGGAGCAGAGGCGGCGGCAATTCACGGCGCAGGGTGCCGTCGATTTAGTCTATTCT
ATGCTCTTGCCTAGTCCACTCCGCCATTTGACAAAGCACGCGAGGCAACGACTGAAGCCA
GAGGACGCTAATAACAAGGTACATATATCCGATGCAACGTCGGAGAGGCCCATAGATCCG
ACTTCGCCAACTGTCGTCCAGATGGGTTTTCCTTCAGCGTTCTTCAATGTCATTCACACC
GCTCGATAGACACATATATTTCTTATCAATCTCCGATGCGTGTGCTGTCTGTCTAGAGAT
GACGCCGCCCGTGTACTTTGGGATATTTGTTTACTTTTCTTTTTGGGGTTACTGAACCCT
TTTCAAATCTGTTGATTTTAATTTTAAGTTTTCTTCCGCGACTTCTTTCTTTTCAAACTA
TATGGCATGTAAGAGTTGCATGAGATAAGTGTGGTCATCGAGTCGGAGCCGATGACGTCT
TCAATGCTGTAAGTGACCGAAAAGAGAGTGATACCTTGCCAGTTGGCTCGCAGAATGGCG
TAGAAGGGCGCATGTCGGGAAGCCAAGTCACTGGTTCGAGGCGTAATAGATGCCACGGCT
GCATGAGCTTCGGCCGGCTCCGGTGCAAGACGCTGCCAAAAATACAGCCACATGCGGCCG
ATCTAACCAAAATACTTTAAAGTCCAGCACCTGCCATGTACACATATCCAGGCAGAAGCA
ATAATGCCTGTCGGATTCTACTTTTCAAGTGTTTTATAGCCCAGTGTTGGACACATGGTA
TAGGAAAGGTTGTCGTTTTCAGAGTGGCAAGTGAGAAATGAGATTCGTCATGTATGCTAG
AAAATCAAACCACCGGCAAGAAGATGATTGCTTCCTCTCATCTCCCCAGTTTGTGACGCC
GCCCGTTTCCAGGGCACCCGGCGCTATCGTCCCCGTTTTGTGTTTGTATTTTGCTCCCGC
CCAAAGCCAAACTCCAGCCCAGCAATATACGCTCGCCCGTTCCCTCGTCAAAGAATCATA
TCGTACATCATACCTTCGATTCCACGCCCATTCGCTTTTTTTTTTTTTTTTGGCAAAATA
ATGCGCGTAGAATTAACAAGGACCAAGCCTTTCAGCTGTCCTGCGTCTTCCGCGGAGAGA
ATTGGGTATATCTAGTGTGTTTGCTGTCGTTCGTCTCATCGTCATAGCCAGTGCTGTCGA
GATATGCCATATTCATTCCGGTCCCCGCTCCCGGATCAGGCCGCCGTGCTCGCCTTTTTG
CCGGCCCTAACATAAGGATCAGTATTCGTATTACAGTCTGGGCGAATTTCCGCCGATTAG
TCTGTTTGAAGACGGGGACTCTCTAACAGTCGTCTCCACCACCAGCCGGTCCGTCTGATA
GTACTGGCCCATTGTTGATTGGCGCTGTGCTGTTAGCATGCATTCTGGTATTTCTCACTG
TTTCCCTTCTCCCCGTCTCTGTCATCCACTCGCCTTCATCATCTGCAGCTCCTTTAGGCC
CTGTTGGACAAGGAGCTGGACGCGGCGCGGGTCCGTCTCGGCCTTGTGGTCGCGGAAGGC
ATCGCGGGTGCGGCGTAGGGCGTATTCGCGGAAGTTGTAGGCCGGGAACTGCTGTGCTTG
GCGGAGGAGCTGGCGATACTGTAGAAAAGCGTTAACAGGCTGTTTCGGGTGGAACATGAG
CCCGGGGGCAGAGAGAGTCCCAACATACCAGGGACAGAACCTGCAGGCTCTCAGCACTTG
CGGGCGTGAGAGACATAGTTGTGATATAAAGGGCAGGGGGAGGTCGGAGAGAGCAGAAGT
TTGAGAGTCGAGAGTCGGCAACAGGTGGTGTGATTTTGATATTGCCCGAAATCGGCAGCA
AGAGAGCTCGGAGGCTGCGAGTAGGACCGTCGAAAGATGGCGCAGAGGAAAGACAGCCGA
TATAGATAGGAGGAAAGGTGAACGAGTGCTATCAGAACCGGGCAAAAGAGAATAAAGAAA
AGAGCGTAGCAGTTTCAGGCGTTGGTTTGGATGGTGAACAAAATGTTCGGCGTTTAGTCG
TAATATTTTCTTCTGCTGCTTGTGGTAGTTTTTTGGGCGCTTTTGACTGGGCGGGGCGGA
ATTCTGTCGCTGGCAATACCCGCTGTAAACGGCTGTCACGGCCCCACTGGAACGACGTAA
GAAAAGCAGTTAAGCACTGTAGAAAATCGGACTTTACTCCATTGGAAGATTGCACTATCA
AACATGACGTATCTCCGAGCTACGCTTGAGACCGAAGATGCACGATTCCCCTCATTGCAG
TTGGAAATATAAAGACATTATATTACTCACTGATTTATTCATGATTTTAAGGTATTTTTA
CAGAAATCCGTTATCCCGTATCTAATAATTGGGCCATGGTCCTCGCTCAATGCAAGAGCT
CAATCTTGAATCAATTGATGCGTGATCACATGACCACCAGATGTAGTGGTGATCTGATTG
GCTAGATGCTGCGACGCCTGTCAATCGCGACTTTTTTTCATTGCCGAGACTGCTAAACAG
CTCTCGCAACCGGCAGCTTCCTTGACAGCCTGTGATCCGACGACTACCAGTAACGCACCA
CCTGTTATTTGTACGTACGGCGACGTGCACCTGCATCTACGGACCATCCAATTGGACCGA
CCCAATTCCTACTCGAACCGAAGCGCATCCCGCTAACCTGCAATTTCCAGGAGAACGCGG
CCAACAAAAAAGTCGCTCTCTGTACCTTACGCCCCGAAACCCGCCGATCGACCGAGACCT
TGTAGACAGCACGACTGGGACTTTGCCAGCATTGTCATTGTCTCTCAACAGCCCTCTTCT
CTCTCCCTCCTTCCCACATACTCTCCCGATCCGACACAATGGGCTCCAGCGCATCGAAGC
CGAACACGCCACACGTGTGGAAGGGGTATGAGATACCCAAGGAACGCTATGCAATGCGCT
CTCTCTAGCACTCGGGTCACTGCCAGACCTCTCGCTTATGTCGTTCATCCACGGCTGACT
CCTTTTCTGTTCGAACAGCTCCAACGCCCCGGCCATCTCCCAAGACATGATCGACAGCCT
GCAGTCAAGTACAGAGGTGAGAACAAACATTGCACTCATATACTTTCGTCACTATTACTC
TTACTAACAGTCGTCGTTTCTCCCATCACCAGACCGACGTCACCCGTGCCCAGACTCTTG
AGCTCCACATCCAGGCCCGCGTGACTGACGAGCTGCGCCGTCTGCAGGCGGAACAGCTGG
CCAAGCTCAAGGGCCTTGAGCAGGCCATTGACGATGAGACCGCTGCGTCCACCCCCAGTG
ACTCGACAACGACCGCCTCGGTCAGCAAAGAGATTGCCGGCCTGCGGGCGCGCCTGGAGG
CGCGGCAGCGCGACGTGGCCCGCCCACTGCCAGAGCCCGTGGAGGCGGCGCGCAGCGAGG
TGATCCGGTGTCTGCGGGAGCACGACCGGCGGCCGCTGGACTGCTACCGCGAGGTGGCGG
CGTTCAAGGAGGAGGTGCGGAAGCTGGAGGCGACGTGGGTGGACCGTGTTGTGTCGTAGG
GGGTGTGTCGGGTACAGCAAGGACCGACACAAGGTCGGTCGGCATGTAGTCGTGACGGCC
GTGGCACACACCGGCAGCCACCGTCTCTGGAGAGGGAGAATAATCAAAGCATAGAACGGG
CAAGGGGCCTGTGGGACGTGTCATAATACATAGCTGTAAGATATATATCCCGAGCCTTTT
GCAGGTGTACATATAGAAATAATCATTGGTATTTGTAGGTTATATTTTATTTTTTTCACT
TTGACGTTGCTCTTGCTCAAGTCAATACGGTGCCATCATCGAGTCCTCCTCCTAATGAGT
CTTCCACACCCTCTGTTTGTCTCGATTCGGCCTGCTGCTCTTTCAGGGCAGCCTGTCGAC
GCAGTCCTTCTTCCTTTTTGCGTGACCGCCGTGTCTCTGCGTCTTCCCAGTTCTCATCCC
TCTTTTTAAATGCCGCCGTTCCCGTCCTCTCGGCCAACTCTTCTCTTTCCTCTTTCTGAA
TTGCCTCCACCAAAGCGACCTGGAACCGCTCCGTCCGTGTCCGGTTGACCGCAAACCGCT
CGTCGGCCACGCGTGCCAGACGGGCTAGATAATTCGGAGTCACAATGCAGTGAGCAGAGT
CAGATTCCTCGTGTGGTGCCTTGTCGGATAGACAGATACCAATTACCGAGGCCATTGTCA
GACCCATGGACCTCACAGCCACAATGGGCATCGACGGGTTGTCGTCCTCCTCTTCGCCGG
CTCCGACAGCTTGACTCCTTCCTGCCAGTGGAAGAGGTTGTGGGACAATACTGACGGCGC
CGCTCTCACGGAAACCTGCTGCCGATGCGCAGCGTAGGAGCAGCTGGGCATGCTCAAGAG
AAGCCGTTAAGACATGGAGGATCTGAGACAAGGTTAGAATTGGCTCTATATCGAGCGATC
TGAAGGCTGAACTTGCCATTGGCTCAAACTTGAAGTGCACAAGGCGCTCCTCGTCCTGCT
CAACATTGTCCTGGACAGTGTCTTCGTCGACCCATACTGCTGCCTCATTTTCCTCCAGCC
CAAATACGTTGGCCCAGTCTGTGCCGCTGTAGCTGCTGTGTTGCGGTGGGCTTGTGCTGT
CTGTCGCGACGCCATTCACCAACGGATCGTGCGAGACAAAAAGCCACTTGCCTCCGCCGC
CCTTTCCGCCCGCTGACGCAATTGTGGATGCCGGTGCCGTCGTGGCCGGTGCCGTTCGCT
CATCCACGGGAGGTGCTGCTCCCTTCCGGCCCTCAACAAAAACAGCCACACGGCCGGCAC
AGCTACTCGTCGTTACAAACCCTTCCAAATTATTGATCACATCGATCAACGGCCGAATGC
CCTCATCAATGGCTCCCTTAGGCGATGCATCGGTGTAGTCGTCGTCCGGCCGTCCGAGTA
GCTCGAGAATCGCAGCCTTGCGCGTGGTGAAACGCGTCGGGCAAGGAGGAAGCATGGCGG
TTGCCTTTTTGTGAAAGATGGTCAATATAGCCCCTTAAGGTTGTGAATTATTGAGAGTTC
TCATTTTATTGTGACTTGTTCTTTATGTTGGATAATGTTTCGTAGCGAGTAGTTTGAGAT
ATTGGACATGAAATTCTCAATAAATACAATCACGTGATCAGGCAATGAAAGTGAAGATAT
CTAGCCCATCAACATGTTTGAATGAATAAGGCAATTCAGTCTGTAAAATAGACTGTTCAT
TCAATAAATGATAATACGTATCTCTGTGAACCTGGATACGAATCATTGCGAGGCATTACG
CGACATCACATCACCATTGGCTGAAAAATAAACTTGAAGTCCGCCAAGTAGCAACATCAA
AGCCACTCCTTTTCAAACTTGTTTTGCTCATGCATCTCTTTTATGCCAAAACAAAGCATA
ATTCCTTCTATTTTTACGATTGCTCTGAAGGCCGTCTGAGAATGTTCTTTCTACGAGTGG
GAGATATTAGGTTGGGATCTCTCAGGCCTAATGCCACTGATCTCGGTCAGGTTGATGGCA
CAGTCCCAATCCAGTGACCAATAGCAGAAGAGACCAAAATCAGAAATTAGTTACAAGACA
CTCCATGGTCGTCTCGCTTCAAACTGGCCGTTTCTTTGAATGTTATCAAAGTCGTCGTAT
TGTGTCTCAATAGCAAACAAAGCGCACATGACATATCACGCGTCAACTACAGCTCCCGGT
TGCAGGAGGGGCAAGTACCCCCACCAGGCTTTTGGGTTGGAAAATTCGAATTCTGCCACT
CAAAGGCCCTGACCGCCTCTGCCAACCAGCGCCAAAACACGCCAAAATACGCAGGAATAG
GGCACACGTGACAGCCCACATCAAGCCATACCAAACAACAATGTGTGTGTTTTCTAGCAA
AATAAAGTGGAGGGGTATTGTGCGGGCGAATAGGACCGCAGGAACAGGCAAAAAAATCAC
CAAAGGGGAGGGAAAATTCACATTGAACCACCCAAAACGTTGAGCCCCGTTGTCCCTGTC
CACCACCCCGTCGTCAACGATATACCAGCAGCGCTACGACTGCATTCTTTTCCACGCTAT
TCGCTGTTTTTACTATCCTTTCGACATACCTCCACCGTCCATGTCTTCGCCGTCTACATA
TCTGTAGGAGAGAGAAGCACGTCGCGCCCGACAACGGATCTAAGATAACGCCAGTGACGG
AGATCCCTTTGGGCTCGAAATCGAATCGCAAGCCGTCTCCCTGAACAGTACGCCCCGGAT
CGAAATTGTAAACGGTATCGTCCATTTACCGTGGGTACACGACGACCTTCTGAGCCCACC
TCACCAGCACCGCCCACAAACGGTTTCCACCACCTTCAGCCTTCGCCGTCGCCGTTCCCC
TGGTCATCGCCAGCACATTTGCCCTCACGCTCACGGGTACCCTCGTCATATCACCCGACG
TTGCCCTTCCCCTCACCCCTACGTTTGCCGTCGCCCAGTATGGCTGCCCCGACAACAACT
TCGGCTCCCGCCGCCCCTATCCGCCCGCGCCTCGTCTTCGTCGACGGCACGTTCAGCGAG
CTCGTCCAGGAGCTGGCCGACTACCTGCAGATTAGCGAGTCCGTTGCTGCGCTCGTCGCC
AAGGACAAGAACGACGAGGCCCTTGCGGCCGTCGTCGAGGCGTCGAGCGCGCTCAACGCG
GCGCCTGAGAAGGACTTCATCGGCACCTACAACCTGCTGATCCACCTTGCCATCAACGAG
TCCAAGGACCCCAGCCCGTACCTGCGCACCATTTGCCAGAACCTCAGCAAGCCCGTGACC
AGCTCGCCCGTCAATGGCGTGGGCCTGGCCCTCAACGCCCTGCAGGCCGTCTTCAACCTG
CTGGCCCCCAACAACGCTCTGCGCTACAATGTCTTCATGACCATCCTGCGCTTTGTGCGC
ACGCACGGCCTGTACGACAACATCCGGTCGACGCTGCCGCAGCTGCCCTCGTGGCTGGCG
GACTGGGACGTCAGCGAGGAAGCGCAGCGCAAGCTGTACCTGGAGATTGTGGCCTTTGCC
GCTGAGCAAGGCGAGGCTGAGTATGTTGTCCCCTCGTCCTCTTCCTCCGCATGCCGTTCA
TGGACCTAGCTGTTTCGAATGTGCAAAGCTGACAAAAACAGGGAATCCTACCAGCACCTG
CTGAAGGTGCTGCGGACATTTGACGCCTCGGATGACAGCGAGGTCAAGTCGGAAGAGGCC
GAGCAGCTGTCTGTGCGCGCCGTCCGCACCGCCCTGGTGTCCAACACGCACTACGACTTC
CAGGATCTGCGCGCGCTCCCCACTGTCCAGGCCCTGGCCGACTCCGACAAGAGCGCCGTC
TACGCACAGCTGCTCGACATCTTCGCAGAGCAGGACCTCGAGGACTACCACGACTTTTGC
GAGGAGCACGAGGGCTGGGTTGAGGCGCAGAACCTGGACGGCGACAAGCTGCAGCGCAAG
ATGCGCCTGCTGACGTTTACGAGCTTGGCGGCCAGCACGCAGAGCCGCCAGATCGAGTAC
GCCCGCATCGCCAAGGCGCTGCAGGTGCCTGTCGAGGACGTCGAGGTGTGGGCCATCGAC
GTGATCCGTGCCGGTCTCGTTGAGGGCAAGCTGTCGCAGCAGCAGCAAGTGTTCTTGGTG
CACCGCACCACGTACCGTGTGTTTGGCGAGAAGCAGTGGCGCGAGCTGGGCACGCGCATC
GACCAGTGGCGCGGCAGCCTGAGCAGTGTCCTGACGGTGCTGCGGCGGCAGCAGGTCGAG
GTCGAAGCGGCCAAGGAGCGCGAGGCCCAGGAGCTGGAGCGCAAGCTGGCCAACGCCAGC
CTCGAGGGCGGCAGCGGCCACCAGGGTGGTGGTGGCCGTGGCCGTGGCGGCGCACGGCAG
TACAACAACCGCCAGCAACAACAACGCCCGCCGCGCAACGACAACGACGACTAAAAGATT
AAAAAGATGTGTTTTAAGGAATAATATTTGTTTTCGTGTCTCTTTTTCTTTTCTTTTGTT
GTCGTCCGTGACTTACGATTCGTGTCCTGCGTCGCTATTTCTTTGTGCGCTCATGGTTTA
TTCATAATTTTGCGTTTTATGCTGTTTCTTTCCTACCTCTCTACCTTCTCGTATCCTTCC
GTCTTTTTCAGACTTTTCCTGAGATAGAAAAAAGTATGGTCTTTTGTTCGTGCATTAAAA
GGAGAAAGGGGTATAGGTTGCGCGGCGGCGGAAGAACAGGACATGGAATCGAACGGTTTT
TACGGTTCCAGTATGAGTTGATACAGGTTTACGACGGCACATTTTTTTATTGCGTGGTTT
ACGGGTCAACCAAAAAGAAGAAGGGGGTCTTTGCCAAAAAGCTACAACAATAGAAACAAT
GGTTATTAAAAATTGATAAAACAAATGAAGTATGCAAGAATATGGGAACAGTGCTGTAAG
TAATGCATGTTTCAGTCCGTCTACCCCAATACGTAGGCCTCTTTTTCTAGTTTTTCTTTT
TTCTTTTTGGAATACCGCCCAAACAAAGCAATCACATAGTAAGGGAATGTAGGAATCTAA
AGCATAGGGGAATGCCGCCCGAAGGGCACACCGCTCTTTGTGGGCGCTCATTCCTCAGTG
CATGTCACCATTTTACAGGGACAAGCGCGAGCCCAGCTCCTTCTGGGTGGCCGCAAAGAC
AGCGTCGGGTGTCGACGTGGCGTCAATCTTCACCACGCGGCCCTCCTTCTCATAAGCGTC
CACGACGGGCATGCTCGTCTCCACAAACGTCCGGAAACGCTTGCGGATCGACGCGGCGTT
GTCGTCCGCACGGCCCGACGTCTTGCCGCGCTCCATCAGGCGGCGCTCCAACTCCGACTC
GGGGCAGTCGTAGAACAGCACCAGCTTGGCCTGGCAGACCGCCTCCTCAAAGGCCACGGC
CTGGTCCATCTTGCGCGGGAAGCCGTCGATCAAAAACTTGTGCTCCTTGTCCTTCTTCGT
GTCAATGGTCTCCTGCATGGCGTTCTCGAGCAGCTTGACCGTGACCTCGAGCGGGACAAT
GGCGCCGTCACGGATGCAGTCGCGGATCAGCTGGCCAAACTGGGAACCCGGGCGGTCCTG
CTCGGCGCGCAGGAGGTCACCGGCGGACAGGTGGGTGAAGCCGTAGGCCTTGACGAGACG
GGCGCACTGGGTGCCCTTACCGGCACCGGGGCCGCCGAGGACAAAGACGACGGATACATC
ATCGGTCGAGAAGGTGGGTTTGGGGGCGCCGCCGCCAGGGGCCTTGCCGGTCGGGTTCTT
ATCGGCCATCTTGCCTGTGCGGGCGGAGTTGGGGTTAGACCAAGTACTTCAACACGCTTC
CATGGGGTTTGCAGAGAGAAGAAAAGCGGATAGGAAAGGGTTGGGGGAGGGAAGATACGC
ACTGTTGTTGCGCTGTTCCACGAGAAGCATGTAACCACCGGAGCCGAGGGCGATGACGAC
AAGGAAAGGCCAGAACTTGATGTTGCTAGGCTTTGGTGGCGGGGGCGGCGGAGGCGGGGG
AATGCCGCTGTTCTTGTTGCTGTCAGGACCGTCCGAGTAGAATCGACGCGCAGCCAGCGG
GCGCAGAGCAGGGCGAGCCAAGGAAATAGAGGCAGAGGCGGTGGTTGGCGCGCGGCACGT
TGAGGCGCGACTGGCTGTGGCAGCACGTGGCAGAGCAGCTGCTGCTGCCGTCAGCGGCCG
GCGCAGAAGTCCGCGCGGAAACAGGGAGGACATTATTCGAGAAGGGAAGGAGGGGTTGGT
CGGCTGCGTGGGCTCTGGTGGCTCGTTGGACGGCAATTGAAGTTTGAAAGCTGGGCAGGT
GCGATGGCCTGACGAGAGAAAACTGTCTGCTTTTGATGGCAGCTTTTTGGCTCTGGCTTC
TTTTTTTCTGCGGTCTCCTTTTTTTGGCCTGTTTGCTGTAATAAGCTTCAGACGCCAGAG
CTCTGACTTCAGGAGGAGCCAGGCCCACCGCTCTGGCATTACGTTGTAACAGCTCCTGCC
TCTCGTGCTTCTATGATAATGATGCTACTGTCCATATGGTTACGTGATTATTTTAATATG
AAATTTTTTACAGTGGTATTTCCTGGCATTGATATCGTCGTCGACTTCATGGCCTTGTTA
TTGCTTTGATATCTCTTGCGTCGAAATCAAGCTTTGTCCCAAGACATCGAATGGACTATT
GGGAGTCATCGATTCGAATCGACGCGTTCTCACGTGAAATTGGCGAAGGACACCTCCACT
AATAGCGTGCAGTTATAGGGCACGTCCGAGCTCCATCGACCCCTGAAACTAAAAACGCCA
GCTAAAACAGGAATTACAACCAACACCAGTACGGCATATTTACAATGTTGACTTTGGCAC
CCCTTCTTCTCTCTTCCTGTCATGGGTTATTTTCCGGGCGTTGAGACGTAGCCGCCCGGC
TTGTTCGGTCTCCGTTGTCGCAAACCCACAAGGCCGCAGATGTGCTGGCCGACTTACAAC
GCACATCTCAAAACACAATCGACCAAGAGCAGACCGGCGGGTCGATACAAATGTGGCTGG
GTGCCGGCCAGGAGGCAGCCCAACCGTTGTCATGGCAGTTTCGAGTTTTCTGGAATCTGA
TCGAGACTTCACCCTTGTTCATGGTCACTTTGCATCATCCGGGACGAAAAGTATGTTATG
TTGGAATTGTATTTGAGTAAATAGTATCAGAAATGTTCCTGCTTGCATTAATTGGAATAG
ACGTCGATCTTTACAAAAAACCTAAACTGTCGCTTACTTGTCTCTCGTACATGTTCACAC
CCCGGAAACAACAATAGAAAGAAAAACGCCGCAGTGGTATAATATCGCCCCTTGGCTTGT
ACCTGCAGTACAGACGAGACCAGTATATATAAAGGGGGCCAAATCAAGATCAATAGAGAG
AAAACATAAACATAAGAAAGGCGCAACCAAAGACAGAAAAAGGAGCAGCTTGTGCTAATA
AAAGGAGTAATAATAACGTAGAGAGTGAATAAGAAGAAGAAGAGTGTGTAAATCAAAAAG
GTCTTTTTCGCGTGTTTTGTGTCGTATTTGTTTGTTTTCTTTTTAGTACCTTGGGCTCTT
GAGGGCAGCGCCGGCGTACGCTCCGGGGATCGGCACCGCTGCGTACTGCACTTCACCAGG
AGCCACAGGTGCGTGCTGGTTGACGTTCTCCGCGTTCCCTGGAGGTGGCGTCGGCGACGC
CCGGGACGACATGGACGAGCTCGACCGTGATGAGTTGGAGGAGTGCGACCGCGATGGCCG
AGGTGCGGGCATGGGCGCAGGTGCGCTGAACCCAACGGCGTTCATCTTGGGGGTGGCTGA
GGGCGCCTTCTGCGGCGGTGCCTGCAGCTTGAAGGATGTGCCTGATGGAGACGAACCCGC
CGACAGGCCAGACCGGGCAGCGAAAGCCGATTTGGGCTCGACCAGGTTACGGCCGCCGGG
TGTGAAGGGAGTGGCGTCTTCCTCTTCGACGTCGCCGAGCGAGCGGTAGGCCTGTGGCGG
GAAGCGAGGCGACAAGGCGTACTGCGAGAACGACGGGGACTTGGGGCCGAAGCCAGGCGT
GTTGGGGGCCGACTGTGTGCGCAGCTGGGCGAGGTACAGATCGGAGCGGGCCTTGTCGCG
CATGTCCATGGACTTGTGAAGCTTGCGCTTCGAGTAGTAGCGGTAGAAGACGACGCTGTA
CAGCGTGATGCTAATGACCTCGACAACGATTTCGATGATGATGCAGATCAACGACCAGCT
CTGCAGGCGACAGACGAGGGCGTAATCAACCTTGTCCGAGAACACTTGCGAGCGCTGGTT
CTGTACACAAGACCAGCCCCACATGTCCTGATTGTTGCTGTTGTTGCGCGAGAACTGGAG
GACACCGGCGGCGGCAGCCCACATGCCCAAGCTGACAATGAACCAGCCGACAGCGAAGAG
TGTGTAGTAGACAGACACTTTTTCAGCGCGGCGGTGGCCACCACGGCAGTAACCAATAAA
GACAATGACCGAGATTGTCAGGGAGACAATAGAGGCACCGAGCACAACCTTCTGCGGCCA
CGACTTGGTGTTGGTGGCCCACGGCGGGAAGTTGCTTTGTGCCGGGAGACTTCTCGTGGC
GTTGAAGATGGAGAAGGAGGCGGAGAGCATGGACAGAACGATCAAACTGCAGCTGAAGTT
GACACCACGGAGGGCAAACTTGGCCATCCGAACACGCGTTTTGATTTTCTAGTCGGACGG
TCAGTCAGTAAAATTTCTTGAGCATGTCCATATTTTGGGGGGGGGGGGGGATAATAAGGG
CTCAAAACGTACCAGGTCACGAGCCTGCTCCTTGTCGGTCAAAGACTCTTGCTTTTCCAG
GATTTGCTCTTCCCGGAACGTTGGGCTCAGGGGATTGTCGAAGCGGCGGCCAGGCGTGCC
CGGCACCTTCATGGCGCTCTTAAGGGGTGAACGGGGTGCCATAGGGACGTCGTCGTCTGC
GCCCTTTCCGATGTAACCAAAGCCAACGAAGCCGGGCTGAGAGCTGTTGTCGTGCGTCTC
GGGATCGGCGAAAGGCGACTTTTCGTGGACCGGTGAGTGAACGGTGGTGTCCTCGGCGAA
GCGTGGTGTCCGCGGTTGTTTGAGAGACTCGGTGGAAGAACCACTGGAAGAAGACCGGGA
GCTCAGTTTGAGCGCCGACGGCCGCTTCTTCTCATCGGAGAACATGATGAGACTGGACTT
GTTGTGTAAGTAGGTTTGTGCTTGCTTGTAAGATCGACTCTGAGTATGTGTTACAAGAGG
AACAGATATAAACGAAGAGAAATGTGACGTTGAAGCCGACAATACAGAGAGAGAAAGGTG
CAACTCTTGTATTATGCGAACAGGTTGTGGATAAGAGCAAACACAGTTTGGTCAAAGCAC
AGGTTATATAAAATGAGAAAGGAGAAATTCCAACAGAGGCCAGCTGACGAAGGAAAGGAG
AAAAGAAAACGAGATCAAATCGTCTCCAACCAGCTGGGAGGGCAGGCTATTATGAATTAT
ATTGCCGCCCAGTCCCTCGATATAGGATGGTAAGCAGGACGGAGGGGACGAACAGAACGA
TCTTGGCTAGTGTGGCGGGTAGTAAAACGGGAGGGGGGAAAGGTGGAGGAAAGCTGTCGT
ACATACTTTTTGCCAACGTGCGACCAGGGTAGATGGTGTGTTAGTGAATTTTCGAAAGTC
CTTGTTGCGAAGCTGATAGGGCGCAGCCGTCCTGAGCTTGCCAATGAGAATCGGTCGTGA
TGTTGACGGATTTAGACGCCCGCTCTCTCTGAAGCAGGCCTTGTATGCAGTGGCGCGCCA
GATCGAGGTCGTGGGCGTTTACAGAGTGGCCAGTGTGGCCTGGCCGGCGCGAGGAGAGAT
GAGAGGGAGTATGTGAAGGGATCCTGACCTCCGTTCTATTTGGTCTGAGATGGTCCAATC
TTGTGCAGAGAGGAAGAATGGTCAAAGAAAATCGACAAGGAGAAATGACGCAAATTTTTA
AAATATGAGGGGGAGGAAGTAAAATATTATGGATTTCGGAAAAGGAAAAAAAGGTGGGCG
AGGTAGAAAACAAAAGGAAGCACGAAAAGGAAGAAACACTCGTTTCTCAAGCAGGATCTC
TGCCATTAACGGCTTGTGGCAATGTCCTCATCAATGTGATGGACGGGCTTCCATCTTACA
CCCAACCGACTCCCACATGGAGCCAGTCAGTGCGCATGCGTGAAAGCCAACGACACGTAG
ATTGGGAAAGACGGGACCGAGTGTATTGTCTCAATCGCCCGCCAGACCCCATGCACCAGA
GGGGAACGGGAGGTGCACGCATCGTTCTCGAAGAATATGCAGCAAGAAACATACAGAGCC
TTTGCAGAACACACTCGCATGGTGCAGGGTGATATTGGGGGTGATACGTGCTCGCAAGGG
TCTTGGCGCCCGCCATAGTTACTCTTGACTTTCTCTTGCCCATTTGCAGCGGAGCTAGAC
ACGCCTCGTGTTTGACAAGGCGGTAGGGGAAATGTCGGCATCCTCCTGGCCAGCCAATAT
CGAACTGCTCGATATCACGGTCAATTCTCTGCCAGTTTCCAGCTTTGGGGTGCAAAAAGA
ACGAAAAAAAAAAGTTAACAGAAACCGAGATGATGTTCCACTCGCTGTAGTCGAACGACA
CGGCGCAAACTCGAGCGGGAAGGAGAGGATGGTGATGTGCGGTCGGTAGGTGGACAAGGG
ATGTGGGGCACGATGATGGTCGGCGGCCAATGCAGCATTGTGGTTGGGCGAGCCGTGAAC
TAACCCCCGGCCCTACCCTTATTCGCTATTGCTTCTTTGGTCGCATTATCTTGCCGTTGC
AGGGATCCACACATCCCAGCTACGATCTCGACGCTCTGATAGGTGTGCCGTGCATAGCAA
GGGGCCGGAAGAAAAAAGGTGACAGCCAATGAGCCGTGCAGTTGATGTGACGAGCACCCA
GCCATTGTGCAGCGTGGGCGGCAAGTCGCTACGGATTTGGCCAGTGCGAACCATGTCTCG
CTGTTCTCACGACTCCATTTGTCTCCATTGTTCGTCCATTTGTTCATCAAGGCCCATTCT
GGTCAGTTTCTTGCTCGATGCTGAGTTTTCGTCACGCCGCCTCTTCGCGCCGGTTGTCGA
CGCAGCGAATGTTCCGGGCCTTAGACGGGCCGCATTAGTGTCAGTGACGGCAATATGAAA
GAACACGAGCGTGAGGGTCTGCAAGAGGCAGAGTGTCAGGTGCTTTCCTGTATTGCAATA
GCAGGGTTGTTCGTAGTCGTCTGACGCTCACAAGTGTGCTTGCAATACTCGAGTCATAAT
CCCTCGAAAATTCGCATCCCCCCATTGTGAGTCTTTTTTTAGTCCTGTCAACCTCCCTCG
CGTCACCAAGGGTGTGATGGCTGATGCGCTCAGTCCTCCAGCGGCGATGTTCGGGGTTCA
GCTATGTGGGAAGTGGTTGGTCTGGTCACCTCAGGGCCCAATCACCTAATAGATCATCCG
CCGTGAAGAATCATGTCCGGTATTACCTCTCAGTGCTCCTGCGCTGTTGTGGTGCCCCAA
CCTCTGTCTCGTCAGAGGCGTGAATGTCGTACATCGGATTGTCGAATCAATCCTATGTAG
GATTGCGAAGTGCGAATTGTACCGGCGGAAAGAGATAGAACAGGTGACATCCAGCGCCAG
AATAGATTACACCAATATTGCCTGCTGGAGGGTCCGCCTGGTGTCTGGTTCGCCGACGGG
TGATCTGAGGATGGGATGTCCCGCCTCTAGAAAGTGAGAATAGGCCGCGTGCGATATGAT
CCTCCTGTTCGAGAAGTGTTGAGTTGGCGGTCAACCGGGGATGGATAAAAGTGTTTTCTG
TTTCTGGGCGGTCACTTTGGAAGAATGTTGTCGGGGCGAGGCAACGGGAAAGCCTGGAAA
ACGGGCCTTTGCGTATGTGTGCGCACAAGTGTTGCAATTGCTCTTGTTTCGCTGCTTCCC
TCTTTCGACTCTCTCTCTAATTATTCACTGTCGCTCCTGCCATCAAGCCGATATCAAAGC
GCTTAAAGGAACCCGGCACGGCAGGCGCATCCCAGCGCGCACGTTGTCTTGCATTGCTGT
TCCCGTGTCGTCTTGCTGTACCCCTTTTGGACGCGTTAAGAGCGATGGAAAGTGCCTTCC
AGGCTATATAACTTCCCGTCAAACATTTGTGTGATTCGCGATCCTCACGACCACTTACAC
CGTAACCACTGCATTGTTCTTTACACACAGACTTTGGCATTTATTTTTAGCCTTTGCTGT
ACGCTCGAGCCTCGAATACATTAACTAACACGTACGGGACCTAACCTACACGAAGCGGGC
GGGCTATCGTCACTCGTAGTTGACTTATCTGTATTTTTTACAATATGGGAACGGGAAAGT
GCTCGTTGATCGAACACACCTGATCCTTCCTTTTTGAGCGACATTGTTCTTTTCTTCCAT
GGATCGGAACGGATCTTGTTTCATAAGGTCAAAGATGCTGTAGCTAATCTTCCATCACCC
GCCCGTCTCTCGTTTATTCTACTTTTTAGTTCGGCATGCATGCCGCCGTCATTGTCTGAT
CATATTTTCATATTCTTACGTCGAAACTTCCAATATCTATTCTAAGGGACTTGCAATGTA
ATTCGCAACTTCCATCCCATCTCCCTTCCAGAGACCAAGTCACGTGTAATTACTCAGTAT
ATTTCGTCAAATTTAGAAACCCAAGAAGCTCGTCCACAAGAGAACTCGTGCCGGTTGAGC
ATGCATTGTACTAACACTACAAAGCATTTTTTTTTCTTTTGAAAGCAAGAGTACCTCGTA
ACATTAGTGATAGAGCCCGCGGATATTCTTATATTATACGAGTGTAAAAAAGTCACGTGT
CTCAATATGACAAACAAAACGGTTTATCCTCGATGCCCGTGGCGTGCGAAACAAGTCATC
ATAAATGTGAAATCAAGGAGAATTGCAAGGAAACGCCAGAAGCCGTTACTTGAAGCATAT
GAAAACAGAATTTGCCATTGTCCATTGTCAACATTGTTGGGAGCTTCCCTTCGCTGCCAT
TGCCACAGCCAAGTCTTATCTTATCAGGCCCCAAGAGGACTAGCGTCGAGTCACATCTCG
CCGCTCGCCAAACCCCACCATCATCGCGCTGCGCACGAATTTTTAACCTTGCTATGGGCG
AAAAAATAAAACACGGCTAACGAACTATCACGACGACCCCCTCCTCTCCACGTAGCCTCG
CCTGCCCACTGGACTGGACAATATATTCGCGATTTTCAGTATGTACAGCTGTCCCACTTC
TGGTTTTTTATTTTGCAAATAATTTGGTCTGAACCGTTTTCCTAACATCCTCCCTCCAGC
CCCATAGAACGATATACCCCACCTCGTACATCAATTCAACATCACCTCCCTCGCATCACA
CGATATCACATTGAACCGCGAACATGGCGTCCAACGGCGACAAATACGACCCCGAGGTGG
AGTCGGACTCCGACTCGGGCCCCGGCTCCCCCGCCCTTGACCCTCAGGATGCATCCGACA
ACGAGATCGACGAGAAGCCCCTCAAGTCGGCTCTGAAGAAGTCGCATGCCCCCGTCCCCG
ACCCGACCGTCGCCAAGCCGTACCTGCCACCACAGACCGACCCCAAGGACCTGGACGTCA
GCACTCTGTCTCCCCTGACGCCCGAGATCATTGCGCGGCAAGCCACCGTCAACGTCGGCA
CCATCGGCCATGTGGCGCACGGCAAGTCGACCGTCGTCAAGGCCATTTCGGGTGTCCAGA
CCATTCGTTTCAAGAACGAGCTGATCCGCAACATTACCATCAAGCTGGGCTACGCCAACG
CCAAGATCTACAAGTGCGACAACCAGGACTGCCCGCGGCCAACGTGCTACCGCAGCTACA
AGAGCGACAAGGAGGTTGACCCACCGTGCGAGCGCGAGGGCTGCTCCGGCACCTACCGCC
TGCTGCGCCACGTGTCGTTCGTCGATTGCCCCGGTCACGATATTCTGATGAGCACCATGC
TGTCGGGCGCCGCCGTCATGGACGCCGCCCTGCTGCTGATTGCCGGCAACGAAGCCTGCC
CGCAGCCCCAGACGTCGGAGCATCTGGCTGCCATCCAGATCATGAAGCTCGACAAGGTCA
TTATCCTGCAGAACAAGGTCGATCTGATGCGCGAGGAGACGGCCCAGCAGCACCACGAGT
CGATCCTCAAGTTCATCCGTGGCACCGTCGCCGCCAAGTCGCCCATTGTGCCCATCTCTG
CCCAGCTCAAGATCAACATTGACGCCGTCCTGGACAACCTCGTCAACAACATCCCCGTCC
CACCGCGTGATTTCTCCATGGACCCGCAGATGATTGTCATCCGCTCGTTCGATGTCAACA
AGCCCGGTTCCGAGGTCGACGACCTCAAGGGTGGTGTCGCCGGTGGCAGTATTCTGCACG
GCGTGCTCAAGCTCGGCGACGAGATTGAGATCCGCCCCGGTCTAGTCACCCGTGACGATG
CCGGCAACCTCAACTGCACGCCCATCTTCAGCCGGATCGTGTCGCTCAACTCCGAGTCCA
ACGACCTCAAGTACGCCGTGCCTGGTGGCCTGATTGGTGTCGGTACCCACATTGACCCCA
CGCTGTGCCGTGCGGATCGTCTTGTCGGTTTCGTGCTGGGTCTCAAGGGCCGCCTGCCCG
ACATCTACAGCGAGATCGAGGTCAACTTCTACCTGCTGCGGCGACTGCTCGGTGTGCGGA
CGGCCGATGGCAAACAGGCCAAGGTGGAGAAGCTGTCGAAGAACGAGGCCATCATGGTCA
ACATCGGCTCGACATCGACCGGCGCCAAGGTGGCGGCCATCAAGAACGATGCCGCCAAGC
TAGTGCTGACGAGCCCGACGTGCACAAACATCGGCGAGAAGGTTGCGCTGTCCCGGCGTA
TCGACAAGCACTGGCGTTTGATTGGCTGGGCGACCATCACTGCGTACGTATTCATTCTTG
TCTTCTCCCTCTTGTTCTCTCTACTAAGCAAGCATGCTAACACATCACAGTGGTGTCGTT
CTGGAGCCGACAATGCCGTAAAGAAGTCGTGGGGCCAAGGAATGTGGACACCGGTAGATT
GGACGGTGCATAGGGAATTAACGCAAATTAAAACGAAGCAAAGATATAGTAGAAGGGCAG
GGCAAAAAAAGCGTTGCTATTGGGATATTTTGCTGCTGAGCGAGAGGAGGCACAGCGATG
TCAACGACTGTTCGTCTCCATTCCTAGCTCGTGTAGATGATATGCATATGAAAGTTATTT
TGACACCAAATTAGGCAAGCTTGAGTCTTTAAGGCCTAAGGTTGAACATATAGTGATATG
CAGTACTTGTAGTATCCTGTATTAATGTGATGTATCGCTCGCTGTAAATATATATCCAGG
ATCGTATCAGACTTTTCATGTCGAAAGATATGATCTTCTCGTTCCAACTCTTTGTCACTT
ACGCGTCTTCCGGGCGTGTGCAACCAGGCTCTCTATCACGCCCTCAAACGCTTCGCGGTC
GCCAATTTTCTCATCGGTCCGCTTCGTCCAGTACTCTAGCACCTCATTAGCAGCCACCTC
CAATGACGCCAGCCGCTGTGCATGTGCTTTGAGCTCGTCGTCTGTCATCCCGTCAAGAGC
CTCGTCCGTCGTCCTGCACAGTTGCTGACCAGCCACAAGATCCAAGTCGGGTGGCGGTGG
TGGCCCTTTCCGCTTACGCGAGGACGACGAGGGCTTTCCTTGCGAGTCGACACTCGAATT
GGACCCGTTGGCTCCCGACTGTTTCAGCCTTGCCACGCTGTTGTTAGCGGCCGCGGAAGA
CCCGTCTTTGGCGCCAGTGTTCGACCGACTGTCGGACGACGTACGCGGTGAGTCGGTGCG
GCGGACAGAAAGGGACGGCAGAATGAGCTTCTTTTGTTTGGAAGCGGGCAAAATCTCGTC
TAGGTCGACGGGCACACCCAGGCTAACCAAAAAGAGGCGCCGGATGCGGCTTCGGATCCA
ATCCGGCGGCTGCAACGGTGGTGGCGCCACAAGCTGCGACCAGAGGGATGCGCTTCGTGG
CGTCAAGAAAATCGAGTTGCTCAGTTGTGGTGGGGTGGGGAGGGAGTCGTCTGGTTGGAA
GAGACCGTTCAAGTACGGAGCGGTGGTCTTAAGGATGTCGTCTGCATCGAGCTCTTCAAA
GTCGGGAATGGGAAAACCTAGTGCTGGTGGTACTGCTGCTGCTGCTGGAGGCGGTTCTTG
AAAGCCGTCATCAAATTCTCCAAAGTCCTCGTCATCACCACCGCCCTCTTCAAACTCGTC
AAAGTCATCGCCAAAGCCATCGTCTTCGTCTTCGTCCCCACCGTCCTCCGCAGCGTCTGC
TGCAGCCGCTGTACCTGTACTACGCGGCGCTTGGGGAGAACTAGAGCCTGAGCTGTTCAA
AGCTGGAGATGATATTAGTGCTTCAACTACGGTAAATAAAATCTGTCAATAAAAAATATC
GACGGCCACACAAGAAAGATAGAATCGCAGGAAAGTGTAAGTGGTGAGAAACAGGCACTG
GGGAAACGAAAACGAACGGACAGGGGAAATGGTGGGAGTAGGCGACAAGAAACAGTGAGA
CACAAAAAGGAACCCAAAGTCCTCTAGGCATTCGTACCAGTATTGCCAGCGAAGTTCAGC
GTTCCGTCCGCCTTCACGACCAAGTCCGGCACGGGATCTGACTCGTGCTTCTTCCCGTCG
GGCGTCTTGGCACCGTCACCGTCAGCCGTCTCCTCCAGCAACGTCGTAGGAATGGGCTTG
CCGCCGGGTGTGCTAGGGCGATCCGGCAGGTGTGTAGTAGCAGAGCCATCGCTTACACCG
CCTTTTGCATCAGCAATTACGGCAATCTCGTCAGGTTCAGCGTCCCCCTCCCGCAGGCGG
TAGGCATCGGTGCCAGGAACCTCGCCATACGACGGCTCGTCGCTGACCTTCTCGACCCGC
GTCCGTGGAATAGGCGAGGTCCGCGACGACTCGGCGGGTAGCGAGTGGGCATCGGAGAAG
TGGTCGTCGGACTCGGAGTCTGCCGTGTTTTTGGTTCTGTTAGCGAGCCGTTCGCTATTT
CTTCTGTGTGCATCTCATCTTCCCCCTCCATCCCCTCCGCCACATATGCCAACGTACCCA
GATCATGAGCCCCTGGATCCTCCGTGTGGGTGCGCTCCGGAGGCGACAGACTGTTTCGTC
GGCTCGACATGATGTGTATGTGCTCGGTAGGCGAAGATAAAGGGCTGAAACGGACGGCGA
TGGTGCGTGAGAGAAGAGCCAGCGAATATACAATAGTAGAGAAATGGAAGGTAAAGATGG
GTCGGCCACCAGCGAGTAAGACGCGGGGTTGCGCCAAATCAAGTCACAGCCGCTTGTGCA
ATGACTAGATATGCGGTATAACCGACAGGGTTGCTTGTATCGACAAATGGGTGGTACGAC
CGTGTCATAAAATGGAAACCAAATTTCGAGATGTTCGGATCGAGCTCGACAGTTTGTAGT
GGCAGCTACAGAGAGTGGTGGTGCTTGAGTATCTGGTCTGGCCCCTCTGGGCATAGCGCA
CTAGTTAGGTAAGCGGCCTGGCAAACAGAAAAAAGCGGGGGCCTCTTTGCAACAGGCAGT
AGTTGCTGTGGCCCTGGCGCCGTTCCTTCCCCCTGTGCGCGACTGGGCCTTTTCGGCAGG
GAGCTTTGTTGTCGCGTTAAATCGTTTTTTATTTTTTTATTTTTTGGTGCCATGCCCAAA
AGCCCTCGCAACGGCGACCAACCTCCCAACATCTCAAACACTATTCAGGAGAGCTCGAAA
CATTTATACTCGGCCTCCTTTGATCAACAAGACTATTTTAACAACAAGGTGTTCCCATCC
TGGTCGAAAAAAGCTCGTACCCGTCCTTCGACATCGACGCGCGATTCTACCACAGCCTTC
GAGATATTTTAACAGCTTCCATTCAAGCTTTCGGTCTAATTAGCATCATCCCGATTTCCT
TTCCAGCAGTCGTCAGAGGCCCCTTGAAGGAATAGTTTGGGACAGAGAGGGTGACCGATC
GCCCATTTACGATAATTGCCCATCGAGGAACGAACTATAAGCCACCTTCTGCCATCCCAA
ACCATGTCCTTCAGTTTCGGCGGGTCTTCGGCGGCCGGCGGCTCGTCGACGCCTGCTACG
ACGGCGCCATCACTGTTCGGTGCTTCTGGGGCGGGCACCACAAGCGGCACCCCTTCCTTC
TCCTTCGGCAGTGCGGGAACCAGTGCTGCCCCGGCGGCGTCCTCACAGCCGGCCACGTCT
GGCGGCGGTCTCTTCGGCGGCGCTGCTTCGACAGCGAAGCCAGCTGCTGGCACATCGCTC
TTTGGCGGTACTTCAACTGGTGGCGGCGGTCTGTTTGGCTCAACACCCACTGCTGGCTCC
ACCACGCCCAGCTCGGGTGGTCTCTTTGGCGGAGGTGCCGCAGCAGCAAAGCCTGCCACG
ACCGGCCTGAGCTTTGGCTCTGCTACGCCGGCTACAGCTGGTACCGCTGCACCGAAGAGT
CTTTTCGGTGCCACATCTGCTACCAGTGCTCCAACGGGCACCACAACGCCAAGCTTTAGT
GGCTTTGGCGCTGCAGCCTCCTCTGCGCCGGCAGCCGCTGGCACGACTGCTACTACAACT
GCAAACGGCCTGGGCGGCGGCCTGTTTTCTGGAGCCGGCTCTGCTACGCCTGCGAAGCCC
TTATTTAGCGGACTGGGGTCGACCACCCCCGCCGGGGCTCCGCCGGTTTCAACGAAGTCT
GCATCTACTCCACTGTTTGGTAGCACGCCCGCGGCGCCTGCGGCTGCTGCTGGAACTACT
AGCGCCCCTTCGGGTGGCTTGTTTGGCGGCGCTGCCACATCCCAGGCCGCAAAGCCCAGC
AGCCTGTTCCCTTCTACAACGAGCACTGCACAGCCAGCCACGACCACGTCCACGGCAACT
CCCTCGCTCTTCGGCGCCAAGCCGGCCGCTGTGTCGACTACCCCGGCTACCACGGCTAGC
ACAGGCAGCTCTCTGTTTGGTGCTGCTGCACCTGCAACCACAACTGCCGCTGCGCCGTCT
GGTGGTCTGTTTGGTGGCGGTACGACATTGAACCCTGCCACCACTTCCGCTCCTGCCGCT
GCCGGCGGCCTCTTTGGCGGCGGCTCTGTCACGACCACGACCACTACGGCTCCTGCAGCC
GGTGGTCTGTTTGGCCTCGGCGGCGGTACCTCCACTGCTACAGCAACCCCCGCCACTACT
TCAACCGCTGCGCCAGCTGCTTCGACGCCATCGCTGTTTGGCGCTAAGCCAGCTGCCACA
CCTGCTACTACAACTGCTCCTGCCGCGGCGTCTGGCGGTCTGTTTGGCGGCGGCGCGACT
GCTACAACCACTCCGGCATCGACTGCTGCTCCTGCTGCCGCGGGCACGACTGGCGGCAGT
CTGTTCAGCGCAAAGCCGGACGCTTCTACCGCTGCGCCCGCCGCTGCTTCAACTACGACG
ACTGCGCCTGCAACTGCGACCGGCACTACCGCGACAGCCTCCGCCACTACCGGCGCAGCC
GCTTCCACTCCATCAACCACAGCCCTTGGTAGCTCCACCACGGGACCTACCTCGCAGCTG
GCACGGTTAAAGAACCGCACCATGGACGAAATCATAGGCCGCTGGGCGACGGATCTGGAC
AAGTACCAAAAGGAGTTCCAGGGCCAGGCGTCGCGCGTCAAAGAATGGGACCAGAAGCTC
GTGGAGAACGGCGAGAAAATTCAAAAGCTGTACCTCGAGACATACGAGGCGGAGCGTGCC
AGCAACGAAATTGACCGGCAGCTGCAGTCGGTGGAGAGCCAGCAGGATGAGCTAGCGGCG
TGGCTGGACCGGTACGAGCGCGAGGCCGAGGAGCTGCTAAGCCGGCAGAGCGGGCCAGGC
GAGCAGCTCACAGGCCCCGACCAGGAGCGGGAGCGAACGTACAAGCTGGCGGAGCGGCTG
ATTGACCGCATGGACGACATGAGCAAGGACATGACCAAGATGATCAAGGAGATCAACGAC
ATTTCGGGCAGTTTGAGCAAGACGGGCAAGACCGACGATCCTGTGAGTGTTCCATTTATA
TTTGTCAAACGTGTCAGAACCTACAAATACTAATAACTCGCCAGCTGAGCCAAATTGTAC
GGGTGCTCAACGGCCACTTGAGCCAGCTGCAGTGGATCGATACCAATGCGGCCGCCCTGC
AGGCCAAGGTCGCGGCGGCCAAGAAGACGGAGGCCAACCTTGGCGGATCGCACAGCGGAC
TGGAGAACGACGCAGCGGAGAGTTTCTACCGGTCATACATGGCACGCCGGTAAAGCCGAT
AATTGGAAGTAAGATGCATTTGGAGAAACATTGGGAGGAAAGAGAGCATGGAATTGCAAC
ATTGGTGGCCTGTCTCGGTTCGTTGGATTGGCAGCCTTATTTATGTACCCGGATCACGGT
TGATAGTTTTGTTCTCTTGTTTGCGTTGATTTGCATTTGATGCAATTCTTGATTCTTTGT
TGCCTTTAATGTACAATATGTCCAGGTGGGATAATAGTGCGCAAAATACGGTAGATTTTC
TTGATTTACACTTCGGGCAGTGATATTGACAGCATAGTGCCGCGCTTTTTAAGCCAAGAT
TTCACGAAAGAGTAGACAACGCAATTGAACGAAAACGACGTGAGCTGAGTGATTGTCTTT
GGTAGCGACGGAATACATCCCAATGGTCCTTCATTTTGTTATGTGTTCCTGTATGTACTC
GATGGCTCCTCTTCGACACCCATGGTTCCTTTCACAGAACCCTAGTTGCTGGACGGGTGG
CGCCATGCCGCAAATCCAACTCCAAACTTTCGGCTTCCAAAGCCTGTCGTTTTGTGCTAT
ACTTGAGGCTACATCGTGTCGTGCGCCGCCATCATCATATCCGAAATTTCTGTAATTTTG
GTTTCTTAGTTCTTCTCGCCGCCCTGCTCACGGGTGAGCTCGTCACTGTGGCAGAGTTAG
CAAATCGAGTCCGAGAACAACAAAACACCTACTTCTCACGCCAGGTCATCCTTCGACATA
CATGTGCTGGGCGAGCTGGTCCAGGTGGGCCTGCTGCTCCTTGAGCTTCTGTCTCAGCTG
CAGGAGCTTCTCCTTCTCGCGCTGGCGGATGGCGTAGTCCTCGGCGGCCTTCTCGCGGCG
AGTGAAGGCATCGCTATTCCGGCGTTAGCTCTCTCTCCCCCTCTCTGTCTCTCTCTCCTC
GACCGCATCTGGAGCAGCTTACGAGGTAGGGCGCGGTGCGCCGGTGTCACCCTCGCCCAT
ACGAATGGTGCTGGTGGCAAAGGTCCGGGCAGTGGTGCGCAGAGTCGCCGGGCGGGCAGC
AGCGGTGATTTGGCGAAGCATTTTAGTAGAGGTAGGTGGGCGTGGGTGAGGTTGCTGTGT
GTTGGTGATATTCAAGAAGGGAGAAAAGAGGGAGTGTGGAGAGAGAAAGGATTGAGGAGG
GAGTCCGTCAAGTAAATAGGCCGGAAGCAAAGAAAACCACGCGTGATTGGATATGCGGCT
TGATTGGGATTGTGGTGGCGGGAACAAAGTGCCAAAGTAAAACCACCAAAGCAGAGAAGG
AGGGGTGGTGTGAGATAGGTGCAAGCTGGTGAAGGCACAGCGCACCATTGCACATTGTCC
ACTGTGGGACGGGACAGGCTTCTCACCTAAAGCACCCCACTTTCTGGGCCTCGCCTGGCT
AGGACCAGGCCACAACCGCCAGAAACACCACTACGGAGCAGACAAAGCAGCAGCTTGGAG
CTGGAAGCTCCGTCATCCGCCGAGGTGTGCTGATTGGACAACGTGGTCAAGATGCGAACC
GAGGAAAATCGGATTCGACGACGATTTAGATGGCGATGTAAGGAAACTCTCGAGCATTCC
ATTTATATCCAAGGTAAATTCAACAGCTTCTCATAACCGGCAGCTGCATTCGAAGCTCGT
ATAAGTTCATAGAGCTGTGCTACTGTGTGCATTTTTTCCCCTTGCGATTTTGTCACGTGA
TACTTTTGACCAGGTTATCCGCTTGACCACTTTGAAGCCGTCTTTACGTCGTAGTTACAG
TAAAGATATGCGCTCTGCATGTGAGGACAAGATCGATAGCAATATCCAGTGCGATCAACA
GTGGCATGAGCCCGATAAGTCAGGTACCTAGTCAGGTCCTGCAGTAGCAAGCGAAACGAG
TCGGGCACGTAGGCACGTGATTTGGGCAAACATTGAGAACGGGATATTGCGACGAAAAGA
AGCTCCTGGAATGTGTCGTCTAGTGGCTGGCCCGCAGGATTTACGGCTCACAAGGAAAGT
CTTGGTTCAAAACTATTTTCAGACAGCACAGCTGATGGCATAATTACAGCGATAGGTACC
GGAGTAAGAATGGTGGTATGTTTTCGAGTGCCAGCTGGCCACAAACAACCAGCGTGGCTA
TCTGCAAAACGAAAGCCACATGCCCCGATCAGTTTATTTGAAATAACCCGACGGTGCAAT
GCATGCACGAGAACGTCATCAGGCCAACCGGCAGTTACCGCGAAAGGACATGATTCAACT
GCCCACTGGTCCTGGCAAAATCCGATAGCAGCTACACACACGGCGGCTCGATTTCGTTTT
CTAATATATGTGTGCACGCCATCGGAAAGCATTGATCCTACTTTTGTATTTTTGCTCATT
TCTCGTGATCTTCTCCATCTCCTAAATAACAACAGAGCGATCGCAATAGGTCATATAACA
GCCTGGCTCCCTGGTTAATCAGAGGGAGTGTGGGAAATGAGTGCAATCCCGAGGATGTTG
AATCAAGGCGATTCCCGTTTAAGCGTAGGCAGACGTGGTTTGTGGTGCTAAGAAAAGGCC
CCCAGGCATTTGCAGCAACACCAAGGGCACGCAGGTTTGTTTCAAGAAAAAAACTAATCA
AGTGACGTTATCTTCATGGCGTGTGCCGTTGCGAAGGTTTGCCTTCACCCTCTTTCCTTG
TTCTTGTTTCTCTCCGTTTCCTTGATCGTTGTTCGCTCTTGCCTCGTTTTGTATCATGCC
AGCACAGCCACACCAATCTAGCCCATGCCAAAATCCTACCAGGGAGAGCACCCCTCACCT
TCCCTCCCTTTCGAATGAGACAAGGCGACGGCAAGGCGACACACGGCCACCTTGCGCTGG
CGCGTTTCTGTCACGTGAAAAGAAGCCCTTTCGTGAATGATAGGCATTTCTTTCTCGTTC
TCATTATAATGGGAGTGCTCCGGGGGATCAATTGGTTGGAGACAGGCCCGCAGTGCTCTC
TGATTCAGCTAGCTTGCTCCTGCTTTCTGTTTCTACCGGTGTTTCTGTGGCAGGAATGGA
AGGCACTGATGAAAGGTCGCCCTGGTTGCAAAGTTCAGGCGTGCAGCGCTTCCGAACCAG
GGTCAGGAGGAAGGAGCAACTGGCCGGAAACGGGGGATGCCTACTCACGAGAAATACAAA
TCCAATACATACAAACATACGAAGATGCAGTGTCGGACAATACGATGCTTTACAAATTGC
ATTCCACTCTAAGGGATCAAATGTGCGGTGTGGAAATGGTCAACATCTGGGGCTAAAAGT
CCCAACGCACCCTGACTTTAATGGTCGGTACCCGATCTCCCACGGTCCCTTCACCTTCCG
CTTTGTATCAGTGCAGCGCATGACTGCGACCAGGAGCCCCTGTAATTCCAACGAAACAGC
TCACTGAAAAATGCACTGAGACGCTGAATATGCCGTTCCTATTAGCTCCTGCCCTTGTTG
CCCGTTCCCTTGGCTGCCTTCTCCCACGCCCCTCCTTCCTCCCTTCCGCCTGCTAGAGCA
CCCCCCTCCTTACCCCCCCCCTAACGCCGCATTTTCCTGATTCCTTCCTTCCCAGTCTGT
CTCCCTTTCACCAACAAATCGCGTCAACCAAAACAGACAGCAACACCACTCCCAAATTCC
CCAAATTTCCTGCCTCAAACGCATTCTCGCCTTCTTTTACACTTCTTTCTTCTTCTTCCC
TAATTATCTCCCCAACCATTCAACCATCGACCACCACTCCAACACCGCCCACATCTAACA
CCGTCTTCGATACCCTTCACCGTCTTACATTTTCCCTTCTCTTAAAGGTACGTATCAGCC
CTACAGAGGAACACACATTGTATCTTGCAGCGTCAATTTCGTCACAATCTATACATTATC
TATGCATTACCCACGACAACGAAGCCCAAGCTCGTCGTCCGTTGCCCCTTACCCATGCCC
TCTCTTGCCTCGTCAAACTATGTGCTTCCATGGCTTTTCCTCTGCCCATTCCCCGCCATT
GCCCGCAGGCGACGAGACAACAACAGACGAGCAAGTCTAGATGCAAGCGCAACATGCAAC
TGCACAACGTTGCGCCCAAACCACCGCGAGACCATAGAGACCGGCGAACCACCGTGACCG
TTCGCATCGACCGAAACCCCCCCCCCCCGTCATGCTCATGCTCGCCCTCGTCCAGCACGC
CACATGCTCAATTGGCCGCCGCTCGTTCCCGCTTCCTCTATTCGCACAGGGGTTGCAAAC
AAGGACAAAAGAGACCAGTGAGCGGGATGCCAAAGCCGGCAGCTTGTCCAGCTGCGCCTA
GCTCTCTAGCTTGTTTGGCTGTTCCAGCTTGCGCGTCTATTTCATCCGCGATTATACAAA
ATCCATCGGACGAAGCGCAATAGGGCATTTGCACGGTCACGGCGTCGTGTTGCGCTGTTT
GCAGATGCAGCGCTTTCGGGCTTAATACTCGGTTGGTTTGGTCGCGGGTTGTCCTCTTCG
TGGCTCTGCCAGCGTTGCTGCTTGTCCACCTGTCCACCTTAGCGCCACATTTGCGCGGAC
CCCACCGCATCGGCCAGATGAGAGAGGAGCGGGGAGAGCCTCCTTTTTTTCACTCACACT
TGCCGCCTGGCCCTCTTTTTGCTCGCCTTGTTCCACCTGACCTCTCCTTCCAATCTGCCC
TCACTGTCCACTCCGCCTCCTAACTCCTTTCCTTCACCTCCTCTAACCTCGCTCAACAAT
CTACCTCCTGCATATCGTCAACACCGCAACAAACACCAAGACCAACTTCTTTTCCTGTCT
AGTGCAGCACTCCTTTCCAGCAATTCGTTTTCAATCGATTTCTCCATCAACCTGTTCGTC
TCTCTTGTCTGACTATGTGACCGCTTGCCAATGTCTTTTTGCCTACACTCCCCCCGCTCC
ATCAGTTTCGATTCACCTGTTCTGTTCTGCTTCCTCCGTTCTCCTGGCGCAGATGGATGC
TGCAACAGTTGAAAATTCGTGTTGCGTTGCCAGATTTCCGCGGTTCAAGTTTTGTGCATC
GCGTTCGCGCCTACTGCACCTTGCGAACTAAATTCTTGGTCTCGTCGTGCTAACGTACAG
TTTCAGTCACATAACCGCCACAATGGGTCACGAAGATGCTGTCTACCTCGCCAAGCTCGC
TGAGCAGGCTGAGCGCTACGAGGGTACGTCATTACTACACGACTGCTACAGATCGGCTTC
TTGAAATTAGGGGGACAATGGAGATGCTCGAGGTAGAGCCCAAAGGGACAGCTCAGTGTC
TGCTTTGGCCTGATTCAAGCCGGATCAAACTATGTCAATCGAACACGCCTGCTAACGCGC
CGCTTTTTCCTCTCTACAGAGATGGTCGACAACATGAAGATTGTCGCCTCCAAGGACCAG
GACCTGACCGTTGAGGAGCGCAACCTGCTGTCCGTCGCCTACAAGAACGTCATCGGTGCC
CGCCGTGCGTCGTGGAGAATCGTCACTTCCATTGAGCAGAAGGAGGAGTCCAAGGGCAAC
TCTTCCCAGGTCACCCTTATCAAGGAGTACCGCCAGAAGATCGAGGAGGAGCTTGCCGGT
ATCTGCGACGACATCCTCAAGGTTCTCGACGACCACCTGATCCCCTCTGCCAAGACCGGC
GAGTCCAAGGTCTTCTACCACAAGATGAAGGGCGACTACCACCGTTACCTGGCCGAGTTT
GCTATCGGCGACAGACGCAAGGATTCCGCCGACAAGTCGCTCGAGGCCTACAAGGCCGCC
ACCGAGGTCGCCCAGACCGAGCTGCCGCCTACCCACCCCATCCGCCTTGGTCTTGCGCTG
AACTTCTCCGTCTTCTACTACGAGATCCTCAACGCCCCCGACCAAGCCTGCCACCTGGCC
AAGCAGGCCTTTGACGATGCGATTGCCGGTGCGTATTTTTCTATCATTGCATGACCCAGC
GTTGCCGGGTCCAAATTTGCCCAGAATCCACACCCGCTAACGCCGCCGTTTTTATAGAGC
TCGACACATTGAGCGAGGAGAGCTACAAGGACTCGACCCTCATCATGCAGCTGCTGCGCG
ACAACCTGGTAAGGACTTTCGGATCCGTGACCCCTCATTAATCAGCGTCATTATATGAAC
ACGAACAGTCTACTAATCCATTTTGTACCCTAACTGCAGACCCTCTGGACGTCTTCCGAG
GCAGAGCCCGCTGCTGCCCCCGCCGAGGCCGCCGCCGCCACCCAGGAAGAGCCCAAGGCT
GCCGAGGCGGCCCCGGCTGCGGAGGAGCCCAAGGCCGAGTAAACCAAAATCGGACGCAAT
CGTGTACTTTCCTTTCTTGGGTTGCTTTTTCTCGCCCGGTTCTCGGTTGATCTGTTTTGA
TTGTTGAAATTCCGGCGGATTCTGGCTGGTGTCTTCGGAGTGTGTGTGCACAAAGGAAAG
AAGGAAGGGATTTTCGTCTTTTTTCACTGAAAAACGGAAAGAAAAAAACCTACACAACAA
TTGTGCATGATTTCATATGCTGTGCGAGTCACAATATTTTCCCTTCCCTCGAGCCCGTTA
TTTCCCCCCCGCTGTCTTACAAAATTCCCCAAACCAACTTTTTTTACGACTTTTATCTCG
GTCTTCTTTTTTGTACTTGTTTTCCTAATCTCATTTTTGAGGTCGACAAGAAAAAGATCA
AGAGGCGAAGAAAAAAAAACTTACAAAAAAAGACTAATTTTTTAAATATATCAAAGAATT
CCCGTTTCGGTGACATCTCCCAAAACCACCCCCAGTCTCACGCGTGTGTATGTTCGGTCA
CATCTGCTTACCCATTTTCTTCTTAAGCAATTGTGCATATCGTTTGTCTTCAAGCTGTAT
CTCTCGTAGCTACAAATTAAAGGGTTCGTCCTGTGTGCATACGACACAAACCAGTCAGAT
GTTGTAAAGTGTATAGAGAAAAGGCTCTGGATTGCTCCATGAAACAGGGTGCGTTCAAAT
TTACAAATGTTTGGCATAGAATCTCTTCAAACACTCACGATATCAAGATTGGTATTAATT
CGTATTCCGACAGATGCGATCCGTAGACGCTCGGTCCATACAGGCCATAAATATTCCGAC
TGCTTTGTAATACATATGCATGGCTAAAGGATAATACGCTGCACTTTTCTTTCTTTTGCC
GTGATTGTCAGGGCCGCCGGATCAAGCTTCGTCCACCACGTCGTCATCGTCGTCCTCGCC
CCCATCTGGCGCCACAGCAAAGTGTACACACAGCCACAGACTGCAGTCCTGGCACCCTAC
CAGGAGCTCGCCGGCTGGTATTGTCGTCGTGGCCGCTCCGCCTACGAGCAGCTCCTCCAT
CGCCTCCGCGTCCAGCTCTTCCTCCAGATCCTGCTCTCTAAACGTGTACCCTCGCGGGTT
GCCGCACCGGCAAGCCCGGTACCATGTCTGCGTGGCCTCGTCATACGGCAGCTCATCGAG
GTCGACAATCTCGAGGCCCGTAGCGGTTGGCTCGAGGGCCGCCGAGGCGATCTCCAGCGC
CCCTGCGGCAGGGGGTGCTGTTCCACCCGCACTGTCCCCGCCCAGGGCAGTGTAGGCGGC
CTTAATGTCGTCGACGGTAAAGGCAGACGCGGGCTGGCCGCCTGTGCGCATCTGCTTGTC
TGGGTGGTGCTGTAGAAGGGCGCGGCGGTAGGCGCGGCGCACGAGGGCAGCACGAGTCGC
TTGGTCTGCCGGCGATGAAGAGGAGCTTGGATCCTGGGTTGAATATGGCGTCGATGTGAA
CCACGAGGAGTCCAGGCCGAGAACGAGCCATGGCGTCTTGCGTGGGTCGGCCATGGTTGG
AGGGTTGGGAGTGAGTGTGAAATATATGTGGAAGATGTTGTTCCGAGAAATGAGGAAGCG
CTCGAAATCTTAAAAAATAAATTCGGTTATTAAAAAAAAAAATAAAAAGAAAAAAACATG
TAGATTATGGGTTATGCGTAAAACTTGCCGACAGGATGAAAATATTACTACACTTCTCAA
TGAGCTCACAGAAGATGTAAACAAAAGACTTGTGTGTTTTGTAGATTCTCCCAACATCAA
CATGGAAAATTTTAGAGTTGAGGCAAAATGACTAAGCAACACAAACAAACCACCACAGCC
CAAGTATCACCATGAACTTCTGCACCAAAATATCTCTTAACTCCCCAAACTAGTTTAGAT
ATTTTGATTCGCGTTTTGCTATATAACAATTCTTACACTCAAGCAAAGGTTCCCTTTGAA
ACGTCCAATCCTTTTCCATGCCCTGTTCTCTTTCCGTCACCTGTGACAATAATCTCTTAA
CTGTTCTAGTAATTTAGCTCACCACCGGCGCCGTTGCCGGCTTGATCCAAGTCGTCGTAG
CTCTTGATTGTCCGGCCCTGGATCGCCTCACGCGGGCCGACAGCAGAGCCACCACCAGCA
CCGTCCCAGCGTCCAGGCAGGCCGACAGCGCCACCCACAGCGAATCCACCAGGACCACCA
CCTCCATTGCGCCCGCCACGGCCGCCGCCTCCACCGTGCATCGGGGACCCGCCAGTGATA
CCACTGTCAGGGTTCCAGCGCATGGGCCGACGATCGTAGGGGCCTGTCCGGTTGTTGTTG
TTGTGCCGAGTCCCACCACCCCGACGGATGGGCCCAGGTCCCCCGGGGCTACCACTCAAG
GGACTCTGCCAACTACCTGGCACCTGCATGGTAACTGGGTTGAACATGTTAAAATTGTTG
TTGCCGCCAGGACCAGGAAAGCCAGGTATGGACGGCAGGCCGCCAGCTGCGCTGAGGTTG
TAGTTGTGCAGGTTGAAGCCGCGGGGTGTGCCCGTAGGTGTCTGTCCTGCACCCGCCGAG
AAGTGCCCATTGGAGCTTGCGTCTGTCCGGGACGGTGCGATGTGCGCCGGATCAGCCGCG
TAGGCATTCACCAATTCGAGCTGAATAGGCAAGGTTAGTAGGGAGAATATAAAGGAGTAA
TCAGAGAGATTAGACGGGATAACCCACATCGGCTTTCAACGCATCATACCACTCGCTGTG
GCGCTTCTCGACATGCTTTCGCCAAAAATGTTCCTCCTTAAACAGCTTCGTGCATTCAGG
GAGCTTGCATCGATACTTGTGCTCATCCTCCTGCTTGACGTGGTTGGCGAGCTCGTCGTT
CAAGGCATCGTCCAGAGGCTTACCGCCGAATTTGCGTAGGTCCGTCGATCCGGGGTCCAG
CACTTGACTGATCTTCTCCTCAAAAGTCTTGACCCAGTTAAAGGCGCGCAGTAGCTGCTG
CTCAGCCTTTGGTAAGCTGGCGCGGCCCTTGCCACCGCTGCCCTTGTCACCACCAGCACC
GCCCCGTCCACCCTCGTCAGGTAGTTCACCCTCCTCAGCGTCTGCCGACGACGAGGGATC
ATGGCGCTTGACCGGGAACGGCTCCCCGTGTGCAGAAGCCCGTGCCACCTCCAGAGCCGC
TGGGGTCAGCGAGCTCCGCGGCCGGCGCAGATGTCCTCCGGGGCACTTCCGCGTCAACTC
GTGCACCGAGTCGCTCTCAAACACGCAGAAGAAGCAGAAGTTGAAGACACGCCGCAAGTA
CTCAATCAGAAGATCGAGCTGCTTCTTCTGGCCGAGTACATACTCGTCATCGACGTCGTC
TACTACAACACCGTCTTCCAGCTCCTCGCCATCTTCTACTTCCTCGTCTTCATCACCGTC
GTCGATGTCGTCCATCTCGTCGTCACCGCCAACCTCAAAATCTAGATTCACATCCATGTC
TACACGACGGCTCTTCTGGACCTTTCTCTTCTTGGCTGCAGCAGGCCGAGTGCTGGGAAC
ATGGACGGGCTGGAGTCGGCCTGTGTGGCGAAGCTCCTCAACCTTTTCCTCGACCTTGAA
CACACCGTTAAAAGTCGAGTCAACATCAGCCTCGAACTTGGCCACAAGGCGCTGGACAAG
ATGCAGATCTCTGTCAATGCGTTCCGGTGCCGAGAAGAGGTCCCACAATGCCTTCTTTCG
GAAATTAGTTGGTGGGTTATGTACACCCACGTGGCACGTAAAGTCACCACGGACCTCGTC
CTTGACTGTCTTGCTGTTGACGGCCTCGAGCGCCCGCTCGGCAACGGGAACAGTCGCTGG
ATTCTCTATGTCCACATTGCCGTCCTCATCTTGAACAGGAAAGCCGCCCTCGGGGCCTGG
GTTAAGCATAATCCACCCGATGCGGTGGTAACGTTTGCCGGGATTGGGGTCACTCAACGA
GAGCCAGCGGTAGCCACCCTCGCCTTCACCGAGATGCTCACGGCAGAAGTTCTCCAGGTT
TTGGCGGCTGACAGTCGGCGCTATCGTCTTGATCAGCAACGTCGGCGCAGTTAGAGATTC
GTCCCGAATATCGGCGGCAGCCACTGCGGGGACCAAATCGCCCACTCCCAGAACATCGTT
GGCCGCAGCCTCACCCTCTTCCTTCTCAACTGCAGCGGCGACAGCAAGAGTATCGCTCTT
CGACACGCCCTCGAGGGTGAACTCGTCGAAAAGGCCTGTATCAAGATCTTGTTCCCACTG
GGAATAAAAGGTCTTGCGAGCCTCTGCGAGTTGTTGCCTTAACGGGTCACGGACGGCCGG
GACGTAGCGCTCAATAAACCACTGCTCTTCCTTATGCTGCTTGACAAAAGCCGTGGCCAT
CTTGCCCTGCACTTCTTCTTTGTACGTGTCGTAGGCAGCCTGGATCTTGGCCTTCTCCTC
CTGGACCTCCTTCGGTCCCCGGGGCTGGCGTTCTCGTTCCGGTCGGCGCCCTGTTCTTTG
GGCCTCATTTTCCTCCTTGATCTTTTCGTTTGTGCGCCACCATTCTCCAAAAAAAGAGAA
GCCGACCTGGTATGGCAGGGTGAGGGGATCCGGCATGGGGTTGGTCAAGGCCGGGCGCGG
TGGCTGTTGATGCAATGGAGGAGTCAGGGTGGTGATGCCACCGCTGGACGTCGCCAAGTG
CAATGGCTGGCCAGGAACGTAACGGTCGATGTTGGCGGGCGGTGAGTTGATGCGACGGCG
ATCGTCCCGATCACGATCCCGGCCGCCTCCATTCCCATATTCGTCTCTCACTCGCGAACG
AGGCTCGTAGCGATCAACGGCGGTCGGCGACCGTGAACGCGCTGGACGGCGATTCCGCTC
TGGTTGTCCTATACGTTCAGAGAACAGTCAGTACTGCCAGCATCATAGCTGCAAGATCTC
TTTTCTGGTTCACCACAGACAGGGGGTAGTATGTACCTGGAGACCGGCCACGGTAGAATG
GGTCACGATCGTCTTTCCGCCCATCGTTCCATGATCTATCCGGCGGTGACCGCATCGAGT
CTGCTCTGAAGTAAGAGTCCATCGCCGTGACGGCGGGCTACTGGTGTGGAAGCTATAGGC
GACATGATGGCCGTTAGAGATAGGATCGGTAAAGGGTATGTATGAGATTGATTTGAAAAG
AAGAATAAGGGAAGATTGAAATTGGGAGGAAACGAAGACATAGATGGGAAGAGAGAGGGC
GTGGAGAAAAGGCGGAAGTAGGAGACAAGGTACGGGACCGAGCACGGCAGGCCGGCGGCA
AATACGTGAATGAAAGAAAGAGAGGGTAGAGAAAGAGACGAAGAGAAAGACGATGGGAGG
AGAAAAACGACATATGACGAAGGAGGCAGGGAACTGACGGAGAAGAGAAAGACGAGACAA
AACGAACAATTTTCTGATTGAATTCTTGGGGATAAATCAAAGAACAAGCAGAGACCAAAG
GTTCAAAGAGCGACGATGGTCTCCTGGCGATGCAGTCGGCAGCCTAGCTCGTCTTGACAT
TCACGAGGGCCTGGATGTTGTGATGGTTGTAGGTGTGACAACGACAGCACGGAAAGAGGA
AGCCAGAAAGTCGAGACACGAGCAACAAAGGGACAAGAGATGGAACGTCGCGCCGCGATT
GAGCAGCAGTCTGGGGGCAGGGGCGCTGGGAGGATCGAGCCAAAGGGGCCTAATGGCATT
ACGCTAGTCTATTTTGGTACTATTAAGGTGCAAGCCCGCCTGTTGATTGGCTGCCATTGA
GACTAGCGAATCACGTGAGGTTGAAACTCAAAAAAATAGGACACGACGGCGGTAAAAGTC
GACAGGGCGCGTGCACAAACGCACTAACGGCAAGCTGCAGCTGGAGCTGGAGCTCTTGCG
ATGCACATTGTAAGCTGGGAAAATCTGAAGTCTCATGATGTCAATGAGGAGCACTGGAGA
CGTAATATAAAAACTACAAAACGACTATTACAATGTCTCTCCATTTGTTTATTGAAGCGG
GGAAGTAGCGATGCTTGTGCATTTACTGATAGCCGAGAACTTGACTTATTGGGAAAGATC
GCGGAACAACGCTTGAAGACGGAAGGAGCAGGCGGCGCATGAAATCGGATGGAATGGCTC
CACGTGACGTAATGAGGAGACTCGTAATAAGCCGCTCTCGAATGTCTCCGATTCGTCTTT
GTTACCATCAATAAAGAAGTGATTGCTGCTTTCTGTCGCTGCCCCGTTCTTTTATTCATT
GCTTTGCCCCTTTCCTATTTTTTCTCCGTTGACGACCTCCTCGAATCCCTGAACTGCATT
GGAAAGCATCAGCATGACGTCCTTCCTCTATCACTTCGCCCTCCCCGAGGATGTCTTCGC
CAGCCCGGCAGCTTCCATTCTGCTGCCCATTGCCCTCGGCACAGCCGTTGGCTACAGCAC
GCGGCGTAGGCAACCACTGTCAATTGTACAAGACAAGCAAGTATTTGAAACTAACCGAAC
GTCTTCCACCTTTCTTAGCGAAAGAAAACGACCCTGAAGTCAATGCTCTGAAGCAGCCGC
CGTTTAGACCCCCTCCCCGTGTCTTTGGACCCGTCTGGACGCTCCTATACGGAACGATGG
GCTATGCAGCACATCTCGCTATCGGACAAACAACTACCGGACTGGACATCTCCGGACATA
CAAAGGCTGTCAGTGCCGGCTTATACACACTGCAGCTCGGCCTCAACCTTGCGTGGATGC
CACTCTTCTTTTCGCTGAAGCGGCCGGTTGAGGCGACGGTGGACGTGGTGGCGCTGCTCG
GTATCAACGGCTATTTGACGGCGTTGTGGCTGGACAATGTGAGCACGGAGACGGCCGGAT
GGCTGATGGTGCCGTACGTGTCCTGGCTGGCGTTTGCGACTTATCTGAGCGCTGGCACGG
GCTACCTGAACGGCTGGTCGTTCGGATCGTCCAAGTCGACGAAGAAGGAGTAAGGATGAG
GTGATCGACAATGGACTGCATGACTTCTCCCTTTACGAATGTGTCGAAGTCGGATGGTTG
GTTTCACAGTATTGTCAAATTGTATTCCACCCAGCGTTGTCACGTAAATACGAGCATATG
TATAACATATATAAGGCAGTATGGCCTTCGTGATATTTATATCTTAAGTGCATCTATGAC
TTGTGCTTTATGCGAGGAATCAACAACGAGCCAGCCAACCAACCAGTGCATTTATATGCG
ACGAACACAACGTTGTGGAAATATGAAACAAATAAACCATATATTGCCATACAATCCAAA
TGCGGAGCAAAAAAGGTCCAAAGAAAGACAAAAACGCCGGCGGCCGTCTATCAGCTTTTA
TCTGACAAAAGAAAGTATAAACGTAAATAAGGAAAAGATAAAAAAAGTTGTCCCTTCATG
CAGCCCAAAGAAAAAAATTATGTTCAAGTATATGCTACAGATTTGTAGCCGCTATGTGCG
ATGTTCCGCTATGCCAGCGGGATATAAGTCTTGAGGCCGTCAAAGACCATGAAAATAAAG
GCCGAGCTCGGGGCCGACCGGACCACGGTGATACCACAGCCCCGGTAGAAGCCACGAATG
CCCGCCTGTTTGTAGAGTGCCTTGGCTTCGTCCAAAAACGTCCGTGGCACCGTCGACGAG
CCGCCTAGAGGGGACGTCTGCATGCGAGACTTGACAGTATCGGCCGGAAAGAAGAGGAAA
TTGTACGACATGCCAGCCGAGGCACCGGCCATGGCCTGTTGCCAAAGCGGAAGCGGGGCA
TTGGCGACTGACGCGAGGGTAGCAGGGGTCGAATCGGCCTTGGCCTTTGCCGAGCGGATG
TTGTATTCGCGAAGCAGCTTCGATGTTGTCTCCTTGCTACCGAACCAGGCCGCACAGCCA
CCGGCCTCGCGGATCAAGGTGCCCACCTGACCATGCCAGAAACCCGCAAGGCCGCCGTAT
CGGTAGACGTCGCGGATGACAGAAAGGGGGTTCCGGTTGACGGTCTTGAGCGTGCCCGTG
GCAGAGCCGGCGGCCGAAGGAAGAGAGTCGGCCGGCACCTGAATCTTGCACTTGACGAGT
TCGACGGGAGTCAAGATGAACGAGGTGAAAACACCGGAGAAGGCACCCGTGAACCATAGG
GCAGGGAGAGACAAGGGTGCGTCGCGTGGGGAAAGACCGGCCCAGACGAGCGAGGCACGG
CCAAGACGCTCAAACATGAACAAGCTGCTAGTCTCGAGGGCAGCCCCAACAAGTGGAGCG
CTGATTCCCCGGTACATGCCAATGACTCCGTCCGTACGAATAGATTGGCGGAAGCAGTCG
AGAGGCCCCGTGTAACGAAGCGGAAGGTGATCGGGCTGCGATTGAAGACGGACCTTGACG
GTATCGAAAGGATACTCGATGTACTTGCCGACAATTCCAGCAAGCTGTAAGGAGGGGAGA
TGTTAGCATATATCAAGACGAACAAGTATGAGAAGAGAAGATTATGCATACAGATCCGTA
TAAAATGTCTTCGGTTGCCTCGAGGGCGGCAGCCCGAGGCTTCACCGGGGCAGTGGTTGG
AGCAGCCTCGGTCGCCACGAGGACATGGTGGCCTGGGGTTGTGGTATCTGCAGCAGCCAT
GGTGATTGTTGATGCGTATGTGACCGAGTGTATGGGAAAGTCGGGACGCAAGATCGATGG
TTTGACGATCGTAGGAAGGAACACGATATGGGAGAAGTAAAATCAATCGAGGGCGAGCAG
AAAAATACAGTCAAGTCGCTTCTTATGCTCTCTCAAAGTTTACAACAAGATGAGCATCCC
CCGCCGCGAGGGGCGGGTGAGCCCCCTTGGGGGCTGGACAGGCGGCTGTTGGTAGTTGAT
GCGTGAATGGGCAGCTGTCCAGCAAGACGAAACCACGTATATGCCTGGTGTTCTGTTGGT
GACTTGGCCGGCCTTTGCCGTTTGCGTTACGGCGTTGCGTGCTACCGGGGACTGGACACT
CCCACTTCCGTCGTTAGGAAGAAGGAGGAGGTGTAAATGTTGGTAGTAAGCGCAGAAGGG
TGTTTGCAAGTGGCCGGGGAGGAATTGCTGTTGGTTCGAGGTAGCACGCAGACGGTTTCT
GCTGCTCTTGTAGAAAGGCCGATATTACGGAGAGGGGAGAAGTTGTCGAAGTGAAGTCCG
GACGAGGGTGTGGGGTGAGTGAGACGAAACCAAGACGGAGGTGAGGATGAACTCAACGAG
AAGTAACCGGGACTGGAGAGAAAAAAAAAAGCGATGCGATGGAAGTTGAGATCGAAATAA
GGTGAAGGAGTGAATAATTGCTGACGGTTCTTTCCGCCAATAGAACAATACCCAATCATA
TACAAACAAGGAAGGAGCGGAATGAGGGAGGGAAAAGGAGAGGAGGAAAGAGCGACGTAG
AAAGAGGCAAGTAAAAGAAAGAAGGGCTTAAGTGTTTGTTGCCGCGCTTGCGCCCGTTGA
TGTCGTTCAAGATCTAATCAGAAAAAAGTTTTAGTTGCAGTATGGTCGCAGTCGGCTCTG
CTAACAGCAAAACTTTGAAGATGGTCATAGGGCCGAGACCGGGCTGTAAGTATTTTGAGG
CGCAAATTAGGCAAAGAGGTACAGGCAAAGAGGCTAGCGGCAAGGGACTTTGGGCGCTAG
AGCCGATAACGCTGATAGCTGCTTGAGACTTTGCCAAACAACATGCGCCGTATCCCCCCC
GTCACTTAACAGTGGGGTTTTTGGAGGGGCATGTTCCAGTCGCCGTTGATATCACAAACA
TACGATACGAGCAGCACCATATGCCGACCTTCTACTTCGAGATCGAAGGCCGTAATATGA
AAGCCAAGCACTGAACAATTGAGGGATATGTTTATTGTCTGCTGTAGTTTTGGATCCTCA
AGGGAGTAGTATACCTTGGTTAATATATACAAAAGCGCCAGGATTATAAAACAAAGGAAA
GAAAAGATGACAAAAAAAAAGGGCAAGGAGGCCGACTAATAAGGAATGATGCCTTCAATG
TAGTTGCTAAATGGCATGCAATGGACAAGAGAGAGAAAGTAACAGACAAATGAGTGAGCG
AAACGCCGAGTCGGCCAAGATGGAACAAAGCCGGAATAACGAAAAAGACCAATATACGTT
GAAATGAAACACCCAAGCTCGCTTAACCATGCACAGTGAGAAAAGAAAAAGACAAACCAA
CGCAAGACACAATGCGTGTAGCCGAGATGAAGACTTCTGGAAGGCTACATCACCTTAGGA
ATAGGTGTGTTCGACGCGCGTTGGCTAGAGCTGCTGCCAATTATTGTCGGGCTATCGCCA
TCGACTGCCGGGTCGTATTCCGGATCGGCAACAACAGTAGCCGTAGCAGCGCGTGCCTTT
TTGCTCGACTTGGGTGTCCGAGACGTAACATTGCGTGACGGCACCAGGAGGCTGTCCGCA
CGCTTGCGTGACGTCACTTCGTCAGTCTGCCGCCGTCCGCCTTCGAGGCTGTTGTTGCTG
TCGGTGTTGCTGCCAGTGTAGACGTCGTCATCCGAATCACCGCCGTCGGTGTCAGAACCC
TCATCGTCGGCGCTATCCGACAAGTGGTCGTATAGACCCACACGGTCGGGGCCCGAAGCA
GAATTTGTCGTCGTAGTTTGGTCCTTGATGAAGCTGTCGATTATGTAGTACTGCAGGGCG
TTCATAATGAGCGGGAACAGCATCATGACAAAAATGATCTGCAGCTGTTCGTTGCCGTCC
GTCCAACCCAGCGCCCAGTCGCCAACGCGGGAGATCCATGGCATTACGATGAAGATGATA
AGCACGCAGATTTTCATGCCAAACAGGCCGCAGAAGTACAGGATGCTCTGCTTCAACCAC
CACCACGCGTTGGGAGGGCGGCCGTAGTTACCCGACTGGATGGACTCGGGTGGCTGGCCT
AGCGGCGTGTACGAAACAAGGGCTGTAACGAGGCGAAGGAGAAATATGAGAATGGGGATA
CCGAGAGTCGTCTGGTGCGTGGTTAGCTACGAATGGGGCATGGAACCGGGGATAAAAAAA
TATGTAAAAACGGGGAATCCATAGCTTACATCAATGGCGAGGTTGAGAAGGTAAAAGGAA
CACGGGTTTGGCGTGTACGGCACGCTGCCACTGTCGTCGTCTCGCCGCAGGAGCATCGCC
GCTGTGGATACAACGCCGGGTGTCACTTTGATAGAGAAGCGGCCCGACGTAAGCAACGAC
ATGAAGACGTTGGCCATGTGCACCAGCACGGACCCGAACACCTGCTTTGACGCGTCAAAG
AACCAGATCTTCAGGGGCCGCTGTGGCCGCTCGCGCCAGCGCTTGTACACGAGGGACATA
AGCGCCAGTCCACCTAGGCCAAGTTGAACAAAAATTGCAAAGGGCCCCATAAGCCGGCAG
TCGCCAGAGCCGTCCGAGTGGCCAGGGCCCTTCTCGCTGCCCTCCTTCTGGGCCGCACTG
CTGTCTGGAGCCGTAGGTTGTGGCGGCGATGCTGCTGTTGGTGTTGTGGTCACTTGGACG
ACCGTGAAGCCATTGCCGTTACTCCCGGGTGACGTCGGTACTGGAGGAAGACCTGCCGCA
GCGGCAACGGTCTGGATTGTAAACGGCCCATCGGCTGCAGCATCGGCTGGCGGACGGTTT
TCAACGGGTGGAAGGCCTTGTGGTGGAGGTGCTGGCGGAGGGAGCATCAGGTCGTTGACC
TTTGTCGGGACAGGGAGAGGCATGGGTGCACGCTGCACCAGATGGCCAGCAAAGGCCGGC
CCTAGGGCAGCCATCGGCAAGTGAAGAGGTGCAGAGAAGCCGGAGCGGCTATGTGGTGAT
GCTGACGGGGCGCAGACGAAAGCGACGTTGGAGATGGCAGTGAGCTGATGTAGTCAGGAT
AAGGCTGACGTTTGCATCACTCTTGGCGTTTGTGAGACAGTGGCTGCGAGGCTGCGCAGA
TTCGTGGAACGGTAGGACGAAATGAAGCCGGAGAATAAACCGAGGAGAATAGAATCGTAA
AGGAGAGAGACAGACGTGACGTTTGATGTTTTGCGCGCGTATGGAAACGATTGTAGGCAG
ACGACGGCAAAAGGCGAAGTGATGTCGACCAGCGTAGAACAAGGAAGGGGGAAACGCTCC
TCAATCGCGCTAACAGGGGTCTGGTGGACTGAACAGAGCTCAAACGAATCAGACTGATTG
TACGGCGCAAAAGACAAAAGAAGGAGCGAAAATAAAGAAAGACGAGATAGGAGATGGGCA
AGTAAAATAAACGAAGCTGAAGTGGGCGAGGAAAGCCGTAAAGGCAACCTTAATATTAAA
TGAGCTAAGGGGAAGCGAAAGAGGAGCGGCGAAAGGGGCGATGGGGCAGGAGAAGAGGGT
CAGGAGCAGCTGTCTCAGAATACGGCTTCGTGAGTTGGACGTTCCGACCTGGTTGGCAAG
GCTCGGCGTGATCGCACGAACAACAAGAATCGTAAAGAGAGGCTATGAAAGAAGTTGAGT
ACGTGGAAGAAAGGCACAGGAACGAAGTTGCCTCCGTTGAGGAGGAAGGCACGGGACGAA
CACTGTATTCCGGAGTGTCTCTGTGATGGGGAGGTTTGCAGCCTAATTTAGAAGCGGCGA
ACAGGGCAGGTGGGCCAGACCCCACAGGGGAAGGCGCGATGGAAACCAGGAGAGAAATCG
GGACCAGGGTGCGAGGGTGTCTAGAACATGGGCCAGCTTGGTCTTCGCTTATTACGTCAC
GTGTTGCAACCAAGTCACAACTGCCGACCTCATTCCAACGAAAGCACAAGAACCAACATC
CATCGCAACACCCGATCGCTGTCCTTTGTAAACGTCCTGAACCTCGGAAAAGATGGCATA
GCTGCAATTCTCTATGTCCTCCTTTCCCGTAACCTCTCTTGCTTCTTTTTTTCAGTTTAT
TTTTAGTTTCTAGACAGTAGTTAAAATTTTAATTACGATAGTCGTGAGAAAAAGTGAATA
CTATCTCGCTGCTGGAATACAACCTATTTCCTGGCGCGTCTTGACGCTACCAAAAGAGTT
TATATGAACATTACGCGACAGTTGCAACTACGTAGTTTTTTCAGACTGCGATATTTCATC
TATATTTATTTATTCAAAATATGACGATATTATCGTTACTTACACGGAGTCAAAATCGTA
AGAAGACGCCTGTGCCATGCTCGCGTTAGCTTTGTATACCAGTCGTCGCAATAGTCGGCA
ATAGAAGCCGGAGATGAAGAATAAAACTCCCTTGTGACCATGCAAAGATTAAATCATTTC
CAACACAAAGCCCCTTTCTTCCCCCTGTTACTGGTTGCGGAAGCCGTTGCTCTTCCCGCC
GCCGCCAAAATCGTTGCCACCCTTGCCGGCCTTGTTTGGCTTCTGCTGTGCCGCCTCGTT
CCGCCTCAGCTCCTCCGGCACCTTGGAAATGGAGCTCTTGGATATCATCTGCTTGAGATC
GTACAGAACGTCGTTGTCTTCGCTTCCCAGGAACGTAATCGCCACACCACTCTTGCCGGC
ACGACCGGTACGACCAATACGATGCGTGTACTGTTCGATGCTCGTTGCCATGTTGAAGTT
GATGACAAGCGACACGTCCGCGACGTCGATACCACGACCGGCCAAGTCCGTGGCCACCAG
CACGTCTGCTTGGCCGGTGCGGACCTTTTCGAGCGCCAGTTCACGCTGTTCCTGCGTTTT
GCTACCATGTAAGGTAACAGGGTTCCGACCGGCCGCGCGCACGTCACGCGCCACCATCTC
GCAGTTTCGCTTGATATTGACGAAGACAATGATGGGAGGCTTGTACAGGTTCGAGTGCAT
GAGCTCCTTGAGACGCTCTTTACGCCGGTCCTCACCAGCAATGAACTCGACGCGCTGCTC
GACCGTGTCGACCGCCTCGCCTGCATTACCAATGGTTACTATGGCAGGCCGCCGCAGGTA
CCGCTTGGCAATCTTCTCCACAATCGGGGGCATGGTGGCCGTGTACATCATCGTCTGCCG
GTAGCGCGTCCGCTCCCCGAGGAAACGCGTCATGGCCTTAGCATCTTCGGCGTCGTCTGT
GTCGGGCTTGATGTTCGCCGTCGGCATAGCATCCAGGATCTTGTTCAGCGGCTCTTCGAA
ACCGAGGTCGATCATGCGGTCGGCTTCGTCCATGATCACATAACAACACTGCGACAGGAG
AAGCAGGCGACGCTCGATACAGTCGACAAGACGACCGGGCGTGGCTACAATAATCTCGGC
GCCGTTGCTAAGCGCAAACGCCTGTTCCTCCAGCGAGTGACCGCCGACAATACTGACGAC
CTTGTAGCCGAATGGCGTTGCAAACTTGTGCGCCTCGGTCTCGATCTGCTGGGCTAATTC
ACGCGTTGGCGCCAGAATCAGTGCGTAGGGACCATCGTTCTTTGAGAAATCGTCGAGCGG
AGGCAGCTTCTGGATGTAGACGAGCAGTGGAAGGAGGAACGCTGCGGTTTTACCGGAACC
AGTCACGGCGATACCGATGAGATCGCGGCCCTGCAGGGCAATCGGGATGGCCGCACGCTG
GATAGGAGACGGCTCATGATACCCAACGCTCTCAACAACATCCAGCAGCCGGGAGGGAAG
CGCCGATTCGCGCCACTTCCGCATGGGGTCCGGAATCGACCCGCCCTTGGTCGAGATGCT
AAAGTCTTCCTTGAAGATGCGCCAGTCGCGCTCGCGCATCTCACTCAGCGACTTTTCAGA
CCAGTGCTTCATTTTATGGAGGGGCTTGTCGCGCTGCTCGAGTCCTTGGTAGTAAGCGTC
CATGATGGCCCGGGCGCGCTCTTTGCCGTGGACCGGGTCGGCCTTCTCAATGGCGTCTGC
CTTCATCATCTCCTGAAGCTCCCATTCTGGTTCCTGCGAAAACATGTGGAAGCTGTTTTT
CGTCGTTAGGCGGGCCTCAAATGGTTTGCGACGCGCCAGCTCAGCTTCGTCGTCCGCCAG
ATGCTGCGCTGTGCGCGTGTCTTCCGAGTCGTCCCAGCCAAAGTTGAACTCATTCACGCG
CCGCCGCCGCTTGTTCCTCGGTACGAATGTGCTTTTTGTTCTGTCAGGTCCGTAGTGTTT
CAACCGCAGCTGGTCGTACTGTTCCTGCTCCACGGCCGAGCGCCGGAAGTCGCCATCGTC
TTCCCGTGCGTGCTTCTTCGATTTTCGGTCAAAATCGCCCCGCCGTAATGCTTCCCGGAC
TTCAGCAGCCTTTCGTGCCTCGCGTTCCTTTTTTGCCCGCAGCTCCTCGGCTTCGCGCTG
CTCTTCTTGTTTCTTTTTCTGTTCGCGCTGCGCTTCTCGCTCTGTTTTCGAGAGGTTCGT
GAGCTTGAGCTTCGGGAGAACAAAAGTGTCGATCCCCATGGTAGCAAATAGTGGTTCGCA
GGCGTCGCGGTTGACAAAGAATAAGATGTAAGCGTTTTGTTGGTGTGTGTCAACTGAAAA
TTGAATGTTGTTCGGAGTCGTTCCCTTGGAGGACGTTTTGTTGTAACGAAGGAGCTGTGG
CGTTGGTTCAATACATAGACCCACTTATTGACATCTATTTGGCCAATAAAATGAAACGGA
TCCATCTCCGCTGCCTGGGAGTCGAGACACTTATTATCACGTGTTTGTAGCCTGGTGGAC
CCACCTTGATTGGACTTTTCTCGAGCTCTGAGTGCCACCAATTTTTTAGACTGCCTCGAC
CTCTCGTTGGATAGCATTGACGACGACAATCGAGGACGGCACCCGCAAACATGGCGTCAC
AATCACCGGCACAATACATCCAGCTGGCTAAGACGCTCCCGCCGCGTCTGCTGCGGTTCC
TGGCCCGGTACCCCCCGGCGGCAATCCAGGGCGCAGGGGCGAATCCAACCGGCTACCAGC
AGGACACACCGAACCCCTTCAAGGCGACCAAGCACCCTGTGACGGGCCGGTGGCATGACC
CCATCTACTCCTTGCGGCGGCAGGCAGACCTTGTCAAGATGGCGCGCGATCATGGCGTGG
CGGAGCTGATGCCGGAGTCGGAGAAGAACCCGGAGACCAAGCTGCGGAAGCGGGTCGAGT
TCGGTCTGCGGGTCAAGGGTACGGGTGTTGGCCAATCGGTCAAGGGCCACATCTTCGAGC
GTCGCATGATCGCCAAGATGGACGAGCGGAGAAACGCCATGCTGAACATGCCCAAGCTCA
TCCGCGAATGGAAGCGGGTAGGTTTCACCCACTTTGTGTCTTTGTGTCTCTTCGTCTTTC
GCCTTTTCGTATTTCGTGCCAATATCTCACCACTAACGCTCCATCTAGGTTGGCCGCAAG
AACTGGGTTCGGTACCCGAGCTGATCGTGGCATTATACCCACCCGTTACGACCTCTCTTC
TTTCATATACCTCCTACGAATTTCTGTACAAAAGCCTTTATCCTCGAGCCATTCTGTATA
TCTAGATTTCTGAATATTTATATGTTCCCAACGATCAAATGCTCCCTTGCAACATTGACC
GTCACAGCGAAGTTGTAGCGGATGTGGTCCTATTTTAACGTTTGATAACCATTCGTTTGA
TAACCATTGTACAAAACTGTATTATTTCATGAATATTTTGCTTGTAGTTTGTCGCCATGA
CGTGGTCTATTTTTTGTAACCTCATTGCCGGCTCTTTTACTTTTCTTCGTTCCAACAATA
TTGTACAGCCATCCCTCATCTGCTCAGGGCAATGTCGTCTATCCGCAGAATCATCTTGAC
AGTCTCGGCCGCCAGCTCGATCGAGCTCGTGCTCACCAACAAGGGTTGCAGAACGTTCTC
CTTGGCAATGTTGGTGTTGACACCGCCCGACTTGATGCTGACACCCGCGTTCACCTCGCC
CTTCTCGTGACGGTGCCGCAGGTCGGTGACAACCTTGATAGGGTTCAGGCCGGCGTTCTC
TGCCAGCGTCGTCGGAATCACCTCGAGCGACTCTGCAAACGCCTTCCAGCAGATGGCCTC
CGTGCCCGTCAATGCACGCGCCTGCTTGCTCAGCTGGGCGGCAATTTCAATCTCCGGTGC
ACCACCACCCGCAATCAGCGCCTTCTTCTTGACCAGGCACCGCACCACGCACAGAGCGTC
GTGCAGAGACCGCTCGGCCTCGTCGAGAATGAGGCTGTTGGCACCACGCACCACAACCGA
CACGGTGCGGCCTGTGATGCCCGCAGCGGCAGCAGCTGAACCGCTGGCCGACGCAGAGGA
CGACGACGAGCCCGACACCGAACCGTTGGCCGTGCCGGTGATCTTGACGAGACGCGAGCC
TGACGACGTGACCTCCTCAACCAGGTCGGCACTGCCCAGCTTGTCCTCTGCGAACGAGTC
GATGTCGGCAATGGGCTTGCAGCCGGTAGACTTGCAGATAAACTCGACCTCGTCGCGTTC
AATGTCCTTGATGGCAAGGATGCCAAGCTTGGCCAGGAAGTGCAGGGAGAGCTCGTTAAC
AGCGTCACGCAAAATGGACTTCTGGATCAAAAGGACGTTGCACTTGGCCTTCTTGATCTT
CTTGACCATGTTCAGCAGGTACAAGCGCTCCTCCTTGACGATCTTGTCCATCTGGCGGTA
ATCGTTGACTGCGATTGTGTTTTCCATCTACTTTGTTAGCAAAGGTTCTATAAATGTAAT
GGGCCGAAGTCTGGCAAGAGTATGAGAGGGACTTGCATCTGGCTTGGGGGGCGACAGCTG
GAATTGAACCAGGGCAATCTTGGCCTTCTCAATGCGGGTAGGGCCGCCGGCGTTCTTGAG
CACGGGCTGCGTCAGGACGAGGCCATCGACCAGTTCGCTGTCCTCAATTGTGCCGCCGAC
CTTCTTGACGACACGGATGTTGCGCAGGTCGACGTTGTCGGCCGTCTTAAGGTCGATCGT
CTTGGTGACGGCGTTGACGGCCATGGGGCCGAGCAGGTTGGCGTACTGGGACACAATCTT
GGACGACAGCGACGTGTTGGCGGCCTGCAGCAGCGCAGATGTGTCGGTCAGGGCCACGGG
CTGCGACATGCCGTGCAGGATCTTGACAGCGGCCGCGGCCGCGCGCTGGAAAGACTCGGA
GATGACAGAGGGGTGGATGCCCTTGGACAGCAGGCGGTCGGCAGCGCCGAGCAGGCTGCC
GCAGATAACCACAACGGACGTCGTGCCGTCACCAGCCTCAACATCCTGTGCGTGCGACAG
CTGGACCAGCATTTTCGCGGTGGGGTGCAGCACGGCCATGCTCTTGAGCATGGTGCTGCC
GTCGTTGGTGATGATGGTTTCGCCCTTGCCGCTACGAATCATTTTGTCCATGCCGCGAGG
GCCGAGGGAGGTACGGATAGCATCGGCGACAGCTAAACAGTGGTAGGAAAAACATCAGGT
CAGCATCGGTCCTGCTCGGTCAGGGTAACTGCCACGTAAATCAAATAGGGGCAGCCTATC
GCGGGGACGACAAACCTCGTGCGGCGACGATGTTGGCCGAGCGTACAGCCAGCGGCTTCT
CCTTGTCCTATACATATAGGTTAGAGGAGAACTATTAAACGTGTTGTGCACACCAGAATG
GTATCTGGGATTGCGCCGGGGCCGATTGTCGAAAAGGGGCAAGACTTACGCGAAAAGCAG
CGTTCGATGGGCCTCCGCCCGACGGAGCCACTGCTGCCATGGTTTATATGCGACGGGTTC
GTGAGTTGCAGGATGCAGTAGTTTATGTCGAAGGCGAAGATACCGTTCTAGTAGGTAAAA
GTCGTGGAAATGCGAAACGTGGGTGGTCGCGGCGAGGTAAGGGTTGACGTCGCTTTGTAA
ATGCTGGTGCCTCGAAGCTTTTCTGTGCTTCTCCAAGCTTCCCTCATTCACCGTTTGGTG
GGGCGTGAAAGGCACAAAAAATCTTGTGGTATCCTAAGGGGAGGGGGAAAGGCACATATC
GCCTAATTGCATACTTACGGTTCAGGAGTGGTGCGCTAATGGCAAATTAGGACTAGCGCC
AAAGCCGCGCATTGTGGATTCTACTGGAAACGGGCGGCAGAGCTCCCCAAGGCAGGCACG
GATTACGCTGTTCGAGCAAGAGCGAATCGCCGCTGGCAACGCCTCAACTCGTTGCTTTCC
GCGTTTGGCTTTCCTTGCAGCACGACCACCAAACTTCATCATTACCAATACCAATTTACC
ACCTGAACGGCCCAACACCTCGTGACGACCTGACCATCGAGACCCGCTGGAAACTGATAC
TGTTGTTTTCAAAGGCGAGAATTCATCGACACGAATTTGTTTACTGAAGCGCAGCTCACA
GTCCGCTCAACACACCTTCCGTCCTGCGACGAGCATCGCCATTGCGCATCCGCCAACATG
GTGAGTCTGCTCTCTGACGACCCGATCAGCTTTGCATACGCCTTGTGAATTTTGAGACAT
ACCTTGAACAGTACCCGCTAATACCATGTGCAGCCTTCCGCAACCGGCAGGGACTGGGAG
AAATACCAGAAGAAGTTTGCGGACGACGAGATCGAGGAGAAGAAGATTGCACCGTTGACA
GACGAGTAAGTCCGACAGCCCATACACGCGACATGAAAACGGAATAGAGAAGCGTCGGGA
GGGGGTGGAGGCAGCTGATGCTAACGTGTGGCTTGTCTAGGGATATCCAGGTCCTCAAGA
CCTACGGAGCAGCCCCATATGGCGCGGCACTGAAGAAGCTCGAACAGCAAATAAAGGAGA
AGCAGCAGAGTGTGGACGAGAAGATTGGCGTCAAAGAGTCTGACACGGGTCTTGCCCCGC
CACATCTGTGGGATGTCGCCGCCGACCGGCAACGCATGTCTGAAGAGCAGCCGCTCCAGG
TGGCCCGCTGCACGAAGATTATTGCGGATGAGCTCGACGACTCCAAGAGCAAGTACGTGA
TCAACGTCAAGCAGATCGCCAAGTTTGTCGTTCAGCTCGGCGAGCGTGTCGCTCCCACCG
ACATTGAGGAAGGCATGCGCGTCGGTGTCGACCGCAACAAGTATCAGATCCTGCTGCCAT
TGCCACCTAAGATCGACGCCAGCGTCACCATGATGACGGTCGAGGAGAAGCCCGATGTGA
CCTACGGTGACGTCGGTGGCTGCAAGGAGCAGGTCGAGAAACTGCGCGAGGTCGTCGAGA
TGCCACTGCTGTCGCCCGAGCGGTTCGTCGATCTGGGTATTGACCCGCCCAAGGGTGCAC
TGCTGTACGGCCCGCCCGGTACAGGCAAGACACTTTGTGCCCGTGCTGTGGCCAACCGTA
CCGATGCCACATTCATCCGCGTCATTGGCAGTGAGCTTGTGCAGAAGTACGTTGGTGAGG
GCGCACGCATGGTGCGTGAGCTGTTTGAGATGGCACGGACAAAGAAGGCCTGCATTATCT
TCTTTGACGAAATCGACGCCATCGGTGGTGCCCGTTTCGATGACGGTGCAGGTGGTGACA
ACGAGGTGCAGCGCACGATGCTGGAGCTGATTACGCAGCTGGACGGTTTCGATGCACGTG
GCAACATCAAGGTCATGTTCGCGACGAACCGTCCGTCGACATTGGACCCTGCTCTGATGC
GTCCGGGCCGTATTGACCGCAAGATCGAATTCTCTCTGCCCGACCTCGAGGGTCGCGCCA
ACATCCTGCGGATTCACGCCAAGAGCATGTCGGTGGAGCGGGACATCCGGTGGGAGCTGA
TTTCGCGGTTGTGCCCCAATGCGACGGGTGCTGAGCTGCGCAGTGTGTGCACGGAGGCTG
GCATGTTTGCGATCCGGGCACGACGGAAGGTTGCATCGGAGAAGGACTTCTTGAGTGCGG
TGGACAAGGTCATCAAGGCGAACCTCAAGTTCAACTCGACGGCATCATACATGCAGTACA
ACTAAAGAAGGGAAATGTACGGGGAGTTGTGGATAGCATTCATTCTGCCAATATTCTTTG
CCCTTGTTTCGTGTGTGTCTATTTTTTATCTGCCTAGAATATGTATGAGCATAGAATCAT
TACGGAGTCTCTTTTTGCGTTTTAACGTTAACTTTGTGACTGAAAAGTAAGACATCCAAA
TCGCTGGTATTTACACTGATCTGGTAATGGGCAACGCTACGAAAGCACTCCGTTCGTGGT
GTGGCAGAATGTGGAATATGTGCTGCTAATGCTATTTTGAATAAATAAAATGTGTCCAGA
GGGATGGTGCCATATGTTATGCGATATGTACATTAGAAGCAAAGCCTGCGGCCCCGTTCT
GTGAGCCCTGGATATCATGACTTATGCGTGTGCAGCAGAAGAAACAAAACGAAGCAAATA
GATACCATGCCGTACCAAGAAAAGAAAACCAAAAACACTACCAAGGCTAGCTGGTAGGCA
TGAAAGGACAAGACATCGAAAACAACCAGAAGCTGCCGTACTCCAGCAAAGCACTAACGT
GCTTGCAACGCCGTTTGTTTGACCCGCCAAAAAAAAAGTAAAATAGTGACCAAACCAAAG
CTCATGAATCATTGTGGTGGAAACGAATGGTCCAGGCAGAAGACAAGAGGCTTTCCATTG
GCCATTGGTGCCTCTTGTTACATTGTCTCCTTCCCCTTCGATGCTTTGCGATGCCATTCG
CAAAATCGTCACTTATTCTCCGGCCACAGCCACGCAACCGAGGCAAACCACGTCGCCATC
CTCGCCGCGTTCAACGCAGCACCGACTGCAGACCTTGTGGCGATGGCCATGGCTGGTTGT
AGACCAAGGTTGTCGCTGTTTTTGGGATGGAGGTGTCGACTCTGTCGGGGTTTCGTTCTC
CGTCCAACCGAGACATTCTCGGAGACACACGAAACACGTTCTCTGGCCACAGCCCTCGCA
GTTGGCGAGCGAGTCCAAGTCGACCTTCCGCCGCGGCCTACGGTGGCAGATGTGACACGG
CGCTGTTATCGACTGCGCAGGGAGGGTGTGGTGGTGTGAAAATGGCGATTCACGGCCGGC
TCTCGGAGGTGATGTGGATATTGACAATGGCCGGTCGTCGACGCTGTTGTTGCTCAAGCA
AAGCCTTTTGCTTCCGAGAGGGATGATCTTTCGTTGTGAAGGGGATAAGGTGTTGAGAGT
GTACGTAGTTGTCGTTTCTGTGGTAGGTGTGTTGCGTTGATCCACGCGGTCGTGGTCGGT
ACCGTGCACGAAGATGGTGACGACGTCGTTCCCGCCGCCGACACTGCCGGCGCTGGCCCT
GCTGCTGTCGTCCCACCGCCGTTTCTTAGCGAGGATGGAGATGCCGTGTGCAGTACCGCT
GTTCCGGCCGGCAGCCTCGGGGGCTTCCTGAGCCACTGACGGCATCCCGACAACTTTGAT
CGAGAGATTCACAGGATGGGGGACGTGAGGAAGTATATTGAACGCGATGCGAGCTTCGGT
CTCGGTTAAAATTAGAAAAGGCGCTGCCAATGACGACTCTAATCTTTTCGTGACGCAGTC
GGAGTCGCGGTTCTGTTTTGCTGGTCGCGGTTGGCTGTTGTTTGGCGGTCGAGGTTGTCG
ATGTGGTCGAAGAATCCAGGGTCAAAGAAAGGATGAGGTTGAGAAGGCGGTCGGAGGCAA
AGAAAGACTAGGCTTGGTCTTCCTGGATAGCACAATTCACCCTCCCATTGGCTCTCTCTG
CGCCGTAGCCCTAGGTTACAGGCGAGGTTCCAGGGGGAGGATGGCACAAGAGCGTCAGAG
ACGGGATCGCTGGAGCGGCCAAGAAGCGTGAAACAACCGCCAGGGCTTCGGGAGGCTGGA
GACCTGTTAAACCCGTATATGTCCAATGATTTCCTACCATCGACGTGTTTGGTCGGTGTA
GCACTTCAGGGGAGTTTCGTTTGGTGCGTCTAGTGGACTTGAAATGAACAAGACAGCAAC
ATTCAGTGATGCAAAATACCTGGCAAGGCCTGGAGAGTCGTCAGTCGGAGTTATCGCTCC
AGCGCTGTCGCCGCCTGTAATTACTCCGCGGCACTAAGGCCGAGTTGAGCGATGTGGTCA
AGGCCGTCGAGGCTTGCTTGTCGACTTTGCGGGGTCGAAGAGCGCCGTATCCACCGAAGC
CGACCGAAGGTAATGCTTCTTCGCTACAGATAACTAGTGCCCTAGGCCTGCCATAAGCAT
ATCTCCGTGCGAGTAGCAACGCACGACGCGGTCTGATTGGCCGAGTTAATCACGTGGGCG
TGCTGGAGACAGTGCGCGCTAGAGAGAAACAGTCGTTCGAGCTCAACTCGCACAGTGCGA
CTTGTGTCGCCTTTTCGCCTTTTCCTGCCAGCATTTTCCAACTTTTGCGCGCTGAGGCTC
TGTACTGGAAATGCTCCTGGGCCACATCCACACTTCATTACTGTGCAAAGATAAGTTGAA
TGCACTGTGCTCACTGTGCGCCCCCTCCAGTGGCTCTTTCCCTAAATCTCGTCTGATGCC
CACGAGCCGCAAAAACCTTGTTCTTCCCTCTTTTCCACAGCTTGTCTTCCCGTGCCCAAC
TCCGCTGTTCGTCGCTCATCCCTTCCCTCAACAATCCCCACCACATCCGCCTGAGGATCG
CTTCGACATCTCGACTTTGATTTCGGATTTCAACACGAACGTGTTTTGCATTGCCCGAAG
CATTTGTCTTTTTATCGCTCCGAACAAACGGTCATCCGCGTCGCACGCCCGCATCCCCCG
ACCCACCACCGCCGAAAAGACCGAGTTTTCGTGATTATCGCCGAATTCAATATCGAGAAG
TGCAGCAACCGGCCATCAAGATATGAGTCGCGCAGGCAAACTTGCCCCGGAGGTTAACCG
GTAAGTGTTCTTGGTCATTTGGGCACCCGTGTACCTTTGCAGCCCTTTCGTGCTTTGTTT
CCTATCCTGGGCGTTGTCATCACAGACCTGTCACAAGCCTCGCACTCGGCTTGTCAGATG
CTGCCTGGCCTGTGTCAAAATCCATCCGTCTGCCGTCGAACATCAAGATTGCATCCATTC
TTTTGTCTATTGCACACCTCGGTCGAGCGATACTGTCTCGGTTTTGTCAACCTTACATCT
GCGTTTACGCCCCTGCGCCGTTTCTCACCGTGGTCACACTTGTTGGTGATTGATCTTCTT
GCTAACCACGTCATGGCGTTTCTCTCGAACAGAGCTTTATTCGTAAAGAATCTAAGGTAT
GTCGTCTATCCTCTTGTTGCGTATACGACGACGAATATGTAGATGGAACTCCTCGCTAAC
CCTTCTAGCTATAACGTAACTCCCGAGGAGCTCTTTGAGCTCTTTGGCAAGTTTGGCGCC
ATTCGGTACGTGATCCATTAGTTTTCCTGTTCTCTCTTCTCCCTCCTTCGGACAACATCT
AACACCTCCCAGCCAAGTGCGTCAGGGCATTGCCAACAACACCAAGGGCACTGCCTTTGT
CGTCTATGAAGACGTCATGGACGCAAAGCAGGCTTGCGACAAGCTAAACGGCTTCAACTT
CCAGAACCGTTACCTTGTCGTCCTCTACCATCAGCCCGACAAGGTGGCCAAGTCAAAAGA
GGACCTCGAGGCCCGCAAGGAGAATTTAGCTCGGCTCAAGAAACAGCACGGCATCGATTG
ACGATTAGACGGGCCTGTGGACCAGCGCCTGCAGACGACAACCAACAAAATCTCGTTGTC
TCGACCAACTGCAGGCCCGTCTCCTTACTCTTCCCCCGCGCGGCCGTCGTCCTCGTCAAA
GACGCCGGCCTCGCCGTCTCCGACAAAGACACCCTCGAAGCATCACGCCAAGCTGTCGCC
GTCGACGCCGACCAAGTCCTCGCCGGTTCGCCTGGTGGCGTTCACTTCGCCCGTTACGAC
GACCTCAACATCGGCCACGACCGTCGTGTCCTCGACTGCAAACGTGTCGTCGTCCCCCCC
CCGAAGCAGCGGCAAGCCGAGCCTTGCAGACCAGACGCGCAATGCCATGCCGCATTTTGT
CCGCAAGCTCCTGCCTACCGTGGCCGAGTGCGCCTAGAGCAGTAGATTAGCCCTTCCCTG
GGACCTCTGCCTAGCCGTGTTTCACTCGTTCGGATGTGCCTTTATCGATTAAGAACAATC
TCAATCGTCAACACTATAGCAGCTTTTTCGGCACATTTGTGGGAGGAGGGGAGATCTCCC
CGCCTGGCTCAACAAAACTGACCCAATAGATACCGACCTTTGCAGTCATGTTACGAGATT
ACATCGTGTATTTCATTGCCCTATTTTGTTGGCCTTTTTCTGTGACTCGCACCCACTCAG
TTGTGCACTCGCCTTTTCCATATCCAGGGCGACATCCTCCATCTTTTTATTATTCAAATT
TGCACCATCTCCACTTTCGTTTCTGCGTTGCATTTCCTTCAAACTTCTTAACGACTCTTT
TATTTACTGCGTCTTGCGCTGGGACGGTTGTTTATTCATTTATTCTTCAGTTGGTTTTGT
TCTATCACTTGTAACATGTTACGGTTATTTTCTCCCTTTCAATTTCCATCTCATTGCTGC
ATGCTCGACTTTGATGCATTGGGACGGCAGGCGAATTAGGAGGAAGGAAAGGCGTTTACC
AGTCCAACTCTTGACCCTTTTGCCTCTGGCCGGGAAGGGAGATGATTCATATTTTGTGTG
ATTGGCTCGCAAGTTGTTGTGGGGTGTTGAGAATCGGCAAATGGCATGCACGATCCACCT
CCAGGGGAAACAAAAATCAAATTGTATTTGCTTTTTCTTTTTTCAATGATTCTGAGACGC
AATACCTGTACCTTTCGCTCATCGTTTGCCAAGAACAAGCGAAGGAGGACGCACCGAATA
GGCTTCCCGAGTTTCAAGACTATTGGTTTTCCAACTTTCTTTGTGATCTGCTTGCATATC
GTTGTCATTTATGTGTCTGGTACAAATGTGTTGTCCAAGCCCATGTTTCTCGTATATCAA
AAGTAAGATGATTTCAGTAAATGGTATCTAGGAATCGTACAATGGACATATAGTTCCCTA
TTGGTTTTCTCCATGTTGGCTTAAAAAGGCCACATTTTCATTCCAAGATCTCATATTTGT
AGGTGAGTATATTCTCTCTTTGAAAGAGTCCCCGGTTCACCGTTCATACCGTGGCAACGG
CTCTGCATGTTCGTTTGCACCGCTAGTTCCATGGACGGCTTCTGGACCACTCCCGGGCCC
GTATGTATAGTGCCGGCCATAGCGTTCTTCATCCGTGGTACCCTCTGCTGGAGCATCAAC
ATCCTCGGCGAGAGGGGCGCTGGGGGCATCATCCACAGCACTAGGGCTCACATTATCGTC
CCCTAGAAGAGCATCGACAGGAGGAGCGGACGGTTCCATTGCAGATACAGGCAGGGCTGA
AGGTCCAGCAACTGGTGGTGCAGACGGAAATGACGATGAGCTAGTTGCGGCAGGATGTAA
GTAAGCAGGACTTTGATCGTACTGCTGATAATGGCCATCTTCCTCATCGATGACTGGTGC
AGATGGTGCCGACGGTGCTGATGGGTCAGCGGCTGTGGCACGGCCTCCGTTGAAGCTTGG
CACCCGGGCACCGGCACTGCTGGTTGGACCAGCCGCGTACGTTCTTGTCGTCCTGCCGCC
ACGGCTGTTGTTGCTGCTCGATCCGACATCCTCGTAGTCTTCTGGGAAAGTAGGAGGTGC
ACTGGCTTCGGCCAGCAACCGCCGCCGCTCTAGCTCTTGCTTGTCCTCGGTTGGCGGCTG
TGCCGGATCAGGGCCGGAGTCGGCGTCGAACGGAGGCGCCAAAGGGCCGTAGGCGGTCAG
CTCATCGAGCGTTGGGGCCGTGGGCACAGACGGTGCATGGCGGCCGGCACTTCTGCTGCC
CTCTCCGTTGTCTACTGGCGCTGATGATCCTGGAGCCTCACCAGGATGGCTCGGCAGGAG
CCGCTGCTCGGCACGGCGGATTCGATCCTTCTCTGACATGTTGGGGTCGCGCTCAGCAGC
AAGCATCTCAGCCGTCGGCACATACTGCGGTGCTTGTGACGATTGCCCGGGATCGATATA
CGGAGGGCGGGGCGGTGCAGTAGCAGACGGCGAGCCTGGTTCGTCATAGTAGTCGTAGTT
GTGCCCAAGTTGAGGAGGATTGTGGTAGTTGCTGTTGTTGTAGCCGTGCTGCTGGTGGTA
CTGGTAATATGGATAATGCTGTTGCTCATAGTAAGGGTCGTTAGGTGGGGCTGGTGGCGC
AGTCGATGGCCCTGCAGCGGTACTGCCTGATGCTGTCCCGTTCGCTGGCCAGCTTGGGTA
TGGAGGTTGTTGAGGCTGCTGGTATGGACTTTTACGGTCTTCTGGGTACCAGTCAGGGAG
GTGGTGTGAGACATATGGTAATGGCTGTTGTTGTTGCTGCAAAAGGATTTGCTGTTGGTC
TGGCTGCTGCTGGACATCCGGGGACAGTGCGGTTCCTTTAAGACCACGGCCGCGTTGCCG
GCTCGTGTCTGTCGTACCGACGACAACCTCAAACGCAACAAAGATCACGCCCTTTTGTCG
CCGTAGCTGGTCCGTATCAATCATGTTGCTACCGCCGCTCCAGAGAGCCGATGTAGGCGC
CAGCATGGGCTTGCCATCATACGGGTTGCTGCTGTTGCTGACCAAATTGGGGCCAGCAGG
GCCGACGCCAGACTGTAGCAGGCCAGCCAACTTTCCTCCCAAGTCGACAATGACCTCAAG
CTGGTACTTGAAGCTGATCATGTCACCCGGAACACCCTTGATGGTGGCGAAGGCATCCTC
GGGCATACGTACGGATGCAGTCACGCTTGACTGCAGAGTACGTGGGTCAATGATTAGTGG
GCTAAAGGACTGCGAGAGATCTTTGCGAAATACGCTGCAGGTACCCGCAGACATAAGAGA
CAGGCCGCCTAGACCAGTCTTGGACTTGGGATAGTAGTTATCGTGCTTGGCAGCCCCGAT
ACCGCCGCCACTTTTCTTGTCCTTGCTGCTCTTGTGGTTATGTTCTTCATCCTTGTTTCG
GTCTTTCACCTGTTTTTCTTTCTCCTTAGCCTCTCGCTCCCTTTGTTTCCGTTGCTTCCG
ACTTTTTGGTTCAGCTTGCTCATCAAGATCGGGATGCGGCTGCAAGCCGGCTTCTGTGCT
GCTATTTACCAGAACGCCATTGCTGCCTGCACCTTCGCCGTTGGGCCCTTCATCCTCTTC
AGCGATGCTCGTCCCCGCAGACGGGAACATGAATTCTGGTGGTGCCGAGTCGATCCGGCC
CTGGCGGTAAAGGGTGACAACCACGCCGTGCAAGCTCTTGATGCGCTTCACATGCTGTAC
TGATACTTTCACGCTGACGACCTCGCCGGGAAGGCAGCCGCCTTTGAGCAAGTCGATCGT
GGCCGTAATCGTTCGATCGTCGACAACACCACTAACGGTAGCGGTAGAAACAGACGACAC
GGGCACAGGGTGTGATCGGTAGCCGTTTCCAGAATTGCTGTTTCCGTTGTTGCTGCCGGC
GGCCGGGTTTGTGATGGTAGACGAGGATGTGTTCGTTCCGGTGGTTGATGCCACGGATTG
TCCAGTCATGCTTGCTGGAGCATGTGAGCTAGCTGGACTCGATAGGCGGACGACGTTGCT
TCCAGCACCAGCCCCAGAAACGGCTCCAGAACCTAGACCAGAACTAGGTCCTGCTCCGGG
ACCAGATCCTGAGCCAGATCCCGAGCCAGATCCTGAGCCGCCAACAGTTCCTGCAATACC
ACTGCTTCTACTGCGGCCTTCGCTCCCTCCGCTGGTCACGCTATCGACGCTGACTTCGCT
ACGGATGTCTGTTGGTGCGGGACTTCGAGGTTGTGACGTTCGTGACGTCCGACTTTGGCC
TTCAGCGTAGCCGTCATGCTCGTTGTCTTCGGTTTGTATGGTTCCGTGGATGCTATCTCG
CGCCGACCCACGGTCAGAAAGCGCAGCAGTATCGTGACGGTCGGTGCTGCCGCTGCCCGA
CGCAAAGGAAATGGTGGACATGGCGCCTGGAACGCCGGCTGAGCCTGCTGGTATGACTGA
TGTGGGACCGCTTCCTGGTGGCGGTTGGGTCACAACAACGATTTTGCGTTTCTTGGAGCG
CTTCGATATGGGCTCGAGGGAGATAGTGCGTGGCCGTGGTTTCGGTACTGTGCCGATGTC
GACTGGGTCAACGAGATAGACCCTCCGATCACAAGACTGGGTGGGTGTAACCGTGGTCGG
ACGAGTAAGGGTAGCGGTAATGACGTAGCAAATGGAGCCACGCTCAAACTAAAAGCAGAA
GAGGTACAGTTAGTCAGAAATCGACACCGTAGTGGACAAAAGCCAATTAAGCGAGACTCA
CATCAATACTGCTAGGCAGCCCCCGAGAGGGGAATATGAGGTCGAACTCGAACTCGTAGT
TGCCGGGCTCTAACCGGCCGGTGCCACTAAGGACCATCTCATCGCGGAAGAGAAGGGCAT
GGCCGTTGCCAAGGTAGGAGGAGGAGGAGGAGGAGGAGGAAGATTTCGATGCCAATAGAC
GAGACAAGGACGACGAGGAGTCGGTGGCGGTATCGTTGGGTAACGTTGCCATAGCGGCGG
CGTTGGGGTCCTTGAAGACACGCACGAGGCCGCGCAGCGACACGGTCAAGTGGGTGATGC
GAACTGGCTTGACGACGGCCAGTACGACTGCGCCGAGGACATGATCGCCGGCGCCATACT
TGCGATGTGGTTCGGCAGGACGGATGTGGAAGTCGGCAATGGTGCGGGCGGGCGCGTGGA
ATGGGAGGGAGAAGCGGGAGAAGAAGGAGCGTCGGCGCGGCGGTGTCGCCGTGGAGGAGG
CGGGAGATGTACGTTGTGGCTGTCGTTGAGGTTCCGTGCTTCGCTGGCTTCGTCGATCGT
GCTCATGGTCCTCTTCTTGTCCACGGCCTCGTTGGCTTTCTCGCAATGATGTCGGTGGCG
AGGATCTCGAGCCTGCCGCAGCTGCAGCCGGTGGTCCATCAGGCCTTCGTGCTGGTGGCA
AAGACGGGTCTATTGTTAACGCAGACGCCGCAGCTGTGACTGCAGGTGCCGTCCCTCTGC
CGGCCGCGTTGGCTGTCCCCGTCGTCGCCGGAGACTCGGGTGCCGCCGCTCCAGCCGCAA
CCTCGACGCTGAGCGGAGCTGCGGCAGCGGTCGGCGGCGGCGGCGAGCTGGAGTCGCTCA
TGGGGTGATGGCGGGAGACCCGCGGTCCGCCGTGCGCAGTGGCGGCTACTGGTGGAAGTC
GTCGTCGATGTTGTGGCGTTTGCTGTTGGTTTCGGATAGGTTCGGGGTGTACAAAAGGGG
CCCGTGGACCCTCTTCTTGTGTTGGTCCGGAGTGCTCTTGCCTTGTCTCTTGGGGTTGGT
TGTTCGCTCTTTCCCTTTGTCTTCCGTAAGTTGTGTATCTAAGCCGCAGCGGTCGCTTGA
TGTCGCGTGGGAATGCCAAGGAAGGGCGCAAAGAGGGCTGAGGCGGGAATGCGGTTGCGA
CGACTTTATCTTAGGGGCCTTTCGTGCCCTCTATCTTGCTGGTGCTGGCTGGCTAAGACG
CGGAACCCTGTCTCGGGTCTGGGGCAAAACTCGCAAAGATAGGCCACGCAATGCTTGCCT
CGTATGGGGGCACTTTCGGTAGTGGGGAAGGCTATCTGAGGAAGGAGCCAGGGGTGCACA
TGCATTTTTAGATCGCTTCTCGGGAGGCGTTGGGGCAGACTATTGGTGGGGCCGGTATTG
TAGGTTGTTCCTCTCCTGGAATCACCCTTGACCAAGCGGGAAGGACGGCGAAAAAGGGAG
GCGCGCAGCGTATGTGTATTTGGTAAACAGATTATAAAATGGAGACCGACAAAACGAGAA
AAACAACTTTAGGAAGGAGACAGAGCGGCCCAGAAGCTCAACAACTTATCACGGGAAGGG
TGGGACCGTATCGAGGAGAGACAGCCCGTCCTGGCCGTGTTCTAGTGGAAAGAAGCACTG
GTGGTGGACAGTGCATTCGGTATACTCACTCCGAGGCAATGTCCTCGAACCTCTCATTTT
GTGAGACTGTCGTCGCGATGTTTTGCTCATGGCGTACGGAGTTTTATGTGGCCCTGCGTC
ACCGTAGAAGCAACAAAGCTCCAGGTGGTCTGTCGTCGTCTCGGTGCTGCCAACCACAGC
TTGCCAGCACACCACAGGTTTCCTGTATTACCTAGATTCACTGCCAGGCACTATCGTTCC
ATCTTTGTGTTATGTAATTTTCTTTCCAATATTTGCTCCTGTACTTCTCTCGTCTTTTGG
TCTTTTGAACCACGTCCCTCGTTCCTCCGTTCACAAGCCAATTGCTTTATTCTCAAACGG
GGCTCTCCGTCACTCACTCCTCTTAGGATCACACCTTGATTGATTGGCAGCACTGGCCCG
TGCAGGGACGAAAAACGCCGACGAGGGCAAACTTGCGCAGAGGGAGCACGCGGAAACCGG
CACAGGGCGAGTACGGGGCACAGCATTAAAATCCGAACGGTCCAGGCATATCTCGGTTAC
GTACCATTTGCGGTGCGCCTCGATGCAGACAGCTGCTCAGTCTGGCAGTTTGTTTACTTG
GTTTGCGTCGATTGGAAGGTTGAAACAACCAAATAAAGGAATAAGTTCGCCGTGAGGCTG
TTACAAATCGAGATAAATATCTTGGCATCTGGTGACATAGACAATGAATGTGCTGTACAT
CGAGTCTGCTTTGGGTTTGGAGGGCCAAGAAATGACCACCAGATTGTCAATCCGCCCGCG
GCCACGTCGTCACCTCTTGTCACTATCGTATCTTTGTTTCCTTTTTCCTCCGTACATCCT
ATTTTCGCTCAGCGTCCCCTGTCTTATTCCCCATTTCTGAACCCTCGCATTGCTTGTTCT
GGCTTCCCACGCCACCCTATTGGCCTTTTCGCGGCCTTGGCAAGTAACCCGTTTGATATC
CGTCTCACCCCCTTTCCTCCCATCTTTGTTCTAGATTCTGTGCGCGCCTCTGAATTCCAA
TCATCGAGTCCCGTCTTTGTCTTCCAGTAGAGATGGCAGCTCCTGGAGCTTGCACCTCGT
TCAATTGCGTTGCTGCAGGCACTTGATCAAGCTTTCAGCCTTTCAGCCAATTCTTTTTAG
GTTATTCTTTTCCCCTCCCGTCTTTGCTTCCCGTCTCTCTAAGCTGGGCTGGCCATCCTT
GGCACAGTCTGGGTGTTGACGTAAACTAGTACTGACAGCTTGGCAGCGTTCGCCAAGTGT
GCAAGTGCAAGGCATTTGTGTTTGTTTATTGTTTGCGGCTGCTGTTTCCATTACCATCGT
TTCCTATCACTTAAACGCTTATTAAACCCTCTGCCCAAACAACAAAAAAACTGATAATTG
ATACAAAAAAACGCCAAAATGCTGCCATGCTTCCTTTTGTAGACTGCGCCAATGAAAAGA
TACAAAAACGCTGAGAGAGTATAAAAAGTACAATGAAAATGCTTGCCAAACACAAAAAAT
TAGTCGAGCGCCTCGCCGCTGAGAATACTCTGCAGAATATCAGCTCCAGCTCCATCCAGC
GCTTGCCGCAGCTCCTTTTCGCCAACACAGCTGGCAATGCGCTTCTCATCACCAGCCACA
CCAGTAACACCCGAACTGCCACCGCCCATCATGCTGTTGCTGACAGCGCCACCGGGCCGC
CGACCTCGCCGGCCACTCCCACTGCCGGGCGCCGACTGAAGCGCCGCAAACGATCCGTTG
CGGCCGTCGACGGCAGTCACCAGCGACAGGGTCTCTAAGCTGCCGACAACCTCACGGAAT
TCGGAGCTTGAGAGCGGGTGCAGGACAGCGTCACGCTTGCACATGAGGTTGTATGTTGCA
TACAGCTTCTTGATGGTCGGCGCTGCCGTACCTGCGGCACCGCCGCCCGGCACCTGGAGC
CGGTTGGGTGTGGGCGCCTTGACGAGCTTCTTGACGCCGTTGGGCGACTGCAGCGACGAG
TTCGTCTGTGCAGCGACTTGTGCAGCTGCGTATGCCTCGCGGCTCCACTTTTCAAACGCC
ATAAGGGCACACAGTGCCGCCTTTTGTTGCAGGTTGAGGCCCTTGAGCCGCTGCTGGGCG
CCGTTGCCAAAGGCGGATGCGGTGACCTTGTTGAGGTGGCCAATGGACACGCGGGGCGCG
TTTTCAATGGTCAGGTTCTGGGCGGCCCAAGAGGCCCAGGACGACCGCTTTGGAACTGTG
CGAGATGACGCTGCCGACGCAGGAGGCGAGGTGGCCAAGTTCATATTCTCGGCCAGGGGC
TGCTTCTTCGCAGGCGTCGTCAACAAGTTCGGTGTGGTCGCGTTACAAGCATCACGCGCG
TCGTTGAGGTACTTCTCGCGGGCTTCGGATTCGACCAGGTCCAGTGCTCGGCGCAAGATC
TCAAAGGCCTTGCGTAGGTCACCGGTTTGGCTAGCCACCTTGCGCGAGCAGAGCTCGATG
GCGGCAGGGTGAAAGAAGGGAAGGAAGTTGGTGGGAGCAAGGGTGGAAGCAGACGCTTCT
GGTACAGAAGGAAGAGTCATCTGGAGGACATTTTTAAGTCGGGTCGTGATGATGTTCTTG
ATTTGTGGTGCGGTATAGGGCAAGAATGGAAGCAGCTCGGGCTGTAGGTTGCGCGACTTG
AGACGGGGGAGAAAGCGGTCCGTCAAATCGAGGGCGTTGGCAATGCCAACAAGCACCAGA
CGCGACGTCTTGAGCATGGACCACTCCATTACCCGGTACAAGCTCTCGAGGTCGAGGGTC
AAGATGTGATCGATCTCGTCAAGAACGACTAGGTAGGTGCTGGCGGATCCGGCGGCCTTG
GCAGAAGCAGCCTTTTTGCTCGCCTTCGGCAACAACAAAGCCTGGAGCGCATTCATGGCA
TCCGTTTCTATCAAGTCCACACCCATAGCTTCAGCAGCCTGCTCGTCGCTATTATTTTCG
TCGTCCTCGCTGCCGGTACCCAGCAGTAGTAGCCGAAGAAGTGTGCTGTAGAGGTCGTTG
GACGATCGAATGCTCATACAGTTGATGTAAGCCTTCCGTACAGAGCCAGACTGCTCGGTG
CAAACCTGCTCCGTCATCTCGTTCACCATGGCACTCTTGCCAGTACCAGGCGGTCCGCTG
ACGTACAGGCACCCACAATCACTCTTGGATGTCACGGCATCGTTACCACAGTTGGCATTC
AAGAACGTCCGCAACCGCGAGCGCTCATCGTCACGGCCAACCAGAGAGCCTGCCGCCATG
CCCGAGCTTCGTGCAAAAAGCTGCCGCGCTACGTGGTACACTGTCTGAACGCTTCCAGAC
GGTGTCCGTGCTGTGGTAGGTGTAGCATCACCGTCAAGACCTTCACTTCGTGTTGAAAAG
AGGCCGTGCGGAGTGGTACGCCGAGAGAGTCTGCCAGCGGACATGACACGGTGGCGCGGT
GTGCTAGGCGTAACCGGTGTGGCAGGCGTCGTCGCTGTTGTGGAGCGGCTGGCACTGATG
GTGCCGAGGCCATCGCGATAACGAGGTGTAGATGGGGTGAGTGGAACACCAGCAACAGAC
ACAGCACGTTTTATGGGTGAAGTCTTAGTCGGCGAGATGAGTGTACTGTTGGTCGAGATA
GCCCGTCGTGCCTTTGGGGTGGCATCGGCATCTGCGGCGAGAGCATCCTCGAACGTGAGT
GCGTTGGGATCCCGGTTCTCATCGTTGACCACGAAGCTACGGGTACTGCGTCTCACGCGC
TTCAGAGAAAGACTGGCGTCTGCGTCTGTAGTGTGAGTAGAAGGACGAAAGACTTGAAAG
AAGCTAGGGTTTTGCCATGTTCATACCTTCCACGTCCGAAGCTCTGCTCCGCTTTCCGAG
CGAGGAAGCAACCATGTTTGTTGTGTGCGGTGAGGAAAGAGCAAAGGAGGAAGGATTTAA
AGACAAGGGGTAAAGCAATGGCAAGAACACCGATGTGAGATGCAATAACGGAAAGAACGA
TGGATAGATGCGTAGATGCTCGCAAAAAAAAAATAGAAAGTCGCAAGAATGGAAGTAACA
GGGAATGAAGTCAAACGTGGAAAGCAGGAAGGAAAGGTTCAAGATGGTGGCCAAGGGAGG
TACAAGATTTAATGAGGAAGCGCGCGCCAAATAGAGGAACCACTTTACGCGAAGAAAGCG
CGACTGACTTACCCCTGTCATTGTTGGACGCGTTGGCGGATTTACGCGTAACGTGGGAGG
ATTGACAGCTTTGCCCAGACCCGCCCCCCCGCCGTGGCGCGTGCTTGTACACTAGCCACA
GATGCACTGTGCGGGCGTCCATCGCACTACAGTGGGCTTTAATGGCGGGCGACATGGCTC
AGCTCGCCCGACTAGTTTGGTGGACTTCGCCCAACTCCGGGGCCCTTTACACCACCTGGA
GACTCTTTAGCGCAATATTGGCCGTTAACTTTGATTTTCCCCGCCCTTTTCGACCAATAT
AATGTACTCCGTTCTGGTCCTCCCGTATCAGCTGCCACTGATTATGGACGACAAAGACGT
ACTGGCCGGCGAGAGGCGAAAGAAGAGGCGAAACCAAAGCTCTTTCCCTCCCCGTAATGC
GACGGAATCAGGCGGTCTGGGGAAGAACGGGCTTTTTTGCGGTCTGGGAAGGAGGTCACT
TGCACAACGATAAAGGACTCCGATAAAGCGGTTCTCTCTTCTAGGTTTCTTGATCTTTCG
TTCTTTGAACCATCGCGGTTTATCATTCATCATTCTGTGTCTGTCTCTGACCGCCTGTCA
GCGCTGACTTCCCTCCGTTTCTTCGCCTGTTCCCAAAGCTATCTGGTGTTGCAGCTTGGC
ATTTAATATTATCTCTGTGGCCTTCTTTTTGTTCTTTTAGGGGACGACTTTTTCCCATAC
GTCGCCTTTCCTACACCACATCGATCTGCTCCAATCTTCCATGCGGAGTATACCTCCGCC
GTACTGACTGGCCTTCATTAGCCTTCTTCGTTCTGGGACACGGCCATCCCCAAAACAAAA
AAACTATCCGGTTTGCACATATCATCGGATTGCAATGGCGGCCGAGCGTGCAACGTACAA
TAGCTCCGTTGAGGCGTTCCGCGAGCATGAATTTCCAATGCTCAAAGGTGAGTGTGCTTG
CTATCGTGTCTATCTTTCGGCCGACTCCTAACACTGCCAGACAACATCTACCTGGACCAT
GCCGGCACTACGCTCTACAGCCGTTCGTTGGTTGATCGGTTCTCTGCCGATATGATGACC
AACTTATTCGGCAATCCGCACGCAGCCTCGGTGTCCTCCCAAGCTGCCGGACACATGATT
GAGGACATCCGATTAAGGACACTACAGTTCTTTGGCGCCGACCCGGCCGAGTTCGATCTC
ATTTTCGTAGCCAACGCAACAGCCGGCGCCAAACTGGTTGCAGAGGCTTTCCGGGCTCTT
CCGAACGGGTTTTCGTACGCATACCACCAGGCGTGTCACACGAGCCTGGTGGGTGTACGT
GAAGAGGCCGACAAAGCCGTCTGTCTGCCCTCGGGCGAGGTGGAAGCATGGGCAGCCGGT
GAGACCCACGACATCGCCATGAACAGCAATAACACTCTCTTTGCCTACCCAGCACAGTCC
AACATGGATGGTCGCCGCTTCCCGTTATCGTGGTCACATCGTCTGCGAAATCAGAATCAA
ACACTTGATCCCGACGACATAGAGCGGGACCAAGGAGAAAACAACGTCTGGACATTACTC
GACGCCGCTGCCTATGCCGCAACCTCACCTCTCGAACTGAGTGACGTGCACACGGCACCC
GATTTCACGATCATCAGCTTCTACAAGATCTTTGGCTTCCCAGACTTGGGAGGGCTTATT
GTACGCCGACCCGCCGAGCATCTTTTCGATTCTCGGCGCTATTTTGGTGGCGGTACCGTC
GACATGGTCGTCTGCTCGTCAAAGGAACAGTGGCATGCCACAAAGGGCAGTGGGGGTCAG
GGTGGTAGCAGGGGCTATGCTTTACACGACCGGCTCGAAGACGGCACGCTGCCGGTACAC
AATATCTGCGCTTTAGGTGCCGCGCTGGAGACACACGCGACGCTCTTTGGGTCGATGGCA
CAAGTAGCATCACATACCCGTTACCTTGCCGACCGCCTCTACACAGGGCTAGCTGCCATG
CGCCACGGAAATGGTAAGCCGTTGTGCTACATATACTCTCCGGAAAAGGAAGAGGCTGGC
GCCGTGGTGGCATTTAACCTGCAAAACGCGCTGGGTGCATGGGTCAGCCTCGGCGAATTC
GATAAGTTGGTGTCGCTGAAAAAGATCCATCTCCGCACGGGCAGCGTCTGCAACCCGGGT
GGCGTCGCGGCAGCCTTGGGACTGGAGCCCTGGGAGATGCGGCGCAACTTTTCGCGTGGA
ATGCGGTGCGGTTCCGACGAAGGTGGCGACGATATTGTGTCGGGCAAGCCAACTGGGATC
ATCCGAGTGAGCTTGGGGGCCATGAGTACAGCTGGGGATGTAGACGGATTTTTGGCATTT
CTCGACGAATTTTACCGAGACAACACGATGGAGGTGGAACAAATCATACCACCCCATGCA
GCCGCAAAGACAAACCCCAGCACAGGCAGTCTCTTCGTGGCCAAAATCAGTGTATACCCG
ATTAAAAGCTGCGGCGCGTTCGACGTTCCGCAGGGCACGCGTTGGGCGGTGCGGCCGGAA
GGTCTTGCGTGGGACCGGGAGTGGTGCCTTGTTCACCGAGGCACGCGACGGGCACTGAGC
CAGAAGCAGCACCCGAAGATGGCGCTCCTGCGACCAGTCGTGGACTTTGACCGGGGTGTG
CTCCGGGTATCGTTTGCTGGAAAAGACGAGGAATGGCGCAATTCCGAGGTGTCAGTGCCA
CTCTCCAACAATCCGGCCATGTTTGCGCCAGCAGTGACGACGGAAACATCGACTCGATCA
CGGCCGTCGCGTGTCTGTGGGGAAGAAATTGCCGCACAAGTATACACGTCGGAAGAAGTG
AGCAGCTTCTTCTCCAGGGCGCTAGGTGTCCCATGTTTACTCGCGCGTTTCCCACCCGGC
GGCCAGGGGACGAGTATGCGATACTCCAAGGCGCACCTGCAAAAACACCAGCACCAGGGA
ATAGGAGATCTACCATCTCCCCCAGACTCGGATTCTGAGAGAGACAGCCTTCGCAGCCGC
GGAAGATCCAGTACAAAAAGTCGAATCGGCGATAATACCGACGATGACGTCCGCAGAAAC
TCGTCGGCCGCCCGCCAGCAGCAACGCATTCTCTTGCCCAACGAGAGTCCTATCCTTGCT
ATACATACGGCCAGCCTGCGAGAGTTAAACGCAGCCGTTCAGCTGTACAGTAAAGACGGC
AACAGTGCTCCAAGCGTGCCCGGCTCCGTCTTCCGCGCCAACATTGTTCTTGACAGCCGC
CCGGGAGAAGAGCAGACACCGTATGCCGAAGACGGCTGGTCACGGCTACGGATCGGCCAG
CAGCCATTCAAGATGTTGGGCTCCTGCCGCCGCTGCCACATGGTTTGCATCAACCAGGAG
ACGGGCGCCAAGAACGAGGAGCCGTTTGTGACTCTCACCAAGACAAGGCGGTTCGACGGC
AAAGTGTTTTTTGGTACACATATGAGCCACGACCCGGACAGAGCGGCTACCCGCAATGAG
GGTGGGCAGAATGGGGTGTTTATATCGAATACTCCTGAAAAACAGTACCCGACTATCCTG
ATTGGCGACCCTGTTCGTGTCGAGTGAGAAAGGAATATGGATATTACGCTGGAGTGGACA
GCGCGTGTAACAAGATTACGCCGTAGATGGCCGGAGATTACCCAGAGGTACAGAGCCTCG
CCATTGTTGGATATTTTAAGATATTTTCCATACGAAACAAATCACTAGGTAAATAGATAA
CGGTGTTTTGACTATTTTACTTTGAATTGTATTACTGTTATTATCATTATCATTTGGTCA
CTTAAAAAAAATTATTTGTTGCACAGTCCACTGTAAATAACCATTTTTCCATTTACTTTT
CTTTTTATAAAAAAAAAAGCAAGTTTTTGCAAGTCAAACCCGGCTTCTTGACAATCCTTT
TTAATTTGACAATGTTACACCTCGCTCCGCTATCCGTATCATTTCACCTTGTTATTTCCA
AGCTGTCACTCCAATGGCTTACTTGATCTCCTTCAATTCTACGACTACCCAGCGAACGCC
TCTTTCTTACCTGCCGACACTGTCGCGCCTTCCCCACGCTCCGTATAAGCTCGCATTGGG
CCAATAGGAAGGAGCTACCCACCCTTACTTTCCAAGACGATCAGCCTCACATGGACGAGA
CATCCTTTCCCCCTTTCTCCTTTCTCCTTTTCTGTAGTTTTGTTTGCGTTGTTGATTTCT
GTATTCTTCTTCCGCGCCGCCTGTATCCCCCTGACCTAACTCAATCACCTGCCATGGACG
CTGTCACGCTGGCGGATTACCAGCGCGACGTGCTGCGCAATGCGTTCCGCTCGGCTATGG
CTCGTGGCGAGGCGCGGCCGCTTATGTTGGTGGCTTGTGCCGTGCCTGCTATCATTGTGC
CAGCCACGTTCCTGGCGGTGGCAGGTCGACACCGGGCGCTCCAACCTCTTCGGTATGCGG
TAGCCGTTGCCCAGCTTGCCTACAATGTTCACCAACTTTCACCGCTCTGGAACGGTCCCA
GTTGGGCCCGCACATCGAGCTTAAACTTTGCGTCTGCTTATGGCGCCGGGTTGGTTTTCG
GATGGGGCACACTGTGGGCATTGGTGGTGCTTGTTTGGACCAATCCATGGGACGGCGAGC
GGGTGGCTAGGCGGAGGAAGAGAGTGCCGGCCGGAACAAAGGAAAGGGAGGCAGACGTTG
TCAATATTGACACATCGAACATCCAAAACGCCGACAACGCACCGGACGAAGACGTTGCTC
GCAGTCTCCGCCTGGGCCACGAATACTACTGGCAGTCATTCCCAGCCCACGCCTCCTTTT
TTGCTCGCTTTGACTGGGCTATAGACCTGTGTCTGGCATGGAGGGGTATTGGTGGGTTAA
ACGACGACTGGTTTCGGCTCCTTCTTGTGATTTGGTATCTCTAGTGCTAACGCCTCTCCT
GCACAGGATGGAGCTGGGGCAAGACAGTTGTACCGAATTTTGCACCGCCCAAACGGCCAC
ACACAAATGAGCTGGTCCGCTTATCCTCCTTGCTAGAGGGGACCAAACAGGGCTACCGCC
GTCAGCGAACACGCGCCGGTTTCTACCGGGCCCGTGCAACCACTGTTTTGAGCAGCTATC
TGGTGCTCGACGGCTGCGCTGTGCTCATGACCCATGACCCGTACTTTGTTGTTGGTCCAC
CGCCCTCGCGCAACACACCTTGGTCTGAGCAGCTTGGCCAGTTTCCGACTCCGGCCATGG
GCGCGGGTTGGACGCCACCGCCTTCGCCTGCTCTTCTGACCATGCCTGCCTACCTCGAGC
TCCTCTATTGCCACCCTCACCTGCTCGCACTGTACAGAAGCTTGCTGGGGCTGGTCGGCA
TGGTGGCCGCCCTGCAATTTGTTCTGAGCCTTGACCAATTTGTCCGAGTATCTCTAGGTA
CTCTCATCTCTGGCAAGAACTCAATCGCTACGCTGTCAACGGCAGCCCAACTCTGGAACT
ATCCGTCCATATTCGGAAGTGTATACCAAGTGCTGGACCACGGTCTCGCTGGATTCTGGG
GTAGCACGTGGCACCAGACATTCCGATGGGCCTTCATGGCGCCGACTCTATGGCTCGTCA
ACCGGGGAATCTTGCCGAAGGGTAAGGCTGTGTTCGGCAAGACCGCGGAGATCAAGAACA
TGGCAAAGGGCACCAACGGCGCTGCTAAGGCGAATGGTACCAACGGCCATGTCTCCAAGA
GAAGCATGGCCCAAAGGAGGGCACACCTACCCGCCATCACCCGTCTCGCCGGGCTCGTCA
TTGCCTTCGGCCAGTCGGCCATCTTGCATGCCGCCGCGAGTAAAACCACACTGCCCACGC
ACACCCTCTGGTGGGGGCCCGCACTGTTTTTTATCCTGTCAGGAGTTGGTGTCGTTGTGC
AGGGTGTCGTCCTCCCGTCTGCTGTTATGAGCCGGCTTCCGCGCCGAGCCCGCCAGGTTG
CCAACTTGCTCTTCACTCTCGGGTGGCTGCACGCCACAGTATGGCTGTTCCTTGATGACA
CATCACGTTGTGGTCTGTGGTTGTTTGAGCCGGTACCATTCTCGCCCACTCGTTACCTGA
TATCCCTCGTGCAAGGAGCCGAAACGCCCTCAATCGTCAACCCTGCAGGCAACAATCGGG
CAGGCTTGTCTGCATGGCGCTGGTACAGCGACGACCTCGCGTACTGGCACACGGGCAAAC
GTTGGTGGGAGACCGGGCTGGCCATTTGACCATATGTTCTTGTTGCATTATGGTCACCGG
CATCCTTTTTCATGTGGAGGTCGGGCCTATTCTTTCTCCTTGCTCTTTCTTTGTGCTCTG
GATACCACATGTGCCTCCGGTACGAAGTCAAATGTCGCATTTGCCACTTCCAAGGTGTAG
GATGAGGCCTCTCCCCACGACTAAGACCCTATAATAGAATTACATAGATGGCGCATTGCT
GGTGGAATTTTTATGAGAAAAGAGATATCCTTATTTGTCGACCCATTGTCCATCACTTTG
TTATGTTTGGCAGTCTGAACTCCTTTGGCAGACGTGCCCGTCCCTTTTCCTGCAGCTGCT
GCATGGCGTCGCGTATGTACGCCAGTACGTCTTTGTATCCTGTCTGCTTCTTCCCGAGAA
CGACCATAAAAGCATGTAGCAGCAAGCTGAAAAGTTAGTCATAAAGTGTACCGAGCATCC
TCGTTTCCGCTCCCTGTTTCTGCTCAAAACGTACTATCGTAGATGTGGCTTTGACACGTC
AAACTTGTACTCGGACCACTGTTGTGCACGCGTCGTGCTGTTGAGGAGGCCAAAGGCCAT
TTGGCCGACTTCCTCCATGGTGCGGATGATCAGCTGCGCGCTGGGTCGCTTGGTCTTGAG
CATGCGTCGCACATACGCCCACATCTTTCCGGCCGTCTCGGCGAAGGCACTGTGGAGGTT
ACGTAACGTCGTCCGCCGCGAGTTGTACGATGTATCGAAAAACATATGGTGAGATTGGAT
TTGGAAGTAATCTAGGACGCTGGTGTTAGCATGGAAAGAGCATGGTAGACGGAAGAGAGT
CACAAACGGAGCATGGGCACGCGACATACTGAGGACTCTGCGCTGGAACTCATAGCCTTG
GGAACGCGTGTGCTCGATGGTGATCGAGTTGAAGAGGTCTAGGCTTGTTAGAAAGTGTTT
ATTCACCTCACACCAGGCACCCACATTTTGTGCTCTCTAGGTATGGTATGCCTCATACCT
TGTGGCTTCGACTCGCGGTCTTTGGCCAGATCGAGTGTCGAACAGTGAATGGTTGTGCCG
CAGTACGGGAACGGCAGCCCTGCAGCAAGCCGTGGCACGAGCTTGCCACCGATCTCCAGA
CGGAAATTGACGAGGCTTTTGCTCGGGTTGACCGAAACACCGTACCTGGGGTGGCCGCGC
TGCATCACTTCGACAAACCGTGCTGCTTTGGACCGGTCGACAGTGATTAGGAGAAAGTCG
TCAATCAGCCGGAGCAGAAGACAGTCCTCGTTGCTACTGTCAGCTGGCCCCAAGAATCCC
AGCTCCTTCTTCTCCAGATCGGCATAGAAATAGCTGCATAGAGCCGTTGATAAAACGGAA
CCCTGCGGGATGCCTTCTTTCTGCCGATAGAACTTCGTGCCGATTTTGACAATGTTTTGG
CGAATGTGTGTGACCGCCAGTTTGGCCAACGACTCGGTATCGCGTGTCTTGCGGAAAGCG
CTCTCTACAAACACGGTATGGCGCTTGTTTTGTGCAATCGAGCCCTGTACGGCGTCATGG
AAGCCAGACATGTCATCGCTCGGCCGGGCCATCGTTTTCCAAGTCCTGCGAGGACCGAGG
TTCTTTCTCGCGGCGGCAGGGGCGCTAAAGACATCATTGTATTCTGTTGCCGAGATCTCA
ACATGCTTCTCCATGTGGTAAGCTGCGTGTTCCGGTACTAATGCAAGCAGATTTGCCATG
GCCTCCTGTGGAATTGTGTCAAAAGCCGACTTTACGTCAACTTTGGCAAAATAAAAGACC
TTCTTGTCTTTGGCGTGCATGCGCTGCTTGAATTCTTTTAGTCGCGAGTACATCCCCCTT
GTCGACAACATGCCTGATCCGAGACGCTCGGGGTGCTCTTTCATTTCGAGGTTGAGCATG
GCCGCCACTGGCCGCAGGGCTACATTGATGCTGGTTGCTGGGCCCGAGCCTCCTTTCTTC
GGGGCACATTGACGCAGATTTGTAATGGCGCGAACAGTCATGTTCTTGGGCAGGAGCCGC
ATCTTGCCGAAGCCAAGATCACGGGCACTGGCCATATCCGCTGTATCTTTTGCGTGGACT
CTTTCAAGGCGGCCGGTCTTAATCGCTGCCATGGCCGGCAGCGATATGCGTCGCCAGACA
TCATGGCGAAAGTAGAAGAGCTGGTTTCGGTGCACGCTGGACTCGGTCACATAAAAGTTG
GTCGCGAGGAGAGGGATGAGCAGGAACTCGAAGAGAAAGTAGAGGAACTCGGAGAAGATC
TCCTGTCGTTTTTCCAGATCGGTCTTGCTTAGCTTGTAGTACTTGAGTTTTGGTGGTGCC
AGCCACGGAAGCTCTGCAAACTAAAAAGATGTTAGAAGACCGGGCCGAAGAACCGTGAGG
CGTGAGGTATACTGCCAACGTACCTTGAATCCTTGAAGTAGGGAATGGAAATTGAGCTTT
TCATAGCGCTGCAGTCGCACGAACAAGTCGATTTTCTTTGCAAGCATAGCTTTATTGTGA
ACTTGGACCTCCCCCAAACCCCAGAAGTCATCTGGGACAATCTTTAGAAAAACTGCCTGG
CAAAAAGCAGAGACCTGCCGCACCGGCGTAGCCAACTGCACCAGCGGAACCGGGCTGAGG
GGTTTGAATGCTTTCGTCCCGAGTTTGTCTTCTTCGCCAGCCTGTTGTGGATATGTTTCC
TTTTTGTCTGAAAGCTCCTCTGACGATTCGGTGATGCCTGAAGGGGCGGTGAGTGGGCTG
TCTTCTGCTGGCGTTGAGCCTTGCCTACGGTCTGGACAGTAGTACTTGAGAAGTGCGGCA
TAAGCACATTTTCGATGAAGCGTTTGCATCTTCTCCACAAGACCCAAAAGCGTTCCACGC
AACCGCTTAGGAGTCGGGACCTGGAAATTATATTCCTGAAGTTTTTCTTCTCCAAATCTG
GCCACGATCTCCTCATCCCGTGCAAAAGTGTGGTGTATTGACCGGGGCAATTTCCCACCA
TTGGTAGTTGATGTGAAGATATTTTGAAGTCCAAATTGTTTTGGGAATATATGCATCGCC
GTGCGTATCGTTTTCGCCTTGTTGACCGAGGCAAGAAAAAGACCACGGGGAGAATTTTCA
GGGAGTTTGGAAAGTATTGGGAACTTGTCAAAGATATCTTTGTTTCGTGAGCTGTGGGTA
AGAAACAAAACAAGGTACATAGGGAGAGTAACTTACTTCCCTTCTGTAGTCCGAAACGGA
CCTTACCTGCCTTCGAAAGGCGTGGCTTGGTATACAGCATGCGGGTTCTCGAAAGCGTGA
TGTCGGAAGGCTGCTTGGTTTTGGTTGCAGTTGTATCCGTTGGTGGACACGCACCGGCCG
TCTCCGTACTGGAGATGGTTTCGAACAGCGGCTTACCAGTAAGCTGGACATAGTTTCCGT
CGCCGGCTTCCACTGGTAGGAAAAGCGAGCAGTCCAAAAGAAGATCCGTCATGATCTTCT
CGGCCGACGCGCCCAGAAAGGCAAGCACCTGCGGCCACGGCGCCTCCTTAAGTGTCTGCG
CGTTCTGGGGATTCCTAGCCGCGTAGACTCCTGGGATGGTACAAGTTGGCAGGGACTTAA
CGTTGGCATCGGCCACCTGCTGATGCAAGTCCCAAACGGGCGGCCGCTGGCCTCGTTGAA
AGCCATGACAGATGACGTTGTCGGGGAAGCTACTGTAGCCCTTGGACCCGCCAGTTTTCT
TGCTTCGTTCGAAGAGAAGCCAAACAACAAAGTCGACAATCTGCCAGGTTAGAGATTAGC
TCTAAAACAGGCAGAGCAATAGACAGGCAGGGACACGCACCTCGGACTGGGGAGCGAAAG
CACCCTCGGCAGCGTTCGAGACCGTCACATACGACTCGTCGGCGCCCTTGGTTTGGGAAA
ACGTCATGCGTAGTCTCGCCCGCTCGCCATCGTCAAGGACTGGTCCGTTGCTGAAGCCAT
CACCATTGGTGCCACTGGCGCAGGCCACGAGCGTCGAATCGAGCACATGGCTCAGAAGTT
TCTCAACTTCGGTGGCATGCTCCTGCGTGCCAACCGCTTTCAACTTATTGCGGCGGAGTC
GCGATGTCGCCGGCAGCCGTGTCAGGAGATATGCCCGAAGGGTGTCGACTCGCGCAAAGT
ACCGGGCCAGGAGATTTTCTTTGACGGATCGATCTCGGTGAGGAGCGTGGGCCACTGTTT
CTTCTTGCGGTTTTCGTTGCGGCTCTGCGGAGTCTCGTTGCACCTTTGCATTCGGCCTTG
TCCCTCCCTTCGTCTTTGCTCGCTTCTGCGAGCGGCCATCGGACGTATTATTGGTCTTTG
GCCTCTTTCTTTTGCTGGCCATGGTTGGGTGGCCCTGCCAAAACGGTGACTTGTCTCTCG
TCCGGGTCTCGATATGTCAATGCGGGCCAGTATCAGAGTCCCATCTTCCTCTTTCGATTA
TCTCCTATTTCCAACTGGCTTTGGGCAGAGAAGTCCGCGACGGCTCCATGGCCTGTGCAG
CGCGGGATCCAGCACGCTGAGAGGAAAGGCAGAGAAGATTGCGACGGCAAGGAGATGAAA
TTGCAAGAGAACACAGAAGCATTCCTGGCAAATCAAGGCGGTGGTTGCACAAAGGTCGTT
AAATTGCGCGTTTGGAAAATGGCGTTCAGCTACGTTACAGGCAAGATCGAATGATAACAT
TCTGTTGACACTACGGGTCCCGTGATTTCCTCCTGTCGACTGTTGACGTTGCGCAGAGTA
GTTATTGTTTATTGGCCTGGGCCATTTGGTCTAATTTAAACTTGTTCCAGTTCCTCCTCG
GAGCATTCTTTTCTCCCCTGTCTGTTGTCGGGTCCTGCTTCTTCTGTTGTGACGTTTGTG
CTCGTTGCATCTGCTTTGATGAAGAATGCCAGTACGACATACATCGTACGACGTAATGGC
ACAGCGTTCACGAAACAGTGTGTTAGTTTTGTCAGGACCTTTTCTTTGATACGCGCGTCC
AGGCGCGTCAATGGGATTTGGTGGAGAAAGTCGCGTTCCTTCTGTTCTGGGCTGGTGAGC
CGCCAAGCTTGACGACGGTGGTTCGTGGTCAGACAAAAAGCGGCAGGAGCGATAGTGCTA
CCGAAGCGCTGCAGGAAAGAACGGATGAGAAAATTGGGAGGGGAGGGAAGATCCACATGC
TTCTTTTTCGAGCAAGACAAAATAGACACAGAAGGCACGTTGAACATACGACGTAAGCAC
ATAAGATAAGGAGGGGGCACTACGGTGTAATACTTACGGAAGGCGGCAGTGCGGTCCGGG
GGACAGGTCTTGCTGCAACAATAGTGAAGAACTCACTTTTCTGTTTCCTCCCCTTTGATG
TGTTCAGAGGTCGCAAAATCGGCCAACAGCGGGTGGTGAAACGCCGCGGCAAGGCTACGC
CGAAAATTTACAAGCCGATCCCATATGAAAATATCGGACAGACACCACCAAAAGAAAAGC
ACAAGAAAGAGACACACTTGGGGGTTGGCCTGACTGAGCAACGCACCAACGGCAGCCGTT
CCAGGGGGCCAGTACGCCAGGGACGCAAGGGACGAACGGCCTTAAGGGAAAACAAGACAA
TGCCCCTGGATTGCGCTGATCCTGTGGCTGCAAGCTCGGACTGTGGTGGCCTGCCAGCCT
GCGTTGGTCACTGCACTAAGAAGGTGTTGGTGCGGCAGAGTGGGTGCTAGCGCGTTGGAT
GTGCCTTCCCTTTGGTGGATACACAATCTGAGAATAGTGAGTGTGTGAGTGTTGCGATTG
CGTGTGAGTGGGGTGGGTCGCTCGATCCAGGACGGAGTTGCCAGACGTGACAAGGATTGA
GTTTAGGGTCGGTGTGCCGAGAACGTTTCTTTCACAACGGAAGAATACTTGGGACAGAAT
GACCTGAGAATACGGGAAAGCACCATGAATTACGAGGAGAAGCTAGGTCTTCAAGCGAAA
TACTCTGCATAGATACGAACCTCAGAATGGACAAAAAGGAAACGAGTAGCTCGTGGAGTG
GATAAATTCCTGTACGACTGTGCCAGCGAAGACAGGTCGGTGGCGGATGAATGTGCCAAC
AAACCACCAGGACTGCATCTCCAACGACAACGTAACGCAGTGCAATTGGCGAGGAGGTGT
GGGGTGGATGGCCAAGTCGCAATGTTGGGCAGGCGCGATGGGTCAGATTTTGTTGTCAGT
GCGCAGTAGTGCCAGTCGGCAGCGGCCGTTGAATAAAGGAAAGTGCGACCGGTGTGTGGG
AGTTAGCAATGTACGGTGACAAGAAGGTATCGAGAAATATGAGGGAGAGGTGTGTGAACC
AGGTCACAGTACGGAGTACGGAGCACATAGTGATGAATGTGGCCCAAAATGCGACTTTTT
GTGACCAACCGGATGTTCTACGGACCGTCGACAGGGCTCAACGATAGAAAGATAGAAAGT
AACCGCCTCCATACAACCACGTTCGACTTGGGCAGGGAAAGGGAACAGGGCAGGGGCCAC
CACATGCGTGTGGCACCTTCCTTGGGACAAGTAAAGAAGTGAGAACAACAAAGAAAAGAT
GGAGCACCCAGTTGGACATAGAGTGCTTTTTGCATGCAGGGAGCCGTGGGGGGAAAAGAA
GCAGCACTCCGCGGACCGAGAGGTACGCCAGCCACGAATGAAGCATGCAGGACGGGGGTG
GTCAGGGCAGCTGCAGCACCAGTATTGGACGTGTGGACAAGCGGCCGACACGGATTAGCC
GCATGCAGTGGATGTGTCGATCAATACTGGCCAGTCGATTCATCCAGAACCGTGATCGAC
GGGGCACGAGAGGACGAGAAGGCTTTCAGGCTTGCAGGTTTGGTGGTGAAGGTTGAAACG
CTGTGAGAGCAGGACGGAGTGACTGATGGGGGACGATAGGATGGAATGGGGAATGTGAAG
CGAGGAAATAGACGAGATTGGAGTATAGGAGAGAGGAAGGTGCGACCATTGCGACAGTGT
GGATTGCTATTAAAAATGGAAAGATCCGACGGCATCACAGCGACGCTCGTATGACCAGAA
CACATCGCCGGCAGCTTGCTATCCAAGGCCGCGCACCCCGATCTGGCAATCAACGAGGAG
CCGATACGAAAACGCCCAGATGCGATACGACTGAAAGTACCAGGGTGGATAGGACGTTCG
CCGTTCAAGCATCACCAGCGTGTAGGTGAAGAGAGGAGCCGCCACAGCGAGGACGAGTTC
TCTGGTTGTATTAGGAAAGAGCAGAAATAGAAACGCAGGGTACAACGAGCCAAGGAGAGG
GAAAGCGCCGTGCATGCTACAAGCCCGTAAAAGTGTGCCGAGTTGGCCAGCGAGCTTGAG
AAACAGATCACAACGGCCACTATCGCAGGCCGGCATCTTCTCATGCCAGGGCCAATCTTT
CCAGAGAAGTAGGGAAGACATTCTCCTGGTCTTTTCACTCTGGGTTGTTCAATGTTTGGA
GGGAGCCTTGGGTATGTCGTACACTGGACTTGGCCCTGGTCGCTCGTTCCTTCCTCCGCC
CTTCCTCCACTCCTTCAACCGCACCACCCCGGCCGCTCTCAGACAAAACACCCCAGCCAT
CCAGGCCATCCAGCCCGAACCCTCTTCGACACGTCTCGACCAGGGTCTGTTGGACTAGCG
TCGAAAGGATTTGCTGGACTGATGGATTTTGCTGGATACACTGGAATGTCTGTATGAGCA
TGTGGCATTTTGCTTTTGCGTTTCCTCTCGGATATTTTGACTTAACGACGCTGATGCTGC
GCCGGACTCGCACTTTTGCCCGTTACATCTGAAATACGATGCACTGACCCGCTACCTGCC
TTCCAAAGATTCCGCGTCACAAATCCGTGGGTATCCATACGTACGAGGACCCGTGTTAGC
GTGCTTTTTCTATGTCGTTTTGGCTGCAAACCCCGTCCCCATAGGCGCCAGCCAGTACCT
GTCCCGCGAACGATCGCCCCTTCCCCAAACCGCTGGTTGTCGCTGCACAGCGCCTGCTCT
TCCCCCCCCAAGAGAGACACGCGCATTTGCGTAAGCCAGGCCAACCAATCCGTTCTGACT
GCATCCTGCACCCGCCTTTCCAAGACAGAGCATCCGTCGCCTCCTGTCTTCCTGTCTCCC
CCTTCTTCGTGTTTCTCCTGTCCACCCCCTTTCCCCTAATCGCTCGCCGAGCAGGCATAG
CCAACCACGACCGTTTGCCCCAACCGGCCGCGAAAGCCTAAATGTCCAGCCTGCCATGGA
CGGCGGCCACCGAGACGAGGACGATCCCCTCGATCCTCCCAACCGCCTCGACCGCCTCGA
CTTGTTCGACCGACTGGACCAGCTGGACCGCATGAACAACGCAGCCCGTCCCAGCAACAC
CCACCTCGACAGCCACAGCCTTCTGCCACAGCCTCCGTCTGACCGCCTCGACGCGAACGT
CAGCAAGCAAACACTGGCCTCACCCTCCCCGCGTGAGCATCACCACATCCAGCAACAGCA
TCTCCATCACAACCACCACGCGCACGCCCTCCAGCCGTCGCTGCTGCCGTCCTTCGATGT
CCCGCCTCCACCACCACCGCCACCGCCGCCCCTGTCGTCGTCATCGTCCCAACCGTTTGT
CGCGTCCAATGCCGGCGTAGACGCCGCCCAATACTCGGCAGAGCCATCCTCCCAGCCCTT
TCCCCCATTTCCCGCCCACGACGACGCCCGCAGCGACTTGCACGACGACCCTGGCGACTT
TTATCGCTCGTACACCGACAGCAGCCTTCGGGGACACCAGAAAGACGGCCTGGACACGGC
CGTGGCGTTCACGGCCGCTGACCTCATGGCATCAGAGACACCTGTCTCTCGACCAGCACC
GCTCTCACCGTCCCACAACACCTCTCCCAATGGCGTAACCATCAAGCACATGCAGGAGTC
ACAGCAGACACAACAATTGCCGCAGCGTTCCCGGCCACCACCGCCGTCGCTCGCCAACCG
CACAAATGCAATTCGGTCTGGTCGTTCCGTCTCGAGTCCTGCCGGCAGCAACGGCGCCAA
CCCGACAACCAACAGGCCGGGTTATGGACCCTCCTCGTCGTCCACCAGCGTCAAGGACTT
GAAGAAACGCTTCGACCAGATCAACACCGGCCCGCCAGCCTCCGCCACAGCCACATCGTC
GTCTGCATCGTCTTCGACGCGGTTAAAACCGACGACACGGACAGGCTTCGCCCCACCCTC
AACAGCGTCTCGATCTCGGGCGACTACAGCCGGCAGCAACTTGGGTCCGTCACCGACGAC
CACAACGAGAGCCAAGACGCCGACGAACCGCACACACGCCCCGCCGCCAGTGAGCAGTCC
GAACTCTTTTGCCAGCCGCATCGCCAAGCCGCGCGCTGGTGCGCCAGGCACGCTTCCCAC
CTCTGTCAACGAACAAGCGTCCAAGTCCACGCCTCACCTCACGTCGCCTCTCGCATCACC
GCGGGCAACCCGGACGGTACCTCCACCGCCCCCGCCGCCTGTATCACGAGCGAATGGCCT
ATTGTTTGGAGAGATCTTGCCCGAATACAACAATTCGTTAACAACTGGATACGGCATCGA
TGCAGCAGTCCGGCCACGGCGAACGTCCGAATCCGTCCTGCACGACCCACCACGGATCTT
CGCGCGCTCACGGTCGGAGATGGACCAGGATGCCGAGGCCGTTTCACCCACAGATTGGTA
TCGTAGCGCAACCTCTCCACGATCTCTGGCTGACCAAGGCCCAGGCACCCAAGGAGACGC
TTCGTTCCAAACCCAAGCTCCACCGGAGCGCACGGCAGCAACATCGCGCAGCCCGACAGG
ACACATTCGGGCGCACAGCGATCTCGCCGGGGCCAAGCCGACTTATCACCACCACCACCA
TGAAAATCAACAAAGCGGACAGACCAACGCTCTGGCTGCTCTGCCGCCCCCGCCCCCGTC
CTCTAACCCTCCGCCTTCGCACCTCGCCATACAGAACAAGAACCCTACAACCCGTCCGCC
TACTTCCATGTCCGACGTGCCACAGTCGCCAACATCCCCCACCTCGCGCCTTCCCATCTC
CGTCAGGAAACTGTCTGAAGCTTCTAACCGCTCCAGTCCATCGTCGACACGCTCCAACTC
CCCCGCATCTGCAGCTGGACGCCGCTCTGCCGCGGCCAGCAGAGTCCCACGTCAGCAGCA
TCCGCATGGCCCCCCACCATCCACAGCGAATGCGAAGACACCAACAAAACGTGCAGCAAC
CCCAACATCGACAGCCGCCGTGCGGGCCAAGGCCGCAGCAACGCCCACCTCGACCTCGTC
GCGCAGACCCCCGCCGTCCCAAATTGCGACCTCTGGCAATGGCCGTCTCAGCGCCTATAT
TGCGGCGCCACCACCAAAGCTTTCTCCACCCCTCCGCAGCTCACGACCAAGGCAACCTGT
GTCATCCGCAAACGCCCCAACCTCTGCATCACGCCTGGGCCGGACATCAGCAGCATCCTC
GTCGTCGTCCACCGCCGAACGAAGTCGGATGCCATACGCTGGCAGCACCCGCTCGTCAGC
CGCAAAACAAGATGAAAGTCGAACCGCCAATCGCCGAAAGATCGACGTCGGCCCTATCGA
TTTCGCCCAGCGCCGCGAGACGATCCGTCTCAAATATAGCAAGTCCATCCGAGAAACGGA
GGCCTCGGCGGCGCGACAGGCTGCGGCAGACAGACGGAAAAAGGAGCTTGAGGCTGCTGC
CAAAGCCAAGGCACTGGCCGAAGCTGCTGTACGCGCGCAGTCCGAGGTGAGCCGGCGCGC
CATGGCTGCCTCAGCGCCCACATTATCCTCCAAGTCGTCAACATCATCGCTTTCGGCGTC
GTCCAACGAAGCCGCTAGCGTTACGGCCTCGTCGGCTGCTGCCGCTGTCGCACGGTCTCA
TAGTGTCCGGTCGTCGACCGCCTCCATTGCTGCCAATGCGGCGGTATTGGCAGCGGCGTC
GTCATCTTCCCCGACGGCATCCAGATTTCCGGGCACGTCAACGCCACCCCCTTCATCACC
CACTGCTGCCACTGCTGCCAGTGCAGCAGCAGCTGCTTCGGCAGCAGTTTCTACACCGCC
CCGCAACAGTCCCCGCCAAAGCCCACTGAATAGTCCTGGATTGAGACGCACTGTGAGCGT
CCGGAAAAGCGCCGTCGAGCTACCATCTCTGGCTATCTCGACCTCTATCCCGGAACTGCA
GCCGGCCCCAAGTCGTCGGGTCCCCAGAGTGCATGACTCACCGACACTGGGCATTCCGGG
GACTTTTCCCGGTGGCGTGTATTCACCGCCTCGAAAGGATGCCCAAGATGAACCGCCGCC
ATCCGCGATTTCTGTCAACTCAGCCATCACGGAGTTCGACAATGAGCCGCAAACAGAACC
TCCGCGGCAAGACACTGCTAGCAACCTACAACATGCTGAAACTGAACCGCAGCCGCGTCA
GTTGCCGCCACCGCAGCCGCCACAGCCGCAACCTGGTTACCTTAGTTATGGCAACACAAA
AGTTGAGTATCGCTCGCCTTTTGACTTGCCTACACCAGACGATCAGATCGCCCACATATC
TCATCATACGACCCCTCAGAAGCAGCACACACAAGGGGACGACACGTATAGGACCCAGAA
GTCCTCGTACATGTATCCCTTCGAAGATGAGGGGACTGATGATGTAACACCAATGGCATA
CAACGTCTCAACCGAACAAACCAAAGATGCCGATATGTCGCCGTTTGATCGTTTCATTCC
TGGCTCATACCGCCAGGACAGTTACGAAAGCAGGCCTTATACGCCTCCTCAAGATCGCGA
TGCTTCGCAGGAACCTATCCAGTTGGCAACGTCGTTGCATCAAAGCCCCGTGCGAGTACA
AGAGCTTCGCCAGAGTGCCTCTGGCTACCAAATGGGGGAACCTACAACCGAACACGATGT
AACCATTCAAATCGGGACTGCCGTCACTGAGACACCGGACGAGATAGTCAGGGAAGACAT
TGCCATCGGCTTTGCGCCCTCATCATCAGTGCCTACAGCAGCCGCGGAAGAAGATTCTGA
GCCTACAATGCCGAGTCGGAACATCGAGCCAGAGTATGAAGTGCAGCCTTACCAGCCAGA
TAAGGTGCAGACGACGACGACGACTGTCACCATACTTGGTCGCGAGACCGAGATTCCCAG
CCGGCGTCCGCCCTTGTCCCGACTCAATAGTTCATCTAGCCGCCTGGATCTGCCCAATGA
CTCTGACTATGGAAATCCTGAGGGATTCTATGCTGTACCGACCTTGAAAGACAACATCGC
GGCATTGCGTGGATCCGCGTTTACTTCATCCGATATTTCAGACGAACCCCAGCGGTCTGC
TAGCGAGCCACAGCGCACACCGGATACGTCAAATAGTCTCAACTTGCCTTCGCTCATGTC
CCCTGCAAACCGGTCTAGTCAACAATCTGGCTGGACAGATTTCTCTATCGAAAGTGAGGA
CGCCCGCGCGTTCCTTGCCGCCCGGGACTCGGCGTCTTTATCGAACGGTACGGAGGTCAT
CAACAGTAGCCATGATATCGATGGCGGCTCCACCATTCGTACCCGTGCTGTGCCGCCCTC
GGTATTGCAAAACCAGCAAAACCAGCAGCATCTGCGACCGCGCCACCGCCGGAATCCGTA
CGAGTTTGATTCCAGGCCCGCTTCGTTTCTAGAAGTCGAACAGGAACAAAATGAACGGGA
TGAGAATTTCGACCCATACGAGGAGGAATCGCCTAATGGCCCGGGAGCTTCGCCAGACGA
CGAGCCTACATCGACCATGCTCCCGGAGCTGGATACGGGGACCAACTTCTTCGTCCCTTA
TTTGTCGGATGATAAAGTTGCGCACCAACATATTCCCGTGCTTCCCGACCACGACCCGCC
ACCAATTCCCGTGTCCGTCGATGGGCGAGATTCGTTCACCGAAAACAGTGTTCGCCCGAG
CTCGTCCAGTGCGTACTATGATTCTTCGCGCCCGAACAGCTTTGCTCTTGGTATGCGCGA
CGACCATGATGGCCAAGATTCGTTCACGTTTGGCGGGAATGGCAGCGCGGACGACTCCAT
GTATACGTCGCCTCCGCCAACCATGACGATGCAGTCGTCTGCCCAGGCATCCCTTGATCT
CCCGCGGCAGTCTGTTAGCGGTGCGACACTCATTGACAGCGAGCGGCCTAGTGGGCTTGA
CGGCACTGGCGATGCCTATGAAGGCGATGCCCCTTTCAAACGTACAGGCGGCAGCCCCAA
GAAGACAGCACCCAGCAAAGAACAATCACGTCTTGTCCAGCGCCAAATGGTCATTCGTGA
GCTGATTGATACCGAGGCCGTTTTCGTGCGCGACATGAACATTGTCGAGGAAATTTACAA
GGGCACGGCCGAAGCATGCCCGCAGCTCGATGCCAAGACGGTCAAGCTCATTTTTCGCAA
TACGGACGAGATTATTGCTTTCCACACGGCGTTCCTCGTTCAGCTTAAAGACGCCGTGTC
CACGGTGTACGCTCCAAAGGGTGGCCGGCGCACATCACCGCCACCTCGAGAAGACTCCAT
TTTGTCCGAATCGGACACTTTGAACTCAACGTCGGCATCATCCGCGGCCGAGACGACCGG
CTCGGCGTCGACCACAACAGCGACCTCGTCGGCAACGACTGGGACGGTTGCTGAAGACGC
CCGGGACCGCCAGACGTCTCTCGGTCCTGTTTTCCGCAAGAACATTGACCAAATGCGTGT
CACCCATGAAGCCTTCTTGCGAAGCAGCGATAACGCGGCGAAGCGCCTCATCCAGATCCA
AGAAGACCCGACTGTCAAGCTTTGGCTCACGGAGTGTAATGAAGTGGCACAGGATCTGAC
CGCTGCCTGGAACCTTGACTCGCTTCTGATCAAGCCCATGCAGCGCATTACCAAATACCC
CAACCTGATCAGTCAGCTACTCCAGTACACGCCCGAAGATCACCCCGACCGTGGCCCTCT
CATCTCCGCGCGCACCGTTCTTGAGAACGCGATCCTTGAAATCAACAAGACCAAGAAGAA
TTTTGAGCTGGTTGGCCAGATTGTCGGCCGCAAACGCAAGGATTCGGATGTGCGTGCCGG
ATTTGCCCGGGCGTTTGGCAAGCGCGTTGACAAGCTACAAGTGTCCAGCAACCGGCCTCC
CGAGGACCAAGTGTATACCAAGCTCAACGAGAAATTTGGCGACGACTACCTTCGTCTGCA
GGTAGTCCTTCGCGACGTGGAGTTCTACACCCGCCAGGTCTCGGCATACGTGCACGAATT
CTTACAGCTTTTATCGGCTATGGAACTGGTTATGCGCCTGCAGCCGTCGCCGTACCCGGA
GCTGGAGAGCAAATGGGCCCGCTTCAATGTGTCTATGCGTGACTTAGAAAAGGTGGCCCT
GGATCAGCATCTGGCGCAGGTCCGAAAGCACGTCATCGAGCCGTTTGAGCTGGTCATCAA
GTGCTACGGTAATCCGAGTCTAGCAATGAAGAAACGTGCAAAGCGGCGTCTCGACTACGA
ACGGGCTGCACAGCTCAAGAAAAGCGGGAAGAAGGTCGACAAGCAGCTCGCCGAGCTCGT
GGAGCAGTATGAGGCCCTCAACGAGGCGCTCAAGAAGGAGCTGCCCATGCTGTCTGCCAA
CACGGAAAAGATTGGCAACATCTGCCTGGGCAACTTTGTCAACATCCAGGTTCGGTGGTT
TGCCATCTGGAAAGAAAAGGTCAAGGTTGTGCTTGAAGACCAGCAGAACGTGCCGGAGGT
GGTTGACATTATGAGCACGTTTGCGCGCGACTTCCACGACATGGAAGACCACATCAAGCA
AAGCTTGACAATCCTGACCAAGGGTGCGGGCGGCAGCAGCAGCGGCAGCGGTGGCCGAGC
TGATGACAGCCAAAGTAGCCCCACGCCTGGTGGCACGAGTATGCTTCGGACACGCTCAGG
CCGACCGATTGATCTGTCTCCTCGCGGTCGCGGCGAGTCTGTGAACAGCGAGAGTGCGCC
CACGCTTCCAGCCCCCGACTTTGGCGGTCGGACCAGCGGCCCATTTGCGTTCTCGCCCAC
GACAACGTCAGCGCCAAACCTGGCCGGACACGCGGCATCCACATCGATAGCAACGGCAGC
AGGTCTACCGAGTCCGCACCAGTACTACTACCGCAGCGACTACTACAGCGGCCTCAACCT
GAATGACAACCATGCACGCAGCGGTGGCTCTGGCTCGCCTGGTATGCCGGCCGAGTCGTC
GTCGTCGACACGGTCGCTTGGCGGCTATGCTGGCGGTAGTAGCGTTTCGGTATCGGGGTC
TGGACGGCCCAGCACCGGTCGCAGCTATGACTCGTCCGGCAACACCGCGCCGCGCCCGAG
TGTCGACTCGCTCAACAACAACCATGGCCTGCCGACCGCGGGTCAGTCGAGTATGGCAGC
GGTCCTTCAGGCTACCAAGCGCGATTCGGGGTCCACGTACAACTCCAGCAACCAGTACCC
GCCGGGCAGCACGGCTGGTGGTGACAGCAGCAGTATGACGGGCAGCGGTGACCGCCGCTT
CTCGGGCCTATTCCACTCTGCGATGCCCATGGATGACAACCCGACACCGACCGCGACCTC
TGTGCCTGGCGGCGGCAGCCACCACCATCATCACCACCACCACCACCAGCGCAACCACCA
CTACGGTGGTGCCGGTGGCCACCTGATGGCAGACGACGCCAGCCGACTGTCCTCACGCGC
ACCGTCGCGGGAACGGGCCGGGACGACGTCCTCGAACGCCTCGTCGTCGACAACGGGCGC
CGGCCACAGCAGCGGATACAATGTGCTATGGCTTGCGGCGTCTCTGTTCGAGTTCAATAT
TGAGACGAAGCACGAAGCAGGGTACCCGTACCTGACGTACCAGGCAGGCGAGGTAAGTAA
AGGTCCCATGACCGCACAACCCATTCCGGTGCGCTACCTGACTCCATCGTACTAACGACG
CGTTTAGATCTTTGACGTTATTGCCGAAAAGGGCGAGCTGTGGCTGGCCAAGAATCAGGA
TGACCCGTCCGAGCTTGTGGGCTGGATCTGGTCGAAGCACTTTGCCAAGCTGGCCGACTC
GTAGAGCGAGCATGCGTCAGCAGGTGCACAATGACGGGAAACCATTGCTTCGACTCTGTA
CTGTATGAGATTTTTTTTGGACTGCCGGTTTCCGTTTTTGAGGAGAACACATAGCCACAG
CTCTATTTGGAATCTGAACCTTTCTTTTTTCTGGATTCTTTCTTTCATACTTTTCTTTTA
CAATGACAGACGAAGGGATGAAAAGGGGGATGTTCGGATCAGATAAGACGGACTACGGCG
AACCGGGATGGAATTGGAGGGGGAAAAAGCAAGGGCTAGGGTAATAAAAAGAAACAGGAG
TTTTCTTTGCTTACTTCTATTTGTTTTGACTACATTTTCTGTGCATCGTCTGCTCCAAAC
TTGACGTGGACAGTGCTTTCTTGTTTTTCGGAACCAGCGGGCGTTGGCTGCTTCCTATTT
TTACATTTTACATTTCCTATTTCCCATTTTTGGCTTTCGTTTTGGCCTTGTATTCTACCC
TTTACTTGTATGGCATCGTTGGAATTCATATCCTGACCATCACCGGTTCTCGGTACCTCT
GTTCTCTTGAAGCCGCTTGACCATGTTCTAGAAGTATATGCTTGCCCAGTGTCTTCTGTA
CCTTCTCTTTCTCTCCCTCTTCCTTCCGTTTGTCTTTCCCCAGCGTTGGCAGTGTTTTAT
TTCTTAGCATGCAACTTGGGCGATGCGGTCGCTTTGTCCCTTTTTGAAAAGCTGTCTACT
CCGTACACATTGCATGATCGTTGCACATTCGTGGCTTTCCAACTTTTTGTTTTCTTCACT
GATTTAGCATCGTGTCGTCCCTCTGCAGGGACCATACACAAACATACCGTGGACAGTGCC
CAGTCGGACAACCCAGCGACCCGGAAGCCGTATTATTGAGCAGATATGGGAGGGCTGGCA
ATATTTTATATTTTGTCGCCTGAAGCAATATACTAGCGACATGTGGAGCGACGCCCGTAG
ACCCGGGACCTGGCCACGACATGTCAAAAGCGCCCGAAACCCGGATCGCTGCATGTCTCG
CGATACGAAAAGGTATGATGCACAAAATGTATGGAGTGGCTTCCCATCCATAACTTTTGT
GTCCCTCTTATCTTGTTCTTGTCGTGTCCTGTGCGACTTGATATGCATGCCAGCTGTCAC
CTCTTAGTGTTGCCTCGTATCAAAAAGATGAAAAAGGGTGTGTGGCTGTTCTCTTGTATG
TCTGATGTAACAAGCCACCCGCCATCCCTTTTTTTTTTTTGGCCTCGTCATGTACCAATT
CCCCCCTTCACGGTGGTACTACGGCATGAGCCACAACAACGAGATTAGCAAGGAGAGGAG
CCGAGTGACTGGGGGTTGGATAATAATGAGAAAGACAATGTGAGTGTGACATTGACGGGG
ACGGCAAGATGTCGTATTTTGTTTTATTTTTATTTTTATTTTTATTTTTCTTTCTTTCCG
TGCGGAGGAAACAAAGTAATACAGCTTACGGCGTATGCACACACTTTGCTGCTTGATACC
ATCTCCCGTGTCCTTCGAAAGTGATGACAGGGGGGGAGGGAACTGGGAGTGTTTGTAGCA
CCTGCCCCAGAAAAGAGATTACAGTGATGCAACCAGGCGCTACGGGCATCCCCCCTCCCC
GCCCTCTTTCTTATTGTCTGTCGATAAAGGTTCCCATTCCCTGCTCGGCGGCTCGATTCT
GCGGAGGCACAAAGAATGCTCCGAATGCAAGATCTGAGCCCCAGTCCCTTAGACTCGGCA
TTTGACCCTGTGACAGACCCCCTTGATCATTTAAACTTCTTTTTGTAAATGCACCGTACT
CCGCGAATGAAGAGACACTTCCGTCTTCTCCGACATCCTGTCCTTTCGGCTTTTTGTGAC
ATGAGACTCGGCGCCGGCGCAACCAAAAACGAGATTGGGTTTTGTGCCAGACTTGGAGAA
GACAAAAAAGTTGAGGGCTCTGCAATAAGGACATGAGGCTCTGGAAGCTAGCCGTAAGTG
TGAGGGAACGCATACGGATGGCAAAGGGAGTAATGCGACGCAGGGCAACAGATACAAGGA
AAATCAAGATTGCCATGTTGACAGTGGTTCTGGGTCATCTGGAGACGCAAGAGATGGACT
CCGAACTCTGTATTACAACGGGGTTTTGGTGTCCTGGAACTGGATGTCAATACAAACCTG
GAAGATGCCACCGTCGGGCTGCACCGGTGTGTCTTGACGGTGAATCCCGCTTAGACACTG
TTCCTCCGTTGCTAGAATCCTCTATCGTTCCACGGTCGTTTACTTTGCGGCTCTAGATCG
ACACACGCCAGACGCATGAGAGAAGCATAAAAGAGTGTGAACATGAAAGAAGAAGAGACA
AAAAAGGGAAAGAAAAGAAAAGCGGAGGTGCGCATCTGATGCAGGATGATTGACAACAAT
GCAGTCGCCATACTAACACCGCACCGAAACCCCCTGTCAGCCTGCAGCCCAGAAATAATC
AAGGAGAAAAAGGAAGTTTTCTGGAAAACGACACTCAGACTCGGCGAGCGCGGGCGTGCA
TAACGATGTGCACTGGGATGGTGTCTGGCGAGGGAACCGCCTGTGGGTTCAATTGGAGAA
GAAGGTGAAAAGTAGAAGAAAAGAAAAATGAAAGAAGAAGGGGAAGAGGGCAGGAGAAGA
GCGGCTCGCGGATATGCAAGAGAAGACGAGAGAAGCCTTCCCTCTCTTCCCGATTTGGAC
GCATCGAAAGATACGTTGTCTGCGAAGTACGTCGCACACAGAGCATGCACAGACGGAACC
CCTTGAAACCATGAGCTCGCCAACCTGGGTCCGGGTAGCTCGGCAGTCGCAGGTGTCATT
TGTCAACGTCTTCTCGTCGTCTGTTGTTTTCTTCGTCTTGTTGACTTGTCATATCGATCG
TCTTTTCTTTCCAGTTTTCTTCCTCGTCTCACTTTGGCGCATCTCCTGATCGTCCGTCCA
CCAAGGCGTTCCCGCCGCTGGGAAAGTTGTGCAACTCTTGTGTAGAAACATGGTGGGAAA
AGGAAGACAACGCCGCAAGGTATGGTCGAAAATAGGGCAAAAACTGCAAATTAATCAATC
TCGTTTCCGTTCAGCCAATGGCACTTCGAGACGCATCCGTTTTGCATTTCCCTTTCCCTG
GCACCTGGGCCGTCCCAAAGCCAGGTCTGTGGCGTGTGTGTCTGTGTGTTTGTGTGTCTA
TGTGTCCGGCTGCCCCATGACCAGGCTCCAGATACGATGTAATATTGTTCATGGGGTTCT
TCTCCTCGAAGGCTTCATTTCGAGCTCCGCGCCTGCTCGTATTCTCCATATCGGCCATGT
GCTCATCCTAATAATACTCGACAACTTGTGTCGATATTTGACCCAACAATGAAAAGGAAA
AGGACCTTGACGAGGCGCCTTTTCTGGTATTCTTGGAGTCTCGCCAATGTACGTCGAGCA
CGACGTATGTTCAACGCCAAGCCCCGATTAAACGGTTGCACAATTGACAATGTTTGGTGG
CACCTGTCGGTCTGTCGTTTCTCTTTTCATCCCATACTCGTCTGGTTCTGGACGTCAGGC
TGCTCCTTTTCTTGAGACTCTTCTGGAGTTGGCTTGCCTGGGATTTGGAATCTCTCTCTG
TCTCTCTTTTTCTGGGACCTGCTGGATCGACACCGATGTCTGGTCTCATCTGTTATCTGC
CGCCGCCAATTGCGTTGGCGTCTGTCCCAGGTTTTCCAAGGATCTCCAGGCGTCCCGCGT
TGGACTCTTCGGTTCTCTTCGGTCCTTGCCAATGCCACCTGTCATGCCTTCGATCGGTCT
CGACAGCTGCTGTGCCGCGACGGTCGTGTTGCCTGATCACCTTATGCTATTGCGTTGTAT
GTCTGTTAAGAGGTCGGTGGCGATGACGAGTGCAATGCGTAGCTTGGAAGCACTCCGTAC
GGCGTATCGAGTACATGTAAGCATGCCAACATGAAGCTACGGAGTGCGGAGTATATTCCG
TTTAAAGACATCGACACAGCGCCGCGTACATAGTTGATGTCAGCTGCCAATTTATGGTTG
GCCATGGTTACTCTTTTAGGCAGTCCATTGCCGTACCATCCATTTTTTTTGTTTTCACTT
TTCCCTTTTTCCTTTCATTGTTTCGTTCGCACTTGCCTGCGGAGCAATCGTTGAAACGAG
CAAAGGCAATTAAATTTGCAGCCGAGCATTGACAAAATACTGGTCGCTGCCATTTGGTGT
ACCTTCACACCCAGTAAGAGGCGACCCGTGCTATTTCTGGCACTCGCCCCTTCTTAATCC
AGCAGCTTGGGAAGGGATAGATGTCGTCTGTGGCACAGCACATGTACAGCGCACGCCACA
CTCACAGCACAGGCACACGGAAGGAACGAGGGGAGAGAACAAATACATGGCAATCGCACC
CCTCCGGGAAACTTGCGAGTAGTCCCCTCCAAAGTCGCTAAAAAAGGCCCCAGCGCCTAA
ACGCCTAGATGCTCTTGCGTCCTAACGCTCCAACGCCGTCGCTAACCCATCATCCCTTGC
GTCAGGGTGGGCGGGGGTTTTCCACGCCCCCATGGCATGGCACCTTTGTTTGCCGTGACA
TGCCTCCCCAAACCCTCCAGCAGCTAGCGCTTGCCGTATTGGGCTAAACGCTAGATGGTT
TAGCTGAACCCGCCTATTGGTTTTCCCACCGCACCGGAGCCAACAGGCACAGGGACAGAA
GGCGCTGTATGGTCCATAGCCGACGCCGGGCAGGCAGGAGCCATGGTCAGGCTTGTTGGC
ACATTTGCTGACAGCATTTTCCCAACCCCGTCGCATTGCTCTTGGCTCCCTCTTACTTCG
AATAGTAGCCAGTATGCAGGGAGAGACGTTTATGTTTCATTATTTATTCTTGGTTAAAAT
TCATCAACAACAATGCTGGCCAGGCTTCGCTCCTCAACTTCACTGCTTGACACCTTGGGG
TGTGCTTCTGTCTCACATCCTCTTTTCCTAAAAAAGTATCCGCCCGTGCACTCTCGCTAC
GGGGCAGGCGTTTTCGCCCAAGAGCCACTGTGGAGAGCAAATCCTCACGCAGGGTAGCAA
CTTAATCCTCTTCTGGGCGGGTTCTTGCAGTGCATTATTACTAGCACGGCGCATTCTCTT
TCCCGTTTTGAACTGACACAGACAGACGGGACCACGGTCTAGCTTTTGAATACCAAATCG
CAGACGACCATCACTACCGATGACCTATCTCCACACACTGAGCTCATAACACCCCGATCA
GTGCTGCGCAGCATAGCCGTAGCTTCCTAATTCGTGCAGATGGCCTGTCTCTACGTTATA
TTAATATTACCGGCTGGGCCACCTACCTGCACATACTGTGCCCCTTCTTGGGTCCTTCTA
GTTCTGGATACGTCGTACTTTACAAACTATTCGCGTCGTAACCTACGATTCCAATTACTC
CTGCTCCACCTTCTCCAACACTCTTTCCGTTTGGATTATGCACGCGTCGTAGCTTGTTTC
GCCGCCACGTCCTTATTTCTGGTTCTTCATGGCCGTTTGCTGGCGAGCCGATGTCTCTCT
GCGCCTCCAAGCCGGCGCCTGGCACTTGCTCCGTTTGTAGTCCCACCTCTATCCGTCCTC
TGTAACCCACCCTTACATGTGTCCTCTCAGCGCCTCCCAATTCATCCAGCCGCTACACTC
GACTCTAAAACACCAGGAACATCTTGCCGGCGGGCGAAACGACATGTCCAAGATACTTCG
AGATACCTTGGCGCGTTTGACAGCATCTCTGCAGCGACCTCATCTTCCCTAAGTACTCCA
TACAGCGGTCCGCGCAACTTCATAAGTCACCCAATGCAGTTCAACTTCCCACGCAGCACA
AACAGACATACAGCCAACTGTCCCCTGCCTGGCCAAGAAAATAAATACAAGAGACAGGAA
GCTTCCGCGTGCCGTCACAAGTGCTAGGTCCCGGAGAGCAAGGGCTGGCCAGCCCCCGTG
GCCATGGCATTCAGCGACAGCCGCTTGACAAAATACAAATGCCCTTGTAGTCGAACATAA
TATGTCGTAATGGGCAAGTATACCAACACCCATATGCAAATCCATATAAGAGACCCAAGT
TCATTGACTTGCCACTTGCTACCCTGCTAACTGCACACCTCAAAGGAAAGCGGCTGGGAT
TCTCCTTCTTTCTTCTTGCCCGTGTCCTTTAGGTTTTGACTATCTATCGGCAGGGCCTTT
TAGCTCCCTTTCGTTTTTAGTGTGTTTATCAACGCCGTTCTCCGTCCTCCAAGACCCGCT
AGCGCATCTCCTCGCTCGCTCCTTCCAGGCTCTGGCTCTTTTCGTTGCTCGTCTTTGGCC
GTCATAATGCTCCGTATTTGTCTGGCAGCTCCTCTCCACATTCGGGTTGCTCCCCCCAAG
CAAAGAAACAAGCCTCTTTCGCAACTGTCAAACTTACCTTCCATCCAATCTCCCTCTTTC
GCCTCCTCGCTCCTTCCTCGCTCCCATCCACAGTCTTGTTGTTCTTCAACGGGGGGCCTT
CCGTCTCTTCTCCCACCTTAACTTTCACCATCTTCTCCCACCTTCAACACCTTTTCCATC
CGCATCGACAACTGCTCCCCTCGTCGTATTCTCAGCTCCACGACCACCGCCTTGTCCCTC
TTCTCCATTCGTCCCTCGCGCCTGTTTGAGAACTGTGGCCCAACCTGCAACTAGGCCCCT
GTCCCCTGCAACCGGCCCCCTTCCTCTCTGCCCCCCCACCCCTGCTCTTCCTCCGACTTC
TGTATTTGGCTCCTCGTCTTTCGTCTTTCGTCTGACCGCATCCTTGCGACTCTGCTCTCA
ATGTCACATTTACGACATACCCAGCAAAGCACTTCTGATAAATAAAGCCTGAACCTGCAC
CTCACCCTACTTTCAGGCCCTTTTTGTTTTCCCCGCCGCTGTCACGCTGTCGACGAGAAC
CGTCAAATGTGCACTGCTTGTGGATAGACATTGCTTAATTTAGAAGAAAAAACCGGACAC
ACTCGACTGTCACGTTCCTGCTCCAGCTCCCGACGTCTCAACAACTTCAGCTCGACAGGC
ACGACATCCGACCAAGCTTACAATTCCACGGCTTACAACATTCAAGGCGCGCATCTTCCA
GCTTCTTGTCCCTGGTTTTGCTCTCTCGCACTGTTTCCACTACCTACTTGTTATTTCCCC
TTCTCTTTTTCGGCTGGCGGGTCTACCTAGCCCCCTGGTTGCCGTGATCTTCTTCTGTCA
ACCATCTGCTCCGCTCTTTTGGTTCTCCCACCGCCAGCATTTTGGGTCCTGCTCTTTTTT
CTTCAGCACGGCTCCACGCACGCAACACACGGACACATCCCACACCTCCTTTGCGCGGCG
AGCCAGACACGCCCCCCTCCACCCCCTCCTCTCTGCAACCCGCCGTTCAATATCCGTCAT
CCGCGCGACCAACCACGCAAGATACATGCACACACTCACACGCAAACACAAACGGCTGAC
AAAAAAGCAACAATAACGGGGGCTTTTGTTACTGCAGAGTGAGCTCGAGAAAAAGCAAAG
CGGCCAAGCTATTGTAAACAAAAGGCTCCCGTGTGCCGCCTCTCTGGACCTGGATCATCT
CTCCAACTGACTTAATACTGCCTTTCTTCTCCCTGTCCTTGTTATTCAACGGCCTCGACC
ACAAGCATCTTCCCACATTTTCTTTGACAGCGGTACGCAAGGATATATATATATACACGG
CCTGCCTCTACTTTTTCGGTACGCGCTTCCATTCCCCCCTCTTCCTTCTTTTGCTTCTAG
TTTTTGTCCCCTCTCACTCTCTCTTCTTCCTTCGAACAAGTCCACACACGACACAAGGAC
AGCTGAGACGACTGAGCTGACACCACGTGAAGGTTATTTCGGTCCTCGCGACCACCTCCC
ACCGCCTTGTCCAGCATCCCATTACTCTACTCCAAGTTAGCTTACCACTTCCACAATTGG
GAGAAGCTTGCCTTGCCTGTCCAACGCACTGGATACAGTAGCGTCCTTTTACTCGACACC
ACCGACACATCACAGGCAAACAAACGCTCGTGTTTCCTCCGCCCTTCCGTTCGACGTGTT
TGAGACCGCCGTCAAGCTATTCTGACGGCCGCGAACCACAAACACGGGCGCTTTGTGAAA
GTCAACAGTCTTACTCTACGGGCTTCCCAATAGAAAAAGAGCACGGTCGTCGGGAATATC
GTGCGAAGTCGGCCCCTCACTTTATTAAGGCATCCATTTCTTCTGTGTCGCCTTCGCCCA
CTACCGTGACTGCCGTCGCCACTGCCGCCGCCTCTTTTTGACACCGGCGCGTGTAGAACA
AATCCACACATTTGATTTAACCTTATCTTTTGGAGTGGGCAGTATGAACACACATATATA
CTCGCAGCAATCCCAACAACCGCCAGCCATGCAGCACGACATGCACAACCAACTCCCTGC
ACTCGGCCATCAGAGTTATCAGCAGTCGCACCAGTCTACACACCTGCCCACCATGAGTCT
CCCGCCGCCGCACGGCTACGCGGACCAGTACCAACACCCGTCGCACTCGCAACATCCCCA
GCATCCTCAGCATCCCCAGCACTCGCAACACCCGTCGCATACTCAACATCCGTCACACCC
GCAGCATGCCTCGCAACACTCACAGCACTCTCAACATGGCCAACACTCGCAGCATGCCCC
GCTACCCACGTCGCTACCGCCTGTTGAACCGGGCCGTTCGTCGCCCACGCCCGCCTTGGA
ACCACCAAAGCCCACGCCAGAACAGGAGGCAGCCACGCGGAAAGCTCTTGAGCCCACGGT
TGGTAGCGAGGGAACCCGGTCCTACAGGTGCTAATTACCCTCCTCCTATTCCTTCGTGCT
CCCGCTCCCGCGCTCCTTGCAAGCAACGAGACCAACCGAGCTGAACTTTTTTTATTTTTA
TTTTTTGTGTGGCTTCATGATACTAACGCCGAGATTCACCGGCAGACTCGATGTTGTGCA
ACAACCGAAACGTGCCCGAATGTGTGGTTTCGGCGACAAGGTACGACCAGGCAAACCCAA
CCCAGCATTCCCTTGCCTTTAGCTGCCGCAAACCAATGTCTCTTTTGGCGGCGTCTGACA
GCATTTCCTTGTTTGCAAGATGTGTCCGTCGGGTGTTGGAATGCGTGCTGCCATTTTCGG
TGTCCTCACTTTACTAACCCGTCTTGCTTTGTAGGACCGACGACCCATTACCCCTCCGCC
TTGCGTGCGTATCGTTGTCACAGACCTGGCTACCGGCAAGGAGGTGGATTGCAAGTACGT
GGCTGAATATTGTCCCACGTCTCACAGATGGAGGGTACCCAAATTCCCGCGCCAGAATAC
AGAATACATTGCTAATCGGTAACCCCTCACAGTGAAATCGAGCACACAATGTTTGTGTTG
AACGTGGATTTGTGGTCAGAAGATGCACTCAAGGAGGTCAACTTGGTGCGGCACACGACC
ACCACGCCCTCCATTTCATCCACGACCCCTGCCTCCTACGAGCAGGTGGAGAACACCCCA
ACCTACTCGCCATTAATACAGTCCGATTCTCGTGGATCGGGCTATGGATCGAGCATGTAT
GGTCAGTCGAGCGCGAATCCGTACGGTCAGCAATTGGCATACTCTCAAGTCGCCCCTCCG
TACATGCACCAGTCCAATGGCTACGGTCAGACGGGCCAATACGGCGGCTATCACGGAGGC
GATTATGGCATGCAACTCTCTTCGCAGGCTCCGGGTTACGGCCCTCCGCGTGTCTTCGGC
GGACCAGGTGACATGATGACACAGCGCCTGATCCAGGGAAACCAGCCGCAGGGCATGTTC
ACCCGGAACCTAATCGGCAGCTTGGCCGCTAGTGCGTTTCGGCTCCAGGACCCTGCCGAC
AAGATTGGCATCTGGTTTGTCCTCCAGGATCTTAGTGTTCGTACTGAGGGCAACTTCCGG
TAAGCACACTATCGTTCACGACAACGATCCAAACCCGTACAGTCATTCTGCGTACTAACA
TTGACAGCCTGCGCTTTTCGTTTGTTAATGTCGGACCACTGGGCGGATCTCCCACTGGAA
CGCCTGGTGGTCAACATGTGAACACCGGCAAAGCGCCTGTCCTGGCGTCTTGCTTCAGTG
ATGTATTCACGGTCTACTCCGCCAAGAAGTTCCCGGGCGTGTGCGAGAGCACGGTGCTGA
GCAAGACGTTTGCGACACAAGGAATCAAGATCCCCATCCGGAAAGAAGGCATCGGCAAGA
ACGGCCGCGGCGATGATGACGATGACTACGAGTGAAGATGCCAACCAACAACGAGGACAC
AGTCTGTCGATCTCACCAAACTGTGGCTTGGAAGGTGTCGTTAGCCGTCTCTTTTGTCTC
TATCCATCGTTCTCATACTCTTTCGGCCCACAACTACATCACTATGCCTTCGTACCGCAT
TCAATGACGGTATCACCGATTAGCGACAAAACCGTACCGACAACGTCTTTCACATCAGCA
ATCACATATTCCAGCTTCTTCCGGTGGTATGTCATACTGTCTCTGAACACGCCAGGGATG
ACAGCAAGCCCATGTTTTGGACCCTGTGGAATAGTCGCCGCACACGAAAAACGGGCACAA
ACGCCTAGGCAACTCTTGCGAACCATTTTTCTGGTAGAGTAAAAATATGAGAATCTTGAT
GACGGAGCGAATTCCGCAGCCAATACGAACCAACAGAACCACTAAGACGACGTCTCGGAC
GGGCCCCTTATGTGGTACTAGCGAAGCGAGGACCAACATCTGGAGGCGAACTTCATTCAA
CGCACCTTTCACCTTGGTATTCTGAAACTCTTTCATTTGTCCTTTTGTCTGGTGTCTTGT
GGTCAAAATATCCCTTGGTTCCGACCGTGTGGTTTGTCGCTCTAGATTCTGCCTATCTTT
TTTGCATGCCAACCAACAGCAGCGATGGCCTTAGTCCCGGCAATACGGTGTATCCTATTG
ATCTGCAATCCCTGAGGGAAGCCAAGTTCCGGCTTGAACAGGTGCGCATGGGTTGTTTCA
TTTCATTACGTTTTTGTGATATCTTTGTGAATTTTTGAATTTATGGATGGCTTTTCTATG
CAGTTGGGTGTCTATCTTGTTTAAGAGAATGTTTTGGTATACCATGTCTACAGGTTTTAT
TACATTGTTTAGACTGGCGGCGTGGAATTCTTCGGTGGCTGTTTCATTACCTTCGCCATA
TATACAGTGCAAATGTTTTCACAATACATTACGCGATACCTTTTTGAATTGAACACTGCT
CCCCATACTATTTGCTGTGCGCCCCCCTTAGCCGAGACACCGCTGGACGTGTAACGCAAA
AGTTGTGTCCCAAGGGATTGGGAACTAACAGGTTCTGCCATTGGCTGCGGTTGGCTAATG
TCCTTTCTTACTTCTCCCTCGATCATTCATGTCCGGGAGCAAGGGATACTTTCTCGATTG
AACCAATGGAGATTCCGTACATCATACAAAGGATCCGAGACCAAAGAATCAGGATGCAAG
AAAAAACGTGGTGTCTCAGTCTTCAGCGTACCCAAAACGGGCTTTAGGGTAACAGAGAGC
GTCTTCCTTTCATTCGCTACCTCTCCCTTCTTCGAGGGCCCGGGGCCTTGGTTCTCGGGA
AATTTGCTCCTGATTGAGATACTCTCTCCCTCGAATTAGATGAATCTGACCATGTGTAAA
CGAGAAAACAAGGGCCGCCAAATGCTAACATTATGTGCCAAGGCCTACGACATCGGAAGC
GTATCCCTCGCTTCTGCTTGCCTCGTTGACATGCCAGATTGTTTTTATATTATAAAGTAT
ATCTGACAGCGGTTATATGAACAGCAGAGCTACAAGCTCGTATTTCCCAATCCGGATAGG
TCGACTGCACGACTCAACAGCTCTCCAGCAGAGCTTTGCCGTCAACTTCAGCGTATTCCG
CTGGATGAGCACCAAGCTGATTCCCGAGCAAAAACTCAGCTAATAAAGAGAGTTGCGGCG
TAGAAGACAGAAGGATCCTATCACCAAGCTCAACTCGATTTGACAAGCCCTCAACCGCGT
CCATCTTTCCTCTCTGCAATTTTGGCTTTACGAGAAATGGCACACTGTGCATATCTGGTG
TGGATGTGCCTCCTCCTTCTGTTGGAGCTCGAAAAGCCACGGTGGCCTGGATTTTTTTCG
TGCAAGTTTGGGACGTTCTCCTTTGCCCGACAAACGGAAACCATCACCAGACATGCAAAC
ATCTCGACATCTCAATGGTGTGCCTGCAGCGTGACGACACCCTCTCCTCCTCTACAGGCG
GCACTTAAAACCATGCAGCAGCTGATGCTGGGGAAGCTTTTCTTACTGAAGACGGGCATG
ACAATAAATGGCAAGCTAAAAGCTCTCTACATTAGCTTGGCGAGGAGGGCCAAGGCCCTG
GCTTTGGCCGTTGGCTTAAAAATACCCCAGATGACCCTGCTTCAAATTTCTGCTGTCATG
ATTGACGACCCATGTTTTCGGACCCCGCCTTTTTCTTCCATCGACTCTCATTTCGCCTAT
TCTGGAGGTTGGGTGTAAGCCTTCGTTCTTTTACCTTTCCTGCGACTTTGTTCAGTCTAT
TATTTTATTTATATATTTATATTCCCTTTGCGTTGCGCAGCATGTTAGGCAATCGGGAAG
GGGCGTTAACAGGTAAATGTGCAACGGGCACCAGACCTAAAAGCCAATCTTGCACGTTCG
CAATCAGGTGACGCTCGTAGGGCGATGAGGCGGAAAATGGGTTACATGAATTGTATACGA
TAAGTTGCTACACCGAGGCATCATCACATTGTTTTCATTTTCTTGTATTCAAATACATGC
TTAAACGACACCCAATTGGGAGGCTTCTGTCTCTTGTCACCGCATGTTTACAATACAAGG
CGTAATCCGCGATAAACTCTGGGATAATTTAAAATGCAAAGAATCGTGGCTGGTCGGTGC
GTCCGTAGAAGCAAAAAGTCGTACAAGCATCTAATGTATTCCAATTTTCCTGAATATGTG
AGTCTTCACAGGCCTTCCTTTCTTTCCTATTTCAGTATATCAGTCTGGTTGAGATTGGCC
CACAAGTAGGACATGTCTCCACAGCTAACCTGCCTGTCTGCGTCCTACATGTGAAGGTCG
CGCAAGCTTTCGTAGCCACGATGTGGAATTGAGTTCTGTGCGTGTTGGTCAGTCGCCGCG
GAAGGCGCCATCGGCCGTGCAAATGAGGCGAAAGAGTGACTGACGTAAGGCAGGTACGGA
GGACGGCATCGCATGGCGACGACGACACGACTGGTAGCCAGAAATAAACCAATGATTTCT
CTCCCCCCCTCTCTTTTCTCCTGCAAACACGCTCAGCTCTCTCTTCTCCCGGCCACACAC
AGCAGAGGGCCCAGGCATGCCGAGCATATCCAGCTCGCATAGCTCTGATGGCTTCCAGAA
GTGTAGGCGTGACCTGTTCTGGGAGCACTAAGGTGCTAGCCCAGGTCTTGTCTTTGACCA
TTTGATCTTGTGCATTTTTGCAACTTTCATTTTGGGTGTAAGTGCGTATGGCAACAGAAT
GCGCGTATCTTCGCCCATAGACCGACCAACCAATTGTGCACTAAAAACCGACGTCGTGCT
AAATAGTACAAAAAGGCGCCCCTAAAACGGATTTTCATTACGTTTTAATTTACCAATTCC
CGTGTGTCCAGCATTAAGGTTTGTAAGGGAAGGCAGTCTTGGGTTCAATGGAGCGCACCG
CGCCAGAGTAGGAAGAGGACAAGGCGAAAAACTTTTCAGACCATCTGCCACCATTTTTCT
GCATTTTCAGTCGCATCCTGGCCTGGCCCATTCAGCCCAAACAGCCCCTTTGTCCGGCGT
CGCTGGCTGTATTCCCAATGCCTCACTCAAGCCTGGGGTAGGGCTGGATCCGCACTGAGA
ATTCCTGGAATGCGCCCTGGAAGTTCAAGGCACAGTGCCGCTGGGCAAATGTGAAGATCA
GGACCAAAGATGGGTGAATACTGTAAACCACCGCCTGAGAATGCCTCAGTCATTTCTTCA
GCTCTTCGTAGGCATGCCTTGTTTTTGAGTATGACTATGACACCATGTATTCAGCATGTG
CGCCCAGTAATACCTTTCTTGGCCCCTTTCGCTATGAGAGTATGGCAAAGATCGCAATGG
CTGAGAATGATCTGGCGTGCGCAAAGCAGAGACTGTCGACAGCTTGTCGTCGCAAGCGCA
CACCCCCTGTGGAGTCGATGGAATGGCCTGGGACAGAAAAAAAAAACTTTTTTTGCCTCC
CGTGTGATCACTTCTGCCCAAGAACTGTGTGTGCCGTAGTTGTCTTGCCATACCTGGGCC
CATCTTCCGTCTCGGTCTTAATTCCCCCCTCCACTCACTCGATCCCCTGGAATGGTCGTT
CTTTCCCTGGAGCGCAGGTGACGTGATGTCCCCTCACTCTCCCTGTTCTAGTCCATTCTT
TGCGACAACCACCCTCCTCGGGGCAATGTACTCGCGCAGCCTTGTTTCTTTTTGCCTTTG
AACCTTCCTTCCCCTCCTTTCTAAGTTTTTGTTTTCCTCCATCGTGACCAAAACAAACCC
GCAAAGCGCACTGTCCACCTCCTGCGCAGCATAAAGAGCTGACCCTCCGGTCCCCTTTGC
TTCAAATCGACACTCGTCTCTTCACATCGTCCAACTCAACAAAACCATAAGAGCCCACTC
GAGCTCGAGCTCACATTCTCCCACACTCACACACACACTCTCCCAAACTCCCACCTCTTC
CGTTACCTTCACTGCCTCCACCACAACCAGACAACGTCACAATGACTGGCCACCTTGCTT
CACATGGCCGTGGCGGCGCGGGCAACATGGCCGACAGCACCAAGTCCCCCAAGCTGCAGC
CCAAGGAACTCGAGACCCCCGTTCTGCGGACGTCCGTCGTGACCACCGGCCGTGGTGGTA
CCGGCAACATGGCCAAGAACACCGACCCGAAGGAGACGCGGGCCCGCCAGGACGTGGAAC
CGTACGTGCTCCCAAACCATCCGTCTTGCGTCACAAGGCAACATCATGTTCGCTAACCTT
TTATAGTGTCGTTCGTCGTCACAGCAATGGAGCAACCCACGCTGGCCGTGGCGGTGCCGG
CAACGTCTTCAAGGCCGGCTCGGCCGACGCGGAGGCGGCAGCCGCCGCCACCACTGGCTC
GGCCGTCCTCGACGATGCCCACCCGACCTCGTCCGCCTCGTCCGCCACCCTGCGCAGCAG
CAACGACACCAACAGCAAGAAGCCGCGGTCACCCACCCAGCGGCCCGAGCAACCCGAGAA
GAGCCTGGCCACCAAGGGCAAGGAGTGGCTGCTGGGCAAGAAGTAGTCGGTGGCGCCTGT
CTATCTTTCTTGTATTCTCGGCTTGTTTCTTTCGTTGCGCACGAACACACACAAAAAAGG
AGGTCGATATTCGGGCTGTTGGGATTTGGTCGCTGGATAGCATCATCATTGTCTGGCGTT
TTCGATTTTCGTTTTCTATCTTTTCTGTTCTCGTTTTGGGTCGTTTCTGTACATGCTCAG
CAGAGCACGCTTTCGCCTTTTTGTTTTGTCTTGTCTTCATTCATTGTCTTCGTCGCAGAC
CGCGTAAAGGGTTGGCGCTTTCTCTTGTAAGGTGTTTTGTCAACTTTCCATGTCTTTTAT
TACACGGATTACCCCATGCAAACATGATATATTTCTTGGCTTTGGATAACCTTTTGTCGG
ATATCGCCCGTCGTCTTTTGAAAGTCACTGACCGTATTGCTCACCTACATTATGCCAACC
AATTAATTTAGGGCATACGTCTCTCACGTCTGCTTTTCTTGTGTCTCTTAAAACGTATCG
TTTTTCTGTCGTTCGTCCTGTTTCGCTCAATTTTCTAGCTGCACTCTTGGATGTTGTTCG
AGATAAGTATTTCGGCGGGACAGAATGAGGGGCGAAAGATATAGATTGGAAGAGCAGATG
TCAGATAGGAGCCTGAGAGATAACAGAACGCAATCAAATGTTCCTTCCTGCATGCATGTC
TGCATCTTGCAATTGCCATCTCTGATAACGAAAGATAGAGAGGGGAGGACCACACCAGTT
ACAGGCGACCATCAGCGTGGGAAGTTTTGAAGGGGACTACGCACATGGGCGAAAACGACT
AGGACGACAACCTCCTTCCTGTCTTGTCCAAACGCGCAAAAAGCATAGGATGGGCCTTCC
TTCTTCCCTACCATTTTAAGTGCGAAAGCATCTCGGTCGTCCTCTTTCGCTGGTCTTCCG
GGCAGCCGCGCATAGGGCGTTAATAGTTACCCTTGCATTTCCACTGTGTGGCCAGGCCTG
ACATACAAGGTGACTCACAGCAGGAGCTGCCCATCGTAAATCGGCACCGACTCCGAAGCA
CCACATTACTGCTACACTGCAATGAGGACAATTTCGCAATCCCCAGGTCGAATTGCGGGC
GCCAAGATTGATTTACAAAGCTCCCGTTCGGGTAGTCAGGTACCGGCCGTGTTGTTGGTT
ATTTTTCAAGAAGAGACCGAAGAAGACCTATTAACACGGACCCCAACAGTCGGGCCTTGG
CTTGACTCTGACACGACGGTCAACATACGGGATAGTATGGCTCGAATAGCGAGTACAACA
TACATAGATTGAGTTGCTACCAAGTACAATCAGTCCTTCTGCCCACCGCAGATATGGTTA
TCGAAGACACCCCTGTGAAGCCAACGCAGGCGCAGTTGCGCCTTCTTCGCGCCCACCTGC
CCTACTCGCTGCCCGTCCTTCGTCGCCTGCAGGTTGCCGCCGGCGCCTTTGACGGCATCA
ACTCGGGTGGTTTAACGGGCAGTGGCACCTCCGAGTATGCCCGCGTTTTGTTCGCCTACG
ACGGGGAGCTGGTGCCGTCTGGGGCGGAAGACGACGCCGTCCACACGCCCTTTGCGGCTG
CCTTTGTTGACCTTTCCAAACCTCCGGAGACGGCTACCTGGATCTATGCGTCCGACCAAG
ACCAGTCGCTTCCCGTTGGCGCGGACCTATATGCCGCCGACAACGACCAGCCCGAGTCCT
GGGTCGTCGACCGCGGTGCCGAGCTTGTGTCCTCATGGTCTTCCGCGCGCCGTGTCCGCT
GCCGCCGTCTCGTGCTAGCCCTACTTCGCCGCATTCGCGCCATTGCCCAAGACGTTGCAC
CCGCCCTGGCGGTCCGTTTTCCAGATCGCTTTGGTACGGATGGCGCAGCCGCGGACGTTG
CCAAGAACGTTAAAGCCAGCATCCACGATGGCATCCGCTACCTTTTGCAGAACCCGGACG
ACGCACCTGACGACACCGACCGCGCTGCGCTCAGGTTGACTTATTTTGACGCATACGACA
AGTGGCTCTTCCGCTGCGAGGACGTGCCAGTGTTGTCGCAACCAGAGGACACGGAGCTTG
CGACGGGTGTCCATGAGGACGTGGCGGACGGCCCGGACGGCGCCCAAGCTACCTTGTTCT
GGGATAGAGTGCGCTCCCATGATGACGTTTCCCTTGTCATCAGCCGCACGTCCATTCCAC
GTACCGTGCATACGTTACTGGGCATACCAAGTGTCGCACTGCGCGAAAAGACTGCAACCG
AAGGACAGGACGGCATCCTCCAAGCCTGGGCCTTTGTGGGCGTGGACGGCTCGCTCTGGA
CATTGCACACGGAACCCAAGTACCGGGGCCACGGCCTGGCGAAGACCCTGGCGGCACGGC
TGTTGCGGCGGTACTGCGGCTCGTTTAATGCCACAGTCGACGGACCAACAGGAAATGGCA
CAGGCGAAGACGCAAAAGGTGACGGCTGGTGTGCAGCCGATGTCAGTGCCAAGAACCGGC
AGAGCCAGGCAGTGTGTCGGCGGCTAGGAGGCAGGCGGACTTGGGCGACTTCATGGATCG
TAGTTAGTTACGATAGCTTGGGCGAAGATATCTGAACGACATGCCGATATGACTAGACTA
GACACAGAATAATACACTTGGTTCTTTTTGTTGTCTAGAGTCGAGATACCCAACATTTTG
TATAAACACATAAGCCGTAACCTATATACTTGTTGCACTTTTTGTTGCCTTTACTCCTTT
TCCTTTCGATTTCCGGCCAACTGCCTTACAGCTTCGTCTGCCGGTGGATCTCCTCCAGGA
AGAACTTGAGGGTGTCCGGCTTGACAAACGGCGTGATGCCGTGGCCCAGGTTCACGATCC
ACCCAGACTGCCGCGTCTTCCACTCAAAGCCCTCCACCATCTCCTTCACAGTCTGCGTGA
TCGCCTCCTCCGTGCCGTACAGTATGCCAGGGTCTGCGTTGCCCTGCAGCACCACCTTGC
GGTCGCCACGCGTGGCCACCGCCGCCGCCGGGTCGTGCTGCCAGTCCAGCCCGACCACGT
CGTAGCCCAGCGTCTCCTTGTTGCAGCACGCGTCCAGCGCATACCACGCGCCCTTGGGGA
ACAGGATCATCGGCACACGCTCCAGTCCCAGCTCGGCAAGCCGCTTCGGCAGCTGCTCCG
CAATGTACGCCAGGCTCGGCTGCGTGAACTCGCGGAACGCCGCCGGCGACAGCTCGCCCG
CCCACGAGTCAAACACCTGCACCAGCTGCGCGCCCGCCTGCACCTGCCGCGCCAGGTACT
CCACGCACACCTCGGCGATCTTGTGCAGCAGCGCCTTGGTCTCCTTGGGGTAGCGATACA
GCCACGTCTTGCTCTGCACAAACAGCTTTGTGCCGCCGCCCTCGACCATGTAGCACAGCA
GCGTCCACGGGGCGCCGCAGAAGCCGATCAGCGGCACGCGGCCCTGCAGCTTGGTGCGGG
TCAATGTGATCGCCTTGTACACATAGTCCAGCTCCTCGACCGCCGCCAGCGTGTCCTTGG
CCATGACCTTCTCGTACTGCCCGTCGTCGGGCGACACGAGCGGCTGCGGGAAGTGCGGGC
CCTTCTTGTCGACCATCTCAACGACCATGCCAAGCGCCTGCGGAATCACCAGAATGTCCG
AAAAGATAATGGCCGAATCAAGGAGCCCGGCGAACCGTTCAACGGGCTGCAGCGTGATGG
TCGATGCCACCTCGGGGTTGCGGCAGCACTCGAAGAAGTCGCGGTCGCCCTTGGCCTCGT
GGTACTCGGGCAGGTAGCGCCCGGCCTGCCGCATGATCCAGATCGGGGGCCGCTCGACCT
TGTCGCCTGCATTTTGCAACACATTATTAGCCCGTGATCCGTGTTCAATTGGGCCTTCTG
TTCTGCCCATATGGTTCCAATCCCATTCGAATACCTACCCTTGGCGGCCCGGATGATCAG
GTCGTTCTTCATCGGCGCGAAATCGTGACCCATGGTTGCGCTGGTGTGTATAGAGATGGC
AAGCCGTGCGTTGCTGGGAATAGAGGTGTGATTGTTGGCGAGATGGTTATGTACAGCGTT
GATGTGGCACTGTCGATTATTGTCTGTCGTTTTTCCGTCCGCGGCAGCCGAGTTTTGCAT
CTGGTCTTATTTTGTCTGGAGCCACAGGTCAAGTCCCACGTCTCCGTGCTTTCCCTCTGA
TTAAGACACGAGAAAAGCTTCTGAAAAGCTCCTGCCCCACCATCTCGGCTCGCCGAGAAT
CGTATGTTACAGTGGCCGACGGGCCTGGGTCGGCCTTTCCCCAGGACGGGTAAAAGCGCG
ATAAGATAGAGCGGCATAGTGGACGCAGATCGGTTACAGTTTGAATTGGCTCTTCACGCA
CTGGTTATGCACACTGTACACTGTAAAGGACAGTGGCAGTGGTATTCAATCCTCGGTGTC
TGGTTGGACAGACAGGCTGAAGGGGCCCCACCCCAACTGCCCGCGAAAAACGAGCACACA
ACATCCGCACCAAACGAAGCTCAGGAACAGCATTCAACATCGACAAGGGGCACACGACAA
AAGGTTCTCCGCCGCCACCAATTGACCGGCCGGATTAGGAACTCGGTTTCGGGAAAATCT
TGGCCTCGGTCGTACGAACACCGACCGTGACCTTCTATCCCTTTCCCTAGATTGCCACGC
GACGATATTGAGGCCCGAATTCTGGAAACAAACTAACCTCGACCTTCGACCACATCTCCT
TGCGGCCTTCCCTCCCCTCGCCTCGGGAAGGCCGTGACTCTACTCCTTTGTGTCTCCCAT
GGCACCACAGCCAGCGTCGAGGTGCTGCCGCGCCGTCCGTAGCCACCTCGCATGCTCCCC
CGGCGCATCCACTTCAACCACCGCCTTCGACGGCATCTGGATCACCGACTTGGTCCTGGC
CCGCGCATTTTCTCACTACTGCCGCATCGCCGCACCGCCTACCTCTACGACGACCACTCG
CCGCTTCGCTAGCAATGTCCCCGGACCTCTCGAAAGCCGCCGCCGCCTTGGGAAGCGCCA
GATGACCGACCAGCTCGGCTCGCAGCTGTCCCTTGGCCCCGGCGGATCTCTTCTACCGGC
GTGGGGGCTGCCGAATGCGCCAGATTTGCGGGAGTGGACATGGTCGCCACCACGGAGGGT
ACAGGAGCTGGCAGGACAAAACGTGGTTTCGTCGCCGCAGGTCCAAGACAAAAGCAGCCA
CGGACTCCGTCGGGAAAGCAGCACGTCAGTCTTTCCTGCATGGCTTGCAGGTTTCGGCGG
TGAACCACCCGTGGCTGAAGCAGCATCGCCGGCAGAGTCGATCGAACCAATGCAACGGAG
CTTGGCCGCCCAGCTCATGTTCACAAAAGTGCAGACCTGGAGCGAGTCCATCCCCTCGTT
ATCGGACAAGGATTTTAGTCTCCAGTTAGACGATATCTGCAGGGAGCTCCAATCGCACCT
GGGGCTTGCTGCTATGACCGTCGATGAGTCCCGTGAAGCAGTTGGTCTGATTTGGAAGGG
CTTGAGCGATAAGGAAGGAGATCTTGAGCTTCAGACAAATGCGTCAAAGCTGTATTCGGC
AGTGCTGGAGGGCATTCGTGCATGTCGTCTTCTCAAGGCGAGCGACTATGGTGCTGCCTT
TTGGCGCGACCTCTATGTCTACATCTCACAGCTGTTGCTCAACAGCAGCAGCAGAAACAG
CAGTAGGAGCAGAAGTCCACGTGTGGTGACAATGGCACTCGAGACACTGCTGGCCACACC
ACCTCCGTTCCTCACGAGCGTGGCGGATCTTCTGCCGCCGCATCTGTGCGCCGTCTTTGT
CAACCAGAATCTGGCCACAAGTACACCGACAAAAACAGGGAATGTCGCAGCAGAATCTTC
CCATATCCTCACGCGAGCCAAGGCGCAGGAGATTGCCGATGCCCTTGAGCACATTGATGT
TGGCCATCACGGCAAGTTCATCGAGATGACCACCAATCTACTGGTCGCATCCTCTTTTTC
GAGCAACAGCGGCCGGCCCGACGCCAGGATCTCCGCGACGAATCACACCACGACGATGTT
TTCCTCCACCATTCCGGGTTGGCTACTCACCCTGGCACACATGCCCAGTGTGCGGCAAGA
CTGCCTCTTCAAGACCATGTCGCAGCTGCAGTCGTCGGCGTCACAGGCTCAAGTTGAGAC
AACACAGGTGGCCACGACAGCACAGACGACACAAACAATACAAGACGCACAAGAAGAACC
AAGGAAACTAGTGCTCGCGGCCACAGAAACCGAAACAGAAACAGCAACTGCTGCCAGCAA
CAACGCGTGGCACATGCACAGCGCACACCGCGGCCATGTCGACCTGTGTGAGCTCTTGCT
CGCCCAGTGGATCAGTCGAGGCTACGTCACGCAGCAGGTGCAGCGCTCGTTTGAGCAGAC
CATGGCGGCGCTGGCCTCGCAGGACATGAACGCAGTGTACGACCACCCCTGTGCGTTGGC
GGCGCTCGCGCTGGCCGTGTTCTGGCCCAAGCACAGCCGCGGCCAGTGTGTGGCCCTGTA
CGTGAGCCTTTTGCGGGGCCTCCACGAGAAGCTGGGCCGTGAGGCACCGGACGTGCTCGT
CGAGTCGTTGAACACGCTGCTGGCGCGTATGCACTCGGCCCAGTCCTCAGAATCCTCACA
ATCCTCGGGATGCTCGGAATCTGTGAAAGCTGGGCTCCCCACGTTCCCCCCGAACACGTT
TTACGAGTCACTGGCTTGGGCTACTGGTGACCTAGAGACGGCTATACAACTGCACGAGAT
GTATGCTAGTACCATCCCCCTGCAAACGCCCCCCCCAGCCCAACCCTATTGGAACATTGG
TTTTTGGGACAAGTTTGCCAATGAACTGGGCACTGCTCTCGATGCTGGCAAACTGTCGCC
GGGCCAGGTGTGCCACGCGCTCGACCTACTGCCCCGCAGCAAACGCACACCCTTCTCCCA
TGCGATGAACGCAAGCCAGGATGCCTCAAAAGTATCAAAGCCGAAATCGAAGTCGAAGTC
GAAAGTGACGTACAAGCCCGCCAAGGAGTTGGGAGCGGCTACAGTCGGCCTTATCGAAAA
GCTTGCTGTGCATTTTGCTATGGCGCCGAACCTGGTACCCCGGCGCGCGCTCCGTGGCGT
CGAGCTGTGCCGGGCAATTCTTACCTCGAACGCAAGCAAGACGGAGAAGGCAAGGCTGCA
GGGTATGGAACATTCTCTACCGCTCCCCATCTCCGTGCCGGCACCGTCTCCGCCCTTGGC
CTCGCCTACTGTTCTCCGTGCCCTTTTCCACCTGGTCACACGCGACCTCGACGATGCCAT
GCCTGGCCGGACAAGTCGTCTGAAGTGGTTACTTGCCATTGTTGCACGGGAGCGCGGCAT
GACAGCAGCGGCAGAGTGCGAGCGGGCCCTAGTCCGCTGGCGCGATGCCGTCAAGGAGCA
TCATAAACGGCAAGCCATGTGGATTCGCAGTGGAGACTGACAAGTTGAGAGTCGACATAT
AAGCTCGGCGTGTCGTGGAGACGAAATCATATTTCAATACAAATAATCAAAAACTCAAAG
GAGCTATAAAATAAATATACATTGATCCACATTCAAACGACTAAAAATGCACTTGTTGAC
GTAACTACCCACGCCTAATGAATTTATTGTTTTGCACTGGTAATGACAGGGAATAGTCTT
CCCTACATAAGATCAAGTCTCGTATTTTACTGCCGATAGTTCACACTGTAAGCACGGGTG
AAGAGTGCAACAAAGTGTATAGTTGCACGTCATGTCGCTTATTTTGCTCGGTTTTCGTTC
TATATCTGTCACACAGCATTTGTCTGACCGTTTTACTGGATCTGTCCTAACTTTCCTCTT
GACTTTCTCCTGCTCTCTAAGGAAATCCCGCGTGGTGTAGAATTAGGTGTTATACAAAGT
TAAACTGGCCTTTTTGTCCCTTTCCCCTTCGTGTTCCACTCACTAATCTCTCCTCATAAG
CCCGTCCTTGTTGTCTGGAGTCTGATGAACTTTTGCAGCAATGATACTGCGTCAGGACAA
TCGCTCTCGATGCCATGGCCAAATCTCTTGTCCTTGTCATCTCGTTAGTACCACTAGTAA
TATATGTTGACAGCCGTGCTACAACTATCCTCTCCCCCAGCCTGCGCTGACTTGCATCAC
CTCCTGCAGCCAGCCGCCTTCTCGTCTTTCTATGTCTCCGTATTCCCTGATCCCGTACCC
GTCTCTCCCGTATCTTGATCTCATCTAACGATGCACAGAGTGCGTTCTCTGCCCCTGTCC
ACCGACATTCTTTGCTAGTGATTGGTCCACCTGTGATTTTTTTTTTCGATTTCTCTGTTA
CATCTCTTTTAACCGTCAATGATTTCTCTAGATGAATCTGCGATACATTTCAATGTTGAT
TTCATAATTGATATTGAATTCGACAGCTTTTTCAAGATGAATCAAAAACATAATTATATA
CAAACTTTCAGGGATATTCCTGGTTATGTTCTTAAATCTTTACTCTAATAGCGAGATGCA
ACCGTCCCCCCACAGTGAATTCCCCCACAGGCAAAAAAGCCATGCGGCCGCCTCTCGGGA
ACATGCTTTCGGCGGTCTCGAGAAGCGAGCAGGCGAGACGTCTGGCAAGGTGACCAAAAG
GGCAAGGCAAGCAGAGAAGACACGGCAAAGTAATTGTGTTGCCGAACAAACTCCCTTGTA
GTGTACTACTTTCTTGGCCGTTTAATTCCCCTCCCTCTTCTTCATGTTCTCGGTATGATG
CTCCTTTTCTAATTCATCTTCGCACAGGGAAACTTTCCTCTTCTTCAGTACGTATTTCTC
TCGCTTCATGTGGCCAACCGTGTGTCGGTTACCCGACAACAGAAGCGACGAGCAATTTTT
CTCTTTCGGCTCGCCGATTTCTTCGACGCCTTTGTTCGTCGACCCTCTGGTGCCCTCTCG
GTCTATTGTGACTTTGCCTTTCGGGGACAGGACTCGTCCTTCCCCGGAACCACCGCTCGT
GTCTTTTCAAACTGGCTTTGGCTGTACGTATCTGGCCATTTCTTGTGTTTTGTCTGTGCT
TTCCTCTTCTCCTTCCTTGCTTGTGGGTTTCTGCATTTTACTTCCCTTTTCGTCCCATCA
CAGCGACGTACAAGCCATCACGCCCGCTCGCCACAAAGTCTCGCTGTTGGGAACCTCAAG
AGTGGACGGGGAGACGGGTAGTTGTGACTCCGTTCTCTGTTGGATAAAGTATCTTTCTCA
TATTTAGGTTAAGCGTTCTGTATTGCGTATGTGTCTCCTTTTCCTTTTCGTTGTATTTTC
TTTCTTCAACTCGAAGCCAAACCCACATGGTATGTTGACCTGGCTGACCGCGGGGCTTTG
ACGGGTGTACGACATACGAAACCAGTGAACAGGCGGACGGCAGAAGGAGTGACAGAAGAA
CGAAACTCTTGCACAAGAAACTTTGTGTTCTGCTCCCCGCCACAACATTTTTGTTTTTGA
TCAGCTGTCCTGCTCTGGTATACTTCGTTCTTTCTTACATCGTTCCGATAGATTTCATCT
GTTGCTCCTCGGAACTCTCCTTTCCGTCTCTGCCCTTCCTCTTTCGATCATATTTTCTCA
TTCCCAGTATCGGCGGGTCGTGTGTGAGACATGTGCACGAATGATGCGCATGTTTTGTGC
TCCGATTTCTTTCCGTCTCTCTATCTTCTGCTTCTGTGTGAATGTACAACTGTATGTACC
GCACGACTCCACGACCAGTACACTACATGCCATATGCTGCAGCAGGGCGAACGTTTCCTG
CTCATATGTGCGATCGGCTCCGCGTGCAGGTTGTCGAGACCTAGGTGCGCCAACGGGGTG
GTTGGGGACGACAAGGGGCAGTGCTGATGGTGTTCGTATCCCTCTTGGACGTGTACTTGA
GCTTCGTTGGAACTTCTGCTAGATGTACGTCGTACACAGGTTGTACAGGGTATGCACTGT
ATATGTATGGAGAGCCTAGGAGGTGAAATGTGCTTGTAACCAACAGGAAAAGTGCTAGTG
GAATGTTTGGAAGGTATAATCCGAATTAGGAAAGAGAGAAATTAAAAGGGAAGGAGGAGA
GACATAACGGCCCACCGAAAAAGGGAAAGGACAGCGCAAACAACTTCGGCTTCGGCTTAA
CCGCCTCCTCTATTTGTCGGATACGCCTTTTCTTTTTCTCGCTACGGAGTTCCCATGGTT
ACACACACCACTTCCTTGTTGAGGCCCCGAGGAAAGAGGAGGTGAGAGCGTGAGTTGTGA
ATGGTGGAAGGAGCGAGGGAGGGAAGGACCAACGTGCAAAAGAAGGTCAAAATGCCCGGA
TAGGAAGGTGGAAAGAAGTGAAAGGGCAACAAACAATGACATTTGCTTCCGAATGGAAGC
AAGAGCGAAGGACCCAGAAGCTGTATGGGGAAAGAACAAGACAGAACGACAGAAAACAAA
CAAAAGCCACAGGCTCGCTCGGTCCTTCCTTCTCATGTACTTATTATGTTGTCTCAACTA
CCACGTTTCTTTCCAGCCTGTCCTGTGTAGGCCTTCCTACCCCCGTCTTCCCCCGTGGCG
CCTTCCCCTTGCCTTTTTTATGTCGACAGTCAGATTTCGGATCGCACAACTTTTCTTTTT
CTCCCTACCCCTGTATCTTATTTTTTCGAGTATCCCAAAGGCATCGCGATACACACTCGA
TTATTGGAAACGCTGCTCTTACTTCCCTATTACGGTAATATTGTCTCGAACAAGATTCTT
TTCTTCAACCAACCTCCCGTTGTCCATCGACGGAGCCTTGAAGCCTCGATTGACGCGGCG
TGCTGATTCGTACAAACAGATCAATCCCTTGGATCACGAGATTACAAAGGATCCAAAAGA
GCAGCACACTTGCTGAGGACGTGACTAGGTCATTGGTCTGATACTTCTGACTTGCAATTT
GTCTTTCTCGGCTCCTCTTGATCAGTGCAGGGAGGAAAGAATCGAGATAAAGCTCGCAGT
TCAGTTCCTTACAACAATAACATCCAGCCTCATCACCCAGGACTCCGGTACTTACAAGAT
GGAATCACACCGAAATTACTCGACAATGAGGCCACCTTCGGAGCAAATAGGTTTGCCAGA
CAGCTCATCGTTTCCACCTCCAGCAACCAAGATCCCAGAACGACACCGCCCTCCACCATT
GCAGCAGGTGCCGCAGCAACCTCTTCCTGGATTCAAGGTCCAGCATGCCGATAGCCCGCG
GGAAGTGTCAATAGCATGCGAGAAAATCTTTAACGAGAAACCGCTTGTTACTAACGGACG
GGATTACCTGACCGGCGGCGGCGACGTCAAACCGCACGATGACAAGCCCGTCAAGCGTAG
GATGCGCGGCATTACATCGTGTCTCGAGTGCCGGCGTCGAAAGATGAAGTGCGGTCGAAC
CCAGCCTTGCGACCACTGCCACAAGTCCGGCCGCGTCTGCATCTACCTTGGCGACCGCCT
GGATCCCGACAGCCAGGGAAAGATCACTGAGATCAAGGAAAAAGTCAGCTCGCTCGAACT
TCAGTTGCAAAAATCAGTGGTCTACCATCGCATCGGCGGTGGCCTTCTAGGATCCGACGT
GCCGGCGTATTCATTGGACCCAGCCGAAACCGGGCTCGAGATCAGCCAGATGGTCACCTC
GGACTTGATCTACGACCACGCCGACGAAAACAGCATGGACGAAGATGACGACGAAGACGA
GGCAACAAACGACATGATCGACCTCGGGTTCAAGGTCGGTCGCATGCGCATGACCGAGCG
CATTGGTGGTCTAAATCGCCCACGCCTAGCTGAAGAGGTAAGAGTGACCAAGTTGAGGGG
GAATATTCACAGACCGGAACCATTCTAAATCCTATAGATCAACGTGGCTCTTGCGAGCAA
ACCGGGAACTTTTGGCTTCAACCTCAACCAGGTCGGCTCTCAGAGGCATACTTCAAGAGC
GTCGCAGCCACAAGCATCCACGCAAGACGGCTTCAATGGCGACTATGGAGACGAAGATAA
TAACATGAGCGATGCACCGCCAATTCCAGACTTCTTACGGCCTTCGAATGATTACATCCC
GCCATCTAGCGGTGCTCTCTTTGGCCATCTGACAGCCGTACCCGCGGTGCAGAACCTGCT
ACCGTCGTCATGGATCTGTGACTTCTTGAAGAGCACATATTTTACGAGTGTGCATCCGAT
TGCATCTTGCCTGCATCAACCAACTTTCGAGCAGCAATTTAGCGAATTTCTGCTACTTGT
GGGCCGCGGACGCCAGCCTCGCAGACCACGTCAGGCTCTGGTCCTCGCTGTACTCTTTTC
CGGTGTGGTTGCCGCTGATGAACACGCAATCGCCGTCCAGTTCAACATCAGAAAGATAGA
TCTCGTCGGGATTGTCAAGTATGGCGTCGAAGCCTCGCTGGGCATGGCCAACCTCCTTCG
CACCACCAGTGTCGAGGCGATGCAAGCCTTTGTTATTTACCTTGTACGTGATGCATTTTA
CACATAATGCTAGGTGCCGTTTTTCGTGCTTCCCGTTGTCTGACACTGGATCTTAGGTTG
CACTTTGCCGCGACGAGGTCTCGCGGTCGCACTCGATCATGGTTGGAGCCGCCATTCGAA
TGGCTGAGTGTATGGCCCTACACCGTGACGGCAGCGCTTTTGGCCTGACGCCCCTGGAAA
CGCATGTTCGCCGTCTAATTTGGCACCAACTCTGCTTTTTGGATATTCGCACGTGCGAGG
CTCAGGGTCCACGGCCGACAATCCATCGCGAGGATTACGACACATTCTTGCCGTACAATT
GCGATGACAACGACTTGACTCTCGAAACAGACATGGTGCCGTTCACTTCAAAGCAGAGCT
GGGCGTCGTCGTTCCTTGCTGTGTTGCGGTTTGAGGTCAACGAGATGGTGCGCATCATTT
GGATCGATCGTTTTAAGCTCGAGCGGCGCAAGTCAAACCTCACGATCGTGATGACCAAAA
TTGACAAATTCTGCCACCGTCTCAACCAAAAGTACGAAGGTTACCTCGACGACGCCACCC
CTATTAAGCGCTACACAAAGCTGGTCAAAGAGCTCTTCATTTGTCGCATGTATGTCATGG
TCCTCCACCCATACCACTCCAATACAAGCAACCCCCTCTCCCAGCGCCTTCACTCGTCTC
TGATTCAGAGTGGTATTCGCATCATTGAAATTGGTATTGAGCTGGAAACGAATCCGGAGT
ACTCCCAGTGGCGCTGGTATCTTGGTGCCTTTATGCAGTACCAGATTGCCCTGCTACTCA
CAACTGAAGCATTCCATGGCCAGTCGGTAAGCGAATCCGACCGCATTAGCAGATGTCTTG
ACTATGTCTTTGACACGGATCCCTCACAGGGACTCCATGAAAAGGCACAGGGTATTCTTT
ATGAAGTCATGCAAAAGAGTGCTACCTATTGCGAGTTTCGCAAGTTACGTGCGCCGACAT
CTACAAAGCAAGCAGTTCCGCAGGCTCAGCTGGCTCAACAGACCATCACAACGGCGAACG
GAGGGATGCCATTGCCAGGTATTCCACCTCTCCGTGTCGCTATGGAGCCTAACCGGAAGA
TGCCAGATATCGGGATGGTCAAAAATGAGATCATCTCGCCTGGTATTACAAATCTGTTGC
AGTTCTCTACGAGTGGGACATCCAGCATGATTACGGGAACAGTACCTTCAATGCCATTCC
AACTGCCCACACAGCAGTACCAATCACTGGGTAGTGGCAGTCCGGACCATCCGCACAAAA
ACCACCACAACCAGCTGCAACCACAACCGCCGCCACATCGACAACAACCGCCGCAGTCGC
AGCTGCAGTTGCAGCATACACAACATCAAAAGCAGCAGCAAAGGTACCAGACAGCTACAA
ATGACCGGGAGTCCATTCCGCGGACCCTGGCACCACCCAACTCTGCGGGCCGTATTGCCA
CCGACCAGACGTACGAGTTCAACCAACCGGGGCAACCTATGGCACCAACTGCCCCATATG
CTCCAAGCAGCAACAACATGGTCTTTTCCGGTGTAGCCAACGGCGAGGCGCTGTGGGGTC
ACCCACAAGTGGTCAATGCCGACAGCCCCGAGGCTTTTGGCGGCGAGTGGGCCGCAACAA
ATGCGATGCAACAACAGCCGCAACAGACACAGCCTCTTCAGCAGCAGCCGCCATCTTCTC
AACAACAGCAGCCGCAGCACATAAATCTAGGACGTCACCAGTATCCCTATACGACGACTG
CTTGCCTGGGCCGGTTTCAAGAGCAGGAGCAAAACTTGCTAGACAGCATCAGCTGGGTAA
GTATTCTGCCAAGACAGTTTCTTTGAAGCCATGAATGCTAACAATCCACTAGGATGATCT
CAACTCGTTGCTTCCCAAAAAATAACAGAAAATCTAGGTAGGCATGAGGGAAACAATATG
TAGGGTATCTGTCCAGAGTATTCATATTGCAGATATTAGGTACGAATGATGGATGATAAC
CTATGTAATGGTCATACTGCCACTACAAATCCGACACGAAAAGTTGGCTATTTAGTTTTC
AATTCACGAGGTGGGCAAGATATATAGAATGCCATAGAGCACTTGGTCAATCACTTAAGA
GATACATTCGAGCTTTATTATTTGAAACAACTCAACTTCATAAAAATCTTTGGTTTTGTC
TAGAGACTCGAAAGCATCATGCCAATGAAAACAACAATGCTGCAAGGCACTAAGTCAACA
CATTCGTTTGCTCCTGTTGTTTAAAATGAACGCAACGAATCATCACGAGACAAAGAAAGG
GACACTCAGACGAGAATAAAGCATCGCCGTATAATTGATACACTGTATAAAATGGTTGAC
AAAAAAAAAGGTCATCGTCATCAGAGGTCATGAAGAAGACAGAAGAAAGGAAATAGAAAA
GCAGAGTGACGTGTAGTTTCAAACCAGATTGCAAATGCAAATTGCAGATAAAACAGAACT
AAATGATGCAAAGACAGGAAACAGAACTAAAACCAGAGAACAGAAAGCAGAACGCAGAAA
ATTTGAAAAGCTAAAACAAGGCAATACCAGAAACAAAAGCCAGAACTAAGGAAACCAGAT
GAAAACCAGATGAAAAATGAAACCCGAAACCCGTTTCCTGTTATATGATGGTAGTCCGCA
CACATCCTATATCCATTTATTTTTTTGTTCCTCCTCAATCATTATTATTATCTCCCCTAA
ATCCCACCCTCAATGTACTGGGCCTCGGCAATCGAGCCCGCATCCGTCATGCTGATCGTG
CTTCGGTTGTCCGGGCGGCCTCCCTGGTGGGGTTGCGATTGCTGGTGAGCAGCGGACAGC
AGGCTGACGCCGCCGGCGTCCGAGCTCGGCGTCATCATGCGCCGTTTGCTGGCTGGCTGG
TCAACGGTGCTCGGGGCAGTGCCGGCCCGGGATGCAGAGCGCCGCGGAAGAGGCGCGGCG
ACCAGCACCTGGGCCGGACAGACGACGATCTCGTCGTCACCCTGGCCCGCGTCGTCGCCC
TTTTTGACAACGAGTGGGAACAGGACAATGCGTACGGGCGTACCGGCAGTTTCGTCTCCC
CCCTCTCCTCCTCCGCCTCCTCCTCTGCCGTCGCGTTCGGTCATCAACTCTGGGTTAAAC
GCGACGGTCTCTACCAGCTCGCCGTTGCCATCGTACTCCGGCTGCAGTGGCGGCAGCATC
ATGTACTCGGCGCGCTGGCAGCGCATTTCGATCGACAGATCCACAGCCTCGCGGATGACG
CGGCGGAGCTGAGTCTCGATCTGTTCCTCCTTGTTGGTGGGTGGGGGCAGGATCGCGCTC
AAGGTCTGCAGGATGGCCTGAACAACGGCCTCGGTGTCCTGGTCGCGCTGCTCGCGGAAC
GAAGGCTGGCGCATCAGCAGCGTCAGGGTGACGGCACGCCACTGACGGACGGCGGAAATG
GGCCCGACGTCGAGCAGGGTCTTCTCGAGCGACTTGATCTTTTGGCGCTGTTCGCGGTCC
ATGCCAAACAGATAGCGCGTAAAGACAAACTCCCACACCATGTACATGGTCATCGCCATG
AAGATGTCCCGACGGTGGACCCGGTCTCTGAGGTAGTCGTCGACGTCCGAGCCGTCGAGC
ACGGCATTGTCGAGGCGGTCTACCGTCTTTTCGTCGTTGATTTCGGCCGTCAATCGGCAG
GCGCGCAAATCGGAAAACTTGCTAAAGCGCAGGACCCACTGTTGGACGTGGGTGCACAGC
TGCTGGCAGCGGCGGTCAAAGTAGTCGACGTCTTGAATGCGTAGCAGGTCGGCGCCGTCG
GCAGGCATGGACGCCAGAATCTTGGCCTGCATGGCACGGATCTCGTCTTGGGCAGCCTGC
AGCTGGGCTTTGAGTGCGGCGATTTCGGCATCCTTGTCGTCGAGCTGCTTCTTGGTGGTC
TCGAGGTGTTCGTTGCGTTCGCTGGCAACGCTGGCGAGATCGCGTGTTGCTTGTGCGTGA
TCGGTCTCGAGTTGCCGGAAGCGTTCGTTGTGTTGCATCGCCGAGGAGTTGATGGCCGAA
TTGAGGCCCTCGTTGACTTCGGTGAGGCGCTTGACTTCCTTTTGGAAGAAATCGAGCGAC
CGTTTGAGGGCATCGATTTGGTTGTCGCGCTCGGCGAGCGAGCTGGCAGCTTTGCTGGAG
GACGACTGTTCGGCTTGTGATCGTGCTTCGGTGAGCATTCGGTTCTCGGCCATCAACTGC
TCGACACGATTCTCCAGCTCCATCACCTGCATGCTTTGTCGGCGGCGCATGCTGTGTGGC
CGGGTCGGCGACCGCGGCGAGCCGATGCGGCCCTCGCCATAGCCATCCTGAGGGAGTCAG
TTGGATGCGACATTGGGAAAGGTAGTGAAAGGCACTAAAAGGTGGTGGGAAGTGATGAAA
TGCGACGACCGAAAAGCAGAAAGTAAACACGGAAACGCGGTGATGAGGGGCACAAATGGC
AATGAGGGAAGAGCAGAAACAGTGAACTCACATATACGTCGGTCATGCCGCCCTTGTCGC
GTACACGGCCTTCATTGGCAACTGGAATGCTTGCAGTCGTGCCAGAAAGGTCTTTGCTGG
AAGAGCCTTCGTCGCGTGTCGACGTGGAAGCGGTGTGTTGCTTGTTGGTGTCGTTGTCGG
GCGGGAACGGCCCCAGCGCGCTAGCGCCCGCGGCAGTAGCAGCTGCGCCGGCGAGAGCAG
CAGGCGAGGAAAGGTCAGTCTGGCTTCGGTTGCTGAGCGACCTAAGATCGCCGCTCATTC
GTCGGTCAATGCGCCTCAAGGGTGGGGTTGATGAGTAAGCAGCACGATTGATGCCTGGGC
TCTCAGGCCGCCGCAAATTAAGTGGGTCCGGTGTCCTGCGCCTGACTAGACTGGTATTGG
ACGCGGAACGGCGCGGCGCCTGTTGCGGTAGCATGGCGCCAGATACAGAGCCCGCGTCGG
ATGGCATGGGCGACGACATGAGGCGCCGTTCGCGGTCGCGGCTCGCAGCGTGGGTGTTGT
CGGAGACGCTGCGCATGCCGGGCAAGCCAGGCTCGGTCGATCCCGGCCGGGAACGGACTG
CTAGCAGAATGCCTGCGGCCAGTCCGGCGTCCTTGTAGCTCGTGGATCGCTTGTCGTCGC
TGCTGTGTCGCACCGATCGCACCGAATCGGGGCTTCTCTGTAGGTCGGCAGCGGTGTTGC
TGGTGCTCCCACCGTGATGGCCCGACCAGTCGCGGAGGTGGACACCACTGTCACGCAGCT
GGGTTTCGTCGCTGAGACGACTCTTGGGTGCAGTTGGCGCGGTGGGTAGGGAGTGGGCGT
TGTCCTCGGCAAAGCCGCTGTCACGGTTGGCGTCGGGCGTGGCAGCTCTGTGTTGGTGCT
CTGTCGAGCGACGTGGCTGGCTGCGCGAGGGTGTCGTGTCGAGATCGCGCCCATGGTAGT
GCCGTCCATGACCCCTATCGCCCTCGTCTTCATAGGTCTCTTCGAGAACAGGTGCGAGAA
TGCTCGACGCGGACCGTCTCAGATCACCACCGCCGGCATGGTGTACTACATGCGGAATTG
ACTTGCCGGCCATGCTTCCCATGCTTCCGAGGAGGGCGGCGCCGGCGACACCAGCCGACT
CAGGCAAAATGGCAGGCGAGTGTGAGAGCCCACGGTTGGGTGTGTTGTAGTCGTAATCGT
GGTGGCCGCCCTTGCCCGTAGAAACCCTCTTTTCCGGCTCGGGTGTCCATTCGCGCGAGG
CGCGAGGCGACTCGAGCACAGGCCGCCGCAACAGATCCTCCTGGCGGGGCGTTGGCTCGC
GGGAATCTTCGAGCAATGCGTCGGGAATGTCGATGCCACGGCTAGTGACAACCGCGGCAG
CAGCGGCGGCGGCAGCAGCATTGGCGGCGGCCACCATGGGCAGCGGGTTGGTCTTGAGCT
TGTCCGAGTCGCGACGGCCGAGAACCGGGCTCTCGACGTCGTCGTTCTTGTCACTGCTGA
TGCCCCGTTCAGATTGAAGCTCGGTGCCACCTTGGTCACCATTCTCGTCAAAGGACGTGT
CCGTCAGTTTGCTCAGACTGGCATCCGGAATAATCCGCTCCTCTTCCTTCTCCTCCCCTC
TTCCCTCCTCCTTCTCTCTTGGGTAACTGTCGTCCATCATCTCATCAGCGCGGCCCACCT
GCTCTTGTCCAAGGAAGCCAGGCATCTCATCCTCGTCGGCCGCCGCCTCGCGTGGGCTTT
CGCCCTTTACCTCTTCGTGCACCTTGGAATCCTTGCTCTCCCATAGGGCGTCATCGTCGA
AAATGTCATCACCGTCGGACCGCCTGTCTACAATCTTCTTCTTTCCCCCTTTCTTCTTCT
TGCTTGCCTTATCAGGCTTGGGCGAAACGACTGTTAGCTCTTTCGCCTTGTCCGGCTTCA
CCTCCGTCACCTCGCTCTTCACTTCCACCTCCTTGTCCTTCCCCTTACCCTTGCTCTTCT
TCTTTGGCGATTTAGTTTTCATCGACACATCTCCTCCGCTACGACGCTCATCGTGCGCCT
CTCTGTCGTCTCTGTCGTCGTACATGACGTCATTGTCGCCTAACACGGCGTCTTCTGCGA
AGTGGGCAGGGTCATTGTCGGCGGCCAGCGGCGTAGGGACCGTTTGCACCTTGGTCTTCT
TCTTGTCGGGTTGGGCGTCGTCGCTCGACTCCTTCTCAAAAGGTGGGTCGTGCGGCAATG
ACACCTTGCGATCGCGCTCTTGGCCAAGGGCGATCTCGGTAAAGGACGGCCCAGCACTGG
CCGAAGGCGGCGAAGGCAACGTGGCGGTCGGGCTGAAACTCTGCATCGGGAGCAGTTTCG
GGACGTGTCCCGCCCGCTCAAAGACGTCCGAATCAGCGCGTGTCATCAGACCCCAGACAG
GCACTGTGGGCGACGACGGCGACGACAGACGGTCGGCCTTGTCGAACATGCCGGTCAGAG
CAGGGTTGATGGAGAGCTTGTCGAGGACTGGCTCGTCAAGGACCGGCTTGTCGTTGTCAA
CGCCGACGTCCTTTGTGGCTGGTTCCTTGTCCGGCGTGTCACGGCGTGTCCGGGACCGCG
GGGACACGGACGGTGAAGGCGTCCGTCGCCGAGGCAGCTCATACTCCTTGGCAGGGAGAA
AGTCTGTGTCTTCGCTGCCTCTGTGCAGATGCTCAGCTGCGAACCCGGCGGCGGCAATAC
CAGCAGCGGCAGTGGCTGCCGTGGCGAGAGAGCTGTCCTTGGTAGGCTCACTGGCGGACT
CGGTGTGCTGTTCAGGCAGGAGCGACCGAGCGCCTTCCGTCAAGTCCATGTACGATTGGA
GCGTGCCGCGCTGCTTCTTGCCCTTCTTTCCCTTTTTGGTCACAGGAGCAAAGTCGTCTT
TGGCAGGGGCCTCCGCGATAGGTTCAGTGACAGCCGGCTCAATATCCATTGGCTCGGCAG
CCTCGACGGTGTCGGGTGTGTCAACGGAAGAAGGTTCGGTGGCTGGGACAGGACTCGCGT
CAAACTGGCTGACGTCCACGACCTGTTTTCCCTTCTTTCCCTTCTTGCCCTTGGCAGAAG
CCGGAGCAGACCAGTCGTCCTCGGGGAGAGCTTCGGCGACGACCTCTGGGACGGCCTCAC
GAGCAGTCTCGTGGAGATCCGCGGGCTCCTCCACAATGGTGTCAAGGCCCTCTGGCTCCT
CGAAGCCGCGGGCATCATCAACCGCTTCCTCCGCAAAGGCATCGTCGGCAAATGTGGCAG
GCTCGACAAGAGGCTCAGAAACGACAGGCTGCTCTGGCTCGTCGTCCCAAATTTGAAGCG
ACTTCTTCTTTTTCTTGTCTTTCTTGGATTTGCGGGGGACCGGATCAAAGCTGTCGTCCT
CTTCGGCGACTGGAGGGGGAGTATCGATTGTGGGCTCCTCACTAACAACCTCAGCCTCGC
GTGTCGTTTCAGCTGTGGGCTCGACAGTTTCCTCGACAATGGGACCGACTGATTCATCGA
CCGGCTCGCTCACCGGCTCAACGACCCCGGCAGAATCGACCACTTCCTGGGGTTCGTCCT
CGAAAGCAGCCCAGGTCTGTGACTTCTTCTTAGACTTCTTGTCCTTCTTCTCCTTCTTCT
CCTTCTTGGACTTGCGCGAAACAGGGGCAAAGGCATCGTCTTCCTGAGCTGGCTCAGCCG
CAGGCTCGGGAGCTGGAAATGAAGACTCGGTGGCGGTGTCGAGAGACAGGGAGCTCTGGG
GTTCTTCTTCAATGGGCTGGACCTCTCTTGCGTGTTCTTTCTCGACATCCGGAGCAACCT
CGGAAGGTACAACCTCTTCACTAGGGGTGTCGGCCTTGCCATCTTCCTCCTCAACCTCGT
CGGCCCAGGAAGCGGACTGCAGCTTGTTCTTGGCTGCTTTCTTTTCCTTTTTGGAGAGTT
TACGCGAGACAGGGGTAAAGTCAAGGGCATCGTCAACAGGTGGCTCAGCGATGTCTTGTG
ACGCCGGCTGCGCATCATCAGATGCCGTCACTGTCTCCACGCCCCGAGCCACCTCTAATT
CTTGGGCAGGCTCGGTGACCTCTTGGAGAGACTCAGGAACAGCTTCAACGGCAGCCACCT
CTTCTGCTCTCGGCGTTGTCTCAGCGGCTGCTTCGGATGGAACGTCGTCATCCAACGGGG
AGAGCTGAGCCTTCTTCTTCTTGTCTTTCTTCGATTTTTTGACCGATGTGACGGGTGCAA
AGTCGTCGTCGGCAGGTTCAGTCGTCTCTGTGGTGGCGGCCATACCTGCGGCAGCAAGGC
CTGCAGCAACAATGGCAGCGGCTGCAGCGCTCGACTCGGTCTCGGTTTCAGGCTCACCCT
CCTTGGGCGTTTCCGGCACGGACTCGGCAGGCTTCTCTTCCCAGTCGTCGTCCCAGGACT
GTTTTGCCTTTTTCTTGGAGGACTTCTTGTCCTTCTTGTCTTTCTTGGACTTTTTGGTCA
CCTGCGCAAAGTCGTCCTCGGCGGGTACATAACTGGGGTCGGCAGCTGGTTCGGCGATAT
GTTCGGCGACATGTTCGGCGACCGGTTCAGAAACAGGCTTCACAGCGGGCTCGATGTCAG
GTGTTGACGTTGAATCAACCTCAGCAGCTCTCTTGCTTAGCTGAAGAGGTTCGTCGGCGA
CAGGAAGGACCTCGACTGGGGCGGGCTCAGAACCAGCTTCCGCCTCGATTTGGCGGTCAG
CGGTCACCTCGTCAACGACATCGTCGGACTTAATAGGATCTTCAAAGTCAGTCCACGACT
GTTGTTGTGCCTTCTTCTTGGACCGCTTCTCCTTCTTGGAGGATTTCTTGACAGGAGAAA
AGTCGTCAACCGGTTCGTCGTCCGCCTGAGTTGCAGGCTCGTCGACAATCTCAGCGCTGT
CAAAAGATTTAGTCTCGGGCTGAACTGCTGCCTCAGGTACAGGTACAGCCTCGGATGTCG
GCTCTGGAATGGCGTCAATGGAGGGCTCGACTGGAGGCTCGACAACCGGCTCAGACACAG
ACTCTGGAGCAACCTCGGCCGGAACATCATCACCCCACGAAGTGAGCAGGGCCTTCTTCT
TTTTGTCCTTCTTCGACTGCTTGCGAGGGACGGGAGCGAAATCGAGAGGCTCCTCCATCT
GTTCTTGAGCATGCGTCTCAAGAGACGCGTCGTCGACAGCTGCGGGCACAGACTCGTCAA
GTTCGCGATGTTGATCATGTTCTTGATCGGCAGCAGCCTTAACAGCGGGCTCAACGGGCT
CGACATCTTCGGCAGGCTCAACCAATTTGTCAGCCTCTTCGGCTGCCTCTGCGATCGTCT
CGGTAGCAGACGGCTCAGGAGTAAAGTCAAAGTCGGTCCAGGCCTGAGCCTTCTTCTTGC
CTTTCTTGTCATTCTTTGACTTGCGGGACACAGGAGCAAAGTCAAGAGGCTCCTCGGCAG
ATTGTTTGGCCGGCTCTCTGTCAGCTTCAACAATCTCTGCTGTGGGGTCTAAGATAGCCT
TGTCCGTGGGTTGCGAAATTTCAGGGTCGACAGAAACCTCCGGCTCTTGCTCTTGGGGAG
CTTCTGCAGCTGGCTCTGCCACGGACTCAATGACCGACTCCGGCGGCGTAGCAGTGGCCG
ACTCCGGCGTTTCCTCAACGTCTGTCCACGCCTGCGACTTCTTCTTCTTCTTGTCCTTCT
TTGACTTCTTGCCTGGAACCGGGGCAACATCAATAGGCTCGTCGTCGACCTCAGCGACGG
GGATAGCAGCGGGCACCTCGGTGGCCTCGGTCACCTCGCGGTCGGGCGACGCCTCAACCT
CGGCCAGAGCCTCTGCGGTAACGTCTGTGACCGGTTCGGTCGGCTCGGCTGGCTCAGGGA
CATTGTCGGGAGGGGATTGAGCCTCTGTTGTCTCAGTAAGCGGCTCCGGAGCCTCTTCAA
AGTCGGCCCACGCTTGTGCCTTCTTCTTCTTCTTGTCCTTCTTTGACTTCTTGCTTGAGA
CGGGAGCAAAGTCAATAGGTTCGGCGGCGGGCTCTTCGGCAGGTTCTGCAGGTGTGGTGT
CCTCGGCAACAGGGAGAGTAGTAGACTCTTCAGCGGCCTCGATTACTTCGCGGTCAACAG
AGACCTCTGGAGCTGTTTCGGGAACAGGTTCCCCAGAAACGGGCTCCTCCGGGACTTGTA
CAGCAGGGTCGACAGGTTCGACATGCTCGACAGGCTGGACGGGCTCAACAGCAGGTTCAG
CTGCTGGGTCAGATGTCTCAACAGTCGGATCCGAAGTCTCTTCAAAGTTAGACCAATCCT
GCGCCTTCTTCTTCGACTTCTTGTCTTTCTTGGATTTCTTGCCGGAGATAGGCGCAAAAT
CAAGAGAGTCATCAGCAACATCCTTAACGGGCTGGGGCGCAGGCTCTTCGATGGCTTCAA
CAACCTCACGTTCAGCAGATGGTTCGAGCTCGGCCGCTCCGATCTCGGGATCGGCGGTCT
CCGTTGGCTCAGGAACAGGTTCCTCGACAGGCTCTTGGACAGGCTCTTGGATAGGCTCAG
TCGAAGGCTCGACGGACTCAACAGGGCCATCGGCTGGAGGCTGGGGCGTGTCTTCAAAAT
CAGACCACGCCCACGACTTCTTCTTTTTCTTCTTGTCCTTTTTCTCTTTCTTGGACTCCT
CGCGAAAGTTGGGTGCGAAGTCGTCGATGGGGTCAGCAGCAGTGGGCTCGGTCTGCTCGG
GCTGCTCAGAGGAGGGCTCTGGTGCGGCCTCGACGTCGGCAGCTGTCTCGGTGGTGGGCT
GGACAGTCTCAACAGTCTCAACAGTGGGCTCTGCCTCAACAAGTGGCTCGCTGACAGTCT
CAGGCTCTGGAGTAGGCGTCTCTTCAGCATCCGTCCAAGCCTGGGCCTTTTTGTTCTTCT
TGTCCTTCTTCTTGTCCTTCTTTGACTTGTTCGAAACAGGGGCAAAATCAAGCGGCTCGC
CAACAGGCTCAGTGGGTTGTTGTGAAGGAGTCTCGTCTGCTGTAGCAAAAGGATCAGACG
TAGGCTCAACAGATTCGACAGGCTCGGCAGCGTCGACAGCGACAGGCTCGGTGGAGTCAA
CAGGAGCGGTGGCCTCTGCCTCGGTGTGCTGGACGACTACAGGTTCGACGGCTGCTGGCT
CGGCGGTTTCAGTCTCGGCAGGCGTGGCAGTCCCAGTTGCAGGTTCGGATGCTGGTGATG
CGGACTCCTCGACATCAGCCCAAGCCTGGGCCTTCTTCTTTTTCTTGTCCTTTTTCGCCT
TCTTTGTAACAGGAGCAAAATCAAAGGACTCCTCGACAGGATCGCTCAGCTGAGGAGCGG
ATTCTTCCGTCGGTTCTGCGACATCTCGGCCGGCAATCATCTCCGGGATTGTGTCAACAG
GCTCAGTTGGTTCGACAGGAACAGCAGCTTCAGAAGCCTCGGTAGTCTCGGCTGGTTCAA
CAGGGGGGACACCCTCGACAGGAGAGGTAGAGTCAGCCGCGGGCTCAAGCGTCTCAGCAG
GATCAGGAGGAGTGGGTGTCTCCTCAAAGTCGGCCCAAGACTTTGCTTTCTTCTTCTTCT
TCTTGTCCTTGTCCTTCTTTGACTTTATTCCAGACACGAGCGCCAAGTCAACAGGCTCGT
CAGCGAGGGGCTCGTCAAGAGTATCGGCAGGAGTCTCAGCGATGGGTACAGGGGCGGCCT
CGATGACAGTATCAGCAATGGACTCGGTAGTAGGCTCGACGGCGCGCTCGGCAGCAGGAC
CAAGAGCGGCGGTAGAGTCGTCGACGTGAGTCTCTATACTTGATGGTTCCTCAACAATCG
ACTTTTCGGTGATGGCCTCAGTGACAGCTTCAGGCGTTGGCTTGGTCACCGGCTCAGTCT
TGGGCTCGGTAACAGGCTCGCCCACAGGCTCCTTATCGGGAAGAGCCTCGGGTTGCTCGA
AAGAGGCATCAGAAGGCTGCGACGGCACTTCAATTGTCTCGGTTGCCTCATCCGCATCGC
CCCAGGCCATCTGCTTCTTCTTCTTGGCTGCCTTCTTGTCTTTCTTGGACTGCTTGCGGG
AGGGTGCGGACGCAAGGAGATCTTCTTCGGGCTTCTCAGCGTCTTTGGCTTCTCCGACCT
CAGCAGGGAGTTCGTCTGTTGGCAAGTCTCTTGGAGTGGACTCCGGCTCTGCCGCGGTGA
CAGTGTCGTCCGGTGTAGCCAGTACTGTTTCTGGCAGTGGTTCCTCGATCTTGTCGGCAG
AGACAACTTCTGCTGGTGCGTCCTCGAGCGCCTCTTCTGGTGTCTGAGCCTCTGGAGCGT
CCCAGTCGGACAGCACGGCCGAGCCCTTGCGGCTCTTCTTTCCCTTCTTAGCTTTCTTGA
GAGACGGGGCCGACGGGGTCCAAACGTCGTCCTGCTCTGCGGCCTCGGGCGTGGCAGCAG
GCGTTGTCTCCGCTGGCAAGTCTTCGGCGGCAGGAACCTCGGACTCGGGCTTGGGCTTGG
TCTCGGTTATGGTCTCGGGCTCGACCACATCACGCGATTCCGATGCAAGTCCCTCGTCAG
GGTCGGATTGGAACGAGGCGGGCTTGCGAGCCTTCTTGCCCTTCGCCTTTTTGAGGCCGA
TGGGAGCGGCGACGGTGTTGTCGGCGTCATCGTCAGCGAGAGGTGCTTCGACCACGGACG
GCTCAACCTCAACCACAGGATCGAGAGCAGAAACAGGCTCCTCCTCGACAGGCAGAGTAT
CCTCAACAGGTAGCGTTACCGACTCTTCAGGCGTGGGACTATCAGCATCAAAGCCAGTGT
CCTTCTTCCCCTTGCGCTTCTTGGACTTTTTGAGGCTGACAGAGTAGGGCTCACCAGCGT
CGGTGGTAGCGGGAGCAGGCTCAGCGGGCGCCTCCTCACTGGCATGAGTGTCCTCGACGA
CGGGTTCCGTGGGAAGAATGTCGCGGTTCGGATCGTCTGGCTGCTCTTCAGTCGTTGTAG
GAACAGGAGTGTCTTCTGTTGCCGCCTCGACAGGAGCCTCAGCAGGCACCTCGACAGGTA
CCTCGACAGGAGTGTCCTCCTCTTCCCCGGGAGTGTCGTCTGTGCTGCCCCAGGAGAACC
AAGACTTAGACTTCTTCACCTTCTTTGCCTTTTTGATTGTGGGAGCAGGTATCCGCTCAG
GCTCGGAAGGTGTTGGGGCGGGAGCAGAAATATCCTCAGCAGCAATCTCTTTGCTTGTCT
CGGGCTCAACTGGCGTCTCAACCGGAGGCTCTACCGGAGGCTCTTCACTTGGCTCGACTG
GCTCGACAGGCGCCTCTGCAGGCACCGCAGTCTGCTCTGTCGCAGGTTCAACCACCGGCT
CAGTTACTGACTCAGTTGCCGTATCTGCTGCCGGCTGAGCTGTTGGCTCGTCCAGTGCAA
AGGTCACGTGCGAGTCCTTGCGCTTTTTCTTCTTCTTGTCCTTTTTCTTGAGTCCGCCGC
CGGATGCAAGGTCGTCGGTGGTGGTCTCTGCGGCAACGGGTTCGCTGGAAAAGGGTTCGG
TGGGGCCGGACTCCGCCTCGGGCTCGACAGCACGGTCGGTCGCAACAATGTCGGGTCGGT
TGTCGACGATGGACTCGTCTGTCTCTGCCACGACCAGGCCAGTCTCAGATGGAGTAACCT
CTGGCTCAACAACCTCGGCTGCCTCGACCGCCTCGGTTGCCTTACCTTTCTTTCCCTTTT
TGCCCTTTTTGGACTTCTTGGTCGTCGTCGCAGACCACTCGTCGTTGTCATCCACAGCCG
TTGGTGTTGTATCAGGTGTGGAAGTCGTGGTCAAGTCGGTGCTGCCGACGTCAAGGTCAG
CTGCTGCAGGGCTGTGGCCAGTTTCTCCGACGTCTTGCGGTTTTTGGTATTCTTCGACAG
GTGTGTCGACTGGCGTGTCGCCTGGCGTGTTGTCGATGTTCTTGCCCTCGCCGCTGTCGG
CGTCCAGGATGGCCTCTGTCTCTGTCGCAGGTTGATCAATCGAGCGGACCGCCTCAGTGG
TGCTGTTGTTGTCAGTTGCGGCCTCTGCTGTGCCGTCTGCACCGACTGTACCGACAGCAG
CGGCAGCGAGAGCAGCGGCAGCCAGTTTGCGCTGCTGCTTCTTGGATAGCTTCTTGGCCT
GGCCCGTGCTTGGGCCGGTGCTTTCGTCGCCAATGTCGACATTGTCCATCGTGTCAGGCG
TGATGGCTGCTGTGTCAATGTCTTGTTGACGAGGTTGCTCTTCCAAGCTGCGGTCCGAAG
CAGGCCCCGGGGTCGCTTCAGGAGCGGCCTCTTGGATAAAGGTTGGAGAGTCTGTGGCAT
CTCTGCCTGCCTGGGCAGGCTCTCGCGTGAGAGAGGCGGCGCCGGCATCGTCAGAGCTTG
CATGCAGGGTCGGTTCCACGTCGTGCCGGGTTTTGCTGTTGTTGCTGTCATCGTCTCCGC
TGTGAGCGTTTTCGTCCTTGCTCGTGTCGTCAGACAGCTCCTTGGAACTTGGCTCGACCT
CCTCCTCAGTGGGCCGGCCCGCCGCGTCCTGATTGGACAGCCCGTCGAAATAGAACCCCG
CTGGATCCTGCTGGTTGTTGTCATTGGCCACAGCCGAGGCGAGGGGAGCCGTGTCGCTGT
CGGGCAGCAAGGCCTTGTCGGCTACGACGTCGCCAGGGGTCTTTTCCGTATTGTCAAGAG
TGTCATTGTTGTCGTCGAATATGCTCTCACCGCTGCCAGTCAGTCTGGGCGCCTCCACTT
GGTGTTGGTCCTTGCTGCTTGTGTGGGTCTCGGCGCGGATACTGCCATGCAGCCAAGTGG
GCTCCTTAGATGAGTCGTTAAAGTCGCTCGTCTCCGGCTCGTGCTCCTTGTCCTCGCCCT
TGTTCTTCTTCAACAGCTCGGCAGCCGCTACCACCGCCGTAGCTCCGGCTGTGGCAGCGG
CTGCAGCTGGAAGAATTGAAGTTGAACCTAAACCTGACATGTCGCGGTCAGAATCCGCGG
GCGAGTCGTCGACCGATTTGGCCTGGCCCTTGTCTTTCTTGTTAGCCATTTTGGTCTTGG
TCCAGGACGCCCATGAGAAGTCGTCGTCGGGCACGCCAGCAGCCGCTGTCTGCTCTTCAT
CAGCCGTTTCCGTGGGAGGCTGCTCAGCCTCAACCTGGGTGACGGCCATCTCGTCGGCTT
CGGTAAAGTCAGCCGGCGTCGTGGTGGCTTGGCTCTGACTCTGGCTCTGGCTCTTGCTCT
TTTTGCCCTTCTTCTTGTGGTCCTTCTTTGAAACAGGTGCAAAGTCGTCGATGGCCTCCT
CGGGAACCGCCTCAGGCTCTTCAACCAACGCCGTCTCCGTGAGCATGGGCTGCGGGTTGA
GATCGCGGGCCGAGACGTTGGCACTGTCGTCCACGTTCAGGACTTCCGGCTCGGCTCGGC
TGCCCTTCTTGTTCTTCTTGGACTTCTTCTGCTTCTTGGACGAGCTGGGGCTGGGTGTGT
ACGCTGGCTCATCAAAGACGGGCTTGTCCTCAGCAGGCGTCTCCTCGAGAGCAGGCTCGA
TGCTGGGAAAAAGGATGTCACGGCTCGCGTCCTTGTCGACAACAGCAGCAGCTGTAGCAG
CAGGTTCGTCGTAGACAACATCGTCAAAGAAGCGGTCGAGATCAGTACCACTGGTCACGG
TGTCTGGGTGCGTTGTACTGGCCACCTCCTTGACAGGCTCTACCACCGGCTCAGGAACCG
TTCCGGGCTTCTTGTCCTCGCTGAAGCCGCGACGGACAAACGACGAAAAGACGGAGCCGA
GACGCGAGGCAAAGCCGCCCGTCAACGTCGAGGTAGGTGTAGCAGGAGCAGAGGCGGCCG
TCTGGTCTGCAACTGCTTCTCTGTTCAAGCCCGCCTCATCCGCCTCGACCTCCTTCGCCT
TGCTCTTGTCCTTGTCCTCGTTTGTGGACGTAGATGTAGACGTAGCATCCTCCACGGCGG
CCAGGACGTCGCTACGTAGAATATCCATGGACGGACGTGTAGACTGCGATCTAGATGGTG
GTGTCGTCGAGACTGCCGAGATGTCTGCCATGGCATCCTCCTCGGAGCGTTCCTTGTCCG
GGCTTGCGTTTGCCGACTTGGAGCCCGCGGTGGCCTGCCCAGAAGCAGCACCAGTCTGCG
CGGCGGTGTACGCGTCCAGCTCCATAGCGAGTGCGTTGGGACTCGGTAGACTTCGGCGGT
TCTGCGCGTTCACATTCTTGTCATTGTTGGCCATGGAGGCACGCGCCAGCGCTTCACGGA
GTGGGGATGCCTCGCCGCCGCCACCGCCCATGCCCATGCCCATACCAGCACCAACACCAA
CACCGGCCAGACCACCCGTGACGAAGCCGCGGCGGATGGGCGTGGACAGGGCGCTGGGAT
TGCTGCTACTGCCTGGGCTTTGATTTGTCGATGGCGCGCCAGCCGTATTGGCCTCTGCAT
CGGACAACTGGCTGCTCGACCGGTGGTGCTGTTGCATCAACAGCTTGAGGGGTTTGAGAT
CGCGCGTGCTGTCCCACGACTGCGGCCGCGAGGCGCGCTTGGTCGGTGTTGAGAAAAAGT
CCAGCACAGCCTGTGCCTCGCGGGAGCTGGGCGTTGTTGCCACGGGCGAGCCAGAGGCCA
AGGGGGACCCTTCCGTCGTGTTGACAGGACCATAGGACGTCGAGGGGACAGTCGTTGAAA
CTGGATCCGTCACGTCGCCGGCTAAAGTCGTAGGCGACTGCATGGCCGACTGGGACATGG
CCGACGGCTGGGTTGGCTGCGCCTGCTGCGGCTGTTGCGACGCGCCAGATGGCAGCGGCT
GCTTGTACATGCGAGGACTGCCGGCAATGGCAGACGGCGAGCCCGAGCGCTGCATCAGCC
ATTGGATGGGCACGGCCGTGGGACTGGCCGTGGACGTCTTGACCTTGACGGGTGTCTCGG
AACGCCGACGCTGGGCGGCGGCCAGGGCCATCTGCTGCTCGCGGAGGTGGCTCTCGCGCT
CCTGCTCGGGTGGCGTCTCGGGCCGGCTGTCGGGCAGATCAGGGAACTCAAAGTCGGAGT
CGAGTTCGGATATGACACTCTTGGGCGATCCCGGCTCGCTAGGCTGCGGCGGCAAAGGAA
GCAGGTCACCGAAATGAGGGTCGATCGCCGGCCGGATCTGGCGCGCGACAATCTCTGGGT
CGATGACAGGTTCCGAGTGCGCCACCGAGGGGGCTGCCGATGCCGCCTCGGAGGGTGCAC
GTGAACGGTTGCCGGGCGTGGCAAGGCCTTCGAGGAGGTCTGTGTGTGGGGCCAACTGTT
CTTGTTCGGTTTCTTGTTGTTGCGATTCGTGTTGTTGTGAACCGTCTTGTTGCAACTCGC
GTTGTTGCTGTTCATCCTGTGGCCGCTCCGCGACCACAGCATCTTCCTCCGTTTCCATCC
CACGAGGGTGGTCGGCGGCAGGCTCCTTCTCGTCGGAAGAAGCATCGGCGACTTTTGTGC
GGGAAGGCCCGGCGGCGCTAGCAATGGCCGCCACGGCTGCTCCCGCAAGTCCGACACCCG
CGCCAAGGGTGCCGGCATTAGCTAAAAAAGACTGCTTGTCGGTGTCCTGCGAGGACGTGG
TCGTAGCAGTTTTGCCCTTGCCGGCCTTGCCCTTTTTGCTCTTCTTGCCCTTTTTGCCAG
TTTCCACCTCGCCCGTCTCACCCGTCTCGCCCGTCTCGCCCGTCTCAACCGTTCGCTCAC
GGTCTCGATCTCGATCCGGTGGTGGACTGGGATCGTCTTCGTCCCAGACAGACTTGGCGG
GGGTCGGCGAGACAGTGTGCGTGTAGTTGTCGTTCGGGTCAGCGTCAACATCGACGGCCG
TCGTCTCGCTGGCTTCGGACCGCGACAGACTGCTGGACAGCGGGTCGTCGTCCTCGGCGG
CCTTCTTTTGCTTGCGCTTGTCCTTTTTGGATTGTTTGCGGGACTTTGTGAACGTGGACG
ACCATCCGTCGTTGTCGTCTCTCGGGGTGTCAACATCGGCAGCGTCGGCAGCGTTGGCAT
TGTCGGCAATGGTCTCGCCGGCGCGTTCGATGGGTTCAGAGACGACAGGCCCAAGAACAG
GCTCAGGCACGACATCGGGAGCAACAGATACGTCCCGGCCGCGGTCCTCTTCCTCGACAT
AGGACGACTTCTTGTTCTTCCTGTTCTTGCCCTGCTTCTTTGTAGGCGTGTAGGCAGCCC
AGTCGCCGTCGGCAGAAGTGGGAGCAGAAGCGGCAGCGCGAGTCTCCTCTTCCCTTCTCT
TTTCCTCTTTCTCAAGCTCGAGCTCGCGTTGGCGTTCAAGCTCCCGCTCACGCTCTTCTT
CGCGCTCTTCTTCCCGCCCTCGCTCCCGCTCCCGCTCCCGCTGCTTGGCCTTTTTGCTGC
GGTGGCCAGTGCGCACCGTCACGGGGGCCGAATCGCCGAGAGCTGTCTCGGAGACGATTT
CACGCGACGACGACGAGCCGGCGCCCGAGTCGTCCGAGTCGTGGCCGCGTTCACGACTCT
GACGCGGTGGCGACGACCGTTGCCAGTAGCTCGGATCCTGGACGACAATGTTGTCGTCAA
ACCCGGACGCAGGCATGCCGGCAGACACGATGGCGGCGAACTCGAGGTCGTCGCCAAAGG
CGCCCTGTGGGGTGGACTTGTTCTTGGCGCTGAAATAGTGGTCAGGGCTTTGGTTTCCAC
TGTGCCTTTGGCTGGGACGGTCGCGGGCGCCGGCGGAGCGATCGTAGACAGCCTGACGAG
GACTCGGGGGCGGAGAGGCCGAGACCGGTTCTGTGGCAGTGACCTTGTCGTCGATGGGGA
TGTCACTGCCGTCACGACGCGGGCGCAGAGGGAGCTCCTCTTCAGCTACCTCTTTGCCCT
GGCCGTTTTTTGACCGGTTGTCGCTGTTCCTGTTGTTCTCCTTGTCGTCGTCCTCGGGAA
ATTCACCGGCCATGTGCTCGACCGTCGTTTCGGGCTTGCTGTCCTTGGCACGGATGTCCT
TGTCCTTGGCGTCCTTGTCCTTGACGGCCTCCTCCTTGTCGGCCTTCTTGGAAGACGTGT
CAGACACCACAGATCCGGCGGCTGCTGCCGTGCCGGTGACAGCACCAATAATAGCGGCCC
AGCCCGACTTGCGGAGAGGCGCCGTGCTAGTTCGCTTGGCGTTGGGGAAGCGAGACTGGG
TGACAGGGACAGGCGATCCTTCCGACTTTTCTGTAGGCTTGTCCTCGCCCGCCTTTTCGA
CAGAGCCCACCTTCACCTCTTTGTCGCCCGCGTTGTCGACAGCGTCCGCCTTCACCTCTC
TGTCCTTTGGCCCCGCGTAGGTGGGCGGCGGCGGCGGTTTGGGCGGAGCAACGTCGTCGT
CAAAGTCGTCGGGGGGCCCGACGGTAATAATTTCGGGCTCGACAGTGACAATGTTGGCGT
CAATGTCGATAGGGTCGGCCGTTGGCTTCGTCCCACCGGTCACGCCGGTCACACCGCGGC
TGCGGTTCTTGGGCGCCTCTTCTTCTTCCACTTGCTCGGCGGCACGCTCGAGTTTCTGGA
CCTGCTTCTCGGGCGTCGGCGAGGGCACCGGGGTGGGCATGACGAGGTTTAGCAGCGGGC
GTTCGCGCTCGCAGGACGGGTCGCGCGAGATAAAGATAGGCATGGTCATGGACCGGCCGC
GGCTGCGGCTGCGACCGCGACCAGGTTCGGTTCCACCCTCGTACGAGCCGTGCACGGCCT
TGCGGCGGTCCTCGGCGCGCAAGAGGTACTTGTCGAGCTCGTTGGGGTAGATTTTGTTGT
CGATGCGGACGTCGGCGTTGGGCTCGGCGTACTTGTTCTTCTCGTGGCGGCGCTCCATCT
CGGGCGGCGTGACAATGCGGACAACGGGCGGCTCGTCGCTGTTGCTGCGGGACACGGTGC
CGCGCGAGTCCTTGCCCGAACCGCGGCTGCTCGAGCGGTCGTTGGCATCGCCACGCTTGT
CGTTCTTATCGTGCTGGTCGTGCTTGTCGTGCTCGTCGTGCTCGTCACGCTGGTCGTGCT
GGTCGTCGTCGGCTTTGTCCCCGCTGTAGCTGTTGCTGCGGCTCATGTACTTTTCAACGA
CCGACTCCGACGGCGAGGCACTGCGCGAACGGATCTCGTCCTCGGCGATGCGGCGGGCTA
TCGCCGTCTTGCGGTAGTAGCGGTCGGCTTCGTCGCGGATGTCGCGGTCGGTGCGCCCTT
GTTCGTCGCGCGGTTCGCGGCGGCCGGACGTGCGGCCGCGCGGCGGCTCGTTTCTGTACT
GGCTCTCCTCGCGCATGATGACGGCCTCGGCGGCGGTCACGGCGGACTTGTCAATGGGCG
CGGTGGAGTGGCTGGTGCGTTCCAGAATGGCCTCGGCCTCGTGCTGCTCGCGCTCGAGGC
TGCCGCTGCGGCGCTGCTGCTCGCGGTCGCGCCGGGCACGTTCAATGGCACGCTCGCTCT
CGCGGCGCACAAGAGACTCGCGCTGGCGCTCCAGCTCGCGCTCGCGGTCTCGCTGCGCAC
CGGGCGATATGGCCGGCGTGGATGGGCCAGCCGCTGCCGACGAAGATGGCGCCGCGTTCT
TAACAGGCGTGGCTGGCTCGTCCATGGTGGCCCACGACGGGCCGTCGTCGACGGTGACTA
TGGCGGGCGTCAAGGGGCGCATGACGGGTGTGTTGGCGTACACCGGCGTGGGGAAGGCGT
CCGTGGCCACCTGGTACTGGAACGGGTCGACGGGCGGCTTGTCGTCGGCCTTGGTGACCG
CGCGCTCTCGCTCGTCGAGCTTGTGCTTCTCGGCAAGAAGGGCGTATGCGGCGGTGGAAA
TGGACATGGCAGACGCGCCCGCGACAGTCTTGTCATCGGATCGCGGCGCTCCGCCAGCCG
CCTCCCGCTTCAGGCGATCAGCCTCATCCTGGGCGCGGTAGTAGCGTTCGGCGCGGCGGA
AGCGCTCGTCCAACGTTTCCTTGCGGCGTTCAGCACGGCGGTCGGAACGACGGACCTCGT
AGTCGTCGTTCTTGCGATCGCGGTCGCGGTCGCGGTCATCACGACGGTCATCGCGACGGC
CATCCGTGCGGTCTTTGCGGTCATCCTTGCGGACAACGTCGGCCAAGACGGCGCCGGCAA
CGCTTCCGACGGCCGCAGCCACCAGAGGCGACGCAGTACGCTCCTGTTTGCGTTCATTGT
AACGAGAGTCGGCTGTACTGGGTTCGTCCTGGCGACGGTCATAACGATCACGGCGGTCAC
GGTCACGGTCTCGGTCACGGCGGTCCCCGGTTCGTTCGCGTTCACGTTCGCGTTCGTATT
CCCGCTCCCGCTCCCGCTCCCGTTCCTTCTCCCGCTGGCGATTCCGATCCTCCGACGCCA
TAATGACGTCGTCGTCAAACACACGGCTGCTAACCGGGGTCACAGGTTTGGGCGTTTTGA
TTTCCACAGGGCCTTGGGGCTGCTGCTGACGACGGCGCGGCGTCGTGGGCGCTGCATTGG
CGGTGCGCGAGTCGGACTGGCTGGGCGGCCGGATATCCGAGGCAATCACGCCTGCAGGGC
CCGAAGGGACAGGACGCCCGTCAAACCCGCAGGGGCTGGTGACATGACCGCGCAGCGAGT
TTTGCGGGCCAAAGAGGGACGGGTCGACAATGGAGGACTGGCGACGGCCAGCATGGGAAG
GGTGAGCATTGTTGTAGCGGTTGTTGGCGGGCGACGAGTGCGCCGAGTCACGGCCGGCGC
CATGACGGCCAGAAGCAGCAGCACCGACGAGAGCGGCACCAGCTGCCACGCCCAGAGAAG
CAGCGCCCACGCCCGCAGCTGTGTGCGAGGCCGTATGCGAAGCTGACGGCCGGGTCTGCT
TTGGCGGCAGGTGGTGGCTCGAGCCATAGGCCAGGCCCGAGTCGCCGTCGCTGCTGCTCG
CAAAGGAGTCGTCGTCCGAGTGGCCGTCTTCCGACGCTGACTCCCACTCGGAGTCGTCGG
GCGACGACGGCAGGTCATCATGACCGTGGTTGGGGCGCGAAAAGGCGGCGCCGTGTCCAT
TGCTAAAGTCGTCGCGGCTGCCACCCTGCGAATGGCGCTGCTGGCGGAAGCGCTGCAGAG
CCACCGAGGCGGCGGCTATCTGGGTGGGAGCGCGGCGGCCGACACGGGCCAGGTCGCGGC
GGTTCTCGTCGTGGGCCAGCTGGGCAAGCTCACGGCCGATGCGCAGAATCTCTTCGTCGT
CGCCGGTACCGCGTTGCGGACGCGACGAAGACGAGTGGTCGCCGCCATAGGCCAGGTGGT
CTGTCACAGCCGCAACACCGGCAACACCGGCCACACCGGCAGCAGCAGCAGCAGCAGCAG
CAACGCTCGCTCCATGGTTGTGGCCGTGGTTTTGGCTAGGCCACTGGTCATAGCTTTGAC
TGTGGCTGGCGGCGGCGACCGTCTCGTCACGCGCCAGCTGCACGCGCGAGCGCGAAATGT
AGCCGCGGCCGTAAAAGAGTCCGTCGTCGACGGACGAGGAGCTGGAGTTGCTGAAGCGCA
AGAATCGCTTTTTCGTCTTGCGGTGGCCCGACGACGCGTGGTGCTGCTGGCGCGTCGGCG
ACCATCCGGGCGCGCTGCTGCGCCGCCGGAAAAAGGATATGATGCCGTTGACGTGCGACC
GCGGCGCCGAAATATTGAGCAGCGAGTCGGACGTCGACGACGTCGACGAGCCGCCCGACG
ATGCCGAACCTGCGCGGCGGTGGCGCAGATCACGGTCGCGGACGTTGTGCGTGGGTGTGT
ACGGTTGTTGTTGTTGATGCCGTTGTTGTTGATGCTGTTGTTGTTGGCTGTGTTGTTGAT
ACAGATGGGACGCGGCCGCAACGCCCGTGGCTGCGGCAGCACCCAGACCTACACCGGGTG
CTGCACTCGAAAAAGGTCCTGTCGGACGGAACGCCGCCAGGTCGACAAAACTGTTGCTCA
TGTCGTAGTAGGTGGCGGCCTCACCGCGCGAGCGTGACGGAGTCGCCACGCGTGGGATGG
CTGTGACGGGTGCCGCGGTCTTCGCGGTCGCAGAGTGGTGTGAGGCGCGTGAAGAGCGGG
GACGGCCGCCCGACCGGGTCGACTCGCCAGCGCGTGAGTGCGTGTCTCCCCCGTCCGACG
CGCCGTCCGCGGACAAGGACCGGGACCGGCGCCGTTCCTTGCGACGTCGCCGCGCGCTCT
CCGGGCTGCGGCGACGGCCTTCAAGCGGCATGGTAGTGGTTGTCTTGAAGCCAAATTCCA
GTTCAGGGTCAGGGTGCACCGTCTGCACCGTTTTGCTGGCGCGGACAGCGGCTGCTGCCG
TCGAGCGATTGGAATGCAAAACGGGAAGGGAGATTCGGGATGTGTGGGCTAGTCGATCAG
TTGGGTATCTTTCGGGGTCGTGAGGAATGGAGAGTTAAAGTGTGTGGTGGATAAATCGTA
TCGACAACGTCGAAACTCGAAGCTCGATATTCGATGCTTGATACTCGAGTGCAATCGCAA
AATATCGAGTCAGCCTTAACAAAGGTCTGTTATCGTGTAGTCGTATTGGGGGGTCGACGT
GGTGGTGGTGGAGGGAAAGAAACAAAAGTCGGGATGAAAATAATACACCAAGCCTCAGCA
GACAACAACAAGAGCCTTGGTGCCGATGGGTGCTGTGGACTTTTGCCTGCAACATAAAAT
TAGGCGGCTTGTTGGCAGTGGGATCAAAGAGGAAAAATCATAACAAACCGAAACAAAAGA
GAACGGAACCCACTCTGGCTTACCTCCTCCACATGGGTGAGGAGAGGGAGAGAAAGGGAA
AACGGGTCAGGCCTTCAGGGTCCCACAATGATGTGGTGGCTCTGGTGTGTGTGGTAGCCG
AGAAGGCAAAGGCATAAAAGGGCAAAATGAGGGCGGGAGGCGAAAAGAGCGAGGAAAAGA
GGAAATCGAGGAAATCAGAAGAAAAGCGGTGGCTGGGAAATCGAGAGCAGGAGAGCAGGG
GTGGGCGGCCGAGGAAAGAGGGCGTCGTGGGCGCTCGGGGAAGGAGCTGGACAGCTGGGC
TTGGCCAAGCTCTCAATGACGACTCACGACTCCCGACTCCACACACACTGAAATCAACAC
ACTGCAGCAGCATCTCGACAAATCACATGCCTCCATCTGTGTCGACGGCCGATGCCTTTC
GCTGCCACTTGCAGGATTGCGTGCATTGCATTTACGAAAGAACACTGGTAGACGAGCGGA
GGCAATGACATAGGATCTGGCAAATCAGGTGGAGGCATTCAGCTATGTTTTCTGCAGACT
TTCTCTCTCTCTGTTTTGTTTATTCACCGTTGCGGAAAGAGTCAAAATGTTTCGTTGCAA
GCAGATCCAGCCAAACTGCCAAAATTAGTCAGGGGTGGAAGGATGGAAAGCTGAAGCTAC
GACGCAAAGCTACCCAGAGCAAGAGCTCCAGAAAGTGCACAGGGCACACCCGAAGCTGAC
GAAACAGCAGGGGGTGGTTGGCGGCAGAAATGAAGGTCGAAAGGGCGCCTGTCGGCCACT
GTCCACTGTAACGTTGAGCCGTAGGGCAGGATTCGATGTAAGTTATGTTGCGGCTCTGCT
GCCACGCAAAAGAGAATTCAACGTCCCGGAAAACACATCAAAAACACCACAAGCCACGGA
CACGTTGAGGAATCAACACGCCAAACTCACCCTAACAACAATAAAAAGCCAGAGAGATAC
GCGCTAGGTCTGGGAACAGCCGCCAAATGGTCACCAAATGCTGTCCAAACCGCCCGGCCG
TCGGACGGCTAGTTCGCTGTTAGTTCACTATTGGTCGTGCTGTGGTGTATCTTTTGTTTT
GGCTGGTCTTTGGGGTTTGTTTACATTGAAGTGCTTGGAGTGGAGCGACAACATCGCCCT
AGCGCCAAAACAGAAAGCAACTTCGGCCGGGGTCGAGTTCCCTCGGACGCTGGAGTGGCG
CCTGATGTCCAGGTGGGGCCGCCTCGCTTCTGTCTCCAAACTGTTTGTTCCCTTTGTCTT
GCATTCCCTTTCCAACGGGTTCGTCCGCGAGGGAGACTCTCAAAAACCTCGGTGAAAGCC
TCGGGCTTCGATCCAGACCTTGCGCAATGGCCAATGAGCAAACATGCAAACAAGCACATG
AGAAGGCTGAGGTGGGAGAACTGAACATTATCAGTAGCACAGCCAGTACGACGTACTAGA
TTCTGCCGGCTTGACAGAGCCGTACAGGCAGAAAGGCGGAATGCAAAGTGCAATTCGAAT
GATTCTAAGTGTTAGTATGGAAGAGCCGTATCGAGAGTTATCGAGGTTTCATACCAAGTT
GATTTATAAAGCTCGTATTGATTTGTTTCATTACAGGTGTTACAAGTAAAGATTGTTACG
GATTTGATCTTTTTTATTCTTAACAAGTTCATGACGATTATAATAATATTGTATGTTTGC
TAGAAAAAAAAAACGAATAATAAATCGATTTTTATTTGATTTATTTGCTTATTTATTTAG
GTAGGAAAAAAAATTCTTCACAACAATGCTTCTTGTCAACGAAATATTTGAATTCACTGT
TTTATTTCTATATGCTGTGTCAGCCGCGAATTCTTGTGTTGTCACGTATTTGATTTTGCC
CGTGTCTAGACACGCATAATATGAGTAGGAATGTAATCTATAGGGGCGAGCAGCTGGTGC
CCATCCTTGTTTTGCACGTGCGAGGCCATGCAAAATGATCTTTATTCCCTCCCTAGATGA
ACGTGAATAATGCTGTGTGCTCATGTACGATGCACATGATGGTTGCCCTATGCCCTGTGC
CCCATTTCTTTGCCTTGACCCAACCCCGATGGCCGTAAATAACGAGAAAATAATGAACCT
AGATGCACCACTCCCTGTTCCATTTTTTTGCCTGTTATCCGTTACATATGAAAGCGCGTG
AAAGTAAAAAAAAATCGAGAAAAGAGTAACAGTGAGCAGGAGTCGAAGGACGGCAACAAT
GCGTAGTGAAACATATCAAGACAGAAGCCCCATTCTGCCTTGGAAATGGGCGATCGTTAA
AACCGAGAAAAGAAGATGAAAGTGTGTCGTTCGTACCGACAATTCGAAACAAGAAGTAAA
GGGAAAAGAGACATCAGAGCAATGAGACTGAAGAAAAACGTGAAAGCCGTTCCTTACGAC
CGGTAGTACTGTGAACTGGTCGGCTTCCGGGTTATGTTGTCTACAGCGAGGTCCTTGTCT
AAAGGCCCCTGCTCCACCGGTAACTTGGCCTGTGGGTAGTTCCATGATACTAGAGATGGC
GGCCTTAATGGATGCTGCGAGCTGGAGTGCGCATACGGCTGGGCACGATGGGACGACGCA
GATGATATGTGTGGCGATGTCGACGAGAGGGACTTGCTGGTATCTGAGAGCAGGGTGTGA
ATTGGCATCGAGCTTTCGAGTGGCGTGTGCGGGTAGCTGCCACTTCTGTTGCTGCTGGCT
GTCGAGTACGACGACGCGCCTGATCCGTTGCTAACGTTGCTGGCACTGCTGGCACTACTG
CTGCTGACCATCATGTGGTTGCTGTGCGGAGCCAGGCCGGGGCTGTTGCTTCCAGTGCCC
GGTCTTGGTCCCGACATTGAGCCATTGGCGGTTGGCGAGTGCGAGTGTCTATCATCGTGG
AACATACGTGACAGGGACGGTAGGCCCATATGGGCGCTGCCACCGCTCTCACTGCGTCGG
ATTGCCGTCGATTGGCCATGGTTCGGTGGGACCATAGTTGCGGCATGGGCGTGAGGACTC
CGGCTGGCTGGGCGCGATGAGGGCGAGTGATACGAGTGAGTATCGTGGCTGTGTGCGTCG
TCGTTCGTTCGGTGGTTGAGAGGTATCGGGGAGTGCATCAGTCCAGGCGAGGGCGAGGCC
GAGTATTGACAGTCTGAACCGGAGGCAGTGGATCTAGTGTGGCGTTTCCTACTGGCGTGG
TGGCTGTCGATGTCGCGGGAACTTTCGCTACCACACTGGGAGCCGTGGTCATTCGTGCCC
TCGCTTTTACGCTTGATGTGGCGTTCATGTAGGCTGCGGCCGTGGTCAGGGTGGTGGTGC
GCTGTGGGAGGAGACGCAGATCTACCGTCGAGGATCGACGTGCTCGTGGTGTTGAAATCT
GCGAGCTTGATCCGCTTGAATGCATTGTTGTCTAGAAACCAGGGAAAACAGGGCACATGG
TGTTAGATATATGTAATCAGAAATGGAGAAAGCAAACAGGAAGAGTAAAGCAGGCAAGCA
AGAATAAAACAACAACAAAAAATTTTCTTTGGTAGAAGCCAAGGAGAGGGGGAACACAAG
TAGACTGAATCCATCTGTGCCTCCTCTTGCAGAAAGACAGCAAATAGTATTCCATTTCAA
AATAGAATGGGTATGTTTTCGTTGAAACAAAATGTAAACAACCACAATCCCTTGCTCTTC
TGTTTGTTTCTTCTGCTTTTTTTTTTTTTTTTTTTTTTTTTTCAAGATCGAGGCATACCG
TTTGCGGGGAAGAAATAAGACACACCTTGCGTCTGGCTGCCGCTATGCTTGGCCTTAAAA
TCCTGCAGGTACACCATGTACTGCTTGTATTCGTCGGTCTTCTTGTACTCGGCCAAGTCC
TGGTTGTACTTGCCCTTGGCGAGTTGAGCTTGCGTCTCAAAGGGCTCACGCTCGGCCGCA
GTCAGACCCTGCCAGTTTTCGCCGACATGCTTGGCGATTTCCGTAAACGATAAATTCTTG
CCTTTCAGATCCTCCCTTATTTCTGTCGAAGCGTGTTAGTAACCGCATCTCCTTCGAACG
AGCACAAATATGTGATGGTAAACGCACTGTTCGAAAAAAGTACGTAAGCGGACGGCGGAC
GTTCTGGTGCGTTCTCGTCTGGCTATTTCTACTGTTAGTATGTGGTCACACTCTGGATGT
GGATATGACACTGGCAATGGATACGTACTTTAGGATGTCTCCGGTACTTCCGCTTTGCGA
GGACACCGGGGACTGCACCACGGCTGTCGAGATTGAAGTTTGAAGGCGCCTCTTGTTTTG
TTGCGGCGTCTGTCCGTGACGCGTCGTCTCCGGGTGTGCGAGTGGGTGAGATAAGAGATA
CATCTGGTGCGACACCGCGATAGTTTGCAATCCGCCGTTGTAATTTCTGGAACGAAGAAT
TCGTTAGTTGGCCGACGATAGCGGAGCAAACACACAAAGATCGTACTTACTCGGCGGTGG
CCAAGCTTGACTCCAAGGGCGTCCCTGTAGGAATGTGAAGATCAGTACGCTGTCGATACG
GTAAAACAGCCAAAAGCGAACGAGCAAAACCATACAGATCGGACTCTGTGATGTCGAGAA
TCGTCTCCCAGGAGTCAAAGCCTTGGTCTATAAACGCGTCGTAGTACTGTGTCAATTGGA
GCTCTTCAAGCTCGTCTTCTAAGCGTTGTGACATGTTGGCCTCGGCTTTTGTGCCCGCTG
CGGTCGTCAATCTTCTACCCAGGTCTCTGTGGCCATGGAAAGGGCTAAATTTCGTCCTCA
GACGGGGTTGGAAAGAGAAAGAGAAAGAGGAAGTAACTGGCGCCGCTCCGAGGATGGGCT
ACAAAGGCATTGGATGTCAGCAAAGTCCAATTCGCGACGAAAGACTCAAAGAGCGAAAAG
ACAAATAAGGAAGAGAGAAGGAACAGTGTCTTAGCAGCGGTCCTTGAAACCACACAATGT
CCCTCCTAAAAGGAGCAAAGGATGCGGAAGGAAGAAGACGAGGCAAAACGGTTGCAACAG
CCTTGGTCACCGTGCCGAGTGCAGTTGCAGGTAAAGGATGGGAGCACACCGGGGCGGGCA
GGAGAACACAGGAGGATAGAAAGAAGGGAAGGGGACTGGGAAGCGATCAAGAAAGACGAG
AGGTTGGAGGGAACGGTGGGCGAAGGGGGTGAGGGAGGGGGGCAGATCCTGAATATAGCT
CTAGATATTCGAGAGCCAAGAACGACAGCAATGCCACTCCTCACATAGCCAGTTGCCGTC
GGGGAATATCCAATACGCACAAATAGATCCGTGGAATGGATTAAGAGGGATGTTCGATAG
TGTTCGACTTGAATGTGTCTGCATGTAGCTGTTGACATCCAGATGGTAATGGTAAGCAAT
AGAGGTTGGAAAGTGACGTAGTGTGAGCGCCGAGAGTAGAATATAGTAAAGTAAACTTCT
TCACCGAAGCAGGACGGTGGAGCGAATGCAGATGTTGGAAAAACAGAGAAAGTGAGACAG
GCAGAAGCGGACGGAGATGTTGAGAAGATGGAGAACGCCACACTGAGAATAAAAATAGAG
GCCAAGGAAATGGTACCAGCGCTGGGGGATACCGGAGTCTTGGGGATGAGGCTTTCGGCT
CTAGATTTTGGCGAGGAGAGGCCCTTGCTTAACCAAACAAAAGGGTGGAAGCAACGAGCC
ATGATGCCGACATCTTGAGATACATGCAATGGTAGCCGCCTTGGGAGATGACTAGAGTGG
AGGCAGAAACGAGAGGACGATGAAAACAGTGAGCTTACGTTTGGAAATCAACTTCGTTTG
GGAGCCGTCCCTGGGATGTGTGAGTGCACGGAGACGAAGATTGGCGACGTCGTGTGCTTG
CTGGTGAGGAGGAGCAGTGCTGGATGTCTCTTTAGGCAAGAGATATGGAATTGGCGATGT
TGGTAGACGTGGGTGTGTGGAAAGCAGAGCGTTGCGTAGTAGGCTTAATCTGAGCCAGAG
ATGAGCGTGTTGTGAAGTAGAGAAGGTGACGATCAAAGGGAGCGAGAAAGAGAATGTCGT
CGATCGAGGAAAGGCTCGGCGTGTCGTTAAAGTGTAGAAGTCAGTTTCCGCCAAAGATTG
AGAAGAATGAGGGTGGTAGAAGAATGACAAGAGAATGACTGGTAAGGAACGAGAGACCTT
TTTGGGGCCAGCCAGCGGAGAAAGGAGGAAGGTGGTGGTGGATGGTGTAAGTGGCAGGAG
CGGGTCAGAGCACAGCGAATTTAGGAAAGAGGCGACACAACACTAAGGGGCCCTCCTTCC
CGCTATTGAAGTTGTCAAAGAGAATGTGCACACCACCATGGTAGACCGAACAGGGAGCTC
CTCTTACTGTCTGTCATACGCGGCTAACAGGGACACAACAGTGGGAAAATCTCAATAGCA
CAAGGCCAATAATTTATATATTCCAGAATATAAGAATGAGAGGACTAGCTACGGCGAGGC
CTGTAAGAGTGCAAAGTTGCGAGTGGACAGACCAGAAAGCGCATATCGAAAAGCACCAAA
GCAGGAAAGAGCAGACGAACTAGGGCCTGCCCTGTTCTTGATCAACAGCACTTTGCCCAA
GGGTGAAGGAGAGGGAAGGAACACGACAGTCGTCCCGAAGGAAGGAGCAATAACCAAGGG
CGCAGAGACTGACGAGGCAAGCAGAAACAAAACTAGCTTCACCCTTGATACAATAGAAAG
CCCAGTGACGGATCGTCGAGTTGGGACGGCGAGCGTGGGCCGCAAATGGGAAAGGCATTC
TGGTTGCTGATGCTTTATGCTCGCCAGGAACACGGACAAAGCCACTGTCGTGAGCAAGAA
GGTCGGATGTGGTGTGCAGCGAAGGGAAGGAACGACCGTGGCATTACGGATACTAAAAGG
TACTCTTTCCTTGCGGGTACATATCCCAGAACGGGAAACAAGTGTGGGACAGAAGGCCAG
AATGGAAGCTGCAGCATCTCTACGGAGTACGTCGTAACGACGGTGTTTGGAAGTTTGGTC
TCGTCTTTTCTCTTTCTCAGAGGGCGCCAAGAACAATAAAGAAACAAAAGGCAGGGGGCA
TGTAATGTGTAACAAGTATGTTGTCTTCATTCTGTACTCCGCAGAGCGATCCTGTCTAAC
GGGACGACAGAACAGGCCTGGTGAAATCTCGGCAAAAGAAGAGAAAACCGAAAACAGTAG
CGATACAAATATTCCGTACAGAACGGGAAAAGCATAATCGAGCAAAGATATGGAGACTTG
GGACCCAAGAACCACCAGGGGGGAGGGGTGTGAGGTCTGCAAGTGTGGGAGCTTCAGAAA
AAAACGTACGATTTCGAAGCGTCGATGGGGTCAGATCAGCCAATCAAAACGCGCTAGACG
GGGTTTTGCGCCGCAGGCAAGTGTAGTCGCGAAAAAGGGAAACAGGAGCCTGGGGATGGA
AAAGAAGGATTGAGGCCGATCACCATTACTTTATCGTCTCAGTTTTGAAGGTGCCTCTCA
GCGTGTTTGTGCCTCATTGGGAGTTCGGGGAGCAGGGCTAGAGTCTCCGTCGCGCGGAGT
ACAGCTATGTTATTGTATTGCAAGGCCAGCACAACTACCGGAATTCGGGGCAACGGTAAC
AAACAAGACCACACGCCAGGGCAGCTGGGGCAGAGGCAGGTGGATGGGTACAAAGCAAGC
AGGTGAGATTCATAGTCGAGGCCGGACTGGTCGAAGGAAAGAGGTGGAGAAGCAGCCTCA
GTCAACGGTTTTGTCCTGGAATCGAAAAGACGTCAAATTGCCTTCGTGCTGGGATGGTGA
TTTGGGTGCCGGGAATCATCGACTGTAATTGCGGATGGAGACTGCGCTTATGGGCGGCGA
CAGGTTGACACCTAACGGAGTGTTTTAACTGGCAGGCATACAGGCACAAGTGTAACTGTC
TAGTAAATCGACATTGGCAGACATGCGTACGACGTATCGTGCAGCATGTTAGCCTCTGAC
TCGTGCACGTCTTCATATATGTGGACGGACACAATCTCGACTGTGAATTGATACACTTCT
ACGAAGTATTTTATATATTTTCTTTCGGCCCGCCCTCCGCGAAAGAGACAGGTTTGGGAT
GTAAACTTGCGAAGCACGACTGAGAAAAATAGATTCTTAAACAATGGCACGAGGTCGAAA
GACTGCTGTCCTCATGTCACCGGCTTGCTTGTCATGCCTGTCCTCGCCTTTCCATAGCAG
AGGACAGGGCAAGGAAAAAGAGCAACGCTCTTGGAGGATTTCCAACTCCACGGGCACCAG
AAGCAAAAAGTACATTTGATTATGACATGATGGGCTGGCTTGCAGCCATACGTTAACCGT
CATCTGGAACTACGAGTAAACGACAGGGGGGAGGCGTGTATCTTCATCTACCACAGCGTG
GTGGGAGGTGGCACGAAAAGAACAAAATCCCATGCCTGGAGATGAGAATTGCAGGAAAAT
GCCACGCCTTGGCAGTTGGAAAACATGCGATTCTGCCGAGAATCCGACCCGCATACGGAT
TACTTCGTACAGAGGGGAAGAGAAAACACTGCGACGGGGGACCAGGCTTGGCGATCTCGG
TATGCTTTTTGCAAGACTTTTCGAACCATTCTTCTGCCCACTTCGTTCGGGATGTACATA
GTATATGTGTTGACCATACATAAAGTACTTGCACCCGTACGAAAGGGTGAACACGCTTTT
ACTCAGTACTCGTCTTTTTCCGCCTCTTCCTGCCCGTTTCTTTTCTTCTGTAGTTTTGGC
GTTGGTGTTGTTAAATTCCATCGATTTTTTTTGTATTAATTTTCCGCTTTTTTGAAGAAA
AAAATAGTCCCTGTCACGCGTGGATGAACCACTCTGCAGAAATCGTACGATTTGGGCTCA
GGCATGTTTCCCCCTTTCCTCATCGTCCCCCACCCCCACTTCCCTTTTCGTATTCATACG
CCCCTAAACCCAAGCACAATGTCGCACTTGCTGGCCGGTTTGTCCTTAATTACACGCCCC
CCTTTGCAGTCCCATCGCCCTGGCTTAATACCAGGCCGTATTTGCTTTTACTTCCAGGAG
TGACCGTGCCCCAGACACGGAAGAAGAAGAAAAAGGCATACGAAAAGAGGATTCAGCGAA
ATACATGAACGCGTGCTTTATTGTGCCGTTGGCCCTGTGCGCTAGGGCGATGGGTAGGAG
GCAGGAGCAAACGGCGTGCATCTAGGCGATATTGGCTTCTCGATCTCTTGGAATCTTCAC
TCGATCTCGGCTGCAAATCACAGGACGAACGGCTAGGAAAGCAAGTAGTACGTCGCTGGT
CTTGTCTCCTTCTTGATTGCTTCTCTGTACTCCTTATGTCCTCTGTTCGTCACAATGTGC
TGCGCATCGAACACAGACTTGTAAAGTACACTTGTGGCACGATGTGTGCGACGTACTCAG
GAGGCTCGTTTTGATGACTGTGAAGCTTTCCGGGCCTTTGAACAAGGTTTCATCCTTCGC
CATATTGGCTACAAGCTTTTCTCACGGGTGTAACTTTGTTGATGTTGTGGCCCAGCCTGG
CCTTGCTTCGTGGCCCCGTCATCCTCGTCATATTTCACATTTCAGCTTCATGTGCGCTGT
ATTTGATGTCCTCTCCCAGTCCTGTTGCATCGGTCGTCGATATGGGATTTTCCATCCTTC
AATGGGGCAGGTGCTCATTGTACACACTGCTTTGCGTTTCCCATGCTTCTGGCATCCCTC
GCGGTGGTAGAATTTCGTCAGCGTTCTTTCCAGACATTCCTCGACGAGCACATCATGAGG
TATTTCAGCCGTGTCAATTGCACCGTGCAAGTAGGTCTGCACACTATATCTTTCTGTGGA
CTCCAGCAGGCTGGCTGTACAAAAGTGTCCAACCAATCATATAGCTCGGTCTCTTGATAG
TAACGTTCAACCCTGATGAGTGAACATCAAGTTGAAGAACGCCTCTTCCCGTCCACCACG
GAAGACGGGAGTCATATGACGGAACACGCGCGTACAGAGCGGACAATTGCTGCTCAATAC
CGGCAGCTGCAGACAGAAAAGAGAGAGAAAGCGAATAACGCCCTGCGCCATGGCCACCAA
CAACGCCGGCAAGGCGGCCGACGGTCAGCAGCAGCAAGGGAACCACACCGGGCAACAGCA
AGCTCGCCTGGCAGCCGATGCCGCTCCTTCCACAACATCATCGTCGCTGCCGCTCGACGA
CCAACCTCCTACCTCAGTGGCTGCGCAAAGGGCGGGCCTAGCACAGGTCAGCTGATCCCG
TACCCTCTTCCTTCCAAATGCCTTTTTTAACCCACTTGCACTTTCCTTCCTCACTCTCAT
TGCTTGTTTCTTCCATCTTTGTCTCTTCACTACCTCCGTGTTGAGTTGACTCGTTTTGCC
TATTGCGTCACTCTAATACCCTCGCACTTTCCCCGGAATCTCGCTTCGCTTTCACATGCC
CATGGTTATTACGTGTCCAATGCTCCCTCCCCTTCCCTCGTAACTTTCTCCATCAACTCC
AATAAGGCCTTCGTTTATTACATTCCCCTGTCCGTGTTTCTATCGTTGCCAGTTGAGCTC
TACCAGCGGCCTATTTTACCATCCCATCCCTATAGGACCGTGCCTTCGTATCTCAGAGGC
ATCTTACCTCTGCATTGAGACTAATCTCTGCTGCTCCTTGTAGGCCCTCGAAGAATTGTC
TAGGTAAGGAAAATACACTTTTCCAGGGTGGTTCGATTTTTGGACGTTTCTACTCATTTT
CATTCCCAATGGTGGCACTCTCCAAAAGTACTTGCTTTACACTTGCATCCTTGCCCTTCA
TTGCTTCGAAGTCCCTCATTCCTGCATTTGGCCCTTTAAGCCCCCGTCAGCCGATCTAGC
TCCTTGGGCGAAGCCTCGCAAGCTCTCACGAGCCTCCGCCTTCACGGTCCTTTTGCAAGG
CCGAATTGTTCGAGTTTTGCGTGTTTTGCTTGTCTCGTGCCATGGACATTTTGCTTTCGG
CGTTTTTCACAATCCCAATGGACAATCTCCAATGATACCTATTCCAACACCACGTCATAC
TGTCAGTGCATCTTTTCCTCAAGATCCGAATAGCGATCCGTGACCCGCTTCGAGGGCCAT
CATCTAATGGTCTGGCGTCATGATGGGGCCACTACCGCGATTCTCTCTACGAACGACTTT
TGCAGGTGCCGCGCCCCGTTTGTGCCAATGTTTTTCCATTGCTTTTGATGGTTCCTCAAA
AGTCGACCCATGTCCTTGGGCTCGGTCATGGACCTATCTCTCGCACGTGCCAAAGTGGCC
AACGAGGTGTAAACGAGACCTGAAGGCAGGAGTCAGCGTCTGCCACATTTTGGGTTGCTC
TGACCTGGGTTGCGGCAGCTTTTTGATCATCTTTTGGCTGCGCAATGTGTTTCGGGCTCA
GGCCGTTTGCATCTGGGCAATCAAGTGGCGGCTATCCTTGGTCGTGCCCATTGGAGCTCA
TACTGGCTCGTGCTCGTCTCGTGGTTGTTGTTCAGGGGTTTGTTTGCTAGTTTCTAGTTG
TTGTCTATCGTTCGTCTGTTGTTTATTGTCTATTTGTTCTACATGGTGGATCGAAACCAC
CACCGGGAGAAGGTAGGAGACGTGGGGGGGAGAAGTGCAAGAGACAGAAACTAACAAAGT
GCACCAAAAAAGGGGTGAACGAGCCGCTGACAAGCTCGAGCGTGAGCTCCAAGCCTTCGA
GGCCAAGCTGGAAGAGCTGCTATCGTCCATGGGCATGTCGGAAGAGGACCTGGACGCGAC
GAAGGGCGACGAGCAAGAAGAAGGCGGAGAGGTAGCCGGTGGACAGGACACTACATCACA
AGAGAGCAAGAAATAATTGGACTGAGTAATCTGAAGAGTTTTGAGAGGCACAGGACAGCT
CTACATGCTTGATCCTGGGAACTCTCGGCGGGCTGCTTTTATAACACTCATAGATTTGGA
TTGGATCGGGCATCATTCATACGCATGGCACATCATTTTCTATACCAACAAGGACCGTGG
AGTGATTATGTGGCAGTATATCATCAGGAACACATTTGTTGGCTCTGGTCTGAAAGCTTT
TTGGGTGCTTTTGGTTTAACTGGTCCCCTCGAAATGGAAAGGTTCACAAACATGGCTACG
TTCCTTTCCATCATTTGTAAAGATTCATGTAGTAAACAATCAAAACCAGTGAAATGAAAT
TGAAAAGCCGTCGCGGGGCCAATGGTGACTTGGCACATATTATACGTCGTAGAGAGGAAA
TAAACAAACAGGACATAACATGAGATACGAGACGCAGAGATTCAAATCTCAACAGCATGA
AAAACGTCAAAAGATAAAAGCCAAAAAAGACAAACAATATCGTAAACGCCAAATATGATG
CGATCATGTCTCGCTTCCTTGAAGTCCCCAGAGGGCGAGTAGACAAAAAAGACGTTGTCT
TGATCTCCTCGTTCCCCTTCTCTCCCCTCCACATGATGGAAAGAAACACGCTTCAACAAG
AAATATGAAGCCCAGAAATACCGATAGCCCAAAATCGACGTGAGTATGTCACCCAAGGGG
TGCCAGATAAAAAGCCATAAAACACAAAATAGAAAGATGAGTTGTTCGTAGTGCAACGCC
ATGGAGGGGTAGCTTAGTTGAAAACATCGTAGGTAAACGTTGTATGTGAGGGCCTCTCTT
AGCTACTATGCGCGCGAAGAAGCTGTACAAGAAAATGAAATGTTAGCATATCCAGTTGTT
TTGAGAACACAAGACAGAGGGAGGAGGAAGGGAAACAAGTGGAGGTCCTTGTCCCTATCA
TCTGCTTGCCCTTGAAATGGTCTCGGCTTGGCTTTGTGCGTCCTTACCGTGCTGCGCATT
ATGCACGTCCGCGGCGGCGGTCGCGGCGGCGGCGGCCATGGAGGCATTGGCGGCATCGGC
CACGGTGGTGGCGCGGTTGATTTGCGGGCGGAGGGACAGAGCCGAGGGCGAGGCCGTGGT
ACTGGGGGACGAGGCAGCGGTGGCTGCATTGGAGCCGCCCTTCTGGTCGGACTGCCGCGC
CAGCTCGCGCTCACGGTTTTTTTCGAGCAACGCGCCACCGAGGGTCGCGCACTTGAGGAT
GGTCTCAATGAGGTGGTTCTGCTGCAGCGGCTTTGACAGATACTCGTCCATCTGGGCCTG
AATGCACTTCTCGCGATCGCCCATCATAGCATGGGCGGTCAGGGCAATGATGGGTGTGCG
CTGGGTACCACCCAGGTTGCGTTCGTATTCGCGAATCTTGCTGGTGGCCTCGAAGCCGCC
CATGATGGGCATCTGCACGTCCATCAGGATAACGTCGAAGTTGCGGCGCTTGACGGCCTC
CACGGCCTCCTCGCCGTTGCCGACCACGGTGACTACGTGGTGGTACTTCTCCAGGATCTT
GACCGCAAGGCGCTGGTTGACCGTGTTGTCCTCGGCCAGCAGAATCTCAAACGATTTGGT
GTTATCCGCCAGCGAAGGCGTGGCACGATTCTCAAGGGCCGGCACCATGCCGTTGGCAAG
GTCGATGAGCTTGCAGGGCGTGGTCATGAACGACGTCACACCCAGCTCAATGCAAGACTT
GAGGCTGACGTGCACGACGGGCGCCAGGAGCACGATGGGCACATATTCAAACTTATTGAT
GGATTGCAGCCGGCGCGCAGTCTCGAGCGAGTCGACGACGATAATAACGTCCTTGGGTGG
TGAGCCCTTGGCGCGCGCTTGGGCCAGGGAAGGATTGCGCTCCGAGTCAACAACAACGGG
CACGAGGCCCAATGTGCCGAGCATGGTGACGATCTGGTCGCTGACAGGGTTGAGGCCCTT
GTCAATGAACAGGACTTGGTGGCCACGGTACGGGTTGAGCTGCTTGTGGATGAGAGCGAC
GTCGTTCTCGGCGAGGCGCACCACGCACGTGAAGTAGAACGAGCTGCCCTTGCCGTACTC
GCTCTTGACCCAAACGTCACCACCCATGAGGCTGACGAGGCGCTTGGAAATGGAAAGACC
AAGACCAGTGCCACCGAACTTGCGCGTCATCGAGCCGTCGGCCTGCTGGAATGTGTCGAA
AATCAGGTCAAGCTTGTCGGCCGGGATACCGATACCCGTGTCGGAGACGACAAACTCAAT
CGCGTACTCATCGACGTTGCAGTGGACCTGGCTGGCCTTGCGGATGGTCAGGCTGACCTC
ACCGCGCTCGGTGAACTTGATGGCGTTGCCGACCAGGTTCAGGATGATCTGGCGGAGACG
GAAGGAGTCACCAACAACATGGTCCGGCACGGAGCTGTCGACGTGGAAGGTGAGGTCCAG
GAACTTCTCGTTGGCCTTGACGGCGAGGGTCTTGAGGGCATTGAAGACGGTGCCGCGCAG
CGTGTAAGGAATCTCTTCAATGACCATGCGGCGGGCCTCGATTTTGGACAGATCCAGAAT
GTCGTCAATAATGGTCAGTAAGCTGTTTGCGAGGTTGTTGACAATGTTGAGCATTTCGCG
CTGGTACTGCGTCAGGTCGGTGTCGAGCGTCAGCTGCGTCATGCCGATAATGCCGTTCAT
GGGCGTTCGGATCTCGTGGGACATGTTGGCGAGGAACTCGGACTTGGTCTTGTTGGCCAG
CTCGGCAGCCTCACGAGCCTGCGTGTTGCGTTGAATACTGTCGCGGAGGTTGTACACCAT
CTGGTTGATCTTCTTCTTCAGCTCGTCCATTTCGCCCGATGCCTCCACCTCGACGAGTTT
CGTAAAGTCGCCGTCTGTCGCGGCGTTGGTGATGTCGCCAAAGGCGCGCACCTGGGCCGT
CAAGTTGTTGGCCATGGTGTTGACGTCCGTCGTGATCTCCTTCCAGCGGCCCTTGAGGCC
AGCAATATCGGCTTGGCCACCCATGATACCGTCGACACCCACGTCCTTGGCCACGCGCTG
CACTTCGTTGCAGAAGACGGACAATCGGTCAACCATGTTATTAATGGTTTCCTTGAGAAT
CAAGATCTCGCCCTTGGCCTCGACATCGATCTTGCGCGACATGTCACCGTTGGCGATGGC
TTGCGTCACGTTGGAGATGTTGCGCACCTGGGACGTCAGGTTGGACGCCATGGTGTTTAC
GTTTTCGGTGAGGTCCTTCCACTTGCCCTCCACGTTGTCGACTTGCGCCTGGCCGCCGAG
CGTACCGTCCGTACCGACTTCACGCGCCACCTTGCTGACCTCAAAGGCGAACGTGCCAAG
ACGGTCAACCATGGTGTTGATGGTGTTTTTGAGATCCAGGATTTCGCCGCGCACCTCCAC
GCCGATCTTCTTCGTGAGGTCACCCTTGGCCACAGCTGTTGTGACCTTGGCGATCTCGCG
CACTTGAGTCGTCAGGTTCATGGCCATGCCGTTGACATTCTCGGTCAGATCGCGCCACGT
GCCCTCGACGTCGTGGACCGTGGCCTGGCCGCCAAGGCGACCCTCGGTACCGACCTCGCG
GGCGATCTTGGTGACCTCGCGCGCGAATTGCTGGAGCTGGTCGACCATGGAGTTGATCGT
TTTCTTGAGCTCGAAGATCTCGCCGCGGCACTCGGCCTGCACCTTCTGTGTCAGGTCACC
CTTGGCGACCGCTGTTGTGACCTTGATAATATCACGCACTTGAGTAGTCAGGTTGTTTGC
CATGGCGTTGACGTTCACTGTGAGTTCGTTCCACATTCCCTTCACGCCCTCCACGTCGGC
TTGGCCTCCGAGCATACCCTCGGTACCGACATCGCGGGCGACACGGGTCACTTCGGACGC
GAACGTCCGGAGCTGGTCCACCATGGTGTTGATGGTTTGTTGCAGTTGCAGGATCTCACC
GCGAGCTGGACGCTCAATCTTTTTGGTGAGATCACCGAACGCGACAGCCGTGGTCACAGA
CGCGATTTCGCGCACCTGGTCAGTCAGGTTCTGGGCCATGATGTTGACGTTGTCGGTCAG
CTCTTTCCAGGTGCCGTCGACGCCCTGGATTTGAGCTTGGCCACCGAGTATGCCTTCGGT
GCCGACTTCACGGGCCACACGGGACACTTCGCTGGAGAAAACTTGCAACTGGTCCATCAT
TGTGTTGATGGTCCGCTTGAACGTGGTGATTTCGGGATCCATTTCCACGGTGTTCATGCG
GACCTTCTTGGACAGGTCACCGCGCGCGACAGCCGTGACGATCTCACCGATCTCACGGAG
CGCCTTCTGGAAAGCCTCGTTGGCCTTCTGGTGCTTCCACAACTCCCGCTCCAACGTGGC
GACGCGTTGCTGCTCAAGAAGTTGCAGCGTGCGCTCCTGCAGGCTCTTCTGCTCCAAAAG
CTGTGCATTGACGCCAGCCAGCTCCTGGCGCTGCGTGTCGAGAAGCTTGGATTGGTCGTC
GACATGCTCGCGCAGACCAGCGAGGGCCTCATCAGTCAGTGGTCCAGTGGGCGGGGTAAG
GCGATCTTCGCTGAAGCTGCCGTGTGCGCTGTCCGAGGCCGACAAAGTCTGGGCCATGCG
CGACGCAACAGACGCGGCCGGGGGCATGGTCGTCGCAATGGTGCTGCTGCTCTTGCTGGC
AGTAGCGCTGGCCGTAGACGAAGGCGTATGGCCGTCATCGCCAAAAAGCGAATCGGCCGC
CTCGTTGGGCGTGTCGGGGAATGCAGAGCTAGAAAAGACCGATCCGTTCGTATTGCAAAT
GGCCCGGGACTCGAGCTCGTGTATCCGGCGAATCAAAGACGATATCTCTGATTCCAAGTA
CTTCTTCGCAGCCGAGTCCTGGCCGGGAAGGTGGACATGGTCGGCCGCGTTGCGCGATGC
AACGATAGTCGCAGTGGAATCGGTCGAGACGGCAAGCGGCGTGATGAAGGCCGCGACAGC
CGCATAGAGAGTATCGTCGTCGGCCATCGTCGTCGGTACAACGGTCATTGTTGAAAGAGG
GTAAACGGAGGTAACAGGGGCGAAAGCTGAGATTGGGACGCGCTGCGTGTAGAAGCTTTC
GCCTTGACTCGGGAAACACGGCCGGATGGCGAAAGCAAATGTCTTAGAGCGGGTTAAAGT
AGCTCTTTTGTGAAATTTAAGGTTCTCAACAAGTGTCCGGTTGTTGCGTGGCGATCCCCC
AAACGGGGAGAAGTCGCCTTTTGGGTCGTGACAACGCGCTCAATGGTTCGTGGTTGCGAT
GAGCGGAAAAGGCGGCAAAAAGGGACGCTTTGGGGCGGTAAGAGAGATGGCAACAAAAAG
GGGACTCTTGAACTGCCAGCGGGTGCTGCTTGACGTATTTCGTCGCCAGTTGGTGATGGC
GATGATACAGTTCGATTCGCTGTAAAGAAAACTCGATCAGAAAGTTAAAAGGAGCTGGGA
AAGGGGAGACAGGACAAGAGGGGATGGATACGAGAAATGAAAATGCTGGATATGAGAAAA
AAAAGGTAGGGATGCTGAGAGTGAGGCGAGCAGGTGGAGAGGGATGGTGGGAAAAAGGCA
AATGGTAGCGGGAGGCTTGCGTGCCGCCAGCAATTCTTAGGCTTGTTACCGCTGCCAAGG
CTGGATGGAAATCGATACGGTTAGCTAAATGAGCATGGGAAAGTACAAGGAAGTAGGGGG
CGGACAACGAAGGACAAGGGACCAGATGAGGCGCCAGAATGGCGACAAGAGGGGGGGACA
GGTCGATAGGGTGGGGGAAAGTGGATGCTTTCAGGGTATCTGCAGGCGGATGGGCACAGG
CTCCAGGGGAGGGGAAAGGGACAGCTAGGGAAAGACGGTGGAAGATGGTGGCAGATAGTG
GGAGCCTTCGGGAGAGTCAGTGGCGGTGGGCAAGAACAGGGGCCTCAAGGACTAAGGAAT
GGTCTTGTCAGGCGCGTCAAGTAGCCAAGGGAAGGCTGAGGAAAGCAACAGGACAAGGCC
GCCTCCCATACACAACTTACCTCTGTCCATTCGCTATTTAACACAATATCCCGAGGCCGT
AAGTCTGGCTAATAATATGCCTTCTTGAGCGAGACACGATGGGAGTCTGCGTCGACGCTC
GCTGAGGATACAGATGCGTAAAGTAGGGCGAATAAATCGTCTTCGAGGTCTGTGTACGAC
ACAACAATCTCATGCAAGAGTCTGTAAAACCGGAAAGGGGTCAGGCGATTGCAGGTGATG
GTGAGCGACGGGAATACGCCAGCGAGACAGAGCCTCTGAAGGTAGGCTGACTCCAAGCCG
CACTGTAACGGGAACGAACAGATTAGGGGGATTCTGGTGGGAAACGGCACTGTGGTAGCT
GGGGAGGTGCCACAGAAAAAAAACAAGGGGCTTTCGTGTTGGGTGGAGGAGAAGGAGACG
GGTTGATAGCCCAAAAAGTGGGTGCCTTGAGGGAAACGTGATTGTGGATAGATGAAAGAA
CGGCGGCGGAAATACGGCGTGCGACTTGTGCAGACGTTTTTGTTGCAAAAGTGGCTGCTT
GAGATGGTTGCGCAGTGCCTTGCCCTTTTGTTCCCCGTCTTTGGCGATGGCTCGTGTTTT
GTGAGGGTTGGGAAAAGTGCTGTCACAGTGCAGAAGAGGAAATAGTAAGAACCGCCGAGG
AAGCGAACAAAGTCCCGCGCATCTGGCTTTGAGGGCAAGAGCAACTCTCGACTCGACGGG
ATGGTGCTGCCCGAGACCTGATCTGGGGGGGAAGGAAGCACAGGTACGTTTACACCGGAA
TGAAGGCGCGATGGGCGGGTAAGAGAAAACGAATGAGACTTGAGGGCTGGCTTCACCGTT
TTTGGGATATACGACGTAATTACGTCGCATCTTTGCAAGCACAGCAGGCGAGCCTTTAGA
GCTGCAGCTTCTACTCCTTTTCTGCGAGACATGCGGGCGGAGGAAGGCTGCTCACTGCAG
GCAAAGCGGATGGAAGGAGCGGGCGGGGTCTACATTGAAGGACAAGAAAAAAGGCAAGAG
AATGAATGCAGCAGTGTGCGAAAAGGGACGGAAGAGGATAGCTGCAGCTGCATCAACCAA
GCAAGGTAGGACCTGTGGCTATCACGAGGTCGTCCCTGCCTGCAGTGCAACAAGCGTCGT
TGGAAAGCCTCTTGCCTCGTCCTTGCCTCTTCCTTGCCTCCTGCTCTCATTCTCACCACC
CAATCTTCGCATTCCCTTTCTCTCTCGTCCGATCGTCAGGGTCTGGTCAACTGAGCACAT
TCTTTAGTTTGAAACGGAGGCGCAGGCAAGTTGACCTCGTTTGATAGTCTGCAGAATTGC
TATCTACGGGACAGTTCGACCATTACGGCAGGGGACAAACAGAAAGGATGGTGATCGCAA
AGCTGGGATCACGGCCACGGCTGGCTGCGATCGACTTGTTTCGGCCATGGCCAAGTCACA
ACATGAGAGTACATCGGAGCGTATCGCGATGTTCCGCAGACACAGGCCAAAAGTACCGCT
ACTGATGTCACCAGCATGTGGAACGAAAAACTCCCATGAAGTGTGCCGCAGCTACTTTCA
CTTTAATTTCTATATCTGCAACTCGCCTGACGAGCCTCACGCCCTTATTCACTGTTCCTT
TCGCTGGTTCATTTTTGTTGCCCACCCACCTGCCGAGCCATGGCGGGCCCAATTCGACCC
ATTGACGTCATTGGTGGGTCAGTCTCGAAAGACATAAGCCTTTTTTTGGCCTTCTCCCCT
TTCGCTGATCTCCTTCAGAATTTTCTCATGGCTTTCGCAAAAGGAAATCAACCATTCTGT
CGGCGGAAACAAAGGCAAAAATGGCATAACCAACGAAGACGCCATGGCTATACGGAGTAG
AAACAAAAGGTCAACGAAAGGCTGGTGGGAACAAAAATGGCGGTGCGCAACAAAGGAGAT
GGCGACGTTTTCGTGCACAGTGCCGACAATATGATCGCACTAATACGCCCATGGCCACCC
TAAAATATAGGCGTTGAATACGCACATGTCGTTTAGGGCTTTGTTTCTATTGATATATTG
TCGCGCGTCGCTCAACAGCAGAAATAGAAAGAAGTATGCGCACCTCGTATTTTGCTAAAG
AGTGCGACGTATTTACAGTGTCTGTTCCTTTCTAGCGGAGCCCAGATTCGAACTACGGAT
AATTACGACGTACAAAGAAGGAGGGAATGAGCTAGTGCGTTGGTTTCCTTTTCTATATTT
GAATGGCGTTGGTCCCCGTTTTCTCTGGTCTGGTTGGTCTTGCCTCGTTGGTTCGTTCTC
TCATCGCTCGTTTTCTGCTCATTGTTTCGCAATCACAGCAGGAGGCGACTGACCAATCAC
GCGTGATCGTGTCAGACAGCACTTGCCCTGGTTAAGACTAGGATACACCGGGACCACTTT
TTCTCCCTCTTTCCCTTTGTTGATTTGTTTCCCTTAATGTTATCTTCGTACTAGGTACAA
GTAGTCTCACATACATACGCGTCAAGAATAGCAGTTTTGCCGTCTTTCCAAGGTACCGTC
TACAAGACATTACCAACGAGGTACATATCCGACACACAACGGGTTCCGGCGCCCTGCCCG
CCCCAGAAAAGCAAGTCCCAGAGAGAGCCAGAGACAAGAGACAAGGGTCGCTCCTACCAA
CAACCAGTGATCATATGTCAGGGGTGCTTAAACGCCCTTAAACAGCAAGAAAACACGGCC
ATTAGTGACTTGCTCCGCACTCGACATCCTGTCACCAAGAAACAGAAGTCTCCCCTCCGC
ACCTAGACCACCTCTCTGAATTCTCAACTTGAGCAGCAGAGCAGTTACACGGACTCGGAG
ACTGTTGTCAATTTCTTCCCTCGTTTATTACGCTTCTAACAGAAGCTATTGGCCGTTTCC
TCCGACAGGCTTGGCCCGTCCTCTAAAATGCGGCAAGCGTCCTGTTAAAGGCTGCTGTTG
GACGCCACACGCGGTACACCCTCTGTTGTATCGCCCCGTCCGCCCCCGTCACCTTCAGAG
ACGACTCTGGCCAAGTCCTCTCACGGATCATCCTTGCATCGAAATGCAGCGCAGAAGATC
GACGTATGGCATGCACGCCGCCTTGTTTTCCGTTTGACACATGGCCCTTTCTTGCCTGCG
AGCTGGCCATTCCGCGTACGATAACTGCCCATGGGTTGCTGGCTTGCGAGGCGAGCCTGA
CCATGCATCCGATCCATTTGACGAAGCCTTGCTGGTCGGCAGCTGATATCGGATGCGACC
TGATCACATGAGAGGCAGCTCGTCCATCTGCGATGTAAACGCGTTTGAATGCCTTGAAAC
AGAACATGAAAATGTGTGTTGTTTGGCGGCAAATGGCCATCACTGTGCAAAACAAGTCGT
TTTCCCGGGTCCACCTCCGGGATTTTCGACCGAAATATGTCCTGCCACCGAATATAAACT
GGCTGCCGCGTGTGCGGCAGCATCTGCAATCTGCGATGTGATACGCCACCGACGGAGTAG
ACATCGGCGTCGATAAAGGGGAAACGGGGCGCACATCTCCACACGCCGAATACATAAGGC
CATTTCCATCTTCCCTTTGGGAGTATTAACATGACTTGTGGCCTGATCCGACCTTGACGG
TGCTGGTGTGCAAATTCCCATTCAGCAGACAACTGTATTTACACACTTTGGTAACCTTTG
GGCGAACATGGGTACTCGCACCTGCATGCCGCTAAACTGCTGGGATCAGCCTTGGACGGG
GCCTTTGCCTTGGCCCAAAGACCCTGCTTTTGGCCTTGGGGCTTACAGTCGAAATAGACC
GAAAATCCACATCCCTTTGACGATCACAATTGATGCATCCCACGACGACCCCGGAAAACG
GGACACAGGCGGCGGGGAGAAAAGGAGTATTAGGATACTAGAAACGACGAAACGGCCGAG
CATCATACGACGTAACAACAGCATTCAGAATTTAGCGGAGTAACAATAGTCAGCCGTTGA
ATTTGGGCGTCCACAGGTGGCGTAATTACATATTGCATCGTAGTATGTGAAGATCCAAAC
CGGGACCCTGAAAAAGTGTATGAAGAGCAATACTCCCGGAGACTCCGTGCTCTGGCTCTG
GCTCGTCTGGCTACCAAAAAAGGCAAGTGGACTCTGTGAGCGAGAGACATAGAGAGGAAG
ACATGGCAAAATGGCGTCTGCGCATCGCACATGTGAGCATTCTACCCTGGCAAAATAAAG
CGTGTTCCCGCCAACGGCAGATACGGGAAAAGCAGCTCAACTGGATACTTGAGTAGGATG
GACATGAGGACCAGGGGCAAGTCGACGTCAGGATGCTGCCTCCCGCCGATCAGCCTCCTT
CAATTTGGGAAACCTTGAGCGTGGCCAGGTTTTCGCTTGTTTCATCATGTCCCGGTAGAT
GGGATGTCTGAACGGTGATTAACACCAGGGGCAAAACAACTACCGACGAGGGCGCGTTTG
TTTCGACTTGTGAGCCAGCACATGCACGTTCATTGAGATGTCCAGATCTACCTCTGCCCG
TATCGATCGAGTAATGCCTCACATGAGCACATGAGGGGATAGGAGGATATGAGAATAACA
GCACGATAAAGCTAGACCGCACGGTAACCCGCCTGGACCTGATCTCATGTACGACGGTAG
TACTGGGAATTTGGAGAGCAACTTGTAAGTATGAAGTAGATCTAGCAATCAACAGTGTCT
AGACCTCTATGAAATCGTAGGATTTCGCCATCCCCAAGACATGTAAAGCATTCACCAAAG
ACTGGCCTGGCCAGACTGTGCCAGTTCATGATTGATGTTGTGCTGCCTTGTCTGACACTG
CCCGGACGTTTTAATATTTATTCACCTCCCGCATTCTGGACTTCGCCTTAGTGTAATCTA
CAAGACCTCAGAGCTAGTTTGGAAGGCAAATTGGTATGTTAATATAAAAGCAGGCAAAGA
GCAGAGAGAGACGTGATTATATGATTACTCGCCCCCAAGCTTCGTAAATGTCGAGGCAAA
TTTATGAAATGTAGCATTTTTTACTTATGGGCAACCATTTTGACGAGAGTTTGTCCTACA
ATAAAAACCTGCAGTTGTATACGGACAGAAGGTAATTCCGAGGCGTTATGCAACGTGAGT
ATTGCTCGAGCAGTCTCTCCATCATACAATGCAGAAAATTGAATCGCTGTATAGGAACGA
GCGGTGGTGTTTCATTTACATATTCTTTTACTCCGTATTGCCTATCATGAACCCGAGGCA
CCAAATGCAAGCCGACATGTTAAAGCTTGCCACAGACACTGTTGGGGCTTGAAGCAGTGC
TTCTGGCAATTGAAATCAGCCTTAAATAACAGGTCCTTGGTGATGCTACTGATCTTCAAA
TGTCTGGTCCTCAGCCGAATCTTCGCACCGAATAGCAACCTCTCAATGGTAACTGAGTAT
TATTAGTTGTCCATCTTACGTGTTGTTGAGCGGTCTGGACCGATTCTGTACTGCCGTTCC
TTTCCGTTGTCAACATGGATCACGGACATCTCGGCTGGTTTACCTGGTCCATAATATCGA
GCAGCACGGAGCAATATATCCCATACGTGGCTGAACAGGCTTCTTCCCTGTTGCGTGACG
CAAGGCTTAAATTGACCAGGTATTCTCCCAACACAAAAGGCAACGAGCCGGATTCCAAGA
CACAGCAATTATTCACCACACCGTGCTCACAAGCTCACACGGTAAAGCAGCGGCAGAGGA
ACCGCAAACAATTATTTTGTGCACCCTTTCCAAGATCCCGTCTCCCTCTGCGTCCATATA
CGTCGTCCTTTCATCGCCCTCGTCCAACCACACCACACCCCTCCAACCATGCTTCTCTCA
CAGCCAATCATGGCCACCCGGCCCCAAATTCTCTTCCTTGGTTACGGTTCTCTGTTGTCA
TCGTGGTCTCGACGAGCGAAGATAAATGTGGTGTACGACAGGCCGTACATAACACTCGGG
AAATATCCATAGTGACGACGAACTTGCCGGGCGTCCCGATTTGCACAATGTGCGGCCTCA
GCTCGTCCGGAGAGGATGACGCGACACGACATTGTAATAATTTCCGTGGTGAGACTGAGC
ACTGAACACTCTGTGTCTGCTAAGAAGAAAAGACAACATTGTGTCCCTGTGAATGGTTTG
TGCGACCGAGGCAAACAAACGTCTTCACGGGTTTCCTACGTAAGAAGCGACTGCGCCAAT
GTGCCTTGGTTCTAGCTCTCGGCCAAGAGTGCATGGAGAACATGAAGAAGGGCCAACAAG
GTTGTGGTATACCACGGTCGGCTAAACATGCCTCAATCGATGATTTAAAATAAAGACAGC
GGGTGCTGCGCTTACATTTTCATTTTCAAAAGGAGCTGTACGGGAACAAACAATCATTTG
CATGGTAATGGATCAAGAACGTGATATGCGTTACAAGAGAGAAACGTGCAGTGCAAAATT
CATTAGTCAAAGAAGTATGAAACAAAAAGAAGCCCGCGTTCCAAGAAAGGACAAAATGCA
AGAATGAAATTCAGAACCCCGTTCATCGCTACTCCGCTGTAATCTCCGCCGTCCAGTCCT
TGCGGATGTCCAGATCCGTCAGCGATTCCGTCTTGTTGATCAACAGGCCCTTTTCGTTGG
CCAGATGCAATAGGCTGATGAAACAGTAACTCGTCGAGATGTCGTCCATCATCGACTTGG
AGTACACTGACTGCAGCCCATTCATCACTTCCGTGAACTTGAGCATCTTGTCCTCTTCGG
ACTGTGCTGGTGTTTCCTCGGGTGCAGCCAGTTGCTCGTCGATGCTGGCAGTCCCTGCAT
CTGCCGGTGGCGGTGTCAACAGACGCGACGCTGCCACACCCTTGTCGAAGGACATGCCTT
TCCACAGCTCCTCCTTCAGCCTCCGCACGTCCACGCGCTTAGCCACACGTGCATACTGCA
CGTACTCGGGGCGTACCCGGCGGCTCGACGTCACTAGCGTCGTGCCAAAAGCAAGGTCGG
CTGGGTTGGTAACCGTTAAACCGCCGAAGCCCGTTGTGAAGCCTTGCGTGAACCCGAGCC
CTTGGGTAAACCCTTGTGTCATGCCGGCGTCCATGCCACCACCCAGGCCAGCACCATCGA
CAGGACTGAAGTGTTCGCGGGCATCGGCAAACTCCTCACCGTCGATATCGTCGTCATCGT
CGCCTCCAGCAAATGGCAGGCCGTCGTCTGCGAAGAAGTTGGCATCGTAGTCGCCGTGTG
GCTCGCCGTCGGACCCGCCATTTGTGCCGTCTTCGACCGTTGGCCGCAGCGGGTCCTTTT
GTGATGCCCAGAAGGCCTCGTTCATCTCGCCTTCGGGTACATCCGGCTGCTGTTGTTGCT
GCAGTTGGCTAAACAAACTGCCGGCACCGAAGCCGCCAAACTGCATGCGTCGCCGGCTCA
GCCGGGCCTTGGGCTTCAGGAAGAGCGACAGCAGCTGCTTGCTATGGAAGTGCTTGTCAT
CAGGAAGCAGATTGCGCGACTTGGCTTTCCAGTCCTTCTTGGGCAGTGTGATGGCCGTGT
TGCTGGATGCCTGCGTGTACAGAAGTTCTGCCATGACGTTGTCGAGCGGTGCCTCAAAGT
CAATCGCAAACGGCTCTTTCTCCTTGCGTGGCTTCGCCGTAGAGGCTGGCTTGTTGACGT
CCTTGATCTTGCGGATACGCCAATGCTCGGCGCTCACCCAGTTCTTGCGAAGTGCTTGGT
CGAAGTAGCTGAGGATGTTGTCGTGCAGCTTGTCGGGCTGCTGCGAGGAGTGGGCCATAG
CGATAGTGAAATCGTCCGTCTCTGCACCATTGCCACCCGGTCCGCCAAGCAGCAGCAGGT
CGTCGCCGACATCACCATCTGTATTGTAAACACGCATTTGCGGTTCTAACCGGGCCTCGC
GCGCCCAGGCCTCACCACCTTCGCCGAAATTTACATCGCCGCCTAAGTCGAAGCCACCCA
AAGCATCCGTGTCGTCGAAACCAAGCGGGTTTTCCTCGTCAATAAACATTGCCGATCTGT
CGCCGTCCGCGTTGTCCTCGCCATTGTTCTCGGGGCTACGCAAGAAGGGAATGTCCAGGG
AGCCGGATGGGTTGCCGAGGTCGAACGTCTTGAGCGATGGGCAAACATCGAGCTCTTCAA
GTCGGTGGAGCTCAGGGAAGAAGCGATGTCCCAGGGAGGCGACATCAATCGGAACGTCCT
GGTCGTCGACATCCTCCTCGATAAACGAGTCGGGCTCGGCATCCATGTTGTCCTTGCCAA
TGTCCTCGTCGTCCTCCTCCTCACCTTCCTCTTCACCCTCTTCACCCTCCCCGCTCTGCT
TCTTGCCCTTCTTGCCGTCTTTCTTGCGTGTCTTTGCGATATCGTTGGCGTCGTCACTGC
TGTCAAACACAATGCGGCCCTGGCCGTCGATCATGAGGTGGTTCAGGAGGAGGCCCTTGG
CGCCGCCCTCGTCGAAGTCGGCTGAGGCCTTCTTGAAGAGTGGGTCAACAGCAAACTCAA
GCTCGAGCTTCTTGAGCTGCAGCGACGCAAACGAGGGGGCGAGCGTAGCCTCAGACCGCT
GCTTCTTCTTGGGTTTCTTTTTGGGATTGCCGTCTTCGTCCAGCTCGTCTTCGTCTTCGC
TCTCCTCGCCGTCACCTGCACCAGTGCCACCTTTCTTTTTGCTCTCGCGACTGTCCGCCA
GGCCACTCAGCAGCTTGCCCGTCTCGGTTGCTACACTGTCAACACGGCTCGTGTAGATCT
TGACACAACCGTCGAGCGTGCAACTGGCCTTTTGGAAGTTGACGCCGTCGCCCTCTTTGA
GGAGGGACATGTCGTGGAAGTAGTCGATGAGCGCAAAGTTCCATGAGTTGGTCGCGTTGA
TCTTGTTGTCTGTGGCCATCTTCATCCACTCTTCAAAGTTGGCGAGGATTGGTACCCGCT
TCATAGGCGTCACCACCGCACCGCCGACCACCACGCGGTCGTCGTCTTCGTCGCCGTCGT
CGCCAGCACGGCCACCGAGAATGGCCCGGTTGCCCGATGCAGCGGCCGCGGCGGCAACGG
CGTCTCGGCTGTTGATACCACCTGCGCCCAGGCTCTGGCGCTTGCGACCACGCGGGGTCC
GGTCGCCCAAAGGTGTCCGCGGGCTGCCACTGGAGCTTGGCGACGCATTTTCGAGGTCGT
CGAGGCGTATGTTGCTCACTTTACGGGACGTCGGCGTGGCGGCTGCCTTGAGCTGGTTGA
TCTGGGCTTCATGCAGCGCCTGTCGCGACTGCAGGCGTGCGGCCTTTTCCTGTGCATCAT
CGTTGAGGGGGATCCTGTCGGTCAGTTTTTATTTTCGTTTCTTGTCAATTCCATCCCTCC
CGAGATCGCGACGTACTTCACCGGCGAGTTTTTGAAAGGCGACTGCGAGAGCGACCCCGA
CGCCGACCTGCTATTGCTTCTTGTGCTGTTTGCACGCGGTGCCTGCGCAACACGAGGCAT
GCTGCAGAGTTGCCGTGTTCTTTCGTCTCTTTTGCTGTTTTCGTTGATTCGTTCTATTGC
AGATTCTGCTCGCGCGGCAGGCGTCGATGCAATGTCGTCGTGATTGTCACACGCAAGGTT
CTCCGCGTCGCGCCGTGTTTGCGTTGGGCGCTTTTGCGAGATGGGGTCTGTTTGTTTCGA
TGTTTCTCGTGTTTTCGCCTATTCCAGTCAAAAGTAAACAAAGTCACGTGGGTTAGTGTG
GCACGGAAACTGTAATCGAACGAACAGTGTTAATTGTATGCACTGTATATGAACACTGTG
TGGAGGGTGGAGGCCATTCTACACGCTAGTCTTGGATTGGCCCCCTTCGTGTTCTATTTG
CGCTGCTTAACTAGCAAAAGTGACAGTGTCGTACCACGTTGAGTGAGTTTCGGTATTGAG
TACTACGTATTATGCGTGGGACACATGTATTACCATGTATCTGAGACCTTTATCCTGGGC
CGTATCTTGATGTGGGTACGTACCAAACTAACAGGCGTGGGTTTTTGGAAGTGGTGACGA
GGCGCTGCATCGTAGAGCTGCACCTTCCCTTCCCGGCTTTCCCAATCGTGCCTGCCTTCG
GGGACTTTTGTCCGCTCTTGCTGTGAGCCCTATGTGCTCATCCTGTCGACAACAATTGTC
CCTTTACGACGCACCCGTCAGAGCTATCTGGATATTTTGAAACTACTGAAGCGCTTTTAA
ACACTGGGCATCCTCACGAATTGCGACACTGGCCATACGTCAACGACTGAGTCCAAGACG
TGCCTTTCGTTCTAATGCTTTCCGGCCCGCTGGGCCTTACCCACTGTTTCGCCCTGGTTC
ATTTCGACCCATCCGACATCGATCACCTCGTACGAGCCGCTTCACGACCTCCAACCACTC
CTGCCAGATGATGGCCTCAAGACAAACTGCCTTTTGTCTATGAGATAATGCCTCGTCCGA
CGAACTCCCGGCGGCCGCGGGCTCGCTTCCGGACTCGGCCGTTTTATATCTCGACTGGCC
TGATCCTTGCTCTTGTTGCCTTTCATACGTTCATGCCAGGAGTGATCGGCCCCTCGAAGC
TCGACAACAGGATCAGTCTCTTGCGCCGTGATGACGGCACCTCCACCGAGGACCTCGAGT
GTCGCCTCGTGCACCAAGCTGCCGACAAGTGCGCATTTGTGCTGGCAAACTGCGAAGATG
AAGCGGCTGGTTTGATACCTTACATTACCTTCTACTATTGCTCAATGGAGCACGTTCAAC
CGCTTGCTTTCACCATCCTTGTCATCTGGCTGGGCCTCCTCTTCACGACCATTGGCATTG
CTGCGAGCGACTTCTTCAGTGTCAACCTCAGCACAATCTCCACTATATTGGGCCTTAGCG
AGAGTTTGGCGGGCGTGACGTTCCTTGCCTTTGGCAATGGATCGCCGGACGTCTTCAGCA
CGTTTGCTGCCATGGGCTCTAACAGCGGTAGCATGGCCGTGGGCGAGCTGATTGGCGCGG
CTGGCTTTATCACAGGCGTGGTCGCCGGGTCGATGGCGCTCGTGCGCGAGTTCAAGGTCA
GCCGCCGTACATTTGTGCGCGACATTGCCTTTTTTATCATGTCGGTGGCGTTTTCTATGG
TCTTCCTGTCTGACGGCAAGCTCATGCTGTGGGAGTGCTGTGTCATGATCGGCTTCTACT
TGTTCTATGTGTTAACTGTCGTGGGTTGGCACTGGGTATCGACACGACGCAAGCGGCAGC
GGGCACGCGAAGCAGCTTCGCGCGGCCACTTTTATGGTGCCACGATCGGCACTGCTGGCA
ATAGCGGTGCTGGCGACGATGACCTAGCCCCTTATCATGATGATGTCGACCACAGTCGGC
CCAATGCCATCGCGAACGCTCAAGACGGGCTCCCCATCAACCCTCATGATGAACCAGAGC
CAGACGACACGGCGCCTGTAGGCGGCCGCCGCGAGCGGCCGCCACCTGATATTTCCGCCT
TGGAACGCGGCCCACGGATTGAAGTCGACAGTGTCGACAACCCTGGAGAGGCGGACCTGG
CCTTCAACATGGAAGCTCAAGCTGCCCAGATCAGCGAAGAAGAGCAGGACAGGCGGAACC
GCCATATTACTGCTGAAATGACCAGCAGCATGCGCGTTAGCCGGCCAGCTGGACGCCGGA
GAACCACGACAACCACCCCCATTCGGCCTAGCCTGCTCGGTGCCCTCGAGTTCCGGTCTG
TCCTGGCGTCGCTTCAACGTTCGGGAACGATGCACCTGGACCCCATCGACCGGCGGCGAA
TGACTAGCCAGCACCGGCCAAGCCTGTCCAGGGGCCACTCTGTATCTGTTCTCAACGGCA
CTAGTACCCTAGATGGGCATAGTCACGAAGACAATATGAGCCGTAGCTCTCTGCTCCCAC
AAGATGCATACCGGCGAGGGTCCACAGGGGCTCGCGATCGAGCCTGGTCGTCCGGAAACA
GGCCTTTTAGCTGGACGGATAGCAGCCACCAGCTCGGTCCCCCATTACTCCGCTTCACAG
ACGCGGGGGATACAGTACATGAGGGGGATGCTACTGTCGCGGCTGCATCCAGCCTGGGGC
CATCTCCATTGGGTGGCAGTGGAGCGACGTCTGGCCTGGCATCACCTGAAGTGATTGGTA
CTCTATCTCCTTCCGATAGTCGCTCCGCCTCCCCAGCATCGATCCTAAACGCTTCCGTAC
CCCATCAACATCCTTCCCGCCTACCTCCCGGTGGCGCACTCCGTCTCGACATCCCTACCT
CTCCCCACCATAGCGCGCGGCTCTCACCCCATTCGTCGCCAGCCCTCTCCCCTTTCCCAG
GTTACACGGAGTCACCAATGCCGTTCTCCGCCCTCCCTCCCTCTCGGCAGTCAAGCCTAC
CGCTATCACAACGTGGCGATCTTCCAACCGACGATGGGTCGAGCTTTCCAGGCCTCGATG
ACAGTGCCTACACCAAGCCCATAAAATGGTGGCCGTACAATATCCTCCCCCCTCCCCAAC
TGATCCGCAGAACTCTCTTTCCATCCCTCGTCGACTGGCGGGAAAAGACGATTTGGGATA
AGTTTGTCAGCCTTATCTCGGCCCCATCTGTGTTGTTGCTTGTCGTGACACTGCCCGTCG
TGGAAGTAGATGCACAGAACGATGAGGACGAGGACGAGGATGAGGACGAAGACATTACTA
GCGAGTATGCTCATCACGAGACATTGGAAGTCGATGGTGCGGACGCTTCCCGTGAGCCGC
TTATGAACGGCCATCGCGTTTCAGTCGGTGCTGAGTCTACACCTACTTTGAATGTCCCCA
GGCCGGAGACGGAATGGCAGCGTTACCGACGGAGTACCCTGACCAACCGGCCCCTGCAGT
CGCCTGTGGTCCGGACCATCCAGGCCGAGCATGGTGTCGGCGCTAGTAACATCTCGTCGA
CCGCGGTGTCGATGACATCGGTCGCTAGCAGCAGCGCTCCTCCTCCGGAGCATGTCCCGG
CTATTCCCACGACACTATCCAACCCGCCGGCCAAGTCATCGGAACCTGCCATTCTCGGCA
GCGAGCTTCGTCAAGCTGAGGCCGAAGCGGTGGCTGCGGGCTGGAACCGTTGGCTGGTGA
CCGTGCAGTTGTTTGCAGGCCCGCTGTTCACAGCATTCATCGTTTGGGCCAACATAGCCG
AAGACCTGAAAAACCCGTGGCGAGACCTCTTGTTTTTGATCGTAGGGTCGCTTGGAGCAT
CCGCCCTGATGCTAGCGGTGCTGTTGGCCATGACGTCGGCTACACGGCGGCCCAAGTACC
ACTCTCTGCTGTGCTTCCTCGGGTTCATTATTAGTGTGGCCTGGATCTCGACGGTGGCCG
GCGAAGTGGTCGGTGTGCTCAAGGCCTTTGGTGTCATTGTAGGCATCTCCGAGGCCATCT
TGGGTCTGACGATCTTCGCCGTCGGCAACTCGCTCGGCGATCTGGTGGCCGACATCACGG
TTGCGCGCCTCGGCTATCCAGTCATGGCGCTGTCTGCGTGCTTTGGCGGTCCGATGCTCA
ACATCTTGCTCGGTGTCGGCGTCGGTGGCGCCTGGATGACCATCAAGGCTGCCAAGGCCC
ACCGGGACCGCCATCCGGACCAGCCGCTGCATTACAAGCCGTATACCATCCAGGTCGGCA
GTTCACTGATGGTCTCCGCCGTCACGGTGCTCATTACGCTTTTCGTCTTACTGGTAGCCG
TGCCCGCCAACCGATGGGTGATGAGCCGCAAGATTGGTCTGGCATTGATTGGCCTGTGGA
CTGTGAGCACAATCGTGAATGTGGTCCTCGAGGTCGCTGGGGCGTGGCGATAGAGCCTGG
TGGCAATATGAAGGGAGGCTAGCCGTGAGTTGAGCGCCGGTCTTCTGCACTTCGACAAGC
GCCTTACCAGTGGTGGGCGGTTGTCAGTCTTGGTCTCCAGGAACATCACGCTATATTTTT
GGATACCTGTTAACGGCTCCGAGGGAGCAATGTTCTGGACAATCGACAAACTGACTGGAA
CGGACGAGGAGAGTTGGGTGTCCCATATATGCATTATACAACCAACAGTTTTGTTGTTTT
ATACTTTTATCGTTAGCATTTTTAACTTATGCTCGGTTTCTTTCTTTCGAGTGACTCCTA
TTTTCTACTTTGGAAACAAACGTTAATGATTTTCATAACTTTTCATCTCATTTCCGCTTC
GTCCGTCTCTTGGTTGCTACTTTCGTCAACCCACGCTTCTTCAGCGGACTACACAACTAT
CGCCGGCAACAGTTCCCGTCACGACAGACAGGACCACATGACGACGCCCTGACGATTAGA
CAAAGGGAGACGGTGCGATGCCGATCTGCAATCGAACACGTCCAGGACCATGCACGATTG
AGAAAGGAGAAAAGGACGCAATGCTTCGTTTTCTGTAGGCCGCTGCAGCCGACCAAATAT
TGACCTTTTTGCTGAGCATCGCAGGGTCTTACTTTCGAGAAACGAACAAATTGCTTTTCT
TTTGTCTTTTCTATTTTCGTTTCTTTCTTTTTGTATACTTGTCTTCTCAGAAATAGGAAA
TGATGGGCTACCTCGCTTCGAAAGCATCTCCGAAAATCAGCACATCTAACCCACGCCAGG
ACAAATCCATGATAGCGTCGAGACCAGGTTGACGGCGATTCCTCTCATCACAAACCGACA
GCTTTCATCTCATTTTTTGCACAGCCCCGCCATGCAAGCCCCAAGGCTCCAAATAACAAC
AAAACTCTGTTTTCGGGAGGGCCGCCTGCCCAAACTCAGTCTTCCACTTCCCCCCCCCCC
AAATCTCGCATTTTCAGCTAGTATGGCCCGGGCTAAACCGGATATGGAGCACGACCTGCT
CTATTTGCTTCGCCGATGTGCCCCCCATCCGCCCCTCCTTTCGATACTTACGTGTCGCCG
TTGCCCAGCCAAGTCCATTCCATGGCCATGAAGTGCTCTGGGCCGTCGTCAAGAAATCGA
CGAGAGACGAGAACAGCAAAGGTGGAGCACAAACGATGTCCAGGGGAGGCATGATACGGA
ACGAGAAAGCGGCGCAAACAGAGATTGCCGTTGACGCGTATGTATGTATGCAAGCAGGAA
GTCAAGACGAGCATCTAGCTTGGCAATGACCCCTCTGAGCCCTCTTCTTCCCACAGCACA
TCAGGGTCGAACGAACCCCAACAGCGGAACCTACATCGCTGCGTCGTCGTAAAGGTCCCC
TGGCCCAGTCCGCTAGCTCCAGCCCAAGCTCTGGGCTACAGGGCCACTAACACGACCCAT
GTGGACAATCTTTTTTATGAGAATCGAAGATGGGACGACCGGGCCAGAGCCAGCGCCAAA
GCCACATGTGTTCAGCTGCGATCCCTGTTGTCCCTGCCCCTCCTCCGATCACAATACGAC
CATGGACCCCGAGCTCCTACGATCGCCCAGATTAAAAAATCAGGAGGGGGTAACTCTGGC
GCCAAAAAGTGCATGACAGGCACCAGACCACAACACCAGACCCTACCCAAAACGGAAAGC
TCGAGAGAAGGGCTTGCCGCTAGTGGCATATCCTCCAGAGGGAATAACACAAATTACTCC
CAGGAACCATTTGCGCTGAAAACATCGAGTATGTTGTTTGTCGTACGTCCTTACATCGTG
CTGGCCAGGCATTCGTTTGTCGGTCCCCCACTATCTGCGAGAAAATAAGCATACTTCCTT
GTTGCTTCTCCCGGTTATGTCGTATGAATGTGTGCTCAGTGTTCCGTGTTTCCCGCAACA
TACTTACGCTTCAGCCGCAGGGACGGACAAGCAAAAGCTGAAAAATGCATTCTGCAAAGT
GGAGGCCCAATTTGACAAGCAGGGGTTGCCCGCGGAAAGCAAGGTATGGTGACGAAACTG
TCACTTGTCAGGGAAACAACATCGATGTCAATAATTAGACAAAATTCAAAGAGCGGACGA
TAGGAAAGATTATGGAGGGGCAGCGCCAAGTGGCATGACGACAGCTCAACAGGGTCCAAG
AACGTCTACATCTGCCAGTGGGTAAAGACACGGCCAAGACTGACAAAAGGCAGGCCTTGA
GCTAGTACTGTATGCCGTGCTGAGGGAAGGAGCTGAGAACCCTTCTTCATCCTTTACAGA
CATGGATGAGGTGATGAGGTACTGCATCTCGATCGCATCCATTAAAGGAGAAAAAACCGC
GAGAGCGAGTCCCGCCAGCCTCCGTGGTGGAGGGGTAACCGAGAGACGCGGAGGGGAATA
GAGATGGGGCAGAAACAGGAAGCTAACGACGGCGACCAAGACATAAGAGGGTAAAGGAGA
TAGAAGTATGAATGGCAGGGATTTCGAGGCAACAAGACGACGTGCGTGATGTGTGTGTGT
GGATATGTTGCCGTGCATGATGCCTGGCCTTGGGGGCGTGCAAGTGCAAAAGTGCAGATG
CAAGTGTGGCCGCAAGTGTGATAGCCGCCAGAAGACACCAGAAGACTCACAACGGTGGAG
ATCCCAGCCCTTTTTTATCATTTTTGGCGTGCGTCCTTCGCCTCTCCGAAGGTAGCAAGC
GCGCCCGACGGCGTGGCCGAAAAAGGCAGAAGACGGACAGAGGATGAGTTGACAAGAAGC
AAAAGTTGGTGGAGGGTCGAAGACTGAGTTAGGTGGATGGGGAAAAGAAACGATGGAGGG
GCCAAGCTCATGTTAGCGAGTAGGGGGGACGAGGGATGAGCTATGTCAGAGGACGTATGA
GGTACTCGCATATATAAGAAGAGCTCCTTGTCCCGGCCTAGGACGAGGTCATCGTGACTT
TTCGTTTTATCCTCAACCCCACAGCACATCTTCACTTATACACTCCAACCACTGAACCTG
ATCACACACTCTGTTACCTTCCTTCAACTTATCTCTCCCAATTTTATACACATTCACAAT
GGATTTCTCCAAGATCACCTCCTTGGCCGAGAGCGCCCTCAAGGGCAACTCGGACAGCAA
CAACAACAACAACAACGGTGGTGACAACAACAACACCGGCTCTGGCAACTGGGGTGAGGT
TGGCCAGGCCGCCAAGCAGGCCTACAGCGACTACGAGTCCAAGGGCAACCTCGACTACAA
GCAGCTCGGCAACGTTGCCAAGGACGCCGCCGCGGCGTACAACTCCGAATCCAACAAGAG
CGACCTGGTCGGCATTGGCAAGAACATTGCCGCAGGCTTCTCTGGCCACGGCAGCAGCAA
CAACAACAGCTCCAACAACAACAACAACAACAACACCACCAACAACGACGACAACACCAC
CAACAACGACAACAACACCAGCAGCAGCAACAACAACACCACCAGCAGCAACAACAACAA
CAACAACAACAACAACAACAACAACAACAACAACAACAACTTTGGCGGCAACAACAACAG
CTCGAGCAGCAACAACAACTCCAACAACAACTCGGACAGCTACGGTTCCAACAACAACTC
CAACTCGGACAACTACGGCTCCAACAACAACTCGGACAACTACGGCTCCAATAACAACTC
GGACAACTTCGGTTCGAACAACAACAACAACAACAACAACAACAACAGCAACAACAGCAA
CAACAGCAACAACAACTACTAAGCATCTCGTCAGGAACATTACGGTCTGCTAGTGTTGAG
TGGAAGCGTCTAGAGCAATATACCTCGTGTTATGAAAGAGAGTCCATCGTCTTCAATATA
AGTGACACAAATGTGTGCGACTTAAATCATGTGGCCGTACCCAAGTTGTGAATGCCAAAA
CCGTCGAGTCAGGCGAGAAATTACGTCGTAATTACTCCGTAGAGGCTTTATGTCCAGATG
GCCTCGCAACATCAGACACTAGCAGTATGTCGTATTTACCCTCGTTTTCCTACCGTACTT
TCACCCGATTCCATATAACGAGCAGCCGCCTCATTGTCAACTGGTCCGTGTAATTCATAA
CTTGCCTGTTTCCCGAGAGCTTTCGCTAAGATCACAGGTCTAGGGTTGCGACCGCTTGTA
TAGGGCAAGGATGTTGTCAACAGGGAGAGGTTCATAGATCCCTGTGCTAAGGACACTGAC
TACTTGAATTACCTTTCTTTCATTCATTCTTTCTTTCTTTTCTTTTTTTCTTTTTTTTCT
TTTTTTCTTCTTTTTTTTGATTGAAAAACGTTAAAATCAATATAAAAAATATTTGCAAAT
ATTTATGTAGATATTCCAAAGAGAGCCACTAAAAATAAAAATAAAATAAAAAGCGAATGG
CTATATTACCGATAGAAAAAAATTATATTAACGACAAATAACAGCCCCGAAAAATCATAT
GCAAGGCTACCGGATCATACCTCCACGACCTCCTGACGGCCAACTACCGTCAGCCTTGCG
GAATCCCTGTGTAAGACATGGATGTCTCATGCAGAGCTTCATCAAAACTTGCCAGTAAAG
AGACACTCTGTTCGTTTCGGCGAGGCTGAGCAATTCGGAAATTTCATCTTACTACTTTTG
CAACATTGTGACATCTTCAGATCATCTCTTTTGCTTGGTTTCTTAGGCAACGATCATTTT
AGCAAAAGGAACTGATGACTCAAGCCGAGCATCCAATTTCAAAAAAGCCTGGCGCAATTG
ATGAAGGATACGACGTGTTGGGATTGAAATTGCAATTGGCAAGGCGGAAGAAGGCGCAGC
AGCTCACATGGTCGCTCACGAAGAAACAACCGTGTCCTCTTTGCACCTAATTGTCGATGT
TGCGGACAATTTGGCTAGCAGCAAAGATGGACACTGTCCTTTAACAAGGATATGATGTGA
CGCAGACACCAATGCGAACGCAATTAAATGTTTTTAAAACGTCCGATGTCTATTAAATAC
GTTCCTGAAACGTGGCCCCATCACGGCCCGCGATGCAACAGAATTGCACTGCCGTGGCGA
TCCCGTGTTTTTTGTTTTGAAACGAACATACAGCTTCCTGGAAGCTTGTGACTGGCCCCG
CTGTAATAAGACGCAAGCTCTTTGTGTTCGTTCGCAGCACTCAAAAACAGGGCTACATTG
CGCGATAAGATAAGACCTTCTGGCCGCAAACAGACCTGAACATTCCCCACGTGGCGGGGC
AAGTCAGCGCCCCTCTCTACACTTCGCACTGAGCAGAGAGACTGAGGCGGAACGGACAGA
TGTGATTGCACATGGTTTGTTCTTGCCTTGTCCATTGACCTTTCTGATTTCGTGGTTTCC
TTTCTTGGGTAGCATTGTTATTTTTCTGATCAGCGAAGCTGTCCCAATTCAGACACATCA
CCTCCAATTCCTCCCTGACCGCTCCTTCTACTGTTTGTCAACACTTCTACGCCCATTGTA
GCTTTCGCTTTCATTGTTGCCTCCCCCATCTCCACTTTCTATACGTCGTATAAAGGCCGA
GAACAGCTCCCCTCTTTTGTCGTTTCGCTCGACTCCTCCATTTCTCGATTGACCGCATCT
CTCCACTCAATTCACAACCTCAACCTTTCTTTTTCCTCCCCATCCTTAACTGTAACCACC
GCACACGTCACAAACAGCCACAATGCCTGATGCCAGCAGCTACCCCCCCCTCGCCGAGCG
CCCGGTCAAGAACACCGTTGTTCTGTTCGATGTCGACGGCACCCTGACCCCGGCGCGTCT
GGTGAGTCCTGACCAGCGCCCAAATACTCTCGAGAACGTCCCCCCGGGATCCCTTGGAAT
ACTAACCCTGTTTCCGTATCCTAGCACGCCTCCAAGGAGATGCTCGACATCCTCCACCGC
CTCCGTGAGAAGGTCGCCATTGGCTTCGTCGGCGGCAGCGACCTCGCCAAGCAGCAGGAG
CAGCTCAGCACCCCCGACGTGCCCGTCACCGACCTCTTCGACTTCGCCTTCTCCGAGAAC
GGCCTGACCGCCTTCAAGTCCGGCAAGAGCCTGCCGTCCAACAGCTTCATCAAGTGGTTC
GGCGAGGACCGCTACAAGGAGTTTGTCAAGTTTGTCCTGCACTACGTGGCCGACCTCGAC
ATCCCCGTCAAGCGCGGCACGTTTGTCGAGTTCCGCAACGGCATGGTCAACATCAGCCCC
ATCGGCCGTAACGCCACCACCGAGGAGCGTCTAGCCTTTGAGGCCTACGACAAGACGGCT
GGCGTGCGCAAGGCCTTTGTGGAGGCCCTGCGCGAGAAGTTTGGCCATCACGGCCTGACC
TTCTCCATCGGTGGCCAGATCTCGTTTGACGTGTTCCCCACCGGCTGGGACAAGACGTAC
TGCCTGCGGCACCTGGAGGAAGACGCCAAGAAGCCCGGCGGCATCGAGTACACCACCGTC
CACTTCTTTGGCGACAAGACGTTCGAGGGCGGCAACGACTACGAGATCTACACGGACAAG
CGCACCACCGGCCACTCGGTCACCAACCCCCAGGACACCATTGACGAGCTCAAGAAGCTG
TTTGACCTGTAAGGGGAGCAAACAGCTGCTTTTGGCGATAGACAACAAAATAATTAACGA
GCGAGGACGGACATGGCCAAAAGCACTAGACGTTCTATTTAATGTGAAAGGTATTTATAT
ATATAAACCAAACAAATGACACAGGTGTGACAATCAATCTTTGCGAACAATAATTGTAAA
ACATGAGTGAAATTTGAGAAATATCATTGGGGAAATAATATGAAAGTCAACATCTCGCAA
AGACACACAAACAAGCGACGTGTAAATAAAAAAACGAACATACCAGCAAACAAACACAAC
AAAGATAGACATTCAAAATAAAATCCAAAATAAAATCCAAGACACAGTTCCTTACCATCC
AGCACCTCCTTGTCCATCCCCTCAGTGGCCAAACTCGAGGTGTGGCACAATAACAGGTCC
GTACTTGGTTGGCGCGCTGCCGCCATCGCCCTGCACGACGTAGTCAACTGCTAGGCTGAG
CTTGCTGAGACCCTGTTGCCCGTTGACGATGCTGGCCGCATAGGTGGTGCCGGCAATAGC
CTCCGGGTCGAACGCAACAACGGCGAGGTAGTTGCGGCGGTTCATGAGCTTCTTGTACTC
GCGCGGCTGGCCCGACGCATCGACCTGGAAGATCTCCATCATGTCCTCCTTGGTGTCTGA
CACCTCGTTGGTGGACATGTGCCCGTTGAGCGGCACGTACAGCAACTTGTTGTTGTGCAG
CATTTTCAGCAAGTAGTTGCTTGAGGGCGCACCCACGACAGGCGACGTGATCAGCTGATA
CATAGTCTTGTGGTCCGAAGGGTGCGACGGATCGTGTACGAGACCGGCGCCACCGCAGTG
CACGTCGCCCGACAAGAACGTCATGCGAATGCCCTTTTGCTGTGCAATACCCTGCAGCGT
GCGAATCAGGTACGTGCGCTCCAAATCCTTGGACTCGTGCGTCCACAGGTCGCGGAGTTC
CTCCGAGATGCCAATGTCGCCAAAGTTGTTGAGATAGTTGCCCATCAGTCCGGACTTTCC
AATGGCCTTCTTCACGGACGTGAAGCCCTGCTGGACGACCTCCTTGCCGCCCACAACACC
AGCTACGGAGCTGGTGACCTTTCCCAGCAGGTTATACGTCGTGTTCACAGCCTTCTTGCC
CGTCTGCAGAGTGTTGGCTAGCGTTTCGACTGTCTCCATGCGCGGGTAGACGACGGGCAC
AGATACCATCCAGATGCAGTGCTGCACGCTAGGTGGTAGCAGCGCAACCTTGGGGAACAG
ACCTTGGTATGTGGGACCAGCAAGCACACGCGTTTGCGTACGCTCCGAGCGGCAGTCCGG
ACCGACAACAACCATGGCCGGACCCAGGTACTTGACGAAGTGCCAACCAGCGCCCGTAAT
TGTGAAGAGGTCTTGGTCTGTGTGTACGTTGCGCAGGATCTCAATGGTTGTGTGGTGCTG
GAACAGCAGGTACATTTCGATGGCGATACGACCAATGTTCTTGAAGATGGCCGTTTGTTG
CATATAGGCCGGGTACGAGCCAAAGCCATCAAAGATGTCGTGGTCGTTGACCTGCAGCAC
GTGCGGGATTTGTGCAAAGGCCTCGCGCAGGAACGGCTGGTCAAAGTGCGACGTGTAGTA
GTGGAAGTACGCATGTGTCGTGTCCTCCTCGTGCCGCGCCGTCCACTGCACATTCTTGCG
GTTCTCGCGGCCCGAGATGGCCAGCCACTGTTGTAGCAGAGGCACCTCGCGCCACAAGCG
GTCAGCGTAGATCTGGTCACCTAGGCCTAGCTGTACGTGAAAACCGCCACACTCAACGTT
CTTTTGTAGCACATCCTTCCACATGACGTCGAAACCGCCTAGCTTTTTGCGATCGATCTG
CGACGTCAGAGGGGAGAAGTCATTGCCCGAGTGGGCCAGGAAGCGCCACCCTTGTTCGTG
ACGTCCGGCAACAACGAACTCGTAGCGCGTGCAACCGAGGTGCGACGTCACGGCGTACGT
CCAGCGCTCAGTTCCAGCCTCGCTCATCTGCAGGTCAATGTCGTACTTGTAGAAGCTCCA
ACGCTGGTGCGTGTATATGGTGTAGGGGATGAGCTGCCGTGGGTTTGGCGACAGGTCGAC
ACTCTGGTGGATGTGAATCGTCGGCGGCTGGGGCCCGTCGGTCACAATCATAATGCTACC
AAGCCAGATACCCTTCTCGACATCCATGTTCACGTAACGTAAGTAGGGGCCAAAGTACAC
AGCGTTAGTAGGTGAGATCTTGTACATGTCGACACCGGCACTGGGTGGAGGACCCATGAA
GCCTGTTGCCGTGGAATTGGCCATACTCGTAATGCTCTCAGCATAGCCAGGGGTGGGCGG
GTACATGGGCGAGGCCAGTGACTGCTTCATGAACGGCGAGCCCAATGGATTGCCATATGT
AGAGGTGGCTGGCGAGAGCGGTGTAGCATCATGGTTGAGGGGCGTCGGCCCTTTGGGGAA
CTCCCACTGCGTTGCCTGCGTGGCCAGGTGGATGTAGTAGTACTGGCCAGAGTTCTGGTC
TAGGTGCGAGATCCAGCCCTCGGGCAGCGGCGGCGGCGAAACCGGGTTTTGCACAGACAG
GGAGTGGGATAGAGGTGGCTTACCACCGTTGGATAAGACGCTCTCCGGCCGCTGATCGTT
GGCAAAGGCGGGATGGTTCGCGTTCATGCCCACAGGAGAGGCCAAAGGATTGCCAGCGGC
AGCACTAGCGGCTGATGCCTTTTCGTTTCCGTAAGGATGGTGAGGGATAGCTGCAGCAGC
AGTAGTCGGCAGCTGCTGTGGCTGCTGGGGTTGGCCGGGCTGGTTCACCGTTGCGAATCC
CGCAGCAGCGGTGGCGGCCGCTATAGCGGAGGCAGCCGAGTTCGATACCGCTGAGGGCTG
TTGGGTATAGCCACCTGACAGTGCCGGGTGTTGGCCCGGGATCTGCTGAGCTGGTTGAGC
CTGAGCCTGACCTTGGGGCTGACTTTGGGGCTGACCCGAAGCCGAGATATTGGCCGCCGC
ACCCTGCTGCTGTTTCTCCTTGGGGTAGCCAGAAGCGGCTCCACTGGGGTTGACGCTCGT
GTAGGCAGGAGGTGGTGTGGACGCCTGCATGCGCTGGAAGTCTTGCTCTAAGACGCTAAC
CTGGAGACTGGGGTTGGCCGAGTTGGTGTTACTGGCTGCGGCTGGCGTGGAACCAGGCGG
TGCAGGAGGTGAAGCAGCGGCCGCAGCCGCAGCTCCAGTGCCAGCACCGGCACTAGCAGC
ACCAGGAAAAGCTGGGTGCAAGGGAAGCTGCTGCTGTGCACCAGCAGTGGAAGCGTTGCT
TGGCGGTGGTGGGCTTTGGACCGGGTTGGTTCCCTGGTAGACCGTGGGTGGACCATGAGG
CTGATTGTCAGGCTGCTCGGTTGGGGTCCATGGACGCGGCGCTGCGGCTTGTTGCTGGGC
ATGAGTTGGCGGGCTGCCGTATTGCGCCGGACGTTGGGCTGCAGCTGCACTCGGGGCTTG
AAAGCTGTTTAGGGTTGCCGTTCCGGAGATCCCAGCAGCCGCATAGCGAGCCTCGATGTC
GCTGCCAGGAATGCTGCCTGGCTCTACAATGGGCGTCTCTGGCGGCGGAGGCGATCCCCG
GCTCGCCCGGGTCGTAGATGTAGACGCCGTTGAAGCGAATCGGTTCATGCCACCGCCACC
GCTGTTGCCACTGGGCGAGTCGCTCAGCTGGACAGGTTTGAGTGTGTCAGAGTCGGCCCG
TGCTGGCCGGTATGGGTTGACATGGTCCGGGGGGGCAGCAGCAGCCGAAACGCCGGCACC
GCCCGAGGAAGACGAGGTAGTTGAAGACGCAGTGGAACCGTTGGGAGGAGGGTGATAGTA
GGACTTCGGTGGGTAGCTGGCGACAGCTGGTTTCTGTCGCTGCTGCTGCTGCTGCTGCTG
CTGCGATGACCGTGCTGCAGGTTGCGAGATGGGCTTGGCAAAGAAGTCGTCGTTGTCGGT
CGGGCTTGAAGGAGACAGAGACGTGGGGATGTTGCCCCGCCGCTCGGCCAGGCCCGGCTT
CTTGCCACTGACGGGACTCATGCCCAATCGCGGCGACGTGTCATTATATGTGTCATTATA
GCTGCTGCCCGCGGTGTTTGTGTTGATGTGAGGCCGCCCGTCGGGGTATGGGGGTCGGGG
CTTGTGGACATTGGATGCTGCCTGCGGGATAATCTGGTCATCGTCAACGGGGTATGGGAG
AGGATTGGCAGAGCTTGATGCACCGGGTGGTAGAGGAAACGACGGTCGCGAGGCGACAGG
CGCAGTAGCCGGGTTCGCCGCGCTAGCCGAAGAAGTGCTTCCTGGCGGCGGCGGATATCT
GAAACGCTCCGATCCGGAGAAGTCGCCACTACCGGCACTTGTAGCGGAGTAAGGGTTTGG
GCTCTGTGGTTTAAAAATTCGCAACGGCTCAACAGTTGGGCTGTCGCAGTCATCTGAAGG
CCGGCTCATGAAGAGCTCGGAATCAGGGATGCCACGCGACCGTTCTGCCATGATGTGAAC
GATGTTGAGAAGTCGAGGGACAGAGTCTCTGCTTTCCTTTTCTGACTTTTCCCCCTTGAT
TCTTTATTTCTCCTGCACTTCCCTGGATGATGAAGCTGCACGGTTGGCCGCGTCTGTTGA
ACTCTTGCGCAACTGGTCACGGTTGGGCAATGGAGGGGGAGGACAGGGAGGGGACGAGAT
GTGCGCGCAAGCTCATACCAAGCTGACAGTGGGTCGTTCTCGAGCTGTAGAAGTTAGGCC
AGCCTGTGACACAAAGGTACGTGACGTTTGAAATCGGCGAAAATCAAAAAGAAAAAAAAG
TGCTTCTATGCAGAGAAACTTTCGAGATTTCCAAAGTTGAACAAACAAACGAGGTTCACA
TTGTGATGCAAGAAATTTGAAACTAAGAAAGACAGAAAGCAAAACGCCAAAAAGATGGAC
GCGGTGGGATCGATATGCGGCCAGATGGGCGGCCAGGCAATGCTGCGAAGGAGCCGGGAT
CGAAAGGAGGGGGCGGAAAGGGAAAGGGGGGGGTAGTGAGTGGAACGTCAATGAAGAAAA
CACCGTAGGACAGCTCCAACCGCACGTCAAGGCGGTTTGACGGGACAAGATAGGGAGGGT
CGAGGGTTCAGCCGTCTACTAGGCAAGTTTAGCGGCGGCAAGAGATGGAGGATAGAACAA
AAAAAGCAGAAGGGCAATTTTGACTTTCGCAGCTTGATCTCCCCAAAAGTTCACTCTAGC
CGCCCAGGTTTCCGTAGGACATCAGGTATGACGAGGCCATATAGGGCACTATGAAGCCAG
ACGAAGAGGCCACCTGCTATCGAGTTGGGCTGTGTTCTTGCCTTTCTTGCGCCCCTCCTC
CCGCTGGGCAAAATATCCCATCATCCATGCTTGGCGGGAAGACCTGGTTTGGAGGTAGTT
GATTGGCTGTTGAGGCCGGGCGCTTACGATGCAAACGACGTGGATGGCACCACAGCAGTG
GAGGAAACGTGACGGTGACCAGAACCACAGCAAAATGAAGGCCGGGGTTTGCGTTGGCTT
GACCAGTCTTTTGTCGCTCGGGCTGTAGCGTGGGCGCTTGCAAGAGTGGACAAGCCCAAG
CAAATGTGCATTGGATTGTGATTGGCTTCCTCCTTTGGCTTTCTAGTCTTGGAGTCGTGA
GATTGGCAAGCTGGTCATGGTAACAAGACGGGCAGCTAATGGCTTCTTTCGGTTTGTCTA
GTTTCCACTTCCTGCTCAAGACTACCAGCGCTATTACCGCTTAAGAGGGTCCACATAAGA
CGTCCGTGCTGGTCAACCATACAATTTCCTGCAGAGCAGCACGATTGAAAAGAGAACGAT
GCTTAGCTTTGGCGCCCGGGTTAGTCAATGCCGATCTCGAAGAAAATGCGCATCAAGAGC
TAAGATACTTCACTGTAGCTTCTTTTTGAGGCTATTTCAGTATAATAGCAGGACAGCACA
GAGTATGCAGCTGTCGGCAATGGAGAAACGGCGGTTACCGTCATGATAGCTTTGCTGTCC
CCATCATATTGTAACTTCCTGCAAAGGACCCGGCTTCTTGCTCTTGCCCCGGCTAATGTC
ACACAAGACCATAATGGCAATGGCATGTGGACTCGACACCTGGCATACTTCCATTGCTGG
CGCGCATTGGGGTCCGTGTTAATGCCATTGTGTCCGCTCTGCAGGCCGGTTGCCCGGCCT
GTGGCGCGCCGAGGCCAACATGGGGATTGCAGTGTCAGTTTCGCTGGTGAGGACGCCGAT
CACTGGCCTGCCTTTCTAGCTTGACAAGTATCCGGAGGCTATTCAGAACTTTCGTTTACT
CTTTCTTGTGAAATTTCCATTTCAATCGGGATGATGCTGACGTTTCGGTAGATCTGTAGT
GGTTAGCGATTTGCACATGATGAATGGCTGGATGTCGAGGTCTGCAACGGTAGTTTAGAC
AGAGCCGCTAGCCTACCAGTAATTTGTCTAGGTGTGCGTATTGTTGCAGAGTGGAGTCCT
CATTGTTCACAGAACTTCATGATAGTGAGGAGTGAAAATTTCGGCATCGATGTCGGAGAA
TTGAATGAAAGGGTTGGAAGTAATAGGAATTTTTTAAGAAAGAGTGAAGGGGATGGATGA
AAAAACGTGCCCCTTTTTCAATGTTTACGATGCTAGATGTAGAAGGCACTAAGGTGGTCC
CTTCTTTGTCCGTTCACAACGACCTGATGACTGAGCATTTCCGCATCAGGCAGTCACGAT
TTACGGTCACTCATCACATAAATTAGGCAGGACCAATTGTTGCCCTGTATATGCCGTAGT
TTGGGAAAGAAGCTTCGGCCGTTCGGTCGTTCAGCTAGCAGCGTGGCGCCAGCGAAAGTA
AAATGTGCGCATCTAATTAGAAATATGGATTATGTTGGCTGCTTTGATGAAAACCACAGC
AGGCGGCGTCTGTCTCAGTCATAACAGGAATCCTACGTTGGTGCAGGCTTGTTACAAAAA
AGCCAACCTGAATATTGACAAAAGATTTTCATACTGTTTCTGAAGGCTGTGGATGACTGT
ACGGCATACTCCTAGTAACCTAGTCTTATTCTTATAAACGCGTGGTGCATTGGGCGCTCT
GAGGGCCGGTATAGTACTATGTATGCAGAATCTGCGGAATACTCTACGGACACCGAAGTG
GCGAGGCTGGTAGCAGCGCTGATGACTGCGAAAATAGCGCTGGAAATTTTGTAGCCTATG
TCGACCACACAAACTAGAGCAAGGAGAACAAAGCGAAACATAAAATCAAATAAATCAATA
AAAACTTGCGGAGCAATAGGGAAGCATTATATTAAATGTAAAGAGTGTTCGATCTCAACA
AATCACATATCGTAGCTGTTTCCTGTTGACAAAATACTATGTGCGATGATGAACAGACGA
CAGCATCCAGATCTGGGGAAAGTCCATGTCTCGTCATAGATCTCTCGCATCTTTACGTAT
ATTGATTGGCCGCCCATTATCTTCGGCCAATACCAGGGCGGCATTTTCAAGGCTGGCACA
GACTCGCGCATATCGTGGTGGACACTGGCGGGCTAAAGTGGAGAAATGGCCGCCTAATCT
GGTCCGCGATTCACGCTAAAGACTCGAGGCTATGCTCAAGTTCTTGGAGAACGGCCCAGA
GATACAGAAGCTCTTATCTTTCCTTCTCCTCATTGACGCAAGACGACCCTGGAAAACTGA
ATGTTTGACGATAGCAGAAGCCGTTATCCTCTTCCCGTGTCATCGAGCGAGTGGCAGCAA
GCTTAAGGCGAGCTGCTATTCGCACTATACGATTAGCAGGCACTAAAGACAACCAGGTGA
CTGTCTGTTGGCCCTTCAAGCGATTATTTGGACAGACTGCACATGGCCCAAGTGCTAGAT
AGTAGTGCTTGTGTGTGAGAGAGGACGTCGGTTCTGAGAAGAGAACAGCTTTTGCTGACG
TCCGGGATTTTCCTTTTTTCTGTTGCATTGTCCCTTTCCCTTCCTGCCTCATCGAGCGCA
CTGTACGTCTTTCCCTCACCTCCCCTCTTTCTTCCCTTTCTTCGTAGTTGGGTCGGTTCT
TTCCTTTTCTGTTCACCTCCGCCAGAGGAGACTGTCCGCGCCTTCCGTTCCCTGCTTTTT
GTCCTTCCTCCCCTCCTCCCTCTCGGCGTCGAGTCTATCTCCCGATACATCGTACTGCCG
CCGACTTGTTTTCGTCCACGCCAGAGACACCTCCAATCAGCCAACATGTCTCTCAACCGC
GTAGCTTCATTGGAGTCCTTTTCCTTCGTACCGGCTGAATCGAGCTCCCGGCTGCACTCT
CGACGCCCCTCCGATGCCTCTGTCTCCGTCCGCTCCCGCAAGCTGAGCTTCAACCCGTTG
CCCGACGAGTGGGATCCCATTGACGAGCGTGCCGACAACATCCAGGCCGTCGGTGCCTTT
GAGGTGCCCAAGTGGAAGCGTGTTGCCCAGGTCTTTGCTACTGTGGTCTACTGCTTACTG
GCCTCGGGCATCGTCTTTGGCTATGCCGCCATCAAGCCCGTGTTAAAAAAAGAAGGCGCA
TACCGAGATGTCTGCGTTGCCTCAACTGGGGCCGCCTCCTTGGCGACCGCCGCCGACGCC
GATGCCGACATTGATACTTGCGTCGAGATCCACCTCAACTTTATGTTCACTGCCGCCGCT
GTTGGCACCAATGTTGCCGCCCTGCCCATTGGTGCAATCCTCGACCACTACGGCCCCCGC
GTCTGCGGTTTGATGGGCGCCGGCTTTTTGGGCGCCGGTGCTTTGATGCTTGCCTATGCC
GCCGACGTGCCCTTTGATGGCTTCTTATTGGGCTATTTGCTGCTGGCCTTCGGTGGCCCC
TTCACGTACATTTCGAGTTTCCAGCTGTCCAACGCCTTTCCGCGCCACTCGGGCCTTATT
CTGGCCCTGCTGACTGGCGCTTTTGACGCCTCGAGCGCGCTGTTCTTGGTATACCGCATC
CTCTTCGAAAGAGCTGACGGTGCCTTTGGCCACCAAAAGTTTTTCTTGCTCTACCTCGTC
GTGCCCGTTGTCATTATCATGCTGCAGCTCACGCTGATGCCGCGCCAGTCCTACAAGACG
GTGGGCGAGCTCATTGAGCAGATCGATGCGCCGCTCTTGAGCGATCTCGAGGGACCGCAT
TTGACGGGCCACACCACCAACCAGGCCAGCCAGCAGTACCGCGACGACCAAGTCGACGAG
AATACTGCACTCCTCCATGAAGAGGCGCGCGCCCTCCGCGAGTCCGTAGTCGCCGACATT
GAGGAGCTGCTGGGCTCTGAGCGTGCCGACAAGCAGGCTAGCCGGGAGGTGACCAAGAAC
GAGATCTCGGGCGTCTGGGGCGCCATGCACGGCAACAGCGCGCTCGAGCAGATCCGCTCG
CCCTGGTTTATTCTCATCTGCCTGTTCACGGTCGTGCAGATGACGCGAATCAACTACTTT
GTCGCCACCATCCGCCCGCAGTACGAGGCCCTGCTCGGCTCACACGAGGCCGCCGTCGCC
ATCAACAACTTTTTTGACCTGGCTCTGCCGTTGGGTGGCCTCATATCGATCCCCTTCATT
GGCATCTTCCTCGACCACAACAGCACTGTCGCAGTGCTGACTATGCTTGTCGTTGTTGCC
ACGACCATTGGCTTCTTTGGTATCATCCCAAGGACGTGGGCCGCCTACGCCAACGTCTGC
CTGTTTGTGTTGTACCGCCCCTTTTATTACACATCCGTCTCCGACTACAGCGCCAAGGTA
TTTGGCTTCCGTACCTTTGGTACTGTCTACGGCACCATCATCTGCCTGTCGGGTCTCTTC
AACTTCTCCCAATCGGGGCTCGACTACCTCTTCCATAAGGTCTTCGACGGCAACCCCATC
CCTGTCAACATAATCCTACTGGGCCTGGGCCTGATTATTGGTATCTTCCTTGTCGCCTTC
GTCGGCGTCAAGTCACGGGGCATTAAGCGCAAACTACTTGAGCAAGAGGCGGAGAATGCC
TTTGTGAGCGAGTAGAAACCTGCTCGAGTTTAGCAAGGAGTTGGACGAGGCCGCGGTTGC
AAAATGATGGATATTGTAGAGCTTCAAAGATTTTTCATGGGATCTGTTACACGCTGTTAT
GTTGCCTTTGTTATTATTATTATTATTATTATTATTGTTGTTGTTGTTGTTGTGGCATAT
CGCTATGTACGTTGTGTTACTTTCCATCGCCTGGGCGTTACGACATCGTGTGCGATTTTT
AAAAGGCGCAATTTGGGACTCAAATCAAATTATATGAGGCCAAACATAAATATTTTTTTA
AACGTAAACCGATTAAAGGCCTTTTTTGTAAAACCATGCCGTGTCACCCAAACACCGTTT
CATAAGATCAAAATCAAAACGAAGCTCGAAAAGCCGACGGAAAACAAAAACAAAAACCCA
AAGGAGCCAACGAAAGCTGCGTAGACACCCTACGCCCTCCGTCAATGCTCCATGGCAACA
CCAAGACCCTCTTCCTTGGTCTTGCGTAGGGTCTCGTCCTTGGACTCGGCCTCCTCGCGC
AGCATCTCATCCACCTCTTGGCGGATGCCGCCCAAGTCTGGCGGGATCTCACGCATCTGT
ACACTAGGCGCATGCTGTACGAACCGCAGCTGCTCATGAACGTGCTGAATGATCTCCTGG
ATGCGTTTCTGGGGGTTCTTGTTCTGCCGCGGCTCACCGACAATCTGCTCGAGCGTGGGC
AGCAGCTCTTCTTGCCGGAAGTGGTCGCGCCAGGGCGTGTGCGTCGGAATCACCGGGTCG
ATCTTGTCCTCGCACTGCAGCGCAATGGCCGTCTCCCACGACCACGCGCGCGCCACGTTG
CGCGGCGTGTAGCCGCCGCCGCCAAACAGAATCATTGGCAGGCCCAGCTTCTTGCAAAAT
GCCACGCACTGCCCGTGGCCCTGGACCTGCAGGTTGAAGCGGCCCAGCCGGTCGCCCGCG
AGGGAGTCGGCGCCGCACTGCAGGGCAATCGCGCTGGGCCGGAACGTCTCAACGATCTTG
CTAATCACGCTGTCAAACAGCCAAGCGTATTGCTCGTCCGTGATGCCGTCGTTGAGCGGC
ACATTGATAGCGTGGTGCGCGCCGGCATTGAACTCGTTTTTCGGCCCGTTGTCGTCGAGG
GCACCGGTGCCCGGGAAGAAATTGATGGGGTCATACTTGTGGAAAGAGCACGTCATGACG
CGGTCTGTTGAGAAAAAGGCCTCTTCCACGCCGTCGCCGTGATGCACATCAATGTCAATG
TACAGAACGCGTGGGTAGCAGCGCAACAGCTGCAGGATTGCCAGCACTATGTCGTTGATG
TAGCAGAACCCTGACGCCTCGGCCTTCTTGGCGTGGTGGAGGCCACCGCCCCAGCTGATG
GCGATATCGGCTTCGCGGTTGCACACTTTACGCGCTGCGTCCAGCGAACCACCTGCAGAC
ATGGAGCAGTAATCGTAGAGTCCCTCAAACAGCGGACAGTCCGACCCGCCAAGGTTGAAC
TTGAGGTCCGGCGGATTCGTGCTATCGAGATCACGCGGCACCGGTTCCGGCAGCACCGTA
CCCAGGTAGTCCAGGTAGTCGTCGGAGTGAAAGCTGTTTAGCTCTTCAAAGGTGGCCGCT
CGCGCAATGTAGTTATCCATGGCGAAAGGCATGCCGTAGGACATGATCAGACTCTTGGAG
AGCGTCAACCGCCACGGCTTCATCGGGTGCGTTTGGCCAAAGTGGTGCTTCTCCATCTCT
GGGTTCGTGTGGAACGTGACGTTGTAGCCCTTTGGCCGCACGATGCCGTACTGTTGCGCC
GCCTTCTTCACTTTTGCGAGGTACGCCGCATTGTCCAGCTCGCTGGCGCTTCCGAGCGGT
TCGTACTCTTCAACAACGGTGGGTTCGGCGTCGACATTGTGAGGTAAGTAGTTTGGCCGC
GGTACGCGATACCGGTAGTTGTTGATGTCTGTCATGCCGGCGGCCGCTTCCGTTGTTCTT
CATTCATGCAGTGCATGCGAGGTCCGTGATGGAGGCCAGCAAGGCCCTTGTGCAAGTCGA
TTAACAACCACACGTACAGGGCACACGAACAGGAACTGCGGTCTCTGTTCGTCCGATGTA
CGGTATCAAAGTGTCTTTTTGTCGTGATTGCGGAATGGGCTGGTTATCAAAGGTATGAAA
AAGATCGTGTCGTCTGTGGCGACATGTCGGGTGACTTGAAAGGCGATGTTGAAGGTGGAT
GTTAAACTGAGCAATCACAATTCAGAGAGAATACCCTTTTGTCGCAAGGCAGTCGCAGCT
CATGTCGCCCAAGTTGCCGCCACTTAGGGCGCTAGTCCATTTCTGGGGAAGTGCAGCAGC
ATTTGCGACTCTGATACAGCCATAAAATCGCACTATCCGATCCGAAAAGGCTGAAACTTT
TTTCCTATCCGACTTGCATCGCGCTTTCTCTTGTGAATGGCGAGTTCTCACTGATTGTGC
CCGTTCGCCCCTTCCCCGACGTTTCAATATCCATCTACAATATTCTATTACTCCCCTTGT
CTGTCGCTCCTACCTCTTTTCAAGTTCCTTCTTTTCATGAAAAACATTGTTCCTTCCTTT
ATTATTTTGTTGTAGTGGTTGCCGGCTGTCCCGCGCCTTCTCTCTGTTGCCTGGATTGCC
CACACACTAAGTCGCACAACCGAACATCACTTTCTCCCCTCACTCTTTCCCTCTCTCCAC
CAATATCTCATCATCCTCACACCAGTTCACACTGTCGTCCTTTTGCGACATATTTATCTT
GAGGTGCCACAAAGATTACGATCTCCAAGCGACAAGGGTTGAGACTGACTCTCTCAGCAC
CCACCCTCCCGCAGCGACACCCGCAACATCTGAGTCGGGGCCACAAGCGCTGGCTGCACC
TATTTTTCAGCGGGCCCTTTTTCCTTTTCCGTAGCCGCTCTGTCTAGCGTGCCTTCCTCG
TCATCCCAGCAACAGCACGGCGGGCTCTAAATCCATAACAAAGTAAAAAACCACAACGCA
TAACAGACGGGAGGTAAGCTACTACACTCATTATTCCACTGATTTTCACTACATTTTGTG
GACGTTCCTTCCTCCTGCCACCACCATTCCCGCCTGCCAACGGCGTATTCTAAGGGCATT
CCCCATCTGCAAAAAGTCTTGTTCCGCTTGGTCTCTCCCATTCACTTCATTTCCAAAATA
CTCAACATACACATTGTCATTTTCACATTCGTTTTCATTTTCACAGGCCTTTGTATTTCA
TTTGTGGAGGACAGCCAGCCTGTTTTTTTGGTGTATTTTTTTGTTGCTTATTCAACAGCG
TGCTTGTTTTGCGCATTGAAGCATCTGCATATTCGCGAGTGCTTCTTCCCATCACCACAA
TCTGCAGTCCCTCCGTCTCCAGCACGTGCACCGCCCTTCCCATGGTTTCGTCAGGCGTAG
ACCTGCACGCCTTTCCCTCTGTTGCTCAGAGTTGTCATCCGCGGCACCCTGCCCTGCGTT
GCCCTTCTGTGTTGACACGTTATTACCATGCCTAGAGACGACCTCTCCATCGACTTTGTT
TCGAGAATGCCGCCCGGCGGTGAGGCGCTCGACCCAGCGCTCATCCTGGATGACTGGATC
AATAGGGTTCAGAACCTGCCGGAGGAGATCCGCTTCCTCCAGGACGAGATTGCCGACAAA
GACCGCCAGTACAACGAATGCATCCGCATCATTGAAGAGCGCGATGGCCGCATCCAAAAA
TTCATAAAGGCGAACAGCAGTCATGACCACAACCCGAGAGAGGAGGGCTACCGTAAGACG
ATTATCGAGAACTTCAAGAAGGCCGAAGGGCTAGCCGACGAGAAACTCGCCCTGTCACAA
AAGATGCGCACCATCATGGACCGCCATACGCGCCAGCTTGATATGCAAATAAAGCAGCTC
TACGATCGCAGCGAGCCCGGCTTTATCGACCCCGACGAACTTCCCTCCCTCCTACGACCG
AGCGCAGCAAACAAATCGGCAGCGGCATCCGCACGCGCCTCGGCCGCCGCGTCATCCTCT
CTCCCTGCGGCATCTGTTAGCGACATGATTAAGAACGCCACCAAAGCCGCCGCCGGGTCT
GCATCTCTAAATGGTGGCGCTGCTGGAAACGCGGTACTTGCGGTGGGAGGTGGTCGTGGC
GCCGGCAATGCACAGGCCCGCCAGGCTCAGGCTCAGGCCCAGCAGGGGCACTCATCGTCG
GCGCCCGCTAGCCCCGCAGCGTCGATGATTCTGGGCCGGCAGGCGCGTGAGAGCTCTGCC
GGCCCAGGCACGGCCCCGGGTAAACGTGGACCCCGCGCGGGCAGCTCACTCGCTAATATC
CCGCCAGCCTCGAGCGGGCTTGCGCGGCACTCGTCCTTGGGACCTGGAACGCCAAAGTCT
CACCATGCAGGTGCCGGCGGCGTACAACGAGCTGGAAGCGCCGGACCTCGTGCGGTCGCA
AAGGGCGCTGCCATTGGGCCGGGGCGTAAAGGGAGCACGCCGGCAACCAACGGCTCGGCA
GGTGCTGCGGCAGGACCCGAGAAGGGATCTGGTTCTGGGCGCAAGAAAAGTACCACAGGA
ACGAACACCCCGACTACCAAGACGTCTTTATCACGCGTCAAGCGACCCGCCAAGGCCTCG
GCCGCCTCTTCGACAGCGGACGAATCCGAACTTTCCGACGCGAGCTCCAGCGACGATTCC
GACGTCTCATCACGACATGCCACACCGACGCGCGGCTCATCACAAGTTGGCTCCAGCTCC
AACGCTGGGCCAGCTGCGAACGGGAATGGCGCCAGCAGCAACGGCAATGATGCAGGAAAT
AAGGAGGCGGGCGCGTCGCAGCCGTTGGTCAAGCGCGAAAAGGACAACAGCAATGGCATT
TCCAGTGCCGTGGGCAACGCATCTGGCAGTGTGGGCGGACAGCCCGGGCCCGGCAGCGGA
CCTGGCGGGCCTGGCCGCGGTGGGGTCAACAAGCACCGGGCCGGTGATAAGCCGGGCGGC
CGTGGTGTGGCCAAGGGCGCGCCCTCAAGTGACGACCGGATGGACATTGATGACGAGGAA
GCTGGTGATGACAATAAATACTGCTTGTGTCAGAACGTAAGCTTTGGCGACATGGTGGCG
TGCGACAACGAGGACTGTCCATTTGAGTGGTTCCATTGGACGTGCGTGGGCCTCAAGAGC
GAGCCCAACGGGACCTGGTACTGCCCGGTATGCACCGAGAAGAAAAACAAGGCGGCCGGC
GGCGGCGAAGGCCGCATTGTGGTTGGTACTGGCAGCCAGCACGCGAGCCGCTCAGGCAGC
GGCCCAAATAAGGCCGACGCTGGTGGCAACGGTGGTGCGAATGGCAGCAGCGGCCCTGGC
TCCGGTGGCGGCGCCGCTGCTTCTGCGGGCAATGCCGCTGGCTCACCGACGAACGAGAGC
AGTGCCGCTGATCGAGGGACACCGGCAGCCCCAAAGAAGAGCAAATAGGGACGGCCCCTT
TACAGACAACTGCCCCGTGAACTCGTCATGGCACAATCGACTGCCTTGGCAATACGACTT
TCTCCGCCAAGTCGCCCGGGACCGTCGACAGTTTCGTCGAACCCGTATACTATGAACGTA
ATGCCAGATGGGGAACCCACTGGCGAAATCGTACTAACGACGACCGGGCAACATGAAGGG
CGACTGGAAAAAAGAGAAGATATCGTGATCGATGCAGCCTCTGTACTTTTATGTTCCCCA
AAATTAAAAATAATGAATATATTGATACCCAACCATTTTGAAAGTTTCCTGTCCGAGGAG
CATGGTTGGCCATGTGGAAAACTACGACTATGTGCTAGGCTCGCGTCGAACTGGAGAAAG
CCTAAATGCAAACGCTCGAATTCGCATACAACTCGCCTCCAACCTCTTACTGTATTTTCT
CAAAATGTTCCCGTTCTATTTAATGCAATTGAAGTACAGTGTTTTTGGGGTTTGTATTTT
GTGCAGACTTGCTGATTTTTTTAATCACTGGTTAGGCTTTTGCGATGCTCGGAAGCGCAT
CGCACAATGAATCCGTCTATGTAGATAACATAAAGAGGTGGAGAGAGCAAAAAGAAAAGA
AAAAAAATAGGAGGCAAATTAGGCAATTAAAAAGCATCCGAAGCCAAGAAAAGAAAGTTA
ATTCCAGAACCAGTAAAAGTGAAAGAAAAGGCTCCCATACAAGACTAACATCAAAGGATA
AAGCAACACAAACGCAAGCCCGATCCGTACAACACGCTCAATGCTCAAGCAGCCGCAGAC
TGCCCTGGACAACGACGTTCTCTAGGATCGAGCCAGGCGGGATGTCGATGGTGCTGCCCT
CTGTGGCCACAATGATAACTGTGCCCTTCAGAGTCACACCACGTCCCAGATTGACGGCAC
CAGTGATGGTGAGGTGGTCCAGCTCTATGATCTTGGGGATGGAAGGAATGTGCTTCGAGA
AGTCGGAAACCTTCTTGAAGTCGCTGCCCAGTTTGATCAGTGGCGCATCGCCGAAGCGGT
TGGAGCTCATCTGCAACTGGCCGTGCTTGACGGTGTACAAATCCGACTTGACCAGCATCA
GATCAGAGCAGGTCTTGACAGGGAGGAAACGGCGACGCGGCACGTTGACACCGTGCGCGT
TGTGGAAGTGGCGAATGGCGGCACCGACGGCGGTCTCCAGCTGGATAATCGAGATGTCGG
ACTCGCCCTTCTTGTCACCGGGGATGGTCTTGCCATTGGGAATGATCTCCATCGCCAGCT
CGTCGTTCTCAACGACACGCTTCACAGCCTTGACGTTCATCCAGATGTTGTTGGTGTTGA
AGTAGCGGAATTTCTTGATGGACTTGAACTCGTTGACGTGCTCCTTGGGCACCTGCGCAA
TCTCCAATAGACGGACCGAGCCGTCGTAATCGATAATGGTGCCACCCTTGACATCGGCCT
TGGTCTTGTTGGTGAGCTCCATGAGATACTCGGATTTGGTCTCGACCATGTGCTGCAGGA
TGCGCAGGTCAACAACCGCACCCAGGTTATCGACATTGGAAAGGAAGATGATCTCGATGC
CGCGCTCAATCAGCTTGTCGAGGACACCCGAGTTGTACAGAGACTCGAAAACGTCACCGT
GGCCGGGCGGGTACCAGGCGTCGGTAGGGTCGTCAAAGGACTTGGGGACAGGCAGCGAGG
AGTCCTTGAAAATGCGGGGATAGCGGGACTGGTTGAAAGTCAGGATGTCGACGTTGTGAC
CCTCGTACTTCTTGATGATAGCGGCAGTATCCGAGTCGGTGTTGAACGAGTTCATCAGGA
TGAAGGGCACGTTGGAGCCATAGGTGCGGTTCAGGTACTCGATCTGGCGGACCGACAGGT
CGAGGAAGGACATGCCGTCACGGACCTCGATGACGGACTTGGGGCCAACGCATCCCATGG
AGGTACCGAGGCCACCGTTGAGCTTGAGGACGGCAAGCTTGTTGAGGAAGGCAACACCCT
CGGAGCTGCCAAGGTCGTCGTAGTCGACGACCTGGCCCTGTGCGGGAGGGGCAATACGGT
CCCAGTCACTGTCGTAAATGTCAGTTGTGGTTCCCGAACCAACACAATGGTACTGTCTTG
GCGTCTGTCGTAGTCTGACAATACGTACACAGCGTTGCCCTTGGCCTTGTCGTTCAGGTA
CCGGCGGAAGAGAGCAAAGAAGTTGTCCATCTCCGTTTCAAACAGCTACGACAGTGTTAG
CATTTCGTCTAACACAAGAATTGGGGATGAATGGCGGAATCGGACTTGCCTTCTTCTCCG
CGGGGTCTGTGACGGTCTCGGCGAGCTCAGTCAGGGCATTGCGCATTTGTGCAGCGGCAA
TGTTTGTGGACGTGTTCTCAAACGCCTGTTGGATCGCAAGTTAGTCGTCAATCGTCAGCC
ATGTCTAGCACGGGGGCGCATGAAGAATGCACAACTTACCATGTGGGACTGTGTCTTGCC
ATGGTGTCTCTGGGCATCGTCGTCGCCGCCAATGCTGCCGGTGGCCTTGATGTGCGAGGG
CAGCGAGCTCTTAACGCCGGACATGATTGCGGATGGTAGTGGAGAGGTTTGTTGGAAGTA
AACGGTCGCGAGATGGGTGTGGAGGTACGCGAATCCGGTGGGGATGTTTTGCGCTGCAAG
TGGTGATGTAATGGGGGTGACGAGACGCGCTTTAAAGGTCGGAGTTAGCTTTGTTTGCTA
AATGCAGCACGACAGACAGGAAGAAAGAATTGAAGTTTGCTTCACGATGTGGAAGCAGAA
GAGAGTGAATTGCTTCAAACAATGGGGAGAGGGGAGAGCTTTAAAGGGAGGGGTGGCAAA
AGCCGGGGAAGGACCAACAAGGCCAAAAGGTGCCAGGAGGTTGAGTGTTGAGCTCACTAG
CAACTAACGGAGGGAAAAAGTCAAGAAACGAGGTTGGCGCGAGTTTTAGCAGAACTTTGG
CAGCTTACCGAGAATTTCGTTTCGCTTTTTCTCGATTGCCTCGATCTAGGCCTTTTTATT
TTCGTGTTTGATTACTTTCTGGAGGGAAGAAGAAAAAGTTAGCTACATTGACGTAATCGA
CGTAATCGACGGACGAAAATCCCATCGAAATGTAACTGCCAGGTCAGATAGCATCAAATC
AATGGACGAGAAAAGCAGCAAAACAATGGCCCGCGTCGAGGTTTGCATGAGCGGGCTAGG
ACAAAAAGTAAGGGAGGCTGCGCCGAGGGTTTTGGAGAGGAAGTGCCTTGGGTATGCTGT
GTGTGAGGGCGAACTTTGTGAGATGTCTGTTTGGTGGAAAAGGTTAAAAGCGGTTGTTGG
CGGTCGGGACGAATGCAGATGCAGGTGCAAGCAGGTTGCAAGCAGGCTTGCAGGCGTTTG
AAACCCACAGGTAAAGACGATGCAGGGCGCAACTCTAGTCGGGGAATTATCGGGACGCCG
GCGCTACACTCGCTGGATTGTATCGCTTGTAGTCGTCGAAGGTTTGCGGTTGTTCGGTTC
ATCGATCTCGTCCATGCCGATTCGCGTCTTGTGCATGGCTGGTTGGCCCGCAGCTCTGCA
GCCGCGTTCTGCAAGTTGTTCTGCAGAGGAGGCCGAGCAACGGCCGTTCGCCAAGCTGCC
TGTAAAGAGGCTGCATCGAGAGGCAAGAGAACTCGGTAGGAGATAGGGCGCAGGTGGAGG
CAAGGGCAAGGACAGAGAAAAGGACAAAAACAGAGCAGTACCTAGGCAACAGCAACTTAC
AAGAAACAAAGCTGTGGTAGTAGAGCTTGGAGAATCTGGAGATGCGGAAAAGAGAAAGGG
AGAAGTCGAAGAGAGGAGAAAGCGGAAGAAAGACAATAAAGAAAGAACTGCAGAGAACAA
GAGAGGTCCAGAAGTTCGAAAACAGCTTCGGGCAACGAATAGAAAGGGGGCAAACTGTGC
AGGGGGGTCTGTGAAGAAAGTGACAAAGGGAGATTGGAGACTGGGTATGACAGGACGGCA
AATAAAAAAGGACGACAGGGGGGTGGAGGGGGATCGCTGGCAGAAGGAACAAGCTTGGCC
GTGGTCGCTACGGTGCAATATTATCTTTCTTCCCTTTTCGGCGCCTTCTTTCCTTTCCGT
TTTAGCACTTGCGTGCTCATTGTAAGATACATGTACTCTCTGTAAGTGGGTCACTGTCTC
TGTAAAGTAAAAGGAAGCCTCGATGATGGCGAGCTGTTTGGATGCAGACTGGGAAGGAAT
GGGCGAGGAAGCTGGCAGGAATGACAAAGAACCCACGGGAAAAGGAGGCGAGCTTGAGAG
CTTCTTTCTCTATTTGCCACCATTGTAGCGGCACAAAAGTATTAGGATGGAGATGGAAAG
AGGTCGATGTCACTGTGAGAAGTAAAAGATGGAGCAAATAATACGTTGCGCCTTCCGAGT
TATTTTCAGATATATCCCGTTTGGGAAATTGTGACAGTCGAGCTCGTTCACCTGGTGTGT
CAGTCGTGGTTGCATCTTCCACTGTCAACAGTGTCACCACTGACCACAAATGGCAGCAAC
AGCAAGGAGGGGAAGCTCTTTGGTTGCTGGGCGGGGCAAAGCCTGGTTTATTGTAAGCTG
TCTTGTGTTTGCGGCCGCCATTCTTTCCTCATTTTGCCCCTGAAGACGACCCACTGAGCC
ACTGAGGTGCAAGCCCCACCCCAGGTACGGCAACCACCACCTACGTATCTTACGTGCTCC
ATTCGTTACTGAAACATTTTTTTTTCTTCGGCGAGCATAGCGAATGAAGCGAACTTTCCA
AACCTCACCCAAGGACAGTCCGCTTTCAGCAAGGCTCCCGTTAACGGCAGTGTCAGATAT
GGGCTGTTGAGTTCCAGTGATATTTTGGCTAGGACGTGCCACTCATTTCCATCGAACCCA
ACCGAAACGAAGTCCAAGTGGGTGGCTCCCAGAAAAATATCTCGACTAGCAAAGATTCAC
AGCCAAAGGGAGAGCACGATCCAGTACCTATGGCTAGCCTGGCCTGGCCAGACGGACCAA
TGCTGGGCATTGGAACGCTAAAAATAAACCAGGAACAGCGCAAATAGGACATCGTTGCCA
GGAAATAGCGCGCAATCTGGCCAGGGCCCATTTGTCAATAACAGATCTAAATTTGCACGA
CTTGCAAACCGATCTACTCAATATGTCGTAAATATACGTCGTATGGAGTCCAGAATCTAC
CACATCGTGCAGAATACAGAAAAATAAGGCTGTCCTAGATTTCCCGGTATCAGCTCCAGA
CATGGTGTTGCGGACTTGATTGCATCCCAACAACGGCGATTCCGAGGCCATTGAAAAAAT
TTTGTCCGCTCACTGATCAATGACATGAGTCGATTGGCGGGATATGCAAGGCCCAAAATA
ATAGACACTGCAAGACGGGTGGCGGAGGCGACGGGGAGGGTAGCCTTGACTGGGAAAGAC
GGCGCGGGAACTCCCAGATAGAAAAGGTTTGGGGAGAGGAAAACACTTTAAAAAAACAAG
CCATAGCAAAGGAATACGAGGACTTCCCGGGATGGCTGCACCAACTGTCAAAATTTGGCT
GCCCTGCGAGGAGACCTGTCATCCAACAGCGCCTACTATGTATGGGAAAAGGACGACAAT
CCGGGGTGGGAAAAGGGAAAGCAAAGGGAAGAGGGATATTAAATGGCGGCGCCCATTTTG
TCTCACACATTTTGGCCAAATAAACCGCCAGAAGCCTTCCACGTGCCAAGGATACGACGG
CCCAATATTGCGGACTTTTCCAGTAATATCCCCTGAACAACACGTTTGACTTCGGTGTGG
TTAGTGCCCAACGACGACGACGACAACATGTCAAGTATGATTGTATGCGTCTTAAATGTT
GCGTGGGCCTTGTAATGCACTGAATGAGAGCAGGTGCAAACGTTCTTTTGAATAATTGTA
TGATAAAGATATACGAACACCACAAGTGATGGACAAGAAAAGAAATGGATTCAACAACAC
GCATGGTCTTCAATGGTGCCTTCTCGGAATCGAAAGAGCAACAAACGGCCCGTAGCCATT
GGTAAACAATATGTCAACACACAATACAAACAGTCAAGTGTCATGAAAAGACGAGTCTGC
GCCGAGAGACAACACCACTTATACCCACAGCACAGATCACAGATTCAAACCAAGAAAGAC
AAGGAACGTGAACGTCATAATATTATTGACTAATGCTTTGGTGCTTGTATCTTTAGAGGT
GTACGCCGTACGTCCTCTGGTCTAGCTTTCTTCCTCGCAGATCACAAGCCCCTTTTTATT
TGTATCCGCCCTCTTGGGAACCAAAAACTCCTTTGCCATATGCAGCCCTTTTTTTGTATG
TCGGAACAGATGGGACAAATCAAACAGCGAGAAAAAGAACAGCAAAGAAAAGACCACACA
AAAAACAAACCAAACTCGCCTTTTCTTGTACAAGAGAGTATCCATGCGGTGCTCTCCGTC
CCATGTCTTGTCTCTCGTAGGCTTCAGCCGTGAGATACACAGTGACAAAGTAAGGACATG
CCAAACAAACAACAAACAATGGAACAAGCGGTGTGAATGAGTGAAGCAATCAAAATCAAC
ATAAACAATACAAAGATGGCGATTACCCAGAGGACATGTTTTTCCCTTTCCTATCCCATT
TCTAGTACCCAGAGTCCTCCGTCCGTCTTGTGTCTCTACGCAACTTTGCGTCCCCATGGT
CATTTTTCTTTTCGTGAACAGCCAGAGTGTTTGTCTTTGTTATGGCGATTTCCAATGTTT
GGGTGGCCTTGACCCAGAATGGCGCCTGGGCGTCCGCGATCCAGAATGGTGTTTGGATGA
CCCCGACCCAGAATGGCGTCTGGGCGATCTTGATCCAGAGTCGCGCCTCGGCGACCGCGA
TCTAGATCGCGACGGGCGCCACCGGTCCGTCTTTGGGGCTCTCGAGCGCTTATCCCGTTC
ATCCTAGTACGGGTTGGGCCGCGAAGCCGTGTATTGCTGCTGCTGCTGTTGCCAGGGCGT
GGGCCGCAGCCTGTCCCATTCTCGCTGCGGTTGGTAGTCGCGGCGCGGGTCCTTGCGGAA
GCTCAGCCGATCGCCTGTCTCGGCGGCATAGGGAGACGACCTCGACTCGCTGCTGCCATG
GCGATCGTCGCGACGAAGGTCGCCCAAGAGCCCGGTGCTGCGGCGAAAGGCATCGCGGTC
GCGCTCGCGCTCACGTTCACGGTCTCTGCCGCGGTCACCACCTCGATCACGCTCGCGGTC
GCGATTTCTGTCTCGGTCGCGGTCACGCTCACGATCTCGATCTCGATCCCGATCGCGGTC
GCGGTCGTGGTGCTCATGGCTATCCCGGCTATCTCGGCTGTCTCGGTGCTCGTGATCGCG
CCGCGAATCCCTGTGACTGTCGCGCTCACTATCAATTTCGCCGTCTTCAAGGTCATCGCG
GCTGGGCCGGTCGGCCCTGCCGCTGCCATTATTGCTGGTACTGCCGCCGCCACTTCCCTT
CTCATCTTTGGCGCGCAGCGCTTCATACATTTTGGAGAGTTGGCTTCCGGACACCGCGAC
CTCGTTGATAGGCCAGATCGACGACAAAAAGTCCCAAAACCGGGGCATAAGCGCGTCGAG
GGTGGCTGCCGGGATGGTCTGATTCTTTTTCAGGCCAATCACGCAGTCGCCAATCTGGCG
CAGCTCTTTGCCCATAATCGCAGCACGCTCCTTGGCTTTCTCGACCCGCTCCGGCGTTGT
CTCCATGATTGTCTTGAAGTTGCCGCGTACCGGCTTAAGAAGGGACCACATAACTTGCTC
GTCGTCCCGGTAATCCAGCTTACTGTCATCGAGCTTCATGAGCTCTTCAAACCTCAACAC
AGCCTTGCTCTGGGCCACCTTAAGCTGCTCGAGGGTCTCAGCATCAAGCTTCTTACGCTT
CTCCTTGGGCTGGCCGTCCTTGTGGCTGCTTGGTCCTACGCCGTTGCTGTCACGGCGGTC
GCCGTCGACAATTCGGCGTTGCTTGCGGTCACGATCATTATGATCGTGCTCGTGTTTCCG
CTTGAAATCGCTCCGAGGCGTCAGCAGACGCTCGCCGCCACCGCTGGTGTTATTTTGCGG
GCGGAGGTTGAGGTAGTCGCTGTTCGAGATTGGTCGGTCGCGTTGTTCACGGTTCTTCAG
CATGCTGGACCGCTTGGCAGGCACCGGCGAGCGGGAGAGGTCGTCGCCACGGCGGTGGCC
GTTGACAGTCTTCTTGCTGCGGTGGTGGTTCTCAACGGCCTTCTGAGCAGCAGCGTCGTT
GGAGTATTTGGCGAGCAAGACAGAGAGCAGGTATTCCGAGCGGCGAACAAGGTGGACAGC
ACCGGGCGAGGAGATGCTCTTTTCGTCTCCCTTCTTGCGCTCTTCCTTCTTCTCCACGCG
ATGTTCTTCGAGGAAGAACTTGTCGGCCATATCTAGTTCCGGGTCGTCGCGGATCTGCGT
CCATGCGCCGAAGCCGTAGCGGTCGATGCCCACTAGGAGCATGCCGTCTTCGCGGGCGCC
CCACTCGCAAGTGTAGTGAGCAGCTTTGCTGGCGTCGTGAAGCCGGAAGGAGTGAGGGTT
GCCATGCTCTTCAAGCACCTTGTGAAGAAGACGAAGCTGAGGAGGACGCTCCACAAGTGT
CTCGGCATTGATCTTCTTCACCTCGCCAAAATCGATCAAAACAGCTTTCTTGTCCTTTCT
GGCGAGCGCCTTGCCAGCTTTCTCTTGCTCTTCGCGGATGCGCGCGAGGTTAGCGTCGAC
AGCCTGCTGGCTCATAGAAACGAGGTCCTCGACAACAGATCGCATAAAGTCGCGGTCGCG
GTCCCCCAATCGCGCGTCGGCAATGATCTCTTCGCCTCGGTCGTCAAATGATCCGTAACG
GAACATGGCACGAATCAGGTTTCGAGTCTCCTTCTCGTTAAGAGGACGGCGGGGATCGCG
CAGAGCTGCTTGTCGTTCTTCGTACTCTTCCTGCTCCTGCTTTTCGCGTTGGCGCTTCTT
GGCGAGGCGGTCCGCCCGGTCGGAGTCGTTGACTGCCGCGGCGTTCCTCTTCTTGAGGGT
CGCCCGTCTCGGCGCGTTCTCTTCCATTGCCTTGTTGAGATACTCCTCGTGTAGGCGTTT
CTCTTCCTCAGACTTGATGACAGCAAGTTTATCGGCAGGAATAATCTGGTCCCAGTCTAG
GGCAAGCTCGTCCACCTTAACATCGGTAACTTGCATCCAGTTATCCCAGTCGATGCCACC
GGAACTCAGATTCAGCTTGTCGTCGACATTGGTCTTGGTAACCTCGGCGTTCTCGAGGAT
GCTGTCGATATCCAGTTGCTCGAGCTTCTCTTGGTTTCCAGACTGCTCAAACAAGTTCTG
CGAGCGCATCTTGAGAATCCACTGGATGTCCTCGGCCGTCTTGGCCTCATCTATCTTCAA
GCCCTTCTCCTTGAACTGCTCCCGCAATTCTTTGCCTTCGTCCGTAACGCCGGCCTGAAT
AGTCAGATACTCAAGGAACAACTTGTTTCGGGCGCGCTTGATGACTTCCTCCTCAATGGT
TTGTTTAGCGACGAGGCGGTAAACGTTGACAGGGCGCTTTTGGCCGATACGATGGGCACG
CGCCATGGCCTGCAAATCGGCTTGAGGGTTCCAGTCGGAGTCGTAGATGATGACCGTGTC
GGCGGTCATGAGGTTAATGCCAAGACCACCAGCGCGGGTGGAAAGCAGGAAGCAAAAATC
GTCACTTCCCTCGGCATTGAAATGGTCAATAGCCATGCGGCGAGGACCGGCAGGGATAGT
GCCGTCAAGACGTTGGAACGTGTGGCCACGAACACGGAGATAATCGCTTAGAAGGTCGAG
CATTTTCACCATCTGACTGAAGATGAGAACACGGTGGTTGTCCTTCTTGAGCTTTGTAAG
AAGCTGGTCAAGAAGCATCATTTTACCACTGCTGGCAATAAGACCCTTAATTTGGTCTTC
TCGGCGCTCGCTGCCCTTGAGAACGCTCTCTTCAACGCCGGGAAACAGGTAAGGATGGTT
GCTGACTTTCTTCAATTCCATCATGATGTTCAGCAGCGATTGCTTCTGACCACCACTTGC
GTCGCTGAGGGCGGCATAGTTGCGAGTCAGAATGTTCTTGTAATAGTCCAGTTGAACATC
CGAAAGCTCGACACGAATGATCTTTTCCGTCTTGGGCGGCAGGTCTGACTCGACTGTCTC
CTTGGTCCGGCGTAGAATGAAGGGAGCGATGGCTGCGTGGAAGCTTGTGAGCTTCTCTTG
CGTCTCACGCCGTTTATCATCGTCATCGTTCTCTTCCTCTGTCTTTTGATCTGCCATTCC
AAGTTGGACGAGGTCATCGTCGATAACAACCTTGCCAGGGTTGAGGAAATCAAGGAGGGC
CGAGAGCTCGTGCAAGTTATTTTGTATTGGCGTACCAGTAATGAGAACGCGGCATGGAAT
GTTGAAGCTGACAAGGCGACTGTAGAGCTGCGACTCACGGTTCTTGAGACGGTGCGCCTC
GTCGACAGCCAATACCTGCCACTTGATGCTCTTGAGGAACTCCCAGTCCTGCAGAATGAA
GTCGTACGAGGTGACGAGAACGTTGAACTTGTGCTTCTTGGGGTTGCCGTCGACAAGCAG
CTCGTAGTCGCGGATCACATTGCGCGCGGATTCAGGGCCAAGGTAGACGACGTAGTTCAA
GTCGGGTGCCCAATGGTTGAAAGTGTCGCACCACGCAGGGATGACACTGAGGGGAGCAAC
GACGAGGAAAGGGCCTTCTTGTCCTCGGTCGTTGCGCAGCCAGCTGAGGAAGGATACAGA
CTGCACGGTCTTGCCCAGACCCATCTCGTCGGCCAGGATGACATTGTTGCCTCGCGTCCA
GTTCAGGGCAAGGAAGTTGAGACCTTTCATTTGGAACTCGCGGAGCTCACCGTTCTTGAT
GTAAGACGGCTGGGTGTCGAGCTTCGTCATGCGAGAGCGTGTGTTGAGGCTGGTCTCTGT
CCGGTCGGACGTCCAGGATCGAGACGAGCGATCCAAGAACTGGTCGACCTTGTCCTGAGC
ATGTTCGCTGACAGTCGTCGCAGCTTCCCATGTGCATTCGTCGTACTGGAGGCCCTTCCA
CTTAATAAAGTACTCGACGCCCTCTTCGCCATTACGCTTGGCCACAACACGCTCTACTTT
GGTGTAGTCCTCGTGTGCTTGTTCCTCGCGCTCACGGTCGAGCAGCCATTGTTCTCTTTG
CTCCGGGCTGTAGTCATCACCACCGAAGCGCATATCGAGCTCGAACTCCACAATCTTACG
GTAGTAGTTCTCGAGTCGACGAAAGCCACGGAAACCGGCAACAGACGCAGTTGTCTCCCA
CGTGTCGTGTAAATGGGACTTCCCTTGCCACTTGACGTAGTATTCGTAGTCATGGCGGTT
GGAGTCTGGCGTGATTGCGACGCCTTCCTTCTCCCGGTGTCGGACGATCTTCTCGATGTA
GGGCGAGTTGTCTTCCACTTCGGGTGCCCACTGGACGGGCGTCGTATCGTCTTCGTCGTC
GTCCTCGAAATCGCTCTCGTTGTATTTTCCGACAGACACCTGGGCAGCGCGACGGCTGGA
CCATCTCTTCTCGGCAAAGGCGAGCGACGGTTGGGCTTCCTGCTTGCGGCGTGCCTTCTT
TTGGAAGCTGCGGGCACGGGCGCCCCCGTAGTTGTCGGAGTCTGATTCGTCCACAGATGT
GTTCCGTGCAGGAGTACCTCTTTTCGAAGCTATATACGCGGAATAAGAGTTAGTTTGTTT
TACTTTGGCATCAGAAGGAGAAATAAATCGGACGTGGTCTGGGGGTATAGGTAACAAAGG
AGAATGCGGAGGGATTTAAATGAAACAATGGCAAGTGCATGATAATGGGTATAGATAGGC
ATAGACAGAATCGGCCTCAAGGTACAGAAGCATATGATGAGGGGGATAGAGCATACATTG
GCGTGATGTCTCGAGCAGCCGGCGCGGCTTAGGCTTCCGGCGAACCACGGGTTGGTCGTC
TGAATCGTCATCGTCCGACACCTAGGACACAATTAGTTACCCAAAACAGGACGTTGGAAG
GGACAGTGAAGCATGGTTTTGCTTACAATCTTACGCCGCAGTACGGGTCGAGACTGTAGA
TTGTGGTTAGCAATGTTGAGGAGGGCCGGGGTCCGGGCGGCGGTGAGAAGCGGAAAGGGG
CCTTACACTACGCCGCAACCCGTAAAGTTCTGGGTTGCTCCGCATGTATTCATCCTCAGC
AAGCATTGCGCTTGCCTTCCGTTTTGGCGCATGGCCAGAGTCACTCGAGGCCGGGCTTTC
TTCATCGCGGGCAAGGGCGGCGATGTCTAGGTCGGGATCCGCGTCGGCATCAGCATCGGC
ATCAGCGTCGCTTTGTGCGTCGTTAAAGTCGGCGTCGTCTGAGGCATCGTTGTCGCTAGG
CTCCGATGGCTCGTCTTCAAAATCATTCGCGACAGCTAGATCATCGTCTTCTTCGTCGTC
ATCGTACTCTTCTGGCGCCGGAGACGCCGAAAAGGATGCCGCGTTCGCATACGTGGTGGG
CTCGACGTCGGACAAGTCGCTGTCGCTCAGGTGGCCAGCAGTGCCATTTGCGGCGGGTGT
TTCGGGTGCCGGAGACGCGTGTCCATTGACTGGACTCGATGCTGGCGAGGCCGACATGTT
TAGACACGTGATCCTACGATATCTGGTGATGGACGGCGAGGTCAGCATGATGCGGCCAGG
GACAGTGAGGTTTTTTCGGTACGGAGGACGTGCAGGGCAAACAAGGGGATTTTACGCGAT
ATGACAATAGAAAAAGCGCACAACACGCCAGATCAATTCACAAATAGGCACCGGACACGA
CCTGTCGCATCGCTTTGATGGATCGCGATGCTCAACGAGGCTGGGAGATGACGGTGAGGC
ATTGCGGATGCCCGGGCAAGAAGCAACGGCAGCCAGTATGACCGTGGCATCCGCAGCAGC
AAACCATAGCCCCCAAAACACGTCGAAACGCCCAGATCACTTCGCGACAGGATATATCCG
AGATGGGCCTGATGCAGTTCGTCGCTATTTTGGTGATGATCGATGGCCAATGTACAGCGA
AAAAAGCAGTAGGGCAACAGATGCCCCCAGGGCAAAACGAACAGTGTCTTGCAAAGCACA
GATGAATCGACGTACCATTTAAGAATATTCAACGACCTTCAGGCCGAGAACAAGGTCTAA
GCCCGCTCGAGGTTTATAATCGCTGCCGGTGATGCTGTTGTGGAGGAATGGCGGTTGTCA
GTATGGGGAATCTAGCGAGTGACTTTGATGTGTGTGATAAAAGTGTGGTGTCAACTGCGA
GAAGGACGGAGAATTGCATTTCAGCTAAGGGACCAGGGCGAGAAAAAAAGTGGAAAGCGC
CAGCAAAAAAGAGCCAAGGCTTTTGCCAGGCTTTCATCCAATCACAGGCAATTATATGTT
TATGTAATCCAATGCAGACCCATTTTCACAGTGCTTGACTCGCTGAAGAAAGTTTTACAA
CTGGTAGCCGACAAGCTGACCTGGCTCCTGCCTTGCGGTCTCTATTGAACGGAAGGAACG
AAGGGCCTGCAACTTCCCGAAGCACAATAAGAAGCACTGCCACGAGCTCCTCAGAATAGC
TTTTTGTCACTATGCTGCTTGCCCAAAGACGTCCAAGAAACACACACAACGCTTTAGCCA
CATGGCAACCACAACAATTGCAATGCTGCACGTTCGCGTTGCATTTAGTGATTAGCCGCC
AATGTACGTCGTAGGCCAGCTATATCATTTATCATTGAACAATTGGCCAGGCTGTCAGGG
TCCAATTGAAGAAAGTGGCCATGTTTGGCCTCGGTTTTGGAAAGCGCGAACTGCAAATGT
GGTAACGAGATCGAGGCTGCATTAACTGGATTCTGTGCTTATTTTCTCGAGATTAAGCGT
TCTGAAAGTACAAGTTTAGAACATGAGTCAAACACTCCATTCATATTCAGGAGAAATCGG
TGACCGTATGTCTTGAATACTCTGTGGCCCAAAACTTGCTGCAGACGCTCCTGCCTCTGC
CGCGTCTTGCTTGGTCCGGAAAAACTTGTAGAGGCGAAAAAGCTTACTCATCTTGGAAGG
CAGCCTATCACTCGCCCCTAAATCTCGATGACTCGAACAGGCAGGTTCTTGCCCAGCCCA
CCGCTGTTTGCGAGACGGAAGCCCCGCATAGCGCCCTAGCGCGACTGCCCTGTCCCTCAC
CACAAAAAAAAAATGGCTATTGTGAATTGTCGCCATCATCGTTCTTTCCGCTCTTACTTT
GACCTCACTTTGCTTCTGTTTCCCGCCATTTCTTTACTTCTTCGTCGTTTACGTCCCGAC
AACCCTCTTCGGCCGCACCATTCCGCAGGACGCTTTGCATTCAATTTTGTTCTGATTTCG
TTTCCTTGAACGTTCGAAACACGTGCCGCCATTCGTTCCTGTCGCAAATCAAACTACCCC
GCCAAAAATCAACGACTTCCACGAGAAGTCGCACCAAAGCCATCGACATGTCTGACAAGC
TGACTCGGTGCGTATTATGGACCCGAGGCGTGGACGAGAGTGCAGCTTTACTCAAGAGAA
GCATATACTAATAGTTTTCTGCCTACAGTGTTGCTATTGTTAGCAGCGACAAGGTGTGTA
TCGCCGGTCCCTCCCCCCCCCCCTCACCCGCCGAGCACTGTTGAACGACCGACTCCACGA
ACACATCACCGTCGGCCCAATTGAGGATAAACTGAGAGGGGGACTGCAGGAAATAGAGAA
GTTGTGCTTTTGAAACTCGACCGTTGCTGATGTTATGCTCCCCGGCATGTTTAGTGCAAA
CCCAAGGTACGTCCGTTGTAATGGAACAAAATCAAATTACCGGAAGCCAAGCTAACTTTG
TTTTCTTTCAGAAATGTCGCCAGGAGTGCAAGAAGTCCTGCCCTGTCGTGCGCAGCGGCA
AGCTGTGTATCGAGGTCACGCCTGAGTCCCGCATTGCGTTCCTGTCCGAGAGCCTGTGTA
TTGGCTGCGGTATCTGCACCAAGAAATGCCCCTTTGGTGCCATCAACATCATCAACCTGC
CCACCAACCTTGATTCCCAGGTCACGCACAGATACTCGGCCAACAGCTTCAAGCTGCACC
GCCTGCCCACGCCGCGACCGGGCCAGGTCCTTGGTCTTGTGGGAACAAACGGTATCGGCA
AGAGTACGGCGCTCAAGATCCTCAGTGGCAAGCTCAAGCCCAACCTGGGCAAGTACGACA
ACCCACCCGACTGGGAGGACGTCATCAAGTACTTCCGTGGCTCTGAGCTGCAAAACTACT
TCACAAAGCTGCTGGAGGACGACCTCAAGGCCGTTGTCAAGCCGCAGTACGTCGATCAGA
TCCCCAAGGCCATCCGCGGTCCCAACAAGTCGGTCCAGTTCCTGATCGAGAGCCGCGCGT
CGCTCGATAACCTGGACGAGGTGCTGGACACGCTCGAGCTGCGCCACATTTACGACCGTG
ACGTCTCGCTCCTCTCTGGTGGTGAGCTGCAGCGTTTCGCCATCGGCACTGTTTGCGTGC
AGAATGCGGACGTCTACATGTTCGATGAGCCGTCGTCGTACCTCGATGTCAAGCAGCGTC
TGTCGGCTGCCCGCATCATCCGCTCGCTGCTGCGGAGCGATGATTACGTCATTGTCGTCG
AGCACGATTTGTCCGTGCTTGACTACCTCTCCGACTACATCTGTGTGCTGTACGGTCAGC
CGGCTGTTTACGGTGTCGTGACGCTGCCGCACTCCGTGCGTGAGGGTATCAACATCTTCC
TTGACGGCCACATCCCGACAGAGAACCTGCGGTTCCGTAACGAGTCGTTGACGTTCAAGC
TGTCGGAGGGGGCCGACGAGTTCATTGCAGACCGTTCTCGCGCGTTCCACTACCCCAAGA
TGGAGAAAACCATGGGCAACTTCAAGCTACAGATTGACTCTGGCGACTTCACCGACTCGG
AGATTCTCGTGCTCATGGGCGAGAACGGTACGGGCAAGACCACCTTCTGTCGCTTGCTTG
CCGGCGCCCTGAAGCCGGACGGCACCAGCCGCGTACCTGAGATGAAGATCAGCATGAAGC
CGCAGACCATCACACCCAAGTTCGACGGCACCGTGCGCCAGCTCTTCTTCAAGAAGATCC
GTCCCGCCTTCCTATCGCCCCAGTTCCAGACAGACGTTGTCAAGCCGCTCAAGCTTGACG
ACTTTATCGACCAGGAGGTGAAGAACCTGTCTGGTGGTGAATTGCAGCGTGTCGCCATTG
TTCTGGCCTTGGGTCTGCCTGCCGACATCTACCTGATTGACGAGCCGTCCGCCTACCTTG
ATTCCGAGCAGCGTATCATTGCCGCGCGTGTCATCAAGCGCTTCATCATGCACGCCAAGA
AGACGGCGTTCATTGTCGAGCACGATTTCATCATGGCTACGTACCTAGCGGACCGTGTCA
TTGTCTTTGACGGTCAGCCGGGCATCAACGCTCATGCCAACACGCCTGAGTCGCTGCTGA
CGGGCTGCAACACGTTCCTGAAGAACCTGGACGTCACGTTCCGTCGCGACCCGTCCAACT
ACCGCCCGCGTATCAACAAGAGCAACTCGCAGCTCGACCAGGAGCAGAAGGCCGCCGGCA
ACTACGTGAGTTCATGTCTCTATTCCTTTATAAGCCCATCGTTTATGCAACTAACAAAAA
CACAGTTCTTCCTGGAAGAGGACAACAGCAAAGCGTTATGAAAGGCGCCCTAAAGGGCTC
TTTAAACGAACGTATGCACTCGCAGACGGTCTTGTCGAAATGGACCATACGGCTGTCTTC
ACAAGCGACCGAGCCAATGCATGACCCGCGCCGCGGAGTTTCTCACGAGACGGACAGCGA
CGCCGAGGATGATTGCAACCGCGACAACGACAACATGACGACCGGCAGCTCGATGGCTTC
TGCTACCACGGCCAACGGTACGCGCCACGGTGGCAATGATGACAATGACCAGGGCGGTGA
CGATGATGAGCCGGAAGGCTAACATCGGCTGACGGCAGTCTATCCCCTGTTGCCTGGTCC
TACAGTGATTTTCAACCTGCGCGAGACCCTCACCGAGGAGATGTCGCTTGTTACAACGCA
GTAGATTGAGGGGCAATGGACCAAGTAGGATGACTGCCGTCGGGGAGGTGGCGGACGGAA
CCGGGGACGGATACCTAGGTATCACTTAGTGAAGACTAAAATGAGTCGAATTAATAAAGG
TTTAAGCGCAGATAGCAAAATGCAAGGCAACAATTCAATTGTATTTTTTTTTTTTAAAAG
TCTAACTACAGATTATATCGTAGATTCACTTTTTCCACAAGACCTTTATAGACATATGCT
ACATTTCATTTATTACGAATCCTTGCGGAATAGAATAGAAGTGTGGTCGAAGCTAATTAG
TTTGCAACAGTCAAGAAAACTCCCTTGTCCTAGTTTCCCGTAAACAATACTTGACCCCGT
GCTTTTCGTTTTTAAAGCAAACAAAACCAGAGAAAAAAACGCAATAGCAAGACCGGTACG
TACTAAAAATAAGAATAAAGAACGAATGCAGGGAGACGAAGGGGAGACAGAAAAGTCTGT
ATAGCCCTCTCCCATCTAGCGCTTTTGTTGCTTATTTTATTCCCTGATCGTGAGTTACCA
CCTCATGCAAACAACCAGACGAAAAGAAAAAATCGAAAGAAACTTAGTCTTCTTCAATCT
CGCCCTCTTCGCTGCCGCTGTGCATGTCTTCCCCATGCGCACCAGCGGCAGCGGTGGCGC
TTTTCGACGTGGGTTTTGTGGCCTTTGCGGTTGTCGATTTGGGCTTTCCGTTGTCGCCGG
CTGCCGCTGTCGGAGCAGACGGGGGCGCTGCAGGAGTACTGGCCCGCGTCAACGGCGTCC
GCTCGCGCGGTGAGTCACGCCGCAGACGCTTGGAGTCGCGCGAGTCGCGGCGGTCGGCAG
CATCGTCGTCTTCCCTAGTGCGACGGCGGACCGAGGGCGGCTTGTCGTCGCCGTAGTTGA
GCTCGGCAGGATTTCGGTCGGCGAGGCGACGCCGGTACTGCCGCTCACGCTCTTCCTCAC
GTTCCCGCCGTTCACGATCGTAGTGGCTTTCTGTGTCGCCACGTAGACGGTCCCGGTCCC
GGTCCCGGTCCCGATCCCGTTCGCGTTCGCGTTCGCGTTCTCTGTCACGATCGCGCTCCC
GGTCTCGTTCCCGATCATGGTCGCGTAGCCGATCCCGTTCCCGATCCCGGTCCCGCTCTC
GGTCACGGACATAGTCACGATCGCGGTCTCTGTCGCGCCGGTCCCGGTCTCTGTCTCGAT
CGCCACGCGACCGGTCACGTTCCCGGTCCCGCCCGTCAAGGCTTTCGGCAGCCACGCTCG
ATTTGCGGTAGTTGCGCTCACGCTCGGCCATGGCGCGACGACGGTCGGCCTCGTAGGAGT
CGGCCTCGGGTGAGCGGGAGCGGCCACCGAGACGGGAACCACGGTGACGTCGGTCTCGAT
CCCGATCCCGTTCCCGTTCACGGTCCCGATCGCGGTCGCGATCACGGTCGCGGTCGCGAT
CACGGTCGCGGTCACGGTCACGTTCCCGTTCACGCGAACGGTCGCCTACCGAGCGATCTC
GGCGGTCGCGACGCTGCTTGATCCGTTCTTTATCACGCTCGCCGATGTCATCTTCCCTGT
CACGGAGGCGACGCACATACTTGTCAAAGGCAGCCTCACGAGCCTCATCGGACGAGACAG
CCAAAAACTCTTCACTCTTCTGGAGACGGGGTTTCACCTTCTCGTAGGTGTCTGTGGCCG
TGAGGGGCGGGTCCACGCGTTTTAGCAGGGCGCGGAAGTCGTCCAGCGCCCGGCGCTGCA
GGCGGTCGTCGTCGGATCGCTTCTCCTTTTTCCTTTCTTGTAACTGGGAAGGTTAGTACG
AAGTGACGACACACACAAAGAAAAGAAAAAAAAGGGAGAGTGAGGGAGCGTGGTCATGAC
GTACTCGTTCGAAAATTAGTTGAAGAACCTCTCGGTCAATGTTAGCAGTCCGGCGATCGT
CTTTCATCACATCAAGGAAGGAGTCAAACGTCGTTTTGGGCGTGACCTCAAAGTGCTTGT
CGTCGATGACGTCCTCGACATCGTTGCGGGTGCCGCGCAGGGCACGCTGCTCCTCGTCGA
CGAGGTCCCAGAACAGCTCCTGGGGCGTGGAGCCGGCGCTCTGGCCGACGAGGGCAAGGT
AGCGCGGGTCGTGCTGCACGAGCGGGAAGATCTGTGACCACTTGCTGCTAGCCTTGATCT
TGCCGTCGCGGGCCAGGTCGCCCAGCAGAGCGGCAAAGGCCTCGCGGTTCTTGCGCTCGC
GGCGCAGCTTGGCCGTCTTTTCTTGCTGGCGGGCGTCGTTGAAGGTCCGCTCGAGGGCCT
TCATGTGGTTTTGAAATACGGTCAGGACATCAAACTTGCTGAGAGACTGGTACTTCTCGT
CATTCACAAAGGGCGGCGTGGCCTCGATGATGGGGCGGGCGTCAGCCCAGCGGGTGTAGG
GCTCGAGGTTGAGCTTGGGCAGCAGCTCGACGAGCCCGTCCATGGCAGTCTTGCGGGAGG
CAGTGCGCTGCTCGCGGTGGGCGCGGCGCAGCTCGTCAACGTAGTCGTCAAACAGCTGGC
GGCGCTCGGCCTCACTGTTGGTAGAGCGGAAGATGGTCTCGCCCTCGATGATGGGCCGCG
CTGTCCTCCAGTGAGTAGAATGCTTGATTTCCGGGTGGCTCTTGAGCATGGTAGCGAAGT
CGGCACGTAGCTTGGTGAGCCGCTCCTTGGCGCGCTCCTTGTCGTTGGCAATGACCTCTT
GGCAGTATTTGTCGAACGCGGCGCGACGGGCCTTGGCGTCACGGATCGCGCGGTACTGTG
GGTCGCGCACAATGGCACGCAGGGTTTGTTCCCAGGACCAGTCGTGCTGGACACCGCTGC
GGCGCAGGAGCTTAACGAACGCGGCCTCGGCTTCTTCGGCGTTGGGGTACTCGGGCAGGT
TGTCGCGGTTGGTTGGGACGAGCGCGCCCGCGACGCTCGATACGTCGTGGCCGTTGCCAT
AGGCCAGCTGGCGGGATTCGGGTATGTTCTCGCGGTAGTCGCGCTGGTAGTCGCGTCGGT
CGCGCTGGGCAGCCGGTCCCGTCGGGATGGCCACAGGGGTGCTGTGATCGTGACAACGGT
CAGTCAGAGCCACAATGTGAGTTGACACAAACACACACACACACGCAAACACGTCCACAA
TGGGGGTCATAGGAGATGGATACTTACGCTGGAGTTGCCGGTGTCGAGTCGTGACCCAGT
GCCTTTTTGTACGCTTCGGGCATATCCCAAGAGCTCTTCTGGGTCTCGGTGTTGAACCAG
TACTTGCGTCCGCCCTCGGCAGTGTACTCCTTCCACGGCTGGTTCAGAAGGGCTCGCTAT
GCATCACGTTAGAACAAACTTCACTCCCACGAGTAGAACAATCCATCGTCATCCATCATT
ATCCATCGCCTCTGCAACGTACCTCGACTGGCGTCAACATCTCCTCCGGCTTCGTCCATT
GCGTCTTGCCCATCGCCGCATTGTGGTAGTAGACACGTCCATCAGGGTTGCGGTACTCGA
TCCAGCCGGCAACGGCCGATGTCGCAACGGCCGCCGGTGCAGCAGCTCCGGATGCTGGCG
ATTGCTCGCCGTTTGCGCCGCTCATGATGGCTGGCAATGTCGCAGGTTGTTCGATGCTAG
GAAACGCGTAATAAACAAATCGCCGTCGCAATCGTATCGAGAAATGGAAATAAGATGCAG
TCTAAAGTTTCGGGCCGGCCTCGGTGCCATACATGCGCCGTGTGATGAAATACAATTCGT
AACAATAGCTGGTGGCCATGACAGGACGACGCAGGAAACGACGTTGGAAACGAACCTTTC
AGCCTCGTGCAGTTTAATCTCCTTCCCCAGCAATCGCGCCTACAGCTGGTTGGTTTTTTT
TTTTTGCCGATGTCACGTGTTGGATCTAAATTGCTTTTGTTGGTGCAAAATAGGCTAACT
ACACTGTACGACAGTATGCTCAAGAAAATAATGCACCTGTAGCCTCTTCCTTCTGTACTC
CGTAAACATGACTGCTATTTACAAGCAAATATTATCAATTCCCATGACTATACAACAAAG
TTTACGACGAAGACGAAATATTCTACTTATTTTTCTACCACAAACCGGCCCACTGTGGCG
CCGCCCTGCCCGGAGCAACACCTGCGACTGGCTTCGTTATGGCAACTCCAGCTACAACAC
GCGGCTGGATCCGACTGACCATCTCATAGCCATCCATCCACCAGCGACGCGTCAATTTGA
GGTGACCGACGCGCATGGTTCGCTACCCCGTGGTCATGTCCTATCGCAGCTCCGTTGTTG
TGAACCGAAATTGGTGATGCTGTCGCTGTTGCTCAGTCGTCGAAGCGCCGATTGAGAAGA
ATAAGATTTGGCGGTCCCATCGTGATGCGTGCATTGGCCGTTTTATCTTTGAGAGAAATG
TCGAGCGAGCCATAATGATCCAACGAGCCTCAAAGACACGAAGTAAATAAGACACTGCTA
TCACCTTTTGGAATATTTGGTCAATGTTGATGCCCCAGGAACCAAGAATGAAAGGAATGA
AAAGAAATAGAGGCCATGAGAAAATTGTCTTCGAAACAGGGTACCATGTTCGACCGCAGT
CCCACGTCGTCATTCTTCTATGACATCGATTGTGATGACAAAACAGTATGGAAAAGTAAA
GAATTGAACTTAACGTCGCTAGGCAAGGAATCAGGCTTCTCGTTAACCTTCGTTCCCTTG
TTTACCTCTGCCTCGACATCGAACCACTGTCTACCAAAGCGCGTTGTATTAGCATACCAC
CTATGCCTCATGCTCTCCTACATGTGTCGTTCATCCTATGTATGACTTGTATGAAGATTT
GCTTTATTGGTATGTTTTTTCTCGGTCCTCTTTGTGCCAGGCAGAAGGTAGTTTTATTTG
TGTGCCTTTTATTTTGGTATGAGGATGAATAAATGAATAAATAAAAACCAGAAATAACCT
AAATAAACATTAAACACTAAATGACTTGCTTCGAGCAGTGTCATATCCGAACCAGAACCT
TGCGCCTGTCTAGAAACCTATACCGATGCTCTGTCCCTCTCTTTCATCTATCGCATCCCG
GGTGTAACATGTATATCCGTTTTGGGTAGCCTTTGTAAGTAGTTGGCTATTAACTTGTCT
CCTCCCGACTCATACATCGTGTAGTAAAAATACAACCAGAGATCCTTATTATACGTCGTC
GTCTACGTAGTTAGCAGATCTTGCACACTCATCCCTCTTCCTGCTGCATTGCCGTTTCCA
GCGCCATTGCCACTACCGCCACTGACGCTTCCACTGATGCTCCCCGACGTACCGCGACGA
TCGCTGTTCAACATAAGCAACGCCGCCGTCGCCTCCTGGTCCATGTCCCGCTGTGGCAAG
AGGGCGGGACTCGTCAACGTCGACCCGGAAACAGACGCAGCCGCACTGGATGTTCCTGCA
CCACCAAGGTTGGCGAGACCGGCGCCGCCACCGCTGGCGCCGTACAAAAAGGGCGACGCA
GCTGTCGAGAGCGGCAGAGAAGGCAATGGATGCTGCTGCGGACCAAACGCTGGTGATGTC
TGGGCAGAGATCGTAAACCCGCCGCCAGAAGGGTAGCTGAAGCTGCCGTAGTGGCGACGG
TGAGGGTCATTGCTGCCCGCTGGTGCTGTAAGTGAGGCTGAAACAGCAGCTGCGAGGGAC
GGTGAGTAACGTGATGACTCAGTGGAGGACTGTGAGTTGTGGCGGGCGTCCTGTTGGTGC
GACTGTTGTCCAAAAGCAGATTGTGGCCGATCTTGGGCAAGCAGGGCTGGCGAAGAAGAG
GCTGTGTGCTGTCTCTGCGGCCGCCGACGACTACTGGCGGTATTTTTGTGTGCGTTCATA
TCCTCATCGCCCAGCTCGTCGTCGTCTTTTTCCGACTCATCGTCCTCCTCTGCCTCTTCT
TCATCATCTTCGTCGTCGTCGTCTCCCCTGCCTCTCCGGTTCGGATGTACGTCGTTGTCG
TCATCGTCTGGCCCACCGGTACCTGTCATCTCAACATCGGGCGATATTGATTCCTCCGTA
TATGCGGGATACTGGTGTGGTTGCGTGTTGGGTGAGAGTGGTGGGAAGCTGGAATGCTGG
TGTTGGTGTTGCTGCTCGCTTTCACGCTGTGCCTTCAATGTGGCAACACAGTCTTCAAGG
TAGCGCACGTACTCGATCGACGCCTGCAAGATGGCCAGCTTGTGCATCTCGCCTGTGCAC
GCCGGTATCATGCCTTTGAGCACGGCGAACTCCTCGTTCATCTTGGACCGCCGCCTCCGC
TCGATCAAGCTGTGTGCTGTCTTGCGAGCAATTTTGCGACCCGCTGCACTGGTAGCAGAC
GGCTGTTTCTTCTTTGAGGCTGTTGTTGTCGCCGAGGCGGGAGTTTCGGTAGCCGCAGAG
TCTTCTGCGGCCGCTGCCGCCGCACTACCTCTGCTGGCCTTTGTAGTCAAGGCTGAGCTT
GACGTTCCTGTAGGCACAGGAGCCGGACCTTCGATTTTATCTTTCGCATCCTTCGCATCC
TTCCCACTGCCCTTCCCAGCTCCAGAGTTGGTTGCTGTCCGTGGCTTCATTTGAATGATC
TTGCGAGACCGTGTAGGCGGTGGTGGTAGAGCGAAGGCATCCTTGGCGGACGATGTTGAC
GCTGCTGTAGTAGTTTGAGCTTGGGCATGTGCCTGTGCTTGTATCTGAGCCTGAACCTGT
GCCTGAGCTTGTAAGGCAGAAGACCGCCGGCGGGACTTGACCGTCTCAGCGGCTTGGACA
GGGTATGCGGTTTTGGAGGAAGGCGATGACGAGGATGGTCGTTTTGTGCCCGTCGAGGCA
GCTGGAGGTTTGCTGCTGGGCTCAATGGGAGGTGATAACATGTTGGTGTCGGCGTTCGTA
GCTGTCGCACTTGTAGGCGTCGTGGCGGTGTGGCTTCCCTTGTTGCCGCTACCAGCGGCG
CTGACGAGGGCTGGCGGCGGAAGCTCAAAGGCCATCTGCGAGGAGGTGAGCTGCTTGGCG
CCATCCTGACCTTGGATGTCGGTCGAAGAGGCCGGTGTGGGCGGTAATGTTGCTCGCGGC
ATTGTAGAGGAGACGGAGAGAGCCGAGTGATGAGGTGAAGTCTTCTGAGTTGACGTAGAC
CTGTCCGATGCTTGTGATACGGAGACACAGCGGCAGGTACCGCGATGGCTTGGCACTCAG
AGTTGGTGATGTAGCCTAGCCAGAAAGACAAGCGAGTGGAAACGCCGCAACCCAAGTTAT
GAGTCTTCAGCCACGGTTCTCTCGTTCTTTGCGAAAACACCCGCTGTTGTCGTTGCACAA
AATAAACTACAGCTGGCTGGTGAGGAAGGAAACCATGGCTGCAAAGAAGAAAGAACGTCT
GGGAGGGCAGGAGTAGGATGAAATCGAAGCGGGCTAACGAACTCGATTCTCGAGCACGGC
GACGAGTGAAGTAAGAACTTGAATGCGGCTCAGGTTGCGAAAAAATCGGGAAATGTTGTA
TGCAGAGTGTGGAGAGGAGCACGAGCAAGGGGGTGGTGGGTGGTGGGCGTATGTAATATG
GCGGCGGCCAAGTTGATGAGTGACGTTTAAGGCCAATTGGGTGGATTCTGAAGCACGAGG
GGGGCAAAAGAATCAAGATAAGCAGACATAGACGGAAACAAAAACTGGGGGTAAGGAGCA
GGAAGAATAAAGAAAAGGAGGAATAAGACAGGAGAGGTGGGAGAGAGAAGAGGGACCGCG
CTGCAAAAATGTGTCCGGCCGACACTATCTCGCAGTCCGGTAGCAGGCGGACGATAGTTT
GCAATAATGGAAAGAGTTGTGTTTCTTGCACTCGTCTTGTATATGGTGAGATGTTGTATT
ACTGGGTGTCTGTACTTGCGTCGAGGTGCGGCGAGCTTCAGATGTCAAAAGTTTACGGGA
TGCAATAGAAAAGCAGAAAGAAACAGAGCAAACTGGGAAAGAGGAGGAAAAGAAGGAAGG
ACGTAAGATTCCGCATAAAAGGCAGGCGCGATCCGATTAGTACAACGCTCGCGGTCCGCG
ACAGACAAGGCAGGAAGGAAAGACCGACAGGTGAGGAAGGCGAGACCAAGCAGCCACGGG
GAAGCGCCCCTCGTGCTCGTGCCTAGGACAACGATTGCCACAATTGTGGGAGTGTCGAGC
GATCACTGCAGACTTGAAGCAGCACCAGCACACGAGCCGGCCTTGTGAAGGCTTCTGTTG
CAGCAAGAGGGCTGATGGCTGTCATTCCCGGGGACCAAGTGACTCGCCCTTTTTCGACGT
TGGAAGCTAAGGCGTGGTGTAAGTCGATCTTGGTTCCAGCCAATCCCCGCGCGGCACCAA
CGCACGTTGCTTTGGTATGGAGCACGCGATCTCTCGCCCAAGCAGGAGCCATGGGCATAG
GAAAACGGAGGAAAAGAGCAAGAGCTACCAACACTTAACGCTCTTGCCCATTCTAGTCGT
TTTGGCCTTTGAGGTGAGAGCCGGCGTGGCAAATTTACGAGCATAAGGCACGCTGAAGCG
CGACGTCGGAGAGAGGCTCGCTGATCTTGGGTCTTGCCTATTGTGGCGTACGAACATCCA
GATTTTGTGTGCAACACGTTCGAGCCTCCTTCAAGAGTTTCAACAGTTTAGTGGATCGCC
GACGAATATGGCTTTCCTTTTTGACATGGTTGTATATTGTAGATGGTTGGTAACGAAAGA
GAGACCCATGTGCCTTCCATTTTTGCGCCGGAGTCGCGGCGAAGTACCAAGAGGCTCGTA
AATTGGAAAGGGCCACTGGCAACTCTCCGTGAGATACAAAAAGATATGCGCCGCAAATAG
TGGTTTTTACAAACAACACGATCTGAGCAATGGCAAAGTCATTCGGTGGAGGCCAGTAGA
ATGCAACTTTCAAGGTACAAAACCACAACAAAGATCATCCTTGATCCAGCCCGCGCTCTC
CCCTGATTCTTCCGACGGCATGGCTCGCTGTTTCTGCGACATGCGCCCACACCCCTGCTT
CGATGTTGTCGATTCACTGACAACCACTCCCTCCTACCACATTGGGGAAGCGGGCCTTCG
ATTGGACTGATGGGGGAGCTTCACAAATGCGACATTTGCCCCGGACGAAAATGTACCTGT
GTATCAAATGGCATGGGGTCACGGCCTTGCTCCAGCAGCACGAGACATAGTCGGCACTCT
ATGCAGTACGTGCAGACAAGCCAAGCCATGAAAGAGTGGCGGGCAATGGGGGCATGCCAT
AAATCGTAGCTCCCGGTTGGGGGGGAAGGCAAGGAGGAGAGAGGCACGTGGGCTCTGGGA
CACTGGAAGGCTGCAGCGTCCCTTAATGCCGTAACTGCGTTGTTGCATCTACAGAGCGAT
GAGCGTCACCCCATACGACAATACACAACCTCGTAACTCTCGAAGCGAATTCATGCGGCA
CACTATCTACATAGCTTATTGCCTCTCTCGGTCTGGTTGCTTTTGCCGATATTCTGGCTC
ACCCAGCCAAGCGCGACGACAAGACTGTTTTATTTCCCAAAACGAGGGGGCACGAGGGCG
TTTCGGAGACGCTGCACGAGTCTACGTAGGTACATAGGCAAGCCACAATCTACGAGTACT
TTGTACCACTCAGACAGGGACGGTGATGCTTCAATTCATTGATTTAATTCGTCAGAATGC
TAGCCTGTTGCTCATGAAAGCAGGCCGTGTCATATCCCAGTCTCAGTCCTCCAGCCTCTT
ATGTCTAATATACATAGATGGCTTGTCTGTGCTAGTGTGAAGAGCGTTCACACAAGTGGT
GGTATCCTTTCCCTTCCATCCTCTAATCCCCTCACTCCACGTTGCTCGGATAGCCAACCG
CGGTGGTGGCCCCAAACTCCTCCTTGATGCTGCGCGTGCTCACAAACCGGTTCAGCAGAG
TCGGGCTGCCTGCCTTGTCGTTGGTCCCGCTGGCCCGCGCACCGCCAAACGGCTGCTGGC
CCACCACGGCACCCGTGCTCTTACAATTGATGTAGAAGTTGCCCGCCGCGTTGCGCAGTC
GCTCCTCAGCCACGCGCACCGCCGACCGGTCAGCCGCAAACACAGAGCCCGTCAGGCTGT
ACTCGGACGTCGCATCAATGGTGTCGCACGTGTCGGCAAACGCCTGAGCAGAACCGTTCT
TGTCATCGTAGACGTGCGCCACTAGGACCGGGCCAAACAGCTCGCGCGACATCAGCGGAT
GCGCCGGGTTGCTGGTCTCGTAGATGGTCGGCTGCACGAAGAAGCCCTGGCTACCGTCGT
AGCGACCGCCCGTCAGAAGTGTCAGCTCCTTGTCGGACTTGGCGGCGTCGATGACGCCCG
ACAGCTTGTCAAAGGAGGCCTGGTGAATCACGGGGCCGATGAAGTTGCGGTGTTCCCATG
GCACACCCATCTGCAGCTTCTCCGTCTCGGCGACCATGCGCTCACGGAACTGCGGCCACA
GCGACTTGGGCACGTAGAGGCGCGACGTGGCGCTGCACTTTTGGCCCTGGAACTCGAACG
CGCCACGCACCGTCTGCACGGCCGCGTTCTCGACGTCCGCCGAGGCGTGGACCAAGTGGA
AGTTCTTGCCACCGGTCTCGCCCACGACGCGTGGGTAGCCAATATAGCGGCCCTCAGCGG
TGCCTTCACCGATCTGGCCCCACAGCTTGCGGAATACGGCCGTGCTGCCGGTGTAGTGCA
GGGCTGCAAATTGGCTGTGCTCGAGGACAACTCGCGTGACCTCCTCAGGCGGTCCGGGAA
CGAACTGGATCACGTTCTTGGGCAGGCCGGCCTCGAGGAAGATGTTGTACAGCAGCCAGT
TGGAGGCAATGGCAAAGTCGGATGGCTTCCACACAACCACGTTGCCGAGCAGGGCGGGAG
CACCCGACAGGTTGCCAGCAATGGCGGTGAAGTTGAAGGGGCTGACGGCATACACGAAGC
CCTCCAAAGGGCGGTACTCGGAGCGGTTCCATACACCCGTAGAGTTGTGCTGGGGCTGCT
GTGCATACAGCTGCTCAGCGTAGTGGACATTGAAGCGCAGGAAGTCGCAGAGCTCGGCGG
CGGCGTCGATCTCGGCCTGCCATGCGTTCTTGCCCTGGCCGAGCATCGTGGCGGCCATGA
TGTCATAGCGGTACTTTGTGGAGATGAGGTCGGCCGCCTTGAGGAAGATGGCGGCGCGGT
CGGCAAAGGGGACAGCCGCCCACTCGGCCTTGGCCGCGAGGGCAGCCTCGATGGCCGCAG
AGACATCGGCAGGGCTGGCCTGGGAGTAGGTCGCGATGGTGGTCTTGTGGTCGGCGGGAT
TCTTTTGTTCTCCGATGGACTTGTTGCGGATCTAATGACACGCGAATTGATGTGAGCACA
ATCTACGTGCAATTTGTCTAATGTGGACATGTTCACGACAGTTAGAAACTCACCTCTTTG
CCTCCGATCACCAACGGGACGTCGACCGGTCCAGCCGCCTTAAGCTTCTCAACTGCCGCC
GTAAGGCCTGCTCTCTGCTCGGAGCCCTTGGCATAGAAGTGCTGTTTCTTGGTCAGTTTC
TAAACCGCTGATATTCTGGGAGTGGCGACAAAAACATACGTTTGGCTCGTTGCTGACGCT
AGGTGCCTTGAATGTGGCAATCGACGACATGCGCAGCTGTGGTCGGGATGAGAAAACGGA
CGTTTGTCTGGAGAGTGGCATGTGCTGGAGCTTCTGGTTCTGCATCCGCCGCAGACCGGG
GCTGAGGAGCCTCGATGTCACAGCACTGCTGAGTCGTCTCGAAGCCATTTTTGGTCCGAT
GTGTGCACAAAACCGAGATCGTGAGGATACTGAAGGAGAATCTGACGAAGATGCGGGGAG
ATACAAAGGGACGGTACGCGTGCGATGTCTCTAACTTTCAAAGGAGCTATAAGTACGCCC
CAGAGGAATGAATTTGCGATACAGGAGGTGAGAGGGGAAGTAATTGAAATAGGAAACAGT
AAACGCAACCTTTTACGTGACAACCTGCTCCGATGATCGCATCGCACCTTCTCTACATTT
TGCCTTTGCTCTGTCACCTTCGCTTTGCCATCCCGGATCCGATAGCATGTACCTGCCATG
ATAAGGCAAGTGCATCCAGTGCCACCTGCAGTGACATGGTGATGTTTCGCTTTGTTTCGG
CTCAAAGTCACCTAGCGGGGAAAGGCCCGATACTTTGGTTCGTTTGATAGCAGTGTGGGC
CAAAGATTTTAGTGGGGTCAATTGGCCAATGCCACTGTGGCGGCTTTCTACGGTGTCCCG
ACAACACGTACTCGGCATAAAATGTTTGCACACAAAGTCCATTGGTGCTGTTACGCAATC
AGTGCTCAAAGGTGGTGATGGCATCTGAAAATAAATGAATGAATGATAATTCATTGGACT
TTTCATCTTTGTCTTCCCTAACGCCGCTAATATAAAACTTCGAAAAAAAACCCCCCCCCC
AAGAAAAGAATGCGAAATGAAGAATGGTCAAAGAAAATGAAACAAGAAGGAAGACGGATG
CCACTGTATTCGTTAACCCGAAGGTGACCCAAGAAAAAGATAAACCGTGAAGCGTAAACG
TAAAGTGAATCTAAGGCGGAGAAGTTTCGACTACAAAAGTCCATTCTGTTTTATACCTGC
ATGGCATCGACATCGGCGCTGATGGCAGTTGTGTCATTGCTGTCGTCGCCCCACAGGCCT
TCCAGCTTGAATTCCTTTGCCCAGGCAGTGACAATTGTCTTCTGATCGCCGGACGCAGCA
GATGCCGGCTTCGTTGCCGACACAGTGCTGTTGGCCATGTCGGCATCAAGCTGCGACGCC
GCAGGAGCCGTAGCCGCAGCCGCCACAGAGTGCTTGGGCGGGTCGACCCAGCCTTGGATA
CGGCCGTCGCGCCAGTCCGTGATGACCGTCATGGCAGCCGCGTGCAGGTTGGGCACACCG
CCCTTGCCCAGCCGGCCGCGCTTGCGCGCCACCTGGACCAGGAAATCCGTCGTGACGTCA
CCAGTGTCGCGGCTCGACATCAGCGGCGGCAGGTCGTAGACGTCTGTCAGCTTCTTGAGG
CGGGCATCGGGAGTGGGTGTTGACACGGAGGGAAGCGAGGTGGCCTCGGACAGGCGCTTG
ATCAGTAGCGTAACGGCCGGGATGGGGTCCTCGATCATCTTGGGCGGCACGGCATTCAAC
AGGATCAGGTTGGCCTGGACGTCGGCAGCGTTCTTGGGAGCATCGCTGGAGCTGATGGCC
GAGCCAAAACCGGAGCCAGCCGTGGTTGACGACGAGGGGAACACGATACCGGGAGAGTCG
AGCAGCATGAGGTGGTTGTCGATCTTGACGGTGCGGATGGCCGTGGTGACACCAGCCTCG
GCGCCAGCGGGGCAGGCCATGCGCTGTGTGCGGTTGTTGCCGCTGAGACGGCTCAGCAGA
GCATTGATGACGGACGACTTGCCGACGTTGGGGTAGCCAATGACACCGACCGAGATGGAG
CGCTTGAGGTTGCGGTTGGCGGCGAACGACTTGAGCGCACGGAACAGTGCGCTGCTCGTG
CTCTGCACGGAGATGTCGCGGTGGTTGAACGTGTGGGCGTTGGGCGCAGGGCTGGAGGCG
CGCAGCGGCAGTGTCGGGAACGAGCCACGCAGGTGCGTGAGCCAGGCGTGCAGCACGGGT
GGGGGCACCAGGTCGACCTTATTGAGGATCAGGATGAGACGCTTACCAGCCTCGCCGCCG
GCTGCAGCCAAGACAGCACGCTCGACGTCGCGCGAGCGTGTACCCTCGGGGTCGCGCGCG
TCCAGGACGTACAGCACGACGTCAGCCTGCTCAACGACAGATTTGAAGACCTTGTCGTAG
GCCTTGCGGGAAGTGGCACCGCCGGGCACCTCAATGACGTGGCCATTGCTAAAGTCGTCC
TCGTCATCGTCGCCCTCGTCGCCAAAGTCTTCGCCGTCGTCCATGCTATCACCCTCCTCG
TAGCCGGGGTCCTCTCGCCGTTTGTTTTTGTACTTGCGGGCGGCGGCGCGTGCGCTCGCG
AGAAGGGCGGCCATAGGGTTTGACTCGTCAACCGCCTCGTCGTCCTCAACATCCATGTCG
CCGTCATCCTCGTCGTCGTTCTCGTCGCCCTCGACATCATCGTCCACCATCTCGTCCTCG
TTATCGTCGGCCGTATTGCCCGTCCGGGCAGCCTTGGCGAGCTCTCGTCTCCGCTTGGTC
TCCTCGAGTTTCCGGAGACGGGTCTCCTCGATCTGGTGCAGAAGCTTCTCCTTGTAGGGG
AACAGGTTGGGGATACCAGGGTCCTTTTTCAGCTTTGAACGCCATTCCGGGTTCTTCTTT
GCGAGCTTTCTGTCTTTCTTCTGCTTGGCGGCGGCGGCCTTTTCGATCTTGTGCCGGAGG
CGGACGGGCTGCCGCTTGCTCTTGGGCTCTGCAATGGGTTGTTAGTAGATGGGATAGACG
AGATGGCCATGGTGTACGACGGGCAAATTTTGTATCACTTACTCTTGGGCTTGTTTATGG
TACCGGCCATTTTGTCGCTATTTACCCAGACTAAATAGCTTGTTGATAGAAATCGAGGTG
TGCCAGGTCGTCGTAATATCAACCGGCCTTGTCTTAGGTGCCAAAACAAGACGTCGGTGA
AAATTGACTTTTTTTGGTGCAGTGTCGATGCTGCAGGTCCTGTGCCGGAGAAAAATAAAA
AACTTCACCGCTTTCCCCCTCTAGCCCCACTATTCATGCGGCAAAATATTTGACATCTCT
TATCGATAAGACACTCATGGCAACCACCAAAGGGCTGGACCCGACCGTTTTACCTTGTGT
GCTATTAGTAGACCACTCAAAAAGAATAAGGTAACCAACTGAGTATTGGTTTTTGTAATA
ATTTATTGAACTTCATTGAGAAAAGTTATTCAGCGAAGATGCCAATGCTCTCATACGTAT
AACACGCGATGCACGGCATACTTTGTCAGTTTATGGCCCTTTTGTCAGTGCCGCCCAACT
TCTGCGGCTTGCACGTGTTAAGATCTTTGGCGCTTCTGTTCCCTTCGTCTGGCGGTCTTA
CCCTTGGCTCTTGCCCTTATTAAATCTCCGTTCTGCGGAAGGCAAAGCGAAATCGTGGCA
CTAACCGTTCTCAGTCACTCCGACACACTTTGGCCTCCCTCGCTTTCGTCCCGACTCCAG
AAGACGGCGCCATGACTGAGAACTGTCTTTCGTCTCAATTCTTTCGTCGATATTTCCGTT
TGATCCATCCTCTGTTCGTTTCTTGCCCATATTGATTATTTCTATATTATTTATGTCCCT
TCTTTTCGCCTTATTCGATCTTTAGTTTCCATTTATTTAACTTCGAACTCCATTGAACTC
GATTGACCGTTATAATCACGAAATCATCATACCAATCTACCCCACTATGACTGCAGACGA
GACTCGCCCGGCGGACGTGCCGTCATATACCGGCCCGGCGGTGCAGGTCACGTTTGAGGG
CTTCCTGTTCGACATGGACGGCACAATCATCGATTCGACGGCCGCAGTCGAGAAGCACTG
GCACACGTACGTTCAGCCCACGTTGCAATTTTCGTACCGCTTTCCCCGTCGAGAAACTAA
CGCGCGACAGAGTTGGCAATGAGATTGGTGTTGAGCCCGAAGTCATCCTCCAGACATCAC
ACGGCCGCCGGAGCATTGACATTCTCAAGATCCTATCCCCAGAAAAAGCTAACTGGGAGT
GTAAGTCAACGCACCCCTCTTCCGGCCAGCCTGTTTTTGCCACTAACAAAAGCCCCAGAT
GTCTGCAACATGGAAGGTCGCCTTCCCAAGCTGTACGGCGACGACGCCGTCGAGATCCCC
GGTGCACGCGCGCTTCTCGACAAGCTGCGGGCCCAAGGCGCCCCCTGGGCCATCGTCACA
TCGGGCACCGAGCCCCTCGTCAACGGCTGGCTCGGCAAGCTTGACCTACCGAAGCCCGAG
CACTTAATCACAGCCGAGTCCGTGGCCAACGGCAAGCCCGACCCGACATGCTATCGGATG
GGTCTGCAAGCACTTGGCCTGGCCAATCAGGGCGACGAGGGAACGTACGACGTGCTAGTC
CTTGAGGACAGCCCTGCCGGCATCCAGTCGGGCAAGGCAGCGGGTTGCAAGGTGCTTGGC
CTGGTGACGAGCCACACGGCCGCGCAGGTGGCAAAGGCTGAACCGGATTGGATTGTGGAA
GACCTGCGGTCAGTACGTGTTGTTTCGATCGAGACACAGAGCAACGGCGGCGTGCGGACG
ACGCTGGAGTTCTCCAATACGCTCGTTGTGCCGAAGACGGCGTGAGACATGTCAAGTTGC
CTGGTTAGCGTATTACGTATGCCATTTTCGAGTTCTGCGGGGCGCACTGGGATATTTTAA
AGTTAGAGACAGACTACAATAGACTCAAGTAGATTTTTTGGGGCTTGACATACTAGAAAG
TGATGGGGATATTGAAGTGCTTGTCATGTGCCGGAAAGCTTGCAATGTTTCTCTGTCAAC
CCCTTTCCCCACGTTGTGAATAGGATGTATTCCGTAGCATACAAGGAAAAGGTAAGCATA
AAAACGAGACAATGGTTTTAATCCAGTCTTATTTCGCACTTGTTTTATTCAGAGCTCTAT
ATTTGTTCGTCCAGTCTCATTTTCAGTGACATCAGAAACCTTCTATTCTTAGCAGTTTTA
GCTCGTCTCTCTTTCTCTGAAATAGCTGTCATGGCCATATATTTATGGACATAATTGGCA
CTTACGTACCAAAAGTCGCCTCTAACTTCGCGAAGAGAAACAGTTTCGACCGCATATAAT
TTTTAAGTTCAAGATTGAGAGATGCAGGAAGTTGATAAAAGTGACAACGAGGATTGTCAC
AGTTCCTTGAAGCAATCTCTCATCCGTCTTCTCATTGTTCGGTTTTTGTAATTTAGCAAT
ACTTCTTAAAATATATGTAATTGTCTATTTTACTTGTATAAAAAGGTAGTTTAGTAATAA
TATTTAATAAACCATCATAAAACAATAACCGGAAGGCGTGTCAGAATCCCGGTCTTTCCG
TTTACGTTGTCTCTTTCTTTCCCAGTTTTCCATGATGTGCAAATGATGATTATATTATTG
ATGACTATTTATATCCTGAATAAATTACGCTACCGATGCCGAGACGGGAAACATTAGACG
ATACTGACACACTGCCATGCACGATCCCTCCCGATGTTTTTACTGGATGCACAAATTTAA
ACGATGACTGTTTACATGATATCTTGCACATGCTGCAGTGCCCAGGTTGTTTCTCGTCGG
CGTTGTGATCGACACGGTGGTTGTCGATCACGGTATTGGTGGATGCCAGTGAGGAATGTT
GGAGAAGGGTGACCAGCGCTGAACCGGCAGAGGCAGGTAGGATCAAATAGCTAGAAAAAA
GGGTCTCCAAAACAACAATAACAATAACAACATCAACAACAACAATGTCGGGCCCTTGCA
CAGCACAACTGCTGTCTGCCATCTCGTCTCCGTGCGCCTATCCCGGCTCGAGTTAATCTA
ATGTGCGTGCATCGTGAGAGGATTTTAGGCCACTGAAAATGCTAAGCTTTCTCCTTGCTC
TAAAAGATACCATTTATATTTGTCTACACTCTGACATCAGTCATTCCACCGGGCTGGCCC
TCTGAATCGTTACTTGTTTTCTTTTTCTCTAACCGTTGACGATGTTTGGTGGAGACCCAC
TACCATGGTTCGCTGCTGGAGCATGGGTGGGCCAGAAAGAGGGTACGGCTAAATGTTGCA
CTGCAAGTATGACAGCCGTGAGGAATGAGACCTGCTAGAATAAAGTTGAGACGGAAAAAC
AAAAAGGCTTATCCGAAAGTAAAAACATAAAAATAAAAATAGAAAACAGAACAAAACTGC
CTCTAAAGTACCGTCAAATGGGAGGGAGAAAAACTGTAATAAAGGAAACATGGTCAGTTA
AACAGAGGCTTTTCGTGAGATGAAACCCCCTGTGCTATCTTCAACCTTGCTTTTACCTTC
TCGTTTTTTCTCGGTGTCAGTCCAACGTCCCTGCTGCTGCCAGAAACAGCGATTCTGTCT
CTCTAGGATGTAATGGTATCAAGTACGTTTGTTTATATGCGGCGATCTTCACCGTAATTC
CACAGTAGTGAAGTCCGATAGAATGCATATGGATACTGGTCAACGTAATCCACGCACAAC
ACGGTCTTCGTTCCAGTGAGGGTTGCTCGAAATTGCAAAACAGAATCTCGTATATAACAA
GACGGCAAGTCACCGTCGTTTCCCGCTCATTTCCCCTTTCCCTCTCATCCTCATCACCGT
CTATCGACAACTTCGGCAGAGTCCCCGGCACGCCATCGACTACTAACCTCCTATTTCACA
GCTCAACTATGGCCCCCACGATGAACCGTCTGCTTTTCGTCGCCGCCTCGCTTGCGAGGT
GCGTAATATCCTCCCTAACACGTCTAACCAGTAACATGCCCCCGCTAATCTGACAGCCTC
GCGAGCGCAAAACCCATCGACCCGCCTGTCTGCCCAACCATCACGTCGAAAGTGCCCGCA
CCCAGCTGCGGGCCCTCGTTCAACGGCAGCACTTGCATCATTCCCTACTGCATCAAGCTT
GAAACGGTCACGATTCCCTGCGGCTGCGAAAGTGGTGCCGCGCCCACTGTGTACTCGACG
GCATCCTGCGCATGTCCAACGGGTTGCGCTACCGCCACAGAGACGCTCTACCCGCCGTGC
CCATGGCCAACGGGTTGGCCGATGGGAGTGTGGCCCACAGGCATGTGGCCGACTGCGTGG
CCGACTGCTTGGCCCACGTCGGGCCCGGGTCACCACCCCGGTCATGGTCCTGGGGGTAAC
CACGGCGAGGGACCCGGCCACGGACCCGACCACGGACTCGGTCACACATCTGATCAGGAC
CCGGATAACCAGCCCAGTCATGGCCGCTCGAAGCGCCGAAACGAGCCTCAGCACTGGTCC
ATGGAGTAGACAACTGTCTACAGAACAATACATGCCTCACCAGTGCGAGAAAACGAAGAG
CATTGGGGAGTGGGGGTGCAATAAGAGGGGTACCCGGTAAAATGACAATGCACAGATGGT
GGGAGAGATAATGTTGCAGATCGTACATGCAGAGCTGTGCTGGTTTGCCGGGTAGTAGTA
ATCGTTGTGAGGCGAGGGGAAGCGAGAGGAAGGTGCCTTGTGTGTCGGACACCAGAGTAT
GCATCATAGACACATACCTCCCCCTTGTCACCATACACATGAATTTATGACGTATTGCTT
TTTTTGTTGGCATATAAATTTCGATTCTTTTCCTCTCTCAGTCGGTCGGTTTGCGTGGGT
CATATACTTCGTAGTCTTCGTCATCGGTGTCGCTCTCAACATCAGAGTGTGTGTCCCGTT
GAGCATCGCTGAGTCCTGGTAGTGGCAATGGCGGAGGACGTACGGGTCCAGACGTGGACG
GTGTCGAAACCGCCTGAGAAGTTGACGTTGATGTCGTCGGTAACGAGATGATCGGAAGTT
CCGACAACGGCGCTGCCGTATCGTCACTTGTTGGTGGTTGCGAGCTCTCGTTGGAAACAG
CTGAGAAGGCCGATTTGAAGCCACCCTTGCGAAAACCACCCTTTTTGGTACCGGCACCGG
ATATGCCGACGGCCGCGCCACCGGAAGACGCATCCTGACCGCCGTCGTTGGTGCCCATCT
TGATGCTGATGACAGCGTCCGTCGCCTTCGCCTCCAGACGGCGCGCGCGAGCTGCTACGG
TCGGGTCACGCACCATCGCTTTCATATCTTTGAGACGCTGCTTGTGTGCATGGTCGTACG
ACGATAAATGGGCCTCGTACTCGTTCATGCGTGTGTAGCCCTTTTGGCAGAGCTCGCAAA
AGAACGCACGGCGCGCCTCGCGTGCGGACGCGGTCTGTGCCGGCGGCAGGGCTTGAAATC
TCTGCGCATGGTTAGTAAGAAGCGTGTGGGGGTGGCCAGATGAAAAGGAGAAACGGACGT
ACAGGACGCATGTCGAAGGTGAAGATGGTTCTGATTGTTGTGGAATCGACTTGCATCGTC
GAGCAGAAGGCTCGCACTTTCGACGAGGTTGTTTGGCAGTTGTGGAGCAGGCGCCAAGGC
AAGGCTAATGCTGGGTTTTTGTGGGGTGGCAAGCACCGGTATCAGACGCTGAAAGGGGCC
GCTGGACAATGAATTTTACCAGTTTCAGCGCTTCAGACTCGCCGCCCCTAGAACAAAAGA
GCACTATTAAAGGGCTCAAGTTGGCAATTTCTTCACAAAGTCAACTTTCAAAACGTCTTT
AAACTTTTATACAACTTCACGATGATACCCAACGACGGGTAAAATTAGCAATCTTTGATT
ACCAACAAGATATGTCTGGCGCCTTTTGTCTACCAATTAAACCTTTCCTGTCCATCGCGA
TGGCACCCTTGCGAACAACGAGGTCGCTACCATTTCCTTTCCTACACCTATGTCCATTTC
TGATCCCTTGTGAATAATATATTTGCAAAAACGCTGCCAAAAACGCCCATTGTATCAAAC
CGTTGCATCTAATCGTCACTTCGTCACATCATCTCGCCGCACGCCTCGTCACGGTGCGAC
TTCTTGGCCTAGCACTAGGTCAAAGGTCGCCGGCTTCGCAAAGTCGAATTGCCCGACCGG
CGCCAGACCATCATATCGATGCTCCGTTGCCTTCTGCTCGACGTACTCCATAGATGCGTT
TCGCACGGCCGTCCAGTCGAGATTTGATGACTTGCCCATGGCGCCGCCTGCATCGGTTGC
GAGCGCTTCGAGGGCGGCCTGCACCCAGCCGACACAGTTCCAGCCAGGCGGTTGGTTGAG
CCTGTCCTTGTCCGTCAGAGCCGCAACGGGGACGGGGACGCCGCGAAGAATGGTCTCAAG
GCGGGATGGGTTGCGGACCTTGCCAATGAGGACGCGTGCTAGCAGCATGAGGTCGTAGGT
GGGCATCGTCTGCTCGGCGTACGCCCAAGATGCCGAAGACGACGACGCAGCCGACGACAA
CTCAGTGGGACTGCTGGCGCTGCTGTCACTGCTGCCGCTCTCACTGCTACTGGGGCTCTC
GGTGGCATGGTACTTTGTGAGCAGCGTGTCCTCGTCCTCCACTTTGGGCCCACGTAACAG
GGCCCAGTGATATCTAGCGGGTTGATTGTTGGCATTTGCACCACGAACGAGAAAAATAGT
TGTTCGTACGCCCGCCACGACTCACCTGTTTTCACCACCTGCCATTCTGAGAGCACCTCG
CCGGACGTAGAGGCCGACGTAAAGGCGGTCTTTGTTGCGTCGCATCGTTGCACCCATGGC
CGATCACACTGTTGATAGTTGTGATATTTGCATGTCGTTGGGTCAACAAAGGATGGCAGA
AGTGATTCTGAAAAGTGAATGACACGAAAAGTATGAGAGAATAAATGAAACGAGAGAAGA
TGCTGGGGAACGCGGTAACTTGAATAAAAGCCAGGGATGCTATGCAATTATCTTGTGGTG
TCCCGAGGGGTGTTCTGATATGGAGGAACGCGGGCGTCCCCTTATCGATAAACCTTATGA
GCACTGGAAAGGGCAAGAGCCTCCCTGGTAACACCCATCCAAACCAGCAAGACGCTGGCG
CATGTCAATAAAGCGCGGTGCGCCCTGAAAAGGGAAGGCATGGGTCGTCGGGCTTGTGAG
AAGGAACAAGAACGCCCCACTCTTGCCAATTCCGCCAATGGCGCTGCGCCGCTTTGCTAT
TATGTGTTTCTTGTCAGGGGACCACCTTCCTCCTTTCTTCGGCGGACCATGCCGTCATAT
CCCAACATAAAAAGGGACACAAACAAACAGACCCGTCGAAAGTACCCAGATAAGGTGCAC
GCAGCCCTGGTGTCTCACTGCAATCTATCGCGGGCTCCCTTTTGTTTCCCTCTTTCGTCT
ACTGTCTTCCCTCGCTTGTCCACTCCCTCGTTCCCTGCTCCGGTTCGCTCTTTGCTCCCA
CGCCCAACCGGTACTCACGATGAGCAATACACGGCCTCCGCTGGCCGGCAAGGCGTCGCA
GGACACGCTGGCGTCGATGCTGGAGCTTGAGCCCATGCCGATGCTCGATTCACCGTTGCC
AACACCCCCCGCTGCAGCCGACGTGGAGACCGACAAGGAGCTGCCCCCTCTACCAAGCGA
GGGAAGTGACGATGCCGAGGCGGATGCGGGGGCGGTGGTGTCGTCCAGCGCAAAGCATGG
CCACAGTCGTTCGGTGTCTGCGACAATCAAGGGCACGACCGCCGCCCTCGGTCTGAGTCA
AGGCCACGGGGCTGTCTACTACTGTACGTCTGTGATGCTGAAGAGCACGCCAAGAACAAA
ACCAGCTAACTCTGTCCCAGTATCCCGTATCCAGCGCTACTCCTCCTACGCCTTCACCAT
CTTCTCTTCCGTCCACCTGGCCACCACCTCCCTCATCCCTCTCGCCACTCGTTCCGTCCC
GGCCTCAGAGTCCTACCTTCTCCTCGCTCGCGAAATCTACCAGACGCGCCTATCCGAGCC
CCTGCTTGTCTTTCTGCCAATTGCCGCCCATGTCGCTGCGGGTGTCGGCTTGCGTCTTGT
GCGCCGCAGCCAGAACGCGCGCCGCTACGGCCGTACGACCGCCAGCAACTGGCCGCCATT
TAGCGTCATCGCAGCGTCGGGGTATGGCTTTGCCGTCGCCGTCGGCGCCCATATCTTCCT
GAATCGCTTGTTGCCCATCGCCGTCCAAGGCGACAGCTCTGATATTGGCCTCGCCTATGT
TGCTCACGGCTTTGCGCGCCACCCCGTCGTGTCCTGGCTATCGTATGGTGCCTTCTTGGC
CGCGGCGTCGGGCCACATGGTATGGGGCTGGGCGCGGTGGTTGGGCATCGCACAGCGGGC
CGCGTGGTCGAGCCCAGATCTTTTGCGGGGTGGAGACCGGAACCTGTCGGCCGGTGGCGG
GGCGCGCGAGCCCAAGGCACTGCAAAAGCGACGGCGCCACACGTGGCTGGCCGTACAGGG
CGGCGTGGTACTGGCATTCTGTCTCTGGGCTTCGGGTGGTCTGGGCGTCGTTGCGCGCGG
TGGGCCTGTACAGGGCTGGGTAGCAAAGGTATACGACGAGCTCTACGACAAGGCACTTGT
ATTATGAGCAGCCGTTTGTCGCTGCTTTATTCATGTTTGATTCCTATTGTTTGTCCGATT
TGGCATATCTGGCGCGGTGTCCGGTTTCTCTTTGGAGCTACGGCGTGGGGCGTCGATTCC
GAGCCGGGGTGTATTAACTTCATACGGGGAGAATATCATGGGGAGTGGGTTGAGCGTTTC
ATGTGGACACGACTGCGCGTCATCTTGTGTTCTTATTGAATTCATAGCGACCCCCGAGGT
GTTTCTATCTCATGACTAGGTTGCATTATAACATTTCTAGAAAAAAATCAAAATTCTATA
ATTCATAGTCGTTTCGCTTTTTTGGTTGTCTACGCCAGGGACGCAGCGTCGCCAGCCTTG
AGCTTGCCAGCGCCCACCAGGCGGCTGACCTCGCTGCTCCACACACTCTTGATCTCGTCC
GAGACGGTTAGGCCGTTTAGGCGCGATGCCAGGTCACCAATCTCCGTGGGGTCCAGCTGG
CCTTGCACAAGCTCGACGTCGCCCAGCACCTTGTCGATGGTGGCCGCGTCGGCTGCGCTG
CCGGCCGCAAAGTAGTTGGCGTCCTTGACGGAGCCCTTGAGTACACGCTTGTTCTTCTTG
ACAGCGTTCTTGGCCGCCTCTTTGGCCTTCTTGGCCGACTCGCGGTCGGCCTTGGCAGCT
TCCTCCGCGGCCTTGGCGGCCTTCTCGGCCTCTTCCTTGGCACGGGCCGCCTCGTCCTTG
GCGGCCTTCTCGGCGGCCTCCTTGTCCAGGCGCTTCTTGTTCTTGGCGGCGTTGGCCTCC
TTGCGGAAACGCTTAATGCGCTCGTCGCCCGCGGACGCGTCGTCGAGCAGCTTGCGGAGG
CGGGCGTTGTCCTCGGCCTTCTTCTTCTTGCGCGCGTTCATGTTCTTGCGCTCCATGTGA
CGCTTCTGGTCACGGTTCTCGTTGTCGTCGGGCACGTCCTCGTCGAGGTACTCGAACGAG
CGCCAGCTGTCAAAGTTGTAGAAGAAGTTGTAGAACGACTCCACAGCCTCCTTGGTGGCG
GTCTCGGTACCAAACGAGGGCACGGGCTGGACACGCGAGAAGCGGCCCTCAGACTTGAAT
ACACGACTCCACAGCTTGTAGTAGTCGCCCGACGCGAGCTGCTTCTTGGTCGGCGGCTCG
ACGTCGGCCTCCTCGTCGACTGAGTCGAACTGGCGCCGGCGGATAGGGTCGAGCAGCACC
TCGGTGGCCTTCTGGATGCACTTGAAGAACTGGTCGTCCTCGGTGCCACCAGCGGCAGCC
TTCTTGTCGGGGTGATGCTTGAGCACCTTGCGGCGGTGCGCCTTCTTGATCTGCTCCTCA
GTGGCCTTCCAGCGGTAGCGGGACAGGCCGAGAATAGCGTAGTGGTCTTGGGTCTGGGCA
TTCGGGTTAGTATTGATAGTTAATCATACGAGGCTGATGTCTGCATGTCGTTGCTTGTTT
CTCTACTTCTTACCTTCCAGTCCTTGGCCTCGCGCAAGAGAAGTGAGGGGTCCTCCGGCT
CGCTGATGTCGCCGTCGTCATCGTCGGCGTTGACCTTCTTGGCACGAGCTTCCGCCTCTA
TGCGGTCATCCTCGGAAAAGGTGCGATTGTGGCGCACACGGCGGGCGTGAGCAAGGTACT
GCGGGCCAACAGGCTCGAGGCTGCGGTGGGTGCCGGCGGACAGCGACTTGATGCGCTTGA
TGTCGCCCTCGGCAGACCAGCCAGCGGGTAGGCTGGGGACGTACCGGTCGGCAATGAGTG
TCGTAGCGGCAGCCATTGTGATACGATGGGTGCGTGGACGAAAAGGGAAAGGGAGGTGGT
TGTTGAGGTTGGAAGGTGGTGGGGAAGAGGAGAGAGAGAGAGGAAGGAGCAAACCAGCGA
GAAAAATACTTGATAGTAAAGTTCACTACCTCTCTCTCTTTTTTTTTTTAAACCCAGGGG
ACGCCCCACTATCGAAGCCCGCCTTACAGGCTCAGCCAATAATATTCCCTACCTTGTTTC
GTGCTTGGTCAAGGACCCACTTTTTGAAGTTCTCCCATGCGCATCCACAAGGAAGCAGCA
TCTGGACCTCATTCTAACAGTTATGGGTTCATCCTCGTCAACACCGCCCACGAACAAAAA
GAGACGCATAATATCTTGGAATATCTCTACTCTATATCTATGGCGGCACTTCAAGCATAC
CGAAATCTGTTCCGGGCTACAAGGATTGCCTTTGAGGGTGAGTCGAACCCATCGACCGAG
TTGTGATGTCGGACAAGATGAGCATGAATGCTGACGCATATAGGCGACTCAAGAGTCTTG
TCTGCTGCCCGCGAACAGATCCGGATCAACTTCCGCGAGAAGGCTACTCTTCCGGAATCT
GAGGCCCAGCCGGCCATCCAGCACGCCGAGGAGGTAGCGTCGTTTCTGAGGGCAAATGTT
GTCCAAGGCAAGAGAGAAGAGGAAGGTGTCTACAGTAAGTTGAATGCTGCTGAAGTCTCC
CGAGACATGTCTATGTGGTGTTATACATGTATTTTGATACACTGACAATTGCAGGACTGA
GAATACACGATGAGACGGAGCGCGGCGACAACGACACAATCAAAATTGGCGGCGGCAAGA
CAGTCAAAATTGACGGCAAAACATGTGCCGACAAGTAATACACTCGAGAAGATGAAGATC
ATGAACAGGATATGAAAATAAAAGAGCCACTGGGTTAAAACGTCGTGTTTTAAACTGGGA
TAATGGCCATGGAGTTTGTTGTTTGTACGATATAGGGGCATGGCATTTGACTAGAGCGAA
GTGCAACAACAAAGTCTCCTATGGATATGACGCGACTTAAATTATAGCGTTTTGCAGTTC
ACAAATCTTTGAATATGGAGTCCAATAGTACATTCGTTGCATATGAGATTGAGAGGAGTG
GCAGAGTATTTCCGCGCACAGCATTATCTACGCCACACACAATATCAGGACTATACACGC
ATTGAATGGCCACCTCAGATAGTACATAATGATCCACTTTGATGATACATGCCTCTCAAT
ATTTTTCTGTAATTTATAAAGGCAAACGAATTGAACCTTTTCTCTCACCAATTCTCCACA
CGTGATGTTGATATGGATATCACGTGTGAAGCTTACCCCTTGACGACCCACTTTTATGCG
TTGGATTGACGTCCGTCTCCAACATCACTCCTGGTCTAGCATCGCGTGTCCAGACAGCTT
TCGCGGGAGGAACCCAACGACTCTTTTATGCGCCGCGACCCCCCCTCCTCCTCATGGCCG
TCCCCTCCACACACGAAGCTGCACTAGCAGATGGAGATGGAGACTTTGTGCGCGACTCAT
ACCTCGCCTATGTTGTACCGCTGGCCACCAACAGCCATCTCGAGCAGGACCTCGAGCTAT
GCGCCAGCAAAGGCGAGTCGCTGCAGACCTTGATCGAGGGGATCGAGGACCGGGAGTCGT
TTTTCTTTGGTAGGCTGCCCGCCCGTGTATATTGTCTTCATCTAAAACATATCAATACTC
ACACGCACAGATGAAACCGTCGATGTCTACTTAATATTGCGAACACCATACCAAAGCGAA
CCGCGTCTACGGAACTACCTCGAGCGCCTTGCGATCGTCCTCGAAGCACAGATCCTCAAC
AGCCACATCTCTGGGCGCGAAGCAGCACCGCCGGTCGTTGAGACCATCTTCAACGGCGTT
GTCGAGAACATCGACGAGCCGCTTGCTATTGTCAGCGAACCGAACGTTGCGGCCGGCCGA
AAAACCACCGGTACAAAAGGAGGCAGCGACGAGGAGAGCAGCGAGAGCGGCGGCGGCGAT
GATACCCAGGTGCAGAAGACGGGAGAAGCGGCAGAGGACGAAGGATTGATACGGCAGACG
TACTGCGTGTGGAAACTGCCCGTGTTTCTAGCACGACCGCGCGCAAGGCTTCACGGGCCA
TCCGTCTCATTTGCAGCTGTCGCAAGCTTGAAGCCGGCGTCGGCGGTGGCCGCCAAGGCA
AGCGCGGCCGGTAATGGGTCGCTCGCTCCATATGGCGATGCAAACGGCTTGTTGGGCGGC
TTAACGCCGTCAGGGCGCATGGCTGGCTACCTGCAGAGCCGCGAGCCTAGCGGGCTGAAC
TTACTCGAGTCGTTTGGCGGTGATCCAGCATTGGCCGGCGCATGGCCCCGGCTCTCGGCA
CAGCGCGTATCCCGTGTCGCGCCGGCTGCTGCGGCCATGAACCCGCGCTTCCATCCACGA
CCACTGCGCGGCATTAAGTCCATCGCTTTCAACATCTTCCCTGCCGTGCACACGCGTGTG
CGGTTCGCGCGCCCTAATGCGGCGCCTTCGAGTCCGGCTGTCGTGGCGATGCTGGAGATT
GATTTCACGCCGTTTTTTGACTGCGAAGCCGTCCTCTCCAGTATTAATATATCGCTCCCG
TCAGGCGAGATCACTGACCTTAATACAGCCGATGGCCTGGCCCTGCCACTCTACTGCGTG
GCACGCGACCACTTCACCTTCCTGTACCGTCTTGCGCCGCTAGAATTCGACATCAGTCGA
CCACCGTCCCAGCACAACCACCAAGGGCGATTACCTGGCGCCCATGGTGGAAGCTTCAGT
GGTGCTGGCAACGGCTTTAACGGCAACGGCAATGGCAACGGCGGTGCCAGCGCCGCGGCG
CGCGACCTCGACATTTCCATCGAGGTCAAGGTGCTTGTCAAGCCGGGCGTCTGCACGCCC
ACGCTCAAAATGTCGTGGGTCACAAGCCTTGACTTTACCCTCCCCGTCAACCCCGGCTTT
GGCACCGCCCTCATGCCCCCGCCATCTATCCAGCGCGGCCACCGCCCCTCCCAACTCTCC
ATTGACGGTATGTCCTCATTTACTGCGCCTTCGGTCAGCCGCCCCGACGCGCTCCCCTCA
CTCGAGGCGGCCGCCACCCACAACACCGCTACGACCATTCCCGATTTCGGAATCACCATG
ACCTTTACTGCACCCTCGCACAAGGTGTACGCCGGCGAAGAGTTTAGCTGGACTGTGTTT
GTTGTGAACCGTGCCTCGCAGATGCCCCTAACCCCAACGCTGCCCACGAGTGCCTCATTA
GGCGGCGGTGTCGTGCCGCCTCCGCCCCCGGCGCCCCGCAAACTGGCTCTTATTGCTCTG
CCCAAGCGCCGCCGCAACGACGTTCGTGTCATCCGGCCACCGTCTACAGCCGGCGGTCGC
CCCCACCCGCGAGTGGGGCCCACTGGTGCCTTGGACGACACCGGTACGGTTGTCGAGGCT
GTTGCCGACGCCGTGCTCGACGAAAACATTGTGCACGCCATGCAACGCAGCTCGTTGGTA
GACAGCACCGACGTGGTGTGCCTGAGCAGCGCCGACACGCGCGTGGGCCCGCTGGCGCCA
AATGCGTGCTACTCCGTAGAGCTGCGGTTCGTGGCGCTCCGGGCGGGTGCGGTCGGCATC
GAGGCGATCCGCGTTGTCGACCTAGGCTCACAGGAGCACGTGGACGTGCGGGAGCTGCCG
GTGATGATCATTGCTGAAGGGGAGCGGGGCGATGATGAGACGAAGTGAAACGGCTACGTT
GGAGTGTTAATGTAAAATATAATACCAATCCTTTTCTTGTACATTCACTGGAAAATCAGC
AACAATCATATTTGCAACATCTGTGTGTGACATCTTGTCATGACGTAAATGATGTTTAAA
AAGCAGAGCCATCCTATGAACGCCGTTCTATGCAAAATGCACTTGGTAGGTCATAAACTT
CCACTATTGCATCCGAATCCTGTCCCCTTCCAATCCCTGCGAGTTTTTGTCGTGAATGTA
TACGTTATTTCCATATATGCGTTTGTCATGTCTCTGTTTATTTTGATTCATTCTTGGTCG
TCTATGCTGACGAACCCCCTACGCCAGGTCGTCAATTTCGTCTTCCCAGCCCATTTGTGC
ATAGAGAGACTGCACACTGTTGTCATCTCCGACAACGGTGATAGGGACAGCCAACGAGCG
GCCTATATGCGGCGTCGCCATAAGCGGTGTTGCCAGCAGAGGCGTCGCCATGACCCGCTT
CATAGCGGCAGAGTCTTCCATTGTGACTGACCGCACTTTCGTTGGTGTCTCAAACAAGGC
GGGTCGTCGCTGGGTGCCCGTCGAGAAGAGAGTCTCTCGGTTTTCTGTTTCAGCCGTCAC
TGTCGCTGCTGGCTGCGAACGAGCCTGCAGTGGGGACGATGCTGGGATCATGTCGCCATC
AAAAAGAGCAGCTTTGTTGTCGCCTAGCTTCCGGAATGCGTGGAAGCTAGCTCCAGTGCC
ACTACTTACAACTTGGGTTGCCGCCCGACGCGCTGCGACAGGCGAAGACACTGGCATGGA
GTCCTCTTCCTCTGGGAAAGACTCCAGCCGTGACGAGCGGGCCATGGGGAATCTGCTCAT
GGTAGCAGTTGTTGTGCTGGGTCTTGTAGTCGCCGTGATAGACGCAGTGTCGAACGGTGC
CGACGTTGTGGGAGCCGCCCTAGCTACCGAGTCGGGTACAGATGTAGATGTACGCATAGG
CGTTGCTTGGACCCGACCAGCCATAGGGGAGCCCATGACTCGAGGCGACGCAGGAAGAAA
ACCGACCTGGGCCTGGCTACGACCAGGGAACAGGAGTTCGCGGTCGACTGGCAGGCAGTG
CTCCTGGTGCCTCTGACTGTAGCTGCCCTGCATCTCACCATGGCCGCGCTCGTGACCGTG
AAACTCCATAGTTGTCGTTGTTGTGGCAAAAACATCGCGGAATCTGTTGTTCACCGGTGT
AGCCTTGACTTGCACCCCGCCGGGTGACGGCCGGCTTAGCTGCTTTTTGGATTCTATAAT
GGCGAAAATTGTTAGAAATGGTCAGACAATGGTCATCATATCAAGCAAACGAGAGTGTCT
TACTTCGTGCTTGGTTTTGTATGCCAAACAGCCGCTTTTCTGCTGCTTCAACAGTTGCCT
TACCAGCGAGCTCGCGGTTTGGCTTCTTAAGGGCAGAAATCGCTTCTTGCAACTCGGCGT
CAACCATAGCCTTCTTGCGAGCACGCGTCTCTTCGGACCGGCCTGCACTGGTACTGACAA
CGTCTGACGAGCTCCTAGACAACGCGTTTGACGGCCGTTCTTTGAGTGAGGTGGACGACG
ATCGGCGGGGGATGCTGGCCAGCGCGGGCTCACTCATCTCGCGTTTCAGGCCAGGAATCG
GAGCGGCCGTGGCGCTACGCATCTGGGCAATGGCATCATTGGGCCCGCGTGAAACACTGC
GCCGCAGTCGTTCGCTCGACAGAACACGTTCCAAGTTGCGGGTCTTGTCGGTTGAGGATG
ACGACCGTCGGGCTGCAGAACCTGGTTTCGGTCGCTGATGGGATTTGGAGGACGAGGATT
TCTCACGCGACTTCGCGTCTGATGGGGAATTGGTCGAGTTGGGTGCCATCTTGGATCGAG
ATCCTGACGCCGAAATGACCGGTCCACCCAGTTTGCGGTTCAAGGAATCGCACACCAGAG
GCAACCGCGGAGAGAAGAAGGGCAAAATAATATCCACACAGAACTCTTTTAACGGGTCGG
AATGCGCCGTCTTTGTCGTAGCCGCTTCTCTTGCTGGGCGTGCTTGGGACTCGGCCAATG
CTATCACCTCATCAGAAGTCGTTGATTGCCAAATACAAAGCCGGTCGGCATGGACGTCGA
TCAATAAGGGCAAGTTGTGCTTGTTTCGTTTCTTGGGCGCTTCCTTCTTGGCCGGGGCAA
CTGCTGGCATCTCTCCTACCATGCCAGGGAGCTGGCTCTCGCCTGCGTCACCCGTCGGCC
GCATCGTTTCTAGTGCCATAATCTCCAAGATGAGGATCATCTGCAGCTGCGTCTCGCGTG
TGCGCAAACATGAGATTGCGTACTTGACCTCCTCGGGTCTGGGGAAAACCTCATCGTCGC
GCGGTGCTGGCTTGTTGGTAGCCCACCACTTGCGGACATGTACATCCTCGTCTGTATAGA
GGCCGCTGCTTCCAAGCTTCACCTTCTTCGGCTTCTTTGATTTTCTCTTGGAGTCGGCAT
GGTCAGATAGTTCGCCGAGAGTACGCAAATGGGAAACGAGATCTGGGATCGTCTCGCGGT
ATTTCTTGTCGATCGTCGCAGAGGTCAAAGTGATGCTCTTCAAAAAGTCGATAAGCTCAT
CCATCTCGAGATTGGAGTCGCAATCCAAATGGAAAGCTGCACGCGCACGAGACAGAGGAC
CTTTTGCAAAGTACGCCAGGGAGCCCTATTCAAAAGTTAGTTACAAGTTTAAAAGCATAG
AAAAAGCAGATGGATGGACCAGCGACATACCAGGGAGTGGTATAGAGCGTCAAAGTACTG
ATTGCGAATGTTTTGGAATATATCCCCCGCCGTAGGCGGGGCATTAGGCTCCGCGTCCAA
GGGTGGCATAGGCTCCGTCGATGACCGCTTCGTTGCATCAGAGGCGGGCGGTGTTGGCAG
AACCGCGGACTTCAGATGAGCAGACTTGTTCTGGAGCAAAGCTTGGCTCGGTGGGCAGGC
AGGTAGGTCGTTGTGAGCCTCCTTATGTTCTCTAGGTATCTCCGGGTTCGGCTTAGGGTC
CTCGGCAGTCTCTAGCAAGGGCGAGGGCAACTCTTCATCCTGGCTTGCAGAGACAGATGC
GTCCGCCACAACTTGAGAGGCTGGCCTGCGCCTCACAATGGATTGCAGCTCGGCAATGGC
CAGTCTCTTCCTTCCTCGCTCTTTATACACTTGAGGTGTGATTGATGCAGGTTCTTCGCC
GTTCCCTACCCCCAAGGCTTTTGCCGGAGGAGGCATCCGCTGCTGGCACACGGCAGTAGC
ATGTTGGCCGAGTTGGGTAACGTCCACCCAGTTGCCTAGTTTGCAAAGTACATAGATACC
AGCCTCTTCCCGTTCAATGGCAAATATGCTGCTGGCGCTGCTGAAACCGCCCGAGGAGCT
GGAGTTGCTCGACGGCGAACGAGCAATAAGAATGTTCGACCCAAGCCGGCCTTCCAGATC
CAAGATACGGATGTCAGACTGGAAGTGCCGAGAAGACGGCAGGTTACCGCTCGGGGATGT
GAGATCAAGAAACGATAGAGGCAGATGCTCGCGGGGTAGAAGCATCATGGGGAACAATGT
GCATGGCCGCGATAGGGGGTTGGAAGGATATGCCTATCTATTGTCAGTATACATATTAGA
GAAAGGCAGTCAAAGTGATATGGAATACACACTCGGACAACAATCGACGACTTTAGAAGC
TCATCCGCAGACAGGACACCAGCATCCTGCCGCCGTCTCTTTGAATCCCCCGGCACGCCA
TGCTCACTCGGTCTTTTGCGAGGGGCAGACGCCGGCGAGGCGCCGTGAACAGTGCCACTC
GAGGACAATGGGCGTTCTATCCGCTGTGAGGATGGCCGTTGCGAGTTCGAGGTTGTTGGA
TGTGTGGCGGCGTGAGAGCTCGACCGGCCGAGTTGTGAGGACATGAGAGCGACGGCAGCA
GGTCGTGACCCTGCTCTTAGATGAGCATGGTGTTAGGTGCGGCAAGAGGTAAACAGAACG
TCAATTGGCGAGAATGTAAACGGGCATATAAAGAATCAGCAGAAAGAATATTCGTAAAGT
AAATAGCAGATACTGAATAGAACTGTAGAATGTTGCTGGTGCAAATGTCTTCAGCCAGGC
TGCTTTCCTACCGCGGATGGGCTAGCTTACTCGTTCCTTCCCCCAAGACGCGGTCGGCGC
GTGTTCGGGGAAGATACAGGACGAGCTGCAGGTGGTTGTGGCGCGTCTCATTTGGCTTAG
CTCCACAACTCGAGTTGAGTTGGGCGGGTCTTCACGTGACTAAACTATGAGAGGCACATT
AATTGGGCAAACTATGGCTTGTCGATCGACTCGCCCAAAGCTCGATCCGGAGCAGGTGCC
CCGTAACTCCCCCAATGGCCACCAAAACCGACAGAATCCGCCTCCTCACTGGCACTCTCT
TAGCAGCTAATACAGCTAATATGTGTGGGGTAGCACTGCATACTGGCCCACCAGCATTTG
CTCTTCCCCGTTTGCGAGCACTTTTGCTCCCCCATCGCTCCTTCTCTTATGGGTCGTAGG
GTTTCCTTCCTTAAGACACCATTTTGCCACCCCATCCATCGCCAACAAGTCGCCAACCAT
CACCAAATCCTCTCGAGCTTCAACGGCCTTTGGAGAAACTCGTTGACGACGCGGGTCCCA
TTCGCGGCTCACCTGGGATTATCGGCTTCGAATTTGACTCCTCACCCCGTCTATCATTGA
GCTCCGCGCAGCGCTTCTACCATACGTGGAACAGCTGCCCGATCTTTCCAGCGAGGAAAC
GAGGAACAGCCTTCCCTTTGCTTAAAGACTGCCGCAATGGACGCTTTTGGCCCGGCTTAA
TACTTCACTGCACCCGCCAGCCTCTACTGGAGAGCGTGGTTCGCTCGCATCGATTTCGTT
TAACACAGGACGCCACCGATCTCGTGGCTGACCTTCTCACGTTTCTTTCGAACCCCCTCC
TTACTCTATCGACTGTGCCTGCGCTCTAGCTAGGCCTCCCCTCTCTCATTTCTCTTTTCC
CATCCACCATGGCGTCCGAGGCCTCACCGCGCGTTAGATTCGCGTACACCGACGATGACC
GTGGACGCCTCGAGAAATCCAAGGGCTACCGGCATCAACAGCAACCGTTCCCCTCCGACT
CCTCTCTCTCTTCCGACAACTCTCCCCTCTCCGCCACGTCATCGCCCACATCGACCTCTT
CCTTTGGGATCGCCGGCGGTCTGGCTAGAAACCACCGTGGCTCGGGTACCATGGGCGTGA
CTGCCGGCATCGCATCCGTCATGAATGGCAACGCATCTAATATTGCCGCTGGCGGTAGCA
ACGGAAGTGGGATTGGCATGGGCAATGGCAATGGCACAAGCGGAGGTGTGTCTGATGGCT
ACATTGCCAACCCCTCTAGTGGCGGGAGTGCGTGGCCGCAACGGCCATCTGGACCAAGCC
GGACAATATCAAACGCATACCAGCCACAGAGACGACCCGCAGCGCAGCCCGCATTTTCCG
GCATTAACGGTTCGGAGGCACGTGTACCGAATGCCAAGCCAAGGCAGCTCACCAGCGGCT
CGACCTTCCGGGCCCAAGAACGCGAGTATGTGAAACGCTTACGCGAGCAAGACTACGCAG
CTGGCTACTTCGACAACATGAACAGCACCGATGGAGGATATGCCGACTCCGACTCCGAAG
GTGAGACACCCTCATCAGAAGGTCCCTTTGATGACCGCTACGACCAAGAAGCGATCATGT
TCTACAATTTCGATGACCTGCATCCTACCGAAGAAGACATTCGTGACGCCTCCAACCGCG
AACGGCTCGAGTGGCACGGCATGCTGGAGGCGGTCCTAACGGGCGACGTCGTCCGGCAGG
AGAAGAAGCGCCTAATTGGAGCGGGTGAGGAGCAAAGCGGCAAGACGGTGCAAAAGAGCG
AGCTCTGGGTTGGCATTCGCTCGAAAACGTGCGGTCGGCAAATCACTGTTCAGCGCCGCA
TGATTGAGGAGTCGCGGAGCAAGGTGGATCGCATGATTGATGACATTATCAATTTCCGCG
TTGAGGGTTTCAGCGAGGCAGGCAAGACGGCCATGGAGCAGGTGGTTGATGTCATCAACA
AGATTGAAAAGGCCGAATCGCTGTACCCGACACGCGCGGCGTTCCTGGCCGCCCACAAGG
CGGCCGCCACCGCACTGTACGAGGATTCTTGCGACACCATTGTTGCATGGAGCAACACAA
GCGACACGATCAACCGGGAGCTAGCAATTTTGCGCAAATGGGTTGGGAACGACGAACTCG
ATTTTACACGCTCGCGGGAGAAGTCGCCAAGCGGCAATGGGCTGTCCGACGAGTCCTCGT
TCCTGGACCGACTGCTCAAGGAGGAGGGCCTGCGGTCGCTGCATATGCATTTTGAGGAGG
ATGGGAAGAGCCGCCGGCGCAGTATGCTGGAAGGCATCTCCGAAACGATTCTCAAAGCCA
AGGACACGCTCACGATGCGGTCCGGCGAATTCCGTACGCGCCATCTTCCGTCACATGTTG
AGGACCTTCTGACGCTCGTCAGTTTCCCGGCGCGCCTGATTGAAGAGATTGTCAAAGTCC
GGCTTGCCTACGCCAAGAAGATGAAAGAGTCGGCCCAGCAAAACTCCCTGATGCAAGACC
AGATGATCTCGCAGTTCCAGGTGCTCCTCAATCTCGCCATTAAGGTCAAGCTCGAATATG
TTGCCATCTCACAGCCGGAACCCGGCTGGGAGCTGCCCAACTGGATTGATGAGTCCTTTG
ACCAGGCCATCCTGGACGCTCTCAAATACTACTTCAAGATGCTCAACTGGAAGCTCACCA
GCAACCGCAACACTTTCAAAGAGGCCGAGTTGCTCTTCCAGGAGTGGGAATTTGCCAACG
AGATTGGCAGCCACCTGTACCACGGTGACGTTGAGGTGGCCGAACAGTTCAGCTCGCTGA
CGTTCAAGGCGTTCAACCGACTCAGTCAGACCTTTGACAAGGAGCTGCAGCGCAGGCCCA
AAGAGAGCATCTCCGACATGAGCAAGCGATACAAACAGGTGTTGGACTCTGTGCGCGTGC
GGCAGCGCATGCTACAACGTTTCTCACGCCGGCTGAGCGACAACTACGAAAACGCGTGCG
ATTTCAGCATTGCTATGACCGAGGAAAACATGGAGATGTTCTTTGACCGGCTTGTGGACT
CGGGCCACTTTCAGGTGTACACACACAGCCTCGAACGGGAGGGCGTGATTCTCGTGGCGT
CGCCATCGTTGCAGAACCGGCACGAGGAGATCCAGTCCCTGATGGGCCGCACCTCTTATG
AGCAGGTGGTTGAAGACCCCACGGACCCGTACGTTTTGGTCATCCGCCCCGAAGGAAGCC
CGACGTGGTATGGCCAGCGTGTGGCGCTCACAGTGCGCGAAGAGCCGCTCGACTTGAAGA
CGGGTCACCTGCGCCTGATTGCGGGCGGATCGCAGGGCCGCCTTGTGTTGGCTCGCAAGG
CATTCCTGGAGAACGCGGATGTGCACCTTGACCTGGTCGTTGAGCAGCGGTCCAATCTCA
AAAAGGTCAACGCCAAGATGACGGAGATCCGCCGCATGGCGTACAAGCTGTCCAACACTT
TCATGGACAGTGTGGAGAAGATCCAGCACCAGACACGGGGCGACAACTGCCAGGACCTGA
TCCAAATGTGCTTTGTGTTTGCTACCGAGTTCGGTCAACGCTCTATGCTCTACATGGACA
GCAACCGGCGGCAGATGCACAACATCAAGCTTACCAAACTTGCGCTCGATTGGGTCAACT
TTATCTGCGAAGACTGCGTAACGTCTGACCGGCGTACGTTCCGTTGGGCCGTGCTTGCTC
TCGAGTTTGCCATGGGCATGACGCGCGGTCGGCACATCCTGGGCCTGACAGAGGCCGAGT
ACGAACAGCTGCGCGACCGCGTGTCTGGGTGCATGTCTCTGCTTATCTCGCACTTTGACA
TTATGGGTGCACGGTCGAGTGTAGCGGCACAGGCGGAGCGACAGCGCCTCGAGGCATCCG
CCAACTCCAAGCGGCCCGACAAGAACCGGTTCCTCAGCGATGCGGAGGCCTCGGCATACG
TCGAAGAGCACCGCATGGAGGAACTGAACCAGATCGACGAGGTCCGCAAGTCGATCCTCG
AGCAGCGGTCGTCACTCGGCCGTGTGCTCGAGGCGTCCAACGAAGTGGACCGGTCGTTGG
CGTACCTGTCGTCCACGGCGACCAACTTTACGATGCGCTGGCAGCAGGGCTACTTTGTGG
GTGGCGGCACGTTTGGCAATGTCTACGCGGCCATGAACCTGGACAATGGCCAGCTGATGG
CCGTCAAGGAGATCCGCCTGCAAGACCCCAAGCTCATCCCGACGATTGCCACGCAGATCA
AAGACGAGATGCGGGTGCTCGAGTCGCTCGACCACCCGAACGTCGTGTCGTACTACGGCA
TTGAGGTGCACCGCGACCGCGTGTACATTTTTATGGAGTTCTGTTCCGGCGGGTCGCTGG
CGAGCCTGTTGGAGCACGGCCGCATCGAAGACGAGCAGGTCGTCCAGGTGTACGCGCTGC
AGCTGCTAGAGGGCCTAGCATACCTGCATGAGATTAAGATTGCTCACCGCGATATCAAGC
CCGAAAGTGAGTGCCCCCCAGCCACGCCCAATTGTTTTATTGTTATTACATACTAACGAG
CTCAGACATCCTCCTCGACCATAATGGTATCATCAAGTACGTCGACTTTGGTGCGGCAAA
GGTTATTGCGCGGCACGGCCGCACGATGAACAACCTCGACCCAACGATGGCTATGGGCGC
CATGTCGAAGCCGGCCAACCGGTCGATGACCGGCACACCAATGTACATGTCTCCTGAAGT
CATCAAGGGCGAGACACCGGACCACTTTGGCGCTATCGATGTCTGGTCGCTCGGGTGCGT
GATCCTCGAAATGGCCACGGGCCGCCGGCCCTGGGGCAACCTCGACAACGAGTGGGCTAT
CATGTACAACATTGCCCAGGGCAACCCACCGCAACTGCCGACAACCGATCAGCTGAGCCC
GGAGGGTATTGATTTCCTCAAGTGCTGCTTCCGGCGCGACTCGGGCAAGCGATCGACGGC
CGTGGACCTGCTACAGCACGAGTGGATCATGGGCATCCGCAACCGCGTGGTGGAGCCGTC
GACGCCGAGCGACATTAGCAACATTAGCAGCTCGACGGCTGTGTCACTGTCGTCGTTGCC
GACAGTCAACGGCGGCAACACTGCCCAGGAGGCCGCTCTGACAGCAGCAGCAGCCACAGC
GGCGGCGGCGACCGCTGCTGCAGCCGCCTTGGTGGCCGGCGAAACGACGCCGCCGACGCC
GCCCCCGCCCCCGCCACCGGGGTGCTGAGTGCTTTGATAGTTTTGGTGTATCGTCAGTTA
TTTTATTTTTTTGGTCGGAGGATCCTTTTCACGTTCGTTTTTGGATACCATCCTGTTATA
CCAAACGCCACGACGCCTTTTGTGCATCTTGATATCACATGCAGTATTGTCCGCCCGTCG
TTCTTTCTCCTGTAATTTTTCATATCATTATTCATTATTTTTATTATCATCATATCCCCT
ATATGTAATGCGAGGGCAAACAGGTTACTGTTCTTTTTATTTTGAACAGTAATATGGCCC
CGCCTTTCGAGGTAGTCTTAAACTTTATATTTGTTATCTATATGTGACCTGGCCACATTA
AAGTGAAGCCGAAATATCTGCGTTGATCAACAGTGTCCTTGTTCGTACGTCTTCGACAAG
TCTGCGACCCATCAATATTGCCGTCCTTGTAGATCCATTAAATTCAACGAAGGATCGACG
TTAGTTAAACCGGGCCGAGCAAACAACACCCAAGGTCTGCTTGGGTATGACTTGGACAAG
GTTGGGACTGTGTATGTACTATTGACGCCACGCCCCCTTCCAGCTATTGATGATCCTCGG
CCAGTGTTCGCTAAGACGGAAGTCGGTTCGCCACAACGAGTGACGTATAGACTCGCGACG
GCTCGAAGCAGCAATCGACATGCTCGAAACGGTGCATGGGGCTGTCCGGGAAGGACCAAA
AAGATCAAAGAGACATGTGTAAAGGCCAGGTAGCCGCGGACACATGCGCGCAGCCTTTCC
CCCCACCCTTGAAACGGCGACCTCAATTGTCTTGCGCCTCTTGTACAGTGGGTGTCGTCA
TGATGGAGAGGCCACTCGTATTTGCTGTCGTGTTGGTGGCGCCGGGACTTGGGGGGGTGC
GGCCTGCCTCACGTTTCTGGTTGGTGCGTGGCGCACGGCGGTTGTACGCCACGGGCGTCC
AGTCCCGCAGGCATCCGGCGGCCATTTGCAGGACCCCAGCGCCGACAATTTGCATGAACG
ACAGCTTGGTGAGGGCGAACCTGTGTAGAGCAGGTTGCACGATCCAGGGGTAAGCGTCTC
TCTGGGAGCGGATGTTTGCTCAGGACCAGGCAAAGTAACAGGCGCAGGGGCGCAATGTTG
CATCTGCCAGAATCAGACACTGCTGGATAGCTTTACGACGTGGTACATGGAACAAAAATA
ATGAGCCAGGACGGGGACATGTTGGAACCGAATTGTAAGACGACTATGGTACAAAAACCT
AAAATAAACCTCGATTCTAAATATTTTTTTTTTGTTTCCCTGCTTTATGACGTCGTCGTC
GTCGTCGTCGTATACCAAGCGACACAGCCCTTTGCAGCACAGACACGCTCGTTGTACAGA
CTCACTGCCTTGCCGTGGCGTGTTATTTTGGTCGTCAGCAGGGGAGAAGTCAGCGGCTTG
TAGCACTAAATTATGACGAGGAAAGCGAGTGCGTCTCTTCATCCGTGTCTCCGGCTGCCT
CTTCCATTGTTGTCGCCCCGGATCTACGACCCTGGTCAGCACCCCGAGACAATGCAGTGC
ATTCCCCGATGGGATATCTGCTGCTTATGTTTTGTTTTACTTCGGGTGATATTGTTCCTG
ATCACCAAAACATTTCGTAGTGTTCAGCTTCGTCAACTCCGTCTGTCTTCTCCGAGCCTC
ATGATGGAACTAACGATCGAAGATGTAGGAGGTGGACTTATGATTCTGGTGCCAAGGACA
CAATATACACAGCATTTAACTCGTAACCCTTACCATTACCAACGTATGAGATGCAATACT
GGCGGGTGCTTGGTCTTCCGGAACAGCGGTGAGAAATGCCCAAACACTTACAGAGGCAAA
TGATGACATTAAGTTATGACGAAGTCTGGTCATGCAAGCCACCAAACAAATGTCAGGTGT
AAAGGACCCATAAGGTTGACAATAGGTTTGTATAATACAGGAATAGTGCAAATGCAGGCA
CAGAATTTCGTGAAAACGGGGATTACTTACGGAAAGAGAATTCGAGAACGCCTTTCTTCC
CGCATCGTGGCGTGAGAGGTGAAGAATGGCATGAGTAGGCCTATGAACTTGATCTGTGCC
TGTCTTCAAGGGCCACTGCAAGACGTCGTAACCAAGATGCAGTCGTTTCTGGAAGCACCA
CTCTCTCGGACGCGTGCTTTTGCCTTCCATGTCATACGACAGTACGTCAGCCATTCAGAG
ACTGACCAAGCAATTCCGCGGACATGGACATGCGACACAACACAGGTGAACGAAGCACAA
ACGTCATGTAACAAGCTCACAGGCTGTCTCATGGGGACCATTATTTCCTCTCGAAACAAC
TCACTGTCTCAGAACTGGTCGCCGACATGCGTTACGCGATATGCAAGGCACCCTCTCAAG
TGGCGTCCAAGGGCACTGTCGCTGACGGAGGTCATCTGGGAGTCGCCCATGTCTCCCAGG
ACCCTTCCATCCATACTCCTTTTGCTTGTTTATTTTGCCCTTGTTCCTGCATATGGCATG
TGCCACGGGCGGTCAGAAGAGGGCCAAGAGTTTGGCATACGAACATATAGATTACAGGAT
GCAGACCTGTGCATTGTCACTGGTGACGTGTTACATTTTTGCCTGGAAGCGACCGCAATT
TATTCTCGTCTCTCTGCACACTCGTTTTGTTTGTACGCCAGAGACGAGTGCCATGTCCTT
GGAACGAAGTAGTTACGCGTCATGACTCCCTCATTATGTATGCAGGACACATCGGCACTG
TTCATGACGTTGACTCAAGCATTTCTGAAGCCAACGTCTTTTTCTGTTAAGAACAATTTA
GGCGAGCCTCATATTCCATAGACTAGATCTGAGCATTCTTCTTATTACAACGAATCGTCC
TGTACGCCATTGTCCTCGCTAACCTCGTGGTACGTGCATCTCTAGGTAATCAATTCAACG
TCTTCTGGCATGGGACCATTCCTTTCTCTTTTTTTCCCCTCCAGATAATGGGTGGTAGGT
AGAAACAATGGCAGTGCCGGTGGTAGAGAATAAGTAAAAACGCCACAAGGGAGAACTTGG
CTGTTTCTGAACGTGTTCAAAGAAAATCCAAAATGCAGAACCAAAGGACTCTGAAAAGCA
ATACTTACCACATTGACTACTATTCTTTCTTTCTGCTCGTGGTCGAACTAAAAGGTGCTA
AAAGACGTATAATCGATGGAGAATTAGGGGCCACCGTGTAAGAAGAGCAGGACAAAACCT
ACATCAACACTTTGTACACACACATACTTCTTCCCACGCCTTTACCAAACACTACCGAAA
CTGGTAAAAGAGGGGAAACAAAGAAAGCGAGATAAAGCTCGAGACATGGAACCATTTGTG
AACTTGTCTATGCTGTACATGTACATCATGTTTTTAACGCCTCTTGATACGCGTATACTG
ACGCCTCTTCCCATTGCCTAGCTCTACGCGATTCTGCATCATCAGCAACACAATAACAAA
ATATGTTACAGGGAGGCAAAGGGAGAGATCAAAAAATATGAAGGACAACGACAACCTGGT
GATGTTTCAGCCACACACCCATATTCGTGATAAAACTCGCACCACCCATGCCTTTCAAGA
ACAAATAATGTAAAGCATAAAATAAGATACAACATCTCCATCAGAATATACGGCCACCTC
TTATTTCCCCTCTTCAACGGCTTTTTTTGGTGTTTCTGTTGGTTCTCTTGGCCATATTGA
TCAGAGTCTGGGCTTTTGAGGATGGCTAGAGTGTCAAACAAAGGGAGCTTTGTTGTCCAG
ATATGGGCAATAAGTGCTTTTTGGTGTGACAAGGCCATGAATGTCACTGTATCGAGGGAT
ACCCCGTATCAAACTGAGCTACGTTGCGTCGTTGTAAATAATCCCTGGCAAAATAACTCT
ACGGACGTCGTTTCTCTCCCTCTGCTCTTTCATCTCTTTTCTGTTAGAGTCGGTGAGTTT
GACTTGACGAGACATGGACCGTCGTCAGGCTTGTATACCGTATTCCGTCAGCATATTTCC
ATTGGTGTCTTAGTTGCCTGGTCTTTACTGATCACTGGAAGGACATCCAATGACATCCAA
TGGCATCCTAGGGGCCTGTATTCGACCTCATTCCACGTAAACATGGGAATCAAAAGAGGA
AACGGACGTGATTTCGTGGAACAAAAAATAATGAATACAACGCAACTTTATGTTACAGAT
GTTCAGATGACAGCATGGCAGCTTCTTTTGTCGGTTTGCTTTTTATATGTACATTTCATT
CCTTTCTGTGTATTTTTACACCTCCGTCTCCCTCACAACGCGAAGTACTGGGACGGATAC
ACTGGCACTTACATTACACGGACGGTCCACCGCACGTCCAATAGTGTGGTGTTCTGGCTC
TCGTCCGACTCGCATGTTTGTCAACGACTGGCGACCGACTTACAACATGGTTTGCATCAC
ATTTGACAACGAGCGTGTGTCTTATTGAGTTTCCAGTTGGCCGTCCACCGTGCGTCGTAC
CTGTAAGGGGTGGACGGAAAGCGGAAGGCAGAATATCCAAAGGGGCCGAAAGACAAAGAA
TGTGACAACAAAGAACAAGGGGTGCACACAAAATACCAACAACCAGGTCGGAATGGACTG
GGTTAAGAAAGGTTTGACGATCTTGTCCAAACTGGGGACAAGGGCAACACAGAGACACCG
AGCACAGGCACAAATTTCCGAACAAAAGGAAAGGACAGCGGGACGCAGACGATCATGTTA
TGCAAGGCTCTGCACAATTTGTGATTCTTCACAAACATTGACGGAAACAGAAGAAGGCAC
CTCTATGTCGTGCATTCATGGATAGTTTTGCCTGTGTAATTCAGGCCATTTTTATGGGAT
TTAGGGATTTGGGTTGGAAGAAAATGTCCTCATTTCCCCTCACTTTTCCTTCCCCTCGGC
TCCAACTACGTCGTATTTCCTGGGGTTTGCTGCGGTTCCTAGACACTGTCGATCTTGCAC
GTTTTTGTCTTGGACACCACCATGATCCTTCAGCCTTGTCCTTTTTTGCACCAACAGACT
GCGACTGCAGCCGCCAATCTCAATAACGCAGTCATATAAGATAAAAAAAGAAACGACGGT
TCTGCTTGACACTGACGTACGGGAGCTGTCTAAGACCATTTGAATTTCGTCTCGTAGTAT
TTGTAGGGTGGTCTCTGCTGGTTACTGTATAGTTTTATGTGTTTTTTGTTTGTCCATTGC
ATTACTGCTGAGCTGAAAAAGTATCTGGATTGCTCTCTTGTTATTGTTGGCCGTCATTTC
CAAGTCCTTATCGGCAGGCTCATCTCAGTCTCTACATGGTTCTTTCCCGGACAGTTGCTC
TTGGTATAACATAGTACGAGCTGAAGCGTCGCTCCGATGCAGCTAGCCGAGAGGTTAAGG
AGGGATCTCACTTTCTCTCGTTTTCGTTCTACTCCATATTATTTCATTCCTTCCATTTGG
TCTCCCCTAACCAACCGTGTCCCCACAATGTTAGGCTGCAACCGAACGAGCCTATGATGC
TTCTGGCCCTGTACTTCCTCTTTGAGAATTGTCATCATCGTCGTGTCAAATGAATCCAGA
CAAGCCTTACAAATTGCCAACAGAAACGGCATCTCGAATAATTAGGCCACCTCACTAGCC
TCTTCACCGTCCTTTCGTTTTCTTTGTCGTCAGTTTTGTTCTGTACGTCGTATGTGAAGC
ACGCCTGTTCTCGTTTTGCAATGGTAGCAGGTCTTCTACCACATGTTTTCTGTCGCAGCA
ACGATGGAGACTCCCGAGCGAGACACTTCGTTCGAGTTACAGCGTTGACGAAGATGGGAG
GGCCGTTGTCATGGGATGATGTACAGAACAGCTGGCCGGTCTGTTACAGCTGACGGCGCC
CAGGACGCTGTGCCCGAGTCTGGGCGGAACTATTGACGAGACGTGGCCAACGCTGAGTGT
GTATGCAAACTCACCCTCAGCCTCACAATTTAGGAGAGAGACGACAAGAAGCAAAGTAGG
GAGGTGTAACTGCCCCGTAGGGCGTCGAAGCCTGTCTTTCGTGATGAGCCGTGTAGCGTC
TTCGCTTGTCCGCGCAGCGGCATTCATCCATGCTTTCCATTCCTCCTGTCCTGCATCGTA
TGTCTGGATCTTTATCGTCGGTACGCTAGGGCGCGAGCGTATTGTACATGGCTCCACAGT
GGCCCCCGTTGTCTCGTGAAACTCTGTACGATGTAGTGTGCTCCTAAGTAGGACAGCTGA
CCAGTGAAGCCGGACAGAGAAATATCAGGTTGAAGCGGGGGATGGGGGTGGACGGACGAA
AAGCAAGTGGGAAAACGACCGACTTGCACTCATGTAGGTTAAGGAGTGGGACAGTCGTCG
GGTAGCGGGCATCACGAGACAGCATGATGTGGACGAATCTGTGCGGAATGGGAGATAGAA
AAGGAAAAAGGGAAAAGTAAAAAGTAAAGGGCACGCCTTAAAACACAGGAAAGTAACAGC
AGGCAATGGAAAGTGTGCTGTTGGTATAAGAAAGGCGCTGCCGGTGTCTTGTTTACTTTC
TCTTACAGCCGTTCCCTTCCACGCAGGAGCGACTGCAGAATGTTGCTGGCCGTGACCCTC
CTATTTTGCCCTCATCTTAATTTCTGCACGTTTTTTGAAATCCATTTGTCTCTCCTGCTC
CTATTTCTGTCGACTCAACGCGTCCAAATGGGAACTTACAGGTAAGAGTCCTTGTCATTA
TTTTTATTTCTATTTTCGTTTCTGTACAATGCATTCCGCGTCGTCTTGTCAACATCGGGC
CACGGTCGCCTACACGTATTGGCAGCTGCTGGTGCGTCCACAAGGCCACTCATCCTGCAT
CTATCTGTTGGCTGTCACATTGGTGCTGCATTGTGCGCGGCTGCTCACTAGTGGCTGTTG
AGGCGAGCTCCCTGCTCATTTCATTGTGACAATTTGCTTTCGGCCACCAACAACCTGACA
GGTCGAGGACCGTTCAATGCCGCCGTTTTAACCCTTGTTTTGTCCTTAATTCGCCTTAGG
CCGTTATTGTCGACTGTTCAACGTGGGACGTGGGCATTTTACACCGCGAATGCTCTACTT
TGATGTGGCGATGGCGTTTTCTTGTCTAGTCCAAATCAGCACGAGCACCTACGCCAGCGA
TAAAAACAAACGAGCCGTTTGCTCCTAGTTTTGGCCTTTTCCATTCCTAATTAAGCGCCA
TCTCCGTCCCCATCTCCTATCCCCATTTCTGTCCCCATTTGGATGCCCCCACCTTTAGCT
GGCCATGGCTTCCGTTCCGTCGCCCCCTTTTCCTCGCTTGCTTTTACGAGCAGGTAGAAT
TGGGCTTAGACTGACCCGATAGAGTTGCCTTTGAGGGGTTTTTTTTGGGAGGGGGTTTGT
AAAAAGACAAGCTTCGCCCGTTGTGCGGTAATCTGAACGAAATCTTCAGGATTCAAGATC
CTGCAGTACGCCGTAGCATCGTCCTGCGTTGCTCAGCGCGAAGAACAAAGTAGCAAATAG
AAGCGTTGAAAAAAAGGGGAAATCAACAATGCCAACGGCGATGACAATACAACCAGACCT
CGAGGGCTTTATAGAAATGGAAAATGCCTTTTGTATCTGAATAGTCAGTTGTTTGGATAC
ATCCCCACCGTTACGGTGAGGGCGTGGCAAAGATGGGCAAAGAAGCACGCAGATATCGTC
ATCGTGAACGGATCTGACACGGCCAGGACATGCCGAAGATGGAAAATGACGAAGAAGGCT
CCTTTCTGAGTTTCAGCGACCAAAGGTGTGAAGATGAGTGCGGCTTGAATTTGAAAGAAC
TTTGTAAGCCGTCACGCATCCATCTCATTTTCCCGATTCCACAAGAGCACTACATGCTTG
CAATTCTGGTTCAGGATAACTTGTCTAAAAGGAAATAAAGACGCAGAAATACACGGACAG
AAACCCTTTGCGGCTCCAACACCAAGCACTCGGGTCAGATTTGAATTGTAACCTATCACT
TGCTCAGTTTGTCCTTTTGTTTTGTCGCTGGGAGTGAATGGATCGATCAGGCTTTGAACT
GTGTGATCGGTTTCTTTTTCATGTTATTCTCCTTCTCCTTATCTCGGACCCCCTCACCGA
AGATTCCTCGGAGCGATGTTAGACCCGTGATCCATATTTCAAACTCACGTCTACAAGAAT
ACCGGCCATGTTTATTGCTCAAATCCATCCCGGCGAGAATAGTGGCTATACGACGTGAAT
GAGGAAAATGGCGAATAGAGACAGATGATAAGGAGTAGGGAAAAGCGAGGCAAATCACAA
AGCGCAGCAAGCAGATCGCGCAATTTCAGGAGATGGACCGGAACGAGACTCTTTGCTTCT
GAAATGCTTGCATTCGAAAGTCTTATAACCTTTTCCTGTAAATAATTTTGCCCTCCTGTC
GTCGATTTGAGGGGGGAAAAATCGAGGAAAAGCACCAAATAAAGTAATATAATCGGCAAC
AAAAAAAAAGCAGACAAGGCCAACCGCTGTTCCCGGATCCCAGATATCTAAGGCAACGCG
CATCGTAAAAGACTACGTAAGTGTCATACGTCGTAGTCTTAGTATGCTGCTCATACAAGT
GGTCAATTCTTATCAGCATTTCGTAAAACGGAATTGACACAGAAACGGATACACTGGCAG
TAAGAGCCAAGATGATCATCAGCACTGGCCTTTTTTTTCTGGAGAAAAAAAATTCAGAGA
CCTTGTTGCCAGGTGGCTGACAGGGGTTGAAAAAGGGACTATTCCTGGGTTTGTTGCAGG
GGTTGTCGAAAGTACGAGTTAGGAAGGCTGGGCAAAAGCAACCGCACCCGAGTCTCTGGT
TACCACTAACACGGGGAAATCAAAAGGTAGAAAAATAGCCAAGGTCTAGCCAGAGCCCAG
AGCGGAATGCAATGCCGGCCAGTAGCCTCTCCATTTCCTCCATATTTTCTCCTATTTTCC
CACACCAGGCTTCCGTAGCGCTTTCGTTGTCTGGCACGAGTTGGTATTTTCACTCGGGGG
TGTTGTTTAAAAGCGTTACTGCATAAAAAATGGACAGGCCAGTCAACCTTTCAGCCGCAG
ATCCAAGATGCTTCCTTCGTACATTTTCTAGCGTATACCAGCGGGGTCACGTTTACACAA
ATGTACAGGATATCTGGCCCTGGACAGGACAGCATCTTGCCTACCTGTCTGTGTGGGGAA
ATACACCACTTGAAGGACGTAAGCCTCAACACCCCCGTCCAAAATGAAATCAAGTCCACA
AGAGCAAAGGCCGCAGTGTCACTTCGTAGTCCAGTTGTTTCGTACATCAACCAATCAAAC
CCTGGTCCTATATTTTCGGGATTTCGATACTCTGTATCGTACGAGGTGGACTGGTGTCAA
CACGATACTGTTACTACTTTTGAGCAAAGCTGGTGAGCCTTAAGATACATACGCGACACG
CTGGCCAAAGCCGAGCACACATTTGCAACAAGAAAGGCGACGGTAAAAGGAGCAAAGGGG
GAGCGGGCTCTTTTTGGTTTTTGGGGGGGGGGGGGGTCTTTTGTTTCCTCTAATACGATT
TGTATTAGCGGACGCGCAACCTAAGACACAGTCTTGGTCATCTCTCGGGCGGGCAAGAAA
ACAGCAGGGTTAAAAAAAAGAGTGACACTTTTCGTTCTTTATGTTCTCCCTGGAAGAGCA
GGGCCGGATATCGGCACAAGGTATGTTGTGACGAAAAGAATGAAAAAGCTCAACAGACAC
ACAATTTTTTTTTTCGTTCTAGCCAAACCTATGTAGTAAACAGCGCATCAAAATGTGGAA
TATGTTGCAGACAACGACCCCTTTTTTTGCTTTGCATTCTCGTGACTGAATTCGGAGGCC
TCTCGCAGCAAATGCAGGCCATCGTGCAGGTATTCGTTTCAAAGCCTTTCTACGTTTTCT
TTTTTTCTTCCACATTTTTGTTACCTCCTGCTCCTCTCTCCGGAGCAAAGTCTCCCGTCT
TGCGCCTTATTGCGTCGCGTGTGGTACAGATGCCGCACCTTCTCTTGCCTGCCAGCCACC
CCACAGGCCATCCATCACACGATCCTCAACAGCTCTTCTTTGCCGTATCCATTTTCTCTT
TCTCCTTTTCCGGTGGGTGGAAAAGGATATGAACAGAAACGAACAGAGCCAGTTCACAAG
AGCGCTAAAAGGGGCCTCATTCGATCCACACCCAATGCAACGCCGCTAGGAGGGAGCGAG
CTTTCCACGTGCTCGCATGGGTTGTTTATCTGAAGAGCTAAGCCGGGACTCGTATGCTGG
AGACTGGGGAGACCGTCGAGAGCAATGAAAATCAAAATGGGGTAGAGAGACGCCGTGAGG
AGTGATTGCAAAGGAAGCTACTTACTGCACTTTGTTCGTCGTGCAAGGGCCATACCGCTA
CAGTGCCTTTTTGTTGACAGCATCGACTTCCTAAAGCCTCTTTTTGGCCATAGCGCCCTG
CATGCCAAGTGGTTTTATTCCTTATCGGGACTCATTTTTGTGTCGGAGAGGAGGAGACAC
GAGCAGAATCGAGGGGTATGACACTGTGGACGAGCAAGTTGGATTTGCAAGCCCTACGCC
ACTACAAAACGAACGGAGGATTAGAGTGAGATCGACGAGGAGGGATATGGCGAGCAAACG
AGTAGAAACGGGGAGGCAATGTAAGAGACCGGAGAATATGGCTTGCGTGAGCCAATTGTA
CGACAAACAATGTCCGTTCGTCTTTGTTTCTTGTTAATTTACGGTCACTTTACGTTGCCC
TTGGTAGGGCTGTGTTGCAGATCATTACCGGTTTCTGGGTATGTGGAGCGAGGCAAGACC
ACAAACAGATTGATGGAGACAAAAAAAGAGTGAAAAAACGCCAGACCCGGGGGAGGCGAC
TAAAAGGTGGCGTTCCGACAGCCATGTCCTGACATCCTCGTTGTTGAGAATGGTCTGGAC
CTTGGGCAGCCATGTTGATCCATCATTTGCTATGGTGGAGAGGATGGCCCAACGATGGGG
GCGTCAGGGAAACAAAATGGCACATGAGAAACGTAAAACACGTGGTCGAGAGAAGATCAA
CCAAGAAGATTACCCGCTGAGGAAAAGTCCATACCTGCCACTGGAACAAGGCCTTGACCG
GCCTCTGTTTGAATTCAGCTCATGATGCTGGCTTTACGGCGCCCCCGTCTCATTTTGTCT
CAGCAGCTTTGAGTACGCGTAGCTGTTCTTCGTGTTTCTCGTCCTTTTCCGTCTGCTTCG
TAGCAGAGACTGGAGTAGACCTCCTTTTTCTCGGGACCGAGAGTCTAGAACATGTCCCTA
GCGCCTCGGGTCCTCTCCACATACTCCTATCTTTTGTCGTTCGATCTGTAAAATTCCTGT
CTGCCATCTTATGGCATCATCCTCATTTCCTTAGTGTGGTGTCTCCAGTTGAAACGACGG
CACGATGCAAGGAGGAAACGAACTCAAAACGAAAAAAAAAGTTAATAAAAAATAAATAAA
AATAGAAAATCAATGAGCCTGGGACCTGCTGTCTGACCCAAGACCAAGATTTTGTGTTTG
GCGATCTGCGGTCTGCGGCCTGTGTGGTGCTGCTGTGTCTTTCTTTCAGAGTAAATAGCG
TTGCACCACAGGTACGACGCGCCATGGAACCGCTTCTACAGTTGTGCAAGTGAGCAAAAG
TCCTCATGCACAAGTGTCATTGGCGGGACGGCCCATTGGGCCATGGTCCACCCAACAACA
CCGTAATGTGCTATTGTGCACTGCAACGGTATATCTGACAAGCTTTATGATTTTACGAAC
AGCACCTGGGCTTCCAACTTGGACAGGCTTACAGGCCGGTCAATGAAACCGTTCTCATTC
ACAGCGTGCATAAGTGGGATTCTGCACAGGACGGCGCGCCGTCACATGTATCACACTTAG
ATTTGTGAGCTAGAAGCTTTCGAGGAATGAAAGGAACAAAAACAGTACGAAAAAGAGCGG
TTTGGGAAATTGGATATATTAAGGTACGCCTGGTGGAAGTCATGAACGGCGACACACGCT
ATTGGCAAACACCAAGCGATGTGCAAATGCTACTTTCGTATTGTGAAGGAAACAGAACCG
GTGACCAGTGAGAGCAATATGCCTGTCCAGCTGAAAGTGACAAAAACTCGTGTTGTAACG
CACGATGGTCCACGAGAATGACAACACAGGGATCAAAAGAGATAAAGGGATCACAAAGCG
GCAAAGGCGAACAGCGGCAAAGCAGCCAGCTCGAAAGTGACAGACTCGCACATGGCGAGT
GGATATGAGTTCGCGACGGGCGGCTCAAAAGCTTTGGCGGTGGGGGGCTGGTTTTCAGCA
TCTTTGGACGGAAGTGGCTTACTCCAGACAAGTAGATGGATTAAAGACAACACACGGTCC
TAAAACGATCGCCGCCAATAAAGCCACAACGGTAACGGAGCGTTCTTGACCATCCACCGT
TTTGCCTCTCGGCGCGTAGTGTAAGTGCTAGTGAAGGATAAACATGACCGTACCGCCAGG
CTGGGAATGGGTTGGCATTCTGAAAAAAGCACACGAAAAACCTCGTGAGCTCATGTGGAG
CGGTGTCCCTCACAAAAAGAGGAGAAACGGGATATTCATTTCTTAGCGACTAGACATGGG
GGAGGTCTGGACCTTTGGTACTCCTCGCCAAAACTGGCCAATCCCGGCAAACCCGAAGCT
GTGGGCAAGTATTTCGAAAAAGGAAACATTTTCGAAAGGAAGCGCTTGGAAGTGTGCTGA
ACATGATTGGCAATTTTGGATACGACAGCCCAGAGCCCTGTACAAAAAGTGCGCAGGCAC
ACGGTGTACTGCATTCATATGAACGTCCACGACGTATTGTAGTCATTTCATTGTCCACGA
AGGATCATTAGCGGGGCCACAAGGAGGGATATTTACAACAACTGTCCGCCGGCGCACGAC
AAAAAAAAAAAATAGAAAGCACGACTGTATCGTGACATTTAGGAAGTAGTTATTGAAGTT
TCAGCAATAGATGGTCCTCAAAAGAAGTCGCATCTAGGAAGATTTTGTACAGTTCTCAAA
CAAGCGAACCGGGAGGCGAAAGCGTTAGACTCCAAGTTGGAAGCAAATAAAGAAAAGATG
ACGGACTGGCTTTAGAGTAGCAAGTGTTCTAGGTTCGTGACTGAGCCCATCAGTGCTATA
AACAAAGGAGAATCATGTAGTCTGTATGCTGTACCTATGATGTATGTCGTATGATGTATC
AAAAACAACGGCAAATTCCAGGGGGCCCAGACCACAGACCCCGAGCCAGACCTAGACCTG
GGGCCTAGACCCAGAAAAACCACCGGAATCCAGACGGCAGAATACAGACCTCTGCGTACG
TACAAGTATGATACGCAGATCATTGACGTCGATTTCTTTAGTGCTTTTCCAATGTGGACT
GGCGCTGATTTTTCCTCTAGTTTTTCTTTCTTATTCTTACTTTTCCATTGACATCGATAT
GCACAATTTGAGCAGCTGAGCAGCTGAACTTCAATGCACTGCCTCGTTCTTTGATATGCA
TCGTAGCTTTACCAATGGTTTCCCTTTGGGATCCCTCGTTCGCCTTCCCGTACCCCTTTT
GGTCACCCTTTCGGTCACCCTTTTGATTGTTTTGATTTCCTTGATGCATGTCATCCTCGC
TGCCCAAGCTTAAGACCACGCCCCGGCCGCATTTGGACCCAACTCATTGTACATCGCCTC
TATCTGGCCAGTCTCGTATTCTCATCGGGAAAGGCATGGCTGTCGTCCCGTTGGCTGTCT
CGGACAAGCGACCCGAATACATGGATTCCTCTTCTGTCTGCGGTCCATTGGGGCCGACTC
GACATGTATCGTAGTCCCGTCAAGTCTCGCGTAAAGGTCAAAGAAGGGAGACGATGGATA
CGTATCATACTACCGACTCTATCATGCTGTGCGTTTCGATCTTGGCACTGCGTAGTGCTC
ATCGCTTACGTGAAAAGATCAATTGAGAGGGAGAGGGGCGTTTCACAACCACCGGCAGGA
ATTGAAAGCCGTTTAAGCATTCTGGAGGCGAAAACGACCACCCTTAAGAAACCTAAAAGG
GACCTCTCGCCCAGTCAACGGAATAAGCCGTTGAGCATTTGACGCGCTTGACAAGACATA
GCAAGTGGCTAAAATACCGTTTGTCTGGTTCACTCTAACGGTTTGCCAATAAAGGAGCGT
AGTGCGTTGTACTCCGTTGCCAGATTATCTGTTGACACCAGAAATATGTGGAAAAAAGGG
GCCATGTAGTCGATAGGCCACATATGGCCCCATTGCCTGAGTAATGCAACAATTCAAGAC
TGAAATTGCATGATGGTTTCTTCAGGCTCTCCCTGAAAGAGTTGACATCCACACAAGGTC
AGTTGTGCTTGTCAATTGTGATTGGCAGACGATTCGAGTCCTTTGCGAGCCCCGTTTTCA
AAGGCCTCCATTGGTCGACCTGAGAAAACTTAGCATCCAACATTTCAAGCCTCACGTCAA
AAACCGATAGCCTTCAACGTAGACCAAGTTCCCAGGTCGCATGGGCCAAATCAATTTGAC
ATGATCTTGGCATTCATAGCCAACTGACAGGGCCTCTGCCGTTGTGAACGAGGCACATAA
CAGGTCCGTTTGTTGGTCCTGCTGAATATGCGGCATCTTCCTTGCCAAAATTAGAAAGCC
ACTCTACCGGGACCATGTGAGGAGCCAATTGCCTGGGCCAGTCCCAAATGACAGAGGTAG
TATTACCTGTATGTCGTACCAAGAGCACCAAGACTGCGGCGCGGGATGCTTGGGGACTGG
TCAAGGGGGTCAGCACGCCCCCTATATCATATGTACTATAGGGAAGGGATTAGAAACGCT
CAGCTCAAAGACGGGTTCAAAAACGAATATGTTAAGGAGAGCGCAAAATGGCTAACTGAA
CTGTTTCCAGAACGAACAGAAAGGGCGATCCTTTAGGGGGTAAGAGCAGGGCTGCGCTTT
CCAAATTCCGGACACTCAGTGCGGAAAGAGGGGATAAAAATGGCCCATGAGGCAAGAGCA
AACCACAAAACAGAAACTTGATGAGAGGGACAGGGAGAAGAAAGTGCGGAGACCCAAGAG
GCAACGAGACCAAGACTGGTTCGGCCAATGGGATACTCCAGTAAGCGAGGTCGATCCACT
TCCTCGCCGTCTTCTCAGTGTCCAGCGCGTCCACGCTGTTTGACAGGTCGAGGCCCGGCC
TGGCCAAGGCACCGGGCCTGAGCCCAGACCCATCTGATGTTTTCTTGCCACCCAGCAGCC
CCAAAGCCACTGCAGCCAATCACACGGCTCCCCGCCATGTTTTAGTGCGCTTGTGGACCT
GCCACTCGGCCTGGCCCAGCCTGCCAGTTGGTGAATCCCCCTGCGTTACATTGGAGGCTA
CCACCAGTCCTGGCCTCTGCAAATTTCCCTGGTCTGACGTGTTGTTCTGTTGGCATCGCA
AGTACGGAATACCCACACACATGACCGAAATACATCATTTTAGCCTGGCATGCAGGGCGG
AATGCCAATACGGTGTCTGTTGTGTGACTGTCGCCTCCGCTGCCGCTACTTGCCATCCCT
GCCGGATTGCAGTCCTTCTCGCGCCATTCTTGTTTCTTCCCTCTCTTATTTTTCAGGCCT
CGTCGGCGCTTGCAGTGTCCGTTCTCACGATAATGCATGTCCATACGACGAAATGTGACA
ACACCCATAGCACTACAAAGAAACAGAACGGTACCTAGAGCCACACAAGACTGGTAATGA
CAAATACGATTCTGCAGTGTCATTTTTCGTGAAACCCTTCAGCCCATTTGCCTAGCCCCT
CTCCGTAGTAGCACCAGTCGACTCCCTCTGCACCGCATTAACAAGCACAAACGAAGGGCC
ACTTGGTATACTCTACAGAGCTGGTTGGCGGCCTCCTGCCTTGCCAAATACTACTTCACG
ATGCGATGTCTTATGGTGCAATGTGTGACATTTGACGTTTGCCGTTGAAGTGTAAGTGGA
GATTTGCATTTTATTTCGCTGGTGAGGAGGGCCGTTGGCGGTCGATGCCTGCTGCCGCGC
AGGAAAAGCGGCCATGGGCAATTTGGTCATAACCCCATGTTGATCTGCAGAATTCCATGT
CCGGGTCTAGGCCAGGCCTCGCTCCCAATTCCGTCTTGGGACGCTCTCTAAAATCGGTAG
AGCCAGAAAGAGGCAAGGGCTCGCGGGGGGGCCACCAGTGACGAAGAAGAAATATGGAGA
GGGATGTGCAAAACTAAATGTCTGGAACACGTTGTACCCCTGTTTGCAGGGTTGTGTGAG
GGACAAGAAGAGTGGAAAGTATGCTGTTCTCCGTACTCCAAACGTCGTAATACGGAGTAC
ATTTCAACAGCATTCGGAATTGGAGGACAAGCAGTCCCTTCGATCGTTGTCATGTGCTGT
TACAGAACGCCCTTTGACTGTTACCTTTTTTTTTTTTTTTTTGGCCCACGATTGTACTTT
ATTCTTCTTGTGTGGCCTTCCTACATTAGGTCCCCCCCGGGTTGAAGGAAGGGCGGCCGA
GAGGAAAATAGGGAGAATAGGGAAAGCACTTCAAATTACAAAGAACAGCGGATAAGTATC
TCGTATGAAGAAGAAGGCTAGTGTATCAAGAAGAGAAGGGATCGGCACCAGCTGCATAGG
ACGAGGTCTGGCCAGGCCTACGACCAGGCTGCAAGCAGTAACGCTGGGGAATTGGAGTCA
AAATCACAGACAACGCGAGTCTTTAACGAAGGGAATTTCCTATTTATTTTAAGGAGAAAA
TCCGTCAACTGACAGGAGTCGTTAGATAGCCACCACCAACCGGCGATGGAAAGGAAGTGG
CAAGAGTAAGCTCTGAGGACATCTTTATCCTGACTTGTTTTCGCTCGGTTCGGTATCCAC
CAAAGCTGTTTTGGGTAAGAAAGTCCCAACATAGCTTCCCCTTTCAGCTCGCTCAGCCCT
TTCAGCACGGCGAAAGACGGTTTGTTTTGTAACGCTCACTACCACTCCCTTGGACCATGG
TGGCTGTTTGGTGTTTGTTTTTGTGGCTGTTGTATGGCGTGTGTGTGGCTTGGTGCCGTC
AGGAACAATGCATAATCCAAGGATAATGGTTGCAACCTCTTCAGATTGTAGTTTAAGCTT
GGCCTACTAGATAAAGCCACTGGAATGGAAAGATGAGACACAGTTTACGACAACAACCAG
AGCAAGAAAATCGTCATTTCTAGTCCAACGGACAGGTACTATGGCCAGGACCGTATTGAC
AAAATCGAACTGATTCGTCTGAATGCTTCGTGTATATATGTGTGCCCATCTATGTATCTC
GTCACTCTTAGCCCCAAGACTTTTTTTTGTTGTAAAGCTTTTCTGTATCCATTTGCCCCT
TGTTTCTTCCCGTCAGCCTCCTGGCAATTGACAGAGCTGCGATTTTTGTGAGGCAAAACC
CAATAGGAAGGAAATTTCATCTTTGCCGGTGCTTGCCCGCGTCAATCCTGGCCCTGAGAG
CTCTGGGTGGAGATCATGCCCCAAGCGATATCACTGAAAGAGTGCGATAGGATAGAAAAG
CACCGAGGCTGCCAAAGAATCGTGGAACACGCTGCCTTTACATCTTATAAGTATTGAGCG
TCTGAATACGGTAAACAAACCGAAAGAACACAGAAAACTAGAATCTACTCCGGTAAAAGA
ACTCGCCGAAAATCCCTTCGTTGTTGGTGACCTGTGCCTGACTTGTAAAAACGGAGTGGA
GTGGCCTCGTGTACTGGGAAGGGTATCAGGTTCGCGGATGCAAGGTAATCGTCTTATTAC
CCGAATGGGAAAGGGCGACCCCTGCAGGGAACTCATTCCACAAAGTGCTGCTGTCCAGGT
ACTGGGGTCGACCTTGCTTCGCTCCTTCCCAGCGGTGCCAAAACGGACCTCTTTGGGTAC
CTGCTACTCTGTCTCAATTGGTTTTGTTGCCTGCTGATCCTATGGTGTCTTACTGTCTCT
CCCAGCGGCCAGTTCCGCTGCAGTGCGGAGCAGTTCCCCTCAGCACACCATTCTTAGCAG
TGCAACGCTGTAATATGCCTTGGCGCCCTGTTCTCACAGGCATACCGGGATCTTTTGTGT
CTGTGAACGCTTTGGGTTTTTGGTTCTGTAATTGCGCAACGAAGGAAAGTGCAATGGGTG
TCTGCTCGTGCTGAAAGCCTTCATCATTTGGTAAAATGCAATAACTGCCTATAGGTAGCG
CAACTACTTTGTTGTCATCCGGGTAGCTCCTGCCGAATACTGTTAAAGACCAACAATACT
TACACAAACCAAATTGGAAAGCTCGAATGTGGCCGTCTGTGTGGGATCTTCTTTGATTTC
GATGATTTCAAGATGCAGCTAACGGCGCTTTCGCGATAGGCGAAAATTGCGGCGAAGGAT
GTGGTATGCAGTGCGTAAAGAAAAGCCACACTCATTTGCAGCACACAGAGAAGCGCGTCC
ACCGTTTTTGTCACTGTACAACATACTCCGTACGAATGTAGGTGCTGCTCTTGCTCATTT
TACTTCACCTTCATGGTTCGCTCTTTTCCCCTTCGCATTCTGTCTCCGTACATCGCTCCT
TCCTCAATCACAAGGACTTGTAAAGACATCACTCGGCAATGTTGGCCGTAAGAAAGAAAA
AATGCGGAATGCGCCCCCTTCCCCCCCTTTTCTCTGTCACACTACGGAGTACAGAGTACT
CCGTACGAGGGCATCCCACTTCCAGCCCTTGTTCTCCGTCCGCCCTGCAACTGAAGCCCA
TTATGCGACTCTAATATGATTTACATCGGTTCTATGGGTGCGTTTACACCGGGCACGGTC
GTGTCACTCGCTTCTTGATAACACGACCTTCTGCATGGGTTGATGGCAGTGTGCGTGCTA
CATCGGGAGCGGGTGGCAGTTAGTGGAGAATAGGTAAAGTCCAGTGCGTTTTGACCTCAC
TTTATTTTAGGCCGTTCCTCTGCCGTGTTTACGGGCACAATGAAATTGCACTGCAGTCTA
GTGCGGCTCCCCATCGGCTTCTGCGCTGCCACTTGCTAAGACAGACGAAATAAAACAGGA
AACGGGGCGAGAAGAAGACTGCGGGTCGAAGCTGAATACCACGATCCGCGTGCAAGGAGC
GAAAACCGGGAAACGAGGGCCCATCCCAGCGCCAACACTCCCGCTTTCTAATGTCGTATC
CCGAGTAGATGACGTTCAGGCTGTCAAGGCGACCTTGGGCACAGTGTACGACATAAGGCC
CAGCCAACAAACGTAGAAAATTGGTTCCGGGTTGAGCACATCCGATCCTCTGTCTGGAGA
GGAGAACCCAAAAAGACAAGACGAAGGAATCGCAGTCCCGGCTTGAATCAGCACACAGAG
AGACGCCCTTACAATCGTCCTGTTTCTTTGGCTGCCATGTTAGCCTTCCCGAAGTGCGGA
TACCCAACAAGCCGCTCTTCCGACACTTACAGATACTCGTTTGGTCAACGATCTCTTTAG
ACGGCCAAGTCAAGTGAACTGGTTGACATGGGATGGAGAAGCTGACAACACCGGGACTCG
TGTCTGGCCGTGTTCTCTGTCTTCAGACCCCTGCTCTTTTCGTTTGCCTTTTTTCACTTT
TTCTTTCCCGTTAGCGCCACTTGCCATGTGCTCTGGCTGGTAGCTGCTGGAGAAATGAAG
CAATGATCAACACAACCAAAGTGACCAAAAGCCGCAGTCCTGCACCAAGAGATCGAGGAA
GTGTCTTGCCATTTCTTCTCAGAGAGCAGTGAGAATGCTACCTACCTTCACCGTGCCCAA
TACACTCAGCATCTCCAGGAGAGCATAAGTAAGAGGCCCCATGCTGGCTTAACATTGTGT
TCCCGAGAGCCTCTGCTTCTCTGGGTGGCCCTGCACTTTCTTTTTTCTGTTTCCTGTGTT
AGTTTTCATTTCATTTTCTTTTTGGGGGGCGTGGGTCTTGTTGTCTCTCCCCTTTTTTCC
GAATGCCTTGCAATCCTGGTGTGAAGGTCGCCGAATAGTCGTTTTGCTTGCAGCCAGTCA
CCCCTGCCAAAGAAACATTACCCACTCACACCTTGAGTGACTAGCTTTTTTTAGTCCATA
GTTTTACTTGCCTTCCGTTTTCTGTGCGAGGACATACACAGGCACACACCATCACCGATA
CATAACGTAGGGACTCGATAGAAAGGACGAAACACGGTTACCAACACATGTTTGGGTAAC
GAACCAAAAGATGGTCCAAGAGCACGTCCCAGTCTCGCAGTTTATGCTTTGCGAGGACCT
TGCGCCAGCCTATTCCTCTCTGAATGCCCCTCTTGCATGTTGTCTTGGCTTCGGCATCAT
AAAAGGTCTAAGTGGAATGAATGTCACTGCTCGCACATTTCACCTGAACTTCTAACCGAC
ACTACTTGGGAGGCCATGGATAACACGCTTATTTCCACACAATATTTGCTTTTAGATACC
CTTCCCAACTCTTTGAGAGGTAGGGTGCAAGTGAGCCACATCGACTTCCGCCTCGCCCTG
ATGGATAAGAGACAGAAAAACGGAATGGTGTGCGAGAAATGCGGGAATCAAAACGGCGGC
CTTCGAAAAACAGTAGGTGAGGAATGTTTGAACTGAGGCATGTCTTCCGTTTTCTCCAGC
TTTTCCCAGTCCACTTTCCTCTCCGGACCGAAGCCTCGCATTTGGCTCTTCCATGTCTCG
ATATTGTCTGTGGCCTGCTCTCGCTTGTGCAGTCGGCACCTATCTCTCTCTCATGTCTTC
ATGTTTTTCATTCCCTTGCTTCTTTTGTTGTCAAATCAGCGCCCAATCACACGCCCTATC
CGCTCGAACATTTGCTACGTCAGATTGGCCTAGACATTAACCAACAAGCAGGCAATGTCT
GGCACATCGTATCTTTCATCTGTTCGTACATTCACAGAGAACGAAAACGAAAAACAGAAG
GTTAGCGAAGAAGCAGACTGGGATAGACCTTGAGGTCTTTTAATGCGTTATCTGCATAGA
AAAGATGTTATGAATTGGTTTCGTTCAGGGTCTTTAAGGGCCGGTCAACCTGACTGGACC
CAACCCTCTTGGGCCGGCAGCATTTCCGCTCTATCCATTTTCACCCCCCCCCCCCCCCCT
CCACCCTCCACATTACTCGCGCGCTTGTTCAAAAATTCACAGTCCACGCCCCTTTTCTTC
CGTTTTCCTTTGAACTGGGCTAGGGTCGGGGGCTGGTCCCTGTCGTTTCTCTCTCAGTTT
TCTTGGGGAACAGCTTCTCTTTGTTTGTCTCAGCCGCCCGTCTCCCCTTTTCAGTCTTTG
CTCGTCAAAGTGCTTTGCTTTGACGACCACTTGAGTCCACTTTGAGCTCAGTACGGAGCG
TACACACCTTGCAAGACCTCCACGCCTTTCCACGAGCATTCTCGTCCACCAAACACGCCT
TTCTGTTCTTAAACTAAGCTTCGTCCACTCTCCGTCTCCTCCTCTTTGCTCTTTCTTCAA
TTACTGCTTGACCTCTCTTTCTCTCTTTTCGTATTTCTATTTCATTTCCCAACACATTTG
CTTCTCTCTCCAACTCCCATTCCACGTTTTAAAACACAACACACCAACACGCACTCCCTC
TCCCACGCCGGGACAACTCTTGCTCCTTCACATTTCATAAACGCACCGCGCCTCTTCTCG
CTCTTCCATGCCCAGTCTCTTTCTCCCACAACACATCACGACACGACCTAGGCCATCTTG
GCACGGCTTGAACAACGCAAATTCATTCTGTCGGCATTAACGGGCGTGTGCGCGTGTGTG
CGCCATACACCACAAACCGCTATCCTGGTGCCCATTTCTTAGAATCATTACATTACCTCA
GTAACGAACCGAACAAGCGGCACACTTCTTTCGCAATGGATTATACGATGCTCCACGGTA
TGCCACAGGTGGGCATGCCGTTCGCGGCTGTCCAGCGACCAAGTGACATGGACCAACCCC
GGCATCCGTCGTACCAATATACGTACGGCGGCGAGCCTCTCTACCTCTTCCCTCACATGC
ACTCTCAGCACCGCAACATGACCGAGGCGCAGATGGCACTCGTTGCAAAGCAGGTCGACC
CAAAGCCGAGACTGGGCAAGGACGAGGTTCAGCTTCTCGAGAATGAGTTCCAGAAGAACC
CCAAGCCGTCTTCACTGCGGAAACGTGAAATCGCCGAGCTGCTCAAGGTCGACAACCCAA
GAATTAACGTATGTTTATGCAAACTGGTCCTTTTCCTACGCGTGGTGTCTTGTACGTTTG
TTTACTGACTTTGCTATGTGAATAGAACTGGTTCCAGAACAGACGTGCCAAGGCCAAGCA
GATGGCACGTCGAGGGGACGTGACGGTCCAGGACGACATGTCCCCATCTGAATCTTCGCC
AACCGAACAACCCGAGGAATCGTCCATGGTGAGCGAGTACTTTGGGTCGCAAACCCAGAT
CTTGCCATTGCGGGCTTCCTCCGCTGCATTTCCCACCGCCAAACAGCCTCCTCTCGCCAT
CTACCCACTAACCAACGACGGTAATGCTGCAGCTGGTCAGACCGCATCACCATCTGCGCC
ATCCACTGAAGAATACCCATCCCCGAAGTCGCTCACCTTTCACACCACCGCCGTCATCAC
GGACGGTGGTCGTGACCTTCCCCCGTTCGCGCCTGTGATGAACGGCGCATACCTGGCCTC
CTCGCACCATAACAATGGTACCTACAGCTCTCACACTTCACCGCAGGCCATCATGGATAC
CGAGCATGTTTCTGAGCATCAGGGCTTCGAGCAGTCCCTGGGCGCCTATGTACCCTTCAC
GACGGATATGGGCATGGACAATGTCATGGCCAACGTTGACGTTGACTCTTTCCAGGCCGA
GCTCCTGAGTGCGGACAACGTTCCGCAGCTTGACAAGGACCTGGTGGTTTTGCCTTCATA
CGAGGCTCCGTTTCTTGACGACACGCTGTCGCAAAACTTGTCCGCCGCGCCGTCGCCTGG
CTCCGCTCACTCACCGGCATCGGCCATCTCTGATCTTCGCTTCAAGTCGCCTCCGCCACC
GGCGAACATTGCCACCCGGAGGAACAAGGGCATCCCAGCAATGCTGAACTCGACGGCCCT
ACGCAACCCAGCTTTCGGTCCCAAAACGGGCGTTGATACTGTTAACAAGCGCCTGGATGG
CGGCACACATTCCATCCGCCGCATTTCGTCGGCCACTGGCCTCATGTCGAACCGCATCCA
CAAACCGAGTATCCCCGGCGCTCCCCGCTCGCCACTGTACCTTGAGCACAACCAGGAAGC
TCTTCTGCAGTCTCTTCAGACCTCTGCAGCGGTGGAAGCAAGTGGCGGCCCACCTTTGGT
CCGGTCGTTTAGCAACAGTACGTCCAGCGTGTCACCGGGCGAGGCGATGGTCTCAACCAA
CGGTATGGCTAGCTCAGGCTCGTCCGATGATGAGCACCTTCTGCCTTATGGCAGCAGCGC
CGCCAACCACAACCCCTACTTTGCGACAAAGTCCACGCTCAAGACGCCCCCTGGCACGCC
GGGCTTCAATGGCTTGATGCACGCCGGCGGCGAGCACCAGCATATGACGGACAGCCACTG
GAGGTTTGTTCCACAAGACGAGGCGCTGTTGACACCGAGCCTGGCCAGCTTCAGTTCGGA
GGACTTCTCCATGCTGCAGACGGCACCGCGGTACATCGTGAACAGCCAGCCGCCAACGCC
ATCCGTTCATCAGCCACTGGGTCACGGCTACTTCCCGCTGCGGTTGCAGACTGGCGCCGT
CAGCGGCGCCGCGGGCGTTTCGAACCAGGCGCAGTATGCCTTCCCTGGCGAGGCTTACAT
GATCCCTGGATCGTCCGGCACATTGTCGCCGGGTCGCAGCAAGGTCAAGCAGTTCCAGTT
CACTCCAAATGTGACGCCGCAGGACTACAATGCCGAGAAGTGAGGACACATTTCTCCTGC
TTCTAGGTGTATGAGCACGCGCAGAACTTTCTTTTTCTTTTTGTCTGTAACAACATCTTT
CTTTGGCGTTTTGGCTTTCACGGGCCAGAATGGTTTCTCTTTTGGGGTGGTGCGTACGTT
TGTTTCGCACGTTTATGTCTATTATGAAATCATCTTGCATTTGTATTTGCTCTGTTTGAA
ACGTCTGTTCATCTATTTGCGTTTCTTTTTCTTTGTTTATTTGCTCCTTCTTTTTGCGAT
GCTGCGGACGACCATGGAGTTCCATGGCTATGGATGAACATCACGGAGAGTATAGAGAGT
ATAGCCGTTAGTATGGCGCTCTCGGGAACATAATTGGGGGTAGTGTGCTTACGTGCTTAT
GTGTTTTCTGTTTCTTTTCTATCTCCTTTTATTTCTATTTTCGTTTGGAATCTCGGCATG
GCATTGGGAGGCGAGTCGATAGACATGACAATGGCGGAACGAGTTTACGTGCAGACAGCG
CAAGAACAAGATACCCGGAACAAAAAAAATAAAAAGGACAAAACACACCGACCTCCCAAA
GAAACGAAGGGAGCGATCTGGACACGATTCTACCAAAACATTTTCTCTACTTGTTGCTGC
ACTGTGACCTTTATAGAGTATCATTCCGAACGAAGGCGACAATTGATGTCAATTCTCAGT
ATGATTTCTTCGCTTAGTTCTCACTTTTCTACCAACTGCCGTGGCCTTGTGACGTCGCTG
CCTCTTTAGTTTTGTGCGGCGACGTTGCATCGTCCTATCGTGATCTGCAAAAAAGTCCGG
CTCAGAAGGGCCGTTAAGGTGCCGGGTTAATTCCCGGCATCGTGGCTTCTTTCCCCAGCC
GTCATCTTTCCCCGCTCCCTCCTCCTTCCTTCCCGCTGATCCCTCCGAGGCAACAGATTG
CGGGGGAACAAATAGAAAGGATCCGGATACAAAGGAAGTGACACCCCGGGCAATCCTTCG
TTTCTCACGTCTTGCAACTTTTCGCGAGAAACCACAAGGAAAGCGCAAGCGATATCGCCA
CCTTCTGCCCTTCTACACGAACCAGAACAAAAAGAGCTTGCAAGACTCGGTGCAAAGCAC
ACACCACTCACACACACGCCACACGTCTCTGATCATGGTCCAGCTCCGGCACGCCGTTGT
CTCATGGTTTGGGTGCTACTTGGGGCTGGCTTCACAAAATGACGGTCTTTCCACACGCTG
CAGCCCGTCTGCCGCATACGTCGCGGCGCCGTTGTCGGCACCTACGGTGGCTGTAAAGAA
TGGATCGTACTCGGGCGTGTTCAATGCAAAATACAAACAGGATTTCTTTCTCGGTATTCC
GTACGCCCAGGTTCGTCCCGTCGGCCTACCTGTCCACTAACTACCGCCTTTTCCATTCGC
ATCTTGTTCACTGACGGACTGTAGAAACCAGTTCGATTCCAGCAAGCGGTGCCTCTCGAC
AGCACGTGGGACGGCGTGCACGAGGCAGTGGCATACCCGCCTCATTGTGTCGGGTACGGC
GGTGACGATGTGGGCTACCCGATCTCGGAAGACTGCCTGTATCTTAATGTCGTCCGGCCG
GCCGGCATCAACTCGACAGCGGGGCTGCCGGTTGCCGTCTGGATCCACGGCGGTGGCCTG
ACCATGGGCGGCTCGGCCGACAAGCGCTACAACCTGACGTTTATTGTCGGGAACAGCGTC
GAGCAGAGGACGCCCATCATTGGTGTCAGCATCAACTACCGCCTCTCGGCCTTTGGGTTT
TTGGCTGGGAAAGAGGTGCGCGATGCGGGCTCGACCAACATTGGCTTCCGCGACCAGCGG
CTGGCCTTGCATTGGGTCCGGGAAAATATTGCCGCTTTCGGTGGCTCCCCGGACAAAGTT
GTCATTTGGGGCGAGAGCTCCGGTGCCGAGAGCGTCAGCGCGCAGACATTTGCCTACAAC
GGTCGGGACGATGGCCTGTTCCGCGGCGTAATTGGCGAATCCGGCTTTGGGGGCTTCATT
GCGCGGTACCCGGGCAACCTCAACACCACGGCCAAGCAGCAAGAAAACTACGACGAGCTT
GTGCGCAACACGTCGTGCGCGTCGGCGTCGGCGAATGCCACACTGGACTGCCTCCGTCAT
CTGCCGCTCCACGAGATCAACGAGACCCTGGCCAATGGCAACGGCTCCTTCTTCCCGGTG
CTGGACGGCGACTTCATTGCCGACTACCCGCACAACCAGATTCGCAGCGGCCGCTTTGTT
CATGTGCCCGTGCTGATCGGCTGCAACTCGGATGAGGGCTCCGGCCAGGGACGCAGCGTC
GGCCCGGATGGAAAGGGCGTGAGCACCGACGCTGAGTTCCGCGCGGCCATTGTTCAAAAG
TTTGGCCTGGACGGGAGCACCTTGACGGCATCTGCTTCCACCTCTACACCCGAGAAAGCA
GGGAGACTGGTCGATGAGCTGCTGCTACTGTATCCTGACATTCAAGCCATTGGCATTCCA
GGCCTCGACAAGTTCCCTGTGATCCTTCCTGGGGACGGCTTGGCCAAGTCTGTCGGTCTT
CAGTTTCGTCGGTCGGCGGCCCTCCTCGGTGACAAGTGAGTTTATTTTGACTTGATTTGC
CATTTCTTCAATTAATAGTCCTGTTTCTTGTTTTCTGACAACAACCCACTCTATTTTCAG
CTGGATGCATTACCAACGTCGGCGGGCTAGTCTTGCCTGGTCTGCGTTTGGCTTGCCGTC
GTGGAGTTACCGGTTCGATGTCCTTGTCAATGGAATACCCCGTACGTCAAGTCCCCGTGA
TGACCAGCCTCCCAAGCAGATCTTGCTTTGTTCGCCCCTCTTGTCTCTAATCTAAATGCT
TCATTACAGCCCAGGCCGGCGCCACCCATTTCCAAGAGGTCGCCTTTGTCTTTGACAACA
TACACGGTCTCGGCTACGAAACGAATCCGTTTGCAAGCATGCCGCCGTCGTATACGGCGC
TCGCAAAGTCCATGTCCAAGGCTTGGGTGAACTTTTTCGTCGACCTCGACCCCAACGGAA
AGTCTGGTAGTAGTGAAAACACAACGAGCAGCACAAACAGCCACAGTCTGCCGACGTGGC
CCGTGTACAATGCAACGACCGGCGGTGGTGCGGGCCACAACATTGTCTTGCAGGCCGGCA
CCAGCCACGTCGAACCGGATACCTACCGTGCCGAGGGCATCCGCTGGATGATAGATCATG
GACTGGATGTGTTTGGTATCTGACTCGAGGGAAATGACCCGTGGTCTACACTGAAAATTG
TATATAAGGTATGAAAGAAATGTGCGTGATCCTCCAAATATAGTTTACATACGCCACCTT
TTGTTTACGGCCCTTTCTTCCGTTTGCACATGACCAAAATTGTCTGGGGTAGAATCTCGG
GTAGAAACTCGGCACATGGGAACAGCGAGTAAAAACCAACAAAACGTAAACGAGACCAAA
GGCAAAAAGAGCACGCGAATGGCAATATATGCTGACGTGCTTAGCCGAGTTCGGCATATT
TTATCTCGGGGCTCAATCCGCGTATGCATCACCGTGGGAGCAGTAGAAACTACAGACACC
GCCGACGGGGGAGAGTGAAGGGAGGGCAGTAGTAACTTGGAAAATATCGAGAAGGAAACG
AGAAACAGGAAACGAAAACAAGGTTGGCCGGAAGATATAAATTAAAGCTTAAAAAAACAT
GGGCAAAACATGTCAAGAACTCACTTCAGACGACGGCAAGCCGATGCCTTAAAATAGATG
GTCAACAAAAACCAAGAGTCGGAATCACATTACTATGGGAGATGGCACTGCAAGGCGAAC
CAATCGGCAAAGCGGTATTGACATTGCCAACGTTGAGTAGTCGCGTAGAGCCCATACTGT
ATTGTCCGGTTTTGCGGTGTCGTATATTTATCCATAGATTTTACCCCGGGCTTTCCGTCC
TAAGCGGCACCGAAAAATATTCACGCCTAGGATGAATATAGACCTCATATATAGAGAACG
TTGCATTTCTGTTACTTGTCAGAACGCCCACCAATTTTTGGCTTACAATGGAGGGAGTAT
GTCTACTCTGACTTTCGTCGCGTCTGAATATCTTTATACTTCGATTTTTTTCTTTTGGAA
AAGGGATGAGACAACGTGAACGGATGATAAAATACTTTGTCACTAGGTGGAGACCTCCAT
GGTCGTCATATTTTACGGAGAACTGTTGTTAAACGTATCTGAGAAACCAATGCCAGGTGG
GCTATTTCCCCTTCTTTGTGTGAGCTTCCCAAGCAGACACACGGTGTTGAAAAGAAATAG
CCTCAGTTTTCTCGACGCAACAACAGCCGAAGCCCTTTCCCACGACATACGTAATGCCAA
CACGTTTTCGTGCCATTTTCGAAATAGAGTTCCATCCTTGTATAAAGGCCGAATGTCCCT
TATCCAATCGTGGCGCTCCATATATAGCACTGTTGATGTATACTGAAATTGTCTGTCTTG
GGTTCCTCGTTGTTTGGGTGGCGTACACACTCTTCGGCTAATAATACCGAAATGGTCAGG
TTAGCACCGAGTACTGCGGTGTGATAATTTTGTTATAGATGAAGGACGGGGTGAGGACCG
CGTTGGCGTTCCGTGTTAACCCATAGTTTTACATTCTCCGAGGGCCAAAATACCCGAGTA
GAAATTTATATATATAGACCGAATCTTGTCAGCCGTGTCCACGATTCTTCTATAAATCGA
AAACCCAAACTTCTCTACTGAAGCCAGTTTGGTGATTACGAGACTGCCCGGTAACCAGGC
CACGCTGTTCGGACCCCTTTGTCTCTCTACTTTTGATTTTGGTTTGTCCTTTTCATCCCG
CGCCCGTTCACCATATCACGGCCATGGTGCAGTTTGCGCCATTTGTGCTACTGGCTACGG
CTGCCAGCCTGGTCGCCGGTGTACCTGCCCCGATTCCTGATGTCGAGGCGAGCACACCGG
CAGCCGGCAGCGGCTCCGCGGCCGCCTATACCGACGCCGTCCTCGATCTGCAGCGCAATG
GCCGCAAGCAGCTAGATGCGGCCCTCGCCAAGTCGACGACTTGCACCAAGGACAAACTGG
CGATCCGGCGCGAGTACGGCGACCTATCCAAGGAGGAACGCAAGAGCTATGTCGATGCGA
TGCTGTGCCTGATGAGCAAGCCGCCCAAGCTGACGCAGTTCCCCGGCGTCACGAACCGGT
ACGAGGACTTTGTTGCGGTGCACGTCAACCAGACACTGTCCATCCACGGCACGGGCAATT
TCTTGTCGTGGCACCGATACTACACATGGGCATTTGAAAAGGTACGACACGTCGAGCGGG
ACGCTGAAGCTGCCAGTCGAGAACGGGAGCTATTGTTTGGACACACATGCTGACATGTAT
AGGCCCTGCAAACAGAATGTGGATACAACGGGACTCAGCCGGTTCGTCGTCACGCATCCT
CCCTTTGTCTCCGTCCCTCTCTTCGTTGTCCCCTCTTTCCTCTAACAAAAGTAGTACTGG
GACTGGGGCCGCTGGGCCAAGGATCCCCTGTCGTCGCCCATCTTTGACGGCAGCGACACC
AGCCTGAGCGGCAACGGCCAGAAGATCCCGCAGCACAAGGGCCAGAGTTTCGGCCCGGCC
GGTGACGGTGGTGGCTGTGTCACATCGGGCCCCTTTAAGAACATGTCGATCCACCTGGGC
CCCTTTGCCGCCGAGACGGACCCGACGCCGGCCCGCAATCCGCAGGCCGACGGCATGGGC
AAGAACACGCGCTGCCTGCGCCGCGACATGTCCAACTACCTGACGTCGCATTACGGGCGC
ACCGAAGACATTGCGGCGCTCATCACCAACAGCAAGACCATTGGCCCCTTCCAGGACACG
ATGCAGAGCACGAGCCCGACGGGCGGGATGGGTGTCCACGGCGTGGGCCACTTTACGATT
GCCGGCGATCCGGGTGCCGATTTCTACCAGTCGCCCAACGACCCGGGCTTCTGGGTGCAC
CACAGCATGATTGACCGGACGTGGAGCATCTGGCAGACGCAGCAGCTGGCGAACCGGACG
AACGTGATTGCGGGCGGGACGTCGTTGCTCGGCTTTGGCCGGCTGCAGTCGCTGGACGAC
ATCATTGACCTGGGTGTCGCTGGCGTGGACGGCAAGACGTACAAGATTCGGGAGCTGACG
AGCACGGTCGACGGGCCGTTCTGCTACACCTATGAGTAGGCCGAAACGGAATGCGTGTTT
CTGTACATACACCATAGTTGCCAATGTCACATCGCCACCCATAAGTGTTGGGGAAGTGCA
GGTAGACGTGCAAGAATCAAACAAATAACAACTCTACCAGGCTGTACAGTTTCGGTGCAT
GTCCTCTTACGACATCCGTTATCTACAAGAGACATTGAAGAGTTTTTTTTAGTTGGATAA
CCAAAAAGTGTGTGTATCGTTAAAATCTATGATAGCGACGAAGCGCCTCAAATTCATGTG
CCTGGATATATGATAGTAACCGCGAGATAACAAAAAAAATAGGAGGATATATGACAGAAA
CGATGGTGCTAGAATCAATAACCAAATTGCACCCCAATGTGCCGGACAAAAAACGCTGCA
AATAAATATGACGAGATGCAATTTTATGAAGACTACGCCTCCGGTATCTCCTTTGAGACC
TGCTCCGGCTTGGCGGCTTCCTCGCGCGCAACGGCCGCAGCCACCTCGTGCTCCTGGCTG
GCCAGCGTCGATTCGACAGTTGTGCTGTAGCTGGGTTTTGAGGCCTCCGCGGCGGCGTAC
ACCGGCTGCTCTGGCGCACTGTAGTGGCCTCTGCTACGAGGGAATGGCGTTCCGGGCGTG
ACGAGCGCCGTGGCAGGGTGCGAATGCTGCTGCTTCTCAGCATCGCCCGTGTCTGCATAC
GTTGGTTGGGCGGGCGCCTGGTAGCCAGCCTCGACGTCGTCCTGCCGCTTGTTGGTAGCG
TTGGCACTTGTGCCCCAGTTGGCCCACGGAAGGCGACGCTCGCCGACCAACGGAAGACGC
ATCTGCACCTGCCAGGTAGCCTCGTCGTACATGGTCAGGTCGGCATCTGGGTACTTTTCG
TAAATGTTCTTTTGGAGCTCGAGAATATCAAGCGTGTTGACGCTGGCCAGAGGTGTGAAC
TTGAGCACGAAAAAAACCAGCAGCCAAGACGCGAACGCGACAACAGGGATGATAATCGCG
GCGCGTACCGAGATTGTGGACACATCGCTGCTCCAAACGACAAACTCGTCGGCGCCAGAG
AGCGGCTCGTTATTATCGCCATAGATCATATTACCAGCGGCGGTCTTGGAGCCTAGGTAC
GACGAGGCCAGGGTGGTGTCGGTTAGCGTGTTGGTGGTGGCAATGAACGCAGCCAGGACC
AGGCGCTGGAGATCCGAGAAGGCAGACGAACTGCTGGCATCAAAGATGGTGCCAAGTGCC
AATGTACTAGACTGCAGCGCGCCCAATCCGAGCTCCGTACCAATGCTCTCGATACGTGGA
GCGCCCAGGTAGCGTGCAAAGATCAGCTGCAAGGCCAGGGGCAAGTTCAGGCCGGGCAGA
GCCGTGTTGTTGAGACCGATTACGGTGCTGTTTGCGCCGTTAAAGTACCAGACATTCGAC
TCCCAGCAAGACAGAACAGGGCGGCCGGGTTGCACAATGTAGTCTGTATTAGCCAGAAAC
GAGTCGTGCTGCTCATTCGAGCCCGTGTAGTAAAGCGCATCGGTACCAGGAGTGAAACTG
ACACGATCGACCGACGAAATGAATGCGGCGTATGTCGTGTTGCCAATGCCCAGGCCATCG
TCACCCGTGTAGAAGAAAGCAGTAGGGCTAGGGCCGTCGTAGAGAGAGAGCGAGATATGG
CCGTTGGTGGCTGCATCGCCCATGATGGCATATGTATCATTGGTGTAGCCAGAAGAGTTG
TCGCTGGAAACGAGCCAGCCGTATTCGGTGCGGCACGAGCCTTGAACATTCAACTGCAGA
GTGGACTGGTGCTGCAGGCCAAGGTCATAGCCAGTGACGTAATAGCTGTAGTCGATCTCC
TGAATAGGCTCAAACTTGGAGGTGGTACCAATGTCTCGCTGTGAGACGGTGACGCGCTCG
GTAACGTCGCTGGCGGCCACCAGGGCGCCGCCGACGGCACGCAGGGCGGCCGGCACGTCA
AGAGAGAAGAGCTGGGCAGTAGCCGAGTCCGAGGTGCCGGAGTTGGGCGGGACAACAATG
GATTCGATGTTGACGGGTGCGGCGGTGTCGATGAAAATGTAGGGCGGGATGATGATGGAC
AGCACGGTCTCAGCAACCCAGCAGCTGACAATGATGCCAATGGCCGGGTACACCCACCAG
CGCTTCCAATGGGAGGCTTGCTTTTGCATGAGACTCATGAGCGAGTCGGACATGGAAGCA
CGCTTGTTCCAGAGGTTGGACGACAGCGAGCCAAGCTCATGGTTGTGCCGCATGATGTAG
AAGAAGCCCAGCGCGAAGCAGATGCACCATACGTTAACTATCATGGACGTGACCATAATT
GTGTAGGCGGAGCTGAGCTGGTCGGCGACGTAGCTGGGAACGGAAATGGCAAGGCGTTGG
CCGCCGTCAATGGGCATTGTGAACTGGTGCCATAACCGGTACGTGGACGCCAGCTGCGGC
GCGGAAGAGTAGACCATGTCGACGATCGGAGGGTGGTGCAGATGGGAGACCGATGGAGGG
AGGAGGAAAAGCGAGGCAAACGGAACACTGTGAATATGTAGATTCCAACGAGAAAAGGAT
AACAATAGGACGGGGGAGGAAACAAATTCGAAGGAGCAATCGGTGCCCAGGAGGCACAAC
CCGACCGATAACCTCGATCAACAAAGTCGATCACGGATGACGATCAAGGCTGGGAGAAGA
GTAGGAGTTTGGAGAAGACAGGGGAGCAGATGAAAGAGCTTGGACAGGGGTAGAAGAAGA
GTAGCTGAGCCAAGACGAAAAGAAATGGCGTTGTAGTGTTGTCTAGCAGAAGTGTCAAGG
CCAATGACTTGTCATTGAATGTTTGGTGCAAATGTCACGATGAAGAAGCTAGGCCAGTTT
TGTAGACAACAGTCACATATTGAAATAGGGGGTAGCTATTTGGAGATGTAGGAAGCTAAG
TGTGGCGAGCAGGGAAAGAGAGATGGAAACAAGATGGTGAAGAGACAGAGAAAGCGCGAG
CAATAGAACCTAGAATTAAAAGAGTAAGAAAGAAAGGGAAAGAGACTTGGCGCCTCCGGA
CGGAGCATTGTTATGCAGGGCAGCTTCGATCGGGAAGGAAGCGACCAGTGTGGAAGGGGT
GGCTGTTCTCCCCACCAAAAAAAAAAAAAAGAAAACAAAAGAAAGTGCGAGGCACATATG
ACACGCTTGTAAAATTTACAAAAAAGCTGCTATTGGAGGGAGAGGGAGGCTGAGAAGGAT
CGAGGCCATTCTCAGTAGAACAGAAACCTGGCATCGGCTCTTTCCTTTCCCTGGGGAACG
GGTGAACATCCTACGGTTTACCGGTTGGGCCACCTCAATGCATCGTTTTCCTGTATCCGT
CGTCTACCGGTTCACCAGCCGGTCTCTTCCCCCATTATAACATCTCCACTGGCCAGCTAT
GCTCGACAGACACGCAATACTCGAATGGAGACACTTTTGATGAGGGCCGGTGAAACGGAC
AGCTACCAGATAGCTTCACGCATCATATGTCCCGTCTAAGAACACTTGGGCAGGGTGCAG
TCAATAGCTTCACGGAGCGCCCGCATTATGAAGAGCATTGTCTTGGTCACATCATTGTCT
TGGTCACATGTTTCCCCTTGCCTCTTCTCCCATCCTTCGTCTTCTTCGTCTCTCATTTTC
GAGGTTGAAAGCTGCACTCTCCCCACCTCGCTTGCCTGTCTCTGCTTTGCACCCACTCGC
AGTCTCGCAGTCCCCCCCAGTTCCCGTTTCTCGTCGATTTTCCAGTTCATTTATTTACTA
CCGGCAGGACCCTCTCACTAGTGGCCGTTAGGGGCGGGGACTTGCACTCATTTTGGCGAA
CCAAAGCTGAGACACGGCCGACAACTCAGACCGCCGCTACAGTACCTCGTCGATTGGGCT
GTCTCTTGTCGTGCTCCCTGTTCTATTCTCATGTTCCTACAAGCAACCGACCTAGGAGAG
GCATGTCGCCGGCGTCAACTAGTCACTACATATATTTGCGACGTAATTACTACGTATCCC
GCTAGACTCGACAAGGCCCGGTTAGGCCAATCCCATCTCGTCTCCTGTGCTGGGTGCCAT
ATTCCTTTTCTTCCATGTGCGTGCTCGTGCTCGTGTCGTGCCACTTCATCTCTTGTTGCC
GCTGCCACGAGCCCTTGTTTTGTCGACGACTGGCTGCCGATCTTTTTCTTTTCACGATTG
AAAATTTGCATGCTTCTACCATGTTAGAGGGGTCCCCATGTCCCTGCAATCCACATGTAT
GTGTGCTGTGTCGTTCAGACACCTCTTTCGCCGAAGATCGTGTCCATCCTAAGCTGCCTT
TGCGGCTCTGTTTCGTGGCTTTCCTGATTTTTTGCTCTTGGTTGTTTGCGTCTTACTTTT
CTTCTTCCCCACCTCCTCCCAACCCCCCATCCTGCAGGTCGTCACTTATCCCTTGCAGTG
CAGCTCACTCGTTATGTTCTCGTTGATTCCGTCACCTGGAACACCCGGCATTAGCTCTTG
CCACTTCCGTGCCCAATGGTGGACTCTGCCCACCTCGTCGTCGTCGTCATGGTGTCGTAT
CCGAATCATTTTCCGTACGTGGCTTGAGAGGAGGGCGTACTTACGACATCCAGAAGTCCA
GAAGCACAAAATAGGCTCTGTCCAGATTGTCCTGGAAGAGTTTAGCTCCCCAATATTTTT
GTCCATCGGTTTGGCGCCGCATGCAAGCTGATGTCCTTCCAAACAGAGCGGTAGAGTCGC
ATTGGTGGGACCCTTCCAGCCCCCCAGATAAACATCGTACAGCGCTTTGGAGCCAGTCCG
CCATCCACAAGAAGGTATAAGACGGGACGGCTAGCCAGTAGGAAGAACCCGACGACCTGG
GAGGGAAGAAGGATTGGGAGTGTTAGTGGAGGCTCGAATACCTCAATGCGACGTTGGAGG
TGGCCATGTCACCAACGTACCGTGCTGCTAGGTAAGCTGCCTGGTGAGTATCTTGGCGAA
ACTTGGGGCTTTACGCCTTCGCACATTGGGGCGCACCACCTCTACCATGTGCCATGCCGT
GCATTATCGACTTGAACTGTCAGAAGAGCAAGCGCCCGCATGGGCCTCATTAGCATCGGG
GACTATATCTACGTCGAGCTAGGAAAAGAAACAGGACAGAAACAAATGTCTCTATTAGGA
AAAGGGCCAGGTGAGGAGGAGGAGCAAACTCTCCGTTACGACGTAAGTGTACTCCAGCGC
AACAAGAGGCACGACAAAACTAAAACGTGCAAAAGAAGCGAAAAGAACAGAAGCGACAAG
GCAAGCCAGTACAAGTGATTGTCACTGGAGATGAGCCGGTTCGGAAGCTAGAAAACAAAG
AGGAGAGACATTGTCCAGCCTCTCCGTCCGGATTGGTCCAGTCCTGAAGAAATTCAGACA
TTATGCCGGGACAACAAAGAGAAGCAGTGTGATCTCCAGAGTGGTCACCAAGGCTGGCAG
CGATGAAAAAATGACAGCTCACAGATCGGCTCTGTCCAACCTGCTCAGCTAGAATCTCGC
AAGTCAACAACGGCACCATTACCTTTTGCAGGAGAGTCAACATGCACGCCAGGCGGGCCG
CTCTTCTTCGCCACGGGATTCTTCTCCGTAGAGAGTGTCGTTCATTTGCCAAAGGTTTTC
GTTCTTTGACACAAAGTCGCACCACGTTCTACCTGGTTGGCCCAATGCTTCTCTCTATTC
TGCTTGCTTCGCCTCTTATTACCTCAAAGTTTTTTTTTTTGTTTCCAGTTGCCGTTCGTG
GGTTGTTTTCTTTGCTCAATCCACCGAAGCAATGGCGTAATGAGTTGTAACCTTGAGAAC
CACAAAACATACCCGAGTTGAGAACTCAATGTTACCTGGAATACTCCGTACACAATATGA
TCTGCCAGCTATGCAGTCATGGGTGGAACACAGAACCTGTCAAGCTGCAAGTCGCATTCT
GTGGCCACGTCGAGCAAGCAAAGACAGGTCCCCTGTCCGATGTAACAAAAAAAAAACTTC
TTCTCTTGTATTTTGTGATCCGGTCCGTTCCAGAACCTTGTCTCTCAAGAAAGACACACT
CGTACGATAGTGTCTTAGTCTGCACAAAAAAAAATGGAAAGAAAAGAAAAGAAGCTCCAG
GGATGGTGCATCACACGCTATGTATTGCTCGTTTTCTCTGTTGTGTCTTCTCACCTCCAC
GATCGTCCCTTTTTCCCGAGGTCGTGGACAATCAAATCTGCACTTCGTCTCCCAAGAGAA
CACGTCGTCTTCAGCGACCTAGCAATCCCATATTTTGCGAACAATGTAGACGAAATGAGA
ACAGTGCTCCGGGTCTCCGTTCTTCTGGGACTTCTTGGTAGTCCATCACGTCGTCGTTCG
TTTGGTAGCAAAAAAGAAGCTGGAGCTGTTACTAGTCGCAAATATTGTGTCTCTTTTGGA
CATCCCGGCCACGGCACCCTCCTTGGCCACACTGGAGCTGCCGCTAGCTGTCTGTTTTTC
ATGTGCTTCTTTTTCTTTCCGTTTTAATTTGGCCCATTCTGTTTTATTTGCATCTATTTG
ATACTTTCCTTCTCTTCCTTTTTGGCCACACCTCTCCTAGTACGAGTTTTGTTGCCGTTT
GCACTATCCGCCTTCTCTCGCTTGTCTTTCGTACCATTACGAATCCCCACAAGTTGCCCA
TCGCCAGTTCACAGGTCAATCTTTATTTGAATTGCTTCACATATTACCTTGACAACACTG
CAAAGGTGGTTTATAAGCACAAAGCAGCGTTAAAACAGAAGGATCCTTAGCAACTGCTCA
TGACTCCGTCCGTTCTTACAAGTTAGTCAAAAGTATTTGGTGTTGCCGAATCAAGATCAA
TATTCGCACGGTATCGTCTATTGGCCATCGTCCAACCGACCGTTGCGCCTTCCTCCATTT
CGTTACTCAGGTACCTGCAGCAGGATCGACCGACAAAAAACAGCTCTCCCAAAAAGGCAA
CTGCAGGGAGAGGAGGAAGGTTCCATTATCCTCGTGGTTCAGAAAAATCTGAGAAGCTTC
TCTTCCATTTCCTTCTCTCATTGTCCCAATTTGTCGTTTCCCTTTATTTACTTTTCTCCG
ATTGAATTCTTTAGGCCCATCCCTGCCGATATCAACAAGCAACACCACACTCACTGTAAG
AGAGGACTCTGTTCTACTCTTTACCTCCTTTCCCCATTGTTTACACCTTGAGAGGCCTAG
ACAGATTATGCATTTGGCTGCGTCGTCGTGAGACTTCTTTCTCTCTCAGTCTCGTCCTTT
CCTTTCCTCTCCCTCCTCTTCTCTCTCACGCACGCACCAGAAGAATGTGGCTATCACGGC
CACCAATCCGGCGCATAGCGACTTTGGCTGCCCTCGTTGCCTCGCTGCCGGCTGCCTCTG
CCTGGCCGACATTTCCCTTTCTTCATCCTCGTGAATTAATCGGTGACTTGGCCGACGACG
TCGCCACGGACGTCGCAACCAATGTGATCGGCATTGAAACCACAGCCACGAACGACAACG
GCGCGGGAACCTACGCACCAGCACCGACACCTGCAACTGCACCCACCCCGATCAACCTAC
ACACTCCCGCCCCGACACCTGCTACCGACCCTGCTGGAGTCACCGTCAGCGTCGGGATAG
GAAACACGTATGTGTCAGCAGGGATCGGGGTGCTGGGCGGTGAGCTGTCAGGGTCCAAGA
ACCTGAACCCCAGCTTCAACGTACCCACCGTCTTATGCTCAACCTTCACGATCTTCACTG
CCGTCACTGTCACCACCCTCTGGACCGAGACAATACTCGTTCCCACTGTCTGCCCGACGT
CGCTAACGAAAACTACAACGTCCCCAGGAACGGGCATCACCATCACAGTGCTGGACATCA
ATCTAGGTATCGGTGGGCTCACTGCGACGGCTGATATTGAAGTCGCCGCGAAGCGCCGGC
GCTGGGGCATGCCGCGCCTGCCACTGTTCACTTGGCATACAACAGGTACAGTGTCCGGTC
TTGGATATACCACAGAAACTGAGCGTACCCTTACGACAACAACCCAGCCAAGCAGCCCCG
TGCCTTTGAGCAGTTCGGCGGACAGCAGCAGTAGCAGTGACACGACGGCTCCCTCCTCAA
CACCAGCTGGTCCTCCGACTCCATCTACACCGGCTGGCCCTCAGACCAAGACGCGCTCTC
CTTCTATGTCAAGCCCGCCTTCCGCGTCGTACTCAACCTTGTCGCTCAAGACACAGACTC
TTTCCTCGCCGAGGTCGATTCAAACTGCCTGGACTTCGCATAGCAGAGGATATGCTTGCG
AGACCAACTCGACGACTGTATTGACTTCTACGTGTATCTCGTTCGGCCCGGTGGCTACTT
CGGAGTGCATCACTTTGATTGCGACGACACCCACCACGCTTCCGACTTCGACTATATCGT
CGTCGATCGGCCATACGTACACCACGCCATCTTCGTCATCAGTCGAGGCTTCCTCGAGCA
GTTCTACGTCGACATTAAGTCCGCAAGAAAGCTCTTCGTCCTCGACTTCGTCCCAATCGA
ATACGGCGCCTACGATTACCTCGTCGCCGAAGACAACATCAACTCCCAAGACTACGTCAA
CACCCCAGATATCTACAACACCTCAGACTACATCCACGCCTACTACAGTGTCTCCTCCTC
ACACTACATCAACTCCTGAGAACAGTTCGACTCCTCAGGTGACTTCATCTCCTAGGCCAA
CAACATCTCCAAAAACGACGACATCGCCTAACCCTACCACTTCACCAAATCCCACCTCAC
CACCTCACCCCACGACTTCTCTAAACCCAACAACATCTACTAACCCTCCGACGAGCCCTA
GCACCTCGCCGAACACAACACCCAGGACGACTCCCAATGCCACTCCCAGTACTACGCCAA
AATCTTCGCCTAATACCTCACCTAATACCTCACCTACCGCCTCACCTACCATCTCACCCA
ACTCCTCACCTAACACTTCTCCCAGCCCTACCCCTGCTGCGTCGAAGGCCTCGCTCGCAT
CCCAGGCTGCCTCACAAGCGTCGAGTGCTGCGGCTGCTGCGGCACCGGCGGCTGATACTG
CTACTGCCCCTGCTGTCTCGAAGGCTGCTTCCAACTCCGCACCAAGCTCTGCCTCGGGAA
GCAACGCCGGCACCAATGGTAGCAACTCCGGCGGTGGCTCAGGAGACAGTTCAGGTGGCA
GCACCGGGAGTGGGTCTGGAAGCGGTTCTAGCTCTGGTTCTGGTTCAGGCGCAAGTTCAG
GTTCCGGTTCAGGCTCCGGTTCAGGCTCCGGTTCAGGCTCCGGTTCAGGCTCGGGCTCTG
GCTCCGGATCGGGCTCCGGTTCCGGATCGGGCTCTGGATCGGGTGGCGGCGGTGCAGCGA
CACTATCTACAGCTGCCTCCTTGGATGATGCGCTGATCTTTGCAGGCTGTGGCAACTTCT
TGGATTTCCTCAAGTCCGACCCTGATCTTTGGGCACTGTACAGCTCTGCGTCTGTACAGA
CCATCTTTGCTGTTGGCGACAAGTACTTCAACGGCACTATGCCCACTTCACAAACCCCAG
CAGTCAACCTGCGCCGTCGCACGCTCTCACCCGCCGACGTGCAGAGAGCCCAGCTGGCGG
CCGGCAAAGAAGAGACGAATCTCGCACGTCTGCGCGCGATCCCTGGTGCCACAATCTCGA
CCAATGACGCGGCCGCTGATCTCCATGGCTCGACCCAGGTGGTTGTGTCCGATTATCGCC
GCCTCAACGCCCAGAACACCCTCCACGCCCGCGACAACAGTTCGGTCAGCACCAACACAA
CTTCAACCAACGCCACTGTCACCCTCTACTCGGGCCTTGGCGAATCCGTCTCGCTCTACA
ACCCTGACATCTACTATGCCGGTGGTGTCATCCAGGTGCTTGACGGTTTCTTCACCATTC
CGGCCACGCTGTCACAGACAGACGATATCCTGGGCTACTCCCAGTTTGCCAACCTTGTTG
ACACGGCCGGCCTCACCGAGACTCTTGACAACACCTCGTCCATCACTGTCTTTGTGCCAA
ACAACGCCGCCGTGCAGTCGGCGCAGCTTTCGGCCTCGCTATCGGCCTCAGACATCCAGA
ATGTCGTTGAGGACCATGTTGTGGTAGCAGGTGATAATGACGCTGTCGGCTATCTGCCGA
ATCTCAGTGATGGGCAGGTGCTGACAACCAAGAATGGCAAGAAGCTCTCCATTACCGTCG
ACGGTAACAACAACTACTATGTCAACGGCGTACTCATCACCACATCCAACATCGTCCTGA
CCAATGGTGTGGCCCACATTGTCGATGATATTCTCGTGGCGTCAGCGTCCTCGGCCGCCG
GCTGGTCGCTCCAGCGCGGTGCCAACACGTACGTGGTCGTTGGTGTGGCCGTGTCCACCA
TCGTCTTCAGCCTTGTGGTCTTATAAAGAGGACTACACGGATTAAAATATGGCGTTTTTG
CATTTATATTGTTGTGCTTCTGACAAACTTACATTTAAAGCATGCACTGTGCTTGGACTG
TTTATACCTGTTCATACCTTTGTTTCCCGTTATTTGGCCGTCTGAAAGATTTCTTTTCAA
GGCATTGAGCGTTTTTGTTTCTCAACTTTGTTATGCATATATCACGATGTAATTGATGTA
ACGTACACACGGTCGACCCGGCGGAAGAGGAGGGCGCAGCAGAGAGACGCAATAGTAATG
AAAACTAAAGAGATATGAGGGACGGATATCTATGACATAATTGCATTGCCCATTTCCGTT
CAATAGCGATTTTAGCTTGATTGCTTTTCTTTGCTTACTTTCTCGGCTTCAGATGTCCCA
TCGAAACAGTCCCGTAAATGTGATACAGGTTCTGATTTCACTTTGAGCATTATTAGCCCG
GAATAGATGTCCTCGTGGATTGTCATAACATCGTTATTGCGCCTATGCTCGACTATCTAA
ATACAATGCCAAGCAACGCTTCTTCGATTTCCAAATCAAGAGCTCCTCTACGCCCGGAAC
GCCTGCACAAACTCGTGTAGACGGTCAATGACCACAGGCACAATGGCATTGAGGTTGTCG
TCAATGACCCGTTCAAAGTGTCGGATCGCGTCCTCCTCGTTGAGTTCCAAGTGGAACCGC
TCCTGCACCTTGAGCACCGTCTTGTCCGGCTCCCAGAGGATGTCGGGGATGTTGGCGTCC
ACCATCAGACTGAACAGGTTCAGAATCAGGTTGCTCGACTTGCGCAGCGCCGTGTACGCC
AAGAAGCAGTACTGCTTGAACTGCCGGTAGTGCTCGGATCCGCTGCCGCCCATGGCCTCG
ACCATTTCTTTGCTGAGCTTCATGGCTGGGGCAAACGGTTTGGGATCGCGGCCCAGGATG
AAACCGAAATCGGCATGGAAAAAGTGTCCGTCGGGCGCCAACAGCAAATTGTCCAGGTGC
CGGTCGCCAACGCCCAGAATGTACGTCACCACACAGTAGCCGGCGCACGACTTGACAAAG
GTGTCGAGCGTCTCGCGGCGCAAGCCCAGCGGCGCGTTGGCGTCCGGGTTGTTCTGCCGC
AAGTAGGCAAGCGCCGCATTGGGAGCTCCCTTGTAGCGCGCCGCCAGGCTCTGGAAGCTG
ACGGAGGGCACGAACTGGGTCAGGCCCATGCGGTTGCTCGTGGCCAGGATCTTGTAGGGC
GTCAGCTTGAGGTCGAGGTTCTCCTTTTGGAGCAGCTGGTCCATCAGCGTGATGATCTGG
ATCACCAGCTGGTCCTGCCGCAGGTCGTCGCCCATTTTGAACAGAATCGGGTACTTGCGG
CCCTGGGTGTCCCGGAAGGAGACCTTGATCGGGTGCAACGACGACTTGAAGACGGCCACG
TCGTCGGCGCTGACACTCGTGATTTCGATGGCCGGGTCAAGGGGAAGTGGCAATGGCGGG
TCGATCGTGACGAGCTCGTTCTTGAGGTCCTGCACGAAATGGCGTACGCGCTCGACACGC
CGCGCAACGGATTCATGTGCCTCTTTGACCTCGCCGGCAATCTTGGCCATGACAGCGACC
CATTCGGCCTGCCGCCGTAGCGTTTTTCGCGTCTCGGAGCCACCGGGCCGCAGCTCCAGC
TCGGCCATAAAGTCGTAGGCCACCTTGCGGTAGACGGCGCGGTACTCGGCCGACTGTTCG
ACACTGTGGTCGTCGCACTCGACCATGAGGTACCAGTAAAAGTAGTTGCCCAGCATCAGA
TTGCCGGCCGCTCGTGTGATGAGGAAGCGGGCCAGAGACGAGTCTTGTATTGTCGTTGCA
GCAGCAGCTGCGAACTCGGCTTCTCGCCGGGTATGTCCGGCAGAAATCACTGGGTTGGCG
GCATTGTCACGCTCAGCAGCGGCAGCTGCCGCATCAGCTTCGGCCTCGGTGGTGGAAATA
TGCTCAAATTTGAGGGCCTGCACCAGCTGCAGCAGATACAGCAGCAGTTCGCTGTCACCC
GACTTGCGCAGGCGCTCGACGGCGTAGGCACGCACCGCGCGGTGGTCAAACGTCGGGCCC
AGCAGCTCCAGAGCGTCGTCGACGTCAATGTTGGTCCAGCGGCCCAGTACTTGTACGGCC
TGCTTGGCCTCGGCCGTGTCCTGCCAGTTGACCGACTTGACAAACTTGGTGACGGCCTTC
TTCTCGCGAGTCAGGTGGTACCGGAATTTCCACACCAGGTCCTTTTCTTCAGACGATAGG
GCCTGTGTTGGCGGGTACGATGTAATGACGTTGAGCTCGTCGCGCACCTTGGCGTTGGGC
TTCAGGTCCTTGTCGAGCGTGCCGTGGCGGTGCTGGCTACGCACAAGCCGGCGGTGCTTG
CTCTCGGCCGGGTTGTCGCGGGCGCCGACTTCTGGGTCGTAGACACGGACCAAGCGGCCA
CCCAGAGCAGATTCACCAACCGCACCGTCAATTCCGGGCCCGAGGTGAACCTCCGGTGGT
GGTTTGAGGACGATGCCAGACTGCGACGACGACAGGTTTTGGAGGGAAGATATGGGTGGT
GGCGGGTATTCGTGATCGACGAAGACGACGGGGAAGTCGAAGCGGGGAAACTCGACGTTA
AGCAGAAAGCGTGATGGGCCGGGCCGGCGGTTGGCGGTTTTGCCGTTGGCTTGATTACTT
TTATCGTCGCCTGATGCTCCTCCTGCAGCTGCTCCCGTGTACGCCTGCTTCACCTTTAGC
GACGAGGCAGCGCTGCGCATAACGCGCTTCTCGAAGCCACGGAAGACAAGCTGGTCGAGC
CATTCAACCCTAGGAATCTCGCCCATCTCGTGCTTCTTGAACAGCCGGTCCATGCGCTCG
ATCTCCACCTCGTCAGGATCTCGTAATGGCGATGCGTCGTCACCAGTCCCATCGACACCA
TCGTCCTCGCCGTCAATTTTATCGACATCATCGTCGTCTTCATCGTTGTCGTGGACGGTG
TCGTCATCGCTGCCGCCGCCACTGTCCCGGTTTCGTACCTTTTTTATCCGTCGTCGGCGG
CGCGCAGACAACTTGTCCGGAAACGCCGGTGTCGTCGAGTTGTCGTACCCATCTGCTTCA
GCCAGGCGATGCACCAGGCACTTGTATCTACCCTTGTGCAGCTGGTTGTCCTTGTCGAAG
AGTGGAATGGTCGTACCGCCAAAGGGCACGGCGTGACCGGGACTCGCGGTGGTTCCCGAG
CCCGAACCTGCAGGCGAGATGTCCCACACAGTCACGGCCACGGTCGCATTGGCCGGCAGT
CCCGAGTAGCGGATGGGCAAGCGCAGCCACTCGTTCCATTTGCGCTCGGACTTGAAGGGT
CGGTAGGCGGTCTGGACGGGGACGGTCAACGGCTTGGAGCCCGCCCAGACCTGGGCAGTT
GCATAGAGATCGGAGCTGAAGCTCGTATTCGAGCCTACGTGGCGGATCTCGGGATGGGTG
ATGATCGTTGAGTCGAGAAAGGGCGTCTCGTCGCCTTCGAGACTGACGATGCGGATGCTG
ACGGGCAGGTCCAGCGCCTCGGAGCTGGCAAACGAGAAAGGCTCCATCAGGCGGGAAGTA
TTGTGTGTTGTCTTTTAACACGGGCTGATGGAAAGCGGGTGGTGGCCGCTGGCTGGGGTT
GTTGTGCTCCTCCTCTCGATACTCTGCTTCGTTGTCCGACTGATGGACGTTGGAGAGGCT
CAGAGCTTCGACAGGGAAGATAGGCAGCTAGCTGTAAGGGAAGGTTGCGGTGCGGCGCTG
CGAAGTAATGCTAGTGGGGCTTGTGCTTCATACGACGTGCAGAACAGCTTGCGCTTATCG
ATAAAGTGTTATGTAATCTAGCAAACTTCCCCACCAATTTAAACCTCACGCGGCACGCAT
GTCGCGCTGTATTTGTAGGGGTCCTTTTAGGTACGCGTCGTTAGTTAACTAACTACTGGT
TTTCTGAAGTGACAACAACGACGACGACGAAAAGAAAAGACCCAGCAGCGGCGAGCCAGC
TATGAACGACGGGCCAGCTTCTGGGTTTTAGCAAATGACAGAGACTTAAAAAGCGAATCA
GCACGACACCGAGTGCAGACTATCCGTCTGCACATCTCGGCATGTCTTCACGCCGTCAGT
CAAGTACGGCAATAGCGACGGCCAATTCACGAAACATGGTCCATCGGGGCAAGAACGGAC
AGAGCTCAGCGAGCGGAAGCAATGGTGTCGGTAGCTCCAGCAGACATAGTCGTGCCGAAC
GACCAGAACGGGCAGAACGGTCAGAACGGTCAGAACGGTCAGAACGGTCAGAACGGTCAG
AACGGTCAGAACCCCGGTCTGCACCGGTCGATCTCTCTCTGTCGCAACCCGAGGATGTCC
AATGGGATGAGGTCGGCTACGATGATGATGTGGACGCCCATGCAGCGGCGGCACACCGGC
GGATGCTGCAGCGCGAGATGCGGGACCTGATCAAGCAGACGACGACCGACCAGGCCGCCT
TTTACGACCAGGATTCGCACGCCGTCCACGACTTGCTCAACGAATCGAGCCACTTGCTCA
AGCAGACGCGGCAAACCACCGAGGCCACAATCGACGCGACGCTCGTGCTGCGCGTGTCGG
AGCTGGCGTTCAAGCGCACGACCAATTTCCTGGCCGAACGCCAGGACCACACCGGCATCG
ACCTCGAGGACTTTGCCACGCGATGCCAAGACTACATGCGGCTGGGGCGGGGCATCAAGA
ACATGCACGCGCGGGAGCTGTCCCGGTCGCAGCGCAAGCGGCGGCGCGGTGAAGCGCTGG
CACATGCGGACGACGGTGCACGGCGGGCGATTCGGGACGCCCGCGCCCGCGCTCAGGCAG
CACGAACCGCAGCACGGTCGGCGGCACGCGCAGCCGCTGCGCACACAGCGGCAGCCACGG
GCGCCGAGGCGGTGGTGGACCAACGGGCCGACATGAGTGACGACAGTGGCAGCAGCGGGG
ATGACGACGACGACGACGACGGCGCTGCCGAGGACGAAGAGGGCGGCGCCGTTCAGAGGA
ACGGGCGGGCTGCATGGGAGCCGTTGGACTGGGAACACTTTGGCCGGTATGCGTGCCTGC
CACGCACACGGCGTCCCGCGCTGGCACGGTTCTTGCCGCGAATGGCGCCGGCAGACGGCG
ACGACAAGGCTCGCGTGCAGCGCAAACGGACAGCGGCGCTGCGGCTGGCGGAGCTGCGCG
AGGTGCGGCCGCAGGTGCTGCAGGCAGACGAGCTGGCGGCGACCAAAAAGAGCGACAACA
TCTTGACGGCGTTGGCAACGGACATCCTGCAGCAGCTGCGGCGGGCGGTGGCGCGTGGCG
CAGAACTGGTGCGGCGGATCCAGGCGGCTGGTCTAGACGAGGACGACATCGAGGACGGGA
ACGAGCCCGGCTCCGCAATGGCGGCGGCGATGCAGCAGCTGCTCGAGCAGGTTGGCATCC
ACAGCAACGGCGGCGTAGACCTGATCCGGTTCGCGGTGAACCCGTTCTCCTTCTCGCAGA
CGGTCGAGAATCTGTTTTACATATCGTTCTTGGTGCGCGACGGGCGTGCTGGTCTCGCCT
ACGACCACACAGGTCTGCCGTCGATCTTCCCGACGGAGGCTGAGGATGGCGGTGGTGAGC
GCGTGCAGGCGATCAACGGGGAAGGTGACGGAGGGCGGGACGAGCGTGAGCTCGGCGGCG
GACGGCGGCGGAGCAAGAAGAACCGGAACTCGGCACACGATGACGAGGCCGGAGAGAACG
GCGGAAATGCGCCAGAAGACACGCAGCGACACCAGCTGATTCTGGCCATCGACATGGCCA
TGTGGAAGGAGATGATTGAACTGTTCAATATCACAAAGCCGATGATTGAGCACCGGGAGT
CGGCAGAGCCGTCACACCCTAGTGGGCAGACGTGGTTTACTTGAAGTGGGCGGTTGGACG
GCCAGGAGAAGGGGCACAACGAAGGACAAGAATGATTTCCTAAGCGTGTTTACCGTACAG
TAGTGATGAAAAGCCCATGCATTTTTGTGTGTTTTTTTCTCTCAATATGAATCTATATTC
AGAAGAAGAAAGCCAACAGCGCTACAAGATGCGAATGACTATGAAACGAAATATAATGTA
CAGTTGTGGGGATATCTCTGAAAGGAACAAATAAAGCTGAATGCATAAATGTGACGAGAG
GAGGGCAAGTTGTTGGGTAGGCAGGGCCCCAGAGTGGAGTTGTAAAGAGGCGTAAGGAGT
GGCGACATATGTTGTGCCTCGTTTGTTGTTCAATTGTTTGTTCGGGAAGTCAGCTTGGTC
GGTCAAGAGTTGTCGTTGGGCTCTGCCTATTTGGCTTCCGAATCCTTGGTAGCCGCATCC
TCCCCCGCCTCGCCGGCCTTGGGTGCAAAGTATGCAACGATCTCATCAATGTGCTCGACC
AGTGAGTAGTGCGACTTGCCGGGGTACACTTTCAGGACGGCGTGCGGCATGCGGTCGGTA
ATCTGCTGGATCCAGGGCAGGGGCGTGTTGGTGTCCTGGTCGCCGTGCCAGAACATGACG
GGGTCATATGTGATGTCCTCAAACCGGAAACCCAAGTCGCTGCACAGCACCTGGGCGTCC
TGCACAGTAGGCTCGGCACCCTGGGCAAAAGTGTGAAAGAGGGCGCGGAACATGGCCTCG
CGCCGTTCGGGAATGGTGCGCTTGGGCTCACCGCCCTCCTCGTCTTCGGAGTCAACCTCA
GTCACATCGTCATCGGCAGCCTTGGTCGACCCCGGTTTTGTCGTGGCGACGGTCGACAGA
GACTCGACGGACGCGGCTACGGCGGCGACTTCTTCGAAGTCCGACCCGGCAATAGAGCCT
TCGCTGTGCGTGTCGGCCAGAGCGGTCGCCTTGGCTTCCGCCGCCTCTTTTTTCTGTTTC
TCTTCCGTCTTACGCTCCGCCTCCTTCTTGTCCATGGTCGCAAACCAGTTGTCAATCCAC
CGCGACACCATCCGCGTTCGCACCACCCACTGGATCGTGCCCGTCAATCCGGCCACCATC
ACCCGCAGCGCCCACGGCCAGTACGTCGCAAACCAAGCGGTCACGCGTGACCGGCGAGGG
ACCACTCCCGCCGCCCGAGACGCCCTGTCAAAGGCGCCGCCGCCGCACATGACGCCGACG
TGTGTGAGCACACCGGCCGGCAGCTTGGACGCACACGCCAGCACATAGGGACCGCCACCG
GAACCGCCCAGGACGCCGAATTGGCTCAGGTTCTGGGTTGACGCAAAGGCCATGACGTCG
TCGGGCCAATCCAGCATGCGACGACCGGGCTGCAGCGTAGACAGGCCGTAGCCGGGGCGG
TCAAGACACAAGAGGCGGACCTTGTGGCGCTTGGCAGACTTGTCCATGGCCTCACCCTCG
AGGCGGTTGGAGGGGAAGCCATGAAAATAGATGACGGGGGCACCCTCGGGGGTGCCATAC
TCGGCAAAGCCCAATGTGCGGCCGTCCGGCAGGGCGACGGTCTGGCTGTCGCGGTCAGAT
GCCGGTGCCGGCTTGGACGACGCTGCTGAAGTCATGGCTGGGGTGGTGTGAATGAAGGAG
GCGGTGCCGTTTTGTGAGGCAATGCCGTTGCGGTTAAGCTTGCTCTTCGTGTTCGAGGAA
GCAGCGCCTGATGAAAAAGCGGAAGATAAAGGGCGGCGGAAAAGGGCAGTCGCCATGACA
AAAACGGACGGGGAGGGGAAGGCGCGAATAATGTCTGGAGAGGTGTGCCAATGCTGGGAA
TATTGAGGCACGTTGTGTGCGGGCCGGGTTGGGCCTGCTACAGCGAGTTAGGGCTGCAAT
CCGGGTATGGTGCCGTTGATTGCTGCCAGTCTGTAGACCAATGAGGCAGGCACGGCATCC
GGTTCTATTTTCCGTACCGTGTTGTATCCGTTGTTGTGCCCTGAAAGCTTCTGAGGTATT
GTCCGAACTTAAGTGAAAATAGAATTTTGGGCGAGTTAAACCCCTGCTCAACACAGGCGC
AGTGAGCAAAAATGTGGTTGGCAAGGCTTTCTATTTATGTGGCTCTTATTGTCAGATCGG
GGTGTTTGCAGCCGACTTTGGCTTCTAGTGTGTCCTTAGGTCGTAATAACTGTCTTATTT
TGGCCTCTCAGTTCCTGAAGTTAGCCTCCTTCAAGACAACTTGGTCCAGAGCCAAGAAAA
GGAGAAATGTATGTTGTACAACATACAATGCAGGAAATTGCAAGTCTGTGCACATCTCTG
AGTCAAGCGTTGTTGTCTTCGTAGCACAAGACTGTCCTGCCCAGAGTTGCTCCGGGCGTC
GGGCATTGCCTTGCTCCGTGGTTATTTGATGCAGAAGGCCTCCGCCACCGCCTGCTGAAT
GCCTAACACATTTAGGCGCTTAAGTGCACTGAGCCACGGTGAGCTTCCTATTTCCTCCGA
TCACCACTTACACGCTCCGCCAAGCTTTGTGTCGGAACGATCGACGCGTTCCAATGTTGG
TTGCCGGTGCGACATGCACGCATTCTCGCCCTGTCGTCAATGTCACATTTATGGATAGTG
ATGAGATAGTCACATGTATTTCAGTATGTTGCTAAATTCCTCGTCTCAGTCCCGTCTCAC
CTATTTCACGATGACGATGACTTGCCACTCCCGACAAGCCCCTTGCCAATGTGGCACATG
TCCTGGTGCATAAGAGTGTCAGTCTTAGCGCCGTTGATGGCCGCATCGAGCATGACCGAC
GCGATAACCGTCAACGGGATGCGGGGTACGCCGGCAACAAAGCCGAGAAGCGGTGCCATA
ATCCAGTCTTGAACGACGCGGCCGCCGGTGATTAGGCCAGGCTTGATGATAATGGCCTCG
ACGTCGGGCTTGTGTTCGGCCGCGTACGCGAGTACCTGGTTTTCGGTTTCGCCCTGGGAA
CAGTGTCAGCATATCGGCGATAAAGCAGGGGCGAAACGAAATCGGGCGAAGCGACCGAAG
CGAGGACCAAAAAAACTTACTCGCATCAGAGTGTACTCAGGCTTGAAACTCGGCGTCTTG
GTCTGGTCGCGCTCGGCGGCAATCCCGCTCATGTACATGAAACGGAACGGCGAGGTCTTG
GTGCTACTGCTACCCCGTGCGGCGTGGATCGCCCGCAGACCGGCGAGCGTGCTCGTCTGG
CAGACGCGGCGCACCTCCTCGAAGGGATGGGCCGACGACTTGGACGGCGTGATGGCCACG
GTCCAGATGCAGGCGTCGGCGCCGGCAAGGGCTGTCTTGACACGGTCGTCGGCGTCGTAG
GGGCCTTCATAGTCCTTGACCACGACACTGGTAAACTTGGCGGCGTCGGAGCTGCCGGGG
GCGATGTCGCTGGGTACGGGAGTGGCCTTGCGCGCGAGGGCGACGACGGACGTGACTTCG
GGCCGCCGCAGGCTCTGGCGGATGAGCTCGGTCGCGACGTAGCCTGTGGCACCAGCGATG
ATGAGTTTCATGTTGAGCAAAATTGGATTGTTCTGGAATGAGATTGGTCGATGGACGATG
CGAACTGTGTTCGGGTCGACAAAAACAATACAATTTCTACTCCGCAGTTGTCTCATTGAT
CTGATCAGGGTTGGCCGTACTTTAAATCATAACACCGCATCCACAGCCAGGACGAGTCCA
TCAACGTGAGAGACCAGTGTGCCATAAGACGCGGTGAGATATGGCGGGGCACAACCTCAC
AATCTAAAACAGGGCTGCTGCGTTTAAGGATACGAGAGGGACGGTAAGAAACATATTGCA
CATTGCACGGCGGAACAGGTAGTGCGAGGAAGGTGTGATCTGCGCTCCGCCGCCTTGCGC
CTCGCTGAGCAATTCGCCTGTCCAGGGTTGGACGGCGTGCTTAGCTCTTCCCGAGCAATA
GTCTTCCGTACAAACAACCTCTGAAGGCTGTCGGCGGCTCCTTCCCTCGTTCGTCTGCAC
GTCAAAATTGCCGAATCCGGAACCATCCAACATAAATAGAACATGGCAAGGGACTGTCGC
CAGTCCGACTAGAACGGCAGGAACGCACCAGCCGACTTGCCTCCCCTGGCTTCCCCTTTT
TCCCTTTTGACTTTCGTTCTCCTTTCATATGTACGACCTTTTCTTTCAACATAATAACGA
ATACAGTAGACACTCACCACGCTTTCAACCCTTCGGCACACTTCTTTGTCCTTTTCGTGA
TTTCTTTGTTGTCACAAAACGCGACATGGCCGCGTCCGGTCAAGATACCCTTCTGTTGGG
GCCAAATACTTCGCAAGCCAGATACAATGCAGGAAAATAGGGAGAAGTGCGTGAGAAGAA
AAAGACGAAAGAACGCGAAAGAGAAAATGCAAGGACATTTTCGTTTTGCGCTCGACGGGC
AAGTGAGCTCACGAGCGCTGTTCTTTCTAACATGGTCAACTCAAAAAAAAAACAGCATCA
GGCGTCGAAGCTTCATAGTGATACAACACCACGTCAAGTTTACACATGGTCACGATACTT
GACTTTGATTTAGTATTATTTTCGAAACAAACATCCGCAAATATGGACGAGCCTGAGCAA
CCGAAACAGGAGGTGCGCCGGCCTTTTTGGGAGCAGCCTCCACCGCCGACACAAGCCGAG
CTGGCCGAAAGGAGGGCGCGGCGACGCGCTGCAAAAGAGAGAATTGCCGAGCTGGCAAGA
GAAAAGGAAATTTTGGAAGCACGCTTGGAAAGGCAGGCACGGGCGTTGCAACCACCGAGG
CGCCCGGAAGGCAAAGGCAGACCGATCCGTTTTGCCAGGAAGTTGAACGCAAATATGCCC
TACATTGAGCGCAATGTCAAACCTGTCATCTTAGAAAAGCCGTCAATGCTGTCTCTTCCT
CCCGTTGAGCCTGAGCCCGCACACGAGGAGGCAGCGCCAAAAGACGGCAAGCACGACAAG
GACAAGGAGATGAAGCGACCGCCGCCGCTCGACTTAACCGTCAACAATGCCACCGCCGCA
ACCGCTGCCAAGGAACGACGACCTGTCTCTCCACCGGATCGGCCACCACGGCCTATGCGG
CTCGCCGGCGAGGGCGGCGTCACACTCCATCACATCCTCCTTGTCGTTAACGAGGCCCTA
AGGGTCGAGATGCAAAAGAGCCAGGACGTTCACGATGCACTGTCCCAAGACATCCAGGGC
CCAATGCATGTGCTCGGCGATCTCGGCAGGCTCGTGAACATGCTGTTCTGGTCCATGGAG
CAGCACCGGAAGGAACTGTGGCGCAACAGAAGGGCAGCCATCCAGGCGGGCCAGCCCGAC
GAGCCTAATGAGCCAGGTTCAATAAAGGAACCTTGGCGCGGTGCACTCGCCGTATTTTCG
ACACCCATGCGCTTCTTTACTGTGCCACTCCAAGATACCAGCCAAGTCGTCCTCGAAAAT
TCCCATCAATCCGAGAAGGTCGACACAGACGGCGAGGATGGCGGGGTCGAGGTTTACGAC
GACGACGACGACGATGACGACGATGCTCTCTTCTCCATCATGGAAGCCGGTATTTCCAGG
CACTGGGCATTTGACTTGGACAACGATGACGAATACGACCCCGTCGTGCGGGCTTTCCAA
AAAAGTGCCCAACGCGATGCGCGGATCACGCGAGCTACGCGTGCCGTCAAACGTAGCCAC
GATGCCGTCTTCAACGACGACGAAGATGCGTCCAGCTCCGAACTGGAGTCGGCCGCCGAG
CTGCACGACAAGAATCTCCTGGACTACCTCAACATCCGCTCCCCTTCGCTTCGTCCCAAA
TTTGGTGACGACGAAAACTGTGACCACTCAGCCGACCCGCTTAACCCGCGTCGCCACAGG
ACGTACGATATTCAAGAGCAGCCCAAAGAGGAGGCAGAGGAAGAGAGAAAGGAACGACAG
GAGGCCAGAGATGCTCGGCGCAAAACCAGAGCCGAAGCCAGGGCCAAGGCGGCTGCCTCA
AAAGCAGAACGTGACTCGCTGCTTAAAAAAATTCAAGAGCAAGCTCATGCAGTCGCCACG
GCTGCCGTCAAGAAACAGCTGACCGATCTCGAGGACGAGCGCGACGCTGCACTTCAGCTC
GCCAAGGAAGCGGTGTATGAACGAGACACGATTGATGCGGAGACGGAGGAGACGGCCAGA
GAAATGGGCAAGCTGCGCACTCTTCTGCGGGAGCTGATTGATCGAGAGTTTCCACACAAA
GACGAAGAGGAGACCAAAGAGGAGGCAGATAAAGATGAGAGGGGAAAAGACGAGGTGGCA
GAAAGTACAGAAAGCGTCGAGAAACCCGAAGGCGCGGAAGAGGACGGAACGGAGGTTAAG
ACGAAAGAGGAAGTCGAGCATAAAACAGAGGACAGCAAACAGGACGAGGGCCAAGAGAAC
AGCAAGGCAAAGGACGGGAACGAAGAACGCCTTTCCGCTTCTGAGGATAATCCGGTGCAA
CACTCAACCGAGACGGACCTACTCCCGGAACTGCCTTCCACGTCCGACTTCGTGAGGAGA
GCATCACGCCGGTCTTCTCGCCGTTTTAGCCATCCACCGGTATCGCCAATTCCGATACCA
CCCTTGACACCGTACCCGCCTCTAACCCCAACACGTCCAACTGTCCCGGCGACTCCATCG
ACACCCATGGCCAATTGGGACAGGCAACGGCTTGTCAACGAGGTCCAACGCATGCTTCAG
GCAACAGAATCACCCCCCACGCCTCTAGTTCGGCAGTTCAACCAAAGACCGCCGCCTCCA
TCGCCGGCACTGTCGCTTTTTAATAGTGGCACCGCCGCCTACATCATCCAGCGGACCCGC
AAACCGCTCGGCACTGGGTTTTTCGCATCGATACTCGATATCCTGTTGACCATCCTTCTC
ATGATTGCGCGGCAAAAGACCAATGTCGAAACGGTAGGCCGGTGGATCTGGTCTGCTTTC
TTGGTCCCAGCCTACCTGACTTTGACAAACACCGCCTTGCGGCTGTGGAACCGAAGACAA
CGCCTGAGTCTACCACCGCAGTCGAACAGGACTCGTGGCCAGGCAGACATACCAGACGAA
GAAACTGGCGTTGGTCAACCTCTCGTGGCTTCGCCAGCATCGCACAGGTCCATTGCCTCG
CTGCAACTGCACGACGCTCGTACGGCACTCGCCCTTGCCTATCGCCAACGTGTTCGCCAG
GCGTACATTCTCTTCCCCAGAGATGCCCTCGCTGAGCTCAGCATCTTCAACTTTGTTGTC
TTTAGCATATTCCTCCTCTTCAGCGCAATCAGTGAGCGCAACCTCTGGCTGGATGCCAAC
AACATGGCCGACGCACCGTCCCAGTATTTCCAGACATTTGTGCTACGGTACCGACACGAC
ACAGGTTCCTGCTCCACCATGCCGCCGCTCGTACCCGGGCCATACCACCTCTGTGCCTGC
ATTCCAACGCTCTTTGATCCGCGCATCATCATAGGGCCGCTTGTCTACCTGATGGCCGTG
TGGAACGACAGCGTTTTGGATTATCTGTGGCTCGTGGCCCAGTGGCTCGCATGGGGATTG
AACAATGTGAGCCAGCTGTAGCCGTGGATTGCGTCAGTGGTTCGAAGAGAGGGGGACAGA
CCAGTTGTTGATTTGGCATAGTTTCATAGAAATCCTGAATTTCAACGTGTGACTTTTTGT
ATAACAATATTCACGTTTAGTCGATCCTGGGTCGCTCCTTCCTGTTACCTCTCAACGTTG
GATTGTTGGTCGAAGTACAAGTGCGATGTGCCTCTTGGACCCGTAATTTGATCACGTGAC
GAGTATTATACATTCTTCACAGCCCCCAAGCAAACTGCCTAGTCTCGCTAGTCTGAATTC
TCTCTGTTCCAGTTTTCCCCCAGTCGCGATCCTGTCCCCAGCCAACCCCTTTGCTAGCGA
TTTTTGATTGAACTGTTCCGGACGCGCGACGACCCTCCGCGACAACCAGCCCATCCTCCG
GCGCCGACCACCCCGAAACGGCCCCTAGACCATCTTTCTTTCGCGGTGAAACGTCGCGCT
CCCTTCTTTGGCGCACGCGATCCTACTTTTTTGGTCCATTTGTCAAATTTTGGGATGCAT
CCACAGTCAATCGATCACCAAATTCTCCAATTGACGACTTGAGCGTCCATCGCCATCGTC
GCGTTTTCTCCATCCGCGCATCGCCCCAGGCTATCCTACCACGTCTGAGCCCATCGATTA
CGCAAACAGTCGAAGCGGTCATCACGGCACAACAATTCTATCACGCGAGGCGATCGTCTA
CTTGACCATTGGACGACTGAGGCGACGCACCCGACAACCTTGCAACGGCGACCGAACACC
GGCGCTGACAGGACGGCCCCAACGCCTCTCTTCGCCATGGCTCCATCTGTACGTCTCCCT
TTGCAAGTCGCGCGGCGCGACCGTACTGGCACGCAATCCTGCGCTCCTACTAATACAACC
TTTCCCCCATCCAGTATAGAATAAGTACGCAGACGCGACGTGGCGTACGCAATGCCTACC
CGGAGCACGATGATTTCGAGGGCCTCCCCGTCCGCCAGTGGCGGCACGAATGGATCAACA
TCGAACCGCCCGTGACCACCCACACGAGCGAATCCAAAACCAACAACCGCTGGGCCACCG
ACCTTCCCCACGGCATGCCCAAGGACTGGCACCTGCTGGCACCGCATACCCAGGACCTGC
TGCGCGCTGCGCGCTCCGGCATCCTGTATAAACGGCGCGCGCCCGTCGAGGAGGAGGAAC
CGGAAGCCGACGGTGCGGCTACGGCGGCTGGTGCGAGCAATGCTGCCAATGGGGCGTCAG
GCGTGGCTGGCAAAACGGCCGGCACAGGTACGGCCGGCCACGGTCACGGTGCACATGGCC
ACGGAAGCAACAGTGCTGCGGCAGGTGGCGCGACCGGTGGCAGTGCACATGCAAACGGCG
CTGTCGGTGCCGGCGACAAGAAGAAGAACAATACCAGCAACAACAGCAGCGGGAGCGGCA
GCAACAACAACAGCAACAACAAGGACAAGGAAAGTGGCTACGCTGTCAAGGTGTGGAAGC
[truncated: 33,576,520 more chars]
