# Supplementary material for: Comparative Genomic Data Provide New Insight on the Evolution of Pathogenicity in Sporothrix Species
Source: Front Microbiol. 2020 Sep 30;11:565439. doi: 10.3389/fmicb.2020.565439 (PMC7561385; doi:10.3389/fmicb.2020.565439)
Supplement: Supplementary file 15 [file Data_Sheet_15.ZIP › LC2454+LC2460/LC 2460scaffolds.fasta]

>NODE_1_length_1244906_cov_112.498878
CCCCCCCCCCCCCCCCCCCCCCCCCCCCCCCCCCCCCCCCCCCCCCCCCCCCCCCCCCCC
CCCCCCCCCCCCCCCACAGGAGTAGTCTGACCTGACGAAACTCCATCCAGGAGTCTGCAC
GCTATTTTCAACGAAAAGGCCACGCCAAGACATACCGCGTGGGAACGACGGTGCGGCCTG
TTCTTGAAGAGCGACACCGACTAGCCAAGTGCGACGATCTCAAGATTCGCCGTTACTGTT
GACGGGACGGCGGACAAGACCCGTTGCAGCATGACATGATCGGGACCAGGGAAGCCAAAC
TTTCCAGAACTCGTCCAAGAGACTATGCCAAGAGGCAGCCGAGGATCGCCCGTTCTCCAA
CAACCTCCATGCTGCCTTCCAAGAGCTTCCAAGACCGACCTTCCGAGAGAGATGGTCGAC
ACACCGTCGTAAAAAATCTCCCCGAAGGCTACTCTCAAGCTTTCGAAACGTCATCCCAAG
ATTTGTACAGGTATTTTCTCGCTGAGCTTGTTTTGCATTTTGTGCGCCTCTTTCGATGCT
TCCCCCGGACATCATCGAGCCTTGGCAGCACCAACGGGAAAGGTAGATTCCCATGTTGAT
ATACCAATGGTTGTGATGCCTCGAGTATACGACATACTTTCTTTTCACGCCGAAAGCTGA
ATAAATGCGACCCAACAGCCAAACGAGGAACGAGCAATGCAACAAGCAACAAGCAACGAG
CATAGTACTCCAGGAAAAATGCGAAGAAGAAGCACGTGTGCGCCACAATCACAATATAGG
ATGACCTGGGCGCCACCAGGAAAGCCAACAGAAAAGGACCGTAAAAAGTCACACAGACGA
AATAAAAATACCCGACCTCAAAGTCACAACGACCGGGTTCTAGGTGGGCTTTACCAAGAT
TGCTTGATTGAACATCGAGTCGTGCTAGGTTCGGTGCTAGTTGCATGCCTTTCTGTGGTC
TCGTTGACATGACGGGCAAGGTAAAGCAAGTTAAAACATGGAAAGTGATGTGCGAAACGA
AGGTGTAGTAAGATACGAAAAGAGAAACAAAGAGGTTAGAGTTGGAAGAGAACAAGAGAA
CAATGAAAGTAGAGAAACCAAAAAAAAAAGGAAAAAATGCCACGCCAGAAAGGAAAGAGG
GGCGTGAAGGTGTTCCCAGATAAGCCAAAAACAATATTCCAAAAAGGACGAGAATAAACT
CATTTCATCTTCATTTTGGGAACGGTGACTGTTCTGCCAGCCAAAAGTAACATCATGACC
AAGATGGCTTGATCAGAGATAGCTAACGAAAGACAACATAAGACAAAAAGACGAACAAAC
TTCAATGGAATTGCTGCGTAGGCTCACAAGAAAGTAATACATGGTCCGCACCTTTTGTAT
TGCCAAGACTTTGAATCCAGAACCAGAGAGCAAAGCTGCCCAAGACGAAAAAGCGAAAGG
TTGAGCACGAGAGCAGCTCGTGGATGAATTCGACACTGTCGTTGGCCAGAGCTGGCCAGG
GATGCCAGTGGAGTTTGGGGGTATTTTCTGGAGAGTTACAAAAGGACCAGCCGATGTAGA
ACGGGCACGCTAGAAAATTTACGTAGTTCTAGACACATAGAGGAGAAAAGAGCGTGGGTG
TTGGCGACTTTTCGGGGAGGTCGACGACCCAGAGATGGGGGAAGGTCGCCAGGGCAAGGT
TGTGGCGTACGAGCGTTAGGGAACGACGACTCGGGTGACCGAGGGCGGCACCTTGCTGCG
TCTGGCCATTGCCTCGGAGGGTGCGCTTGTTTTGGCTTTGCCTGCTGGCAGCAAGATTAT
GCCTCTTCGCATTGCTGCACTATTGATGTTGTTGGACGTTCAAAGTGGGTCAGCGCGCCG
AGCAGGCTGAGGTGCCGGGCGACCAATCAGAGGATAGATCTACGAAACGTGCCTTCTCAA
GCAACTGCAATTCACCAGATCTAAGGTACCCGCTCCACCCGGATGGCCCGTGCTCGGCAC
CTGCTAACTCTGGAACTTACCGAAATGCTGTAAGATGATTGGCCAGACGCGACACCCTGC
TATTCAATGAGGAAACAGGAGGGAAACCGCGACCGACCAACTCGACGGCTGACTTACCTC
ATTTAGGGCCTGCCGAAGACGAGCGTCTTTTCTTATTTTAGTCGAATCAAGAGACTGGCC
GCGCTGGATGCTTCTGCCGCGTTGCCACGAGTTGGATTGGGGCATGGCGAGTAGCGAGAA
GAAGGGAGCAAAAGTGGTCGTCGAGAAGAATACCACAGCTTGAAAAGAAAACAACCGTTG
GGGGAAGTACTGTGTATGGTATCGGGGTCTAGACCCAACGACTTGAATTATTCAAGTTCT
GCCCTATTCTGCTCTGGACTGGAGATGTTGCCGAGACGGGAAAGGGCGCCGGCGGTCGAG
GGCAAAATTGACAGGTGAACGGGGCGAGAACACGGAGGACGAAGAACGGCAAACAAAGGA
AGGCAAATGGAACAAAAAACTCCCCAAAAGACTACGAAAAACCTAACAGACGGCGAGGAC
GACGGAGACAGCGATAGCAGAGGAGCCAAGACGATCAAAGAATCAGGATGAGAAAGAATA
GGCTGGCGAGTGTCTCAAACAAGGCTTTCTGAAGCCTTTAGGCTCCTTGCCTGGCAGACC
TGTGACTGATTCCAGATTGCTCCAGCAAACCTTCGTCGTGCTTGCCGTCACGTTTTGTGG
CTGTGAGGGGTGCTGGCAGTGACTGATTCTGCCCTGGGATCCTTGGGGTGCTTGCTCGGT
AGCCATACGCCGCTATGAGGAGTAATCGGTCACTGAAAGAAGAGAACCGACGCCCGGGGA
TCGTTCACAAGAAAGGCGCAGCTTGGACACTACGAAGCACGGCATCCATTTAGATCAGCA
GAAACCTGCAAAAAGTCGAACTTGCAACCAAGTATGTCATAGGACGTAAGAGTAGAATAA
TTTCCATCCATGATGGGGACAATAGCGATGTCAAGCAACTGAACGGACGAGAGGGGTGTA
GATGTAAGATAAAATGGATTGTGGTGCCCAGCGATATTCCCAGATCGTCCAGTTGGGGTG
CATCGTCGTCCCAGGTTGCCTGTCTGTCCTCTGGCTGTTGCTGCTGCATACTGCATGGTG
CTTGCTGTTTGGTACCTGCCCGTCTCCTTTCTGCGGCACTTTTCGCTGCTTACGCATGTG
GCCTGTCCATGGTCGGTGTAATTTCACTGGAGAGTCCAATGGCGAGCTTTTGCAGTGATT
CCATGGTGAATCAAGCGTGTTGCCGTGTGCAGAAACGCAGCATCAAGTCTATTGTGAGCA
GCGACTCAGTGGCTTGACTTCGTTGACTGGTTGACTTCCTCAAACCAGTCACCGAGCTTG
GCAACCACCCCTCCCACTCCTCGAGCCTCTTGTTGACACGCCCCCTCCCCCTTTCTCTCA
CAGCTCAATCCCTGCAGACAAACAGGCAAGGCACCCTGTAATAATCACGAGCCTACTTAG
TACGTTATGGAGGTTGGGGCGAATTTCGTTACACCTGCAGGAGGGACGCTATGCGTGGGT
GAGTGGGCCTTTCTTTATTCTTCACAGAGTCTATTTTCTCCAACTCGGTGCTCATGTTTT
GCTGTGGCTCTCGTTGCTCCTGCTTCTTTCCTCTTTGGGCTCGGTTTACAAGTCAATTGT
GGGTACCGTTTTACGTTCCTTTTTGCTCTTCTTTCCTTTTTCTTTCCTTTTTGTCTCTTT
TTCGCGTCTTGTCCCTGCTCTCGTGAGGCTTTGCGTCGGTACCTCGTGTCAACCTTGAAG
CCTGGATCTGGACCCTGCCTGACTTGTGGTCCCCCCCGTTATGCGCCTTTGTTCTGTGCA
TCTTCCTTTTGGTATAAGACGTTGACCATCGTCTTCCTTTCCTCACATTCCACCCCCTGC
TTCTTTCGTTATTTCGTTTCTCTCGTCTTTTCTTCCCCGTTCTTTCCAAGGCCGCTTTCT
TCAAGAATCCCGTCCATTCACTCTTGCACGTCTGTGTTTGCGTGTGTGTTGACTGCCTCT
TCTTTTTCTTCTCTTCGCTCTTTTATTTCTTTTCTTATTTTCACTGCCCCCTCCTCATCG
CAACGCAATGGCCGACTACGAGGCCCAGGCTCCGGCCATTTCGGGCGGCCCTGTCCAGAA
GACATCCGGCGGCAACGCCGCCTACCACAACTTCCACAACGACTTTGTCCACGTCCAGGA
CCCCAACGAGCGCCGCCGCCTCGCCCTGGCTGAGATCGACAAGGCCCCCTTCGGCTGGTA
CCATGTGCGCGCCATCGTTGTTGCCGGTGTCGGTTTCTTTACGGATTCGTACGATATTTT
CGCCGTCTCGCTGCTCACTATCATGCTGGGTATCGTCTACTTCCCCGGCGTCGGCGTCAT
GCCCAACAAGTCCGATACCGCCATCAAGCTGGCCACCTCGGCCGGTACTGTCGTTGGTCA
ACTGGGATTCGGTACTGCTGCTGATTTGGTACGCTCCACCCCGAGCTCCTTGCCCTTGCC
TCTTTTCTGACCCTCTTGTGACTCGATGTGATCTATTTTGACCACCACTAACAATGCACA
GCTCGGTCGTAAGCGCATGTACGGTCTGGAGCTGATTGTCATCATCTTCGCTACGCTCGC
CCAGGCTCTTTCGTCCGGCTCGCCCTCTGTCGACATCATCGGTGTGATTATCTTTTGGCG
TGTGCTGATGGGCATCGGTATCGGTGGTGACTACCCCTTGTCGTCCATCATTACTTCCGA
GTGAGTCTTCCGACATCCCACAAATGATTTTCAAGACTATTGTATTCGTACGACGACCGT
GAAACTCACTAACAGACCAGGTTCGCTACTACCAAGTGGAGAGGTGCCATGATGGGCGCT
GTCTTCGCCATGCAGGGTCTGGGCCAGCTGACGGCTGCTTTCGTCATGCTGTTCGTCACT
CTCGGCTTCAAGGAGTCGCTCAGCAGCTCCACCAAGGTCTCCAACTGCACAGGCGTCTGC
GCCCTGGCCGTTGACAAGATGTGGCGCACGCTGATCGGCTTCGGCGCCGTCCCCGGCTGC
ATTGCCCTCTACTACCGTCTGACCATCCCCGAGACGCCCCGCTACACCTTCGACGTTGCC
CGCGACGTCGAGAAGGCCGACGAGGACGTCAAGACGTACATCAGCGGCCGGCACGGCGAG
GGTGTCGTCGACGAGGTCGCCCGCGCCGCCGCCCACAAGGTCACCGCCGAGAAGCTGGAC
GTCGGCAAGGCCAGCTGGCGTGACTTCTTCAGCCACTACTCGCAGTTGAAGAACGCCAAG
GTCCTCGCCGGCACTGCTCTGTCGTGGTGCTTCCTCGACATTGCCTACTACGGTCTGTCC
CTGAACAACGCCACCATCCTGAGCACCATTGGCTACTCCACTTCGGGCACCCACTCCACC
TACGAGTACCTCTACAACACCGCCATTGGCAACCTGATTATTGTCCTGGCCGGTGCCGTG
CCTGGCTACTGGTTCGCCGTTGCTACCATTGACACGGTCGGCCGCAAGCCCCTGCAGCTC
GGTGGTTTCGCCATCCTGACCGTCCTGTTCATTGGCATGGGCTTCGGTTACAAGCACCTG
TCCTCGGGCGGCCTGCTGGCCATCTACGTCCTGGCCCAGTTCTTCTTCAACTTCGGCCCC
AACACCACCACTTTCATCGTGCCCGGCGAGTGCTTCCCCACCCGCTACCGTTCTACGTCG
CACGGTATCTCGGCCGCCTCTGGCAAGATCGGCTCCATCATCGGCCAGGGCGCCATTGCT
CCCCTGCGCACCCGTGGCGCCACGTCCACCAACACGGCTCCTTGGCTCGACCACGTCCTG
GAGATCTACGCCCTCTTCATGCTTCTGGGCTGCTTCTCCACTCTGCTGATCCCTGAAACC
AAGCGCAAGACGCTCGAGGAGCTGTCGGGCGAGGACCAGGAGTACATCCCGGGCCCTAGC
CCTGCCCTTGAGGGCGGCAACGGCGTCTTTGTCGAGAACAAGCAGTAAAAGGATTCTGGT
GAGATGAGACGAGGCGGAGGGATCCGATGACTAGTACAAAAAAAAAGTAAAAATCAGAAG
AAAAAAAAACGACACGAATATGAGAAACATGTAAATTTGCCTTTTACCTCCTTTCAGCTA
TAAACGGTCAATTTTTCTGTTTTTATTCTTTATTTTTTCTGCCCCTGTCTCTGTCGCTTC
CAGGTTTCGATTCGCTCTCTTACCAGGCATTCCTCCAACACCCTTCCATGACCCGACCAG
ACCATCGTGCACATCCCGGACTCTTCTTCACATTCATTCATTACCTTATTTTCCCTTCTC
ATTTTGTAATAGCTGCCTTGTCGCACTGTGCACTTTTTTCTCATCTCTTTTTAACACTCT
AGATATCCAGATCTCTGTTTTTATAATAGCACTATTAGACCCTGGAACGACCAGAAACGA
AATGAACATTTAAGTATAAAAATTGCAAGACTTGTACGAAGCAAGAGACACAAATGACAC
TCTATAAAATACAGAGATTAGGAATCCGTCACGTTCCAGACTTAAGCTTGTACAAGTTTC
ATTTTCTATCTTGCTAAGTATACCTGTACATCCATTCGTAGTATGTACAACGGCCCCTGA
AGGGCTCTTTGAACTTTGTGACTGACGGTATAAGAAGTCTAGCCAGCCGTCGCTCCATCT
ATATATGCTCGTGGTCGTCTTGTGGTCGTACGCAAGAAGCGTCACTTTTGTCGACATTAG
TCGATAATGTGACGTGACGTGTGAAGTGAAGTTTGAACTGTGAAGGGAAGATGAGATGAA
GAAGAGACAGGAAGAAAACAAAATCAAGGCGGACGGAGAACATGTGTCATCCACAGCCGT
ATGCATGTGATAAAACAAGAACTAGAATAAATAGAAACGCTTCCTTCCCAACATGAACGC
CAAATCCACCGCAGAAAATGATTTGTCAAAGACGTCCAACCGCCGCCAACCGGGTACCGC
CAACTGTCGGTCCCTTAAATACCAAAGGCCCGCTTTAACCGCTCGTACGTGTAAAACGCC
GCGGCCGCCATCGGGACAATCTTGACGTAGCCAATCGTCAAGCCCACAAAGAACCCGCGG
AAGCCACGCTCCCGCATAATCAGCGACGCCGTCTCACCAATCCGCAGCCGGTGGCCGTCG
CCCACCGCACCGCCCACCTGCATGCGCCGCCGGATCACTTCGAGCGGGTATGACGCCGTC
TGCGACACCAGACCAGCCACACCGCCCGCCAGCAGCTCGGCCCACGATCGTAGCGGCAGT
GGCTTGTCGACCGGTGCATTGGGTTGTGCGGGCAGTGTCGTGTACTTGGCAAACATGGGC
ATCCGCAGCACGTCGCCGGCCGTGTCGTGCGTCAAAAAGGACATGCCGGCGTAGGGCAGC
ATGCCTAGAATGGTCGGCGTGAAGCCGCGGTAAAAGTTGCGCAGCCCGGACCGGGGAAGG
GTGGCGGCTACGGCTTCCGTGACACCTGCCGCTACGCCCTCCTTGCTGCCGTTGGTCGCC
GCGGCCGCTGCGGCGTTCCGGTCGATCGACTGCTCCGTGTAGATGCGCCGGCATATGGAA
GCCAGTGTCGAGTGCCCGTCGCGCCGCGTCTCAAAGGCCAGGCGCACGCGGATCACCTCG
AGCGGGTACGTCACAAACACCGACGTCACGCCAGCCAGCGAGCCGCTCAGCAGCCGCCGC
AGCGGTGTCTCCTTGTCCTTGTGCGGGATGATAAACGACCGGATCTGCTCGTACGCAATA
AACTTGACGGCCGCGTAGGGGAACACCCGCAGCAGCGTTGCCGAGTGGCCGCGGTACAGG
CCCGTGACGCCGTCCTGCTGATAGATGATGCGCATGGAGTGTGCAACGCCGGACCAGGAG
CCCGAGTACTTTGCAAACTGTGGGTTGCTCGCCTGGAACAAGATCTTGACGCGGTCCAGC
GGAGCCACGATCGTCTTGGCCACGCTGCCGGCCACACCGCCGGCGACGCCGGACCGCCAG
AGGTAGTCGACGCTCTGTTTGTCCAACGTTTTCCGTTCGTCCGCGTGTGTTGTGGATATG
GATGTGAAAGTCGACGTGGCCGCCCCGTCGTTTCCGCCGTTGCGGCTCTCGCGCGGCCGG
GCCGGCTGTGCTATCTCAGACATGGTGGGCGAGGAGAAGCTGGACGGGGCAGTCGGCGCA
TGATTCGCGAGGGTTGATGTCATTCCCACGCAAGAAGGGAGGGTGTGTGTCGGAGTGGGG
AAGGGGGGAGAGAAGGAAGACGACAGAAGAATGACGCCGAGTCGATCGTCGGAACGGTAA
GAAAATCAACAAGGGACGACAGTCTCGGCCGTGGTTTGGTCGGAGGAAAAAACGGGTTCG
TCTGTGGGAAGGAAGAAACGAATCGAGCGGATTTGATGGTGGCACGCTATATAGTGTCGT
TAGACTTGCAAAGACTCGCGGAGCCCTTCGATTTCGATTCGAGGCCTCGCCTTCCCCCGA
TATTAGTCCTGTGGACTTTGCGCTTCTGCCGTTTAGCGATTTTAGCTTGCTTGGAGAGGC
CTCGCCTTTAACGGCGTCGGTGAGGGTTACTGAACTAAAGGGCGACGAGGGATTGTTGAA
TGCGTATAACTTGGTGGTAAGAAGTAAGGATAGAAAGCAAGATGTTCCTCCCTGAAATGA
CAGGGAAAAGGCGCGCATAAAAGCGAGGCTTCGAGGCGAGGCACTGCTTACCACCAGGTC
GCCATTTTCCTTTTGCGGGAAGCGACGACTCGCGCGACTGTGCCGGTGACGATTCTGATT
CTACAGGGGTAAGAGCCGCCTGGACATGGCTAAATTTATGCATACGGCAGGCGCAATGGT
CATGTGCCCTTCACCTAAACGGCGCCAAAGTGCCCACAAATGGGGTCTGCAAACTGGAAA
CAGGACAATTTCGCCTTCCACCCTCCATTCTACTGCATTCCGTCACACCAGCGTGACCTT
TTGTGGCACCTCCGTCATCATTCCGTCTCTAGATTTTTTTGTTAACCCCGGTAATTCGCC
CGCCCATCTTTCCGAGCCGACAATTGCCGAACCACTTTACCACCAATTGTCTTGGTGGTA
AATGCACAGTAGCGGTGCTTGCCCAGCTAAAGGTTGTTTCCAGACACGTGAAAGTCACCA
GCGACTACAGGCACAGGCTCAAGGCGCCAAGACACCTGTATTATGTCAACGCCTACCACC
AGCCCAAGAACGGTGACTTGCCCCCATTGCAACCCATACTGGGGACTCGCCATTCTTCAC
GTCGTCCCCGGATTCGGACTGCCCTGGATTGTTGGTGTGCTGTCATAGGCGTCTCGGCTA
TCTAACTGCTGTTGGACAGCTGACGGATGTCGCGCACACCTTCATCGATCCTGTTTGAGA
CTGCGGATCGCTCTGTTGTCGTCGTCGACCTGCCACGGTCCATTGAGGAGGTACAAGACC
TGATCGGCAATAGTGACGGTGATGTCACTGGCACAACAAACAGTGGTCGGCAACAATGCC
GACGGCGATTGATTACGGCCCCAGCGCCCACAGAGCCCTTTGATACACCACGAGGCTCGG
ATGCCATCGACTATGCGACAGGTCGAAGCTTGGCTGCCCAGCTGGCCGAGTTGACGGCCC
GGGCTTCCGTGGATGGGGCTCTCCATGAGCTGAAGACAGCCGGGTTCGACGGCCCGTGGT
GTCTTCCGCGTTGCCTCTCAGATCACGCCGTCCAGACAGATACTAGTGAGAGCAAGCCCG
ACGACCCGTTCATCCCACCCGGGGCACATTATCTGGACGGGACTATTATAGACTGCCGAG
ACGACTTCCTCGCCGCTGCGCCCGAGTTCGACTTGATCGTGATGGATCCGCCGTGGCCCA
ACCGGTCGGCTCGGCGGCGACGGCAAGGCCGGAAGAGCAAGCGCAGTGCACTGGATAAGG
GAGATGATGCAGAGGTACATGGCACCGACAGTGGTTATGACACAGCCGCGGACATGGCCG
TTCTGCGGGACATCCTGGGGCAGATCCCCGTTGGCGCAAAGCTGGCCAGTGGTGGAATCG
TCGCCGTGTGGGTGACCAACAAGCCAGCCTGCGAGGCCCTTTTAACAGACCCCAAGTATG
GCTTGTTCCGCACGTGGGGGGTCGAGCTGGTGGCAACTTGGACCTGGATCAAAGTGACCA
GCAGCGGCGAGCCCGTCGTCGCGATGGACGCGCAGTGGCGCAAGCCGTGGGAGCGCTTGT
TATTGGCTCGACGGCGAGCTGGAAACGGAGGCTCCTCATCAACGGCTCTCCCTGCGCATC
GTGTGATCGTGGGTGTTCCTGATGTGCACTCGCGCAAGCCGCACCTCAAGCCATTGCTGG
CGCCGTTGTTGCTGCCTTCTCCTGCTTCTGAGATCCGTGGACTTGAAATATTTGCACGGA
ATCTGACGTCCGGTTGGTGGGCATGGGGCAATGAAGTGCTTCTGTTCCAGCACCCGTCAT
GGTGGACAACAGCTGTAGAGCCAGAGGAGACTGTCGTTGATAACAAATAATAGAGGCGCA
CGCTAGTCAGTTGATAAATATCGAACAATGCACCACCGTGCCACGATTATATGTTGCCAA
CGCACGTGCTTTGGAGATTTGTTTCATTTGACATCATACACGGATAATATGTACTGAAAG
AAAAACCTTTTTATAATCCTACATGCACCGTTGTTAATCAAGAAAGAAAGGCAAACGGAT
CCCGTGCCTTATGATCGCTTGTTGTCGCTGCTCGTTGGCTTGCTGTCCTCCTCCACAATC
GTCTCCCACCGCTCGTCCAGCTCCACGTCGTTGCGCCACTTCCGCTCGCCCGTCACCAAC
TCACGTGCTTGCCGTGCCAGTCCGACCCGGAATGCCGGCACGTGGTCAGCCTCTCCGCGG
AGCAAGAACTTGCGCGCGTGTGCCATGCGCTGCTGGTCGTCCTCTTGCGCCTTTTGCTGC
GCCACCAGCCGCTTGTTCATGTCGTAGTCCCAGTCCTTGCGCGGATCGTCCTCCGTGCCC
AGCTGCTCCTTTGTCGGCACGGCCGGCGGCTCTGGGAACGCAAACGGCTTGACCAGCTCC
ACCATCATGCGTTTGATCGGCTGCGGCCGGTACCACTGGCCCCTGCCAAACGCCACAATG
TCTCGTGTATTGTCGTCGTCCTGCACCTCCGCGTAGCGGCGCCGCGGGATCTGGGGCGTC
AGCCAGGAGCGCACTGCGCGCACCTCAACACCGTATGCGTGGTAGAGGTAGTCGCGCAGG
TCGAGCTTGTTGAAGCGCAGCGGCACTTGGAACGTGGCAAAGTATGGCGAGAAGATGCGC
CTCGGCGGCAGCATCTTGATAACGTGTGAGGGACTATGCATGTGAGTCATGAGTCAGTTG
GAAATCGTAATGGTGGTCGCATTGGATTGTTACTACTCACAGGAAGACTTGTTTCTGGCC
GACGCGAAAACTCGGTCCGGCCTTGGCGACGGCCTCTGTGGCCGCCGCCGCTGCTTTTGT
TGACATTGTATGTGTGTGTTTAAGTGTGCGGTGGCATCCAATTGATCTGTGGATGGATGC
TCGGCGGCGGTAAACAGGTGCGTGGGTGTGGGCGTCGTGCGCGTGATGGTCGTTCGACCT
GTACCTGACACCCGCGAAAATTGGCGATGTTCAAAAGTTTCTCCTTGAACGACAGATTTA
AAAAGTGGGCCAAAATCAAGCTTGTCATTGGCCGGAACTAACTCGTGGGTCACGTGCATC
ACCAACGTCGATCATCGAACTCGAAATGTACTTCTCGATTTCCCATGCACTTACTGTTTT
CAAATAGTACCAGTAAAATAAAGTTGAAAAGAAAGCGAATACGGAGATGATATAACGATA
AAGTTTAGAAATTGGGTCACAAAATCTGAAGACCATATCTATAGCTCAAAATCCATCTTG
GTCACAAACAGCGGTCACGACAAAGTCAATAAACCAAGTGTCAATCAAATCAACAATCTT
CTTAAACAATGCACTTGAATTATGATACGATAAAGTTCTACATAATTGTTATTTTACTGA
GACAACAAGAAGACAGAAATAGGCTAGCAAGACAGAAAAGGAGCAACCAAAGCATAGATG
TTCCGAAACAGTCGCCAATTACAGGTTGATCAGCTCCAGATCGGAAAAGTCGGGCGGCGC
GCGGCCGTAGACGACGCGCACTTTGCTGTCGAGTGCCGTGCCTTCATTGCTGATCCAAAT
GTAATCGCTGAGGTTGCACGTGTGTCGGATCTCGTCGTCGCTGACACCAATGTCGTCCCG
GGGAATCCACACCGTCGGCCGGTGCGCGCGCAGTGCCGAGTGTTTGAACGCTTCCTTGAC
AAGCACATCGCGCTCCTCGGGTGTAAGGTCTTCGATCTCGTCATTGTACCCGCCATACAA
GGCCTCGCCCATGGCGCGCTGCGCCTCCAGATCCTTTTGGCGCCGCTGCTGCCGGTATGC
CGCCGACGTGCGCATGCTGTCTTCGGCTTTGCCCAGCGTAGCATAGCGGACCTTTTTGCC
GCTGCGCGCGGCCCATGTGCCGGCAGTGACGATGCCACGGACCGGGTTGAGTTTGTTGGT
CAGGCCAAACGAGTTCTGGGGGCCTTTTTGGCCAATCTTTTTCAGCTCGACATCGTTGCT
GTTGCCCTCGGAGAGGGCAGCGGCGGCTGTCTTGCTGTCGGCACCGGTCAGCGTGGACAG
CTCGTCACCATTGTTCCCTTCTTCGTCTTCTTCGCCGTCCTCGCCACCTGCGGTCAAGCC
AAGGCGGCGGTCCTGTGCTCGCTGGAACATCTCGTCGCGCAGCACGGCCTCATCCTCAAA
TGTGATCGGGAGGTACCGCATCAGGGGACCAAAAGACACGTTCAACAGCACCTGGTAGCC
CACGGTCAATGCCAAAACGACAATCATGACAATGGCCTGCGGTGCGCAGGCTACGTCCCC
GTTTTCATTACGGACGAGAAAGAAGAGGCCAATGAGGCAGAGCTCCATAAAATAGAGGCC
GGTAAAAGTCTGGTTGATGGCCCGCGGGTACAGCACGCCGCCCGTGTCAATCTTAAAGCG
CGTGACGTAAATCATGTTGTAGCGGTAGGCAACCCAGAGGAGCGCAAAGGTGATGATAGC
AAAGATTGCGATGAGAGGTGCGATGACGGCGTAAACCAAGGCGATACAGGCAAAGTTAGT
GTACACCGGGAAGAAGGAGCCCCACGAAATGGTTGGGAGGTCCGTCTGCCGGCGCCACTT
ACTGCGGGCTGTGTCGTCCAAAATGCGCGCCAACAGGTACCAGACAAGAAGCACACCGAT
TTGCAGCAGCGTACCCGAACTGGTCGACATTGCCTGCAGAATCATGTAGCTGAAAAAGTA
GTTGGCGGCTTTGGGCAGATTCTTGGCGAGCGTCTCGGGTATGCCCTGGATGTTGGTCAC
GGTGTCTTGGAGCGTGGCAATGGCACCACTCGCAATGGAGACAACCAAGAACACCTGCAC
GAAGAGGAAGAAAAAGTAGTACATCTGAACATACTCGGCCTTTTGGGATCCCGTCTTGGC
GCCTTGGAACTTGGCCAAAAATTCGAGAAGGATGGGCACAAAAGCAAGAAGAAGCGATAG
TAGCAGGGCTGGTAGAACACCCGCAACGGCTTTGGCGACGTTGTAGGTCACTGCGTTGTT
ATCGATAAAGCTCAACCATGAGTACCTCTTGACCAGCGAGTCGATCTGGGACAGCGAGGA
GGTGAAGGCGACAGGGAACGCCCACAGAATGGTCATACCAAAGACAATACCAATGACGAT
AAACGTACGCAACCACTCGTCCCACCAGCGGATGGCCATGTTGTCCCAGATGACGTCGCT
GGGCGAGACCTCGACAACGCGGGGGGACATGTGCTTGGGAATGTGGTGGGTGACGCTTTG
GCAAGCCATGTGTGCAGCGACCTGGTTGTTGAATTGGATAAACGCCGAGTTCATCGTCGG
GTAGCGCTCGTGCTCGTGCTGGTCCTTCTCAATCTCCATGTTGAGGCGCGCCAATTCCTT
TCGATAAAAGTAAATGGAGTCGACCTTTTTGTGGATCAGAGGCAGACCAGGCAGCCACCC
GGGGGTCCATTCAAACAGGGGCAAGCGATGTGTCGGGCGATCGGACTTTTTGAGCCATTT
CGTCCACTCGGCGTTTGAGTCTTCCGCATCGTCGCCGGGGTAATCAGGGTTCTCGGGCGC
GGGATACTGGGCAGGTATCTCGTCGCCGCCAAAGAAGGGCATCTGGGCCTTGATCTTGGC
CCACTGTGATTTGCTCTTCTTTTCGCCTGTCGTGCCGTTGCCTTTGCCGTCCGTGTTAAA
TGGAAACTCATCGCCTTCGCTCCCTTGTGGGATGGGCGAGGCGTAGGCACCGCTGGGGGG
CTTCCAAAACTGCCACCACTTGCTGTTTTCGGTGGCGACCGCATTGTCCCAGTCGGTTAC
CTTGCGCGTGGTGTTGCCGTACGTGCGAGAGTCCATGGTGCGGTTGTGGATGAGAGACAC
ATCAGAGGGCCGCGGGTCCTGGGCCTGGCTGGGAGTATCAGGCTCGGCTGAAGCATCAGA
CGGCCGTGTTCTGTGCACAGCACGGCTACCGTACCGGGAACTTTGGTCGCGGTTCGGTTC
ACCCTCGGTACGAGTCCCTGGGAGAGAGGATGGTCCACCCGGTAGGTCGGTCTCCTTGGT
ACTTTCGCCGACAAACTCAAAGCCGCCGGTTCGCTCGAGTTGGTTGTCAATGCCTTGCTG
GAAGTTTTTGGCGCCGCCAACGATATCCCGGCCAGCCTTTCCGAAACCACCCTTGAGGCC
TTGGCCGACCTTGGTCAGACCGCCCCCGATGATAGGCACCTTGAAGCCGTTGGATTGCTC
GCGCTGCAGGTTGTTAGCGTCGTCGTTGTCGGAGCTGTTGCGTTTGCTGTCGTCGCCAAC
GCCATCGATCTGAGGCACATCCTGATCGCCGCTGCTGACACCTCCCTCGCCCTCGGCCAT
GCGCTTGGCGCGGATGTCCTCATCGTGCTCACGCTGGGCTCGCTCAGCCTTGGTTTCGTG
TTTAGCCTTGCGTTCGGCCTTGTCCTCCCTCTTGCGTTTCTTGAGCTGCTTTTTCTTGGC
TTTGCGAATCAACTTGCTCTCAGCAGACTCAAGGCGCTTGTGGATGTCGTCGCGCTTGTT
GATTTTGTCAAGCAGTTTGGTGTAGTCCCGCGTTAACCAGATATTCCTAATACCGCCGGG
GAACACATCAAACAGCCCGCGGAGGGCATGGTCAGTCAGCCATTTAGTGGGGATGCCCGA
AACCAGGACGGTGTTGGCGGAGGCACGCAGACGGTGCTCGGCGCTGGTGAGGTAGTCCTG
GCGGATCTTTATATAGATGCGCAGCTCGTTGTAGGCGATGAAACAGACCCAGGCCACGAC
CAGAACGGCAATAATCAGGTGAGCCCAGCGGCGGTTAGCGTTCACCGGTTTGATATTGCC
CCAAGCAATGGTGTCCAGACCGGTCGGGATGGATGGGTCCGAGGAGTTGGTATTGTTACT
GCCAAAGGACTGTCCAATGCCACCGACGTAGTTGATAGGCACGAGAATGGGGATGACGAT
GCATGCAATGGGAACGAAAATAATGAGTAGGGTTTGGAGGTAACGGAGGAAGAAGTAGGC
GTCGAGTCCGCACTTTTTGATGATTTCCCGGTCACGTATGCGGTACAGGGCCATGACAAG
GCCCCAAGGACTGGCGGGCGGTGGTTCTGTCCGCTCGCGTTCGGGGACCATGAATGTTTT
TGGTTTGCTGTCACGGTGTCAGACCAGAGTCATTCAGGAGCAAGTTTCAACATTACTGCA
ATAAGGTGAGGCTACTTACAAAATGCGGGCCAGCTTATTTCTCAGGAGCAAGAAAAAGCC
CATCTGAACGCCGAAAATGACCAGCGACGAGGCCAGCGCCGTGAAGAAGGCGACAATGCT
GATGCCGGCGGACGTCTGGGCGGTGCCACTATCGCCATTATTGCTCGACATATTGGTGGT
TGTGTCAAGCACTTAGGGATGGAGACGGACAGAAGAGGAAAAAAGATGAGAGAAGAGGGC
AGTTGTTATGAATAAAGATCCTGCTGAAACTCGTGAGGTCAACGAAGTCGGGCAGAGGTA
GGAGACGAAAGTCACTGGCTATGGTGGGTGGAAGCACCACAGGCTGTAGGTAGGCTACTT
CTGGCACGCAATGGCCATGGAAGCTTTGGATTTGTGACAATGGGTCTGTGGTGATTGCGG
GTTGCTATTTACCCTCCTCTGTGAAGAGGGACAGGTTCCTGTCTTGGGCAGCGGTGGCCT
GGTGGACGGCGTTTGTCAGATGCCGTGAAGAGGTACCCGTGGAGGATTCCAGATGATAGG
ATGTTGTCGTCTTATGTATCGTAGGACCAAGATAGTTGAGGTGTCATAAATCGGGTCGTG
ATCGTCTGCGCCTAGGTATCAAACAAACAACCAACAAAAGAAAAGGGTATAATGCTATGC
TAGAAACAATGAATTGTAGAAATGCAAACAAAAGATAGGAAAGGTAACGCAAAAGATCTG
CGTAAAATGCGACCAGGCAAAGGCAAAGTGAATTGAGTTTTGAGGTGAGAGAAGAGGAAG
AGCAGAAAAGCAGAAGAAGAGCGCAGAAGAGGAGGGGAACTTTGTTTGGGAAAAGGCAAA
GCAGAAAAGGCAGAAAACCAATGAGACGAAACCGCGCCAAGAGGTCTGCCATTAACGTCA
CAGATCGCAGGGCAGGCACGCCTTGTGTGGCCTCGACAACGAGGTGTGCTTTTTTCCTGA
TGCGCGCGCAAGAAACCTTTTGGCCCGTCCTTTCTACTTTGGGTAAAATGAATGGAGTCG
TTCATCTGCGATGTGGGCTGCTCTTGCCGCCGCTAAGGTTAAAACATGCTTTTTGGTGCT
CAGGAGAGACCACTTTCCAAATATGGACGACGGTATGTCGTACCACATCGTGTCGTCTTT
TTATTCACAGAGCATCAGAAAAGAAAGGAAAAACGAGACGACAGGCCTAGACTCTCTGAT
CGCTGTATGCCGTCCTCAGCCCCTCTCCCTGCATTAAGGCCTTGTTTGAGGTGTCCCACG
AGTCTTGCTTTTTCGTTCGCTCTCCTGAGAGGTAGCTGAAACCAAAAACCTGGTTTGATC
CAGAATGAAGTGCGAATGGCAGCATGTGATTGGCTTGTGGGCCAGTGACGTCGTTTATGT
GGTTGGCGGCTGCCGTTCCTTCCCCAATTTAGCGCCAGCGCACGATTTACTGCCAGGGGC
GTCCGTTAGGATAGGGGCCCTGGGGCCTAGCCTATATGGTGGACTTAGCGGACAGGGGCA
GAGGGGCAAGCCTGTGAAGGCGCCGAGGCCTCTGGAAGTGGCAAAATTACAAGTTTTGGC
CAGGTCTCTCAGAGGGCTTGTCCACTGGCAATAACGACACGGCTCTAGAGTTGGGACTCA
GTGGAGATTGCCACCCACCGTGGAGGATTGGGCAAAATTTTTGGCTGCGAGTTTGACGAT
CGCCATCCGCACTTTGTTTTCGTCTGTTTTTGTTCTGTGCTCTTGACAGATATCGAAAAC
CTCGTTTAATATCTCTTGAGACATTTCTCGCTAAGTACGGCAGAATGTGTTCAGAAATTA
GAGCTGTAGTGCAACACTGGTGGCGTGAACTTCACTTGTATAAAAGACTGTCTTATGCAG
AGAGGATATTGCTGATAATGGCTCAATATGTCTCAGTGATCGCCATGCCGCGCTTGGAAC
CATCAGCCGGCCGATATCGTTCATTCCACGTCGTACGCCTCATGTGTACCTGTTTATATT
TTGTACACCGTAAGCTGTAGCAAAAGGTTTGGTTGCGCAGATATGTCTGGAGGCGAGTTA
AGCGAGGCAGGGCCTTTTTGGTGGAAGCCTCTCAAAACTGCGAACCAGTGAGATCAGGTA
CCAGGGTATGATCTGCGGCATCCAGATACGTCTCTAGCTGGCGAACCGAACATCCTGACT
AGAATGCAATATCATGCCATCTTGCTCATTCGTGCCTCACAGGGACAGTCACGTGACTGG
TTCGACCACCCTAATTAACATAAAGTTTTCTGTCGACTTGTTTTCTCCAGTCGTACAACG
TGGTACGTTCTGCATTTTTAGGTCCATGTCCAAAACAAAAAGACAAAGGCGTGGCGCGTG
GCGTGTGCGCAACTGGACAGCCTTCCATACGAAACGCCGCCCACATCGGAGGTGCTAGCT
GTATCTCGGGCGCCATTCCGCTACAGCCTTTGGGTGCGGCGAAATTGTTTCTCCCGAGCT
AGAAATCTTTCCCGCAGTGATGGGTTGGAGTGGAGGAACTCTGCATGGTCTCTGCTCTAA
GGAGGCCCCATATTCTCACCCCCGCATTGTAAGGATCACTTACACATCTCTTTAGTCGAC
GCTTCCATCCTAGCAGGTGCCGGCTATTATCCTGTGAACGCTTGGAATTTGGGGGACAGA
GTCGGCTCTTGAATTGCAAAGTGGCTTGGGTCCATGGCCCCCATGTCCCCACCATCGGGA
GAATGCATGAGTTGTCTCACCTATCCTCGCAGGACACCGGGAATCACCATGGAAAGTGAG
CCAGAGGGGCCCGATCTTGGCATTGGAGAGGCTCTAGAGCGGAGGCATCGGTATACATAT
ATGCGATGACTTCAGTCTCGGTCGTTGTCTGACGGGCCTTTCCACTGCATTTTTAAAGAA
CGGGTTACTATTTGTATTCTCAAGACTAGTTTACAACGTCGACAAGGGAATCCGGGTATA
TTTGTCGTCTTATTCTTATTGTTGTCTATCTTGTTGTTAATATTGGGTTTTCTCCTCGAT
CACCAACCCCCTTGTACCGTGCCACCGTCTACTTTGTCGCTCCCGTTTTCCTTCAACTCG
CACAAATACAGCGTCCTTCAACATTTCAATGGCCTCTCCCTACGACTTGCGGATCGCCAT
CATTGGCGCCGGCATGGGCGGCCTCGGCTGCGCCCTGTCACTCGCTAAGAAGGGCTTCAA
GCACATTGCCGTCTTTGAATCGGCGGCCGACCTGGGGTTTGTCGGCGCCGGCATCCAAAT
GGCCCCCAACATGGCCCGCATTCTCGACCGTCTGGGCTGCTGGGCCGACATTGAAAAGGA
GGCGACGAACGTGCAAGAAACTAGCATCCGGCAGGGCAGCACGGACAAGGAGCTTGCCCA
TGTTGACATGAGCGGCATTCGTGCGCTGTACGAGTACCCGCACTGCACGGGTCACCGGTC
GTCACTGGCGGGCGGCATGTATAAGGCGTGCTTGGCCGAGCCGGCGATCGAGTTTCACTT
TTCGACAGCCCTCGTCGGCATTGTCCAGTTCGAGCCGCGCCCCATTCTCCGGTTGCAGAA
GCGGGCGCCAAAGGTCTCGAGCAAAGCGAACGGTGCAACCGGATCGGATACCACCCAGTA
CGAGCCAGCAGAAGATGCGCCCCCCACATCCCTCGAGGTCGATATCCTGCTCGGCGCCGA
CGGCATCAAATCGCTTACGCGGGACACCATGCTCGGCATTCTGGGCTTGTCTACCGAAGA
GGCCGACACGGGCCAGGCGTCCTACCGCATTATGCTAACGCGCGACCAAATGGAAGCGGC
CGGCGATGCCGAGATGATACAGCTCTTGGACAGCGACTGCGTCGTGCGCTGGATCGGCGA
GCGCCGGCACATTATCGCGTATCCGGTGGCCGGTAAGACAGTGTACAACCTGTCGAGCGC
GCAGCCCGACGTGAACTTTGCGGCGGCGCCGTCGGCAACCTACACAACGCGCGGCTCCAA
GTCCGCGATGCTCCAAGTCTTTGCGGATTTCTGCCCACTCGTGCAGCGGATGCTCAACAT
GGTGCCCGAGGGCGAGGTGTGCGAGTGGCGGCTGCGGCAGCACCGGGAGCTGCCGATGTG
GGTGCACGGGTCGGTTGCGCTGCTGGGGGACGCATGCCATCCGACGCTGCCGCACTTGAG
CCAGGGAGCGGCCATGGCGATCGAGGACGGGGCAGTGTTGGCGGAGGTGTTGAGCCGGGT
GCAGGTCGGCGACACAGACACCGACACAAGCGGCCGCATCCACCGCTGCCTGAAAACATA
CGAACTCCTCCGCAAGGAGCGCACATCGATGCTTGTGGACATGGCGTACCACTCGGGCCG
GGCGCTGCACCTCGGCGAGGGCGCGGCCCGCGAAGAGCGTGACCGGCAGTTTGCGGCACA
CCGCGCCGACGGCAAGAAGGCGATCCCGGATAAGTGGGCGTCGCCAGACGTGCAAAAGAT
GATTTACTCGTACGACTGCGTGGCCGAAACGAACGAGGAGTTTGACAAGCTGTATGCGAC
GGTGGTGTAGAATGGCAAAACTTTATTAATGTTGTAGCTGCAGCAAATAGAGCAACGAGG
GCAAGACTATTGCATAACGTGAAAACAAATCCGATGAACAAAGAGAGACATAGAAAACCG
TGAAAACATGTACCATCCGTCCAAAACCGGTTCCCTCTGCTGGATATATAGTGTCTCTTG
GAAGGGACGGATTTTCACAAATTTAATGTGAACAGAAATCAAACAAATGAATGAAGACCA
CCAGAACGCCGACTGTCAAAATCGTTTCGTTTCTTCAGCGTCAGCAGGTAACGTCACGAT
CGGGTTTGCCCACCATGAAGGAGACCGTAGCTCGCCCATGATTGCACACCTCTTCACACA
GACGAGCTCTTAGAACAGCAGACAATCCAGGCAGCAGCAGCAGGCCGCCGTGCCCAAAAG
TGCTGTCAGACAGCCGTCGCTCGACGACCGCTGCTGCTGCGGATACCCGCCCTGCTGGTA
GTAGCCGGCGGGGGGGTGGCCGTACGGCTGTTGCCCATACGGCGGCTGGCCACCATACGG
TTGCTGGCCATAGGGTGGTTGTCCACCGTACTGCGGCTGGCCGCCGTATGGTCCGTGTCC
TTGTTGCTGATTGTTGTAGCCCATCGGGGGACCCTGCTGGTACGGCGTGTTGTAGTTGTT
GTAACCGCCGCCGCCACCGCCGGAATTGCCGTAGTAGGCGGCTTGGGGCGGCTGGGGCGA
GCCAGGATAGGCGGGCGGGTTTTCTGGTTTGGCCATTGCGTTGTTGTACGACGTATGGAG
TAATACAGAGTAGTTTTGTGGTAATTTGGTAGTGGTCGGAGTTGCGCTATGCGCTTCGTG
GTTTTAGAGGAGCAAGGGTTTGGATTTCGGCTTTGAACAGTGGGCGCGCGCGATTCGATG
GAGTGACGCGGCGGAATGCGAAAGCGATGCTATGGATGTGATGCGACGCGGAAGGCGATT
TTGCGTTTGATTTGAGTGCAAAAAATTGATTCGAGGGAGCCAGTAAATGAAAGAAGAAGA
AAAAAGACTGTGAAGGAGTAAGAGAGGAAAGAAAATCGAAATCAGAGACAAGAGGGACGG
AAAAGGGAAGATCGCTTGGAGTAATAATGCACCTGCTGCGTCGTCCTTCCGAGGCTTGGC
CGGAAGGCGCGATTGGGCCCCTTCGGGATCGTTCTCTACCAAAATTTCTGGGCGTCCTGG
GCGCTGGGGCTAGTTGAACCTCTTTCCACACTTTCTGTCACCGTTTTAGCTGTCGGGTTG
TAGGCCAATTTTGGGCGTTTTTGGGGTGGTCAGTGAACACGAACACTAGCCGGTGGCCAA
AAACTTCCAAAAACGGTAGTGTGTTACTCCAGACTATGGAATCTGACCCTGGCTCAGGTC
AGCCGACCGTTCCTAAGTTCGCCGTCGGGAACACTTCATTGACCCGACTTCCCAGCTAAA
TGATGTTAAACAGGCCTCCACAACCGCTGTGCCCGGCATGCTGATAGTGGCTGTGTCACG
CGCAGAGCATCGTTAATATCACCTTGCAATACAACAAAGAGGCAGGAGCGACACGTTCGC
CAGGGGAATTAGGTCCTACATACTCCGTACTCCGTGTTTGACGTCTGTTGTAGCCCCAAC
GGCAGGAGCGAGGGGTTAGCGCAGCCGTGATTTTCAAGTGGAAGGCCCTGTTCAGTGTTC
ATTGTTACTGGCTCTTTTCGCGGGCCCATTGCCAATAATCAAAGTAGCGAGGGTTCTGAG
TCAGGCACAAGCACAACTGCCAAAAGAGCAAATAGATTAAGGAAGAGGCTGTAAGGTAAA
GTTACGAGAAAGACACCATTGTTCGAGAAAGTGCAACAGGTCCACACCGTCACCCAACTG
CAAGAGTGCCGCGTAATCCAGGTCAGACCCATTCCGCCCAAACCGATTACGTCTCAGTCG
TTTGATAGTCGGGCCAGTCGTGCTCATAGCCTCGCCAGGCTTCAGTATTTGTCCACATAA
CAATTGCCATGGCCGAGCTCCGGTCTGTGGCGAAGCGTGTCGGAGTCTCGGCTTGGGAAC
TTGCAAGCGTGAAGAGCCACGCGTTTCCTATACAAAGTACGCCATATGCCGTCGTACTCC
GTCGCCATACTCGTAATTTGATGTTAACAGCTTCCGGTGGGAAAATGGCAACAAAGAAAG
CCGCGCGAGACGTGATCTAAGCCGCCATTTCAGTCGACTGCTTACGCAGCAATACAGTTA
CAGGCAGCGAAATAGAGGTTTGCGTTGGTCTGCACGTGATACTTCACGTTGTATTAGGAT
CTGCTTGGTCATCCACCACTGCGTCCTTCGCCTTTTGCTGAACGTTCTCTTTTGCTCTGT
TGAAGATTGCCGGCCGGCAACCAGTTCCGTCCGTCTGGTCCCTTCCCCGGCTCGCTTGTC
GATCCATGCGTGTGCCCTGCCCAACCGTCCAAAGTTGTAACCCTAACGTAGCGGACAAGC
TGAGCACTTCTTCCACCCGAGTAAACGGCTCACGGCCTCGCGTTGAAGTAAGGAGGAATC
GTGAACCAAGATGAAGGTTAAGTCTGGTTCTCGCTCAATATGAATACGACGTTAGATGCA
AAGTAAGGTACGATGGGAACAATGGACGCCGTTGTTCTATCTCTCCCCAATCTGTCAGCC
TGAAAGTAACAACAGGACGAGAAAAACACAAGAGGCTCACATCCTACTTCGTTAGTCACT
TGTGTTCTGTGAATTGCCTCATCTGCCGTCTCCTGTCTTGCCTCGCCGCAACTCTCGGCA
CACTCAACATCGTTGCCAGCCAGGTGGGGTTGTGTCGAAGGCATGTGGGCGTCCTCACTT
CACCTGGAAAACTCCCCAAATTGCGCTGTCTAGTCGCCAAAGCCGTTTGTAAAGCTCGGT
CCTACGGAGTACTGTGTCGCTAATTCGCTGGACATGCGCGAAGTAACTTTGCGCGCTAAA
GTTCCCGGCAGGCAATTCTAGAGATCCGCTTCGTGCTGCCCTGCCTGTGTTGCGAGCTTC
TTTCCTCTCTCGTTTCCCACATTTCCGTCCATTCTTAATAAACCCTATTACGTCTTGCCC
CCTCGTCTCCAGAACGGAGGACCCTTTCCACTACTGAGTGCTCCGTACACTCGCTATATA
TGTAATTTTTACTCATTATATTTCTTTTCCCACCTTCGCTCATACTTCACTTCTCCTTTC
CTTCCCTTGTTCGCCTGGGAAAGTTCAGCCGTTCGGTGTAAGCGGCCCAAGTACCCTCTG
CACCAGAGAAGACGTCCTGGTCGACTCGAACTATCGCTTTCTTGTCACCCTCATACACGC
TCGCCTCCTGTACCCAACAAACTGGCAGATGCAGTCTGTGGGGGCTGCTGTGACCTGCAG
TTGATGGAGGCTCGGTTGCTTCTTCCTCCCCATTACGGAGCTGCAGACAGAAACAGCAGG
AGCAACCAAGACGTTGCCCGCCTTGGCCTCTTTCCTTTTGCCGTCGGCTATTAACACGAC
GCACAATATCGTGCCTGAGACAGACACGAACAGTCAAATTTCCATCTGGGGCTGTTTATT
TGTTGTCGTGCCTAGCTTGTTCATTGCTCTCCTTCTGTCACGCAATCATTGCTCTTTCAC
CAATTACGACACACTCACAGCACACTGCCCCCGCCCCTTCTTCCTCAATCAGCATCTCGT
CACACCATGGTAGAGCTGCTTCGCTTTCCCCCAGAGGATGCGGCCAAACTGGAGTCCTAT
CTCCCGCCTCGCCAATCTGGCGCATCGTCGTCAGAGGACCGTTCACGTCCATTTGTCACA
CTGACTTTTGCCACGTCGCTCGACTCGTCCCTTGCACTCGCGCCCGGTGTGCGCACCTCG
TTGTCTGGGCCCCAGTCCAAGGCTATGACACATTATCTGCGAAGCCGCCATGACGCAATT
CTCGTTGGCGTGGGCACCGCAGTGGCCGACGACCCCGGTCTCAACTGCCGCATTGTCGAT
CACGACACGGGGACCACTGTGTCACCCCATCAGCCGCGGCCGATTGTCATTGATCCCCAC
GACCGCTGGCCGCTTACGCACGATAGCCGGGTGCTGGTCACACAGCGTCGCGGCCTCGGA
CTGGCTCCCTTTATCGTGACGGCCGTCCGAAAACCAGACGCTGTTAAGAGTGCCCTTCTC
GAAGCCCACGGCGGCAAGTACATCGTTCTTGGGACCGAGGACGATGAGGAGAGCTTACCC
CGTTTCCGCTGGGGCGATGTGCTTGCCAGCATCGCCAGCAACGGCCTTGATAGCATCATG
ATCGAAGGTGGAGGTAGCATCATCAACGCCCTGCTGGCCCCGCACAACAGCCACCTCGTC
GATTCTGTCATTGTCACCATCGCCCCGACGTGGCTGGGTCGCGGCGGTGTGGTCGTGTCG
CCCGACCGGGTCTACGATTCTAACCATCAAGCGACGGTTGCGGCACGGCTGTCGGATGTC
AAATGGCAGCCGCTGGGCGACGACGTTGTATTATGTGGCAGGCTACTCAGGTGAACTCTG
TCGAAGAACGTTACAAAGAAGACGAAAAGACAAACGCCACCCATTTGGCGTATGTCAAAA
ATGCCGAAGCCCCTTCGTTAAAGAAAGTCTCATATTCTTGGTTCGAACGAAGCCGGAAAA
CAACAATACATTTATCAGATCGTTCGGTCAATTCTTTGACCATCAGATTATCCAGCATGC
ACTAAGCTTGCACCTGTCGATGTCACCCAATCCCATCAGTCTCTGTACCTCCTCTCCTCC
AACCTACTCAGCCCGACAACCGAAAATGATTGTGACTAGCAGTCCAATCACAAATGACCC
CGCCACCGGATCTCCAGCCAGCGAAGAGGCAGGTAGCAGATAGCCGTCACGGCGAACGCA
ACCTCGAAACCAATGTCGCCCGTGTGCTCAGCAATTGGGCCAGTGTACCAGACCTCGGCC
ATGCCTGGAACCACGAGACCAAACGACAAAATCGACGCTCCAAGTGCAGCCAGACCTGTC
GGCAGCTTTTTCCCCACGTTCCAGATCGCATGGTCATACGTCGAGTAGTCCATCTTGCGG
AACACAACAAGCTCTTCGATCAACACCGCAGCGAAACAGCCGGCCCAGTAACCGATGATG
GCCAAGAAGTTTGTCAGACTCTCTTCCCACTTCTCTGCAGCCTTGATGGCAAACGGAATC
ATAATGGCTAGAGTGATGAAAACAAAGACGATGCGGTGGATACGCGCAAAGAAAGGCAGC
AGCATCTGCAGGTTCAGCGACACCGAGTACGACGAGATGGCAATATTCCCGATACCGCTG
AGAGCAAGAACAACCACGAGAAACTTGCCGAAACCCTTGGCCGGCGTGAGCATCTCGTAG
ATGACACCACCGACATTGGACACCTCGTATGCGGCATTCCACGACGGCACATTCGGCACA
GCACCACCAATGGCAGCACCGAGAATCAAAAGTGTGACCGACGGCAGCAGAATACCAAAA
TACATACAGCAGAAGATTTTCAGCCTACAAAGCAAAACGACCTTGGTTAGCATATCCCAT
ACGACTCCCCTTCTTATCAAGCGCAACACGACATGGGGATACGTACTTCGAAGCAGACGG
GTTGTGGTATGTCGAGTAGTCGGACGCAGTGCCACTGAAGGTAATGAAGTAGCCTGCAAT
GATGCCCGCATACGAAAGCACGTTATAGGCCGTAGCCGGCTCTGTCTCCGACTGCAGATG
GAGGTATTTGCCACCGCAACCAACAGCAACGACAATACCAATGATGTTGGGAATCCAAGT
CCAGCGCTCAATGAAGTGCAGGGCCCGGTAGCCCATGAGCGACACAAGCAGACTCACGAG
ACAAACTATCACGATACCGACTTTGACACTAACATGGTCCGGGTTCAGCGCGGAGATGGT
TTGGCCACCAACAACAGCCGAGATCAGGGTGAAACCCGTCACAGTGGCAGCATTGAGGAG
CAACGGGATAAGAGAAATGTACAGGCTATGTTTTCGGAGCATGGTTAGTTAACAGACTCT
GCACGACGACTTCGATCCGCGCACGAACGTACCCGAACGAATACCGAGCCTGGATCTGCT
GGCGAAGGCCAGTCTGAGAGCCGCCAACACCCAGGAAAGCAGGCGGGATGATGGTCAAGA
TGCCAAAGAAGAGAATGATGAGAGACGTGTCACGGAGGCTCAGACCGAAAGTGAGCGTGC
CGAGGATGCCAGTTGGGAGACTGCGAAACGAAACCGAATTAGCGACGACTCCAACACCGA
CCGGATCGAATTACCACGGAAAGAAGACAGCAACTTACGGCAAAAGACTCAGCATGCTGG
TGAAGAAGATGGTGAAGAGGTTGCTGTACTGGGTGTTCGTGCGGGCTTCGACTGGAACGG
GCTTGATACCGTTGTCCTCGAAACCGGCGTCGACCAACCGCTGATACCATGTCGCCGACT
TCTCAGAGTTTGGGTTGTACACCTCGCCGTCCTTGACCGACAGGATGTGCCCGAACACGC
CACGGCCACCGGTGCCGGTGCGCTGGTGGCCGTCATGCTCGTCGGCCGGGCTATGGTTCT
CGAGGGGCGACTGCTTTTCGACGTCTCCGCTGAAGCCGTCCTTCCCCGAGATATCTCTGT
CCGATGACGACATTTCTGCTATAATTTCGTCGTTGTGGTCGATCTGCCGTCGTCTGCGTA
TCTGTTTCGTTTGTTTCGACAGCTTCAAGTCTTCCACTCTTCGCGCAGGCGTGGACTGTC
GATGGCAAACGGCGATTTGGACTCCGAGTGCTGATTCAATTGCGAGGCCAGGCGCAGAAG
GCTTGTGCCTCAGACGAAATGAGCCGAAGGTGCGGGTTTTCGGGTTGGTTGCTGGCTAGC
GCCGGTACAATTATCGCGCCTTTTTTTTTTAATCCGGAATGTGGTGAAGATGGCGTCGCA
CTTATTTTCGGACGACGTACTGACGTCACGTGCAACGATGACTCTTTTTGCGATTCTATG
TCGTTAATTCCGCAAACTGGTTCTCGGCTCTTTCTTTGCAAGCCCGTGATTGTCTTGCTG
TGCGAAGGGCGATTGAGCTTGGACAATGGAAAGGAGGGAAGGGAAAGAGGGCGTAATGGG
GAAAGCAAGACGGGAGGCAAGGTGCTGCTTTTGTGCTCCGCTGAGATGCTGGGGGTCAAA
TGATTCCTTATTTGTTCGCCCGACTTTTGTCAGTACAAAGACAACGCAGGAAAGTCCATT
GTCACATTACAAGTTCTCGACCGACCTGCGGGCTTGGGGGTGCCGTCGTCCCCCGGTTGG
TCCATTGGCCCCTGTTCAACAACTAGGGTGTGACCCTGGCGTCAGCCTGTGTCTCTCTTT
TAGGAAAATGGACGGAAGGACATGTTCGCGCCTGCAAGTTTTCGACAGCGAACAGCTCAG
TCTTGGCGGTCGCTGCCGACGCGACTCAAAGCTCCCAGACGGGTACGGCTCATGCTCGTG
GCATGGTCAGCTCAATCGAACTTGCTTTTTTTTTTTTTTTTTTTGTTTTCTTCCAATTAT
TCTTTTCGATTTATTTTTAAGCCGCGTTTTCTACCTTTCCTGACCCGTCCCCGATGGCCG
GGCGTTGTAACTGGTTGCGCGCAGCGTCGGTTGTCGACGACCATGAAGACGAAGACGAAA
AAGAGGATGGCTTAGGCTTTTACAACCGCCAGCTCCGTCGTTGTATATCTTCTCCCTCAA
TCACCAGTTTACTCGTTCAACTGCCGACGACATGGTATTCAACGTACGAGACGAAGACAG
GAGAAAAGAAAATTTGACGCATCGGGCTCAACATCAATATCAACAACTAAAATGTTTCCC
TAGTACGAAGAGAAACTTATCTGAAGAAACTTATGTCTCCAAGTTGGGCCCAACAATCGA
AAGATACTTTTGCGAATTAGGCTTGCCGTTGCGACAACAACAAACTGCAGCTTAAAATGA
TTTCAAGAACGACGCCCCTCATCGACCCTTTCCCTTGAGCTAGGCCATGGGAGAATTGAA
ATGGACAAACGAAAACAAAAAGCACAGTCAGGCAATAGGAAGGCGGGGACACTTCAGAAG
GAAAAAGGAAGAGCAAACTTCTTTTGTCTTCCTTTTTCTCTGCTCATCGTCTACGAACGC
CACTGAATGGCCACTTTCCCAGATGGTGTCAATTACTAGTTTGTTGTTTTTAGTCGGCCG
GTCGGATTTGAGCAGCTGTCCTCTGTCTCTTTTGTTTTCTGTCTCTAAGACGACAAAGGT
GCAACTGCGTACGTATCGCCATCTCCGTGAGAAGTGGTGTGGGAGGCCCCGTCGCTACCG
TACTTTTGTGCGTTTAGTAGTGCAAAACCGCGCCCTTGTCGACACCCAGAAACCCACCGA
CGCACGGATGCTACCCACTGTCAAGCCGCCGTTTCCCAAATCCTCACATACTTGCTTCCC
ATGCGCCCTTCCCTTTGCGCAAAACCAGCTGTGTGGATCCTTTCGCTCGTCCTCCCAATG
TAGGAAAGCAAGCACCTGTTGTGCAACACGAAGAAGTACAACATGGCATGGAGCGGTGTC
AACTTTTCTTCACCATGTGCCCTTATGGACCCCCATTGATCCATTCTGCTAGGCCTAAAC
CTTGCCTTGCGCTGTCGATCAATTTGGGATCCAATAAGAAAAGAAATGGGGGTCGGCCCC
GAGTGCTCTGGGCCCGCCTCGGAGAAGCACGGGCGAGGTGGAGACGTAGCCAGGCGGTCC
GACGACAAATCGTCGAGACGAAAGTACTCCGTAACGAAGATACAGATACGCCACTGTTCC
ACTTCGTACGACGTAGCTGAACCATGTATCCCTCCCCAATGCGAGGATGAAATGGGTGTG
TGGGTGGGCAACGGAATTCCTTGGATAAGGAAAAAGGCCTGACGAGAAGGGTGGAAAGTT
GGAAGAGGAGAGAGAAGGGTGGATCGAAGGTTTGGCCACGAAGTAGTCGACCGAAAGAAA
CAGCCACCACGCACAGTGGGTCATACGCTTCTTTCTCCTCCCATTTCGCCCAGTCAAGCG
ATCCATAAAATCGAGCGTTGAATCGCGTATGGACGACTGGTGAGGGTTGGGCCAGAGTAA
AGGACATCGTCATTTTCTAATGTGTCGTCACACACACACTGTCTCTCTGTCTCTCTCTGG
CTTCTTTTTCTTTCCTCTAAAGTTTAAAGCTACCCTTCTCCGTCTAGAGAAGGGTGCGAC
GAGGGTGGTTATTCCATTTCGGCTTTTCCTTTTCATTTCCTTTATCTACCATGGGAAGCC
ATCGGAGTGGGGCATGGAGTATTGCGTCGCATGTTTGTACTAAGGATGGGGGTGCACTCG
CATTCTCACATACTTCGTACAACACACACACACACACACACACACTCGCACTTGTTCAGT
GCAGAGCGCCAGGTGGTCTAATATGCTCCATTGTTCTCGCTTCACTGGGAGCCTCCTTCA
CGTTTTGGTTGTTCCATTGTTTCCTTGGGCAAAGGCATACCAAACGACGGGGATTGATGC
CTGCATATAAAGGGAAGAGGCGGACGGGAGGCATCGGCCGACATGTGCCAATCTTGCCAG
CTGAAGGTTGTATTGATTGCCTGATACCCTTGTTCCCTGCCTTTATTGGTGTGCGTCCGT
GCATTTTCCGCCGCGTGGGGTTGGCTCAGGCGGCAGACGATGGGTCGGACTGGTGCAGCT
GGAGTGCATTGCGAGGACATTGGATGGCGAAGGTCCAATAGCAACATATGTCGACATGAG
GTTTGCACTAATCAAATGAGCCCCATACAAAGTGCGTCGTAACATGGGCAGTCTTTCTAC
AACGCGATCTGCTGCGGATTACGACGCACGGAGTACGACATGCATTCGAACTCCATCTCG
ACAAGGGCAAGCCGGAAGGTTGTCGCTTGAAGAACGAGGAGAGAGCAAAAGACCAATCAA
ATGAGAGTCTCAGGCAACAACGCGACACGGATGGATAACCAATGTCAGCCAATATTTCTT
TTTCTGGTAAGTAAGAACCCAGCTTTGTCGTACCTGCCAGACAACTCCGGGAGCTTGGCG
ACGTGATCATTTCTAATCACACCGTATTGATACAGTTTTCAGCGCGCTGTATACTGAATG
TTAAACTCTAAACACTAAACACTTAATTCAGAAGCGGCAAATGAAAGTGAGAAGCAACAG
ATGCAACGGAGCATGTCTTGTGCCCTCCCGTTCCCTTCTCGTGGCTCTCGTTTCGCTCCT
CAAGAGGACACAGCGTCAGCTCGCATTAGATTCCAAAGGAGACAAACACTAGCCGTTTCT
TCTCTACCAAGCAAATCAGCAGCCAAATGGTGCTGCCAATCTGCCATGGCCTTAAAGTAA
TATGTGTTAATTATCTTAAAACCATTCACCAGATCAGGCTACAGAGCGTCCAACGCTTGG
TCTTCTTTACGACAAACAAGCATGGTCTATCCGGCGGACTGGAAGAAGTAAACCGGCCCG
AGCCTCGATCCCGACGATACTCAGAGCAGGCATGCCAACTACCAGTCAATAACGGATTTA
TTGTGTAATACCCTTCACGGGACGATTTCAGACAAGTTTCCCCCACGTATGGGTTCGTGC
AGCTGGTAGTAATTTCGTCGTAGGACTATCATAGTGACACAGCTCAGGCGGTGTCATATT
CGCCTGAAAAATGTGCTGCTTGCCTGCCGGGTCCAATAGTGAGCAGGGATCGAGCGGCAG
GCAAAAGGGACAAGACCGTACATCGTACGCAGCCAAAGCGAGGTAATACCAAAACAAAAT
GGACACGAAAAGGATGGTACCGAATGCAAACGTCGTTCAGACTGCATTGACCGTCATGTC
CTGTTGGCATTCTATTTTGCATACGGAGTACAACATATTGGTGTCCTTCTTAGGGTATGT
AAACAGCATGGCGGTATCGTAGCACGTCGTCGCCCTCTCCTACCAGCACTTGGCAAAACA
ACTTGTGCCGTGTTGGAGCTCAAATTCTTGCCATTCTCGGACCTACAGGGCTTGCCTGCC
ATGCTGCACATAATATAAAATTCACGCTTTCTCACCTCGTCGCTTGAAGCGGTGTAAACT
CCCTTCACTTTTACATGGCGCTAGTGTGATGAGATGAGGACAGACAGCCTGCATGCTTCG
TAGCTTTGAAAAGAAGTAGGCTTAGCCAAATACTTCCTACCTCTCTCGCTTCGTATGAGG
GTAATCTACGATAGTACGGAGTACCGTGTCCTGGTACACTATTGTAGCACGTCCCAATCT
CGGATCCGAGACCCACCTGGATCCTTCGGAGCCGATACCCGCGCGCCCTACGGGAGCCCG
AACATGGACTACGTTGCACAGAGACAAGGCTGCTGGCGGAACATCCTTTGATATCATATG
CCATTGTCAGTATGTAAATGATGTGTATTTGAAGGCAACTAATCTGTGAAGATGAGAACC
TAGGATATGGAACTATACGTACTCTATTTAGATTCAACGCCGCAAACAATCTGTCGTTAT
TTCTACCAGTCTGCGGTCGACAAGTGGTTCTGTTGACAAAATATAGATCACCGCGATATT
TGATGAAGCATCAGGTTAACTAACTTGTTCTTCTACCTTCACCTCCGTACCTTCCTCCCT
CAGCCTTCGCTCCAGTAGTCATCCGGTCTCCGTATTGTGGACAACAACGGAATTTTTTGA
AGATGACTACTCGGCCACGGTCACGAGTCTTTATTAAAGTGGACAGAGTATCCCGTCTTT
CCCGTCACGTTGTTGCTGCCCTGCTGGCTGATATGTTTCACTATCCTGTGCATTCGGTTG
GCTTTTCGTGACTTGCCATAATATGATGTGTTCAAGGAGTATGGCTTGTAGGCGTCCTCA
GGCAGTTCGAGTAAACGTGATCATAGGGACGATGCATCCTTTTGGTTCACTCTCTCGACA
TTTTTGACACCGTCTCTCCATGAGGCGAGGGTATTGAAGTTAGCGCTCTCTGGATACCAG
CATTGCCATTGCTTTCTTTTTTTCTTTTGTCCTTCCCTGCAAGCCCAGCTGTCGCTCAAC
ATGCCATTTTCGGGACCAGAAGCAAAGCACGTCGACGTACTTCCTGCACCATTCTGTCCT
TTTGAAATAAATGCAAGTATACGAATTCCAAGGATAAAGTGTTTCTGTCTCACAGGTGCT
TCCGACAATGGAAAAGTAGAGGAGATACGCCCTTTCTTACATGTTCCCTTGGGGGGCAAG
GGGGTCTATTTTGTTTTGGTTTCAGTGCGACCTACGGATGCAGAGAGAAAGAAGGGACAC
AAGACAAGGTACATGGAAGATTAAAGTATACCCATGGCCAACTAAACGCGAGTCTTTGTA
TACACGTCTAGCTCCCGGTAGTTGATAATGGAACGACAGAAGTTGGCTACTAGGCAGAAA
TATAGTCTAGTCTCGTGACCAACACGCAGCACAAACACAAGTAACAACAGCGATTTAGTT
AACGGGGTGATGTTGCAATGGTAATGAGTCAAATTTGGCGCATATAAAACAAAAGAATGC
CAAGAATCGTTGAGCCAGTCGCAACTATAGACAAGCACAGTATGGATAGAAATGGATATG
GAATCCGAGCGTGCCACCCAGAATGGAAATATACAATTGTTTGCTCTCCTCTTCCACCAT
ACGCAAGAGAATGGAGAAAATAATTAAAAATATACGACATCCGCCCCATGTACGAGGGAT
GTGAGCATAGTAACCACGGACACAACGGAACGATACGACTTGCTGGGGCAGGTTAACGGA
TGCCGAGAAAACATGGCCACCGCTCTTTTGGGAAGGCAAGAAGCACTCGCCATCCCGTGT
TTCTTCCAATGAGAGGCCGTCGTTCTGAACGCCAGCGGCATTTGTTTCTCCAGGCAGCAC
GTTTTGCCACAGCGTGTGACAGTCCTTCTAGCTCATCGATGATGGGTCCATAAGGGAATA
CGACACGAAAGTTTCAGACGTCGGTATCAAATGAGAGATCAGAGACGGGCTATATAAAGA
CAATTGGTAGACTAGCAGTGGAAAGTACGGTGAAGAGTTTCGGTATATTCGTATAGTCGC
CATACGTCCAGTTCCTGCGGCTTCCTGGCCACTCGGATACCCCGAAACATTTTCCTGAAG
AAGGATGTGCCGTTCGCCCTAGATAGGCAATACTCGATTACCGACCAAAGATACGACAGC
GACCAGAGTACCGAGGGCGGAATGGAGTTCCGATGGGCGGATATATAGAGATAGAAAATG
GTGCTTTTATTGATACGGTGCGTGTCTCCGGTCGTGCATTAACCTCTACATCCATCCAAT
CAGTTATCGAGTGCAGGTCCATGACCTTGGTAACTCGTCGACGAATACTGGCTTTGCGAG
CGGGCGCGCGTGTGTGTGTAAGGTCATGCACACATCGATATTTATTTGGCCGGCAGGCCG
ATGTTGGTGGCCCCAGAGTAATATTTACTACCCACATAAAACGTCTATACATAGACTCTG
TGTCTACCGTTCAGCTGGTTACGTTTGTTACTTTTTTTTTTATTTATTTCTTTTTGTTTT
TCAACTTCTCTCCGTCCCAGTTGTCAAACCATACGTTGTTCGCGATACTCGCGTCAGCAG
AATTCTCAGCGATGACATACAATGAAAATCCATTGACATGCACGTGCCGTGGTAATGGGC
GGCAACGGAGGCGAAATAAACGCAGCTTCCAACCTACACCAACTCCTCAATGCAACCCAC
AGCAAACTCGTGCCCTGCATGCTGTTGTTTCTGGCGAATGAGACTGGCAATTTGCCACTC
GGTTTCAGCTGAACGAGGGCCTTTTTTTTTTTTTTTTTTTTTTTTTGCAAAGTGCGGCGT
TTCTTTCGGGTGCTCAGAGTCCCAAACGAAAATGATGATGGAATTGACGTTGCAATAGTT
TCGGCGATTTTCGTTTTTGATATGACATTTGTATAGATACTTTGGTCGTTGGTTCATTCT
TTATTAGTTTTTTTTTTTTTTTTTTTTTCGACTTCCCGGGCGTCGGGCCCCTAAAGGGCC
AGGCCAGGGCAGCTTTATGTACTGCGGCCCCACCCTCTGTCGCTAAGACCACTAACACCG
ACCTCCTTCCGAGTGGCCGGCCTCAGCCGCCCATGGAGAGCAAAGTACGACAGTACAGGC
TGCAACTGTTGTACGGCGTTTCGCAACTTTGTAAGGAGACGACGACACGGCAGAGGCGGG
ATATAATCACAACAAGGACTGGCATGTACAATGTACAAGTTACGTCAGATTGTGACAACT
TTTTGCGTTGTTCGGAGTCGTAATTGCGGCTGGAGAGATTGCGGCAACAGCGCCTCCCTG
AGCGCATGCAGAGTGGTCAGTGCCAGGCAAGAGCCGCCAAGGAGGCAAAAACGGAGGCGC
AGAAGAAAGATTGACCAGGAACGCTTGAGGAAATGTTCCAGAACAAAGTGGAATGAGCGA
CGGACGCAGGAGAAGGTAAGACACAAAAGAGGGAACAGCGATGGAGCACTGGTACAGGAT
ATCTCAAATGGGAAGGAAGAACCCAGAAATTGCAGGGTACAGGCCACAGAGGCAAGTGTC
TTTTCAGGCAGTTACGACTAAAGACGTGCATGTCGACAATTGGAACACAAAGAGTGAAGC
CTGATACGAGAATATGCAAGATACATCAAATGCAACCAGCACACGTTAGACCTAGCAATA
CGGCCCGTGTCTGGGCTGTTCTGCATCTGGTGTACCCGGCATAGGACCCTACCGCTTCCA
AATTCTCAACTTCGTATGCGGTAGCGCCAGGTTCAACGAAATGTACCCGAAGACGCGGAA
CAGGCAAACTGACAACGAATATTCCAATAACTTCGATGGAGAGACGGGTAACGACCAATA
AAGCATAGAACGACGACAAAGAGATCGGAGGGCTCGGGGCTCGTTAACTCCTGTGAACAG
CCTGAAGAAGCGACAACCGCAACGGAGTCGACTCAATCCAACAGCGACTTGGAAGACAGC
AACTAAGCAGTCAGCTGTAAGTCAAACCCTCCAGAATCTACATTTGGCAACAGGCTCGTT
AAATAGTGTAGGCGGTGAGTGGTTTGACAGCAGCCCAGGAACTACGAACCGCAAAAGGGC
CGCATGGCACATGGTCTTTTCTACCACACGTCGTATAACTGCGCATTTTCACTTCAACGA
TGCAGGAACCAGAGCCATGGTATGAGTGTTCAGCCACAATGTCCCACCCTCAGCCCTGAC
GAGGCAGGATTGCTTTGGCAGCTACCAATTGCTGTCGCGTATTCCATTCCACTCGATGTG
CGGGACAAAGCGTGGGATTTATTTAGCTCTACTCTGACAGATCTCCACGGAGGAACGCCT
AGAACATACTTTGTATCTACCTGTGTTACCGCGCCTGTCAAGCCCCATGTAAGTAGGCTT
TCACGAAGGGGTGTGTACATATCCGCACCATGTTGTCCGCCCCCTGTTATTTGATTTCTA
TTCTTTCCTTGTTATTCTTCTCCAGCTTCCTCCAACACACATCATTTTCTTTCCATTATT
ATCTCCTAGAAGCACGTTGTATCTTATGGACGTCTAAGGACGGAGTCCAAAGAAAAACGT
CCAATGATGTAACCGCAGTGCACGCTGGCCAAGTCGGCTTAGCCTCTCTTTCTTTTACGA
CCTGCCTACTTGTGATCATGATTTTGGTAATTTGGCCACCCTCGACAATCCCAAACTGGT
ATCTCGCTGTAAAAGATTGCAGCGAGGAAGCGAGACAAAGAAACGAAAGAAGCCCCTTGG
ACAGATTTTTGCGACGACTACGTCCACGTCAACAACTGGTCTGCTTTTATATCTCCACGA
AGGAGGCAAATTTAAGTCAAATGTTGTAAAAAGGCTGGACGGCCCAGCAGAGTAAGTGAC
AGTTGCCTATTTACACGACGACGAGCCGTAACTATATAACAAATATGATAAGTAAAAGAA
AAACACAAAAGAAAAGAAAAGCAAGCCTTCCTTGGAATGTCCTAATCCTGGTTTCTGCAC
ACCGCTTAGACACACGCCACATCGACCACAACGACGCACACCGTACCATGCTATGATCTT
GGTACCTTTTGGATCTTGTCACTCCCTTCGCCCTGTTGTGACTTTCTTTTAGATCGTTTA
AGTATCTTTTTTTACTTTTTTATTTGTTCCATTCTAGCCCTGACCAAGCAACTCATCAAC
CCCTGTTCACTGTTCAAGAAACCTTTAAAAACCTCGACAAGACTGTTCCTTCAATACTTA
GACAATAGATCGGTGGTTTGAGGGTCAGAACGAGGATAAATAAAACCGGAGTAAGGGTCG
AAAGTAAAATAGAAACAAGATACGGTACCGAGCAACATCGAGAACGGACACGGCAAGACA
TCATTCTGATATAAGAACACCTTGTCGGACCTATCAGCGTTTGTGGATGTCCGGCATCAA
AAAGGAACAGCTCTACAAACAAATCCGGGGACGGTTTCTACTCGAGACGACATCGACCAA
AAAACCAGAACGAACAAAACACCGTGGAACTGATTCAACGCCGAACGACCTGTGAACATC
CCTCCCGACTCTACAACTCTTCTAGTCTTCTCTTCTCCCCTCTACCCACCTCACCAATCC
AATCCTATATAATTTTACCTTTCCCACACTCACTTGCGCATATACTCCCGTCCCTGTGTA
TACGTGCCCTACCGAGTTTGGCCCAACCTCAGTCGACGATAAATCTGGAGACTGTCGAAG
TGATTATATCGTATAGGGCAGCCCCGTTCTTCGTCCTTCGCCTTAAACTCTTTCTGTTAC
TTTCTTTCTCTTGTCTTGAATCTACTTCCTAACAGTTTGTCACACGACTTGCACTCTACA
CACTCCGTCCGACGCGGCCAGTGGGGCACAAACACTCGGACAAACGACTTTCGCTTGCTT
CTTTGCTTCTGTTGTTGCCGCTACCTCACTGCCAACCATGAACTATACACGCAAACGTAA
GTAAGCGCACAACTGTGTGTCATTATTTTTTGAGCCTTTCTCGTCTGTCACCATCCGTCT
CGTGGCCCTTCGCTCTTTCACGTTACCCTATCACCGTTGCCATATCTTAGCATCGTCCCT
TCCATTTTTCATCATCGACATTGCCCCTACTCCTTCTCCTACGGTAATCTCGCTCCTTCC
TTCTGTAACCCAGCGGGGACTGACAATTCCTCGTGGATATTCTAGGCGCACTCTTAGCCT
GTGACTTTTGCAGGCACCGGAAGAGGAGATGCGACGGCGAGCGGCCATGCTCAACATGCA
GGGAGTCAAACGCAGACTGCCATTACAAGGACCTGCCAATTGAACGGTGAGCCCAAGCCT
TTTTTTTTTGAGAGAGAGAGAGAGGGAGAAACTGGACTGGTGAAGACATGTTTGGCAGGA
GGGATGGATGAGTGTGTTGCTCGCTCCTTCCTCACCTCTGCTCTTCTCTTCGCACCTTCC
TCGACAACATGCTAGGCCACTTCCTCCCATTTGTTTGCTTTTCCTAGCTGTCTCCTCCTC
CATTTCCTCCATGCTGTACCTCATCCTGTCTCACCACTTCACTCCCACCATTCAACAATA
AGCCATCATCTGCAAGCCACCCCCGTGCTCCCCGTGTCCAATCCCTAGGCATAGTCTTAC
TTGTGTCGTATCCCAAGTCTGAAAGCTGTTTTTTTTAGCTAAATGTTCTGTTGTCATATT
GATTTCCCTGTTGTCAGCTCTAACACAACACTGACTCCCAGCGTCGAATCACCTTCAACG
CCGAACGAAGCTGTTGTCGAGCGACTCGGACGGATTGAAGCGCTCCTCGAGGAGCAGAGC
CAGAAATTGGAGCAGTTATATCTTCGAGGACTGCCATCCTCAAGCTTTGACGGGCCTCAC
CTTAGCATTTCCTCCAATGTTTCCATCGATGCTACCGCGGCTGGAGCCGAGCCTTCTGAG
GTAACAGACGCAAACATATCCTCCACCGGCAGTCTCCCTGTTCCACAACTACCTATACAC
TTGGCATCCGAATTAAATCGTCCCCAGTACCTGTATCAACAACAGCAACCGCTTTTGCAG
TCACAACATCCACAAACCTTCCTCCACCATCATGCACCCATTGCCTTTCACAGTGCCAGT
GCGGGCAGCAGCACAGCCGCGCCTACGCCCGTATTTGGCTACTCTACTGGCACTTCCGCT
TTTTCCTCCGGCTCCGGTCTCTCCACAGCCATCACAACCACCGCACCAAATGCTTCGCGC
GCCCTCTTGGCTGGAACATCTCCGACTGTTGCTACATCCGATGTCTCATCACACAATGTC
GAGCAGGACCAGCAATTCTTGATTCCTTATGAGCACTCCACGGCGGCAAACACGCTTCTC
TCGCTGCCTCTGGTCCGCTTCTTCCTCAAATTCCAGCAACAACGGAGCCAAATTAACAAA
CCAATACGCAGACTGAGCGGCGATGATGGTTCTGGAGAAAGTTCAACCTGGCCCTTTTTC
TACACTCGCACGCATTTCTTCGATGTGGAATCGAACCTGCCTCTGCCGCCCCAACTCGAC
CTCGTCTTCAGCCCCGGTGTTGCACCTGCCATCTTACCACAGGCCGTGCTTGCCGCAAGT
CATCCATCTGTCCTCGATGCTCTCGCACACAAGTACTTCACCTACGTCCATCCAAGCGCA
CCCCTGTTCAGCGCTACGCAGTTTCGCCAGTGGTCTTCCAAGGTGTATGAAAGCGGACCA
GATGGCTCTATCGGGACGGCGATCTGTCTCGTCGTCTGGGCGCTAGGATCGTTGGCGGCT
CCGTCATCTCCGTCACAATCCTCCACCAGCGCGTCAACCCCAGATCCGGACCATGTGAAG
CAACGGAATAGCCAAAACGAGCGTGACCGATTTGCTCTGTCCTTGTTCCAACCAGCACTA
AAAATCATCCTGCGCCACGCACTGTGGGAGTTCGGCCCTGCGTCGCTTGATACTTGTCAA
GCCCTACTTCTAGGAGCCTCATACTTCTCTCATACAGGGAGGCCATTGCACAATGCCAGG
TTTGTGTATCTAGCGGGCCGGTACCTGGTGCGATTGATCGAGGAGTACGTACAAAACCGA
CACAACTAAGAGAACAAAATTGTGCGCTCTGTACATTGTGCTGATCGCATCGAAACTAGG
CATAAACGAGATGGCTCTGAACCAGAGGCAGATGGGCATATACTGCTGGTGTTTTGGGTG
TGCTTTATTTGGGAGTGGTATGTTGTTTATACTTTGTATCCCTCTGCTTTTTGTCTCTTC
TATTTGGCTGACTCACATTGATAAGTGACCGTTCGGCTGAGTTGGATGTTCCAAGAAGTG
GCATCGAACCTCTGGCAGAAAATATGCCTCTACCCAGCAGCCACGACCCAAATGATGACA
ACGACATGATCTGCTTCGTGGCCGAGATCGCAGCAAGACGGCTCCTTAATCGTATCCACA
ATTCCTTGTACGCAAACGGTGGCTACGACTCGGCGCAAGAAAATCTGGCCATACCCGACA
ACGACAGTGCCACCGGCGGACGAACAACACCTGGAAACAAAAGGAAGCGCAACGAGGTAG
ACATAAACGCATCCATAACAGCTTCCAGGACGGGCGTTGGATTCGGTCTTGGTCTCGGCC
CCAGTAATACCGATAACACGGACATTGTCAAGATGCTTCCCATCAGCGCCGAGCTTAACC
GTCAGCTCGAAGCCTGGTACCAAGCCATGCCAGAGCACATTCGTCCTCCCCTACATGATG
ATAACAATGGCAGAAGCAGCAAGAGCGGAACCGCTGGTGGCGACCTTTCCTTTACGGACG
ACTTGAACGAAGGTGACGCGCCATGGCTAGACAGTCGACAGAGACATACGTCAAAACCAA
TATCCGAGCGCAGCCAGATACTGCGCATACACTACTTCGCTGCCCGGCACATCATCCACC
GGCCCTTTGTCCTAGCAGCGGCGTGGCAGCAGCAGCAAAAAATACTGGCCCGTGAACGCC
TAGGCGGCGGCAGCAGCGAAGGTGCGGATGCAGGCGGTCGGAGCGTCGCCAATGAGGCAA
GCAACAGCACGTCGCCTCCTTTGTCATCCGCGTTGGCGTCAATGCCACCTCTGCCAACGG
CGGTTCTCGAAAAATGTGCCATCTGTGTCGACTCTTGTGCCGCCTACTTGGTTCATGTGC
TGCCTCTCCTGGAACGCCGTTCGCCCTACCTGTGGTCCTTCAGCCAGAGCAGCATGGCCT
GCCTGCTTGTCCTTTTGGTGGCAGACGCCTGCCCGAGTATCGCCGCCAGCCGACCCCTTT
CGAGCCAGCTGAGGGCACAGACCCTGGACATTAGTTATCTACGCGACCAAATTGCTAGCC
GGTTGCGGCGCTGGTCAATACCCGGTTCCAGCTTCGAGGCCGAGTTGCGCATTGTTGAGA
GCTTGCCGGTTGGACTAAGTCAAGATCCTGGTAGCTCCCGAATGGAAGCTTAAATCAAGC
GTTAAGGGCGTGTCATTGTCTTTTTTATTTTTTCGTCTCCTATTCTTTTTTTTTTTCAAT
ATTCTTTTTGTCATTTTTTATTCTTTTTTTTCTTCGTATATATCTGTTTTCTTTTCTTAA
AAAAAAAGACATTGAAACCAAAAAAGAAACAAAAGAAATAAAATGAGCGGACATGGCGAT
CTGCAAATTCACTCCCAATGATTACGGAAATATAAAGTATTAGTTTGGTTTTCGTGATCA
CTTATAAAGCAATGATTTAAAAAGGGCTGGTTGTGAACGATTTTGAGTTGGCTGATTTGC
AGAGCACGCACGACCATAATTGAAATTAAATGAATGAAGGCAATGAATATAGGTATAGAA
CGCCCGTCTTATCGACTTCATAAGGTGATATGCCAAAGTAAACAAAATATCATGGCCGTG
GTAAATATGGTAGTCGTGAGATTGGCGCGGTCCTGCGAATGATGAAAAAGAAACAAAAGG
AGCTAAATATGCTGACCATAAACTTGCAGAACAAAAACAATTAAATGGTAGCAAATGAGG
TAAAATCGCCCACAATAGATGCCGAGTGTAGCAGCAAGAAAAAACTCCATCCCGCCGCAG
AAAAAAAAGAGAGAAAGAAATGTCGATGACACCAAAAACAAAGCAAGCATAGCCGTTAAC
AAAAACTCCTAAAACAAAAACATCCCATGCAATCAAAATCACACCTTGTCGTTGCTCGGC
TTACTCTTTGTAAGGTACGAACTCGGTAGCTTGGGCACCTGTGGTGACACGGGGAGCTTG
TCCGACCGTAATGGTGGCGGCGGCGAGGCTATACCGCTGGGAACACCATTGCCGTTGTTA
CTAACACCGACGCCGCTCCCGCCGCTGCCTCCACCACTAGACGGACCAGGAGACGTCATC
CCGGCAGAGCCTGGCATGCTTGCAAAGCCGCCCATACCACCAATGACATCAGGAAGTTTC
TCGTCGCGCGACCGACTGCCCGTCAGCCGCCTCATGCGCGAGCGGGTGCTATGTGCTAGG
GGGCGGATCATCGTCTCGAACACACCGCCAGCGCTGTGGTTGCCGTTACCGCCCACCCCT
CCGCTAAAGGATCCAGCGGAGCCGGCAGAGCCGGCAGAGCCACCGCCACTGGCTCCTCCG
CCCGTCATCAACCCGCCATTGCTACTGGCCACTTGACGGTCATCTTCGACGTCCGAGAAG
AAAGCGTCTTCGTCATCCGAGGCAAACTCGCGCAGGTACGAGGACGAAGCTGCAACGGAT
GCGATGCCGGACGGAGACACTGAGGCCGGTGCGGACGGAGACGTGATGGACCGGGCATGT
AGTGAAGGTCTGGTTGCACTTCCCGGCGGGGGCGGCGCTACATGACTGGTGAAGTTGAAG
GCGCCTGGATTCATTGTGTTGGCCACCGCCGAGTTGTTGGTACCGTCGCGCGATCCGGGC
GGCCGGTCTGCAAATGCATTCTGCAAGTTGTTTGTCGGGTTGGATGCTTCGTGGAGAAGC
GGCACAATTTCGTCGTAGAGCTGGGCACCCGATGCCACAACCGCGCCATCCGGGAACGCC
TCGGTGATCGTAATGGTCGATGAGCGGCTTTCGCTGGGCGGGTTGGTTCCCATATCGTCG
AAGAAGTCATCTAGACTGTCGAGCTTGGTGACAAGATCGCCGGTCACTGACATGTCGCTG
CGCACCGCATCGTCGGAAAGCATAGTATCGGTGCGCTCCATCGCCGCCGGGTAGTACAAG
TAGGGGAACTCCTCAACATGGAATTCCACCTCTGGTGTGGGCGCTGGGGTTTCGGCGGCG
ACGCCCTCGGTGTTCTGACAGCTGTAGAAGACGGCGTGGATGTTGGCGCGTGTCGAGTCC
GTCTTCTTTGCCGGTATAGGAATTGCCCAGCCAGACTCTTCGGGAATGCCAAACAGGCTT
TGTGTTCGTTCATACTCTTTGCGGATGGACTTTGATGTTGCACGCGTCATACTCATGCGG
ATATGATGTTTGTCCATAGATGACCCGGACATAGTCATGATGTTGTCAAGAACCTGCAGG
GCTTCCATGCAGAAATCGGTGGGGAGCAGGCGCAAGAGTGGCGAAAGGAGGTCGGAGCCG
TGGCCAGCAATATCTGGCTGCCTCATATCGATCTGTGGGATGAACACACAGAGAATTCGC
ATGGTTTTCAACCGCACCCACGAAATGCTGTTCGTGAGGAAGCCCATCAACATGGTGACC
ATCTGGAAGTCGAGGCGCGGCAAGAAGTGCTCTTGAAATGCCGCAAACATCTGCATCGCA
AAATCGCCGCCATCTTTGTCGTATGTGGAAGATAAGTAGCCGTCCAGCACCATTGCGATG
CCGCCGTGACCTTGAGAGAGTGCCAGACCCAGCAACTTCTGCGTCGTCTGGACAATGTCA
TCGCTAAGCGTGTTGCCCTGCTCCATCTCGTGCAAGAAGCGAGGGAGGTTCGCAACAAGG
GCCAGGAACAGGCGGTCGTCGTCTCCAATAAGGGCGTCACTGGGGAGCCGCACGAGTTTG
TCGAGCGTCTTGACGGTGGCATCCAGACAAAGCGAAGAGCGTAAGCCTTTATACAACAGC
GGTTGAAGACCTTCGAACGCCCCGTCCCATTTAGTGGGCTGGCCATCCAGGAAGAGACGC
CTTACGCTAGCGGATTGGAAGTCCAACTTGTCCAAGAACAGGTTCAGCATGTCGACGGCT
TCAAGGAACTCGCGTTCGTTGATGGACTCGAGGCATGCACATGTGGTCCAGAAGAGCTGT
GGGAACGTCAGGAGCTTGTCGGGATCGAGCTTCGAGATGAGTGTCTTGAGCGTCGTCAAA
ATCTCCATCGAAAAAGTCCGAATCTCGCTATCTTCGTCAGCAATTGTGTTGGACAGCCGG
GCGAGCATGTCGGCAAGCATGTATTGGTCAAGGGACGTCAAAATGCAGCGGAATATTTGG
AATGATCGGCAGGCGAGATGGCGGACTGGACAGGATGTGGCCCACGTCAACGAAAGACGG
CCCCATTGCTCCTTGATGCCGGGATAGGCAATCTCAAACGTTTTGACAACCTCGGAGGTC
AAATGTTCCATGCTCGGGGGTACTTTGCTGTCCTGATCGTCTTCTTTGCCATTGCTGTCT
TCGTAGCCCCAGACTACCGTCTTGTCATGGCGGCGGATCAGCTCTACAAAGCCTTCGATA
GCCTTCGCTTCCTCGGCCGTCTTGTCATCAATGTTGGAGATAACAAGTTCATGAATGAGA
TGCACCAGCATTTCGCGCGCCTGCTCCTGCACCAGAGGCGTGTAGTGGTCCCAAAGGACA
GTGACCACTTGCAGCAAGATGGGCACATTTTCGGCAGCTAAGTTTACAGGCGAGACCATC
AGGTCCACGAGCAGGATCAAGGACAGCTGGCCCAGTGAGAAACCGGCCTGCTTTGTTCCA
ACAGGAAGTGCGTCATTGAGGTCAGCACAATAGGGGAACAAGCTGTTCGCGTCCGCTGGT
GCAGGCATCGTCTCCCGCTTTTCGTTGGGCACCATTGCTTTGGGAGAAATCTGCAAAAGT
AGGAAGTCGATAACTTTCTGTCCTGGGGAGCTGCTCGTGCTGGCCAAGAACACAACGATC
TGCTTGGCGTATTCCACAAAGTTCTGCTCTCGTCTCTCGAGGCACAACGCCATTATAAAA
TCCAAAATCAGGCGGACGTTGCCGGGATGGGGTCCGGTAGCGAGTGCTTGCCAAAGAGCC
TGCACTTCATTGTGCAAGGCGCCACTCGATTTGATAGTGATCTCCAGCAGGTTGGCAAGA
AGAACATAAGACTCGGCTGTCGGGCCGCCATTGGGGTCGATCTTAAGTTCGATGGACTGA
ATCCACGGTAGAATGACAGCAATGACGTTCCGTTGTGCGGCCTGTTGCACATCCTTGAAG
TAGTATGTGAACTCCGAAAAGATATGGAAGGCAACTTCGGTGTGTTGCTTTGACAGACGC
TCCGAGATCTTGTACTGTGCCAGCTTGTAGACAGCCTTGGTTTTGTCCGAGACACTTATG
TCGAAATCTTGAATCTTTGAGCCACGGCCAACACTCTGGCGTTCCTCGAGTGAACGAAGC
ATCGAAACCGACTTTGAGCGTATTTCGCTCTGTTCGTTGCCAAGCGTAAACAGACACAGA
CCCAGCAGCCGCCAAAATGGACACGGGTAGTCAGGGTGCTCGAGAAGAACCTGGATGACG
ACTTCAAAGTAACACTCGAGCACGTTGGCCGACTCGGTCAGGTAACACCGTCCAATGCTG
TGTTCCAGCAAGAACGAGTGCTCCTTATTGTGAACAATGAGGTTCGTCAACGCCTGCCGT
CCGATGAGACGCATGCGATCGTTACCCGACTGGAAAATATCTTCAATCCAGGCAAACATC
CGCCGCATGTCGAACTGCAGCGAGGCACCACTTTCCGTGGTAACATTGATGGGCCCCGCA
CAGAGCGCAGCCATGGCACTCAAGGCGGCCGTCCGCAGATGCCGCTTCTCGATCTCCATC
GCCGCAGTCAGCGTGCTGTCCGGTGGCCGATGTTGAACATGCTGGTCAATCACAGATACC
CGGCCGTTCTCGTCGCGCTGATAGAGCTGGGCTTGGCTCGGCGTGAAACCGCACCAGTCC
TCCATGAGCGAGAATGAGGACTTACGGGCCTCAAAGGTAATCCAGCGAGATGGGTCGCGA
GACCGGTTGATGCCTAAATACAGCTCCTCCATGAGGCCACAGTAATGGCGTCGTAGCTTC
TGGAACTGCATATCATGCTGAACCTCACCGTCCATCAAAAAGAGCTTAATATCCCGGGCC
TGGCTCACAAGTTGATTAAGAATCCAATCGTCGTTGTACACCTCTGGCAGTTTCAAAAAA
TGGCTCGTCAGCCGGTAGACATGGGCCGCCTCGGTCCTCAGAGTGTCAAGTTTCTTGTTA
CGGCGAGGACTGCTGTTGGTACGCTGGTGGGAGCGACCCTTTGCTTCGTCAAAGAGCCGG
TACAGATGACCTTCAAGCTCCTCCAGGAGCGCACGGTAGATGCTGAGGTTAATTGCTCCC
ATACCGGTGACGATGGATTCTCGAACAGACGTTGAAGTCGCAGACAGCAAGGGGTTGAGA
TACTTGAAAAGGTTCCTCGCCGACACGATCTTATCGGGGTTGGGAGGAGACGACTTTGAA
CCCTTCCGCCCGTGCTGGTTGGCTCGCGAGCCGTTTGGAGGCGGGTCACCACCGGAGTCA
GGGAGTGTCGAGAAAGCGAAAATGAGATACAGCGTCCATTGTTCGATAAGGAGTTCCGGC
TGAGTTGTTGGCGTCTGATTAATATTGTTGAATCGAGGAACACCCTGGTCGGTTCCTTGG
TAAGGACCCCGAACTGGCTCCGACATGACCGTGACCGCTTTGTACATTTGCAGGATACGA
TTGCAGATCAAGTCACGACCGATTGTGACAGCGAAAAGGCACCGCTCATTAATCACACGG
ATTAGGTTCGGGAAGACCTTGAACCACAGCGTGGCATCATACGACAAGTCGCTGGCACAC
AACTCAATCACGGCGCCGTGGCTACCGCTGTTCTTAAGGCCACGCTGCAAGCGGCTGCGC
TCAGCCACAGTCAAGTACTCGTCATTGAAGTTCATGATCTGGGACGACTCGTTCTCAAGT
ATGTCAATGACGCGCAGGTTGTCCTTGTCTTCTGACTGCGGCTTACCAAGAGCCGCATCG
AACTTGGAGATGAGGCGGAGTACAGTGATGGCGAAGTTGCGAACCCTGCGCGACTGCGAG
CACAGGAAGAACAGGCCGTGGGCCTCGATCTGGTCGACCTCGGCCCAGATGCTGGAGAGA
TCTAGTTTCATGCCGCGCTTGTCTGCCATGGGATTTCCGGGCTCTCCTGATTCGGCCGAC
GTCATGTCCTTGGTCTTGCGCTGAATCTCCTCAATCCAGATCTGGAGAAGCTCTACGTAC
AGGCGAAGAGTGTTCTCAATGTGGTCAGCCCCCAACATGCCGCCATCGGACATGGTGGAA
TAGCGATCATCAAAATTGAAAATAAAGCGTGAGAATCCCGTGGTGACCGGCTGGGCATGC
GACTGGCGCGCAATGGCCTTGAGTGACTGGGCAGAGGACTCGGCAATATTCGGCTGAATG
TGCGCTGTGCCCGTGCACAAGAGGTTGATCAAGGAGTTGAAAGGAATGTCGGGTGACAGA
CACCGAGGCAGAGCCTGGACGGCGATATGGAGAAGCTCATAGAAAGGTTGCTTCTGATCG
ACCGGGTTCGGGTGCTCATCGCGTCTAGTAAAGTTGAAGGTCTCGGCGATCGGCGTTTTT
GGACCCGGACTGCTGAATTTCTCGTCCAACGCAGCCTGCCCGCCAAACGTATTGTCACAA
ATGATCGTAATCTTTCCAAGAATCTCACAGAAGCGTGCATAGTAGTCACGGACGGTATCC
GTTAGCACGTTCGTAGCAACAGGCCTCGAGAGCTGATCATCGAGGCTGTTCGCGCTGGCG
TTTGTAGACACAGATGTAGGTCGTAAGCGGGCACTGGCAGCCATCCCGCCGATAAAACCA
GCCGAAACAGGCGAGCCGAGTGTAGGTGATGTCGGCATACGATCGGAGGGAGACGTTGAG
TAGCTCTGGGGAAACGGAGGGCGTCCGACCGCGCCACGCTCCAGATCAGAGATGACAGCC
AAGAAGGCACGGATGCCGACAACAATCCGATCAGGTTCTAGGTTTTCAACCTTGAGATCG
CGGTTGGCAGTGAACAACTCGGCATTGATGAGGGGGAAGATGATCGTCTTGAAGCAGAAC
TCGGGGTGCTTGAAGCCGATGAATCGGATGATTTGAATTAAGGGGTCAACCACGGCCGTG
TCTGCCGCCACTATCGACCGTCTTGTGCTTGGAAGAATCAGCTTCAGAACCTCCTCAAGC
TTCCGAATGGTACCCGATACAGAATCAGTGGTGCGGTAGAGATAGGTCCACACAATACGG
GACAAAACTTGGAGCGAAAGAGGTTTCGAAGCACGGTCTTTTAGTCTTGTCTGTAAAGGG
TACACAAGCTGGAGCCACTGGTTGCCGAAGCTGTCTGGTGGCGATGTGCAAAGCATCGTG
GCAGTCAGTGGGAACGCACAAGCCCAATGACGGGGCTTGACGAACATCTGGGCCAGACGA
GGACTGATGGTACTCAAGACGTCGCCCCATTTGGGCCGGCCGAAGTCGCTATTGCTTGCA
TTGGCGGCTACGGGCAGAAGAAGCAAGTCAAAGATCTGGCAAAAGGCAGCCTTGACCTTT
TGGCCATGACAGCGACTGTAGAGCTTGCCGAGCGCAACCATAAAGTCGCACGACTGGTCC
CATGCGCTGGCTGGCGCAAGTTTTAAACGCAGGTGCTTCATGCCGCCAAGGACCAACTCC
ATCTTCTCCTCACTGTCGCTGCGGTTGACGAGCACGGGACTGCGGAAGTTGATTTCTTGC
TGAGAGCGCTCTAGATCGTTGATGAACCGGTCAGTCACGGTCGCAAAACTGATCTCGCTC
ATGGCACCGAGCAACTGGGCAAAGAGGCTCCAATTGGCCATGCGGAGCGGAGATACCATG
AGCTGCTCGGCATCAGCCATCTTCAGCTGGCCAAAGATGATGGCTTCGAGTTTGTCTTCC
ATTTCCGGGGTGATGGAAGCCAGACTGCTCTGGGTAATCACTTCGAGCAGCACGCGGCAC
AAGACGTAGATGGACACAGTCGACTTGCGTTCTGCTTGTGCGACAAACTCCTGCTTTGCA
GAGAGGGCTGTCGGGCTGGCCAGACTGTTCTCGGCGACGCCGGGCGACGATAGTGTCTGG
ACCGGTTCGGTGTTTCGCCGTTGTAGAGGCACAGGACCGATCTGGGCGCGAGCTTGCTGC
AGTTGACTGCGCGCCTCGTTTGCGGCATCGCTTTTGCTTTTCCGCCAGAGCATCATGATG
TCGATAAGCGGCTTGGGCTTCTGCCTTGCAATATGGCCCAGAGCTGTAAGGTGCTGGTCA
AAAGCAGCGTCCGCGCCTGGGCCACAGATGCTCTCAATGGAGGGCTCTGAGTCTAGAGGT
GCAGCAACGCATTCGTTGAGCTTCTCCTCAGCAATGGAGATGAATGAAGTAAAGAGAACA
TGAAGTGCATATTCGCCAACAGTTTTCTGCTCCTCTTTATGGTGCCTAGAATGAGATTGG
TGGTGGCCATGGTCGTTGCGATACTTTCCACTGTACATGCGCTCCAGTTTCCTTGGTGGC
GCATATGCACTGTTGCCGGCGTCTGCGACAGACGACGTTCGCTCCGGGACAGCCGATCCA
GCAATAGTGTTTGGCGCGGGCGTGGGTGCCAGCCCTGACACAGCTGTGGAACCAGACATC
GCAGTAGGAGGGCGTGAGCTTTGGTTTGTATTCGGTGTGGGAGCGAGTGTGCCAGACGAC
GGGGCAGATGGTAGGGCGGAGGCGCCCTCGAGTCGAGAAAATGAGTTTTGAGCGTCGGAC
GGGCTGGAATTAAACGAGGCACCGGCAGCAGCGATCATCTGCGGGCTCAAAGGACTGGAC
GACGAGCTTGCCAAGCTTCCGTTCCGCGAGTGCTGGATACCATGCACGATGGATGTCTGG
CGATGGTGACCATATGCAGCAGCCTTGGGGTCAACAGCCCGTTCAATGATGCCGTTTAAG
GCGACGCGAGAGGACGACGTGTGTAGTTGAAAGCCGGTAGAGGACGCGGAGGATGGGGAT
GTTACAGTTTGTTGTTGCTGCGAAAGCTTTTCGGCGCTGGATTCACGGGAATGGGCGACT
CGGGGGTGTGTAAGCCGGGGTGCGTTTGTGGGGACTTCCACGGGGCCGGGCCGCAGGGTT
CTGTTCCAGTCGTCTTCTTCGTCTTCTTCAACGAGGCGAGACACAGGTGTTGCGGAAAAC
TTGAGCGGGTCGGGCGCATGCTCTGGCAACGTCTGGGACGGAGCTGTGGACAAGATAAAA
TTAGAAACTCGTGGTCAGCGCGGGAAGCCGAGAAATGAGGCAAGAAGCAGATGCAGGTGG
CCGCCCGTATCTGGTCGCGTACGTTCGCCCAGGGGAAGAAGAGGAGACAACATAAAGGGA
GGTATTGAAGGTCAGGGCGTGGAGGAAGAGGCTCTTGGCACCATTCGTCGCCTCATGCTG
TTGCCCTGCAGAATGCGCGTGCTGTGCTATCGCGGAAGGCATGTCGAGCGCTGCGGTTTG
ACCTTGTACGGCATGCCTAGATGAAGGGTAGCGCGCGGTCCTCTCGTCGACAGACAGCTG
CATACAAAGAGATGATGGCAGCCGCGGGTATGCGCCACGCGGTATGCACAAAGCAATACG
CAGCATGCAGACTGACAATGGGTACAAATGGCACATCAAGCTCGCCATCCAGCTTCCAGC
TTGCTGCTCGGAACGACCTCCTCTGAGCCTTCCCTTTTTTCGATGCTGGTCGCACAACAG
CTCGAGGCCCACGGCAGCGGGATATATGGATATGTCTGTGGATGTGTTTTTATGCAATGG
CCGGACGCGCAAAGTGTGGACTCACCCATGTTTCAACCGGCACAGGCTCTCAATTCCCAT
GTTCCAGCAGCACGCACGCCCCGGTGTTCGCCGTAGCTGCGTTGCTCTGGTTCGCCCGTC
CTCGTGTACACCGATAGTATCGTCGAATTCGAATTGGCCGTACTGGCGGATGCCACGAGG
CTGGCCGTAGGGTTGGAGGTGTCGGGGTTGTTGGGGGCCCGAGTGAACACGTGCAAACAA
GATGGGAGGATCGCGTGAGAGGTAGGATGAAGGTGTCGAGCGTCGAGAAGATGGAAGAGG
AAGATAAAAGTAAAGGATGGCAGTATGGTCAGCCTCGGTGTTGTTGGGCTTGTGTAGCTG
GACGATCTTGGTAGATCGCAAGCAAGGGCTCATTCAGGGTGAGGTGTATTATAGCGGCGG
TGGCCAATCTTGCGATGGAGCATGGCTGCCCAGGCGTAGTTATGATGTGCGTATCGGTGT
CAAAAGGGGCAAGTCAGAAAGTGCCGATGACAACGGGCAACGATGATGTGTTGCAGTGTA
TGTTGTGTTTGGAGAGGATACCACCCGCTCCTTCTCTTCTTTTGCGCCTACCTCTTTCGA
TAAAAAAAAGCGATGGCCGACTTGTTCGCTCTTTCTCCATTTCCTACCAACGTTGCACGC
GTTGCCAGCACGTCGGAACCTGTAAACTCCAATGTTTGAAATCCCTTATGCAGGCACATG
TGGCATACAATCTTAGACAGCCAATGAACGTCAAGGAGGCGGGGCAGAATCTGCTAGTCC
CTTGCCAAACTGGCTATTTGCGGGAACAAATAGGGGCAAAAAGAAGGCAAGAGCCGTGCT
ATGCACACCCTCATCGCGCATGTTTTCCACCACGAATGCCACAGCAAGATTCCCAACGCA
GCCGCCCGGGGAGGAAACAGTGGTCCAGCGGTCAGGGCCTACGATCGCACTCCAACTTGG
TTGCACCGTTTAGCCAGCCATAATTGCCCCACTCATACAAGCGCTTCTGGCCAATGATAA
TGCCGTTTACTGATGGGCAATCAACAAGAGACATTTCTTCGAAGGCCGCAATGGCCGATT
AATTTTTGACAACAAGCGACAGTAAGCAAAAACTCCAACACCCACAGACTTTAAACGTCA
ATGAAGATTTTGGTAGCCGCCTTTCCAGCTGGGTTCGTCTGATGTCGTGGACTTTTGGTT
GGCCTTGGGTAGACACCGCAAGGCGATGACATCGCGAGCAGAGTCATGGGATGGTCTCGT
CGATGAAGACGTGACCGCTTGGAGCTGTTCACCTATATCGATAACCGATTATTCGCACGT
CGGTCTGTTGAGCGCAAATCGAATTGGAAGGGTGGGGGAAGAAATGGTTCACTTCTGCCG
CCTTTGGTATTGCAGGCGGACGGACATCCGAAGCTGGCACGGGGACTTTTGCTACCTTTG
TCTAGTAGTCCCTCAGCCTTGTCCTGTGCATCAGCTACTAGCTAACAGCCATTGTGTTAA
ATACGTCTAGAGTCCATTATTGAATTTTGCCAGCTACCACGCTTTTGCGTCGGTAAGTCC
GCCAAGGATACTGGGAGGCGCTGGGAGAAAACCAGTAAAAGCCAGTGCATAATTCGTCTT
GTCTGTTGGCTAGGGGGTGGAGGGTTGACAGAAAGACTATGGGGGTGGGGAAGTTAATTG
CCATAAGGTCGATGAGGATCTGAAGAAGCATGAGGATTCCTGTATGGCCGAATTGCGACC
ACAAGATGACAAGCCTCCATCGGGCATTTAAAGCACGAAAGCGTGGCTGTGGCCAGCATC
GCCAAACTTGTATTCGTGGCGGCAAACAGAAGTCGGGCCTGCGACACGGCTTCAGGTTCC
TCTCAGTAGACAGCTGAGGAATATTAATGATTTTCATCCGCCGGTATACAAGATGCCATC
GAGCGCGAAACTTGACTTACAGGAGCATACCTACAAATGACGAGCGATCTGGCGTGTGAT
ATTCCAGCAGGGCAGGGGAGGCCAGGTCATGACCGCACACGAATACTCGTCCACGCATGA
TACACAATCACAGGAACACATGCAAGCGTCCTGCACGACTCCAAGGTTGACATGTGCTTT
TCTTGTGGAATTTGGTGGCAGATGTTCCTTAGCTGGCCGGGCGGCTGCTGCTGCCTGTTG
GTCAAAATGATTTCCTCAAGATGTAACGGGAAGACTGAACGGAGGTTGAAGTTCGTTGTT
GAGCGTTCCATTCCAACAACTTCACTCCACCGGAGTATGTTGTGCAATCCAGTACGTTTC
GACAGTTTACTCCGCCGGAGTATGTCATACAGTCCACAATCCGCATTTTAATACATTACA
TCGATGGCGAGACGAGCAGAAATAACGGCGGTAATATTTTGTGCCTTGGGTTGGAGAATG
TTACTCCAAAGTGCAAACAGTTTGAAATATGAATCTCCTCGGCGTTCCTGTGCATCGACA
CGTCCATAACGGGTGAAGCCGTGCATCCGTTTCACTGCGACCTATGCTGTCACACATCTT
TAAGCCGGCTTGGAAACTGAGTACATAGCTACCTCTGGTCTGCACTCTATGCAAGGCGTG
GATACCTAGCAAGTGTGCATTGTGAGAAGTCCAGGAAAACCGGGCTGGATTTTCCGGGGA
AAATGTCTTTATGCTTTACTTGGGGGTAGTTACATGGTAAAACAATGAAAAAAAGCAACT
CATGGGAGTAGCAGAACTGGCCTAGTGAAACAAAATATCAACAGCCTCTGACTGCTGGGT
GTAGCCCATTGGAGACTTTCGAGTTGACGGTAAGTTGCCAAGCTACCGTTGATGCTGTTG
CTTGTCCCATGCTCCTTACGAAAAACTGACCACACCAAACGGGCCAGGCCAAGAACACAC
GCGACCAAGGCCTCGGGTGGAAACGCCCACAGAATGAGGGGTTAGCGGCTACAATTGCAT
GTGTTCCTGTTGCAAAGAACCGTGGTAATTAGTAGGTAGATGGCATAAATCACCTCCCTC
TAGATCCGTTATGGATTTGCTTCGCGATTTGTACGGAGAAATAATAATACCCCATGTGGC
GGGGGCCTTTTGGCATCCCCAGATCGACACAGCGTAATCTCGTGCAATACTCGCCCTGGC
TGAACCCACGAACAGGATTGTCGAATCGTGAGCTTTCGGGGTCGTGTCCAAGAAGACGAG
GACGAAGCGATTCCGGGTCGTGTGAACTAGCAACCACCAAAAGTGTATTTAGCAAACAAG
CAGATGAAGTTGAGGCGACAGGATCGGCGAGAGACAACGGAAGCAAAGTGGGCGTTTGGA
TAACGGTGCTCCATACAACACTGCCATGGTGCGGACACCTCTTTCAGAGGCAAGCAAGTC
CCCACAACCTCGGGCGAGTTCTGCCGATCCTGGCATTTCTTCATGCAAGGCGCTGGCCAA
AGTGCTCAGCACACCCATTTTCGAGCCTCTTCCCCGCCGTCTGTCAGTTTAGCGCTACTC
TCGTCGCGGGCGAGGAATGTCATGGGTGCCTTTGGGTTTTGCTTGCCGCCTGCCGCAATA
GAGCCAACCTGGGGGATACGATGTATTTATTTCTGATTTTTTTTTCTGTCTGATTTACTT
ACAGGTCCATCTTTTTCGAGTCAGTATTTCGTGGCTTTATCAACGACAACAGTGCTCTTA
CTTTATGGGAGATAAAGACAGTTGGCATGCCGTAACGTAATCCAGTCACTGGGATAGGAT
TGGGGGCCTATGCGGAAGATGTTTGGGCGCCTTTTCGGAGATGCGCCCGATGGACGACGG
CATCATTCGATCCAAAACGTTTATCTTGGTACTGTTCTTTATGCTTCCTTGGCCTTCCGA
TGGAAGCGGTTCCAGCTACAAGACGTTCCGAACGCCATGATTTTGGCTTGCACCTGCCGT
CGTCGTCGGAATGTATTTTACCTGCAAAGCAGTCTTCTAAGTGGACAAAGCCGCCAAGCA
TTGCCTTTAGCGCGCTGAAGGCGCAGTTCTGCAAGTTTGTAATAGTTCAGGCTGTTACTC
CGTACATGTAGCTTCTTCCACAGTTTCTGCCTTCAAGAGTCTGCTATCTTCCGACGCACC
TTCCGTCCCCGAAATTAGTCCGGCAGCGGAACCACCAGCGCCATGGTCTGTAGTGGACTG
TTCCACGGAGAAGGAATAAGCCCACACTTCCGAAAACCGAAAAGAACAGCTCATCCGCTT
GTGATTCCCCTGGCTATTGGTACCTCCACTCTGCACTTATCAGGGTCATTCTCGCTGTCT
CCTTCCAGGCCTGGTTCTACCACCTTCCCCAGCTTCTGTGGTATTCTCTGGCCTGCCTCA
CCGTGTTGTTCCTCCGTTTTGTTGCACATTGGCGAAATTCCATGCCCTTTTTTCAGTTGA
ATTTCTTTGATTCCTGTGCTTGTCAACGTTCCCTCTAACTCTTTTTTCTTCTCTGCACAT
CATCCAGCTTCAACCTCTCCTCTGGCCTTCCTTCCTTTCTCGTACCTTTTTACCTTTTGT
CTCCTTCTCATTTTGTTGACGTGGTTGCTTCTGCGGTCAACCCCACCCGCTGGCTACGCT
CGGTCGCACTTGCCCTTCTCCCCTCTCCTATCTCCCCAAGCTTGTCCAGGCTTTGGGCAA
GAGACACAGTGGATCATCCTATCTAACGCGAGCGTGGCGCTTCTTTCCTTCCCCGTTTCT
CAAACTGTTGTCCTCGTGGCAACGTCTCAGACGTTATCTCACTCATTTGGGCAGGCGGTG
TAGCACGTTCTTACTAGGGTTGCGCCCATTACGAATACGAATAAGTGGCAGTAGCATTGA
GAGCCCATCAGTTAATACAGCAAGGGCCCTAAAAGTATCGGCAGAAAAAACGGAAACAGG
GGGGATATATTTCGCGCCTTCCGCCATTCCTTTCCAGATTATCTCTCGAACCTGGAACTT
CTGCATCCTTTCGCGACAATCCGTTTCCCGTTTTGCTCTTGGCCGCCACCTTCCCCCGAA
CCGCAAGCATGGCGGAACTCGACACTTTGGACATTGTTGTCCTCTCCCTGATTCTCCTCG
GTACTTTGGCCTACTTCACCAAAGGCAAGCTTTGGGGTATAGTCAAAGATCCCTACGGCG
GATCGTTCAACAACGTCAACTCCGCCAAGGCCGGTAAGACGCGCAACATCGCCGAGGCTC
TCGAGGAGTCCAACAAGAACTGCATCATCTTCTATGGCTCGCAGACCGGCACCGCCGAGG
ACTACGCCTCGCGTCTGGCCAAGGAGGGCAAGAGCCGTTTCGGCCTCGAGACCATGGTCG
CCGACCTTGAGGACTTTGACTTTGATGGCCTCGACACTGTCCCCAGCTCTAAGGTCGTCA
TGTTTGTCTTAGCCACCTACGGCGAGGGCGAGCCGACTGACAACGCTGTTGAGTTCTTCG
AGTTCGTCACGGCCGAGGACGCCGCTTTCACGCAAGGCGCCGATTTGCCCCTGGCCAACC
TGACCTACGTCGGCTTTGGTCTTGGCAACAACACCTACGAGCACTACAACCTGATGATTC
GCGCCGTTGACAAGGCTCTCCAGCGGCACGGCGCGACCCGCGTCGGCGAGGCTGGCGAGG
GCGACGACGGTGCCGGCACCATGGAGGAGGACTTCCTGGCCTGGAAGGATCCCATGTGGG
CTGCTCTCGCTGAGAAGATGGGCCTCGAGGAGCGCGAGGCTGTTTACGAGCCCATCTTCA
GCATCACCACCTCGGAAACTCTTACCGCTGACTCTACGGAGGTGTACCTGGGCGAACCCA
ACAAGATGCACCTCGAGGGCACCGCCAAGGGCCCCTTCAACGCCCACAACCCGTACATTG
CCCCCATTGACGAGTCTCACGAGCTCTTCACCGTCAAGGACCGCAACTGCTTGCACATTG
AGGTGGACATTAGCGGCTCCAATCTGTCCTACCAGACCGGTGACCACCTGGCTGTTTGGC
CCACAAACGCCGGCGTCGAGGTCGACCGTTTTCTCTCTGTCCTTGGCCTCAGTGACAAGC
GTCACAGCGTTGTCAACGTCAAGGCTCTGGATCCAACGGCCAAGGTCCCCTTCCCTGCTC
CCACGACATACGATGCTATTGTCCGCTACCACATGGAGATCTGCGCCCCTGTCTCGCGTC
AGTTCTTGGCCACGCTCGCCGCCTTTGCGCCGGACGAGGCGTCCAAGGCCGAGATGACCA
AGCTTGGTGGTGACAAGGATTACTTTGCTGAGAAGATCAACGCGCACCACCTCAACATTG
CCGGTGCCCTGGAGACTGTTGGCAAGGGCCAGAAGTGGACCAACATCCCCTTCTCGGCTT
TTGTCGAGGGCATCAACAAGCTGCAACCGCGGTACTACTCGATCTCGTCCTCATCGCTCG
TCCAGCCCAAGAAGATTTCCATCACGGCCGTAGTTGAGTCGCAGATCATTCCTGGTCGCG
AGGATGCGTTCCGTGGTGTTGCCACCAACTACCTATTTGCCCTAAAGCAGAAGCAGAATG
GCGATCCCAATCCGGAGTCCTACGGCCTGACATACGAGATCACGGGTCCCCGCAACAAGT
ATGATGGCATCCACGTCCCTGTTCATGTCCGCCACTCCAACTTCAAGCTGCCTTCCGATC
CATCCAAGCCCGTCATCCTCATCGGCCCCGGTACCGGCGTTGCTCCCTTCCGTGCCTTCG
TCCAGGAGCGTGCTAAGCTGGCTGCTGATGGCGAGACCATCGGCAAGACCGTGCTCTTCT
TTGGCTGCCGGAAACAGAACGAGGACTTCTTGTACAAGAACGAGTGGGAGGAGTACAAGA
AGGTGCTCGGCGACCAGTTTGAGCTCGTCACTGCCTTTTCACGAGATTCATCCAAGAAGG
TCTACGTGCAGCACCGCCTCAAGGAGCGTGCCGAGGAGGTCAATAAGCTTCTGGAGCAGA
AGGCGTACATTTACGTGTGCGGTGACGCTGCCAACATGGCCCGCGAGGTGAACTCCGTCC
TGGCCCAGATCCTGGCCAGCCAGCGCGGCATCTCGGATGCAAAGGGCGAGGAGATTATCA
AGAACATGCGGGCGTCCAACCAGTACCAGGTAAGCGCCCCAGTCGCTGCGGCCCTTTCAC
AATATCTACCATTGCATTCGCTAACAACTACTACAGGAGGATGTCTGGTCATAAACCAGT
TACAACAAACGACGCAAACGATATGAACAAGCGAAGTTGTACTAGCAAACATTCATTTCT
GTGAGCGCGAGCGATAATGAGGCTTAGAAAATAAACGAAAAACGAAACACGATGGGTGCA
TTGGCCGTGGCCTCTGTCCTCGTTATTGACCTACATTTTTTTTAATTGCTGTACGTTGTC
TGGATCTTGCTGCGCTGCTTTTTTGGAACACGTGTGCGAATGGCATAGAGGAGTCGGACG
GAGCCTTTATTGCTCTATTCTGTTGAGCCACATTTCTTTTCGTGCGCTCTCGTGGCCTGT
CACGTCTTTTTCGAATCTATGATGGGCTTCTGTATATGTTTTTTGTCTATCACTCTAGGT
CATCTGCCGATTTCATGTTCGCCACTACGTCATTTGTAGTGGTCTATCATTATTAGACGA
AAATGCCAATTTTATCATACATTTTCACGATGCTGCTTTAGAGCGTTTACCCTATGAGTG
CCATGCTTTTCATACTCCCCTCCCCTTATGCCAGTCCTTACCAATGCGTATTGTGATGTC
ATCGTGGTTCTCCGTATTTAAACTCTTGTTTTTCATAGAATGTGTTTTCCCCCCCCTACT
CGCGTTCTCGCCGGTCCATCAGGTTTGGCATCGCCGGGATCTTGGACACAGCCTCTTTGT
TTCCTTGTGCAGCATCTGTCCATCCCCGCCTGTTCAGCTTCCGGTAGTAATATTACCCCA
CAAAGAATCCAGGCCAGTGACAGGGTCTCTTCTAGGCCGCACGCGCCAAAACCCCGAACT
TTTGGTGGAGTCGCTTCTCCTCTGGTGGCAATGTGGTCGGGACTTCCCAGGCTCGCCTGA
CGCCAGACGCAGATAACCCGCGCTCGCCGAGATTTTCACTAGGAAAAGCAAAAAAGGGTA
GTTGATTCCGACATTCCGATGAAAGCAGGCTGTCGTTCCGGAAAATGGCGTGGGAAATAT
CCAACCCGAAAAAGGACTACATCGTGATAATAGAGCTTTTGTCCAAAACATGTGTCTCTT
CCTTTACAAGCATAATTGCTGGGACGGCGGGATGTGCGTGGGATACATGCAGACAGGTCG
CGTGAAGTACATCGTGCTCTGTATCTTCCGTCTTCCCATGTTGACTTCGCTGGGTGGTCT
CTGACTTACTTCTCTCTCAGATTTAGTTCACTTTGCTCTCACCTTCCTCTCAGATTCTCG
TTGGGTGCCCTGAAGCCCCACTTTTGAGAAGTAGGACGCACAAAACGAAAGAGCGACCCA
AAAAACACTTCGCAAAGGTTCTGTGTGCAAATAAATGAAAACAAAGCATGCTCTATATAA
TACATAGGAAGGGACGATGATGGACCACGGCGAAATCTGAGAAAGAATCACCGACCTGGC
GCTTGCGAAGTTCTTCCGTGGTTGTGACGTCTACCTATCAACTATGACGGCATTGTCGCT
TTCCAGCGTCATCTGCATTCTATCTCTCTTGGCCATATGCTCCTTCCCGTGGTTAAGGAC
AGAAGTTTTGATGATGGCAAGCCAAAATTGGAAGCAACGACGGACAACTACATCTAAACG
TAATTATCCGCGAACGCAGTGCGTGGGTAGTCTCATAGACATGGTCAAAGTCATGGTGCT
ATTTATTTGGCATCCCTATTTCTGTTTCATGTAAAAAGCTCTCCACGATAAATTTCTCGT
AGAGAGAATCACGGCGCAGCTTTATTTTCCTCGTGCATATGCCAGTGTAGGGACAATGAG
GCGACACGATAATTGCTTTTTTAGGAAACTGGCTCTTTCCTAAATGGGAAATCATAGAAT
CAACACACTACTTCCCGGTACACGGTTCACAGCCCTTGGCTCCTTCCATAACCACGACAT
TTATGCCACTGTCACTTTTCATGTTTTGCCCTGAAGTTGAGACTGCAAGTAGAAGCAACC
TCCCCTTTTGTTCAGACGAGAACAAAATCTAACCAGTGACAGGTACAATTGCGTTTCTGC
TCGTCCACTCCTGACTTTGATCGAAAATAGCACCATCCCGGATTACAGCATCTCATCAAT
TTGTCGCTTGGTAGGTGTCTCTCTCCACCATTGATAATACGGTCAAAATCACCGTCGCTA
CAGCCAAGAGCAAGACTTTACCAAAAGCATCCCCATCAATTGTACTTTCCCTGCGTTTTC
TGTAAGCAATATTGCTCTTTCCCATATTGTCCTATTTTCTGGTGGCCCCTTCCCTTTCAC
ATCCTTCTCACCTCTCAGACGTCATTTGCAGCTTCCTTTGCAACCCGTCGCCGGCCACGC
CTTCCCAAAGACCAATACATTGTTTTCGACATCATCCAACACCTTGCTTCACCCTCCTTG
CCAAAGCTTTCAGACCCCACCTCCCCCTCTCCCTTTCTTTCTCTCCTTTCTCTCACCCTA
TCTTCTCGTCTATGCAGCTTCTTCTACCTGTTCGGTTGTTACAACATCACCTCTCACTTC
ATTTTGTCACTTCGCATTTCCCCTTTGTATCCCCTTTTGCATTCACCATCTCATTCCCAA
CCGCACACGCATCCCATCGTCTTTGGAGATAGATCCGCCCAATCCAACTATTCTGTGTTG
TTTCAATTCGTTAGCCACCACTCTGACCCTTCACCTATTGATGAACGCAGAATACTTTGC
TAATATCAGACTTCACCAGCACAGTTCCACCATATCCCAAGCAGAAGATCAGCAGTGCTT
TTCTGAAAGCCTTCAGTTGTGAATACGTTGCACTTGGAAGCCCCAACAAAGTAAGTCTTT
ATTCGTACTTTACATTGTATATTCTGCACTTGCGTCTGATATTTACCTAATCCTAACGTC
TCTGTCACTTATAGGATATCGAATACACAATGACCGCCTTTCAGCAGAACACGGATACTG
GCATGCAGAATCGCCGATCTGCTGTGGCATCTGGTTACGTCAACAACGCAGGTAGTCAAA
CCGATATTGGCTTGCACCCCCACCAGGGTGCTGCTCTCGGTTTTGGAATCCAAGCGCCTG
ACGATGGACTCTCAGCCATGATGGGCCAGTTCTCGGCGCTGAACCTTCCGACTACTGGCC
TTGGTCAACCCGGACCTACAATGCACAGCCTGCCTCCCGGTGCTTTCGTCAATGGTCCTA
ATGGGAGCATTGTCTTTGCGACACCTTACCCAGGGTCCATTCATCCACATCTGGCGGACC
ATGGGTACGGAACAGCTGCGTACCCGATGCAGTACCCATCGGGTGGGTACGCTCAGGCAT
ATGGTCATGGTGCTATGATGCCTTTCACTCCTGGCCGCCCCATGGCATATGGAGACCGCA
TCCCACGTGAACTTCCGGTGCTTGAGAATCGTCGTGGCTCGAACTCAACGTCCGCCACGG
AATCGGCACCTGCTACACCGTTCCTTGGACATGCTATTGAACGCCTCAATGGCGGAGCCC
GCGTTGCTTCACTCGAGCGGTCATCGTACACCACTCCATCGCCCCGTGAGGCAGGCTCGT
TCGGCAATGCGAGCATGAAGGTGGTTCCTGATCCGGACGTTGAACGTCTTTTGATGCAAG
AGCCACCTATTCCCAAGGCCGTCCCGGCTGTTTGGACCGACCATGTCAAATCTCTTGAGC
AGTGTCTCGAGAACCGCATTCAGGGCAACCGCAACGTTTACATTCGTGGCCTGCACCCTA
CAACTGACGATGGTCTTCTCCTGAAATACACCGAGCGGTTTGGAGATGTTGAGCAGTCCA
AGGCAATTATCGACACAGCTACTGGGGCCTGTAAGGGGTGAGGACTCATCTTTCTACTTT
CTCTTGACGTCACATGTGACTAACTTGTCTTGTTTTTTTTTAAGTTTCGGTTTCGCCAAG
TTCAAGGACGTCAAGGACTCCGAGAAGTGCATTCGTGGCTTCTACCGTCGAGGCTACGAA
GTTGGCTTTGCTCGGGTAAGAATCCATCTGTCAATTGTTTTTGATTGAAAGACTCAGCTG
ACAATCCTAATCAGGAGAGCTTCAATGCCCGCCTAAAGGCTGAGGGTGACGAATTGTCCA
CCAACTTGTACATTTCGAACCTGCCGAAGGACATCAACGAGAGTGTAAGCTACTGTAATC
TCTTGCCAAGTGCCTCATTCGGCCTTTCAACTGACTGTAGGTATTCAGACTCTGAGCCAG
ATCTTTGAACCGTTTCACATTGTCTCGAGCAAGATCCTTCGGGACACCATGGGGAACAGT
CGTGGTGTTGGCTTTGCGCGGTAAGGCTTACAACTCTTTAATTGCGAAAACCATACCTTG
CCTTTCAGAATTATTTGACCTTCTAACGCATATTTTGTGCAGCTTTGAGAGTCGCGACAT
CTGCGAGCAGGTCATCAAGAACTTCCACGGCATGACTATCGGCCAGGACCACTTCAACAT
GCAGGTCCGCTATGCGGATACTCCGTCGCAGAAGGAGCTCAAGCGCATCACCTCCGAACG
CCGGCAGTATCGTACTAATGAGTACAACATTGGAGCATATGGGACACACGCAGTCGGCAT
CAACCCGTCAATCTATGCACCTGCTCCTTGGAATCGTCGTTCACAAGGAACCAGCGGCCT
CAGGTACATTGACTGACTTGGTTGTCGCAGTGTCTTTGGTCTATACATTTTTTTCAAGTT
TGTTCTTTCAACTTGGTACTAACAAAATTTTATTTCTTATTTTCGCTGCAGCCATACTCT
GGTCCGCCACTCTTCAAACCCAGCAATCTCGAGCAACTATTCGAACAGTGGCCAAAACAC
CGGCGCCCTCTCGTATGCGGATCCCCTCCTTTCGAAACCATTTCACTGAGTGCCCAGGCT
TGATGTGCTAATTTGAAATTAGGAGAAAGGCAACAACCGACACAGATGCCGCCTCGTCCG
TCGACGGGTCAGGGGACGAGGGCGCCACTGTTGTTGAACGGTCCATTGCTGCTGGAGAAG
GCTCCCCGACTCCCAAAGGTACTCTGAAGAAGGAGGCCGTTACTGCTGCCTGAAGCACAA
ATACATCGCCTTACAAATTGCATTTCTTCGCTGCAATTCAATTCCAAAAGGAACATCTTT
TGGCTGCTTTTCGCCGTGGTTATAGCTACTTCAAAAGTTCATCTTAATGCTCTTTTCTGT
AAGTACTACTAACTCTGAGCACAAACTCAGTGATTGATGATTCTAACAGCGCCGCGCAGA
TTTATGTGTTCATATGTTTTTCTAAGGGTTGAGTTGCATTTCATAGATAGAGACGTGGCT
CTGCGATGATAGATGATGTCGTGTCTGTACGCAACTGTGTTATGCTTACGAAAGGGAAGG
GCCTTGTATCTGCTGTTACTGTATCCTCGAATGCCCTTATCTGTTTACGGTTTTTGTTTT
TCTCTGCTTGCTACACTTCTGATTTGCTTGACAAAGTTCCTTTTATTCATGTACTGCCAC
ACATTTCACATTCTAGCACGGTGAGGACGGCCATTGTTCAAAATTAGGTGGAGGCACCAC
AAGAGGTCATGTATTTTAAAACCGGGGGCACAGCTCATAATAATATTAGAAAATGTTTGT
GGCATTAAATGAACCATCACGCGTTTGGATCTAATGTTAGATGGGACGCAGCTACTGTGA
TGTCGCTAGTCGCTATTCCTGATCTTGGCACACCTTCCTCGCCAAGCTGCGTGTCATTGG
TATATTTGGCTTCGTCCTTCTCTTCATCTTCATCCTGGCCATCCTCCTCGTCTTCCTCTC
CGCTTTCGTTCTCATCGTCCTCGTCTGCATCAGAAAAATCTGTGTTCTGCTGCTCGAGAA
TGGCTGCTTCCAGGTCTTTAGACATTTTCTTGGTAAAGCCAGAGGCCTCGACGGCAATGT
CGATGCGCGTTGCTCCATTCTTGCCAACTGTCGCTCTAGCATCTTTGAAGAAGGGTCCTG
GCTGCGTTGCAACAAAGTGGAAGCGTCGCTCGAAAAAGCGCTTGACGCAAGCGACATCGC
GATCAAAATACATCTCTGCATTTTTGTGCTCCATGGAAACCATCTGCGGGAAATCAATGA
GAATGGGAACGACAGCCAAATTTGCATCAGTGCCGTCTGCCGTGTCACGCTGCGAATCTG
TGGCCGCGGGTCCCTGCTCCTGGATCATGATGTTGAACTCGTTGAAATCGCCGTGAATCA
GGCCATGCTGTGCGAGTCGCAGGATCAAGCCAATGAGCTCAGCGTACAGGGCAGCCGGGT
CGGGAACGGCCGACACTTGGCGGAGAGGGAGGGCATTGTCGACAAAGGACATGACGATGG
TATGCCTTGACTGGGCAAACGGTTCTGGGACGGGGAACCCTTCCTTGCGCAGGGCGTCCA
AAAAGGCGTATTCGCGCATGGCCGACAGCCGGGATAGGTACATCCACGACCCACCTTGGC
GTTTCTTGAGGTAATCGCGGTTGGACTTGACGGTACGGAACGAGATACGGCCCAAGCGGT
GGATCTTGAGGATGCGCTGTTGGCCTGTCTTGTCGGCCACCATAACAATGTCGCTCTCCT
TGCCCACTCCGACACGGTGGCCCACGCTATATACGACGTCACGCTGCGAGTGCGTATGCA
TAGCGAGGTAGTCGAGGCCGCCGTAGGTCAGGCGGTAGCCGTCGTACTTGGCCTCCTTGA
TGCGGCCAATAAGGCCGGCCTTTGCCAGGATCGAGATGCTCTTGTGCACGCCGCTGCTGC
CGCCTCGTAGCCGGGCAATTTTGTCGATCATGGATGTCGGGACGATTTCATGGTTCTTGC
TTCCCATCTCCACCTAGAACGGACGTATATAGTTAGATCTTGGCTTCCCAACCGCTCAGC
GAAGCAAAACAATGCTGGGGAAAGCATACCGCTGTGAGGACCCGCCAGTCCTCGGGCGTG
AGGTACCGCAAACTCTTGGTATCTAATTTCATGTTGACTGTATGCCGATTTGTCTCGTGG
AAACTATATTGAGAAACAAGAAGACAACAAGAAACACAAACAAATCAACAGAGCAAAATG
GGGTTCAGTTCAACCACTGTTCGCTCTCATCGCAGCGCAAGACGAATTACTTGACGTCGT
ACAGATCTTATCGCAGGGTGTAAATTATTTTGCGATAAGATAAAGTCTCCCGATAAAGGG
TGGAGACCAAAAATGGCACGGATTTTAGTCTCTCCGCCCGCCGCTTTGGCAAAGTGCCAG
GCAGGTTGTGGCTGGTTCCTGTGGCGTCAGCTTTACCCGCTTTTCTGCTTTGCCATGGCT
CTGTTTTCCGAAGCTAGGGGGACTAGGCGGCCAAAGCCTCGCGTAATGTGGTGGAAGCGG
CAACGAAGCTAACAGAAGGACGACTTTCGTTTTACCAAGCTCCCTCCCCCGTCCGCCAGA
TTCCGTAGTTTCGATTGCCAACCTCACATCATCTACCGCTCCGCTCATCAATACCGGAAC
GCTTCCAATCCGACGTAGGAATTGCTCGATTCGACATATCGTACAATTTCATTCGACTTC
CCCGTGATCGACCCGAGCTCGACATTAGCAACCTCTGCCTCGACAACAAGACCCCAACAA
CCGTAGCGATAGCTGTTGGTCAACCCTCGATCCTCCGTCGCCTTCTGCTTCTAGCAAATA
CAGCAATTCTTGACGTTTGTCCAGTCACAGCTGTTGACATTCGAACGGGCACGTCCACGT
AGGATCTCTGATTCTCTATAGGGAACTCCAGCAGTGCGATTTCATAGAACAGCTTCCACT
ATGGCGAAGGACAACGAGGCGTCCAAGCCCGCCGCCGACAAGGGCAAGGCCAAGGCCGTC
GACGCAAAGACTCAGGACGCGGCCAAGGACAAGGATGGCAAGCCAGTCGCCAATGGGAAG
AAAGACGACAAGAACGACGAGAAGCCAGACAGTGAGTGTTTGATGTGGTCGTGCCCTCCG
CGATGCGATGTGATGTAACGTACCAGACACTGAGCTGGAACTGGACCAATGGACGTTTGC
TAACAAATGCGCCGCACAGCCGAGGAGCTCAGTGAAGAGGACCAGCAGCTGAAAAACGAG
CTCGACATGCTCGTTGAGAGACTGGGAGTAAGTACTGAGCATGCCACGACCAAATTCCGA
AAACGACGAAGCGAGGAAACTGGACCTTTTGGACGGACGCTGACAATCATTACCATAGGA
ATCCGATACAACGCTCTACAAGCCAGCACTCGAGGCCATGAAGGACTTCATCAAGACGTC
GACGTCCTCCATGACCGCCGTACCAAAGCCACTCAAATTTCTGCGCCCACACTACGAAAC
GATGACCAAGCTCTACGATGAGTGGGCAGCAGGCGACGACAAAACATCGCTCGCCGACGT
CCTGTCCGTCATCGGCATGACCTTTTCCGACGAGGACCGCCAAGACACGCTCAAGTACCG
CCTGCTCGCACCGACACAAGACATCGGCTCGTGGGGCCACGAATATGTCCGCCACCTGGC
CCTTGAGATCGGCGAGGTCTACGGCCGCCGGATAACGGCCGAGGAGCCCACCAAGGACTT
GGTCGATCTGGCCCTGATCCTCGTGCCCCAGTTCCTCAAGAGCAACGCCGAGGCCGACGC
CGTCGACCTGATGAGCGAGCTCGAAATCATCGAGGTCCTGCCGCAGTACGTCGATAAGGA
CACCTACGCTCGCGTCTGCCTCTACATGGTCTCCATGGTCAACCTCCTGACCTACCCGGA
CAACGAGCAGTTCTTGCGCGTCGCCCACGACATCTACAAGGAGTACGACCAGTACACCCA
GGCCATGGTTTTGGCCATCCGCCTCAACGACATGGACATGATCAAGGCCGACTTTGAGCA
TGCCGAGGACCCCGCCCTCAAGAAGCAACTCGCTTTCTTGATCGCACGCCAACGTATCTG
GCTCGACACCCCCGAGATCGACGATATGGACATCAATGAGTGCCTCTGCAACATCCGTTT
ATCCGAGCACTTTAAGCTGCTCGGCAAGGAGCTCAACATTCTCGACCCCAAGTCTACCGA
GGACATCTACAAGAGCCACCTCGAGAGCAACCGCGTGTCCAGCATGACGAACATCGACTC
GGCGCGTCAGAACCTTGCCGCTGCCTTTGTCAACGCACTTACCAACGCCGGCTTCGGCAA
GGACAACATGATGCTCGTCGAGCAGGACAAGGAGAGCTGGGTCTGGAAGACCAAGGAGGA
GGGCATGATGTCCACTGTTGCCTCGCTCGGCACCCTGATGCTATGGGATATTGAGAACGG
CCTCGACAAGATTGACAAGTATACCTACGTCGAGGAGGAGCAGATTCAGGCTGGCGCCAT
GCTTGCTATCGGCATCATGAGCTCAGGTGTGCGTCTCGACTCAGAGCCCGCCTACGCCCT
GCTGGCCGACCCAGAGAAGCTTGAGCACAAGAACCCGCTGATTCGCACCGCTTCCATCAT
GGGCCTTGGCCTGGCCTACGCCGGCTCGAACAAGGAAGACCTACTCGAGAGGCTGCTGCC
CATGATCAACGACGCCTCGCAGGACATGCAGACGTCCGCCATGGCCGCCTTGGCCTGCGG
CCTCATCTTTGTCGGCTCGTCCAACGCCGAGGTCAGCGAGGCCATTGTCACGACTCTTCT
CGACGACGACCGCAAGCGCCAGCTGACTGACAAGTGGACGCGCTTCCTGGCCCTCGGCCT
AGGTCTGCTGTTCTTTGGCCGCCAGGAGGAGGTCGACGTCATCCTGGAGACGCTCAAGGC
CGTTGATCACCCCGTTGCCAAGCCGACGGGTGTTCTCGCGGCGACGTGCGCCTGGGCCGG
CACGGGTGCCGTGCTCAAGATCCAGGAACTGCTGCACCTATGCAACGAGCATGTCGAGGA
CTCGGACGAGAAGAAGGGCGACGAGCTGCTGCAGTCGTACGCCGTGCTCGGTATTGGCCT
CATTGCCATGGGCGAGGACGTCGGCCAGGAGATGGTTCTGCGCCACTTTGGCCATCTGAT
GCACTACGGTGAGCCGAACATCCGCCGCGCGGTTCCGCTAGCCATGGGCCTCATCAGCCC
AAGCAACCCACAGATGAAGGTCTATGACACGCTATCCCGCTACTCCCATGACAACGACAA
CGAGGTCGCCCTCAACGCCATCTTTGCCATGGGCCTGCTGGGCGCTGGCACCAACAACGC
GCGCTTGGCCCAGCTGCTGCGCCAGCTCGCCAGCTACTACCATAGGGACCAGGAGTCTCT
CTTCATGGTGCGCATTGCCCAGGGCCTGCTGCACATGGGCAAGGGCACCCTGTCGCTGAG
CCCCTTCCACACCGAGCGCCAGATCATGTCGCGTGTTTCCGCTGCCGGTCTGCTGGCCGT
GCTCGTTGCCATGCTCGACGCCAAGCAGTTCATAACCTCCAGCTCTCACTACCTGCTTTA
CTTCCTCGTCACCGCTATGCACCCTCGCTTCCTCGTCACGCTCGACGAGGACCTCAAGCC
GCTGACTGTCAACGTCCGTGTCGGTCAGGCCGTCGATGTGGTCGGCCAGGCCGGCAGGCC
CAAGACGATCACGGGTTGGCAGACACAGAGCACACCTGTGCTACTAGCATATGGAGAGCG
CGCCGAGCTGGAGGACGAGCAGTACATTAGCCTTAGCAGTACCCTGGAGGGTCTTGTCAT
TCTGAAAAAGGTAAGTCTTTGTCCCTTCTCTCTCGCACTGGAAACACGATACTAACACTC
CGTAGAACCCTGACTGGGAGAGCGACAAATAGACGACTATACGAAAGTAAAAGAGAAGTA
AAAAGTACAGGGATGGTTATGTTTTTGAAGGGCGCTTGTTGGTTGGGCTTGCTACACCAC
CCGTATGTATCTTTTTGTCATCTTTATAAACAACGAAACAAGAACACAACAGACACCTGA
CTGAATGCTGTGGGTAGAAGGGAAAAGAAGGTCAGGGGTGCATGGCTTCTATTATGGTGG
GTAGCAAATGTGTGTGTGTCTTTGTGTGTTTTGCTGTTATGTCTTCGCCTCTTGTCTTTT
CCTCACATTGCGACATTTTTTGTATAATAAATATATCGGCACCCATAATGCTGACAAGGC
ATCCCATTGTGACATGAATCCCATGAAATCGTAACGGATAGCCCGAAACCCGAAACCCCA
AAACCCGTAACGCCTTGTCTGCTTTGTAAAACGCCGTCCTCAACACCGCTCAAATACACG
ATAAAGGCCTTTCAGGTTCGCGACCTCGATAAGGCCGGCCTGCATCAGCGTCGTCGTGCA
GATCAACCGTGTCTTGAACGCTGGGAAAAAGACGTGCTCTACAGCATGCTGAACATGCAA
GCGCCGCGCCCGCGTATCATCGTCGATTCCGTCAGCGTAATCGTCTCCGTCCTCGCTATT
ATGGGTCTCCTCTTTCCCTTTGCCTTTTTTCAGAGCCTGCTGCTGTTCGTGTCGCTGCCG
CTCTTCGTTGATGGTTGGAAGCTTCTCAGGCACGTAGAAGCTGGCAAGCTCCTTTAGCAG
CGTATCGAAGCACCCCTTCTCGTCATTCCAGCGCACACGTGGGCCCAGCCGCAAGAGGAA
CTGCGGCAATTTGGCCAGTGGCGGCGTGTAGCCCTTGATTAGCAACGGGATGCTCAACAG
CTCGCCCGTCGGCATCACTTCCAGTGAAAAGTACTCTTGCAGCATCTGACGGCGCTCAAT
CAGCTGTGTGGCAACGGCCTCAACAGCCTCTTCGGCGTCTGGATCGTCAGGGTCTGGATC
GTCATCGTCGCCGCCGTCGCCGTACTCGCCATGCTCGTGCTGGAAAGCCATGCGCAACAG
CTGCCGCAGATCGAGGGGCGGGCTGAACCGGACGATGCCGAAATTGCCAAAGTCGTTCAG
CCCAATTTGGTAGAAAAGCTCAAAGCATGCCCGGCCATAGTCCACCAGGTATAGCTTGAC
GCCGCTTTGGATCGCAGCCAACCGCCGGCGCTCGTCGACAATGCCCACAAAACTGTAGCT
CTTGAAGATCTCGGTGAGCTCGCTGTGCGAGTTTTCCACAACGGCCTCTTTGAGCTCCCG
CACACTCTTAAGCCAGTTGACAGTTGCCTCGCGGTCCACCACTTCGTATTGTGCGATGCC
GGGTGGTAAACCGTCTCCATCGGCACCCTCTGCACCGCTCCGTCCAGAGGATCCAGGAGT
GGACGGCGACATGTGCACCACTGTCGGCCCGGACGGTCCAAACATGCTTGTGATTTTCCG
CATGTTGGTGTCGGTCCGCACAAGATTGTTCTCGTACAAACGTGCAGGTGTCTTCTTCAG
TGCAGCCGCTTGTGACGTGCCGGACTTCGGTGTTGGTACCACACTGCTTGTATCGCTGTT
ATTGATGCTACGGGAGCCAGCCGCCGGAAGCAGCGTCTGTGTCGAGAAAGTGCGGCTCGT
GTCGACTTCGGCAAGCTTCGAACTAATGTGCTCGCAAATGGCTCGGCTGATCTCGTCCTC
ATTGAGAAAGTTGACCTCCCGCTTCGTCGGGTGGACGTTGACGTCGACGCGCTGGGGATC
AATTTCGAGACTCAGATACACAAAGGGGTGGCTGTTCTTAGGAAGGTACGCCGAGTAGGT
TTCGTCGAGTGCCTTGCGGATGTTGGTGGAGTCGACGCTGCGGCCGTTGATGAAAAGAAG
CAGAGTCGTGCGCTTCATGCTAAAGTTGGCGTTGGTAGCCCAGCCGCGTGCCTTGAAACC
CCACCGGTTCTCCTCTGTCTCGAACGGGAGCAGTTCGCTGGCTACGGCACCCCCGTACAC
GTGCCGGATACGGTCCACGGTGCTCGCCGCCGCCTGCACGGAGATGCTCGCAGACGACTC
GCCGTGCTTCTTGCACGCAAACGCCACATGGCTACAATGGACAGCGTAGCGGCCGAGCAT
GTCGACAATTTTGTTGTACTCGTCCGAGGTTGACCGGAACGCGCGGCGGCGTGTGGGAAC
ATTGTAGAACAGGTCTTCAACAGTGATCTGGGTGCCCTGGCGGCCCGCAACACGATTCGG
TTCCGTCCCTTGGCCCGGTTTGGGGGGTGCCAGTTTTCCAGCTTCATAGTAGGCCCTCCA
CGCCGACTCCGAGTCCTTGGTTCGCGTCGTGACGGTCAGGTGCGCAATGTGACTGATGCT
GGCCAGGGCCTCGCCTCGGAAACCGTACGTGGCGATAGACTCGAGGTCCTCAAACTTTTG
CAGCTTGGACGTCGTGAAGCGCTCACACAAAATAGGTAGATCTTGTTTCTGTTTCGGTTT
GTTAGCTGCAAAACAAAACAAAATATCCTCTGCCTTTTATCCCCCCTCGTGCCCCGCCCA
CTTACATCAATGCCACAGCCATTGTCAGTAATCTGGAGCAGTTTCAGGCCGCCGTCTTTG
ACAAGCACCTCGAGCATCGTCGACCCGGCATCGACGGCATTCTCGACCAGCTCCTTCAGG
GCGTGGACGGGAGCAATAATGATCTCGCCAGCAGCAATTTTGTTGACCACATTCGGGTCC
AATGCCTGTCGTGTCGTTGGTCAGATCTGCCCATGGCTAATAAGGGGTAAGACCAAAACG
TACCTGGATTCGGCGTGGGACGGAGCTGTCCACAGATACATCGTCGTCGGCCTTCCGTTT
GACGCCTCGTGGGGACTCATTACCAGATGCTATATCCATGCTCGCCAGCACCTCCGCCGC
AAGATCAAAGTCGTCCAATATGCTTCCCCAGCCCCGCAGAATGATCCGTTCTCCGAGTGA
AGTTCGTTCTAACGCTTCAAGATACGCTCCGAGTAAGATACGGTGGTTCGGAAAGCAATG
AAGATATCAAGACCACTTCGGGAGGAATCTGATCAATTTGTCACATTCAGGGCGCTGCAG
TATGTCCGTCGAACTTGCCGCCCCTTTAGGTATGCGTAAATGAGAAGCCGAGTCACGTGA
TGAAGAATAATAAAGTGGGTCTATTTAACCTAAAAACACTGTATTATACGCAAATAATCA
ATTAAAATATTACTGTGTGGATAGAGAAGTCGTGCAAGAACAATTCAGGCGTAAGGTACG
AGTATACTCATGAACTTGTTTTTCTGTCATAAATCGGATTGATACTCTCCTTTTTCTAAT
CACCTATCGTGTATGTACCAATACTCTTTTATTAATAGAGACCCAGGTCTCTTCTACAAA
CATGTGTTTTGGACTGATAGACTCATGAAGAAATATCCTCATATTCTCACGAAAACATAA
AATAGCATTTTACGTAAAAAATGAATGGCCATCCACAAGAAATACAAAAAAAAAAAGAAT
CGAAATATATATATGTATACATGTATATGTAAATCGAAACAAAAATAACTACGACCGTCT
GCTTTGTCCTATGAGTCCTTTTAGTTGACTTTGCGCCCTGAACCATGATATCCCCTCCTT
ATCCAAGGATTGGCCCGCCAATACCAGTAACACATGCTTTGGATATTGTTGAAACAGATG
GAAAAAGTATAAAAAACATCCCTCCCCCCAAAAAAGGTATATGCCAAGTGATGAGAACAA
CCAACCCGACCAGACCAAAGTTCAACGTATAAAAAACCAGTCGTTATGGCTCTGTCATAC
AATAAGACACAATCAAATATGAATAAGAGCAAGAAACAAACGAAAAATGCTGACACCTCA
TGAATCCACGTCGAGAAAAATAAAAAAGTACACGAGACTGGTACTGCGAAAGTTTTCGCT
CGTAAAGGGGAAAACGTGAAAAAAAATCGAACATGGTTGCAGAAAGTGAGAAAAGGAGCC
ACCGTAACCCGAAATGTCGTGGCAGTAGCATAAACCCCACACGCGTCGTAAATCAAATTG
ACCTCATCATACATTCGTAGTTCGAGATGGATAGAAGCTCTTCCCGTTCGTTATCACCAC
TGCAGCAGTTCAGAAAAGAAGCCCTCGCAGGTTTGATTCTAGGCATTTAATGCATTCGTC
TGATCGGCTCCGGGCTGTCGATCAAACCGCCAATATCGACTCTTGACTTGTCGTCTCTCG
AGGTCGCGGGGCTGTCCATTTGTCTTATCGAGCCCGGTCGGTCTCGGATCGGAGGTAGCT
GAAAGCCAGCACCGCCTGCTGGCTGTGGCTGGCGATGCGGCAAAGGGTGGGACACTAGCT
CGCTGCGAGGCGTCTGATATGACGGTGGGCCCGTAGGATATTCCGTGCGGCCTGGCGAGG
GGCCATATGTAGAAGAAACACTGGGGCTCAGACCGGAGAGCATCGGAGACGGGCCACTGG
ACGGTGTAGGACGTTGCGGCAGAAGACCAGAGTCACTCGGCATGCGGGGCCGCCCAGAAT
CAAATGTGGCTGAAACAGGTGTTGGCTGCGAGAGAAGTTGGTGCTGTGGCGGTGCCTGCT
GCATTGCCTGGTACGCATACGACGAGTGAGGAGATGGTGTTGGGTGCCCTAGCGGCCGGA
CCGCAACGTCGAGCAACAAAACAATAAAGTAGATCGAGTCTTGTTTAGCGAGGCCCATGT
GCACTGGGAACGTTCTTTGCTGAGCATCCGAGGAGCTGAACGTAAGGTACTCGTGCCAGT
CCAAAGCATATCGGGACATATCTTCTGCCGAGAGACCCAGGGACTGTATCACGCGCTCTT
CGTCCCGCTTAACAAAGATCGGGGGTAGGTACTGGGGATCTTTGCGTTCGCGTTCGTCCT
GCATTTGCCGCTGAAGAGAGACCACACGCTCACGTTCCATGGGAGAGATGATGTCCAGAA
GGTTGAGGCCTTTGACAGTGTGGCGGCCGATTGCGTCCAGAAAGACATTGGACGCCTTTG
CCAATTCAAGGTCGGTGGTGAGAAACACAGCTGGCTCAAGTGGACGGTTTGTGATGGAGA
GGGGAGCAGAGTAGACGTTGGCATCGGAAGCAGAACCACGCTCAATAAACCTTGGAACGA
TGGGATCAGCAGGTTGTGACTTTAAAACCCTGTACGAAGCGGATTGGCCTCGGCGGGTAG
AAACAGCGTATCCGGAGCCCAAGGACGCGGACGGTTGTCCGTACAAGGTCGGCACCGGTC
TGCGAATTGATGGCTCAGCTGAATGGCCACCCGAGGCTCCTCGCCCAGATAGTTCGTACC
TCAAATCTCTCTCCTCACGAAGCCTTGGACGGCCCCTTTTCTTGTGTTGTACATCGACGC
AAGCATCTTCCTTTCCGTTACTAAGGCACCGTGAACACGGTCGTTGGGCTGTTGCAATTT
GGTTAGCTCCGAGTCATCCTTCTGGCGGGAAGCAAAAATCCGAGAATAGCACGGGAGCAA
AGGGAATAGTTTGCATGGTCCCCGGCCTGGTCTGCGAGACGGTTTTAGAGAATGCAAAGC
AAAGTCAAACTATCACTTACAATCGCATCTATAAAGCACCAAAAGAACACGTCAGAATAC
TTCAAACTGAAATAAAAAGGTATGAACCCGCGACCAACCACTCCTTTCGGCTTCTAGCGT
TTGTCTGTAACAATGTAGCCCAAAGATGGTAGAAGAAGCAGCCTGAAACAAGAGAAAGAT
AGGGTACTGTAGTTCAAATATGCGTGGACGTGCTTACCGGAGATGGGCCCTTTTGCAGGG
CACGCAAGCAGACGCGACATGCCCTTTCGTCTTTCGTTGTGATTTAGGAGATGAGCTGTC
CGGTTGTCCTGGGATCGGAGACGGAATCTGAGCGGGTGCTGATGCTCGTGGAGAAGACGG
GTATCCCTGTTGCATCGATGATGGTCCTGGAAGTGGTGGCAAATACGGCGTGTATCCGGA
CATTGCTGGTGGCCCTTGGAGATGTGTTGGCGGAGGATAGGCAGCCACGTGGCCTCCGGA
CGACGAGAACTGCTGCTCTTCTGGGCGCCCGTACGAAGGATACGGATATCGGTCTTGGGG
GTCAGAAGCATATGATCTGGCCGAGGAACCTTGTATCGTATGTGAAAAGGGAGGCGGCTG
GTGGTGCAGATGCGGTGCATACGACTGGTGAGCCGGGGTTCTGGTGTGCACTCTCATGTC
GATGCCGTGGGAAGGAGCCGTCGTCGCAACTCTGTTGTAGGCATCGTGGCTCGTCCGGTA
GCTTCCTTGACTTCGTTCGCCAGCCTCGTGAGTTGGTTTTGGCGGAAGCGGAGGAGACCC
TGACATGGGCGGAGAAGGGTAGGCCCTTGAGCGGCTGGCCTGTTCCGACTCTGCTCGAGC
CCAAGTCAGGTCGATGGATAAGCGTGTCAGGTCGGAGAAGACTCGTCGCTGGTTGAGATG
GCTTGTAGAAGTGTCGAGGCGAGGCTGTTGACGACGGTGAAGATGGTCCAGCTCTGGAGT
TTGCATGGGAGTGGCGCACGCCTCTTACTCTAGGTGCACAGTGCAGTCGCCAGAATTGTA
GATACAATCGAAGATCGTCGAACAGGTAGATGCAGAGGTACAGGTTTCTGACTTAAGGGG
TTGCTGTTGACCCAGAAGACCAAGAGGACGGACTTCTATTCCCGTCGACGACAATAGAAG
TGCTCTGCGGTGGTGGTGCCAACATGCCCTTCTGTGTCCAAAGCAAGGTTGGGGCCAGAC
AATGTGAGGTCCAAGTGTAGTTGGAGGACGTCGTTCAGGAAAACTAAGGCTAAATATGGC
AAGAGCTGTCGAGTCGGGAGAAAAGTCGGTGGTAAATTGGTTAAGGTAACGACCGACTGT
TGAATGGTAGTCGTAACAATTGTCGATGGTCGAGAAGGAAGGGAGAAAGCTTATTATATC
TAAATATCAAGCAAAGAAGGATGAATGCGATTGGTGTGGGTAACTTCGGGGAAAATAGAG
GAGCGTCATACAGCAGCACTATTCCGTACAAAGAAACCTATAGAGCAACCTGTTGTATGG
TCTAAGGACATGGGCAAAGCCAACCCGGGAGCTGGCACGTCTGAAGGAACATAGGGAAGC
ACCGAGTTCCTATAATAAATGAAAGAAAAATGTAGACGGAAAAGACAGTGACGAAAATAA
TAAAAATAAAACGATGGTTGAAGTGTTTGGAGAGGAGGAGTCGTAGACGACGGCAGAAAG
CTCTTCCTCCCGCCTCTTGTCGATGTGTCTGTTGTCAAAAGTCGTATGTTACTCGTACTA
TTTGAGTTGACAGCCGGAGTGGACTGTCATGGGTGGAAGAAAGGCAAAGGCAAACTGCAA
CAACGGAATGCTAACAGTAGAGAAGCCAAGAAAGTAAGGCAATGGAGAAGGTAAGTAGAG
GAGGGGTGAAGAGGATAATAATAAAGGAAGGGGGTGGAGAGAGGGGAGGGGAAGGACGAG
GGAGTGGAGGCTTCAAATAGGAGGAGATGGGCAAAAGCTAGATCAAAGCAGAAATAGCAA
GCAGCAAGAGAAATGGATTAAGAACCAAGCATCAGGTAAGGAAGCTCTAATGGCAGGCAA
GGCGAGACTGCTAATTCAATATCGATGGGGCAGGGGGGAACTAGTAAAAACGTAAAGTGG
GCACGGGTAGCATGCGACTGTTGAGCTCAAGGTTCTTTAGTTTGCTGGGGACGGCGGGCA
GTTGTAGAAGTCTGCCAGTTTTATGAACACATACAAACTCATATGGGTAGGGTGTGAGTG
GAAGAGAAGGCAGCGAAGCCGGGGCTGGAAGAGGGACGATGAAAGAAAAGGGAAGAGATG
AATAAGTAGCGAGGTAGAAAGGTAGAGGAGGGCTGCAAGTACTAAAAACCAGAAAATAAA
TCCGACTGTAAGGAAATGAAAAAATAAAAGGGGGAAGGAATAAAGAAGGGAGCGAGAACG
CACAAGTGGCAATTCAAGACAAAACGTTTAAACGGAGAGGCGGGTGGCGGCTCGTTACTT
GTTGTCGGAGAAGTGTGGGTGGCACTGGTGGTTGTGTTGGCGTAGATTTTGTGTCCGTTT
TGTCTTTTGACTCTGGTGAAAAGAAGGGACTGAAAGGGAATGTAGTCTGTCTGGTACTTT
TGAAAATGAGAAAGTGACAGACTGGCGAGTGGCTCTTTGGTGGTGGCCCACGGAGGTTGT
GCGACTTTGAAAGTCAACGGGAAAGTTGACGAGGGAAGGGGGCTCTGGGCCGTGCAAGGA
CCGGGGTGATGGTGCCTTGTGCGAACTGCAAGGGTTGACGTTGAAGAAGAGGAGCAAAAG
GAAAAAGAGCAAACTGAAGAGGCCTAGTACAATATAAAAACATGGCCAGAGACAAGGGGA
GGAGGGGTGTAAAAAACGAGGGTCTTGACGCTAGCGGGTCTGCTCTTTGCATCACATCAA
ACACCCCCCCCCCCTTGTTCTCTTTCTCGACTCCCCCCAAAGGAAAGGCGACAAGACAAA
AGCTGTTTGTATGTACTCTGTATTGTCGACCACCACACCTCAACCGTCGCTTTTTCCTCG
GCCGCCACCCCTCAAGTTGTGTTCGCGCAGACCCAGACACGCGCACACTCACCTAGGCGC
AGATGCAACAGATAGTCTCGCTCAATGCCTAGCTCAGCTCTTCGAATTCAATGTTGGCCA
CTCACTGACTTGCACACCTTTTTTGGTGACCTTTTCCGCATATATTTGTTTGCGCGGATA
GAGACTCTGAAGAGCACGAGATCCAGACAGCAAGGGTCCGTGGTAAAGGTCCGCGCCCAT
GAGGATCTTCTCTGTTTTGTGATCCGGGGGTAACCTCTTGCTTGCATTGGCCAGATGGCA
CACTGGCAAAGTCACACGCCGCAAAGGTAGTCTCAAGTTTTCCTGCTCTGGAGCACGCAA
ATTCTCCGTCAGGTTTCAATGTGTTGTCCTAGACCGCAAGGCGTGCAACCGGAGGATGGG
GCATCCTTAGACTAGCGAGTACACAGGCCAGCTCGGCGACTAGACAATAGGCCGACATGC
ATTGTGCAAATCGTGGGTGTTGTCGTTTCTATTCGTGTCTTTAAGGTCCGTTGCATACAG
CATGCGTGCGTGTGTTTCTAATATCGGAGGTCGGCAACCGCCAGGCGAGTTTGCTTCTTG
ATCTCTTATTTTGTGCACCTTGACTCGTATCTAAATTTTGTTTGTTTCGACGGAGGCTGT
TCATCTGATAGGGACGGATGTGTCGCCAAACGCTGACAAAGATTTGCCAAGTTCGGCGTA
GGAGAAGCGTGCTTCACCAAGAGCTACTTGTCGTTTTGCTTCTTTTGTCTCGTCTTATGT
GTCCCCGCACATTTAGGTCAGTCTCGAACTCCGGTTAATCCCCAAGCGTCTTAAATATCT
CGGGTACGTAGGCTCTGCCTGATGTGCATGATGCGCGTGATGCGCGTGATGCGCACGATG
TGCGTGATGTGCGAAGAGTCTGCAGCCAGCGTTCATATAGCCCTAGGAAGAACAGGAGCG
AACGCATTTTAAGACTTTAGCCCGGTGGCTTTGATATGACGATGTATCGGACGACAAACT
CAAATTGTAGTAGCTTGTTTCGTGGGGAATACTCATAAGGTAGCGAGGCGAGGAGCCCAA
CTTGCATTCTTTATGTCTTGACAAATTCTCCCGGGTATCCACTCATGATTTGTTTTGTTG
CTTTTGGAATTATTTCCCGTGTTTATTGCAGCTCACTCCTCGCTTTTACTGCTTTGTTCT
CCGTGGGTCGGGTTCTAGTATTGCTGTGAGCTTGTCAGTGTTGAGGCCACGGTCGTGTTA
TCCCAGGAATGAGAAGTGAGCTGGATGTGCGGACAAGTGGGTGGTGCGCGAGGAAGAAGG
CACAACTCAGCGTCGTAAATAAGAGTACGGCGTAACAAGCATCGTGCATAACGTATGGCA
TAACATGGCCGGCATTGGGTGAAAAATTGGATGGAGAAAAATCTTAGGGACAAAAGCAAG
AGGAAGGTAGAGTGCAGGCAAACGCGCAGGGCATTCTCGCGATCGTCGATGCTTGGTTAG
CATCTGTTGCAGTACGGGGTACCTGACAAGATCACACCCTCGGAATAGCAATTGGACGGT
TAGTGAAGCATTCGGGGAAAGGAACATGGTAAATGGAGGAACAGGGATGCTTGCCGTATG
GGGCTTTCGTATGTAACTCTGTAATGGAGGGAGTGTACTTTGCAAAAGTACTCTGTATGG
AATGGGAAGATGCCCAAGTAGCAAGCATCTTGGTAGCTCGAAGCAGGACAATGGCTCGCT
TTGAAAGCGCTGTACGGAGTACAGGCCCAAGAGAGGCGGTCCGTTTACCTGGGCGGACTC
CAATGTGACATGGGCAGGGAGGCAGGGTGAAACGAATGGCATTGGAGTATCGAGTGTCGT
AGTGGTTGGGTTCGGTGGGGAGAAAAGGGCAGATCAGGTAGCCCAAAGGCTTGGCCAGGC
AACAACTGAATGGAACAGCCTGGCCGAAGGCCGAGTAGATTTAATTGTCGGGGCAAGGCG
AGATCATTTGAGGAGCGTAGTCTCTCGATGGTTCCGTTGCAAGAGCTAAAAAGCTGGCAA
AAGAAATGAAAAAAAAAAATCCTTCTCAAAAAATAAACCCAGAGAAGCCATACAAATTAG
GAAGAGCTGACAGACCAGACAACGATATGAACTCTTACGCGAAGGAGACATGCTTCGTCA
CTCCGCAACAGGAAGAAAACATTGAGAATGCTCGGAGGGCCGCATTACCAGGAATACCAT
TTCGTTGCCACGTATTGAGAGGCCCCTTCCTTACATAGACTAATAGCACGTCTAGGCACG
AATTCGGATATGGGGCGGGCAGGATCCTCTAAAGAGGCAGGCACGATGTGAAGAAGAAAG
TTTACAAGGGAAGAAAGGACGAACATATCGTACGTTAAAAGAATACAAGGTGTCCAAGCT
GGTAAAAGCAAAGGGTTTCGAAGTTGCCGCAGACCGGGTGACCTACAGGTACAAGCTGCA
TGTACAAAACTACCGTACCTTGGTCTGTGCCTGCCGTCACTTTTTAGTTCCTGCTCCTGC
CGAGAGCTAGTTTTAGACGCATAGAAACTACCATTATGGAAGGAGCAGTTCGCAGAGACA
ATGGCAGGTAGTACAAATTCTTGGTTTTGGCTTGGCCAGGGACGTCAGATACCAAATCGG
GTAACTGCAAAAGTGCATTTGCAACCTCCTTTTCTACCGGACCTGTGCACGACGTGCATA
TTCGTTTTACGTATCGAGTTCATTTTTACAAGAACGGTGTGCTTTTATCTCATCTTTTTT
TTTTGCTCTCTGGAGTCGCAATCTCCCATGCCCTGTCCCAAGTCTGGAACATACTTTTGT
AAGGCAGGAACGAAGCCAGGTCACGACCGTTCCGTCTGTCGGAAGTAAGACAGGGAAGGC
ACGACATAACCCCGTGCAGACACAGACGGTAGCGTTGCAATCGACCAAGCAAAGAGCCAG
GTACGAACCCTACGGTGTATCTGCAGCTTGTCATGTGCACGGAGAATGCTGGTGCGCGGG
TTCGTTCCCTCCCGGTACGTTGTAGGGTAGCCGTCCCAAGACGTCCCAGAGTTTGGTTTG
CTCGTGGGCATTCGGGGCGGCTGCCGATACATACAGAGTACATAATGTAGATGGGTATCT
CACATTATGTACGGCGTACCGTGCATTGCTTTTCTCCATGACACATATGCAAATTATTCT
TTTTTGGCTGTCCCGCCCGTGGTCGTCGCTTCCTTCTCCGCGTCGGCAAGAAAAGATGCT
CGTGCACGGTATCCAAGATCCCTGCTCCCTGTACAGCAGGCAAGGCTAATACTCTATGCA
GATTGCCCCTTTGCACGGCGTTAGGTTGGAGTTTCCGTCTTGTCTTGTCCTAATGGAGAA
AGCGTGCCCCCCTGCACGCTAGTCAAAAAGCCATGCTTCAGCTTGCAGCAGTTCATGCCA
CCGCACAGCCATTTGCGCCTTCTGTGCGCCACCCCATGCATTCTGGCAACCAGCTATTTG
TCCCAGCAGTTGCGTCCCACTGGCGCGGTTCTTCCTTCTCCGTTTGTGGCACTCTTGTTG
AACACATTCAATTGATTACTCCTTCCCCCCAAGCGAATGGACTTCCTTTTTGACTGATTG
CTGCTTTCCTTTTTCAGTAACCCTCCTTTCCCGTTCGCATCCATTTCTCTTTCCTTCCCT
CTATCACTCTCCCCTGCCTCCCCTGATTACTGTCTGGCTTGGCTCACAAACGAACTCGCT
CAAGGTTCTCCGTTATTGCATGGTTCTCCTTACATACGAAATTGATCTCACAAAGTGTAG
AAAGAGCGCCGTGACATCACCTTAGCTGCACCTTCGTCAGAGTATTGTACGCGGTACTTC
TGCATCTTTCCTTCTCAGCACCGATGCAACTCTCCTGTCTACTTCTCGTTCGTTTTTCCC
TTCGGAGTCTCATATAGTATAGCAACGCTATGCACGGCCGCCATGTGCCTGGCCATGTGT
TTGTTCTTCCACACTTCTTCTTTGCTCGTCCCATTTCCTTCTTATTTCGTTCTGCTCGTC
CTCTCCGCGCCGTCGTCCATGGACGGAATACTAGTTATGAGCCTGGCCGGATTATCATCC
AGCTTCCTGAAAGCCCGGCAAATTAATCACGGAGACCACACTATGCGAATACAAGACGGC
GCCCAGTGTTGCTGAGACGGGTTGTGGACGATCACCACACTCGTCCCGCTCTTTTCGTGT
CTTGTCTGACCTCTGACGCGGCGGTTAACTATCAGACGAAGCATCGGACAAACATTCCAG
GTGTCAGAGCTTCTAGGGTGTGGCAGATCATCCTTATCCCTTGTGCTCTGCCGCTTTGCC
GCTCTGCCGCTGTGCAGTACCGTGCTCCATGGCTCTGGAGAGCTGTCTTCGTTGTTAAGT
CTACGGCGGATTCGATTGCCAATGTGTATTCCACCTGACTTTTCCTTTATCTCGTGCTCG
GCCCACCAGGGTCGACCTCTAGCGGGAGGACACTTACCAGCCTCAACTTCATAACGTATC
ATGCTGATGCATGGCACGTGCGTCTAAGTTTAGTGCCCATATAGATCCCCAATAAAGCCG
TCCACAGGCCTGTGCGACGAAACTCGTCAATTGCTGGTTCAGTGTTTGCATAAGCTAGCT
ACCAACGAAACCAGAAAACCAAGAATAGAACATGGTAGCAGACACAATGCAAGGCCGGCA
ATAAGCTACTCCAGTTGCGTGTCTAACGAAGCACCCTAAATACGCCTGAAGCTAAAGTTC
GATTTGCTGAGCAGGAACAGTCGGTATTGCAAATATCAACAGGCTATCTACCCCATACTC
ACAGGTAGAAGCCCGTATTGTTTTCCATCTTTGGCAATTGCAACGCCTTCGTACTTGACT
TCCAGCCAGCAGCTTTATTACACTCCTGATTTATTGACACGGCTCAACCTTGAGTAGATC
ATCCGAACAATATGGACGGCTGGAGACAGTTGGGCCAGTGGACACCATCAGCCTGATTCC
AACACCGGGGCAGCAAGACATTCCGCCCCGCTGCCCCTTTAATCTCGGTGGCAGTCAAGC
TCTATTCAAAGACTTCAAAGACGACAGATACTCTCCTTGGCTGGAACTCGGAAAACCGTC
TAGCTTTGGCTCGGATGGCTATGGCAATGAGCTCGCCCAGGATGTATGTCTCTACGAGAG
CATTTTTGCGTCTGAGGTGCATTTCGAAATACCAATCCAGTCGTACTATAACGTTGACTA
CTTGGTGCAATGCGGTTAAGGACTAACACGCAAAGCAGATATGGCTACTACGCTTCAGTG
CTCAAGGATGTATCCCCAATTGGCCTATTACGTCACTCCTCATAGATACAAGAGAGAGCG
AGGACTCTCAACCCAATTATATTGAAGAACCGATGAGAGTCGGAAATAGAATTCAAAGAA
GCAAACCCAAGAGGCCAAGGCTTTTGAGACAGGGCAGTCTCTACGAACATGTGGATCTCT
TACCGCCAACCTTTGAACACAAAGATAAACCTGACGAGTTTGTGGGATATGTCAGAAGAC
AGATTGTGGGTCTCATCCCATACTTGCTAGTGGGTATTTTGCACATGCTCTGAATACGAA
GTGTATTGCGGGCGACTAGCCGCCATTTAATCTCAAGGCATTCAAGACAACAGACAAAAG
CATATCAACAAAATTCCAGGTAAGACTTCTCTGCATGTCATCGTGTCCGACACGTTTTTT
CTGATTTCCTTGCTTGAGGCTAAAAAATTAGTGTTCACTGCCCTGGTCATTGTGCCCGCT
TTCTGGAATATCACTCTGCGTGCACCACACACCTCACTCCGCAATTTTACTGAGCACCCC
GAGCAGGCGTGCACATGGCGACAATGCTAACCAAATACCGGAACGGGACCGGAGAAAGGA
TGTTTGCATAGACGCAAGGCTAACCTCGTGAGAAAGGTAGAGATGCGAGGAAAGACGGAT
GACAAAACAAGGACTATGGAAACTATTTCAAATAAGAAATTGATGGGGATGCTGCGGGAC
AGCGAAACACTGTCGAGGGGTATGAGGGTGATATCGGCAAAACGAGCAAAAGAAAAGGAG
GTCAGTACAAATGAAGTGGCAAGCAGCACAAATCGGAGCGAGATGTAGGTGCACACCCAC
AAAGGCGGTGGGGCAGGAACGGGAGTGTTCCGAAAGCGACGCATATGTCGTGTTACCACC
CCGTTTTACCTTTTACGAGAGGCGTGGATTCTCTCGAGGTAGGCTTTAAGATGCTTCTAA
CTGGTATTGGAGCCTCTTGGTTTCGTCCTGTTGTCTTGTTATTTTATCTCGTATACTGTC
CTTGTGCTGTTTCTTTTTCTCCTTGTCTTATGAATCTTGCCTTCGGCTAGCCTCTTTCAA
CTACTAACGGTGTTGCAAGTAGAGAGTCAGTATACGTTCAGTGTAACGTATTCTACAAGG
TACTATGGCACAAGGAACGGGGCGAGCAGGGGGATCAGCGCATCGTCGTATCGCTGGACA
TCTCTGCCATTGTTAATGCCGCTGGACGAACACCCCCTTTGTGCATATTTGTGCTCTCCC
ACCACGCGACATAACACAATACTGCACGGACAGTGACGAACACAACTGGTCAATCGATCA
AGACACAACCAATCTGCCGACAATCATCTGTACATCACACACCAGTTGCTTCGTCTTTTT
ACGTACCGCGCCGATCGAGTTTAAAATAAACAAGGGAGTACCGTCCGAATCGACACAACG
CAAATCAGCAATGGCTCTCGACCGCTCTCTTTCTTTGGTTTTTCTTGTTTTTCATATGAA
CGAGTTATTTTATGATGTGAAGCTCTGACGATTTGCAAAGCACAGGCCTTTGCGTTCCTC
GTCCCGATGCATTCAAGCTATGCATACTTTCAACACAGCCACCGAGCGTCTCGAATTCAA
AACCGCTACCGGAAGTGCATATGGCCAAATTAGAACAAAAAGTACATTGCTGCTCTTAAG
GGCATCACCGTACCTGCCTGCCTCCGATCAGTTCGGATCTGCAAAATCCATATCCGCAAT
TAAAGCCTCTACACAGACTCGGTGTTTTCGCCGGTCTCTTTTAATTTGCGTCGATTCCCA
CGACACCGCACAGGCTCGAATCTTCCCAGCCTTTGACAAAGCTCGTTTGAGCCGCTCGCA
TTGCGTCCCGGCCTGGACCAATAGACCGCTTGCTGCAAGAAGAGGGTGCCATGCTATCGA
GAGGGGGGAAAGTAACAGATCGTTACGAAGGCAAACTCGCTTGGAGGCCAAATCTGGACC
ACCCCGGATTTTTGGTAACTCTTATCGGCTCCGTGTACCTCTTTGAACAGCATTTCTTTC
CTCAATTGGGCACTTGTTGCCTTACTTTCTTGTTTCTATTGCACGGCACCACCACTATTG
TGTATGCTCCAAAACGTCACTGTTCATGCATGGCTTCGAAATTGCCACGTTTTTCGTTCC
AATGCAAATTTCCAAGCTCGTTCTGTTATTTTCTCCGACATCTTGTCAACTTTTCTTTCT
TTTTTCTTCTTTACCCCGTTCTTTCCCGGCCCAACCGTAACCACTTCGGTGTCATAAATT
GTCATATTTCCATATGTGTACACCCTTACTACATCTCTCCGCCTCCTTTACCTCGACCCT
CATAATGTTCGTTCCCTTTTTTCGGTTGACGTCCCGTTTCCCGTCCACAATTGAGTGGCG
TGTGCCCCAACATTACCGGCTGATCTTTCCCTTTTCATTTTCATCAAACTCGGCCAACCC
GCCTATTTTTGCCGTTTTTATGCTTTTAGCCCCCTTCACCATGCTACACTCTTTTTCTTC
ATCCTCCTATCCCTTTGCCTTCGTCTATCCCATCTGCTTTGTTGAAGCATCGTGCATACT
CCGTACGGGCAAGAAAGTCCAGCCCGAAATTGCAGGATTGGTGATCGTGACGACCTGAGC
CAGTAAGCTGGCACCCACAAGGAGAATATGGAGGATGTAAAGAAGGTTCTGGCAGAGGCG
GCGTCCGATATGGAAACCTGCACAATTGTTTCTTTTCACTTTTGACATTGAGCTGTTTCT
TTTCTGGGCCCTGCTAAGTTGGCACTTGACAGCGGGCTTGCGAATTTGCAAGGTTGCGTG
TGGTGCTGTCATTGTCGGCCTGGGTCCGTCTTCTTGTCTGCCGGAAGCCTGTTTTTCCAC
TATTCTGCGAATGCGAATTCGTGGCTTCAATGAGCCAGGCGGAATGGCTGGCAGCATTGC
CTACTTTCAATACCCCATCGCATGCCTGCACTTGACTCAATATTGCATCTCAGAGACGAT
TCGACGGAGTAGACGTACTCAGTCCTGTTTCAAAATGCGGCACAGACATACGTCACCCAC
GCTCCCCATTGAAGAGGATGCATAATATCGACTCTCATTCACGTCGAACCCGGCACGCCG
TCAGTTGCGACACCCTCGGGCCCATTTACCCTTCGGCTTTGCAATCCCTGACGGCTTCCG
TCTGAACTTGTCGGCGAATCATTTTGTTGATGGTTCAAAATTGACCGTCTTTGTATATTG
GTGCTCTCCCTGTCGCTCTGTGGGCACTCTTTGCGCCGTGCACCTCACCTCGGCTGGGGC
TGTCACAATTGGGGGTTGTGGACGCCTGGGCCACACTGTGGTCCATCCCCTTGTTAGAAT
CTGCAGATGGATCCCCTTAGACCCTGGCCCTCACCAGCGCCCGCATTCCGCCTCTAACGT
GACAATACTCCGCAGACTACGACACACTTACGGCTTTAGACTGGAAGCGGCCCACGATTT
GGACCATCCGACAATGCTTCGCGCCTTGCTTTTACGGCGTGGCGTACGAAAGGGCGTTCA
ACCGCCTCTTCTTCTTCATTTTTTTTTTGTTTTTGTTTTTCCTCTCTCACCGTTCGCCCT
CGGTTGTTTTTGCTTCATTGTTTTTCCTTTTATTTTACTCTTTTCCCTTTTTCCTTGCGT
CCGTCCCTCTCGTTTAGCGCCGTTAGCTCGTTTAGCACGTTTTAGCTGACTAGCATGTTT
TAGCTCTGCAAGTAAACACATGGCTTGGTGGGTACGCCTGGCCTGGCTTCCTGGCCCTCC
TCTCGCTAATTTTCATTCCGGCACCACCTCCGCGGATACGCGTTTAATAGCGTCCTCCGG
ATCAGCAAAGCGGGGCCGTCTCCTTCTCTACGACGTATTCTTGACACGTCCTCACTCACT
GAAAGTGTATCGATCCACTTACCAGGGGACACCTCCCTTACATTGAACCGAGGACAACAA
GAGAACGGCGAAAGTCGAGCGGGCAGGCAAAGGAAATACAGCAAACAGGCAAGCTGGTAT
GCTGCGTAAATAAATGCACCCAAGCGCATCACGTACGAACACTCAGCTTTCGACACGTTG
CCACTGCTTTTGTCTTGTGCGCTTCGTCCCAATTGCCAACATCAACTCAAGTTGGTGGGT
GGGTTGCCTGCTAGTTACGGTAACAAGGTAAACCTAGCTCAACGGTTGGTTCTGTTTTAA
TCCCTTCTGCCGCTTTGTTCCCTGTCAGCGAAAAGGAGGCTCAATTTTCTCATTGTCATG
TCTTTTTTTCCTTGTCCTCAAGCACTGTTTGTGCTGGCCTGGTCTGGTCTACATGATTAA
AACGAAGGGGCAGCCTTGCCACAGTGCCGAGCTCCGGGCTCCGGATGAATCAACAACGAC
GAAGTGAGCCCGGCCACCGCTATCGGCAAACCTGCCCGTCTTTCTAATGCTTTCCCTTCC
CCCGCCTCTCTCCCTCAGTTCCCACCCTTCACTTCTTTGATACTCCGTAGAGCCCCCGCC
GCGTGGGTCGCTCCATACACATTCAAGGGAGACCTGGCAAAAGAGACCAAGGGAGACAAC
GGAAACATGAAGACAAGCCACTAGATAGAGACTATTTTCTTCGGATCAGACTTTTTTATT
CTCCATTGAATTGCCCTATCTCTTGATGCTTCTCGCTGTTCTCCTTGTTCTTCTATTTCC
GCGGTAATTAGTTGACCTCGCTTATCCACATTTTCTGTAACACCTGGCAACTCTCCATCG
ATCAAAATACAAAGCAGAATGTGCACAACCGCGCCTGTGTACGCTGTATTGCGCTCCTCC
ACCTCCTCCTTTCTCTACTATGCGCACGCCTTGTGCGTCTAGATTCCGTCTTGGTTCTTC
GTCTTTGTCCTACGTCGCATTCTCCTCAGGTATGCTGTGCCGTGGGAGCGTTCGCGGCAA
CTGGTGCATTGCGTGCGTCTGACAAGGTACACAGAATAATACTAATAGTATGTCGTATGT
CGTATGTCGTAGTAAAATATAAAAATGAAAGTTGCAACGTTCAAACCTCCCGTCCGCAGG
AGCAGCTACACAATATGACACAGCAAAGCCACTGGCGACCTGAGGTGGATCAAGCCAGCT
TACACAAAAAGAGTAGCATTCGCCTCTGCCAGGCTGGCTGACTTCCTTTTTTGGTTGTTC
AGTTTTGTGAACTGCACAAAGTACATTTATGCATCTTGGTCGAAAGCAGAGGTACCAAAC
GAGCGAGCGAAGCTGTCCTGTGGCCATTCTTAATTCGACGGTTTCCCCCGACCAAAACGG
TATTGGTTTAAGAAAGATTACCACCCGGTGCCCTTTTTTAACACTGCCAGTGGCAATAGT
GGCAAAATCAGACGCCCGCTGTGCCGTTGCTTTCTGCACTTCTGCTCTTGCCGTTGATTT
TCGCTATCGGGACAGGGATTGACAAGACCTTGACTGAGTTTGACAAAAAAAAAAGTACCA
AGAAAATTAGAGGGGGGGTAGTCCTGCTTCCTTGGCCCACTTTTGTTTTTCTTTTTCTTG
TTTCGGTTCCGCATTCCCCTCGCGTGGCCTTACTTTGTACACTAGTTTGTTCGTGGCCGT
CAACGGATTTTATTAAAGCTTATCCTGAGTCCACTTTGTAGATTCCTCCTAGACTGGCAC
GACTGGGTTACTATGTCTTGGTTTTTGGCTCTCTATGTGTCTCTTTTTAAAATCTTTTGT
TTCGTTTTGTCTTGTTCGCTTGTCTTTGTCCTCTTTTTGGTCTGGTTCCTCTTAGCCCGT
AACCACAGTCTCCGCAGAAGCACAAGCTCCATGGCAACAATGGAGAAGTCGGGCGTCATG
TTTCCTCGCACATTATCCCCACCCAACGGGGAAGAAGCAACCCAGAATCTTCCCAAAAAA
TGCAATAGTTGTACGCCGAACGTCGGAGAAAGAGTTAAATAGGCAAAGTTGCGGCGTAAG
CAGCTCGGCGAGCAGAGAGGGCATGAGGGGAAGATGGAGACAACTGGACGGCGAGGAAAA
CCGAGGTGCTCGATCTCGCTCTCGCGGACTTCTTTTCTACTGTCGCTTCCGTTTCCTATT
GTATTTTAGTTTCCTTTTGCCGGCGACCCTATGGAACATGGCCATGGCCTAGCGGTCGTT
TCCGTTTTTCTTTCCCATGTTTGCTCTGTATGTCGACGGGGAGCGGAAGAACGACACGAA
GCCAGCAAACCCCGAACGGCGGCCCCCTCGTCTTTGCCCGCACCAATAACGACTCTAGCC
AAATCACCGGGCCCAGGCTGCTGGGCTGCGTCGATTGCCGTTCCCCCTCCTATGTATTTA
CTTCTTCGGTCCTTCTCTTTCTTTGAGGGGACGTCTGTTTTACTCATCTCTTTGTTATTA
AGGGAGGCGACTTGCTAAGCATAAGCGAACAAGGCCCGCCCCCAATGTAGTATGACAACA
GGAAAAAGCACAAAATTGGAAGGAACAGCCGTCCGCGCTTGCCTTTTCAACCTCAGAGCC
GCGCGGTTTCCTAAACTCCTACCCCATTGCTCCTATGACAGCACAGTTCAAAAGAGGCAG
GAGGTGAAAAAAGGGGTCAAAATGCACCCGGGGATCGGTGGAGTCCTTCCTCCGCTGCGG
CCAGAGGCCGACAGGGGCGAGATTGGAGAAACAAACCATACTGCATCAGAGTGGGAATAA
GAGCGGGAAAAATGAGGGAAAGTTGAAAAGTTAGCTGCCGGTGAGCGAAAAAAAGGACTC
TTCGTTTACCTAAACTGTGTGGGGGGGCGACAAGGGAAGGAAGGGAAGGAGGTCACTTAT
CATCCCAAGCTTGGGATGAGCAAAAGACGGAAGGAGCGCGAACCCCACAATTGGATAACT
GATATGGGGCGACGTTTAAAACCGACGTCGTCTAGCGCGCAGAAAGTATCTTACTTGTGT
GGCCCTGAGGATAACTGAAAGCAAACAATATACAACATACAACATATTGATTTGCCAGCC
GTTACCGACGCCCTATTCTTTCTCGTTCTGTAACAAACACAACTCTGTTTTTGCAAGATA
CTTTTCACTCTTAAGCCATATTACTGCACATAGGCAGTACTTCATTGCTTGTCGTTGCTG
CTCCTCACAAACCGCGAATCTCGACCAGATTTGTTATCTCCTTTTAACGTTGCACTCTTT
GTGATCACCTTTACCCACATCAGCGTTGCATCCGTCTGATCCTTCCGTGCTATTCTCCCT
CCAATTTTCACGCCTTGCTAGGCTCCATAAGCCAGGCCAAAGCAAGGACCACTGACAGTT
CCAATGGACTTCTAAGCTGCAGCTCCTTTCATAGGAAGTTCTTGCTCCTTAGTTTCACCG
GCTCGAGAGGGCACAACGGACATAGGGACCTTGCTTTCTTTCACACAGCATTGGCGTAAC
TAGGGAGACTAAGGAGGAGTGGCAGTAAAGCAGTGAGGTCTCTGTGCCGCCAAAGTTCGC
CTGTTGGCGGTTTCTCGTCAACTGCCATCCAAGGTCAATCGCAACTGGACCGAACGACTC
AGGATGTAGCGACTGTCTCCGCGTTCACCTGCTGTCTCACTTTCTCGCTTGCCCAGGTAT
CTTACATCCCTGTCTTCCTAGTTGGTCGTCCTTTTTTTTCTACTTCTCTCTGTCCACCTG
CGAGGTTGGCATCCCAGACATCCCATGCAAACCACACTGGTGAAGCAGCCCCTTGTCAAA
TTTCCATGCTCGCGTACATTACAAAGCAAGGCCAGAAAATAAAATAAAAAAAATATACTC
TCCCCCCTGGCCCCGGTCACTCTTTTGAGAATACTCTGGCCAGGAAGCATGCTCCAGTAG
CCTCATGCAAGCCACCCGGCTGTGCGTCTTTGTCTTTGCTATCTTCCATGCAAATTTTTT
TCTTGCTTTTTGAAGCTACATCCCTTCATCCTCCTTGGGTTCTTTGTTAGGACTAATCCC
CTTTGTTATCAACTTGAGACGCATCGACTTTTCATCTTTTGCCATTTTGTCAATCGTACG
GTGTAATTACAAGTTATGCTATGTTTCCACCTTGGGCACAATCGAAAAAGCTTTACCTCC
CAAGGGTGTACCATACGATGTGATGTGATACTGTCTTGGGAATATTTACGGCATGTGCGA
GCGCCTTGTCTCCCAAGCACGAGAGCTGTGTTCTCAAACCAATATCACACGCATAGCGCG
CGCTTACTCGACGCTTCTTCCACGTGGGTGTGCCTGGCCCAGATGCATCACTCAGTTTCT
GGTGCATGGATGCGCTCTTTTGGCGGAGCCCCGAGTTTCTACCCTATAGGTGCTTTTGTG
TCGTTTTATTGTTTCTTTTTCGCCCTCGTTCCCTTAAAAGTAAGGACAAAGAGATGAAGG
AAAGAAACCGCCACAACGACATGTTACGTGACGAATGCATCATAAGTGTCGTAGCCTCCC
TTACAGACAGTACCAACACACCACCCACGCATACCCGCACACACCCACACACATACTCAC
TAACGCAGACATTCGCACACACACCATTGCAACACTGCTCCATCAAGTACCCACCCTCCC
AGAGCATTTTAGTGAAACGCAGAGCGCCAACAGTGTGGTAATTCCTCATGAAATGGAGAC
GAAATAGTGGGTAGGTCAAGGAACCTGGACTTACCTAGTAGTACTTGTCGAGTGGTGAGG
AGAAGAAGTCTCTTAGGCAAGCAAAGTCAGTGCATGTGCGGAATGCAGGCAACCTGCAGC
GTGATCCTAGCTGTGATGTTGTGACAGCTCAATGCATCGTAATTGCATATCTCCATACAT
AAAGTTACTATGGAGCGATGACCGCATAGCTATGGAGCACTAAAATACGTCCAGCGACGC
GTTGCAACGCCGGGACGACTGCTCGTCATTTTTTCAAACGGACTGAGGGAACCTCCCGAA
CCCTCGGGTAAAATGTCAAAGCTTTTTTTCCCTTTCTGGTCTTTGCCTTTCAGTTCCCTG
TCAATCAATTCTTGCCGTTCTCCACCCCAGTAGGCAAAGCTAATGTCGAAAAACAAAGCG
AGCCTAACACAATAGACGGAGGTCGGACGTGGTCCTTAGCGGGCGACGATCTATTTTGCA
AAGGTCTTCATAAGCGAAAACTCAGGGCTGTTTTCCCCACTCGATGTATGTGACGGCCGC
AGTGTCTCTGCCCGCGACACGCTAGACGTCTAGGCAAGGCCTGGGCCATTTTGATCTTCA
AAAACCCTGTTAATAAATACACGTATTCTCTAACACCGGGCAGGCCCAGAAAATACGGCA
AACCGCAAGGATCGGCAAGCAAACTGGTGCGCCAAATCGTGGCGTTTCGACTGACAATAT
ACAGAGAGATGCATATCAACGCAAGAATGTGCAATCAGACATACACAAAGAAGTCGGATT
ATATCGACGATATACGTCGTACACGTGTACACACACAGAGAGAGATACTGCCCTCTCCCT
CGCAGGGCACCTGCAGAGAATGTGCTGTTACCATGCAGGTAGATATGCAGCTTTCCGAGC
ACGAGCGTGGTCAAGGCAAAACATTCAACATTTGGACAGAACAGACGGAAAGGTGCACGC
GGCCAAGCCGATACGGTGGGACAGCAGAATATATGACGTACGACGTACGATTCGATATGC
GACGTACAAGCTACTCATAAGCGTGGAGTTTGGCATATGCACGCATCCGTCTGCTGGGAC
GGCCGGGGATGTGTCTTGAGCACGGGTTACCATCGGAATACAACGACTACGCACCCGACG
GGGAATAAATCATGTACTCCGAGAGGACACGCTGGATCTCAAGAACAAGGACCAGGCACG
CCACTGTTTTTGTGTTGTGCTTTCTCGTTGTGGAGAATCTGTATTGTCGTCGTTGTTGTG
CTTCGTGCATACGGACGAGCTCCACAAGAAGCAGTTGTAAGACAAAATCAAACCGCCGGC
GGGACATGCTCCCCTGCAATTGCATGGAAAAGCAGATAAAAAGAGGCAAGGGAGGCCGGC
TGGATACAAGGAGAAAAATGGGGCAAGGGCCACCAGGGCAAAATAGAAAAGAAACAATGA
AAATGAACAGAGGGGCTGGTAAAGAGAGACAGTGTGGTCCTTTGAATTAAAAATGAAGTC
GGTTGCGTTACATCGTCGCACCATGGCGCATGCCTCTGGCATTGCCTTTGAACTTTCAGC
CTCTCTTCTTTCCTTTGTGACATGGCTCCACTAAAGTCCTTCGCTGTCCAGAACTGTCTC
TTTTGCCACATTGGAAAGTGAATTGACAATAATGTCTCGCTTCCTTGCGCCGGCGTGTTT
TAAGGTTATTCGAAAAGACAAACAAAATGGAAATCGCCGAGGGGCAACAGAGGGTGGAAG
AGGGCCACAAAGACAGAGGGGGGACAACCGAGGCGTACTTGATATGTGTCAAAACAACAA
GGTAGGGATGGCTGGGGGCGATGTGCAGTTGGGGAATGACAGGTCCCAGAGGCTGCTATG
CCTGTCCCTTGTCCATAGCTGCAACCGAAGCGCATACGTCGATGCAAAGGTGTGCTATGA
AGTGACGGGAAGGTGACGAGAGAAGAAAGTACCAGAGGAAAAAAGAAAGCCGAAGACAGG
CTTTACTCTTCGAAGAACAAATCAAAACAATACAGCAGCGGAAAGAAAGTATGAAGAGAG
ACGGGGTGTATTACGAATACAAAATACGGCGAGAGTTACAGAGGCCAGATGAGATCGGTA
TCACGGAATCCTACGTACGCCGTAGTAGGTCGTAGCGATGGTTGAGATTCGCGCAAGATG
GCTGGCTCAATTTCCACGTTGAATGTTCCCTTGGGTCTCGTCATCAGCCCAATGATCGCC
CAAACCACATTGCGATCTGTGCTGATGCTCCGCTGTATTTACATTGTTCTTGGGTACAAT
TCCCACTACATAATACGGCCTCATTGACCACGAACCGCGTAGAGAGGGAGAAACGTTTAA
AGTCCGGTGGAAGGGTGGAAGGGTAGTAGGCGAGATGTGTCGATACTATCCACCTTAGTA
GAGGTAGGTAGAAAGCATCACGAGAGTACTCCGTACGTCGTAGCTTTTTTTATCTTAGTG
ATTAGGCTTACGCAAGCCTCGCAGTGTTATCGCCGTTTATCGCTGTGTGCCGATTAATCT
TATTTTGCCGTAGTTCTGCACTCTGCAGCCATCTATTCTCAGGTTCCGGCGACTGTTACC
CGTTTCCCGTGCCGTGGGCCGCCCTGCAGGCATACATCGCAATACATGACAAGCACAAAT
AAACCGTGGCAGAATGCTTTGAGCTGCAGGCGTAATAAAGATGCCCGCTTACAAAACGGC
CAAACTCCGGTCGGGCTGCAATTACATACCAATAGCCCAATTTCGGACGTATTATATATT
GCGTTGTGTGTTTTGTCGCGACGGAGACGGGATGCACGGGAGGTAGCCAGTCAATAAAAG
CAAGATTCAAAGAAACAAAAAGAGCATGAATAGTAAGTCATACAGCTTCAACTGAATGAC
GATGAGGTAAGGGCATGGAACAATTCGAGAAAGTTCAAAGAAATGGACAAGTCGATGCAA
GAGACATGGAAAGAAATGCAAAACCAGCTATCAATACTTCGAAACCAGTCTCATGTCCCG
CTCGTCGGACATCCTCGTGGCTATTGTGCATTATTCCAGGAACTCGCAGAGCTATAGCGG
TACGACGATATAACAAGATAATGATATTGTGAAACTAGAATATAATGGTATGAAAACATA
TATACTGCTGTACAAATATGATACGGTGCTCAAGATTCCGTCTAAACCATTGTCCGCCTG
GCTGGAGAACGGTCCAGCCAGGCCGCATGATTCGCCCTGCGGTTTGGGGCTTTGAGGTTT
GACGTTTGAGATGCGGTTCTAGGATCTGACGAGTCTTATTGCTATAAATGGAGGCGGAGA
TGGCATGTAGATGACAGACGAAGGTGGACAAGATATGAATATGGAAGTGGCACGGTAAGG
ATTGAAATGACATGGGATGGAAAGGACGGGATCGGTAGACTGCCCGAGATCGCACCGATA
ACAAGCCCGATCGTCGTCTATGCGTGTGTTGTATACAGTAGCATGGGCAATATGAACATA
TGAACATATGATATGAGCATATGAGCAATATGTCGACCAGCCCCCCAAGCAACCTTATTT
TTATTTGTCTTGTTTTGCCCCGGAAGAAGGTTCCTGGAAAAGGCCATGTCTCAAGACGCC
ACGACGCATGAAATCTAGAGGGTGCACAATAGATTGGACAAGGGATCGGGTACGTATTTA
CGACCGATGAAACAGGGTTTGACGGTAAGAAGCAGAAGATGGGAGTATTGGCTGGTTCTA
GACAGAGTGTAACGAAAGGGCACAAGATCATGCAGTGGAATATGAACAACGGCCAAGACG
TCGAAAATGCCAAGGGTATACTGGAGGGCAATAGGCCGAGGAATACAGATTAAGCGAGAA
ATTGGGAAATGTGCAGGATGTCGAAGTGGTAGGAGCAAAAAGAAAGGTAATAAAAAAAAT
GTAAACAACTAATACAGCAAAGCCATCGTCGTAACAATCCTGATCTCCCTTGGAATAAGT
ATGGAAGGGGAATAGAAGGGAAATAGAAGACAATGGCAACGCCGTCGAAGGGGCATGGAA
AGAAAATAGAAATGACCCCCGGACTCCCCCCTTTTGAGTCCGAGGAAGCAGCGAAACATT
ATATATACAGTAACAGCGACAAAGAGGATCGAAATAGCAACGAACTCGGAGAGGCCTTTG
GATAAGCACATGTGAAGGAGGCAATAGCAAGAGGGCACAAAATTACTATAGAGGCGTAAA
GGCTCTCAACTCGCGGCATCGGGAGAAAATAAAGTCCATCCACACAGCCATCGAGAAGGA
TAAATAGTAAACAAAGCCGGAAGATGGATATGAAGGAAGATAAACAACAACATTTGACAC
GAATAGAGTGGCCTTCCCCCATCCAACAATATTCTTATATGCTTCCACAATTCCTCTACC
TACGTTCACTTCGACACAAAAAAAACACCGTGTCGCCGTAAACAGTATTAGATGCGAGGC
ACAAGAGGGAGGGCAACAGAGAGACAAAAACACGGCTAATGGTACGTTGTGTCACACGGG
GAGGATGGAAGTCGGAAACAAGGTGTAGGACAAGAAATACGGTCAAGATGAGCGTGCCCT
ATTACGAACACGCTCCAGCTTCCCCTTCTCGGCGTCCCTGACTCCTCCATGTCTCTGTAC
ACTTCTCCACCAACACCTCTCATCCAATGTTTAAACGAAAGGCATAAGCTCACAGCAGCT
GACCACGGAGGCAACGGAGGGCGACAGTGGCCACCTGGGGAAGCACGCGTGTCACCCTGT
CTCGAGTCTTCGCTCTATTTGCGACATGCGCGCCTGTTGCATGTTTGTGCATCTCCGAAT
GCACATTGACGTACGTCGTATACAGCAAACGAGAGACAGCCGTTGCAACGCCCGCGAGAC
CACATGCGACATACGGGGCACGAGACGAGCAGATGTGCAGACGAGCAGTGATCCAACAGC
TCACCTGACGACACCTTCGCTTGTGCCAGGGCGTCGAACGTCGACACACCGAGCGATGCC
GAACTGTTGCACGCGGAGGATGGACAAACGAGAACGAGGAATAACGAGGAACGTTTATTT
AAAAAAAAAAAACAATGCAAGAAAATATAAACGAAGTAAAAGGGCGATGCAAAGGAAATA
AACTTGGAGAAAAAAGACAAAAAGAAATGAAACAAAAAGCCGCGCTGGATGCACTCTAGT
CTTAACAAGCTCGTATCACACTGTCCTCGCTCCTCTTACAGCCGGCTCTCCACTTCTGGG
TAGTGCTCGGCGCCGGGGAACTGTGCTTCGGGCCAGATGCACCGGATGGCCTGCCAGATG
TGGCTCACGTGAATGATCTCGAGGCCGTCCTTGACTTCTTGTGGGAGGTCGCGCACGTCC
TTGCGGTTCTGTGCTGGCAGCAGCACCGTCTTGACGCCCGCCCGCAGCGCACCGATCAGC
TTCTCCTTGATCCCGCCCACCGCCGTGATGCGGCCGCGCAACGTAATTTCGCCCTACAAT
GCACGTTAGTAGATGTCCTACGTGAACAGTCGTGTGGCTGTCCCCTGTGATCTGTAATAG
AGGAGGGCAGGGAAAGGACCTACCGTCATGGCGATGCTCGGCGGGACGGACCGGCCAGAG
AACAGTGACACCAGCGCAACGGCCTGCGCAGCGCCGCTGCTGGGCCCGTCCTTGGGCACG
GCGCCCGACGGGCAGTGCACGTGGATGCTGCGCTGCCGCATAATGTCTTCGACGGGGTCC
TGTGTCAGGCCCAGCTCGAACGCGTGGGCTTTGACCCACGAGAGCGCCACTTCCACGCTC
TCCTTGAGCACATCGCCCAGCTTGCCCGTCAGCTGCACGCGTCCGCTGCCCGGCATGTCC
GCCACCTCGATAAACAGAATGCTGCCGTTGCCGCCCGAGCTGTACGCCACCAGACCCGTC
ACCAGACCCGGCCGGCTGCTCGTCTCGGCAATCTCGTCCTCGTACTTTTCAATCCCCAAA
ATCTTCTCCAGATCATCCACCGTCAGCTGCGGCCGGTACGCCTCCAGGTTGTTGCTGTCC
TTGGCCTCTGCATACTCGACCGCCTTGGCCCGGCACACCGACCCCAGCTCGCGCTCCAAG
TTGCGCACGCCCGCCTCGCGCGTGTACGACTCAATCACCTTGGCCACCACCGTCTCGTCC
AGCCCCACCTGCGCGTCCGTCAGTCCGTTGACCCGGATCTGCTTGGGAACCAAGTACTGC
ATCGCAATGTGCTTCTTCTCCAGCGTCGTGTATCCGGGCAGGTGGATCATCTCCATGCGG
TCCAACAGCGGTGCCGGGATGGTGTCCAGGCTGTTGGCCGTCGCAATGAACAGCACCCGG
CTGAGGTCGTACGGCACCGACAGGTAGTGGTCCTGGAACGTGTAATTCTGTTCGGGGTCC
AGCACCTCAAGCATCGCCGCAGACGGGTCGCCGTGGTTGCTGGCCGCGCCGATCTTGTCA
ATCTCATCCAACAAGATCACCGGGTTGGCCACACCCACCTTGCGCAGGCCCTGCATAATC
AGGCCCGGCATCGCCGCCACGTACGTGCGCCGGTGGCCACGGATTTCCGCTTCGTCGCGG
ACGCCGCCCAGCGAGATCCGGTGGAACTTGCGCCCCAGCGACGCCGCCACCGACCGCGCC
AAACTCGTCTTGCCCACGCCCGGCGGGCCCACAAGCAGCAAAATGGGCGACCGGTCCGTC
ATGCGACGTGCGCCGAGCGCCTTCAGCTTCTCGTCGGCCGCTTGTACGTCGGCCTGGGCG
GCGGCCGCCTTGGCCTCCTGTTCCTTTTGTACTTCAGGGCTGGCATCGGCCGTGGCCTCG
GGGCCAGCGTCGTTGGTCGGTGCCGCGGCCGTCGCCTTGGCCAGCTCCAGCGCGCGCTGG
GCATCGCGCGTCTGCGCCTCGACGTCCTCGTTGATCGACTGCTTGAGGCGCAGCACCGCC
ATATACTCGAGCAGCCGCTTCTTGACCTGCTCGAGGCCGTAGTGGTCACCGTCAAGCTGC
GCTCGTGCCTTGGCCAGCGTGCCCGGGCCCAGCCGGTCGTCCGTCACCTTCGTCCAGGGG
ATCTCGGCCAGCGTCTCCAGGTAACTGCGAATGACGCTGTACTCTGCCTGCGCCGGCACC
ATCTTGCGCAGCCGCTTGAGCTCACGGTCGGCAATCTTGGCAGCGTCCGGTGGCAGCTCT
GCCGCCTCAAGCTTCTTCGCCAGCTCCTCGACCTCGTCTGGCTCTTGCTGGTCGGGGCTC
TGCGGGCCACCGGGGCCGCCACGGAATCCGTTGCCGCTGCCAAAGCCGCTGCCGCCGCCA
CCTCCCATACCAGGGCCAAATATGCCGTTGCCGTTGCCCAGACCGTTAGTGGGGATTAGA
ATGTTGAAAGGCATGCCCTGGCCGTTCTTGGGCTGCGGCAGGCTCTGCTTAAGAGGATCC
CAGATGCGGGCGCCGCCGCCGCCGTTGTTGTTGTTGTTGCTGTCACCGTTTCCATCCGAA
TCGATCGTCACTGTCGTGATCTTGACGTTGTTGCGGATGTTGCCTACCTGGCGCTCCAGC
AGCTCCACCACACGCGCCACGCGCGTCTTGACGTCGACCTGCGCCAACACCTGCAGTTTC
TCGTCGTACGATGCCACCACGATGTTGGTCATGAAGTCGGCCAGCACGCCGGCCTCGGCA
ATCGACTTGTTCAGGATGTACGCATCCAGCCGCCGCGCCAGCAGCGGCGTGAACCGCGCA
TGCGGCCGATCCGGCGCAATAATGGCCGCCACACGCAGCACCTGTGCCAGCTCGCGCGAT
GCCGCCTTGAGCCGCTGGAACCCTTCGTACAGCGCGGCATCACCAATGTCGATTTCGTCG
GGGCACAGCGTCACGTTGCCCTCAAAGCACGGCTGCTCCTGTGTGAACCGGTCGATCACG
ACGCGCGAGCGGCCTTCGACGTGCAGCGTGAACTCTCCGGCCGCACGGCCTTCAATCTTG
CTGATCTTGGCCACGACGCCGTAGCCGAAAAGGTCGGCTTTGGTCGTCTTGCCAGCCACA
AAGCCGGGCGTTGTCGCAGCACCAACACTGTTATTGTCTTTGCTATTCAGCAACCGCTGG
CCGCGCGGGCCCACCAGCGGTGAGGCGATGGGAACGCACACCACAGGCACCTCGTTGACA
GCTCGAGCGGCGCCGTCGTTTTCGGTCGGGTCCGCGGCCGCAGCACGGGCGTACATGTTC
GCCAGCAGCGCCGGAATGTCCGGACGATCGGCTGTGGCCGGAATTCTCTGCAGGATGCCG
GGGAACAGGATCATGCCCTTGGGCAAGGGGAGGATGGGGAGAGCGGGGATCTGGCTTCGC
GCCATCTTGGGTAGATGGGAGTCGGATAGTCGATTGTCGCAGAAGGCGAGTATGACAACG
TCGGTCAATCGGAAGAATTAGGGAAACGAGGCCCGAGATAATGCGGCCGAGCGAGATCGA
TGATACGATGATGAGAGATATCGAGAAGAAGAGCGGACGCGGTCGAAAAGGCAGTAAAAG
AGATGGAAGAGAAATGAAAATGAAAACAAAAGAAAAAGGGGGACAAAAGAGACGATGCAA
TGACGAAGCCGGGCTCGTCGGCAGTCGGGGTCGAAGCTCGTAGAAGCTCGTGATGGCGAT
ACCAAGGCTAGCCAGCGGCATCTCCCCAGGCCACCCACATGGCGTAGTGCGACAGCACTA
GGCTTCTGACTGCACGCACAGTAACAAAGGCCTAGACGTGTTTCCTAGCCGAGGCATTGC
AACTCCGCCCTCTGCAACCGATAGCTGGGGAAATGGCAGTGTAAGGCTAGCGGACATAGT
GGCTAGGCCACCCGTTATTGGGTGCACACGCGACTTTTTAATTAGTCAGTGGTCCGACGG
AGTCCACCGCACTTGCCATTTCCAAAGCCTCTGCCTTTAGAGAGCAGGCGCCACCTGTGG
CAGGCCAGTCGTGGCGGAAGGTTTGACCCACTTTACGACCCCTCTACTTGCCGTCACCGC
AGCACTGTGGGCTTAATTGCCCCGTCGCGTCTCGCGCAGTTTTACGCGTCGTCGCCACTT
CGTTCGTCCCCTCGTCACGATCACCAACGTCACCACCACCATATTATCCTTGCTTCTGAC
TGCCGTCTGATTTCGAGGCACTGCCAGGCAAAATTTCTTTTCTTTTTTCTCATACATACA
CATCAACAAACTTTCATAATGGGTGAGTATAGCTCACAAACACGGCTCAAAGTCTACAAT
CACTGACAGAAACAGCATCCTACGGAACATACACAAAACCCGGCTACAGTGCTGATGGCG
GCAACACGGGTGGTGGCTTCATGTCCGGCTCGCAGTCTGGTAGCCAGGGCGGCGGCGGTG
GACGGGTATGTCATTCTTACCTTTCTCTTCCCAGTACCAGTTCTGGCTAGCTAACATATC
TGTCTCCCTTCTCCTTGCCAGAACTACAACGAAGATTCCCTGCGGCCCGTCACCGTGAAG
CAGCTCATCGAGACCGAAGAGGCCTATCCCGGCGCCGCTGAGTTCGCCATTGACGGTGCC
CCCATCACACAGCTCACAATCGTCGGCCAGGTCCGCGCCGTCAACCCCCAGCCCACAAAC
GTGACCTACCGCATCGACGACGGCACCGGCTCCATTGACGTCAAGAAGTGGGTCGATGCC
GACAAGAGCGAGGATGAGGCCGAGGCGCCCTTTGCCCTGGACCAGTACGTGCGCGTGTTT
GGTCGCCTCAAGCTGTTCAACCAGAAGCGCTACGTCGCCGCGCATTTCCTGCGTGCCGTT
GACGACTACAACGAGGTCAGCTACCACGCGCTGGAGAGCACGTACGTGCACCTGAGTTTG
ACGCGCGGCGCGCCCGACGGTGCCAATGGCGCCAATGGCTACCACAACAAGGGCGAGGAT
GGCATGTTTGTCGACCAAGATAGCGGCGGTGCCAGCTACGGTGTGGGCGGTGGTGGCGGC
GGCGGCGGCATGGGCGGCCGCAACATGTCGGGCAACGCGCAAAACGTGTTTAACCTCCTG
CGGAACATGCCCACAGGTAGCGAGGGTGTCGACATCAACGTTATGAAGAACGAGCTGCAC
ATCAGCCTCGACGCAACCATGGCTGCCGTGCAGGAGCTGGTAGACTCGAGCGTCATCTAT
GCGACAACGGATGACAGCACCTTCGCACTGTTAGAATAGAGGGCGCATTTTCGCACTTTA
TATGGCGGGGGCCCAAGGAACAAGGCTGGGGGATGTTGCATGGCGTCAAAATGGGGTTAA
TCTCTTTCTTTTTGTCATTTCCTGTCGTGTTTCTGCTTTTATTTTTCTCCCATTTCATTC
CGCCATTATCTGGAATGCTGGATAGCTGGATAAGCGGCTTGTTCACGACTATATTTGTGA
GAAATAATGAATGACTTTATGGACTATACTATGCTACCTGCGAAATCAGTACGACGTGAT
GTGTGATATGAGACAAAGATGGAGCCAGCGGTCACAAAATGGAAATGGCAACAAGCAGGC
CGTGAAATATGCAACAATCTGGAGAGGCCAAGGAACAGTTATGAATAAGTAGGGAAGGAC
AACGAATGAAGACGGCAAAACTTGAACATTTGCACAATATCGCCGTGAAGAGTCAGTAGA
ACAACTACTCTTCGTCGAGCTTCTTACCAAGTACCGTCTGAGGCTCGCGGACCATGATCG
ACAGGCCGACTGGGACCGGACCGCGGACAAGCGAAATGTCCCGCTTCAGCTCGAACCCGA
ACCGACTGTAGTACGAATTGTTGGCAATGGAGCTCGACTCGAGGTATACGGGGCGGCTCT
CCTGATCAGCCTAGAGGAAGGGAGGAAAAAGTGAAAGTTAGCAGAATAATGTCAAAACAA
TTTCAAACAAAACAAAACAAGTAGATGTGTCACCTTCACGAGCATGTGCTCGAGAAGCTT
TCGGGCATAGCCCCGGCAGCGTGCCCCAGGCTTCGTCCCCAGATACAGCAGGTAGTAGCT
GTTGTCCACAACACCCCGCTGCGCCATGACCTCGACCTTCGAGTGCTCGAGCAGCGGCAG
AACTTCGGCGTAGTAGCGCCGGCGGCACTCTGCTGAGAGTTGGAAGTGCAGCCGCCACAG
GCCACTGCGCAGGACTGTCCAAAAGCCGTCGAGGCTCTTGCCTGGTGGCATCCACAAGGC
AACGCCCTCGTAGTCAGGGCCGATGGTGGTTACGACGCCGTTAAGGCAGACGGCAGCCAC
AATGTACGTCATGATGTCGACGTGAAGGCGCCACTTGACCTCCGCAGAGAAGCCGGCCGT
ATCGTCGGAGGTCACGAGGTACAGAGACAGGCCGTCAGCGGCAAAGGCATGAGCCAGCGA
GAGAGCGGCCTCGCGGCATTCAGACATGCCAATAACACGCACGTTGGTCTCCCACTGGGC
CGGGACGAGCGATAGCCGAGCAGGCACCAGTGGCAGAGAAAGCGGCAGGGGTTTACCAGT
AACAGAAATGGACGAGGTACTACTACTAATCAACTTCGCCATGATGTCGGTTGTACCCTT
CTTTGTTCTTGGTTTTTATGTGGTTTTGGTAGAAGTTATTCGACAAAGGACACCTAAATT
TGTTAGCATAGCCGCCACATCATAAAGGCACGTATCGTAAGTCTGAATGCCTCAGTATAA
GTGGCACACTGTTCGATGACACACCGTGTTCTTTAAGCTATATTTTGTATACTGTCTCCT
GTATGGACACGTGAGAGTTGTGTTCTGGAAGTAGGCATAAACCGGCCTGGGTGACGAAGA
CAGTTGAGGGATGTACGGAATTCAAGAGACATTCGCTTGTCGGTGGCGCAACCGCAAACG
GGAAAGGATTGATGAGAAGCAGTGGCCAGAGATGAAATTCCACGATCGGGATACGGCAGG
ACAGCTTAATGTGTTGAGATAATTATATCGTAACGGGAAGAGTCAAGTCAGAGTTCAATG
TAAATAAGCCGAGTTTATAGATGAACAACTGATACTGTCTCAAATCGTGAAGATCAAAGT
CAATTATTGTTCGATAGTTCAGAAATGTGTATGAAACTTCGTGTGGACTTGAATGAGTGA
GGGGAAGAAAGGGAGAAAAAAATAGTACGGATTCAACATCCGAGATAGATAGTATAAATA
CTACAATATTTGTTAGTCATACATGCTGTGAAGAGCACCTGCGGACCAAGAGGATAGTAA
GAACGGACAAACATGAAAAACGGTACTTAAGATGTTGTGTCACGGAAGGTGTACAGGACA
AGGCGTCGGGGGCAGCATACATGGGTTACAGACGTAAACAACGCTCACAACATGTTGTGG
TTAAGCTATCATTGGCGAAAGGAATTAAGGTGGCACACACTCCGGCCGACAGAAAGGCAG
CAGCGTAAGGAAAGGCCAGGGAGAGGAACGATAAAGTGGGTGCGTGGGATGAGATGCAGG
TCACTGGATGTAGGAACATAGAAATGAGCACAAGTTGGGAAACAGTGCTGCACGGGTGGT
CAGGAGGCCAAGCAGAAGCAACCGAAACGTGCACAACTTCAAAGCAAAGAACAGTCTGTT
ACATACACATCTGCACAGTATCTCAAAACTCTCAAAACAAGACCAGACGACCATGTAAAA
AGGCCAAGGCAGACAGCATCAGCAGATCCGTTGGCATTTTATGCAATAGACATTCAGTTT
CTTTGTTGCTCGGCACCTTCGACTGTGCTCTTGGCTGATTCAAAATCTCTTAGTGCATCC
TGTCTCCTGCTCTGAGCCCGTCTCCTGCAAGGCGTCCACTGTCTCGCACGTCGAGGGCTG
ACCAAGACGATGTCATACCGGCCAAGTGTCGGTCAGCCAAAACGGAAGCAGGTCGCGTTT
GCGTTTGGGAGTCATGCAGAGATTAGGGACATGGAGAGTCCCACACAGGGAGTGAAGGGC
TCCAGGACAAAGGAAAATGTACGGAGTGTATCTTATAGCTCCTCGGGCAGACAAAGTGCC
AACTCCTCCGATCTCCTCCCTTCTCAGGATGTACGACGTTCTGTTGACAAACATCACGAC
TTCATTGGCTCGAATAGCATCGAGTATTTCACGCACATCCTTGACGCAGCCACTCACCGC
GCAACAGAGGCGTTCTGCATGTTAACGCACAGTACTCAGGTGACCTTCGGGCTGCAGTCG
ACTTAACCTTTTATGGTTGCCGTCTCCGTCTGGTACAAGGCTCGCACCGGCTACCCGCAG
ATACACACTGAACAAATGGACAATAAGGGCAACCGGAACCAGGCGGACTCGAATAAACAC
GCCTGAGCCAATGACAGTTTTCGGCGAAAGTCCAATATGCCCCAAACTGAGCAGGAAATG
CACGTGTGCTGCAACGTGGTCCCTCTCTTCGCAAGCCAATGCCCCCGTGCATCGTCTTAC
ACCGTGCATGGTTTTGCTTGGCTGTATGTCTCACAAGGTTCTTTGTGTCCCGCCTATCAC
TTATGGCCGTTCAACTAACCCCCACCTGGCTCACGGCCTTGGCCGGACTGGCCCTGCAAC
TTTCCCGTAATGGTGTCACCTTTTGTACCGGAAGCTAGCCAGGGTCCATAAGAGTAGGAA
GGTTCTTGCACGCGACACAACATAGTATCCCGTACCGCGAATCTCCCAGTCCGAGACGGA
GATTTTGACATAAGAAACTAGGTTCCGTATATTACGCTGCCTCCACCCGGTAATGGGTGT
CGAGTGTCGGCATGGTTCTCTGCTATGCTATGTTAAGTCGACTTTACTGAATTCGTTTGT
TCGAGATCATCCTTCTTTCACGCCCTTGAGCCTTTGCCTTGCCACACGCTCCTTGTCAAT
CGCCTACATGCGCCGAATCTCCTGCTCATTGAGGTAACCGTCGAGGCCCGAATCTAAGTG
CTTCCACCACTCAAAGAGCAATTTCGAGTCGCAGATGAGCCTGAACCACGGCGTGAACTT
GAGCTTGGGATCCTGTAACTGCGCCTCGAGCTCGTCAGGGAACACGTAGCTCGTGGCCTG
CACCTCGTTTTCGTTGACATTGAGGTCGACACTGGCCTTGATGAATAAAATGTAGTCAAC
TGCGGCAGGTCAGCATTGGTCACAAAACTTGTTTTTTTCCACCTAGAGGGAGACTCACTC
TCGTGCTCGCCCCATTTACCGTTGCTGGCCGCCATATAGTGTATGCGGGTCAGGAAGTGG
AAGTTCTCGATCGGCACCTGTTCTTTCTTGATGCCAAGCTCGTGCTCCAGCTTACGCTGC
GCTGCACGCTTGGCACCCTCGATGGACTCGGGCAGCGTCGAGCCCGTCTCGGTCGACACA
GACAGTGGGTGCGAACAGCATGTGTTGGTCCACATGTCAGGGAACGTGATCTTTTCGGAT
GCGCGCTGCTGAAGCAGCAGATGGTTGTTCTCGTTGAAGAGGAAGACTGAGAAGGCGCGG
TGCAGCAGGCCGCGGTCAATGTTGGTCAGCAGGTGGCCTGTCGATGTTGGTTAGTCCAGC
ACTCTGCGTCACGCTCTGTCTTTCTGTGTGAACCTGTCTTGCTCCCGATGCCTCCACTGT
CCTTCACACTTACAAACTTTCTTGCTTGCTTTGCCGATAGGGAGGTCGTTCTCGTCAAGC
ACGATGCAAGACTCGTCCATGAGACGGATCTGCTCCTCATCGTGGCCCTCCAGAGCCTCA
TCACTCGTGTCGATGTCAGGGAACAGGCGCAGGATGTTGTCGGCCGTGATGGGCTCGTTG
TCCGCGGTCGTAGTGGTCGACATGGTGGAGGTAAATAAAGTCGACGTCCTAAAAAAGGGT
TATACAGGCCGTTTGTTGAGGACGAGAGGCGCGGACGTGCGCAGACATCAAATGTGCGAT
ATGGCGGCGCGGGTGCAAAATGCGGTGGCGACTGTCGTACTCTGGCGTAGAAAGAGCAAA
CGGCACGAACTTGCCAAATGCGGAGGGAAGGTGATCCTGACGAGGTAAGGTCACGCAAAG
AAAGCTAGGAGACGAGAAGGTGCGTTCGAGTCCGGGTCAGACGAGAAAAGACAGAAGCTT
GCTTTGTTCTGCCTCTCTAGATGATTGAGCGAAATGGAAAGGAGAATGAGAATGAGTGAA
GGCAGGTGCGACCGCCTGTTTAATGTTATTATCTGGGTCACAATTAATTGGCCTGGACCC
CTCTAACTAGACCAGACAGAGCAGGAACGACCACCCCATTAGCCAATTACACAGGGCCGA
AAGGGAAAGAGTGGGAACATTGTGGGAGCTGTCTCCCACACCCACAGAGACCCCTCGTAG
CACGTGACTATGAGGCCCCACAAGGGCCTGGTCAGCAGACTTCATAGTTAGACCTCGCAG
AGTCCGCAAGGCCTCACAAGAGGGACGATCAATCAAGATATATTCCATTCAAGAACGCGC
GTACTACGTAGCAAACCCCCACAAACATGGTCTTGACGTAGCGCAAGGCAATACTCTAGC
GCCCCGCAGTGCCCCTGTAAGACTCCCCAGTCACTGGGCAATTGTTCTCTAGTGGTTGGT
CAACAGGCGCTGAACAACGGCGGTCAGGCACGGCAAAACGTCTCTCACCGCCAAATTTTT
CTTTTGGCAGGTCCGATTCTGCCAGTTTTGACGACGATTTCTGCCAGTATTTTACTCGGC
CTCGTTACGACTCTCCAACGGCAGTCCGACGGCCCAACAACCGGACGATCAACAGACCCT
CGACCACCGCAACTCAATGGCGAAACGGCGACCGTATGCACCGGACGGTGAGGCACCGCG
AAAACGTCCACGGGTTGTCCACGAGGCACCTACCTTTGAGGAGATTGCGTCGGCGCGGCA
GCTAATGCAGCTCCTCGCATTTGACCAAGACCTACAAAAAGCTCGTCATGGTGAGTGTCA
TTCATTGCCATCTTGCTCTCTTTCCAGCTCGTTTCTGACCTGTCGACCTAGGCCTTCAAT
CTTTCAAGCTTCTCCTGGACAAGCTGAATGACCCCGACCACAAGAACCCGGGCGATGCAG
CCCTGCTCCGGAGCTACCTCACATCGACACGACCACGGAACGACAATGCCGGTACCGAAG
ACGACGAGGGTGAAACAGACCCCTTGTACCTGCCAGACATTATGGATACATGGGAATTTG
CTGCAAGGATGAACAACGACAACGTCATGTCCTCTGTGCCCGTGGTATTGGCTCTATTGA
TCCGCTATTTGTCGCATGTGCTGGACATGGCGCCGATTTGTCTCGGCATCTGCCGCTCGT
TGCTGCGCCGCCGCCAATTGGAGCTGATTGGCCGCAACCTGTCGGCAGATAAGGGCAAAG
AGTTTGTCATCTCGCCGACGCTGCGGATGCTACGTGAAGCCATTATGTTTGACGGAGGCG
CTATTGCACGGCCGCTCTTCCGCGCACGCAATTTTACGTACCGGTCGCTAGCACGCAACA
TGAGCATCAAGTTCCTCGGCGAGGGAGTGGAGGATGTCAAGCGTACGTCGGCGCGTACGA
ATGCAGTGCGCTTCTTCCTGGCCTCTCTCGCGTTTCTGCATCCCGAGGCCAAGGCCGAGA
TGTTGTCTCAGCGCGAGGTGGTGGGCAGTCTGACCAAGACCATCAAGGACGATCCGCCGT
ACTTAGTATATGACATTCTCAGCGCGCTCCATGAGCACGTCCTCAAGGATAAGAAACTAC
CACGATCCGCGCGGATAAAGACGTTCAACGCGGCTACACTGATCCGCCTTGCCGGCCTGT
ATAATTATGCCCACGACAACATATCAGGAGCGAAACGCGACGATTCCAGCCACCCGAACA
AGCTCTCGGTCTCCGACACAGCACACCGACTCCTACTCCACGTCTGCACATCCTCTAACA
TCGGTGTCTTGCGCGAAGAGGCCGGCTACTACCCCCAGGGTGTTGAGCCAAATGCGGGTG
CAGCAACTGCCACGGCAACGACGGCGGCCTCCTCATCGAACCGCGAGCGTGATGAGGATC
TTCAGCTGGATGCTGGTCTGGACCGCATTGTCTGGATGGACAAATTTGCCGACGAGGTGC
CCGTGTTCAACTTTGCTCTCGCCGACCTTCTGCCGAACCTGCGGCCGTGGTCGAGCACGC
GGCAGAGCGAGTTGCTCATCTCCATCTTCCAGGCAGCACCGGAACTCGTCGCGTGGTACT
ACATCGAGCGCAAGAACTTCACGTTTGAGCCTAAGATATCGGCGACGTGGGTGGGTTACG
CCGCCATGCTCTTCAATACCATCCTCGTCGAAATCCCGGACTACTTTGGCCACAAGTCGG
CCTACGCTCGTGTTCCACCTCCGACGTCCGTCACTGTGGACAATATCCTCCCCCGGCCCT
TGTCACAAAAGATTTTGAACCGGTGCTTAACACACAAATCCAAGCTGATCCCCTTCTTTG
CCATCCGCCTCCTTGCCGTGTCCATGGAGAAGCTGCGGTCGGCGCTGCGTATGCACCGTG
AGGCCGCGTACAAACACCCGCTCGAGTCGCTCTGGAAGGAGTCGGAGCGGCGGGTGATTG
ACGAGTTCTGCCGGCGGTGTCCGCCCATGAAGGAGGTAATCAATGCCTACCGTGCAGCCA
CAGACAGCGATCTGCTATACCGCGAGGCCGTTAGCCGCGTTTTGCGCTTGTACTACGAGG
TCGTGCCGCAGGTGGCACTTAACTCCAAGTTTGACGTATCCTCCTACCTCTTTGCCGTGA
TCCGGCAGGTCGACGAGCACAAGGGTTCGGCTGAGGATAAAGTCGTCAAGCTAATGGAGC
TGGAGAATCTACTAACCATTGCCGGCTACTCCCCCGGCATGCAGTGGTTCTCCAAGGCCA
AGGGCCTGGCCGCGTCCCCATTTGCAGCGTTGCTCAAGGTGTACACTGAGGCCACGGGCG
ATCTAGCGCTGGACAAGATTCGGGACGTGCTGGACTTTGTGGCACGAGAACAGCAGCTGA
TTTTGCCGGAGCCAGCAGACCAGGTGCGCGCGGCCTCGGTAGGCCTGGCCGCTCTCGTCG
GCAGTCTAATGCCCCGTGGAGAGGACGGCGACGGCGCAGACGCGAACAACGAGAAGCGCT
CGCTGCTGACCGACCCCGTCTGGGCGTTTATGGACAACTGCGTTGTTCGCTGCGCCAACG
GCCCGATCAAGTACATTGAGATGATGTACGAGCTCACGGATGGCGTTCCGGCGTTCGACC
CTATCACTATGGCCATCGCCGAGCAGGTGAAGTTTGTGGCCTTCAACGCAGATCCCGAGA
CGAGCGGACAGCTGGCCCAGTTCCTGCGGTACTATCTTCAGCTCTGTCGCGGCGACGAAG
CAGGCCTGGTACCTATTCGGGCCATGGTCGTGAATGAAATGAAGCGGGTTTCAAAGGCGC
CAGTTCACCTTGAAGAGACGCTGCGAAAACCCATCCCCAGCACCGTAGTAAACCAGACGG
CAATATCCAAATCCACGGAATCATCCAAACGGATGGGCGCAGGAAACCGTATCAGCAACA
GCAACCACAAAGCTGATGTGGAGACAAGTAGCGTACTCGATGAGCGCTCGCTTGAGGGCC
TGCTCGATATCACACCCCCCCGCGTCTTTGACTCGTCGGCTCTCTCTAAGTGGTCGACAC
GACCGGCAGACGACTTGGTGGACGATGGCCACGCAGCCGCCGTCATTGGCCTGCTCACGG
CTGACGACGCCACCGTGCGGCGTGCAGCCCTAGTCAACCTGACCAACATGGCTGCTAGGA
TCCGCGAGTCGACGTACGACGAGAAAGACCAGGTATGGCTTCTCCTGTCGGAACTCATCG
AGTCGACAAAGGGGTGGATGACCGACAAGGACACGACCGACCTGCCCGTGCCCAGCCACA
TTGTGTCTTTTGCCTGTCACGCGCTCGACGTACTGCGCAACCCGTTGCACTGCCTCTACG
CCAAGGTCAACACATTCCTGACGGCGGGCCCCGTCTGGCGGATGCGCACCTTCCCGCTCG
TCAACGACATCGTCCACGATGGCCCCACCGAGGACGACTCGTACTATGCCGAGATCAGCT
GGCTGCTGTCGTACTTGATTGACAGTCTTCGCACACCCGCCGACATTGAATACTTCCGGT
CACGCCGTCTGTTCGAAGCCATTTTGTCCGTCGAGTCGAACCCATACATGCGCATCCCAC
TGCGTCGCCAGATACTGCGCATCGTGTGCCGCGTGTCCGACATTGCGGGCGGCAGCACAA
CGCTTGTCACGCGGTCCGGCGTCGTGAGTTGGCTGATGGCCCTGGAGGCGATGCAGGCTA
CGGCTAGGAGCAACAACCGCCAACAGCCGACCGACCGCACATATGGTGTCAAAGCCGGCG
TCGAGGGGCCGGACGAAGGCGACGAGGCACGCATCGTCCCGGCGCTGTTGAAGCGGTTAT
GGGACTCGTGCGACCATGACCGGGTCGAACAGTGGAGCTTGCACGGTGTCCAAGAGAGCA
TTGGGGTGTAGGATCGGCACAAGTCGTGGTCTGAGAGATATAGGAGACTGGTCTCAAAGG
AGTTGTTTACTATTTTATTTGCGTTTAAGGGCATATGTCAAGCGATTTATTGTACATCAT
TAAAGAGAGGAACAGGTGGGACTTTTGTACCGAATTTAAGGAAGATAAAAGAATATTTTA
TACGAAATATCAGAGCACATACCAAAACACGATCTCAAGGTCGTTCCCATCCCATTTGAA
AAATAAAGAACAAAAAGCTATGAGAAGAAGGCCTTAGTAGGCTTGGTACGCAGCTGCACA
GATAGTCCTCATTTAAAGCCTAGGCAAGCGAATGGGGGAAAGACGGCCAGCTGTGTGCCG
TATTAGCGGCCCCGTGGCGCACGTGACGGTAGCCCCAGAGGCGAATCAGAGCACGGCCCT
CGTCAGTGCCTCCCTACTTCAGGCTGGGGCGCCTTCTGTTTTGCACATCTCATGACAGCC
ACACAAAGACACACACATAACACTCGCAAACATCAAACAAACCTTCGCATCCAACATCCA
CACAACAACTACACAAACTCCAAAGCTCACCCAAACCCACGCACTAGATCCGAACTATCG
TGTCTGCTCTTCCAGAACAGCGCTTTCGTACGCATCGCTTCAATTGCAGCGCCTACCGCG
GCCGCTGCGCGACGCCCTCAAAGCCTCAATTCTCTCTGCGTTTTGCATCGTCAAGTCTGC
CAAAGCTGATCGGGGCCTGAAAACGAGCTAAAATTCCGATTTGTGGCCTGCTTTCGACCT
CGCGACCGGGCGTGGTGCCTCCCTGGTGTCCACTTCCGGAGCGACACCGCTCCAGCCCAG
GTGTTTCGAGACATACCAACGACCCAACTTGCCATCGCTGATTTGCGTCTTTGTTTATTT
TTTCGGCTCCCCGTTCTCATTTTCTACCTCTCTCTCCTGCATTGGGCCTCGCATACTGAG
CATCGTCTACGTTTCCGACTTTTCGATCTTCTCTGGCCTCACGACCGCCTCTCGTAACAT
CCCGAAAGCTCTACAACCTTCCCCGCCCCCTTCTCGGTTCTCTCACCTTGTCAGGTTTCG
AAACCTGCAGATCTTCTTCCCACGGCAGCTCGAGCCTTCTCAGCTGTCCCGTGCTCGATT
TCCTTGCCTCTTTGTTGTCTCTTTTGCGTCTCTCTAGCCGAATGTTCGGCACCCCACGAC
CGTGACCCATGGCTTCTCGATATACTGCAGAGGCGTTGCTCCAGCTTCGCCAATCTCCAT
TATGTGTCAAGCCGCCCGGCCTGCCACCCGCAGACCAATGGATGGGGTATAGTCCTCGCT
CTTTCTTTATGCATATTCTTGTCAACAACCTTGCTAACTCGGCTACATCTCAGACCCGTT
CCAGACCCCAACACTCGTGCCCAAACAACAGGCAACCGCCCATTAACTTCAGACCGCGTC
AAGTCCAATGAGGGCACCTTCTCCCTCGACCCGGCAAGCCGGCGCCAGACCGGTGACCGG
CACAATCCCCGCAACCTCTCCAGTACGCCTGTCATGTTCTGCGTCGTATGCTTTGCCGTC
AAATCCCCAGCTGACCTGTCTCTTGCGCTCGCGCTCCACTAGACTCTGAAGACATCGTAC
TACGCCCCCCTAAAATGAACTTCTCCTCGGCCTCCTCTATCCGTACCCTCGGTAACAAGA
CCGACGGCGACAGTAAACCTTTCCGGGACTCGGACAACCGCGACCGCTTTGGTGGACGCA
CGCGTGGCGACCAGTCCGAAGCCTCGTCTAGCTTTCTCAATACGAGTAACTTTGGCGGCG
GAAACCCTCGCGGCTCTAACACGCGCGAACCTCGCAACCCCGAGTACCGTCGCCGTGGCG
ATGCCGACCAAGACAATGACGGTTGGAGCACGGTAAAACCGCGTAAGAGCTTCGGCCACG
ATGGTGCCGAACGGTTCCACAGCCGCATGCACAACGGTGGAAGCGGTGGCGCTGGTGTGG
GCAGTAGTGGCGGTGGAGGTGGAGGCCTGGATCGATATGGCCGCGACGACCGCAAACCGA
GGGATCGGGACGACAACGACGTCTCAGGACGCGACCGTCCACGCCGCACGTTTGACCGCG
ACGGGGCCGACGATAACAACGATGGCGCTCGCCGCAACGGTCTTCCAGGTCGTACGCCGT
GGAGCAGCAACAACAATAACAACAGCGATGACAGGGGACACAACGACCGCAACGACCGCA
CAGGACAGCGGGACCGCCTCGATCGGACCCGGAACTGGCGCGAGCGTGACCCCGACAACC
AGCCCAGCGATAGCTTCCGCGACAACAGGAATCACGACCGGAACGATCGAAACGATCGCA
ACGACCGCACTGACCGTGGCGGGTACGACCGTCGCTGGGACCGGGACCGGGACTACTTCA
ATAACCAGCGTGTGGAGCGCGACCCTGAATGGATGGACGAAGATGCTGCATTTGCCGACG
ATGTGCCAACTGGCGCTGGAGGCGGTAGTGGTGGCGACCTCGGTGATCTCGCCGACTTTG
GCGGTGGTGGCGGCGGTAGTGGCCGCCACACGGCAGAAGATCTGCGTAAATTTATGGCCG
CAATGAAAGTCCGTGACGGCGGCAGCCAGAAGAATCCGGACGAGCCATCGTCGTCTTCGG
CGGCCAACGACGGCAAGAAAACATGGAGGAACGAGCCAGCGTCGGCTCCAGTGGTGGACC
CTGGCCGAGACCGCTTTTTTGAGCAATTCTCCAAGTCGACCAAGACCGACGACAACAACC
CTTCCGACGCCGATGCGGCTGCCACCAACAAGCACAAAGTGAACAAGGCATCCAAGTTTA
CCTCATTCTTCTCATCGCAGAGCCAGACCGAGCCGCCAACGCCCGCCGCTGCCTTGCAAC
CTGCTGCGGCCCAGCCGCCCTCGCAAGGTGGTGCTGGAGATGGAGGCGTTGGCCTCGGCG
CGGGCGACGGCGACGGCGCCGGTGGTGGTGGTGGTGGCGGCGTGAACTTGCTTGCCGCAC
TGACAGCGCCTGCACCACCGCCCAATGCCGCCGAGAAGGAGGCTTTCCAAGTGCTGCTGC
AGAAGCTTCATCGTCACACTGGCGGTAGTGCTGGTAGCTCCACCGCATCGCCTGCTGCTA
CAGCCGGCATCGGTATCGGGACCATTCCGGGACCCAGCAACAATCCAACCCCCCCTGGAG
CCGGTCTCGCCTTCCAAGAATCGCCAAGCTCCGCCTCGAACCCGTCTCTCCTTCGGGACG
GCCGCCAGCGGAGTGGTCTCACCTCCCCTGACCCGCCATTTCCACAGGGTCAGCCTAGCC
AGCCTGGTCAGCCCCATCCTGGCGCGGACCGGCGTAGTGATCCCCGCTTTCTAGGCGGTG
CGCCACAGGTTGGGCCTCAGCAGAGCCTGCAAGAGCTGTTGATGCAGCGCCAGCAACCCA
TGGCCAGCCAGTCTCCTTCCGGGTCAGCTCGCCCTGAACAGATGCTTCAGGAGCTCTTGT
TCATGCGCCAGCAGCAGGCAGCCAGCCAGGAAGGCCATCCACGCACGGGCCCACCAGCCG
GCGGCCCTGGCGGTCCCGGGCCCAGCATGGGCACACCAAACTCGCAGACCGAGTTCCTCA
TGAAGCTTATGCAGAGCGGTGGGCCCAACCCGCGCAGAAATGAGGACTCCATGATGCGCA
TGCCGCAGCCGCAAAAGCAGGTTAACATCCCAACAGTTCCGGACCGCGAGGCCGAAATGG
CCGATTTTGCACGCGAGCGCGAGCGGCTCGCCATCCAGCGCCAGCAGCAACAGGACCAAC
AGCAACAGCCGCAGCAACAGCAGCAGCAGCAGCAAATGCGTTTACCTCAGGGAATGCCGG
GAATGTTTGCCGATGAGCAATTCCATCTCCAGGAGGCCGAGGGCCGGCCACCTCAACAGC
CAACTCAGATTCTCCAGCGGCCCCCGCCGCCAGGTCTCGAGCATAACATGCACGGCCCGC
TTCCGCCGTTCTTGCAACAACAGGGTAGTGGTCGTGCTGATGGTGGTGCCGGCGGTGGCG
GCGGCCGACTGCCGCCTCCGCAAGGCCCGCCTCAGCAGCAACAGCAACAGCAACAGCAAG
GGCCGCCGCAGCCCATGATTCCACCTCCAGGCCTGAGCGCTAACCACCCCAACAACCCGC
AGAACCGGGCCATGCCGACCATGCCCAACATGCAAAATATGCCCAATATACAGGGTATGC
CGGGCATGCCCAACATGCACCATATGCCACCGAACATGCCGCTGAATCTGCCGCCCAACA
TGCCCCCGAACATGCCTCCAAACATGCCGCCCAATATGCCACCCTCTATGCTGAACATGC
CGCCCAACATGATTAATATGCCTCCCAATATGGCCGGCATGTTCCCGCCGCCCAACTTCT
CGCCTTCGGGGCCGTTCCCGCCGGACGGCATTCCCTCGGGCCAACCCCGCAATATCCCAC
CGCCGCCGCCAGGCTTCTTTAACCAAGCTCCGGGCCCTGGTGGCTTTATGCCGCCACCTG
GCATGAACTTCCAGGGGCCACCCCCCGACGGTGTTCCGTTCCCTTTTAACGATGGCCGCG
GCATGCCACCCGCGCCTCACGGAATCGGTTACAGAAGGTCATAGAGCTTCTCTTTTCAAT
GAACCGCGCGTGTGTGTTTATGTACTCTGTGGCAAGCTTTGGGGCTTGGGGCAAGCACAC
ATTGACAGGGATTGAGTTTTTGAAACCTTTTATTTATCTGGTTGCCTTGCGTCAAAATCT
CTCGTGTGCGTGTAAAGTACGACAGTAAGACAGGTGTCCCGTAAAATACACATAAAGGGA
CGCCATGAGGAAGTAGTCGAGAAAGGAGCTTCCAAATTCTACCACTATCCAACGTCCATC
ATTCAGCAAACGTTTTGCGAATGGATGAAGACGCAAAAATCACGAGAAATATAAACCTGG
CGGCGCTTGATGATAATTTTTCTTTTGTGACGTGTCGTGCTCGCTCTGAGAATTATATCA
TATTTGACATGTTCGTGAAACAAACCAGCGACGGTATAAAGTATCGTAGTCTCGTTATAC
GGGTTAGTACATCGGGATTTCTAGGGTTTATTCGGTTCGTTAATCTGATTTTTTAATTAA
TAATAGTGTACCATCAAATATATATATATATATATGCACATACAGATAAAAATGTTTCCT
TACAATTGCATGATACAAAAGAGTCACAGAATTTATGGGAAATGGTATTCAAATTATTAG
ATCGCGGCGTGGTTTTCATCTGCTCGTTACCACGCCACAATTGAACAACGTCAGAAAAAC
AAAAGCAAAGCAGCCGCCAGTTCGATGTAATGTCATTAGTGTCTAGCTTTTGTGTCCTCC
ATCTCCAATTGGTTTTATTTCTTCAAGCCAAATATGTTTCGTTTCTTCTTGTCCTTGTCT
GCCTTGTGAAGCTTCCCATCGGAACCACCGCTCGCGGCCCCGGGTGGTGCTGGGGTACGG
CCCGCGCTGGCACCGCCGGCACTGCTGAGCGTCATGGCGCCCATCTGCTGGACAGGAGGG
CGAGGTCCACTAGGAATACCCCCGGCACTGGCACCACCCACCGGCCGGCGGCCAGCAGCA
GCACCGCCAGGAACAGGCCGTTGGCCCTGCGCCGGTACCTGTTGCTGAGGTGGCGGTGTC
GGTGCCTCCCGCTCAAATAAGTGCGCCGGTGCCTTGGGCTTGGGACGGCTCAAAGGGATA
TCGAGCTGCCGCGGGTTGGCTGACAGGTCGCCTATTTGGCGGCAGAACAAGTGTGGCGTC
AGCATATGGCTGGTTGCCAAGACAATGTCGCGGTTGTGCTTGGCTGACGCTTCGTAGCAT
GCGCGTGCTTCGGAAAACGTGGCACCGCCGGCCACATAGACAAAGATGCGCTGGCGGTTG
TCAGGTACACGGCGGTTCGCATCGGCCCAGCTAGGCTTAGCGGCGCGTAGAGAATTCTGG
GCTAGCATGGCGTCTCCGTTGGGATCGAGTGGCGGGTTGACGTAGGGGAAGACGAGTGGA
TCTAGCTGTCCTCGACACAAATTGTCCAGTAGTGTGCGAAGCGTAGGGTTGAAGCGGGAG
AGGGAGTACTCCTCTTCGTTACCGTTTTGTGCCGGTCCTTTAGGATCTGGTGGGAAGACA
GGCGGTTGTGGCTGTACGGTCTCCTTCAGTCCACGCACTGGACGTCCGCCGAGTAGTTCC
AGGTTTACAATCGTGTTGAAGAGAGACTTGGGTAGGTTCGAGTGGGCGAGCAGGCGGTTT
ATGTCTTCGGGGATGACACCGTTGCGGTAGAGAACATAGAGCATGATGAGACGCAGGCGA
TCCTCAGTCGTGATGGACTCATCATCGAGCAATCGAGCCACCTGGTCCAGGATGTTGCGC
GGCTTGCGGTAATCCTCGTCCAGCCCTGTTGCCAGTGTCTGCTCAGCTGATGCGACGTCT
GGCAGCTTGTTGTTCTGAAACTTGTTCATGCACTCTTGCGCCATTGTAAGATGTAGAGAA
TACGCCTCCTTCATCTCCTGGAACTGGGGGAGACCAGCCAACATGTCCCGGATGGCGTTC
AGATTGGTTGCGTCGCCCTTGTCGTTTGTAAAGTGCGGGTTCTGGTCGAGGAACTTCTGG
AAGTCGCCCATCAATTTGTCAATAGTGTCCTTCATGTGCCGGTGGCGGTTGTCGACCCAG
ACAGTATCCTTCTCCTGCAGCTCCATATCTTTCTCCTCTTGACCTGCCTCGCCCTCGTTG
AAGGTGACATGATACGTCGTCTTGTCGCCATCTTTGATGGGTAGCAGGTCGTGGGCCATG
GCCTGGTATGTGAATTCGTGGACCAGAGGGGCCATAATATCCATGGACCGGTCGGTGATG
ACGAGAATGCCAGGTGGCCGGTTGGTTTGTGGCGGGAAGTCGCGGTTCCATCGGGCATAG
TCGTCGAGTTGCTGCTGAACGAAGCGTGCCAAGTGCGTGCACAGAACACTGGCCTCATGT
ATCGGGTTCTTCGGCCGGTAGTATCGTACTTTCGGGTATTCGCCTGCTGCTATACAAACA
CTGGCAATCTTTTGTGCCAGATCCTCCATATGTTGCCGTACAAGGTCGTTGCAGCCGGGG
TGGAAGAGGATGGGGAAGCTCCAGGGGTCACGGAAGGTGACGAGGTGGGACTCGCGCGGG
AAGAAGTCGATGGAGAGGACGTCGAAACCGGCAATTTGTTGGCGGGCGCCGGGTGCGCCG
TCGATGCGTTGTTGCAGCTTGGGATCCAGGACGCTCGTCCACACCAAAAACGCCCGACGG
TATCGCTTGCGATCCAGGTCGGCTAGCAGGCAGTCTACGATATGGGGCTGCGGCGAGAGG
ATGTAGATGGCGTCCATGGTGGGATTCATCTCGCGGCGCTCCTCGATGAGCTCAATGTCT
GTTTTGAATATGTTAGGGGCGCAATCGTCTCTTCTCATCCGATTTTCTAGACTGGGGTAG
ACGTACTGGCAATGTTCTTGTTGAGGATGTCATCTTCCTTGACGACATTGTAAATGATCT
TTTTGCTCGTCTCATCGAGCACGAGTACCTTCCACTGTTGTAGGGGTTCCCATGTGTTAG
CAAAGCCGGTCACACAAAGTCCCAAATCAAGGCCGCTGATCGGGACGGTCGACGTTGCAT
CAGGAGGCAATTGACAAGGCCGACGAAGGTATTTTGGGGAGAAGGGGGGTTGCTCACGTC
GCCTCTTGTGATATTCTCGATCGTGTCTATTATCACTGTTTGTGGGAGACAGGATTAGTG
TTGGGTCGACTTGAAGGAAGAGTAAAGAAAGCTGCCCACCTTGCTCCTGTATCTGGATAA
TAGAGATACCCATCTTGCGCAGCTGGGCGGCGCGCAACAACGCGGCGTTCAAGTCGGCGA
AACGAGCTGGACAGAGCTTTGGGAGAAGGCAGTTACGTCGAGGCAAAGCAGAGAAAGGCG
CTCTAAGAAGAGGTCCGAGACGGTGTGGTCTAAGCACGCGCTTCTGGATTAAGAGGCAAT
TCAAGATGGGACGTTGTGCACTCGTTGGCGGTGAAGGACGGGTTGGAACACGGGTGCATC
TAAGGACGAAGGGAGCAAAGGGGTTTGAGAAACGGCCAATTCGAAGGTCGCAGAGAGAAG
AGGTGTGAGGAGAATACGACGTAACGAGAAACGCAAATCGCGGCGTAGACGGGTGACGGA
TACAAGTTTTGGGTTTTGAGTTTGCGAGAAGCTTTTGGTGAGCGGGGCGCGGTTTCAAGA
CTGCCTGAAGACGGGGAAGTTGCGCTGGCACAGCAGGAAAGAGAGGGGTGGTGGTTTGCG
TGCAGACGGAAAGCGGGAAGCGGAAGGCGCGAGACGATAGGGAAGGAACAGACCAGGCCA
AAGTGGTTTCCTGTTTTAGGTTTAGCGGAGCAAGCTTTACTGGGGGAGGAGGCTGATGAC
GCTGGTCTGGTCCTGGCCTGCTACAAGCATAAAATCCATTGAGGAAGGTTGGAATTGGTG
AGGGGAGCATGTGACATCAACCAAAAGCTGCCTGTTGGGGAAGGAGGGGGCGACACAGCC
AATGGCAGTGATGCAGAGCTTATACACGAAAGGCAGGATTGATGATAACCGACACGGCCA
CTCCAACACAAGCAGGAAGAAAATGGTAGAAGTTGACAAAATCGCCTCGCTCAAATGCTG
TTGAGTACGCTATTATATGACAAAACCTTTAAACGCCAAAAAAAAGACACAAGAACAGAA
ATAAAAGCAAAACAGAAAGACACCATTTTCACGACAAACACTGATGTGGATGAGGCCATG
AGCCCATCCAAATAAAAGAGAAGCTCAAAGGCCCCGCGAGATCTCATACTTCAATAAAGC
AGCGTTGCCACAATCACCTAACCAGACAGATTCCGCTGCTCGGCTTCCTCCACCGCACGG
TCCCAGTTGTAGCTGTACAGGTAGACGTACTCGGCAACCGTGACAAGGAAAAGACCAATG
CCGACACCGGCCCACAGACCGCGAAGCCCCCAGCCGAGAGAAAAAGCTGTGGAGAACGAG
ATTGGTAGAGCCACAATGTAGTAGGCGGCCAGGTTGGCATAGCTGCCGATCTCTTGGCGG
CCAACACCGCGCAGGAGAGAGCTGGCCACGCACGCCGTGCCATCAAAGATCTGGAGGACC
GCGACGACGGGGATGGCATGCGCCACAAGCTCAATGACATCCGGGTCGCTGGTAAAGAGA
CGGGGGACTTGGTAGCGGAGGGCAAAGACCCACAGACAATTGAAGAGGCCGAGGCCCACG
CCGGCAGCGGTCGCCACATTAGCACATGTCTTGGCCGCGATGGGCAGTTTGGCGCCGATG
AGGTTGGCAATGCGGGTGGACGCGGCCACGGACATGGGGAAGGGCAGCTGGTAGGTGGTC
GATGTGAGTGTGACAAGGATACTCTGGGCGGCCAACGTGGTGGAGCCAAAGCGGCCAGCG
CCGAGGGTCAGGATTTCAAAGGCAAAGAATTCGGCCTCCACCATGATCATGCCCGGTAGA
GCCAGCTTGATCATAGGGCCCCAGTTGGAGAAAATGCGCCACGTGAAGCCGCCCCAGCAC
TGCGCGCCATCGACAAAGTAGACGTAGAGGAACAAGAGCAGGGGCATCGTCCATTGAGTG
ATCACAGCGCTGATAGGGGCGCCAATAAAACCCAGCTGGAGTTGCCACACGAACAGCCAG
TTGAGGAAGATGTTCATGGGCGCCGCTATCAGCAGCACATATGTGTTGGCCGTGAACAGG
CCCTGAGCCTGCATGTACCGCTTGGAGCACTCGAAAACGGCGCTGGCGGGCATGCTGATG
ACCAGGACGCGCAGGTACAGGCCGGCAAGAGCAGCAATCTCCCGCTCTGGAACCAGAGAC
ACAAGAATATCCTCTGAGAAGAACCAGACGCCAGCGAGCGGGATGCATAGAATAAGAAGG
AAACAGCACATGCGCTGCAGCTGCAAGCCGACGAGGAACTTGTGGCCCGAGCCGTAGGCC
TGGGAACAGAGTGTGTCGAGACATGTGGCGAGGCCCTGGCAGGGCGCGTAGAACGTGATA
CTGGCGGTCATTGCGGCAACTGGTATAGGACTGGTCAGTAAACTAAACTTATGTTGATGG
CCGTCTGGAGACAGGGCAGCCAAGGGCACAAAAAAAAAACGTACGACTGACGGCTCCCAA
CTCGGACTTGCCAATGTGGCCGACGGCAAAAACACCGGTAATGTTGATCGAGTATTGGAG
CAAAAATGTGATGATGAGGGACCGCGAGTACACGGCAATCGTCTTGGCTTCGCGCTGCCA
CGTGGTATGGATCTGGCCGGCGGCCACAGCGGCATTCCATTGCTCGTCGAGGTGGGGCCC
CGTTTCGGAACCGTCGAACTCAGGTGCTGGCAGCGAAGTACCGAGCAGTGCTGTCCGCTC
ATCCGGCAGGCCACCACCGGCACCGTCTCCCTGTAGCCGCTGCTCCTCCTCGGCCGTGTC
TTTTGGCCGACGCGTGCTGAAGACGCTCTTGTACACACGGGTGAAGAAACCTGGCTCGCG
GCCGTCCACACCGGCCCCTGTAGAGCTGGATCCTGCCTGGCCCGGGCCCGAGGCTGCTGA
GACGTGTTTGGGTGGCAGCAGGTGGTTGTCACGGAGGAGACTGCGTTCCGCCTCGCGAGA
CTTGAGCTTCTCGACCTTGCTTAGGGCTGGGCCGCTTGCAGGAGCCACACCGAGGACGGG
GCGGGTGTTTCCATACGCGATGGCGCTCGGTCGGCGGTAGAGGTACGGCCCCTTGGAACC
GGGGCCATCGATATCGGAGTCGGTGTCAATATCGTCCTGGCTGCCGCCGGCGTAGGGAAC
AATGCCGGCCGAGTGGTACGAGGCGGGGGCCGAGGCAGCTGCGCGGTTCTCGGCCTCGAT
TTCGGACGGAGTTAGCTCAGCGATGTCGCGGGCGAGCACTTCCTGGGCCAATGGCGAGGG
ATCGGCCAGGGAGGCAGCAAAAGACGAGGCGAGGCCGGCAATGGACTCCTGGTGGGCGCC
AGTTGTCGGCGAACCGGTTGGTATCGACCGACTGGGTGTCATTGTATGTCGAGGGGGGGA
GGGATTGGAGTAAATAAGTTGAAGAAGAGCAAGAGTGACCCGCGAGGAAAGGGAGGGGGG
AAGAAGAGGATAAATGTCTGATGAGCTCCGTCAACTGTATTCCAAGCAGTAGAGATCGAG
GTCAAGAGAGGAAAAAGAGAGGAGAGACAACACAATATGTGGGATGAAATCAAATCCAAA
GGAAAACACGGCAGAAAAAAATACCCTAATTTTTAAAAGCACTATCAGCGGAGACCAGAC
TCAGAATCTGCAAAGAGTCAAAAGAAAGGCGTACAGGTGACAGTTGCGACAACAGTGGCA
AACCCATACGACGCTGCGAGTCGGGCTGTCTGAGGTCAGAGAGAGGCATGCAGGATGACA
GTCACACAGCGGGCACGAGAGAAAAGAAAGATAGTACGGCAAACGGAGTACCCCATAAGG
GAAGAAAAGAAAAAAAGGCAGTGGGTCCACTCGATCATACTTTCCCTACGTGACTAAATC
TCCGCCGCGATGTGCAAGTGCGACCGATAAAGTTTTCAGGAAGCAAGAGCCTGGCCACCG
CCTCCTTCTCAAGCTTGGCGCGGGTCTGGCCTTGGTCGCCGCCGAAATTTTCTCTTTCTT
TTATCCGTCCCCAAGTGCAACTGTCCACTCCTCTTCGACAGCATACAGTGAGGGTGGCGC
TAGCGCGGACTCGCTTGCCCCAAAGGGTTATAAAGAACGCAGAAAGAGGCTGGAGCTCGG
CTTATCTTAAGCCAATACGGAGTTGTCTGTCGTACTCTGTAATTACACCGAGGGTAGTGG
GCGTAAACCAGTGGACTGCACGTTGACATGTATATTTTGCTGGCCATGTTGCTGACTTTG
GGCATCCTGTTCTGCATGTCATAGTGATATGTTCGAGAACACTTGCGGTGCAGAATGGAG
TGCTTTCCTAAGGAAGAAAACTGCAGCATCTGTCGAGCCTTCCCGTTATTATCTTTGTTG
GCGGTAAGCTTTTTGCAGCTAATTGTGTTAGCGGCTATATCTCATGACAAGGCTAGCAGT
CGAAGTAGTAACTAGGTTCCCAAACGAAAGTGCAGTTTTGTCTTTGAGTTGTTCGCCATT
GCTTTGACGTGTTGTCGTGCTGCGGGAAAGTCAATATTACCGTCAACACTGGATACGACG
AACATCATTATGTCTGCGCCGCACTCTCTTTTATTCTCTTTTTATTTGCAGGCCAAAAAA
AAAATCGAGGCTGTCAACACAGTCGCGCCTTCCCCGCTTCACCCCACGCGGTTGCCGCCA
TTGGCTGGTTGGACCTCCCTAAAACAGGCAAAGCTCAATTGTACGTCGGAATACCACTGG
GCAAGTGCCTGAGCTGTTACAGCAAGCACGAGTTCCACAAAGCTCATCAGCGAGTAAGAA
GGCGTCATTCCGAGCGGGCTGAACCTCCCCATCCGCTTCCCGCTTTCATCTCGACTCCAT
CCCGGCCACGAACGAACGTCAGAGGAATGCAATACGCCAGCGAGACATTCGCGTTTCGTC
TGTATTTGTTCACTTGAACACCGCGATGCCTCTCGAAATGCCCCGTGTCGTACCGCGACG
CAGCCAGCATAGTCGGCACCACCACGCCCATACGGCCGGAGCCGCGGCGTGGACCGACGT
GGAAGACCATGCCCAGCGCAACCGAAGAGGCGAAGACGACGACGACGACGACGACGACGA
CAGCGATGAAAGCTCTGGATACGGTGACGACGAGCGGACACAGCGCACTGACCGCCACGG
CAATGGCTATGTCGAAGACGACGACGGTAACGACACGACGTGCGGCGACCTGTGCTGCGC
ACCGTTCGCGGCGATGACGAAACCCGTCGAGATCGGCGAGCTGGGCTCGTACGGCTATGC
CGGCGAGGCAGCGTTTTGGATCTGGCCGTTGTTTGGACCCCTGCTGTTTGAAAACACAAG
TAGTGATGTGAGTCGCCTTCGGTGGCGTTCAGTGGCCTTGGTCGGGGTGGTATGCAAAGT
TGCTAACAGTTCTGAAATAGGCGCGCGACGGCTTGGCCAACGAACGAAGTATGTAAACGT
TGTTACCGTCACTTCTACGGGGTCGCTTTCCTAAAACTAACACAACATACAGCCTTTCTC
TCCTACCTCCGCCTCTCTGTGACAATGGCCGTTGTGGCCGTAGCCATTGTCCTATCGTTC
CATCTCAAAAACCAACCCTCACCACTGGAACTGCGGATGGCACGGCCGCTTGGCATCATC
TTCTGGCTCCTTTCGGTTCTGACTCTATTCGTGGGCGTCGCCAACTACATCAGTATGTCT
ACAATGTGAATGGACGGACGTGCCCGAATACGGGAGGCACGGCTAACCTCTCTAGAAACG
GTCAACAAATACAGCCGTCGGCAGGCTATCGTCCAGTCCGGCTGGAAGACGCAGTCGGTG
CGTGTACCCATTCCTATTCGCATCCCTCAGGCTCCCTTACTAATATAGTGTCTTTTGCAG
ATCATGGCTGCCGTGGCGCTCGCCATTCTTGGTTCGTGCGTGACGCTTTTGGTTATAAAC
CGGATAAGCGAGAACTAAAGCGGCATGTCGGCGGCCTTTCGCGTGACTTGAGTCCTATAT
TTTTTGTATTATATCCTATGCATACCTGCTTGCCTTCTTAGCGAAATGAATGAATGAATG
AAATTAAAATCAAAATCAAAAACCAAGTAAGTCTATGTTCCTAGATCCGCTCAGTATTCT
ACCGTTACAGCGTTGCGCGATGAAAACAGAAAAAAAATAAAGAAGAAGAAAAAAGAAAGA
TGAAGAAAGAAGATAATACAAAATGAATCGGCGAGAGAAGCCAGGGCTGAAAAGCCAGGT
TGGAAAAGAATAGAAAAGATATCGCCTCCTGACAGATCATCCAGTCATGTATCCTTTTGC
TCAAGAAAAGTTAAAAAGAGTGAGAGTTAAAAACGAGGGAGAGAAATAAGACTGAGAGAA
AATACTAGTCGTCGATGTCGTTACAAAACAGCGTCTCCGGTAGCAGCACGGCCAGCATAC
CCTCGCTGCAGCCACCCGTCGTGCGGCGGAAATGCGTCGCGTACTCAATGGACTGGTCGT
TGAGTTCATCTAGCGTTACCGTCTTGCCGTCCCATGCCAACAGCGGGAGGTCCGAGAAGG
GCGCAAGGCCGGTGGTGTCTCCTGTAGCAGTTCCACCGCGGTGTGGCAGCGCCTCGAGCA
GCGTCTTGCTGCCCAGACGCACCTCGTCCGAGCCGGTAAAGTGTGGGTTGCTGCCGGCCG
CAGCCGCGTCGGCCAGGACGTCCTCTTCGTACTCCTCGGGCGGTTTGTAGAGCTCGTCGT
GGACGGTGGCGAGGGCGCTGGCGGTGGTGGAGCTGGGGTAGAGGGTCCAGAAGCCGCGGG
CCTGGCAGAGCTGGAGGGCATGTTCGAGCCAGGCGGGGAAGGTCTTGCTGACGCGCTTGA
CGGGCTGTTCCGCATGAGACGTGGACTCGGGCTCGGCAATGCGTTGGGCCTCGAGCAGCT
GGGCGACAAACTGATGCAGATCGGCCCAGCGCTCGCCGAGGAAAAGAACAGCGTTGCTGT
TGGGAGCCTGCCAGAGGAACGAGGAGTCGGTGGATGTATCGGCCGAAGCAGCAGTCGCCT
CTGTCGTATCTCCCTTTTTCAATGGTGCTGGCGGCACAAACGGAGTCGAACCGTCCAAGG
CAGTGCGCGGCAGGTCGAGGCTGATACCAAAGAGACGCTTATCCCACTCCTGAAGTAGGG
CTGGATTCGAGTAGCGGTACTCGAGCAGGGCATACTTGATGTCTGAGTACGTTAGATACA
AGTCAACAGAAGATGAGCAGAGAAAGGTTGGAAGGGCAGCACTTACAGTGAAAAAAGTCT
GGCGCGAGCTCCGTCTGAGGTGACAGCACGAGCACGTGGGAGTCTTGTGGGTGCGTCGGC
CAAAAGGACTCGAGGAAGCGGACGGAGCTCTCCTCCTCGCTGACACCATGCTTGGGGATG
CGGTGGCGCAGCGAAAGCTGCTTCGTGCCTGACGCGTCTACGAACCCGGCAGGCGGCCAA
CGGAACGACTCGAGGAACTCCACGGCCGGCGGATCTATCTTTTGCGGCAGCTCAATGGTG
ACGTGGGGTACGGAGCCGCCACCAAAATCAGCGCCGCTCAGCGACTTAAGCAGGCGGATC
AGGCTGCCCGACGCGCCCGGATACGCGTGGATGAGGATGTCGATGCTGATTTTGTTCCAG
CTAGACAGTGACGCGCTGTCGAGCTTGGTAAGCCAGGATAGCCGCTGCGGCGCGCGCTTG
GGCAGCTCGATGAGGGTGGTGTGGCTGGACTTGGCGTGGGTTCGCATGCCGGCCTTGAGG
AAATTCTCCTCGGCGGTGGTGCCGTCAATTATAATGGCCTGCGGGTGCATGTAGAGCTGG
ACGTGGGACATGGCGACGTCGACACCGTTTTCCATGCGCTCATCCGTCGAAATGGAGGCG
TACTCGGGCCGTGCATCATGGAAGAAAATGTTGCACGAGGCGTCTATGCCGTGGATCTGC
TGCAGAGCGGCAAGGCCGATCTCGCTCTTGCTCATAACGATAAAGTGTACATAGCTGCGC
AGCTCGGTGCCCATCTGGCAGGCGAGCGGCAGCAGCGTGGCGATGCTTTTCAGACTTCCG
GCGGCGAAGAGGACGTTTTTGTTGACCCTGAACGAGCCGTGGGTGCTACTGATCGAGCGG
AGGCTGCCGGCGAGCTCAAGGAATCGCAGCTGGCCGTTGTAGTAGCCGACTGTGGGGTTG
ATGGCCGAGGCACGCGGCTGAGGAGGGGCTGCATCGGGGGCGACGGGCGCGGATGGCGGG
ACCTCTGGCGCCTTGAGGTTGCCGAGGCGGTCATTAAAGGGTGGCGCTTGGGCTTTTGGA
TGCTCCGGCGGCGGCGGCGGCGGATGTGAAGGAGGCGGAGACTTCTGTCGGTCGTGTCCA
CGTGGCTGTGTCGCGTCCTGGTAAACAGGCCGGCGATGGTCGCGTACCGGCAAGTCGCTG
GGCAAGTTCTTGACAAATAGGTAGACAGCAAGTAAGGCTAACACCCCGATTGCCAGCCGC
TTGAGGAGCTTGCGCGGATGCACACGTACCGAGTGAAGGACAGATGAGGCCCCATGGCCA
GAACTACTGCTGCCCGTCCGCGGCCGCAGGTGGTCGTCGTCCTTCTTGCCCATCTCCACG
TCGCTGAGGAAGAGCGACTGCACCGTCCCGCGGACGCGGTCCTGTACCGTGGTCATGGCG
TGGGCGTGTGCTTATGTACTCTGCACGACGTAGGGTTCGTTGAGACAAATGGAGAAATCG
CGTCTTTTCAGTTATGCTGAGGAGTGGCAGCGTCGCATTTTGCGGTTGTCAGGGCTCAAG
TCTGCCTCGAGGCGAAAAGGGAGACGGCCTGATGAGGCCGGTGCAACTCAATCGGAGCTC
GACGGGACACGGTTATCACCGAGTGTCGCGTCGGAGGAGCCAGTGTTGTGCTGGTCGACC
CTCCTTTCTGTCGTCGTCGTCGTCGTCTTTGTCGTCGTCGCTCTCGCTCGCGGAAGCAGC
TCTGTTGGATGAGAAAGTGGAAAGTGCTTTGGGGAAAGCTGGCGTCGTAGGCAGGGAAGG
CACGGCTCGTGCAGGGGGTTCTTGGCACTGGAAGGAGCAGCTCCGCCTGCAAGGAGGGTG
CAAGGCTGCAGTACGCCATTAGCCTAAAAGTGGGTCGCTCAGCCTGCTGGGACGTGGCGG
GTGTGCGCTGAAGCACAGGGCCTTTCTGATCAACATTTTAATAGTCCGTAGCACGCGACG
CAGCTAAGCTCCCAAAGTTGTCCAAAAACCTTAACCAAACTACACATATCACAACCCACC
AGCGGACCGACGCCGCCATGCCTCCCGCCGACGTTGTCATGGATGACGAAAACTATGCAT
CGTCCGAAGACTCGGACTTTGCGCCAGAGAACGTGCCCGACCATGCATCCGCGGCCGACT
CGGACGACGACGACAACGACGACGACGATAATGCCAACGCGACGACGTCCGGGCAGCGGA
CAGGAAAGCCCATCAACGGGGGTATTGAGGCAGAAGATGCGGGTTTTGAAAACTCGGGCG
ACGAGGCAATCATCGGCAAAGGCAAGAAGCGGCGGCGGCGAGACAAGGAAAGCGATGGTG
AAGATGGCGACGGCAGTGTGGGCGGGTTTGTTAAGACACGTCATCAGCGTGCAAATGAGT
GAGTACAAACCGGCCGTATGATTGAGGTCGCTATAGTTTTGGATACTTACAGCGTGTAGG
AAAGCAGAACGGCGGGCTGCGGCCGTGCAAGGCCCCGTGACGGTCGATGTCGACGCACTC
TTTAGCCAGATGATGGGCGGTGGCAGGAACGGCGAATCCGAGACCAAGGAGCAGCAGCAG
ACGGAGCTATCGTCGCTCGCCTCGGCAGCCATGTTTGCAGCAGCAGGTGGGGATTGTGAC
GACGGCAAAAAAGAAAAGAACGAGACGGAAACAGACGGCAAAGACACGGCGACGGCCTCG
GGCCGCACAGAAATGATCAAGATCAAGCGCACGTACAACTTTGCCGGCCAGGTGCACACG
GAGGAAAAGATTGTCGCACGCGACTCGGCCGAGGCCAAGTTGTACCTAGAACAGGTCGGT
GCCGACAATGTTGAGATTGTGGCTGTGAGCAAGGAGGGCGAGGGTGGCAGAGACGACAAC
GACAACCAACCCATGCGTCCGCCACCCCGCAAGGCATTTCGCTCCATGTTTGAGCCGATC
CTGGACCCATCGCTCGTCCAGGTGGGCGCACGTACCGATCTCGACCTAGGACTAGCCGCC
CGGCTACAGGCACGCGAGCGCGCCGCTCTGCAGAGACAGCAGCAGGCTGCCCAGGACCAG
GCCAAGAAGCTCACGACGGTGGAGAAGAGCCGCATGGACTGGGCCGGGTTTGTGGATCGC
GAGGGTATCCAGGACGAGCTGGCCGTGGCGGGAAAGTCCAAGGGCGCGTTTGTGGACCGG
CAACAGTTCCTGGCACGGACGGAGATGCGGCGCGAAGAGGAGGCCCGACGTGCGCGCATG
GCTGGCAAAGTGTGATGACGGCGACCGTGCGACACTATGCGTGCGACACTATGGTCGAGC
CGTACACCCCACATAATACAAATGGCATGTCCTGCTCACTGCACACTAACTGTGGTGAAA
TCCCAGTTCATGGTCAGGCAGGCCACGCCCAGTTGATGCGACCTACAGGGCCGCGCCTGG
ACGTCGTGCCGTCGGCAACCTTGGTACATTGGAACCCGGAGCATCGGCGGAGCAAAGAGT
ACCGCGATATTACAAAGAGTTCGCTAGCCGGCGAGCGGTCAGTACATGCTGCCATATCAG
ATGCAGCGATATGAGCAAGGCGCCTTCGCTGGAATTTTGTTCCCGCGACAGCTGCTCAAC
ACTCCAATGAGACGCTATGAATGCGTTCCAACTGTCCGCCGACACGAGAAGGGCACTGGA
AGGGCACACAATATTAAATTTAATTGACAAATCGTCCACAATGTAACAGATAGGAATAAA
TCGTGTCTAGCCCGAAGATTGTCTTGCAATGTTAACAATGAATATCGAACTTCCGAACGG
CCATATGAACAAATCTTTTCATGCTCCAAAACACCCCTACTATAGGTTGTGCCTCGGCTT
TTAATGTTCTGTGGAGCTGGTTCCCCACCCCGCCCTACAGCGTACAGCGTCATACCAACC
GACTAAAGAGCTGGCAGTAACGGTGAACATATAAACCTGGGGAAATGTACGACGTGCTTT
GGAAATAATTAGCATCAGCAACACAGCAAATGATGCCTCAGTCTGTCATCATCTCTCTTT
GCACCATCGAATTATACCATCTCACCTCGGAAACTCCCTCCCACCTTACAAAGCACTGCT
ACCACAATGGGCGGCCGTATCGACGTGTACCTTGATATCGGTGAGTGGTAAACACAGCGC
GATCGATCTTTCCTCCCACTGTTGTGACTCGACCCGTTCTTTCCCTTTGGGGCTGGACTC
GCAACTGTAATCTCGCGTCACGTTGGCTAACGCGCACCCGTTGACCAGCGTCATTCTACA
GCTACGTGGCCTTTCTCTTACTTATCAAAGATGCACCTGTCTATGCTGCCAACAAAGTAG
AGGTCGTGTACGAGATGTCCAAACACATATACCTCCCCCAAGACAGCCCACTCAAGATGG
CTGACCAAACGCTGTAGATATCACCCCATCCTACTCGGCGCCATTAACAAGGCGACTGGC
AACAAACCGCCGTTCTCGCTTCCCGCAAAGGCCGCTTATGGCATGTACGACGTTAGACGG
TCTTGTGCTCGGGTCGGTGTGCCCGAGACCCAGACCCCGCCAGACTTTATGAAGCGCGCC
GTCACTGTCTTGCCCCTGCGTGCCCTCCACTACATCCAGAGTCATTATTCGGCCGAGACG
TATGTTGCCGCGTTCCACTACCTGTTTTACCGCTTTTGGACGCCCGAGCACGCCGATCTG
CGCGACCCAGAGGTCCTCAAGGCCGAGCTCCGCGCCGCACCAGCCGGCTTCAACGGCAAG
GCCTCGCTCAAAGCCGGCTCCCAGAACAGCAAGCCCTTGTTCGCCGCCGCTGACGTCGAC
GCTATTGTGGCTGGCGCCACATCACAGCCCGCCAAGGACCAGCTGACGGCCGCCACCACG
GAGGCTCTCGACCGTGGCGCCTATGGCGCGCCGTGGCTGTGGGTCACCAACGATGCCGGC
GATGCGGAGCCATTTTTCGGCAGCGATCGCTTCCACTTTGTGTACCAGTTCCTCGGTCTG
CCGTACCAGGACGTTGTCCTGGTCGATGCGCCGGTAGCGAGAGCAGGCAAGCTATAAAAT
CGCGTGTCGTTGGTAGGACAGGTGGTGGATCTTTGGTCATCGTACCCGTATCGAAGCACA
TTATAAACGACGACTTTATGCATCTCCTTCTATTTCCATGTATCATACTCCGCACAAATA
AAGCAAGAACCGAAAGCTCACAATTCAAGTATGCGAAAGTAAACTGTATAGTCTTTGGGG
TGTTCGTACGAGAACAAAATCTAACCTTCTCTTTTTTGGTATAGAATAGGGATATCATGC
GCGTCGCTTCTTTTTTGCTTGAGAGAAATACTCAAGCTGAGAAGAAAAAAAATTGCAAGT
ACAGATAATGAAAATGACAATGTGCCCAGCAAAACAACCACAATCGCGAGAAAATGACAT
CAAACGTATAAAAAAATGAGAGTAAAACAAAAAGCAATGCATCATCGTCCATGACAAGAT
CCATATCCATGACCGGAAGAGTTGGGGTATTGCGCGCCAGGGTATATCCAGCCAATGGGC
GTAGGGGTATTTTCGACTTTTTTTTTCGGTTTCATTTCCCGCGGCGTTTTAGTCGAGAAA
ATCAACACTCAACACAAAAGCAACTGCGAACACAACCCGAGAAATGAACAAAAAAAATAT
ATCAAAAGGCAGAACTCAAATGACAAAGAGAGCAAAGACAACAGGACTGACCAGAAACGT
CATCAAAATTGAGGTCTGGCACTTTCTAACGGTTTAACGGAAGGCTCCAATGTGACCAGG
GTATCCAGAATTGGTCGAGTGAGACGTTGACGGGCGGCCGCTGTCAGCAGACTGCCGCGG
GTTGTAGCGAGGTGTGATCTCACCCGTCTGGGGAATCGTCAGGTTGTGGTGGTCCATGCC
GTTGCTGAAAGGACGGATCGGCCAAGGAGATGAGTCGTCATCGGGTAGGTTGACACCGCT
GTCGTTCCAAGGGTTGCGGTCCGCATTGAAACTGCGAGTCGATTCGATACTAATCAAAGA
TGTCTTGGACGCGTTGGCCGAACCCTTGAAAAGAGAGTGGGACGACTGTGCGCTGTTCTT
GCGACGGTCAAGGAACGACGAAATCGACGACATGCTGCCCGGTTTGCGGAGACGGTCAAA
GATGGTGTTGCGTTCGCGGGCCACCTCATCGCCAAAAGCGGACTTGGTTGGCGAATCTGT
ACCGAGGGTCGTCGGTGCGTGCTGGAGCAACTTTGAATCGAAGTACTGGAATGATTCTTC
AAATGTGTCAGACTTGGGGCGGGGAATCGAGCCCTTGACGACATTCACCTCGACATTGGC
TGTAGCAAGCTGCGCGTAAAGGACCTCGACCGCATCACGAAGACCACCTGCATTGTTGCG
CGTGAATGTCCACAGTATGGTCACGGTCGGCTCACCCTCCTCAGTTGTCTCCTCGGTATT
CTCCTGAACGGTGACGCCAACCTCGTGGTGCTTTTTCAGCTTCGGCACCAACTCGTGTGC
ATACTCCGGAGACTCTAGATACTTGATCAGGGCGGAGCTCCGCACAAAGACCATCTCATG
GTTGTCAGGAACCATTCCCTAATTAAGTTCGGTCAGCATACACACATCAAAAAATATGGC
TCTGAAAAGTGATATCCAGACGCGAAAAAGAACGTACCAGGAAGTCGTCCACGCAGAGGG
GAACCTGCCACTGCGGGCCGGTAACGGTCACTTCATCGCTTGCCTGTTCGGTGCTAGGGA
AACTGATTTTGCAGTTCCATTTCTTCTCGAGAGTCTCAAGCTCCGGCAGTCGCGCAATCA
AACGACGGTGATACAGGCGATCGACGTTAACGATTTGAGACGTAAACTCCGAATCCACTC
GATCAACCATCTCCAAAATTTCAGACTTGACAAGCTCAAGATTCTGAGCGTTACGAGCGG
GGGTGCGGCATATCACATTGTCAACGCGCATGTCATCATCTTCTCGTCCAATGCCACCTA
TGACAGCTGCGTTAGCAAATGAAAACCATGAATGACAGGCGCGCGCGGGAAGGTGGCTTG
TATCTTACCTCGGTCCATAGCGTTAGAGAATTTGACAAAGACAGAATGCTTCTTCATGAT
GCGCTGAATGTGCTGGCCTCCTATGCCAATAATGCGCTTGTGGTACTGGTCCGGAACATG
GAAAGAAATGGACGCGGGCATCTCCTGCTCGACCAGGGAGAGGCCCTGCTTCATCGACTC
GTACGATTGAGCATTGACATCAATGTTGAAGTTGTACTCGCCGAAGCTCTCGAATAGGAT
CTGAACGTTGCTTTGTCCCATGATCTTATTGATTTTGCCGTTCTTTTTGCCACTGACAAA
TTCTTTGTGTTCGTTGGCAAGCTCGATCTTGACCTTGATCTGATACGGAAGATGGATCGC
AAGTGGGACCATAGAAAGGACATTCAGTGCAGCCTTGACGGCGTCGTCGGAGCCGGTGAT
ACTAAATGCCCAGCCCTGGAACGAGACATCCGCATCAGAGTTGGCACATACTTCCCCCAG
GATCGATTGAATTTCAGCGGGGTTGGGAATCTGGCGGCTATCCGCTTGAGCAACAGCCCA
GAAGCCGCTGTAGAACTGCCCAGCAAGGGCCATCAACTCCCGGGCCGTCCGCTCCGTGTG
CAGGTTCTCGGTAGCCTGGATCCGAACCGTGTTTTGTCTCGAGCCGAGGACCGGAAAGAG
GATATTAGCCCCATTCGTTTCGGTGATCTTACGGACTTTGTCCATGCGGCTGAGCAAAAT
ACTGTCGATCTTCTCTGCCGGAACAACAATATCCTTCAAAAAGAGGCGGGTACGGCCCAA
GACTTCGTGGATCTTCTTCTTCGCAGCCGAAACACTGTCTTGGCTCTCGCCGGTAATGAA
GATCTCGTTCGGCTCACGAGGGCGGGCGGTCGGGGGCGAATAGCGGAAAACGGTCGAAAA
CGATGGAGGCATGTAGATGGCAGTACCAGTCGAAGACTCGATCGTCTTGATGTTCTTTCT
GTTGCGGCCGCACAGAGGCTGGTGGAAGTTGGTATCCAACCGCAGTACGTCATAAACGCG
GCCGAGCTGAGTAAAAAGAAACAGCGTTAGCTTCTGGCACACATCGGTCCCAAAAAAGGA
CAAACCAACTATGGTAAAGGAAGCGAGGCTCAAACGACCTACCATTCTGTCAATGTGAAT
CAACACTCGGGTTTTAGCATGCTCCGATGACAAAATGTCTCCGTAGATAGCCACTCTCCA
TCGCTGGTCACGCCGGAGCTCATTGTCACCGTTGAGTCCGTCCACAATCGGCGTCAACTT
TGGACCAAGGAGGAAAATGTCAACACCGCAAAAGTTGGAGATGTTGTCGAGCGTATCGGT
AACGGCTTTCTTCAACGTGCCTTCAATGAGGTCGGCCACCATGTCACCACTGATATCAAC
CGTCGTACAGCGCTGCAGAAAGCAGGACAACAGTTAGTAACGTGAAACGAAATGTTACAT
GAGGTCAATAGCAACTAGATTGGGAATTCGGGGGTATTGGCACGAACAAGAGCAAGAGGC
GTTTCGTTCAGGATAGTCTCGTGGGCACGGTAGACAGAATCGGGCGCGCCTACCAGGCAG
ACCGTCGTAACTTGGGACTTGGCGTTCTTGGGGACAGAGGTTATAATGTTGGCCTCGATT
TCGTTCTTGGCGGCAAGCTGGTCGCAGAGGTTTCCCAGGTCCACAAGGTTGTTCGCGTGG
ACAGGCAGTTCATGGACAGGCACGTCATCAGGGGCACTGTCCGGGTGCGTCCAACGAAGG
ACTGCATCTTTCGTAGCGTGCAGAATGTCCTCGGTATCGGGGCCGGCCAGGTCGGATGCA
AACGGGACGTTGAAAGAATAGAATACGGGCGTGTTCATAGCCATGCCAACCTGGTTAAGA
GACGTGGCCGAAGCATTCGCGGCACCCTGGTGGGCCAGCTTCTGCAGCGGGTTCATGGCT
GGACCGGACATGTTAGGAGGCCGGTTCGACATGCTAAAGTTGGGGTTTATCCTGTCGGAC
CAGTGACGCATGTTGAGGTTCGCGAGTTTATTCATATTGAACACGGTACATTCGAACTGA
GCAATACGGTAACCGGTGTGTCGTAGAGACGGGCGGGTGAGCGCTTGTGGGCTGTCTGTT
ATAGTTGGGTGGACGTTACAGGAGGAGAATGCAGAGACAGACGGCGAATCTCAAGGGTAT
CTCAAAAGGATTTCGTAAGGGATCGAAGGGTATCGGAGTTGTGGATCGATGCGTGTTTCG
TTGGGTATCGAGAAGGATATCTCGACGGGTATCTCGAAGGGTATCTCGAAGGGTATCTCA
GGGGGTATCTCGGAGGGTATCTTGAAAGGAAAGGCAAGAAAAGCGTAGGTGGGTTGTCGA
AATCAAAAGCGCCCAAAAAATCCTGTCACGGCTCTGGCCACAACGATCAAAACTCGACAC
ACGACAAAGCCGAAGAAGTCCAGAGGCGTCCAAAAGAGGACCAGAAAGGAACGAAGGCAA
AAAGAGGGTGAAGTGTGTGTGTATAATACAAGAAAACAAAGGTCGAAGAAGACCAATCGA
GAGGTCCCAGTGGCGCAAGCGGAGTTGAGGAGGGCCGGGAGACGAGGTGGCAGGTCTTGC
GAAGAGGGAGGGAAAAGAGAGGGCAAAACAGACCCGTCACGATATGCGAAAACGAACCTG
ACGTCTGCCGGGGGAAAAGGAAGGCACTGAGGTATGGTAATGGAAAAGATAGGGTATCGT
AATGAGTATAAGGAAAGACTGGGTTGGTGAGAGGAACAGTTATCGTCGGCACCTTCCCAG
AGAGAGAGGAGAAGGAACAATGGTGCACGAGGAAGGAACTTTACGAAAGAAGGAACGAGA
AAGAGGCTAAGTGAGCCGTAAGGAGAGCGAGCAAAGCGCTGATGCAGGGGGAGCAAGGCC
TAGCTAAAAATGACACAATGCACTAATCGAAAGGCCTCAAGGTAGCAGCGAGACGAGGGG
AAGCAAGTCAACAGAGAGGAGAGGGAACGGCGGAAGAAGGGCAAGGGAAAGGGCCCGAAA
AGAACAGAAAATAAGGAAATCACGTTCTAGTCACGGCTTGCTATATTTACAAAAATAATG
CTTTGGATTTGGCTCTTTCCGAGAGCCCGGTGAGTATAGTGAGAGCGTATGTGAACAATC
GAAAAAGCAGTTGCGTGGGGACAGACGGTCTCAGAATGCAAAATGGCAAGAGCTGCACAG
AAGGAAGTAGAGGGAGACAGAAAGACAAGGAATTCATGCGCTAGGAAGGGAGAGGTCGAG
AAGGGCCGGTAGGCGAAGGCGGCTTTGAGGACGCAGGTCGAGTTCGGGCTGGAAGTGGAC
GACTCAGACACCGACAACCAACCAGACAGACCTTGAGATTTCAGATCCAATGCCCTGAGA
GGTGGGAGGGAGCGGTGGGCTGGAGTGGGCTGGCGCTCCCTGGGTGTGAGTGGGGAACGG
CCAAAAAGGCAGGAACGACACAGGAAGGACGAGCCCACTCTACAAAGCTAGTGACACCCC
ATACACATCAAGAAAGTACGGCGTGATAGGCCTGAAACAGAGCAAGCGTGACCCCACAAG
CGTTCTCAGGTGGTCATTCTTGCCGTTCTTACGACCTTCTTGGCTGTGTATCAAGGAAAG
AGACCAGAGAGATACGGGGCGTGATTACACCATAGGAGAAGGAGCAAGCAGCCCGGAGGT
TAGCAAGATGCAGCAAAATGCAAGCACGATGCGGGAAGATGCCGACAAACACGCCGTTCC
TGTCCCGTCCTTCCCCCAACATACTAGTTCATGCCAACCCACTGCCCTGGAGTACAGCGG
AGGGAAACTCGTTCGACACTTGCATGCCCCGACGGCTTTTTCCTAACAGTAGCATGCGAC
CTTTCCACTGCATAATCGTGATAGCTAGAGGTTTCCTTCTTCGGCGGAAGCATCGGACGA
GCAGGAGCGATAGGCGGCACGGAAAAGAAGCGGGGATTTGAGCCCATCATTGGCCAGGAA
GACCATCTGGCGGCACTTGTTCTTACTCGCAAAGGCATCCAAAGCTGTTTTAGCGCTCCC
ACATAGTGCTGCAGCGCGGCATTGGGGGGCTAGCGACTTACGCAGAGTCCCCACAGCACA
GCTTTAGCATAGGGGCCACAGCAGCTATGTCAGAAAGGTCTGTCCAAAACATGGCAGTAC
GTCGTAACAGGCATTACTGGGCTAAAAATCAAAGTGCAGGTTTTCTCGTCCTTGTTCTTT
CTGCCCGCGCACTTTTTCGTGTATTACGACGAATCTTACGACATACTACCACGTAGAGTT
GCTTGATCAAAAACTGGTCAGAGCTTCAAGCATGCCTCCAGGCATGCTTGGCAGCTCCAT
TCGTCTGGGTGTCTGGGAAGAAGTGGATAAGCTCCAAATACTAGGTGGGCATTCTATTCC
GGAGTCTTGTGTGGACACAGTATGTCGAAGCCAAGAGTTGTGTTTTGCTGTATTGCAGGA
GAGGCACAGGTGATGCCACTCGGAAGTTGCCCGTGATCTTACGTCTCACTGAGGCAGGCT
CGCGCTTGTCTATACCGGATCTGTACACAACATTCCTTCCTGGTCATTCTGTGCTCTCCG
AACTCCGGTTTGGCTCAGACAAGTCAAAAGATGCCACTTTGTTCCTTCCATACCCAATGC
TCCACGCCTCTCCGCTAAGGTAGTCACGACGCGTACGACCATCTCCTGTTGCCCCTACCC
AAGGCAGGCAAGAGGTAAGAACAGAGCAAGCTGCTGCTTAAAGCTAATACGTAAAGCTAA
TACTTAAAGCAATTACACCGCTCTCATCACCCTGTTTCTTCCACTCACAAGGCTGCCAAA
GCTGTCACGAAAGCAAAACAGCTGGGCTTGACGGGCGCTACGACATTCAAACGGCGTGGT
CAAACACAATATGACATCGCAGCCAGCTGGGGACGAGCAAGCCCGGCGGAGCAGTGGGCA
TGCGCCATGCAAAGTAAAGAATTCCAGACATATGAAATAGGGGCATGCGGATTGAATATA
GGACGATCACTCGTATGGACATGTTTAACTGGCAGACATCTGACAGACACAATAGATACT
CAGTGCGGCGTACAATTCGTCTCATAAGGAGACACGGATGTGCCGGTGGAGGAAGGTGGG
AGGATGACGTGCAATGGCAGGTGCGTTCTCCAGGCACGCTCGAAGCAACTGCATTTGCAA
TTTAACATGACTGAAAATAGCACCTCATGCAATCAATACACTGCATATGTCGTATATGGA
CTATGGATATAGCTAGAACTACGCAATGAGGGTTTGGACGAGATAGCGGGTCTATCCAGG
CAATCTCGGATTCTCTGCTGCAAAGGACCCGGCCAATATCCAATATCAGTTTCAAGGGCG
CGGTCGCGCTTCCCAGTCGCGTTGTTGCCGCTGGAACGCGGAAGGATGTGGCAAGAACGA
AAGGAAGGAAAGAATGAAGCACAAAACAACAAGGGAAGCAACCAAAGATACACGACCAGG
CGGCTGCCCCGACAGGGACAGCATTTGCTTTGGCGGTTCCTAGATGGTCTTATTTCCAGT
TATTCCGGCCATGTCATAAGGAATGATGCACGACGCGTTGGTTTCTCTGAAATAAGCTGC
TTCGTGTTCAGACGTCAGGTACACAAGCATTGCGAATCCAACACGCCGTTCTATGGTGTA
CGGCTGCGGTGGTTTCATTGCATGCCTTGGATTTCGTTCAGACTGTGGTCCGTTTGCACT
GCCTCAGTCCTCATCTCCACCCGCCAAAAATGGGTAAAAGGCAGGTAGAGAGGGAGAGGT
CGCCAATAAGGGCCAAGAGAGCGCAGGAACAGGGGTGGTTCGGTCTTGCATCTTTCCCGC
TCCAAGCCAGACATTACTCCTTTTTTAAAGAGGCAGGACCGACCATGAACGGGACTTATG
CTCCAGCAAGCTTGCCCAGGAGGACAACTACCCTGTATTGCAAAGTGGGGAGCAGTGACG
CCCGAGACCGAAACCACGTCTTATTATATCCTCGTCTGTCGCAATGGCCCTGCGCAACAG
CCGAGCGCGAATGGGGCACATGAAGCCTGCCACGTACTCTTTGTCGACATCCAACAGGAA
CGAGCAGAGCTGCCTCGATTTTGTACCGGATGCCTCTAGAATGTCTCCGAATCTGGGCCT
GACTCTTCCACGCTCGCGCTCGGCTTCAGATCGAATTGGCGGTCATGCTTTTTGCTACTC
AGTTCGACCATTCCAGCCGAACACTCTTGGGATAGGTCGATGCCCAATTTCTGTGCAAAC
AAATGTCAGTGGACTCCGGCGAGCTGCTCAATGTGAACGACCACAGGGATCTACGAGCAG
AGACAGCACCTGTAGCTGTTGCAACATTTTGCAACCTATCTCACAGCACGCGGCACGGCA
CAGGAGGTCGATCAAGGTTTAGATGGCTTCCCAACTTCACTGTGTCACGCCGTAAATTCA
TATATACAAGCTCCAAGAATCGAGAATAGCACACTTTCGAAAGCGCGTTAGAGCCCACCC
AATCAACTCGTCGGTACGATCCATATCAACGATACCAACGATATCAACGATAAAAGAGAT
ATCTTATTGCTGAACACGTTGCACAACTCGGTATACTTTGGATATTACATACTCCTCAAA
ATTCAAAGCTCGGTGCTCGAGCGTGTTGTGCCCCCCACTCTGTCGTGCATCTTGCAGTTT
TGCCAGACCAGGAGTGTGTCAACCGGAAACGCGGGGAGACACAGGTCTACTTTGCTTGAC
GATTGCTAGAAACAGGCTGCATTCAAAACAGAGAATGCCATCGCCAACTCGTCAGTTTGC
CAATCAATCGACCGTCTGCTGGCGAACTGATGATCATGAAGTAGAATCCTTGACAAGAAA
CGAACCAAGTGACAGAACAGTTCGAAGGAACCCCGAGGCAGTGCATAGCTCCCGCATTGG
CGCCTTCGTTTTATTCCGTCCCAGATTCATCACATACCCCCCCAGTGATCGACAAAGCGT
GTCCGGTTTTCCTTGTTCGATGCTGCCCAAATTGTTCGATAAGAAGAATTCTGACAAAGG
CTGTCTGGACATATGACACTGAAAATCGTAAAAAAAACTGTGGCCATCCACTACAATACT
ATAAAGTGTCTGTCTACGTACAACCAAATCCTCCCGATATGTGAACTGAACGGCACTCCT
CTTTGTATAGATAACACATTGTATTCCTGCCCATTTTCATCTTTGATTCAAACTTCTGCC
CCGGGTTTGTTGGCAGTAAATTATTGCCTCTACCTAGTTTCCACGTCCATTGTGAAAAGT
GGATGTAAGGGCTCATGGCGACTACCAAAAATGTGCTCACAATCGGCTGCCTATGTGCCT
TAGGAGAGACCAGTATTCTGTAAAATCATGCGAGGTAGTTTGTAAAGGAAATAAAAATCA
AAATGCTTTTGTATCTTATTCACCCAATGCTATTAAATGAGATCCGCACATATACTCCGT
TTGATGCTCTACTTATGATAGGACAAACCCAGCCGAATTATGCAAAGATAATAAAGGAAG
CAAGAAAAGGCACAGGCATCATCGTCAACCTGATCTGATGCCATATCTCACTAATGACAT
CCGCTCACTGGTATGCAGCCCGTTCGTCTGAGTAAGCGTATTCTTGAGCAGGCGGGCCAC
CCATCGCGTACGGGGCTTGCTCCGCATAGTACGCCGACGCCGGCCCAGGTCGCGCACTGT
ACTCTCTATGCACAACGACATGAGACTCGGGACGAATACTGTATTCCCGGACTACTTCAT
GAGGGCCACGGCGGTCATCGATATAAGCGCCACCTTCCGGCACACCCCGTGCCGGTCCAC
CATAGATGCGAGGCCCATCCTCTGGGCCGCCGGCATACCCTTGGTAAATAGCAGCATCTG
GCGGCCGAGCACTACCTACCCTTTCCACATATCGGCCCGGCGGCGGTGCCTCGTACCGAG
CAGCCTCGGGAGGCCGCACCGTTGACGCCCTGGTTACGTAGCCTGGGACAGGTGCTGTCC
CCTCCACAACATAGCCCCTCTCAGCGGCAACTGGAAACTGTGAGGGGGGAGGACGTGCTG
AGAATTCTCGCCGCGGGTAGTCCGCATATTCCCGGGTTACATATTCCGGTTGCGTGACAA
CCCGCCTAGGAGCCGCAAACATCGGCGACGTTCTCCGATAGACAATCTCTTCATCGTCGT
AGACAGGCTGCGGTGCTTGAGAGCTGTAGCGACCCTCGTACCGGAGTTCTTGGTGTAGAC
GTGAAGCTGGACGCTCATAGGCCAAGTTCGGGTCGTAAGTGACTGATTCCACTACGGGCT
GCTGCGAACGAGGCGGCGGGGCCGGTTCATAGTATTCCCGATCAAACTCGTCAACAACAA
TGCGCCCTCTAGGCGGGGGGGCCATGGCCATCGGCCGCATGCTCACCCGCCCGGAACCCT
CATACTCGCCCGCGGAGTGCACAGGGTAGCCAGACGACTTTTCAACCAGCGCATGCGTCG
CCGCCCTAGCAGGACGCACATTCGGATGGGAAGGGCCCGCCGCATACTGACGTGAGGGCG
GGCTGGCTGCAATTGTCGGCGCGTAACCTGTGTGGGCTTGCCCATAGCCTCCCTCAAGGC
TCCTTTGTTCTTCGTACCGTTGTAAGCTCGCACGGCGGGTGGCAGCTGCCGCTCTAGGCT
GAACATAATGTCCTCTGTCAACCCGCTCATAGATAATAGGCGCACGAGGGTCCCCTCGTA
TAGCATGCGTAGGGCCGTAGGAAGTGGGGTGTGCAGTTGGACTGTATTCATCCCCGTGTC
GACGGTAGACAACATCTCGCGCCGGCGGTCGTGAATCTTGTTTCTGCCGTTTGTGTGGCC
GTTGCGCGGGTGGGGCGAGAATCGGCGAGGGAGACTTTGGCTCAAGTTTGATACGCGGTG
AAGTTGTGTTGACATCAGCCTTGCGCTTCCCAACATACTTCTTCTTTCCTTTGCCTTTGT
CGGCAGCACGTCCATCAACATACGGCGAGCTGTCCGGACTTGACTGAGACGCATCTCCCC
TTCTCAACATGGCCACCTGCGCCGGCGTGCCCTGTGACCCGGACTGTCCTCTGACGGCGG
CCAAGGGCAGTTGGGACGCAACAGCTAACGAGGAGATATGCGCTGGTTGGGGAGCTACAG
GCGACAAATCGTGTGTCCGAACAAATGGAGAAGATGGCTGAGGGTTACCAGCTGCCACTC
GTTGGTTGGCTGGAGAACTAGAAATGCCACTTCCACCACTTACAGCCTGGGGCCCTCCAA
GAAGTCCGGGCCATGCGGAAAGTGCGGCAACAGCCGCTTGTTGTATCTGTTCAGGTGTTG
GGTTCATGGATGGCTGTGGTGGAGCGGCTTGGATGAGGGATGCCGAGTCAAAGTTCGCTC
CCAGCAGAGTCGACAGCACTTCAGCAGGCATCTGCCCAGACAATTCAGAAATAGCGGTAG
CAAGTTGCTCAGGTGGGGCCTGTTGAATCGCAGCCAGGTCTGGCTGTTGTGCCGGTTGCG
GAGAAGAAGGGACATAGTCGAGTTCAGGCTCGTAATCAGAGCCATCCTCCATAGGCATAT
CGTCGCGGTCGGACCCGGCTGGGACCCGGGAGGTGAGGGCGAATTCAGGTGTGCTGAAGT
TGGACGAGTAAAACGTCTGGTCATCACCAGACTCTGCAGCCGCACTGGATGAAGCATTTG
CTTTTGATATTGCCGAAGCGCCACCCAGGTTAGTGATATGACTTTGGGAGAGAATGGCCA
CTGTGGGCGGTGTGAACGTCTTTTCGATCTCCCGCCCCCTCCGCAGGACGTCGTCCACCA
CGAAATCAGCCTGCACCTCTTCCAGCTTCATCTTGCCTCGCAGGTTTGGCGGCTCCCGAA
GCAAAGCCTCAAGTCTGGCACGTTGCAGCGGGATCTCTGATAACGAGATATAACTCGGCG
ACACAGCACGCACTCCAGAAGCAAAGCCCAGGCCAGGAAGAGGTGCAGCTGTGTCTGTCC
CATCCACCAACCGGTTATTCTGGGCAAACGCCGCGAGATTGTCCCCGAAAGGTACACTGT
GCGCTGCATGACTAGCACCATTCACCCGCCTGGTGCCTGTCTCAGCCGTCGGTGTTGTAA
GTGTACCGTGTGCATGTTTGCTGCTGCCAGGTCGCCGCTCTGCACCAGGGGGGAGGTTCG
GACTCGCAGTGCTCGTGGTCGAGGGCGCAAGGTGTGGTGGGATCTTGATTCTTGGGTGCT
TTCCAGACGTGATGCTCTCGCTCAGCTTTATTATTCTGTCCAACTCCATCATGCGATGCA
GATCGTCTTCTGTCATGGACGCGCGAGGGGGCGCGTCCAGTTCCATCTCAATCGACATGG
CGGGCAACCGAGGAGGAACAAATCGGACGGTGTATCAAAAAGACCTTTCAATAGAAGGGA
TATCGGTCTCGCAGCGCACAACGGCGGCGTGTACCTGTGAGGTCAAGGGCAAGAAAAGCA
AAGAGGGAGAAAAGGGGGGCCGGCGACAAGAAAAGCCGGCGCCTACCATGCGACGACAAC
AGACGAAACAAAACGAGATGTCGTTGGCCACATCTTTTTCCACGCGTCTGGCTCTCCGGG
CGTCAGGCCGAATCAAACGGCGAATAAGCCGCTATGCCAAAGGGACCCAGCGCAGTCTGG
CGTGAGGCTGCCGAAGACGAAAGTCAAAATCGCTGGTTGACGGCGATGAATCAAATAAAG
CTATGTTCGGACGAAGCGAACAGACAAAGGCAGGAGCAGCAAAACAGAAAATGTTGCGGC
AGTCGCGACTCAGCGACTAGTGAAGTGCTGCAGCTAATTGCAGCACGGACCACCTGACTA
CACCAAAGTAATGTGATGGAGCGGCCGGCCGACTTCACTGCATCGAGGCTTGTACTTTCG
GTCATGGTTTGACTCACTCGGCGGCTATGGGCATGTCGGTGTATATTACAACGCAGATAC
CCTGTTATGTTTTTCTATCAATCCTTTTTTTCTTCATACGAGAAAATCCTGAAGCCTTCT
CTCTGCAAATCAATTTCGAGGACCAGACAACATCTGGCGACAACAAACTCAGTCTTCGTC
GCAATTCTTAGCGCTCTTGCCCGGTTTGCCACAAACAAACTTGTACTAGCTCCTCACCCA
CGTGACCCGGTTAACAACGGCAGCTTCCGACATCACAACTCTCAAAGCCCCCGATCTCGC
CAGCTTGTCACCATTTCGACAGCTCAGACAAGCAACACGCTGTAGGTTAAACGAAACGTA
TGTGTTTGTCATGCTGAAAGCACTCCCTGCTCCTCTTGCTCTGCTTGGTTCAGGGCTCCA
ACGCTCATTTGCGATACAGACGACGGCATATTATTGTTGCCGAAAACAGAACCTATACAC
AAAAGCAACCAAGATGGGCGACGCAACGTCACTGCCCGACGAGGCCACGAAAGGCGCCAC
ACGGGCACCGAAAAAGGTCTTATTTTTGTAAGGCACATTGCCCGCGTCCCGAACTGACAA
AAACCGACAATGCGACTAACATTGACGCCCCGCCTCCAGTGACATTGACAACTGCCTCTA
CCCAAAAAGCAAGTATCAGACATTTCGCTCTCACCTATAATTCTCCCCTGGAAATCTCGC
ACTAACCGTCCTTTGTCTCTCCAGGCGCAAAAGTCCACGACCGCATGGCAAAGCTCATTG
ACGAGTACTTTGCCAATCATCTATCTCTACCTTGGGATGAGGCTGTGCGACTGCACAAGG
AGTACTACCAGAACTACGGCCTGGCACTTGAGGGCTTGGTACGGCACCACCAGATCGACC
CGCTCGACTACAACGCAAAGGTGGACGATGCACTGCCGCTGGACGAGATCATCAAGCCGA
ACCCGGTTCTGAAGCAGCTGCTACAGGACATCGACCGCGACGAGGTGCGGCTGTGGCTGT
TGACAAATGCATATGTGACGCACGGCCGGCGCGTGGTCCGTCTGCTCGAGATCGAAGAGC
ACTTTGAGGGCATCACATTCTGCGACTACGGCTCAACACCGCTGTTGTGCAAGCCGCACA
AGGACATGTTTGCGAAAGCGATGCGCGACGCGGGCATCGAGCGGATCGAAGATTGTTTCT
TCGTCGGTACGTATCATACCTTGCAACACTAGGTTTTGCAAACTGAAACTAACGAGACTT
TAGACGACTCGTACATTAACTGCAAGAGTGCAAAGGAATTCGGCTGGACGGTGGCCCACC
TGGTCGAAGAAGGCGTTACCTCGCCACGAACACCAGCTTCCCAGTTCCAAATCAGTACCC
TGAGCGAGCTGCGGACTATCTATCCGCAACTTTTCAAGAGCAGCCCTTCCTGAGACGGCC
CGGTAACGAGGCAAATCCGTTATGTGAAGACTTCATGCATTTGATTTGCATGTAATGATA
GAGCAACATGTTGTGTTTATTCTGGTTGTACACATAGACTTGCTGCGATAGATCAGATCA
GACCGTACAGGCGGCCCCGCTTTCTTCATAGAGCATCTGCGTTACGTTCTTTAAGAAAGT
TTTTTTTTTGGCGTCAAATCATCCATGGGGTATATATCTTCTAAGGTTTCACTCTCCAAT
ATCTCCAACCACTGCGTCTATGGCCGCTTGATACTTCGGATCACGCCGTCCAATTTCGCC
AGCATTTCGTCCCGCTCACGTACCGCCTCTTTCCGCTGCACCTCCGCCACTTTGAGTTCT
TCCTCCAACTCACGGATCAGTCTCTCTTGGTCTTGTTCTGTATTTTCGAGGCCTGGAAGA
CTGCCGATCAGGTATTCAATCTGCTGCTCTTTATAGACAAGGTCGCGCGCCAGCTCTTCC
TGGCCATGCCGGAACTCGTCTGCGGGAATTGCCTCGACTAAAGAAAAGAACAGACGAATA
TTAGCACAAAATAATCATACGCCACCTAATGGATACCATGTAGAGGACAGACCAGTTAAC
GTCCGAGGCTGGCTCTCGGTCTTCTGCTGCTCCTGGATGATGTCCGTCGGTCCCAGCTTC
TCGAGGTTGTGGTGGCGTTCGAGGAAGTAGAGGCACGCGAGGAACTGATGCGCAAGCTGG
AGACGAATCGGTCAGTGGCAGCTCGTTTTATTCACATCCTCCCATTCAATTTCGCCTGCG
AGGGCTCGCCCATCGCGGTTGTCTGGGAAAAGAGATCGGGTGCAGCATACCTGGTCCACG
GCATCCTGCACTTGCGACAAACTGTCGACCGTTTTGTTTTCTGCCATGGTCATGCTGGAG
GTCAGGAGCAGCGCGCAGAAAGGGGAGCGCAGTACTCGTGAGTCGGAAGTTGACGAGAGG
TTGATACACTGGCCTTGGTACAACGGACAAAGTACGACATAATTACAGTGCGCTACATTC
GTCGTTTTAGGCACACTTAATGCCTTTACAGTGCGCAACCAGAGGCCCCAGAGTGAGGTA
CGAGGCTTGTCGTTTGGTACTGTGGCGGTGCATGTGGCTAGTGCAAGCTCAAATGTGGAA
TTATCGGGTTCCTAGGTGCTCGCACCTGCCAAAACCACGCAACAATCAGGCCTCCACACC
TGTTCCCAGCAAGGCGGCCTGCGCCCTTCCACCTCCTCGAAGCTTTCGCTCTGGCTGCTC
CTTCCAGACCTGCCAGTTTGTTCCTGCCGTGCCCGCTGCCCAAATTTGCACGCCCCCCAG
CAAAGCTTCGTCATCTCCTTCGCCTTCAGTGTTCACCACCTTCACCCCCATCACCCTCAC
TCTTTTCTCTTTTGTCTTGCATCGCCATTGCACGCCCTCTTTGTCGCGTGACCCCATTTC
CTTCATTTCCCTCCCCCAACCGCTCCCCTTTGCCTTCGCTTGCTCCCGCGACCAAGCTGT
ATTGTCCTCGGGGGGCTTCGCCTACTTCTTTTGCGTCTTGGATGTTTTAGCTTTGTTTCT
CTCCTTTTCTCACCCATTTCTTTTTGTCGAGCTTTTTCTCCATTCGCCTACGCTTTCTGT
TTCTGCTTGCACGTCTTTTCCCATCTCGAGCTATCTAATTCCCAATTCTTGACGGATCCG
TCCATCGTCCCTGCCTCCTGCGATCCTATCGCAACCCGACGCCCCTGTCGAGTCGATTCC
GAAGCTGCCATGTATTCCAACTCCAACTCATTCCTCGGCGGCGGCGCCGGCCTTCGCCCC
GGCCAGCAGCAGCAGCAACCTCAGTATGGCACCGCCTCGCCGTTTGGCCATCAGCAGCAA
CAACCGCAGCAGCAACAGCAACAGGGTCCATTTGCGCCACAACCGACTGGCTTTGGCCAG
GCACCCGTACAGTCGCAGTACACAGGCTTTCCTGGAGTTCAGCCCCAAGCAACTGGCATG
CCTCAGCAGATCCCCGGCCAGCTCCAGTCGCAGTACACCGGATTCCCCGGTGCGGGCGGC
TTTCAGTCGAGTGCTGCGCCGCCCATGCCTTCGATCCCGGCGCAGTTCCAGCAACAGAAC
CAGCAGCAGCAGCCTCCACTTCCTTCGCTGCCACAACAAGCCTCGAGCCCTTTCTCCTCT
GGACCGTCTCAAGGCCTTGCCCCCCCTGCCGTGCCGATGAAGCCCCAGCCGACCGGCTTC
CAGGAAATGGCTGCTTCGTTCCAGACCGGCGGTGGTGCCGCTGCCCGCGCATCGGCTGCC
CAGTCAGCTAAACCCTCGTCGAAGATCCCGAACATCCGCCTGTCCTTTATCACAGCCCAA
GACCAGGCCAAGTTCGAGATCCTGTTCAAATCAGCTGTCGGCGATGGCCAGACCACGATG
AGTGGCGAGAAGGCGCGCGACTTACTTCTGCGATCCAGATTAGATGGCGACTCTTTGTCG
CAGATCTGGTAGGTCCTTGGCAGAAGGAGATTGGGCCGCAGAAGCTCAGTGGAAGTAGTA
TTTTGTATACAACATACTAACTATGTCTTTTCTTTTCTTTTCTTTTCTTAGGACTCTCGC
CGATACCACCCGCTCCGGACAGCTCCATTTTCCCGAGTTTGCGCTCGCAATGTACCTGTG
CAACCTGAAGCTCACTGGCAAGACGCTTCCTTCGAGTCTGCCGGCCAACATCAAGAACGA
GGTCTCGAGTATGGTGGACATTATCAACTTCAGCATTGAGGATGACAGCGCCAACGGTAC
ACAGTCTGCGACCAACGCGCCCGACTTCTCCGGTCGCCAGACCACGGCTTCCCCCCCAAC
CATCCAGCACCCGCAGCCGCAGGCTTCGAACTCGCAACTGCTCCAGGCGACGATGACCGG
CTTTCCCGGCCAGCAGCAACAGCAACAGGGCGGCTTCCTTAGCCAGCCGACGGGCTTCCA
ACCGCAGCCCACTGGTTTCCAGGGTCTCCAACAAAACCCCCAGGCCGCCGGATACAACGG
CCCTCGTCCTCCAATGCCGCCAATGCCCACTGGCTTTGGTGCGGCGGGCGGGGCTGCCAT
GGCCGCGCCTTTGAACGCCCAACCGACCGGACGGCCCGGCCAGTGGGGTCTGGTCAACAC
TCCTTCGACAGGCCTACCGAACATCGATATTCTCCAAGCGCGGATGATGCCGCAGACTGG
CCGCGATCAGGGCAACACAGGAAACTTCACGACGGCCGGTCTGCAGGGCAATGCACAGAT
TCCCTGGGCCATCACGAAGGGCGAGAAGACCACCTACGATGCCATTTTCCGTGCGTGGGA
TGGCATGAACAAGGGTTTCATCGCCGGTAGTCAGGCTATTGAGATCTTCGGCCAGAGCGG
ACTGGAAAAGCCCGACCTCGAACGTGTGTGGACCCTGGCTGATCATGGCAACAAGGGCCG
TCTGAACCTGGATGAGTTTGCGGTCGCCATGCACTTGATCTACCGGAAGCTCAACGGCTA
CCCTGTTCCCGCACGCCTCCCTGCAGAGCTCGTTCCTCCGTCGACCCGGAACTTCAGCGA
GTCGCTCGACACGTTGAAGAATCTGGTCAACCAGGAGTCTGACTATCGCAAGAACTCAGG
TGCTGCTCTGCTCCCCCAGAAGACGGGCGTAAGCTACTTAAAGAGCCACTCTTTCCGTGG
CAGCGGTGAGGCCTTTGGGTCGAGCCGCAAGGACGGTACTGTGTTCAAGAACGACGACGA
GGCAGTCAGCTACAAGTCCAGCGCCCGCCGCAGACTTGGCGGTGGTAACGAGTCGCCTCG
GCCCGACTCCCCGTCTTCGGTGACGTCCAACGACGACCTAACGCTGGAGCAGCTGCGCAA
GAAGATTCGTGAGAAGCAGGTGGTCCTAGATGCTCTCGACTTTAGCGACGAGAAGAACGC
TGAGGAAGATAAGATTCTCGACAGAAAGGACCGCCGCGAGGCCGACGAGCTTTACCGCCG
CATTAGACGGATCCAAGAGGATATTGACAGCCACCCGAACGCGTCTTTGGTTAGCACCAG
TGGCAATTCGGATGCCGAGCGTCGTACCCTGAAGCGCCAGCTCCAGACGTTCACCGACAA
GATTCCCAGCCTTGCGTCCCAGGTCCGCAAGACAGAAAAGGACATTTCCGACGCTCGCCT
TGAGCTTTTTCGTATCAAGGACGCCAAGGCGAACCCGAGCAATGCGGAGCCTATTGTCGG
CACCGGCCCCGGCGGTGCTGTGACTGAGTCTGACCGTGTCAAGGCCCGCGCCAAGGCTAT
GATGCGCCAGCGCACCGCCGCTCTCCGGGGCGAGAAGGTCGAAGCCTCGGACAACGGCGC
AGATGCTGCAAGACGTCTGGAGGAGGAGAGCTCCAAGGTCCGCAACGAGAAAGAGAACAA
CGAGCGAATGGTCCAGGACGTCGAAGACAGTGTCCGCGAGTTTGCCTCTGGTATCGAGGA
TAGTATCAAGGACACGGGCAGCAACTCCACGTCAGAGCACGAGCGCCGCCGTTGGGAGGA
TGCGCTTGGCGTGGAGGATGAGGTCCGTGACTTTATCTTTGACCTCCAGCGCTCCAGCCG
CTCGAACCGCATCCGCGCTCAGGACCGCCGCCATGACGCGCTGACGGCGCCTGCGGATTC
CGGCCCACACTCAGGCTCCCCTAGCACCTCTCGCGTCGAGAGCCCGGTATCCAGCTCTAG
AACAGCAACACCGACTGCAGGTGGCTCGTCTTACTCGGCCTACAAAACGCCTGAGGAGAG
GGCCGCATATATCAAGGAGCAGGCCGCCCAGCGCATGCAGGAGCGGCTTGCTGCTATTGG
TATCAACCGCCGTGGCGAGTCGCCTGCGCAGCGGGCAGAGCGTGAGCGGACGGAGCGCGC
AGAAAAGGCACGCCTGGCTGACGAGGAGACAGCCCGCCGAGATGCCGAGCGCAAGGCCAG
ACTGGCCGAGGAGCAGGGCATCCCACCGCCGGCTGCTACTGCCGCTACTCCGGCTGCCGA
GACAAAGAGTGCACCACCCCCGCCGGCCGTCCGCAAGGCACCCAGGGTGGAAGAGGAAGA
GCGCCTGGAGCAACAACAAGCCAAGACCAAGCAGATTGAGTATGTTTTTATATTCCCTCT
AGTTTCTAGAAGGTAACGAGTAGTCCAGTTACTAACTGGTTATAGGACCAACGCAAAGGC
GGATGAAGACGAGCTCTCAACTGCCGAGCAGCGTCTCAAGGAGCTTGAGGAGCAGGTGCG
GCTGGGCAAGATCAAAAAGGAGGAGGAGAAGAAGAAGAAAAAGGCTGCCCTCGCCGAGGC
CAAGGAGAAGGAAGCCAAACTCGCTGCACGCCGGGCCGAGATCGACGCGGCCAAGAAGCG
CGAGGAGGAGCTTCGGCGCCAACTGGAGTCGATGGACGCCGATTCGGACTCCTCCGACGA
CGAGGGCCCGCAGCAGATCACGCCGCAGGCCTCTACGCCCACGCTGGCCAGCAGTCAAAT
TAGCAACGACCGGGAGGTCGCGCCTGCGACTGTCGTTCCTCCAGTGCCAACGTCGAACGG
CAACGCCACGTCACCTGATGAGACCAAGCCCGAGAGCCGCAACCCGTACTTTAAGATGCT
GTCGCAGTCCTCTGGTAGCTCTTCTGTTACCGGCCCCGCTACGGTTGTAACTCCGGCTGC
GTCTACGGGTCCCGCAAGCGATGCTTCTACCAACCCCTTCCACCGCATGACATCCAATCC
CATTGCGGCCGCCGCGCCTGCTGCCCTTCCTACGGGCCCGGTCTCTCGTAAGCGTGCTGA
CACGGACGATGGCTGGGGCTCGGATGCAAACGACGATGAAGAGGAGGACTCGGACGACGA
TGATCGGCCTGGCGGTAAGAGCGCTGCCGAGCTGGCGTCCCGCCTATTTGGCAGCATGGC
GCCTCCTCGGCCGCTGTCGGCTGTGGGTGACAAAAACACGAGCGCCTCGCCTGCTTCTGT
GAGCTCACCCACTGTGCCCCCGCCACCTCCTGTGGCTGCGCCCGATGTGCCTCCTCCTGC
ACCTGCTGCCGACGCACCCGAAGTGCCCGTGTCTGATGCGCCGACATTTGCCCCTCCTCC
TCCCCCGGTTCCCATCTTTGAAGCTCCGACGGCTCCCCCTCCGCCGCCGCCCCCAGCACC
GTCAGCCGATGCTCCGTCTGCTCCGCCTCCACCTCCACCCCCGCCACCACCGCCAGGCGG
TGCACCAGGGGCCCCTCCTCCGCCTCCTCCTCCCCCTCCGCCAGGCCCTCCTCCGCCGGC
AGCAGGTGGTGGCGGAGTGGGTCAGCGCCCTGCTGCTTTCCTGAGCCAGGTCAAGACGGG
TATGGCTCTGAAGAAGACGGTGACTGTTGACAAGAGCGCGCCTATGTCGGGCGGTCGCGT
CTTGGACTAATCTAGGCGATTATGCCGTGTGCGAAGTAGCCCCGCGCCTCCTTCCTTTTA
CCTGCTAGATCGGGACTGCGCAATAATTCTGATCCTATAGTTGATTCTTAGTTGGATATC
CTCCATGCTATAGGGTCCACCGGTCTATCGTGTTTTCGTCCATTGCCGTTTTTGTGTTCT
GTTTTTGCTTTGCCCGCTTTGTCGAATGAGGGTGTTGTTGTATTTGGCGATGCGTTGTGT
GTTCTTTTCTTTGTTTTGTTCGGATCTGCCGCTTACCCCGACGACCAGCACCAACCGAGG
AGATACAACAGAGTAAGGGTGGGAAAGAGACTCTCACGGTGGGTGGTTTGCTCGTATCAG
TCCCGATGGCGACATGTTACTGCCTACCCTGCTCACACCCTCTCTATCTCGCTCGCTTTC
TACTGCCACTTTCCCTGTTCATAATTTTTTCGTTAAGTTTTGTCAAATACTTTTGCCTGA
TATATGCTCTCATTAGCCTTCGTTTATGTCTTTTGTAGGTTTCTATGCTGGCGTCTCTCG
AGAGCCAATCCCGGTTGCAATACAATGTCAACAGACGTGCTGGTGAGCAGGTATTGAGGG
AATAGAAAACGAGCGAGTTGGTTCAGGATATGGTACGTCGGCTCCAGCCTGACAAAAAAA
GGCGAACCACATTTAACTGATGGGCCAAGGCAGTGGTTCGCGTTTTTTTGTCAGCTGGGA
GGTCGGGTGTCTTTAACAACTACAGGACCTAGGGCCGTACTCGTCTTGTCTTTATCGCCG
TATGGCATTTGACGGTTTGCGGCCTTACTGTCGAGATTTTGGTATCGCGAGATAACCACA
CCGGTAGAGGAAGTCCTGACGTTCGTGCTTGTAGTACCCAGCGTTTCTTCTGTTCGTCAA
CTGTATATGGCTATCGTCTATGTAGTTCCTGGGTGAAAAATACGAGTGGCCCGAATATTA
TTATTTTATTTTTGCTTTCTAGTTATCATTGTTATTATTATCATATGTGTGTGTGTTTTT
TCAAAGAAAAAAATAAGGAAAGAAAATATTTTCATTTTCAATCTATTTATTTTTTCGTCA
TTATTATTCCACCGGTATGAAAATAAACCAGGGCCGCATTATTCTCGCTCCCATTATGTT
GTTCCCCCATAAGAAAGTCTTGCACAGACGTACATATAAGAAACATATAGAAATGAATAC
CTTAAAACACCAGACTGAAAATCCGTGCAAAGCATGTTTTAAAAATACCCGCAACCTTAA
CGTCCCACCAAATATATAAACATGTAAATATATTACCAGCCACCCTAACTCCCGTGGCCA
GCAATATAACCTATATACGATGCACTATGTTTGTTAAAGCACCGGGCCCGACATTGAGAA
AGAGCAACTACAACGGCGCGGTGAAACAGGTAACGAACGAGGTGTGATGAAACCAGACGA
AATAAACGTCGTTGATGAAACGAAACGAAACAGACACCATGGAAGCTGGAAACATGCCAC
CCCACCGAGACGGACTCACAGAGAAATCAGAGTCTGGATCTGGGCCATGGGCGCCTTGTA
CCTCCGCAGAACAGCGTACACCAGCCCTTCCCGACTGCGGCCCACAGAGAATAAAGTCTC
CCTGCCCCCTCCCCCTTGCCGAAAACGTGCACCCTGCTTCCCTCTCCTATGTGCCGAACA
AGGCCTCCTGAAACGGAACTTGTATTCCTTCCTGCCGCTGCAAGAAGCCTTTCATGTCCC
GAATGTCCGTATGGACATGTACTCATACTCCTAAACGACGACACCGTGCATTACCCAGAA
CAACCAAGGACGGTATGGTGCGGCGTGGCGTACCATTGCATCTGCGTGCCACAGTGGGTG
TCGGCGGCATGCCTCCTATGAGCTCGCAGAGGCCAGGCCCTGCTCTTCTCCCGGTGCATA
CGAGACCGTTTCACGCGCACTGCAACGTAGAGATACGAGCACCGAGTGGAAGCATTACTG
CATAACCAGCCTGGAGAAGGCCCACCGTCAAGTTCGAGGAGCATTGGGAATAGACTCGGT
ATTCATCAGATGCGCCATCCTGTTTAGGCGGATGAGGCGTTAGGGCGTGTTCCTTGTTGC
CAACTTCGGCAGGGATTGGCACTGTCACCTCAAGCCGATCGTGAAAAATTGTCACTAAAT
CGTAGGATTGTATGTTGTAGAAAGGCTCCATACACCGTAATAAAGTCGCTTTTCCTTGTA
AAATATGTTCAACGGGCCAGCTGGTTTCGCGTGACGCGGTTTACTGGACGCGCCCGGACT
TGCTTGACCCATCGCTTTCACGAACCGACAAACTAAACCGGACCCGTCGTGTCCCCGTAC
CTCATCTCTCTTTCGGTTCTCAATCTGTCTTAACTTGACGTGCTCCTCTTCCCTTTCCCT
TCTTTGTTCGGTGCAAGACCCATTTTCTACACTTGGATCGTCCCTGGCCCTATTAGTGGG
CTTTCGTGTCTTAAGAGCATGGGGTTGCTTTCTTTTCGCCGTCTCTTGCTGCTCGCTTTC
TCGTTTCGTCACTTCCTCGGCGAGCTCGGTCTCCACGAGGGCTGATGACAAGGAGTCGAT
GGACGAGAGTTTCCTCCAAAGAGGGGAAAGACGCCCGGCTTCGAGGAGGAAAATGGCCCC
TCAGCGGCGGCAGCCGATCCTACTCGTCCTGGGACAGGGTTAGGCATGAACATGCCATTT
CGGAGAGAGCTCCCAATGGATGCAAATGCTCGTTCCGTCTTGTGTTCGTCGTACTCTGTA
TTGTCTCCCCACTTGACCAGACCAAAGCGGCAGCATAAAGAATGGAGCATGAATAAGGTG
ACCAATGTGCACGGAAAGTTAGACCGATAACAAGAGCCGGGGAGAACGTTGCTCAAAGAA
ATGTGCCACCAATGGCTGTGCACATACGGAGCAGCCGTGACAAGGGCGAGAAATACTCGA
AGTGGTGATGTTCGTGCTGGAATGGTGACTGCTGCTGGCCGCCTTGCTTGAGACATCGGT
GAGATTGCGACATTCCGCTCTGGCGTTTTTTTTTTTTTTTTTTTTTTTTCTTCTCTGCTG
TCTCCATGTTCCGGGCAAACGTTGCCGTGGTCCGATCTCGATGAAAGCCCCCGTTATTCG
TCGTACGACGTGATTTTGTGCGGAGTTCTTCGACGCTATTTGACCCGTTTCGTCTTGCCA
AGGTGAGTTAAGCTACCAGTACTTTGTCGGACACATAGAAACAAGTCCTCTGGTGCCGAT
CGTGATGTCACACATCGCTTTTAGCACAATGTGAGACAGGGCACTGGGTCTATATCCGGC
GAGACTGGGAAAAAAACCAGCTGAGAGAAGAAAAGACCAGCAGGAAATCGGAAATCGGCC
TCTTGCCCAGGCCACGGGCGAACCTTCTCGATTTCCATTCACAATTGCTGCTTTCTGGCC
CCCGTTTCTGGCCGGGTCGACGGCTCACTAGGCCAAGCCGCTCTCCAGCGGACAGATAGA
CTGCCCGTTCGATCAGATATCTAGGCACGTCGAGCACCGCCTCGTCGATGTTCCAATGCT
CTCTGGCCAACAGAAAGAGCCTCTTAACCCGTGAAACAGATGGAGAGCGGGGTCCGCCTC
GTGTCGATGCTGGAACGAGGGCAATTAATTCTCTTAACCAGTCAATCAAGGCCTGACAAA
CCTTCCCGCCTTGATCCCAAAGACTTGCCGCCAACTTGGACTCGGCCATAGAGTCCGATT
CCGATAGACAAGATGCGCCCCCTCTTTTCACTTAATGACTTGCATGCACTTTGGTGGACC
CCCTCTTGTCTCCATTCATTCGATCGCTGTAGGCGTCGAGGCGTCAAACTTGTGGCATCG
TTGGGTGCAATGAACCGAGCGTACGTTGTCTATGTGAAGTTTGGTACCTGTCTGCCTGTG
TCCGGAAAAACGGCGGTGATAGGCGACACCAGGGAAAGCCTGGCAAAACGGCTGGTGGGT
TTGGTACTTTTCTTTTCTTTCGTTTCGTTTCCAGACCGCGATCCCTGGTCTTATTTGCTC
CAGGAGCATGATAGAAGCCTCGTCAGGGGTGCGATGAAGGATTTTCTCGTTCGTTTTTAC
GGACTATGCCCATCGCACCTCGCTCTTTCCTGACCCAACATCGCTCTTTCCTTCTTGCAA
GGCCACACGGGAATTCTACGACTCCTTTACGAAACAAAGGAAAGAGCGGCATATGATCAC
GTCAATCAATCAGCCAAAAATGCAAAACGCTGATGGATGCCTCTGCTTTGAGAGAAATAC
CTTGGCAGAAGCCCGACATGGACACGAATCTTGCATTTTTGTCGCCTTTTTGTCGCCTTT
TGGTGGTGGTGGTGGCGACGTATTTGAGCCAACGGGAATGCGCCGTTCGTTTCGCAATGC
GGACCCCGTGTAATATGATTGGCTGACGCGACAGTTAAATCAAAACAAACGAGACGCGTC
TGGTCGCGTTTCCGCGTTTAGTACAAAACCATCCCCGCTTGCGGCTCATACACCATTTTT
GTCACCCACTTTGACCTCTTTTTTTTTTCTCTCTCTTTTTTCGCGGCCCAACAGCACCTT
GGCCGCAGCTTTGCGTCTCTATTCTGCTTCACGGCTTTGACCGCCATAAGTCCCTTCTTT
GAACTGACACCCACCCTCGCTCCTCGCTTACACACCGTCCAACCGTGTGACGCATGATAT
TGACCTGCAGGCAAGTTATGGTAGTTTGCTACCTCGTACGGAGTATCCCTACGCGTGGTA
GTCTGGCATAAGCTACTTTGTAATACTTTCGCCCCATTTTCTGGGCGTAATGCACAGGCA
ACACAATGCATCTCCGGTGGCACACATGTCAGGCCCGTTATTTGCACCAGGCCGGGCGGC
AAGAGCAAAATCCAGTGGAAAGAGTAGGCGCATCCAACTAGGCCCACAATCCCACCCCGA
AAAACGATCTTTGCTTGTTCGTCCACGTATTGTGTCTCCGACCTTCCCTTCCAATCATCC
TGCCCCGCTGCTATCAATTCCAAAACCATCAAATTGCTCTCCTCTCTCTGCTTTGGCCTC
CCTGCATTCGCTCGGATCTTGTTCGAGGTCGCGGCCAGTCTTTTCTTTTCTTCTTGTCCT
GCCCCACTTTTTGGATGCTCCTGCTTGAGGGCGTTAACTTGATCGTCATGTGGTCTTTGC
CATTCGCTCGTCGCCTTATTTTCTCATTTTTCCTGTTAACCGTCATGCTCTTGTCGCCTC
GTTTCGTCTTTCCGTAGCGTCGTTCTGTTGCGTCCTCCGTATGCAAACGGGAGGTCACGT
AGGATGATACGGCGCATCGGGCAGGTGCGTTTGGGAAAACGAGGTCAAGAAAATAAAAAG
AGAGCACCATGGGGGCCAAAGTGGCGGGGAAAGGGTAACGGGCGGCTTTGCTTATCACTT
CGTAGTGGATGTTGTGCCTCTTTCCTCTCGCTGTATCCCGTACATGCCTAATTTGGCACT
TATGAGACTATCGCCTCCGGCTGAAGAACGGCGCAAGGGAGGGAAAGTGCTGGCACTGAT
GTCTTTGATCTTGCCTCCGTCAAGACGCACTTCTAGATTGCGATGGGGTTCGACATCGCT
GCTGATCGTCCTTGCCTTTGCAGTTTTGCTCGTATCTAGCCCTTACTTCACGGCCTGGCC
TGGCAGCCGCCACCAAATTGCCGAGGAAGAGCCTGCCTCGCGAATCCTTGTCTCACCATT
AAAGCACCGGCATTTCAGACAAGACGCGGCTTTGATTGAAGATCGCAGCTGCTTTATCAG
TTCATCACTTGCAGTACTGAACCTCTTGGTATTACGCCGTCGACGCGGCCGGGCAACAAT
CAGCAACTGGTAGCTTGCTCGGTCCCGGGAGAGCTTCAGGGACAAGTATCGCCGATGGCG
ACTGCTTCTGCTCCGGCACTGGCATGCATTTTGACCAGGTCACACGTTCCTCTTTTGGCC
AACTGGCGGCACCCAATGTACATCGTACCTTCTTTCCGCTGCCGTCGTATCATGTCCCCC
GTACTCCGTAACTTGTGCTGCACTCGCTTGCTCTTGCCCGTTTGCCAGGTCCTTCCTTCG
TTTCATCCTGTGGCGCCGGTCGCACATGCCTTTTGACCACTACCCACGGTCGATAGGAGA
AACGAAAGATTGGTTTTCCGCAAAACGAGCCGGCAGAGGGTTGGAAGAGTCGTATTAACG
GGGGAAAAGAGAAGGAAAGACCACTCGCCCAGCCCATGCCGACGTGTCAGCCTGCGCCCC
TGCTGTCCAATCCACTGGCCGCAAAACCTGCCCCACACCTCCTTCCCTTGGCCACACCCC
CCTGCGCGTTCACGTTCCCAACCAAAGAAGAAAGAAGGCAGACTGCAGAAGAAGGAACGA
AATGAGACCTGAAAGAACAGAGGAAAGAGACAAAAATCCACTTAGGCCGGGTCTCAGGTG
GCCTTTTCTGCCAAGTGCTGCCGCACTGTACGCCAGCAGTATTTGTAGAGCCGGACTGTA
GCGGGTGTGCGGGTGTTCTGGCCCTGCACACCCTGCACGGCAATCTGCGGACAGAGACGG
GGTACCTAAACTGGGCCTATTTTTACCTGCCCATTGGAAGTATCTTACCACCAAGGCCGC
TCCTTCCCTATGCAACGCCCGACACATCCATTCCGTGTCCAGTATGTCGTTCCTTCCCTC
TCTGCCCAGTTCTCCTGTCCCATATCCTTTCTTTTGTACCCTCTTTCCCTCTCTTTCACA
CCTAATCACTTACCCCCTCTTTTCCCCCTTCTCTTTTCTCTTCCTCTTTTCTGACTTTTC
CCTTTTCACTTTTTACCTCCGCAACCCAGCATCACGACATTTCACGCTCGCACGCATTTT
GCTCTCTCACTTTTCCCTCGCCTACTCCTCGACCTCGAACACGCACTCTACCCGCTCCTC
TCGACTCACAGACTGAACACTACTGTACCAGACACCTCGCGGTTTTATACGTCACGCCAG
GAACACGAAAAAAAGAACGACCAGAACGCGGACCGTGTCCACCAAATTTTCACACCGCGC
TGCCACCTTTTGTTCTCCTACGCGAAGCCCTACTCGGCTCAATATACGCAGACCGACTCA
AGAGTCACATAGCCGTATACGTCGGCATCAATCACTCGTCGCTGTTTCTTCGAGTTCCTT
CGAACGCCAGAAACCTCGACGCGTCCAGACCCGCTACAAGCGTAAGTGCCCTCAGCCTCC
TTTTATGTCACCGAATCTCGATCGTTTTCCCCCCTAGATGCCCATTATCCTTTCCACGGC
ATGCTATGCTACACCATTTCATGAAGGTCTTCCGTTTTACACACTATCTCTCTTCTCAAG
ACGAAACTTCTCATGCCCATTATACACTTGTCCCCCTGCTTTGCCTCGCCTGCCCTGCAG
CACATCGAATTAACACGAACTTCATGGACAGCCCTTGGATATCTCACATATCCGGCTTCA
TCAGCAGCCCCTTTTGACCAACGCCAGTCCCCGACCCCCTTTGACGGAACGGCCGCGATG
GCTCTGCCTCCGCGTGCCGATATGTCAGACCCCATCCAAATTTTTCAAGACAATTTTTTC
AACCCGCCTACGCCTATGATCAGCCACGCTCCCATGCCATCGGTCTCAAAACCACCGCAA
CGTCGCATTATGCAGAGCGGCTCATTCAAAAATGGCAACGCGACCACCCCTTTGGGCAAC
AGTACCGGAAACATCATCATCAACCCTCCAATGCAGTCCACTATGAGGCAATCGCCCTCA
AAAATGGGCACTCCTTTGATGTCCACATCGCCCCTGAGCCCTCTCAAGGCCTCCCAGCGC
AGCAACCTGAACGCCGTTTCCTTCAACCCGCCCGTGGATCACACGAAGCCCACCGACTCT
TTGCAAAAGAAGCAACCTCTGATGTCTCGCTTCCAGACCGTAGCCCAGAAGCCGGCAACA
ACAGACGCAAGTTCGTTCGTTCCCGCAGGTCCGGTCATGGGCTCCTTCGCAATGGGCAAG
GAGAACAACTATCCCATCATCTTCCCGGCTCCACCTGGACTCAACCTGTCGATCGAGAAC
TACTACCAGAAGACCCCCGGCAAGCGCTTGCTTGAGCCTGCACCGATCAAAGACGGACGG
CCTCAGAAGAGGGCGCGCCTGGACGAGGGACCGATCCCTCCGCACGATGCGTTCCCGCCC
ATTATCGACGACGGACTGAAACCTGGCCATAGCTATGCTATGCTCATTGGCATGGCTATT
CTTCGTTCCGCCAGCCGGAAACTGACATTGTCACAAATTTACAAATGGATCTCAGATACC
TACTCGTTTTACAATCCCCAGGACGCCGGCTGGCAAAATAGCATCCGCCACAACCTGAGC
TTGAACAAGGCTTTTGTCAAGCAGGAGCGCCCCAAGGACGACCCGGGCAAGGGCAACTAC
TGGGCCATCGAGTCCGGCATGGAGTACCTGTTCATGAAGGACAAGACCGTCCGCAAGCCG
ATGGGTGACAGCCTGCAGGTCATGTCAACCACTGTCATGGAGCCCTCGCTCCCGCAAATG
CCTTCTAGCTTCCAGGAGCCTGCTCTCCCGCCCCAACTACCGCCCATGCCCATGAGTATG
GTCGAGCCGTCGTCTACAGCACCAATGGCCAACACGCACTCCACAAGACAGCCTGAGCTC
TCTTCGGATGCTACTATCATTGCTTCTGACACTGCCGCGCCGGAGGAACAGCAACTGCCA
TCAGCCGAGGAGAAGAACACACCGGTCAGCACAGCGGACGCAGTGGACATGTCTGCACTC
GAATCGTCACAGTACTCGCCCATCCCTGCTACTGCTCTGCACTCGTCGCCTCCCATCTCC
CGGCACATGGAAGCCCACAGTGGAACACCGCCGCCTGTGTCGAGAGCCCTTTTGGCTTCG
TCGGCACAGCGTTCGCGGAAGAGGAAGTCTGTTTCGATGGATGATAGTGGTTACATCTCC
TCTCTAGAGTCCTCTGCCCTCCGCTCCAACCAGAACGCTCGCCAGCTCCACGAGAGCGGC
GACCGATCAAGAATCAAGCGTGGCCGTGCTGAAGAAGAGATTGCTCGGCTGCGTGCCTCG
TCGTACGACAGCCCAACAAAGAACCGGTCTCGTAACGGTTATAACGCTGGCTCTTCCTCA
CCTCTTCGTCACGGCCACCGCCACGACAGTGCTTCAAGTCGCATGCCTCCGCCACCACTT
ACACCTGCTCTGAAGCTAAAGGCGCCAATGAGACCGCCTCCGTCGGTGTCGCCGGGCACT
AACCTTCGCATGCACCGCGAAACGGTGCAGCACATGCTGGCATCGCCGCTGAGGAGAATG
GCCTCGGCATCAGATGATGTTCCAGGATGGGGCAGCCCATCGGGTTTCGATGAGTCGCTG
TACAACTTTACAGACGAGTCAGAATTCACCCTGGATACAAACAACCTGGGTAATGCCTTT
GAAATTTTCCAGGACGATGCTCTTCCTCACCTCTTCCCTTCCGTGCACAACGGGTCGCCA
ATCAAGGCCAAGGCACCGCCCAGCAAGCGGTTGCGTTTGGACCGGTCCTATTCTGTCAGT
GCGCTATCTGATGTTACCAACGCCGCTGCAAGACGCAACATTACATCGGCACCTTTCCTC
AAGGTGCCAAACCAGTCGCCCGGTGGCCTGTCGGTTGACACACCCAGCAAGTTCTTTGAT
GGACTGGGTTCGTCTCCCAGCAAGTTCTTTGAAATGCAATCGCCAAGCAAGTTGCCACGG
AATGGGTCCGCCGCTGCTGCCCACTCCCAGGCGGCTGACAATGGCCTTGGCGACGAGAAC
TCGTGGCCTGCTCTGGACGACATCTGTGCCCCAGAGTTCCTCCAAGAGTCGGACGACTTC
GCTGGCTTGGACATCCTGCAAGGCTTTGAGAAAATCGGCGCCAACATCCAACCACAGCAA
CTCGTCTCTGCTCTTCCACAGCCTCACCTGATGCCGTACCCTCAGCATCAGCAACAGCAG
CACGCACCCAGCCGCAGTGGCAAGGGTGCACAGAAGCCCACCTTCGGACGCAGCTTTACT
TCAACATTTTAAAAAGTAAAGGCGTTTCCACTCAGTTTTCCTTTGCTATCGATATTATAT
TCATGTTCCCTTACACATATGATTTCTCCTACCCTTTCCTTATCTCTTGGCAATGATTTA
TGATGTCTCCGAAGATTACAGCGGTTACCAGCAATCACGTTACGGCTTCAGGGGTGTTTG
GTCTGCTTTTTGCTCTCAGTTTCTACCCTACTTTCATTTACTATGGTTTTCCCTTTTCCG
CTTGTTTTATCTGCAGTATTTTACTTTTTTTTTTCTCTCTCTCTTTATTGGCTCTTTTTT
AATGGCCCGCTCCCCAGACTTGTACGCTCTTCTTTTCAAAGATTTCGTTGCTCTGTTGGT
CGTGGGCTTGACTTTGCATTTTTGACCAGAAGTTTGATTTATTCTAGGAGGATGAAGTGC
CTCACGCTGTTTCATATTTGCACTTGCGAGTTTCCTTTGCCTTATGAGCGTGTACCTGGA
AGCCTGGTTTATATTCCCTTATTTTTGTTATTTGCCTGCTTTTGTTTATCTCTTTGTTAT
GGACGACGGTGTTGGGAGAGTCCTCGACGTTCTTTTGGGGATGACCAGGGAAAAGGCTTG
CCGTTTTAGTTTTGCACTTTTATTGACGTTGGGCTCTTTGCTATTTTAGGAGTTGAACTA
GGACAACCAGGGCAGGGATTACAGAATTTGGAAGAACAAATCTTGGGGACCATGGGCGTC
AAACCGATGCAGATATATGAACGAGCACAAGCAACGCTGGCACTAGCGGTTTTATGGCTT
GATTATCAACGAGTTTTTATTTTGCTACCGCACTGAATGACATACTTGCAAGTTGCAGAC
GGTTTCTTGTTACGTGGTGATATTAATATTCATCTGTATAGAGTGAGTATCGGATTGTAT
CTCTTTACAGAGTGTTGCTTAAAGTGTCATGCACATAGTCGCCTTTGCTCCCTGGCAAGC
GGTGAACATAGGGGACAAACGTAAACACGGAGACAATATGGCTGAGAGAATAAGACTGCG
ACTGCAGGCCCAACCTGCCTGGAGAGTCTGCCTGTCGTAAAGAAACGCCGCATGATGATA
AAGAATGTACCAAGAGACCGAAGAAACCAAAGATGCCAATGAAGAAACGCCGAAGCCCAC
CCCGGATCGCAAACGCCTGAAAACAAGGTATCTCTATAATATGGGAAAGTGCACAGCGCC
GTAGGATAACAAACGATGACAGGGCACGGAGGGCGAGACGTGCTCTTATATACCTGCGAG
CTCGCCGCAAGAGCAGAATAGAGGAGAAGTAAGGTGAAAGAGTCCATGCACAGACAGCCC
AAACTGAAGGCATCTACTAGTATATGCCCATCCGTGCGGCCCAGCCGGCCTCTTTCTGGT
TGACATTGATCTGGTACGGAAACGGGTTCGACTCGGAGGTGGTGATGGGTGGGATGTGGT
CCTTGTTGGCGTTGACGGAGGTGACGATTTTCATGACGGCGGCTAGAAGCGTTGACTCCA
TGGCTTGGCGGACCTTGGCCCGTTCTAAGCCTGTTAGATGGAGAGAACAAAACTTGCCTT
GATGCAAAAGGCAAACGGATATGGGACTTGACTCACCACTTTCTGTGCGCGGCTCGGCCA
CGGTGACTTTGACTGTCCAGCTCTCCCAGCACACCTCCTCCTCGCCGCGCATAACATACC
ACGCCTTGCGGCGGCGCTTCTCGAAGAACTGCACCGAGATCTGGCCGCGGCCGCCCCGGC
TGTTGCCGCCGCCGTGGCTGCCGTCGTTGATGCTGGCTGACTTCTCCTCCTCGAGCTGGC
GCACGAGCATCTGCGTCCTCTGGTCAATCAGGGTCTCGAGTTCGTTGTCGTCAATGTAGG
GCAGCGTCAGGTCGAGGACGTTGCGGGTGCGGGGCATGACGGAGGGGAAGAAGCGGTGGA
AGAAGATGGTATGGAGGATGCCTGCAGGCGTCAGCGAGGTGAGATCTCGAGATAAAAGAA
AGGACCAACAAATCAACAGCATAGCAGATGGGTCATACCCCGAACAACATCTTGGACAGA
CGATGGATCGACAAAGGCCTCAACGTTGAAGTCAATCGTGCGATGCTCCATGGCGGGAGG
AGGACTGGGACGAGGAGAATTGGGGATGCGCTCTCATCTGTCGGCAGCCTGTGAAAGTCA
CATGTAATTGGAGTTGAAAAAAAAAAATCAGAATTGGCAGAGTTTGGTCGAAGAGCTGGG
AAGGCGACTCCAGACTGAATATCGCAAGAAATCACCGCACGGGGAATTGATGTGGTAATC
GATTTTGCGGATGGGAGGAGTGAGGGGTTTGAACGCTGATAATGGCTGAGCCGACCGCTT
TCCGTTTCCAGCGGCAAACCTGGAGAATGGGGCCAGGTAAGGCAGGTCGGGGAAGGAGCA
GCCCGCGCGACAGCTGACTATTGACTGGCAGGTTGGATACGTGGGGCGCTGGGGGGGTTT
AGCTCGCTAAGTTGGAAGGAGAGGTAAATGAGCCATTAGGCACCGCCATATGACCGCACT
GCTTGCCATTTTGAACAGACAAAGAGCTCTTGAAAAAGCCGCCACCAAGCGGCCGCAGGT
GCAAACCAGCACAGGGCGAGAGAGGGGAAGCTGCGATTGCAAGCGCCTGGCATGGGATCA
AGCCGGATTCGACTTTCTGTGACTGCCGACTCCTTCTTTACTGCCAACGCTAGACTTTAG
CGCGTATATTCTGGGGGAAAGCAGAATATGATGGCACCTGTTGGCACTGGGACTAGATGC
CGCGTGCGTGCCGAGGCAAAGCTGGAGCTCACACGCGGCGCAAACTAATCTACAGGGCAC
GTCTTTTCTCCGCAGCACTGTAATTATTGCGGTGGCTGGAAAACTGGGCGCGACTGGGGA
AGGCACGAGCACACGATTCGGCATTTTGCAACGTGCACCTAGCACCTGCCGCTTCCACTG
TGAATAATGTGGAGTAGCAAGTCGGGTACTGAGCTTGCATCTCATCTGCCGTGAGATCAT
TGAGACCAATACCACTTTCTTTCTTCCTGCTGCCACTTAACAGCTCCCTTCTCACCCGCC
ATCCCGACTGTCACCTTTCTCGCGCTCCATCCTCGACCTGTGCATCGACTGCGCGCCCGT
CACACCCAACATGTTTGCAGCCACGCGGCAATGGTTCCGCCGCCATCGCACGCCCATCGC
CGTCGGCGTCGGCATCGTAGGCGCCGGTTACGTGGCCACGCAGTATGTGCTGTCGAAGCT
CAACGACGCGCGTGAGCGCATGAGCAGCGACCGGATCGCCAAGGAGAAGTGTGTTCCATC
TCGTGTAATCCTTTTTGTAATGCATTGAGAGGTTCCTTGGGGCGCTGATACTGACGACTG
CTTTTCTCTGCCTTTAGTCTTCGACGCCGTTTCGAGCAGAACCAGGAGGACTGCACATTC
ACCGTCCTCGCCCTCCTCCCCACCGTCACCACAAACATCCTCGAGGCCATGAACACCGAG
GCCATCACATACCAGATCCAGCACATGAAGACAGGGGCCGCTGCTGCAGGTGCCCCGGCA
CGTAGTCCGCCCAGTATCGCCGATACGCTGGTGACCGAGGACGAGAACCGCAGCATGATC
AGCATGCAGAGCGAGAGCGGTGTGCATGCAAGCCAGGTTGCGCTGCCAACCCAGGCGCCG
ACTAGCAACCCGACGACGACGACGGCGGCCACGACGACAGCAACAGCTGGCGAAGCGGCT
CAAGAGTCGCCGGCCAAGCTGCGCAAGACCAAGCGCCAGCTCTGGGACGAGCTGACCATT
AGCTGTGAGTTTTGAGTTTTGATGTTTTGTCGTCCACAATCTACCGGCCGTGGCCGCCAG
CTAACTCCTCGCCCTACGTAGCCATCACCCGCGCATACACCCTCCTCTACACCACCAGTC
TCCTCGTCATGCTGACCCGCATCCAACTCAACCTGCTCGGCCGCCGTAGTTACCTTTCCA
GCGTCGTTTCCCTCGCCACGGGCAGTGCCCAGGCCACCATCAGCCTTGAAAACAATGACG
ATGACAACCTCCTGCAGCAGCAGCATGCACTCGGCAACAGCACCGATTTTGAGGTTAACC
GCAAGTACCTCGCCTTCAGCTGGTGGCTGCTCAACCGCAGCTGGGCGGACCTGTCCCAGC
GCGTCGAGACCGCCGTCCGCGCCAGCTTTGGTCACCTGAGCCCGCGAGACTTGGTGTCTC
TCGACAACTTTGCCGATTACACTCGCGCGGTGCGCCAGGCCGTTGAGCGGGGCCCGCTTG
CGAGCGCCATTCCCTCGCGCTGGCTGTCCCTGGTTCTGCCGCCGGCCGGCCTCGAGGACT
ACGTCCTGCGCGAGTCGGGCATCCTGGCCGACAGCGCCGCCGCCACCTTTGAGCATATTG
ACCGGTCCGAGGCTGAGGCGGCTGCGGAGGCAGACCCGTCCACATCGGACACCGCGGCGC
CGACCGGCTCCCAGACCATCCCTTCCCCCGATTCCCCCTCACAGGTGGCCGCCCTGCGCC
GCATGCTCGATGAGACCGCCGATGTCGTCGAGTCACCGACGTTCTCGCATGTCTTGACCG
AGATCTTAGATGCCGGCTTCGCCACGCTCCTTGAGCGCAAGGTTGCCCCAGTCGCTTTCG
ACTTACCCCCGTCCGTCGGCGAGGGCAGTATCGAGCTCAACCGCCTGCGCAGCGAAAAGG
TTGTGCAGCTGCCCAAGATCTTGTCCGTGCTGACGCGCCAGGCCCACGTCATTGGCAGCG
GCATGCCCAACGAGTACCTGCACGAGATGGAGGCTGTACGTGACCTCGAGGCCTTTGCTG
CCGTTGTCTACTCGAGCAACTGGGAGAGCGAGATCCACGAGGAGGGCCTATTGGCCGCGG
CCGAAGAGGTGCGGCAGCAGGCCGCCGAGGCTGTGGTTTCAGGCACGTCCGAGGAGAAGT
CGGTCCTGATTGACCAGGCGCAAGTGGATGAGTCGCTCGTTTTGGTGGGCCCCTCGCAGA
GCACACTGGAGAGTGCATGGGAGCGTGCCCTGGACCAGTCGTGAGAACCGAACGAGCGTC
GCATCTGGGCTGCATTCATACTTGGCACACTTTCTTGCATATTGTTTCGACTTTTCTTTT
ACATCCAGGCAGGCGTACCGCGGGAAGACCTAAGTTGAGAACACAAAAAAGGAACAAAGG
AAGACACACGTGGATGGATGGATGCACGGGAAGATGAAATGGTCTTTGTCCTTCCTATAA
TTTTTGAACCTGTATAATGAACAATAAAAACCCAACCATAGATTCCACGTAATTTACATT
GCACTTGCCCATTGCTTCTTTTGTTACGCTTGCATTATCCCATTCTCCTACCTGCCGCCC
CTACCTACAACAGCCCCCGCACAAACTGGTCCAGCCCCAGCTCAAACAGCTCGTTCTTGA
CGCCTTCGCCGCCAGCATGCTCGACCGGCGCCAGCGGGTTCTTCACCACGTACTCCACCC
AGAGGTTGATGTAGATCTGGTGAAGCACGTTGCGCATGCTGAGCACCCCGCAGTCTGTCA
GCATTACAAACCGCAGGTTCGCCGGTGTCTCGTAGTAGTGCAATTTGTACTGCCCCGTCC
TGAAACTGATAAAGGCATCGTCGTCCCCACCCAGCTTGCGCACCATGTTGCGCAGCGAGA
ACACTGTGCCGAAAATCAGCTTGGCATCGTCCTTGGACGTGGCCGGGGACACCTGCTGTG
GACGGCCGTTGACGCCGAGAGGCACGAGCGCATCCAGCCAGTGCTTGGTGTAGATGCATT
CGGCTGGAGCGTCCAGTTAGTAGACGCGGGGACACACGAATTCGAGTTGGGGCCAAAAGG
GCTACGTAGCAGAGACGTACTGTGCCGATCAAAAATAAAAAACGAGTAGACGGCCATGGC
GACGGCCGCTCCCCCCGCCTGCCTCCTCTAGAGCGAGTGCCGTGGGTCTTGTTTGGTTTC
TCCAAGGGCAAAAGGGGGGGCGGTCAGAGAAGAGTAACGAAGTCGACAGTGGGTGATGGT
GTGCTAATGCGAGACCTATCTGTCGCGTATGAACAGCTCCTAGGCCGTTATGTGTTCGCC
GTTGGTTGCCGTGAGGTTGGCAATTCGTGAGGGTGATAGTGAAGGTGAGTGTGAGATGGA
CGTATGTGGATGTGTTCCTAACTCGGTATAACGACCAAGCACGCTAGGCCAGAAGCCCTC
TTATATACATAATATGCTTGTATCCATATATGGATCTCAGACATCTACACTTTCAAGATG
GGCAGGCCAGATATCCATCCGAAATGAAACGAATTCGTTAAAATGAACATTAAACTATTA
AAGGTCCCTTTGTAATCTATCTCAGACTCTTCATGAAAATTCCATGATTGGCTGTCTGAT
GCTTTCTTGAAATATGTTATAAGGAGCTGTACCTTCGTCGCTTAACCAGTCCTTGTTCTC
GAAGCCCCACTGTCGCTTGACTCGTCAACTCTAATTTAGCACCCAATCGTGCTCTTTCCC
CAACGACAGCCTTAAAATGAACATACTCGGGGACAGCCAATAATAAACATCTTTAACGAA
CAAAAGGGCGATGTTTAAATTCAACTAATTCTTAAGTGACTCTCCATAGTATACCCGACC
TTTATTGTCTAGCACTCGTGTCTTATAAAAGGCATTCTGTGGCCACTGTACACAGCAGTA
CAGCCTTGCCGTCGCTTGTTTTTTACAGGGCTGTCTGAGTGGCCTCGAGGGAAGGCAGAC
ACGGCAGGTTGGACCACACCTACTGACCCGACAGATCGAAAACCGAAGGTCCAACTCAGC
CGCTCTCACTCGCTCACGCGCTGGTAAGGCTGGGCGCATATTTTGCTTTCCTACCCTCCC
CTCCGGCGCCCCTGCCTCATTGGGTCTACTCCTTATTTTATTTTATTTTTAATCGTGTTT
GGCACCTCCTTCCGCACCCCGCCACTCTTGCCCGTTCCTGCCTTCTGCTTTGTGGTCCCC
CGCCTACCCCTTTTCTTTCCCTTGTTCGACTATCACGCAGGATTGTCGCAACATAACATA
AGAAGAGACACAGAGACAGCAATGCAGCAACCGCCGACCACGCCTCCGGCCAACGCGTCG
ACCGCCCTCGGCGACACCACGACGAGTAGATCACGGCCATCTACCGGTGACGCACTGTCC
TCTGCCCACAGCAACGACCCCGCGTCTACGTCGAGCCCCGTCACCTCCAAGCCGTCATCA
CCAGCCTTCCCCTTTGGCCAGCTTCCCACCAGCCCTGGTTTCCTGTAAGTACATCTTTTA
CTGCTTTGTACTCCGTTCAATGGAACGACCGTCCCCGCAGCCAGCGGATCGGAATATAGG
AGATAAACCAAGCTTTCGTAAGGTCCAAAACAGACGCAGTGGGAGGGCATGGCCAACGGG
CTTTCCCGCTTTCTGCGGGGCCGCGTGGCAGTGCAAAAGGTGCCTCTTGACGTCCCCGTC
TCAACATGGAGGAGTAACCGGTTTCCACCTTTGTTCTTCTATTCCTTCTATGCCTTTATT
GCTTTATTTCCTTATTTGTCGCCCCTGGAACCCACTGCTGGCCTGTGGCTCCTCCTCGCT
GCATGCATTAACCGTGACTGACGTGGATGCTGGCCTGCATTTGGCCGTCTCTGGGTATCC
TTCTAGATCGGCTCCTACCTTGCAGTCATACCCAAGCCCTTTGAGACAGCACCGTCGAAC
GCCTTCTCAACATCGAGAAGTTAAGGTGAGACTTGCTCCCCACGCAGAACGCCGTCCGTC
ATGGGTCAATACCCCTGCTCACAAGGTAGGAAACGCTCAATGCCGTCTCCGAGTTTGCCG
ATGACGACGAAGATGGCTCCTCCCGTCACAAAATCAACCAGTACACAATCAACTTTATGA
TTGGACGTGGCTCCTATGGCTCTGTGCACGTTGCAACCGACCAATATGGCAGGGAATTTG
TAAGTCGTACGGTGAAAAGGAGGGAGAGCAATCTTCATCTGTGTTAACAGGACCAAGGCG
GTCAAGGAGTTTTCAAAGGCACGGCTTCGGAAACGGGCCCGTTCCAACCTCATGAAGCAA
GGCCCATTCCGTGCTGGGCGGTTTCCTGGCTTAGGCGGCCCGGTTGGTCCTCGTGGCCCA
TCATCAAGGCTCGAGGGTGAGGCACAGGCAGAGGCCAAAGATGCTCTCTATCTCATCCGC
GAGGAGATCGCCATCATGAAAAAGCTAAACCACCCAAATCTGGTCGAGCTGATCGAAGTG
CTCGACGACCCCGAGCAAGACTCGCTCTATATGGTACTGGAGATGTGCAAAAAGGGTGTC
ATCATGGACGTTGGCCTTGGCAAAACAGCCAAACCGTACGATGCGGAAGCTTGCCGGTGC
TGGTTCCGTGACTTAATCTTGGGCATTGAGTACTGTACGTCTGTTTTTTGGCAAACAAAA
AGACTTGTCATTCAGCAATGCTAACCCATGCCCGCCCTGCTCGGCGTAATGCTAGTGCAT
GCACAAAATATCATTCACAGAGACATCAAGCCAGACAACCTACTCATCACCGACGACGAT
GTGCTGAAGATTGGCGATTTTGGTGTCTCTGAGATGTTTGAAAAGGCCGACGGCATGCGC
ACGAGCAAAACAGCCGGATCTCCCGCCTTCTTTCCACCCGAGCTTTGTGTCTCCAATCAC
GGCGGCGTGGAAGGCCCGCCTTGCGACATCTGGTCAATGGGCGTCACTCTGTACTGCCTC
CGCTACGGCAGGATACCGTTTGAACAGGAGACCATGGTCGATATTTACGAGGCCATCAAC
ACGGCTGAAGTGAAACTGCCGGAAGATGAAGACGAAAAGTTTGTTGACCTTATGCGCAAG
ATCCTCGAGAAGGACCCTTCCAAAAGGATAACTATGGCTAAGCTAAGAGTACGTTTACTT
TCCATTTCCCCCTTCAGATATAATTATACCCGAATAACCTAACATGCTCGCGTAAAAGGA
ACACCCCTGGGTCACCCTGAACGGTGATGACCCTCTCCTGAGCACCGAGGAGAACTGCGC
CAACCCGATTGAACCACCTAATGCTCTGGAGCTGAACCACGCGTTTACGCAGAATATGGG
GAATCTACTATGTGTCGTACGTGGATCTTATGATAACCATCTTTTTGAACGTATCGTTTC
TAACTCGCAACAAATAGCTGAAAGCCATCCGCAAATTCAAGGGCCTGCTCCGTTCGAGGA
ACCGGGACCCTAGCTTAACCGTACCTCCGCTTGCCAGCGATGTTGCGGAACTCGGTTCTC
AAGTTTCGTCGATCCGCGTATCATCCGACCAAGAACGGATGACCGAAGACGAGGTGACCC
GCCTCGTAGAAGAACGGAGAAACAACATTCGGAAAGCAAGTCTCCAGACCAGCCTGCTCC
TTGGTACGACGACTGCCGAGGGACAAGGGGGTGGGTCGACAGGTGCTATAGGTGACGACA
CTGGCGGTAGAGAGAATGGTACAGGCATTGGTGCCGACCAGCCAACGCTGCTTCTTGGCA
TCGGAACGGGTGGTGGTGACGACTTTGGGCCCGGCGGGCAGTACGACGAGCCCGAGGACG
TCGTATCCGAGTCGCCGACAACGGCCGAGTTCGACGTCTACGATCGTGCTTTCCAGTCGG
AGGTTGCCCGTATCCAAAGCCAGGGTACCAAGTCCAAAGTCTACCCAACCAAAGTTCTCG
AGAGCATAGCCAGAGGCGGTGGTGGCAGCGGAATGGCCGACGTTGTGGCACGCCTCATGG
CGGAGAGACAACAATAAAAGGGGCGTGTTTGGAAACGATGAATATCGTTTCCAATCTTTG
AAATTGTTTACTATCGAGCTAAGGATATCCGGGAGGCAGGTCCTCCTCGGAGGTGGATCA
ATGGTTTCGATGCGCATTTAGGCGCCGTCGGAGCACGGAGTATATTTTTGGGAAAGATAT
GGAAACCGTGGGCATACTTCCTCTATTCGCAACTTTAGTCCGGGCGTTTCAGCATTTCAC
TGATGTATCTCTGGCAAGGCCTTCGAAGACTTGTAAAAGTCTAACGAGAGGTAACCTCCC
CAACACTAATTGAACGCGTTCTTAGCTTAACCCTGCGTCTTCGTGCATCCTTCTTGCACG
TTTGTGTTCTCACACTACCTGCACACTGCTGGCACACTCCCGTGCTTATGTCTAGAAGCA
ACGAAACTGGGACGCACATGAGATTCAGACTGCGCTCTTGGCTGCATATGAGGTTCGACA
ACCGTCGTCACCAAAAACCGAACCCCAGAGTTTGAAAGCAACAAAAGGCAGAAAAGGATT
GAAACCAAGCTACGGTTGCCTACGGCCCAGACTCAGCCTCCGTCAAACCTACGATATCAA
TATATACTGATTTTTCACAAGTTACACAGCAATGGAGGTCGACACTGGCACAGGGCAAAT
GCAATCCTCCCTCACGATCCAAGGCGCCAAGCTGCTAAAGCCTCCTCCAAGGCTCCTCGG
AGGCTCCTGTGGTCCCCCAAAATGGCGCCCGGACGGTGTTGGTGACTCAATGGGGGCAAA
CCAACTGTATTCTTGGGCCGGTTACAGAAGGTTGAAACAGGGAAAAAGGACTGTTTAAAC
TAACCTTGACTGAAGGCGAAACAACGTCCTACGCCCATAAATGTTCATTTGTGAACCACC
GAACAGAGCCAATTCCTTCACGATAGGAGAGATACAAAAGCAAGTTGAAGAGTGAACTCG
TCTTGGCCTTGGTCGCTTCTGCTGTCGTTTGGACACAACAAGCAGCAGTGGAACTGTAAC
AGGAGAACACCGACAAAAAGTGCACGGAATAAATCATAGTTATAGCCAAGAATCTCTCTT
GGTGATCCAATGATACAGCCAACAACGAACAATGACTAACAAAGGCCAAGAGTAGGCTCG
GGAGGGCATTACATTGTATGTCGTCCTCCGTACACAAAACCAATGCCAAGTGCCGGTGTA
AGTGAGCTACTGCGGTGTCTCTATTTTCGCCAATCTGTTGTCCCGCCTTTTTTCCCCAAG
AGCCTGTCTTGGTTAATTCTCTCTCGCTGCTTCTGTTATTTCTTTTATTAGCCGGCTCAT
TTTTTCTTTTTCTGTTAACGTTTCCGTTCTCGGTCCTGTTTTTACAGCACCACAAACGAA
CAGGCTGGCATGCTGGCTTTGCAGACATTCGGGTGATCGGCTTGGACAGCAGGGACAAGG
GTTTGACTGGCAGGCGCTGATGTCATATTAGGTACGTATGCAACAAAACAACGAGACATT
GACTACCCTGAAACACGACTACCGACGACCAAACATTCTTTCTTGACCACTGCGGATATT
CAATTGGTCGGCCGATCTTGTTTTGTCTGGACTTCTGAGCTGAGTGTGGCGGACAGACAA
TGATCGGGCATTTAGTTTGTAAGCTTCTCTTTTATATGCAAACGTGACAGCAAAATGACA
AAATCTGGTTCGGTTTGGCATGTCGATTGTCGATTTTACCAAGGGAAGATACGAATTCAG
GGAAAGAACGAAACGTACTGGAGTGGAACGCGGAAACCACTGTCCCACTGTCGTCATATC
TGACTGGCTGGTGCGCTAGCAGGGTATCGTTTTTGGCCGCCATATTCTCAAAATAGCAAG
GGACGGTACGATTGACGTTGTCTTTGACTTTGCAGTCCGAAACAAAGGGCGGTGACGTGG
GTACAATAAAAACAAGAACCGGGATACGATAACAAAAGAAAAAGAGACGGAAAAAAAGGG
GGGGAAATATTGGAAGAGAGTAAATGATCGACACGGTTGATGCTTCACATCCTGACTTCA
GCCGTCTGCGGGCCGGCCATGTTCCTTGGTCCAAATGCGCGTCGAATCCTTAATTGGTGT
AGTAACCTACATCATTTCAAAACAAAGAAGAGCTTGTTCGAAGTACGGGAGCTAGAGAGC
TTGGTCGTCGGAGATTCAGGTACAGCTACCTCTTTTTTATGTTGACCTGCAGATGAGCTG
TTATTCCAACTGCGCGTCTATCAGTTCTCATTCTTTTGTAGGTCTGTGCTGTCCTTCTCA
TACATGTACACCGCCAGATGTCGTGGCAGGATCTCCCTCCGAATTTTCCCTTGCTATCTC
ACAAGCAGACCTTCCAACACAGATGCAAAGGGGCGAGGAGGGCAAACGCAAACTGTCCAG
CATAAAGTTCGGGCGAGAATGGCAACGAACCACTCGTCTGCGAACAATCAAGCACGAGGG
GAGCAAGGATGTTGGAGTCGAGGTGGGACAGATGCCACTTGAGGCTGTAGGATGCAGATG
TGCATGTAAATTCAGCTGAATTTTTGTTTTAAACCAAGGGTTACACAACGAAACGGCGGC
CCGAGATGCATCTAAACGCATGTGCACACAATGTCAAAACACACCACTGCGCTTATGTAG
GGGTTGTTTTTTTACCCCTCATGGTGTGCATGTGAGAAAAGAAAGAAAACATGAGAGAAA
CAGGACCACTCGACAACGGAGATGACCACGGCCGACAGTGGAATGCTGGCACAGCATGTG
AAGTGACAATAGTACTTACCAGAGGAGACATCATATTCCTATGAGTATTCCATGAACTTC
AAAATTCGAGGTTTGGATACACCAGTGAACCTGTAGCCTTTCCCCAGCATATAATAGAGC
AGCAGACGCATTGGCGTTGCCATCCGGTACCAATCAGCGTCTATCGGTGTCCTGAGGGGG
TGTGTAGACGGCAGGGAATGGGTGTGTAACTGTATAAGTGGTCCGACACAATGGCGATGC
ATGTACGAATTGGTTGTCTGGGCAGGGGGGTGAAGAAGGGGTAGAAAAAGAAAAGAAGAA
AAAAAAACATATAAAAAGGCGATAGTTTTTTAAGAGAAAAAAAAAACCCCCATCTGAGAG
TGTCCTATCGTACAGTACAGAGGAGAGTCGAACCCTGCATATTAGTCCACAGCGGGTTTT
GGTGACAGCAGTGAATGCATGTAGGCTAATGTTGCACGAAACATGCTGAGATGGGTTGTA
GAAAAAGGCAGATCTGTAAAATGCCTCATAGAGAGCGTCCGATGCACGTACAAAGCGGAG
CAGACGACAGGATGTCGACGTAGGAGCGGAGCATGGGAATAACGGGGGGAACAGAAGACA
GGCACAAGCAGAGGGAGCAAGCCGGAACACAAAAGAGGAGCAAAGGGCAGCCAAAGGCTG
CATGAACAACGTGTACAAAGTAGCGTTATCAGGCGTTGTTGGGGATGCAAAGCGGAAACA
AAAAGGGGCCACGGAGAAAATTGCAATATCGATAAAAAACAGAAGAAAAAAATCAGGGAA
GTGGACGGTAGCCGAAATGAGGCAGGAATGGAAACATAAGAAGAAAAACCAGAGCCAGAT
TGGCATGGGACGCCGATCCAAAGGAGTCCACAAGACGGACTATGAGAGAACAGGATGTGC
CTTGAAGATCAGTGAGAGCATCAATTCTGTCTACACGACAGCCTGGATAGCAGCTGCCCG
CATCCTCAACAGCCTTCCCTACCATTAGCTTTTCTCCTCTATTGATTGCCGTTGGCGGTT
CCCCGCAAAAACGAGGCCCCCTTAACGGCTACGCCAATCCGTCCAGGATCTCCGTGTCAT
TGAGGCATCGTCTCGGCATATCAGGGGAGAACTCGAGGGTGGCAAAACTACCAGAATAAA
CGGTTGACCGAGACGAGATACAAAGATCACAAAATTGTTGCGTAAACCGAGAACGGCAGA
GAAGATCCGAAAAGACAAAGGTCGAGGAGTGTGGGAATCGACGGGGTATTCGTGAGATTG
GATGCAAAGGACAGAGGAGAGGTGGGAGGGCAGAACATATGCTGGTGGCAGTTCTGACAT
GCAGGACCGCTGCGGCCTATGGAGCAATTTTGGACGTGGAGAGAGGCAAGAGGCAAGTGC
AATGCCAAATAAATTCAAATGGTGTTCTAGGGCGAGCTCTGTCTCATACTGATACGAAGG
TCTCGTCATTTACGACGCACAGCAGGTGGTTTCCGACATCTGACGACTCTACACACCGGC
ACAGCCCTAGCGAGGATCAGGGAGCCAGGTTGCCGCGGTTCGCTCCTGCTTTTCGTGTCC
GAAATGGGAGAGGTCGCAACTGGAGGGCTGCAGGCAGGTGCAGTGAGGATGTCGAACAGC
GAGGTCTTGGCTTTTTCGTTCATGGGCAGGCTCCCTCCCGTTTTAGCTCCGTCTCCTGCC
TCCTTGGGCCGCCAAGCCAAGTTGCTGTACGGGTACGATGAGCTGCCGGTGCAGGTATCC
CTGAACGCCTGCTGTTGGCTCTTTCTGCCTCTTGTCTATTCTTTGTCTATTGTGCTAGTT
TATGTTTCCCTTGCTGCTATTGAATTTATCGTTTTTTACTCAAACAATTTGTCATGGACG
CTTCAGTCCTGCCCTACAGAACATGGAACTGTGATAATATCGTTCGTCCGGCGCGCTGGC
GCATGTCGGCCGTATTCGTGGCCCCATCAGGATACTTAGCCCCTTTGGTCCTCTCTGGCG
GCGGGCCGTATGCCCCCATTTGCTCACATTACTAATATTGGAAATTCCTGGCGCAGGGTA
CGCGCAGGGCACGTCATGCTTGAAGAGACATGACCGCACCTACCCTGATCTAGCCTGGGC
TGGAGCAAGTAATGTGCTCCTTGTTACGCTGCGTGTTCCCACGCACATGATAAAGTCCCG
ACTTGGCCAACGGCAAACCTTTAGTACGGGAGCAAAAAACTAAAATAAAATAAAAACAGT
GCAAGCCACGCAGACTTGTTGCCCGCTTTCGCGCAGAGGGAGGCAACGCCCGTGAGCCAT
TTACTGCTTGGCGCGAATTTGTCATCGAGAAGAGCTCCAGAGCAAAGAACGCCCATCCTT
CCTCCCCTCCTGTCTCTACTTTTCTCTTGTTGCCTCCCACACGCTCAAGGGGACTGCCAT
CGCGCAGCACACACGCAACAGGCTCTCGAGGGTGTGTTCTTAGCGCGGTTGCTGTTTGTG
CCGGGACAACTGCGACAGGCTCGTTTCTCGCAGGATGAACTGTCCAGGATGGGGAAAAAC
AGCTTACAAGTTGTCATGATTCAGGGCACTTGAGCAAAGAAGTAACAGTAACTGAGAATT
CGCTGTAAACCATTCGTTGGTAGTGGCCTTCGTATCTGAACAGCTTCTGCACTTAAATCC
ACACCGAAGATGGACCATTTATATATATATATATAAATAAATAAAAAGCAAGCTCTTCTA
TATGGTGCTCTGTGTTTGCCCGTTGAAATACCCGTATTGACTCCCGAGTAGAAAAAGACG
GAAAAGGAGCGGTCCTCCTGCCACCAAATGGCCCGCTGAGTTGGACGAAAGAGCTACCAC
CACATGAACGAAACGTCTTCGTTCTTGCCTGAGGAGACAAGACCCTAACCCGCGCGCGAA
ACTATTCCGTCTAGCTCAGCACGAAAATGCCAATCGGCCCCCCCTCGTCCCCCAAAATCA
CCCATCAGCACCTGCCCGCTTTCTCCCAGTGCGGTCTTTGAAATTTTGTGACCTCGAGTT
TTGTTTAAACATTTACACTTCAGGGTGTTTGCTCCCTCTCACCGTCACTAGTCTTGTTAG
TCTCGTTTCGTCCCATCTCTTCTTGCACACTTTCTGTCTTTATTTTTTCGCTTTCCTGCC
CTTTCCGCCGCCTTTTCGCTTTGATCGCCGCGGCTGCCAATTGCACTTCCACATTCCTCA
GCTCTTTCCTTTGTTTCTTCGTCAACCTCCTTCCTCCCACTTCCCTCCCTCTTCTTCCTG
TTCTTCTCTTTTGTTGCTGCTGTGAGACCTTCCTTCCTTCTCTGCCTTGCAGCAACAGAA
CCGCAAACTGCAACTGCAACCGCAACCGGAGCCGGCCAAGCCACTCGCGACTGCACCCCC
CTACGGCTTCTCCTTCTCGTTTCTGCAGCCAGTAATACCACCACTTGCCTCGCACTTCCG
TCTTGATCAACCTCTTCGGCGTGCCATCTTTTTCTTACCCCTTTACGCACTCCTTCTCTT
TCCTATTTTCGTACCTTCCTGCCCCAGAGGTCGACGCACACGCCCCTCTCGGCCACCCCA
AACCGGTCAGCTACAGTCGTCGCGCTGCACAGGAAACACCTTCCGCTTCCCGACCAAAGG
GCTACGGCGCTTTGCCAAACCACACCAAATCACCACGTCACCACATCACCACAACAATAC
AACACCACAGCACCACAATATATACCGCATCGGTAGTACAGTGATTCCCCGGACGGTTCG
CCGTCCACCGCGCCATACCCGCTCATAGGTAGGTCGACTCCAACTAGCACCGGCTTGGCA
ATTCGTTCTTGCCATCTGCCGGCCACCCTCCTCTGTGGTTCCTGCCGTTTCCGTATTTAC
TTTTCAACTCTCAAGAGCTTCCAAATCGCGCCTTCCTTCCCCACGCGTATTGTCTGTTCC
TCCTCCTGCCCTTGCCCATTCCGCGCCACAATCCCATTTTCTCTCCATTTCTCTCAACTT
CCTTTTCCCTCGCCGTCTTTATTTTCCGTTGTCTACTTGCTCTCCTTTTCTTTCGCCGTC
CGATATACACAACACACCTTTCCCTCTACCCTGATTCGCTTCCGTTTCGAGCCGACAACG
ACTATCGAAGCCAACGGGCACTGTTTCGACATTGCTGGCCGGTGGTTGTACTTATTTCGA
CGCATTCTTCCGTCGTTGCCATCGCGTTCGCCGCCTTTCTTTCACTACCCCATTCGCCTT
TCAACTGTCCGTAACATTTGCACAGCCCGCAGCCGGTCGTCTTTGTCAGCCTGTTCCTCC
AAGCGTTACGGCCTGTCTACATATAAAGCTGCTAGCAGTGCCCTTTCGCCAAGCCTTATT
CATAATCAATTTGCACCCACCGCGTCACTCTAATTCCCTTGCTCCTTTTGACTTTGTCAC
TCTGCCTCTCATCATTTCCATTTATCGCACTTACACGAGCCGTATTGCTTCTCATTCCAT
ACATCCTCTGTCCGCTAGTTTATTCGTTTCCCTTCCATCCCACCACTATTTCCGGCTACA
GCCATTACTCATTTCTCTGCCTTTTTTCCTCGACCTACATTTCGTCCACCATGACTGTCA
TCAGCCGCCAACAACCGCCGCTTCTTCAGGTTATTGGCCTCTAACAAATACTAAATTTCG
CCCCCCCTAGCGCTACTCCAACGCTCAACTCCCCCAACTGTACTCCGTAAAACGAGTTTG
CCCTTTACGACCACCAAAACCTATCCTACCAAGTTACCACGCTGTCGCTCTGTACCCCTC
CTTCGCCTGCCTATCCTCGTTTCCCGTTCCTTTTCGCCTCCTGCTCTCTACCTGTGCCCC
AGTGTGCACCAGTCCCGTTTTTTTACCGGCTGGCCTTGCATTCCCGTTACAAGCCGTGAA
TCCAACCGTCTCTGACCTATTCCACAGAGTTCCTCCTCCCTCGAAAGACTTGCGCACTAG
TCTGGCTTCAACACGCGCGCTGTGCGCCTGCGATATAAAGTCTCGTGCTGGATACGGCCT
CTTTCCCCCTCTGCTTCTTTGCCCCTTGTCTTCGGGGTTGCCCAAAACCACACCACCTGT
TGTGTTTCTGGCGCAGACAGCCATTTTCCATTTGGAGGCAAAAATACCATTGACGGGCCA
AGAAGAGATGCCGACAAAAATAGGGTCGTGTCAGTAGAAGTATACGGCAACCCAAAAGCA
CTACTTTTATTACAAGTTATATATTGCGATCCGCCTTTGACAGCAACTCTGACGCCACAG
TCGCAACCACCGCATTTATATCCTTTGTCACGACAACTCTACGAGCGCCTTCTTCCTGAG
CGCATTTCGTCTTCCTAAAGTTTGGACGACATAAAAAGAAAGGCTGCCTAGATCCTCAAC
CTTGAGGCGTCTTGTACAGCTCTATTTTGTTAACAGTCGTTCGATTCGAAGCCTGAAGGT
TCTCCCGGCACGCATTTTGCGACGGCCGCCTGACATCCTTCAATTTGTTGCCTGTTATAC
GGCGGTGCGATACCGTACCACCCTACCACCTTCTCTCCGATCTACCGACCACTCTATACG
TCATGGCTACCACTCCCGCCGAGACGAAGGGCACAACACCCTCGCAACGCTCGCACTCCT
CCTCCATCAAATCCGTGGAACTCCCGGCGAACCGGTCACCGAATCTTGCTCCTCAACCAA
ACGGCGTTGCCGCTCCATCAGAAGCCCATCTGCAACCAGCTAGGCCCGCGGAGAAGGCAT
CTGTGAAGGACCGTATCACGCGCATGTTCTCACAGCGCTCGCTCGTGAGCCTCGATCCAA
GCAACCCCGCCAACCAGCGGAAACCACAGGCACAGCAGACACAAGCTTCGCCGTCCTCGC
AACCTGCACAATCGTCGCAACCAGTCCAGTCTCTCCAACTCCCCGCACAGCTAGCACAAG
CATCAGAATCCGCACGCCCATCACAAACCCAGTCGCCCGCTCCACAGTCCCAGTCAAAAC
AGTCGCTTGATGCGATACAGCACCAGCAAGCCCTGCTACAACTCGCCAAAGACAACCCCG
GCCTGTCCGCCTCGAGCACCAACGGTTCGGCGCAAGCCTCGAGCACCCCAAACAGTGGTG
CAGCGTCACCTGCCACGCGTTCCCAAGCTCCATCTCGCAAGGGTTCTACCACAGAAAAGG
TTCCTCACGAAAAGATCGCACATGAAAAGATCGCCCATGAAAAGGCGCCCACGATGACAC
CGTCGAAGCCCGCAGCGAAATCGGGCACACCTGGTCAGCACCAGCGCTTTGTCGTTGACC
CGAGCTTCCAGGGCGGCCACGAGCACCACCTCAAGTCCAGCCGGCGCCAGGAAAAGTTGG
TGGACATGTTCCGTGGTTTGATTCTTGGCAAAAAGCCTGAGCACCCCGAGGGCGATCTAT
CCCTCGTGTCCAGCTGGGTCGACAACCTCAAGCAGGAGAAGGACACTCTTGCTGCCGACA
AGAAGGCGAGCGCCGACAAAAAGCTTGGTACTGTCCAGCCCGCATCGACTCTCATTGAGA
AATACGGAAAGTGCCAAGAGATTGTTGGTCGTGGTGCCTTTGGTGTCGTGCGTATATCGC
ACAAGAAGCTGGCTGACGGCATGGGCGAAAAGCTGTACGCTGTCAAGGAGTTCAAGCGCC
GGCCCGAGGAAAACGAGAAGAAGTACAGCAAGCGCCTTACGGCCGAGTTCTGCATTTCGT
CGAGCCTGCGCCACCCGAATGTCATTCACACGCTCGATCTACTCAAGGACTCAAAGGGCG
ACTACTGCGAGGTCATGGAGTTCTGTGCGGGTGGCGACCTGTACACCTTGGTGCTTGCCG
CCGGCAAGCTCGAGGTGCAGGAAGCTGACTGTTTCTTTAAGCAGATGATGCGCGGTGTAG
AGTACATGCACGAGATGGGCGTGGCCCACCGCGACTTGAAGCCCGAGAACCTGCTCCTCA
CAACACACGGCGGTCTAAAGATTACCGATTTCGGCAACGGAGAATGTTTTCGTATGGCGT
GGGAAAGCGATGCGCACATGGTGTCGGGTTTGTGCGGCTCTGCCCCTTACATCTCCCCGG
AAGAGTACGTCAACAAAGAGTTTGATGCTCGTGCCGTCGACGTGTGGGCCTGTGGTGTCA
TCTACATGGCCATGCGCACCGGCCGGCACCTGTGGCGCCTCGCAAAGAAGGACGACGACG
AGTTCTACGCCCGCTACCTTGACGGCCGCCGCGACGAAGAGGGCTATGGCCCAATCGAGT
CACTCCATCGTGTAAGTGTTCCCCACCCCGGAAACTCGTGTCAAAGTGGGCCGAATACTA
ATGAAGCACAGGCCCGGTGCCGTAACGTCATCTACTCCATATTGGACCCTAATCCCACCC
GCCGCATCACGGCATCTCAGGTGCTGAAGTCGGAGTGGGGCCGCGAGATCAAACTGTGCA
AGGCCGGCGAGGAAGGCTTATGACACCGATTTTCGCACATCTTAAATGGGTGGCTGGTGA
GCGGAGGTGGAAGAGGGGGCCAAGGAAGCATCAGGATGCTCTCAAAAGAACGAAAAAAGG
CCATACCCGTCTCTGAAGATACAAGAGAAGGATTTTTTGTCACTCGCTCTCATTATATCC
CCTTTCACGTCTCATGTCGAGCGTTGTAACCGCTTTCTTTTCTTTCCTTTTCTCTGTCAT
GAGCTTCTTTCCTTATTCTTAACGATCTAATTTCGTCAGTGGTCTACAAGCCTGGTTTCG
GAGGACGTTTTTGCTCTTTACTACACGTTTTATTCTTGTCTTTTGCCTTTTATCAGTTTT
GACTGTCGTTTTACGTTTACGCAAAGTGCCATTACAGCAGCGGCGTTATGGTGTCCACTC
TCATAACAAAGAGATATGATTTTAACATTTTTGCTTTAGCATTGCTTTTGCGTTGTTATC
TGTCAGGGGCTTGTTTTAAAGCAGGTCGAAGTTATTTTTCTGGGAACGCATCCCCTCCAT
TTTGGAAAGCATGACCTGTATGAGGCCCTCCACTTTGAGAAACAATACAAATGATACGAG
CTCAATAATCCGATTTGCCTGTGTATAAACTGTGAAGCCGGACCCTTTGCCATCCTCTTC
GACTATGTACTACTTCTAGTAGCTTGCTCAGCTTGTGCTCTGTGATCATGGACAGCTAAC
ATCCAAACTTGTCACAATGGCAGTGTTATGATATTGGCAGGTAGTTGTTTAAGCTCCATG
GGATGCTGAGACTAAACCTAGAACCTAATTACATTTGAAATGAAAATAGTATATTTTTGC
GAGACAGAACAGCACAATTGTGCGAAGGAATGACACTCTACAGTAGTTTACGGACCCAAA
AAAAGGGAAAGAAAAAAAGAAAAAGGAAATCTCTTCCACCCATTATTTCGCCAGTTCGAA
ACAAGACAAGATTTGAGGAAAAGCGCAGAAGTGACAGGAGAAACAAAGCCAGTATACAGT
ATTTGTTAATAGGAAAATATTTGTCGTTTTTGCAAAAAGAGTCATTCACCCACGTAGCAA
CCGTAATGTACCGCAATAAGAGAGAAAAAAATAGCGATTCACAGAAAAGGCCATTCCCTC
CGTTGTCCACCAATTAAGGCACACACAACTTAAACATACACGAGGCATTAGTGTTCCCTG
TCCACTTCTCAACGTTAAAAAAGAACATGAAACGATCCTGAACCCATCGTCCCCAGTAAA
CCAAAAGAACAGAAAAAACAAGTAGCCAAAAAAGGTAGTAAAAGACAGATGTAGAATATA
AAATTGAGAGAAACGAAGTCCCAAAGATCGTGTTCGGATATAAAAGGCGTCGAAAGTGTA
AAAGTAGTTTACGAACAAGACGAAGTTGAACGCGAAAGAATTAGGTGCTATTGTGTCGCC
TCAAACGCGCAGACCGGAAAAGAAAATGACGCGTGCAACGCTGATCACCGAAGGCAGGCA
AACCGCTGAAGAGGTATAAAATTTCCGAAGCACAGTATGCAGAACATGTCGCGAGGTAGT
CACACGTTTATGAGTGGAAGAGATCCCAGGCACGCTCGCAGAGTTTGAGGAATTCGTCGC
GTTTTGCCCGCTGGGTCTCTGGGCTGTCTCGGCCTTCGCCAAATGGACCGCGGCGCTGGG
TGGGGCGGCCCGTCCCAAGCGGCGGGCTTCCACCGTCTTCGTATTCGGCCCGTGTCCGTC
TTCTGCTCGTACTCCGCGCACCACCCTCTGCAGGTCTCGTCGAGGCCGACGCATACGCGT
GCTGCGGCGAGGGTGGCGTGGGCGGCTGGTGACCGCCATAGTGCACGAGCTTGGGTAGCA
GCTCGGGTCTGCCGCCTGCCAGTTCGGCCTGTGCCTCCTCCGCTGAGCGGTATTCTCTTG
GCCGGCCAGACAGTGGCGGCTGTTGCTGCTGCTGCGACTGCTCCTGTTGCCGCTGCTGTG
CGTGTGGCGGCAGTGGTGGGTGTGACATTGGGGGAGGGTGGCTGGGCGAAGTGAGAGGTG
CGCGGCCGCTCTGCTGTAGGTAGGTGGCATGACCACTCGACTCAGGGTGGCCAGAGAGGC
CTTGGCCGAACACGTCGGCGATGGGTGGCAGGCGGTTACTTGTCTGGTTGGCGGGAACGT
GGTGAATGTGGGAGGTGTTGGACAGCTTCGATGGCTGGTTTGTAATGTGGCGAGTAAGAG
GGTGTGGGTTGTGCATGCCAGTGAAAGTCTGGCCAAGCGGTGCAGATTGGATGACACGCT
CGTGTGCAAAGGTCTCATGAGAGGGAGCAACGATGGAGAGGCCTGGCGGAGCCTTGTTTC
GGCGGGACATACCGGGCGTCTTTGCGGCAAAGGGGTTGGCGCTGTCCTTGTTGGTTGTGT
CCATTGTGCCGTCGCCCTTGGCGGATTGCTGCTGTAACCGAGCCTCGATAATATGACGCT
GCTGCTCACGAACGGTCATACTACGCTGCAGTTGCTCCTTCATCGCGGGATCGTGTGTGA
CAAATCCAGGTGATAGGCAGGCGAGGCCCACCTCCTGGATCCCCAGGCCGTCCCTTGCTG
TGAGAGGGCGACCGGTGCCGGGTGTCGTCGATGTGGCGCCACCTTTCGAGAGGTCAAGCT
TTCCTGGCCGGCGTCTTGGAGTGGGTTCGGGGGAGCCAGGTTCCTTCTTCACGACGATCT
TTGGTGGAGGAGCAACAGATCGTGTTCTGTTGGTAATGTGTCAGTGATCGATATAATCAT
ATCCGGATTGTTCGCCTCTATGGCAACAGAGGAGAGTAAGGGGGAAATGGAACAGAGTAC
AATACGTACATGCTGGGAGGTGAAGACTTGTTTGCCGAGGACTGTGCTACGCCACGAGGA
CTGCGACTGCCCATGCGTTGCAACGGAGCGCCCGACGTAGAGCCGGTGGACGAAGTGCGC
TGCGCTGTTGGGGACGAGGATACAGCGGCGACGGCAGCGGCCGAGAGTTCTGTGTTGGAA
GCAGACGTGCTACCAGATGTGTTTGTACCGTTAGCAGCGGAGGAGGAGCCGTTGCCGAAG
GCTGTTCGGTCGTGAGGTGCCGGTGACGGGGCCATGGCGATAGCGGTACTCATTGTGAGC
GTGTGAGAGTATCGTGGAGGGACAAAGGCTGACAAAAAAAGACGAAGTAGATTCACAGAG
GATACGGAGTCGAGTACGCTTGCAGAGAAGCTGGGGCGGACGCGAAAAGCAAAAGTGGCT
CCACTGAAATCGTACTGAGCTCTTCAGGGATGTCCGTTCTAGTTTCTCGTGGAGACACGC
CTTATTTTGTTGTGCAGTAGTTTGGTAGTGCGGCCGCCAAACCGGATATTGAGAAGACAG
GTAAGAAAAACCGACGGATCCTGAATGAGTTTCGTCTTCTCCTGCTTTTTCGTTCTTTTG
TTTGATTGTGTCCAGATTGCGAAGAAGAGTCTCAAAACTTTTTTTTTTGCTCAGTCGCTT
CTGTCTCCGATCTTTTTTGAGGGTTGCTTTTTTCTATGGTTTTGTTTGAAACAAGATCAA
AGGACAGACCAAAGGGGGGTTGGCTGAAATGAGACGGGCTGCGGGAAAGCGGGTAATGAA
GGCCACGGGCTGTTTTTCTTTCTTAGATGCTGAATGTGCTCTGGATAAGTGGATTTGCAA
AGCGCTTGCACAGGGCCGTGCGGCTTCGACGCTGCATAAAACAAGAAAATTGGATTGAGA
AGCGAGAGCAGATTCAGCGTGAAAAGCTTGGATGTCGACGTCCTTTTTTGAACTTGTCTG
CCGATTGAATGCCTTTGAAAGCGCTGTCGTTGGTGGGAAATTAGACGGTTCAAGTACCTG
AGCGAATGTTGGTAGGTGTTGGTCAATAACAAGCGAAGGCAAGGTAAGTTCTGTTGCAAG
TTGCAAAAGTGCCAAACCGCCAAACAACGAAACTGCGGTTGCTTCCAAGCCGGAAGTGTG
TCGTATTTGATACGAAGAGCAATCGTTTGCCTGTGTCGGTCCCTTATTCTCGCTATGAGG
CGGCGGGTATTATATTGGTTTGGTCGTGGGGACAAAAAAAGGAAAAGTGCTTGTGCGTGC
GTAAGTCGGGCCCTTGATGCTGGATGGGGGGGGACAATGCGGTCAGTTCACATCGCTCTG
GGCTCACGCTGGCGGCAAGCAGACCACCTCTACTTTGCGTGCAAGAAACACGGAGACAAG
AAGAGACATAAAGCTTTTCACGATGGGGAAGAGCAAAAGCTCGCTAGGTGGAGGAGCAGA
GTAGCGATCGAGAGGGGCGAGGAATGCTTACCTGAATCGAAGGCCAGAAGCGAGGGACAG
TAAGAAATCAAATCGACAGGAACGACAGTGAGGGCAGATACGCGCTGCAGGAGACGGAAG
CGAAAACGTGACTCGGGGCGAAGATCCAATTGTACGATGGTGACAAAAATGCAGAAAGAA
AGCGAGGAGATACACAAAGAGAAGAGTATGAAAGAGGAAGAAGAAAGGGAGGATCGTGAG
AAGAGAAAGAAGGCGTCTCGGGGAAGAAAAGGATAGAAGAGCGAAGGAAGAGAATACAGG
AAGCAGGAAGGTGCGAACAGACAAAAACGAAGCAGGGTCCAAAGCGATTATGACGGGAGG
GACCTGGGTGAGCGACAGTGATACAAATGCGTATGTGAGACCTTGGCTCGGGGGTCTAGT
GGTGGTTGAGGTAGTGCATCTAAAGGAAGCGTGTCAAGGGAAGGGGTAGGGGGTAGGGGG
GAAGGGGTTGAAGGGAAGGAGCGAGCCAGGAGGAACAGAAAAGGGGGTGAGTGTATCTAA
ACGGCAGCGTTCGCCAGTGCTCCTCCGTCTGCATTGTAGTTTCCCGTTTTCCGTTTCCCC
TTGCCTGAAGATGTTTGCCAAGCAAATAAAAATTGCGTGTATTACGGGGAAGGAGCATTT
GGTTGTTTGCAACCGTCGTTCAATCTACTCCATACATGCGATATACAACAGCTCGTGCCG
ATGCGCTTCGACGGAGGGGACTGGCGGAAGGAGCGACGAGGTCCAATCGAGGAGAGATAG
GTGGCAGCGGCTCGTTCTTGCCTGCCAAATTATCCGTCTCTTTACATACCCCGTACTCTG
TAATACTGTTTTGGGTATCTGAGGACATGTACGGCGTTTATTCAAAACAGAAGGAAGTAG
TCGAACCTTACCGTATTTGTCGGCGTCGCACTCGCTCCATTAACTTTGTTTGGCCCACGA
TATTTCGCGATTCTTTCACCCAAGTCGCCACTTTGGTCGCGTTTGGCACCTCTTGGCTTG
GTTTGGATCGTTACTCGTTATCGAGTAGCCTCGTTCTTGTGCATCCGGCGTCTGAGAGAA
TGCCACCACGGATTTTACCTCCTGTGCCTGGTGCACTAGCGAGTTACAGTGGGCAAGGGG
GAGGGCGGTGTGATTGGACAATAGAGATTTGGAAGGGGGTGGCACTTGAAAAAGTCGGGA
AATTTGGGCACAGGGAGGGCAAAGAAGGGGTGTGAGAGAACTTTGGGGAGTGGGAAGGGG
CCGGGGGCGGCAGAGGGACGCTGGTTCGCAAAGGCAGTCTTCAGCGACCTGCTTCCGTAA
AGGGAAACCGCGACGGGGCCACCTCTTTGCCTCCTTCCGCTTTTTATTATGTGGTTAGGT
TGTTTTACTTTGAGGCAGGGGCAAGACGGCACTCCGTTTCGCTGTTTGAGTTGGGATATG
AACACGACGTATTGTTTGGCAAAAGTGCAGGAACGAGTGTTTGTAAACTCCTTTATTACT
GTGCAGAATAACTTGAAGCTGCCCCTGAGAAGGTGCCAGCATCACGTTTATTCAACGGCT
AAGTTACTTGCAACGGCAGGAACACAGCGAAGGAAGGCACACATGGTAGTACGAATATGG
AAACGGGGACGGAAACGGACCAGAACAGGAAACAACATACAGAGTTTACATACTAATACC
AAAATGTTCCCCTTGCCTTGCCACGCGCAGCCAAAGAGCACTATGCGGGCTTTGATTGGG
CAGCCCCTGCCGAGATGGTATGTCGCTCGGTTTTGTGGCTTCACTTTTGCGGTTCAAATG
TCTGCGGCTCCTCTCTACCACTCCTTGCTTTTTTTGTATGCTGTTTCTTATGCAAAAAGT
GCGCCAACGACAGCAAACTCAAAGTCTCTCCAGACCCCATTCGACTCCCTGCCCGACTCT
ACTCCGTATTTATGACGCGGTGTTCAAGCAAATCTCGACGTAACGGCGTTGACGAGATCT
TTTCATGGCTCGAAACGCTGCCCACTTCCTATCATCGAATTAAGCAGGAGGCGAGACAAT
CCGGGGGCAGGGACACAGAAAATACAAAGTGACATACTATACAACATATACTTGAGTGTA
GAAAACAACAACCAGCGAGCTCTTTTCTCCGTTTCGTTCGCATACAAATCTGAATGTTGA
ATACCGAGAGGAAACAAATTTTGGGACGACCAACAAACCAATATTACATGGTGCCACAGC
CACACCGTAATTCAAAAGGCGAATGCGTGGGCAGGCATGCATCTGCGTCAATGTGACGAC
ATTATCCTGGCGAGCCAAGCCGTACCAGGCCAGTGTTCAAAAATTCAACCGCTTTGGTAC
AGCAGCATGCCTCCGTTTTATGCCATGCAGTGAGGAAACGCCTTGCATCATCTACCTCCA
CCGTCGTTCCAGAAATCTTCGTTTCGTGGTATTGCACGATGGCGAAACAGATGTGCAGCG
ACGAGCCCAGGGTGGAGCGGCCACCCAGGATAGTCTCAAGATTTTTTTTTGATTCAAAAA
CAGGACGCATCAAGGAACAAGAGCGATGATGAGGCTTCTGTGGACCATGGGCGCAGCATG
TCGTGTCCGGGCTGTTTGCGAAGTCTAAATCGCCGGACCTTCTGGCTGTGAGATTGTGTG
TGGACTGAGCTGACCTGGCCATTGGGTGGATTGTTATTAACTACCAAGATGAAGAAAGGG
AGGTCTTTTTTTGTCATCACGACGCCTTACGTTCTCCTTGCCTCTCTACACACGACGACA
CCTTGCAGTATCTGCATGGCATAATCGTATTCTTTCACGGCACAAAGAATAAAAGGGACA
GCGCGACCCCACGACAAGGGTCCCCCGTTCGATCGTGAGTTGCCGATATTGCAAGGACAC
GCAGCCCTCACCGTACCCAATCCTTAATGTTTCGCTGTTGCCATCCAAAGAAGCTAATAA
CTAGGCGAACCGTTGCGTTTTGTCGCTACCTCCTTGGGGCCCAAAGGCTATCTGCTCCAC
GGGAGAACAGTGGACAAGGTTGGAAAAATAAAAGAGAAACAAACTCATTGTCTTTATGGT
CTTCCCACCACAGCCCTGCCTTGCATGCACGGAGGAATTACGTTGTAACAAATACTGAGT
AGCGTACAGATTGTCAGGCGACTTGCCTATTTCTGACATTTCAACTAGGGGCACACAAAG
CAGAAAACCACGCCGTTCCCCAAGAACGTACTTGGACCGTGCAGTAGTGCCAGTGATATT
ATGGAGTTTTATTGGAACACTATGGGGCGCTGTAACAAAGGCTGCACGTTTTTCTCTACG
GAGTAATGATTCTCTTCGCATTCGTACCTTTTTCTTGTTCGAACAACTCCACGGAGGAAA
GAGGCCTGCACGAAGGAATTCAAAATACGGTCAAACGAGGCTGTTTATGTCTCGGCATGC
TCTACGAACAAGATACTTGGAGCTTGGTAAGTGTCTCCGAGAACGGAGCACGACCTTCGA
CGACCTGTGAGAACACTAAGATGGTGGTGGATGGTGGTGCATGATGCAACATGCAATGTG
CTGAGCAAGGCCGACCGTAGCTTGTGATCTTTGTTGTATGTTGCTTGCCAATACTGTGTT
TTGTATTGTTCGCCGTCATGCATCCCGCGTTTTCATACCTCTTGGATATCTTGTTCTCTC
AGTCTGCAATGTCACATCGTATCGGACCCTGGCCGAGGAGACGGCCACGAGACAGCCATC
AGACGCTGGCCGAATCTGGCTCTTTTGCCCACTTGACCCTTTTCATCTCTTGGGCCCCCA
AACATCCTCTTGTTGAATTAAAGGGACTGGCGGTGCAACCATCTTGAACGCGAGACCCAG
ACAGGCGAAACTCACCAGACAGCCCCATCGAGACGGCCCATCGAGACCGGCGATGAAAAG
GAGGCGACCAGTTGCAAAAAAGTCCCTCTCCCAGTCTCCAGATCCACCCATGGCGCCGTT
GTTGAGCTCGTTTTTCTTATTTTTAGTTTTAATCGTCCCTTACGTTCCTCTTTCTCCCAC
TCCAGGGATCTTGGATGCAACAGAGGGTCAATCGCAGGCAATCTTATCCACCTCCTCAAG
CGCACCCCAGGTCACGTCTCGGTGTGTTTTCTCCTCCGTATCTTGCAGAACGATACTCCG
TACGGCGTAAATAGTTGTGAGCCGTACCCTTGCACAATTCTTAAATGTTTCGACCAAGTG
GCCGCTTTGTATCAGAATCTCGCTGATCGACGCGAACCCTGGGTCCATATTGGTCTGCTG
GCTTTTTTCTTCTCCTCTAGGATCGCCTACAGGGAAGTCTGCTTTTGGACGAAAGCTCTG
TTTCTGTATCTCAGCGTCACGTTAGACGATGGTTGCCGTTGATCGTTGGTGGTCCCAACA
TATTTACCGTCGGGACGGTGGTCCATTATGAGAGTCAGGATGGAATGGTGTTGGTTTATA
GCAAACCTTTTCTATTTTATTGCGCATTGCGCCTCACCAGGTATACGGCGTATATTATTT
ATCGCACTGCACAATGACCTGGAGGGTGTTTAGGCTGGACGAAACCGTGATACCGGCGTG
GCAAATAAAGAGAAGGCACCATAAAGCCAAATATCGACAAAACAAACCAGCAAAACACAA
AAGGAACAAAAGGGATAAAATGCAACACCCGAAGAATGGAAAAGCAATATCTGACCCGTC
GTTCAGCCGGCTGCTAACAAAGAGTCCCAAATGGAGAACCACAGCCATTATTGCTGGATG
CGTATCCTCGGAAAGACAATGTGTAACTTCCAGACCGGCCGGTCTAATAATACCCATTTT
CGGACCGCGGCGTCGTGCAGTGTCTCTCAGTCGCTGTGGACTCCCGTCTCCGTGCAGACT
CTTGCATCTGATTAACTGCCACAGCCATCGTCTACCGGCTGCTTGCGTCCTTTCCTTTTG
CTCGTCAGCTGGTACACTGTGCTCGACAGTCTGTGTGGATGTCTACGGAGTGAATATTCC
ATATTTCGTACGGAATACAGACATGAACGGCGATGCCGCAGTTGACTCGACAAACCATTT
ACCTACGACGTACGTTGTCCGCTCGACTCGAAACGGGCGCTTTGACTCAAATAACGAATT
ATGTTGTAACGCTCTTATGGATGAAAAGATCAAAACGTTGCAGTGCACTGACAAGGCAAA
TTTGCACCGTTCCATCCCGTACGGAGCACCTTGGCTTTTAGATTATTTTGGCTGTCTGGC
ACTTGGACGTTTTCTGCACAAGCCTCTTCAATTGTGAAACGTGGTAGAACCCCTTTCCCC
TCCCACCTTTGACGCACCCCTGTCTTTGTGTTTCCATCCCCTCACACCACCTTTGATGTT
CGACGTGTCCCGTTTTTTTTTTCCACAGAGAATAGAAGGGGAAAAGGGAAGTAATACTGG
CGATGACTCCGTTTTTCTGTTTTCAAAATATCGAGCTTTCCGCGCCGTCTGAATGCCAAA
AATATACAGCCTCGCCCTCTCAGATACGACTACTTGGCCACCGGACTACCGGACGCACTC
TTCGCAGAAAGCGTGTTTCATGTTTAAACGTTTTCTCTCTTGTGGTCGGTAGTGGTCAAC
GCCAACAGGAGACCGTAGCTTGCATTTGTTTGCATGGCCTTCCTCTCCCATGTTTCTTTG
CCTTCCCCTGCACATCCTGTATTGCATGGACACCGAGCTCGCCCAGGCAATAAAAAGAGC
ATGGTTTTGTGCACCTGACCTCATCGAACGCGCATGAAAATGGTCCTTTTGCATATATTG
GGTGTGACAGCATGGCACCGAAGTCAAACACGAGTCTGGGCTGTCTGCAGACTGATGAAA
GGAGAAAATATTGGAAGGCGTTGCCCTTACGTTGTACTTACTTCTTACAGGTCACCTTCG
TTTATTACGCCCGTGGAAGCACAAAGACACGAAATATTACCAACAGGAACGAGCACAATT
TCGGTAATGTGGTGTACGTCCTCTGCGGCCATACGGCCTTCTTTACATCTATGCCGTGCT
CCGTACTTGGAGGCGTTTTGCTACATCAAAGCCGGGCAGCAGGTCAGTTCATGTTGGTCT
GAGCTTGACACCACACGAAGAGTACGACATATGATTGCCGACGGACCTCTCGCACGCCCA
AGACCGTCGTTCTCAACTTGCAGCTGCAACTAAGCGCCGTAAACCGCCCAACGGACATGC
CTGACCTTTTGACAACATTCAACAGTTTCGATGTTGACCGTAATCCATTTTGTTCTTTTC
TGGTAATAATAAGTTGCGTGGACTTAGACGGCATCTGCCGCTCGAAAGCCTTTCTTCCGT
TTTGTGTGCCTCATGTTTTCTTCCTCTTTGTCCCGATGTTCCAACGTCTTCCCACCATCT
CTTTTCTTGTCACCCAATATTGTGGTGGGCCAGTGATGCAAAACTGACAATCACATCACC
CTCGGCGCTTGGCCTGACGGCGCTCTTGCTCCCTATTGGATGGATTCCTGTTGAAGGGGA
CAAGTTCCAACTGCACCCACCAGATGCAACCCTTGTCGCGAAAAAAGAGGCACTTAAGCG
CGATGCCTTTTAGGCCAAGGCGCATGCGTCTGTAGCGGCTGGACTTCATCTGACTTGATA
TTACGTCGAGCACATGGAAGATGCCCTCCATCTCAGTGCACCGCGCGACGCGACCGGCCG
ACCGGCCAAGAGCGACAGAAGGAAGAAAATAAGGAAACGGATACAGAGAAGCTTAGGAAA
TCATAACGGTGGCGTCCATTCAAAGAACTGCTGACACTCGAGCGGTGGGCGGCGACCCTG
GTCTGATCGTTGGCTTTGCGGCCGCCGAATGGGTGGCAGACCCGGCCGCAGATGGACTGC
CGGTGCGCATTGAAGGGCAGATGTGATGGGCAGACACAGGACATGCAAGATGTGCAGGAT
CTCAACTTGTGAACTGGGCCATTTTAAGCAACAACTGCAGTACGATGTAGTGGAGGGAGC
TGTGAGGCTGAGACCCAACAAAAGCACACATAAACCTCACTACTTTTGCCCTGGAGCCGC
CTGAAAATACAGCGCATTGCTTTGCGCTGGCAGCTCGGCCTGGCCCTTGCCGTGCTGTAA
TCTTATCGCTAAACCAAAACGGCCTCCGCATTAGCGTCGGCTACGTCAGACCCATTGGTG
GTGGTCTCCAAAAAAAAGTTTATCGCCGCTGCATCAAGAAAAAAAAAGTTTATCGTAGCG
ATTGTCAGCAAACGACAAAAACGATATAGCTCAGCACGCGCAATCGATCACGACACAGCG
CAACTCTACGACCGTCATCCCTCTCGGTCTGTACGTCATTCATCACCCGCACGTCTTACA
AACATACAATGGCGACACGGTCACGACGGAAACAGCCGACGGTCGAGGAGGTGCCAGAGG
ACGCCGAGATGGCCGATGCGCCAGCCGCCTCCCAGGACGAGGCTGCTGCTGAGGAGGAGG
ACGCCGACATTGCCGACGACGGTGCTGCCGCCGAAGGCGCCGAGGCCGAGGATGGCGATG
AAAACGAGGAAGACGAGGAGGAGGACGAGACACAGAGAGTGCGCCTGGTATGTCAAACGG
GATCTGAAAGACGACGACGGGGAGGGGGAGTACGAGACAGGATGCGTGACAAAGAAAGGA
GACACGGAGCGTGGAATATATATACTAATAAAGATGCAGCTGCCGGGGTCAACACCAACT
GCCGCTTCGTTCGAGTTTCTCGAGGAGAACCACACAATGGGCAACGCCCTGCGGTTTGTC
ATTATGAAGAAGTATGAGCCCCCCGGTCAAGACGAGAAAGCTCTCCTTCTCTGTTGTTTT
ATATACGGAAAACGGCTTGCTAACAAGCTGCCTAGCCCCAACGTAGAGTTTTGCGCGTAC
GCCATTCCTCACCCCTCTGAGGCGAAGATGAACATCCGCATCCAGACCTATGGTAAGATC
CTGAGCTGTGTTGCACATGTATAATTGGCGAGTTGCTATTAACACATCCTTTCTCAGAGG
GCACGGCTATTGAGGCCTTAGAAAAGGGTTTGCGTGACTTGCAGGACCTCTGCGATGTTG
TTGGCGAGAAATTCTGGGACGTACGGAACCAATATATGGCGGCTACCGAGGCATAGGGAC
TGGGTGCGTAAAAGGTGGCGAGTTCGCCTGCCTCTGCGGTTATAGAGCAGAAGCAGCCGG
CGGTCGGCGGTGTGCGACAGAATTTTGGGATTTTATCTTGTGTATGGAGTCGGTCATTTA
TTATTTTCGTCATTTTATATCTTCACGCATCGAGGCTATCCTTCTTTTGTGTTTTGTAAC
CTCAATTACCAGGACGAACGCCGTTTTCAGCACTCAAGACTATTGTCTCTCCCGCCATAT
TGCTTGTACACATTGGTGAAATGTTTTGTGAATTTCGTCAGATGCATCCGCTCATGTCTA
TCTAGCCTCTTTCGTTATTTACAAGAAGAAAAAAAGAGGCTTAGCTAAGGCCGTCTCCTG
CCCCGTTCACATCAACAACCCGCTCATGCACATGTGTTGCCGCCTCGCTTCCAACTCTAG
TTGCGGCCCTGATCTGTTAGCACTGACACGTATCTTTGTCGTTCCGGGCGAATGTCCGTT
CTCTCGTCAGTGTTTGTCTTACCTCCAGGAAGCCCTCCATAAAGCTCGACGGAATCTTCG
GGCCCTCCTTGAACGACTCCTCCTTGAAGTATGACATGATATGGGTCGTCTGGCGCCAAA
AGTTCATCGTCTCCTGGTAGTCGGCGTTGTTCTGGAACAGCAGCACATCCACCACCGGCA
GCTTGTTGACAAACCGGTGCCGCTCAAACTCCTGCCGGATCCGTGTCCGTAAGGCTGACA
CCGGCAGCGGCACCGAGTACATTGTCTGGATCTCGGGGGCCTAAAAGTGTCAGCGTACTA
TCCGCCATGCTGTCCGCTACAAATAACCTCTCGTCATTGCCGCCAGTCTCGGGTACGTAC
AGCACGGAGCCATTCTCTGTATGCAGAAAGCACTCTCTTCCTTGCCACGTCCCAGTTCGC
CGCTGCACGGGAGCATAATCGTCAGTACACAGGCTTTTCCAAAACCAGAGCTGCAGCGAC
AGCATATCGAACCAGAGGAAGACGCACATTGCCGCGAGACGCGGGCAAACTCCGTGGGGA
GAATCGCCATTTCGGAAACTTGAGAGGGGGGAAAGATCGAGGAGGGGAACGGAGATATTA
ATTGCGTGCACAGGCCGACGTGGCGCAGCTTGGTATCGTTCTCCAGGAACGGGAGAAGAA
AATAAGTCGCCGGGCGGTCGTTGGCGGTCGTCGATGGCGAGGTGATGATCGGGGACCCGT
CATGAGTAGATTTGTCTCCCGTCTCATAACCGGAGTCCATTCTCGGCTCGCTTTGCTCTT
CGTTGCGTACCCCCAAATCTGTCACGTGATTGTCACCATCCCCGGATTGTCTTCCGCCTG
ATTGGCCATGGCCAGTGGCGTAGATGACAAAGCGGCGCAGCTTTCGAACTAACCTAAAAT
AGGAAAGTTGGCGACTTGCTCTTGCTCTATTTGCCTTCAACTGTTCCTTTTCGTGGCGGC
CCAGCCTGCCAGCCTTGTTTCGTTAACCTCACACGACATCTTGAACTTTTGACCAGCGCA
ACGCCAATACTTGCACGCCCGCCACAGCCTGACAAAGTCTCCTTCGTATTGTCGTGCCGA
CTATTTCTTACCTTCGTCCATAAAATAATACACTTTTCCCTCCGCACTCTACCTCACTAT
GCCCGCGATTCGGCATGCCTCGAAGCGCAAGCCGCCACCAGATGGCTTCGACGACATCGA
GGACGACTTGCTCATCTTTGCCAACAAGATGAAGGACGCGCAGTCCACCCCGACCGATGG
TCTGCCAAAGCATCAGGCGCAGTGGCCTATTTTCCAAATCTCCCACCAGCGCAGTCGCTA
CGTCTACGAGCTGTACTACGAGAAGGAGGCCATCAGCAAGCAGCTGTACGACTGGTTGTT
GAAGAACGGCTACGCCGATGCCATGTTGATTGCTAAGTGGAAGAAACAGGGTTATGAGAA
GGTGAGTCTACATCCTTGCCAGAAATATTTAAGGAGGGCCAGGATCCCATACTAACCAAC
CCAGCTCTGCTGTCTTCGGTGTGTCCAAACAAAAGAGACCAACTTCAACTCGACATGTAT
CTGCCGCGTGCCCAAGGCGCAGCTCAAGGAGGACCAAGACATTCAGTGCGTCAGTTGCGG
CTGCCGAGGATGCTCTTCGAGTGACTAAGGGGCAGGAAGAAGAAGATTGGAAACACGGCG
CGTCGGAATAAAATTGTGGGCTGCGCGATTCTAATGACAGCATCTACCATGAGCGTTTTG
GTTTTGGTTTCTATTTTCTCTGTTTTATATGTGCCCTTTTGGCAGTATTGGTTGTTTACT
CTTTTATGATGGATTAATGTCGAGCTTGATAGAACCCCTTTGTATGATAGATCACAGCGT
GGGAATCCGGGAACAGATAAAATGGTAATGGCAAATTGATAACCCAACCAAGGAAAGTTT
TCATCGTAAATCATGTCGTTTCGTCTATGCATCTACCATGATACCTACGTCGATCATCGC
CTCACAAAGCCGGACCTGCCGCCCCGGCCGAACCTCACACTCCGTGGGATAAACGTCATG
GAAGACATGGCGCCTGTAAGATCCTCCATATCAACATCTGGTATCTCCTTGGGCATTGCG
TTGGGCGCCCCTTGTGATCGCCTGTCTCGCTCCACAGCTACTTTAGTGCCATGGCCCTTC
GGCAGAGGCTTTCCCTCGTCCTTGTCATCACTATCGTCGTCGTCGTCTTCATTGCCACCT
TTGGCTGGGTTTGGGGCGGCCGCCGATGGAGAAGATGCCCCCGTCCCGGTCATGTTGATA
CTCGCCGCCCTTCGCCGCACAATGTCCTTCTTAGTGACTGTGCCAGTCGACGACTGCCGC
CGATGGTGGTGCTGCCGACGCCCGTCATCGACGAGCAGCGACTGGCGGCCGTCGATGCCG
TATTGCGTAATGGAGAAGAAAAAGTTGTGCGGAAAACTGTGCTTGTCGATCAAGTGTCGT
CGCCGCTTATCGGACGAGCCGCATTTGCGCTCACAGCCTTCGACAAAGCATGCAAACTGT
GTTTACGTTAGTGATACAATTCCAGCTTTTCATGATTTAAGAAGGGATATGTCTAGGGAG
ACGCACCGTATGTTCTCCTTTGTCTCGCTTCACAGCGATAAACGGATCGTGCCACTCGTC
GCCGTGTAGACTGAGGTACAGCGGCGACGGAAAATTCCGCCGACACTCGATGCACCGATT
GAGGTGCTCCTTGGCATAATGCGCCTCGTATGTGTCGTACGTCGGGAAATCCATGCGCTC
TCGGTGCAGCATGCAGGACATGGCAGCCGACTCGGCCTGCTCGCGGCCTTGGCCAGCAAT
GATGCTGTCGTCGTTGTCACTTCCGTCGTCTGGGGATAGCCCGACAATCTTTGCACGCGG
CTGGTCCAGGGTCCCTCCAGCACCATGTGAGTTGCGCGCCGGCCTCAATAGTGCGATATT
GCTGGTCTTGTCGCCAATATCAAGGTCTGGGCCTAACGATGGAGGAGAGGACGGCGACGA
CTCTTCGGGCTCTCGTGAGCGCTTCATACGGCGAGAGCACAGACGAACCTCTCGTTGGGG
ATATCATACAAATCCTCACACAACACGAGTTGTCATCGAGAGGGGATGTTGGGTACTTTG
GACCTCCCCTGTTCACCGCTTTTCGCTGTGATTCGCCGCTGTCAACTTAATGCAGATGCA
TATGCACGCCTACGGTCCCGCTAGTTTCGCGCGTGTAAGAGGTTGGCGTGCTGCCAGGGC
GGGGCAGATTTTGTGCGATTCTGTGGCGTTTCTTATGCCGAGAGAACGTGGACTTATCAG
ATCGAATGTCATGCCCGGATGCACGCCGCGACACTGTGATGTCTGAGGACGAACATTTGT
TGATGTTCAGAACGAATTCGATCACGTGCACTTTTAAGGTTCCCCTTAGTGCAGTGTGGC
CCACCGTGATGCCTCTTCAACGACTCAACCCACTCCGGCTGTCGAAGCCTGTCGTGGGGG
GCCCAGAGGGTGGCCTCCAGAGCGGCCAAGGCGACACTGTAGAGTGGATGTCGTGTTTCT
CTGCGCCGCGTGATCGCTTTAACGACTTCATGTAGCGGAAATTAAGTCCCTGGTGGCTGC
AAGGCCATTTCGCGAGTACATGCTGGAACAAGGTGGCTGATCTTTGCTGCTGCCTGCACA
ACATACTCTATGAGTGTCTTCGTCTCCTTCCTTGTCTAAAAGAAGGGCGTTTTGCTTTCT
GGTCTTAATAAGACACCTCGTATCCTGTGCTACAAAGACCTGTGTTAATGGATCGCACAT
GGACGCCGTCAGTGCCGTCTTTTGAATTGTCACGTGAGAGAGTCACTGACTCTTTTACTC
AATACGTGCTGTAAGTGATCGCCTCCACCCAACTGACGTCGCCCCAGGCGCCCCTGCACG
CCTTCCCTCCCCTCCTTCCCCCACCGTAGTTCCCTGACCAGCGGCAGTCCCCACTGAGAC
ATTCGGGCGGAAGTCGCGTTTGACTAATTAACTCCTAGCACCATAGCATGGTCACATGCG
TGAAGAGCCTTTTCACGCTGATGGCAACCTGCAGGTCTCGTGAGCGCCTATCGATCGGTT
GGACCCCATCCTATCTCGCTGACGGCAGGTGCGACAGGTGCGATAAAGCTCACTGCCTGC
AGGGACCAGACAACGTCGCCTTCCTTCCACGCCGGCTTTTAGGACCTACCCAACTACCTT
TTTCTTTTGGTTTTTGAGCACACGCAACCGCTTTATGATTTTAGATGTTTTTTGGCATTT
TGGTTGTTTTTCCCTGCTCTCCTGCTCTCGCTGCCCTGCTGCCCCTTTCCACGTCGTTTC
GGCCGTTTGGCACTCTTCCTACTGCGGCCCACCTTGGTTTCGTGCCGCGTTCACATCTCG
CTGACCGTCGCATCGATACTCGTGATCTTTTTTCTTCCACTTCTCCATCGGCACGGCTTC
GTCTTCGCTTCCTCCTCCGGCCTGTGCCTGTCCTCCATGATACCGCTGCTGCACAGCACT
CGTCGTCCACCTGTGCAAGCTAAGACCGTGTCTTGGCTCGGAGTCTGCTTTCCGTCACCG
TTCCCCACATTCTGTATCCCATCTCTCGCCGTCTCTCGCCGACGTCTTTGTCATGTCGTC
AGTTTTCTGACAGGACGCCTTTCCTTTCTTGTCTCGTCTTCCTGGTACTGCCTTCGTTCT
CGCCTGGCGCCTTTCGCTTTCTTCGACTCGGCCTGCACTTGGCCCGCGTCTGCCTTGCAC
GGCGCATGATCTTCAGTCGTCCGCAAAACGCCGGGCGCGTCCGGCTGAATATAGAAGCAC
CCAGCTTCCATTTTGCTCACCATGGCATCTCCCAATCAGCCTCCTGATCACCTGAATGGC
TATGGTTTGTCTCCTCCTTGTCTCTCCTCTTGCCCCACTCACCTCCGTCTCATAACGAAG
TCGTCTTGTCATCCAAGTACGTCCGTTTGGCTACAGCCTTCACTTCGTCTTGACCATATG
TAGACGCCTCATCCGGTACAAGACGCCTATACTACCTCAGACTTACACCTCCAGATACAC
TTACTCTGACTCTCACTTTGAATAGCACTCCATGCTAACCTCTCGTCTCATAAAGACCTG
CAGGCGGTTGACCAAAACGGAGTGCCTCTGCTCAGTAACAACGCTCTACCTACGTGGAAC
CCGGCTACTCTGCTCGACCCTCAGCGCCATCTTATGTCTACTCCCTCCTTCACCTCGCAT
CTGCCGCCACCACCGACCTCAACGCCCATGCTCGGCAACCCGCTTCACCAAATGGGGGGC
ATGGACGGATCTACTCTAGCCTTCAACTTCAACAGCACCAATGACGCCCCCGTTGCGGTA
AACAGTTTTGGGGCCGGCGGAGCTGCGCCGGCCGAGCTCGCTTTTCAGTTCACGGGGCCT
GCCACCGATGACGGCTACCTTTCGTCGGGTGACCAGATCGCCACAGACCTAGTCAACGGC
CACGGCCTGACGGGCTCCAACTTGAGCGGGCCTCCCGCCTATGCTAGCTCTGAAGGTGCT
ACCAACACACCGCCAAACGGCATGGCAGCCATGCTCGAGCGCAACTTTCACGTTCAGGAC
CGTAAGGACGTCCCCGAGCCGAAACGTCGCAAGACGCTGACCGGCGAGCCAACGGATATG
AAGCCGGTCTTCCAGACGAGCAGCAACGGTATCCTCGCACAGGGCGTCAAACAAGAAGAG
CAAAAGGCCAATACTCGTCCTTCTGGAATGGCCGTGGCTGCTGCACAGCATCCTGTTACG
GTTGATCTAACAGACGGTATGTCATTAAGGGTGCCCCTTTGGAATACGTTTAATGGCAGC
CGTTGAATCCTAACACATTCTCTCCTCAGGCTCCGAGACCGATTCAAAGACCCAGGAATC
ATATGAAGAAGTCTGTTTTGGAGCAGTACTGGGTGTGACCTTTGACTGCCACCAAGTGCC
GGCTCCCAAGCCCGGTACACAGGCCATGGGCGGCCCGGCGTACTGGCCAACTGTCAAGAT
CGTCTTGCGTCGCAAGGTGGACGAGAAGAGTCACGTCATTGATGTGTGCGATCACACGCG
CCAGGTAGTCGGAAGCCTTGACCGCAAGGCGGCTGAATGTTTTGTGCCCCTAATGGATAT
CCCAAAGGTCCACCTCCGGACGGACGCAAAAATTCCCGTCCGCCGTAAGAATGAGGACGA
AGTCGTCGGCCAGCCAGTGTCACGGTCGTATAAGATCGACCTAGTGTTGTACGGCGCTCC
GTCCTTCGGAAAAGCAATTGGCAAACGCCTCGCCAAGTTTGGCTTCAAGCTGGTGAAGCC
GGTCCGCCACGATGCGAATGTCCGCTTGGCTATCCCACAACAGGACCCTCACATGCTGGC
CAATGGAGACGCGAAACCCATGCAAGCCGCTGGCTTGCCATCACATGCGACACAGCAGTA
TGCATCGACTATGAACAATACCGTCCGTACGATGGAAGAGGTGCGCTCTGAAGTGCTCCA
CGTCTTCGACTCCATGGCCAACGCGGAGGACCTTCCCGAGACGGAACCCAGCCACAGTGT
GACGACACAGATGCTACGCCACCAGAAGCAGGGTCTCTACTTCATGATGCACCGCGAACG
GCCCATGGCGGCGCAGTCCGGTTCAAAGCTCAGCTCATCCATCTGGCAGAAGAAGACGTC
GCTCGCCAATCAGACCTTGTACTACAATGTTATCACCGGACAGAACGAGGTCCAGCCGCC
CAGCGAGACGCTTGGCGGCATCTTGGCTGATATGATGGGCCTGGGCAAGACGTTGAGCAT
TTTGTCGCTGGTTGCAAGCACTGGAGCCCAAGCCGAGAAGTGGCACAAGCAGTCGCCCAT
GCAACCAAAGGCACCCGAGAGAAAGAAGAAGCCGGGGGCTCCCCAAAACTTTGATGCGCC
TACTCCGCAGACACTTGACCTCACGCGTCTGAAGCGGAATGGAAAGGGTACGCTGCTTGT
CTGTCCTCTGAGTACGGTTGCGAACTGGGAAGAGCAGATAAAGCAGCACCTTGCGCCGGA
CTCGCTCAAGTACCACATCTACCACGGCCAGAACCGTATCAAGGACATTAGCCAGCTCTC
TGAGTTTGATCTCGTCATAACAACGTACGGCTCCGTCTCAAGTGAGCTGACATCCAGAAG
CCGCGGCAAGTCAGGCCATTATCCTCTCGAGGAGATTGGCTGGTTTCGCGTTGTCCTCGA
TGAGGCACATATGATCCGTGAGCCATCCACGCTCCAGTTCAAGGCCATTTGCCGTCTACA
GGCCAGCCGGCGCTGGGCCGTAACTGGAACGCCCGTACAGAACCGCCTAGAAGACTTGGG
CTCGCTGCTGGCCTTTTTGCGCCTCAAGCCCTTTGACGACCGCTCCAAGTTCAACCATTT
CATTGTGAACCCTTTCCGCGCCTGTGACCCGAACATTCTGACACGGCTACGCATCTTGGT
GGACACAATCACGCTTCGGCGTCTCAAGGACAAGATCGACCTCCCCAAACGCAGCGACGT
CATCATCCGCCTGACTTTCTCCGATGAAGAGAGCCGCCTCTACAACTTCTACTCTCGCAA
CGCAAAGGACCGGCTTCAGGTGCTCACTGGCCACCAGGAGCGCCTGCTGGGCGGCAAGGT
GTACATTCACATCCTGCAGGCTATTTTGCGCCTCCGTCTCATCTGTGCACATGGCCGTGA
GCTGCTGAGCGAGGACGACCTGAAGCTGATGCAAGGAATGACTCTCGAGTCTGCTATTAC
CATTGACGAGGACGACGACGCGTCCGGCGAGGTGAAGCAGCGGCTTCCTGAGGCGCAAGC
TTACGGTATCTATGACTTGCTTGTGAATACGGACTATGACACCTGTGCACACTGCAAGAA
CAAGCTGGGCTACTCGGACGATACAACGTCGACCGACATTCGCTCCGAAAAGCAGGAAGA
TGTCATTGGTTACATGACACCCTGTATGCATATCTACTGCCCCAATTGCGTCAAGCACTT
TGCCGATAACGAGCGCGGGCTCACGCACAAGAGCAACCGGCCGGGCATCTGCCCAACGTG
CAACGCCTCGGTCATGTTTTCGTGCGTCGAAATTCGCCACGACCGCGCAGACGTGGAGCA
CGACACTCTACCTCACCGGCGTGCTAGCTTTGTCCACGATAAAAAGCCGGTCTTGGATGG
TACTTACAACGGCAACGGCAACGGCAACGGCAATGGTAGCCAGGCGCTGCTCCGCAACAG
TAGTGGGGCTTCGGGAGCGGCTGGCGATGCACCTTCGCCACCATCCGGCCACATGGGCAA
GACGATTAGCGAAAGCAACTACTCGGGCCCGCACACGAAGACACGCGCCCTCGTCGCGGA
GCTGCTCGAACAGAAGCGCCTCAGCGAAGCAAACCCGGGCCAGCCGCCGTACAAGTCAGT
CGTCTTTTCTGGCTGGACGTCGCATCTCGACCTAATCCAGCTCGCTTTCGACAGTAACCA
CATCTCGTATTGCCGCCTCGACGGCAAGATGTCGCGCACGGCGCGCACGCAGGCCATGGA
CACGTTCCGCGACAACCCAGACGTGCAGGTCATCCTGGTCTCAATCATGGCAGGTGGTTT
GGGTCTCAACTTGACAACGGCCAACACGGTGTATGTCATGGAGCCACAGTACAACCCGGC
CGCCGAGGCGCAGGCGATTGACCGGGTGCACCGGCTGGGTCAGAAGCGCGAGGTGCGAAC
GGTGCGGTACATTATGAAGGACAGTTTTGAGGAGCGCATGCTGGAGATCCAGAACCGCAA
GATCAAAATCTCGAACCTGTCAATGAACCGATCGGACCACCGCGCGGCCAGCTCGACAGA
TGCTGCACGGCAGCGTCTCGAAGATCTTCGCAGTCTCTTCAAGTAAAGAGGAGAGAGTGT
GTCGTGTGGAATGCCATGGCCGGAAGAAGCAAAGAAACGAAATGGTTGGGGGAAATATGG
TGCTATCATGAATGGGTTTTTCGTAATTTCTGGGTTTGGAGGATAACTGTTTTCATTGGT
GTGCAGCCAGTTGGCATTGCGTTGCACCCGGCATTGTGGAGTTGGGGAGGCACTTTTTGT
TTTGAAGTTTATATATCACGGCAAATGTACGTAGTACGACGTACTGCCATCGCATCTTTC
CATTTGTTGCGTCCTTTCTACTCATTTATTCTATATCAGGCTTTGACAAACGTTGCCGTT
ACCATTGCGATGATTTTTACATTACAGGCGCCTGAACAATGAGAGTAATGCCATCAAATT
TGGCAGCGGCTTCGGCCTTCATGCTCTGCATCGCAAATGTATTGCTATTGGGACTTTTAA
TGCGAGGAAGGCGCCTGCTGGCTAACAGTTTCTACAAAGTTATTTTTGTCACAAGCGTTG
ACTTATACAATGAGTACAGATAGGTGATACAGTTTGAATCTACCTTAAAGAATAAATGAA
AGCAATTTTTTTTATCTTCTCTTTCCATTCCGCGAACAAAAGTAAAATAACGTCTCATCG
TGAAAAAGAAAACTCCAGCCTCCCAAAACTCAGGATTTATCATTGTAAAGAAGGAAACGC
CATTGAAATGCATACATGAAGTGAAGAGGGGCCGTTTCATAGTTTGAATATTCTCGTATC
AGCGTGCGTTCATGACTGCACAAAACAAACCGCCTCCCCTCTCTCCGTTCTAGCTCTGGC
GGTCATGCAATCACGTTTTGATGCTGACTAACCAGCGGACCGGTATTGGAAGCTTAGGTC
GAGACAAAAGAACGAAGCCGGGTCATAGACGATAATCAAGTAGTGCGTCTATGCAGCATG
AGCAGTAGCAACCGGCTGGGCAGCACGGGTGACCTGCTCACCGGCACGAACAATGCGGCG
ACCAGCCGAATCCGTGACGTAAGAGATGTCCTTGCTCTCGTAGTGAGCGCGTTTCCAAAT
CTCAACCTCGCAGCCGCCGCGGAGGACACCAACACGCATGGTGGACAGCAAGTTGTGGGC
GGCGTTGGAATGGTTATATACACCGCCATTGAAAATTGCCGTGGCATCCTTGCCGATAGC
GGAAGAGATCAGGGCCTTGCCACCGGGGTGGTCCTTGATAAAGTCGGTGACGTCGTGAAT
GACACCAGCCACGGCGATGAGGGCCTTGCCCTCCTTGGTCTGAGCAACAAAGTCGTCCCA
GTCAACCACAGGCAGCTGCTCCAGCGGCGTACCCCAGTCCAGAGTAGCACGCTTCTGGTC
GAGCTTCTTCTGGACCTGCTGCAGGCGGCCCTTCTCGATCTCGTTCTGGCGGAACTGCTT
CAGGTCGTAGGCGAGACCCATCTGCTTCCACATCCAGATGGTCCACTTCGTCGGGTCGTA
CTGCCACCACTGAATGGCGTTGCGGTAGTCCGAGGGGAACTCGTGGTGGAAGTTGTGGTA
GCCCTCGCCGAGCGTAACAAGGGCAGTGACGACGTGGTCACGCGGCGAGTTGCGGTCGTC
GAAAGGCTGGTCGCCGAGCCAGTGGGCAAGCGAGTTGACGCAGAAGGTAGCCTGCTGGAC
GAAAAAGGCACGGAGAAGACCGCCGTAGATGAAGCCACCAGCCCAGTCACCCCAGCCGAG
GCCGCAAACCAAGACAGGGAGGCCAATGGCCATGAAAAGAACAGTCTTGATGTAGTTCTT
GTGCTGCCAGACGACGACGGGGTCCTCGTTCAGGTCAGTGATGTCGGTGCGGCCGATGCG
CTTGGGGTTCTGCTTCATGACCATCCAGCCGAGATGCGAGTACAGGAGACCTTTGCGGAC
CGAGTAGGGGTCCTTGTCAGTGTCGGTGTAACGGTGGTGGGCGCGATGGCCACGGGACCA
CCAGCGGATGGAGCCCTCGACGGAGCCGGCACCGACGGCAGCCAGGTAGATCTTGAGGGG
GAGAGTGGCCTTGTAGGAAGAGTGAGCCCAGAGGCGGTGGTATCCTGAGAAATGTCAGCT
GCCTGTCATCCTTTGTATCTCCGTGTACATATATAGTGTTATCAGGTTATCAGGTTCGGT
GCTTACCTGCAGTAATACCCAAGCCAGTGTTGAAATAGTACACTAAAGCGAAAATGAGGG
TGTTGCGCCGCAGGGGAACCCAGTATGCGGCAATCATGGCGGCGACGTGGATAAGAAGAA
TAAACGTGGTGTTCAGCCAGTCAATGTGCTTGTACCAGTTCTTGAGGGTGATGGGCGTCT
CGGAGATGTGCGTTTTCCGGATGTCGTACTGCTTGGTCCGAAGAGGCTGGAAGTCGGTGG
TGCCATCAACCGTGGCATCGGCCACCACGATCTTGCCAGACATGGTGAAGGATACGCGTG
AGAGGTAGGGAGAGAGAGAGAAACTGGCCCAACAGGTTGTGCGGAAAGACAGAGATGCTG
ATTTTTGAGTTTGACTGTATCGTCAAAGCAACAGTTGCTTCCAGAAACAGCCCCAGCCAG
GAGGCCGAAAACAGGAAGTGTTAGGATGGCGGTAGACAGAAAAAAGAGCAGGCCTGTCGA
CTGCTTCCTCTTGTTTGTTGTTTAGGAGTCGTGAGCGAGCATGTACAGGAGCATGCAAGC
AAAAGAGGCGGACAGAAGAATGAAGAGAAAAAAAATTCAAAAAACTAATAACAGGTGGAC
TGAAGAGGGAAGCGGAGAGATATGAAGGAAAAGAAAATGGGAAGGATGTCTGGAAGCACT
TATAGCGGTGGTGGGAAGGAAGGAAACGGAGAAGGCAATATGGATGGGGAAGGAGCTAGG
CTGGCAGGTACCACAGGGGGCGGGCGGTTGAGCGGTGGGAAGGGGCGAGCGACGCAAGAC
AACAAAAGCTTGGGGGTGCGAGAAGGCGGACTGGCAAGTGCTTGGTTGAGCAGGTTGAAC
ACAATGGGTAGAGCCTTGACCGAGGTAGGCTTGCATATGGTCAGGCGTATATGGTGTGTT
TTGCTGGACATCGGCCTCTGTGGACAGCATTTGGAGCTCGGGAATTTTCTGGATATTTCC
TGGCTATGCCTGGGGCGCGGTGGCGGGATGTTGGGATTTCCTGTTTGGGCCAGTTATTCA
CACGCCTCCCCTGTGGATCTGTCTGCAGTCCGTATTGTTTGACTTCTCTCCCTGTCTCCT
CACAACGTATGTTGTCTGGTTGTATATGTTCCTCGTCTTGGAAGCTGCGATTGGCAATGA
ACGGAGGAACGGAACGTCCATTCGTTTCCTGTTTCCGTATTGTTGTTTGTTGGTCTTGTG
TTTTGTTTTGTTGATTGACCTTCACGGTCTTACGATAGGAAGGCGCATAGCACGAGCTAT
GTTTGGGTGATACAAGAACGCTTTCATATGCTTTCTGACGCATATGCAAGAATGCAATAG
CAACTGCTAAGACCTGGTCATTAAACTGCCGTGCCTCTGCACCTTCCCAGGCCTGTGAGG
AGTGCTCAATGGACAGGCAGGAGCGATCCGTTGTCTTTTTGCTGTTCAGTGCTTGGCCGC
ATCAAGAAGCCCCTGCCGCACGATACTTTGGGAGCAATGTCGTCGTTATCGTTTCCATTC
ACCCTCGTTCACTCCAGAAAAGCCATTGCTCGTTCACATGTGAATAACAATGCGTTGAAG
TCGAAATTGCTTGCTACTTCTCCGGTCTAATATTTTACGTCGCGTCTTGGGGCCAATCTT
TGCAGTGCAGTGCTGTGCCTAGGAACACATCCAACTAACAATGTTGACAAGAAATGGCGG
CACTGGAAAGAGCTTGATACAGCTCCCGTCCAGGCACAATTGATTTTTTTTTTTTGTTGG
GGTCAAGCGCAGGTGGTGAAATCTGTTGGGAACTAGTTGGCGGGTGGGAGCTCGTGATTG
GCCCCGGTGGCTGCAGAGGGGCGCCTGTCCAACCCCTGGTGCCCATCGTAAATGCCCCTG
TTTAGGTACATGTACATGCATATAGTTTACTAAAACACATATGTATCCACTATGACGCTA
CCAGACACGCTAGCCGTGACTTACAAGAGGGGAAAGCGTGTTCGAAGCAAGCACTTTCTT
TGCTGTCACTCTCAGACTCGCAAGGGAAGGGCGACATGCGCAATACCACACCCAAAATAA
CTTGATCCGATTAGTTACCACAAAATCGCATGCTACATATGCCGTACACATACAACATAC
TGTTGTACAACATACTCCAAATGCCTGGCGGTGAAACCTAGGCGTCTGTCATCATGTGGC
TCCCTTTGACTTGAGTCGCACTTCCCACTCTGTCTACGACGTACGGAATACGCTCGTATC
CCTTGGGCTTCTCATGGACAACGTGCCTCGACGTGGTCTTCATCTGGCTGGACTTTCTCT
GTTCCTCGTCCCTCACATGCCACAGTGGCTCCATATGGCCTAATCCACCACCGCCCGATG
TCGTTCGGAGTGTGCTTTGGTTCCGTCTGCTGCCGGCTGACCAGTTCTGCGGTCGTCTCC
GTTCGCAAAGGACGTCCGTCGTACGACATATGTACGAGATGCATTTCCCCATCTACACGA
TTCACCCCACCATACTGGACGCCGCGAGTTTGGTTGATTTGCTGACGATGATGCTTCCAA
AATGGACGTGGGTTGATGAGAGATGTTGGGACGTCTCAGGATGCCGTGTTTGCGCTCATA
ACGAACGTCCGACAATACGTGCTCCCTCTCCGTCTCCGTGCATAATGGCTCGCCGGATGA
TGGGGCGGATATCAAGCATGAATTGAAGCACGTCAAAACGCTCCGTACACCGAGCAAACG
CCTACTCCGTTCCTGCCGTCACGGGTGCTCCGCCCCAACAAACCCCAGTTCAACGTCGAA
TTGGTGCCATGATTCACGCAATCAATTGCGGCGGAGCGCATCGAACAATAGAGATACATG
TTTACGATCGCACAATTCAACCCCTTGCTCTTCATTTAATTCCAGGTAATTTTCAACAAG
GTTTCAGCGACTTCCTTCATCTGTTTTTTTGGTCGTTTCAACGGTTTACACTGCGTATTG
ACATGTGACTCTAACACAGCGGCTGACTTCTAGAAGATCAGAAAAAAGAAAGACCCGACT
TAAGGCACTAGTCTAAATGCGGAATGGCCGCTTTGCTTCCCGTTCTCCGTTCCTCTGGGA
GCACTCCTCTTGTAACGGCGAGGCTGATGCATACACCCAATTCGTTCACAAGAAATCCTC
ACAAACACAGAGCCTCATAGTGCTTGGCCCCGTGCGCTGAGTCTCTCGCAAAGTGGGAGA
GGCGTACCGGTGTACATGTACATCATCTAGGCCATCCTCAAAATATACAATCGCGTCGCA
GCGACGCAGAACTGGTAAATGCTCAGGTGGCCAATGTAAGAATGAAGAATTGGGTACTTT
GTGTCGTAAATATTGGCCTCAAGAAGAAGTCGTGTCCAAATTTAGGTATTTTTGTATGCT
GCTATTGTTAGTTTATCCGGAAGAACAAACCATACAAAATAATGTCCAAAGATTTATCCA
GAAATAAATAGGCCCGAATCATTAACCGGGGACAAATCTCCAATGAAAAAGCAAATCCCA
AACGAGCTTCCTGTGAAACAGAGAAATACAGGAGAAGAAATCCGATAACCCCCAAAAAGG
GAGGGGGGATTAACATATTCCGAAAGCCTGATAAAACGTAATTGGTCCCATTGTTTGTTC
ATATTCATTATCGTTCCTGGCATTAGGTCGCAGGAACCGCCTTTAGTTCGTTGGCACCAT
GGCCATCATCGGCGTCCTTATCTTCTTCGTCGTGCTCCAAGCTCATGTGGCGGGGGAATG
CCTTTTCGTCTGCATAGACGGCACCGACACCTTTAATCTGATCCGAGATTTTGCTGTCAG
GGCCACTCCTTTCAAGGTTGTTTGCAGCATCGAGGGGTACGGCCTCATGTGCAAGTGCCC
CGTTCGCAAGACGGTAGTGACAGTCGCTGGGACGCTCAAGCGAACTTGGTACAGTCGCGT
CCTTGGTCTTAGCTTCGCTGCTATTCGAAGCACTTGCTTCGATAACGAGGGGCTGCACTT
CTGTCCCGGGGGACGCAGTGTGTGCTGCGCCGTTGTCATCAACCGGTATATCAATAGGGA
CGTCATCGGCAGTCTCCTCGGGAACAGGCGCCACAACCTCCAAGTCTGTTACCTCCTTCG
TGTCTGCGTCCACCGTGTCATCAGGCACTTCAGCTTCACCCCTCACTTGAACGTCTCCGT
CTTTCATCTCCGACAAAGCTGGAGGTTCGATGCTGGGCAGACTGCTCCGGTATGGCGAGG
ACTCAGCCTGTTTCACATGGAGCGCATCTGCGGCCAACGTTTGATGCTCCAGAGACCGCT
TTCTGACCCAAGATCCGTCGCGTCGGCCAGAGGCAGAATGTGAGTTTGTAGGCGGAGACC
GGCCTCTAGTAGGGTAGTAGTATGATTCGTTGGAAACACCATTTGAGGGGGAGATGTACG
TATGGCCGAAATTGTTCACGTACGCCCAGTCGTTGCTTGGTGTCACGTCGCGGATGACCG
GTGTCAAACTCGTGAATTTGTCAACGACGAAATCGGGCCGCTCCGTTTCTATAAACTGCC
CAGCGATGTCGTCAGCCTTGTCGCCGCCGGAGGGTACACTGCCGAGCTCAGCCGCCCTGT
GGCGGAACGAGTTGGATCCGTCGTCAACCGATCCGGACGGAGCACTGTGGGCATAAAACG
CCGGATGGTGATGATGCGCCCCATGGACCCAGTCGTCCTCGTAATCACTGTCGTCAAAGT
GTGTGCTGAGCCGCGGGAAATATCTGAGAAGTTGAAGAGCTTGCGAGCGCTCCCGAGGAT
CCTCTGCCAGACAGGTGTCCACAACGCTTCGGTACCATTGTGGAACGCCGACATCGTCGC
CCAGGAGCAGAGGTCGCCCATGGGCTTCTGGGTCGTCTTCCTGTGTTGCGAGTGCCCAGA
GCACCATGCCCAACTGATAGAGATCCGACTTGACGCCAATGTACATTGAAATGCGCTGGT
CGCTTTGGATCAGAGGGGTGGCCTCGGGCGGCTCCCAGCCGACAGGGCACCCACGTCGGT
TAATGTCAATGATCTTGGCGTTACCATCGTAATCAATGACAATGTTCGAAAGAGTGAAGT
CGCCCTGAACAAATCCCGCTTCGTGAATCTCAGACAGTCCATGAACGATCTGACGGGCCC
ATTTCATGCGCGTGTACCAAGGAATACCGTGGTTGTTTTCATACAGGATGTCAATCAGAG
CACCTTGCTCGGCGTAGCTGATGAGAAGGCCGCGGACTCGGTCGTCTTCGCCAATAATGA
CACCGTACAGCTCGATGACATTTTGGGAGCCGCGAAGAAAATTTAGGGCGTTGACCTCAT
ACAAGAACTCGTCAACGGAATCTGGCCCCGGGATCTCTTTCTTGATAAGGACCCGGCCGT
CGACGCGGACCCTGTACACAAAGCCGGACATGTGAGAGTCAAATTCAACTTCAGACTCCC
GAATCTTGCGGCAGCCCAAGTGGTGCACAAACTGGGCCGAAGGGTAGTCAATAATCTCCT
AGCGCGATGCGTCAGTAAAAGTATTCGCATATAGTAAGTTGGGAGAGGATGGGAGCTTGG
ACGAACAGTAGTATCCTCAACCACGTGCACATGCAGCCGGCCTTCGGTCGTCTGCAACTT
CAGATTTGTGACGGTGTTGTAAAATTGAATGTCGACCAGGCTCTCCCGGATGGCTTCATA
GATCATCTCGTTCTTGTCTCGTTGAAGCTTAGTGTCAAGGAGGTCCATCTCGAGTGAGCC
GTCTGGAGCGTTGCGGTAGTCGAGGGAGATGGTCACCCGACGCGTTAGGTCGGGCCGCTG
CCGATATGTAACGAAGAACTTCTCGCGTCTGGACTTGTCGCGGAAGTGCATCGACAAGTT
GAGAATCCACACATGCTCCAGCTCATAGCGAATGCGGTGTTCGTACTGCGACGAGGTCAT
AGATGCCGTGTCAATATGAAAGGTCTCCTCTTTCTCCTTGGCGATGTATCCGGCCATGGA
GTGTGCGTCAGATGGCCCACTGCCATTGTCGCCTCCTGGTGTGGCAGGCTGGGGGGCAGG
AGCGGCATCGCCATGGTTCACGCCGTCTCCGCTTGTGACAGCTGCAGTGTCATCTGTTTC
AGCTTCACAGATTGGCGGCTGCCTACTAGAAGCCACAGTAGCAGCTGTCAACGGAGGAAT
TGTAGGAACAGGTGGCACAACTTCTTCCTTGGGTGCGCCAGTTGCTGGTTTCGCCGCATC
GGATCCGCCCGGTTGCGGACGGTACGACACATTAGGTGCGCTGGTGCGAGGGTCTGATAG
AATCTGAGAACTCGTGGGAGATGATACGCTCCGCGTCAACCGCCGGTCCGCCGACACGCC
CCGCCGCTCAGCAGAGGTAGGGATAATCGGCATCAGATTCCCGCGCAGTTCAGATTGCTG
TCGAGCAAATGTCTGCGTACGAGGCAAGCCAGGAACAACATCGCGATGCGGAGCTCGCCG
ACTATTGCTGGATGTCTTGGTAGCAATGCCACCGTCCGCATCTGCGGCAGGTACTTCGGC
ATTGGAGCTACTAGGTAGCTGATCATCGTGGCCTACACCCAGCCCGTCATGCGCCGGATC
TAATGGTCCACTCGCCTCTAGTATCTGAGCTGTGGGCTCTTGTGCAGATGGTAATACCGC
CGGAGAGGCGGACTGTGGCAGCTCAGCAGATGGGCATTTTACCGGCTCTCCCGGGTGAGC
ACTCGCACTGCGATTCAATAATCTCTTCCATATGCTCTTTGTGGGAGACGCCGGGGGTGC
TGATGAGGCCAGTGGGGCTGTTCGTAGACTTCCAGCCTGAGGCTCGTTCGGCAGCGAAGT
TGGTTGGGCCATGAGGTCGCCGCTGCCAGGCACAGAGGCAAATGGCACTTCTGCTGCCGC
CTCAGCAACCGTGAAGCTATGCACGGAGCGGCGTCTAGAAGGCGGCCAGCGTAGAAGTTT
GGTAACGAAAAGTAAACACTTCAGGACGGATGGTGGATGCGTTGCTATGGTCTGGGCCCG
CGATGAGACGCGGGATGGATGTTTGGCGGTCTGACAATCGTGTGAGCTAGCGGTCTAGCA
AGTGAAGGATAATGAGAAAGCAGATAAGTTGTGGGAGGGTTGAATATGGAGTACGGGCGT
ACAAGGCCAAATCTTAAGCTCAAAAGGCAACAATTGACGTGAGCTCGGGCGAAAGCAAAG
GCTTTAACCAAAATAAACAAAAGATTGAAGAGAGAGGCGGCCGGGAAAAGGGCTGATTGA
AGCAGCAGTTGTGTTACTCCTCATAAAACGGCAACAAGATTGAAATTTCCGACTAGTGGT
TGGCGATCGACCAGAAAATCACTGCACCAAAAGCAACCTATAAAGAAGGTCACAAGAGGG
GATTCAGGGGCAGCAGCAAGATGCGGTGACCGACAGGTTTTGAAGTTGTGCAAAAATAGC
GGCGGTGAAAAGGGGGCGTATTAGGCCCAGATATATGGGGTCGCCGTAGGTCGCAAAATC
GTTAAGGTGCGGTGGACGTTTGTTCGCGTGAAGCGTGCAGCATGCTTCTCTACTTTATCG
TTCTGTGTGGTTGTTGACGGGCCCCAAGGTGAGAGGAGAGGTGTGCAGGTATGTCTCTGA
GACAGAATCAGAATAAAGACGTCTGTTGGTCGTCGCAAAACGGCACTGGCAGGTCGTGTC
TTTTACCTTGTCGGTGAAAAACAAGACCGCCTCCGTCTTCAAAGCTTTGGCTTTTGTTCA
ATTCGGCTGGCGCGCAGAAAATGGGGTTGACAAAGTGGAAAATCGACAGGGGTGTGTGTT
CGTGCAGCAACGCACAGGAGCTTGGGCCTGGTTTTCGCAAACCGGGCGCGAAAAGACTGG
AGCTGGTGGCGCCAACTTTATCTTTCCTTTGGCTCCCTCTCACGCTTTGTCTCTATCGTG
TGCTTCAAGCTTGTCTCGTGCCTTTCATCCGAGAGCAAGGCAACGGTGTCATTCTGCGAG
AACGACAATCAGGCTGGTCGGCCGGTAAGGTAGGGCGTGCACCACCCGCTCGTACTTCGT
AAAATCGACTGGTGTTCGACGACGGACTGCAAAGGGCCGGCCAAACGGCCACGGGTCTCG
CCTTGCCTGGTTGTTTGATGCGAAGACCGCCTTGGCTGGGGCCGCTAAGCTGTGGATGCC
TGGCGAATAGGAGCAACACGACCAGTCGATCTGATAGTCGTGGGAGGGATTGGAAGTGCT
CAAACGCGTTTTGCTGTCGTATATGTCTCGCTTCGGCCGTGCAAAGATGGGGCTGCGGGT
GCACTGCAGGTGGTGCGTGTACGGAGGACTCCGTACAGGTACCAGAGATCTTGAATCACA
CTTTGGGCAGAAATGCATCCAAGCCTTTAAGGTGACCAAAAACAAGACAGATTGGGGAGA
AGTGGGAGAAGGGCAAGGAGCAATGGGGCCGAAAACTAAGTGACATGTAAAGAAACGGGT
GTGGTCAATTCGATTAAAGAGCACAAGAGCAGATATAATCCCAAAACGTAATATTGCGTG
GCAGATCGATACGCTCAAAAGCTCAGAAAATGCAGGGCGGATGCGAACCGTGGGGTGTTA
GCCAATGTGCTAATGTACCGCGCGCGAGATGGATGGGTGCGAACAAAAAAAATCGAAAAG
GAGATAATGGTTATGAAGTCTGGTAGTAAGCGGAGAAAAGGTGAGATGCGAGCGGCGGAT
TGGCGGACGGGAGTTACAGGGAACCATCAAAGCACGAGGGCGGACGGGAGTTACAGGGAA
CCATCAAAGCACGAGAGACGCAGCAGTTGAGGGGAGGGAGACATTACGGGTGTGAGGAAG
AGGTGCTGGCAAGAAGAACGTTGAAGTGGAAATCGAGAGAAGAGGAAGCTAGAAACAGAA
AAGGAGTCACGACAAGGGCAGCATTAAAATGAGGCCATAAAAGGGAAGGACCGCTGACCA
GGCGCATGGAGGACGCCAGAGGTGGTACGGCATTTGCGAACCCATTTCCAATGGCCCATG
AGAATTTCGAAGGTGGGATGTTCTTTCCCCTTTCACTCTGCACTTTCCCTTCTATTCCTG
TTTCGCTCGTACTGACCCCATCCTTCCTAGTTCAGTTGTTGCAGGAGGCAGGAGCTAACG
GAAAGAGGTTGGCAAGAGGCTGGCCAGAAGGAGCAAACAACAAGTCGTCGGCGAAGCGAG
AACAGCAAGTGCGATGCAACACCAATTCCTGGACTCGCCGGGTTCCATTTCTCTATGTAA
GATAACCGTACAGTACAACTACGGGTGCAGGGTACTGTATCTTGCCCGGGACGACGCATG
TCGTGACCACACCCGGGATATGGCTGGCCGGGATCCATGTAGGCGCTTGGCTCATTGCAT
ATTGTCTCGCTTTGCTCGCAGAACACAGTCCGAGGGCGCAAGCAGTCGTACTGCATATGG
TGTATTACAAAACGTACGTCGTACAGATCACAGAGACAACATACTCGCTCGGCCTGCTCC
AAGGATTTTACGCACGAGATTGTGTTGGACAGACAAAAGAGGCTGGGGAGAGGTTATGAA
AACTGAGAACAAGGGACGAGGCACAACGGGGGGATAACTAGCAAGAAGCAGGAGACAGGG
GGTTGGGGAGGAATGAACCTTTTTGTGGTGGTTAAAAGGTGGGGTGGAGCCCGCACACGT
GTAAAAGCACCACTGGGGTGACGGCCGCCAAAGAGGAGACAGAACGAACACCGTTGCGGC
CTTACGGGTATGGCGAGCCCTGCATATTTCGTTGGCGTTGAGGCCCTGTGCACACTTCTT
AGGAGACAGCCAAACAGCCTAGCGCCAACGACGCCGCGGCCGCTAGTGCCAGCCAGGCGA
CGGCAGCGAACGGGCGGAAATGCAGCACCAACAAACTGGGACACCGGGGTACATGCGACT
GGTGTGAGAATAGCGTCAAAATTGGGGGCATCCTACTGCACATTAAGTACCGCCCCGTAC
CCGAGTGCGAACCATTATGATCCGCTATTATTGGCGGACGCTCCCGCTGACAGCGCTGTT
TTTAGGAACCAACGACACTCCGTGTAAGAATGGACAACGCAGCAACACTACAATGGCCAC
GACAAAGAAGTGTGCCAAGGCGTGGCTTCCTTATGACTATTTAATGTCAGGTTTTTAGAT
ATGGGTATCGGGCTGCAGTTGACTCCATTTGTTATGCGCGATGACGGTTGGGCCTTTTTT
TTTTTCAAACCTCCCCCCAAACCTCCTGGGCGCATTTATGAAAAATATATACTATACAAT
TGCTTAATGACCATAGGCACATGCCCAAGAACTCGGAATTATAATTTATAAGTATTGAGC
ATAATGCAAGTAGTCGTATGGTCCGCCTGTTGTGCAAGCCCTGTTCTACTTCTCTACAAG
ATGCTAGCATCCATGGCTGATCAAGTGAAGGACATCTGGAGACAAATCATCAGGGCGGAT
CACTGGAAAGACCAGAGAAACGAATCTCTGAGGCGAAGAAGCGTATTTTATTGGCACTAG
ATAATAGAATCTTGTACAGAAGGTCTTTTTTCTATTGGTATGTAAGGGGAGAGTCACCCG
TCAAGTCTCGACGAGGCTGTATGGCAGGAAATAAACCGAAGAGTAATTAAAACAAAAAAG
AAAATCCCAAAATACAATCCCACAAAAATGCCTCGTGCAAGGGTCGCACAGCTGCAATTT
AGTTTGCTTCCAGCCAGCTAGTCACCATTCCACTGGGCAAATGGTTGAAGAGAGTGGCCG
CCCACATGCGGCCTGGATGCATAATATGCAAAAGTACAGATGTGTGGACAAATGGAGATG
CCGCCCAATGAAAAATGCCAAGGAAGATGTAAAGAGATGGTGAGATGCAAGACAGGCAAA
TGCAGCAACATGCTATATCCCCCTCTTACCCTTGATCAGACCTCATCGACCCCAGATCCG
TTTCTGCCCCTGGCCCCCAAATTCACTGTCGCTTTACCTATTCTTACAAAAGACAGACAA
AAACCCGCCCCACACCCCGCTTTTTTGTCTGGCCTCCTTTCTGTTGTTGATTTTTTTTTT
GCTTCGTAAAACTTCTCGTCGTTTAGTCTTCCTCATCCTTCTTGCTCGAGTCTTCCTTGT
CGTGCAGCTTCTTCCACTCGCAGATCTTGCACTTGTTAGCCTGCTCTCGGTCAACGTCCT
TAAAGATGATGCCAAACACATCCGAGTACCAGCTGACGGGACGGCCTTCAATGCCTTCCT
TAATATTCTAGAATTGTTAGCGGGAAACACCAAAAAAAACAGAGGCCTTAAATAATTCAC
GGAGGGGGAATACGACTTACCTCAGGAAGCTCCAGCCAGTCCGACATGTTGTCCTCAGGG
AACACAACCATCTTGCAGCCTGCCCGCCGCGCTGCAATCGTCTTCTCACGAAGACCGCCA
ATGCGTAGCACCTTGCCTGTCAGCGTCAACTCGCCCGTCATGGCCACTGCCGGGTCGATC
GGGTGGTCCAACGCCAGCGAGAGCAGTGACGTGGCCATCGTGATACCAGCCGAAGGACCG
TCCTTTTGCACAGCGCCCTCAGGCACGTGCACGTGCAGCTTGGCCTTGTCAAAGAAGTGG
TTATCCGGGAACTCCTGGACCATCATGGCCTTGGCAAAGGAGTAGGCAATCGTAGACGAC
TCCTTCATCACGGGCTTGATGTTGCCCGTAATCTCAAGCGACGGGCGGCTGCTCGGCCGC
AGCGCTGACTGCAGGATCGTCTCAACATACATGGCGGCGCCGCCCATCTGCGTCCACGCC
AAACCCATGGTGACACCGGGCGGCGTCACATCGTACAGGCGGTCTGACGTAAAGACCGGA
GGACCCACGTAGTCCTTGAGGTTCTCGCGGCCAATGACCACGTGCACCGACTCGGGCACG
TCCAAGGGCTTCCGAGGCTTGTCCGTCGTGGTATTGCTTGACGCCGCCGTGCTGTCCTCG
GATGTCTCGGTGGCTGCGGTGGACTCGCTCGTGTCCGATGTTGCGGTTGTCGTCGAGCCC
GTATCGTCCTCCGAAGCCATATCGGATGCTGCCGTCTCATCGGCAGCGGTGACCGGCTCG
GTATCATCTTTGTCCTTGTTGAGCGCCTCCTGGGCGGTGGCAGCAGCAGGTAACGGCTCA
TCACCAAGGTCCTGGACAATCTTGAGGGCCGATTTGCGGTACACCTTCTCAATCTGCTTC
TTCAGGTTGCGTACACCCGATTCGCGGCAGTACGACTTGATGAGCTCGTCAATGGCGTCT
TGGCTGAGCGTAACATCAGCACCCTTCAGGCCGGCCATCTCCTTCGCGGCAGGTGCCAGA
TAGCGCTCGGCAATCGCCATCTTCTCATCTGCAACGTAGCCCGATAGCCGGATAACTTCC
ATGCGGTCCAGAAGTGGCCTGGGGATCGTGTCGGTCATATTGGCCGTGCAGACAAACAGA
ACCTTGGACAGGTCAACGGGGACGTCCATGTAGTGGTCCAGGAAGGAGCTGTTCTGCTCC
GGGTCCAAAAGCTCAAGCAGCGCCGAGGACGGGTCGCCCTGGTAGCCCTTGCCAATCTTG
TCAATCTCGTCAATCAGGATCAGCGGGTTCTCCGTCTGGCACTTTTTCAGAGCCTGGATG
ACGCGGCCCGGCAGGGCACCAACGTACGTCCGTCTGTGGCCCTTGATCTCGGCGACGTCC
GTCAAACCGCCAACACTGAATCGGTAGTATTGGCGGTTTAGGGCGCGTGCAATAGACTTG
CCGATGCTCGTCTTGCCGACACCGGGCGGGCCCACGAAGCATAGGATTTTGCCTTCAACC
GTGCCACGGAGCTTGCCAACGGCAATAAACTCTAGGATGCGGTCCTTGACATCCTTAAGG
CCGTAGTGGTCCTCGTCCAGGACGGTGACGGCATTGTGGATGCCAAAGTTCTCGGCGCTC
CGCTGGCCCCAGGGAATCTGCGTGAGCCAGTCGAGGTAGTTGCGAGTCACATTGAATTCG
GATGCAGCCGGCTCGAGGTGCGCCAGCTTGTTGATCTCGTCGTCAAAGACCTTGCGGACG
GCCTCGGGCATGGCCAGCTTGTCGGCCTTTTCCTTGAACTTCTCCACCAACTTGTCCTTG
CCGTCAGACTCGATGCCCAGCTCGCGGCGAATGCCCTTCATCTGCTCCATCAGCCAGTAC
TCGCGCTGGCGTTTGGTGATCTTGCTCTCAACCTCGCGCGTGATCTTGGACTGCAACTGG
GCGTTCATCAGCTCGTTCTTGAGAACGACGAGCGCCTTTTGCATGCGTTCTTCGACGTTC
AAGCTCGACAGCACCTCTTGCAGCTCGGCCGGCTCGCCCGCCGACACGGCGGCCGCGAAA
TCGGCCAGTTTGGCAGGCTCGGCCGTCACATGGCCGGCTGACTGGCTCATGGAGAATGTA
GAGATCTGGTCGCGGAACAGGCTGTTCATCTGCGCAACCTCCTTGAAAACGTTGACGATC
TCGTTGGTCACGGCGCGGATAACAGGGCTCTTGGCGTCAAACGGTTCCTCGGTGAGGTTC
TCGACATTGACGAGGCTCACATTGAATTTGCGCAGGAAGGACGTAGGCTCGTACTGGGCG
GTATGTGACTCTTGTTTCTGGACAGCCGGAGCGTCGCTCTTGGGGTTAGCCGTCACAGCG
CCCTCCTCAAAGCTGGCCACAACGTCGCCCTTCTTCTCACGCTGCGCCTCCTCGTCAGTC
GGTTTCGCAGGGATGGGTTCGGGGACGGGCGCGTCGTCGTCCGCCAGGTCGGTGGATTCA
GTCTTGTCGGCGTCCGTGACACTCGCTTCGCTAACACCAGTGCTGCTCTCCGACCCTGGC
GGAATGAGGGTCGACAAGCGGATACGGCGGTGTGGGTATAGGATGGCCGTGAGACCTGTG
GCGCCCTCGCCGTGAAGCGGGAACGCGCTCGTGATCTGAGCAAAGACACCCACATCATGG
ACGTCGTCCGCCTTGTGTATTATATCGTCGTCGGTGTTCTCGTCCTTAAACAAAAAGGCT
CCCACGTACGGCTGACCACGTTTGATCATCTCGGTGATGGCGCTGGCAACGTTGGGGTCC
TTAATAGTGATAGCCTTGTAAAAGCCAGGGAAGAGTGGTCGCTTCGCGATAGGAATGGCC
ATAACCTGGGGGTACACCTCGGGTACAACAGGCTTTTGGAGGGCCTTGTCGGCATTCGAT
TTGCGGCCTTTCTTACCGCCATCGCTCGATCCGCCATCGCTTCCGGAGGAGCTGCCAGCC
GCGCCACCAGACGAGGCTGCACTACTTGGCTTGCCGTCAGAGGAAGATTCCTGGTTGCTG
GACGCAGACTTGGAATCTGACTCGGTCTTCGACGGCTCAACCTCAAAGTCTTTTGCTGCC
TCAATCTCGGTCGACTTGGTCTGGTCAGCCTTGTCCTTGTCCCCCTCCTCCTCTTTCGCC
TTTTTCTTGGCGTCCTCTTCTGCGTTGCCGGCGGCGTCGAAGAACCCACGCGACTCCTTT
TTTAGCTGGGCGGGCGATGTCGAGAAGGGTGAAGCGTTAAGCGATGGCGTCGGGGGGAAG
ACAAGGAGGGCTGTGGCCTGTGGTGAGAGCCGTGATGACGATGGCGAAGTAGCTAGCCGT
GGTCGGGACGAGGATGAGGGTGTTGTCGAGAGGAGGCGGATGTGAGCCGGCCGGACGCAA
CGGGTCGAACTGCTGGCTAGGAGTCGCCGCGAGGCATGTTGTCGAAGCATACTGGGCGGT
CAATGGGTGGAGAGTGAGCTCGAGGGCTCGGCTGAGAAATCAGACGGCCACAAGCAGGTC
CCGTCCGTAGAAAGATAAAAGGGGAATAGAAGAAACAAAACGAAATTGGTAGATGAATGA
AAGAAAACGAGCAAACGAAGAAAGAGGATGTACAGCTCCGGGCCGCCGTTCGTACACGCC
GTGGACGAGAAGGTGGGAATTGGTGCTGGTGCTCGAGACAGAAGGCTGAGTTCAAGTGTG
GGAAGCACTGGAGAGTGCCGTGGAAGTTGAGCGAAGCCGACTTTTTTTCCCGTTTTTGCT
GGCCTGAGCCGTGGCGACAGGTCTGGGCTCCGCAATCGCCGGCAACCACTGTGAGTGAGC
GCTATCGTCTTAATAATACAAACCGAGCTGGAGCCACTGTTAGCCGCCAAGCTCCGAAAT
GGCGGTGGTTGAACGCAGGCAACTGCCACGCGCGTCCTATGGTGAGGCAAAGAAGATGGG
AAAATAACAATGATGAGAATTTTATTCTTTTCAACGATTTTGGATGTCAACACGTGGTTC
GATCGTCAGAACAAGACAGGAAAGAGAAACCGGGAGCTCACGTGACCACAGCGATACTAC
AGAGCTGGCTACTACAAACGGAACAGCAACTGGTTCCAACATGGTTTTTGATAACTAAAC
AATGAAATGACTCCGAGATATTCAGAAAACAGCAGATCGCAAAAACCTGACCAAAATGGG
GCGACCATAAGCCCTGGGAGACAACTCCTGAGATTCGGCGGAGCCCGCTACGGCGATATC
AGTATAACCGAGCGGGAGGAACAGAGACAGCTTACTAGGCCGAGAACACCCACCTGTGGC
AGGCGCGAGACCATAGTGCGCAAAGTTCGCGGGGAAGGAGCGACACTACGATAAGTGCTT
TCTACATTGCGCCTGCCCCGCCTGTAATTAGTCTGCATACAAAACCATTGACAAGCTAAA
AGAGGAAAGAAGAAAGAGGCAACGACCAACCTCCACTGTCTTGTGTTTTGCGCCTTCCTA
AGGTCGTTGACCGGACGAACCACCATTCATACTCTCTGTTTAAATGCTAACAGCTCTAGA
ACGAATTCTCCATCATCTTGCACAACACCCCTGCGACCCCTGGCAGATTGTCAATCATCT
CGATTAGAGCCGCGCCAGAATCACGAACGCCCATCAAACCAGATTACCTTTGCATCCAGG
CCGTTGTCTCAAGCTCTGCCGTTCTGACCTAGGTCAAGCGAAAGGGCGGAAGAAATTAAA
GGCTTGCAGAAGTTGGAGAGGCAAAGAATTTTATTAAATAATACACAATTGCCTGAGCCT
GAAAGCTTCGTGTTAACTGAGCTTCCACCACCGTCATCTTATTTCTTTTCTTTGTCCTCG
CAAACCAACATCACAAACATAATGGCACCCGAAGACAGAGCGGCTGACCTTGATTCGTCT
GTCGGTAGGCTGACGATTGACTCGGAGAAGAGCAACTTGGGCGACGCTGCGAGCAAACCG
GCAACATCAAAACCAAAGGCAGTCGCTGCGGCGATCACTCAAAAGAAGCAACAGAAAAAG
AAGCAGGAGGTGGCCGACTCGTGGGAGGACGAGGATGTGTCGTCAGATGACAATGACAAC
TCTGCACCGGCCTCCACGCCGCCTACCAAGACACCACCGACCGGCACAACAGCGCCGCCG
CCCACGCCCAGCACGCCCAGCTATCACAGCTCGTCCTCAAGGCCGACAGCGTTTGGCGGC
AACACGCCGCTGTCAGCCAACTGGAACGACTCAGGGGCTTCCAGCAGTGCTGGCAGCAGC
AACGAAGGACCGGAGCGCCGTCCAGAAAAGACCGATGCCGTGGCACGGCGGCTGATCGCC
GGTGCACTGGGCATCCGTGCACCGCGGATGACCGATGAGCAGAGGGCATATGAAAAGTCG
TTGCGAGAGGCCGAGCGTAAACGCCGCGAGGATAGCCGGGCTGTCGAGAAGAAGCAGCAG
GAAGAGGCTGACCGCGCCAAGAAAGCCATCTGGGACGACTAGGCACAGTCTCGTGAACAA
ATGGACCGGCAGCGACTTGCGGCACGAAGAGACGGCCGTAAGGGCGAATGGGGTAGTGCT
TTTGGTGTTGGTCAAGCTTCCTAGGGACACGCCAGGCCTTGATTATTTTGAGATAGAAGG
AGGAAATTGGTTTAAGACTGGTAGTCTTGCGAATTTTTGTGCCAGCCAGATCCTCGATTC
ATCTGCAAATGATGCCGGCTGTTTGTTTGCTGTGCCCGCTTTCCACCGCCAGACAGTCCG
GAACGGTCGCCGGAGAATGTTTAGACTTTCATAGCGCCAGCTTATGCAATAAACAACCGC
TCATGAGTCTTGCCTGGTGGCCGCCGGAAGTGGCTTACCCTGCCAGGTAAGGACAATGTG
TGTATAAGCGCCTTCGTACTCGTCGGTAGCGTGCCGAAGTGTGACCCCCAATCCAGTCAG
ACCGCAGGTCTTTTCTGCCTGCTGGTTCCAGAGCATCTGTCGCACGTGGCCCGCACTTGC
ACAGTAGATGTAGGCCATGGGCCAGCGGCTGCGTGCCAACGCGTCCCGGACGCCCTTTGT
GGCCGGCTTCTCGGTCACGAGTATCCCGATGACGGACAGGCAGTTTCCATTTCCGTCTCC
GCCTTCGTGTCCACTTAAACTGTCGCTGTTGCCAACTCGTGACCGCCAGCCCACGGGTGC
GCCAATGAACGCTCCCTCCAGCTCACGCACGAGGTGCGGGCCGACGCGTTGGCCGGCTCC
TGCCTTGCACTGGACGATCGCCCGGAGAGGTTCCTGGGATGGCTCCGAGGCACCCTTGGG
AATGGGTAACGCCCATGTGCCGAGCAGGTCGATGCCACGATCCGATGCGCCGCCGACGCG
CCGCAGTGAAAAGCCTAACGGCGCCAAGTGGTCGGCCACGGTGTACTCATAGTGTGTGCC
CACATAGGTCGTCGACCCAGTGTCCAGCCCAGCGCGCTCAGCATAGCGGAGAAATGACGG
CAGGTCGTTGTGCTTTACAGACCGCGGCTGGTCGGGGTAGATGAGCGGCGGCGACAGCGA
TGCTGTCGGCTGAGAGTACGGACGTGGTTCCCACACTTTTATGGAGGCTGCTCTTGGTCG
GATGCCAGGGAGGAAATGTGTAGATGCTGCCCTTCTGACATAGCAGACGATCCATCCGTG
TCTCCAAGCTGCCGCCATTCCATCTGTAGGACTTGTTGTGCTGGCGTTGTGTGCCGAAGT
GCAGAGGAGAATGTTTCATACATCAGATGATGATGCAGGTGTTTGGCGCGTCAAGCTCTC
CAAGCTATGGCTAGTTTAAGTCAGGATCAGGTACCGACTTACAGGGGTCTGGCGCCCCCA
GGCTGCGCATGCTTCACTAGAAAACTTCAACTGCACTCGTGCAAGCCACATTAACTTGAT
TTTGAAATTCTTGCTAATTTCGGGCCAATCCACCGCCGCTTCCCTTTTTATAGCCGTACA
TTTTCTACTATTACTCCCATATCGATTTCGTGTCAAGACTTCGTAACCGTTTGCAAATCC
ACTATCGAAAATGTTTGGAATTAATGGCGCACGCGCTGCCCAATGCGCGCAGGCATAATA
AGCCTCCCTTCATATTCGTACGCTCTGGCATCCTTGTGCTCAGGCTCTGCCTCCACGTTG
CCCTTCTAGCCTTCGTTTTAGTCTGCGGAGCACAATCGTGCCCGCTCGTACTCCCACCGT
AATTCTGTCTTTTGTTGTTCCTCTCTCTCCTTGTTGATTCTGGTCTGTTTGCAGGATGAG
AAATTCGAAATTCGGCGATGTGTAGCAACGGCATGGCACTTCTCCTGCGCCAATATGTCT
ACACGTACGTGCAAGAGCCTCACTGCTCTTGCTGTCCGTCGTGTTCGTGAAAGGTCGGGC
CCACGATTGATATATCCACGGGCTTCGACCTTCTCCCAACCCCAGCTGTCACCCCCCGAA
ATGCTCGCTGCGTATTTACTGGGTAGTGGCGTACGGGAAGTTGACGGCCTCGGTCTTGGC
CCAGGCGGAAAGATCAGCCTTGGTGTGGGCCTCCGCGCCAGAGAGGCCGAATTGCGAGGG
GACACCGTTGATGCGGTGGGTCGAGTTGATGTTCTTGACCAGCACAATCTGGAAGCAGGT
AGCGGAGCCTTGGCGCGATGCAATGGTCGAATAGGCCAAGAAGAACTCCCAGATCTACGA
ATTGTCAGCGATGTGTCCATAAAATAGGAATTGTGCAACGAACACAGGAAAACGTACGCG
GAACCAGCGCTTGCCATACTTGGCCTCAATCTTGTCACGGTTGCCGAGCCAGTTACGGTA
CCATCTCCAAAGGGTGGCGGAGTAGTGCACGCCAATGGTGTCGATGTCCTTGATCTCGAA
GCCGGAACCCTCGAGCTGGTCAACGACCCAGCCAAGGGGTGTCGAGGCGTCGGCGCCCGG
GAAGACGTACTTGTTCATGAACAGACCCCAAGTGAAGTCCTCGAACTGCCAGAACTTGCG
GAGACCGGCAATCTGGAGGAAGAAGACGCCATCATCGTCAAGCATATCGCGGACCTGGCG
GGCGAAACCGCCAAAGTGGCGCACACCGACGTGCTCGGCCATCTCGAGACAGGTGATCTT
CTTGTACTTGCCCTCGGGGACGGGGATCTCACGGTAGTCCATGCACAGAATTTTGCTCTG
CTCCTCGGGGATGCCAACCTCGCGCAGAGCCTTGTTACCCCAGGCGGTCTGGTTGCGGCC
GAGAGTGATACCGGTGACGTTGGCGCCGTAGTTGACGGAGGCGAAACGGGCCAGTGTACC
CCAGCCGCAGCCAATGTCGAGCAGGGAGTCGCCCTTCTGCAGGTTAATCTTCTCGCAGAC
AATGGCCATCTTGTTGTCCTGGAGCTGCTCGAGAGACTCCTCGATAGTCGGGTCGGAGAT
CACACCAGAGGTGTAGACCATGCGCGGGCCGAGGAACCAGGCGTAGAAATCGTCGCCGCG
GTCGTAGTGGTCGCGGACCTGCTCCTCGTCTGGATTGTGTTAACAGATATAAACGACCAG
GTTAAGACGGAAATGCCAGTAGTAGGAGCGCGCAATACCCACCCTGGCTCTTGGTGTGCA
GCAGGAGCTCGGGGATCATGCCGAAGAGGAAGTACTTGATCAGGTGCACAGTGAGGTTGA
ACGAGGCCCAGTCGTGGCGGTACTCCATGACCTCCAGGGCGTCGCCGTTGAACTCGACGT
CGCCGTCAAAGTACATCTCGTGGAACGTCTCCATGGCGATCTTGGTCTTGCCATGGTACT
TGGCCTGGTCGGCGGGCTTCTTGAAGGTGAGGTAGTGCTCAATGGGGCGGCCGGGGAGCT
TGGCCTTCTCGTTGGCACGAGGGCTAAGCGTCGAGACAAGGATCCAGTAGCTGCCTAGCA
GAGGGATGGTGGTGAAGAGGGCGAAGAAGATGGTGGTCTTGAGGCCACCACCGAGCTTCC
AGGCCAGGTAGGTAGGGACACCGACAAGGACCGAGATGATCAGGGTGTACGAGAAGCTCT
CGTTGCCAGCGCCGTCGGCGGGGAGCGGGGGGTTATTGATGGTGGCAGCCTGGAGGGGTC
AGTAGAGGTTCGTTTAGAGGCCATTGAGCTTGCTGCTGTTCAACATCCACAGTGATGGCC
CAACAGATGGCCCTCGATGGGTTTGCATCAAGTATGGAGCTTTTGACGTGCAACTTCATC
ACTCACTTTGGTCGTGGGGACACCGCAGTCTTCGGCCGTCTTAAAGGTGGGAGCGGGGGG
CTTCGGAGTCACAATGAACTCGAAGCTCGACTCGCTTCCGGTTTTCGACATGATGGGCGA
GTGTGCTGCAGGCAATCGTGCAGTCAATTGGCGAACAGAGGGGATGGGGATGAGGTGGGA
GGAGGAAGGATAAAACGAAGAAAGAGAAATGGGAAGGAGCAAAAGGAAAGAGCGGGCGGG
AAAGAGCAGGTGAGAAAATCAGCGTTGGTGGTGTCCAGTTCCAGATCGTCCAAGTGGCCC
TGACCGCCTCGCAAGCACAGACATTGGAAGGACAGGGTAGGGGTCAAGCTGCGTCGACGC
TTGTGCCGCACCAACACTCGCCGCCAAAGGGAAAGAGCTCCAGAAACAGGTCAGGGGTGG
CTCTTTCTCCCCTCGCCTGGCCGGCCCTGTGGGAACGGCTAACATACCATCACAGCAAAA
AAAAATGTTGAGCGAAAGGTGGGCAAGAAGCACACAGGCACATAGGTGGCCAGGGGTAAC
AGTTCCTTCCCTCTTTGGGCGGTCCTTCGGCCAGTTCAGGGCAAAGCTACCCCACCTGAA
CGCCAAGGGGCACACCCCACTAAAAAAAGTGCTCTCCAAGAAAAGAAACAGAAACCGAAC
TTCACATGCATTTGGCCCCTTTTTAACGACCACCGAAAGACTACCTGCAAAAACATACAC
AGTTTCTGCGAAGCTGGGCGACAACGACCCGTTTGGTGCAAGGTACCGTGATTGGTGAAT
GGGGGTTGGTATCGAGGCTGGTGCACAGGCTGTACATGTACAGGGTACGATCGGAACGGC
TTTCTCCTAAATGGCTGCCTGGCGGCTATCTTGGTTGCATGCAAAAGATTGATTTTGTGT
TACTCCGCGAGATATACTGATAACCTTGCTTCGTTTTTTAGTGCTGCTTTTCCAGTCATT
GTTGGTTTCCATTTCGGGTTGAGGAATTTACTTCCAAACACATGAAAGGTGCTGTTTTCT
TGTTGGATTTTAGGTAAAAATATGTTTGATATATATTCTCAATTTAAGAAAAAAAAAGAA
AGAAAAAAAAGGGCGCTGAGGACAAGGCAAGACAAAAAAAAGTAATGAAACAGGCTCATA
AAAAACTCGAAACAAAATCTTGTTTCTTTATTCTACTTAGTGCCTCCTTTTACATTCGTA
CAAGTCTCCCCTTCTCGGAGAAGCCACCAAATCTCATCACTTGTAAGTCGTACTAATGCT
CGTATCCAATCTAGTATTCGCAGCCTTGGTATGTTTATGATGTTTTCGAGGCCTCCTCTT
CTGAAATGTACAGGCGACCTTCCCACGGTCTGAGTGTCAATTGCCAGCTCTTGTTGCTGG
ACTTGCGCTCCACTTCGGTAGTCGCAGTGTCGGTGTAGTTGCCGACCTGAAGTCGGAGGG
ACCCAATGTCGTCTACGGGTGGCAGGTTGACGACCTGAATTTTACTTGTAAAGTTGAGCA
CGACGACTGCTGCTTGGCCGGTACCAGCCCCGCCAGTTCCCGACGTAGTCGTCGTCTTGG
CGAACACGAATGTCTTTTCGTTTTCAGGTTCGTACAGCCGGAAGTTTCCATAGACGAAGA
GATCGGCGTGGGCCTTGCGGAAGCGCAGCATACTCTTCCAGAAGCTGAGCACGGAGTCTG
GGTCGTCCTGCTGTCGGGCCACATTGATCTCCGGATACAGGTCGTGCGTGCGCATCCAGG
CCCTCTCAGGCTGGTCAGTGAAGCCTGCGGATTTATTAGAAGCATCCCACTGCATTGGGG
TGCGCGCGTTGTCACGGCCAAGGATCTGAATGCTGCGCTTGACGTAGTCGATCTCGCGCT
GGATGGTCTCCGGGTCGCCGGCGAACTTCTCGTGCGCCACCGTTACCGCCGTGTGGTAAA
AGTTGACGCTCTCGATGTCCTTATAGTCCTCGTCAATGGACCACGTGGTGGGCACGTTGA
TCATGCCAATCTCCTGGCCCTGGTAGATGAAGAGGGTGCCCGTCAGCGCGGCCAGCATCA
GAGCCAGCAGTTTGGCCGAGTGCACGCGGTGCTCCGGTGCGTCGGACGCAAAGCGCGACA
CGGAGCGACCCTGGTCGTGGTTCTCGCAAAATGCCGTCGTCCACCCGTCGGTGCCCTCGA
TGAACTGCTGCCACTTGGCGACGGTGGCCTTGAGCCGCGGCAGCTTCCACTCCTCAAAGC
GGTACTTGTCACTGGCGCCCTGGCCAATGTCGACAATGTCAAACTGGAACACCATGCTCA
GCTGCTTGTCGGCGGCGCCGACGTACTGGAGCACATGGCGCGGGTCGGGCGTGTGTGGGA
GCTCGCCGACGGTCAGTGTGTCGTATTTGCTAAGGACAACACGGTTCATCTCGCGCAAGA
ACTCGTGCATGCGCGGCCCGTTGGCGTACTCGGACCAGGCTGGCTGCTCGAAGACGTCTG
CGTTGACGATGGGCGCGTCTTGGAAGCCGACGCGCTTGCTGTACATGTTGACGCAGTCAA
TGCGGAAGCCGTCGACGCCCATGTCGAGCCAGAACCGCATGGCACTCTCGTAGATGGCGT
GGCGTGTCTCGGCGTTTTCCCAGTTCAAGTCGGGCATCCTTCGCTGTTAGTTGTGGCCGA
GCCATACTGTCCATCCTTTAGAAAAAGGAACAGAGAAAGACATACTCCTTTGCAAACAGG
TGCAGGTAATACTCCTGGGTGTGCTCGTCCCACTCCCACGTGCTGCCACTGAAATAGCTG
CGCCAGTTGGTAGGGGCCAACCGAGTTCCATCTGCGGCATACCGAGGCGGCTTCCAGATA
TACCAGTCCCGCTTCGGATTGTCCTTCGAAGACCGCGATTCTTTGAACCATGCATGCTCA
GCTGACGTGTGGTTGATGACGAGATCGAGGATCAACCGCATACCGCGTGCATGGCAGGCA
TCAACGAGTGCTTGCATGTCTTCCAGGGTGCCGTATGGCGCGTGTACCGCTTCGTAGTTG
GAGATGTCGTAGCCCATATCGATCTGTGGACTCTCAAACATGGGTGAGACCCACACGGTG
TCGACGCCGAGATCCTTGAGGTAGTCAACCTTGCTGAGGATACCAGCAATGTCGCCCAAG
CCGTCACCATTGCTATCTTTGAAGCTGGCCGGGTAGATCTGATAGGCAGTGCCTTCCTTC
CACCAGGCATCGCTCGATGGGGAAGGTGCGGCCATGTCGGGTGTACACGCAGGTGTCGGC
CTACGGCTCGGGTCTTTATGTAAGCGACAATCGAAAACAAGTATTTGAGGAAGGTACGTG
AGAGGACCACATGCAATCCAACCGCAACAGCTTCGTCTTGACGTTCTGGTGGTATCTCGG
GAGCTGAACGGACAGGGCCGAGCCCGAAACTTATATAGGCTTCTTCTTTTCTTTCTGTTA
ATGGTTTGTATGGTATTCTGGGGTAAAAGAGGGTACAACCGGACATTCACGATCTCGATT
GGCGGACCAAACAAAAGATGGGGGTTGTGCATGAAAAGGCAGGTCACCCGAGCCCAGTCT
TGCAGCCTGATGTTCTGCCCAACTGGCTGTCTTGCCTTGGCTTGGCGGAGCGTGGAGAAA
ACGTGTAAGCTTGCGCAAGAGCAGGTAGCGAGGGTGGATGTCGGCGAATCGGGCGAGTTC
ACCCACTTACACCCTTCCCTTGCGCGGGGGAACGCCGAGTACGGGGTCCCGCGATCCGGC
GGCAATAGTCAGGACAGTGCGCTGGAATCAAACCGGTAGGTTTTAGCGGGTAGTAGTGCA
GTTTTAGCCAACTGCAGCCCCTGATTGTGCCTGTGTGCCCTTGTGAACTCGCTAAATTTC
TCGCTCCAACTGCCCATTTAGAGGCTGCTGTGGCACTGAGACTGCTTATGCGACTGCTGC
CGAGCAAAACGACAAACTACGGCAAGTGTAAATACAACATAGTGACATGATGAAAGCCGT
AGCTTACCTCCCCATCGGATGTCGTACATGTGAATATTGGCTTGTGAGAACGCATAACTC
GGACGGTGCAAAATCCGGGCGCGTTTGTATTCGCTATTCTATGGTCGCTTTGATGCTATA
AAAGATAGTGTCGTGGTTGTGTGACAGTGATGGAAGGTTGCAGGGGACGTGGCCCTACAA
GTGTAACAGAGGACAGGTTGGCGTTCGAGTCAGCTGCCGTGCTTCGTGCGAGCGTCATCG
CCCAACGTGACTTCGTTGCATCTGTTGCTGTGTACGTCCGGATGGAAGCCATCCGAGAGT
AGAAATCACCGACAGAGGAGTCACAGGCCGGCCGCGTATCGGAAGAAGACTTGTCAAGGT
TTCGCGTGCAGACAATTCGTCGGAGTATCCGACTGCTGGGAGCAGTTCACGTAGGTAAAA
GCAGAGTAGGTAAAGCAGCCGACGTGGCGGAACGGCGCTTCGCCGGCCTTGGGGAACTGC
ATCTTTTGCCCGTTTCGAACGGGGTGTGTCACCGGTCATGTCGGCTGCGGTGGCGGCTAC
TGCTGCTGTAGTGGTTTCTGCGATCGTCCCGTTCGCGATCTCGCTCGGCCTTGTAGCTGT
CCCGGTGACGCTCCTCCCGCTTCTCTCGGCGCTTGTCCTCTTCACGCCGGTAGTCATGCA
GCCTCGGGGGTCGATCCTTTCGGTAGCCCGAGCTGCCGCTGGTACCAGACTTGTGGTTCC
AGCCGCCGAGATCTTCTGCACCTTTGAGCTCCTTAGCACCTAGGCCCATCTGGTTCGGTC
GTCTGATAACCTGCTTGACCTTGGGGCCGCGGTCTTTGCCGTCCCAGCCCATACCGCGCA
GGAGCGCAGCGCCAAACTCCTCAACCGGCATCTCCTCGTACTCCTCCAGCGTTGACACGT
CTGGTGCGTCGTCAAAATCGCGGGCAAAGACGTCATCCTCAGTGACGTTTGCGGACCGTT
CGATCACGCGCCGGGTTTTTGTTTTGTCGTCGATCGTTTCGCCCAGCAGTGCCTTGACGG
CCGCCTTCTCGGTCTGCGCCTCCTTGTCCCCGGTAGCTTCAGGTGTCCTCCTCGATATGT
CACGGGTCGGGGTGTCTGCGCGACCGTTTGCCGCTTTGTTGTCTTGTCCACTTGCCTCGC
CTTCAGTTGGTGATGTCGTCTTTGTAATGGTCAGGCCCCACTTTATCGGTTTATCCTGGT
CTGCTGGCTCAACATCCCTCCGAGTTCCATCTCCTGGTGCACTTGTTGATTGCGGTTCCG
ATGGCAGACCGCTGCGTTGGTTGCGCGACCGGGCCTCTGTCTTCCAGTCGCGGTTGGGCT
GTCGTTCAATCGTCAATGGCCCGCGCTTTGCAGCTCGTCGATCGTCCCGCTCGTCCCTGG
CACTTGTGGCGAGCTCGGCCCCGTTGTCGCCAAATGCCGTGATGCGCTCATGCCGGCCGT
GCTTGGGAGAATCCTCCTCTGACTCGGAGTCCGAGTTGCCGCCTAATCCGTGACCCGGCC
GCTGCCGCTTCCCCAGGCTGGATGACGGTGGTGGTGGGCGATTTGGCTTCTTGTTTGTAA
TCGCCGATACACCGCCGAACTTTATTGCGATTCGTGACGCCTCTGGTCGTTCTGGTGCTG
ACATGGTGGCGTTGCTGTGACTGAGATGGGAAACAGTGCAGGTGGACGGCTCTTTTGGCG
GTAGGATGCGATGTCATAAAATACTGTGGAGGGTGGACAAGGCTGTCGATTTTAACTAGC
CACACTGTGGCTTGAAAGGAGCGGATTTTCGTGCTTAGTCATTTAGTACATCCAGATTAG
TCCTACGCGTATCTTTCCTAAAGCATCCCTCCAAGGCGACCTTTCTCAGCGCCATGTCGC
ATAAACCTGTTAGAGTCAACGACTAGGCCAGGTAGGCTCTAGGCCTGGTGCCTCCCTGGG
CGACGCTGAGCCGAACCAATGCGCGTCCTGCCGATAACACTATCTGTGCTCAGTCCGCAA
TAGAGTCCCATCACTTTCCCCCTTTTCTGAATTTTCCTTTTTTGGGGGATCATCTCCTGT
CCTAGCAAAGCGCACCTGCCCAATAATAGTCCTGTATCCCGATATCCCACTTTTCAATAG
TTGTACTGGGGCTCTCAAAGAAAAAAGAAAAGCAAAAAAAACTCGAAAAAACCCGTCTTT
CGCTCCTTTCCTCCAAGGAACAGAGGTGAAGAATAGGAAGGCGCCACTTAGGCTACCAGA
ACCACCAAAACACTACCTTCTGAGGACAATTCATCCTTACCCTTCCCCGAAAAACCCGCT
ATCTCAGAAGTTCACCCCAGACTTACTGCGAAAACGCACCTGAACTTTACGTTCCCGGGC
AACTTTTGAAAAATTTATCGCCCCAAAAGCGTCACATCACGAACTCGAATAAAAAACAAA
AATCGACCCAAAACACACCAACGCAGTCCTTTTCATCATTTTTTATCGCGGCAAACGACT
GTATTGGTTCTGCTCAGCTTGTTTCGACATTTCGTTTCGTCGAAAACGGATGTCGCACCT
ACTCATGCCATGACTGAGGTCGGACTCGCCGACCGCCTCGAGCTTCTGCGATTAAAGCGG
GCAGAATATAGGTACGACCGATGTCATTCGAAAGCGCCAATTTTTCTCGTCATTTTGATA
TCGCTCATGTCGTGCTGATGGTTTTTAGCTCAATCGTGCGATCGCGCAAACGCAAGCTGC
GCGAACTTTACGCTGTCGCGACCGATGGCGATGGCGCCCTCAATCTAAACAAATTCGACG
TCGACGCGCCGCCATCCACCACCGGCGAAACAAAATTCTTGCTTGACACAGACATCTTAC
AGTACGTGTCCCTCACGCATACCCCCCGTTGTTTGCAAGTTTTCCGCACGCGTCGGCCCT
GTGCCGCTCTCACGCACCCATAACTAACACGTCCGTTTGCAGAGGTCGTCCGCTCAGCGA
CGCGCGCATCCCGACACGGCAAAAGCCCGACCTTGAGACGCTCAAGCAGTTCTTTGCATC
TGCGTCTGCTCCCTACCTGAAGGAAGCAGGCATTGACACGCGACCCACAGACGAAAACGG
CGCGCCGCCGACACCAACAACACAAGATCACGACGCTCCCTCGACCACTCTTCCCGAATC
ACATCTTGCATCAACAAACGGTCGCAATGTCCAGGATGCTCTTGAGAATGCAGCCACACA
ACGCCGGTCCCCGGTTCAAGGGACGCTGCCAGCATCGGTATCGCCAACGGGGGCGGACTC
TCAATCCAGGACACCTTTGTTATCTCCCCAGACAACAGCCGATTTGGCGGCTCTGAACGG
CCAGAGGTCAGATGGCATCCTGCACGATGGCAAGGCATCACCCGCCTTGACAGCAGAGAC
CGCGACGACTCAACCGGTAGTGAACGGCACGAAACCAGAAGCGCCAATGACAACGGCAAC
ACCCGCAGTCTCGTTTGCGCCGCGGGATGAAGATGCGATGGACGTGGACAGCGCGGACGC
GAAGCTCGCCAACTCGCCTGACAATGCTGCCAACGATGCCGCAAAGGCTGGCGACATTCC
GTCGTCGCCTGACTCTATCGCCCAGACAGCCACGACACCCGCCGTACATGACGTGTCCGT
AAACACGAGCCCCGAGAACGAGAACGAGTCCTACGCCGAAGGCGACGAAAAGGCCGAACA
GCGACACCACCAGGGGACGATGGAGGACCGGAATCGTGCCGATGGGGCCCGCGACGCCAC
CGTCGAGGCACAACTGCTCCAGGAATCTGCTGCGGCTGGTGAGACCCAAGCAGCAGACGC
AAACAAGACGCAACCACAAGCACAGCCGACAACCCCAGCAGCAGCCACTCAAACTCCATC
GCAGGCTATGGATGTGGATGAGACGACTGAGGATGCCGCAAAGAAAGAAGCCGCCCCGCA
GCCAGCACCAACACTGGCAACGACGGACGCGACCCGCTCAGCATTGACCAGACCGACAAC
GGAGTCGAGGTCGTCCGCACTGAACCACGTGAACGGCCAGGCGGGCTATGTCAACGGGGC
TGCCAGTCCGTCTGTTCTTGCCACGCTACCGACGCCTAAGCCATCGACCGGCGACGCAAG
CGAGAACCTTACCCTCGGCGATCTGGTAGTGGCCGACAACCGGAAGGACAGCAAGAGAAA
GGCACCGACGGTCTTGTTCGGCAAGCAGAAGAAGAGCAAGCCCGAGACGACGATCGTCCC
CTCCAACCTGGCCAAGTCGGAGAACCTGTTCGCCGAGGACTACTTCACCCCGCTCTTCGT
GCAGACGTTTGCGCAAAACTCCAAGTGGCTTAAGAACCTCGATCAGTTAGTGCACCATGC
GCGGAAGACCATCTCCAGTGCCGACAGCCAGGCATCCATTTTCGACAACCAATCGTGCAA
GATCCTGAAACGTGTCTATCATCTTCAGCAGCAGGATAAATGGTCACTGCGCCAGCCGAA
GCGCGCCCAGGAGCCCGTGCGACAAAAGTCGCATTGGGATGTGATGCTTCAGGAGGTGAA
GTGGATGCGGACGGACTTCCGGGAAGAACGCAAGTGGAAGCATTCGGCCGCTCGCCACTT
GGCCCTTGCCTGTGCGGAATGGGTCCACGCAACACCCGAGCAACGGAAGGCTCTGCAGGT
CGTTGCCAGCATCCCGCCGCGGCGCAGCGCTGAGACGGACGACTTGCAGATGATTGGCAA
CGCTATGATCGATGCCGCGCACGCGGACGAAGCCCGGGATGCGGCGGCTGGTCTTGACAC
AGACGAAGTGGACCTGGTCGATGACGGTGATTTCACGGAAGCTGTTGTTCCGTTTGCGAC
TACCGTGGCACCCTCTGCCATTTTCGCCCTGCAAGACGACGCAGTCGTCTTCGAACTCAA
CCCATCTGTGTCCTCTGACCGCCTCCTTGCCGAACTACCCATGTATGGCTCGCCACTCGA
GGTGCCGAAGACCGACCTGACGTCCAAGGATCAAGATCCGGATGCCGCTTGGCGCCGCCC
CGTCGTGCCCGTCAGCAAGTACATTGAGACGCCAATCGTTATGAAGCGGAGGCCGCTGCT
GCAAAAGCAGAGCCGATATGCCATTGACGACGAGGACGACGATGTCGATGTCGAGGAATT
TGTGGACGAGACGCCAGCCGACGGAGCGACTGACAAGAAAGCGACGCGCAACACAGCTGC
AGCTGACAACATTGTTGGGCTGTTCGATCCGAATCTGAAGACGATGCGTGAGCGCTTGCA
CGCTGGCCACCAGTTTCGCCCTCCGTCTGAATTTCCGATGCCGATGCCTGGGTTCTATGA
GTACCGGCCACCATCGCAATGGACCGTGGCGGACGACGATCAGCTGAAGAAGCTCGTGCG
CGAGTACTCGTACAACTGGGCGTTGACGGCGAGCCTTCTTGCCCCCAAATCGCTCTTCGC
GTCAGGCGCCGAGCGGCGCACAGCGTGGGAATGCTTCGAGCGGTGGGTCAGCCTCGAGGG
CTTCCCCAGTGATGCATCGCGGTCGCCATACTTCAAGATCTACCAGTCACGGATTGACGG
TGCGCAGAAAGCCATCCGCGAGGCGAACGAGAAGGCCGTGGCAGCCGCAGCCGCAGCCAC
AGCCGCGGCCGCCGCTGCGGCGCAGACGAATGGCAGTGGCGGCGCAGCACCACTGCCCCC
GACACCAGTGCAAAGACGTCGGCCGACTCTTGCTGTGCGGGTAGAGCGTCACCGCAACCA
GAGGCATCTGGCGACGTTTGAAGCCATGCGGAAGCTCGCGAAGAAGCGTGAGGCCATCCA
GCACAAGCAGCAGCAGCAGGCAGCTATTGTGGCCACTCGGAAGTCAAACGAGCCGCCCCA
GCAGCGCCCTGCGATGAAGTCACCGCGGGAGTACAGCAGAATGCGAGCTGAGCGCGACCA
GCGGATGGCCGAACGCCTGGCCGAGTTTACGCAGCGGCAGTCAGAGATGCACCGCAAGGT
ACGATTTTCATTCCGATGCCCTCTTCTGAATTTACCTTTGGACTTACCTAACATACATAT
TTGCAGAACCAGTTGATGGCTCGCCAGCAGAACCAGGGCATGGCTGTTGCCGGTCCTGGC
GTACCGCCTCAAGTTGCAGCACAGATGGCCGCCGCGAACGGCATGGCCATGGCTGCCCGG
CCGAACGTGCCCGTTGCGCCCCACGGCGTCCCCATGCGCAACCCGCAGCAGCCGCGGCCG
CGGATGCCCATTCAGAGCCCAGCGAACCCCATGCAGGGCCTGCCACACATTGCGATGAAC
AGCGCTGGCACGCCCGTCCCGATGACGAGCGTGCAACAGGCCCAGCTGCAGCAAGCTCTG
CAGGCGCAACAACGACTCCACATGGCGCAGGCGCAAGCGCAGGCTGCGCAGGGTGGCCAG
CCCGACATTAACCTTGTCCTGCAGGCTCGGCGCATCCAGGACCAGCAACGGGCCGTTCAG
ATGCAGCAGCAGCAGCAGCAACAGGTGCAACAACAACACCAAGTGCAGCAGCACCAACAG
CATCACCAGCAACAGCAGCAGCAGCAGCAACAACAACAGCAGCAGCAATTGCACCATCTG
CAGCAACAGATGCACCACCAGCAATTGCAGCAACTGCAGATGCAACAACTGGCGCAGCAA
CAGCAGCATCAGCAGCAACCGCAACCGCAACACGCACTGAACGCTCAACAGCACACACCA
CTCGCTCAACACGCCCAACTTGGCCAGCAGGGCCAACACTCTCCACACCTCACCCCGCAG
CAGCAACACCAACTACAGCAACAGCAAATCTTATTGCTGCAGCAACAACATATGCAGCAG
CAAGCGCAGCAACAGGCACAGGCACAGTCGCAGACGCCGCAGGCGCAGCAACAGGCGCAG
CAAGCCCAGCAGCAACAGCAGCAACAGCAGCAACAACAAGCGGCCGCACAGCAGGCGCAA
AAGGCCCAACTGGCGCAACAGGGCCAGCCCATGGTGAAGGGGCCGTCTGTGCTCCAAGGC
TCGCCGACCGGCATCCGACCGATGAACAACCAGCAAAACTTTATGGCTAACGGCCAGGGC
ATGGCCGGCCAGTTCAACACGGCCAACGGCGCGCCCATGGGCAGCCCTGTGGGCGTCGGA
ATGGGCATGGGCGGCCCTATTCCGGCCAACTCGCCCTCGCCACGCCCAGCGATGCCAGCT
CAGTCGCCCCTCCCGCCCAACATCATGGCGCAGATTCGCGAGCTGGAGAACGGCTTCCGT
GCCAAAAACCCCAGCCTGACTGCAGAACAAGCTCGCACGATGGCCATCCAGAACTACTCG
CAGATTATGATGATGCAGCGTGCTAGCGCCATGCACTCGGCGGCGGGCGGTGGACCGCAG
CAGGCACTGGCTGGCACGAGCCCGCGGCAGTACGCGCAGCTGCTCCGAGCCCAACAGGCC
CAGCAGGTGCAGCAAGCCGCGTCGGCACAGCACCACGTCTCACAGGCCGCACAACAGGCG
CAGGCTGTGCAGGCGGCCCAGGTCGCGCAGATGCAAGCCGCACAAGCGGCTCAGGCTGCC
CAGCAAGCACAGCTGCAAGCCCAATCCCAAGCTCAGGGTCAGGGTCAGGGCCAGGGCTCG
GCCGGATCGCCGCCGAATGTTGCCGCATCTCCACTGCTTGCCCAGCAGCAGCAACAACAC
CAGGCAGCCCAGCTGGCACGGCAGGTGAATGGCAACAACGCTGTGCCCAATGGCAGCGCC
CAGACGCCGTCGAGCTAGAGCAAGAGTTTCAGCAGGGGGTTGTTACAGGGAGTTGCCCGG
ATAAACGGGCATGAGGCTTATCGTGCCTTGTACTAGTTGTAGTATATTCTTTAGCCACGT
ATTTGGCTTGTTATATTTTTAATCTTTGAAGCGTTTAATTCCCACCTCTTTTGCCAGCTT
GTGAAGAGCATGAAATGTACTTGAACAAGACGTAATTTGTGTCGTACTGCGAGGCACGAT
GTTCCATGAGTTCTCAGGTTGTTGACGATGTATTAGCGATAAGATAAGCGATAAGGCTGG
GGGAGACCGATAAGAAAAAAAATCTTTAGTGGGCACCCAAACGGCAGGAAGCTGTTGTGC
TAGGCGGTCCTCCCCAATTTACAGTGAGTTTCCAGTTTTTCTGGTGATTCTTCTCAAGAA
AATACCAACCTCATACGACAAATCCTCAACAATGCAAGTACACGCGCCAAAACACGTCAT
GAAGAGAAAGCGGGAGGCCAAGGCTTCGGCTGCGGACTCGGAGGTCCCTGCGGCGACCAG
ACCGAAGACGAAAGCGACGCCGATGCCGACGCCAACGACTTCAACAACTCCGACTTCCAT
CCTGAAGAAGAAGTCTGCGCTTAAGAGCACCTCTTCTTCTTCTGCTGCCGCTGACGTGGC
TTCGACTAGACGGAAAGACAAGACGCCGCAAAGTGCGAAGACGGCGGCCGTGGCGGCGTC
GGCAGCAGCAGCGTCAGCCCCCGCCCCAGCAACAGCAACAACGTCCGCCAACTCGGTCGT
GGCGCTTGGCGATGCACCGGCAGCGCTCCAGATCGTAGCTGGCTCTTACGACCGCACGCT
GCACGGCGTAGTGGCCACAGTCACGCCGGCGGGCGTCAGGTTCACCGACACCTTCCTGTT
CAACGCACACTCGTCGGCCATCCGTTGCCTCGCCCTGTCGCCGCCGTCGGCACCCATCCC
AGGCCAGGGCCAGAAGATCATGCTTGCCACCGGCAGCACCGACGAACGCATCAACATCTA
CAACCTGTCGGCCCATGCACCGGCCGACGCCTCGGGTCTTGGCGCGTCCGACGAGGAACA
GGCCATCATGGCGGCTGTGACCAGCCGGCCGGTCATGCCGATTGCTGAGAACGCCAAGAA
CCGCGAGCTGGGCACGCTGCTGCACCATGCGTCCTCCATTACCAAGCTCTCGTTCCCGAC
GCGGTCCAAGCTGCTCTCGGCGTCCGAGGACTCGACGATTGCCGTGACGCGCACGCGCGA
CTGGTCGCTGCTGTCCATGATCAAGGCGCCCGTGCCCAAGGAGGGCATGGGCGGTGGCCT
GCGGCGGCCCAGCGGTGACACGGCACCCCCGGGCGGCGCGCCGTCGGGTGTCAACGACTT
TGCCGTGCACCCGAGCATGAAGGTCATGATCAGCGTGAGCCGCGGCGAGCGCAGCATGCG
GCTGTGGAACCTGGTGACGGGCAAGAAGGCGGGTGTGCTCAATTTCAGCAAGGAATTGTT
GAGAGACCTGGGCGAGGGCCGCTTTGCGACTGGCGAGGGCCGGCAGGTCGTCTGGGGCCG
GACGTTTGGCCGTGGGAGTGCAGGTGCAGATGCAGATGCCGATGCCGATGCCGACGGCGA
GGACGCAACGGACGAATACGCTATTGGCTTCGACCGTAACGTCGTCGTATTTGGCATGGA
CAGTCTGCCGCGGTGCAAAGTGCTGAGCGACGCGCTCACGAAGACACATGATTTCTGCTA
CGTGGAGATTGGAGACGACCCAGACGCGCCCGCCGCGGACAAGGCGGGCCTGTTTTCGCT
ACTGGCCGTCGCCACCGAAGACGGACGCATTTTGCTGTGTTCCACGCGTGACGAGGACTT
GGTGGCCGCTCCTGCATCTGCTACGTCCGGCAACGACAAGAAGACGCCTACGGCTGCTGC
TCCGCTGCCCTCGGCACGTCTGATCGGCCAGCTTGGTGGCAACGCGACGGGCGTGACTGG
CCGAGTCAAGGCGTTCAAGATCCTACCCGTCCTGGAGCCGGTAGATGGGGCCGCCACGGG
CGACAAGAAGAGACTACAAAAGGCCTGGTATGTTGTGTCGGCGACGAGCACGGGCATGCT
GCGCGTGTGGAAGGTTACGGGCCGGGAACTGCGCCGCGCCTACAAGAACAGCACGGCCGT
CAGTGCCAGCGGCAGCCCATTGGCGGCAAAACCAAAGCAGCTAGGCACGCTGCTCGGCGC
GTACCAGACGCCGGACCGCATCACCTGTGTGGAGGTCTTTGTGATGATTCCTCGGCCGGA
CGGCGTTGAAGACAGTGACGTGGAAGACGACAAAGAAGACGATGAGGAGGAGGACGACGA
CGAGTAGAGAAACGATCCGTGGAGAAGCATTTCGGCGTTCGAATTTCATGTTCCATATAT
TTCCTTTTTGCATTCTCTTATTCATGTTTCATGGCGCCCATATTGACTTAGTTAGCCTAC
CTACGTACCCATCAATTTGACAGTTGCTCTGAAACAGGCGTGATATACGGAAGCACAGAA
ACAGCCACGGCGGCCGCCACTGGGGCGACTGAAAGAAGCAATCGCCATATTGTCAATGTA
ATGCCGAACTTCGACTCGTTGGCGATATTCTTGTCAGTTCCACAGCTTCGCCGAGCTTTC
AAAATCAAGGCAGTAGGCTGGGAAGATGCATGCAAATACGGGGCGTCTGGGGTGAGAAAG
CAGAGAGACGAGAGGAGATTTCTGCAGGAATCAAGGCGTGTTGGGTTGCATGCATGATTG
TGCAGCTGTGTTATGTTCCGCAGAGCGGCTATATTTTGGGTGTTGAATAAACTCGACGGT
CAGAAATACGGCGTATTCTTGGTGGTGGAGATGAAGGAAGTAGCAAAGTGTGATACAACG
TATGTCGTACTCAGGTCATGGGTAGTGGAGGAGTGGGTCCCAGTTCTGGCGGATCACATG
GGCTGCAAAGTGTAAAGACGCTTTGCGCGGTGGCTGCGGTCCTGCTTGTTTCTATTTCTG
CTGGGTGCGTTGCTGATCGACGTTGTCTGGGGAAGGCGCGCTTTCCCCATGGCCCGCAGG
TCGTTTACCAGTAGCGCCACTTGAATGTTTGAGGCGCATTCCTTCTGTCTGAACGTCTCG
AGGAAGGGGCTCCTTCTCTCCTCTAGTGAATATTCATGGCAACAGCAATCAGCCGGTTGA
CCTGCCAAGAAAGAGCATGTGACAATAGCCCAAAACGAACAGCGGGTGGAGGGGAGACAT
GAGCCTTTTGACATTATGTTGCGGTTAACAGAAGGAGCGGATGCGAAGGAGGGCAAGGCA
GGAAGGAGTGTTGGGGTGTTTTAGCATTCTACAAAGAAGCGACGACGAAGAGCAAGACAA
AATAAAAGCCAGGAAGGTGCGCCTGGCACGCACATGGAAGCGCATCCAGCCTTGGACACT
TCTGATACGGCATTTTTTTTGGCTTTTCGCTTCTGTCTCGTACGCACCAAGCAGCGCAGG
GCTTGTCTGGAACAGACAATTTCAAGACACGCAAGGCAACAAATTCGCTAGCTTGTCCGC
CGGCCGACGCCAAGGCGACTGTCAGTTACTTACGTACGACGTTCTCCGTATGCAGTATTG
AATTGCTGTGCCGTAGGCTGGTTGGGCCCTGCCTTCCTGCCATGGTCCGCTTTTTAGTCC
CTCGCCCAGCTCTTTCCTTCCTGAGCGCGCTTCATACTGTCCCAACCTGCAGGCGCGAAC
GGTCCGTTTTCTCATATCTGACGCCCTGCGTCCATTGCTGGCTTGCCGAACACTCCTCAT
TTTTCGCTGCATCTTCCCCTCCATCTCTCTCGTACTCTTTCTCTTTTTCTTTCTCATTTC
TTCATCTCGTCTGTCTCTATTGCATTCTTTGTCATACCCCCCCTCGCATTGTTTCATTGC
TTCCCATTGCCGCATTTTGCTTCGGCGTCGCGCGCTTTGCTGGCCGCATGCCTGTTCAAG
ACACTGGTCTCCTGCCTCCTCGCGCCTTTTCGGACGTCCCTTGCAGTGTTTGTCTCGCTT
TTGTGGTCTTACTGGGACCTCGACCTTTCCGCATCGCATATTAATTATAGGACTCGTCCT
CTTATCACGCTCTGGCACTGCTCTTGACGTCTTCCACCTGGTCCTTCGCCCCACGGACTT
CGACTCCGACCTCCGTTCATACCTGGCATCAAATACCGACCAACAAAGCCGAAGCCATTT
CTACAGCGCCCCAACGTGACGTTCGTTGCGGACCTGCTTCCTCGCGTGAACTACACGAAA
CAATTCTTTTTTTATACCTGCAATCTTGAACCGTGCGGCTCGCTCCCGGCTCGCGCTCCC
ATACACATAACCATGTCCACCAACGGCCCTCCGTTGGTCGTCCACCAACCGATCCCACGG
CGACCCTTTGTTGTCAAACCGGCCACACCTCCAGAGGATATCTACAGTAAGGATGCCTCG
CGATCCGACCGGCGACAGCCGCGGCAACCCACAGAGACCGCGCAGTTTCTTGACCCGCGA
CCGCAGACCGACGCCGACACCAACTTAACGCCTGGTGGCAGTGAGTCCATCAGCCGTGCC
CAGTCGATTATGAACCTCACGTCGTCCACGCTTTTCGGCATCTTCAGCCCGACAACACCC
GGCCGTGGTAGTGTGGGGGGCGGCGCCAGCGGCTTCTTTGAGTCTAGTACACCTTGGGGC
ACAGGCGCCGAGACACCAGCCCGTGATCTGCTCGCGGAGGCGCCCGGAAACGAAGACGAA
GACGATGCGGAAGGTGAGAACACGAACGCGTCTGCTGCCGAGATTGATGAAGTACGGAAG
GCATCGCAGTCGCTCATGATGCTGCAGCGTCAGCGGAGGCGCGGGGAGAGCTTTGGCGCC
GACGGCGTGTCTGGCGTCAAGTTGCAACCGGCTCCCTCTGGCCGCAGGAAGAGCATCCCG
GAAGAGCCTGGGCAGTCCACTGGGCCGTCACCGCTGTCCCGTATCCTGCTTTTCGTCTCT
GTATTCGCTCGAGCAGTTTTATTGTTCACCCTTGGAATGGGTTACGGCGTTCTCGTGTCC
CGTCTGCGCAGCGAGACCCATGTCCCGTTTGATGGCATTGGCGAGTCTACGTCTTCGTCA
GCGAATGCCAGCCCTGCTACCGAGTATGTCGCCAGCTACGATTGGCGCTACCTGGTATCG
TGGGGTCTGTCGGGCATTGCGCTTGGCACGCTTCTACCGTGGTTCGACGGTGTCTGGGAT
CGGTCTTTTGGCCGCAATGGTAGAGTGTTGGGCAAGACCCGCACGGCTCCGGATACCGAC
TGGGCGCTCGTTGTGCGCGGCATCGGTGCCTTTGCTGGTGTTGCATTTGCCATGGTATGT
AGTGTCCTTTGGTCTCTCTCCCTCTCTCTGCGCAGTACAAAACTAACATATCTACAGCGC
AAACTGCCGTGGACGTCATCGATGCAGGCATCGTTGACCCTCGCTCTAGCGAACCCGTTC
TTGTGGTACCTCTTGGACCGGTCCAAGTCAGGCCTTCTCCTCGCTGCTGCCTTTGGCCTT
GTCGGCTCCGGTGCACTCATGATATTGAATCTGGATTGGATGCCCAACCCAGGCATGCAT
TCGAGTGCCCATTGTGTTGGCTACGACGGTGGTGTGGGTGGTGCTTATGGTGCCTCCTCC
TTCCATCAGAACGGCTCGACAGCATCCTCTAATGGCAGCAGCGGCCTTGATGCTTCTGCA
CCGGCTGTCACAGCCGAGACCGCTATATGGATGCTCAGCGTGCTCTTCTGCAGCAGCGTG
TGCTTTGGTAACATTGGCCGTCGGTTGTTTTTGCACCCGGTCACAACTGGGCGGTGAGAT
GCCACTTTTGTCCGGATTATCATACCCCATATATCGTGCATTCTTGTCACTTAACGTGCC
TTATGACTTTGTTCAAACGGTTTGGTTATGGTCTTTTGGTTTACGACCTTTGGTTTACGG
AATTTGTTTCTTTTATTTTCCCCTGTGTTTGCGTCTGTTTTCTTTCTTTTCCTTCCTATA
CCAACGCATTGAGATACACTCTTGCGCTCGATTCCATCATTTCGTTTCCTGTTTACAACA
CGACGTTCAAACCGCAGTGCAAATCGCTTGTGGTCCTTTTCGTTCTTTTCATAATCATTT
CCTTATTACTTTTAGTTTTTTTTGTCGGCTTTGTTTGGTGGATTTCTTGGAATGATACCC
CGAAAATAGCCAGCATATATTTTGGGAAGCAAATGCTTGATCAACTGCTCTTACCTGCAC
GTGTCAATAAGATGCGAGGGGCAGATATTAGTCGCATTTGAATATCGTTTGCCAATATGG
CTTAGCTCTATATGATATTTATACGAGTGTGTTTGACGGCATACATTGAAGCTGTACAAT
TGACGATATCGGTCCAGCAGTGTTCTTTGCAATTATTGTACGACGGAAGGATTATGAATC
ACAATCGCTGACTTTGTAATTTCCTCTATTGTACATTTCCAACTCCGTTAATAAAAGGAT
TTTTGTTCAGTGGGATATCAATCACTCCTTGTTTGCCTCGTCATTCTCTGCCGCATCGTC
GCCTGCATCGGCCATCGAGGCGTCCTCTTCTGCACTTGGCTCGACTGGCTTGGCCTCGTC
GGTTGCCTCGTTTGTGGTCTCGCCACTTTCTTTCGGAGCGGCCTTTTTCTCCTCTTCGTT
GACCTCCTCGTCTGCGTCCGCCTTTGCCTCCTCCACGCCCGCCATCTTCTGGTCTGTATC
TGTGGCCTCTTCTCTGCCGTAGACATAGTTTCCAAGCTGCGTCGCTGCGGCTACCACGTC
ATCAACGTCTATCGTCTTTTCAAAAGCGGGCTGGCCCTCGCCTCCCACCTTGTCGAGAAC
CTCCTTGGCCTCCGTTAGGGCACCCTGTAAATCTGTGTCGGCCTCGTATGCGCCGGCCGC
TTTCAGTAAGGGTTCAAGAGCCTCGGTGCTGGACGGCTTCAAAAAGACATAGCGGGCGGC
GAACGCGTTTCCCTGGGCGGCATCGACGCTCTGTAAGAGTTAGTACAAAAAGCATAGGAG
TGCGAGGTGTTACTGTCTTGGCGGGATACATACCTCGTAGTTCATGAGTACCAAGGGAAT
CTTGCCAGTAGCACAGGCGGCGTCGATCTGCTTCCGACGAGAACCGTATTGATGACCAGC
CGACTCGCCAAAGCCGATAAACTCATCGCCGTCAAGAAGCAAGTTGAATGCCTTTGATTC
GAGATGCTGGAAGTAGCTCTTGGCGCCACCGACTGCAGCTGCTTCCGACTCGGTAGCAGT
AGCTGGCGAGGGACGCGTCGTGTACTGGCCAACAATGCCAAAGACACCAGGGTTTTGCTC
GACCAGCAACTTGGCGACTGTTACCGCAATGTGGTCGTCGGCGGCGACAAGGACTACGGC
CTGCTTGTCAGACGGCATCTTGTCGCTGTCGACAGCATCGCCCGTCACGCCATCCGCTTC
GGCGTCCAGCTCGTCGTCGTCGTCCTCGAGGGTACTGCCATCAGCCATCTTAAAGATCAG
CCGCACGTCGCTATCGTTGTCAATCTTGTCAAACGTCGAAAGGTTTGTCTGCCGCACAAT
CCGCAGCGCGCGCCACGTCTTGCTGGCCTTGCGCTCCTCGGCCAGCTGTTTCGATACGTC
GCTGTCTGGCATCTCAATCTCAAAGTCCTCGTCGGCAATCTCCCGCTCAAAGGTGTCGAG
GGTCAACATTTGGGAGCGGCTCGGTTTCTTGAGCTCGGCCAGAGCCTCCTCCGGATCCTC
CTCATCCAGAAAATCGAGCGAGAAGGAGTTCATATTGCTGGTGCTGCGCCTACGGCGCTG
GCCAAATGCACGCTGGGCGCCTTCCTCAGCAGCAACAAACTCGTCCGCGGAGATGGGTGC
TCGCTCGATAGACGGACACGACTCGATCTTCCAGCGGACCCAGTTCTTGTCGCGCGCGAG
GATGGTGTCGACCATTCGCAAGAAGTACGGCCCATCACTGTTGCTATTCTTAATATGATC
GGTGATGTCGTGCTTCATCTTTGCGGCCCAGGCGGCATCTTCATTGCTGAGCGTCTGGTC
AGAGTAGGTGACGGACTTGTTGGGTGCGTTGGTTCCTGCCAGCTTCTCCTTGGCCTTGGG
CGACAGGGACAGCAAAAACTCCATGACAATGAGCGCCTGCAGCAGGAAATGACGCCGGAA
GGTCAAATCACTAGTCTATATCGTTTGTCAGTACGGCAGCAGCTTTTGCGTGGTCAACGG
CCAAGTTTTGACTTACCTCCAGCTCAAACAGGTCCCGGCTCGTAAGATACTTGGGGTTGT
ACGTATCGGCCAGCTCATCCTGCTCGTCTTCAATGTCCTTCATATCTTCCCTGGTCCCCT
TGGCCTCTTTCAATTCCCTGAGCTCTCTCTCCTCCTTGTCCCGCTTGCGCTTGACGCCCC
GCCGTGACTCGTCGAGCTGCCGCTGTTTGCGCGAGTTGTCCTGGCTGCTGATTTGCTGGA
AAGTGGCCAAAGTGGCCTCCATGCCGGCCTTGAACTTGCTAAAGTGGTCAGGGTCGAACA
GCTTCTTGGGCTGGCTGAAGCTGGCCTGCAGCGACCAGAAGATGGGGTAAAGGGCGGCAA
AGTCGGTTCTGGGTTTCTGGTCGGCGGCAGGGCCAGATGGTGTCGCTGTTGCCGCCTCGT
CGACATCCATCTTCTCGGCACCGCCGTCCTCCTCGCCTGTCTTTCCTGCCGGCGTCTCAG
CTTCGGCCGTGGCCAGAGTCTCGTCGTATGTCGTCACATTCTCGACGTGGTACTCGCCGC
GCAGGTTGACCGAGCTCTTGTCGCCCAGCGGAAAGACCTGGAAGAGGAAAATGAATACAC
GGCCACAAAATGGCGTGTCGTCAGCACGCGATAGGCGCCGCAACAGGTCGTTGCAGCTGC
GCAGGATAACGAGCTTCGTACTGTTAAAGTACTTGGCGGTGATGCGTTCGCGGCGTGACT
CGAGGTAGTCAAACACCTTACGGCAGCCTGCAATCGTCTGGCTGTCGAGAAGCTCCTCGA
TGAGCCAAAACAACAGTGGCGGGTCGCAGTCCACGTTGTCGGCGAGAATGGCCAGAATGT
CAAACAAGTTCCAGACACGCACGAAGTCGGGTGAGTCGATGGACGTAGAGGCCTGGGATG
TTAAGAGGCTGATACAATACACATCTGAATTAAAAAAATGGGCACAGGTCACTCACAATG
AGCTCGCCAAAGATGTCACGCGCGGCCGTCTCAACGATCGCATATTGCCGCAGTTTCTTG
CCATTCGGATCGTCGAAGCCGGCAAAGATGCGCGCGACGTGGCCGTAGATGTCGTCAAAG
TCCGATTTGGCCAAAGTCGGCTCGAGCATTCGGTCCGGTTTGACGGTCTCGGCATGGTCG
AGCAGCTCCTGCAGGTACGCACCGATTGCTTCGACGGCCGGGATACCGTGGCTGTTGATC
TCAAGGCCGGGCATCGTGGCCGCGGAAATGGGGCTACGTAGCTACCGAGCGCGTCCGGAC
GGTTGGATGAGAATCTGGTACTATATTTCGACGTTGTGTAAATTGTGTCTGGGCGCCAGG
TAATCGTGGTCGGCGTGCTGGCGTGCGTGGGCGGTGGTGGTCAGAGTTGATGTTGCAGGT
TGTCTAGAGGTTGAATTGATTGAGTGGATCTTCGGAGTACTGTAGCGCAAACACTCCAGA
GCTGCATGAGCTAGCCATTAGCACCTTCCCTTCTGCCTGTGGCGGTTTGAAGTACGACGA
GGCTGGCCAATCAAGGCGCCCCATTTCAATTTTCTAGCGCGTTTGAGCCACAGTCCGCCG
GACCTCTGCAATGCGACGTAACGCGGCTGCTTGGGAAGGTACGACCGCTCTCGTTCATTT
TCAGTAGCATCTCTATGTAAATACAGCAGATCAGAGGTGAAAAAAAACGGTCCAAAACGA
CGACACAACACAACACTCTGGCTACAGAGAGACCGGCAGACGGCACAACAGACCACACGT
CGCGCCCACGACCTCGAACCGCGCCCTGTGAAGACACCACACACGACAGACATAGACGGC
GTTGCAGCCGCGCCCTGTGAAGACACCACACACGACAGACGTAGACGGCGTTGCAGCCGC
ACACCGCGACACACCTCGATCGACGATCCGAGCACGAGTCGTTCTTCAAGGGCCAGTCAT
GCCGCCGGCCAAGAAGCTCAGGAGCGGCGCAGCCTCCAAGGCCAAGGCCGGGAGCAAGAC
GACAGCGCCGTTAGCAGCCGCGGTGCCCGACGGCGAGTCGGCATTTGCGCGGTTGGCCAA
GCTGCACTGGCTCAAGGGCGGCAAACTGGCGACCAAGGCCAAGGTCAAAAACGACGTGAT
CAAGGACGGCCTCTGGGCCCCTCTTGAGAAGGATGGCTTTCCGTTCCGTGCACTGTTGTC
TCTAGAGACGCTACAGACATTGGAAGGGTAGGTCAACATTCGCGGTGTGGTGTACGGGAG
TACGGCTGGAAGGGATGAGGCAAAGAGGACAGGTCAAGACCACGATGCTAACTACTCATT
TCCAGATACTTGTGGCCCGGCTACACCGAGGACGCCTCCGACCAGCACGTCCTGCTCATT
GTGTTCATCACCAACGCTAAGAAGCGTGAACATCTCGACACGTGGGCCGTCTTTGCCGAC
CGTCCGCTGGACTTTTCGTCGTTTTTCAGGCGGATGCTCACCATGAGCCTCGACACGAGC
CTCTCGCTCGCTGTCCGGTCGCAAATTCTGTACTTTGTGATCCATGCCTTCCAGAGCCTC
GACTGCGCCATCGTCCGTAAAGAGTGCGCACCTCTCGTGTCTATCTCAACGTGGCACAAC
ATTTCCAATGACGCACGCCGCGACGAGCTGCTTGACCAGACGAACCACTTGCGCAAGGCC
TGGCGTGCAGCCGCCAAGCGGTTTGACGCTGGCGATGAGGCTACCCAGGCCCGCCTGCGC
TTCGACCGTTCGTGGCTGTACTCACTTGTGCTCGACTTCATCGGCGTGCTGTTTGACGAG
ACGGGTGCGCAGGACGCCGTGCGCTACTGCGAGCGCTTTGTCGAGTTTCTGTCGGATCTG
CAGAGCCAGCTACCAACGCGGCGCTATGTTAATGCGCTGCTGCAGGACCTGCACGTGCTG
CCTGCGCTCGCCGTGTCGCCCGTCGTCAACGACGAGGCCAATGGCCTATTGCGCGACATG
GCGTCGCTGCTCATACATTACACGTACTTTAGCGTCGACGACCAGACGGGCGCGCAGCTC
AGCGAGACCGAGGCGTACGAAAAGCACTGCGGGCGCCTTGCCGCCCTGCAGCGCGTCGCG
CTCAAGCACTTCAAGGATAAGCTGACCGTGCTGGCGCTTTCCAACTACGGCTCCATCGAC
AAGCGCGATGAGCTGGCGGGGCTGCTGGCGTCGCTGACCGACAGTGAGGTTGTGCAGCTT
GCAGATCTACTACACTTGCGCACCACGTACCCATCTTCGTGCAAGGTGCAGATCGGGCGT
AAGTTCTTGGTAGAGGCGCTGCTCGGCACGTTTGAAAAGCGCCCGACGTTCCAGGACGAG
GCACGCAACCTGTCTATTTTGCCGACCGAACAGACCCTCTTCGATACGGGCCTCACACGG
TCCGACAGCTACGACGGGTCGCGACCGCTTGCACTGCCCAAGCTCAACCTGCAGTACCTG
TCGGTGGGCGACTTCCTGTGGCGCTCGCTCGTACTCTACCGGTGCGAGTCCTTTTATAGC
ATTCGCCAGGATATCGAGGCAGCGTTGTTGCGGGTCGAGTCTGTGCCAGGAAACGCCGGC
GAGACGCGTTTCACACGCATTGGCAAGATGGTCATGCCCATCCAGAAGTTATCGTAAGAT
GTGGTCTCATATCCTCCTTTTTGATTTTACTCACCCTTACTAACATCTCCCCAGAATTGC
ACAGGTTGTACCGCCACTCGTGGGTGATGACAAGCCGTCGCTGGTCAAGGCCGACATTGC
CATCGACTTCCGGGGCATCAAGGATTTTATGCGACGCGAGTGGGAGGCGCTGCGGCCGGA
CGACGCTGTCTTCTTGATCGCCGTAAACACCAACCAGACTAAGAATGCGGCAACCAATAT
GAATAGTAACGGCTCTACACTGACTGCGCAACAACTCGGCATCACGTCCATTCGCACAGC
CGAGGTCATGTATCCGATGGAGTCTGAAAACAGCCGTGGCCAGGGCTTTCAGCGCCGTGG
ACGAGGCGGGCGCGGCGGGAGTGGAGGCGGCGGCGGCCGTGGTGGATATGGGCATCGCAG
TTTCGTCAGGAAGCTGCAGGTGCGCCTCGACGCCGCTTCGTTTGTGGAGGACACGAGCCA
GTCGTCGGACGGCGCACCCGATGTGTATGACAGCTTCAACCTGATTATCCGGAGGCACGG
GCGCGAGAACAACTTCAAGCCCGTGCTCGACTCGATCCGCAGTCTCGTGCTGTCCGACGT
GCCACTGGCGCCCTGGCTGCACGAGGTGTTCCTGGGCTACGGCGACCCGGCTGCCGCAAC
CTACAAGCACCTGCCGAACCGGATCAAGAAGGTTGACTTCCGCGACACGTTCCTCGACTG
GCACCACCTGATTGAAAGCTTACCGGGCAAGACGGTCGAGCCGAGCGACGACGTGACTGG
CAGTTTTGGCCCGCCGTACGTGCTGGGCCTCGCCGACAAGCCGCCAGCCGCCGGGGTGCT
AGCGCCCGCCAAGCCCCCGTCCAAGAAGCGCCGGCGCGACGCCGAACCAGCGTTGATTGC
TGACGTGGAAACGCTCAAGGTGTCAACGTACACGCCGCCCAACAATGGGCCGTACCCCAT
TGATGCACCCAAACTTAACTCAGTGCGGTTCACGCCAGCACAGACCGAGGCCATCATGTC
CGGCGCGCAGCCCGGGCTGACCGTGATTGTCGGTCCGCCTGGCACGGGCAAGACGGATGT
GGCCACACAGATCATCAACACCATCTACCACAACTTCCCCGAGCAGCGCACACTGCTGGT
TGCACACAGCAATCAGGCACTGAACCAGCTGTTTGCCAAAATCGCAGCACTCGACATTGA
CCAGCGGCACCTGCTACGGCTTGGCCACGGTGAAGAGGAGCTAAGCATTGAGGGCGCCAG
CTTCAGCAAGTACGGCCGTGTCGAGATGTTTTTGGAGAATCGCAACCAGTACTTGCAGGA
AGTGACGCGGCTGGCGGCAAGCATTGGTGCGCCGGGCGCGCATGGCAACTCGGCCGAGAC
GGCGGGCTACTTCAACTCGGTGTACATTGAGCCGGCATGGACTAAATTCAACGACGTGGC
CGTGCACACGGACGGCGCGTCGCCGGCCGACATTGTGCAGGCATTCCCGTTCCACAATTA
CTTCGCCGATGCGCCGCAACCGCTGTTCCCCGAGGACGCCGACCGCGATGCTGTACTGGA
CATCGCCAACGGCTGCTATCGGCACATTTCCAAGGTGTTTACGGAGCTGGCGGACGTGCA
GCCGTTTGAGATTTTGCGGCGCGACCGTGACAAGGCCAACTACCTGCTCACCAAGGAAGC
GCGCATTGTGGCGATGACATCAACGCACGCGGCAATGCGGCGTGGAGATATTGCGGCACT
CGGGTTCCATTACGACAACGTCGTGGTGGAGGAGGCGGCGCAGATCACAGAAATTGAAGA
CTTTATCCCATTGGCGCTGCAAAAGGTCAACGCGACGTCCGGCGAGGTGCCGCTGCAACG
CGTGGTGCTATGCGGCGACCATCTCCAGAACTCGCCCATCGTACAGAACCTGGCCTTCCG
GCACTATGCCAACCTCGAGCAGTCGCTGTTCTCGCGGCTCGTGCGCCTCGGCGTGCCCAC
AATCAACCTGGACCAGCAGGGCCGCGCACGCCCCTCGATTGCCAACCTGTACCGGTGGCG
CTACCCGGGGCTGGTGGACCTGCCGCACGTGCAGACGGATCCGGTCTTTTTGACGGCCAA
CGCGGGCTTCCGCTACGACTACCAGTTTATCAACGTTCCCGACTACCGCGGGCGCGGCGA
GTCAGAGCCGTCGCCGCACTTTATCCAGAATCTGGGCGAGGCCGAGTACGCGGTGGCACT
GTTCCAATACATGCGACTGCTAGGCTACCCGGCCAGCAAGATCACGATTTTGACGACGTA
TGCCGGCCAGCGGGCGCTGATTCGCGACGTGCTCGAGTTCCGGTGCCGCAAGAGCCCCAT
TTTCGGCCTGCCCAAGATCCTGACTACGGTCGACCGCTACCAAGGCGAGCAGAATGATTG
TACGTAGAGCCATGCTCACTCCGGGGCCCTGTGGTACCTTTGTATTTGTCTGTTTGTTTT
ATTTTATGTTTTAGCCCGTTCAGTTACTAACATTTCAGACATCATCTTGTCCCTCACCCG
TACATCCCGCGTGGGCTACCTGCGCGACATCCGCCGCCTGTCTGTGGCGCTGTCGCGTGC
GCGCCTGGGTCTGTACATTCTCGGCCGCCGCGAGGTCTTTGAGACCTGCCCCGAATTGCG
CGAGGCGTTCCAGATCCTGCTGCAGCGGCCCGACAAACTTGCGCTTGTCACGGGCGAGCT
ATGGCCGTCGAAGCGCGTCATTGCCGACGAGAACAAAGCAGCTGCCGGTGGTACGCTGGC
CAACGAGGTCACCATGGAAGGACTGGAGCACCTAGGGCAGTACGTATTTGAGATGACCCA
GACGAGGTTGCAGCAGATGCAGGCGGAAGCAGCAAAGACGGCGGCGGCAAATTCTACAGA
CGGTGATACGGACGGCCAGGGTTCTGAAGGACTTGACCTGCTGCCAGCGCCAGCCCGGGA
GGATGAGGGCGAGGATATTGTGGCGCTGCCCGGTAGAGACGACGACGACGATCCGCGCGG
TGAAGAAGCCGGCGATGATGACGGGCCGGATCCAGAGAATGGACACGACAAGAACTGAGG
GGGGATGGAGGAGTTGGGAGTTGTCGTATATAGAAACAGGAGTGTGCGAGGCGAGCAAAA
CTGATTTTACTGACCAACATTATGGCACTTCATTCTTTTTTTTTTTGGCTTTGGTCGTCA
TTTCCTTACGTCTCTCACTCTTCAGCATTGTGGTTGCGTACTCGGAGAGGTTCCGAATAG
AGTAATTCACCTCGGCAGCCGCTTGACTGCAGAACGCAGAATTCATTCACGAAATCCCTC
ACCGGTATAGAGCAACCGAGCGATTTAATATGACAGGGCAAGTGTCTGCAGGACGTTTGC
GTATTCGCCCTAGCAAAACCAAACATGACGTAGAACGCCCATTGGGGCAGTGTTGTGTTC
CGCACAAACTTTTTTTATGACCGAAAAAATCCTCTGCAAGGAGGAACAAAAATAAGACCA
GATGAACGAGAAGCTGAAGACGATGCAGCCACCGACGAGCCACACACGTTGCTGCTCTAC
ATTTTTTTTTTTTGGACTTGATGTGTTACAATGTCAAACGATGGTATAGAAGCTGTTTCG
TTCTTCTGTGGCGATTTGGCAAACCAACAAGGCTACAATAAGTGCAGTAAAGGGACCGGA
AAGGGAAAATGAGAACATGGATGCTACCAAACGAACCAACAGTCGCAAAGATACCATTGT
TTAGGCAGCAAACGACTTTGAACGTCTCGATACGGAGTAATACGGCAGGAATGGCACACA
AGATACAAAAAGAGGATGAAGAGTCATGGCGGCTTGACAGCAATACGATTCTTTTTTTCT
TTGTCTTGTTTACACAGGTCCGGCTCTTCTACCCGCTCTTCTACCCACACCATACAGTCA
ATTTATTCCTGCAAATAAACGGAGGTGTTGTCGTAATTAAAAAAGGGAAGAAACCCGGCG
AGAAGGAAAGCGGAAGACTGCGTACGTATGTGGGATGAGGCACAGGCTAGAGAATGAAGA
AGAAAATTACAACACAAGGGAGAATATATATCTATAGGTGGCTGGAGATTAAGAATCTAT
TGCATCGACGGGACATTGTCCTGGTACTCCTTATTGAATTATTATTGAATCAGCCGCACC
GTTGAGAGAGTCGACAGCCAGCTGTGTCTGGTTCCCCGGATCGACCCCAGCAAAACACAA
TATGGCAGAGTATAGCCGGAGTGATATTGCATTTAAAACAGAACCGTACGGAGTACCTTT
GTTATTTACGTCGTAACTCCAAATGCCTTTGACAGGAGGCTGGCAAGGGATACAAAGAGA
TGAACCAGAAAGCAGACAAGGAACGCGGCGCCGAAAAGAAGGATGAAAAGAAAAAGAAAA
AAAAAAGAAAATAAGACACAACAAATGAGACCTGTATCAATTTGTGCACCATCCCTGCGC
CCAAATCCAGGATGCACAGATGCGATGCGCATACGCACACACATGCACTGCAAGTCAGGA
ACGCGCCGGCGGCCGAACCGAGGGAGACTGCCAGCCATGATGCATACCCAGGCCAAAACG
CGAGATATCAGACGAACAGCATCGAGCCATGAAATCAAGACATATCAAGACATATCAAGA
CGGAACGAGACTGGAGGAGATGGTCGAATCTGCGCCGCTTTGTCCCGACAGATGCAAGAG
TCTTGCAGATGGTACAAGGCACTGGCAGCCGTTTCAAGGGGCGAGACGGGGACCCCAACT
AAACGAGGATGAAGGATAGAGAGGGAAAAGAATAAAATAAAATAAAATAGGTAAAATGAA
GCATAAAAAAACCTCGGTAACACGGTTATTTTTACTCTTCTAAATCTCCTACTGTCCACT
GAACAGGCTCATCCGTCACCGAAACAACGGCGGACATGGGACGAACGACCCGTTGTTTGA
GCGGCGCATGGTGGAATTAATTCACAAACACACACACACACACAAAAAAAAAACAGAAAA
GAAGCCGAATCACAGCTGCCCCAGCACGCTGTAATTAAAAGTGGCGCGACAGGTCCTAAA
AGTGGCCTAAACTGCCCTGGAAGAGTCCCCAACAAGGCCGAGCGAGGCCTAGCAGTCGGT
TAAAGTGGCCTAAAAGTGGGAATAATAGTAACGCCCGGGAAGGCTCACGCGCCACGAACA
GGCTTCAATATCCCCAAGAAACGAGGCATCGAGAAAGAGGAGGCCTTGACAATTTGACAC
CCAAAAGACGAGTCATATCTCGCCCTACCAACTCGGTCTGTCGATTTTGAGATGGAGTCG
AAAGAGGACATGAAAGTACACTCGTTGTGCGGACTGGGTTTTTGCGGGGGGGGGGGAAAA
TCGACATATCGCAGACGGAACCGCACTTTCCTCTTCGTGTCGCGTTTTCGTTCCACCTGT
TGCACTTTCCTTGCCCGGCGCACTGACAGGCCTGCACAGTTACAGGGCAGGGGCCCGCCC
CCAAGGCATCTCGACGCGCCTCGTCCGGCAGCCCAAACCCAAAACGCGGTTGGCCCCTGT
CCGCCTAGCAACCTGGCCCTTCCTGTTCCTTGCTCGTTTCCACACTCAAATGCACCCACT
GCCATTCTCGTCTTGCCCGTCGCTCTTTCCCTGCTTCTGTTCTTCTTTTCTTCCATTGGT
CCTTCTCTTGCATCTGCGCCCGCTGGACAGTTGCCTCATCGGTCGTCCTTCGGAATGCAC
CGCTACTGCACGCTTAAGTGCATGCTGCATTCCTCTGTAATTCCGTCCCTTGTAAACCGG
GATCGTCCCATTTCTCCCATTTCTAATCCATACAGTTTCCTTTCCGCCGCTTCTCGTCTC
CTCCCCAGCGTCATGGTAACTCCACCTCTCTGTCCTGCAGCGTCTGCCTTGTCAAGACCA
GCGTACTCTCCACAGCGGCCATGCATCATGCAAACATGACCTGCTCACGCTAGATGTTGG
CTGCATCACGTCAGAGTTAGTCATGGGCTCTTCCAGAGCAACGGGATAGACACACTGTCA
TTCATGGCTATGACGCAGAGACAGGAGCTTGTGTGTGTGCTGTTGCCTACAAACGCGGAC
TTGAACCTCCCAATCTCCAATCTCCATGGTGACTCGTATCTTGCCTGTCAACTGGGTTGG
TCTGTGGCTGTTCTTCTCTTACAAGAAAGCTATTGACTAGCGCGGGTTGCAAATCGCACA
AACCGATTGTTACCTCTCCGAGCTCTGGCTGAGTGGTACGCCCACAGCTTGTCGGGCCCC
AGAGAAAGTTGTCAGGCTGTCCCCTCTAAAACATACGGCGTTAAATTGTGGTCGCGTCAC
GGAAGGGCCATTCACTTCGTCGTTTCTTCCACCTTCGTTTGCATCTCGTCGCATTTCTCA
CGTATGTACAGAGCACGACGGAGGCTGAGGCTGCTGCTGAAGACATATCGTAGGCTGAAG
AGCGATACTGTAGTACACTGCGGCCCCGAGGAAGAAAGTGAATGATCCAAGCAGCCAACG
AAAGCGGCATGTGCTACTAAGAACGGCTGCTTGATTTGACAAAGTACACAAACTGTACGA
GATGCCATGATATGCTTGTATCCGCAGGAAGCTACTGCGTAGCACAGTAATATTGCACAT
GTTACAGCGCTCGAAAATAGTAAGTAAGGGAGCCGCGTCCGCACTCGGTACCTCCTTCCT
ACGAATTTGCGTGTGGAGTGACTTGTTATGTCCGTTCGCGTCCGTCCTTCCTTCCTTGGG
CGAACCTAATCGCTACACTAGGATTTGCATGGCCCGTGCCCCCATTTGCGTGCGCGAGAG
AGAAAAATTGAGCATGGGGGGAAGGGGCCTAAAAAAACACCTAAATAATAGCCCCCAAGA
AAATAAAAAAATAAAAAATTGGATGCCCTGTCAGGTCTGCGGTGTTTGCGCGCAGGCGCG
ACCCAGCACTATTACCACTCGCCCACCACCTGGACTCGCACCTTCTCCCTCTCCTTCCAG
CGATTTTTGGGTGGAGAACGGGCCACTCGCCTCCCGCCTTCCTCCAAAAAAAATTTGTCC
CTTCCCTTTTCCCTTTCTCGTGCCTTCGCCCCTTCTTCGTTTTTTCTTCCCCCTTTCACG
ACCTCAAGTGAATTCATCACATCTTTATTCCCTCCCCCCGAGAAGAACCATTATCACAGA
ACGCAGCTTCGCGCATCTGTGGTATTTTCTTCCCTTCCCCCCAGTCCCTCATTTCACCTC
TTACCCTTTTTTTTGCGTTTCTCTTGCGTCCGTTCGTGTACGGGGGCAACAGAAATTCAG
CAAAAAAAAAACAAAGAGGCCTATTTTGGGATTCTTGAATTTGCGTGGAGGCGCAAATCT
TCTTTTTTTTCTTCATCGACCTGCGCGACGTCCTTGTCTCGTCTTGTTTCTCTTTTCCTT
TCGACAGGAAGACAGAAAAGCGAACCGCGCCCCGTTCCTCGCCACCGACCTTTTTTTTCG
TCGCCGCGACTTCCGTTCATTCTCTGCGCTCCAGCCGCGAACTTAATTTTCCGTCACTCG
AGACATCTATTCCCTTGACGGCCGAGACACCGCGAAAATCAACGAGAAACCCATCCTCTC
GCGATCGCTCGACGTGAACCCCCCCGGTTCCTTCATCGCACGATCTGCTTCCATCACAAA
TAATAGCTGAACAGGCACTGGAAGACGCTTGATTGCTTGTTCTTCCTATCTCTGCTTCTT
CTTGATTCTTTGTGTCTGTCGCTCTCGCTCTCGAAACCGCTTTCTCGTCTTCTCCCCGAA
GCCGTTTCTGTCTCCTTATGACTTCCCCTGCTACCACGCAAAACGTCCCGGCGAACTCCA
ACGCGACGTCTTCCTCGGCATCCTACGCTTCTGCAGCTGGTGCTTCTGGCAAGGCCGCTG
CGACGCCGGTGATTGCGACGGGCTCTTCTTCCCCAGTCGTAGTCGGCTCCTCTTCTATTC
CCACGAACGCGAGCACCAGCAATGCTCGTCCTGCTTCCGTGTCGCCACTAAATGGTAGCG
CCGGCAGCAGCAACACTCCCACTACAACCAACGCAAACATGAGCGGAAACGCCGCGCCTT
CCCAGGGCGCACCTGCCACTGCCAACGGCAGCAGCAGCAACAACGGCAAGCCGATTACCC
CGGCCGTCCCCGCCGTTCTGAACGGCAGCTCTGCCGCCGAACACGCCCGCAAGAGCTCTG
TCACCATCAGTGCTACCGGCCCGAGCAGCTTCATTGCTAACGGCGGCTCGTCCGGTGCCG
GCGCCAGGGCCCCCATCCCCAAGTTTGGCTACGATGAGTCGCCTGCCATTGCGCACTCCA
CACCCTCGCAGCCCATTGCCGGCAGCAACCAGCGGATACCCTCTCCGGCCCAGTCGCCCA
TTCCTATTCCCCAGCCTTCTGCCAGTGGTGGTAGACCCCCATCAGTCATCTCTCAAGATG
GTGCTAGCATGAAGTTTGGAAGCTTTGGTGGTGATGGCGATGTACGTGGTTTCTGCCCTC
TTTTTGTGATGGCTTGGGCATTTTGACTTTTGACCACGCAGACTGACATGTTTTTTAACC
AGCGCCACTTGAAACACGGCAACTTTTCGAACGTGCCCGGTAGCAACCTGCCTGTTGGCA
GCCCTTCCGCGCACTACCGCCGCGGCTCGACACACTCGGTCCAGAGCGATATGGGCAACC
ACGCCGGCAACCACCCGGCCCATGGTACCCACAACAACCACGGTCACCATGGTGGTCCCG
GCCCCAACCGCGGTGGTTTCCAGCCCGGTGGTGGCCGTGGCGGCCGTGGCTACAACGGTG
GCACCCACTACAACAACCAGGCCATGCCCTTCCAGCCCGGTGCTGGCCCCTTCCCTCGTG
GTCCCTCCGGCGGTGGCCGTGGCGGCATGGCTCCCCAGTTCCAACCGCGTGGCGGCATGC
ACCCCAACTTTGGCCCCAACTCGCCTCAGACCGCAGCCGCTCGCGTCAGCCCCGCCATTC
CCCCGGCTGTGCCCAACAACGGCACTCCCCAGATGCAGAACGCGATCCCCGTTCCCGGTG
GCTCGCCATACATGCAGATGCAATACGCTAACACTACGGGTTTCCCGCCCCACTCCAACG
TAAATACCGCCCCCTTTCCCCATCATTTTAAATCCTACCAGCAAGAAGGCGGTGATCAGC
AAGGCCAGAACCAGCCGACATACAGAGGTGGAGTCTATAGAAAGAAAGGCGCGCGTGGTG
GAGGATTTGGAAGTGAAAGAGGTGGATTTGGAGGTGGCGATAGACGTGGTGACAGACACA
GTGGTGGTGGAGGTGATAGACACTTCTCCTACCAACCCCGCGCCTTTGATTCTGCGTCCA
AGTGTTCAGACTCGCAAAAGCAACAGCAACAGCAGCAGCAGCAGCCGCCGCTGTCGCTTC
AACAGCATCAGCATCAGCAGCAGCAGCAGCAGCAACCTCACAAGAAAGAGCATGCGCAAC
AGCAGCAACAACAACAGGAATTTAAGAAAGGCAAACCTCGTCGCTACAGCAAGCGTTGGC
CGGATGCGGAGCAGCCGAAGGAGTCGCCCATTGAACCCAAGTACTCGTACCGGTTCGACG
CGGCTCCCTTTGTGAGCGCTTTGCATCCCGCAATAGTGACTGAGCAGCAGGGGCCAGTGC
CCCCGCATTTACCGCCCCCCCGGCGCCATCTTTCCGCCGCTGCCGCCGCCGCCGCCAACA
ACAGCAGCGGCGACAAGAGCTTCAACAGCTTCAACAGTTTCAACGGCATCAAGCGCCCCA
TTGTGAACGACTTGTCGCCCGCCAGTGGCAACTATGAACGCCTGCTAACTACGAAGCAAC
AGAACTACCCGCCGTACCAGCAACCTGGTCCGCATCAACAGCCGCACCTGCACCAACAGC
AGCATGGCCCTAACGGCTCACCGTATATGGGCTACCCAGGTTACGCTCAGGTAAACCCCT
ACGTAGGCAACTTTAACCAGCAGCAGGGTAACGCGTACAACATGCCGTACATGGGAGGTC
AGCAGCAGTTTAACGTGCCTGGTGGCGCCCCGTCTATGTCGCGCACCTCGTCCCAGGCCG
CCTCGGAGCGCCCCAACTCGAGCACTGGCCAGGTTCAGACCCCTGTCTCCACACATGCCT
CGCTGGCTGTTCCCGGCGCCCCAGGCAGTGCCCAAAAGACTCCGGGTGGCGCTGCCGGTG
CTCAGTTTGTGAAGCCCAAGAAGAACGCCATTGTCATCAAGAACCCCCAGGGCGAGACCC
TCGATTTCAACAAGATGGCCCCCGCTTCGCCCGGCCCCAACACCCCGGCTGTGTCGCGCA
CCCCCCCTGTGCCCGTATCTGCTACGCCGCCACCGCCGTCCAAACCTGCCACACCTGCTG
CTACGCACACGAGAACCGAGAGCGCTTCGGTTGGCAAGTCAGACGAGCAGGTCCGCAACG
AGTTCAAGGAGCAGGTCCGTAAGACGGCCAGCACTCCGACTGAGGCGGACAGCAAGGCTA
AGGCTGCTGAGCTTGCCAAGGCTGAGGAGAAGAAGCCTGAGCCTGTCATTGTCTCGTCGA
CCCCTGCTGTTGTTTCTACTCCTGCCCCTGCCAAGGCTGACGAGAAAACGACGGCCGCGC
CTGTCGAGAAGGCCGCCGAGGCCCCCAAGACTGCCGAGGTCAAGGAGCCCGCCAAGGAGC
CCGCCAAGGAGCCTGCTCCGGAACCCGCCAAGGAGCCTGCTCCGGAACCCGCCAAGGCTG
ATGCTGCTCCCGCCGCCTCTGCTGAAGACGAAGACGACGAGATGGAGCGGATGATCCGTG
AGATGGAGGAGGCCGAGGCTAAGCGTGAGGCCGAAGCTGCTGCCTACGAGATCAAGAAGA
AGGAGCGTGCCGCTGAGGAGAAGAAGAAGAACGATGCGGACCGTGCTGCCAACGCTGCGG
CCAACGACGAGAAGCTGCGCGAGCAAGAGCGCGAGATGGAGCGCCTCGAGGAGGAGCGTG
AGCGCCAGCGGAAGCAGAACGAGGCCGCTGCTGCCTCGGGTGGCAAGGTCAAGTCCGTGG
CTGAGGTTTTGGCCGAGAAGATCTCTGATATCACCCTGAGTGACCGCAAGGAGTCCGCCG
CTGCCTCGTCGACGGATGCCCTGACTAGTAAGCTTGGTGACCTGAAGATCACCGACCGTA
CTGGCCCCGCTCTGTCGCCGTCGTCGGAGACTTCTGCCGGCAAGCGCGCCAAGCCGTCTG
CTCTGAACCTGGCCCCCATCAACACCAAATCGGTGGAGCCGCCCCAGCCGAGCGCAGCGC
TGCAGTCGCTGAAGACGGCTCGCTTCCTGCGCGACCCCACGGCCATCATGTACCCCAAGG
GCATCCAGTCTCCCAACCCGGCGCTGAACCCGGCCGTCAACAAGAAGGGCAACTTCAAGT
ATGACATGGGCTTCCTGCTGCAGTTCAAGGACGTCTTTGTTGAGAAGCCGTCTCTGGACT
TTGACCAGCAGGTCAAGCAGCTGATTGGCGACGGCGAGGGCGCGTCGCGCTCGGGCACGC
GCACGCCGGCCGGCAGCAACGCAGGCCGCCAGAACTCGCGCACCAACGCCGCCGCCGCAT
TCACCTCGACGGGCGCCATGGGATCGTTCAACTCCAAGCCTCTGCCTCCTGGCACGACCT
CGGAGCAGCGGTTTGCCATGGCCAGCGGCTCCATGCCGCGCCCCGTGGGCGCCATGTCCT
CTTTTGGCCGCCCCGGTGGTTTCCCCGGTCCCAGCAACATGACCCGCACACCCTCGTCGT
CCATTGGCGGTGGCATGCCCAACTCACCCCGCCAGGGCAGCCGGTCCACGCGCGGCAACA
GCCGCCAGACGGGCCACAATGCAAAGGCTGAGGCTCAGGCTGCTAAGACCATGCCTCTGA
CTCAAGGCATGGACCTGAAACCTATCTCGATTTCGGCCTCCGGCTGGAAGCCCACAAGCA
TTGCCAACCGCGCTCCTGGCGCCGCCGGCGCCGGCGCCTCTGCGCCTGGTGCAACCCCGG
CCACCATGGACCCCGACATGGTGCAGCGCAAGGTCAAGGCTGCGCTGAACAAGATGACGC
CCGAGAAGTTTGATAAGATCTCGGACCAGATCCTGACGATTGCTCTGCAGTCCAAGGACG
AGGAGGACGGCCGCACGCTGCGGCAGGTTATCCAGCTGACGTTCGAGAAGGCGACGGACG
AAGCGCACTGGGCGCCCATGTACGCGCGCTTCTGCAAGTGCATGCTGGACCGCATGAGCC
CCGAGATCCGGGACGTGACGATCAAGGACAAGAAGGGCGATGTTATCAGCGGCGGCACTC
TTTTCCGCAAGTACTTGCTGAACCGGTGTCAGCAGGAGTTTGAGCGTGGCTGGAAGGTGG
ATCTGCCACAGCCCAAGGAGGGCGAGTCCAAGGAGACGGCCATGCTGTCTGACGAGTACT
ACGAGGCGGCCGCTGCCAAGCGTCGCGGTCTGGGTCTGGTGCAGTTCATTGGTGAGCTGT
ACAAGCTGGGTATGCTGACGGAGCGGATTATGCACGAATGTGTCCGCAAGCTGGTGGACT
ACGAGACGACACCCGACGAGGCCGAGATCGAGTCGCTGTCGAAGCTGCTGCGCACGGTCG
GTGCCAACCTCGACGGCACGGACAAGGGCCGCCCGATGATGGACGCGTACTTTGTTAGGA
TCAAGAATGTCATTGACATCCCCGACCTGCCGAGCCGTCTCAAGTTCATGCTGATGGACG
TGGTCGACCTGCGCAACCGCAACTGGGTGTCGACCGAGGCCAACAAGGGCCCCAAGACGC
TCGAGGAGGTGCGCCAAGACGCCGAGGCTGACGCCGCCGCCAGGGCCCTCGAGGCCGCGC
GCAGCACCAGCCAGCGCGGCGCCGGTGGCCGTCCTGGCCTGGGCCGTGGCGACTCGCGCA
ACTTCTCGTACAACCAGCCCATCACCAACCAGGTGGGCATGGACGACCTGCGGCGTCTCA
AGGGCTCGGCGAGCCGTATCGCCAGCTCGAGCGTGACCACGCTGGGCCCTACGTCCATGT
TTGCGTCCCGCAGCAACAGCGGCCGGCGGAACGTCCCTGGTGGTTCGTTCGGGCGTCCTG
GCGACGACTCTGGCCCGGCCTCACGCACCAGCACGCCCCCGACGCGCCAGGATTCCAACA
CTGTCTCGCACTCGAACGCTTTTGAGTAAGCTCTTCCGCTCCCTGTCCCTTTCCTGCTCT
TTATGGCTGCGTAAACAGATACTAACCCTCTTTGCAGAGCCCTCGCCAATGTAGACACGG
AAAGCCCGGCGTCGCCTCCCTCGACTGCGGCGTCCCCTGCCCTGACCAAGTCTAGCCTCG
ACAAGGTCAGCAAGTAGGGTAGACGCTTTTGTTGAGACTGGCTTGATGACCGTCAAGGGA
CAAGTCAAAGCCGACCAAAATACACTCCTCTTCTTTTTCGACTTGCTTCGACTTGCTCGA
AACGTACTTTAATACGCTTTTTTCTTTCCTTTCCGTTTTCTACATGGTGTCATTTTTATC
CTGCATTCCATCCGTCTGATGCATAGACCGGCGGGGGCCTTCATTTGCGCTTGCGTTTTG
CGTTTTGTATTTTCCTGCGTTGCCTTTCGTCCTCGTGTCTCACGTCTTGTTTCTTTTGCT
GTCTTGTCTGTTTGCTCTGCATACAACGGGGTTCTCAAAAAGTGTGCCAAAAAGTTGCCT
TTCTGCATGATACCTCCCAAAGATTTCTTATTCGTCTTTCTGATCATAGACACATCTTTT
GCCCTTTTCCCTCAAAAACCGCCCACTGCTTTGTCGCTTTGCTCTTATCGCTCTACCGCT
CTACCTCTTTTTCTGCTTCCTCTTCGCTTCTCTCATGTACTTGGTACCGCCCTCAAGGTA
GTCGCACCTCCATGCGCTGTTTTGAGTGGTTGCCGAGGCACTGGTGGTTATTTTTCTGCT
GTATTGTCTTGTATTTCTCCCACCGATTTTTCTCCCGCCAAAAGAGCCTCGTTTTTATCT
GTGCAATCTTATTTTACTCGTTCCACTATCACGGCAGCGTGTGTGAGGCTGTATGTCTTT
GTCTGGTGACTGCTGCTTGTCCATTTCGCCTCCCTTGTGCTGTGGACTGTCCACTAATGT
ATGCTCCGTTCTGTATCCTGCGGATGCCGAACACTGCTGTACGACAAGAAACAGCCAAGG
GTGTGCCTTTGTATTCCTCGTGGTTTTCTTTTTAGATTTTTTGAGCTCGTATTTCTCCTT
GCTTTTATTGATTGTCGGACGGATGGAGACTCTCTTCATGATGCCTTGCCTGGCCGTGGA
GAGGAAAGAGGCGGAGGATAGTCAGGAAGAAAGGCCAAGGATATATACCGTCAAATTACG
AAAGCTGGTCGCCAATAGCGTTCAATCCTCGACGTTGTTTCTTGGCCTTGGCTCCGTTGT
CTTGCGTCTCAAAGAGGGGAGGGAAATGCCTGAAAAGCTATTTCTTATTTTGCGGATGCA
CTGGGAGTCTGTTGTTTTATTTCTTTTTTTGCTCTCTTGTACAACCAGTCTTCGCCGCTT
CGATTCTGTTTTCAAATTCGCTGTTATGCTTTCACCTTTCTTATAGCAGTTCACCAGACC
AGCCAGATAACAATACACAACTGTTGCAAACACATTATGAGGAAGGAATGCTTGGACGTG
ATTTTCATGTGAGGGTGTGAACGAGAGTGTAGCCAATGGCAGTATATTGTATCGTACCTT
TTATTATGTGAAGCCCATTAACAGGAGGATGAAATAAAAAAAACAGAGGCATCAAGCAAG
TAAGGCTGATGACGAGATATAGACAGCGAAAAAAACAACCCTCGTCGCACCAAAATGTAC
ACGAAACCGTTGCAGTCATCAGCAAAACAAGAAGGAATGAAAACGGGCAGAAAAGATGTC
CAATGCAACACACATATGCCTCCTCCCCTTACACCACTTCCCGCTTCACAATGGCCATGG
CGCCCGCTGCAAATCCCAGCTTCGCAAACAGCGTGTCCATGGCCACCCACCGCCGGCCGC
ACTTGTCCAGGTACCGCTCGACCACAGCCTTGACCGTGCCAAAGCGCACGCGGTTGTGCT
CGGCCAGCGCGAGGATGCGCTCTTGGTCGCCCAGCGGGACGGCCTTGTTGCTGCCACCCA
CGGCGTTCTTGACGGTGTCGCGCGCCTTGTCCACGTCAAAGAGGCTGGCAAAGTAGAGCA
GCTGGTTGTAAATGTCGCGCTCGCGGACCTCATAGCGCATGCGGCCGAGACAGTCGCGCG
CCAGGCCCTTGGGTCCGAGGCAGCGCGCGCCGTAGACGCTTATCTGGCGCGTGCGGTTGC
CGCACGAAGCGTCGTCGCACACGAGCCAGCCCTCGTAGTAGCGCGTCGTGGCAACACGCA
CGGCGTGCTCCATCTGGGCAACCACCGAGAGCGTCGACAGTGTCGTCTCGCACTTTCCAC
ACGCAAGGCCCGCGGGTGTGACCTTGGTCTTGACAGCCGCCGGGGCCTCTTCGCCCTCAA
CAGCTGCAGGTGCTGCTGCTGTTGCCGTTGCCGTTGCCGTTGCCGACAAACCTTCAAATA
GGCCCGACGTCTTGCACTTGCGGCAACGCAGCTGAAGGCGCGTGCAGTCACTAAACCGGA
TCTCGTCGGGGATCTGCGTCTCGAGCGGGTGGATCTCCAGCTCGCCCGTGCCGTTGGCAC
CGCTGCTGCCGTTGCCGGCACCGGCCTGGCCGTTGTTGTTGCCGTAGCGCCGCATGTCGA
GACCCAGGTTCTCGGCCAGCTGCGCCGTCGATGTGCCCACAATGTTGGCGCACAGACGCT
CGACGGGCGGGAAGATCTGCTTGGCGATGTACCACTCGACGTCCGGCGACAGACCCGAGT
CCTTCTTGAGAAGGTCGCCGGGGCTGTAGGCGCGTTTGGGCGCCGGTTCCGACGTCGGCG
CGTTCTCGCCCGTGGCGATGATGTAGCTGACGACGTCGCCCTTGCGCATCTTCTTGCCGC
GGCTCGCCTCACGCAGCGCCACCTGCACTTGTGGCATGCTGTCGGCGTTAGGGTAGTCCG
TGGGGTCTTTTCCGAGCTGTGTGAAGATGGTGTACTTGTTGGCCGGCACGCCGTTGGCCG
GCGTGTGGTCGCCACTGCGCATCTTGGCCGCCATCTCGCGCAGGTACTCGTGCACGCGCG
TCACCGATACCTCCGTCTCGTTGCCCGACAGGATCTCGTTGAGGATGCGCGTCGACATCT
CCTTGGAGAGTGCGCAGTACTCGCGCCGTCGCATGTCGAGACCCTTGACCTCCATCTTCT
CAACATACTTGCCGCCAGACTCGATCAGGTTGATGGCCGCGTACTTTTTCTTCGCCTGCA
GCAGGATCCGCCGGAAGATGTTGTCAATGTCAATCTCCAGCAGCTTGTAGCGGTCGTTGA
CGGCCTTCTTGAACTCCTGGCCCACGCGCAGTGCACTCTCTACGTTGTCCACGTTGGCGT
TGATCATGACCGAGTCCGTGTCGCCGTAGATAACCTGCAGTGCCTTGCTCTCGGCAAGCT
CCTTGGTGCTGCGTAGAATCTCACGGCCTTTGTACGTGACGAGCACGGCCAGCGGCCGCG
CGTAGAAGCGCGACTTGGTGTAGCCGAGACAGCCGTACATGGAGTTGGCCGTCAGCTTGA
GCGCCAGCTGCCGGATGTCCCATGTGGCCAGCTGCTCGGGTGTCGCCGTCTTGCTCTTCA
TGAGGCTCTTGACTTGCCTACGCCGCGACACCAGGCCGGCAATCAGCTTGGGCAGGATAC
CCTGCTCCTGCTCCTTGGGAACCTCTGGCACCGCCTCTTCCTCGCCTTCTGAGGCCTGCG
AGCAAACGTTGTTAGTATTCTGGCCCTTCTTTTTGGGATTTCCAAGCTCTGACGTACCAA
GGCAGACCGCTCCACGGTCGTGAAACAAATGTTGTACTCCTGGATAATGGACGGGTAGAG
CGAGTTGAAGTCCATGACAAGCACAAACTTGTCGTAGAGACCCCGCTCCGGATCAAACAC
AAGACCACCCTTGTACTTGTCCTTCTTCTTGCTGCCAGCGCCACCTTCGCCGCCCTCCTC
GTTGCCTGGCTCGTCCTCGTCCCGGTGTCGGCCACGGAAGGCTTGCTTGTCAGGGCAGAT
GTACTTGTTACGATGGAACTCGTGCAGCAGAATGTACTCGTTGCGCTCGGCACGCGTGCC
CGTCAACGTGCGCGCCCACGAGTTGCCGGCCAAGTTCGTCAGGACCTTGGTCAACGGCAG
GATCTGGACGCGCAGGGCCAGCGCGGCAATAAAGTACGTGTCGGCTTCAATGTGCGCCAC
ATAGTCCAGGAGACCATTCGGAGTCTTGGCCCACGTGTTGAGCGCGGCCTCGTTGTCGAC
GTCGCGCCGCTGGTTCTCCTCGCCGCCCAGGTACAGGCTACACATCTCCGTCAGCGTCCA
CGACTGACACTTGAGCATGACCGAACGGCCAGCGTCGTTTTTCAGGTCGCACAGAAGACG
GCCCGACAGGATCTGGCGTTCTGCAAAAACGTTGCCGCCGACGCGGTTGATGTTGTTTGG
CCATTGCTGCCGCCGGAAACGGCCGAGACGCGACCACTGCGGCGTCTTGCACTGGCGCAG
ACGGTCAATTAGGACGCTGTAGTCGACGCCCTCGAGCTCATGACCGATAATAACGTCCGG
GTCGACGTTGGCCAGCTGTGCGAGGAAGTACGAGAGAATATCGGCCTCCGTTTTGACCAA
GCGGATGATACCACGCCCGCGCGACTTGGCCAGGGTGTCGAAGCCGACAGGGAACGCCTT
GTCTCGGGGCCGGATCACTGTAAATGTGCGGCACGGCAGCTTGTCGGCCGGCGTCGTGTC
GCTGAGGGCGACGTTTTCGTAGATGCGGGCGCTGATTGCCATGACCTCCTGCTTCTTTGA
CTGGGCGTCGTAGATCATGCGCAGGGCGAGGCTCATCAGCGTCAGCGGCGGCACCTCGGG
CGCCTCGGCTTCGGCCAGGACGGACACCATATTCGGGTGCGCAACCTGGACCTCGAGCTT
GCAGTGGGAAGCGTTGTTGATAGACGTAAAGTCGGCGTCCTCAATCTTCAGCCAGGACGG
GCCCATAATGTTCTTCCACAGCGCAAACTGCTCGAACAGAGCCGTGTTGGCGCCAAAGAC
GTGAGAGTACGTCTCGCCGCTGCTGTTGGCCTCGCTCAATGGGCGGTCTGCGCGTTGTTA
ATATCTCATGAGGCGTAACTACATTAAGTGTAAAGGGGTGGAAACGGGAAGCCACATACT
AGAGTAAGGATAAAGTACTTTGAGGTAGCGGCCCTCTTTAGGGATGCCAGGTAGCTCAAA
GGCGTATTTGCGCGTGCAGGGCTTAGAGCGGTGCTGCTTGACGCCGAGCTGGCCCATGAG
GCCGTCGACCTCGGCGTACACGTCGCCCATGTTGACGGTATCGTCGGTCTGGGCGCCGTT
GACAAAGCGAGTCTCGCGCGGCAGGAAAAAGAGCTTGCGCTCGACATTGTCGACCTTAAC
GAAGCAGCTGACGTGCTTATTGGCCTTCTTGTTGAGGACCTTGCCAAACAGGCACAAGCT
GTTATTGACCTCGGTGTAGTCGGTCCAGAAGAAGTGCAAGCTGCCGTCCTCCTCGATGGC
GTCCTTGTAATTGATCTTGCCGCCACTGTGGATGACGGCATCGGCTAGCTGTGGACTGCT
CATGACGTTGAGCTTCTGGTTGAGGTTGGTCCACGCCGTGGGGTCCACGGCCGCGGCGGT
CTCGGGTGCCTGTGCCGCGGGCGAGGAGTTGGCTGGTGACGGGTAAGGCGCGGGCGTCTT
GAGGACCTTCTTGACGGGCCGTGCCGCTGTCAGGTTCACGCTGGCCGCGTTGACAGTGCC
GGCGTGGGCTACCTCCATCATGGCATCGTCCTCGTCATCCTCGTGGTCCTTGTCGACCGT
TTTCTCGGCGCTGCCAGCAGCGGTGGCGGCGGCAGCACTGTCTTGCTCAACGGGAGCTGC
GGCAGGCTGCACCTTGCGGCTGGCCACTCGGACGGTCGGAGAGGACGGCATTGGATCGCT
CATGGGGATGTCGTCGCTTGGCGGCACGGCATCGCTGTGGATGGTGGGCATCATGTGGTC
ATCTTCGTCGTTGTTGTCGCTGGCCGGGGGTGGCAGTGTGTCGGCAATGCGGACACGCTT
TGCCTGCCGTGGAACGTCAGAGAGCGGCATGGCATCGCTTCGGCTGCGCTGGTCGCTTGG
CCGCTTCTTCGGCATGCGTGGCAGGGCGGGCGAGATGTTGGCGTGCACCTCGCCCAGCAA
GTTGGACATGAACTCGTCATCCTCCTCTGTTTTCGCAATCTATAGGTGTGTTAGCAGTGG
TTTCTCCCCGTCAGCCGTCTGACTGCATTAACCACATAGAAGGGACTGGCCTTTGACTTG
GGCTGGGCTTTGGCGGCGCCCTTGGTAAAGTACTCTGCAATATTGCGGTCCTTGGCATCT
CGTTCGGCCTCGTCCTCCTCGCGGGCCTTCTTGCTCCTGCCCTTTGGTCGACCTACGAGA
CCGCTGCCGTCGTCTTCGCTGTCGCTCCCGTAGACATGCGTACGGTCCCATTCCTCGCGG
CCGTCGTCGGCATAGCCCTCGCCGTTGTCGTCGACAACAAAGTCGTCCTGGTTCAGACGC
TCGCGCACGATGTTCTTGTACTGGTTCTCGTCAACCTCTTCGTAGAGTGCATTGTCGTCG
TCGACTTCGTACGAGTCAAAGGCCGTCTTGCCCGACTTGCGCATCGCCCGCAGGCTCTCG
AACTTGGAGCGGCGCTCCCTGGCCTTGGACATGATGGGCAGGAGGGCGTTAAGCCGTGGG
ATGGTGTTGGTGGTGTTATCGTATGCTTTTGCTCTTCTTCTCGTATGCTGTCGAGACCTG
GCGAGAATATGTAAAGTCAAGGTGGTGAAAACGAGCGACTGGAAGGGCGGCTGGTTGTAA
CGAACAGAAAGGAATAGAGAGGAAGAGAGAAAGCAAAAAAAAAACGGGCTAAGGGCCACC
CGTGAGTGTCGTTGTTTTGTCGGCAATCAGCTTGTTCGTGGATTGATGGTTAGAGGTAAA
TGAGGAGGGGGGCCGTGGTTGCGGCGGTGGTGGTGACCATGGCGTACAGTAACAGTGGCC
ATCACCAATAGGCCTCTCACCCATGGCAGGAACAGACGGTGACGAGACGCGCTACAACGC
GTTCATTGAATCGATTTTGGCAGGGGCCATTTAACGCGCTTTTGACGCGCGAGTGGGTCG
CACCTGCGAAAACGCGCTGTCCCGCTCCGTTAGATATGGTAATACACACTGTGGTTTCAG
CACTGTATGGGGCTTCGATAGGTGGAACTCTCAAATTTTGGTGGCTTATCGATAAGGCAG
GCACCATGCACCTTCCACAGGGACCAGAAAAAGCTTCACTCCACATGTTGAATTGCTGCA
CCGGGCAAACATCGCCAATATCCGACAATCGAAAATACGCCCATTCCAACACACCCCCAC
GTATAGCTCAGCATGTTCATGTGCAGAGTGTGTGCAAGGCGGTGGCGCGGCCCTCTGTCG
GGCCCCTTTGCCGCGCCCGGACTGGCGAGACAAGTACAACGCAGACCGATGGCATCGTCG
TTCTCGACCACAGCAGCGTCTACAACAGCGACGGCAACCACGATAACGACCGTGAGGGTT
GCAAGGACACTGCGGCCGCAGAATATGCTCGCCGCGCGCCGTCTTTGTACGACGGCAGGG
GCACAGGCAAAAGCAGAAGCAGCAACAGACGCAGCAACAGAAGCAGCAACAGAAGCAGAA
GCAGAGGCAGAAACAGAGGCAGAAACAAAAACTGGAATCGGATACGAGCACGGCGAAATC
TCGCGGATATTCGACAACGACGAACGGAAACGGGGAAGGACTGTCAAAAGAAGTGATGAC
TGGTTCGAATCGGACGAAACAAAAGAGACGTCGGCAAAGGTTAGGGGGGCCGCGGAAAGG
CTGAAACTGAACGAGAGGGTCCGACAAAGACTCGCCTACATGCATGATGCGTATGCTATC
GCACAGTGCGTGACGGACATGCTGGATAAGAACCGCTATGACGAGGCACTGCACATGACG
CGCATGGCCAGCAAGCAGCACAAAGTCACCGTCTGCTGGAACCTGGTGATCGACCACCAG
ATGCGCAACGACAGGCTGAACGATGCCATCAAGCTGTACAACGAGATGAAGAAGCGCGGC
CAGCTGCCCAGCACGACCACGTACACAACCATTTTCCGCGGCTGTGCCCTGTCACGGCAC
CCCAAGAACGCCGTCCAACACGCAACGCGGATCTACAACTCGATGCTCAGCAACGAGCGC
ATCGTGCCCAACCGGATCCACATGAACGCGGTGATCAACGTCTGCGCACGTGCCAAGGAC
ATCGATTCGATGTTCAACATTGCTGCGACGGCCGACAACCGCACCCGCGTTCCCGACAGC
GTCACGTACGGCACGCTGCTCAACGGCATGCGCCACGTGACGGTGAAGCCGCACCACCGG
CCGAACCGGACTGGCGACTCCGAAGACGCTGTGTTCCTGGAAGCAGAAAATGCCAGCCTG
TCGGTGGCACGGGGACGGGCGGTGTGGGGCGAAGTGGCGAAAAACTGGCACCAAGGCGTG
CTCGTCGTCGACGAGAAGCTCGTGTGTGCCATGGGCCGCCTGTTGCTGCTGGGCAGCCAG
AAGGACAATGATGACATTCTGTCACTCGTGGAACAGACAATTGGAATTCCGCGGCCTGAC
AAGACAAAATCCGGGTTTGATACGGTCAAGCAGTACGGAGAGGAAACGAATGAGGATCCA
GATGCGGAGGCGGATGCAAGTACGTATGCCGTCACGACCGTGGATCAGCGGCCAGGACTA
GAGTCAACATCAGACTTTGCCCAAATGGAGGACATGGTCTTGGGGCCAGCAGCGCCAGAA
GCCGTAGAGAGTACTGAGTTCCACAGCGACCCGGACGCCCCCAGACAGTCAGGCTTCCAG
TACGTGCAGCCCAGCAACAACATTCTGTCGGTCATCATCTCGTCCCTGGGCACAACCCGG
AAGACGTCGCTGGCGCCCGTCTATTGGGACATCCTGACGGCCCCGCCATACAACGTGGAG
CCCGACTCAGAGAACTGGTACCGACTGTTTCGCACGTTGCGCCGCGGCCATGCCAGCAAG
AAGGCGGCTGAGATGATGCAGCGGATCCCGGGTGAGTTCCTGGAGCCCAAGACGTTCCAG
GTCGCCATGAGCTGTTGCGTCGCCGACAACCTCAACCCGAACGCCTTTGAATCGGCCGGC
ATGATCTTGGACCTCATGGTGCACAAACTGGTCGAGCCTGACCCGCACACAATGCGGTTG
TACCTGCAGACAGCCATCACCTGCAACAGCAAGTTCCGCAAGGAGACCGACCCCATGAAA
CGCCAGGCGGCCAAGTTTGCGTTTGGGCGGCAGCTCGTGCGCGCGCTGGCCCGGCTGTGG
GACCCGTTCCGGCGCGCCAGCAACGTGGTGTCGTACGCCGGCCGCGGGTCCGTGCCGCAG
TCGTTGTCGCCGACGCCGGACGAGAAGAATATGGACCCGCAGATGTACAATGCCCGGCGC
GAGCTGATGGCGCTGGCGCGGCAGATGGTGTCGGCGGCGGACATGGTCGTGTCGGAGAAC
ATGGCGGGTGAGAAGACGGTCAAGGACCTGCGTGTCAGCCGCAACCTGCTGAACCGGCAG
ATCACCCGCTTCTACGAGAAGCGCGAAGAGATTGAGCCGAACCTGAAGAAGGGCAAGCGG
CAGCCAAACAGCCAGAAAGGCCAGGCGCAGACGAAGAAGGCAGGCAAAAAAGGAGCGGAT
GAAAAGAAGAGTGTGAAGGCAGAGGTGATTGAGGAGTAGACAGTGGAGACAGTGGAAGTG
CCGATGAAGATGAAAAAGGAAATTGAAGAAAAAGAAGACGTCGAAAAGGATATTGTGAAC
GACGAGAAAGTCGCACAGTAGCCCTTTGGCCACAACACTGCTACATATTCACATCTCCTT
GTATTCATAATTACAGACTAACCATGTACACATAGACATACCCGGTTACATATTCAACTT
GTTGATATAGAGCGTTGTCGACGTGGTTATAATTTTCTGAGAACCGTATTGTAAGAATTG
GAAATGTTGGTGAGCGCCTTTTTACGGCGTCGATGGCCTTCTGAGAGAACCATGAAAAAG
TGGGTCAGGCTGTAGAGTGATTAGCGGCGTCGTTAGGCGCTGGACGGCCTGCTGCAGGTG
CCCCTGACATAGCCACAGCCGCCCTGTTGGCACAGCTCCTGCCCAAGCGCGGTCGACACG
TCGTTTGGTCGCGCCCCATTCGTTTTCGCCCGCTGCCGTTCTCGTTTCCATTTATTCGTC
TCTCTCTTACGTTTAAACACGTCGTTCCAGCTTCGCCCATCACGCCCAACACCATCGCCC
AGTCCCTGACGCTTCTCCAATTATCTCTTGCAATATCATACGATAAACGGAAAGCGCAAG
CTGCGATCATCGCGCGCACGCGAGCGATAGCAAACGACGCCTAAGCCGCAAAGTCATCAT
CGAGCAAGCGACCAAAACAACCAAACAGCGTCACAGCCCAGCACATCGCAGTCGTGACGA
TGGCGAAAGTAGCAACCGAATTTGAGAAGATCATCAACACTGGTGCGGTCCAGCCTGGCA
TGCCCATTTCGTCCCAACGTCGTCTCGACTGAGTATTGACTTCCCCTCAGATCGCTCTCG
CAAGAAGAACACGGCCCTCGCTGCCAAGATCTTTGGCAAGGACCGACGGGCCAGCGCCCC
GATCAAGGCCGGCGGTGCCTTGGCCATCCGCGCTGGCGTACAAAAGGTGTGTCTACCCAC
CCCTCTCCTCCCCCCATGTTCCGTCTGTTTGGTCCTCTCGCTAACTTGTGCAGCGCGTCT
CCTCGACTTCCGTTCCGCGCGCGGGCAACATCAACACCGAATGGACTCATGACCTGCACG
AAGGCGGTGGCAGCGGCAACACTCGCAAGAGCACCGGCAACACCAAGAACGGCGCGAGCG
CGACATCGGGCTCGCTAGCCAGCCGGGTTTCACGGCCGGGCGAGGCACCAAAGGGCGGCA
AGGGCAAGCAGACAAACAACAAGAGCGGCAGCGGCCGAGGAAACGGTGGTGCCGGCGCCG
TACAGCCTGCGGCATCGACAGCACGCGGTCGCCAAGCGCGCCGTTCGGATAGGATCGCGA
ATGCGCTGAACCGTGCTGAACTGCAGCACCAGGCTAGCACTGGTACGAACGCCGGTAGTG
GTCTATCTATCCGCGGCATTGCCGCCGCTGTCAACGAGCCACTTGTCGTCATGGCCCAGA
ACTTTGCGCCAGGCACCACGGCCACCGACATTGAGAGCGCCATGACGCCCGTCGGCGGGC
TGGTCAGCAGCTGCCGCATCCTCAAGACGACGCCGCTCGTCATTGCCGAGATTGTTTTTG
AGAGCCGCGAGGGCGCCGAGCGCGTCATTGAGACGTTCAACAACCAGACTGCCGACGGCC
GCATCCTGCACGTCTACCCCAAGGTTGTGAATCACAACGTGCTTACGCCGCACAACAACA
ACACGCCCACATCCACCCCGGCCGCTGTGTCGCGCCACAAGAGCAATGGTCAAGTGGTCG
ATGGTTCGCTGGGCTTTGACGATCCCATGGACACGGACGGCTTCAACTCGAACCGCAACA
ACAGCAACAATAACAACAACGGCAACCTGAGCGGCCGGCTGTACAGTGACGATCTCGTCG
GATCGCGTCCGCCGAACGGCTCTTCTAAGCCACGACCTAATAAACACGGTCGGCCTGGAC
GGCGGTAGGCGGTGCCTTGACGGCTGGCCGCCGCTTGGGTCGGAGCAAGCACACTATTTA
CGGGCCTTCGATTCACGCTCATTAATTTCTCACCTTGTTTTATTTACGTCCACTTATCTT
TCTTTTTAACCTTAACCTTGTTTTTAAATTTTCTCATTTGTTCTGTTTTTTGTTATCTAT
GGGCAAAAGGACAAGTGGATGGGCAAGCGAAAAAAACGACCCGAAAACAGAATTCCAGAT
AGAACAGCGAAGCCGAATACCACTGAATGATTCACAGTAATTAATAAACTACGTGAATAC
GTGTGACGCAGTAGCCAAGACACAAGATTTGTAGGAAAGTGTTGGTGAGAATGAGGCCAT
ACGAACTATCGGATAGTTTTACTGCTCCGGTTGTTTTAGTGCATTGAGAGTCGCTGCTGG
TCGCCTGTCAGTCGCTCCGCCAGGCCGGTTCGCAATCGCACGTGCCTTTACATAATCTTC
ACACAGCTTTAGCGGCAGGAACCGACCCACGTATCTCGACTTGTCATAGACTGGGCATTG
ACGCTTTCTGTCTTACTTCTCACTCCGACACACCAAACCAACGACACGCAACTTGAGCTG
CGGAAAGCAAAGTCTTGCTGCTTTTCCGTATCGCTTGATCGTCTATCGATCTACCGTCGG
TCCTCACTCTCCGACACGATAAGGCTTTCCGCCACAGAAGCGCCCAACGTCGAAATTCCG
CCAAGCTGCTGCCTTCGTTGCGTCGACGCCTCCCTCTTTGCGATTCCATCTCCTATACGT
CTTTGTCCCTGACAGCCTCCTATTTAACTCTGATATTTGACTGTTGCCCTGCGACGAGGG
GACGGAAACCCACTATTGTAAACCGACGCTCCCGCTTCGGAACTACATCACCTGCAGCCA
ACCATCAGCCATGGCCAACGACGAGATCAACGTCCCGTCTCTCGTCCTGATTTTAGTCGT
CTCGGGCTTCATTATCCGCCACTTCTTCTTCCGCGGCTCACCACCCACAAACGGCGCACG
CGGCTCCTCCGAGTCCGGCGCACGAGGTGCCGCCGCTGCCGCCGGAAGTCAACAGGGCCA
GTCACGAGATCAGCGCCGTGCCGAGGCCCTCGACCGCCGGACCGAGGCGGCCGTCGAGCA
AATCCAGCAAATCTTCCCCTATGCCGACCGTCGCGAGGTCTGGTGGGATCTGCGCCGCAA
CGGCGTTAATGTCGCCGCCACCACCGAGCGCATCCTAGCTGGGCGTCTGGATTCGGTAGG
TTACCCCCACCCAACCCCTCTCCTCCGTTGAGAAAGGATGAAGTAAGATCGTGCTAATTC
CTGCAGCCTCCCGTGACGTTCCAGCCTCCTACGCACCAACCGCGGCCGAGCACCAACGGT
TCACGAACGGGCAGCGCCGCCGCGGCTGGTGCCGCCGGCACGCCTGCCGCCTCCAAGTCA
GGCCAGCCGAGTCTGATCCAGCGCTACAATCTGGAGAGCAAGGTCGCCGAGCTGTCTGGA
GGCGCCGACGCCGCATCTTCAGAAAAACCCTCTCCATCTCCATCCGGCGGCAAGTCCAAG
AACTGGAGCACAAACCGCGACGAGCGACAAACCCTCCTCAAGAAGCGGCGGGACGACATG
ATTCTCGAGGCACGGCGTAAGATGGAAGCCAAGATTGCGGCTGAGAAAGCAAAGACTGCT
GAAGGAGCGGCAGCGGCAGCAACAGGCGGTGATTCGGCGAGTTCATGATGGAAGGACGGG
ATGTTGACTCAAAGAATGGAGAAATACCCAGAGTAATGGCTGGAAGGATGTTTGGCGAGG
AATCTGTTGAGCACTGTTATCTGCACCATTGTCCGCAGTTTGGATTAGTCGTCGTTTCTC
CATGTATGTATTTTCCCAGCTGTATTTTTACGTCCTTTTTCTTTTCCGCTTAAGTTGCAT
ATTGGGAGGTGCGCGCCTGGATGGTCGTTTTGCGCACAACGTAACGTGCTTTCATACTAC
CACCTCTGCCAACCGCAATCAAGTTATATTGTACACGAGCCGCCGTCGAGTCAAACCTGG
TTGTTATATTCACCTTCACTACACGCTTTTACATCCCTCACAATACATGTCTTTCGGTTG
CCGTATTTGGCTTGATAACGCGGACCACTTATTTTTATGCCCAAGTAAATCAAAAACAAG
AATTCTGCAATGAATATCACGCCGTAGAACGCCGTTTCCCGCCCGTCCTCCGCAATCAGA
CTGCAAACAGATGTTTCTTACTTTTATTGGCCCAATCCCCACGCTACTCCTCCATGGCAT
CTCCAGCCGAGATGCCTGCAGGAACACGGCCTTCCTGCAGCTCCTTCTCCAGACGTGCAA
TCTCGTCGAGACTTGTCGCCGTGCGAATACGTTCTTGCAACCGTTTGCGCTCGGCGTCCG
ACAGCTTGATGCGGGACAACTTGGACGGCGCAGCATCAGAGGTGCCGTTGGCAGCGCCCG
CCCGGTTGAGGCCCGACACCACGTCAAACTTTTTGGACTTGACGCCCATGATCTGCGGAG
GGTTAGATATGTATGCGATAAAAGAATCATGGAGCAAGCGGATGGTTCGTGGTGGTACCT
TTCTTGCCAGCTCCGTCGGTAAAATGTGTGTTCCAAACAGCTCCTCGGCCTTTCTCCGCT
CCGCGTCCTTGACCTTTTGGAAGTCAAGGAAGCGCACCGCCGGGCACCGCCAAATCACCC
AGTACCGATACTTTTCGCGCTTCGTCACTGGGTTGTCCAGCAGCACCAGGTGTGTCAGCC
GGCCCAGCCGGGCAAGCGGGTCGAGGTCAGACAGCTCCGCCAGCTGGTTGGACGCCAGCG
CGAGGGACGTCAGGTTCGGCACGGCGTTGGCAAGGTCGGGTTGGATGGCCGCAATGCGGT
TGCGCGCCAGCAGGAGCGTCCGGAGGCGGGGCGTCAATGGGAAGTTGCCGAGCACCTGGA
TGTCGTTGTCGGTCAAGTCAATGGCATCTTGAGGCTACATGTGAGAGTGTTAGATGGGGC
AGTAACGGGATCAACATGAGTCGTGGGTGAAGTCGGATTACGTACGCCTGCGGCACCAAG
ATTCTCAATGGCGATAATTCGGTTTCCTGTCGAGACCAAGGGCAAAACCAAAAAAAAAAA
AGAAATTCGCTATCAACTCTGCTCTTCTGAAACTTGGAAAAAGTGTAGCAACGCAGGGGA
AAGCAAAAGAGAGGCGGAGAAACCACGAGAGTCTCACCCCCTGCCCCTCGGCCGTCTTCT
TTTCAGTCACGCGCCGCAGGGAAACCCACCTCGTAAATCGAGTTCGCGCTCCTTGAGTGG
GTTCAGGTACGACAGCGACCCATTGATCAAGTCGGCCGTCAACCGCATGGTGGCTCGGTT
CCTCTAGGATTCGCGCGTGTGTTGTGCTCGTTCGGATCTATCAAAATACGTCGCGCGCCG
TTGTTGACGTCGTCGATGTCGAGGAGCGGCGCGGCTCCCAGGCAGCTGTGCGCGGGGTTC
CAATTAATGCGGGAAAGATATGCGTCGTCGTAATAGGAGGAATATCGCTGTGAAGGCGAC
GTCGCGCTTGCTGGTGGCATAAATGTCGTCGCAGATCGCGTTTGTCGTGTGCGGTCGTCG
GTGTGTAGCTGCCTCAAAGTGTAGTTCTAACTTTTTACGGGGCAGAGGCGACTGGATTTT
CTCGTCTTAAACAGCAAGCGCGATAAGGCTTTGGGATTAGCGCATTTTCGCACTGTATAA
CTACGGTATAACGACATCTTTATGTTCTCACATTTACTAACTATCGTCACAGTGTGCAAT
AATTGCGCTAATTTAGCACTGTATACTATACAGCCAACTCCTAATAGGCAACACCAAAGC
ACACAGACAAAGGACAATACGTATTATGTATATTACGCAAATGGCGATTGTATCTCCCAG
TATCCCGATATCGTTAAATGCATCTGAAAAGAAAATCATCCCATGCAAAAATTATCAAAA
CTATGCACACATGAGCCGTAGATCGCGTCAACATGTTGCCCCCTCGTGTGCAAGCCAGCA
ATCTAAACAACACGGATATCCAATCCCCCAAAGTCGTTCTAATCCTCAAAATCAGTGTCT
GTTGATCAAATCAACGCCGTCTTCGAACTCGAAGTTCATGTCTTGAAGCAGGTTGTCCAT
GTCCTCCTGCGTCACCGAATCCAGGTTCAGGTCGACGTTCATCACGCCCATGTCCAATGG
CATGCTGTTGACGTGCTGATTGTTGTTGGCCAGGTTCACAGTGGTGGCATCGCCGAGGTT
CATGTCAAACACCTCGGGCATCGTCGGCAGCTGTGCCATGCCCTGCTGTGTCTGGTTGGC
CGTCAGCATGCTACGAACCATATCCTTGAACTTGACAAGCAGCTCCTTGTCGTCGGCCGG
CGTGCCGAGCTCCGGAGTGCGCCCAAGAATCTCGCACGCCTTGGCGCGAAGAGCTTCATC
GTTGGGGAACGGCTGGCCGTTCTGAGCCACGGTCGTTCGCACATAATCGGTTAGGCCGTT
CTCGAGCTCTCGAGAGCAGAACACCGTCGCAGGCTTTGCATAGCGAGTCGTAAACGACTG
AAGGAACTTGTTGGCCGTCTCCGACGGTAGCTCAAAATCAATGCCGAGCATCGTCGTGTT
TTGCATCTGCGTCGCCGAGCTTTGGCTCATTCCACTGCTCGCATCACCATCCTCCTCTTC
CGGAGACGGGAATGGTGCAATCGGCGTCTTAGGGAAACAGTACGGCGGTGCGAATCCAGA
ACCGCCCTGGGACACGCTCCATGCCGTGAAGTCAGTCGGCAGACCCGGACCGTCCTCGGC
CGGCAGGATACCGACATCACGCTTAAATCGCATCAGCCACTCGGCGTTGTCGGCCGCCGT
TTGGTTCCATGGGTCATCACTGGACATGAATGTTAACAATTGCACACACTTGGGGTATAA
AAAATACATGCAACACAATAGAAACAGGAAGCATACTCATCGTAGAGGATCCACCGTGCC
TGGTGCTGAAGCTCTTCATCGGTGGGCACATGGCTGTTGGGGTTGTTGGGCGACATCACC
ATGTTAACAAACCGTGTCAGCTCCCGAGCCAGGCGGCGGTAGCAATTGGTGTCATTCAAG
AAGTAAGGCGATGGCACAAGCATGTTGGTACCGTGGGCTGAGCGCCGGCCTCGACTGCTG
CTGTGGGCACTGCCGCTGCTCAAGGAGTCTGAACGGCGGCGTGAGGTGGTGGGACGTGCC
TTGGTGATATGACGGCTCTTGAAGGCCTCCAGCCACTGTGGGTCGTCGGCTGCCGTTTGA
TTCCAGCCATCGTCCAGCTCATAGATGATGAGACGCGCCTGCCTCTGCAGGGTAGCATCA
TCGAGTGTGTGGTCACCCGCTTCGCGCCGTAGTCGCACAAAGTCGGCCAACTCAGCCTCT
AGGCGAGTGTAATTGTGGATGGTGGCGTCGATGTTGCTGGGTTCGTTCACAGGCCGGCGA
GCCTCGTCGGCAATAGCATCGGACCGGGGCAGATGAGCCCGCTTTCGGAATGCGGATAAC
CATTGAGTGGAGCTCTTGACCATCCGCAGCCAAAACTCCACAATCTTCTTCTCCGTCGTG
ATGTGCGCACTGACAGGCTCGCCAGGACCTTCGATCAGCTGTATCTCCATCTTTCGGATC
AAGTCACACGCCATCATCTGAAGCTCCGAGTCCATGGGGGTTAAGCCAAGCTGGGATCGG
TCTCGGACGAACTCGTGAAGAGCTGTTTCCAAAGGACACATATCAAATAGAGTCTCCTGG
CCTTTGATGCGCATCGATGACATGCGGCTCTCAGCTGGTGTCCGGATAGGGCTCATGCGT
GCTCGCCTTGCGCAGTCCTCGTCTCCCATGACAAGATCACGCAACCACGACGGGTTCTCT
CGGTTCGTCATCGCGGTAACTTCCGCGGCGTAGACAATCCGACAGGCCTCTACCCGCATC
TCATCGTCTGTGATCGTCTTGAGCTGGTCTTCCTGGTGCTGGATCCAGTAAGAAAGCTCG
CTGCGGAACAGCTCGTAGGCGTTCCTGGGACTGCCAGGAGGTTGCGAGGTTGCGCTAAAC
GGTAAAGGCGAGTTGCGCTCGTCATGAATGAGGTAGGGAGGAATAGAGTTCTCGACCATC
TCCAACACAGGCTTGTCGAAACCCCAGTCACCCTTCCAGTCAGCCATTGTGCGACCGGTC
TTAAAGTGCTCGGCCAGATGATCGATTCGGAATGTCCACGTGTCCATGGCTATGCCGCAG
AAACCACACCGGGACCGGATCTCTGGGGTGGCCACCTTCCACTGATCCATGGACCAGCCC
ATGAACTTGACGCTGTGGACAAGCTTCAAATGCTGCCGCAAGTGGTCCTTCCGGTAGAAA
GTGCGGTCACCTAGCGCACGCTCCTGGCAAGCGGCGAAATTGTGCGACTCGATGTGCTCT
GTGTCAGGCTCTACCTCGCCGCAGAACACGCAGCAAACTTGCTTTGTTTCGGGGTGGATG
GCAGTCGCACCCTGTGGTGTACACACCCACCGCTCCAGCGACAGGTGCAGCGACTTCTCG
TGTCTCTGCCAATCATGTTTTGTCTTGAATGTTTCGGTACAAAACGTACATTGATAAGTT
TTTAACGGTGCCACGAGAGACGTCGGCCCGCTATGGGCATCGGTAAGCTTCGCCGCCTGC
CGCATGAGCTTCTTCTCCATTTTCTTGTCTTCCCGGTCACCACCGCTACCACTGCCGACA
CCGCGGGTGGGTGCCGAACGCCGCCTCCGCCGTCGCCGGCCCCGTTCTAGAGAGCTGAAA
TTGGAGCCAAACGAGTTGCGCGAGGCGTGCGAGTAAGCTGAGGCAAACGAACCGGTACCA
CTGGACTGCGACGTGCCCAAACTGCTCGCCGACGATCCATTGAATAGGGAGCGTCCCGAG
CCGTCGTCAGTAAAGTTAAGACTGAGCGGGCTGTTAAGACCAGACGAGATAGCCGAAGCC
GACGAGGTAATGGCTCGGGCAATATCGCTGACACTCGCAGGTTCGTTCTCGGGCGGCGAG
TTCGCCCAACGCTGTAGCGGAATGTTCTCAAATGTCTGCGGGCGTCGGTCAAATGGCGAA
GGCGTGCCGCTCCGGCGCGGCTGGGGGATGTCAATTGCACCAATCGGAGCATTGGGGCCG
GAGTAGGTGTTGCGCACATGCGGAGACGTTGATCGGGTGGTTGGGATTTTGCCGCGGCGG
CGCGCATTAGCCAGCCAGTTTGAGATTTGGGTCTTGTTCAGGCCCGTCAAGCGTTGTAGC
GATTCCTTCTCGTCTTCGGTCGGATAAGGGTGCCGGCTGTGGGTCGACACCCAGTTCTTG
AGAATCCGTACAGACTCCCGAGAGAAGCGGGCACCAAGTTTGGGCTGGGCCGCGGCGAAC
GGGTTTGGGCTGCTGTTCCCGACGAGATCCGGCAATTCGGTCGTCGACGGGTCGGCCGGA
GCCGTAGGGTAGAGCCGTGCGACGGCATCTGCTTCTTCGTCGTGGGGAATGGGGTCTGGG
TGGTCGCCCAACGTGGGCCATGGGTTGGTTGGGAACGAGATATCAGTGGGCAAGGGGCCG
CTGCATACGAGTCCGAAACTGCACTCGCACCGCAGAGCCACACAACTCGTGCAGTAACCT
TTGTAGTTACCCTCCTGGATCGTTTTGCACAGGTAACCGCCCTGCTTGCAGTGGACACAA
GGCTCGTCAGGAACACCATACAGCCCGCCAGACAAAATGTCGTCGGCTTGGTCAAGAGGC
ATCGAGTCAGCGGTCGAATTCAAATGTGATTCGACAGTGGCATCTGTCTCTGTTATGGGG
GGGGCAATGACATCATGGCCACCAAGGTCGAGACCGGCAAGCATATTGTTGCTCTGCTCG
TAGTGCTCGAGGGCCCAGAAGGAGAAATCGTCGGCGTCAGGATTCTCAAATAGCAAAGCA
GCCTCTCTGTCGTTCATCTGCTGGAGTTGGGGAGAGACCAGCAGATGCTGGGCATCCAGG
GCCTGATCAGGGAAGATAGGTTCGACATCGGAGGGCAAGCAGACCAGGTCATGGCCGTCT
ACCATACGCTCTGCAGCGCTTGCCGATGCATCCCAGTTGACAAAGTCATCCATGCTGCCG
CCGTTTGAACCGTCGTACTCTTCGGGGATGACGGGCATACTGCTGCCACAGGGCGCGCGT
GTCCAAAGCGGCGGCGAAGAAAAGCAATGTTAAGCCCGCGGAGTAACGAAACGCTAAGAA
TTGGCAACAGGCCAAAGGCGTATGACAAGGACAAACAAAAAATGGAGAGATGTATCAAAA
TGAGTAAGAAGTGAGGTAAAGCACAGGCCCAAAAGGCGCTCGGCGGGAAACAATAGATAG
TTTGACGAAGGATGATCGGTTGTCCGAAGCGTGACGCCCTATGGCAAGAGCGAGTGACGT
TGGCTGGGGCCACGAAACAAAATTGTGAACGAGGCAATCGTCCCTTCCTGATTGGGATAT
AACGGGATGCTCCCACTCCTGCCTTTTTCACCTAGACATGTGATTCCAGGCCGAAACAGA
AAAGAGCAACAAACACACAAACGCAAAAGAACACGATGGGATGGAGAATACTGAAAATGG
AAAGAAAAGAAAGATTAGAAAAGAATCGAATTACGAGAGAGGAAGTATAGAGAAGTGTAC
AGCGAAAAAGAAAAGGAAAAAAAAAACTACGGCGTAATACGTCGTCTAGTAGAGATATGC
CTGCAAGCAGGACCTGCAAACGAAATGCACATACAACATACAACGAGAAGGAACCATCGA
AAACGACAAGAGGACCACGGCGAGGCCGTAGTGAGGAGGAAAGAGCGGCTGCTGTGCTTG
CCTTGGCTGGGTCGGCAGACTAGTCACTGGAAGGTGCCTCTTTCCCTCTCTAGGGGCCAG
GCCAGTACCAGGAAAGAAGGCGGAAGAAGAAAGGGCAAAGAGTGGGTGTGCCAAGAGTGG
GGCTCTTGTCTGGAAGGTTGTCAACGAAAGGGCGCGGCGACCCACCCTTGCACTGACATT
TGGAGTGTAGAAGGACAATGGAACACACCAAGCGGTACCTCATCTTCGACAGGGTCTCCG
CAAGCCAGCCGCATGTGCGGATACGTTCGCCACAAACTGTGCCGACTGGGCAAGGCTTTC
TCCGCCGGTTTTGGACAGTGCGAAGAGTTCGGCAAAGCACGCCAACCAGGAAAGAGCAGC
AGCGAAGGATTATGCCGACTCGAGGTAGCGCTGCAGAACGAGCGGTCTGTCCGTGGGGTC
GAGGTTTTCTCGCGGAGGAAGGCGCGGTTCAGCGCCGGGGATTTGCCAAAGGTGCAGAAT
AGGTCGGACTTACAAAAATGTCAACTCCTTCCTTATCCCGCTTTTGGTGCATGCCGTCGA
TCCTGGCACGCCCTCGGTCGGCCCTTCCTATTTTGACGACGGTTCGAGATGCCTTTAAAG
GCAAGGCAACTATCGAACGCTCCGGAGGCATAAATACACGGCAATACACATTGGGGCCGC
GCTTTCCTCGTGCGTGCATTGTACGAATTATGCAGAGCCATGTGCCAGTCTTTTAAAATA
GACATGATCATCCCACCACTTCCTACCGAGCACACGACGATTCACTCCCTCAAGCGACCG
ACCACACTCGCTCCGATTCAGTGATGCATCAGTCTTCACTCAGCAAAGTAGTATCCAGCA
GGCCAATGCGGTAGCCAGGTATGGCGCGGAAATGCGCCTCCTTCACTGTCGGCCACGACC
TGGTCAATAGTCCCTTCAAATCCAATTCAACAACCAGAATTCAACGTAAGATCATGACGC
CAGTTGATTACTTATCCGAACGCAAACGAGAACGAACAGTAAGCTGGAGCGGCCGAGGCT
TGAAACCCCAGCGCATGCGGCTCCCCATTCTACCGAGCTAATCGTCAGCTGAATGGGGCG
CCCCTCTTTGGGGTCCGAAGCCGCAGGCCCGACTGGGTCCAATGCACACCACCCCTAATC
ACAAAATTGCACACAAAGAACATCAAGCGGACTTTACGAACATGCTGCGCATGATATGTA
GGTTGGATCTGTGCCGCAACCTAATTGTTCTTCCGTGCGCCGGCTCACGACCTGGCAAAC
TCCGAGTTTTATGAGTCCCGGCTCTTCTCAAGTGCAAATGGCGGTCTAGACCAGCTTTGC
CGCCAGAGTTAACGTCAGAGGCTGCCCTGTCCTCCCCCGCACGATATCCCGATTCGGATA
GGAAACAACCTACGGCCACGATAATACAACATGACTACGGCCAACCGCCGTACGAAAGGG
CAGAACTGATGGCTTTTGCAACAGCGAATATTCTGCCGAGAACCGACTACCTCGTGGACG
ACAACGCCCTCACACAAGCTGACATAAACCGTTCCGATCGAAAGAAGACCAAAACGTACA
AGTGGCTCTCCATCAAAGAATAATTGAAACACAAAGGGCGGTACAATGTTTCGATACAAG
GAGTTTATTGGCACCTTCTAAACAAGAGATCGCTCCATTGTTTGAGGCTTCTTGTGAAAT
TAAACGAAAATGTTCTGAAAACCGGACAACAAGACCAATAAAAGAGACAGAAGAAGAAGA
AAAGGAAGCTACAGAAAGAGAAGAGAGGACGGCAAACGAAGGAGCCAAAGTTGGTGAGGT
GTCCTTGCAACCGCACCAAGTGGCTGGTTGTCGACAGGTTGGAAGCACAAGTTCGAGACA
TCTCGTCAAACCGACACGACTGCTCTATGCATGTCGACGCTGATGCTAGCCGTCGACAGG
CATTTTGCGTTATGCGGTGATGGCCTGAGGGGGCAGCTGCGCGGTGCCTTGCCGGAGGTG
GCATTCTTCTTCTTCTTCTTCTTCTTCGTGTACAGGGAGATGAAGCAGGTGCCGCCACGA
AGCTATTTTATCATGGATTAGGGGTGGTTAGGAAAGGGAAGAACTCGATTCCTCTACAAG
GCTGAGTTGGAACTTCAAGGAGTAGGGGATGTTCTGTTAAGTCTTCCAGAAGAAGGCCCC
ACCCCCGTGAGTCCATGATACTGGTGGCCGCAGAATCATGCCATTATTTTACGAGAAGCG
AATATGCCAGGGCGGCAGCAGACACTACATCTTACTGTGAACCGTCATACTATGGAGTCT
ACAGCCTAGCATGGCGACAATGGCAGCGACAGGTCAACGGGAAGAGAAAGAGAAAAAGAG
GCTGCTCGTGTCTTGGCTGCTTGGTGCGCTTGGACGCCAAAATTTTGACAGGTTTTGCTA
TGTCCTCGGTTAACAATAAACATCTGACTCTTCTCTAGGAAACCTTGACCGCGTGCCGTC
CCTACTTATCCATTTGCGAGGCATTTTGAAACACACACGAGATAAACGGCAGTCTAATAT
CGCCACAGCTTACATAGAGACGCTGTGGCACCATCACCATCCAATCTGGAGGCGGTCATA
GGCACTGCTGCCTCTTGACGAACAGGACAACGTTTTGTCCCAAAAGACGGCAGTAATGGA
AGTAAAAGAAGCAAGGGACATCCTGGCCGCGTAGATATTCTCTCCGTCAACCCCAGATAT
CCTTCTAGGCCCTGTCGCTTTCTCATGGATAGTTTGTGAGTAGCACACTGTTGTCATGTC
TCACACAGGGACATAAGCATAATTTCTGTTGCTATGTGGCATGGGACTCAAGTAAGCAGA
CGTTCAGTGATGCGGCATGCTCCTGCTTCCACCTTGCAAGTAGGCCATATGAAATGTGGC
GCTAGGTCGAAAACACGACCTGAGAACGATATTTAAGGTTAGGGACTGCATTGAAAGGCG
GACGGGAGTTAATTGACTTTGAGCTTGTGGTTGTAAAGAGTGTGTGTGTGACAGCGGCGG
GTCAAAGCCAGTTGCGGATATGAGCTTGAAGAAAGTGCCCAACACCCTACAGAGCTGATG
CCTCTGCACTCGTCCCAAGCGGGCTAGGTGATGACGAAGCCAGGCAATACAATGCAGAAC
GGAGACAACACGGAGACAAGCAGACCTGCGCAAGTGCAACATTATGACTGCTTCCCCGTG
ACTTGTCAGCTGAGAATATTGACAAAATCAAGATTGATGATTCGTAACGACAGCGTCTTA
CTGCAGCCCCAGGTGAAAGGAGCGTCCCAATCGTCAACTTCCCTCAGCCTTGCACCACAG
CCTTGCGAACGGGCACAATTAAGCTTATTTTCTTAGGAGGCTTCCCTTGCATTTGGCCAT
TTGGCAACTACTTTCCAGTTTATATTTTTTGATTAATCATCGGAAAATGTCAATGACAGG
ACTATTGCGTTTTGTGTTGCCGCCCTTGCTCGGTTACGATACCGCCGTTGGTGTTTCGTA
TCTCGCTTTCGTTTGAGCCGAAGTTGCAATGCACGACGGCGTCCGGTGTCAATTCGTTTC
CGTCTGCCTTGCGCGCTGCACCGACTGCACCGATTGGCGCTTGGCGAACTGCAAGGAGAG
GCAGAGCCGGGAACACCAAAAGAGCCTGACGCGACGATGATGGTTGGACCGTCTTACTTA
CCGTGATTGGCTGTTAGCGCGGTACGTCTTATATTATACAGCATCGTACCAAACATGATG
TACCGAAATATCGAACATGCTTAAGTGTTATGCTAGCAGGGGTGGGCCTTTGTTGAAGTT
GATATACAGGCGCTGCGAAACGCCTTCATATTTGAAAGCCAAGCTGCCCGCATCGCCGTG
ATGGCTTTAGTCGCTCCATGCAAAGACTAACATTCTGCTCGACAAGCTGCACCACTCATT
TCTTTTCCTCACCTTACCTATATTTCTTCTCATTTTCTCCAGGAGCTCATCCCACCAGCT
CTAGTCGCAATGTCGAAATCGGCGCAAGGCTGGACAGCCGAGCCTACTAAGGAGGATGTG
TCACCAGCCGCATCCACATCCCGGCCCGCAAAGTCAGCACAACCCGCAACATCCACAAAT
TCATCAAGTGCAGCCCCCAAAACCCGCCAGCGCATACATAAGCCGCCAGAGCCGCTGAAT
GTACCGGACATTGAGGAAGATGCCGCCGAGCGGAAGCGCGTGCTGAACGTGCTGGCACAG
AGACGGTACAGTACGTCGCGCCCCCCCTCCCTCTTCATTTCTCTCTTTTATTGTGTCAGT
TTCTAACATTGACAAGGAGAGCGGAGGCGACAGAAAAAGGCAGCCAAGGCGGGCGCAGCC
GAGCAACCGCCCGATGACCCCGTGGGCGATGCTGAGATGACCGATGCGCACGTGGTCGAC
CTGACGGCGATCGACCCCGTACTCACGGGCAGCGGTAGCAACGACTCGAGCCCAGATGTG
GACGAGGCGGTCGCGTTTATGGATCTGCCGACCGCGTCGTCAGCAGCTTTCATCGAGGGC
ACGGTCGCGTCGTGTCCGCTCAGCGACCTTGACTTGTCGGCCGAGAGCATGGCGTTGGCA
CCCTTTGAATTTGACCTCAGCCTCAGCACCAGCCTGGCGACCATGGCAGCAGCACGGGCA
GCCGAGACGGGCTCGTGGGGTATGGGCACAGGCGCCGTGATCCCTGACGAGGCCGCCGAG
GTAGAGCACAATGCCATAGTGACCACATCGTCTGCCTCGCCGCCATCGCCCACACAAATG
ACCGTCATCAACCCGCTGTTGACGTTTGGCACCACCACCAACAATGCATTTACCGATCTC
AGCAGCGTCTCCTTCAGCTCATCGTCCTATGGCATCTCCTCCTCCTCCAATTCGTCCGTC
ACGGACCCCCTCTCGCCCACCTCCTACTATATCCCCGTCACCGAGCTGACACTGCTACGC
GCCGTCATGCGCATCTCGGCGCGACTCGGCTGTACGGAGGAGATGTGGCAGCTTGACGGC
CAGTCCCCGTTCGTCGAAAATAGAAAACCAAAGAAAAGCAGCAGCTCAGATGCAAATACC
GAAACGGGCCTCTCGCCACGGAACATCGAAGACAGCCTCGCACTGTTGCCGCCCAACTGG
CGCCCCACCCGCGCCCAGCGCGTCTTACCACACCACCCGGCACTGGACGTTTTGCCGTGG
CCATCAGTCCGCGAAAAGCTCATTGGCCTCTTTAATATGCCCCTCGACGAGCGGCCCCCG
ATTGCCGCCGACCCACTCGCCCTCGTGCATCTCATCTACGATCTGGAGGACAGCGCCGAG
GGTCTGCGCATCTGGGGCTCCGACCCCTATGACCCCACGTGCTGGGAGGTTGGCCAGCTG
GTCTTTGAGCGGTGGTGGTTTGTCTTCGACCGAGATATCATCGAGCAGAGTAACCGCTGG
CGCCAGCTGCGCGGTGCGTCACGATTGCGGCCCGTGCGGACAGACACGCGCACCAAGGGC
GTCATGGACATGATCTGGGCCTGAGGCAGATTGGTGCAGCAAAGAATTGGTTCACGCGAA
TTACGAAACGAGACACAGGACAGCGAAATGATATTTTAAAATACCACATGTATACTAAGT
TATGATATGATTTAAACCAGCGCAAAGAATTAGACCACTCACCGTTAAGTCCCAACCTCC
ACAATCGCTCAGAACTCTGCGCCGGCGCCGGGCCACAGTACACGGACAGCAACAAGTCGC
CCAGGCGGTTGGATTCAATCGGGTCGGTAGTAGGTGAGAAAGGTGTGGCATTTAACCGTG
CGCAAATGCCAAATACAACATCAATTCGCCGTCACATTTATAGAGGGCACTATTGGCAAG
GACAACCGCGTAGTACAACTAATTCGTACATTGGTGTTCCTGATCCGGAAGGAACACGCC
CACCTGCCACCTCCGATGGCCAAAGCTTGCTTTCCTGCTCCGGCCGCCGGGCAGCATCCA
TAGCCAGTGAAGTGGACAGAATGGACAAGGAAAGAACGACGACGACCAACGCAACTTAGA
TAGGGTTGTAGGCACTATTTAGGCCAGCAGCAGGCACGGCCAAGCGTTGTGATTCGCTCG
CGCCTTCCTTAAGCTTCTCAACGAACAGAGCAGAAAGTCAAGGTAGGCACGTGTGGAAAA
CAAAACGGCGGTAGCACTTGCCCACATGTTAGGTCGTTCTTTCTCGCTGGTGGGTTCGCT
CCACGTTGGCCCCTTCCCTTTTTTCCCCCTGCGTGCCTTCCGGTATTAGCGCACTCGACC
CCTCCACCTCGAAAAGGAAAGTCTCCAGAAATCCCAGCAGACAAGCCATTGGCCTGGCTT
CTTTCTTTTTCCTTCAAAAAAACTTTCAACTTTGCAACTCTTACGGGCCGTTGTTTCTTC
TCTGCGACCTCCCCAGTCGTCTTTCTCGTCTCGCTGCCGCCGAACTCCTCTCTTTCTCTC
TTCCGCCCGGCTTTCGTCTCGGTCTACCTGCCAATTCGTCGTCGGCGGGCCGGCAAGAGA
ACTGGACCGTTCCGCCCAACTCCGATTTCCATCACAAATATGCGTTTGCAGTAAAAACGC
AACGGTCGGAATTTCGCAGTTGTCGAGCAAAGCATATCTCCATATCTGACGTCCCTTTTC
GTTGTCTGGCACAAGTACAGTTCCGAGTATGTTGCATTGTTTTCCTTTGCCAGTCAGCAC
AAAGGCAATCTCAGGATCCAGACGTCAAAGCAAACGGCCACAGTAGGAGTCATCTTTTAG
CACTTGACTTGCGTGACGTCTTTTTCTTTGGCATCTGCTTTTCCCCCATTTCTCTCTCCA
AGCACAACTGTGCTCTGACCCCAACACGTCCCCAATAACCCCCTCCCCTGCACCACATTG
GCCATCGTGCAGACATAGGTGTACAGCTTGTCCGTCAAACGCCAATTCCTTCGGGAGTTT
GCATGATCCCTCCGGCATGCAACAGTCTTCTCCGGTATAGCTCCGATTCGACCTCCGTGG
CATGCCAATGCATACCTTTGGTGTCCCTCTTTGTTTCCATTGAACTCTCCCAATTGTGCA
CTTAATTTATACCTGCATATATATGTCACCGCCTCGTCTGTAGACCCCACCTTTGGACGT
CAGCTAACGTTCACTCTATTGTCTTCAGACCAGGCAGTTTTCATCTGTCTCCTGCTTCCT
CACTCCAGTTCCTCTTCCTCTCTGCCACCATGCATATCCGGGACATGATCACCGAGGCCG
AGAAGGACGGTTTTCCGTCCTTCTCCTTCGAATACTTCCCGCCCAAGACCGCCCAGGGTG
TCCAAAACCTCTACGAGCGCATGGAGCGCATGCACCTCTTCGGTCCCAAGTTCATTGACA
TCACTTGGGGCGCTGGAGGCCACGTCGCTGAGCTCACCGCCGAAATGGTTACCCAGGCCC
AGACGTACTTTGGCCTGGAGACCTGCATGCACCTGACCTGCACCGACATGGGCGAGGCCG
CCGTCAACGACGCCCTGCGCCGCGCATACCGCGCAGGCTGCACCAACATCCTCGCGCTAC
GTGGAGACCCGCCCCGCGACAAGGAGACCTGGGAGGCCACCGACGGCAACTTCTGCTACG
CCCGCGATCTCGTCCGCCACATCTGCAAAACCTACGGCGATCACTTCGACATTGGCGTGG
CCGGCTACCCTGAGGGCACCGACGACAACAAGGACGAGGACATGCTGCTCGACCACCTCA
AGGAGAAGGTCGATGCCGGTGCTTCGTTTATTGTCACACAGATGTTTTACGACGTCGAGA
ACTTCTTGCGCTGGCTGGCCCGCGTTCGCGAGCGCGGTATCACCGTCCCCGTCTTGCCCG
GCATCATGCCCATTGCGACCTATGCCAGCTTCATGCGCCGTGTCAACCACATGGGCTGCA
AGGTCCCCACCCGGTGGGCGGAGAAACTCGAGCCCGTCAAGAACAACGATGATGCCGTCC
GTGAGATCGGCAAGACCCTGGTCGCACAGCTGTGCAGAGACATCCTCGCCGGAGGCGACG
TGAAGCACCTGCACTTTTACACCATGAACTTGGCACAGGCTACACGCATGGTCCTCGACG
AGCTCGACTGGCTGCCATCCGCCGACCGCCCGCGCCCGCCACCCGCCCTACCTTGGAAGC
AGTCCCTGGGCCTGGGTCGCCGCGAGGAGGCCGTGCGCCCCATATTCTGGCGCAACCGCG
GAAAGTCGTACGTTTCCCGTACCGCTGACTGGGATGAGTTCCCCAATGGTCGCTGGGGTG
ATTCGCGGTCGCCTGCTTTTGGCGATCTCGGCAACGCTTACGGCGTTGGTCTGCCAGGCA
CAAATGCCCAGAACCGCGCAAAGTGGGGCGAGCCGCGGTCTATTGCCGATGTTGCCAGCA
TCTTTGTGCGCTACCTCAAGGGCGAGTTGCAGTCTCTGCCGTGGAGTGAGTCACCGCTCA
CTGGCGAGGCTGACAAGATCCAGCAGGACCTGATCGACCTCAACAAGCACGGCCTCCTCA
CCATCAACTCGCAGCCCGCTGTCGATAGTGCGCCATCCTCCGACCCCGTGCACGGCTGGG
GCCCTCCGAACGGCTACGTATACCAGAAGGCGTACCTCGAGCTTCTGGTCCCGCCCGCCC
TCTATGCCGAGGTAATTCAGCGCGTGCAGGCCCACCCGCACCTGACCTACCACGCTGTGA
CGTGGAAGGGTAAGCTGGAGACGAACGCCCCTGGAGATGGCCCCAATGCCGTCACCTGGG
GTGTCTTCCCCGGTAAGGAGATTGTGCAGCCTACGATTGTCGAGAGCATCAGCTTCCTCG
CCTGGAAGGACGAGGCCTTCCAGCTGGGCGCCGACTGGTCCCGCTGCTTCGAGGCCGGCA
GTCCTAGCCGCACCCTCATCCGCAGGATGATGGATGAGTGGCACATTGTCACCATTGTGA
ACAATGACTTCCACCAGCCGCGGACCATATTCGAGGTTCTTGCCGGCCTCCAGCTGTCTC
ACATGGACAAAGAGGTCGAGGCCGAGCCTGTTGAAGCTCCGGCGGCCGCCGAGATAACAC
CCGTCAAGCCCGTCAAAGACGCCGTCGATGCGTCGGCGGCGCCTGTCGCAGCCTAAATAT
TTTATCCCGTCTCTTCGAGCCTACTGGGTCGCGGCCTTCCAACAACATTATCCGTTCACC
TTTTTCTCAACAATCTTTCCCAGCCTTGCTGCATAGCTACAAAATCTTCAACAACACGAG
AGAACTACAATTTAACACAGTGTCTCTCCTTTTCATTATGGATCTCGCATCACGGCGTTT
CAGACGAGGAACTCTTTAGAGCTTGTCATTTGCGACATTTCAACTTTTTTTCTTCTTTTT
TTGTTCTCTGCTTTCGCGATGAAGTTTATTTCTATCGCCTTTCTCTTTAACGACTGCGTT
ATTCTGGTTCGGCATTGTTCTCGGGAGCGCTTTTTGCAAGCAGGGTTTTGCAAAAACACA
AAAGTACCTTTTTCAACAAAATTGGGGAAACGAAACATTGGCATCTGCATTGTTACACGG
GGCACACAAAACGAAACTTTTTTTGAAGCTTACGCATAACGACAAAAACTTTACATCCGG
GAAAGGAAACAAAAACCACGACATTACAAAACATCTCAACGATACCCCATACAAGGAGAC
AAAAGGAGAGCATGGAGGAGGATGTGGTAAGACAAAGGGCCGGTAACAAATGTTACTCGG
TGTCTTTGAATCAAACATATAAAACTATCTAGCAGAAATACAAGTGACACATATTACGTC
TCTATATGATTGGCTCGTAAATATAATTGTAAATAATCTTGATGTTTCTTTACAGTTTTG
GAATCCAAAAAAGACTAACAAACGGAAATGAACCTAAAGAAAGGAATCGCTTTAGAATGA
AAGAAACAGTACTCGGAAAAAACATTGGTGCAATATCCTGCTGTAGAACTAAATGTGAGT
CAAAAACAGACGGCAAACTGATACTTAGTGATATTGAGTATATTTTATTCCAAGACGCTT
TTGAACGAGATTCACTTGCCCATGAGTGCTGCTCATGACGTGTAATCTACAACAGCTGCA
AGACAATGCTTAAATACGCTTCATCTAATGTAAGTCCCATTCGCCCTCGTCGGCGACGTC
AAAGTCCATGTTCTGCCTCTGCAGTCTCGTGCGGTGCCGGCGATCCTCATCCTCGCGCCG
TTCGTCTTCCTCCCGTTCTTCACCTTCTTCGAGTTCGTCTTCCACCTCCATAATGTAGGG
GCCACTCCTCTCCGTTCCGTTCCGCACTTTGGTAGTCTGTGGGCCTGCAGTATGGTTGCT
GTGGGCAGGAGCCGCGCCAGCGACCCAGCTGAGCTCGACCGCCTCATCGATGCCCGGGAT
CAACTTGCTGTCTGGGTTAGCAGATGCGCCTCTGGCACGGGACAGACCGTGAAAGAACGC
CTCGGCGGTGCGGCGGTCGCCAAAAGTAATGGTCGCGTTGTCGTCTGTCGTGTCAATAGC
AGAAAAGTCGCCCACGCCCAACAGATGTTGCCGCAGGGCCTCGCTCTTGGCGGGATCGGT
GAAATCGCAACCGCTAACCGCCACCCGTCGTGGCCGGTTGTCGAGCGAGTAGGCCGCGTA
GACAAGTGACATGGAGCCTGGCTGGTAGCCACCGCGGCCACCGCCTCTGCCGCCACCACG
GCCCCGCGGGGGATGGCTACCACGACCTCGACCATAGCTGCCGCCACGTGGTGGTGTCCA
CGGCGAATAAGAATGCGACGGCCAATCATCGCCAGAGACGGACGGAGACGGTTCGCCCAG
GATCGTGTCCGGGTCAATGCCCAACAGTTTGGCCTCGGTCTCGAGCGTAGCGAGCTGTGC
TCGGATCAGTTCAGTCTGCAGTGCCTGCGCAGCGGATTTGGATTTCGATGAACCTGGAGA
CTCGGCCCCACTAGTTCCGTCGTTGTCGTCGTCGTCGGCGGCGGCTTGCTGCGAATCGCC
CCTTTTAAGCTTCGCGGACATGTTGGCGACAATCTTTTTTCGCAGTTCAAGCTGCTGGGC
GAAATTTCTCTTAAGGCGGTCGTCGATGCTCTGCTGCTGCTCGGCAAGCTCTTCCAGCAA
CCGTTTCTTCTCCTCGTGTTCCTTTTGCGCAGCTTCTTGTTTTCGCCGAAACTCTTCCAT
GTCCAACTCCGGCGTTGCCTCTCCGATCTCCCCCTCTTCCTCGCCATAACCAAACTGGTT
GAGCGAGGAATGTTGAGGCTTCTCATCGTCAAAATGAGATACGGTCACAAACCGGTTGTC
GAAAAGCGTCTTGGGCGATGCGACGGCCAGTTGGGCCGCCGCGGGCGTGTCAAATACCAC
TGTAGCCACCTTGTACTGAGGGTCGATCGTGACGTTCTCAATGGTGCCAAAAGTGGAAAA
TTGGCTTCGCACATGTCCTTCGTTGAGAAACTCGTCTGGAATACGTTCCACCACAATGGT
CGCCTTTCTGGTAGTTGCCGTCACGTTTCTAGCGCTTCGGGGAAGCTGAGGCTGCACCAT
AGCAAGGCCGACCTGCGCGCCGGCGGGCGTGTGATCGAACTGGCAGTTAACCTTGTTGCA
GACACCCTTCTTTTCAAGATTACGGCATCGGCGCGCACGCTTTGGTTTCTTGGCGCGCTG
GCCGCTCGTACCCGAAGCGGCAAAGGCGTTGTATGATGAGAGTGCATGCTCCAATTGCTG
CTGCATCCGCATGAGGTTCTCGACAAGGTGTTGCGGGACGGGACCGTTGCCGTAGAAAAA
GGGCTGCGGACCGTTTGGTGGCATACCGGCAGGCACCATTGGAGCACCGGGCTGGAACAC
GGTCGCTCCGGGGTTGAACGTGCCGGGAGCAGGGTGAATTTGTGGTAAGGGCGCCGCTAT
GTAGCCGCTGTGCGTAGGTACAGGAAAGCCGGGCTGTATTCCAACATCCCCTCCTCCCCG
ACCACCACCTAAGGCGCCTGCGCTGACTCCGCTACGACGCGGCTGCTTGGCTGCCCTGTC
ACCTGCTCCTCCGGGCAGTACTGCTGGTAGTGACGACTCATTGTATGTCCGTTTTCTCGA
GCCGTTCGCGGGGGGCATTGTCGATCCGGACCCAGCAGGTGGTTGCACTGTGCCATAGCC
ATGGCCGGCACCGGCTCGTGGGAGTTGGGTAGTCGGTGCAGGAGGTTGTGGTCTTATAGC
AGGCTTCGTGGACGGCTGTCGGGCACCTGGGAGGAACGACTTCAAGGCAAGTGCTTCGAA
TACTTCGTCGACAAACGGTCCGGTCTCTGCAGCACGGGTTAGGAAAGGGCTGGGCAGCAG
AACCAAGCAAGCAGAGAATACAACGCCTACCGTCTTTCAGAAAGTCATAGAGCTCCGACC
GACACATCTCCTTTGCACTGGCCGAGCTTGTGTCGTGCTGGAGAAGGGCCACTACATATT
CGGCTAGGATGTCGGCGTCCACGTCACTGTCGGTCCGTGATCTGTCGTGGAAACCACAGT
CAGTATTGGCAGAGAGCAGGCGGCTTGTGCAATCACAGAGAACCACGTACGATGCTTGCA
ACGCCTTTAGGCGCTTCATCAGCCACGTCTTCAGCAACGGCGCATCCTTTGCGTCGAGCA
CCATCGTTGCGGCCGCGATAGCTGTCGTCTCTACTTAGACAACAGCGACAAGCGTCAGTG
TGGCGCGGGTGGGCGAGGCCACATGGGTAGTCGAGAGGTGGCGTTGGGAGGCAGCAGGCG
GTCGAGTCGGTTGAGGTTCAAGGTCGAGCTTAAAAAAGGGGGGGTTGAGGATGCGATGGC
ACCATAAATACCATCGGCTGGGTTCTACGGGAGGAAGGCAACAGGTCGGGAGGGAAGGTG
TTGCGTTGCTGGTGGCTCTTTCTAAAAGGAGATAGATAATTTACAAATGTCGGTGTTAGC
ATAGCATAGAAATTCTACGGCTAGCCTTGCCGGGGCTGTGTTTACACGTCTGCAGCTTGT
GCAGAGCGGCTAGCTACACTAAAGACCCGCTGTAATCGCTGTAGACGTTACCAGCTATAT
TGATTTTCACTGAAAATGCCCACACTGTTGTCGCACATTGTAGTGCCACACATTGTCACA
CATTGTCACACAAATTCACCCCCAAAATGAGAGTGAATGGTTATGGACAAAAATCAACTA
CGTTAGAAATGAAAATTGCAATTTCTTGGGATTATGGCAAAAAAAAAAACATCATATTTG
GAATCCAGTACACAGGCAAACTATAAACATCATGAAAGCACCCGCTTTCTTTCTTTCCGT
TTTTGGACCCATGGTTTCGTTGACGTTTCTTCAGCTGATGCTGGATCGTGTCGTTAATGG
GAATAATGATACGATGGCACGCCTCCCACTAACAGGGGATATCGCTTGGCTAAGATGCGG
GATATAAGGCGCTGAAAGGAGAGGCATGATGAAACGAGGCAGAGCCACACAGTAATTTGG
TGAGAGAGCTGGCGAATGCTCCGTTTACAGCTTGTCGTAGTACTGTACACATTGTTAGTA
TTCGGCCATCTGTTTTTATTCTGTTTAGGTGTTTGGGGATGCTGGAAGGAAAACGTACCA
TGTCGTAAGTCGGGAGCTCGACCTTGAGGTTCTTGCGCTTGCGCATGTCGAGGACGATCT
GGCCGACCTTGCTGGTGGCGTCGAGCGGCGAGCCACCGGGCAGGATCTGGTAGTGGTCGA
AGACGGACTGGGGGAAAGCCTGGCCACCGGTGGCCTGGCGCAGATCGCCGTTGAAGCCGA
AGGACTCCATGACGGGCATGTAGGCCTTGATCGTGAAGAGGGGCGTGCCGGGGCGCTGCT
CCTCGTTGAAGACGTGACCTCTGCGGCGGGTCAGGACACCGTACACGCCACCCATGGCCT
GCTCGGGCACCTGGATCTCGACCAGGAAAACGGGCTCTAGAAGAGCGGGCTCGGCCAGCA
GCAGCGAGGCGAACAGCACACGGCGGGCGGTAGAGATGATCTGGCCACCGCCACGGTGAA
TGGCATCAGCGTGCAGGGTGACATCCATGATGTTGAAGCGGATCTGGCGCATCGGCTCCT
CACCAATGGGACCTTCACGGGTGGCCCACTGGAAACCGGAGACGACAGAGTCCTTGATCT
CCTGCAGGTACTGGACGGCCTTGGTCTGGTCGACCAGCAGGTTGGCACCGATGGTGTCGG
GACCGAAAGCCCAGATTTTGCGGGCATCGGTGACATCCCAGCCGTAGTTGTCAGCCAGAA
CACGGCCACGGGCCTTGAAATCGTCACGGGGGCCGATCTTGCCAGCTTCGATCTCGTTCG
CAAGCTCCTCGTCAATGGGCTCGGCCTCCATGTACAGACGGTTGTGCTTGTTGGGCGACT
TGGACAGGGCAGTCATGCTGGACTTGCCAGTGACCGTCTCACGGAACTGGACGACAGGGT
CCGAGATGATCAGGGGAACGCCGGCGTGGTCCTCCTCGAGATCCTTCAGGCAAATCTCGA
GATGCAGCTCACCGGCACCGGCAACGACGTGCTCACCAGACTCGTTGGTCAGGGTCAGGA
CGCAGGGGTCGGACTTGGACAGACGCTTCAGACCCTCAACAAGCTTGGGCAGGTCCTGGG
CGTTCTTGACCTGGACGGAGCGCTGCACGACGGGCGAGACGGAGAACTTCATGACCTTCA
GGTTGTGCGAGGTCTCACTGGTCGACAGGGTACCCGACTTCAGCAGGAACTGGTCGATAC
CGACCAGACCGACAATGTTACCCGCAGGCATGTCGTCAATGGGCTCGACCTTGCCGCCCA
TCATCAACACGGTACGCTGAATGGCCTTGATGGTCAGGTCCTCCTTCTTGCCGGGCACGT
AGTTGGGGCCCTGGATGCGGACACGCAGACCCGAGCGGACGGTACCCGAGAAGACACGAC
CGAAGGCGTAGAAGCGGCCCTTGTCGGAGGTGGGCACCATCTTGGACACGTACAGCATCA
GAGGAGCCTTGGGGTCACAGTCGCGGATACCAATGGCAGCCTCGTCGTCCATAGGACCTT
CGTAGAGGGTCTCGACACGGTAGCGCTGGGCAGTGACGGGCGAGGGCAGGTGCAGGATCA
TCATCTCCAGCAGGGAGTCGGCAGCGGGCAGGAAGGTGCGCATGACAGCCTTGAGCAGCT
GCTTGCCCTCCTTCTCGCGATCTTCGACCGGGAGCTTCAGGGACAGCTTCTCCAGGAGGT
TGGCGACCTCCTCCTTGCGGAAGTTCATGACGGCCGAGAAGATCTTGAAGATGGGGTCCA
GGATGAACTGGTTGAAGGCACGCTCCAGCTGCTTACCCTCGTAGGTGCCGTTCTTGGTCC
ACTTCTTGGTGGCGGGGTTGAAGTAGTTGTCACCCCACAGACGCTCCATCATCTTGTTGC
GGTCAACACCGAACTTCTTGGCGTAACGGACGGCGAACTGGCGGATGGTGAAGGCCCAGC
CGTGCAGACCGGAACCGAAGGCAACGGTACCGCGGTCAGGATAGACCTGAACGTCACCAA
GAGCTTCGTCGAGGTAGGTCGAGATGATGACGTTGACGGACTCAATGGTACGCGAGAAGG
ACTGGTACAGATCCTCCTTGGACACCTGCAGCTCGAGCAGAGCGCGGTCGACCTTGTTGA
TGATGATGACGGGGCGGATCCGCTCACCAAGGGCCTGACGCAGGACAGTCTCGGTCTGCA
CGCAGACACCCTCGACGGTGTCGACGACAACAAGGGCACCATCTGTGACACGGAGGGCAG
CAGTGACCTCAGACGAGAAATCAACGTGACCGGGCGAGTCAATGAGGTTGATCAGGAAGT
CCTTGCCGTCGGTCTTTTGGCCAACAATGTCCTTGACATCGTCGTCCTCACTGAGCGTAC
CGTACAGGGAGATGGCGGTTGACTTGATGGTGATACCGCGCTCCTGTTCGTCTGCACGAG
TATCGGTGGCGCGAGCGTCACCGGCCTTTGCGGTGGAAATGATACCAGCCTTGGCCAGCA
GAGAGTCGGTCAGGGTAGACTTGCCGTGGTCGACGTGGGCAATGACGGACATGTTCCGCA
CATTGGTCGGCTTGTCCATCAGCTGACGGATCTCGTCGATCGTGAAGCTGGAGGAGAAGA
CATGGTTAGTAATGTTGGACTGGATCAAGGATGAGCATTGGAAACGCTTGGCCTAGAAGC
CTGAAGCATCCAAGAAGCATCTGAGCATCCAGGCAATGAGGCGATCAAGACATGCCGATA
ATAACATTCTGCCGGTCTCTTCTTGCATCACGTTCATGTTCTGCCCTCCCTCCCCTCACC
AAACTGCCGTCGGACGGGAGTTGGGCTTAAGTCCGGGTGTGTAGAAATGATTCGTGATGC
ACAACAAACACGGTTTAAGAGGGCAGAGGATTGAGAAGACCAAGCCTAGTCGTGGAGAAT
TGGCAAACTTGATGCGATGCAGGGAAGAGGTAAGGGATAGAAGGTACTCACTTCACCATC
TTGGCGGTATTGTATCGCGATCACGATATAAACAGTTTCAAAAGGGATTTGACGATTGGT
ATGGTTGAAGGGAAGAAAAAAAAAAGAAGAAACAGAGGGGAGAGAAAAGAGGAGGGAGGG
GATGGTAGAAAATAGAGAGTTGGGTAGAGGAGAGGGTTGGTAAGTGCGAAAGGTTTTTTT
TTAATAGGCGGGGTATTTTTTTTTCTGGCGTCTCCATATCTCCTTCCGCACTTAAATAGC
AAGTGTTATCCGCTACATCTCGTCCTGCCTCTTTCCTTGCACGAAGCTGTTGCTGCGGCA
GACAAATAAGATGCACCTATTTTGTCTCGTGGCGGGGCGCTAAAGGAAAGAGCAGATGTA
GATTTTTGGCTTACAAACTAGCGACAGATTAGCAGCTCGCCGTTCACCATGCACTGTTGG
CTATTGTGAGAGCTTGTCTTTTCAGTCGCAGGGGCAGTGCACCCAGTTACACGACAGGTG
GCGAAAGGGAAGGAAAATACAGCCGCTTGAGGATGCTTTGAGAGCGAAATCGAGGCTATT
TACGATCCTGGGTTGTTTGGGAGTCACAGAGAAGAGTCAGAAGAGTCAGAAGGAGTCATA
ACTAGTCGCTCGCGCCTTCCGGATCAGAAAAAAGTATATTATGACCGCTGCCGACAGGAA
GCTACAACCGGGCACACAAACAATATCAGAATCAGATGCTCGTCTGCAACGACGGAAAAG
GGCAAGAATGGCGATTCTTGGACGCGTTAGGAAAGCGGGGGCGGGGACTGCACTTGCCGT
TCGACTCAGAGTCTCACTCACCCCAGCAACTGCGACAGGGAGGGGTAAGGTGGCAGAGCC
TTCCGTGCGCGCACTGTAAATTTCTTGGTTCAGCAGGTTGCGTGCCGCGTTACAGGCCAT
CGAACCCCCGTTACCGTTACGGAATACAGCTTGGTCATGTTCTGGGACGGCAAGGGGGTC
CTTTCTTTTTTTTGCCCAGGCTCAATTCACTGCCATGTTGTGCCACCCATACCTTTCCTG
TCAGGGCTAATATGCACGTAAGCCCTGAACGCCACAATTGGACCCACATTGAGCTTCAGC
CACGATCAGAGCCAACCTCAACATCATTGAAGCTTCCCAATTGGATGGTAAGTACAAAAG
AATGGGCGATAAAGAAACAAATGCAAATCGCATATGTATGCGATGTAAGCATAATGTTTG
TTGTCTTTGCAATTCTGGAATGCATTAGATGTAGATAGAATATGAGAAAATAGCAGTAGA
ATGCAGGATCACTCCTTAGGATCGCTTCTTCCAGAAAGAGACCCCGAACGCCAAATATGC
ATCACAAATCAAAAACGCTGTATGCATGCAACCCTATTATTGCCCCCCCTTTTCGTTTTG
ATGCCGAGAAGCACTTATCAAATACTTCACTTTTTTTTTCGCCCCCCTAATCTCCCGTTT
CACTTCACGACGTCCCGAGAATCCGAGAATAAGCGTCCTCGACTTCGCCTGCCAGCTCCA
GCAAGGAGACAATCACAATTTGGTGTGTCAGGTTTGGCAGACGGTCTCGGTGGAGGCCAA
TCCATTCCAGCGGCGGCGTCGCTTCGCCCATGTCACGTAGCTGAGGCGTCTCGATAATGG
CGGTCTCCAGTGGATTGTAGAAGTACTTGGACTGCGGCACGTTGACCTCGGCGGTGATCT
TGGTTTGCTTTCCGTTCTTGTCGCCCGTCTTGTCGGCTGCCGCCCCATCGCCATCGCCCA
CCAAATCAGACCCATCAGCGGCGCTGTCGGGCACACCTGTGACACGGATGGCGGCCATTG
GGATCTCACGGCCGAATGTCTGCTCGAGCGTGCGTGAGTGGTTCGCCCACATGCCGCGGA
TGTAGCTGATGCGTGAGTAGTTCCAGCCAACCTCGACCTTGCCCTCAAAGGCAGACTTGA
AGATGTAGTCGATCTGGCGCGACTCAGGCTGTTGCCAAGTCTGCATGCTGGCCTCGACGC
GCGGCACCTTGAGAATCGTGCCTCCGCGTGAGCCGGTGGCGCTCAATACAACATCTTCGA
CCGACAGCTCGCCGATTGTTTTCGGCGGCCCATCGGGCGTCGTTGTTGTCGTCGGAATGT
GTCGGACACTAGCCAAACCGATACGAAGCTGGCCAAGCGTCAGTCCGAGGTTGCTGTGGA
CACGGCCGTTGTCAATACTGGCCGTGAATCGCGCCTGAGCGTTGAGTGCTTCCATTTTGA
ACACCTGGTGGTCGGCAAAGGTGTTGGGGAAGACGCCGAGGTTGACCGCCCGTAGCGTGA
CGACAACATCTGTATCCAGCGAGATGGGCGACTTGGCAAGGATGCTGTCATCGTCGTCAC
CACCGACAGGCTTGAGAGGCAGCCCGGCCGCATCCGCTGCGGACCCAATAGCCAAAGCAG
TCGCCGTCTTCGCTGCACCGCTGAGTACTTTGCCGCCTGCGACTTCAGATATCGTTTGTG
CTGCACTGGCCGATGGCCGCCGGTTGGTGAACTTTTCAATCTCCCTCAGCGACGTCTCAT
AGTTGGCCTTGCGCTCCTGCACCAGCCGTAGGAAGGCTTGATACAAAGCAACACTCTGTG
CAGCAGACGTCGTGGTGCCAAACACCTGAACAGCGTCGCCCTCAAAGACAGCGACAAGAC
GGTCGCCGCGGCCGCCCTGTCCCCGGCGTACATTGTACATCATAAAGTCGAGTGACCGGA
CGTCAGCAACAAGGAAGGCTTGGTAGTCAAACGACGCCTTGACTCGCAGTTGACTGAAGC
TAATAGAGGCCTGAATCAGCGGTGTCTTGCTCAGCGCCTGTTCGCGCTGTGGCCATTCGA
TGGAGGTGCGCAGCCGGAAATCCTCGAGCGCCACGAACCCGCTCATGCGGCCCGTACTGT
CGACACCGACACGGCGGAAGCCGAGACATAGATTCTGCTCCCAGTCCGATGTCTTCTTGG
ACGACACCCAGAAGTCCTCAATGGCAAAGACAGACTTTCCGAGCGCTTGGCCCAGATCCA
CATTGATCTCCAGCGCCGCGATCAAGATGGAGGCCGTCCATGGGAATGCGGCAGTTGCTG
CAACCTGTTGGTACCGCTGCACGAGGTGGACGGTCTGCTGCTGCTGTGACGAGGACGACG
CTACTGACGTCGACGTTGTCTCACTGGCCAGGTTGGTTGTCACAATGGGCACTGTGTCGC
CTTTTTGAAGATCTCGCGGCGTCCAGATTTCTCGGAAAAGGAGGAAATCTTGCACCTGCC
GCACATTGATTGAGACCTTCATCGGGCTAACTTTGAGCAGCGCGGACACGCCACTCACGC
CGCTGACGTGTTTGCTGTTCATCAGGGACAGGACGATCGACTCAACCTCGAAGTTGCCGG
TTGACTCACGCGAGTAGACATGCTGCACTGACGCCTGCAGGCGGCTAATGTTGCCCGAGA
TAGCCACAAAGTTGCCGTGCTCGACGGTCCGGATTGTGTTCATCGTCAGGTAAACGTCAT
CGAAGCTCGTTGTGGCGGCGACACGCGCTATAGGCTGGCAGCTAAGCGAGAACTGCTGCT
TGTAAATGCGCAGGCCCAAGTTGAGCTTGAGGCGACCAAGCATGGCGTTGGAGTTGGCTG
CCGACATGAGAATGTTTTCCTCTGGCTTGGACTTTGTCATGGCGGTCGCAATCTCGGCTG
CGTCTTGGTCATCATCTTGCGCCAGCTTAGCCACCTTTCCAGAGTTGCTGACAACTTCCT
TGACGCTTTGCGTCAGATCCATGACTAAAGGCACAACCGACGGGTAGATGACATTGCTGG
ACGGGTCGATCTTGACTTCGGCGTACAGCGAGGGGTCTCCCTTGCCGCTATCTCGGTACT
CCATCTTCCACGCCAGGCCCGGCGAGCGCAGCGTTGTGCTTCCGCCTGCCTCGTCCGAGT
TGAACTGCCCGTATTTCCCGCCAACGCCCGATCGGCGTGAGCGTGCTGTGCTGGCTCCGG
CACCTGTATTGTCTCTCCCGGGCGCACCAAACGTTGTAGCTCCCGGGCCAAATAGATTGC
CAGATGGCGAGGCTTTCTTACCGCCAATGTACACCACCGCACCGGCGAAATCCACATCCA
CTAACAGCGACTCCAGTCTCTTGTTGCCGAGGATCGGTGGCTTCGCAGGCGACTCTGGAA
GCTTAGACGGCGACGACGCGCCCGTCTTGGTTCCTGTGATGCCAGGAGAGCTTGTGGTGG
GGTTCCATCGCCGCGAGACCTGCTGTACATTCTTGATGGACAGCTGGATCGAATCCTTGA
GGTGCGCTGCAGGCACAATAAATTCCGAGGTGAGGCGCAGATCCAGGGACTTTCCCACGG
CCTGGAAGGCGAAACGGCGTGTCCGCGAGGTAGAAAAGTAGGCTACATTGAAGATGACCT
CGGGCAGCAGCGCCGAGTTAGGCGAGCGAGCCTTCTTGTCTTGTGTTGGTGGCACCAGCT
GCAGCTGTAGGTTCTCGATAGTCAAGCGCGCCGAGTTCTTCGTGCGTGTGCCCAGCTCAA
TGCGACCTAGAAGCAGCACGAGATCTTCCTTGGCCTCGTTCGGTGGTGCGGGTAGATACC
GGGATTGTTTGGGTGAGAAGGTGGCAAGCGCACACAGCCAGTTGACCTGGATGTTCCGGA
TCTCAAAAGTGTACGCAATTGAGGACAAAAAGGACTTTATAATGTCAGGCTCTTCCTCCT
CCTCCTCAGGACCCCCTTCGGCCGGCTGCTGATCGTTGATGACGATGCGCGGCTTCGATT
GCCGCAGCTTGCGTAGGTATTCCATCTCGCGCGACGTGTCAAGGTCGTTAATCTTGTCGC
CCATGTAGCCGAGAACGTCGACGACGGTGGATACCGTGTCAGGCGAGAGGCTCACATCGA
AGCCGTCGCTCTTAATGTCAAACGCGCGCTTCTCTTTGCCGTCATCGCCCTGCTTGGACG
TTGCTGTGATCAGGGCCGCAAAGACCATGCTGCCACAGGATGCCATCTGTCCTTCCGAGC
CCTTAAGAATATCCAAGGCAATACGGCGCAAATTGAGATAAATTTCCGGATAGGCCAGGA
CAGGGCCACCGTTTTCAAGCCGGTTCGTCACTTCAAGACGAATGCTGTCGAGGCAGAATG
AGAGATGCGCCATGGGCTCCGTATCCGCCTTGAGCGATACATTGCCAAAGATTTCCAGGC
CGGCAAACGTTGAGTGCACAGAGTAGACAGTGGGCTTGACTTTGCTTTTGGCCGTTGCCA
CAGGGAGTGCCTGCGATGGTCCAGGTGCGGCAGCGCCGGGTGGCTGGCTGCTGAAGATCT
CCTTGAAATGCCGCTGGATCACCTTTAGTTGCTGCTGCATGTCGGCAATGGTGCTGGATA
TTTCCGGTCGGTTCAGGGCAGACAAAAGGCTGTACACGGCGGCGGCGTCCAGCTGCACCA
GCTCGAGTGACGAAAATACAGAGATGGTCTGCTCATGCTCGCCGATGCGCGTGGTGATGC
GTCCGTTCGTCGGCGGGATCTGCAAAACTGAAATACTACGCGCGGAATTGTTCGTGTTCG
ACGTCACTTGCATATCGTGCGCGTTCTCTTTGACGTCAAAGTCAAAGATAATCTCCTTGC
CAAAGTTTGCTGCCACAGCGACTCGCGCGACAACACCAGAGATCTTGTACGTCAGTGAGC
GCAGCAGCGGCACACTGATGCTATATTGCTCGAGGAACAGGGCCACTTTGAAGCTGAAGG
ACGACAGACGCTCAGCGATCTTTCCGTTCCCGTCGTCCTTCGTGGTCTTTTGCACAGCTG
TGGACAAAGACGCAGGCGCGGATGCTGTCGGCTTGTCGGGCTCTAGGGGGAACAGCTCGC
CAAACTGGTACAGCTGTGCCACCTCGTCTCGAACAAGAAGGTCGAGCGTCTCGAGCAGCG
CAAGCGGGTCCTGTTTGATGGCGAAGGAGAAGTTTCGGCTGCTGGCCGTGGCCTTGATGG
TGTGCTCGTAGCGGTTCTTGGTGGTCTCCATGCAGTGCGCCACAAATACACCCGGCCGTT
GCAGCTGCGACGAGGTGACGAGCTCCGAGTGGCTCTTGACGCGCGACGTGATCGTATCGC
AGCTCGTGATAAAGTTGGTGTCGATGATGCGGTTGGCACTGCGACGGACAAGCAGGGACG
ACTTCATGCCCTCGCTGGCCATACGTACGTTAAGGTTGATCGTGTCCAGAACCAGCAAAC
CATGATCCATGGCGAACACGACGTGAAGCGCGCTCTGTTGGGGGACGGCGCCAGCACCAC
CAGGTGCGGGCTTGACAGGTAAAGGATTCGCGCCGCCCTTGCCTACCTTGTCGTCTTTAG
CGGGCCCGGTTACGACCTTGCTCGTAGCACCGGCTTCCTCGTCTACCGCAGCCTTTTCGG
CCAACCGCCGCTTGTACAGGCGGATGACATCTTGTGCGAGCTCACAGATTTCCCAGTTGA
GCCGGACGGCGGAGTCCGAGCAGAAAATATTGAGTATCGACGTCACATCCGCTCCTATAT
CACCTGCGCCCGCCGGTGCAACATCTCCTGTTTTCGCCTTGGGCGGCACATTGTTGGCAA
CCGCTTCGCCGTTCTCAAATCGGACCGTGAGGTCAAAGAAGGTAATTTCGTTTTGCTTTG
GCCCGGGATCCAGAAGAAGCTGCAGCTTCCGGACACGCACGACGCTCATAAAAGCCAGGA
TGGGCCGCTTCTTGGCTGCCTTCTTGTACATATCCACCTTGAGAGAGCCAAACAGCTCCT
GCAAGAACAGAGACTGTGTCAGATCGCCGAGGTCCCAGCCGCGCCAGTACTCGAGCTTCG
TGATTACCTCGCGTACGGTACCGCCAGGAGGCGCGACAGCAAACCGCGCTTGGACGGGTT
CGACGATTGGCAATAGCGGAGCCTGGCCAAGACACTCACGCATGAGCTGCTCCCTGGGCT
CCTTCTTCATCAGGAACCATACCTGGCGCAGACGCATAGCGAGTTTCCAAGAGTCAAAAG
TGCGCAGGTGCTCGTGGGCCGAGCGCAGGATAGCCGAGGGTCGGACGAGGAATCCAGGGT
CGGTGACGCCGATACCGGCAGAAATCAAACGCTGGGCCAGGTGCGGCCGTATGCGGCTGT
TGTAGGAGAGCGGCCCAGCAAAAGACTGGGACAGGTCCTCGACAAGAACGCCAGTGCGGT
GGATCAGGGAGGCAATGTACTCGATCTTCTCGGAGCTAAGCTGGCCTTCGACGGCACCAA
TATCGGCGTCGAGGTAGGCCAGGTCTTTGGTTCCCATGGACACGAGGACGTTCTCGACGC
TTGCGACAAAAGCGGCCTGGGGTGTGGAAATATCGGCGAGACGCTCGGACGCGGACAGCT
CGACAGCGCCCAGGCGCAGCTGGAAGGAGTTGTGCATCTGGCTCTCCTCTGGCCGCATGG
CGTCGCGCCAGGTAGTCTTGGCGCGCGACATAAAGGTGATGTTGGACACAGAGACATCGT
ACTGGTCCTGCTCATCGCGAACAGAAGACCCAACAGCACCTGGATTGGAGGACGAGGTGG
CGTTGAGGAAGCGCAAGTTGGCGCGCGGTAGTTGTACGACAAAGTCCTGGACTTTGCCCT
GCATCTTACGCTGCTTGCCCGCGGCGATGATGTCGTCCATGGCGCTCATCTGGACAGCAT
CCAAGATGTCGCCGGGCTCTTGCGGCAGCAATGCGGAGATGAGGGCGGCAATGTGTTTGG
CGGACGTGGGGTTGAAGAAGGCGCTGATGCCATCGTGGACGCGGATGAGTGTGCTCGCAT
GCACCTTGTCTTCGCTGAGGATCTCCGGATCCACATCATCAAGGCCAAAGTCGGCCGGGG
ACATTCCATCGCCCATGCTGGCAGCACTGCCCGTACCGTCGCCGTTCAAGAACCCCTTTT
CGGTCCTTGATGTCTCATCTCCGCCACCACCCCCAGCACCACTGCTACTGCTGGCATACT
TTGCATCGCACTGGGCGGCGACTTCTGAGACGTCCGGTCTAACGTCTTCTAGGGGAAAAT
AAGGAGCAAAGTATTTACTCGAAAACGCTACTGTGTTGTGGTTGGGGTCATGCTGCTCGC
GGCGCGACGACGAGGCTGTCTCGTGCTCGGCCGGGGGGCTGTAGAACCCAGAGTAGTGAG
TGGAAGACGACACATTGCGAGTGTAAGAACGCTGCTGATGCGCTCCTGGTGTCTCGATGG
GCGTCTTTAGCGGGGCATCGCGGTATGTGTGTGCCGAACTGAGTGGCCGGTAAACACTGC
CCTGACTGCTGGTAGTCGAAGCCGTTGCGGACAAAAACGAACGCTGCGATTGCTGGCGGC
GCAGGCGCCGCTTGGATGCAAGAGACGTGCCCCGGGACGACAGTGAGATGCCGTCGAGCT
CGAGGTCCTTGGCCGTGACCGGTTGCGGAATGAACGGCACAGGCTGTGCGGGCGGGTCAA
CTGGGTCAGGAACAAAAGCCGGGTCAAAGTACTGGGGCAGAAGCAAAAACGAGGTGCGCT
GAGTGCGCTGGTCCTCGCGGCGAATAAGCGCCTGCTGCAGTGTGCGCTCGTTGGTGAAAT
CAAACTTGCGACCGACAATGGCGATACTCAAGCTCGTCTTTACAAACGCGTCGGTCTCGA
CGGGCACCTGGGGCCGCGACTTGTGGCGGATGGCCGATTCCGAGTTGACGCAGGAGACTT
GCAGGTCCGGAATGGAAATGTCTGCGCGCTTGGAGTAGTGCTGGCGCGCCCAGTCGTTGT
ACTTGACGTCGACGCCGTTCTCGAGCGACAGGAGGAAGGCGGCTTCCTCGACGTGCAGCC
AAATGTTGACGGACTGGACGTGGACGCGCAAAAAGGTAATGTCGTACATGACGAGGGTGT
GGTATGGCACGAGGGCGTTTTCGTCGTCGTCAAACGTAAAGCCAAAGGCCTTGCCGCCGC
CCGCCAGTGCCGTCAGGAAATCGGTTGTGCACTCGCCCATGACGGCGCCAACAGACAGGT
CCCAGTTGCACTGGTAGGTGGGCTCGGTAGGAGGCAGACCAAAGAGGCGATTGCCATAGA
CGTGCAGGCCGTCGACGAACAGCTGGGTGCTGGACAAGGATGGTGGGTCGTGGTCCGTCT
GGCTGTTGCTGCTGTCACCATCCTTGTTACGACCGTCGTCGCCGCCAGAAGCGTCCGCAC
CGAGCGAGAGGCTGAGGGGCGCCAGAACAACGTCGACGTCCATGTAATAGTTTGTAAACC
GCAGATCGGCATCGAGGCCCGCAGAGTCGATCTGGACATGGCGCGCGGCCGAGTAGATGT
TGGCCGGCAGCAGAAGCGTGGGATCGTCGGCGTGCACGCTCAGAATGACGTCGAGGTCGT
TAGAGACCTTGTGGGGCGGGCGGCTAGCAATCTCGGCGTCTGGGTCGGTCTCCTTGAGAC
GGAGGTTGTCCTGGTACTCCTCGAGGGTCGTAAAGTGGACATCGTCGCCAAAATAGTTGT
CCTTGAGCTTGATAAAATAGCGGACCATGAAGCCGTAGGCACTAAACGACGGCCGCTGCC
CGGCAATGTTGAGCACCAAGGTGTCGGTGAGGTTGGGCGCGGTGGCCGCGTGGTATTGGT
ACTTGCCGTCGACACGCAGCATGCTGAGGCGGCCGACGTGCTTGTCGCGGACAAACATGG
ACTGGGTGTTCCAGGGCGGGACGTGCAGCTCGACGGTGGCCGCGTCGGTGCGCACGTCAA
AGGGGATGGCGTTGTCAGGCGGGCGGAACTGGTCGAGCGGGACGCACACGGAGGCCTCGA
GCAGCGCGCTGGCCAGGACGATGAAGGTGTTGTCGTCCATGCTGGTGGGGTTGTTGATGA
TGTTGGCGTCGTTGACATTCAGATACATCTTGACGTTGGGGAAGGCGAGGTCGATGTAGT
ACTGGAAGGGCGTAAACACAAGGTACTCGGCGGGCGGGCCGGTGCCCCAGTCGTCTATCA
AGTCGGTGAGCAGGTAGACGTGGTCGCGCAGCAGAAAAAGCTCGAGGTCGTTGCTGGTGA
TGTGGAAGTGCCACTGGCGCAGGGCGTTCCACTTGAGGGGCGTGGACAGGTCGCAGGCGA
TGCGCAGAGCGCCGGACCGCCACAGAGCTTCCTGGTTGACGCTGCTGGAGATCTCGACGC
GCGGCAGGTCGAGATCGAGCGTCGCCCGGAACCCTGTGGCCGTCGCGAGCATATCCATAG
AATAAGAGATGGTGGCGTTGCTGGCGATCTTGATGTCAAGCCAGCCGTAGGGCCGCTGGC
CCGAGGCAGAGGGCGCGGGCCCGGATTTCTTATACCGGGACCGGTTCTTGCGCTTGTCGC
GGGCAGAGCGAAACTTGGTGGCCATATCCTTGCCTTTGAAGCGCCAGTTCTTGGACGCCT
CGCGGGTGGGGACGCGCAGTGTGACCTCGTCGTCGAGCTCGACGTAGACCTTGAACTGTG
TGGGCACACGCACGGCACCGACGGGCAGGCGGCGCGCGGGCGTGGCGTCCTTGCTGAGGC
CGGGAAAGAAGACGCGCTGCAGCTCGGCGCGCTTGCGGTCAGCCCAGGGCCCGTAGTTGA
CGGAGCCGCCGCGGATAGAGAGAGATAGGCCCCAGGCGGGCGAGGGCTCGTTGCCGTTGA
CGTCTAGAGAGGGCGGCCTTTCAGAGCGCTTTGCACGGCCGGCGTCGTCGCCGTGCGGCA
GTCCTGCAATAGCACTGGCCGTGACTTTGCCGGCCGAGTCCCAGTACAGCGTCAAGAACG
CCTCCGGACTCTCGAGGATCGGGTTGAGCATGGCGTACTCGGAGGCCGTCCAGCGCGTCT
TTTCATCGCCGCCCGGGCCGTCGAGGTACCGGGACAAGCCCTGCCAGTGGACAGAGCCGG
GTAAGCGAACAGACGTCGCCGTGGCCGGCGGATCACGAGGATCAGCCGAACCGAACGATT
CGACGGAGCTGCGGAAGTAGGGCAGCAGGTTGCGCAGCTGGCTGTAGGCGGAACGGCGGT
AGTGCCGGAAGAACGAGCGCGGCGGCAGGGGCCCGGTGTCGTCGGCGATCTGGCGTTCAC
GCACGGCTCGGCTCGTCTGGTCTTCACGGTAGTCGTCGTTGTCGCGGATCTCGACGACGG
GCTTCTGAAATTGCAGCCGGAAGATCTGGCGATACGGATCAGGGGTCTCGGTGTGCTGGG
CGTCGATCTCGCCGGACAGGACCTGGGTCTTGACGATCAGGATGCCCGAGGTGTTCTCGT
TGCCCATCACAACAGCCGCTTTGTCACAGGTGAAGCGGATGGGGAAGAGTTGGAGGAAAG
CCGGCAATGCCTCATTGTTGCTGTCGGCCGCGTCGGCTGCCCTTCGCTGCTCGGCGCCCG
ATGCGCCAGCTGCGTTCCCATCGCCATTTCCACCGTCCTCGGACGACGACGACGCCGACA
TAGAGTCAGCACGGCCAGGTGGACGCTTGCCACTGCTGTCGCCGGTCTTGCTCTTCATGG
CTTCGACAAAGGCCGTCACCTTGTTGCCCCGTCCCAGTCGTTCGCCGTCGTCGCCGTGGC
TGTTGTTGTTTCGCCGTTTTCGTAGTTTATGGAGTATTTCGTCGCTGTGCCGGGGCTGAT
TGGTATTGTTTTCGTCGTATTTTTCGTTTGCATTGTATTCGCCACCGTGTTCGTCGTCGT
CGTCCTCGCCGGGGTAGTCATGCAGTCCCGTCAAGCCGGCCACAATGCTGTCGTACGCGG
CGCTGCGGTTGTACACGTACCACTCGAGGCCGGCCAGCGACACGCTCATGCGACAGGGGA
TCTTGGATTTAATCTTCCGATGCACCTTACCGTCGTTTGGGTCACTGGGATCGTCCGAGG
CGGCAGGGCCCTTGCCGGTCTGTCGTCGCCGCTTGCCCAGGTTAATGTGTCGCACTCGCC
GCAGCCAGTAGGCCCAGGTAAGGTGCCCGTTCTGGACGAGGATCGTCTCGTTCTTGCCGT
GGTACCGCAGCCCAACAAAGAAGATCCGGCCACCCAGCAGCGAGAACTGCACGGCCTGTA
CGTCAATGTAGATGCCATAACGGTGCAATGTCCACGTGCGCAAGGCCCACGAGACAATTG
ACGCGAACAGGCGGTTGAAGTAGAGGAGGAAGAAGAGAGCCAAGAACGTCGCGACGATGA
TGTACGCCAGGAAGACACCGCTGAACCGGGCACCATTGGCCTTGAAGGCGCGTCCGGCAA
GGTCCATGGCGTGGACGTCGACGTTGAGATCGGGGTCGCCGTGGAGGCCCATCATGTCAG
GACCCCCTTGGAAGGCTATGACTTTGGGCTTCAAATCTCTGCCAATCGTAACCTCGCTGC
TTCGACACGCAGCTTAAACGCCATCACGGGGTGGCCAGCTGCTCATTGTCCGTCGGGTGA
GGGCGGTGGGTGTCGTCTGGTCGTTGATTCGTTTTGCGTCAGTGATATGTTGTTTACGAT
ACGTCGAGAGCACGTGGAATTCCGAGGGCAACCGTGCAGCCTTGGTCCTTCTTGGTCGGG
AGCTTTATCGGTGATAGCGCGCTGCAATAAGGCTGCGTCGCGATTTAGGGGAAAGAGCAG
CCTAGCGCACCTGCCGAACTGCCCATCCCAATGTTTAGGGGCTTCTCCACAATTCAGTCT
GCCATGTGTTTCCGTCGTTCGTCGTACAGGTTGGCATACCACGTTTGGGAGGAACGATGG
ACGTCCAGGACAATACGTCTGGCAAGGCATTTATGTATAGTCTCTGAAGTCGGTAGCATT
GTATTAACGGCGAGTTGCGTTTCCTGCTTTGAGAGACGTATGCAGCAATTTTAGCAAGCT
ATTATTTTTTTAATATACAGATGTATTTTTCTTAAAAATAATCATTGAAACATATATTTA
GCCCCTAAAACCCCCCCCCAAAAAAAGCACGCCGACCCTCTGCTATATCAAATTAAAGAC
AACACTTCTCTCTCAGTACTAAGCTCGACAAACGACAAAGAAGCATGCAGCTTTCTAGAG
CAGGGGTTTGTGACCGCGACCTTCAGATAAGAAGAGCTGGTCAATTGCCGTAGACCTGTT
TGCGCCTAGACATAGCTCCCAATGTGAGCCCAAAACGCCTATCACGCCTTCCCGATAAGG
CCTTATCAGCATGACCTAGCCTTGCCGTGCTAATGCACCAACAAATTACAGCGCAACACA
CACCATGCAAGAGCTAGAGTCCTGGCATCTCGTCGTCATTACGGCTCGCCAAAGCGGAAG
GACAGCGTTACGCAAGCCAGGCTTCCACATCTCAACCGACAACGACCACCACATCGCCAT
CCGAGGTGCTCCGGAGCTCGACCTCCCGCGCCCCCCTGTCCCTATTCCTGTCTCCGACGA
TGTATTTCGCCGCGTAGACTTGTGCTAAGCCGACCCAGCCGGTGGCCCAGCACGCTTTGT
CGGCCCCCTTTCTCCGTTTCGATTCTTCGACTTCATTGTCCCGAAACGCGTCCGATCCGC
GATCCGATCGCATCGCCATTGACGGCGACACACCCCAGCATCTTCCATCCTGTACTTGTT
CGGCACCGCGACATTTCCCATACTCAAAATGGTCGGAGGAACGGGCCAGAAGCTGGCCGA
GACGACGGTGATCTTGGCCGGTGCCGCGTCGTTGGCCGCGACGCTGATGTCGATCGTGTA
TGTGACCGGCTTCCGTATGTCGTGATGTTGGCCCCTCGACTGCTTGCTAATCACTGAATT
CGTTCCGCAGGTCCATATGGCTTCAGCTGTAAGCGTCCATATGAGCGTCTATGCTATCGT
CGTCTATGTCATTGCCCGGTTCTGCTCTTCTGACACTTCTAGGAAAAACTACCGCAAACC
GCTGCTGCAGCGATATGTCGTCCGTATTCTTCTGATGTACGAAACTACCGAATAACCGAT
ACTGTCGCATAGCAGCGTACCTGCTGTCGCCCATACTAACTCTGACAGGGTCCCCATCTA
CTCTATATCGTCCTTTTCCAGCATGATATCCACCACCGCCGCCCAATTCCTCGACCCCAT
CCGTGACATCTACGAGGTTTGTCTATCGGCTGTTCCTCACGTCCCATGTTCACTCGTATT
CTGGTCCCATACGTTCTAACATTACCAGGCCTTCACCATCTATACATTCTTCCAGCTCCT
GATCAACTATCTCGGCGGCGAGCGCTCGCTCATCATCATGACCCATGGCCGCGAGCCCAT
CTCCCACCTGTGGCCCTTGAACCACGTTCTCCCCCCTGTTGACATCTCCGACCCCCACTC
CTTCCTCGGCATCAAGCGTGGCATCCTGCAGTATGCCTGGCTCAAACCTCTCCTGGGCAT
CGCCGCCATCGTCATGAAGGCCACTGGCACCTACCAGGAGGGCTACATTGGTCTCAATTC
GGGCTACTTCTGGAGCGGTATCATCTACAACCTCAGTGTCACCGTCAGCCTGTATTCCCT
GGGTCTCTTCTGGGTCTGCATGAACAAGGACCTGACGCCCTTCCGGCCCGTGCCCAAATT
CTTGTGCGTCAAGCTCATCATCTTTGCCTCGTACTGGCAGGGCTTTTTGCTTTCCATCCT
TGTGTTCCTGGGCGCCCTGCCGGACAACGTTGAGGGCTACACGCCCGACAATCTAGCCGC
GGCTATCCAGGACGCCCTGATCTGCATCGAGATGCCCGGTTTCGCCGTGGCCCACTGGTA
CGCCTTCTCGTGGCAGGACTACGCCGACGACACCGTGTCGGCTGCCCGGCTGCCCGTGAA
ATACGCCGTGCGGGACGCGTTTGGCATCCGCGACCTCATTGAAGACTCCAAGCTCACGTT
CCGCGGCGACAACTATGCTTACCGTGACTTTGACTCCAACGACAAGATCATGGCCCATGC
TGACTCGCGCTCGCGGGTCGCCCGCCTCAAGGCAGGTATGCGCTACGAGCGCGGCGGCAA
GGGCAAGTACTGGATCCCCAGCCCGAACAAGACGAACAATGCCAACGAGCCCGACCCGTA
CACACCGTTGTTGGGGGGAAACAATGGCGACGGCAGCAATGGCGGGAATAACGGCAGCAC
CAACGGCAACGGCAACGGCGGTAATGGAAATGGCAATGCCGGTCCGAGCAGGGGCAACTC
GCATTCACAGACCACCTACGACTATTTTGGCGAGCTGGCGCTCGACGAGGACATGGAGGA
GCTGTACGGCAAAGCTCGCAAGCTCGAGTACGGCGATTGGAACTACCCCGTTGTCCCGGC
CAACGTCCCGTCACGGGCTGCCTGGTGGCGGACGACAGCCTTGGGCGGTACGTACGAGCC
CGTTCCCGGCTACTACTCGCCTGTTTCCCCCGCGACGCCCGATCTGAGCGGCGGCCCGCG
GCGAAGTGGCACCAACGACAGTGGCAGTGCCGGTGGTGGTGGAAGCGGCGGTGAATCTGG
CGCCGACAACAGAGGAGACGCGACCCCGGCTGCACCAGAGGCCATTGTCGTGTCCAAAAA
GAAGAAGGGCAAGGGGAAGCAGAAGCAGTCTGATGCCCAGCCGACGGCCGACAAGGCGTC
GGACAAGACAGCAAGAAAGATCAAGAGCGACCCTGATGTGGTGGCGAAGCCAAAGCTAAA
CACCAGCAGAAGCACAGTAACTGCCCCAGCGCCCCCCGCCTTACCAAAGGAAGATGACGG
ATTGGTCGACAGTCAGGGTCCGGCCAATGACCAGAGTGCCGCCAGCGACGACAACGAGTC
GCTGCGGCTGTGGCGGCGGAATGACGATGAGGACGACAACGCCAGCCCCGTGCTGGAGAC
GACAACGCCGACCTACAATCTGGAAGGCGATGAGTTTCGGAATGTCTGGGGCGGCGGTCA
GTCGGGGAAATAGACAAGAAAAGCGAGGGGAACATTAGTCGTTCTTCTGTTCTGGAGCCT
GGGTTTCCGATGTTTTGCATTTGAGTTTTAATGGCGACCTTTGTATATGGTGAGCGACGC
TTTACCATTCTTCGTTACGATCTGTTGTGATACCTAATCGCCCGTCGTTGAGAGCGCCGA
ATGTATTCAACTCATATATTGTATTTGTTCTCAATTTGCCGGTCATTGTAAACTATCTCT
ATTTACGTGCAAAATACACATTATCAAGGACGTTTTCGTCGTTTGTTTGCCCTCGTTTCT
ATGTAGAACAGAAAATCCGCGCGCACAGTTTACAATGCCCATCGTGTCCTTTTGCCCTCA
TTGTCAACACAACAAGCCCAGCAAGCCCAGCAACCACATCAACATTGATACCACGAGACG
CGTCGACTACACGAACGCGTCTTCCAATTGAGTTCCCCCCTCCTTTCGAGCCCCTCCGAA
CGGGACGGATGACGGGTGGGTGAGCAGGGGCCTCTTCTCTTTCTACCCAAGTACGACGAC
ATATTACTCCGTAGATGGCAGAGCCACGACGCAATGCGACCCAAAAGCGAGACGGACAAC
CACAGGGCCATAAACCGGGAAAAAGTCAAAGAAGATTGTCCGAGATAGATGGACGAGAGG
CCAGTGCTGGCGGGTGTATTGGCCAAGGAGGACACAGACAATATGTCGACTTGCGTCGTT
CGTCCTCGGACCAAGTGACGCAGACCAAGAGATAAGTGATGCCGCTCTCTTGACCTTCCT
GTGAAACCCTGGTTGGACTGCATCGCCCGTCCCTTTCTATCCCGCGTGCTGGCCCCGACG
GCCCCCTGCAGCCCCCTACAAACAGAGGATCGCCCGTTTTGTTTGTTCATCGGGAAATCG
AAACACTTATATGTCGTAAACGACTCGCTCTGTATCAAGGGGAACTGCGGCGTATGGAGT
ACGGAGTCTGCTCTTCGTTAAAAACAGCATGTTGGCCTGTTCTTGCAACACCTTTAAGCG
CCGACAGCTGGGTTGGGGTCCCCTGGGCCGTCTTTTGGCTTCTTCTCATGACATTGCGCC
TCCCTTGACCTTCACCGTCCTCTCTCACTCTACTGTCATATTTATGGTGTAATTTTAGGA
GCATCGATCCTTTGAGAGATGTGAATGGAAGATCCCAAAGGGAGAACGAGAGAGAACCGA
TAGTCGCAGTGGGCGCACGGACTTTTGGCTCAGTAAATCGCGAAAATGTGTGATCCAATG
CGCAGTAAACAGGGCGAGAGACATGAATTTGGTCACAGTCGCATTGTGAACACGCTGTCT
ATTTTGAGTATTCAGTTGGGCAAGACGAAATAGCGAAATAACAAAAATACCGAGACGTTT
CCTTTTTGGCAGTGGGCTGTAAATCCGAATTGACCAGTTGGATCAAACGGTCAGCAAGGG
TAATTAAATAGGCACAGAAAAAAGGAACTTTTCGGCACACTGTTGGATGCAACAGACGGT
TAATATGTGACATTCAATTTACCAAGTAGACAGCAGACAGGTTGGGAGACTGGCAACTTG
GCTTGGGAAAGGGAGTAACATTTTCATGTCATCCTGCCACAAAGTTTACCACTACTTATG
ATGTACTTCGTAAAATGTATAGAATACGATATACGTCGATGTTGTATTTCGGGCATTCTT
CTACGCGTCGATGTCATTCTTCGTACGTCGTACCGAGTAAGGCATTCTTTCATGGCTTCA
GACGAACGTATCACGAAATAAACGAGATAAATCCCGCTTTTGGGACCTTGTGGGCTGCAG
TCAGCAGCAATCCTGCAACTTGAGTATTGAAATTAAGCATCCTTCAGCAAAAGTACGCTG
GTTCTTGCGAGATTTTTTCTCCTATTCCATCCTCGTCAGCTCTGCCTTGACTCCTGCCTC
CTGCCTCCTGCCTCCTGCCTCCCAAAATTTGTGTCCTTTCTGTTTCACAATCTGTACGTT
TTGGGATACAAACGCGCACATCAGTGGAACATACTATTTGCGGGACCTTGTTCGGCTATG
GGGCGGGCGCGTGGTAATACATGTGCCGTGCAAGAACCGCAGAAGAACGGGGAAGACGAG
GACAAGGATGCGGCGTAGTTGGTACTCGTACAGGGAAACAAGGAAAACGTTGCAAGTCAG
CCTCACTTTGAAAGAGTCAACCTCGAGGAATGGATTCATGTTGACAAAAGAGCAGACCAG
CTGACAGAAGGTGCTTGTGACGTAACGTCGTTAACAATTTATTTTGGGATGGCCGGATTG
AAAATTTACAAACCAAAATCAACGAGAATTGACCTGGTACAGACTTTTTAAACCTGGACA
TGGCAGCTGTCAAAGGTCGACAGTGATGGACATAAAATCGGACAAACGAGGCCATGGTGG
GAGTGGCATTGAGTGGACAGGACGGGGGGCGGTGGGCGTGGTAGTCTTCGGAATACCGAG
TTAAACGGAGTACAACGTTGCTGACATTGGTAACGATTAACTGGGTCGCGTCACGCCTCT
CAGTTGCTTTCTTTTTCACCAGCGAGACTCCCGGACGTTATGTTGTCGAAATATACATTG
GGTTGTTAGTCTGTTGTTTGCTGAGGTCCGCGATACGATGTGCTTGCTCTTTGAAATTGT
GATGTGATTCCCACGTCCTTTGCCGTACGACGTTATGTTATTGTCCTTGTCTATCCCGGA
ACAACGACGCAATAGTGCTATATTGATAGTAAGCTATCGCTGCATGCTTTGGGATATGTG
AAATTGGCTCACTGGCACATATACAAGGCAATCTATATCCCACACAATGGCCACTCCGAT
GGGGCCATTGTCCTTATATCGTCCCCAGACGCGATGTGCACTGACCTATACGGCATCTCG
CGTCTGGTAGTGGGCAATGGCTTGCTTGCAAGTCGGCTCAAATCACGTTGACCTGTTGGA
AGATGCAAACGCTTGTGTGTCGTACGGCAAGATTGGTGTTGACGTTGTGTAGTATACCTC
GTATGTCGTATTACACTTTCGGAGTCTCTGTGCAAAAGCTCGTCGTCCACAAACGACCGT
TGACAGCCAACCAGGGCCTGCTGTGCCAATGCCGTCGAGACAGCAAAATGGAGATTTTGT
CTTTGTGTGCATGTCGTATCGTCCCTCTGTCCCGTTTCACCGATTTGATGTTAACATCGA
ACAGTTGTTACTACAGTCCGAATCGCTCTCGCCCACTGGTGAGACCGTCGCCACCAGCGT
CTGCGGCCGCCATTAGCAATTGCCCTCCAGAAGTCAATGCTTGTCTCACCTACCGTTCGC
TGATAACCCCGTCCAGACCCTTTGTTGGTGGGCCTTCTCGTTTTGTCTCGATTGTCCCCA
GCATTTCTTATCGAGGCAGCGAACCTGGGATTTCGAGTATTTCCCACCGCATGTCTTGCA
TTTCAACCGATTTTGCATTGGTACCGTAGCAAAGCCGGGCAATTCAACCCATCTAGGCAA
TCCTGCCATCCGTCATATCATCCAGGCCATTAACGACATGCACCAGCTGCCGTGCTGTCT
GGTCTGGGGGCATTCCTGCCGGTCATATGCATGCGACGCTGCCTGCGGCGCTCCGGGTTT
GCTGTGCTCATCGATAGTAATGCTGCTGTTGTTGCTGCTGACTTTTGTTGACATTCAATG
TCTCGTTCTTTGTTTTGATTTGCTGCTCTCCTCACAACGGACAATATGCTGCCGCGCACG
CTACAATGGCTCGCTTTGCTTAGCAGGATTAGCGAGCACGCTCGCTCGTCTTACCGTTTG
TCTCTGATGTTGTTTGTTTTTCTGTGTGTGCTTCGCTTGTGGCCGCGGAGCGTTATATGC
AAGCCAGACGGGATGAAAAGCAGGGCGATGCTGCACTGCACCTCGCTTGCGCTGCGCATT
GCGTCTGCGCCGCCTTTCGCCTCTATTTTGAGCCTTTTGAGACATGCTCTTTCCTCAATA
ACAATTTTGCCCGTTTGTGTCTCTTGCTTCGTCCATGAAAGGCTTTTGGCATACCTGGAT
GCACTTTCCCGCAGCTACCAGCCAGTTGTTTGTCGTCGAGAGAAAGAGCTGTCTTGTCGT
ACCTGCCTTCGTCCTGTTTATCCTTGTATCCTGTATATATGTATCTCCTCGTGCTTGCCT
TGTCTGCTTGCCGTGCTTCATGACGCTCTTTCCCTGCCTTGCGCTCCTGCCTCCCAGAAC
CTTATCCCTCGAACCACGGCCAGGCCACTTTACGGAACGGACACTGGTGCCCCCCATAAC
ACGACAGGACATACTGGAGGCACTGAAACAATACTGCCATCATTGCTTTGGCGCCGACGA
ACCTTCCTTCTGGTGACGTTCTCCGTTTTGTATCCTGCCCCAGTCGCACCTTCCTTCAAC
GTACGCTTCGGAGCTCCTCGCCTTTTAGCACATGCAAATCCCCCCTCATCGACCATGACA
GTTTCTCACGACAACCTCACCAACATTCATATCAGAACCAACAGCACAAGCCAAACATGC
CAACCACGGCACCCAGCCACGGCACACTACCAACAGCACCCACCTTCAGTTGGCTCCTGC
GCCCGAACAACAGCAGAAAAAAAAAAGACGTCTGACAAACTTGTCGTACCTGCATCTCCA
CCGCGTACCCCTGCTTCCTCATTTCCGCCATCGCCACCGTTACAAGCGTCCTAGCGTCGT
GGGCCGAGTCCATGGTCAAACTGCCTGGCTGTTTTGCCCACTGGCCAGACTTTGCAAGAC
TTTTTTTCGAGACTCCCCTGCACACCACCTTCTCTTTTTCCCTTTTCCCCTGTCCCGGTT
CCTGCCCAGGGCACGGATACCTCTTCCCCCACTACTGACATTGGGAAGTCAAGGACCTCT
GGATTGTCAGCAACAATACCCAGCTCACAGACGCTAGCACCAGGCCGCTCGTGAACCTTC
GCCCGCGGTGGGAGCGCTACGGCGTCCTGTCCACGCTTGACCCCTGGCCTAATCCACACC
AGCCCACTTCCTAGCGCGTCCCCCCCCTTCCCAAAAAGCGTAAAAACGCAAAAGCACAGG
CCGGGCGCAGGGAAAAAAGACTGAAAACAGGAAGAACAAAGGGGAGAGACTACGGGCAGC
AAAGACCACATCTTCGTGGTCCAAGTCGCCCAACACCGCCAAACAATAAAAAAGAAGCCT
TGACAGCGGAGGAGATCAGAAAGCGGCGAGCCTAGCCAACACTGCCGGCCGGTCGACTAA
AAAAGAAACACAGGGGGTCGACAAGAAAAGAAACAAAGAGAGACAAATCGAGGGTGAGGC
CAGAGAGGAACAGGAAGGACAAGGGGCGATCCCCTGTCACCTGTGTGTTTTTGCGATTGC
GACTGTGGGTTGTGTGGAAGACACATCCGATTCAACGGGGCCGGGATCTTTCCACGCGCT
TGCAACCCCCATACTGGGGAAGTTTCTGGGAAGAAACTGCTTTGCGGTCGAGGTTCTTCC
TAGTCTTTGCTGTTATTTTCGCTCTGTCATTCTGCCACTTTATTTTCTTCCGGATCTTTC
ACTCCTACGGCTGTTTGATTTTTTGAGTTTGATTTTTGAATTTGGTTGTTTGTCTCTTTA
TATTGTACTTGTACGACATATTCGGCGCGTGGTCATTGTATGATTACAAAACTTGAGAAT
CTGGAACCTGGCTTACACGACTCTGGATCAACGACACACAAGTAACGACGCGTGGTAACC
AGACACGGCGACTCACACCCGCTCCACGACTCCCAGAAATACCGGAAACTTTTCAAGCCA
ACACCGGTGAAGAAGGACCACACCGTGGCAGAATCGAGGGAAACACCTCCACCTCGAGTC
CTGGAGGCCACGACGGCGATACAGTAGCCTCCTCATTCGCGCCATGTCTGAGGCGGCGCC
GAACAATATGACCGTGGCCAGCGACGAAGCATCATCAAATGCCTCTACGGTCACGACGCT
CGAAGCCTTGCAAAAACAGTCCAGCCACACACGCCGCATGCGACCACCAGTCGTCCTCCG
CGACACAGCCGGTGCCGACGAGCCCCGAGTACCCCTTCGCAACGGGCTGCGCGAAGGTGG
AGTGCGCGCCACGAACCCTGAGAAGCTCGCCCACAGAGAGTCGCGCTTGGGCCTGCGCGG
TCTGTTTTCAAGACACAAGTCCCCCGGCCAGGACGTGCGTGCCTCCATCGTCGACTTTAG
CAGCTGGCCTTATTTTCATACGCCAAGGTCCGAATCGGCACTGTCGAAGAATCCGCACGC
GGCATCGTCGTCGCTGTCCGTTGTGCCACAGGAGCCCGAACCGAAGACGGAGCTTCCCGC
CGCGCCCACACCTGACCGCTCTACCCCGACGCCTACTCTCCACGGTCAGCAGGCTCCTGT
GACCGCCACACAGCCTACCGAGTCGGCAGTGCCATTAATAGGAACACCGAGCACCACCAA
GGCCAAGAAGCCCGCTGTCCCATTGCGCAGCCGGACGCCAATATCCTCGTCCCGCGCCGT
TCGGGGCTCACTCGCCACCTGGGACCCACCGCCACTGTTCCAAGCATACCCTCAGGCCAT
CAAGCACGCCCAGTTGCCAATATGTACCACATCTATCGAGGTCCTCATGCGCCTGCAGGG
GACCGTCGGTGGCGCCGACGGGGCCGCTCGTGAGGCTGACTCGCCGGAAGATGGGGTTGA
GAAGCCCGCGGAGAAAGCAAAGAGACGACACCGCCGCAACACCTCAGGCTCTTCCATGAA
GCTCGACTGGGTGACCAAGATCTACGTCCTCGTCACCTCGGGCTATCTTTTGCAGTACTC
AGCCGAGGGCTCCTTTGACCGCCTGCCTGAGAAGATCCTGCCCATCAGCCGCGACTCGGC
CGCGTTTGCCAGCGACCTGATCCCGGGACGCCACTGGGTCTTGCGTGTTAGCTCGTCCAT
GGACATCGATGGGTCACAGACATACGACTCCCGCTCTCTGTTCTCCCGCTTGCCCTTCCG
CGCCGCCGAGCGCCGGCAAGCCACCACCTTCCTCATGGTATTTGAGAGTGCCGAGGAAAT
GGAGAGCTGGATCAGCATCTTGCGCCGCGAGATCGAGCAGCTGGGCGGCAAGAAGCATCT
TTCCGAGACGGGCAAGCCCAAGGCCGAGAACGGGGTCGTCGACCCACGATTCCAGGTCAA
CCACCGGACGCTGGTTGTGCGTGACCCGGAGCGCTTTTCCCGTATCCTCAGCCCAAATGA
CGTGTCACACATCTCCCGCCGCATGCCAAGAGAGGGAAACCAGCATCAACACCTCGAGGC
GCCTTCGCCAGCGGCTACTATGTCACTCCCCGACCGCGACCCTCTGAGCGACGACATGTC
GACGACCAACAGCATCTACTCACAAGATGGACGCCAACTCGAGAGTTTGCGGGACAGCGC
TGGCAACCGGTTTTCGTACATATCGTCCGGCCAGCGTACGATCGTGACATCCGATAGCTC
GTCGCCGCCATGCTCACCTGTCCGGAACAGCTTCACCAGCAACCATAACGCCCAGACTGA
CGAGCAACAACAAGGCACGACGGCCACATCCACCCCATCGCCCCCACCACCTCCACCAAC
ACAACCACAACCGGCCCCCGAAAGCCCAGACGCTCGGCCGGCGGTTCGGTTACGGACCAA
CGCTGCAGCCATCCTCGAACGTAGGCAATCAATGCAGGTCATGACCTCGAGCCAACGCGT
GGCGGACATTCATATGCTACCGACGCAGCTGCCACCGCCGCAGCCACCGCCAACAGAGGC
ACTGCCCCGTTTGCCGACTTCGGCGTTCTCCATGTCAAAACCTCTTCCTCCACCAGTTCC
ACTGCGGCGCGAGACGAACTTTAGTCTCTTTGACACTGCGGCAACCATCCCCAACTTCAG
CGTGCCGCATTCGGCATCGAAGCGCTACTCGGCCGTCATGAAAACCCCGGCAGCACCCGG
CATGCCCGCGACACAGGACCTGCTTGCACAACCTGTACCTGACCCTATGCTGGCTGCGAC
ATTTTCTGCCTTCCCGGTGCCACCTCGCGAGGCCCCCCCGCGACTACAGCAATCCGCATT
CGGCCCGCCAAGTACCAGGAACAGTAGACGGCGGCTGCCCCCGCCGTCTCTGGCCTTTTC
ACGACCGCTCTCCATTGTCGCGGATCACGCATCGCCGAGTACAACGTCGCCGCCACTGCC
GGGAGAGGTTGTTGTTTCCAACGCGGCCCTGGACGACAACAATCCAAGCAGCCCTGGTTA
TGGGTCCGACGTGCCCGACACGCCTGCCCTCTTTGATGCCTGGAAGAGCCCAGAACCCGT
GGTTGCAAAGCAACCCTCCTCACCAACCCGGCCGGTGTCTCGGCGACGCAGTGGATCGTA
CTCGTCGCTTTCGCGAAACAGTAACAAGCCGGGCAGCAGCGGCAGCGACAATAGCTATGC
CACGGCATCTGAGGTCCCTGTCCGCAACAGCCCTCGCAGACACTCTAGCATGCTCGCGCT
GCGCTCGGTCTCGGATTCGGCGTCGGAGCGTATTGAGCCACGGACCATCGTCGTGCCCCA
GCGCGCCTCGATGATTCTGCCCTTGTCCAAGTACAATGCACTGTCGCCTAAGCTGCCCGA
GGACGACCCGAGAGATAACTGGACGGCACCGCCACTGCCGCTGGCTGCACCATTGGCTGC
ACCACTGGTACCGCCGCTGGCACCGCCTCCGTCACAGCCCCTTCCCCAACCCCCGTCGCG
GCCGCAGTCGCGTGGACAGTCGCAGTCGCGGACAAGCTCTCTGACTCGCCTGCAAAGCCG
CTCGCCTGCGCGTCCAAGGTCCTCGCATGGCAGCAACGGCAACCGTGGCAGCAGTGAATT
TTCGTTCCCGCGGCCTCCTGACAGCAAACGGGCAAGCATGTTTGTTCAGCCGAGTGCTGG
TGTCGGAGCAAGCATCGCCGATGGCCGTCTCACGTCGCGGCCGCTGTCGCTGTATCATGC
CACTGCGATGTCGCGGGCTGGCGGCAGTGTCGACACGGGCCGCGGTCGCACCTCGATCAA
ACCCGAGCCTCTGGCGACGCTGGCAGTAGCTGATGTATCGAACGGGTCGCTCGCGCCAGC
GGCCATGCATGCACGTGCCCGCTCCACATCTTCCAATGCCGCGCTGTACCGTCGCAGCCC
GCCGCAGCTGGCCGACGGACCACCGCCTGCGCCGCCACCATCTTGTGCGCTCCCGCCCCT
GCCTATAAAGGCGCCCGAACCGGACCCTCGGCGACGAATTCTGCCGATCTGATCCGTATG
CTCGCACCAGAGTACAACACACCCGCACACGCTTTGGCCACATGGCTTCTTTCATTGACT
TTTTTCTCTCATCTTCTGTCTTTCTTTTTCTTCCTTCTTTTACCTCTTCTATTTCCTATT
TTCTTCCTCTTTTCTTTCTATCTTCCCCCCTTCCAGTCAACTGGTCACCTTCCAGTATTT
TCATCTTTCCTTTGTCATCTAGAGGCAGTGTGCACATAAACCGGAAGACTTTGGGTTTCA
CGGAGTCTATTGCTGGATGTATTGCTTTTGCTGGGCTGTATTATTATTTTTCTTTCAGTT
AGCAGACGACTGTATTATATGGCTGGGAGAGAACGGCTATGTTGCCTTTGCGGACGAATC
ATGCGGCCAACGAACAATCTACATTTTGAATGTAAACAGCACTATTGCCACATTGTGGAT
GAGAAATATTGACAATACCGACGTCACGCGAACATGCGATGATTTTGAAACAGCGCTGGC
TTGCTCAGCATTACGGTACGCGTTGCGGTGTTACAGCGGGCGAATCAGCAATAATAGGGG
GAGTGGGAAGCATACGAGGGGCAAAGGACCTGCTGCAGCACTGTACGGAGTAGCGTGTAG
TTTTGCCCCACTTTAAATGGGGAAACTGTTAACAGAGAAGCACACAGAAAATGGGCCGTA
AGGTTCAGGTACCGATGCGCCAAATTTTGCAGTAGAGGTACCGTACGACCTGAAAAGTTT
GCCCCACACTGCCTGGCAGTGGCCAAAAAATTCGACGCAAAAGGCAAGAGAAATTCACAC
ACTTTCTGAAAAAAGGCCCCACGCAAATCGAAACCACAATCCATCACCACCACGACCAAC
TACCACACCCACCTACCCACGACTGCGATCGCGATCCGGACGACTGTTATCGAAAGTACC
TGTATCGAAGAATACGTACAGAACAAAGGCACACCACACACACACACACACCGCAACCAT
GTCGACAGCCGCGCTGCCGAACCGTGCCAAGCACGACTGGGCCGACGACGAGGACATTGA
CGAGACCGTAGCCAGCACCGAGCTGCCGCCGCCGCAGACCATCAGCAACAAGGATGGCAC
CAAGACGACCATCAGCTACCGCTTCAACGAGCAGGGCCAAAAGGTCAAGACCACGCGCCG
CATCCGCTTCATCACCCACCGCGAGGTCGTCAACCCCCGCGTCGCCAACCGCATGGCGCT
CTCCAAGTTCGGCCTGTCTGCCAAGGACCCTGCCGGCCCGGCCACCGACACCACCTCGAT
CGCCGAGAACATCATCTTCCGCCCCAGCTCCAACTGGCGCAAAGACGCCAAGGACGAGGC
CAAGGACCCCAACGCCAACGCCCTCAAGGACAAGCTCAAGGACAAGAAGGTCAAGTGCCG
TATTTGCAACGGCGAGCATTTCACTGCCCGCTGTCCCTACAAGGACACCATGGCGCCCAT
CGGCGAGACCGCCGGCGCTGCCGACACGGGCGCCGACGACGACGAGGGCGCTGCCTCGCG
TGCGGGCGCGGCTGGCGGCGACGGCAAGAAGGGCTCGTACGTGCCTCCCGCGCTGCGGGG
TGGTGCGGCGGCCGCGGGTGCGGGCAGCAGTATGGCGGGTGCGGGCGGCAAGTACGGCGA
GCGCGACGACTTCGCGACGCTGCGCGTGACGAATGTGTCGGAGCTGGCCGAGGAGCAGGA
GCTGCGCGATATGTTCGAGCGGTTCGGCCGGGTAACGCGTGTGTTCCTGGCCAAGGACCG
CGACACAGGTCTGGCCAAGGGCTTTGCGTTTGTCAGCTTTGCCGACCGGACGGATGCGGT
CAAGGCGTGCGAGAAGATGGACGGCTTTGGTTTCAAGCACCTCATTATACGCGTGGAGTT
TGCCAAGAAGGCAACCTAAAGGGGAGCGTGGATGTGGGAAAACGCTCTTCGTTTTTTCCT
TTTGTAGCGGAGTAGACGGGGCGAGAAATAAAACCAAAAGGCAAAAAAGGGATCGGGGAA
GGGAACGGAAACAAAACGAAGTTTCCTACGCATCCCTAACAATGCCATTTGTTCGTTTGT
TTGTTTTATCTGTTCTTTTTGATCTTGTAATTTACGAAACTTGACAGGCTATGAAAGAGA
TTCTTCTAATTCTATTGACTGTGTACTATCTGCAAGTGACTGCTACACTGCCCATGGCGT
CTCCTAATACGAAAAGAACCACAAGATGCCATGGTCGACTTCTTCCTCCTTCCTTTTGCG
CAGTCTGCGGCTGGCTGCGCTTCTGGTCCGCGGTCGAGACCGGTACTCGTAGTTATCACG
CATCCGGGCCGCCGTCCGCGTCGAGACGGAGGCAGACCCCGAAGGCACCATAGCAGACGA
CCGCCTTTTCGTTCTCTGCCTGTTGCTCTGGCCTGTGCCTCTACTTGTAACCGACGCAGA
GATGGAAGCCAGCGAAGGCTCCGGAGCAGATGTCGTTGCGGGAACCCGGTTTGGGACAGA
CCGCGCTGTACCACTGGACCGGCCACTACGCGACGAACCTGCCACGGACGATTTGACACC
TGTCTGTCTATTTGAAGCCGCACGCTCTTGGGCCAAGGCATCATCTGCTCGTTTTTTTGC
CAGTGCCTGCTTCCGATCTCTTTCGTTGTTGCTCACGTTCGCTAGAAGGGGCGTAAACAG
CGACCGGTACTGGATACCAAGGCCAGGATACTCTGGAACATATCGTGCGCCTCTGTTTCC
GCTCACAAGACTGGCAGAGGGCGCACTGGCGCTCGTACTGGTCGTCCTCTTGGACCCACT
CTCTTTCGCGGCAACATTCTCGACGAGAATATGCGGCGTCAGACGGAGCACATCGACGGA
GAGCTTCAGGGCTTCTTGCAGATGGTTTTTGGCTTTGCCGTAATGGTCTTTGGCCTCGGC
ATACAAGGCGCGCGCCTCGGCGGAGCGTCGATAGACATTCGGGCGCTGCTGAAGACGCTG
TACCGTGTTGGCAACACTGATGCTGCTGTGATTGCTTCGGATCAGGGACTTGACGTCTGA
AACAGAACTCCCTCGGGCTTTGGATGACTGTGATCGGGTCGATCTTGCAAGCTCAGTCGA
CTGTGCGAGCTGCTCCTTTGGCTTCTGCAAAGAGACCTCTCTTTGGAACTCGTTGTTCTT
GGTCCTGTCTGCATCCTTTATTCTCGTATCTTTCTGCTTCCCTTTCGATCCCGAGGTGCT
TCCATGCGGTGGGGTCTGCTTTCGAGTTGGCACCTGTGCCGGTTTGGGTGTTTCTTCCCG
AGCTGTCGGTTCTTTGGCCTTCTCGCCTTTGACATTCTGCTTCTCTGCGGTGCCGTCCGC
GTCCCGTTTCTCGACGACGTAGAGGGCCGGTCCCAGCGAGGGAGTCCTGCTCCGGCCCTT
TGTATCGGAGCCGAACGACACTGGAGGCTGCGTTCCGGCGGGCGGCATCTTGCTCGATGT
CTTTTCGGCGGCCACACCCTTCTCAGGCACATTGTCTTTCAACCGTTTCCCAGGTTTTGT
CTGTTCCACAGCCCCAAGATTGTAAGACGCTACAGCAGCTTTCTGTTGTGAATTGATTGA
TGGTAGAGGGATTGGCGGCCGAGATGGATGAGGGGGTGCACCAGCCACCACTGTCAGCGG
TGAAGGGGAAGAAGACGTCGGTGGTGCAGGAGAGCGAGGCCGTGGCCGCAGCCTGTTTGG
GCGTGGAGGCACGATCGGGGGCTTTGCTTCGCGGACCATGTTGTGATGATTTCTGGGATA
TGCTCTTGGAAGGCGATTCTTTAGCGGAGCTTGAGACCTTTCTTCTTCTTTCAGCTTTGA
AGAGAGAATCAACTGCGAGTGCCCCCCTTTTAACAAATCTTCCATTCACAATACACACAC
AAACACACGCACACTGCCTCCTTTTCATCACCCGTCCCACCGTTCACACACCTCCATCGG
TGTCCCTAGACACACCGGACCACCGACCAGTGCTTACCAAACTCTTGGTTGACGGGTTGT
GAGCCAAGCAGAATGGATCAATGTATTTTAAGGCAGGAGCCATAAAACGAGAAAGACCGC
TAGTTGATTCGCTTACCCAGAAAAAGTAGGAAAATAAATATAAACAGTAGAACAGCAAAC
GCAACGAGATGGAGGTGCGGGCTGTAAAACTATAACAATGGGCGTAAATAAATACTAGGC
ACAACGCGTAGGAACCGGGCGCACTGAGCAATGTGTGCAATCTCTCGCATCTAGACTTTG
CCTGAGTCAATGCTGTGCCTCTGCCTAAGCGTCTCTCCATGAAAGTGATAACAAGGCTCC
ACTGCAGTGTCCCATATAAGTGTTCCATCTTCGGTTGGATATGAGATACTTGCTCAGGTC
ACTTTCATCCTGACAGTGCACAGCTGAAGGCTCACTCGATCCATCTGGCCGCCACCCGAC
GGCAGGGAATGCACCGGTCAAGAGGTAGGAACCAAGTATAGGACTCAAAAACGAAGCCGC
TGCTGGCGACGGACTCATTATGCAGCTTTGCACGCGAAATTGGACCGGGGAATTTTTCAT
TGGTGTCGTGCCTCGCGGCCGCTAGGCCAACCTGCTGGCAAAATGCGGGACGTCTGCGGA
AGAACAGACAAAACGGAACAGAACAAGGTTGGCCAGCAGCGGAAACAGCATGTAATAAGG
CAGAGACGGGACGGCGGTGCGTGATGGTGGTTGTGGTGGTTGTTGTGGTGGTGGTGGCTG
TCTAGGCGGATTGCGTAGCGTGTCCATTTCGTGTTTTGAACGTTGCAAGGTTCGTTTTCC
CGAACTGCCGTCAGTAATTTTCCGACTAGAGGGCCATGGTGTTGTGTCTTCCCTCATACC
AGACTCGAATGTTGTCACAAGGCTGTGATGCACTCTGTCACATATTTATGCAACAGCGTC
CGACTACTTGTTTTCGTCAACCTCCCCATCCATACGCTCCTGCCTGCCTGGCAAGGCTCG
CTAGTCGTTGCGCTTGCCCTGAACGGCACCAGCAACGGCGCTAGGATCAGCACATCAGCC
CCCACCGCTATGTCTGGAGGAAGGTGCGACAACGCCCTAATCAATATCCACACCTTTGCA
TCAAGCTGCACCCAAAAGCCGAGAAGCTTCGTCCTGCATACGGCTTAGGCTCGTTGGGGG
CGCGAAATTGCGCACAGGTTTTTTGTCCATTTTTTTGCTCTTTTCTCTCGCTTTTGCCCT
GGTTGACTTCATTGTTTTTGTGGATTGTGTGTCGCTGTCCCAGCTTCGAGTCGAGTGGGC
TGCGAAAATGCATAGTTTTGGGCATGTGACAGTACCCACGCGCGCGTGGTCTCCTTCCCG
TCCTTGCCAAGTCGACCTCAACAAAAATCCAACAAGTGGTTCCAGGTGTAAAATCATACG
TCGTCTAATGGCAAGAGCTATGGGTGACAGTGCGTTCAACGGTCAATAACGGCAACCACG
ATTGTTCGTCACCTGATCGCAAACCACCGCTCTGCGTGTGTTTCAAGGACACGTTCTGTA
CCTGCCGTACTTTGCGGCATACCCCCCCCATTGCTCTTTCTTTCGATCGACATCTCCATT
GCTACGTCGTACTTCCCGTTTTCTTGGATCGACGGTGAGGCAGTGGGCTTCTCCTGCCTT
CCGCCCCCTTCTGAGGGGACCCCACTAAAGCTCGATCACTCCTTCCTCACTACTAAAACG
TAGTGACCCGGTGTTTCCTGCCTCTTATCTACTTTCGCTTCCCTCTATTTTTGTGTGTCT
CACCGCACCCCTCCTCACCTCTCTTCGTTCTCTTCTTCATATCCTCAATTGCTTCGCCGA
TTCTCCCGTTGCTGCATCCTCAACCTCCCGTCTTGCAGCTCAATCCCGCCCCACCCAACC
ATGAGCTCTACCCCAGACGCAGCTCTGGAGCAGCATGGCCAGCTCCGTCAACGTCATGGC
CCTGTCGATGACCCTGTGGCGGCATCCGTCTCCGCCAAGGGCGACGTGAGCACCGTTGAC
TCGGAGCCGTCTGGTGAGGACGTGTTGAAGCCCAAGAAGACGTACGGCCGGACGCCTGAC
GGCACTGGTATGTAGCTCGTGTTTTAAGCCCGTGCACCTGTCGTGTTGTGTGTACTCCCC
ACGTTTGCGGGATGACCCCATGTGGAGAGGGATCGTACAAGTAGAAAAGCGAAAACAAAA
CCAAAGAGAACCTTGTCGCTAACGATGGTACCTGTCGTATTTTTTGCCGCACAGTCTTCA
CCGTCCCCACAACCCACGACATGGTTTCGCAGCTGCTCGATCCTCGCCAGCCCAAGAACT
TGTCCGACGTCGTTGTGCTCGCTATTCTTGCCCTCCATATCCTCGCCGCGTATCTGCTCC
CTGCCGGCCTGAAGCGTCCTGTCTGTGCCGCGCTCTTTTTGTTCTGGCGCGCCTCGTACA
ACATTGGTATTGGTAGCTTGTTGACCGTGCAGTCCAAGTACCGGCTGCTTGTGACCTGGG
CAAAGCGGTGGAAGCTCTTTGAGATTCCGGAAACCGGCAAGAACCCGCGTCCATGGCTCT
ACCGCCTTCTGAAGTGGGAGCTCGAGGCCAAGATCCCGGAGGACTATGTCTTTGAGAAGG
CGCCCATCGAGTACAACACCTGGCTCGTCTTCCGCCGCGTCGTGGACCTCATCTTGATGT
GTGATTTTGTGTCCTACTGTCTGTTTGCTATTGTGTCGAGCCACCGCCCCGAAAGTGAGA
GCTTTGTTATGGCTGTCGCCCGCTGGGCCGTGGGCATTGCTCTTTTTGGTTTCAACCTCT
GGGTCAAACTCGATGCCCACCGTGTCGTCAAGGATTTCGCCTGGTACTGGGGCGACTTCT
TCTACCTGGTCGACCAGGAGCTCACCTTTGACGGCGTCTTTGAGATGGCCCCGCATCCCA
TGTACTCGATTGGCTATGCCGGCTACTACGGCATTTCCATGATGGCTGCCAGCTACGACG
TGCTGTTCATTTCCATTGTTGCCCACCTCGCTCAGTTTATCTTCTTGGCCGTTGTCGAGA
ACCCGCACATTGAGAAGACGTACAACCCGCCCACCCCCCGTGCTGCGCGTGCTGATTCCA
CCCTGAGCACCGATAGTGCCCACGCCCACACTGTGCAGCAGCTTAGACAGCTCCAGGACG
CCCAGCAGCAGCCCATTGACTCGACAACGCCGGCTGGCGGCGCCTCGGCAGATCCCGCAG
TCGTTCACGATCTGTGGGGCATGGCGAACCTCGACCTGTTCCGCTCCATCGACTACTCGG
TCATTCTCCTTGGTGGCTACCTCTCCTTCCTGACGATCGTGACCCCGAACACACCGCTCT
GGCAGGGCCTTTCGCTCTTCCATGCAATCGGTTGGCGCATTTGGTACAACGTCGGCCTTG
GCCTCATCCTGCGCCGCCAGTCAAGCGCCAAGTGGTTCACCCGTCATTTCCTCAAGTACG
GTGAGAGCGCCGGCGAGGCCTGGCGGCAGTGGAAGGGCATGTACCACATCAGCATGGCCA
TGTGCCATATGTCGTTCATGATGGCCTGCTGGAAGATGTACTCGCCCCCCGAGAACTGGA
ACTACAGCTGGGCCATCCTAAAGCACGTGCTGGGCAGCAGCCTTGTGGCTCTGCAGGTGT
GGACGGCGTTCAGCATCTACGACGAGCTCGGCGAGTTTGGCTGGTTCTACGGCGATTTCT
TCTTTGACAGCACCGGCAAGTTGACGTACAAGTCCATCTACCGCTACCTGAACAACCCGG
AGCGCATCATCGGCACAGCCGGTCTGTGGGGCGCTGCCCTGATTACGTGGAGCCGGTCCA
TCTTTATCCTGGCGCTGATCGGCCACATTCTGACGCTTGGCTTTCTTGCGTATGTTGAGA
AGCCGCACATGCAGAAGATCTACGGCCGCAAGCTGCGCTCCGAGGCTGGTCTGACCAAGT
TCATCCGCAAGTCTCTGCCACCGCCGGTCAAGGAATGGCAGGACAGCGTCGACCGCGTCC
TCGACGAGACACGGCACTTTGTCGAGGAGTTTGTGGACGCCGCGCGGCCCAAGCTGGCTG
CTGGTGTGTCTACCATTGTGCGTGATACGTCAGCACTCTTCAACAAGTACCCTGCGCGTC
TTACAATTACTCGTATTGTCCCTGGTGTGGCTGGCTTCGACCCCAAGTACTACAGTCTCG
AAATCGAGGGTGAGCAATTGTCATCGCCTATGGTCCAAAGCGGCAGCCGGGAGTCGCACA
CCGCTGCCGCTGGCTCTTCTTCTATTTCTTCCTCTTCGTCTACTTCTTCGTCTCTCGCGG
ACAAGAATAATACACCCGCATACAACAACGGTAAGACGATCGTGCTGCAGTATGGCGCTC
CCATCCGCGTGCGCTGGACAGCACCAGCCAATCATTGCAAGAAGGACTGGGTTGGCCTGT
ATAAGGTGGCGGACGGCCGGTCACGGGAGAAGACCGAGGTGCCGTCTCTTGGCCGGTGGG
TGCCGACGACGCCGGGCGTGTTCGACACTGCTATAGACCGGGGCATTCTGTCGTCGGACG
AGCCAGTCAAGGGCAAGGCGTTGCCTGATGACCCGGACCTGGTGACGGGCGAGATGGTCT
TTGAGGGCGACCAACTGTGGTGGACCTCGGGTGTGTTCGAGTTCCGGTATCACCACGACG
GCAGCCACAATGTCATGTCGATTTCACAGCCGTTCGAGGTACGGATCGCCAAATTTGACG
ACGAAGAAGAAGGCTCTGTCGACATGGGCCTCAGCGGCGGTGGTGGTGGGGGTAAGATCG
GGATCTACGCCAAGGCCGTCGAGGAGGCGTTGCTCCCTGTGGTGCAGAACTGTCTGGACC
GCGACCCAGACATTGCACCCACGACCGCCGACGATGTGTTTGGTGGGCACGTGGAGCGGG
ACTCCAAGTATGCGCGACGTGTGGTGTACGCGATCCACCACATGTTTGGTATCGAGTTTG
CACCGGCTGTGGTGCCCGCTGACGGCACGGTGCGCAAACTGGCGTACCGGATATACAACG
CCAAACAAGTTCTTGTAAGCGGACTCCCTCCCTGTCGTTGTCTCTTTACCTTTCCCATAC
CAACTGATTTGAATCTAGGCACCGTACAGCATGTCACCATCGCGGTAAGGCGCGAGACCA
TGCGTCTTGCCCTGGCTGTCCCTTGTCGCCCTCATACTTTCGTCCCCATTCTCTCGCCCC
GCTTTTCAAATTTCTCTCCTCTCTTCTCGACTTTGTCGCCATCTCTTTGGCGAATCTTGT
TACCCTTTGTTTTGGTTCTTCTATAATGAGTCTTGCATTTACACCCCCAAAAAGCGATAC
CATGGCGAACAGAAATTACATAAATACGATGGATAGATATTACGTTCTGTGTTCCTTTTC
TTTTGATTTTTTACTTTTTGATGCGAAGTTACCGGGTCTTTTCTTGGACGGAGTGGGTGT
GGGTTGCGTAGGTTCCGTTCCAACACGGCTACAAGTAGCAGATTATGTTTGGAATGATAT
ATTTTGGATCTTGGTCTGTTTCCAAGTGTTTCTTTTCAACATTTTTATTTATTCTCCTTC
TTCTGCAATAATGTGAAAGTGATACACTCTTACCCGACGTTGACTCTCATACAATTGCAG
TTTTGAGGCTTGTGTTGTCCAAGCTGTCTCTGGTTTCACAGCTGACTACGCACAGACACA
ATAAACCGTGGAGCGATGAGGATAGGAAGCACTGAAGATGTTCTAAAAGTCGCGTCTCAC
TATTGTTTTGTTCGATTATTGTCTTGCTTTCTTTATGTTTTCCATTTGATGATCACAGCA
GTTCTTTCGCAACACAACTCGGTGCTGCTCTTTGACGAGAGGGTGGAGAAGATCATGATG
AAAAGGAAGACGAACAACATCCGAAGTGACACAGGTGTCAAGGTGACCACTCGTCGCAGT
CTCCTGCATTGGCAGGCTCTGCAGCCAACAAGCAGAGAGACACAATGTCGTGTGGCGTTC
TTACGTGACTTTATTGGCTGATGACATGTGTGTGGGGTGCTGCAGTGGGATCGTGCTAGG
GGCGGGCCCTTCTGGTTAGGCGCAGCCCTAGTTTAAAGTTGACATTTCGCTTCGGACTGT
TTATAGCGTCCAGATGCTTCCCAACGGTCTGGACCGTCCGCGATCACTCTTTCTCTTGCT
TCTGCCATTTTAGGCTCAGTGGATACTTTCGTGACCATCTCCAGAACATGTCGGCAAACC
AGAGGAAATTCTCAATTTCCCCAGTTTTGACGGCATATTGACTTGGCAGAAAGCAACTAT
CAGATCGATATAGGACTGACCTCGCAGGCCGTGCAGAAAGCAGCGACTATACGACATTCA
GACTTTGACATACATGACATGGAACTGGACGGGCCCCCCTCTACCTTGCTGGGTTTGTGT
GCGATGGCGTGCGATGCCTTTTAGAGTAGAAAACGAATGCGTCTTTCTCGTGCTCGCCTG
CTCATTGAAGCAGTATGCCGCGCCTGCCTTATGAGGGTTAGAATTGGTAAAATGATTCTG
TAATATCTGGTATTCTGCTCGTTGGCACATTCCACCGAGAAAGAAGGCCACACAAAACCA
AAGCCAAGCCGATGTATAATATTGAGATACTGGGGCCGAGTCTAGAACCATGTCGACTAC
CGTGCCGGAGGCAAAAGCTTCGTTCGTCGGGCCTCGCCCGTTGCTCGCTGCCGACGACAC
CGAAGAGGTAACAGGCGCAGAGTTGCTGGTTCTTGTTTTATGCCTATTGGGCGAGTGCAC
GACTCCCCTTTCGGTCTCCTTTCCACGGAATGACCACGCATTTATTAGTGGATATGTTTA
TTCGTCCAGAACGATCCGCCGAGAACGAACGTAGTAGCACCGCCCACGATGCTCTGTCCA
CTCTTCCATTCTCCCCCACACTTACGTCGCAGTACAGAGAAGCTTGTCTGCTTTTGTCCG
TTGTCGTGTGCTTCGTGTATATCGCTCGAGTGTACTGAATGTCGTGCTTCCGCCTACCGG
GGACTCTTCGTGCGATCTCGAGCTCGCCCGTTCCCCCTGGCATGTGGGTTAGTCGTCTTC
TCTGCTCATTTGCGGTTCGTCTACGATTCCTGTGCCTCATCCATTTCTAGCTTTCTGGTC
CTAGATCGCTCCTCAAATCCTTCTATTTTCCGTCATATAAAATTATAAGGCTTGTTTTCT
TCCTTTTCCCGTCTGCCTCCCTTTCGTGGTTCCTTGATTGTCCCCCATGTCTTTTTCATC
CTTTTAACTTTGAGTGTGCCGGTTGTCATTTTCTCCTTCTCCGCATTACAGGAGAAAACA
GTCATATATTCTCCTTTATTTTTATTATGTTGTGCTCATTACCCATAACCCCTCTGACAG
TCCTGGAGAATCATCCAACCCGAAACAGACATAAAAGGAACGACTGTAAAAGTCTTGGCA
CTTGGCCCACTTACACCAAAACGGCCAAAACGAGTCAAACAGGACAAAATCAACAAAAAT
GCGTCCAACGGGGCCACAACAAAAAGACGAGGCCTGAGAAAGATTAAAAACTGCTTCTGG
CCTCGAAGATAACTCAAGCGAGACAACGAGAAAAAACCGCCTGGCAGCTCATATCCTGCG
TCGTATCAAAAAGCGCTCGCTTTGGGACAGTCTTCTATAGTCTGGATTCTTGGGGATCAG
ACCCTCACGTTGATACCACGATTACCACGACCGAACAACAAGTCGCCTCGGCAGAACACC
CGCTGCGATCTTGGTTCTGGTCTGAACCTGACATTTGTCGCAGAAAATGAGACGGGAAAG
AAACTGAAAGAAAGCGTCGCGCAAAATTAGGTGCAAAAAGAGATTGTCATGAGACGCAAC
AAAAGGCAGGCACGACCAAGTACCACGTGGGCCAATTCGGCCCAGCTCGTGGACCACACC
TTCCCCAGCAAGACAAGACAGCAACTGCCCTTTCCCACTTCGTGGTCGCTTCTGATCACT
GATCGTCGCTTCTTTCCTGTCGCGTGCATTTGCATCGTTCTTTCCGTTGTCAGTTTTCTG
AAAATTGCCCTAGTCACTCCTTCCCTTGTAATCTTGGCAGCTGATCATTTTTCTTCATGA
CATTTGACTTTCGATTTTCTGTTGTCTCTTATCTCTTTGTCCCTTGTCTTCTGTCTCGTA
TACCTCCGCGAGCCCACTTACACCGTCCTCTATCTTGTCGTCCCATGCCACAATAAACTT
TCCTAGTTTGATTATCATGTTCCCGGCTTCTTGACAATATGACGACCGCCACTACTCCTG
GCTAAAAGGGGCCAAACTGTCTATTGAAAAGGCTGCCTTTTGTCCCTTTTCTTTACATTT
TCTCTTTTGGTCCACTTTGTTTCCTTTCTTCACATCCTCCTGGTCAAGTTGCGATGGTCT
CGTTGCCACGGACTTGGGCCGTTTTCGGGGCCATGGCAGGCTTGGTCACGGCAGCCGACC
TTGCCAGCTATGTATTGCCACTGGTGAGTTATCCCGGGCCTCTTTCTCTACTTCTCTCTA
TTCAGACACAGCCCCATAACCAAAGCTATTCATGTCCTTTAGATTGGCACAGAGGCCGGC
GGAAACACCTTCCCCGGTGTCTCGGCACCCTTTGGCATGGTCAAGCTTGGCCCGGACATG
GACACCGGTCCTAGTGCCACTGGGTCAAGTTACTCGGGCTATGTCCCAGGTGCCGCCTTT
TTTACTGGCTTCAGTATGCTGCACGAGAGTGGAACAGGCGGTGCTCCTAAATACGGCGTC
GTCTCGCAGATGCCCGTTACGGGTGCCCCCGTGGCAAATCCGCTCTTGCGCCACGCCGAT
GCCCGTGGCGCCGTGGCCGACGAAGCCAGTCCGGGCTCCTACAAAGCCACCATGGCCTCG
GGTATTGTCGTTGAGCTTGCCGCCTCGTCGCGTGCAGGACTCTACGAATACACGTTTCCA
AATAGCACCAGCGGCACTAACAGCGTTATTGTCGACGTGTCACATTATTTGCCGGCCCCC
GACCGTGCCTACCTGAGCCAGCACTACCTCGGCGGCAACATTTCTGTCTCCTCCAAACCA
GATGGCAGCAATCTTCAGTACCAAGGCGCCGGCACCTATAACAATGGCTGGAATCTGTCG
CCCGCTTGGACTGTCTACTTTTGCGGCTACTTTGATAGCCCAGGCACGGTGCAGACGTTT
GTCGGCAGCAGCAACACCGGTAGCACAATACATCAGCTTCCTGCGGCAAGCACCGTGGAT
ACATCACCGAACCGCCTCGGTGCCGTCTTTTCCTTCAATGCGACGAATACAACCACTGTC
ACGTCTCGCGTCGGCGTCTCTTTTATTTCGACTGCCCAGGCCTGCAACAACGTCAACAGC
CAAGTACCCGCGGGCACCAACCAGACGGCCCTGGAAGCACAGACTCGCGCCGCCTGGAAC
GACGAGGTGCTTGGCAAAATCACGACAACTGACAGAGGCAATACCACGCGGCTGCGGCTG
CTGTACTCGTCCTTGTACCACATGTTGCTGCTGCCGCAGAACAAGACGGGTGAGAACCCC
AAGTGGAGCTCGCCGGAGCCCTACTACGACGACATTTTTACTCTCTGGGATTTGGTAGGT
AAAAATGTGGCAGCCCTTTCTTACATATTTCAAGCAAGGAAGTAGCCGCTGACGTTAACA
GTTCCGCTGCACGACTGCCCTGTTCCACGTTCTCCAGCCGACTATGTACGAAGAGTTCAT
CCGGTCGCTTCTCGATATCTGGCGCCACGAGGGCTTCATGCCGGACGCCCGCTCGTCGTT
TTTCAACGGCGCTACCCAGGGCGGTTCAAACGCCGACAACGTTTTGGCCGACGCCTACGT
TAAGGGCGTGCGCGGTAGCATCAACTGGGATGATGCCTATGCTGCCATGGTGACGGACGC
CGAGACTGTGCCGCTCAACAACAACGACCCGCGCGACCCGTCCGGCTCAACAAGAGAGGG
CCGCGGCGCCTTACCGGACTGGCACAACTACGGTTTCATCACGCGGTCATATGGTCGGTC
CGTCACACGTGCGGTCGAGTACTCCGTCAACGACTTTTCGCTCTACCAGGTTGCCTCGGG
CCTGGGCAAGTCCGACGACGCCAGCAAGTACCTTGACCGGTCACGCAACTGGCGCAAGCA
CTGGAACCCATCGGCCACATCGCTCGGTTTCTCTGGGTTTCTGGTACCACGGACAAAGAC
CTCTTTTATTCAGCAGGATCCTCTTATATGCGGCGGCTGCTACTGGGCAGACGATTGTAA
GTGTAACTGTCCCTGCATTCTAAATGGATTGTCTACTAACAGGGGCAGACTACGAGGCTC
TTTCGTGGGAGTACTCATTCAACGCCCATCACGACACGAGAACTCTTGTTAACTACTCAG
GCGGCGACACCACCTTCTCTAACCGACTGGCCATGATGTTTGTCCCTGGCCAGCGGCCCA
TTGGTTCGGCACCGTTTAACAATACTATCTTCAACCCGGGCAACGAGCCCAGCTTCACCA
CCCCTTACCTCTTCAACTTTGTTGGACGCCAGGACCTCTCTGTCCAGTACAGTCGTGCTG
CTGCTGACGCCTACTACCAGCCAACTCCAGGGGGCCTGCCAGGAAATAGCGACGCCGGCG
CCATGGAATCATGGGTCCTTTGGTCCATGATCGGCTTATACCCGATCACCGGACAGACCA
CGTTCCTTATTGGCTCGCCCTGGTTCCGCGACCTCACCATCAGTCTCGGCGGCGGCAAGA
CTTTGCAAATCACGTCGACCAACGTCACCGCCACCACTTCTTCATCACAGGCTATCTTCG
TTCAGTCCCTCCAGGTCAACGGCCAACCGTGGAATAGTTCCTGGCTCACCTACGACGACA
TCTTCGCCAGCGGCGGCCGCCTCGAGTTTGTTCTCGGGCCCCGGCCATCCAACTGGTCCA
CCGATGGCATTCCCCCGCCCAGCCCGGCCACCGAGGACATAGTGCCGCCGCCGTTGGTGC
TACCATCCGTCGTTGACCAGGACCACTTTAGTTGGCACGTTGACCGGCCGGTGCTGGCGA
CTCTGCTTAGTACTGTGAGCGCTACTCTTGTCATCTCCGCCGTATATCTCTACCTTCGGC
GTCGCCACTTGCAGTTGTCGGGCAAGGGCCAAGAGCACCAGATACCTACTGCGGAGGTAC
CGCCTCCATCACCACCACAAGGAGTGAAGTCTAAGCTTTTAACATTGTACCCCGGGGCGC
TTCAACTACCATGGATGGCTAAACAGCTGAGACAGGGTCCTTTAGGCTCCGCGAGACCAA
CCGATATGGCCGTCAAGGAAGCAGCCGTTACAACGGGGTCAGCTGTGAAAGTAATAGCAA
CGACTGTTTCCGTTGAGGCAATCGACTCTCCTAGTGCCTCTGGCAGCCAACTGACCGAAG
GCTGCGACAATGATGCGGCCACGGCCAATGGCCAGGCTGAGGTAGCCTCTCCAGTGGTGC
TTAAGCCGGCACATGCACTGGGCCCTGACGCTGTTTGATATGGATTTTTGGGCATGCTTT
CTCTCTTCTTCTTTCGCACATATTTTTGTTTGCATATATATGGGCAGTACTTTTCGGATC
GAGCGCTTCCTCTTCTCCTTTAGTTTCCTGTTTTGTTTTCTTGTTTTTGTGGTTCTCGGA
GTGCCTCCGCCATTCGAACGCCTAATCATTATGACCGACCCATGAGATACCCAAATATTA
GACAGTCTTTATCGCTTTCTAGAGCCAGAAAATAGAACAAACATTAGTATACACATTTCG
AAATCCAATATTTGTTTGTGCCGGTGCGTTTGTCTTGCACTTGCAGTGTATTATTGCGAA
CAATGTGGCAGCTGTGAATATAGCGCTCTGAGACCCCGCTAGCCGTTCAACTCCGTACTG
AGATTTGGTACTTACACGGTCTCAACTCTCAACGTCAAGCCGGGCGGAGACGTCCGATCG
CGCTCCGTGTATCTTGACAAAACCGAAACACGATCTTGAGCTCGTTTCAAAATGTTGAAT
AGTTCTCGTCAGCGCCTGTTCACGGACGTGCTGCGAACATCCACCGTTACAGCCAGCCCA
GGACATGTTGGCCGGCGCCTGTTCTTCCTGTCCGCTCATCGGAGGGCCGACTTTACCCAT
GCAGTACGTCACTTTCGAGCGTCTGTCGTCTCGTCTTCTCATTGACGATGTGTTGGCTGA
CACGCTTCCAAAGGTTATCGGTGGTGGGGTCGTCGGCCTCGCCGTAGCACGTGGCCTGGC
GGAGCGGGCGGCAACGATTGCGCCTTCCTCCTCTGCGTCGTCTGTGCTCCTGCTCGAACG
CCACGACACTGTCGGCACCGAAACCTCTGCCCGCAACAGCGAGGTCATCCACGCCGGCCT
CTACTACGGCGCCGATTCCCTCAAAACCCAGCTCTGCATCCGCGGCCGGCAGCTGCTGTA
CGCCTTTTGCGACCAGTACGGCGTTGCCCACCGTCGCACCGGCAAGTGGATTGTGGCCCA
GACACCCGGCCAGCGCGCGTCCCTCGAGACGATCTATGCATTTGGGCAGGCCTACCACGA
CCGCGACGCCGTTCCTCTGCGCTGGGTCGGTGCCGCCGAGGCCAAGAAGCGCGAGCCCGC
GGTGCGTGCGGAGACGGGTGTGCTCGAGAGTCTGGCGACGGGCATCGTCGACAGCCACGG
CCTGATGCAGACGCTGCTGGGGCTGTTTGAGCAGGCAGGCGGCGTGCTGGCTCCCGGGTC
GCCTGTTGTGAAGATTACGCCGCTGCCGCTCGGCAGTGCGTCCCAGCAGCCAGGCGACGG
CGGCTGGCAGTTGCACATCAAGACGTCGGCGGATGCCGACGAGACGGTCGTGACGGCCGA
GACGATTGTCAATGCAGCCGGCCTCGGCGCGGCGGCTGTGCACAACATGATTACGCAACA
AAACGGCTCGGCCGACAAACAAGAGCCCATGCAGCTCTACTACGCAAAGGGCAACTACTT
TTCCTACGCCCACAGCCAGCCGCGCGTGTCGACGCTCGTGTACCCAGCCCCGGAGCCAGG
GCTGGCTGGTCTCGGCACACATCTGACACTCGATCTGGCCGGTCGTATTCGGTTTGGGCC
CGACGTCGAGTGGGTGGACGACCCGACCGACCTGGCTGTCAATGCGCAGCAGCTGCCGCA
GGCCATCGAGGCCATCAGGACCTACCTGCCGGGCATCGACCCAGCAGCCCTGCAGCCCGA
CTATGCCGGCATGCGGCCGAAGCTGGTCAGCGCGGGCAAGGGGGCGGCCGACTTTGTTGT
CCGTAGCGAGCCGGGCTACCATGGCTGGGTCAACTTGCTGGGCATTGAGAGTCCCGGGTT
GACGAGCAGTCTGGCGATTGGCGAGATGGTGGAGAAGATGGTCTATGCAAGCTGAGGCGG
AGTGGAGATGTATGATGACGATACGTCTGCTTTTTTGAGATTATAATATATGTATATTAA
CCTCAATATTTTGGTGACAATATAGCCATAGCCGAGCTGTGAAAGCAGTGTAGCCTCTGA
ATCATGAAACGGAACGATAGTGGCCCATAAGGCAACAGAAGAAAATCTACGAGGCAAAAG
AGACAAACTATGCGACGGAAATAATGCGATACCATTCAAAAGAAGAAGATCCTGATACTA
GAATAATCATAGATGAAACAGACAAAACGCCAGTTTGTGCAGCCTATATCCCGTGGAAGG
GGGCTGTCCCATGTTGCAATCCCCAAACCAGGCAAAACATCAGGAATAAAGACAAAAGCG
AGGGTGCACAAAAGATCGAAACGGCAGAACATGACAGAATATCAAAAACGAAAGAAAAGA
ACCAGAACGCCCCAATGGTGTACCTAAAAGAAAACCCCTCGTCACCGCATCGTCACGCTC
GGGTAGAACATGCGGGTCTTGATGTTGACCCGGAACTCGTAGATGCCACCCTCAGTGCCG
ACATACCTAGGAAAGTTAGGGACTGCAACGACATGACAAACAAAAACAAAAAGGGGAGGG
CACGAAGACTCACAATATACTCCCATCCTCGCTCCAGGCCAGGCCGGCTGTGTGGCCGTC
CTTTTGCTCTGTCGGGCCAGGCTCACGAGCGCGCCGCGCCGTCGGAATGTTGGAGTCCCA
CGCCAGCAGGCTCGATGAGTTGAGTACCGTGTCGGGCAAGGGCAGTGGCAGCGCGTTTCG
ATTGGCCCGCCGGGTGGAATTCGGGATGCCGCCAAACACGCGGTTGGTCGTCGCCGTCGC
CGTCGCCCCCGTAGTTGTGGCGGCGGGCGGCTGGTCCCCGAGCTGGTACGCATGCAGAAT
GTCTATAGTCTGTCTGTTGCTCACGTCGTCTGGACTCCCGATACCACCACTGCCGTCGCC
GCCGCTGCCCCACAGCGGATCCCGTTGCCGTGTCGTCGACGTTGCGGCGTCGCGGGACGA
GAAGGCATTGTCGTCGCTGCCCGAATCGTCGTTTTCGACTCCTGCAGCGAATGCGCTGGC
TCGTTGCGCGGCTTGCAGCAGGCCGGCCGGCGCCGGTGCCAGCCAACGGCGCTCCACGTC
GGCAGCATCCCGGGCGTTGCGCAGATTCCGCAGGCTGCCGAGAATGTCGTTGACTGCCAT
GGTCACATTCTCATTCTGCTCGCGCGTCCGTGCGGCGCTCCGGGCGCGGCTGTTGCTGGT
GCCGGTCCGGATGTTAATGATGCCACTGGCGGTGTTGCGGGTGCTCGCCAAACTGCCGCT
GCCGCTGGCCATAGCGCTGCTGTTGTCGGCGCCCGATGACATGCCTCGTGAGCCCAGTGA
CGGCCGTGACCGGAGCAGCCATGCCGCCCGGCGTCCAAAGTCGGACGTGTCCCGGTCACG
ATCCCGGTCGCGCTGATCCCGGCCCAGCAGTGCCTGCTGTTCGCGCAGTAAACGTTGCCG
CCGCAGCATACTCTGCATGCTGCGGAGGTTCTGTGAATCGCCGGTCGACGTCGGCATGTG
GTACCAGTCCAGCGCGTCCCGAATGCGCATCGCCTGCTCGCTCGAGGTCATATCGTAGTC
GTTCGCCGATGGACTGGTCGATTCGTTCAAGGCGTTGCTCATCGTGCTGTCGCCGCCACC
CGCGTTGCCGGAACCGCCAGCGCCCTGCTGCCCTGTCCGTCTGCGCTGGCGCTCCTCCTC
AAACTCGTCGTTGCGGATGACCTCGTTAATGTTCACGTGCTCGTAGGCGTCGTCGTCGCA
CAACTGGAGAATCTGTCGCGACACAAAGCCGTTGCGCACGTCGGCAACACCCACCGACCC
GTGGTCTTCGCTCCACGCCAGCAGGTCGTAGGGGCCTGGACAAAAGGACATTTCGCGCAC
GGCACCCGAGTCCAAGTTGGGATTCGACGAGTTGAAGCAGGCCACCAAGCTTGTGTTCGG
GTTGGCGAGTGTGCTCGTCTCGTAGACATGGATTACACCGTACTGTGTAGCGACGGCGAG
ATACCGGCCCGTATTCGAGAAACACACCGCAAAACTGCCGCGGTGGACACTGGTGTCGAC
CCGGCTCTGGCCGCGCAGGTGATGCTTGGCCAGCAGCTTCCACTCGTAGTGCTTTGCCGG
CGTCGCCTGTGCCTCACCGCGGGCGAGACGGTTGGAGCCGCCCATCTGCTTTTCCACGCG
CTCGTGTATATAAAGATAGGGGTCATCACTGACGGCCACCAGCAGCCGGCCGTCGGGCGA
GATGACGGCGCGGTTAACGCAGTCGGGGTATTCCAGCACATCGAGCTCCTCGGCGGTCTC
CAAGTTGACAAGCGTGACCTGCTTGTCATTGTTGGAAAGCGCGGCGATCGGGCACGAGTA
GGCGCCTGGCCAGAGTGGCACAAAGCTCGACGGGGTCCATATCGTGATGCAGTTGACACG
GTCCGTGCCAAACTTTTGGCTCTTGGCCACCAGCCGCGACGGTACGGTTACCAATAATGC
TGCGTCGGTCATGCGCATGTCAAAGTCATCGTACTCTTCGTCGTCCATACCCGGTTCGTT
GTCATCGTTTTCGCTGTCGTTGTTGTCGTTGTTTTCGTTGTTCTCAAGATCGTGGTCGTG
GTCCATGCTGTGTGGGTGCCGGGCCAGCCTGTCGTGGCCGTTCCCCTCAACACCTCCACT
CCTGCTTTCTGCTGTCGATCCGACAGCCGCGCCATCGCTGCTTTCCCTGCGTCCGCGTCC
TGGACCAACAGCGCTCGGCGACTGGGAACTGGAAGCACCCCGCGTCGCATTTACCCGGAT
GGCGACAAACTCGCCCTCTTCACCTCCACAGCAGACCCAGCCCTGTCGAGCCACGAGGCA
TCGCGGGGAGAACTCGAGCTCGGCAATCGTTTCCGATTTTCGTGTAGCGGTGTCGAACTC
TTGGATGTGCAGGTTTCCGATGCCAGCCGGGAAGTAGACGGTGTCGTTGACGGCGCCAAT
GAGAGATCGCAGCTGCCAGTGACTAAATAATAGCGCATAGGTCAGTTTCCAGCAACAGAC
TGTATCACAGGCTTCCAAAAGCCAAAGAGGTGACGCACATTGGATTGATGCGGGCACGAT
AGTGTCGTCTTGGCTCCCGGCAAATCAGGGCTTCGGTCGGATAGCACCTATCGTTTCGCT
GAGGTTAGCACAGATGGCTCGATTGCGAGCGGGCGGATCATCACCGCCGTCGACGACTCT
GTCTGTGGACCATCCCCCAAGACATACGCAGTCTCATCTTTCACATCCCCCACGGCCATG
GCAGTCGAAATCGTCGGTGGTCAATAGCAGAACAGGGACAAAGTTGTGCGACATCCACCA
GCGAAGGAGGAAGCGCAGTGGCGACGGAGGTGGCCCAGATACGGGCCGAGCGAAGAAAGG
TAATCGACAGTCGCCGGATTAGATAAAACGGCGACGCCGCAGCGGCTAATGCGTCCGTGA
CACCCGGGGGATAGTGTGGTCCGTGTCGTCGTGATTAAAAGCGGCGATTGAAGGCGCGGA
TCGTCGTCAATTGTGTCACAGCAATCAGGGGCGTCCTTGCAGCGATAGTCGATGTTGGTC
GACCGACTCGTTTGATGTATGTATAATCGAAGGACTTGTCCGTGGAAATAAGACGAGGCG
CGGCGGTCGTGTGCAGAGGGGGATGCAGTTTGATGAGGATGTCTCAATTTTGCGACGACG
ATGAATTACAGGCGAAAGGGCTCGAGATGACGTTCAGCCAGGAGCCAGCTGTAGTCTCCT
TCGCGGAGGCAGCAGGCGCCGTACGGGGCTGCAAAGCGGCACTGTGTGCTCTGTAATTGG
CGGGCAGGTGCGCCGCCCTGGCCTCTGAGCGAACGGGATAGTGGATAGTGCGCCTTGGCG
ACGAGGCTGAAATCCCATGAAATCCACCCCTAAGCAGTTGGGGAAGGCGCTGGCCTGTTT
GCGCACTGTATTACACTGTGCTGTACGCAACTCCAAAGCGAGACCGAGTCGCACAATTTA
ACAGAACAAGGACGCATCGCGGTATCAGCCAGGAAGTACAGACATCCTGCAGCATCAGTG
CGTCTCTGGGAGCACTGCCGTGCGAGGCATGCGCGAGCAAAAAGTTGCAGCATCAACATC
CGCCGACTTTCGCTCATAGTGAAGGCGGTGAGTTATGTTTCGGCGGAGTAGGCGGCAGAA
AGTGCGTGGTGGGTGCTCTTTCCCTTTCTATTCGACCTTCCTGTCCTAGCACAGCCCAGC
TTTGGCACCTTCCTCCTCCGGCCCGGAACCCCAGCTTTTAATCTGGTTGTGTTTTGCGGC
CCAGCTCGCTCCTGCTCTAATGGACCTCGGCCGCGAGTAAAAAGCGGCAACAGCTCGGTC
TCGGTCTTATTCCTTCCTGCCGCTTTCGACCGCTTGCTCTAGCCGGTCCACGCAAAACCG
GTGGGATCGTTGGTAAGCCCTGGTGCGGAGTAGTAGAGAGTCACAATGCAAGCTGAAACT
TTGTGTGCTTCTTGAGAAGGGCGGCGTGGGCAATTCAAGAAGTTTGACATTGGTGCCTTT
GAAGGATTTCGGTTGTGCTATTGAGCGTGCTTTTGGGTAGCGTTTTGCAAAGTTCTCAGG
CCATCGCTCCTTCCTCCCATCCCGCTTAGACCCGGAACATAGTCACGTGCGGTAAATTTA
GAGATAACACGTGACTTTTCTACCGCTGTAGGAGTCTGTGGCAACCGGAAAAGTGGGGCA
TGTCGCTCTAGCGGGTAGCCAGCAGCCAATAGGATGCAGCGCCTGTGAGTGGCCCAGCAC
CTTCTCGAATTTTTCAGAGAGCAGGGGCAATGAAAAAAGGAAAAGAAGCAGCCGAAAAAA
GCTCTTCCATAAAATCTTCCATCCTCTCTCCAGGTCCTCTCTGCCCACACCATTTCTTCA
TCATTTCCTCACTTTATACCCCACGGTGCATCTTGTCCCGACTCACCTCGTCTGCGCATT
CTCCTCCCTCATTCTCCGAGTTGTCGAGAGTGGTATCTGCTGTATCTTGTTTTTCTTTCC
TTTCCTTTCTTCTACACATCCGACATCATGTTGGCCGCTCGTTTCTCCAGAGCCGTGAGT
ACCGTCTCCCATTCTCCCAGCTGCAAGTACAACGACTCGAGCCCTCCGCTAACCGTCATA
GCTTCCCCGGGCATCCTCTATGGCCACGCGCCCGGCGGCGATGCGCGCCAGCGCTTTCCG
TCCTGCCTTTGCTCGCTTCGAGTCGACCGGCACCGAGGAGAAGGTCAAGGGCGCAGTCAT
CGGTATCGATCTCGGCACCACCAACTCGGCCGTCGCCATCATGGAGGGCAAGGTCCCCAA
GATCATTGAGAACGCCGAGGGTGCCCGCACCACCCCCTCCGTCGTCGCCTTCTCCGAGGA
CGGCGAGCGGTTAGTCGGTGTCGCTGCCAAGCGCCAGGCCGTCGTCAACCCCGAGAACAC
CCTGTTCGCCACGAAGCGGTTGATTGGCCGCAAGTTCAAGGACGCCGAGGTCCAGCGTGA
TCTGAAGGAGGTCCCCTACAAGATTGTCCAGCACACCAACGGCGACGCCTGGGTCGCTGC
CCGCGGCAAGAACTACTCGCCCTCGCAGGTCGGTGGCTTCGTCCTGCAGAAGATGAAGGA
GACCGCCGAATCCTACCTCAGCAAGCCCGTCAAGAACGCCGTCGTCACCGTCCCCGCCTA
CTTCAACGACTCACAGCGCCAGGCCACCAAGGACGCCGGTCAGATCGCCGGCCTCAACGT
CCTGCGTGTCGTCAACGAGCCCACTGCTGCTGCCCTGGCCTACGGTCTGGAGAAGGAGGC
CGACCGCGTCATTGCCGTCTACGATCTGGGCGGTGGCACCTTCGATATCTCCGTCCTGGA
GATCCAGAGCGGCGTCTTCGAGGTCAAGTCGACCAACGGCGACACCCACCTGGGTGGTGA
GGATTTCGACATCACGCTGGTCCGCCACCTGGTTGACCAGTTCAAGAAGGACTCCGGCCT
GGACCTGTCGGGCGACCGCATGGCCATCCAGCGCATTCGCGAGGCCGCCGAGAAGGCCAA
GATCGAGCTGTCTTCGTCGCAGCAGACCGACATCAACCTGCCCTTCATCACGGCCGACGC
CTCGGGCCCCAAGCACATCAACACCAAGCTGACCCGCGCGCAGCTCGAGAAGATGATGGA
CCCTCTCATTACCCGCACCATTGAGCCCGTGCGCAAGGCGCTCAAGGACGCCAACCTGCA
GGCCAAGGACATCCAGGAGGTCATCCTGGTCGGTGGCATGACCCGCATGCCCAAGGTGTC
TGAGTCCGTCAAGGGCATCTTCGGCCGCGAGCCCGCCAAGTCGGTCAACCCCGACGAGGC
CGTCGCCATCGGCGCCGCCATTCAGGGTGCCGTTCTGTCGGGTGAGGTCACCGACCTGCT
GCTGCTGGACGTGACCCCGCTGTCCCTGGGTATCGAGACCCTGGGCGGTGTGTTCACCCG
TCTGATCAACCGCAACACGACCATCCCCACCAAGAAGTCGCAAGTCTTTTCGACGGCCGC
CGACTTCCAGACTGCTGTGGAGATCAAGGTGTACCAGGGCGAGCGTGAGCTTGTCAAGGA
CAACAAGCTGCTGGGCAACTTCCAGCTGGTCGGGATCCCGCCCGCCCACCGCGGCGTGCC
CCAGATCGAGGTGACGTTCGACATTGACGCCGACTCGATTGTGCACGTGCACGCCAAGGA
CAAGTCCACCAACAAGGACCAGTCCATCACCATTGCCTCGGGCTCGGGTCTGTCGGACTC
GGAGATCCAGCGCATGGTGGACGAGTCGGAGCAGTACGCCGAGCAGGACAAGGTCCGCAA
GGATGCGATTGAGGCGTCGAACCGCGCCGACAGCATCCTGACCGACACCGAGAAGGCCCT
GACCGACCACGCCGACAAGCTGGACAAGACCGAGTCAGACCAGCTGCGCGAGAAGATCAC
TGAGCTCCGCGAGTACATCTCCAAGAGCCAGGCCGGCGAGGGCGATGCCACCGCTGAGGA
TATCAAGACCAAGGTCGACGAGCTGCAGAACGCCTCGCTGAACCTGCTGGACAAGGTCCA
CCGCGCCCGTGGCGAGGACCAACCCCAGGAGGAGCAGAAGCCCGAGGGCGAGAAGAAGGA
TGAGACCAAGCAGTAAATGTGGGGGAGGAAACAACCCGACTGCCCGACAGGACGAGCTTG
GCATCGCCAGCGAAAACAAAATTTAAAAAAATACGCAAAACAAGTCACAAAAAATTAAAA
TTGGGACGAGGAAACGAAAAAGAAATGATGGGCCTGGGATCCTTTTGATTTTTTTTAGCG
CAATCTGTGGTTTTATAGATTTCCCCCCCGGTGTTCTTCCATTTCATCATTTCATCTCCA
TCACCTAAACTCTCTCTCTTACTTTCATGCCCTCTCTTCCATCTCCATCATCTCCACCAT
CTTTCACATATCTCTCCATGTATCTCCTCTCTGTACTCTATACATTCATGATTTCATTGT
TATATCCTTTTGAATCTGCTTCTTCTCTTGAGAGCATATGTTGTGGACGAGTCTCATGTG
GCCTGGCTCGACTTGTAGTCTACCAGACTCACGATACATTGGGACGGAACGGACAACGAG
GTCATGCACAATAGGCGGGAAAACGCGGCGTTTACGAGCATTTAAAACAAAGTTGTTGAT
GTTTGTTTTTATGTTTCTCATTTCTCTACTGCACAGTTTCAGAGACTGTATCAAGACAGA
GGCAAGAAACAAGGTTGAAGGCCTGGGCAGTGTAGCGCATGCTCTTCTTTCACTTGTCTT
ATTTGCTTCGGTCCACCATGCCCAGCAAGCTTGATTGACTTGCGGTAATCTATTTCCATA
TAAACATAATAGACATATCCCCACTCATTCTTAAGATACCATTAACGATATTGCTTTGAC
TTTTCATGCCGTAGAAACGTGGACAAAAAAGGAGTTTGCTTTTAATGAAGAACGAAAATA
TGAGAATCGCAGAAGCATACGGCATCGTTTTATCTCTTGAAACCGAACCAGCCACGCTTT
TGCGGCTGTTCCTGTTGGGGCGGCGGCGCGCCCGAGGCCGCGGTTGCCGCCTGCTGGCTG
CTCTCGCTCTTGACCGCCGCAGCAGCACCACTGCCGGCCTTGCTCGGGTAGTCAATGTAG
TTCCATGCAATGTCGAGGAAGATGGGCTTGACGGGCACCGCCTGTATCCGCGGCGGGTAA
GCCACAATGTTCTCGAGGTCGACGGCGCCCTGCGGGTATTCGCCAAGCGTCTCGGACAGG
GCCAGCGCGCCGGCCTTGTGGGCCGCAGCGCCAGCCGTTGGCTGCTGTTTCTCAATGTCG
ACCAACGCTCGTGTCCGCCGGAGCTCAGCCTGCAGTAGGGCCTGCAGGAAGGCGACGTCG
TCGGCCGAGACGTGGATACTGCGCAGCGGCGAGTCCTTCGTCTGGCTGCTGCCCGTCGCA
TTGCGCGCACCGGCGGCCTTGGTGAGGACCGGGGCCGCCGCATCCGCCTGGTTGAGGGCG
TACTTGACGAGGGCCAGGGCGTTGGCCGCATGGCCGGCCAGCGTGTGCGAGCGGGCAATG
GCGAGCGACTTGAGGGCCACAAAGTACTTGGCGGTCGCGTCGAGCTGCTCGGCCAGATCC
ACGTCGGCGGCGACACCGGGCAGCTCCTTGACGGTCTCGAGACTCTGGAGCGTGCCGTCG
TAGAGGACAAGCTTCTCCTTGAGGCGCGCTAGCAGGCGGCCAGGGGCTTCGGGGCGCGTC
ACGGCCGGCTTGCCCTTGGCCTTTCTTGTGACGACGGGGGCCGACTGCACGACGGCGCCG
TCGTGCGGACCGGTCAGGACACGGTTGCGGCCGATGCGGTCGCTGATCATCTCGTAGTTG
GCGGCGGTGCGCGCAATGTACAGGAGCTGCACGTTGGGGTCGCTCTGGGGAATGCCCTCG
TTGCGCAGGTCGTCGATGGCGGCCTTGGTGGCGTCGACGGCGTCCTGGCTGACGGTCAGC
ACGTCGTCGTAGGCGGCCGCCTTGTCCTTGGGGGCCATGCGGGCGCCGCCGGCCACCAGC
TGTGCCTCGAGGCGTGCCTTGGCCAGGTCGAGCGCGGCCCACGCCGAGGCAATGGCGGCG
TCCTCGATCTTGACCTCGCGCGACCGCCAAGTGAGCGTGCGTGTCGAGGCCACGACGCCA
CCCACAGTCCCTGGTGCAGCCGCCTCGAGGCTCTCGCTGCCGTCGGCAGTGGCGGCCGTC
TTGGGCTGCAAAATGGTGGGGTCGATCTGGTTGACAGAGGCGACGAGCGCAGACGTGTCC
GGTGTGGCGGCGACGCTCTTGGCAGACAGGAGCGCCTCGCGTGCGACGATGGGGATGGGC
TTGGAGCGCGGCATCTTGAGCTGGTAGGCGGCGTACCGCAGCGACGGCTCAATGGTCTCG
GAGAGCAGGTCGCGGAAGATGTCGGCGCGGGTGGGCGAAGCGGATGAGAGGGCACTGTAG
ATGGCCCATACGGCAGCGTAGTTGGCCAAGCACAGCTCCCAGGCCTGCTTCTCGAACGCG
GCGGCGCCCCGGAGCATGGCGGCATAGGCACGCGCCTCCAGACGGTCAACGTCGCTGGCG
CCGCTGGTACCGTCCTGCAGCAGGTCCGATAGGCCGGCAGCGTACTTGGCGGCCTTGTCG
AGACGCGAGACAATGTGCGAGCGGGTGTGGCCGGTGATGCCCTTTTTGTTGGAGGCATGG
GCCGCCTTCATGGCCATGGCCTGGGCGAAAGCGCGCTCGGCCGTGAGCAGTTGGAGTCGT
GCGTAGCTGAACTGTTAGTAAAGAGTCGAACAACCCCCCCAAAATTCAAAGAAAAAAAAA
CAGCCAGGAAACATACCTCACGTCTTCAGCCACCTGCTCGGCCTTGATGTTGTTCGCATT
GTGGTTGTATTTGCCCCGATGCCGGGTGGCCACACGCAGCTTTTTCCGGATATTCAGCAG
ACGGTGCGCCAGCTGTGTGCGGTAGGTGCTGTAGTCGCCGTACAGCAGGGCCTTGTCTCT
TGATGAGACGACAAACTGTGTGATATCCATTGTGCGGTTGTCCTCTTTGCTATGTCCTTT
CTGTCGTCCGCCGTCTTCGTCTTGTCCCTCGTGACAATCGCCAGGCCGGAGCAGAGAGTG
AGTCCGTCGGCGTGCGTCCTCGGTCGTCCACAGAGGATCGAGCGTGTGGCTTGTCGTCGT
ACGGTCTGCGTGGGTGGTGCGGCCGGCCGAGAGTCTGAGAGACTTGTGCTGTCCCGTTCT
CCTATTTTCTTGTCTCCTCTGCTGTTCTGCGGTCGTCTGCCAAATGTGTGGGGTTGATAT
CGACAGCGTGTAAATTTGCTAGCACCGTTTTTTTGTTCTCGTTTGGCAGCAGCGAGTCTT
GTGCCCCACCTACCCAGCATGCTTCTGTGCGCCTGTCGCTCCTGCCCAAACAGCCCAAAA
CTTGGAGTCCAGTGGGTCGCAACCGCCGTCCGCTGAAGCGTTGTACAGTGGGAAGGCACG
GATCATTCATTGGCCGCTCCGGCGCAAAAGCTCCAGCAGCTTGGGCACCTGCCACCAATG
CACCTTCCAGCCAGAACATCGGACCACTACCCATCGAAAAAAAGTTAGTATGAACGTCCA
TCTGTAGATACCTCCATTCCGCCTGGGAGCCCGCCATTTGCCGCCAAACAACACCACGGC
CTGACACAGCTGCACATTTTGCACTAGACACTACGACAGTCGACTGTGGTGCAAAACAAA
GCGTGCGCCCAGATAAATCTCCTCGTTTTTCCATTGCCAAGCGGAGCTTTGTTTATATGC
ACGTGCTGAAGTGAGGCTTCACTTTTGTCGTCGCCAGCAATTACACAGAGCTTGCTTTTG
CCCTGTTGCTCTACACCAGCTGGGGCTCTCGACCGACCAACAGACCCAAGTGGCATCGGG
CTTCTTCGGAATACCTCTCAACCTGCCCATAATGTGTCCATAGCCTGCTCGTCACCCGAC
AACCGTCCCCCCATTTTACGGCATATACGCCGCCACCTTGCGACCTTGCCGACGACGGCC
GCTTCGACCTGATGCCGCTGCTCGACCGGACAGCGGCCGGGCTGGAGCCTGCCGGGCTCC
AGCGGCTGCTGCCCAACGTGTCAAAAGCAGCCAGCGGCACGTCGTCTGGTGCCCTGCAGG
CCCTTTTTGCACAGCGGGGCCTCTCCGGATCCGGATCCGATCCGCGCGACGGCTATTTCG
ATATGTACACCCCAGAGCTGTTCCAGATCGAGCCACTCAATGCCTCGGCCTTTTTGCTCG
ACTTCCTGTACCCAAAGGGCACCTTGACCTTTGTCCGAAGGTTGTCCAGAGCCACAGACC
GCCGTGGCCGGGCAGACAGCTCAACAACCGCATCCACATCCACATCCACGAATGCTACGC
AGACCGCAAATTCCTCACGAAAACCGACACCGACACGACACTTTCGATCCCTCCTCTCCT
CGTCTGCGGCAGTATCCGAGGGTATCCAGGTCGAGAGCCATTCAACGGCTGCGGCGGATC
ACGCTTCTCACAGAGCCACTGATCTGTTTCGCAGTGAAAATGGCGGTCTGGTTGGGTCAG
GTAAACAGGTCCGGGCGCCTCACGAGGACCAGGGTGCCGTCCTTGCCGACTTGACGCAGC
TCCTCCAGCTGCGGCCGACAGCCACCCACCACGACGCCTTTGAGCGGGTGTGGGGCCTGT
ACAACCGGTTGGACGAAGGGCCGCAAAAGACCGCCCTGAACCGCGCGGTCCTGCAGTTTC
TGACGCCGTCCAAGCGGCCGACCGAAGCACACAGGGTCCTGCGTCTCTTTGAAACGATTG
ACCCGTCGCAATGGGACACCGCCACTGTCGCCGCGGCCATCAACACCCAGCTGCGCCTCC
GAAACCGGACAGAAGCTCTCTCCATCTTCCAGCGCAGCACGGCCACGGATGCTTGGGCAG
ACGGTGCAGCGCCCGGGCTCGACTTGCTGATCGCAAATGCCCTCAAGACGCTCTCATGGG
ACGCCATCTCGGCCGCATGGAGCGTCTATAAGAAGAAGACCGGTCGGATCAAGGCCGAGG
AGCCGCTACTCACGGCCGTTGTTGAGCTTCTGGGCCTGCAAGACAAGATGCAGATGTTCG
CCGAGTTTATCGATATCGCGGCCCAGAAAGCACAGAAGTCGGAGCATCCTGAGCTGCCGG
AGCAGCCAGAGCTCTCAGAGTCGCCTGAACAGCTCGTGGCCCTCGAGCTGGCTGAGCACA
ACACCGACCCGGCCGAGCGCCTGGACCTCGAGTCCCTCAAAGAGGCATTCAAGGCCATTC
TCGAGGCCTCGCTGAACCGCCTCGACCCGGACGCCGCGTTTCCCCTCGTGCGGTCTCTGA
CGAACCCGCGTGTCCTCGAGAACTTCATCCAGGTCCTCATCAACAACAAGCGCTTCGACT
TGGCAGCTCAAGCCTACGCGGAGTACCGCATCATGCCCAAGTTTCGGCCGCACACGTCCA
CCCTCGCCGACATGGTGCGCCACGTCTACTACCCACACAACGCTCGCGGCATGGAGGATG
TGCTCAAGGACTGGTACAACGCCAAGGGCCGCCTTAGCTTCTGGGGCTACCAAAAGTACC
TCGCCTTTTACGCGTCACGCGGTGACGTCACATCCGTCTACCGCCTGTGGGACGAGTTCA
CCACTGTCTATCCCACGGCCATTGCGAGCGCCGAAGACACCTTCGCCCACCTGCTCAAAG
TGCACGCCGTGCGCGGCGACCTGGCCCAGGTCGAGCAGGTCTTCGCCGAGACCTCGGACA
AGTACAACGTGAAGCCCAATATTATCTGCTGGAACATCCGTCTACACGTCTATGTCGAGC
GCGGCCACTATGCCAAGGCCATGGAGATCTTCGAGCACCTCTGCGAGGCTGTCGCGCCGG
ACGACTACAGCTTCAGCACCATCATGTCGATTGTCGGCGGCCGCGGCGATCTCGAACTCG
TTTCGGACCTGTATTGGCTGGCCCAGCGGTGCGGCGTGAGAATCACCGAGGCCATCATCG
ACCCCATTGTCGAGGCCTACTGCCAAAACGAGCGCTACGACGACGCCGAGCGCCTCTGCG
TCACCACCACGCGCGACGGCACCGTCAGCGGCAAGCCGTACACCGCGCTCTGGAACACGC
TGCTGCACCACCACGCGCTCCGCCACGACCTGGTCGCCGTCAACCGCATCCTCAACGTCA
TGACCCGCCTCCACGTCAAGTACGACAGCAACACCTACAGCGCCCTGCTCTTTGCATTGG
CGCAGTGCCGCCAGCCCCGCCGCGCCGTCGAGCTCCTGCGCACCGCCCAGGAAGACGGCA
TCTTCCGTCCCGAGGCGCATCACTACACCCTGCTCATGATGGCCTACATTCGCAGCAAAC
AGCCCCACCGCGCCCTGCAGGTCAACCGCCTCATGCACCACATGGGCTTCCAGCGCTCCA
GCCAGCAGGTCCAGATGGTCATCAAGGCCTTTAGTCAGTGGCAGGACTTTCCCAAGGGCG
ACACGCCCACCGAGGGCGGCCTGAGCGCCACCGAGCGCCGCGATCTTTTTGCAAAAGCGC
TGCGCGAGTTCCAGCGCTCGCTCCATGTGCAGGACCGCCGGGACGCGTCCATGCCGTCGC
GCGCCAAGGAGGCCGTCGGCCGTGACGCCGCACGCATGCACCTTGGCGCCGTCCGCCGTT
TCTCGTTTGTCATCTTTATGCTGCTGCAGGCGCGCGATTTCGCTGGCGTCGAAGAGGTGA
TGCAGCTGTACAAGTCCATTGCGCCTGCCGACGAGCGCCAGCAGCCCCTGCCGCTCAAGC
TGTGCAACGCGCTCATGCTGTCCGACTACTACGACGGCCGTTTTGACCGCGTCAAGGAGA
TGTGGCAGAACATCCTGGCCCGCACCCAGGAGGTCAGCCGCCCGCAAACGCTCAAGACGA
CGCGCCTCGAGTCCATTCTCGGCCACGCCAAGGGTGACCATGCCGAGACTGGCATTCAGA
CCGCCCTTGCCGCCAGCCAGCCGGTGCCCAAGACCATCGAGTCGAAGGAGGACCGGCCCG
TGGTCGCCAAGCTGCGGTACGGCCTGACGGACCCGCTTAAGACCATGCAGCGCCTGTACG
CTGCGCAGCGGGACCCGGAGGGGCTGATGAACCTCATCAACAACGACGCCCTTGCCAATG
GCTTCTTGCTCGACAACAAGAACTGGAACCACTATGTGCAGCACCTGGCCCGCCTCGGCC
GCACGCGTGAGGCCTTCGCCGTCTGCGAAGAACAGCTCATGGGCCAGTGGAGCGGCTTTG
CTCCTCTCCGTGCGCTCCATCGCCTGCGAGGTGACGACGATGGCAGCCCGTCTGACTTGG
AACGGCAACCACAACAGCCCTTGTCGTCGTCACCGTCGCAGACACAGAGCAACGTGCCAC
CGAAATCGCAGCCTGCCGAGGCGCTGGATGCCGACTCGGGCGGCAACGCCAGCACCAACG
AACAGGACATTAACAAGACCGGCAGCGCCAGCCCACGCATGTCGCGCCTGAAGCGCATCC
GCGAGAGCGCCACCCGCTACAACCGCCCCATGACCTACACCTTCATGGTCCTGGCCAAGG
CGTACCTGGAGCTCGAGCAGATGGCCGTGTGGTCGTCGGCCGCCGAGCGGCAGTTCCACG
ACCTGGGCGCCAAGAGCCCGCGCACGGTGCACGCGGTGCGGACCATGGTGCGTATGAACT
CGCGCATTGAGGGCCGCGTGTTTGGCGGCAGTGACAATGTGACCACCGACGCGGGCATCT
TCCCACCAGCCGGCACGAACCCGGCGCCGACTCCGAGGGCCGGTGATATCGACAGCAACT
CGCTTCGCGACATGTCTGAGGATATAATATCTCGCCGTGAAACTAGTCAACGATAATGAA
TGAATGGTCTAGCAATAGAGCGGGAAAACATATACCCCTCGTTTGAAGGCAACGGCACGT
AAATATACAAATGTACATTAACTAAGATATGTCTCTAAATGGAGAAAACCTGATAGATAT
CATGATAACCAAATATATATATATATATATATAGTGAATTAATAGGATTGAGCTGAATAG
TAGGGTATATATGGTCCAATACGACGCCTTAAATTTTGTCCATCCAAAAAGAGAATATAA
AGGGGATGATATTGGTGGGAGATGGTCGGTGGATTGTCCCATTCGACAAAAGATTCACCA
TCGTAGGAAACTTGTTCTCAAATGTCAGGGGTCTCTTTGTCAGCTTCCTCAGGAGCCGCG
TTCTTCTCAACTTCGAGTGACCGCAGGCGCTGCGATAGGAGTCCCTCGCAAGCAGCCGGG
CTGCCGCTTACGAAAGCGTTCCCGCCATAGCCGACATCGCCTTTACTGAGCTTCTTGTAC
AGAGACAAAGCAGGAGACGTGACCGTCAAGGTTCCTGTAGAGCTGCTGCTGCTGCTATCT
TCCATGCTGTTCGAATTGTGGCCCTTGCCGGTTGTTGTCTGGTCCAAACTGTTTGCAGGA
CCAAATCCGGGTGGTGCAACGGATGGCGACCCCAGTGGCTGATCAAGCCTGGCGAAAGAA
CGACCACCAATCATATTGCGTTCAGTCTGGTCGAAAGGCAACTGTCCGACAATGCCCTGG
TTGGACCAGGAGCGCGACGACACAGCAGGCTTTGGCAAGGCCGATTGCGTCGGGATGGCG
GGCACAGGTGGGTGCTGGATGCCAAACACGTCAAAGGCTTGTGACACGGTATTGGCAGTG
AATGACATACCCGAGCTGCGCCGTCGGAACGCTTTCTCGGCAGCAAGAGCCGCTCCCGGG
CCGCTCCCGCCCACGTGGTAGCCACTACCACCGGCAATACCCGCAGGTGGGTGCATCACG
CGGATGGGCTTGTAGGGCGAATAGAGGGGTTCGGGAAAGGACAGTTCGTTTCTCAGTTTC
TCTTTTCCGTCTGGTACACGATTCGCAAAAACAACACGGATGCTTTTGTAGAGATAATAG
CGTCCACGCGATGGACAGCAAATATGCAAGTGAATCAGGTACCGCAAAATGGGGCGATCA
GATGCCGTGTCGCTCGTGGCTGGCAGGTTGTCGATAATCGGACCGGCCGAGTAACTGCGC
TGTCGAATGAACGTTTTCGTGCCTGCTTCCATTCCGGTCAAGTCGTAGGGGACCAGGAAC
AGTTTCACGGCCGTCTTGTTCTGGTTCTTAATAATGATTTGAAGTTGGCCCTGTTCTGGA
ATGCGGTAGGAGCCGCCCGGTGGGGCCTTGGTGCCGCCATGTGGACGTCTCTTATGAGAA
CGAGACGAAATAGCAGTTGATTTGTTCGCCTCTGCATCGGATAGATCGAGTCGCTCCACA
TGCACGTCTTCCATGACAATCTCGTCTCCATTTGGATTGCCCTCCACTGGGCGGGCAAGA
TCGTGGCTTTCTGCCGCATTGGCTGTGCCGTTTGTTCCACCCTCCTTGAACTGAGCCGGC
CGGGTGCGCGAGGCGGTCCGTCGGCTGGGCATCATTGCCTTGCGTTTTGATCGTTGATCG
GCGCCTGAATTGGGCAATCCATTCTCGAGGTCGACCATGCCCACATAGGGACTGGGGCCG
TCTTCGGCTTTGGACCGGCCGTAGGACGTTGTTGCGTAGCTGTAAAAGACTGCTGAGAAT
GGAAGGGTGACGTGTGCTGGGCAGCGGAGACCGGGTTTGCACTTGGATCCCAGGCCCAGA
ACGCCGATTTGAGCGAGAAAATCGAGTGGCTTCGACGGCGTTGTAGACATACGGCCACGG
AGAATGCTCTCTTCGTACGAGCCAACCATGGACGCATGCTGAAGCGGGGACGAGTCCAAG
GTGAACGACGGTCTTCGGGAACGTGAGAGTAGCGGTGTCTGAGGGGTAGATGCGGAGTTG
AAAGTCGGAGGGAAATGGTCGATATTGTAGTTGGAGGCCGTAGAAAGTGATCGACGAGGC
TGGTGTGCCTGGTAGGGCAGCGTGCTCTCACGGCGTATGCTTCCTGATAGTGGGCGGGGG
AGTGGGTGAGAAATTATTGGGACAGCGTAAGGGGATGATTGCAAGTGGCGGGTGTGAGAG
AATGTCAGCGTATGCCGCCTTGCATTGGCTTTAATGCCACCGGCTCTCTGTATAGGGCTA
CTGCCAAGGCCAATGTCGATGTTGCCCATGGGGAGGCTGCTATCCGCGCCGTCTTCTTCG
TCGTAGTTGCTCTGGGATTGCACAAGCGGGCTCGTTGGTGGCATGTAGACAAAGATCGAG
GAGATTGACGAAGACGGTGACGGCACATTGGACCGGAACACACCAAGCTCTGCCAGAGCG
GTCGTAGGAGGAGACCGGTGATCGAACGAAAATGGCGTGTAGTGCCGAGGTGGTGAGGTA
GCTACCCAAGGCGAGGGAGAGACGTCTGCCGCAGGCCCTGGCCGGGGTAGTCCGGTAGGC
CGAGCTTCTATTTCGTCAGATGTTCGGGCCTGGCGTCTGCTGGAAGCGCCTTGAGTGAAG
TCGCCGCTGTGCAAAGCCGAACGTGGCCGTTCGATATTCAGGCCATCTTCCAGTCTGGCG
GCAGCTTCAGCGTTGTGGTCGTGTGCCTCTAATGGAATCCGTTCAGGGGTGATATCGGCC
GCAGGAAGCAGCGTCGTCGACGATATTGTGTCTGCCGATGGAGACCTGGGACTTTGAGTG
GGAGTCCGCTTGTGATACATTGACTCAATCTGCGAGGGAGAGTATTAGCAAAGGTATCCG
GTATCAGGAGCCGCAGACAGTACAGAGGAACACTCACATGTCGGTTTGGAATCCAAGTCG
GGCTCTCGCCTCGCTTGATCCTTTCGATCAGCTCCGCACGATCGGTGACCTGTTCAGAGG
CATCTCGACTTGGCGGTGTGCGGGGTGTGGGTGGGTCAGCAAAGCCGTGCTGGGCTTCGG
AGGCCGGCGAAGGCTGTAAAACAAACGATCGTGGCAGGGGTGAAGGAGTGTCTGGGAGCG
GGCCTTCGCACAAGTCGGTCCGTATGCTCTCTTCGGACATCCGACGGGACCCGAAGGGAG
ATGTAGGAATGGAGATAGGTTTTGAGGGAGTGCCGGCATGTTCGGATTCCGAGGGAGGTG
ACGGCCGTGGTGGGGGAGAGGGTTCCTTTGGAGGAAGCTCGCCGCTTTGGGCGAGTTCCA
TCGTATCCTCAAACATCGGCATGTTGTCCAGGAGCCCTGGTGGGGGCTCAGACTTCAGGA
CTCGACTTTGGACAAGAGCGAAGGAGACGAAATAGGCGTGGTTGGGTTGCCTGGTAATCC
GATCCCCGTCTCCGGCTCAGACGGGGAGGATCAAGCCGTAACGTCAAACAGATATTGGTG
ACTGGTGTAAAGATAAGGATAATGTCTGGTGTGGTGATATTCAGATCATGCTGAGAGTCG
TTCTGTGAGAACCAACACTTTGAACGGCTCAGAGGCGGAGCGAGTCGTCGAGTTTAAGAG
CCCGTTTGAATACGCGAGGGCAATAGCATAAGCCGGGGAGAATGCTTGTGAGAGCCACCA
GGTCGTATGTGAAGAGGAGAGTGAAGATCACGTTTTCGAACCCAAGCGAAACAGCAGAGC
GTCCATAAAGGCTGTCGATAATGAAAGGATAGCTCTGCCTGTGGTCGGTGTCTGTGCAGC
CGATGGTGAGGTGCGGCGTCTAGTGTCGGTTGTGCATGGGCAGGTGCTTCTGCATGCAGA
TGTATGCAGGGAAAGCCAGCCTAACGAAGCAGCGGTCAACTGTGAACGGCCGCGAATTGC
AACGTTAGTGGAGATAATGGCGCTGGACCGGTTTCGGCGTTATGGTCGTTCTGGAGAAAG
AAAGTGGAGAGCGCTTGGGAGAAAAGGAAGGTCGTTTATGAAGAATAATGGGCGACGGCC
TGTGTCCACGTAAATGTGGACCAAATGAAGACCTAAGAAAGGATATACGGGATGCAGTTG
AGGCAGAAATCAGTAGATGTGAGGGTAGGATGTTACGGGAAGAGAGGAAGAGGGAATAGA
AGTAGCACGAGAATTGAGCTGTTACATCGACTGGTGAGTGAGGAAGCAACGACTGGACAG
GACGACCTGGACAGGCAGGAGCAGAGGAGGAGGAGGGCCTGGGTTTATGGCCCACTAGGA
CTTCACAAGGAAGGCGTGACGCTCGCTCATCTGCTTTTATTGACGTCAGGGCGGACTGGA
TTAGCTTACGGAGGGAGTGGTGAAAGAAAAGGAGGAGAAGGAGCAAGCCCAACCCAACCC
CGGCAGGAGCAAACTTGGTCATACGTAAAATAAGTACTATGTTTGGGAAGTGGCCACCAA
CTGCCCCAACAGACCCAAATATTGGGTGTATGTCCTCCTGTCAGTCAATCTAGGAAGGCA
CGGAGGATGGATATGCAGAAGCGACTCAGAAGTGGCAACCGCTCCTCAGTCCACTGTCTC
GTATGCCATACTTTACGCCAATGAGACCGGTTGAACAGTCTAGTGTGACTCAAGGATTTG
TTGGCAAAAGGTGCACGCACCAAAAGTGCCCCACATGCACCCACCCAATTGGCACTGAAA
CAACTCTCTGTTAAGCACTATATCTGAGCTGAGGCACCCCATCTCCCCATTACCGTCCCA
TTATAAGTCCAGCGGGTCTGGCCCCCATTTAAAAAACACGAAACAAAAATCGGGGTTCTT
TCACTGCACCCCCTTTGAACCTGCTTTCTTTCGTGCTGAAAGAAGGTCAAGCCAAGCCGA
AGTACGCTAAACTGGCACCTGTAATTACGGCTGCTCATTAATAGGGCCCAAATGGCCTGC
AAGGAGCTCAAGCGAGACGCCCCAAAATGCTGGCCGCCTTTTACTGCCGGTAGAAAAGAG
GAGTGTATAAAATGGATGGGAGTCAAAATGGCAGTCAAAGAGAGAGAAAGATGGGGAATG
AAGCCAGGAGGCCAAGTTAGGGAGACAAATATAGTGCAGTCGAGAGGAAGCCTTCTGTCA
GACAAACCAGCACCTAAAATAGGGGTTATTGCGCGTTATTTTGGGGCATTGCCGCCTAAG
CCGCATGTTGCATTAGACGGCCACCACCTGACGGGACTGGACCACACTTATCGATAAATC
TTATCTTATCGCGACTGCCGAAAAAGTCTGGGAGCGTCTGCACGGCACTCCAACGGCAAC
TGGGCATCGATCGTCGACGACTACCTGCACTACCTCCATTGCCACTACAAACCTCACATC
CACGAAAACAATGGGCAAACGATCCGCCGACGACGCAGGCAGCAGTGCCGCCGCACCCCA
CAAGGCCAAGCGCTCCCGCACTGGCATCCGCGCCGCCTTGCCCACCTCGGATGATGCCTG
GCGGCGGAAGCTCGAGCGTGCCAAGGAGTCCAACATTATCCGCGCCAAGACGCTGCAGAC
ATACGCAAAAGTGAAGGCGCGGGCGCTTGCGGCGGAGGAAGGAAAGGCAGCATCAAAAGT
AGAAGCCGGTGAGGAGGAGAAGGCGGCGGCGGAGGCGGCGGCACCCGCACCCATGCACCC
TGAGCGTCAAGCACGCATCGATGACGCAGAGGACGGGGGTGGGAGTGGAAGGGAAGACAA
GCCGGCCGAGAGACGACGGCGTCCACAGCGCGGGCCTGGGCCCCGACCGGCGAAACGGCC
ACAGTCCTTCTTCCAGAAAGCCCAAGAGGAGGCGGCACAGAAAAAGGCCGAGGCCGAAGC
ACGGCAGGCTGAGTTTGAGCGCAGGACAGCTGAGCGTGAAGAGGCGCGGGCGCAGCGGGC
ACGGCACCAAAAGGCCATGGCCAAAGCACGGCGGGTGGATACACACAGAGGCAGTCGACA
CGGCGGCGGTGGCGGAGACAACCAGCGGCGGAAACTCGGTCGCGAAAGTGGTGTGCTTCT
TGACCGAGTACGCAAGATGATGGGGAAGTAAGCGGCTGTCTGGGTACATTTGTTTCTTTT
GTGTATACATATATTTTGCCGTTGCTTCTTCCTTAGCATAGCACGGATATTAAAAGCGTC
ACAGCAATCGTCAATCAAGCTCATACAGACTTGCATTTTAAAATATAGTATAGACTCGTC
TTTTGCAAAGAGAAAAACAGCAAACGGATATCATTAAATGTCCTATCATTGAAAACAGTG
GAGAGTGCACAAAACACACTGGGTGATGACAGAAGAAAAACGAAGAAACCAACATGCTTG
CCTGCCCTCAAAACGAAGGGCAAGCGCAAGAACGCTGAAAGGGGAGCGTGAAGGATATGA
TATGTAGACAATAGGGAGATGTGTACGGTCAAAAATGGTGACCCAGTCTCATCCCAAACC
GATTCGTCGTCGTAAACGCTTCGAAAAGTCCAATGACGTAGGGAGAGAAGAGGAGTAATA
GCAAACGTTTCAGAAAGATCAAAAACGAAACACCAAATGGTTGGCGGGGGAGTCAAAACG
ATATAAAAGGCCCATTAGAAAACGCCATGAGGATCTCAAAATCACAAGTGAATCCCAGGA
GAAAAACAGAACCGCAATAAACAAACACACGCTTTTACAATATGTACACGAGGATGCAGA
GTGGGCCGAGTGAGTCGAAAGTGCGTTGCCCCTCATGCCTCGGAAAAGATGGTGTGGCTG
TTCTCAATGACAAACTGGATCGAGAGGTTCTTGGAGTGCATGTCGGACATTTCTCTCTCC
AGGTTCTCGGTGTGGAGAATTGTCGGTGCAAACACTACTGCCAAGTTCTTGGGAGGCATC
TATCATCAGTTAGAAAGGCTTTCTAAGCAGGACATGGAAATGGCGTCCAGGGACGTACCA
AGTTCTCGCGTTCGCGGTTGGCAACACGAGCAAGGTGGAACATGAGGAACTCAAGACAAT
CGCGGTGCTTGGGCGGCAGCGTGTTGAATGTCTTGCGCAGGTGGGCACAGCGCTCTGTGG
TGTCCACAATGTCTGGTTTGTTAGCACGATGGTACTCGTTTGTTTGATACATTTCCGGAC
GGGCAACTTACTGATCGACTCCAGCACACTGTCATACACCTCAAACGTCAGCAGCGGGTT
CGGCAGCTTGCGAAAGTACTGCTTCAGCACGCTGGTCACCGCTGTGATGTCGAGACCCGG
GTCCGAGATATCGTAGTCCTCCTGCTTCTCGAACCCTTCCTGGATCGCCTTGACCTGCGA
GTTGCCGCCCGTCTTGCGGTAGATACCCTCAATGTCCATGCCGCGTAGCTCGACCTCCTC
GATGCAGCGCGTCACGACACTGGGGATCTGCCGGCGCTCATAGTCAGCACGCTCGACGAG
GTCGGAGCCGAACAGCGTGCTCGGTGATTCCGCAACAGGTGGGCCGTCCTTGTTCATCAG
GCTGGTAGCTGTGCCAGACTTGGGCACGCCCGACTTCTTGGAGAAGAAGCCAAATCCGCC
GTTGGCATTGCCGGGACCGCTCGCACCACCAGACACCCCACCGGGAATGGGACCGGAAAT
GGGGCCGCTGATGCCACGGCCGCCGACACCACCGCTGGCACCGGCGCCACCAACGCCGCT
GCCCGCGGATCCAAAATCACCAGGGCCGCGGTTGATCTGCTGCGCTGTCTGGGCGCCAAA
CGCAGTCGGCGAGTCGACAGAGGCCACCGTCATGTTATAGGGCAGGCCGATGCTGTCGCC
CGTCAAACCCTGGTATGGGCCACCCCGCTGCTGCTCGCGGTCGTTTTGGAAGGCGCCGAC
CGCACGGTTGACACCCTTGGTCAGGTTCTGGGCCACCGTCTTGGAGCCCTTCTTCCAGTT
GAACTTGCGCACTTGGCCCTTGCGGATGTTTACGACGGTCGGACCGGACTCGACAATCGG
CTCCTCGCCATCGGTGCCGATCAGCGTGGCGTTGGTCGAGGTCTGGATGCTGGCTGTGTC
CAGGTTCATCGACGAGATCGAAGGACCTTTATGAGTGTGGTAGATGCCCAGGCCATTCGG
CGACTTGGCCTGCTCGGGGCCGACCTGGGACTTGAAGCGCTCCTGGATCTGGTGTGTCAG
GTCGTTGTTCATGTCAGCCAACTGGGCGTTCTTGGACGACAGCTGCTCAAACTCGAGTAG
CGCACGGTCGCGGTTCGCCACCGCCTGGTTCTTCTCCTCGATCAGCGCGTCGCGTTCCGC
GTGAAGCTGCTCAATCGTCACAGCCATGGTATTTTGCAGCTCATTCAGCCTCTGCACAAA
GTCCTTGATGGCTGAGTCCTCGAGCTCCTTGGCGTCGATGGGTTGCTTCGTCGTCTTGGC
GCGCTCGACGTAGCCGGCAAGCGCCTCGAGCTGGCGAATCATTATCTCGGCCTGGGTGTC
CAGCACGGAGACTGTGCGCCGCTTCTCCAAAAGCTTCTTGTTAAGTGACTTGAGATCCTT
CTCGGCACCAAACTGGCGCTCCAGCTCGGCCACTCTCTGTTCTGAGTTGCGTAGACGACG
CTTAAGCAGGGCCGGGTCCTCCTGGGTGGCACCCCCGGACAGCGAAATGGGACTGCTAAT
GTCGCGGGCGCCCGAGTCTTCGACAATCGGTGTCTTGGGCCAGCGCGGCGACGCAGTGGC
ACGGGTGGTCTCGCTGAGACTGCGGTTGTGGCCGCGCGGCGAGATGCCGTTGCCGTGGTT
CAAGTTGCTTGATTCGGCGCTGCTGTTGCGGCCGTGCCGGACGGCATTCGAAACGCGGCG
AAGAATGGAAGAGGAGCTCTCATCGGTACCAAGTATGCGGGCCATGTCTTCGTCCATGCT
AAAGTCGCCACCGTTGCTCCATCGTGGGAGTTTAGGCGACGGGCCTTTGGGAGGTGACTG
AGGTTCGCTGCCTGACACGGTGCTGCTGGCCACAGATTCATTGCTCGGTGTTTGAAACGA
TCCAATCGGGGGAGCAGGGGCAGCGGTCGGTGGGACAGGCGGCGCACGAGGCTGCATGTA
GGTGTCGCTCAACTTGTGTTCCTGCATAGCGGGGCGAGGAACTGGCGGAGGTGCCAGCGC
AGGCTGCGGGATCTCGTCTGCTGGCGATGGCTTGCCGAGGGGACTGGAAATAGGCATGCC
ATTGACTGAAAAGAGATGGCGTGTTAGTATGTTGTATGCAAATGAGAATGACGAAGGCAC
GGAGAAAAGTTGGTCTTGTCTTACTAGTACGAGCTGAGACCGGCAGCTCCTTTCTTGAGA
TGGGACCTCCACGGACATGCTGGTCGCTACTCTGACTCGGCCGGCTGGTGGGGGTTGTCA
AGCCACTCGAATCAGGGTACTCATCGCCGTCCTGGGCCTGCCGCGTATCTTGCGATGAGC
GGCCACCGATACTCGATGCCGACGTCGAAACAGGAGGCGATGCATTGTTCTCCTTGTCCC
GCCGAGACGCCTTAGGCGTCTCAAACTCAAGGGCGTTTCCGAGTGAGTTGTTGGCTTGTG
AATTAGCCCGCGAGTTTGCCGTTGCCTTCTTGCTCTTAGGTGCCTCCTGCAACTTGAACT
CCTCGCCGCGGCCTTTGGAGGGCGCGGCGTGCTTGTGGTCTTCGCCGGCGCTGCTGGTGC
CGGAAGACAAGACGCTGCGATCCGTTCTCGAGTTCTTTGAGAGCTTGCGCGAAAGCAAGT
CTTTGGAGGTCGTGCCACTGCTGTCGTAGTCGGGTGTAGAGGTCGAACCTGGCGGGATGG
CCTTCTCCTGGAAGGCGATATGCGGTGTCGAGGCTTGCGAGTCGCCGCTCTTGCCGTCTG
AAAAGTAATCCGACCGCTCCTTGCCCTTCTTGGCGTCGGGCAAGGAGTCGGAGACCGATC
GGGGTGTGGCGGAAAGGCCTGGGCTGGGATCGAGGGCCACAGGGATGAAAAAGGATTCGG
TATCGCTTGTGCCTAGGTCGACGTTGCCGCCAAACATGGCAGAACTGCGGTTGTTGCGGT
AGCTGGACGGCGGCAAGGTGAGCGAGGGCTTGGTGCCGGTCAAACTGTCTCTCGTGCCGC
TAGACGTGGCTTCAGTCGACGAACGTTCTGGAGACCGGTCTGGGCGAATACTGCTGCTGA
GGGACGAGGGCTCGTTTCGTGGGTAGGGCACCCTAGGGCGTGGTGAGAGTTCCGTGGGTG
TCTGGGGTGGCAGGGCGGGCAACGACTTGTCTGTGATCATCGGTGAGCCGTCTTTCTCGC
GCGCTTTGGCCTGCGCGGCGGCTTTGTGTTTTTTCCGACGGCGGGCCATGAGCGACTCGT
GGCAGCTCATGCAAAAGATGCCTTGGGACGTGCGAGCATAGCGTAGGTTCTCGATTTTGC
GCTTGCAGTTCCGGCAGCGGAAACAGGTAGCACAAAAGGCCTGTTCGCCTGTCAGGATGG
CCAAGTCTTCGATTTTGTTGCCACATGCGCTGCAGCTGTACGTGCAGTTGTTGCAGATGA
GCGAGCCGTCGCCGAGGAGGAGGAGGTTGGCGTCGGAGTCGAGGAGGGTACCGCAGGAAT
TGCAGCGAAAACAGTTGAGATGCCACCTATGGCCGGCTGTCATGGGAGTGGTGAGTTGGT
GGTTCAACTATCAGATGAATAAGACAAAGACGCTACAGTCGAGTCGACTTACCAAGCTCA
AACGCTTTGCCTTCCTCAAGAATCTCGCCACAGCCCTTGCAAGGGAAGATGTCGTCGGCC
TCCATTGTGTTGTCGAGATATTCGTCGAGGGCCGCCATGATTTATAAGAGGCCGTGGGAG
GATAAGGCCCCGCGACCCCACAAAGATACAACGTCGGTACGTAGATGCGATCAGGAACGA
TGTCGCCAGTCGCGACAGAGAGTGGTCGAAACGGCACAGAGCGGCCGTGGAACGATCATG
GAAAGACGAACGTGGCGTGAGCAATGATCGACGCTGCCAAAAGAACGGTTTGCGTTTCCG
AGATATGACACTCGGAAAGCTGGCTTTGGCGGCACGCGAGATACTGGCCAGAGAAGGATG
TCGTAGAGGCAAGGACGAAGCGATGTTAGGATCGAGGAGAACGAGGACCAGAGATACGAA
GAACGATGCACGTCGAATGGGTTAGGAAGGGATGCGCAATGAGGCTGAAAACAGCTGCAG
TGAGACGGAGGGAGGCGAAAACAGGAGATGCCAAAAAATGCAGGCCGGGTTCGAGAATCC
AAGGTGTAGCCAGCGCACAAGAGGAGAGAAGCAAAAGAGGCAAAGGTGAATCGTAGAAGA
AGAAAGAAGACAGCCAGCACGGAGTAAATGAGGCCAGAGCCTTTGCAAAAGAAAGCAGGA
ATGAAAGATGGGGTTCAGAGTAAGTAAAAAAAAAAAAGAAACGACAAAGCAAGCCACAGG
AGGGAAATGCTCGGGGCGCGATGGGACTATGAGCCGAACCAGCTAGCCGCTATCCGCATG
TCGTGGCGCGATGGGAGACGGGGAACGAGTGTAGAGAAGAGAGAGGATTGTGTGAAGAAG
AGAAATTTCGTGATGAAGCGTCGTGGGAAAGTCGCGGCGACGTTTCGGGCGAGAAGGGCG
CAACACAGGGTTGGGTGGGCAAGCATGCACACACGCACGGTGGGCGGCAGGAGCGAGGGA
CGGGGGGACATGGACGTGGAAGGTGCTGGTGTGGACTCGGACGACGTGCGTGGGCGTGTG
GGAGAGTGGGTGTAGAATATGAGCGCAGGCGCGGATGGTGGGTAATCAGAGCATGGAAGA
AGTGGGCTGCGGCGTGGGCACAACGAGAGAAAGAGCGGTCCAGGGTCGACAGGGTTGGAA
AGAGCGACCAGGGGCACAAACTAAGAAATTGGACGTTTCGCGAGCAACAACACAGCCAAC
GCCATCCCCGTTTCCAGGTGTAATTTAGCAGGTGAATAGGCACTAGTCAAGACTTACAGT
GGACCAGCCCAAGTTTACGGGCGATTAATTGGACCCTAGGGGCGTATACGATACGAACAG
ACAGTAACTCAACTGGCGAGGGAGAGAGGGCTCTTCTAGCCAGGGGTATTTTACGACACA
GGTTAGCACGAAAGTTCTGGTGGTTCTGGTGGTTCTGGTGGTTCTGATGGTTCTGATGGT
TCTGATGGTTCTGGTGGGTTTCGCAACAACTACTACGCTGGGCGCCCGCTCCCAGGGCAA
ATATGGCGGTCTTTTGGAACAAATACGAGCGCAATAGCGGTGTTTTGCCAGTGCTAGCGG
CCGTTGGGATGCGGGAGTGCACACTGCTGTATGGGGCGGTAGTGCAATGGTTGACGAACG
GTAAGAGTAGAAATACTCCTTCCAAGTTGAAAGGGGGGAGAGGAATGGAGGAGAGAGGGG
AGGGGGTGGCCGATATGGATGGAGCTTTAGGAAAGTGACTTGGGAGACGATGTGGAGTAA
GGCAGGGGTAGCAGCAATTGGAGGCTTCAGAAATGCGGTGGTTCAGTACAGATGGCGGTG
GGCTTCGTGGGTAATCTTCAACAGGTGTTAATACGACGTAGAAGGAGCGAGTGGAGGCTG
GACCAGAACATGCCTTTGGGAAGATGCATAGACATCAACAGACAGAAGGAACAGACAATA
CTTCACGTCGATGCATGTAAGATACGAATTATCGAGTACGATGTTCTATGGATGCTCCGC
AGGGTAAGATACATATAAACAGACGGCAGCGACAGCATCCTATGGCTGTTGAGTACGTTA
CCGAAGTTTGGCAGCAGACAACCAGGACAGGTGTGGCCTGGCCAGGTGTTGAATACAGAA
GCTTCTCACGACAAACGTATCTGGGTTACGACAGTTACGTCTTAGGAGGTCAACATTTGA
GGTGGGCCAGGCCTTGGTGTGAGTGGACAACCGCAACCATTGCAAACCGGGCTAGTCCTG
GCAGGGGCTGACAAGAGTGCCAGAGGGGGGTCGTCGAGAACATGCAAGAGCAGAGAGGAG
AGACGCAGTAGGGATGCAGCACCAAAAGGGTAAAGATGGGCAAAATATGGGCAGCACCGC
CAAGAGGTACGACAGCAAAATGCAGTGTGCCAGGGGTTGGACGAGGACAGAAGAAGGAGA
AAGAGAAACAGAAACAGAAACAGAAACAGGAACAGGATCGAGTGGCGGCTTTCAGCTTCG
ATCATCATGATGAAGGCAAAACGGTTGGCATTGAACAGAGGGGAGACCAAGAGACATAGG
CTAAAAAGCCGTCCTGGTATAAACAGATAAACAGGTCTCTCCGTCCTTCGTACAACATAC
AGTTGAATGGACGACAGCATATGGGTGGGAGACAGAAGGCAGGAGGCAGGGAGCAGGCCA
GGGTTGGAAACTGTACGATGCAGCATGCACAAGCAGGAGTCTGTATCCGAATTGCAGACT
ACTGCACAACTTGCATGTCGCGAGGAGAAACGAGAAAAAGGGGTAAAGTATGGTTCAAGC
AGGTACAGATGCAAATATACAAGGCAAGATATCGAGTACAGTGCGGTGCAGAAAAGAGAA
GAACGGAAACGGAAACGAGATGAGAGGTCGGGATAAAGTCGAAGGCCCCAAATCCATGTG
GCACGATGCGGACTTCGTTGCAGAAACAACAGAGGAAACAATAATGGAGAACCAAGAAAT
AGAGAAACAAACACTAACGTGGCGTGGGGATAGAAGCAGGGGAGGAGAAGAGAGAAAGAA
AGAAAAGAACGCTGCAGAGACGAGGCGCGAATATCGCGACCGGTTTGGTGCGGATGCAGA
ACTGGAGAAGGTCGTATTAGCGAGCCAGGCCGTGCGACAGGCGCTGGCGCTGCGCGTTGG
ATAGGGGTCGTTTGCCGCCAGGGGTGTGGTGGGTGTGGTAGCGGGTGGGTATGCCCTTTT
GGATGTGCGCTAGGGAAGGGGGGGAACAGGCGGGCGTTTCCAAAACAAGCGACCAGCACA
CGGCCCTGGAGCTGAACAGCGATGGGTCCACAGGCGAGGAACAGGACGTGGCCAGACGCA
GGAGGCAAGAGGCAAGAGGCGGTTTTGACATATGCAAGGCAGGAACGTCTCCGCAAATTC
AAGCAGGGCAGAAACAACTGCATTCGTCAGCTCCTCACAGCCGCCCTATCCAGCCTCATG
CATCCCTCAGTCAGGCACTCTATTGAAACCATGCTCTACGTCGTATGTATGTTGTACTGC
GTAGGACCATTCGATATCTCTATCTTAATAAATTAGAGTACGTAGCGCCTGCAGGAAATT
GACCTCGTTAATCTGCTGCCAACCGTCGGGTGCCAACGCGTAACTGCGGCGCTGCCGGCC
CTCCCTATTCCGCGGAACTTGGGGCTTCAGAAAAAAGAAAAACAAGACCGCGGAAGACAG
GCCCATGCATGCACTTTACCCCAACCATGCGTACACTCTTCGCTGAGATACGAAGAGCAG
CGACGTGTCGCTGAGTTGTATCACGTGACGCGCCCCTCCAAAGTGCAGTATTAGAACAGG
AACAGGAACAGAAACATATTGTTGGATCCACTAGCCCAATACGGATTAGTAACTTTCCTA
TTCCGGGCTAAGTCCGGCTCTGAGGTGTGATTCACCTGCAATTGAGATTTTTTCGAGCTG
TGTTGGCTGTGTGTCATACATCACCGCCACTGTTGGCAAAGCTTCCCTTCTCTTCCCGCT
CCTGTTCGTCCTCTTTTGTTCCTCTCCCTCTCTCAACCAAACACCACACAATCACGTCAA
CCATCACAATGGCACCGACAATTATTCACCTCAGAGCCGAGACCAAGCCGCTGGAGCGCC
GTTCGCCGCGTATGTTCTTCTTTTTGCAATTCCCCACCATCTTGCTGACGTTTGTTCTGT
TTTCTTTGGCCCGAAGCTAACCATCCGTCTGCAGTGTCGCCGGCATCGGCCAAGGCTCTG
CTCGACGCCGGCTACGTGCTGCACATTGAGCGCTCGTCGGACCGCATTTACAAGGACAGC
GAGTACGAGGCCGTCGGCGCCGAGATGGTGCCGGCCGGCACTTGGGTCAACGCCCCCACC
GACCACATCATCCTCGGCCTCAAGGAGATCACCGACGGCGACGCGCCGCTGCCGCACAAC
TACATCCACTTCCAGCACTGCTTCAAGAAGCAGGACGGCTGGGCCGAGGCTCTCTCGCGC
TTCGCGCGCGGCAATGGCCTGCTGTATGATCTCGAGTTCCTCGTCGAGCCCAATGGCCGC
CGCGTCGCTGCCTTTGGCTACTGGGCCGGCTACGCCGGCACTGCCATTGCCCTGCTCGCC
TGGGCGCACCAGGTCCTGCGCCCGGGCACCCCGCAGAGCGCCGTCCCCGTGTTCGACAGC
GCCCCTGCGCTGGCCGACCACGTCAAAGCCGCCATAGCGCCAGCCATTGCCGCCAACAAG
GGCGAGCTGCCCCGTGCCATTGTCATTGGTGCGCTGGGCCGCTGCGGCAAAGGCGCCCGC
GACTTCTGTGTGGCGGCCGGCCTGCCCAAGGAGAACATTCTCGAGTGGGACCTGCCCGAG
ACCAAGCGGGGCGGCCCTTTTGAGGAGGTGGCCACGTCGGACATCTTCATCAACTGCGTG
TACCTGGGCGCGGCGCGCATCCCGCCGTTTGTCACGTTCGAATCGCTGGCGGCGGCCGGC
GCCCACCGCAGGCTGCGTGTCATCTGCGACGTCAGCTGCGACCCCAACAGCGCCAACAAC
CCGATCCCCCTGTACTCGACCTACAGCTCGTTCAACAGCCCGACGGTGCCCGTGTCGCAG
GCCGTCGACGGCCCCGAACTGCGCGTGATTGCCATTGACCACCTGCCGACGCTGGTGGCG
CGCGAGTCGAGCGACGAGTTCTCGCAGCTGCTGCTGCCGAGCCTGCTGACGCTCGACAAG
CGCCAGACCGAGGGCGTGTGGACGCGTGCCCAGAAGACCTTTGAGGACCGCGTCAGCGAG
CTGCCCAAGAGCAACTAGAGTTTGCAGGAAGAGAACATGTGGGTGGGAAATGCTTTGAGA
CACCTCTTCTGAGTGTTATGCTGCCAGTTAGCCATGCTTCGCTTTGCTTTGTGGATAGAA
GTAAAAGGATCGAGGGGGTACAAAAAATAATGACGAGACACGCAAAGTTGGCATTTGACA
ACACATTGCCCGCCAAAGCCTCAGCCACATCAACCGTCACAGTCACAGCCTATGAAAAGC
CACTGATGCAGCCGGACAAACGTGACGGCACAGAGACACAGCCAATTCGACTGTTGCACC
CACACAGCCACAAGCACAGCAGCGCTGTTTTGTGCGGCCACCAAAACTCCACAAAGGCGC
GTCGCGCGCAATCTATCGCAGGGCTGTCCCTGCAGCCCGCCCGGTGTTTCAGGTAGAGTG
GTATTGACCAACGTGTCGCAAGTCTGGTTCTTTTTATGTTTTTAGGTGGTTTTTGCTCTT
GGGTGGCCGTGCCTCTCCAGGTGGGCTTGAGTACTCCGTAGTTGTAAGATACATCGTAGT
CCTTTTGAGCCGACGCTCCTTCCATCCTCACTCCCCCCTGGCAGCTTCCTTTTCTGTCCC
CCCGCCTGGGCTGCAACACTAGTGCCTGCGCTAGCGGTGGTTCAGTGTGCTCAGTGCAAG
GGGCTGGGCGGTCTGTGAGTGGCTGCTGGCCTGTTTAGTGAACATGGCCAGGGCCCTTCG
GACCCCGGGGTCGATCCGCAAACAGTGGCCCCCCTTTTGTTTGTCCCCTGGTTCGTGCTC
TCTTTCCCTGTGTTGCTTGACGACCAACGAGCTTCGTGTTCGCACACATGCTGTTGTCTT
TCCAGAAGCCGACGGATGATCGCCCGTCTCGCCTCGCATTGACGTGATCAGGCAGGAACG
GACAGGAACAGACAGGGCCATTCTTTCCAGTTGGGAAAGACGGGCTGGAGCGCTCGCCTG
CGTGATTTTCTCTCCGAAACGGCAGGACACCAGAACGAAGGAACGGCAAGTGCGGATGGG
CAAGAGACAAACGGGAGAAGGAAGGGGCGAAGACGTTGGGGGGAAGACAGGCTCACAGGA
ATGACGAGGCTGACGGTGCAATGGAACATGCCGTCAGGTATCCAGTAAATACAACATACA
AAATCCAAAGCCCACTTGATCGTCGACAGCATTCTGCGGGATCACCTTTGGCGACCGCCG
GTCTGCCAGTGTCTGTTCGCCAGGGCGCGCGGGCCGCCATTGCAACCTTTTGTTTTCTTT
TTCCCCTTTTGCATTTCACTTTGTATTTCCGTTTCCGCGGCCCTGTATTACACAAGCTCC
GCAATTCAGTTACTCTGGACATAAATGTAACACAAGACATATGAGACATCTGTTGTACAT
TTGTACGTTGCAGCGATCTTGAAAGTGTGTCCCCCCAGTCACACCAGTCCGAAAATACGA
TGGGATGCTGCAAGTGACCTGAGAGAGGCCATATTACATGACATTCATACCCAGAGAAAA
CTGTAGCTAGATAGGACACGTCCAACGGAGACTGCATAACCGGAAGGATCTCACGTCGTC
CCGAAGAGATCGGGCAGACGAAGATGGCAGGCGGTGAGTGTTTATGCATACCGAGGAGGT
GCAGATAGAAAATGACAAATCAAGAGGACGAAGACCGAAAAGACGACCGACGAGATGACA
ATCGGTTTTCATACAATTTCACTCCCTGGAAAGGTGTTGTTGTGAAATGGAAGTCTTTTA
AACAAAGTAAAATAGGTATTACAACTATTCACTACAAAAGAGAATGGAACAGACGCAATG
GCAAATGACAAGTAAAAAGAAAAAAAATAAAAAAATAAAAAGAAGTCAGAGAAAAGAAAA
ATACGAAAAAAGAAAACAGAAAGAAAATAAGAAGAAACTACAGGAACCTGGCAACAATGT
AGCCCCATGTACACAAAAATAGTACTACTTTTGTAGATAAATAAAAAGTACACCTGTCCC
GTTTATCACCACCCCTTGACAGACTCACACGGACTGCTCCCGTTGTCGTTTCACAATGTA
GTACGTGATGAGCGACTTCGGGTCGTCCTTGACCCCACGCAGCGCGCCCCAGAACCGGGC
ATCGCCTACCTGCTCATGTATGGCGACGCACAGCTGTACCGCGTCCATGCGCACGCCCGA
CTCGCTGCTCTCGATGCACCGCTGCGCAAGACCCGACAGCTGCGCCAGCTCCGTGTCCGT
TGGGTGGAAGTCCGGCCGCGCGTCCACAAGCACCTTGAGCACGTGGAGGCCCATGCTGAG
CGAGTGCGGTGAGGTGATGGCCTTGACCTTGCCGGGAGACACAGGACTGGCAGAGCCGTT
GGGGCCGTCGTTCTGGTCCGTCAGCGCCCGTGTCAGGACCAGGGCAATCTCGGCAGCGTC
GCCCAACGTCACCAGCTCATCCGCCAGCAGCTCCAGCCCGGCCACCATGTGGGCACGCGC
GTCATACCCGGCCCGCGCCGCTAGCAGGGCCTCGAGACCGCGCGAGATGTGCGGCTGGAA
GTTGTCGCGGGACTTCTTGAGGAGCAGCTTGATCGTTGCCAGGATCTGCGCCTTGACGTC
CTGCACCTTTTCGGGCGGCACGTTGGTCACGGGCGACTCGAGATAGGCAAAGAGGCCCAG
TAGCAGAGCGTCGAACCGCTCGTCTGTAAAGAGTGCGGCCGCGCCCGTCTTTGTTGTCAT
GCCGTTGCTGATGGCCGTGTTGCTGGCATCCCGGATGATGCCCTGCAGTTTGCGGAAACC
ATGCACGTCCAGGGCCTGGGCTTTGACCTTGGCAATGCCGCTGTCGAGCAGCCGCGCGTT
TTGCTTCGCCTTTTCCGGTGACGATGGGAACAGAGCTGGTGAGGCAGTGGGCTCGAGCCG
TGTGGTGTCGGTGACATTCGTCGCGGAAGCAGCGTCAGCAGACACGTTTGCCGCTACAGC
CAAACCGGCACCCTCGTCCGGCAGCCGCGCCAGGTTGCCCGCGTCTTCGTTGACTGGCCT
GTCTTCCAGCACCGTAGGTGCAAAGATCGTCGCCATGGAAGTCGCCGTGGCCTGGTCTTC
CGAGAAAGGGTCCTCATACACCTTAAGCGGCGGTGACATCACCATTGCACCCAAGGCATC
GTCGTCGTCCACAGCGGCGGGACCGGCAGCAGGGGCTGCTTTTCGTGCTGCTGCAGGCTT
GGTCGGTGTGGGGGACGTGGGTGTAGCAGAGCGCGCCAGAGGCAGTTCAATTTCGACTTC
AGGGGCCCTCTCAATGATTTCTGACTCTGCTTCCAGCTCGGCTTCCGGCACCGGTTCGGG
TGCATGCGCGGGCTTGTTGCGAACCCGTGACGGGCTAGTCGAGGCTGTGGGAGCATGCGT
CGCCTTATGACCTGCTACACCACGAACTGCGCCCGGCTTGGGCTTCGCCGGGCTGGTTCG
TGGAGACGATGCTGTCGCAGTCGCGCCGGGTCTGTTCACCCCACCAGCGGCTGTTTTTGT
GGCAAGCGGTGCAGCAACTGCGCGAGACGGTGTAAGCAGGTTCGAGTCGCTCGCCGTGGT
TTGGTGACCTGGCCGGGTGCGCGGTCCTGGCACGGCTCCTGGCCCAGTCCGCTTAGGAGA
GGCGCCAAGCGTCTTTGGTGTGATCGCCGCCTTGGGCCGCAGCCGCTCTGGAGGGCTGGA
TTGTTCGGCCGACGGATGGTCGTGTGTGCGGACCGAGTACGGGCCTGCCGTGGCCGGCCG
CGCGTGCAGCTCGGGCCTCCGCCGTGTGGGCCGCACGGGCGCAACTGACAAACCACCTTC
ACCGCGCTGACGACCAAACTTGGCCTCTGCCGTCCCTGATGTCCCCGCCGTCCCCGATGA
CGGGGCCGCTGAAGACGAAGCTGAGGTATTGGATGAGCTGGAGACCGTCCGCACCGGCGA
GAAATGGGCCATGGCCGACCCGGGCCGTGCAGGAAGGTGGCGCGACGCTAGAGATTCCTT
CTTCTTGGCCAGCATCGCCTCGCGCAGCGAGGGCTTGGATGCGCCGGTCGTGCTCTTGGA
GAAACCCAGGCCAGGGCGCGCCTTGTCGGCCGCCGCGCTCTCGGGCTTTTTGGGCGAGTT
GGGGTTGTTCGAGTCGTTTTGGAGGAGCTTCTGGGCCGTGCTGTCGAGGCCAGTCATGAT
TACCTCGGCCCGTGCTGGCCAGACGCCAGCAAAGTACCAGTACGTGGCACGCATGCGCTC
ACGCACGCCAGGGTTGGGGTCCAGCAGGCCCTTCTTGATACATTTCTCGATCAGGTCCAG
GCCGCCCGAGTGCTCCACATGGTTCTTGTGGTGCATCTCCTTGGTGATGATGGTCTTGAC
CCAGCCCGACGCGTAGGTACGCGGCTGGACATTCTTGTCTTGGCACGCACCCCAGACGTG
CTGGAGGATGCGGGTGCTGTACGTGGCCTTGGAGATGATGGCCTCGACGGTTGTGTTGGC
CAGCTGCGAGCTGATCTTCTTGGTGCCCGCGGACAATTTTACAAGCGTCTGCAACAAAAT
CTCGACCATGGGGTCGATGCCGGGACCGAACGTCGTGGCAATGTCCTGAATCAAACTGCA
GCCCTCCTTGCAAAGACTGGTGCGCAGGGTGACGATGGCCTTGATAATGCCGTCGAGCAG
CGCGCGGGCGTTGTTCAAAAAGGCGTCGGCATAGTCAGCAGCGTTTCCGGCCAGAAGACG
GCGCAGTCGTGTCACGCTCTCCTCGCGCTTCAGCCAGTTCTGCTCCGTCTCCTTGCCCTC
GAACCAGACGTGCATCTCCTTAAAAATATCGTCTAATTCGCGCTGCGTGTTGACGTACGC
CGGCTCGACGGACTCGGCACGGCTGACGTCGGGCAGGGGCGTGATGGGTCGCTCGCTGAG
AGACGAGACGCTGGCGGCAAAGCTCGAGGCCGTCGACAGAGGAGCCTGGGGCCGCACGGC
GCGTGCTGAGTCGGGGCGCGGGACAGGATCCGCCGCCGCAGACGACGACGCAGACGAGGC
GCCCGTGGGGGCCAGCTCTTTGACAATGGCCTGTTCAATGGCCGGGCGCACCTTGAAGTT
CTTGAGCTGCTTCTTGAGGTCAGTTTTGGCGGCACTGGGCGCGCCGCGGAACAGCTCGAT
GACAGTGGCTTTGGCGGCGTCGCGCACCATGCCGTCGGCGTCCTCGAGCAGCTCCATCAG
CACAGGGACGTAGGCGCGAAAGGGCAGGCCGTGCTCTTGGTGCATCTGCAACAGCCACTG
CATGCTGGTCTCCTTGGCGCGCGGGTTCTTGCCCGTCATGGCGGTGTTGCGCAGCGAGCG
CTCGACGTCCATGGGCGCGGCCTGGTAAAGCGTGACAAGCGACTGCTGGGCGAGCGAACG
GTACTTCTCCTTGACATCGCCGAGCTTCTCGACGATAAGCGGCAACGTGCGCGCCGCTTC
CTTGGCCAGAAATTTGGGTTCTTGACGGGACAACCGTGTCAGCAGGTGGTTGAGGCCCGT
GAAGCCGGCGTTGACGAGGGCGGCGTGTTGCGAGGAAGAGGCGGTGCGCAGGGCCTCAAA
GAGGACGGGGATCGCATGGTCGGGCACGTTGTGTTGCTTGATGCCAGACTTGGCGGCGGT
GACGAGCTGCACCTTGGTCTCAACAGAGGCGTCGGTGCGCAAGACACCCAGCAGCTCGTT
GACCTGGTCGAGTGTGATCTTATCGGCCATTGCGGGCAGGTCGAGGGGGTTGAAGGAGGG
CAGCGCGAAAGGGGGTACGTCGGCGACGCGCGGGTCCGATAGTTGCGTCTGTCAATGCAA
CGGAGTGAATGGGCCGTCGTGTAGTCGTAGTTGAAATGGGTGGAAAGAATTGGTCGTATG
GGGTCGTCGTCGTGTAGTCGTCGAATTGCTTACTCAATATCAGGCTTGCTATGCCCTGGA
TGCGATGCGGCTGCAGGATGCAAACAAACAGGGCTCCTCGCGTTGGTCGACGCACGGCAC
ACGCGGTGACCTGTGGACAACGTTGCGTTTTGGGGGTGGGGAGTGGGAGGAATGGAGGGG
GGTTGGGCGTGTGCACGCCGTAGAGAGTTTTGGTTGAGGAATGAAGCCTCTTAATCTCTC
GATAGGAGAGAAAATAACGTGTGGGTATGATATGGCTCGACTGGCCACAGGGTAGGAGCC
ACCCAGATCGCCAAAATTAAAGTGTCTAGAGTGTTTTGCGTCAACAAAGCCAAAACAGGG
AACCGCAGCTCGGCACATCGCCCTGTGCCTGCACCTGCCTTGCCAAAGTTACCCCTATGT
TTTTGGTGGTCACACTCCACTAGCTCGTGTTGGTTGTATCTCAGCCGCGTCTGTTGCTGT
AGCAAAGTGCGCTAGTGCCCTGAAGTCGCGTTCTGTGGCGTTTTAGCGGCTGGGGCGGGC
TTGGCCGCTGGAACTAGTGGTTGTAGTGGCTACTTTTGTCCACTGAAGAGCCCTGTATTT
GGACGACATGGCCCCGCGTTTTGGCCGTATCCAAAAGCTGAGGTAGGCTAAGCTGGCAGC
CTGTGTCGCCTAAAAACGGGCTATTGGAGATACTTTTTGTCGTCGGTACTTTTAAGCGGG
TGACTATCACTGTAAGACGCTCCTTCTCGCTCACAGAACGTTGCACAGATGCCTCCAACG
ACACAAACGACACGGACAGGACCAAGACAATACATTTAGCCATCCAGCCAGAGACACTTG
CGCACCGTCACATTGCTTCTCCGTCCAGTGCCCAGCCGATCCGAATACCCCGCCCCTTCT
TGCGGTGCTCTGCGCTCCCAAGTCTCCCCCCGCACATCTCATGACGGTCAAACGTGTGCT
GGTCAACCGTCCCAAGTCTACTCTCGACGACACGGCGACGATGACGGCTGACAGCGGAAC
CGAGAAGTCTGTGGCATCCAGCACGGCTGCTCCACCGGCACCGACGCCGATGCCCCCGGA
GGGCGGTTCGAGCGAGGCCTCCGGCAGCCGCGCAGCCGATGCCCGGTCCGGCGACCGCAT
CACTGAGCCGCCAGAGTATCCCAAGCCGAAGCTGCGCCTCGAGATCCGGGATGTCAACCA
CGAGGGCGCAGATGTGTTCCTGGGCGCCGTAAACGTGTCTGCCGTGCTGCAGCAGGCTGT
GGGCAACGTGCAGCGCCTGCTGTACGGCCGCAACGCCTGGTACGCTGACCCAGAGACGCA
CATCACGCCGACCCGCTCCGTCACGGTGATCCTGCGCGACATGGACGGTGTCGCCTACAC
GACGGGCTCGGAGCTCGACGGCGACCACAAGGAGATTCACTTCAGCCTGCGGTACATTGC
GGGCATCCAGCCGCGGAAGCAGAGGGCCACGGCCGAGATTGCCGGCGTGCTGACGCACGA
GCTGGTGCACTGCTACCAATGGGACGGCCGCGGCACATGCCCCGGCGGACTGGTCGAAGG
CATTGCCGACTGGGTGCGGCTCAAGTGTGCGCTGTCGCCACCGCACTGGAAGCGCGAGCC
TGCTGCGATTGGGCGTTGGGACGGTGGCTACCAGCACACGGCGTACTTCTTGGAGTACTT
GGAACGGCGATTCGGTGACGGCACAGTGCGCCGCATCAACGAGAAGTTGCGGCTGGAGCA
CTACGACGGTGCCGCCTTCTGGCCGGGCCTACTGGGCCACAAAGTCGAGAAACTGTGGGA
GGATTATGTAAATGCTGTTAAGAACGACCGGCCAGAGGCAACGGATGTGTCGACGTCTGG
GATACAGTAGACGCTACGAAGAAGTGTGAGATTTAGCGAGCGAGCCGTAAGACAAATGCT
ATTTTTGCAATATTTTCAAAATAGATGTGGCCATATTATCTCTTTGGTGTCTAACTTGTC
TCATTAAATGACATTTGTTTGTGCCGTGTTGTCAAGCCCATAGCGCCTTCCTTGCAAACT
AAGGCCACTAATGTGCGCCGTCCTGCCCAATTGGCCAATCCGCTATTCCAACAACCCCTG
AGCCTACTTTCTCTGGCACCTTCCCGCCTTCGCACCTTCCCTGCGACTTCCCGCTAGTGG
TGGAGCTGTCCACGTATCATCTCACGCCCACAAACACTCGACCATCACAGTCTTGTATCC
ATTGCACCACCCAACACCTGACGAACCCGGCCACATCGCTCTTCCTGCCGCCCATTTCCC
GACTCCGCGATGGTTGCCGCCGAACCAGACGTCGGTCTTCTGACGTCCTCGGCCCAGATC
TTCTCGTCCAAACACACCCTCCCCCAGATCCGCGCCATTCACAAAACCCTCCATGTCCAG
GTCGACGACAAAGCCACTCGCCTGCGAACGCAGGTCGGCGGCTCCTACCGCGAGCTGCTC
GGTACGGCCGAGACCATTGTGCAGATGCGCACCGACATGGAGGGCGCCCAGTCCACGCTG
GCCGGCATGGGCGGGCGCTGCGGCCGTGCTGTTGTGGGCGGAAAAGTGACGGCGCTGGCC
TCTTTTGTCGACCATGAGCAGGAGCAGTCTGCCCTGAGCCTGGCTGCTCGTGCACGGCTG
CTCGAGGCCTGTTCGCGCACTGTCGGCCGCCTGCTGTCGCGCACGAACCCAGACTCCAGC
GCCGGCAACGCCTCCAAGGCGGGCAAATCGGCTCGGCACCAACGTCAACACTACCGCCAA
CAGCAGCAGCAGCAGCAGCAGCAGCAAAGCTGGGGAGAGCGGTTGATGCTGGCATCCAAA
GTTCTTGTGCTGAGCCGGCTCTTGTTGTCTGGCATAAACGACACGACAGGCGACACACCC
CGCACAAAATCAAGATCAAAGCAAGCGGCCCTACAGGACGCCGCAGTGCTCGCGTCCATC
GAAGCGTCTAAACGGACACTCGGCAGCCTGCGACGGCGGCTCCGAGACATGATTGAAGTT
GTTGAGCGCGCGGTGCCTTCATCCGTCTTGGACAAGTCAATAGCGGTAGCTGACGACGTA
GACGAAGTCGAGGATGTTGACGTCAACGACGACAACAACAGCAGCATGGGTGGCGGTGCG
AACGATGAAGACGGAGACAACGATGGCGGCATCACACGAGAGCAACGCGACAGACACCGC
ACTGTATCTGCAGCAGCGTCTACACGAGATGACCTTTTGCGCGCCCTCTGTGCCCACAGC
CTGGCCACCACCTCCGGCGCTCGCGATGTCTTATGGCAACTGTTGCACGTCCGCAGCCAG
GCCATGGCGCTCGCTTTTGAGATGGACGAAGGCGAGCACCAGAACAGCCACCAGACTGAT
CAGGGACAGCAGCAGCAGCAACCGTCGGACAACCGGGCAACGTGGAAGGCCGACAACGTG
CTGCGCGGCCTGGCACTCTACACCAAGACACTCCTGGACGTGCAGGCCTTGCTGCCGCAC
CAGCTACCCGAGGCCCTGCTGGGCCTGAAGCGGCGGGCTCTGCTCGACGACGACACCCTA
CGCCAGGTCGAGGGTCTGCGCCTGGACGTGTATGCCCGCTGGTGCGGCGAGGACGTGCAA
TACTTTAAGCCCTACATTCGCCACGACGACCTCGACGCCGCCCAGGCCCGTGACATGCTC
GCCAAATGGGCCGAGCGTGGCAGCGAGGTGTTTGTGGCGGGCCTCCAGCGAGCTCTGGAA
CAGCAGCCACAGGCCGACGCATCATCGGAAAAGCCGGTACAAGGCACGCCACTGGTGATC
CGGCGGTACCTAGACATGCACGCCATTGTGGACCTGCGCACACGCGTGCTGCAGCTCTGG
ATCCGCGACAGCAGCAAGGCGCGCGGTTTCGACCCGTCGGAGCTGCTCAACAAGATCCGT
ACCGTCTTCAACCAGCAGATGCTGCAGGTGCTCGCCACCAAGGTTGGCAAGCTGCGACTG
GTCGGTTCCGAGGTCGCTGCCACGCTCGCCTCGTGGCAGGACGGTGTGACGGACCGCCAC
GCCCAGCTGTGGGGTACAAACAGTAGCAGTAACAAGCACGACCATCAGGCTATTGACACC
GACCTGTCCGAGGGTGCTGTGTCCTTTGTCCGCGACGTCGTCACGCGCCTGCATGGCCGC
AGCGATGCCGTCGCCAAGGCTGTGGCCTCGTACGTGACCTGGCGTCATGTTGTCGACGAT
GTTGCTGCCGTCGTGGACCAGCTGCGGCGGCAGCGCTGGGACAATGACGTGGACGACATT
GTCGAGGACGAGGACACGATTGCGCAGCGCCAGCAGCTGTTGAGCAAGGACGACCCACAG
ACGCTGCACGACCGGCTCGAGGCAGCCCTTAACACGGCCTTCCAGGAGCTCAATACTCAA
ATCACGACCGAATGGGCGGCTGTCGCCTCGTCCGACGATCTGGCACCGACAACCAAGGGC
AACATTGCCATGTACCTCGTGCGCGTGCTGCGCGAGATTCGCAGCCGGCGGCCAGCCACA
TCGTCCTCGTCGGCTGCCACAAGACAGCTCGGCCTGGCCATCATCCCCGAACTACACGCC
GCCATTGTCCACGTCGTTGTTGCCCCGCCGCTCGAGCAATTTACCCGCAAGACGTTGACA
CGCAAGACGGTGGCCGGCCGCGTTCTTTGGGACGTCGTGGGCCAGTCGGCCGCTCTGCCC
ACGACGCCGTCGCCTGGTGTCTTCAAATTTTTGCGCGACCTGTCGACCGCCATGGGCACG
GCCGGAATGGACCTCTGGAGCCCGGTCGCCGTTGCCCAGCTGAAGCAGCAGGTCTCCCAG
CAGCTCGGTGAACAGTGGACCACGCTTCTCGAGACGGCGGACTACCTCCAGGAGGACAGT
GACACGACCATGAAAAAGGAAAACGAGGCGTCTGGCGAAGAGAAGCAAGATGCTGCATCC
ACAGCCACGTTGTCCGTGGACGACCGCAAGGATCTGCTGAAGCAATGGCTCTTTGACATC
GCCTGGCTGCGGTGCAGCCTGGGCAGTGACGCCGGCAAGGCGGACAAGAGTCAGATGAGA
GGCATTGCCGAACTGGAAGATGCAGTGTTCCGACGCACGGGCCTGTCGGAAGAAGAGTCC
AACGACAGTGGTAGCAAGACGCCACGGCAGCGCATCACCAAGGCTGCGCAGGAGTACTGG
AAGAAGACGAGCCTGCTGTTTGGACTGTTGGCATAGACAAAAAATAAATAAACGGAGAGC
TGGAGACGGAGGCAAAATCGGTAGTGTATGTACAGCTAATAAAGAACTAATGAAGATACA
AGAGATTTTAATACAATGTTCAACACCAAGATCAGATGTGATTGATGGCGCTGTACATTT
CATTCTATGAATCTTTTTTTTTTTTTTTTTTTTGCTTTTCTTTTACCGTCAGCATTACAG
CTTGTGCCGCTTCTCGCCCGTGGCCAGCTTGCGGAACTCTTCCATCGGCACCCCCGACAT
GAACCGATCCAGGCCCGCAAACACCTCGCTGACGTTCTGGCGGTCCAGCGTCTCGTCGTC
GGGGCGGCGTATCAGCCGCTTGATGCCCAGCATCGCGTCGCCATTCAGGTGGTCGCCGAG
GCGGTCGTCGATCTCGCGGAGCACGCGCTTGTGGAACGCCGTGTCGGAGGCGGCGTCCTC
GCCGTCAAAGATGGCATTGACAAAGCCCGTCTGCAGCAGCTCGGCGCTCGAGATGCGCTT
GCTCATAATCAGGGCCTCGTTGGCCTTGGAGCGGCCGAGGCGCTGCACAAGACCCAGTGA
CGCACCGCCCTCGGCGACGAGACCGATCGAGCTGAAGGGCGTCAGCAAAAAGGTCGAGGG
CGTGCAGTAGATGAAGTCGGCGAAACCAATGACACCCGCCGACAGGCCGATGACCGGGCC
GTTGAGGCCGACGACCAGGATCTTGGGGTGGGTGTAGAAGGCGCGGGCAAGGTTGAGGTT
GTTGGCCACAAACGAGCGCAGCCAGTGCCGGTGGGCGCCACGGTCATTGTCGAGGGGGGG
CCCGTCAGTGAAGGCAGAGAGGTCGGCGCCGCTGTTCTGTTAGCAAAAGTTGACCTCAAA
AATGCAATGAAAAAAAGAAAGAAATAAAATTCAGAAAAGAATCACACCGGTATGTACGCA
CGCGGAGAAGAAGCGGCCCTTGCCCGTCAGAAGAGTCACGTAGATGTCGTCGCGCTTGGC
AATCTCGCCGAGCTTGACGGCCAGGTCGTAGTACTGGCCTCCAGTCAGAGCGTTGAGTTT
ACTTGCGTTGTCAATCGTCAAGATGGCGACGCGGCCCTCGTAGGACACGCGGATAACATC
TGGGTCGGCGTTTTCAGACATGGCGGCGATTGAAGATGTAGATGGAAGATGTGGTTGTAG
GAGAAGGAATGTTGTGAAGGGACGAAGTAAGAAGAGGTGAGATTGGTGGCTGGCGAATGA
CGTAAGGAAAGAGCCGAGGCACGTGTCAGTCGATCTTTCCGGCGACGATGAGATGCAACA
AGATGGGATGAAGGAGGAAGGAACGACCTCAACGTCGGGAACTGGCAGCAAGCACTTTTT
CTGTGAAGGATGATATTGACTTGAAAAGACTGGGAAGGGAGATAAATAATACTGGCGCTC
AAGAAGATACTACGGCGTACACCATCCAAAAGAGACTGCCGAACGAAGGATATCCATTCC
CATTTGCACCGTCAGCGGCTAAGAACGAGTCTCCCCTGCGCGACTTCCCCAAAATGTACG
GGGCGCAAAGTACCGGTCTTATGAATCAGTAGTGCCGAGTGACTTGCGCCACCACGCTGG
GAAGGTACACAGGTTCGGTAGGGTTTGCGGGGAAGGAGCGCCCCAAAGCCAAGAAGTTGG
GGGCATTTTAGATACCTCGGCTAGATCTGGCGCCCGCACATGACTAGGCAAGTGCGAACG
ACATCACATCCGCAGGGAATGCAGGCTGGCGAAACAAACGAAATGCAATGCAATGTCCGA
ATACCACGGTATCCGGCCTATATCCAACAATTCAACAACCCGTTATGTTTGCCGTTACGT
GTTGGCATTTCTTAACCTTTTTTTTTACATTTCCAGCAGAGGCGTTTCGCTCTTTTGCCG
GCTCGTTCGCCTCGAGACATGTGAATGGAGTCAAATTTGATACTTGTTCTGTAAATCCAA
TAGTGCCGTACATGCGATCATTGTACCGAATGGCCCGGCGGCGACTGCATATCGACTGGC
TCCATCTTGATTGCCGGCATCTCATGCACGCCCGGGACGGGAGTGGCCAGCACAACCGTC
TCTGGGCCGGCCGGGATGCCCTCTTCCGGGCCCATGGGCAGCGCGTCCTCGTCAATGGGC
AGACCCAGCAGGCTGCGCAGCACGACGATGGCGCCGGCCTTGCTCATGACCATGTTGGCC
TCGTGGCAGTTGGGCGATGCAATGCACTCGAGACAGCCGCGCGAGGCCGTCAGCGCGTCG
CCGGCACTAGTACTGTACAGGCCGCACGCACAGCTCTCGATGCGCGTCAGGGCCTGCTGC
AGCAGCAAGTCGACAAAGTCAAATGCCTTGGCCGTGATGCCCGTGCCGCCGGCGCCACCC
TTGGCATCGTAGAACGTGAGACGGGCGGGGCGCTTGCGCTGGGTGACCGGGCGGTTCTGG
AACTCCTTGAGGCCGCTCTTGCATTCGGTGCGCACGTCGCCGGGCAAGCTAATGACAAAG
TTGGGCAGCAGACTCAGCACGGCGTGCTCAGCGGCGTGGATGGCGGCGGCCATGTGCAGG
CGCCGCCGCTCGAGCACGGCCAGGCCCGAAGCGGGCACGTCCACCCAGGCACCGCGGCTG
TAACGGACGACCGGCGGGTTGTCCACTTGCACGGCATCTAGGATGCGCTCGCGGCGGTCG
ACTTTGAAGTAGCCAAAGACGTTCTGCGAAATGCGGATCTTGCCCAAGTAGGCGCGCGCC
GCGTCGGGGTTGTCGCGTGTCGCCGGACCCCCCTCGCCAATCCGCCGGATCGCCTGCGTC
TCAATGGGGTCGATGTCGGTGAAGTCGCGCTGCTGTGTCGTCCAGTCCACACGCACGCGC
TCCACGCGCGCTATGCCCTGGTCCGGGTTGAACTCGCGCACCAGGTACGTCGTGCCCTGG
TGCAGGAAGATGGCGCCGTCGTAGATGGTAAACGTGGCGCGCGACGCCTCCAGCTCTTCC
AGCACAATCGGTGGGTTGTGCCCAATGTCCACAATGGCAAAGTGGTCGTCCTCGGTGTCG
CGAATCGCCACCAGCTTCCACGGCTGCGGGCGGAAGTGGTCGTGGCAGTGGAAGCAGTCC
ATCTCGTCGCGCACAAGGCGCTCCGCACAGAGCGCCGCCAGCCCGGGGCCAAAGTATTGC
TCGTCGTCCGCGGGGCGGATCGGCATCTCGTACGCGGCGCACTGCACGTGGCCCTCGCGC
ACCAGCATGTTGGCGAGGTCGACCTGCAGCGAGCCGTGCGGCTGGTCAAACAGCATGTCC
GGGTTCTGCATGTAGTACTGGTCCGTCGCAAACGAGTCGCCGACCAGAATCGACAGCGAG
TCGCGCCCCCGTCGCCGCCCCGCGCGCCCACTTTGCTGTCGCAGGTTGGCGATGCTGTAG
GGGAAACCCCAGGTCATGACGCAGTCGAGCGAGCCAATGTCGACGCCCAGCTCCAGTGCC
GTCGTCGCCACGATGCCCACGAGGCGGCCCGCAAACATGTCTGCCTCGATGCGTCGCCGG
TCTTGCGCGGTGTAGCCGCCGCGGTAGCCCATGACGCGCGATATACACTCGTGGCGTCCG
CGCCGCTCCAGCTCCTGCTGTACGGCGCCCACGAGCTTCTCGCACTGTTCGCGCACGCGG
CAAAACGCAATCACGCGCACGCCGCGCAGGATCAGCTCGCAGAACAGCCGTGCGCATTCA
TACAGCGCGCTGCCGCGGCCGCTGGCCGGATCGCCAGGCACGCGAAAGGGCGTGTTCCAG
CATAGAAACTCTTTCCGGCCAGACGGCGAGCCGTCAAAGTCGACGAGTTGTACTGGTGAC
GGTTGCTCCGGGTCGCGCTCCCAGTCCATGACGCCAAAGATGGTCTCAAAGTGCTCCCGC
GGGTTGGCCACTGTGGCCGAGCACGAGATGAAGCGCACCGCGCGGTTGCCGAGCGTGGCG
CACACGCGCCGCAGCCGCCGCATGATAAAGGCCATGTGCGAGCCCATGAGGCCGTTGTAG
TAGTGCAGCTCGTCGACCACGACATAGCGCAGCCGCTGTAAGAATGAGCGCCAGCGGCTT
TCCTGCGGCAGAATGGCTGCGTGCAGCATGTCGGGGTTCGTGAAGATGACGCGGGCCTCC
TCGCGAATGCGGTCGCGGTCTTTCCACGGCGTGTCGCCGTCGTACGTCTCCACTAGAACA
TCGCACAGGTTCGGCATGTACGCCAAAAGGTCGCGCAGGCTGCGCTTCTGGTCTTGGGCG
AGCGCCTTGGTCGGGAAGATGTACATGGCGCGCGTGAACGGGTCCTCTTCGAGCGCGTGC
ACGACAGGCAGCTGGAAGATGAGCGACTTGCCTGAGCTCGTCGACGTCGATACCACGACG
TGGCGACCCGCATGCAGCGCGTTGATGGCCTCGGTTTGATGCACGTAGAACTGCGTGATG
CCCTTGGCGTTGTACAGCGCATTGACCGTGTCCTGGCTCAACAGAAAACCCAGGTCGCCG
TACACGGGCTCCTGCTCTTCGAACACGCGGTGGCCGTCGGGGACCACCTGTCCCGAGTAC
CACGAGCTGTTCTTCAGCTCGTCCACAATCTCAGGGATCGTCTTCCGTTCTGCCGGAATC
GTCGGCGGGATTCCGTTATTGCTGTTGTCGTCGTTGTCTGTGTGGCCGTTGTTTCCCGAC
TGCCGTGCGTCCACGCGTCCCTCTTCGGGGCTCGGGATTGGTATAAACGCCTCCGCTTCG
CTTTTCAATGTCTCGACGGGGTCGGTGGCCTCTCTCCCTCCGTCCTGTCCCTCGCATCGG
TCCAGAAATGCATTCACGGCCGTCGCAAACCGCCGGTTGCGCTTCTCGATGAGCGCCGTC
ATCTGCTTTTGTCCGTACACGGGCATCCGCAACTGTTCGTCCCGCAGCATGCGTGTCGAC
TTTGTCGCTTGGCCCGTCTTCGGGTTAGCGACCTCCCGCTTGAGGCCCTCGTCGATAAAC
TCGAAATACAGGACCTCTTTGTGCAGCGGCTGATCCTGCGTGCCATGATCGTCGTAGATG
CCTCCGTCTGGCCGAACCTTCATTGCCTCTCGGCCTGTGATGCCGCCCACCGAAGCGTCG
GCTGCCGGGCCCTGCGCTTTCAAATTGTTCCGAGTCCGGCTCGTCGCACCCGTCTTGAAT
GTCGTGTCACGTTCTGCACCCTGGATGTCGACCTGCAGCGACAGCTCGTCCACGTAGGCA
AAATGGATCGTGCCGGCGGCGTCCACAGAGCTGCTGCCGCTGTTGAAGTGCCGTGACAGG
AGCGCTGCCACGGCGGCCACTTCGCTCTCGAGCAGCGGACGGCCCGTGTTGGACTCGACG
GCCGTCTTGATCGTCGCAAACGTCGTCAACAGGTGCTTGCGCGTGCAGCAGATGGTGTAG
ACCAGGTTGAGGGCGCGGTGCGTCTTTTCCAGGTCACGGAACCACTCGGGCCACGCATCA
ACCTTGCGCGGGGTCGGGCCTTTGCCAGACTCAGTCTCGGTATCGTTGCTGTCCTCCTTC
TTCATCGCCGGCTTCCTCTTGGCAGAGGTCTTGCGTTTCGACGCTGGTCTTGCCGTACTG
GCTCCTTCGCTGTCGACACTGTCGGGCGTGGGGGCGTCCTCGGCCAGTGGAGTACCCGCA
TCGCCGGGCACAGCACCCGTCGTATCGGATCGCTTTCGCTTGCTGCCTGGTCCGTCTGTT
GTGTTTGGTCCATTCTGATCTTCGGTGGGAATCGTTCGACGTCTCACACCGTCTCGTCGT
CTGTAGCCGCCACGAGCGTCCGCTGTCACCGCGTCGGCCATTGTATGCTAGGCACCTCAA
AAACAAGCTCCATTGGACTGCTCTTCTTCGTCGGGCGGTAAGGTATTGCGACTGTGGGTA
GGTGTTGACTTAGGGTGTTGAATCAGACGGTCGTGAAAAGATCGCGGGGTGGATCGCCAC
GCGAAATAAAGGCAATTCCTTGTCGCGAGCTCACGTGATGCACTTTCCACTTTAAGTACG
TGAGCCATTAACGACATATTTACTACATAAGGAACTCATAGGACGCCGTGAAGTCGTATT
TTTTGACCAGGAATATTTCTGTGTATTTTATCTTTATGTTGAAAATATTGTAGTTTTTGT
GGGATTTATTTCCGGCTTTACGATGCAACGTGTATTCGTATTTTAATTTCGACTCTCCCG
ATAGCTAATCGCGACATTATTACAGACGACTTACGCATAAATCATACAATTATTTTGGAA
CGCCCGCTCAATCCCAAAGACAATTTTGAATCCAATACCATCATAGAGGCGGATATGCAC
CGCAACGCTTTTGATCCAAGAAACCATATCAACGCCCCCTCCCACTGGTCAAATTATAGC
AACATAAAGAATACATCCTCAGCTCAAAGCCCGCCTTTCACCGTCACGATCGTTGTGTAA
ATCATGGCAACGGTGCCGACGGCCATCAAGACAATGTCCAGGACCCGAAGCAGCGCCGGC
GACTCGTCCGCCATGCCCCGGTAGTGAAGGTAGGGCGGGTAGATGAAGAGCAGCGGAACA
CAGGCCAGCGACCCAATGAGGGCCACAAACCGGTCGAGGTGGCCGGCGCCCAGCACGGCG
ACGGCACCGCAGGCCACCGTCAACGCAGTGCGCAGGGCGTTCTTGGCCCACTTGATGCGC
GGGTCACGCTTGCCCGAGCGGTAGTAGACAGCACCGTTGCCGGAGGACGATTTGGTGCGG
AAGAGGCGGCCCTCGATGATGCGAACGGCGGGGAAGAGCTGCACCGGCATGCCCGCCAGC
ACGGCAATCGCGTAGAGACACTGCACGGTCTGCACGAGGGCGCTGGCGCGCGGGTAGTTG
TCAATGACCTCGGTCTTGGTGCTGGTGCCAAATGCTGCGTAGCCAAGCGCGCCGACGGAG
ATGTACGCCGCCGTGATAATGACCATGACGACACCGAGCAGCCAGCCAAACCGCTCGGGG
CGGGCCATGGACGACTGGATGGGCAGGATGAGGCCGATGCCCTCAAAGGTAAAGATGGCG
GCGCCGATCGTCAGCGCATAGCCCGACGGGTTGAACCACAGGTCGACCGTCTCGTGCATG
CGCCAGCCGCGCGCCGCAATGGCGGCCACGTCGTACGTGTACATGTAGATGAGGCCGATG
GCGATGAAGACGTCGCCGAGCAGGGCGGCGGGGCCGAGGCGCGCAATGTCGCGCACGAAA
CCGAGAGGGATCAGCACGGCAACTTCGAGAGCAATGAGTGCGTTGGTCGACAGGACGCTG
TCATCCACGCCTCCATCCCCACCTCCGCCAACAGGATGACGGCGCGTGTGGGCGTGTGCC
ACGGCGGATGCGAACGACGCCAGATTCTCGGCTGCAAAGACAATGCCGGCACACACGAAC
CCCAACTGCGAAAGCGCAATGGAGCCCAGGATCAAGCTGCGCATGCGCGGGCCCGCAATG
GCCAGACCAATGTCGCCGTAACCGCCACCATAACGTTGGCGGCAGCGCAACAGCAGCTCG
AAGCCGCCCATGGACAGCATGGAGACGATGAGCAGGGTGACCGTCGAGAAGACCATGCCG
CCGTTGTTGAAGGCCTTGGGCAGAAACATGATGCCCGTGCCGACAAAGGCCTTGAGTAGC
GTGAAAAAGGCCTGGGACATGCCGGCTTTGGCCTTGCCACTGCCGTCGACAGCAGCATCG
CTGCTCGTCGAGGCCACAACACCGGATGTCCGCCGGCCAAGCAGTGGCTGTCGCTCGTGC
GGCCGCCGCCGAAGACCGCCGGCTCCAATAGCACGCTCCACGTCTTCGGCGCCTCCTCGT
CCCTCTTCTTCTTCTTCTTCTTCCTCCTCTTCGATGCGCTCCTCAGCACCGCCTTCATCC
TCGTCGTCATCGGACGCTTCCAGATCTTCGTCGGCAAAATGGCCGTAGAGCTCGAGAAAC
TCGACAAAGTTGCGCGCAATCGGCATCTTCACTGCACGAAAGGCGGAGGCCCGTCGCTCG
CGCAGGTGTGTCCGCCGCCGCTGCATCGTCGCCTCGCGTTCCTGCAGCTGGCGCTGCCGG
ATCTGTTGCAGCACAAAATCGCGGCGGAAACCCTGCGGCGCCAGCAGGTCGCGCACGTGC
ATTTGGGGCCCGTCTCTGTCGCCGTGTCCGCCGTGCTCGCTTCCGTGCTCGCTGCCGTCG
CCGTCAGGGCCGCCAGTCATGCTGCTCACTTCGCTGGGTGTGTACCGGTTGTGGAACGTC
GCGGCTCGTCGGTGGAGTGGTCTATTACCGTGCTGTGCGGGCGCGGCGGATAGTTGCTGC
GATTGTTGCTGTGCTTGTGGTTGCGGCTGTTGCGGTGGCTTCTGTGATGGCTGCGAAGCC
GACGCATGGTCTTGCGCGGGTGAGGCTGTCGTGGAGAGAGACAGTGGAGAGGGTGTCAGG
AGCGGCTGACTCTGTAGCACCTGCATCCGCGCCGGTGCCTCGGCCATGCGGAACAGGGAC
CGGTGAACATCGCCGCCTTGCAGATGCAGCGAGGAGATCTCCTCGGCCTGCTCCGCTCCC
GCTTCGCCTTCAGCCTCGTCTCTGTCGGACCGTAAGGACGCCAGTGCCGACGCGGCTGGA
GCTAGGGACGGTGTATTGAGATGCGATTCCGATGCACCACCACTGCCGCCGCTGTCGCCG
CTGGGGTTGCGTCCGCCAGCGCCGGGCCGGTTGTTGTCTGCATCTGGCGCAGTGCTCCCC
GTCGCTGTCTGCTGCTGGTCCTCTGGGACGAAGTCAGCTGTGTAGCCCTGTGGCAGGTGC
TCGGCAAGTGTCCGAGCCGCGTTCCTCTCTTGGGACGAGACGGCGGGCGAGTCCGGAGGT
GTTTTTGTCATGGTTCCATGCGTGCTCCAGCGAGTCTTATGAGTCGAGTGTAGTGATCGA
TGGACGGGAGGAATCGGAGGCGTCGTCGTAGATTGTTGGCTTCGAGGTTGTTGTAGGCTT
TTTTTTACCGAAGCGTTTTGTTTGGCAAAAAATCGTACATCTCCAAAAGAATCTAGATGA
GCGGATTGGCGTGAAAAAACGTGGAGAGAGGAGTAAGGCCGATCCAAGCCGTGGAAGAGT
GCACGAACAGCTCTAGTGCGGAGCTTAGTCCACAGCACTCCCTGCAAAACGAACTGACAT
CACTGTTGGGTCACTCTGTTCCGTTGTTGAGGCCGTGAAGTGCATGACCCACAGTGCATC
TGGCAACTGCCGTTTTAGGAAGGCAAACCACTAACGATGCGTAAGAAACAACTTCACACA
CTCAAATGAAATGGTAGAAGGTCCGCACGTGATTGTCATGCAGTGACAAAAAACGATGCC
AATAAAGATATAGTGCATCCAAGTTCCAAAATGTAGCATAAAAATGGTCATTGGTCAAGC
GCTGCGTCAACACAACACGTACTTCTATCCACCCTCTCTATCAGATCATAAGATATCCAA
GCATGTGCAGTAGGTAAATGATAAACAAAGTGGTAATCGCCAGGTAAGTAGTAAGATACA
TATACAAAAAAGGAAACAAAAAATGGAATCGCGATCACAAACTGACAGAAAATGTATGAC
GGAAAGGAAATAATGATACGAATCAAAGGAAAAGTGATGTAGGTAAAGGCAAAAATGATA
GCAGTATTGCATCGCGGGCCCACAATTGTATTAGAATTGCTGCACGACCTCATCATCCCC
CAGAACGTCATTTTGCGCAGCAACGGCGCGACGCGAAGGAACAGGTGCCTCCTCTTCGTT
GTCGATAGAGTCATCCAAAAAGACTTGATTGATTAGTATTGGTTGTTGAAGCGTCATTTG
AAAAGTCAAGAGCAGCAAGGGAGATGCATACCGTGTGGTCGGACGAGGAAGGCTAGGAGG
AAGACAAAGGAGAAGACACCGGTCACGAGTACAAACACAGCTTGCGGGTAGGTGCCGACC
GTCGCGGCATACAGGCCGTTGAAAATCATAGGGGCGAAGACGCGAGAGAGTGCGTGTAGG
AGGCCGATAGCGCCGAGGAGTTGGCCAACCCGGTCGGGAGAAACATGTTTGGTGAGCGAG
GACTGGATCGTAGCAGATCCCAGGCCGCCAAAGGCCGTCACAATGCCGCACAGTACAAAT
ACGGCTGGTGTCCGTGCAAAGATATAGCCGGCCACACCGAGCACATCCGAGAAGATGGCA
CTGCGAATGAGGAAAATGTCCAGACGATCGGCGCCTCTGTAGGCCTCACTTGGCGCCTCG
CCCGAGATCCTCCGCTGGCGCGCAGCGGGGCGGACACGGAAAAAGTAGTTGATGACGGGG
AAGATGCCCATGAGCACGACAACGCGCACCATGGACACGAGGGAGATGAAGGCGGACGTC
TCAAAGTTGCCCCAGTGGAACATGAACTCGGTGTACAGGAGGGTGACACCGCCCAAGCTC
ATTGCTGCTGAGAGAAGCAGTGTGTCGATGGTGGCCAAGACAAGCAGGTTCCGCCGCACG
CGTCTTTGCTGGGCGCCGTTGGGGAACAAAATCGCGAGAGGAGCAAGCGGGTTGGACCGC
CGCACTCTGAGGATGGTTTTCCGGGCATAGCCCGGCAGCCACATCTTACGCCCAGACGCC
TCCGCTTCATCATGTGCCAGATCATATTCACGATTTCTAATCGCGTGCAGCTCCTGCTCT
TTGGCGTACTTCTCACGAGCGATGTTCTGGCGGCGCGGCGACAGAGACTCAGGAAGGATG
AAAATGATGTAGAGGATGAAAATGGCATGACAGCATAGAGTGACGTAGAAAATGGACAGC
AGCGAGCCTGTCCATTCCACTAAGAAGCCCGCAAGCAACGGGCCGAATGCCAGGCCAGAG
AACAGGCAGGCGTGCATGTAGCCGAAGGATACGGCGCGTCTGGAAGGCGGCGTGCAGTCG
CTGGTGTAAGAGTGGCTGACAACACTGCCGGCGGTAAACGAGCCCGCAAAGCCGTCAATC
ACAGAAGCCAGAATCAGCCAGTTGTAGTGAATAATGTCGGGGTAATTGGCCGCTAGGATA
GTGATGACCTCGCCCACGAGCCCGCCGGACGACGAAATTACCATGATGACTTTGCGGCCG
TAGCGATCGGATGCAGCGCCGAGACGAGGTGCCGTGAAGGCGCTCAGCGAGCCGACGATG
ACGCTGAGGACGAGCGTGAAGGTAGCAACATTCCGTTGCACCTCGGCAATCTGGCACTGC
GGGTTGTTGGCTCCAGGCACGACGGGCAGCACGTGGAAGCCATCGTGCTGGCGATCAGCA
AAATATTGGCGACAGACCAAATCTATAATCAGATTCAGCTTCGGTACCAACGAGCCACCG
AACGCCAGTGTGAACAATGCGTAGGGGCCAATGAGCCAGTAGATGGACGGCCTTTGCGTC
CAAGGCAGGCCTGCGAAGTCCTCTCCGCCATCCCAACTATCTTTCCGGCCACCGATCGAT
GCCGATGTTGGTGCTGGCTCGGAATCGACGGCTGCATCGATGTTGGCGCTGAGAAGCGCA
TCGGTCTCGGCGTGTCCTTCTGCCGGAGAGTACCTGCTTGGCGACGCGGCTGGCCGGCGT
AGCAGGTTTGTTGATTCAGACATAATCTTGTGCGGTTTTTACTTCACCGTCAAAGATGCG
AGATGTGAGATGCGACACGCAGGCTTGTTGACTGCTGTGTCAACGAATTTGACATTTATC
GAAATTGGACGTTTGGGTGGTATTGAATTATTGCGTGCGCGCGCAAGGAGGTGTGCTGTG
TCTTGATGATTGGCAATAAGAGGGCTGCGCCGGGCAGATCGATTGCGAGATATGGTGAAA
TTGCTGCACTGGACAAATAAGTGCCGGAGTTTGTAGTCGAGTCCCTCCCGAGCCGTTGGG
GACACTCGTGCTTTTTAAAACACCTCAGAAAAATGCTTGCTGTGCATCGTATGCCCTGTT
[truncated: 33,613,429 more chars]
